# Supplementary material for: Quaternion-Based Gesture Recognition Using Wireless Wearable Motion Capture Sensors
Source: Sensors (Basel). 2016 Apr 28;16(5):605. doi: 10.3390/s16050605 (PMC4883296; doi:10.3390/s16050605)
Supplement: Supplementary file 1 [file sensors-16-00605-s001.zip › MultiSensorGestureData/P3/2. Uppercut/1/Training16.txt]

0.365845 0.642883 -0.259399 0.620850 1441831136 0.365845 0.642883 -0.259399 0.620850 1441831136 0.365845 0.642883 -0.259399 0.620850 1441831136 0.242432 0.495056 -0.345520 0.759460 1441831136 0.242432 0.495056 -0.345520 0.759460 1441831136 0.112061 0.321472 -0.391968 0.854614 1441831136 0.112061 0.321472 -0.391968 0.854614 1441831136 0.112061 0.321472 -0.391968 0.854614 1441831136 0.112061 0.321472 -0.391968 0.854614 1441831136 0.112061 0.321472 -0.391968 0.854614 1441831136 0.112061 0.321472 -0.391968 0.854614 1441831136 0.053894 0.209534 -0.339966 0.915161 1441831136 0.053894 0.209534 -0.339966 0.915161 1441831136 0.053894 0.209534 -0.339966 0.915161 1441831136 0.053894 0.209534 -0.339966 0.915161 1441831136 0.053894 0.209534 -0.339966 0.915161 1441831136 0.053894 0.209534 -0.339966 0.915161 1441831136 0.051453 0.149292 -0.262451 0.951904 1441831136 0.051453 0.149292 -0.262451 0.951904 1441831136 0.051453 0.149292 -0.262451 0.951904 1441831136 0.051453 0.149292 -0.262451 0.951904 1441831136 0.051453 0.149292 -0.262451 0.951904 1441831136 0.051453 0.149292 -0.262451 0.951904 1441831136 0.089539 0.155151 -0.271240 0.945679 1441831136 0.089539 0.155151 -0.271240 0.945679 1441831136 0.089539 0.155151 -0.271240 0.945679 1441831136 0.089539 0.155151 -0.271240 0.945679 1441831136 0.089539 0.155151 -0.271240 0.945679 1441831136 0.089539 0.155151 -0.271240 0.945679 1441831136 0.161072 0.241089 -0.284790 0.913635 1441831136 0.161072 0.241089 -0.284790 0.913635 1441831136 0.161072 0.241089 -0.284790 0.913635 1441831136 0.161072 0.241089 -0.284790 0.913635 1441831136 0.161072 0.241089 -0.284790 0.913635 1441831136 0.161072 0.241089 -0.284790 0.913635 1441831136 0.256104 0.344238 -0.285278 0.856995 1441831136 0.256104 0.344238 -0.285278 0.856995 1441831136 0.256104 0.344238 -0.285278 0.856995 1441831136 0.256104 0.344238 -0.285278 0.856995 1441831136 0.256104 0.344238 -0.285278 0.856995 1441831136 0.256104 0.344238 -0.285278 0.856995 1441831136 0.359863 0.464966 -0.269348 0.762634 1441831136 0.359863 0.464966 -0.269348 0.762634 1441831136 0.359863 0.464966 -0.269348 0.762634 1441831136 0.359863 0.464966 -0.269348 0.762634 1441831136 0.359863 0.464966 -0.269348 0.762634 1441831136 0.359863 0.464966 -0.269348 0.762634 1441831136 0.455627 0.573608 -0.235718 0.638489 1441831136 0.455627 0.573608 -0.235718 0.638489 1441831136 0.455627 0.573608 -0.235718 0.638489 1441831136 0.455627 0.573608 -0.235718 0.638489 1441831136 0.538696 0.639038 -0.218140 0.503723 1441831137 0.538696 0.639038 -0.218140 0.503723 1441831137 0.538696 0.639038 -0.218140 0.503723 1441831137 0.538696 0.639038 -0.218140 0.503723 1441831137 0.538696 0.639038 -0.218140 0.503723 1441831137 0.538696 0.639038 -0.218140 0.503723 1441831137 0.538696 0.639038 -0.218140 0.503723 1441831137 0.538696 0.639038 -0.218140 0.503723 1441831137 0.600159 0.646729 -0.224548 0.413635 1441831137 0.600159 0.646729 -0.224548 0.413635 1441831137 0.600159 0.646729 -0.224548 0.413635 1441831137 0.600159 0.646729 -0.224548 0.413635 1441831137 0.600159 0.646729 -0.224548 0.413635 1441831137 0.600159 0.646729 -0.224548 0.413635 1441831137 0.593262 0.675842 -0.211121 0.382996 1441831137 0.593262 0.675842 -0.211121 0.382996 1441831137 0.593262 0.675842 -0.211121 0.382996 1441831137 0.593262 0.675842 -0.211121 0.382996 1441831137 0.593262 0.675842 -0.211121 0.382996 1441831137 0.593262 0.675842 -0.211121 0.382996 1441831137 0.546021 0.712341 -0.202576 0.391602 1441831137 0.546021 0.712341 -0.202576 0.391602 1441831137 0.546021 0.712341 -0.202576 0.391602 1441831137 0.546021 0.712341 -0.202576 0.391602 1441831137 0.546021 0.712341 -0.202576 0.391602 1441831137 0.546021 0.712341 -0.202576 0.391602 1441831137 0.473572 0.717834 -0.226501 0.457275 1441831137 0.473572 0.717834 -0.226501 0.457275 1441831137 0.473572 0.717834 -0.226501 0.457275 1441831137 0.473572 0.717834 -0.226501 0.457275 1441831137 0.473572 0.717834 -0.226501 0.457275 1441831137 0.473572 0.717834 -0.226501 0.457275 1441831137 0.340881 0.660217 -0.263000 0.615295 1441831137 0.340881 0.660217 -0.263000 0.615295 1441831137 0.340881 0.660217 -0.263000 0.615295 1441831137 0.340881 0.660217 -0.263000 0.615295 1441831137 0.340881 0.660217 -0.263000 0.615295 1441831137 0.340881 0.660217 -0.263000 0.615295 1441831137 0.206909 0.493469 -0.336243 0.774963 1441831137 0.206909 0.493469 -0.336243 0.774963 1441831137 0.206909 0.493469 -0.336243 0.774963 1441831137 0.206909 0.493469 -0.336243 0.774963 1441831137 0.096924 0.317017 -0.427246 0.841125 1441831137 0.096924 0.317017 -0.427246 0.841125 1441831137 0.096924 0.317017 -0.427246 0.841125 1441831137 0.096924 0.317017 -0.427246 0.841125 1441831137 0.096924 0.317017 -0.427246 0.841125 1441831137 0.096924 0.317017 -0.427246 0.841125 1441831137 0.043152 0.195435 -0.313538 0.928223 1441831137 0.043152 0.195435 -0.313538 0.928223 1441831137 0.043152 0.195435 -0.313538 0.928223 1441831137 0.043152 0.195435 -0.313538 0.928223 1441831137 0.043152 0.195435 -0.313538 0.928223 1441831137 0.043152 0.195435 -0.313538 0.928223 1441831137 0.060364 0.146423 -0.253967 0.954102 1441831137 0.060364 0.146423 -0.253967 0.954102 1441831137 0.060364 0.146423 -0.253967 0.954102 1441831137 0.060364 0.146423 -0.253967 0.954102 1441831137 0.060364 0.146423 -0.253967 0.954102 1441831137 0.060364 0.146423 -0.253967 0.954102 1441831137 0.102783 0.186890 -0.283203 0.934998 1441831137 0.102783 0.186890 -0.283203 0.934998 1441831137 0.102783 0.186890 -0.283203 0.934998 1441831137 0.102783 0.186890 -0.283203 0.934998 1441831137 0.102783 0.186890 -0.283203 0.934998 1441831137 0.102783 0.186890 -0.283203 0.934998 1441831137 0.190430 0.278809 -0.299438 0.892334 1441831137 0.190430 0.278809 -0.299438 0.892334 1441831137 0.190430 0.278809 -0.299438 0.892334 1441831137 0.190430 0.278809 -0.299438 0.892334 1441831137 0.190430 0.278809 -0.299438 0.892334 1441831137 0.190430 0.278809 -0.299438 0.892334 1441831137 0.303467 0.388794 -0.281921 0.822937 1441831137 0.303467 0.388794 -0.281921 0.822937 1441831137 0.303467 0.388794 -0.281921 0.822937 1441831137 0.303467 0.388794 -0.281921 0.822937 1441831137 0.303467 0.388794 -0.281921 0.822937 1441831137 0.303467 0.388794 -0.281921 0.822937 1441831137 0.422913 0.506836 -0.256531 0.705933 1441831137 0.422913 0.506836 -0.256531 0.705933 1441831137 0.422913 0.506836 -0.256531 0.705933 1441831137 0.422913 0.506836 -0.256531 0.705933 1441831137 0.422913 0.506836 -0.256531 0.705933 1441831137 0.422913 0.506836 -0.256531 0.705933 1441831137 0.527039 0.596069 -0.219971 0.564331 1441831137 0.527039 0.596069 -0.219971 0.564331 1441831137 0.527039 0.596069 -0.219971 0.564331 1441831137 0.527039 0.596069 -0.219971 0.564331 1441831137 0.527039 0.596069 -0.219971 0.564331 1441831137 0.527039 0.596069 -0.219971 0.564331 1441831137 0.611328 0.630310 -0.211304 0.429199 1441831137 0.611328 0.630310 -0.211304 0.429199 1441831137 0.611328 0.630310 -0.211304 0.429199 1441831137 0.611328 0.630310 -0.211304 0.429199 1441831137 0.632996 0.640076 -0.194153 0.389587 1441831137 0.632996 0.640076 -0.194153 0.389587 1441831137 0.632996 0.640076 -0.194153 0.389587 1441831137 0.632996 0.640076 -0.194153 0.389587 1441831137 0.632996 0.640076 -0.194153 0.389587 1441831137 0.632996 0.640076 -0.194153 0.389587 1441831137 0.554016 0.709961 -0.142700 0.410583 1441831137 0.554016 0.709961 -0.142700 0.410583 1441831137 0.554016 0.709961 -0.142700 0.410583 1441831137 0.554016 0.709961 -0.142700 0.410583 1441831137 0.465088 0.749084 -0.131714 0.452881 1441831138 0.465088 0.749084 -0.131714 0.452881 1441831138 0.465088 0.749084 -0.131714 0.452881 1441831138 0.465088 0.749084 -0.131714 0.452881 1441831138 0.465088 0.749084 -0.131714 0.452881 1441831138 0.465088 0.749084 -0.131714 0.452881 1441831138 0.388062 0.696106 -0.197998 0.570496 1441831138 0.388062 0.696106 -0.197998 0.570496 1441831138 0.388062 0.696106 -0.197998 0.570496 1441831138 0.388062 0.696106 -0.197998 0.570496 1441831138 0.388062 0.696106 -0.197998 0.570496 1441831138 0.388062 0.696106 -0.197998 0.570496 1441831138 0.227661 0.568115 -0.268921 0.743652 1441831138 0.227661 0.568115 -0.268921 0.743652 1441831138 0.227661 0.568115 -0.268921 0.743652 1441831138 0.227661 0.568115 -0.268921 0.743652 1441831138 0.227661 0.568115 -0.268921 0.743652 1441831138 0.227661 0.568115 -0.268921 0.743652 1441831138 0.113831 0.361145 -0.395081 0.836975 1441831138 0.113831 0.361145 -0.395081 0.836975 1441831138 0.113831 0.361145 -0.395081 0.836975 1441831138 0.113831 0.361145 -0.395081 0.836975 1441831138 0.113831 0.361145 -0.395081 0.836975 1441831138 0.113831 0.361145 -0.395081 0.836975 1441831138 0.020691 0.209412 -0.373718 0.903320 1441831138 0.020691 0.209412 -0.373718 0.903320 1441831138 0.020691 0.209412 -0.373718 0.903320 1441831138 0.020691 0.209412 -0.373718 0.903320 1441831138 0.020691 0.209412 -0.373718 0.903320 1441831138 0.020691 0.209412 -0.373718 0.903320 1441831138 0.053589 0.086853 -0.220886 0.969910 1441831138 0.053589 0.086853 -0.220886 0.969910 1441831138 0.053589 0.086853 -0.220886 0.969910 1441831138 0.053589 0.086853 -0.220886 0.969910 1441831138 0.053589 0.086853 -0.220886 0.969910 1441831138 0.053589 0.086853 -0.220886 0.969910 1441831138 0.089661 0.077148 -0.247864 0.961548 1441831138 0.089661 0.077148 -0.247864 0.961548 1441831138 0.089661 0.077148 -0.247864 0.961548 1441831138 0.089661 0.077148 -0.247864 0.961548 1441831138 0.089661 0.077148 -0.247864 0.961548 1441831138 0.089661 0.077148 -0.247864 0.961548 1441831138 0.158813 0.141418 -0.282227 0.935425 1441831138 0.158813 0.141418 -0.282227 0.935425 1441831138 0.158813 0.141418 -0.282227 0.935425 1441831138 0.158813 0.141418 -0.282227 0.935425 1441831138 0.158813 0.141418 -0.282227 0.935425 1441831138 0.158813 0.141418 -0.282227 0.935425 1441831138 0.265869 0.240723 -0.312988 0.879395 1441831138 0.265869 0.240723 -0.312988 0.879395 1441831138 0.265869 0.240723 -0.312988 0.879395 1441831138 0.265869 0.240723 -0.312988 0.879395 1441831138 0.265869 0.240723 -0.312988 0.879395 1441831138 0.265869 0.240723 -0.312988 0.879395 1441831138 0.379089 0.370850 -0.300354 0.792786 1441831138 0.379089 0.370850 -0.300354 0.792786 1441831138 0.379089 0.370850 -0.300354 0.792786 1441831138 0.379089 0.370850 -0.300354 0.792786 1441831138 0.379089 0.370850 -0.300354 0.792786 1441831138 0.379089 0.370850 -0.300354 0.792786 1441831138 0.476013 0.508423 -0.248169 0.673218 1441831138 0.476013 0.508423 -0.248169 0.673218 1441831138 0.476013 0.508423 -0.248169 0.673218 1441831138 0.476013 0.508423 -0.248169 0.673218 1441831138 0.476013 0.508423 -0.248169 0.673218 1441831138 0.476013 0.508423 -0.248169 0.673218 1441831138 0.560913 0.607300 -0.207092 0.523071 1441831138 0.560913 0.607300 -0.207092 0.523071 1441831138 0.560913 0.607300 -0.207092 0.523071 1441831138 0.560913 0.607300 -0.207092 0.523071 1441831138 0.560913 0.607300 -0.207092 0.523071 1441831138 0.560913 0.607300 -0.207092 0.523071 1441831138 0.638306 0.633972 -0.208679 0.383484 1441831138 0.638306 0.633972 -0.208679 0.383484 1441831138 0.638306 0.633972 -0.208679 0.383484 1441831138 0.638306 0.633972 -0.208679 0.383484 1441831138 0.638306 0.633972 -0.208679 0.383484 1441831138 0.638306 0.633972 -0.208679 0.383484 1441831138 0.648560 0.654846 -0.171387 0.347900 1441831138 0.648560 0.654846 -0.171387 0.347900 1441831138 0.648560 0.654846 -0.171387 0.347900 1441831138 0.648560 0.654846 -0.171387 0.347900 1441831138 0.648560 0.654846 -0.171387 0.347900 1441831138 0.648560 0.654846 -0.171387 0.347900 1441831138 0.576965 0.723633 -0.126099 0.357056 1441831138 0.576965 0.723633 -0.126099 0.357056 1441831138 0.508301 0.745056 -0.131897 0.411133 1441831138 0.508301 0.745056 -0.131897 0.411133 1441831138 0.508301 0.745056 -0.131897 0.411133 1441831138 0.508301 0.745056 -0.131897 0.411133 1441831138 0.508301 0.745056 -0.131897 0.411133 1441831138 0.508301 0.745056 -0.131897 0.411133 1441831138 0.433044 0.688538 -0.196228 0.547546 1441831138 0.433044 0.688538 -0.196228 0.547546 1441831138 0.433044 0.688538 -0.196228 0.547546 1441831138 0.433044 0.688538 -0.196228 0.547546 1441831138 0.267944 0.570068 -0.267700 0.729004 1441831138 0.267944 0.570068 -0.267700 0.729004 1441831138 0.267944 0.570068 -0.267700 0.729004 1441831138 0.267944 0.570068 -0.267700 0.729004 1441831138 0.267944 0.570068 -0.267700 0.729004 1441831138 0.267944 0.570068 -0.267700 0.729004 1441831138 0.128235 0.356689 -0.404358 0.832336 1441831138 0.128235 0.356689 -0.404358 0.832336 1441831138 0.128235 0.356689 -0.404358 0.832336 1441831139 0.128235 0.356689 -0.404358 0.832336 1441831139 0.128235 0.356689 -0.404358 0.832336 1441831139 0.128235 0.356689 -0.404358 0.832336 1441831139 0.028015 0.212646 -0.404175 0.889160 1441831139 0.028015 0.212646 -0.404175 0.889160 1441831139 0.028015 0.212646 -0.404175 0.889160 1441831139 0.028015 0.212646 -0.404175 0.889160 1441831139 0.028015 0.212646 -0.404175 0.889160 1441831139 0.028015 0.212646 -0.404175 0.889160 1441831139 0.031799 0.085266 -0.211792 0.973022 1441831139 0.031799 0.085266 -0.211792 0.973022 1441831139 0.031799 0.085266 -0.211792 0.973022 1441831139 0.031799 0.085266 -0.211792 0.973022 1441831139 0.031799 0.085266 -0.211792 0.973022 1441831139 0.031799 0.085266 -0.211792 0.973022 1441831139 0.043945 0.064453 -0.233154 0.969299 1441831139 0.043945 0.064453 -0.233154 0.969299 1441831139 0.043945 0.064453 -0.233154 0.969299 1441831139 0.043945 0.064453 -0.233154 0.969299 1441831139 0.043945 0.064453 -0.233154 0.969299 1441831139 0.043945 0.064453 -0.233154 0.969299 1441831139 0.043945 0.064453 -0.233154 0.969299 1441831139 0.043945 0.064453 -0.233154 0.969299 1441831139 0.088074 0.128540 -0.260803 0.952698 1441831139 0.088074 0.128540 -0.260803 0.952698 1441831139 0.088074 0.128540 -0.260803 0.952698 1441831139 0.088074 0.128540 -0.260803 0.952698 1441831139 0.088074 0.128540 -0.260803 0.952698 1441831139 0.088074 0.128540 -0.260803 0.952698 1441831139 0.181641 0.235718 -0.298889 0.906677 1441831139 0.181641 0.235718 -0.298889 0.906677 1441831139 0.181641 0.235718 -0.298889 0.906677 1441831139 0.181641 0.235718 -0.298889 0.906677 1441831139 0.302185 0.370422 -0.303650 0.824158 1441831139 0.302185 0.370422 -0.303650 0.824158 1441831139 0.428589 0.504822 -0.268921 0.699280 1441831139 0.428589 0.504822 -0.268921 0.699280 1441831139 0.428589 0.504822 -0.268921 0.699280 1441831139 0.428589 0.504822 -0.268921 0.699280 1441831139 0.428589 0.504822 -0.268921 0.699280 1441831139 0.428589 0.504822 -0.268921 0.699280 1441831139 0.428589 0.504822 -0.268921 0.699280 1441831139 0.428589 0.504822 -0.268921 0.699280 1441831139 0.537659 0.602417 -0.221497 0.546631 1441831139 0.537659 0.602417 -0.221497 0.546631 1441831139 0.537659 0.602417 -0.221497 0.546631 1441831139 0.537659 0.602417 -0.221497 0.546631 1441831139 0.537659 0.602417 -0.221497 0.546631 1441831139 0.537659 0.602417 -0.221497 0.546631 1441831139 0.618042 0.637817 -0.199951 0.413635 1441831139 0.618042 0.637817 -0.199951 0.413635 1441831139 0.618042 0.637817 -0.199951 0.413635 1441831139 0.618042 0.637817 -0.199951 0.413635 1441831139 0.618042 0.637817 -0.199951 0.413635 1441831139 0.618042 0.637817 -0.199951 0.413635 1441831139 0.648743 0.655579 -0.178650 0.342529 1441831139 0.648743 0.655579 -0.178650 0.342529 1441831139 0.648743 0.655579 -0.178650 0.342529 1441831139 0.648743 0.655579 -0.178650 0.342529 1441831139 0.621765 0.689270 -0.160034 0.335632 1441831139 0.621765 0.689270 -0.160034 0.335632 1441831139 0.621765 0.689270 -0.160034 0.335632 1441831139 0.621765 0.689270 -0.160034 0.335632 1441831139 0.550293 0.719482 -0.172058 0.387085 1441831139 0.550293 0.719482 -0.172058 0.387085 1441831139 0.550293 0.719482 -0.172058 0.387085 1441831139 0.550293 0.719482 -0.172058 0.387085 1441831139 0.443787 0.698303 -0.221619 0.515991 1441831139 0.443787 0.698303 -0.221619 0.515991 1441831139 0.443787 0.698303 -0.221619 0.515991 1441831139 0.443787 0.698303 -0.221619 0.515991 1441831139 0.443787 0.698303 -0.221619 0.515991 1441831139 0.443787 0.698303 -0.221619 0.515991 1441831139 0.276672 0.591736 -0.280579 0.703247 1441831139 0.276672 0.591736 -0.280579 0.703247 1441831139 0.276672 0.591736 -0.280579 0.703247 1441831139 0.276672 0.591736 -0.280579 0.703247 1441831139 0.276672 0.591736 -0.280579 0.703247 1441831139 0.276672 0.591736 -0.280579 0.703247 1441831139 0.122009 0.404114 -0.340332 0.840210 1441831139 0.122009 0.404114 -0.340332 0.840210 1441831139 0.122009 0.404114 -0.340332 0.840210 1441831139 0.122009 0.404114 -0.340332 0.840210 1441831139 0.122009 0.404114 -0.340332 0.840210 1441831139 0.122009 0.404114 -0.340332 0.840210 1441831139 0.013550 0.247681 -0.422363 0.871826 1441831139 0.013550 0.247681 -0.422363 0.871826 1441831139 0.013550 0.247681 -0.422363 0.871826 1441831139 0.013550 0.247681 -0.422363 0.871826 1441831139 0.006287 0.111694 -0.231323 0.966370 1441831139 0.006287 0.111694 -0.231323 0.966370 1441831139 0.006287 0.111694 -0.231323 0.966370 1441831139 0.006287 0.111694 -0.231323 0.966370 1441831139 0.006287 0.111694 -0.231323 0.966370 1441831139 0.006287 0.111694 -0.231323 0.966370 1441831139 0.019897 0.048218 -0.193054 0.979797 1441831139 0.019897 0.048218 -0.193054 0.979797 1441831139 0.019897 0.048218 -0.193054 0.979797 1441831139 0.019897 0.048218 -0.193054 0.979797 1441831140 0.019897 0.048218 -0.193054 0.979797 1441831140 0.019897 0.048218 -0.193054 0.979797 1441831140 0.062866 0.091492 -0.205750 0.972290 1441831140 0.062866 0.091492 -0.205750 0.972290 1441831140 0.062866 0.091492 -0.205750 0.972290 1441831140 0.062866 0.091492 -0.205750 0.972290 1441831140 0.062866 0.091492 -0.205750 0.972290 1441831140 0.062866 0.091492 -0.205750 0.972290 1441831140 0.134705 0.181763 -0.246521 0.942322 1441831140 0.134705 0.181763 -0.246521 0.942322 1441831140 0.134705 0.181763 -0.246521 0.942322 1441831140 0.134705 0.181763 -0.246521 0.942322 1441831140 0.242310 0.301025 -0.265686 0.883179 1441831140 0.242310 0.301025 -0.265686 0.883179 1441831140 0.242310 0.301025 -0.265686 0.883179 1441831140 0.242310 0.301025 -0.265686 0.883179 1441831140 0.242310 0.301025 -0.265686 0.883179 1441831140 0.242310 0.301025 -0.265686 0.883179 1441831140 0.357910 0.435852 -0.238342 0.790588 1441831140 0.357910 0.435852 -0.238342 0.790588 1441831140 0.357910 0.435852 -0.238342 0.790588 1441831140 0.357910 0.435852 -0.238342 0.790588 1441831140 0.357910 0.435852 -0.238342 0.790588 1441831140 0.357910 0.435852 -0.238342 0.790588 1441831140 0.458862 0.561401 -0.187439 0.662598 1441831140 0.458862 0.561401 -0.187439 0.662598 1441831140 0.458862 0.561401 -0.187439 0.662598 1441831140 0.458862 0.561401 -0.187439 0.662598 1441831140 0.458862 0.561401 -0.187439 0.662598 1441831140 0.458862 0.561401 -0.187439 0.662598 1441831140 0.568481 0.635132 -0.172913 0.493408 1441831140 0.568481 0.635132 -0.172913 0.493408 1441831140 0.568481 0.635132 -0.172913 0.493408 1441831140 0.568481 0.635132 -0.172913 0.493408 1441831140 0.568481 0.635132 -0.172913 0.493408 1441831140 0.568481 0.635132 -0.172913 0.493408 1441831140 0.666687 0.623108 -0.186096 0.364075 1441831140 0.666687 0.623108 -0.186096 0.364075 1441831140 0.666687 0.623108 -0.186096 0.364075 1441831140 0.666687 0.623108 -0.186096 0.364075 1441831140 0.666687 0.623108 -0.186096 0.364075 1441831140 0.666687 0.623108 -0.186096 0.364075 1441831140 0.674072 0.643005 -0.158569 0.327026 1441831140 0.674072 0.643005 -0.158569 0.327026 1441831140 0.674072 0.643005 -0.158569 0.327026 1441831140 0.674072 0.643005 -0.158569 0.327026 1441831140 0.674072 0.643005 -0.158569 0.327026 1441831140 0.674072 0.643005 -0.158569 0.327026 1441831140 0.623901 0.684509 -0.138611 0.350586 1441831140 0.623901 0.684509 -0.138611 0.350586 1441831140 0.623901 0.684509 -0.138611 0.350586 1441831140 0.623901 0.684509 -0.138611 0.350586 1441831140 0.505249 0.726563 -0.138611 0.444458 1441831140 0.505249 0.726563 -0.138611 0.444458 1441831140 0.505249 0.726563 -0.138611 0.444458 1441831140 0.505249 0.726563 -0.138611 0.444458 1441831140 0.505249 0.726563 -0.138611 0.444458 1441831140 0.505249 0.726563 -0.138611 0.444458 1441831140 0.505249 0.726563 -0.138611 0.444458 1441831140 0.505249 0.726563 -0.138611 0.444458 1441831140 0.351013 0.696655 -0.188171 0.596680 1441831140 0.351013 0.696655 -0.188171 0.596680 1441831140 0.351013 0.696655 -0.188171 0.596680 1441831140 0.351013 0.696655 -0.188171 0.596680 1441831140 0.351013 0.696655 -0.188171 0.596680 1441831140 0.351013 0.696655 -0.188171 0.596680 1441831140 0.192444 0.570190 -0.257446 0.755981 1441831140 0.192444 0.570190 -0.257446 0.755981 1441831140 0.192444 0.570190 -0.257446 0.755981 1441831140 0.192444 0.570190 -0.257446 0.755981 1441831140 0.192444 0.570190 -0.257446 0.755981 1441831140 0.192444 0.570190 -0.257446 0.755981 1441831140 0.055969 0.397339 -0.367004 0.839172 1441831140 0.055969 0.397339 -0.367004 0.839172 1441831140 0.055969 0.397339 -0.367004 0.839172 1441831140 0.055969 0.397339 -0.367004 0.839172 1441831140 0.055969 0.397339 -0.367004 0.839172 1441831140 0.055969 0.397339 -0.367004 0.839172 1441831140 -0.060059 0.259216 -0.412903 0.871033 1441831140 -0.060059 0.259216 -0.412903 0.871033 1441831140 -0.060059 0.259216 -0.412903 0.871033 1441831140 -0.060059 0.259216 -0.412903 0.871033 1441831140 -0.060059 0.259216 -0.412903 0.871033 1441831140 -0.060059 0.259216 -0.412903 0.871033 1441831140 -0.064880 0.102112 -0.208557 0.970459 1441831140 -0.064880 0.102112 -0.208557 0.970459 1441831140 -0.064880 0.102112 -0.208557 0.970459 1441831140 -0.064880 0.102112 -0.208557 0.970459 1441831140 -0.064880 0.102112 -0.208557 0.970459 1441831140 -0.064880 0.102112 -0.208557 0.970459 1441831140 -0.033020 0.034180 -0.190918 0.980408 1441831140 -0.033020 0.034180 -0.190918 0.980408 1441831140 -0.033020 0.034180 -0.190918 0.980408 1441831140 -0.033020 0.034180 -0.190918 0.980408 1441831140 -0.033020 0.034180 -0.190918 0.980408 1441831140 -0.033020 0.034180 -0.190918 0.980408 1441831140 0.015259 0.094421 -0.226929 0.969177 1441831140 0.015259 0.094421 -0.226929 0.969177 1441831140 0.015259 0.094421 -0.226929 0.969177 1441831140 0.015259 0.094421 -0.226929 0.969177 1441831140 0.015259 0.094421 -0.226929 0.969177 1441831140 0.015259 0.094421 -0.226929 0.969177 1441831140 0.108215 0.214355 -0.257385 0.935974 1441831140 0.108215 0.214355 -0.257385 0.935974 1441831140 0.108215 0.214355 -0.257385 0.935974 1441831140 0.108215 0.214355 -0.257385 0.935974 1441831140 0.108215 0.214355 -0.257385 0.935974 1441831141 0.108215 0.214355 -0.257385 0.935974 1441831141 0.241699 0.359009 -0.286316 0.854797 1441831141 0.241699 0.359009 -0.286316 0.854797 1441831141 0.241699 0.359009 -0.286316 0.854797 1441831141 0.241699 0.359009 -0.286316 0.854797 1441831141 0.241699 0.359009 -0.286316 0.854797 1441831141 0.241699 0.359009 -0.286316 0.854797 1441831141 0.385925 0.500244 -0.242676 0.736145 1441831141 0.385925 0.500244 -0.242676 0.736145 1441831141 0.385925 0.500244 -0.242676 0.736145 1441831141 0.385925 0.500244 -0.242676 0.736145 1441831141 0.385925 0.500244 -0.242676 0.736145 1441831141 0.385925 0.500244 -0.242676 0.736145 1441831141 0.385925 0.500244 -0.242676 0.736145 1441831141 0.385925 0.500244 -0.242676 0.736145 1441831141 0.523987 0.609192 -0.182129 0.566650 1441831141 0.523987 0.609192 -0.182129 0.566650 1441831141 0.523987 0.609192 -0.182129 0.566650 1441831141 0.523987 0.609192 -0.182129 0.566650 1441831141 0.641785 0.631042 -0.172241 0.400208 1441831141 0.641785 0.631042 -0.172241 0.400208 1441831141 0.641785 0.631042 -0.172241 0.400208 1441831141 0.641785 0.631042 -0.172241 0.400208 1441831141 0.641785 0.631042 -0.172241 0.400208 1441831141 0.641785 0.631042 -0.172241 0.400208 1441831141 0.662659 0.650146 -0.135010 0.346191 1441831141 0.662659 0.650146 -0.135010 0.346191 1441831141 0.662659 0.650146 -0.135010 0.346191 1441831141 0.662659 0.650146 -0.135010 0.346191 1441831141 0.662659 0.650146 -0.135010 0.346191 1441831141 0.662659 0.650146 -0.135010 0.346191 1441831141 0.630005 0.684326 -0.102051 0.352539 1441831141 0.630005 0.684326 -0.102051 0.352539 1441831141 0.630005 0.684326 -0.102051 0.352539 1441831141 0.630005 0.684326 -0.102051 0.352539 1441831141 0.630005 0.684326 -0.102051 0.352539 1441831141 0.630005 0.684326 -0.102051 0.352539 1441831141 0.555908 0.711487 -0.101807 0.417480 1441831141 0.555908 0.711487 -0.101807 0.417480 1441831141 0.555908 0.711487 -0.101807 0.417480 1441831141 0.555908 0.711487 -0.101807 0.417480 1441831141 0.555908 0.711487 -0.101807 0.417480 1441831141 0.555908 0.711487 -0.101807 0.417480 1441831141 0.392090 0.732117 -0.122925 0.543274 1441831141 0.392090 0.732117 -0.122925 0.543274 1441831141 0.392090 0.732117 -0.122925 0.543274 1441831141 0.392090 0.732117 -0.122925 0.543274 1441831141 0.392090 0.732117 -0.122925 0.543274 1441831141 0.392090 0.732117 -0.122925 0.543274 1441831141 0.240784 0.624146 -0.209167 0.713135 1441831141 0.240784 0.624146 -0.209167 0.713135 1441831141 0.240784 0.624146 -0.209167 0.713135 1441831141 0.240784 0.624146 -0.209167 0.713135 1441831141 0.085022 0.433411 -0.318298 0.838806 1441831141 0.085022 0.433411 -0.318298 0.838806 1441831141 0.085022 0.433411 -0.318298 0.838806 1441831141 0.085022 0.433411 -0.318298 0.838806 1441831141 0.085022 0.433411 -0.318298 0.838806 1441831141 0.085022 0.433411 -0.318298 0.838806 1441831141 -0.033325 0.285278 -0.398926 0.870789 1441831141 -0.033325 0.285278 -0.398926 0.870789 1441831141 -0.033325 0.285278 -0.398926 0.870789 1441831141 -0.033325 0.285278 -0.398926 0.870789 1441831141 -0.033325 0.285278 -0.398926 0.870789 1441831141 -0.033325 0.285278 -0.398926 0.870789 1441831141 -0.059753 0.132935 -0.258606 0.954895 1441831141 -0.059753 0.132935 -0.258606 0.954895 1441831141 -0.059753 0.132935 -0.258606 0.954895 1441831141 -0.059753 0.132935 -0.258606 0.954895 1441831141 -0.025330 0.044067 -0.195374 0.979370 1441831141 -0.025330 0.044067 -0.195374 0.979370 1441831141 -0.025330 0.044067 -0.195374 0.979370 1441831141 -0.025330 0.044067 -0.195374 0.979370 1441831141 -0.025330 0.044067 -0.195374 0.979370 1441831141 -0.025330 0.044067 -0.195374 0.979370 1441831141 -0.025330 0.044067 -0.195374 0.979370 1441831141 -0.025330 0.044067 -0.195374 0.979370 1441831141 0.016724 0.078308 -0.218323 0.972534 1441831141 0.016724 0.078308 -0.218323 0.972534 1441831141 0.016724 0.078308 -0.218323 0.972534 1441831141 0.016724 0.078308 -0.218323 0.972534 1441831141 0.016724 0.078308 -0.218323 0.972534 1441831141 0.016724 0.078308 -0.218323 0.972534 1441831141 0.098511 0.156860 -0.248169 0.950806 1441831141 0.098511 0.156860 -0.248169 0.950806 1441831141 0.098511 0.156860 -0.248169 0.950806 1441831141 0.098511 0.156860 -0.248169 0.950806 1441831141 0.098511 0.156860 -0.248169 0.950806 1441831141 0.098511 0.156860 -0.248169 0.950806 1441831141 0.215576 0.285461 -0.259460 0.897034 1441831141 0.215576 0.285461 -0.259460 0.897034 1441831141 0.215576 0.285461 -0.259460 0.897034 1441831141 
0.290161 0.659790 -0.140808 0.678650 1441831145 0.290161 0.659790 -0.140808 0.678650 1441831145 0.290161 0.659790 -0.140808 0.678650 1441831145 0.290161 0.659790 -0.140808 0.678650 1441831145 0.290161 0.659790 -0.140808 0.678650 1441831145 0.294739 0.665955 -0.131104 0.672546 1441831145 0.294739 0.665955 -0.131104 0.672546 1441831145 0.294739 0.665955 -0.131104 0.672546 1441831145 0.294739 0.665955 -0.131104 0.672546 1441831145 0.294739 0.665955 -0.131104 0.672546 1441831145 0.294739 0.665955 -0.131104 0.672546 1441831145 0.299316 0.671265 -0.126831 0.666016 1441831145 0.299316 0.671265 -0.126831 0.666016 1441831145 0.299316 0.671265 -0.126831 0.666016 1441831145 0.299316 0.671265 -0.126831 0.666016 1441831145 0.299316 0.671265 -0.126831 0.666016 1441831145 0.299316 0.671265 -0.126831 0.666016 1441831145 0.304688 0.672668 -0.132996 0.660950 1441831145 0.304688 0.672668 -0.132996 0.660950 1441831145 0.304688 0.672668 -0.132996 0.660950 1441831145 0.304688 0.672668 -0.132996 0.660950 1441831145 0.304688 0.672668 -0.132996 0.660950 1441831145 0.304688 0.672668 -0.132996 0.660950 1441831145 0.310852 0.670288 -0.145569 0.657898 1441831145 0.310852 0.670288 -0.145569 0.657898 1441831145 0.310852 0.670288 -0.145569 0.657898 1441831145 0.310852 0.670288 -0.145569 0.657898 1441831145 0.310852 0.670288 -0.145569 0.657898 1441831145 0.310852 0.670288 -0.145569 0.657898 1441831145 0.312073 0.667175 -0.154480 0.658447 1441831145 0.312073 0.667175 -0.154480 0.658447 1441831145 0.312073 0.667175 -0.154480 0.658447 1441831145 0.312073 0.667175 -0.154480 0.658447 1441831145 0.312073 0.667175 -0.154480 0.658447 1441831145 0.312073 0.667175 -0.154480 0.658447 1441831145 0.312073 0.667175 -0.154480 0.658447 1441831145 0.312073 0.667175 -0.154480 0.658447 1441831145 0.295044 0.667114 -0.150818 0.667114 1441831145 0.295044 0.667114 -0.150818 0.667114 1441831145 0.295044 0.667114 -0.150818 0.667114 1441831145 0.295044 0.667114 -0.150818 0.667114 1441831145 0.276001 0.665894 -0.139648 0.678833 1441831145 0.276001 0.665894 -0.139648 0.678833 1441831145 0.276001 0.665894 -0.139648 0.678833 1441831145 0.276001 0.665894 -0.139648 0.678833 1441831145 0.276001 0.665894 -0.139648 0.678833 1441831145 0.276001 0.665894 -0.139648 0.678833 1441831145 0.282471 0.659363 -0.143494 0.681702 1441831145 0.282471 0.659363 -0.143494 0.681702 1441831145 0.282471 0.659363 -0.143494 0.681702 1441831145 0.282471 0.659363 -0.143494 0.681702 1441831145 0.282471 0.659363 -0.143494 0.681702 1441831145 0.282471 0.659363 -0.143494 0.681702 1441831145 0.282471 0.659363 -0.143494 0.681702 1441831145 0.282471 0.659363 -0.143494 0.681702 1441831145 0.289551 0.657837 -0.146851 0.679565 1441831145 0.289551 0.657837 -0.146851 0.679565 1441831145 0.289551 0.657837 -0.146851 0.679565 1441831145 0.289551 0.657837 -0.146851 0.679565 1441831145 0.289551 0.657837 -0.146851 0.679565 1441831145 0.289551 0.657837 -0.146851 0.679565 1441831145 0.284973 0.662476 -0.143921 0.677612 1441831145 0.284973 0.662476 -0.143921 0.677612 1441831145 0.284973 0.662476 -0.143921 0.677612 1441831145 0.284973 0.662476 -0.143921 0.677612 1441831145 0.284973 0.662476 -0.143921 0.677612 1441831145 0.284973 0.662476 -0.143921 0.677612 1441831145 0.279175 0.667114 -0.139526 0.676392 1441831145 0.279175 0.667114 -0.139526 0.676392 1441831145 0.279175 0.667114 -0.139526 0.676392 1441831146 0.279175 0.667114 -0.139526 0.676392 1441831146 0.268066 0.672974 -0.136230 0.675720 1441831146 0.268066 0.672974 -0.136230 0.675720 1441831146 0.268066 0.672974 -0.136230 0.675720 1441831146 0.268066 0.672974 -0.136230 0.675720 1441831146 0.268066 0.672974 -0.136230 0.675720 1441831146 0.268066 0.672974 -0.136230 0.675720 1441831146 0.269531 0.677002 -0.144043 0.669434 1441831146 0.269531 0.677002 -0.144043 0.669434 1441831146 0.269531 0.677002 -0.144043 0.669434 1441831146 0.269531 0.677002 -0.144043 0.669434 1441831146 0.269531 0.677002 -0.144043 0.669434 1441831146 0.269531 0.677002 -0.144043 0.669434 1441831146 0.286133 0.673523 -0.168762 0.660278 1441831146 0.286133 0.673523 -0.168762 0.660278 1441831146 0.286133 0.673523 -0.168762 0.660278 1441831146 0.286133 0.673523 -0.168762 0.660278 1441831146 0.286133 0.673523 -0.168762 0.660278 1441831146 0.286133 0.673523 -0.168762 0.660278 1441831146 0.295776 0.672729 -0.180664 0.653564 1441831146 0.295776 0.672729 -0.180664 0.653564 1441831146 0.295776 0.672729 -0.180664 0.653564 1441831146 0.295776 0.672729 -0.180664 0.653564 1441831146 0.295776 0.672729 -0.180664 0.653564 1441831146 0.295776 0.672729 -0.180664 0.653564 1441831146 0.306396 0.672791 -0.185364 0.647339 1441831146 0.306396 0.672791 -0.185364 0.647339 1441831146 0.306396 0.672791 -0.185364 0.647339 1441831146 0.306396 0.672791 -0.185364 0.647339 1441831146 0.306396 0.672791 -0.185364 0.647339 1441831146 0.306396 0.672791 -0.185364 0.647339 1441831146 0.315369 0.669556 -0.194458 0.643677 1441831146 0.315369 0.669556 -0.194458 0.643677 1441831146 0.315369 0.669556 -0.194458 0.643677 1441831146 0.315369 0.669556 -0.194458 0.643677 1441831146 0.315369 0.669556 -0.194458 0.643677 1441831146 0.315369 0.669556 -0.194458 0.643677 1441831146 0.325134 0.662720 -0.206543 0.642151 1441831146 0.325134 0.662720 -0.206543 0.642151 1441831146 0.325134 0.662720 -0.206543 0.642151 1441831146 0.325134 0.662720 -0.206543 0.642151 1441831146 0.325134 0.662720 -0.206543 0.642151 1441831146 0.325134 0.662720 -0.206543 0.642151 1441831146 0.323364 0.663574 -0.202942 0.643311 1441831146 0.323364 0.663574 -0.202942 0.643311 1441831146 0.323364 0.663574 -0.202942 0.643311 1441831146 0.323364 0.663574 -0.202942 0.643311 1441831146 0.323364 0.663574 -0.202942 0.643311 1441831146 0.323364 0.663574 -0.202942 0.643311 1441831146 0.323364 0.663574 -0.202942 0.643311 1441831146 0.306091 0.670410 -0.179688 0.651550 1441831146 0.306091 0.670410 -0.179688 0.651550 1441831146 0.306091 0.670410 -0.179688 0.651550 1441831146 0.306091 0.670410 -0.179688 0.651550 1441831146 0.306091 0.670410 -0.179688 0.651550 1441831146 0.306091 0.670410 -0.179688 0.651550 1441831146 0.281067 0.678833 -0.143188 0.663025 1441831146 0.281067 0.678833 -0.143188 0.663025 1441831146 0.281067 0.678833 -0.143188 0.663025 1441831146 0.281067 0.678833 -0.143188 0.663025 1441831146 0.281067 0.678833 -0.143188 0.663025 1441831146 0.281067 0.678833 -0.143188 0.663025 1441831146 0.275696 0.673279 -0.126770 0.674194 1441831146 0.275696 0.673279 -0.126770 0.674194 1441831146 0.275696 0.673279 -0.126770 0.674194 1441831146 0.275696 0.673279 -0.126770 0.674194 1441831146 0.275696 0.673279 -0.126770 0.674194 1441831146 0.275696 0.673279 -0.126770 0.674194 1441831146 0.297607 0.658325 -0.140137 0.676941 1441831146 0.297607 0.658325 -0.140137 0.676941 1441831146 0.297607 0.658325 -0.140137 0.676941 1441831146 0.297607 0.658325 -0.140137 0.676941 1441831146 0.297607 0.658325 -0.140137 0.676941 1441831146 0.297607 0.658325 -0.140137 0.676941 1441831146 0.301025 0.651917 -0.146545 0.680298 1441831146 0.301025 0.651917 -0.146545 0.680298 1441831146 0.301025 0.651917 -0.146545 0.680298 1441831146 0.301025 0.651917 -0.146545 0.680298 1441831146 0.301025 0.651917 -0.146545 0.680298 1441831146 0.301025 0.651917 -0.146545 0.680298 1441831146 0.293945 0.656921 -0.136230 0.680725 1441831146 0.293945 0.656921 -0.136230 0.680725 1441831146 0.293945 0.656921 -0.136230 0.680725 1441831146 0.293945 0.656921 -0.136230 0.680725 1441831146 0.293945 0.656921 -0.136230 0.680725 1441831146 0.286316 0.659241 -0.136475 0.681702 1441831146 0.286316 0.659241 -0.136475 0.681702 1441831146 0.286316 0.659241 -0.136475 0.681702 1441831146 0.286316 0.659241 -0.136475 0.681702 1441831146 0.286316 0.659241 -0.136475 0.681702 1441831146 0.286316 0.659241 -0.136475 0.681702 1441831146 0.286316 0.659241 -0.136475 0.681702 1441831146 0.288818 0.656311 -0.152710 0.679993 1441831146 0.288818 0.656311 -0.152710 0.679993 1441831146 0.288818 0.656311 -0.152710 0.679993 1441831146 0.288818 0.656311 -0.152710 0.679993 1441831146 0.288818 0.656311 -0.152710 0.679993 1441831146 0.288818 0.656311 -0.152710 0.679993 1441831146 0.302124 0.653503 -0.177246 0.670959 1441831146 0.302124 0.653503 -0.177246 0.670959 1441831146 0.302124 0.653503 -0.177246 0.670959 1441831146 0.302124 0.653503 -0.177246 0.670959 1441831146 0.302124 0.653503 -0.177246 0.670959 1441831146 0.302124 0.653503 -0.177246 0.670959 1441831146 0.302124 0.653503 -0.177246 0.670959 1441831146 0.312012 0.656738 -0.185303 0.661011 1441831146 0.312012 0.656738 -0.185303 0.661011 1441831146 0.312012 0.656738 -0.185303 0.661011 1441831146 0.312012 0.656738 -0.185303 0.661011 1441831147 0.312012 0.656738 -0.185303 0.661011 1441831147 0.321777 0.659668 -0.188721 0.652344 1441831147 0.321777 0.659668 -0.188721 0.652344 1441831147 0.321777 0.659668 -0.188721 0.652344 1441831147 0.321777 0.659668 -0.188721 0.652344 1441831147 0.330444 0.658936 -0.194458 0.647095 1441831147 0.330444 0.658936 -0.194458 0.647095 1441831147 0.330444 0.658936 -0.194458 0.647095 1441831147 0.330444 0.658936 -0.194458 0.647095 1441831147 0.330444 0.658936 -0.194458 0.647095 1441831147 0.330444 0.658936 -0.194458 0.647095 1441831147 0.330444 0.658936 -0.194458 0.647095 1441831147 0.331604 0.656677 -0.202454 0.646362 1441831147 0.331604 0.656677 -0.202454 0.646362 1441831147 0.331604 0.656677 -0.202454 0.646362 1441831147 0.331604 0.656677 -0.202454 0.646362 1441831147 0.331604 0.656677 -0.202454 0.646362 1441831147 0.331604 0.656677 -0.202454 0.646362 1441831147 0.326294 0.655273 -0.201599 0.650696 1441831147 0.326294 0.655273 -0.201599 0.650696 1441831147 0.326294 0.655273 -0.201599 0.650696 1441831147 0.326294 0.655273 -0.201599 0.650696 1441831147 0.326294 0.655273 -0.201599 0.650696 1441831147 0.326294 0.655273 -0.201599 0.650696 1441831147 0.319214 0.654480 -0.194946 0.656982 1441831147 0.319214 0.654480 -0.194946 0.656982 1441831147 0.319214 0.654480 -0.194946 0.656982 1441831147 0.319214 0.654480 -0.194946 0.656982 1441831147 0.319214 0.654480 -0.194946 0.656982 1441831147 0.319214 0.654480 -0.194946 0.656982 1441831147 0.300049 0.652771 -0.173584 0.673523 1441831147 0.300049 0.652771 -0.173584 0.673523 1441831147 0.300049 0.652771 -0.173584 0.673523 1441831147 0.300049 0.652771 -0.173584 0.673523 1441831147 0.300049 0.652771 -0.173584 0.673523 1441831147 0.300049 0.652771 -0.173584 0.673523 1441831147 0.297729 0.646729 -0.150452 0.685791 1441831147 0.297729 0.646729 -0.150452 0.685791 1441831147 0.297729 0.646729 -0.150452 0.685791 1441831147 0.297729 0.646729 -0.150452 0.685791 1441831147 0.297729 0.646729 -0.150452 0.685791 1441831147 0.297729 0.646729 -0.150452 0.685791 1441831147 0.320496 0.637268 -0.154236 0.683594 1441831147 0.320496 0.637268 -0.154236 0.683594 1441831147 0.320496 0.637268 -0.154236 0.683594 1441831147 0.320496 0.637268 -0.154236 0.683594 1441831147 0.320496 0.637268 -0.154236 0.683594 1441831147 0.320496 0.637268 -0.154236 0.683594 1441831147 0.331848 0.627930 -0.168091 0.683533 1441831147 0.331848 0.627930 -0.168091 0.683533 1441831147 0.331848 0.627930 -0.168091 0.683533 1441831147 0.331848 0.627930 -0.168091 0.683533 1441831147 0.331848 0.627930 -0.168091 0.683533 1441831147 0.331848 0.627930 -0.168091 0.683533 1441831147 0.331055 0.629211 -0.169128 0.682495 1441831147 0.331055 0.629211 -0.169128 0.682495 1441831147 0.331055 0.629211 -0.169128 0.682495 1441831147 0.331055 0.629211 -0.169128 0.682495 1441831147 0.331055 0.629211 -0.169128 0.682495 1441831147 0.325623 0.631348 -0.171753 0.682495 1441831147 0.325623 0.631348 -0.171753 0.682495 1441831147 0.325623 0.631348 -0.171753 0.682495 1441831147 0.325623 0.631348 -0.171753 0.682495 1441831147 0.325623 0.631348 -0.171753 0.682495 1441831147 0.325623 0.631348 -0.171753 0.682495 1441831147 0.317627 0.638611 -0.170044 0.679932 1441831147 0.317627 0.638611 -0.170044 0.679932 1441831147 0.317627 0.638611 -0.170044 0.679932 1441831147 0.317627 0.638611 -0.170044 0.679932 1441831147 0.317627 0.638611 -0.170044 0.679932 1441831147 0.317627 0.638611 -0.170044 0.679932 1441831147 0.328186 0.642944 -0.183899 0.667114 1441831147 0.328186 0.642944 -0.183899 0.667114 1441831147 0.328186 0.642944 -0.183899 0.667114 1441831147 0.328186 0.642944 -0.183899 0.667114 1441831147 0.328186 0.642944 -0.183899 0.667114 1441831147 0.328186 0.642944 -0.183899 0.667114 1441831147 0.329590 0.651794 -0.187134 0.656799 1441831147 0.329590 0.651794 -0.187134 0.656799 1441831147 0.329590 0.651794 -0.187134 0.656799 1441831147 0.329590 0.651794 -0.187134 0.656799 1441831147 0.329590 0.651794 -0.187134 0.656799 1441831147 0.329590 0.651794 -0.187134 0.656799 1441831147 0.334106 0.660400 -0.181763 0.647400 1441831147 0.334106 0.660400 -0.181763 0.647400 1441831147 0.334106 0.660400 -0.181763 0.647400 1441831147 0.334106 0.660400 -0.181763 0.647400 1441831147 0.334106 0.660400 -0.181763 0.647400 1441831147 0.334106 0.660400 -0.181763 0.647400 1441831147 0.337219 0.663757 -0.182922 0.642029 1441831147 0.337219 0.663757 -0.182922 0.642029 1441831147 0.337219 0.663757 -0.182922 0.642029 1441831147 0.337219 0.663757 -0.182922 0.642029 1441831147 0.337219 0.663757 -0.182922 0.642029 1441831147 0.337219 0.663757 -0.182922 0.642029 1441831147 0.328003 0.668457 -0.181519 0.642273 1441831147 0.328003 0.668457 -0.181519 0.642273 1441831147 0.328003 0.668457 -0.181519 0.642273 1441831147 0.328003 0.668457 -0.181519 0.642273 1441831147 0.328003 0.668457 -0.181519 0.642273 1441831147 0.328003 0.668457 -0.181519 0.642273 1441831147 0.317139 0.667847 -0.177795 0.649414 1441831147 0.317139 0.667847 -0.177795 0.649414 1441831147 0.317139 0.667847 -0.177795 0.649414 1441831147 0.317139 0.667847 -0.177795 0.649414 1441831147 0.317139 0.667847 -0.177795 0.649414 1441831147 0.317139 0.667847 -0.177795 0.649414 1441831147 0.317139 0.667847 -0.177795 0.649414 1441831148 0.318970 0.658569 -0.185791 0.655701 1441831148 0.318970 0.658569 -0.185791 0.655701 1441831148 0.318970 0.658569 -0.185791 0.655701 1441831148 0.318970 0.658569 -0.185791 0.655701 1441831148 0.318970 0.658569 -0.185791 0.655701 1441831148 0.318970 0.658569 -0.185791 0.655701 1441831148 0.290466 0.660889 -0.171570 0.670288 1441831148 0.290466 0.660889 -0.171570 0.670288 1441831148 0.290466 0.660889 -0.171570 0.670288 1441831148 0.290466 0.660889 -0.171570 0.670288 1441831148 0.290466 0.660889 -0.171570 0.670288 1441831148 0.290466 0.660889 -0.171570 0.670288 1441831148 0.274902 0.670532 -0.134277 0.675781 1441831148 0.274902 0.670532 -0.134277 0.675781 1441831148 0.274902 0.670532 -0.134277 0.675781 1441831148 0.274902 0.670532 -0.134277 0.675781 1441831148 0.274902 0.670532 -0.134277 0.675781 1441831148 0.274902 0.670532 -0.134277 0.675781 1441831148 0.299988 0.660889 -0.155090 0.670166 1441831148 0.299988 0.660889 -0.155090 0.670166 1441831148 0.299988 0.660889 -0.155090 0.670166 1441831148 0.299988 0.660889 -0.155090 0.670166 1441831148 0.299988 0.660889 -0.155090 0.670166 1441831148 0.299988 0.660889 -0.155090 0.670166 1441831148 0.299988 0.660889 -0.155090 0.670166 1441831148 0.319580 0.649719 -0.181519 0.665344 1441831148 0.319580 0.649719 -0.181519 0.665344 1441831148 0.319580 0.649719 -0.181519 0.665344 1441831148 0.319580 0.649719 -0.181519 0.665344 1441831148 0.319580 0.649719 -0.181519 0.665344 1441831148 0.319580 0.649719 -0.181519 0.665344 1441831148 0.320190 0.647339 -0.185181 0.666382 1441831148 0.320190 0.647339 -0.185181 0.666382 1441831148 0.320190 0.647339 -0.185181 0.666382 1441831148 0.320190 0.647339 -0.185181 0.666382 1441831148 0.320190 0.647339 -0.185181 0.666382 1441831148 0.320190 0.647339 -0.185181 0.666382 1441831148 0.305481 0.653076 -0.174744 0.670532 1441831148 0.305481 0.653076 -0.174744 0.670532 1441831148 0.305481 0.653076 -0.174744 0.670532 1441831148 0.305481 0.653076 -0.174744 0.670532 1441831148 0.305481 0.653076 -0.174744 0.670532 1441831148 0.299500 0.655640 -0.168091 0.672363 1441831148 0.299500 0.655640 -0.168091 0.672363 1441831148 0.299500 0.655640 -0.168091 0.672363 1441831148 0.299500 0.655640 -0.168091 0.672363 1441831148 0.299500 0.655640 -0.168091 0.672363 1441831148 0.307922 0.656616 -0.173584 0.666199 1441831148 0.307922 0.656616 -0.173584 0.666199 1441831148 0.307922 0.656616 -0.173584 0.666199 1441831148 0.307922 0.656616 -0.173584 0.666199 1441831148 0.307922 0.656616 -0.173584 0.666199 1441831148 0.307922 0.656616 -0.173584 0.666199 1441831148 0.307922 0.656616 -0.173584 0.666199 1441831148 0.303406 0.664246 -0.170288 0.661560 1441831148 0.303406 0.664246 -0.170288 0.661560 1441831148 0.303406 0.664246 -0.170288 0.661560 1441831148 0.303406 0.664246 -0.170288 0.661560 1441831148 0.303406 0.664246 -0.170288 0.661560 1441831148 0.303406 0.664246 -0.170288 0.661560 1441831148 0.300354 0.671753 -0.161560 0.657532 1441831148 0.300354 0.671753 -0.161560 0.657532 1441831148 0.300354 0.671753 -0.161560 0.657532 1441831148 0.300354 0.671753 -0.161560 0.657532 1441831148 0.300354 0.671753 -0.161560 0.657532 1441831148 0.300354 0.671753 -0.161560 0.657532 1441831148 0.300354 0.671753 -0.161560 0.657532 1441831148 0.306519 0.673462 -0.160461 0.653137 1441831148 0.306519 0.673462 -0.160461 0.653137 1441831148 0.306519 0.673462 -0.160461 0.653137 1441831148 0.314148 0.672119 -0.165344 0.649719 1441831148 0.314148 0.672119 -0.165344 0.649719 1441831148 0.314148 0.672119 -0.165344 0.649719 1441831148 0.314148 0.672119 -0.165344 0.649719 1441831148 0.314148 0.672119 -0.165344 0.649719 1441831148 0.314148 0.672119 -0.165344 0.649719 1441831148 0.314148 0.672119 -0.165344 0.649719 1441831148 0.322876 0.665894 -0.178223 0.648438 1441831148 0.322876 0.665894 -0.178223 0.648438 1441831148 0.322876 0.665894 -0.178223 0.648438 1441831148 0.322876 0.665894 -0.178223 0.648438 1441831148 0.322876 0.665894 -0.178223 0.648438 1441831148 0.322876 0.665894 -0.178223 0.648438 1441831148 0.310303 0.661194 -0.184326 0.657654 1441831148 0.310303 0.661194 -0.184326 0.657654 1441831148 0.310303 0.661194 -0.184326 0.657654 1441831148 0.310303 0.661194 -0.184326 0.657654 1441831148 0.310303 0.661194 -0.184326 0.657654 1441831148 0.303040 0.656555 -0.184021 0.665710 1441831148 0.303040 0.656555 -0.184021 0.665710 1441831148 0.303040 0.656555 -0.184021 0.665710 1441831148 0.303040 0.656555 -0.184021 0.665710 1441831148 0.303040 0.656555 -0.184021 0.665710 1441831148 0.303040 0.656555 -0.184021 0.665710 1441831148 0.296631 0.653259 -0.179504 0.672974 1441831148 0.296631 0.653259 -0.179504 0.672974 1441831148 0.296631 0.653259 -0.179504 0.672974 1441831148 0.296631 0.653259 -0.179504 0.672974 1441831148 0.296631 0.653259 -0.179504 0.672974 1441831148 0.296631 0.653259 -0.179504 0.672974 1441831148 0.310303 0.646606 -0.188416 0.670837 1441831148 0.310303 0.646606 -0.188416 0.670837 1441831148 0.310303 0.646606 -0.188416 0.670837 1441831148 0.310303 0.646606 -0.188416 0.670837 1441831148 0.310303 0.646606 -0.188416 0.670837 1441831148 0.310303 0.646606 -0.188416 0.670837 1441831148 0.313416 0.645569 -0.195313 0.668396 1441831149 0.313416 0.645569 -0.195313 0.668396 1441831149 0.313416 0.645569 -0.195313 0.668396 1441831149 0.313416 0.645569 -0.195313 0.668396 1441831149 0.310242 0.646667 -0.187134 0.671143 1441831149 0.310242 0.646667 -0.187134 0.671143 1441831149 0.310242 0.646667 -0.187134 0.671143 1441831149 0.310242 0.646667 -0.187134 0.671143 1441831149 0.310242 0.646667 -0.187134 0.671143 1441831149 0.299133 0.650696 -0.181946 0.673706 1441831149 0.299133 0.650696 -0.181946 0.673706 1441831149 0.299133 0.650696 -0.181946 0.673706 1441831149 0.299133 0.650696 -0.181946 0.673706 1441831149 0.299133 0.650696 -0.181946 0.673706 1441831149 0.299133 0.650696 -0.181946 0.673706 1441831149 0.288330 0.653442 -0.176208 0.677307 1441831149 0.288330 0.653442 -0.176208 0.677307 1441831149 0.288330 0.653442 -0.176208 0.677307 1441831149 0.288330 0.653442 -0.176208 0.677307 1441831149 0.288330 0.653442 -0.176208 0.677307 1441831149 0.288330 0.653442 -0.176208 0.677307 1441831149 0.292847 0.655518 -0.179565 0.672424 1441831149 0.292847 0.655518 -0.179565 0.672424 1441831149 0.292847 0.655518 -0.179565 0.672424 1441831149 0.292847 0.655518 -0.179565 0.672424 1441831149 0.292847 0.655518 -0.179565 0.672424 1441831149 0.292847 0.655518 -0.179565 0.672424 1441831149 0.297119 0.658142 -0.184326 0.666687 1441831149 0.297119 0.658142 -0.184326 0.666687 1441831149 0.297119 0.658142 -0.184326 0.666687 1441831149 0.297119 0.658142 -0.184326 0.666687 1441831149 0.297119 0.658142 -0.184326 0.666687 1441831149 0.297119 0.658142 -0.184326 0.666687 1441831149 0.300415 0.661072 -0.182190 0.662903 1441831149 0.300415 0.661072 -0.182190 0.662903 1441831149 0.300415 0.661072 -0.182190 0.662903 1441831149 0.300415 0.661072 -0.182190 0.662903 1441831149 0.300415 0.661072 -0.182190 0.662903 1441831149 0.300415 0.661072 -0.182190 0.662903 1441831149 0.300415 0.661072 -0.182190 0.662903 1441831149 0.301636 0.663818 -0.175903 0.661316 1441831149 0.301636 0.663818 -0.175903 0.661316 1441831149 0.301636 0.663818 -0.175903 0.661316 1441831149 0.301636 0.663818 -0.175903 0.661316 1441831149 0.301636 0.663818 -0.175903 0.661316 1441831149 0.305542 0.664856 -0.176819 0.658264 1441831149 0.305542 0.664856 -0.176819 0.658264 1441831149 0.305542 0.664856 -0.176819 0.658264 1441831149 0.305542 0.664856 -0.176819 0.658264 1441831149 0.305542 0.664856 -0.176819 0.658264 1441831149 0.305542 0.664856 -0.176819 0.658264 1441831149 0.312500 0.660950 -0.189026 0.655518 1441831149 0.312500 0.660950 -0.189026 0.655518 1441831149 0.312500 0.660950 -0.189026 0.655518 1441831149 0.312500 0.660950 -0.189026 0.655518 1441831149 0.312500 0.660950 -0.189026 0.655518 1441831149 0.312500 0.660950 -0.189026 0.655518 1441831149 0.314148 0.651917 -0.207031 0.658325 1441831149 0.314148 0.651917 -0.207031 0.658325 1441831149 0.314148 0.651917 -0.207031 0.658325 1441831149 0.314148 0.651917 -0.207031 0.658325 1441831149 0.314148 0.651917 -0.207031 0.658325 1441831149 0.314148 0.651917 -0.207031 0.658325 1441831149 0.314148 0.651917 -0.207031 0.658325 1441831149 0.300049 0.649170 -0.203735 0.668518 1441831149 0.300049 0.649170 -0.203735 0.668518 1441831149 0.300049 0.649170 -0.203735 0.668518 1441831149 0.300049 0.649170 -0.203735 0.668518 1441831149 0.300049 0.649170 -0.203735 0.668518 1441831149 0.300049 0.649170 -0.203735 0.668518 1441831149 0.294556 0.651672 -0.181580 0.674866 1441831149 0.294556 0.651672 -0.181580 0.674866 1441831149 0.294556 0.651672 -0.181580 0.674866 1441831149 0.294556 0.651672 -0.181580 0.674866 1441831149 0.294556 0.651672 -0.181580 0.674866 1441831149 0.294556 0.651672 -0.181580 0.674866 1441831149 0.294556 0.651672 -0.181580 0.674866 1441831149 0.303162 0.648071 -0.176331 0.675964 1441831149 0.303162 0.648071 -0.176331 0.675964 1441831149 0.303162 0.648071 -0.176331 0.675964 1441831149 0.303162 0.648071 -0.176331 0.675964 1441831149 0.303162 0.648071 -0.176331 0.675964 1441831149 0.303162 0.648071 -0.176331 0.675964 1441831149 0.311157 0.644775 -0.182251 0.673889 1441831149 0.311157 0.644775 -0.182251 0.673889 1441831149 0.311157 0.644775 -0.182251 0.673889 1441831149 0.311157 0.644775 -0.182251 0.673889 1441831149 0.311157 0.644775 -0.182251 0.673889 1441831149 0.311157 0.644775 -0.182251 0.673889 1441831149 0.309143 0.645691 -0.174927 0.675903 1441831149 0.309143 0.645691 -0.174927 0.675903 1441831149 0.309143 0.645691 -0.174927 0.675903 1441831149 0.309143 0.645691 -0.174927 0.675903 1441831149 0.309143 0.645691 -0.174927 0.675903 1441831149 0.309143 0.645691 -0.174927 0.675903 1441831149 0.296692 0.652283 -0.156311 0.679749 1441831149 0.296692 0.652283 -0.156311 0.679749 1441831149 0.296692 0.652283 -0.156311 0.679749 1441831149 0.296692 0.652283 -0.156311 0.679749 1441831149 0.296692 0.652283 -0.156311 0.679749 1441831149 0.287659 0.657166 -0.147705 0.680786 1441831149 0.287659 0.657166 -0.147705 0.680786 1441831149 0.287659 0.657166 -0.147705 0.680786 1441831149 0.287659 0.657166 -0.147705 0.680786 1441831149 0.287659 0.657166 -0.147705 0.680786 1441831149 0.291809 0.658813 -0.155884 0.675598 1441831149 0.291809 0.658813 -0.155884 0.675598 1441831150 0.291809 0.658813 -0.155884 0.675598 1441831150 0.291809 0.658813 -0.155884 0.675598 1441831150 0.291809 0.658813 -0.155884 0.675598 1441831150 0.291809 0.658813 -0.155884 0.675598 1441831150 0.291809 0.658813 -0.155884 0.675598 1441831150 0.299255 0.660889 -0.167297 0.667542 1441831150 0.299255 0.660889 -0.167297 0.667542 1441831150 0.299255 0.660889 -0.167297 0.667542 1441831150 0.299255 0.660889 -0.167297 0.667542 1441831150 0.299255 0.660889 -0.167297 0.667542 1441831150 0.299255 0.660889 -0.167297 0.667542 1441831150 0.306702 0.662598 -0.170227 0.661682 1441831150 0.306702 0.662598 -0.170227 0.661682 1441831150 0.306702 0.662598 -0.170227 0.661682 1441831150 0.306702 0.662598 -0.170227 0.661682 1441831150 0.306702 0.662598 -0.170227 0.661682 1441831150 0.306702 0.662598 -0.170227 0.661682 1441831150 0.312439 0.663818 -0.170166 0.657776 1441831150 0.312439 0.663818 -0.170166 0.657776 1441831150 0.312439 0.663818 -0.170166 0.657776 1441831150 0.312439 0.663818 -0.170166 0.657776 1441831150 0.312439 0.663818 -0.170166 0.657776 1441831150 0.312439 0.663818 -0.170166 0.657776 1441831150 0.323853 0.663330 -0.179016 0.650391 1441831150 0.323853 0.663330 -0.179016 0.650391 1441831150 0.323853 0.662231 -0.189453 0.648560 1441831150 0.323853 0.662231 -0.189453 0.648560 1441831150 0.323853 0.662231 -0.189453 0.648560 1441831150 0.323853 0.662231 -0.189453 0.648560 1441831150 0.323853 0.662231 -0.189453 0.648560 1441831150 0.323853 0.662231 -0.189453 0.648560 1441831150 0.318665 0.657104 -0.196411 0.654236 1441831150 0.318665 0.657104 -0.196411 0.654236 1441831150 0.318665 0.657104 -0.196411 0.654236 1441831150 0.318665 0.657104 -0.196411 0.654236 1441831150 0.318665 0.657104 -0.196411 0.654236 1441831150 0.318665 0.657104 -0.196411 0.654236 1441831150 0.318665 0.657104 -0.196411 0.654236 1441831150 0.308777 0.653442 -0.189514 0.664551 1441831150 0.308777 0.653442 -0.189514 0.664551 1441831150 0.308777 0.653442 -0.189514 0.664551 1441831150 0.308777 0.653442 -0.189514 0.664551 1441831150 0.308777 0.653442 -0.189514 0.664551 1441831150 0.303589 0.653503 -0.174438 0.671021 1441831150 0.303589 0.653503 -0.174438 0.671021 1441831150 0.303589 0.653503 -0.174438 0.671021 1441831150 0.303589 0.653503 -0.174438 0.671021 1441831150 0.320190 0.645264 -0.183594 0.668823 1441831150 0.320190 0.645264 -0.183594 0.668823 1441831150 0.320190 0.645264 -0.183594 0.668823 1441831150 0.320190 0.645264 -0.183594 0.668823 1441831150 0.320190 0.645264 -0.183594 0.668823 1441831150 0.320190 0.645264 -0.183594 0.668823 1441831150 0.330811 0.640686 -0.198486 0.663757 1441831150 0.330811 0.640686 -0.198486 0.663757 1441831150 0.330811 0.640686 -0.198486 0.663757 1441831150 0.330811 0.640686 -0.198486 0.663757 1441831150 0.330811 0.640686 -0.198486 0.663757 1441831150 0.330811 0.640686 -0.198486 0.663757 1441831150 0.323303 0.645691 -0.189087 0.665405 1441831150 0.323303 0.645691 -0.189087 0.665405 1441831150 0.323303 0.645691 -0.189087 0.665405 1441831150 0.323303 0.645691 -0.189087 0.665405 1441831150 0.323303 0.645691 -0.189087 0.665405 1441831150 0.323303 0.645691 -0.189087 0.665405 1441831150 0.323303 0.645691 -0.189087 0.665405 1441831150 0.310791 0.650208 -0.176270 0.670410 1441831150 0.310791 0.650208 -0.176270 0.670410 1441831150 0.310791 0.650208 -0.176270 0.670410 1441831150 0.310791 0.650208 -0.176270 0.670410 1441831150 0.310791 0.650208 -0.176270 0.670410 1441831150 0.310791 0.650208 -0.176270 0.670410 1441831150 0.303345 0.650574 -0.175354 0.673645 1441831150 0.303345 0.650574 -0.175354 0.673645 1441831150 0.303345 0.650574 -0.175354 0.673645 1441831150 0.303345 0.650574 -0.175354 0.673645 1441831150 0.303345 0.650574 -0.175354 0.673645 1441831150 0.303345 0.650574 -0.175354 0.673645 1441831150 0.305847 0.651367 -0.181763 0.670105 1441831150 0.305847 0.651367 -0.181763 0.670105 1441831150 0.305847 0.651367 -0.181763 0.670105 1441831150 0.305847 0.651367 -0.181763 0.670105 1441831150 0.305847 0.651367 -0.181763 0.670105 1441831150 0.305847 0.651367 -0.181763 0.670105 1441831150 0.310730 0.653381 -0.185059 0.664978 1441831150 0.310730 0.653381 -0.185059 0.664978 1441831150 0.310730 0.653381 -0.185059 0.664978 1441831150 0.310730 0.653381 -0.185059 0.664978 1441831150 
0.429688 0.708435 -0.204712 0.521057 1441831153 0.429688 0.708435 -0.204712 0.521057 1441831153 0.376892 0.720825 -0.177795 0.553772 1441831153 0.376892 0.720825 -0.177795 0.553772 1441831153 0.376892 0.720825 -0.177795 0.553772 1441831153 0.376892 0.720825 -0.177795 0.553772 1441831153 0.376892 0.720825 -0.177795 0.553772 1441831153 0.376892 0.720825 -0.177795 0.553772 1441831153 0.295837 0.621704 -0.233643 0.686523 1441831153 0.295837 0.621704 -0.233643 0.686523 1441831153 0.295837 0.621704 -0.233643 0.686523 1441831153 0.295837 0.621704 -0.233643 0.686523 1441831153 0.151184 0.454346 -0.348450 0.805725 1441831153 0.151184 0.454346 -0.348450 0.805725 1441831153 0.151184 0.454346 -0.348450 0.805725 1441831153 0.151184 0.454346 -0.348450 0.805725 1441831153 0.151184 0.454346 -0.348450 0.805725 1441831153 0.151184 0.454346 -0.348450 0.805725 1441831153 0.003357 0.285583 -0.428955 0.856934 1441831153 0.003357 0.285583 -0.428955 0.856934 1441831153 0.003357 0.285583 -0.428955 0.856934 1441831153 0.003357 0.285583 -0.428955 0.856934 1441831153 0.003357 0.285583 -0.428955 0.856934 1441831153 -0.072083 0.143188 -0.306885 0.938110 1441831153 -0.072083 0.143188 -0.306885 0.938110 1441831153 -0.072083 0.143188 -0.306885 0.938110 1441831153 -0.072083 0.143188 -0.306885 0.938110 1441831153 -0.072083 0.143188 -0.306885 0.938110 1441831153 -0.072083 0.143188 -0.306885 0.938110 1441831153 -0.030762 0.010437 -0.183838 0.982422 1441831153 -0.030762 0.010437 -0.183838 0.982422 1441831153 -0.030762 0.010437 -0.183838 0.982422 1441831153 -0.030762 0.010437 -0.183838 0.982422 1441831153 -0.030762 0.010437 -0.183838 0.982422 1441831153 -0.030762 0.010437 -0.183838 0.982422 1441831153 -0.030762 0.010437 -0.183838 0.982422 1441831153 -0.013916 0.027283 -0.211060 0.976990 1441831153 -0.013916 0.027283 -0.211060 0.976990 1441831153 -0.013916 0.027283 -0.211060 0.976990 1441831153 -0.013916 0.027283 -0.211060 0.976990 1441831153 -0.013916 0.027283 -0.211060 0.976990 1441831153 -0.013916 0.027283 -0.211060 0.976990 1441831153 0.046997 0.105530 -0.242249 0.963318 1441831153 0.046997 0.105530 -0.242249 0.963318 1441831153 0.046997 0.105530 -0.242249 0.963318 1441831153 0.046997 0.105530 -0.242249 0.963318 1441831153 0.046997 0.105530 -0.242249 0.963318 1441831153 0.046997 0.105530 -0.242249 0.963318 1441831153 0.133423 0.228882 -0.307129 0.914001 1441831153 0.133423 0.228882 -0.307129 0.914001 1441831153 0.133423 0.228882 -0.307129 0.914001 1441831153 0.133423 0.228882 -0.307129 0.914001 1441831153 0.133423 0.228882 -0.307129 0.914001 1441831153 0.133423 0.228882 -0.307129 0.914001 1441831153 0.257080 0.378479 -0.312561 0.832397 1441831153 0.257080 0.378479 -0.312561 0.832397 1441831153 0.257080 0.378479 -0.312561 0.832397 1441831153 0.257080 0.378479 -0.312561 0.832397 1441831153 0.257080 0.378479 -0.312561 0.832397 1441831153 0.257080 0.378479 -0.312561 0.832397 1441831153 0.368347 0.525696 -0.264648 0.719604 1441831153 0.368347 0.525696 -0.264648 0.719604 1441831153 0.368347 0.525696 -0.264648 0.719604 1441831153 0.368347 0.525696 -0.264648 0.719604 1441831153 0.368347 0.525696 -0.264648 0.719604 1441831153 0.485718 0.632751 -0.223938 0.559937 1441831153 0.485718 0.632751 -0.223938 0.559937 1441831153 0.485718 0.632751 -0.223938 0.559937 1441831153 0.485718 0.632751 -0.223938 0.559937 1441831153 0.485718 0.632751 -0.223938 0.559937 1441831153 0.485718 0.632751 -0.223938 0.559937 1441831154 0.485718 0.632751 -0.223938 0.559937 1441831154 0.568298 0.651733 -0.221252 0.450806 1441831154 0.568298 0.651733 -0.221252 0.450806 1441831154 0.568298 0.651733 -0.221252 0.450806 1441831154 0.568298 0.651733 -0.221252 0.450806 1441831154 0.568298 0.651733 -0.221252 0.450806 1441831154 0.568298 0.651733 -0.221252 0.450806 1441831154 0.565491 0.690125 -0.185181 0.411804 1441831154 0.565491 0.690125 -0.185181 0.411804 1441831154 0.565491 0.690125 -0.185181 0.411804 1441831154 0.565491 0.690125 -0.185181 0.411804 1441831154 0.565491 0.690125 -0.185181 0.411804 1441831154 0.565491 0.690125 -0.185181 0.411804 1441831154 0.542969 0.706177 -0.167969 0.422119 1441831154 0.542969 0.706177 -0.167969 0.422119 1441831154 0.542969 0.706177 -0.167969 0.422119 1441831154 0.542969 0.706177 -0.167969 0.422119 1441831154 0.542969 0.706177 -0.167969 0.422119 1441831154 0.542969 0.706177 -0.167969 0.422119 1441831154 0.486816 0.695740 -0.202942 0.487488 1441831154 0.486816 0.695740 -0.202942 0.487488 1441831154 0.486816 0.695740 -0.202942 0.487488 1441831154 0.486816 0.695740 -0.202942 0.487488 1441831154 0.486816 0.695740 -0.202942 0.487488 1441831154 0.486816 0.695740 -0.202942 0.487488 1441831154 0.368103 0.646606 -0.262207 0.614502 1441831154 0.368103 0.646606 -0.262207 0.614502 1441831154 0.368103 0.646606 -0.262207 0.614502 1441831154 0.368103 0.646606 -0.262207 0.614502 1441831154 0.368103 0.646606 -0.262207 0.614502 1441831154 0.368103 0.646606 -0.262207 0.614502 1441831154 0.192322 0.539246 -0.273743 0.772766 1441831154 0.192322 0.539246 -0.273743 0.772766 1441831154 0.192322 0.539246 -0.273743 0.772766 1441831154 0.192322 0.539246 -0.273743 0.772766 1441831154 0.192322 0.539246 -0.273743 0.772766 1441831154 0.192322 0.539246 -0.273743 0.772766 1441831154 0.102051 0.381042 -0.433594 0.810120 1441831154 0.102051 0.381042 -0.433594 0.810120 1441831154 0.102051 0.381042 -0.433594 0.810120 1441831154 0.102051 0.381042 -0.433594 0.810120 1441831154 0.102051 0.381042 -0.433594 0.810120 1441831154 0.102051 0.381042 -0.433594 0.810120 1441831154 0.102051 0.381042 -0.433594 0.810120 1441831154 -0.040710 0.235291 -0.436096 0.867615 1441831154 -0.040710 0.235291 -0.436096 0.867615 1441831154 -0.040710 0.235291 -0.436096 0.867615 1441831154 -0.040710 0.235291 -0.436096 0.867615 1441831154 -0.040710 0.235291 -0.436096 0.867615 1441831154 -0.040710 0.235291 -0.436096 0.867615 1441831154 -0.023804 0.088745 -0.240601 0.966248 1441831154 -0.023804 0.088745 -0.240601 0.966248 1441831154 -0.023804 0.088745 -0.240601 0.966248 1441831154 -0.023804 0.088745 -0.240601 0.966248 1441831154 -0.023804 0.088745 -0.240601 0.966248 1441831154 -0.023804 0.088745 -0.240601 0.966248 1441831154 -0.010681 0.079712 -0.238342 0.967834 1441831154 -0.010681 0.079712 -0.238342 0.967834 1441831154 -0.010681 0.079712 -0.238342 0.967834 1441831154 -0.010681 0.079712 -0.238342 0.967834 1441831154 -0.010681 0.079712 -0.238342 0.967834 1441831154 0.042419 0.185608 -0.298767 0.935120 1441831154 0.042419 0.185608 -0.298767 0.935120 1441831154 0.042419 0.185608 -0.298767 0.935120 1441831154 0.042419 0.185608 -0.298767 0.935120 1441831154 0.042419 0.185608 -0.298767 0.935120 1441831154 0.042419 0.185608 -0.298767 0.935120 1441831154 0.042419 0.185608 -0.298767 0.935120 1441831154 0.157654 0.327393 -0.314636 0.876892 1441831154 0.157654 0.327393 -0.314636 0.876892 1441831154 0.157654 0.327393 -0.314636 0.876892 1441831154 0.157654 0.327393 -0.314636 0.876892 1441831154 0.157654 0.327393 -0.314636 0.876892 1441831154 0.157654 0.327393 -0.314636 0.876892 1441831154 0.297058 0.473145 -0.294434 0.775330 1441831154 0.297058 0.473145 -0.294434 0.775330 1441831154 0.297058 0.473145 -0.294434 0.775330 1441831154 0.297058 0.473145 -0.294434 0.775330 1441831154 0.435974 0.595947 -0.244934 0.628235 1441831154 0.435974 0.595947 -0.244934 0.628235 1441831154 0.435974 0.595947 -0.244934 0.628235 1441831154 0.435974 0.595947 -0.244934 0.628235 1441831154 0.435974 0.595947 -0.244934 0.628235 1441831154 0.435974 0.595947 -0.244934 0.628235 1441831154 0.532410 0.651489 -0.200256 0.501831 1441831154 0.532410 0.651489 -0.200256 0.501831 1441831154 0.532410 0.651489 -0.200256 0.501831 1441831154 0.532410 0.651489 -0.200256 0.501831 1441831154 0.532410 0.651489 -0.200256 0.501831 1441831154 0.532410 0.651489 -0.200256 0.501831 1441831154 0.544189 0.691345 -0.148010 0.451599 1441831154 0.544189 0.691345 -0.148010 0.451599 1441831154 0.544189 0.691345 -0.148010 0.451599 1441831154 0.544189 0.691345 -0.148010 0.451599 1441831154 0.544189 0.691345 -0.148010 0.451599 1441831154 0.519592 0.726318 -0.127747 0.431335 1441831154 0.519592 0.726318 -0.127747 0.431335 1441831154 0.519592 0.726318 -0.127747 0.431335 1441831154 0.519592 0.726318 -0.127747 0.431335 1441831154 0.519592 0.726318 -0.127747 0.431335 1441831154 0.519592 0.726318 -0.127747 0.431335 1441831154 0.519592 0.726318 -0.127747 0.431335 1441831154 0.466309 0.721680 -0.152771 0.488220 1441831154 0.466309 0.721680 -0.152771 0.488220 1441831154 0.466309 0.721680 -0.152771 0.488220 1441831154 0.466309 0.721680 -0.152771 0.488220 1441831154 0.466309 0.721680 -0.152771 0.488220 1441831154 0.466309 0.721680 -0.152771 0.488220 1441831154 0.345154 0.671997 -0.217346 0.618042 1441831155 0.345154 0.671997 -0.217346 0.618042 1441831155 0.345154 0.671997 -0.217346 0.618042 1441831155 0.345154 0.671997 -0.217346 0.618042 1441831155 0.186401 0.550476 -0.292603 0.759277 1441831155 0.186401 0.550476 -0.292603 0.759277 1441831155 0.186401 0.550476 -0.292603 0.759277 1441831155 0.186401 0.550476 -0.292603 0.759277 1441831155 0.186401 0.550476 -0.292603 0.759277 1441831155 0.186401 0.550476 -0.292603 0.759277 1441831155 0.079163 0.395691 -0.428894 0.808167 1441831155 0.079163 0.395691 -0.428894 0.808167 1441831155 0.079163 0.395691 -0.428894 0.808167 1441831155 0.079163 0.395691 -0.428894 0.808167 1441831155 0.079163 0.395691 -0.428894 0.808167 1441831155 -0.059814 0.254944 -0.438354 0.859802 1441831155 -0.059814 0.254944 -0.438354 0.859802 1441831155 -0.059814 0.254944 -0.438354 0.859802 1441831155 -0.059814 0.254944 -0.438354 0.859802 1441831155 -0.059814 0.254944 -0.438354 0.859802 1441831155 -0.059814 0.254944 -0.438354 0.859802 1441831155 -0.059814 0.254944 -0.438354 0.859802 1441831155 -0.053162 0.111328 -0.274292 0.953674 1441831155 -0.053162 0.111328 -0.274292 0.953674 1441831155 -0.053162 0.111328 -0.274292 0.953674 1441831155 -0.053162 0.111328 -0.274292 0.953674 1441831155 -0.053162 0.111328 -0.274292 0.953674 1441831155 -0.053162 0.111328 -0.274292 0.953674 1441831155 -0.008362 0.086609 -0.258789 0.961975 1441831155 -0.008362 0.086609 -0.258789 0.961975 1441831155 -0.008362 0.086609 -0.258789 0.961975 1441831155 -0.008362 0.086609 -0.258789 0.961975 1441831155 -0.008362 0.086609 -0.258789 0.961975 1441831155 -0.008362 0.086609 -0.258789 0.961975 1441831155 0.061157 0.184204 -0.296692 0.934998 1441831155 0.061157 0.184204 -0.296692 0.934998 1441831155 0.061157 0.184204 -0.296692 0.934998 1441831155 0.061157 0.184204 -0.296692 0.934998 1441831155 0.061157 0.184204 -0.296692 0.934998 1441831155 0.061157 0.184204 -0.296692 0.934998 1441831155 0.177490 0.308533 -0.316833 0.879150 1441831155 0.177490 0.308533 -0.316833 0.879150 1441831155 0.177490 0.308533 -0.316833 0.879150 1441831155 0.177490 0.308533 -0.316833 0.879150 1441831155 0.177490 0.308533 -0.316833 0.879150 1441831155 0.177490 0.308533 -0.316833 0.879150 1441831155 0.177490 0.308533 -0.316833 0.879150 1441831155 0.296875 0.439941 -0.277893 0.800659 1441831155 0.296875 0.439941 -0.277893 0.800659 1441831155 0.296875 0.439941 -0.277893 0.800659 1441831155 0.296875 0.439941 -0.277893 0.800659 1441831155 0.296875 0.439941 -0.277893 0.800659 1441831155 0.296875 0.439941 -0.277893 0.800659 1441831155 0.296875 0.439941 -0.277893 0.800659 1441831155 0.398010 0.574463 -0.210205 0.683594 1441831155 0.398010 0.574463 -0.210205 0.683594 1441831155 0.398010 0.574463 -0.210205 0.683594 1441831155 0.398010 0.574463 -0.210205 0.683594 1441831155 0.398010 0.574463 -0.210205 0.683594 1441831155 0.398010 0.574463 -0.210205 0.683594 1441831155 0.498047 0.657532 -0.165588 0.540466 1441831155 0.498047 0.657532 -0.165588 0.540466 1441831155 0.498047 0.657532 -0.165588 0.540466 1441831155 0.498047 0.657532 -0.165588 0.540466 1441831155 0.591187 0.669800 -0.181030 0.411133 1441831155 0.591187 0.669800 -0.181030 0.411133 1441831155 0.591187 0.669800 -0.181030 0.411133 1441831155 0.591187 0.669800 -0.181030 0.411133 1441831155 0.591187 0.669800 -0.181030 0.411133 1441831155 0.591187 0.669800 -0.181030 0.411133 1441831155 0.589844 0.695740 -0.149780 0.381409 1441831155 0.589844 0.695740 -0.149780 0.381409 1441831155 0.589844 0.695740 -0.149780 0.381409 1441831155 0.589844 0.695740 -0.149780 0.381409 1441831155 0.589844 0.695740 -0.149780 0.381409 1441831155 0.589844 0.695740 -0.149780 0.381409 1441831155 0.589844 0.695740 -0.149780 0.381409 1441831155 0.523254 0.729553 -0.123718 0.422546 1441831155 0.523254 0.729553 -0.123718 0.422546 1441831155 0.523254 0.729553 -0.123718 0.422546 1441831155 0.523254 0.729553 -0.123718 0.422546 1441831155 0.523254 0.729553 -0.123718 0.422546 1441831155 0.523254 0.729553 -0.123718 0.422546 1441831155 0.419067 0.710632 -0.152527 0.544067 1441831155 0.419067 0.710632 -0.152527 0.544067 1441831155 0.419067 0.710632 -0.152527 0.544067 1441831155 0.419067 0.710632 -0.152527 0.544067 1441831155 0.419067 0.710632 -0.152527 0.544067 1441831155 0.419067 0.710632 -0.152527 0.544067 1441831155 0.265564 0.603333 -0.224976 0.717468 1441831155 0.265564 0.603333 -0.224976 0.717468 1441831155 0.265564 0.603333 -0.224976 0.717468 1441831155 0.265564 0.603333 -0.224976 0.717468 1441831155 0.265564 0.603333 -0.224976 0.717468 1441831155 0.265564 0.603333 -0.224976 0.717468 1441831155 0.115479 0.415222 -0.372803 0.821716 1441831155 0.115479 0.415222 -0.372803 0.821716 1441831155 0.115479 0.415222 -0.372803 0.821716 1441831155 0.115479 0.415222 -0.372803 0.821716 1441831155 0.115479 0.415222 -0.372803 0.821716 1441831155 0.115479 0.415222 -0.372803 0.821716 1441831155 0.115479 0.415222 -0.372803 0.821716 1441831155 -0.059082 0.232239 -0.425171 0.872803 1441831155 -0.059082 0.232239 -0.425171 0.872803 1441831155 -0.059082 0.232239 -0.425171 0.872803 1441831155 -0.059082 0.232239 -0.425171 0.872803 1441831155 -0.059082 0.232239 -0.425171 0.872803 1441831155 -0.087952 0.063843 -0.205261 0.972595 1441831156 -0.087952 0.063843 -0.205261 0.972595 1441831156 -0.087952 0.063843 -0.205261 0.972595 1441831156 -0.087952 0.063843 -0.205261 0.972595 1441831156 -0.087952 0.063843 -0.205261 0.972595 1441831156 -0.087952 0.063843 -0.205261 0.972595 1441831156 -0.094543 0.014587 -0.192566 0.976563 1441831156 -0.094543 0.014587 -0.192566 0.976563 1441831156 -0.094543 0.014587 -0.192566 0.976563 1441831156 -0.094543 0.014587 -0.192566 0.976563 1441831156 -0.094543 0.014587 -0.192566 0.976563 1441831156 -0.094543 0.014587 -0.192566 0.976563 1441831156 -0.094543 0.014587 -0.192566 0.976563 1441831156 -0.047424 0.104797 -0.219238 0.968811 1441831156 -0.047424 0.104797 -0.219238 0.968811 1441831156 -0.047424 0.104797 -0.219238 0.968811 1441831156 -0.047424 0.104797 -0.219238 0.968811 1441831156 -0.047424 0.104797 -0.219238 0.968811 1441831156 -0.047424 0.104797 -0.219238 0.968811 1441831156 0.038269 0.255310 -0.246887 0.934021 1441831156 0.038269 0.255310 -0.246887 0.934021 1441831156 0.038269 0.255310 -0.246887 0.934021 1441831156 0.038269 0.255310 -0.246887 0.934021 1441831156 0.038269 0.255310 -0.246887 0.934021 1441831156 0.038269 0.255310 -0.246887 0.934021 1441831156 0.191101 0.414429 -0.272827 0.846863 1441831156 0.191101 0.414429 -0.272827 0.846863 1441831156 0.191101 0.414429 -0.272827 0.846863 1441831156 0.191101 0.414429 -0.272827 0.846863 1441831156 0.191101 0.414429 -0.272827 0.846863 1441831156 0.191101 0.414429 -0.272827 0.846863 1441831156 0.191101 0.414429 -0.272827 0.846863 1441831156 0.346985 0.554443 -0.232117 0.719910 1441831156 0.346985 0.554443 -0.232117 0.719910 1441831156 0.346985 0.554443 -0.232117 0.719910 1441831156 0.346985 0.554443 -0.232117 0.719910 1441831156 0.346985 0.554443 -0.232117 0.719910 1441831156 0.346985 0.554443 -0.232117 0.719910 1441831156 0.500610 0.644043 -0.179199 0.549866 1441831156 0.500610 0.644043 -0.179199 0.549866 1441831156 0.500610 0.644043 -0.179199 0.549866 1441831156 0.500610 0.644043 -0.179199 0.549866 1441831156 0.500610 0.644043 -0.179199 0.549866 1441831156 0.500610 0.644043 -0.179199 0.549866 1441831156 0.585205 0.662292 -0.154602 0.441528 1441831156 0.585205 0.662292 -0.154602 0.441528 1441831156 0.585205 0.662292 -0.154602 0.441528 1441831156 0.585205 0.662292 -0.154602 0.441528 1441831156 0.585205 0.662292 -0.154602 0.441528 1441831156 0.591187 0.685425 -0.117737 0.408325 1441831156 0.591187 0.685425 -0.117737 0.408325 1441831156 0.591187 0.685425 -0.117737 0.408325 1441831156 0.591187 0.685425 -0.117737 0.408325 1441831156 0.526917 0.721436 -0.109985 0.435547 1441831156 0.526917 0.721436 -0.109985 0.435547 1441831156 0.526917 0.721436 -0.109985 0.435547 1441831156 0.526917 0.721436 -0.109985 0.435547 1441831156 0.398499 0.738037 -0.135986 0.527161 1441831156 0.398499 0.738037 -0.135986 0.527161 1441831156 0.398499 0.738037 -0.135986 0.527161 1441831156 0.398499 0.738037 -0.135986 0.527161 1441831156 0.247925 0.656433 -0.173889 0.690857 1441831156 0.247925 0.656433 -0.173889 0.690857 1441831156 0.247925 0.656433 -0.173889 0.690857 1441831156 0.247925 0.656433 -0.173889 0.690857 1441831156 0.247925 0.656433 -0.173889 0.690857 1441831156 0.247925 0.656433 -0.173889 0.690857 1441831156 0.088257 0.499390 -0.243896 0.826599 1441831156 0.088257 0.499390 -0.243896 0.826599 1441831156 0.088257 0.499390 -0.243896 0.826599 1441831156 0.088257 0.499390 -0.243896 0.826599 1441831156 0.088257 0.499390 -0.243896 0.826599 1441831156 0.088257 0.499390 -0.243896 0.826599 1441831156 -0.069397 0.320740 -0.425293 0.843445 1441831156 -0.069397 0.320740 -0.425293 0.843445 1441831156 -0.069397 0.320740 -0.425293 0.843445 1441831156 -0.069397 0.320740 -0.425293 0.843445 1441831156 -0.069397 0.320740 -0.425293 0.843445 1441831156 -0.069397 0.320740 -0.425293 0.843445 1441831156 -0.175781 0.124695 -0.280029 0.935486 1441831156 -0.175781 0.124695 -0.280029 0.935486 1441831156 -0.175781 0.124695 -0.280029 0.935486 1441831156 -0.175781 0.124695 -0.280029 0.935486 1441831156 -0.175781 0.124695 -0.280029 0.935486 1441831156 -0.135742 -0.043945 -0.136780 0.980225 1441831156 -0.135742 -0.043945 -0.136780 0.980225 1441831156 -0.135742 -0.043945 -0.136780 0.980225 1441831156 -0.135742 -0.043945 -0.136780 0.980225 1441831156 -0.135742 -0.043945 -0.136780 0.980225 1441831156 -0.135742 -0.043945 -0.136780 0.980225 1441831156 -0.129517 -0.007935 -0.192139 0.972717 1441831156 -0.129517 -0.007935 -0.192139 0.972717 1441831156 -0.129517 -0.007935 -0.192139 0.972717 1441831156 -0.129517 -0.007935 -0.192139 0.972717 1441831156 -0.048523 0.105591 -0.206360 0.971497 1441831156 -0.048523 0.105591 -0.206360 0.971497 1441831156 -0.048523 0.105591 -0.206360 0.971497 1441831156 -0.048523 0.105591 -0.206360 0.971497 1441831156 -0.048523 0.105591 -0.206360 0.971497 1441831156 -0.048523 0.105591 -0.206360 0.971497 1441831156 0.054077 0.281128 -0.270020 0.919250 1441831156 0.054077 0.281128 -0.270020 0.919250 1441831156 0.054077 0.281128 -0.270020 0.919250 1441831157 0.054077 0.281128 -0.270020 0.919250 1441831157 0.054077 0.281128 -0.270020 0.919250 1441831157 0.054077 0.281128 -0.270020 0.919250 1441831157 0.054077 0.281128 -0.270020 0.919250 1441831157 0.215942 0.444031 -0.281128 0.822815 1441831157 0.215942 0.444031 -0.281128 0.822815 1441831157 0.215942 0.444031 -0.281128 0.822815 1441831157 0.215942 0.444031 -0.281128 0.822815 1441831157 0.215942 0.444031 -0.281128 0.822815 1441831157 0.215942 0.444031 -0.281128 0.822815 1441831157 0.372620 0.577881 -0.221069 0.691589 1441831157 0.372620 0.577881 -0.221069 0.691589 1441831157 0.372620 0.577881 -0.221069 0.691589 1441831157 0.372620 0.577881 -0.221069 0.691589 1441831157 0.372620 0.577881 -0.221069 0.691589 1441831157 0.372620 0.577881 -0.221069 0.691589 1441831157 0.500366 0.660156 -0.166260 0.534851 1441831157 0.500366 0.660156 -0.166260 0.534851 1441831157 0.500366 0.660156 -0.166260 0.534851 1441831157 0.500366 0.660156 -0.166260 0.534851 1441831157 0.500366 0.660156 -0.166260 0.534851 1441831157 0.500366 0.660156 -0.166260 0.534851 1441831157 0.577881 0.667786 -0.157837 0.441650 1441831157 0.577881 0.667786 -0.157837 0.441650 1441831157 0.577881 0.667786 -0.157837 0.441650 1441831157 0.577881 0.667786 -0.157837 0.441650 1441831157 0.577881 0.667786 -0.157837 0.441650 1441831157 0.589600 0.684082 -0.134705 0.407654 1441831157 0.589600 0.684082 -0.134705 0.407654 1441831157 0.589600 0.684082 -0.134705 0.407654 1441831157 0.589600 0.684082 -0.134705 0.407654 1441831157 0.589600 0.684082 -0.134705 0.407654 1441831157 0.589600 0.684082 -0.134705 0.407654 1441831157 0.589600 0.684082 -0.134705 0.407654 1441831157 0.533813 0.711243 -0.118713 0.441589 1441831157 0.533813 0.711243 -0.118713 0.441589 1441831157 0.533813 0.711243 -0.118713 0.441589 1441831157 0.533813 0.711243 -0.118713 0.441589 1441831157 0.533813 0.711243 -0.118713 0.441589 1441831157 0.533813 0.711243 -0.118713 0.441589 1441831157 0.418823 0.714478 -0.120178 0.547302 1441831157 0.418823 0.714478 -0.120178 0.547302 1441831157 0.418823 0.714478 -0.120178 0.547302 1441831157 0.418823 0.714478 -0.120178 0.547302 1441831157 0.418823 0.714478 -0.120178 0.547302 1441831157 0.418823 0.714478 -0.120178 0.547302 1441831157 0.275024 0.632629 -0.183960 0.700134 1441831157 0.275024 0.632629 -0.183960 0.700134 1441831157 0.275024 0.632629 -0.183960 0.700134 1441831157 0.275024 0.632629 -0.183960 0.700134 1441831157 0.275024 0.632629 -0.183960 0.700134 1441831157 0.275024 0.632629 -0.183960 0.700134 1441831157 0.129150 0.487244 -0.299744 0.809937 1441831157 0.129150 0.487244 -0.299744 0.809937 1441831157 0.129150 0.487244 -0.299744 0.809937 1441831157 0.129150 0.487244 -0.299744 0.809937 1441831157 0.129150 0.487244 -0.299744 0.809937 1441831157 -0.026062 0.338135 -0.423706 0.839905 1441831157 -0.026062 0.338135 -0.423706 0.839905 1441831157 -0.026062 0.338135 -0.423706 0.839905 1441831157 -0.026062 0.338135 -0.423706 0.839905 1441831157 -0.026062 0.338135 -0.423706 0.839905 1441831157 -0.026062 0.338135 -0.423706 0.839905 1441831157 -0.138550 0.178223 -0.318604 0.920593 1441831157 -0.138550 0.178223 -0.318604 0.920593 1441831157 -0.138550 0.178223 -0.318604 0.920593 1441831157 -0.138550 0.178223 -0.318604 0.920593 1441831157 -0.138550 0.178223 -0.318604 0.920593 1441831157 -0.138550 0.178223 -0.318604 0.920593 1441831157 -0.138550 0.178223 -0.318604 0.920593 1441831157 -0.103210 -0.000732 -0.119690 0.987427 1441831157 -0.103210 -0.000732 -0.119690 0.987427 1441831157 -0.103210 -0.000732 -0.119690 0.987427 1441831157 -0.103210 -0.000732 -0.119690 0.987427 1441831157 -0.103210 -0.000732 -0.119690 0.987427 1441831157 -0.103210 -0.000732 -0.119690 0.987427 1441831157 -0.098450 -0.005859 -0.153748 0.983154 1441831157 -0.098450 -0.005859 -0.153748 0.983154 1441831157 -0.098450 -0.005859 -0.153748 0.983154 1441831157 -0.098450 -0.005859 -0.153748 0.983154 1441831157 -0.098450 -0.005859 -0.153748 0.983154 1441831157 -0.046875 0.072815 -0.191650 0.977600 1441831157 -0.046875 0.072815 -0.191650 0.977600 1441831157 -0.046875 0.072815 -0.191650 0.977600 1441831157 -0.046875 0.072815 -0.191650 0.977600 1441831157 -0.046875 0.072815 -0.191650 0.977600 1441831157 -0.046875 0.072815 -0.191650 0.977600 1441831157 -0.046875 0.072815 -0.191650 0.977600 1441831157 0.040833 0.228333 -0.228516 0.945496 1441831157 0.040833 0.228333 -0.228516 0.945496 1441831157 0.040833 0.228333 -0.228516 0.945496 1441831157 0.040833 0.228333 -0.228516 0.945496 1441831157 0.040833 0.228333 -0.228516 0.945496 1441831157 0.168945 0.393494 -0.277466 0.859985 1441831157 0.168945 0.393494 -0.277466 0.859985 1441831157 0.168945 0.393494 -0.277466 0.859985 1441831157 0.168945 0.393494 -0.277466 0.859985 1441831157 0.324097 0.541748 -0.250183 0.734009 1441831157 0.324097 0.541748 -0.250183 0.734009 1441831157 0.324097 0.541748 -0.250183 0.734009 1441831157 0.324097 0.541748 -0.250183 0.734009 1441831157 0.488037 0.644531 -0.196777 0.554626 1441831157 0.488037 0.644531 -0.196777 0.554626 1441831157 0.488037 0.644531 -0.196777 0.554626 1441831158 0.488037 0.644531 -0.196777 0.554626 1441831158 0.488037 0.644531 -0.196777 0.554626 1441831158 0.488037 0.644531 -0.196777 0.554626 1441831158 0.591003 0.670532 -0.148376 0.423035 1441831158 0.591003 0.670532 -0.148376 0.423035 1441831158 0.591003 0.670532 -0.148376 0.423035 1441831158 0.591003 0.670532 -0.148376 0.423035 1441831158 0.591003 0.670532 -0.148376 0.423035 1441831158 0.591003 0.670532 -0.148376 0.423035 1441831158 0.617065 0.686829 -0.089233 0.373474 1441831158 0.617065 0.686829 -0.089233 0.373474 1441831158 0.617065 0.686829 -0.089233 0.373474 1441831158 0.617065 0.686829 -0.089233 0.373474 1441831158 0.617065 0.686829 -0.089233 0.373474 1441831158 0.617065 0.686829 -0.089233 0.373474 1441831158 0.617065 0.686829 -0.089233 0.373474 1441831158 0.600281 0.702393 -0.059387 0.377747 1441831158 0.600281 0.702393 -0.059387 0.377747 1441831158 0.600281 0.702393 -0.059387 0.377747 1441831158 0.600281 0.702393 -0.059387 0.377747 1441831158 0.532593 0.701721 -0.099365 0.462585 1441831158 0.532593 0.701721 -0.099365 0.462585 1441831158 0.532593 0.701721 -0.099365 0.462585 1441831158 0.532593 0.701721 -0.099365 0.462585 1441831158 0.532593 0.701721 -0.099365 0.462585 1441831158 0.532593 0.701721 -0.099365 0.462585 1441831158 0.532593 0.701721 -0.099365 0.462585 1441831158 0.396118 0.643677 -0.209656 0.620239 1441831158 0.396118 0.643677 -0.209656 0.620239 1441831158 0.396118 0.643677 -0.209656 0.620239 1441831158 0.396118 0.643677 -0.209656 0.620239 1441831158 0.396118 0.643677 -0.209656 0.620239 1441831158 0.396118 0.643677 -0.209656 0.620239 1441831158 0.191101 0.513245 -0.263306 0.794128 1441831158 0.191101 0.513245 -0.263306 0.794128 1441831158 0.191101 0.513245 -0.263306 0.794128 1441831158 0.191101 0.513245 -0.263306 0.794128 1441831158 0.048096 0.343994 -0.403809 0.846313 1441831158 0.048096 0.343994 -0.403809 0.846313 1441831158 0.048096 0.343994 -0.403809 0.846313 1441831158 0.048096 0.343994 -0.403809 0.846313 1441831158 0.048096 0.343994 -0.403809 0.846313 1441831158 0.048096 0.343994 -0.403809 0.846313 1441831158 -0.084473 0.196472 -0.403992 0.889404 1441831158 -0.084473 0.196472 -0.403992 0.889404 1441831158 
0.287720 0.659973 -0.135925 0.680542 1441831160 0.287720 0.659973 -0.135925 0.680542 1441831160 0.287720 0.659973 -0.135925 0.680542 1441831160 0.287720 0.659973 -0.135925 0.680542 1441831160 0.287720 0.659973 -0.135925 0.680542 1441831160 0.287720 0.659973 -0.135925 0.680542 1441831160 0.300171 0.648804 -0.151550 0.682556 1441831160 0.300171 0.648804 -0.151550 0.682556 1441831160 0.300171 0.648804 -0.151550 0.682556 1441831160 0.300171 0.648804 -0.151550 0.682556 1441831160 0.292908 0.647705 -0.150208 0.687073 1441831160 0.292908 0.647705 -0.150208 0.687073 1441831160 0.292908 0.647705 -0.150208 0.687073 1441831160 0.292908 0.647705 -0.150208 0.687073 1441831160 0.292908 0.647705 -0.150208 0.687073 1441831160 0.292908 0.647705 -0.150208 0.687073 1441831160 0.266907 0.655823 -0.122559 0.695374 1441831160 0.266907 0.655823 -0.122559 0.695374 1441831160 0.266907 0.655823 -0.122559 0.695374 1441831160 0.266907 0.655823 -0.122559 0.695374 1441831160 0.266907 0.655823 -0.122559 0.695374 1441831160 0.266907 0.655823 -0.122559 0.695374 1441831160 0.266907 0.655823 -0.122559 0.695374 1441831160 0.273071 0.650574 -0.121826 0.698059 1441831160 0.273071 0.650574 -0.121826 0.698059 1441831160 0.273071 0.650574 -0.121826 0.698059 1441831160 0.273071 0.650574 -0.121826 0.698059 1441831160 0.273071 0.650574 -0.121826 0.698059 1441831160 0.273071 0.650574 -0.121826 0.698059 1441831160 0.288757 0.639587 -0.135376 0.699402 1441831160 0.288757 0.639587 -0.135376 0.699402 1441831160 0.288757 0.639587 -0.135376 0.699402 1441831160 0.288757 0.639587 -0.135376 0.699402 1441831160 0.288757 0.639587 -0.135376 0.699402 1441831160 0.288757 0.639587 -0.135376 0.699402 1441831160 0.293884 0.639160 -0.140076 0.696655 1441831160 0.293884 0.639160 -0.140076 0.696655 1441831160 0.293884 0.639160 -0.140076 0.696655 1441831160 0.293884 0.639160 -0.140076 0.696655 1441831160 0.293884 0.639160 -0.140076 0.696655 1441831160 0.293884 0.639160 -0.140076 0.696655 1441831160 0.293884 0.639160 -0.140076 0.696655 1441831160 0.295105 0.642456 -0.137390 0.693726 1441831160 0.295105 0.642456 -0.137390 0.693726 1441831160 0.295105 0.642456 -0.137390 0.693726 1441831160 0.295105 0.642456 -0.137390 0.693726 1441831160 0.295105 0.642456 -0.137390 0.693726 1441831160 0.295471 0.643311 -0.136230 0.692993 1441831161 0.295471 0.643311 -0.136230 0.692993 1441831161 0.295471 0.643311 -0.136230 0.692993 1441831161 0.295471 0.643311 -0.136230 0.692993 1441831161 0.295471 0.643311 -0.136230 0.692993 1441831161 0.295471 0.643311 -0.136230 0.692993 1441831161 0.303894 0.642944 -0.143921 0.688110 1441831161 0.303894 0.642944 -0.143921 0.688110 1441831161 0.303894 0.642944 -0.143921 0.688110 1441831161 0.303894 0.642944 -0.143921 0.688110 1441831161 0.303894 0.642944 -0.143921 0.688110 1441831161 0.303894 0.642944 -0.143921 0.688110 1441831161 0.318542 0.642700 -0.154785 0.679260 1441831161 0.318542 0.642700 -0.154785 0.679260 1441831161 0.318542 0.642700 -0.154785 0.679260 1441831161 0.325439 0.644592 -0.164551 0.671875 1441831161 0.325439 0.644592 -0.164551 0.671875 1441831161 0.325439 0.644592 -0.164551 0.671875 1441831161 0.325439 0.644592 -0.164551 0.671875 1441831161 0.336792 0.644714 -0.177124 0.662842 1441831161 0.336792 0.644714 -0.177124 0.662842 1441831161 0.336792 0.644714 -0.177124 0.662842 1441831161 0.336792 0.644714 -0.177124 0.662842 1441831161 0.336792 0.644714 -0.177124 0.662842 1441831161 0.336792 0.644714 -0.177124 0.662842 1441831161 0.334839 0.645935 -0.182922 0.661133 1441831161 0.334839 0.645935 -0.182922 0.661133 1441831161 0.334839 0.645935 -0.182922 0.661133 1441831161 0.334839 0.645935 -0.182922 0.661133 1441831161 0.334839 0.645935 -0.182922 0.661133 1441831161 0.334839 0.645935 -0.182922 0.661133 1441831161 0.332947 0.649719 -0.184692 0.657898 1441831161 0.332947 0.649719 -0.184692 0.657898 1441831161 0.332947 0.649719 -0.184692 0.657898 1441831161 0.332947 0.649719 -0.184692 0.657898 1441831161 0.332947 0.649719 -0.184692 0.657898 1441831161 0.332947 0.649719 -0.184692 0.657898 1441831161 0.338867 0.645142 -0.194153 0.656616 1441831161 0.338867 0.645142 -0.194153 0.656616 1441831161 0.338867 0.645142 -0.194153 0.656616 1441831161 0.338867 0.645142 -0.194153 0.656616 1441831161 0.338867 0.645142 -0.194153 0.656616 1441831161 0.338867 0.645142 -0.194153 0.656616 1441831161 0.338867 0.645142 -0.194153 0.656616 1441831161 0.326172 0.648804 -0.179871 0.663452 1441831161 0.326172 0.648804 -0.179871 0.663452 1441831161 0.326172 0.648804 -0.179871 0.663452 1441831161 0.326172 0.648804 -0.179871 0.663452 1441831161 0.326172 0.648804 -0.179871 0.663452 1441831161 0.326172 0.648804 -0.179871 0.663452 1441831161 0.322083 0.654297 -0.155579 0.666199 1441831161 0.322083 0.654297 -0.155579 0.666199 1441831161 0.322083 0.654297 -0.155579 0.666199 1441831161 0.322083 0.654297 -0.155579 0.666199 1441831161 0.322083 0.654297 -0.155579 0.666199 1441831161 0.322083 0.654297 -0.155579 0.666199 1441831161 0.339966 0.641663 -0.159973 0.668579 1441831161 0.339966 0.641663 -0.159973 0.668579 1441831161 0.339966 0.641663 -0.159973 0.668579 1441831161 0.339966 0.641663 -0.159973 0.668579 1441831161 0.339966 0.641663 -0.159973 0.668579 1441831161 0.339966 0.641663 -0.159973 0.668579 1441831161 0.343506 0.634827 -0.162842 0.672546 1441831161 0.343506 0.634827 -0.162842 0.672546 1441831161 0.343506 0.634827 -0.162842 0.672546 1441831161 0.343506 0.634827 -0.162842 0.672546 1441831161 0.343506 0.634827 -0.162842 0.672546 1441831161 0.343506 0.634827 -0.162842 0.672546 1441831161 0.343506 0.634827 -0.162842 0.672546 1441831161 0.339233 0.634094 -0.164551 0.674988 1441831161 0.339233 0.634094 -0.164551 0.674988 1441831161 0.339233 0.634094 -0.164551 0.674988 1441831161 0.339233 0.634094 -0.164551 0.674988 1441831161 0.339233 0.634094 -0.164551 0.674988 1441831161 0.339233 0.634094 -0.164551 0.674988 1441831161 0.331970 0.638123 -0.156433 0.676758 1441831161 0.331970 0.638123 -0.156433 0.676758 1441831161 0.331970 0.638123 -0.156433 0.676758 1441831161 0.331970 0.638123 -0.156433 0.676758 1441831161 0.331970 0.638123 -0.156433 0.676758 1441831161 0.331970 0.638123 -0.156433 0.676758 1441831161 0.326721 0.642334 -0.153137 0.676147 1441831161 0.326721 0.642334 -0.153137 0.676147 1441831161 0.326721 0.642334 -0.153137 0.676147 1441831161 0.326721 0.642334 -0.153137 0.676147 1441831161 0.326721 0.642334 -0.153137 0.676147 1441831161 0.326721 0.642334 -0.153137 0.676147 1441831161 0.329163 0.645325 -0.158386 0.670837 1441831161 0.329163 0.645325 -0.158386 0.670837 1441831161 0.329163 0.645325 -0.158386 0.670837 1441831161 0.329163 0.645325 -0.158386 0.670837 1441831161 0.329163 0.645325 -0.158386 0.670837 1441831161 0.329163 0.645325 -0.158386 0.670837 1441831161 0.341675 0.648926 -0.169067 0.658325 1441831161 0.341675 0.648926 -0.169067 0.658325 1441831161 0.341675 0.648926 -0.169067 0.658325 1441831161 0.341675 0.648926 -0.169067 0.658325 1441831161 0.341675 0.648926 -0.169067 0.658325 1441831161 0.350891 0.653748 -0.179993 0.645752 1441831161 0.350891 0.653748 -0.179993 0.645752 1441831161 0.350891 0.653748 -0.179993 0.645752 1441831161 0.350891 0.653748 -0.179993 0.645752 1441831161 0.350891 0.653748 -0.179993 0.645752 1441831161 0.350891 0.653748 -0.179993 0.645752 1441831161 0.362061 0.656311 -0.188293 0.634521 1441831161 0.362061 0.656311 -0.188293 0.634521 1441831162 0.362061 0.656311 -0.188293 0.634521 1441831162 0.362061 0.656311 -0.188293 0.634521 1441831162 0.371155 0.653992 -0.195862 0.629395 1441831162 0.371155 0.653992 -0.195862 0.629395 1441831162 0.371155 0.653992 -0.195862 0.629395 1441831162 0.371155 0.653992 -0.195862 0.629395 1441831162 0.371155 0.653992 -0.195862 0.629395 1441831162 0.371155 0.653992 -0.195862 0.629395 1441831162 0.369263 0.653015 -0.194580 0.631897 1441831162 0.369263 0.653015 -0.194580 0.631897 1441831162 0.369263 0.653015 -0.194580 0.631897 1441831162 0.369263 0.653015 -0.194580 0.631897 1441831162 0.369263 0.653015 -0.194580 0.631897 1441831162 0.369263 0.653015 -0.194580 0.631897 1441831162 0.355286 0.652893 -0.179443 0.644409 1441831162 0.355286 0.652893 -0.179443 0.644409 1441831162 0.355286 0.652893 -0.179443 0.644409 1441831162 0.355286 0.652893 -0.179443 0.644409 1441831162 0.355286 0.652893 -0.179443 0.644409 1441831162 0.355286 0.652893 -0.179443 0.644409 1441831162 0.355286 0.652893 -0.179443 0.644409 1441831162 0.321167 0.672485 -0.131958 0.653503 1441831162 0.321167 0.672485 -0.131958 0.653503 1441831162 0.321167 0.672485 -0.131958 0.653503 1441831162 0.321167 0.672485 -0.131958 0.653503 1441831162 0.321167 0.672485 -0.131958 0.653503 1441831162 0.344910 0.664001 -0.130493 0.650452 1441831162 0.344910 0.664001 -0.130493 0.650452 1441831162 0.344910 0.664001 -0.130493 0.650452 1441831162 0.344910 0.664001 -0.130493 0.650452 1441831162 0.344910 0.664001 -0.130493 0.650452 1441831162 0.344910 0.664001 -0.130493 0.650452 1441831162 0.380493 0.637817 -0.169983 0.647644 1441831162 0.380493 0.637817 -0.169983 0.647644 1441831162 0.380493 0.637817 -0.169983 0.647644 1441831162 0.380493 0.637817 -0.169983 0.647644 1441831162 0.380493 0.637817 -0.169983 0.647644 1441831162 0.385315 0.631592 -0.185791 0.646484 1441831162 0.385315 0.631592 -0.185791 0.646484 1441831162 0.385315 0.631592 -0.185791 0.646484 1441831162 0.385315 0.631592 -0.185791 0.646484 1441831162 0.374634 0.634949 -0.181458 0.650696 1441831162 0.374634 0.634949 -0.181458 0.650696 1441831162 0.374634 0.634949 -0.181458 0.650696 1441831162 0.374634 0.634949 -0.181458 0.650696 1441831162 0.374634 0.634949 -0.181458 0.650696 1441831162 0.366089 0.638489 -0.175903 0.653687 1441831162 0.366089 0.638489 -0.175903 0.653687 1441831162 0.366089 0.638489 -0.175903 0.653687 1441831162 0.366089 0.638489 -0.175903 0.653687 1441831162 0.366089 0.638489 -0.175903 0.653687 1441831162 0.366089 0.638489 -0.175903 0.653687 1441831162 0.366089 0.639526 -0.185242 0.650085 1441831162 0.366089 0.639526 -0.185242 0.650085 1441831162 0.366089 0.639526 -0.185242 0.650085 1441831162 0.366089 0.639526 -0.185242 0.650085 1441831162 0.366089 0.639526 -0.185242 0.650085 1441831162 0.376831 0.638062 -0.201721 0.640381 1441831162 0.376831 0.638062 -0.201721 0.640381 1441831162 0.376831 0.638062 -0.201721 0.640381 1441831162 0.376831 0.638062 -0.201721 0.640381 1441831162 0.376831 0.638062 -0.201721 0.640381 1441831162 0.376831 0.638062 -0.201721 0.640381 1441831162 0.388855 0.638977 -0.214966 0.627808 1441831162 0.388855 0.638977 -0.214966 0.627808 1441831162 0.388855 0.638977 -0.214966 0.627808 1441831162 0.388855 0.638977 -0.214966 0.627808 1441831162 0.388855 0.638977 -0.214966 0.627808 1441831162 0.388855 0.638977 -0.214966 0.627808 1441831162 0.395569 0.641602 -0.217590 0.620056 1441831162 0.395569 0.641602 -0.217590 0.620056 1441831162 0.395569 0.641602 -0.217590 0.620056 1441831162 0.397034 0.644348 -0.213867 0.617554 1441831162 0.397034 0.644348 -0.213867 0.617554 1441831162 0.397034 0.644348 -0.213867 0.617554 1441831162 0.397034 0.644348 -0.213867 0.617554 1441831162 0.397034 0.644348 -0.213867 0.617554 1441831162 0.397034 0.644348 -0.213867 0.617554 1441831162 0.400635 0.643494 -0.212341 0.616638 1441831162 0.400635 0.643494 -0.212341 0.616638 1441831162 0.400635 0.643494 -0.212341 0.616638 1441831162 0.400635 0.643494 -0.212341 0.616638 1441831162 0.400635 0.643494 -0.212341 0.616638 1441831162 0.400635 0.643494 -0.212341 0.616638 1441831162 0.400635 0.643494 -0.212341 0.616638 1441831162 0.386841 0.644714 -0.204712 0.626709 1441831162 0.386841 0.644714 -0.204712 0.626709 1441831162 0.386841 0.644714 -0.204712 0.626709 1441831162 0.386841 0.644714 -0.204712 0.626709 1441831162 0.386841 0.644714 -0.204712 0.626709 1441831162 0.386841 0.644714 -0.204712 0.626709 1441831162 0.345947 0.662109 -0.170349 0.642517 1441831162 0.345947 0.662109 -0.170349 0.642517 1441831162 0.345947 0.662109 -0.170349 0.642517 1441831162 0.345947 0.662109 -0.170349 0.642517 1441831162 0.345947 0.662109 -0.170349 0.642517 1441831162 0.354980 0.657837 -0.159973 0.644592 1441831162 0.354980 0.657837 -0.159973 0.644592 1441831163 0.354980 0.657837 -0.159973 0.644592 1441831163 0.354980 0.657837 -0.159973 0.644592 1441831163 0.354980 0.657837 -0.159973 0.644592 1441831163 0.381409 0.635559 -0.178101 0.647156 1441831163 0.381409 0.635559 -0.178101 0.647156 1441831163 0.381409 0.635559 -0.178101 0.647156 1441831163 0.381409 0.635559 -0.178101 0.647156 1441831163 0.381409 0.635559 -0.178101 0.647156 1441831163 0.381409 0.635559 -0.178101 0.647156 1441831163 0.386108 0.628967 -0.179504 0.650330 1441831163 0.386108 0.628967 -0.179504 0.650330 1441831163 0.386108 0.628967 -0.179504 0.650330 1441831163 0.386108 0.628967 -0.179504 0.650330 1441831163 0.386108 0.628967 -0.179504 0.650330 1441831163 0.386108 0.628967 -0.179504 0.650330 1441831163 0.379211 0.627319 -0.173767 0.657593 1441831163 0.379211 0.627319 -0.173767 0.657593 1441831163 0.379211 0.627319 -0.173767 0.657593 1441831163 0.379211 0.627319 -0.173767 0.657593 1441831163 0.379211 0.627319 -0.173767 0.657593 1441831163 0.379211 0.627319 -0.173767 0.657593 1441831163 0.367126 0.629089 -0.167297 0.664368 1441831163 0.367126 0.629089 -0.167297 0.664368 1441831163 0.367126 0.629089 -0.167297 0.664368 1441831163 0.367126 0.629089 -0.167297 0.664368 1441831163 0.367126 0.629089 -0.167297 0.664368 1441831163 0.367126 0.629089 -0.167297 0.664368 1441831163 0.347778 0.637573 -0.157166 0.669128 1441831163 0.347778 0.637573 -0.157166 0.669128 1441831163 0.347778 0.637573 -0.157166 0.669128 1441831163 0.347778 0.637573 -0.157166 0.669128 1441831163 0.347778 0.637573 -0.157166 0.669128 1441831163 0.347778 0.637573 -0.157166 0.669128 1441831163 0.347778 0.637573 -0.157166 0.669128 1441831163 0.334412 0.645874 -0.150513 0.669495 1441831163 0.334412 0.645874 -0.150513 0.669495 1441831163 0.334412 0.645874 -0.150513 0.669495 1441831163 0.334412 0.645874 -0.150513 0.669495 1441831163 0.334412 0.645874 -0.150513 0.669495 1441831163 0.334412 0.645874 -0.150513 0.669495 1441831163 0.334412 0.645874 -0.150513 0.669495 1441831163 0.337341 0.645081 -0.161621 0.666199 1441831163 0.337341 0.645081 -0.161621 0.666199 1441831163 0.337341 0.645081 -0.161621 0.666199 1441831163 0.337341 0.645081 -0.161621 0.666199 1441831163 0.337341 0.645081 -0.161621 0.666199 1441831163 0.337341 0.645081 -0.161621 0.666199 1441831163 0.345032 0.642395 -0.170959 0.662598 1441831163 0.345032 0.642395 -0.170959 0.662598 1441831163 0.345032 0.642395 -0.170959 0.662598 1441831163 0.345032 0.642395 -0.170959 0.662598 1441831163 0.345032 0.642395 -0.170959 0.662598 1441831163 0.345032 0.642395 -0.170959 0.662598 1441831163 0.343933 0.643494 -0.174561 0.661072 1441831163 0.343933 0.643494 -0.174561 0.661072 1441831163 0.343933 0.643494 -0.174561 0.661072 1441831163 0.343933 0.643494 -0.174561 0.661072 1441831163 0.343933 0.643494 -0.174561 0.661072 1441831163 0.343933 0.643494 -0.174561 0.661072 1441831163 0.343506 0.646179 -0.168884 0.660217 1441831163 0.343506 0.646179 -0.168884 0.660217 1441831163 0.343506 0.646179 -0.168884 0.660217 1441831163 0.343506 0.646179 -0.168884 0.660217 1441831163 0.358948 0.641479 -0.179871 0.653625 1441831163 0.358948 0.641479 -0.179871 0.653625 1441831163 0.358948 0.641479 -0.179871 0.653625 1441831163 0.358948 0.641479 -0.179871 0.653625 1441831163 0.358948 0.641479 -0.179871 0.653625 1441831163 0.358948 0.641479 -0.179871 0.653625 1441831163 0.366272 0.629883 -0.199463 0.655151 1441831163 0.366272 0.629883 -0.199463 0.655151 1441831163 0.366272 0.629883 -0.199463 0.655151 1441831163 0.366272 0.629883 -0.199463 0.655151 1441831163 0.366272 0.629883 -0.199463 0.655151 1441831163 0.366272 0.629883 -0.199463 0.655151 1441831163 0.340637 0.637878 -0.191772 0.663452 1441831163 0.340637 0.637878 -0.191772 0.663452 1441831163 0.340637 0.637878 -0.191772 0.663452 1441831163 0.340637 0.637878 -0.191772 0.663452 1441831163 0.349854 0.631226 -0.182739 0.667603 1441831163 0.349854 0.631226 -0.182739 0.667603 1441831163 0.349854 0.631226 -0.182739 0.667603 1441831163 0.349854 0.631226 -0.182739 0.667603 1441831163 0.349854 0.631226 -0.182739 0.667603 1441831163 0.349854 0.631226 -0.182739 0.667603 1441831163 0.379944 0.609924 -0.199036 0.666260 1441831163 0.379944 0.609924 -0.199036 0.666260 1441831163 0.379944 0.609924 -0.199036 0.666260 1441831163 0.379944 0.609924 -0.199036 0.666260 1441831163 0.402283 0.591064 -0.223938 0.662231 1441831163 0.402283 0.591064 -0.223938 0.662231 1441831163 0.402283 0.591064 -0.223938 0.662231 1441831163 0.402283 0.591064 -0.223938 0.662231 1441831163 0.402283 0.591064 -0.223938 0.662231 1441831163 0.402283 0.591064 -0.223938 0.662231 1441831163 0.402283 0.591064 -0.223938 0.662231 1441831163 0.402832 0.586121 -0.236145 0.662048 1441831163 0.402832 0.586121 -0.236145 0.662048 1441831163 0.402832 0.586121 -0.236145 0.662048 1441831163 0.402832 0.586121 -0.236145 0.662048 1441831163 0.402832 0.586121 -0.236145 0.662048 1441831163 0.402832 0.586121 -0.236145 0.662048 1441831163 0.389343 0.592346 -0.231262 0.666321 1441831163 0.389343 0.592346 -0.231262 0.666321 1441831163 0.389343 0.592346 -0.231262 0.666321 1441831163 0.389343 0.592346 -0.231262 0.666321 1441831164 0.389343 0.592346 -0.231262 0.666321 1441831164 0.389343 0.592346 -0.231262 0.666321 1441831164 0.385864 0.597656 -0.230652 0.663818 1441831164 0.385864 0.597656 -0.230652 0.663818 1441831164 0.385864 0.597656 -0.230652 0.663818 1441831164 0.385864 0.597656 -0.230652 0.663818 1441831164 0.393188 0.599243 -0.230408 0.658142 1441831164 0.393188 0.599243 -0.230408 0.658142 1441831164 0.393188 0.599243 -0.230408 0.658142 1441831164 0.393188 0.599243 -0.230408 0.658142 1441831164 0.396057 0.608337 -0.221436 0.651123 1441831164 0.396057 0.608337 -0.221436 0.651123 1441831164 0.396057 0.608337 -0.221436 0.651123 1441831164 0.396057 0.608337 -0.221436 0.651123 1441831164 0.396057 0.608337 -0.221436 0.651123 1441831164 0.396057 0.608337 -0.221436 0.651123 1441831164 0.401733 0.619385 -0.212280 0.640198 1441831164 0.401733 0.619385 -0.212280 0.640198 1441831164 0.401733 0.619385 -0.212280 0.640198 1441831164 0.401733 0.619385 -0.212280 0.640198 1441831164 0.401733 0.619385 -0.212280 0.640198 1441831164 0.401733 0.619385 -0.212280 0.640198 1441831164 0.395935 0.629700 -0.197449 0.638489 1441831164 0.395935 0.629700 -0.197449 0.638489 1441831164 0.395935 0.629700 -0.197449 0.638489 1441831164 0.395935 0.629700 -0.197449 0.638489 1441831164 0.395935 0.629700 -0.197449 0.638489 1441831164 0.395935 0.629700 -0.197449 0.638489 1441831164 0.388184 0.640015 -0.181396 0.637695 1441831164 0.388184 0.640015 -0.181396 0.637695 1441831164 0.388184 0.640015 -0.181396 0.637695 1441831164 0.388184 0.640015 -0.181396 0.637695 1441831164 0.388184 0.640015 -0.181396 0.637695 1441831164 0.388184 0.640015 -0.181396 0.637695 1441831164 0.388184 0.640015 -0.181396 0.637695 1441831164 0.375977 0.641541 -0.179077 0.644165 1441831164 0.375977 0.641541 -0.179077 0.644165 1441831164 0.375977 0.641541 -0.179077 0.644165 1441831164 0.375977 0.641541 -0.179077 0.644165 1441831164 0.375977 0.641541 -0.179077 0.644165 1441831164 0.375977 0.641541 -0.179077 0.644165 1441831164 0.359863 0.640137 -0.170654 0.656921 1441831164 0.359863 0.640137 -0.170654 0.656921 1441831164 0.359863 0.640137 -0.170654 0.656921 1441831164 0.359863 0.640137 -0.170654 0.656921 1441831164 0.359863 0.640137 -0.170654 0.656921 1441831164 0.359863 0.640137 -0.170654 0.656921 1441831164 0.340759 0.637756 -0.158142 0.672363 1441831164 0.340759 0.637756 -0.158142 0.672363 1441831164 0.340759 0.637756 -0.158142 0.672363 1441831164 0.340759 0.637756 -0.158142 0.672363 1441831164 0.340759 0.637756 -0.158142 0.672363 1441831164 0.340759 0.637756 -0.158142 0.672363 1441831164 0.351501 0.622192 -0.167053 0.679199 1441831164 0.351501 0.622192 -0.167053 0.679199 1441831164 0.351501 0.622192 -0.167053 0.679199 1441831164 0.389343 0.590210 -0.203613 0.677124 1441831164 0.389343 0.590210 -0.203613 0.677124 1441831164 0.389343 0.590210 -0.203613 0.677124 1441831164 0.389343 0.590210 -0.203613 0.677124 1441831164 0.389343 0.590210 -0.203613 0.677124 1441831164 0.389343 0.590210 -0.203613 0.677124 1441831164 0.402222 0.582336 -0.222900 0.670288 1441831164 0.402222 0.582336 -0.222900 0.670288 1441831164 0.402222 0.582336 -0.222900 0.670288 1441831164 0.402222 0.582336 -0.222900 0.670288 1441831164 0.402222 0.582336 -0.222900 0.670288 1441831164 0.402222 0.582336 -0.222900 0.670288 1441831164 0.401611 0.583923 -0.230286 0.666870 1441831164 0.401611 0.583923 -0.230286 0.666870 1441831164 0.401611 0.583923 -0.230286 0.666870 1441831164 0.401611 0.583923 -0.230286 0.666870 1441831164 0.401611 0.583923 -0.230286 0.666870 1441831164 0.401611 0.583923 -0.230286 0.666870 1441831164 0.393860 0.589355 -0.228149 0.667419 1441831164 0.393860 0.589355 -0.228149 0.667419 1441831164 0.393860 0.589355 -0.228149 0.667419 1441831164 0.393860 0.589355 -0.228149 0.667419 1441831164 0.393860 0.589355 -0.228149 0.667419 1441831164 0.393860 0.589355 -0.228149 0.667419 1441831164 0.385803 0.598022 -0.219788 0.667175 1441831164 0.385803 0.598022 -0.219788 0.667175 1441831164 0.385803 0.598022 -0.219788 0.667175 1441831164 0.385803 0.598022 -0.219788 0.667175 1441831164 0.385803 0.598022 -0.219788 0.667175 1441831164 0.385803 0.598022 -0.219788 0.667175 1441831164 0.388428 0.606873 -0.212158 0.660095 1441831164 0.388428 0.606873 -0.212158 0.660095 1441831164 0.388428 0.606873 -0.212158 0.660095 1441831164 0.388428 0.606873 -0.212158 0.660095 1441831164 0.388428 0.606873 -0.212158 0.660095 1441831164 0.388428 0.606873 -0.212158 0.660095 1441831164 0.396240 0.614685 -0.209656 0.648987 1441831164 0.396240 0.614685 -0.209656 0.648987 1441831164 0.396240 0.614685 -0.209656 0.648987 1441831164 0.396240 0.614685 -0.209656 0.648987 1441831164 0.396240 0.614685 -0.209656 0.648987 1441831164 0.396240 0.614685 -0.209656 0.648987 1441831164 0.404053 0.623596 -0.200989 0.638306 1441831164 0.404053 0.623596 -0.200989 0.638306 1441831164 0.404053 0.623596 -0.200989 0.638306 1441831164 0.404053 0.623596 -0.200989 0.638306 1441831164 0.404053 0.623596 -0.200989 0.638306 1441831165 0.404053 0.623596 -0.200989 0.638306 1441831165 0.397888 0.633423 -0.185425 0.637146 1441831165 0.397888 0.633423 -0.185425 0.637146 1441831165 0.397888 0.633423 -0.185425 0.637146 1441831165 0.397888 0.633423 -0.185425 0.637146 1441831165 0.397888 0.633423 -0.185425 0.637146 1441831165 0.392151 0.641052 -0.176270 0.635681 1441831165 0.392151 0.641052 -0.176270 0.635681 1441831165 0.392151 0.641052 -0.176270 0.635681 1441831165 0.392151 0.641052 -0.176270 0.635681 1441831165 0.392151 0.641052 -0.176270 0.635681 1441831165 0.401550 0.630066 -0.193542 0.635803 1441831165 0.401550 0.630066 -0.193542 0.635803 1441831165 0.401550 0.630066 -0.193542 0.635803 1441831165 0.401550 0.630066 -0.193542 0.635803 1441831165 0.401550 0.630066 -0.193542 0.635803 1441831165 0.401550 0.630066 -0.193542 0.635803 1441831165 0.401550 0.630066 -0.193542 0.635803 1441831165 0.389404 0.624756 -0.198181 0.647095 1441831165 0.389404 0.624756 -0.198181 0.647095 1441831165 0.389404 0.624756 -0.198181 0.647095 1441831165 0.389404 0.624756 -0.198181 0.647095 1441831165 0.389404 0.624756 -0.198181 0.647095 1441831165 0.389404 0.624756 -0.198181 0.647095 1441831165 0.373169 0.624512 -0.191406 0.658752 1441831165 0.373169 0.624512 -0.191406 0.658752 1441831165 0.373169 0.624512 -0.191406 0.658752 1441831165 0.373169 0.624512 -0.191406 0.658752 1441831165 0.373169 0.624512 -0.191406 0.658752 1441831165 0.390747 0.608704 -0.208008 0.658325 1441831165 0.390747 0.608704 -0.208008 0.658325 1441831165 0.390747 0.608704 -0.208008 0.658325 1441831165 0.390747 0.608704 -0.208008 0.658325 1441831165 0.390747 0.608704 -0.208008 0.658325 1441831165 0.390747 0.608704 -0.208008 0.658325 1441831165 0.390747 0.608704 -0.208008 0.658325 1441831165 0.407715 0.591370 -0.229553 0.656738 1441831165 0.407715 0.591370 -0.229553 0.656738 1441831165 0.407715 0.591370 -0.229553 0.656738 1441831165 0.407715 0.591370 -0.229553 0.656738 1441831165 0.407715 0.591370 -0.229553 0.656738 1441831165 0.405518 0.593689 -0.230408 0.655701 1441831165 0.405518 0.593689 -0.230408 0.655701 1441831165 0.405518 0.593689 -0.230408 0.655701 1441831165 0.405518 0.593689 -0.230408 0.655701 1441831165 0.405518 0.593689 -0.230408 0.655701 1441831165 0.405518 0.593689 -0.230408 0.655701 1441831165 0.405518 0.593689 -0.230408 0.655701 1441831165 0.401794 0.600159 -0.229614 0.652344 1441831165 0.401794 0.600159 -0.229614 0.652344 1441831165 0.401794 0.600159 -0.229614 0.652344 1441831165 0.401794 0.600159 -0.229614 0.652344 1441831165 0.401794 0.600159 -0.229614 0.652344 1441831165 0.401794 0.600159 -0.229614 0.652344 1441831165 0.387634 0.611694 -0.217590 0.654297 1441831165 0.387634 0.611694 -0.217590 0.654297 1441831165 0.387634 0.611694 -0.217590 0.654297 1441831165 0.387634 0.611694 -0.217590 0.654297 1441831165 0.387634 0.611694 -0.217590 0.654297 1441831165 0.387634 0.611694 -0.217590 0.654297 1441831165 0.372192 0.626404 -0.194153 0.656738 1441831165 0.372192 0.626404 -0.194153 0.656738 1441831165 0.372192 0.626404 -0.194153 0.656738 1441831165 0.372192 0.626404 -0.194153 0.656738 1441831165 0.371033 0.638489 -0.176636 0.650696 1441831165 0.371033 0.638489 -0.176636 0.650696 1441831165 0.371033 0.638489 -0.176636 0.650696 1441831165 0.371033 0.638489 -0.176636 0.650696 1441831165 0.371033 0.638489 -0.176636 0.650696 1441831165 0.371033 0.638489 -0.176636 0.650696 1441831165 0.371033 0.638489 -0.176636 0.650696 1441831165 0.374084 0.648071 -0.159912 0.643738 1441831165 0.374084 0.648071 -0.159912 0.643738 1441831165 0.374084 0.648071 -0.159912 0.643738 1441831165 0.374084 0.648071 -0.159912 0.643738 1441831165 0.374084 0.648071 -0.159912 0.643738 1441831165 0.374084 0.648071 -0.159912 0.643738 1441831165 0.376892 0.657776 -0.132263 0.638489 1441831165 0.376892 0.657776 -0.132263 0.638489 1441831165 0.376892 0.657776 -0.132263 0.638489 1441831165 0.376892 0.657776 -0.132263 0.638489 1441831165 0.376892 0.657776 -0.132263 0.638489 1441831165 0.376892 0.657776 -0.132263 0.638489 1441831165 0.367737 0.666748 -0.096680 0.640869 1441831165 0.367737 0.666748 -0.096680 0.640869 1441831165 0.367737 0.666748 -0.096680 0.640869 1441831165 0.367737 0.666748 -0.096680 0.640869 1441831165 0.367737 0.666748 -0.096680 0.640869 1441831165 0.367737 0.666748 -0.096680 0.640869 1441831165 0.367737 0.666748 -0.096680 0.640869 1441831165 0.351196 0.675293 -0.072571 0.644409 1441831165 
0.375244 0.666931 -0.193542 0.613892 1441831168 0.390015 0.684143 -0.188416 0.586731 1441831168 0.390015 0.684143 -0.188416 0.586731 1441831168 0.390015 0.684143 -0.188416 0.586731 1441831168 0.390015 0.684143 -0.188416 0.586731 1441831168 0.390015 0.684143 -0.188416 0.586731 1441831168 0.338318 0.701477 -0.151611 0.608643 1441831168 0.338318 0.701477 -0.151611 0.608643 1441831168 0.338318 0.701477 -0.151611 0.608643 1441831168 0.338318 0.701477 -0.151611 0.608643 1441831168 0.338318 0.701477 -0.151611 0.608643 1441831168 0.338318 0.701477 -0.151611 0.608643 1441831168 0.281982 0.647400 -0.169128 0.687500 1441831168 0.281982 0.647400 -0.169128 0.687500 1441831168 0.281982 0.647400 -0.169128 0.687500 1441831168 0.281982 0.647400 -0.169128 0.687500 1441831168 0.281982 0.647400 -0.169128 0.687500 1441831168 0.281982 0.647400 -0.169128 0.687500 1441831168 0.205444 0.517578 -0.328186 0.763000 1441831168 0.205444 0.517578 -0.328186 0.763000 1441831168 0.205444 0.517578 -0.328186 0.763000 1441831168 0.205444 0.517578 -0.328186 0.763000 1441831168 0.205444 0.517578 -0.328186 0.763000 1441831168 0.205444 0.517578 -0.328186 0.763000 1441831168 0.205444 0.517578 -0.328186 0.763000 1441831168 0.020508 0.365295 -0.442627 0.818665 1441831168 0.020508 0.365295 -0.442627 0.818665 1441831168 0.020508 0.365295 -0.442627 0.818665 1441831168 0.020508 0.365295 -0.442627 0.818665 1441831168 0.020508 0.365295 -0.442627 0.818665 1441831168 0.020508 0.365295 -0.442627 0.818665 1441831168 -0.077942 0.240784 -0.357666 0.898865 1441831168 -0.077942 0.240784 -0.357666 0.898865 1441831168 -0.077942 0.240784 -0.357666 0.898865 1441831168 -0.077942 0.240784 -0.357666 0.898865 1441831168 -0.077942 0.240784 -0.357666 0.898865 1441831168 -0.077942 0.240784 -0.357666 0.898865 1441831168 -0.066650 0.128845 -0.265564 0.953064 1441831168 -0.066650 0.128845 -0.265564 0.953064 1441831168 -0.066650 0.128845 -0.265564 0.953064 1441831168 -0.066650 0.128845 -0.265564 0.953064 1441831168 -0.066650 0.128845 -0.265564 0.953064 1441831168 -0.066650 0.128845 -0.265564 0.953064 1441831168 -0.066650 0.128845 -0.265564 0.953064 1441831168 -0.063843 0.098328 -0.251831 0.960632 1441831168 -0.063843 0.098328 -0.251831 0.960632 1441831168 -0.063843 0.098328 -0.251831 0.960632 1441831168 -0.063843 0.098328 -0.251831 0.960632 1441831168 -0.024597 0.163208 -0.258423 0.951782 1441831168 -0.024597 0.163208 -0.258423 0.951782 1441831168 -0.024597 0.163208 -0.258423 0.951782 1441831168 -0.024597 0.163208 -0.258423 0.951782 1441831168 0.050232 0.287048 -0.278870 0.915039 1441831168 0.050232 0.287048 -0.278870 0.915039 1441831168 0.050232 0.287048 -0.278870 0.915039 1441831168 0.050232 0.287048 -0.278870 0.915039 1441831168 0.166687 0.429382 -0.251953 0.851074 1441831168 0.166687 0.429382 -0.251953 0.851074 1441831168 0.166687 0.429382 -0.251953 0.851074 1441831168 0.166687 0.429382 -0.251953 0.851074 1441831168 0.166687 0.429382 -0.251953 0.851074 1441831168 0.166687 0.429382 -0.251953 0.851074 1441831168 0.272583 0.523071 -0.231506 0.773560 1441831168 0.272583 0.523071 -0.231506 0.773560 1441831168 0.272583 0.523071 -0.231506 0.773560 1441831168 0.272583 0.523071 -0.231506 0.773560 1441831168 0.272583 0.523071 -0.231506 0.773560 1441831168 0.272583 0.523071 -0.231506 0.773560 1441831168 0.405640 0.621826 -0.184875 0.643799 1441831168 0.405640 0.621826 -0.184875 0.643799 1441831168 0.405640 0.621826 -0.184875 0.643799 1441831168 0.405640 0.621826 -0.184875 0.643799 1441831168 0.405640 0.621826 -0.184875 0.643799 1441831168 0.405640 0.621826 -0.184875 0.643799 1441831168 0.476135 0.668091 -0.146484 0.552673 1441831168 0.476135 0.668091 -0.146484 0.552673 1441831168 0.476135 0.668091 -0.146484 0.552673 1441831168 0.476135 0.668091 -0.146484 0.552673 1441831168 0.476135 0.668091 -0.146484 0.552673 1441831168 0.481445 0.710144 -0.111816 0.501343 1441831168 0.481445 0.710144 -0.111816 0.501343 1441831168 0.481445 0.710144 -0.111816 0.501343 1441831169 0.481445 0.710144 -0.111816 0.501343 1441831169 0.481445 0.710144 -0.111816 0.501343 1441831169 0.481445 0.710144 -0.111816 0.501343 1441831169 0.481445 0.710144 -0.111816 0.501343 1441831169 0.468018 0.723572 -0.106323 0.495972 1441831169 0.468018 0.723572 -0.106323 0.495972 1441831169 0.468018 0.723572 -0.106323 0.495972 1441831169 0.404846 0.703979 -0.145569 0.564941 1441831169 0.404846 0.703979 -0.145569 0.564941 1441831169 0.404846 0.703979 -0.145569 0.564941 1441831169 0.404846 0.703979 -0.145569 0.564941 1441831169 0.404846 0.703979 -0.145569 0.564941 1441831169 0.404846 0.703979 -0.145569 0.564941 1441831169 0.278076 0.627563 -0.249207 0.683105 1441831169 0.278076 0.627563 -0.249207 0.683105 1441831169 0.278076 0.627563 -0.249207 0.683105 1441831169 0.278076 0.627563 -0.249207 0.683105 1441831169 0.278076 0.627563 -0.249207 0.683105 1441831169 0.278076 0.627563 -0.249207 0.683105 1441831169 0.102295 0.466064 -0.395935 0.784546 1441831169 0.102295 0.466064 -0.395935 0.784546 1441831169 0.102295 0.466064 -0.395935 0.784546 1441831169 0.102295 0.466064 -0.395935 0.784546 1441831169 -0.056519 0.306458 -0.484985 0.817139 1441831169 -0.056519 0.306458 -0.484985 0.817139 1441831169 -0.056519 0.306458 -0.484985 0.817139 1441831169 -0.056519 0.306458 -0.484985 0.817139 1441831169 -0.056519 0.306458 -0.484985 0.817139 1441831169 -0.056519 0.306458 -0.484985 0.817139 1441831169 -0.119019 0.178589 -0.360229 0.907776 1441831169 -0.119019 0.178589 -0.360229 0.907776 1441831169 -0.119019 0.178589 -0.360229 0.907776 1441831169 -0.119019 0.178589 -0.360229 0.907776 1441831169 -0.119019 0.178589 -0.360229 0.907776 1441831169 -0.119019 0.178589 -0.360229 0.907776 1441831169 -0.119019 0.178589 -0.360229 0.907776 1441831169 -0.088196 0.082947 -0.295898 0.947510 1441831169 -0.088196 0.082947 -0.295898 0.947510 1441831169 -0.088196 0.082947 -0.295898 0.947510 1441831169 -0.088196 0.082947 -0.295898 0.947510 1441831169 -0.088196 0.082947 -0.295898 0.947510 1441831169 -0.088196 0.082947 -0.295898 0.947510 1441831169 -0.056030 0.102417 -0.312988 0.942505 1441831169 -0.056030 0.102417 -0.312988 0.942505 1441831169 -0.056030 0.102417 -0.312988 0.942505 1441831169 -0.056030 0.102417 -0.312988 0.942505 1441831169 -0.056030 0.102417 -0.312988 0.942505 1441831169 -0.056030 0.102417 -0.312988 0.942505 1441831169 0.015686 0.203003 -0.323792 0.923950 1441831169 0.015686 0.203003 -0.323792 0.923950 1441831169 0.015686 0.203003 -0.323792 0.923950 1441831169 0.015686 0.203003 -0.323792 0.923950 1441831169 0.015686 0.203003 -0.323792 0.923950 1441831169 0.015686 0.203003 -0.323792 0.923950 1441831169 0.015686 0.203003 -0.323792 0.923950 1441831169 0.136780 0.342346 -0.320618 0.872498 1441831169 0.136780 0.342346 -0.320618 0.872498 1441831169 0.136780 0.342346 -0.320618 0.872498 1441831169 0.136780 0.342346 -0.320618 0.872498 1441831169 0.136780 0.342346 -0.320618 0.872498 1441831169 0.136780 0.342346 -0.320618 0.872498 1441831169 0.262756 0.481384 -0.246704 0.798950 1441831169 0.262756 0.481384 -0.246704 0.798950 1441831169 0.262756 0.481384 -0.246704 0.798950 1441831169 0.262756 0.481384 -0.246704 0.798950 1441831169 0.262756 0.481384 -0.246704 0.798950 1441831169 0.262756 0.481384 -0.246704 0.798950 1441831169 0.386047 0.620728 -0.172241 0.660217 1441831169 0.386047 0.620728 -0.172241 0.660217 1441831169 0.386047 0.620728 -0.172241 0.660217 1441831169 0.386047 0.620728 -0.172241 0.660217 1441831169 0.386047 0.620728 -0.172241 0.660217 1441831169 0.386047 0.620728 -0.172241 0.660217 1441831169 0.386047 0.620728 -0.172241 0.660217 1441831169 0.510498 0.694397 -0.152100 0.483704 1441831169 0.510498 0.694397 -0.152100 0.483704 1441831169 0.510498 0.694397 -0.152100 0.483704 1441831169 0.510498 0.694397 -0.152100 0.483704 1441831169 0.510498 0.694397 -0.152100 0.483704 1441831169 0.510498 0.694397 -0.152100 0.483704 1441831169 0.568176 0.701599 -0.137085 0.407471 1441831169 0.568176 0.701599 -0.137085 0.407471 1441831169 0.568176 0.701599 -0.137085 0.407471 1441831169 0.568176 0.701599 -0.137085 0.407471 1441831169 0.568176 0.701599 -0.137085 0.407471 1441831169 0.537964 0.729492 -0.103333 0.409485 1441831169 0.537964 0.729492 -0.103333 0.409485 1441831169 0.537964 0.729492 -0.103333 0.409485 1441831169 0.537964 0.729492 -0.103333 0.409485 1441831169 0.537964 0.729492 -0.103333 0.409485 1441831169 0.537964 0.729492 -0.103333 0.409485 1441831169 0.476929 0.722595 -0.126343 0.484131 1441831169 0.476929 0.722595 -0.126343 0.484131 1441831169 0.476929 0.722595 -0.126343 0.484131 1441831169 0.476929 0.722595 -0.126343 0.484131 1441831169 0.476929 0.722595 -0.126343 0.484131 1441831169 0.476929 0.722595 -0.126343 0.484131 1441831169 0.356934 0.670044 -0.193176 0.621460 1441831169 0.356934 0.670044 -0.193176 0.621460 1441831169 0.356934 0.670044 -0.193176 0.621460 1441831169 0.356934 0.670044 -0.193176 0.621460 1441831169 0.356934 0.670044 -0.193176 0.621460 1441831169 0.201294 0.548462 -0.290588 0.757690 1441831169 0.201294 0.548462 -0.290588 0.757690 1441831169 0.201294 0.548462 -0.290588 0.757690 1441831170 0.201294 0.548462 -0.290588 0.757690 1441831170 0.068970 0.398071 -0.435486 0.804443 1441831170 0.068970 0.398071 -0.435486 0.804443 1441831170 0.068970 0.398071 -0.435486 0.804443 1441831170 0.068970 0.398071 -0.435486 0.804443 1441831170 0.068970 0.398071 -0.435486 0.804443 1441831170 0.068970 0.398071 -0.435486 0.804443 1441831170 -0.049133 0.262817 -0.449951 0.852051 1441831170 -0.049133 0.262817 -0.449951 0.852051 1441831170 -0.049133 0.262817 -0.449951 0.852051 1441831170 -0.049133 0.262817 -0.449951 0.852051 1441831170 -0.063599 0.147583 -0.338074 0.927246 1441831170 -0.063599 0.147583 -0.338074 0.927246 1441831170 -0.063599 0.147583 -0.338074 0.927246 1441831170 -0.063599 0.147583 -0.338074 0.927246 1441831170 -0.063599 0.147583 -0.338074 0.927246 1441831170 -0.063599 0.147583 -0.338074 0.927246 1441831170 -0.027954 0.099731 -0.307617 0.945801 1441831170 -0.027954 0.099731 -0.307617 0.945801 1441831170 -0.027954 0.099731 -0.307617 0.945801 1441831170 -0.027954 0.099731 -0.307617 0.945801 1441831170 -0.027954 0.099731 -0.307617 0.945801 1441831170 -0.027954 0.099731 -0.307617 0.945801 1441831170 0.019958 0.156494 -0.292786 0.943054 1441831170 0.019958 0.156494 -0.292786 0.943054 1441831170 0.019958 0.156494 -0.292786 0.943054 1441831170 0.019958 0.156494 -0.292786 0.943054 1441831170 0.096130 0.291260 -0.274353 0.911377 1441831170 0.096130 0.291260 -0.274353 0.911377 1441831170 0.096130 0.291260 -0.274353 0.911377 1441831170 0.096130 0.291260 -0.274353 0.911377 1441831170 0.096130 0.291260 -0.274353 0.911377 1441831170 0.198425 0.446960 -0.222351 0.843445 1441831170 0.198425 0.446960 -0.222351 0.843445 1441831170 0.198425 0.446960 -0.222351 0.843445 1441831170 0.198425 0.446960 -0.222351 0.843445 1441831170 0.198425 0.446960 -0.222351 0.843445 1441831170 0.198425 0.446960 -0.222351 0.843445 1441831170 0.294617 0.587891 -0.163757 0.735291 1441831170 0.294617 0.587891 -0.163757 0.735291 1441831170 0.294617 0.587891 -0.163757 0.735291 1441831170 0.294617 0.587891 -0.163757 0.735291 1441831170 0.294617 0.587891 -0.163757 0.735291 1441831170 0.294617 0.587891 -0.163757 0.735291 1441831170 0.428650 0.685791 -0.160828 0.565735 1441831170 0.428650 0.685791 -0.160828 0.565735 1441831170 0.428650 0.685791 -0.160828 0.565735 1441831170 0.428650 0.685791 -0.160828 0.565735 1441831170 0.428650 0.685791 -0.160828 0.565735 1441831170 0.428650 0.685791 -0.160828 0.565735 1441831170 0.533386 0.697571 -0.155823 0.452271 1441831170 0.533386 0.697571 -0.155823 0.452271 1441831170 0.533386 0.697571 -0.155823 0.452271 1441831170 0.529297 0.726135 -0.118286 0.422485 1441831170 0.529297 0.726135 -0.118286 0.422485 1441831170 0.529297 0.726135 -0.118286 0.422485 1441831170 0.529297 0.726135 -0.118286 0.422485 1441831170 0.529297 0.726135 -0.118286 0.422485 1441831170 0.529297 0.726135 -0.118286 0.422485 1441831170 0.482971 0.731750 -0.111084 0.467834 1441831170 0.482971 0.731750 -0.111084 0.467834 1441831170 0.482971 0.731750 -0.111084 0.467834 1441831170 0.482971 0.731750 -0.111084 0.467834 1441831170 0.482971 0.731750 -0.111084 0.467834 1441831170 0.482971 0.731750 -0.111084 0.467834 1441831170 0.393494 0.695190 -0.156982 0.580627 1441831170 0.393494 0.695190 -0.156982 0.580627 1441831170 0.393494 0.695190 -0.156982 0.580627 1441831170 0.393494 0.695190 -0.156982 0.580627 1441831170 0.393494 0.695190 -0.156982 0.580627 1441831170 0.393494 0.695190 -0.156982 0.580627 1441831170 0.244263 0.600769 -0.239807 0.722351 1441831170 0.244263 0.600769 -0.239807 0.722351 1441831170 0.244263 0.600769 -0.239807 0.722351 1441831170 0.244263 0.600769 -0.239807 0.722351 1441831170 0.244263 0.600769 -0.239807 0.722351 1441831170 0.244263 0.600769 -0.239807 0.722351 1441831170 0.098328 0.448853 -0.368164 0.808228 1441831170 0.098328 0.448853 -0.368164 0.808228 1441831170 0.098328 0.448853 -0.368164 0.808228 1441831170 0.098328 0.448853 -0.368164 0.808228 1441831170 0.098328 0.448853 -0.368164 0.808228 1441831170 -0.026367 0.297852 -0.432983 0.850342 1441831170 -0.026367 0.297852 -0.432983 0.850342 1441831170 -0.026367 0.297852 -0.432983 0.850342 1441831170 -0.026367 0.297852 -0.432983 0.850342 1441831170 -0.026367 0.297852 -0.432983 0.850342 1441831170 -0.026367 0.297852 -0.432983 0.850342 1441831170 -0.063477 0.158569 -0.317200 0.932800 1441831170 -0.063477 0.158569 -0.317200 0.932800 1441831170 -0.063477 0.158569 -0.317200 0.932800 1441831170 -0.063477 0.158569 -0.317200 0.932800 1441831170 -0.063477 0.158569 -0.317200 0.932800 1441831170 -0.063477 0.158569 -0.317200 0.932800 1441831170 -0.063477 0.158569 -0.317200 0.932800 1441831170 -0.021912 0.101013 -0.280701 0.954163 1441831170 -0.021912 0.101013 -0.280701 0.954163 1441831170 -0.021912 0.101013 -0.280701 0.954163 1441831170 -0.021912 0.101013 -0.280701 0.954163 1441831170 -0.021912 0.101013 -0.280701 0.954163 1441831171 -0.021912 0.101013 -0.280701 0.954163 1441831171 0.002991 0.163879 -0.271729 0.948303 1441831171 0.002991 0.163879 -0.271729 0.948303 1441831171 0.002991 0.163879 -0.271729 0.948303 1441831171 0.002991 0.163879 -0.271729 0.948303 1441831171 0.002991 0.163879 -0.271729 0.948303 1441831171 0.002991 0.163879 -0.271729 0.948303 1441831171 0.084778 0.292114 -0.246338 0.920166 1441831171 0.084778 0.292114 -0.246338 0.920166 1441831171 0.084778 0.292114 -0.246338 0.920166 1441831171 0.084778 0.292114 -0.246338 0.920166 1441831171 0.084778 0.292114 -0.246338 0.920166 1441831171 0.197510 0.439148 -0.209106 0.851074 1441831171 0.197510 0.439148 -0.209106 0.851074 1441831171 0.197510 0.439148 -0.209106 0.851074 1441831171 0.197510 0.439148 -0.209106 0.851074 1441831171 0.197510 0.439148 -0.209106 0.851074 1441831171 0.197510 0.439148 -0.209106 0.851074 1441831171 0.310242 0.569214 -0.160278 0.744263 1441831171 0.310242 0.569214 -0.160278 0.744263 1441831171 0.310242 0.569214 -0.160278 0.744263 1441831171 0.310242 0.569214 -0.160278 0.744263 1441831171 0.310242 0.569214 -0.160278 0.744263 1441831171 0.310242 0.569214 -0.160278 0.744263 1441831171 0.426575 0.652771 -0.129517 0.612427 1441831171 0.426575 0.652771 -0.129517 0.612427 1441831171 0.426575 0.652771 -0.129517 0.612427 1441831171 0.426575 0.652771 -0.129517 0.612427 1441831171 0.426575 0.652771 -0.129517 0.612427 1441831171 0.426575 0.652771 -0.129517 0.612427 1441831171 0.519409 0.688904 -0.112732 0.492798 1441831171 0.519409 0.688904 -0.112732 0.492798 1441831171 0.519409 0.688904 -0.112732 0.492798 1441831171 0.519409 0.688904 -0.112732 0.492798 1441831171 0.519409 0.688904 -0.112732 0.492798 1441831171 0.558777 0.702637 -0.095459 0.429993 1441831171 0.558777 0.702637 -0.095459 0.429993 1441831171 0.558777 0.702637 -0.095459 0.429993 1441831171 0.558777 0.702637 -0.095459 0.429993 1441831171 0.558777 0.702637 -0.095459 0.429993 1441831171 0.558777 0.702637 -0.095459 0.429993 1441831171 0.558777 0.702637 -0.095459 0.429993 1441831171 0.536072 0.716736 -0.090637 0.436646 1441831171 0.536072 0.716736 -0.090637 0.436646 1441831171 0.536072 0.716736 -0.090637 0.436646 1441831171 0.461609 0.699280 -0.100830 0.536316 1441831171 0.461609 0.699280 -0.100830 0.536316 1441831171 0.461609 0.699280 -0.100830 0.536316 1441831171 0.461609 0.699280 -0.100830 0.536316 1441831171 0.461609 0.699280 -0.100830 0.536316 1441831171 0.461609 0.699280 -0.100830 0.536316 1441831171 0.329529 0.627136 -0.147949 0.690002 1441831171 0.329529 0.627136 -0.147949 0.690002 1441831171 0.329529 0.627136 -0.147949 0.690002 1441831171 0.329529 0.627136 -0.147949 0.690002 1441831171 0.329529 0.627136 -0.147949 0.690002 1441831171 0.174561 0.496887 -0.223389 0.820190 1441831171 0.174561 0.496887 -0.223389 0.820190 1441831171 0.174561 0.496887 -0.223389 0.820190 1441831171 0.174561 0.496887 -0.223389 0.820190 1441831171 0.174561 0.496887 -0.223389 0.820190 1441831171 0.174561 0.496887 -0.223389 0.820190 1441831171 0.052734 0.341675 -0.388611 0.854065 1441831171 0.052734 0.341675 -0.388611 0.854065 1441831171 0.052734 0.341675 -0.388611 0.854065 1441831171 0.052734 0.341675 -0.388611 0.854065 1441831171 0.052734 0.341675 -0.388611 0.854065 1441831171 0.052734 0.341675 -0.388611 0.854065 1441831171 -0.064453 0.202942 -0.401550 0.890686 1441831171 -0.064453 0.202942 -0.401550 0.890686 1441831171 -0.064453 0.202942 -0.401550 0.890686 1441831171 -0.064453 0.202942 -0.401550 0.890686 1441831171 -0.064453 0.202942 -0.401550 0.890686 1441831171 -0.064453 0.202942 -0.401550 0.890686 1441831171 -0.064453 0.202942 -0.401550 0.890686 1441831171 -0.041687 0.095337 -0.284729 0.952881 1441831171 -0.041687 0.095337 -0.284729 0.952881 1441831171 -0.041687 0.095337 -0.284729 0.952881 1441831171 -0.041687 0.095337 -0.284729 0.952881 1441831171 -0.041687 0.095337 -0.284729 0.952881 1441831171 -0.028259 0.082092 -0.276611 0.957031 1441831171 -0.028259 0.082092 -0.276611 0.957031 1441831171 -0.028259 0.082092 -0.276611 0.957031 1441831171 -0.028259 0.082092 -0.276611 0.957031 1441831171 -0.028259 0.082092 -0.276611 0.957031 1441831171 -0.028259 0.082092 -0.276611 0.957031 1441831171 0.035522 0.184875 -0.279846 0.941345 1441831171 0.035522 0.184875 -0.279846 0.941345 1441831171 0.035522 0.184875 -0.279846 0.941345 1441831171 0.035522 0.184875 -0.279846 0.941345 1441831171 0.035522 0.184875 -0.279846 0.941345 1441831171 0.035522 0.184875 -0.279846 0.941345 1441831171 0.163513 0.335876 -0.268066 0.888000 1441831171 0.163513 0.335876 -0.268066 0.888000 1441831171 0.163513 0.335876 -0.268066 0.888000 1441831171 0.163513 0.335876 -0.268066 0.888000 1441831171 0.163513 0.335876 -0.268066 0.888000 1441831171 0.163513 0.335876 -0.268066 0.888000 1441831171 0.321289 0.457703 -0.215698 0.800415 1441831171 0.321289 0.457703 -0.215698 0.800415 1441831171 0.321289 0.457703 -0.215698 0.800415 1441831171 0.321289 0.457703 -0.215698 0.800415 1441831171 0.321289 0.457703 -0.215698 0.800415 1441831171 0.321289 0.457703 -0.215698 0.800415 1441831172 0.448608 0.553528 -0.141968 0.687134 1441831172 0.448608 0.553528 -0.141968 0.687134 1441831172 0.448608 0.553528 -0.141968 0.687134 1441831172 0.448608 0.553528 -0.141968 0.687134 1441831172 0.448608 0.553528 -0.141968 0.687134 1441831172 0.537842 0.632202 -0.069763 0.553284 1441831172 0.537842 0.632202 -0.069763 0.553284 1441831172 0.537842 0.632202 -0.069763 0.553284 1441831172 0.537842 0.632202 -0.069763 0.553284 1441831172 0.537842 0.632202 -0.069763 0.553284 1441831172 0.537842 0.632202 -0.069763 0.553284 1441831172 0.570068 0.679504 -0.032288 0.460571 1441831172 0.570068 0.679504 -0.032288 0.460571 1441831172 0.570068 0.679504 -0.032288 0.460571 1441831172 0.570068 0.679504 -0.032288 0.460571 1441831172 0.570068 0.679504 -0.032288 0.460571 1441831172 0.570068 0.679504 -0.032288 0.460571 1441831172 0.548828 0.707947 -0.028870 0.443420 1441831172 0.548828 0.707947 -0.028870 0.443420 1441831172 0.548828 0.707947 -0.028870 0.443420 1441831172 0.548828 0.707947 -0.028870 0.443420 1441831172 0.548828 0.707947 -0.028870 0.443420 1441831172 0.548828 0.707947 -0.028870 0.443420 1441831172 0.473877 0.714539 -0.054504 0.511658 1441831172 0.473877 0.714539 -0.054504 0.511658 1441831172 0.473877 0.714539 -0.054504 0.511658 1441831172 0.473877 0.714539 -0.054504 0.511658 1441831172 0.473877 0.714539 -0.054504 0.511658 1441831172 0.473877 0.714539 -0.054504 0.511658 1441831172 0.354309 0.672913 -0.114990 0.638977 1441831172 0.354309 0.672913 -0.114990 0.638977 1441831172 0.354309 0.672913 -0.114990 0.638977 1441831172 0.354309 0.672913 -0.114990 0.638977 1441831172 0.354309 0.672913 -0.114990 0.638977 1441831172 0.354309 0.672913 -0.114990 0.638977 1441831172 0.354309 0.672913 -0.114990 0.638977 1441831172 0.211609 0.555664 -0.221680 0.772827 1441831172 0.211609 0.555664 -0.221680 0.772827 1441831172 0.211609 0.555664 -0.221680 0.772827 1441831172 0.211609 0.555664 -0.221680 0.772827 1441831172 0.211609 0.555664 -0.221680 0.772827 1441831172 0.077637 0.398804 -0.387817 0.827332 1441831172 0.077637 0.398804 -0.387817 0.827332 1441831172 0.077637 0.398804 -0.387817 0.827332 1441831172 0.077637 0.398804 -0.387817 0.827332 1441831172 0.077637 0.398804 -0.387817 0.827332 1441831172 0.077637 0.398804 -0.387817 0.827332 1441831172 0.077637 0.398804 -0.387817 0.827332 1441831172 -0.061279 0.239868 -0.418640 0.873718 1441831172 -0.061279 0.239868 -0.418640 0.873718 1441831172 -0.061279 0.239868 -0.418640 0.873718 1441831172 -0.061279 0.239868 -0.418640 0.873718 1441831172 -0.061279 0.239868 -0.418640 0.873718 1441831172 -0.061279 0.239868 -0.418640 0.873718 1441831172 -0.068848 0.076660 -0.255066 0.961426 1441831172 -0.068848 0.076660 -0.255066 0.961426 1441831172 -0.068848 0.076660 -0.255066 0.961426 1441831172 -0.068848 0.076660 -0.255066 0.961426 1441831172 -0.068848 0.076660 -0.255066 0.961426 1441831172 -0.068848 0.076660 -0.255066 0.961426 1441831172 -0.068848 0.076660 -0.255066 0.961426 1441831172 -0.038208 0.026062 -0.257568 0.965149 1441831172 -0.038208 0.026062 -0.257568 0.965149 1441831172 -0.038208 0.026062 -0.257568 0.965149 1441831172 -0.038208 0.026062 -0.257568 0.965149 1441831172 -0.038208 0.026062 -0.257568 0.965149 1441831172 -0.006287 0.094543 -0.257935 0.961487 1441831172 -0.006287 0.094543 -0.257935 0.961487 1441831172 -0.006287 0.094543 -0.257935 0.961487 1441831172 -0.006287 0.094543 -0.257935 0.961487 1441831172 -0.006287 0.094543 -0.257935 0.961487 1441831172 -0.006287 0.094543 -0.257935 0.961487 1441831172 0.083618 0.237366 -0.269043 0.929626 1441831172 0.083618 0.237366 -0.269043 0.929626 1441831172 0.083618 0.237366 -0.269043 0.929626 1441831172 0.083618 0.237366 -0.269043 0.929626 1441831172 0.083618 0.237366 -0.269043 0.929626 1441831172 0.083618 0.237366 -0.269043 0.929626 1441831172 0.083618 0.237366 -0.269043 0.929626 1441831172 0.213013 0.396362 -0.255798 0.855591 1441831172 0.213013 0.396362 -0.255798 0.855591 1441831172 0.213013 0.396362 -0.255798 0.855591 1441831172 0.213013 0.396362 -0.255798 0.855591 1441831172 0.213013 0.396362 -0.255798 0.855591 1441831172 0.213013 0.396362 -0.255798 0.855591 1441831172 0.343201 0.538879 -0.190002 0.745422 1441831172 0.343201 0.538879 -0.190002 0.745422 1441831172 0.343201 0.538879 -0.190002 0.745422 1441831172 0.343201 0.538879 -0.190002 0.745422 1441831172 0.343201 0.538879 -0.190002 0.745422 1441831172 0.343201 0.538879 -0.190002 0.745422 1441831172 0.460999 0.654114 -0.102356 0.590820 1441831172 0.460999 0.654114 -0.102356 0.590820 1441831172 0.460999 0.654114 -0.102356 0.590820 1441831172 0.460999 0.654114 -0.102356 0.590820 1441831172 0.460999 0.654114 -0.102356 0.590820 1441831172 0.460999 0.654114 -0.102356 0.590820 1441831172 0.580750 0.671265 -0.118835 0.444885 1441831172 0.580750 0.671265 -0.118835 0.444885 1441831172 0.580750 0.671265 -0.118835 0.444885 1441831172 0.580750 0.671265 -0.118835 0.444885 1441831172 0.580750 0.671265 -0.118835 0.444885 1441831172 0.580750 0.671265 -0.118835 0.444885 1441831172 0.601807 0.680969 -0.063660 0.412292 1441831172 0.601807 0.680969 -0.063660 0.412292 1441831172 0.601807 0.680969 -0.063660 0.412292 1441831172 0.601807 0.680969 -0.063660 0.412292 1441831172 0.601807 0.680969 -0.063660 0.412292 1441831172 0.601807 0.680969 -0.063660 0.412292 1441831172 0.535034 0.722351 -0.039551 0.436218 1441831173 0.535034 0.722351 -0.039551 0.436218 1441831173 0.535034 0.722351 -0.039551 0.436218 1441831173 0.535034 0.722351 -0.039551 0.436218 1441831173 0.535034 0.722351 -0.039551 0.436218 1441831173 0.535034 0.722351 -0.039551 0.436218 1441831173 0.447632 0.720459 -0.074646 0.524292 1441831173 0.447632 0.720459 -0.074646 0.524292 1441831173 0.447632 0.720459 -0.074646 0.524292 1441831173 0.447632 0.720459 -0.074646 0.524292 1441831173 0.447632 0.720459 -0.074646 0.524292 1441831173 0.307861 0.660217 -0.176453 0.661926 1441831173 0.307861 0.660217 -0.176453 0.661926 1441831173 0.307861 0.660217 -0.176453 0.661926 1441831173 0.307861 0.660217 -0.176453 0.661926 1441831173 0.134644 0.534119 -0.254272 0.794861 1441831173 0.134644 0.534119 -0.254272 0.794861 1441831173 0.134644 0.534119 -0.254272 0.794861 1441831173 0.134644 0.534119 -0.254272 0.794861 1441831173 0.134644 0.534119 -0.254272 0.794861 1441831173 0.134644 0.534119 -0.254272 0.794861 1441831173 -0.001282 0.383179 -0.372681 0.845093 1441831173 -0.001282 0.383179 -0.372681 0.845093 1441831173 -0.001282 0.383179 -0.372681 0.845093 1441831173 -0.001282 0.383179 -0.372681 0.845093 1441831173 -0.001282 0.383179 -0.372681 0.845093 1441831173 -0.001282 0.383179 -0.372681 0.845093 1441831173 -0.119507 0.254944 -0.386719 0.878113 1441831173 -0.119507 0.254944 -0.386719 0.878113 1441831173 -0.119507 0.254944 -0.386719 0.878113 1441831173 -0.119507 0.254944 -0.386719 0.878113 1441831173 -0.119507 0.254944 -0.386719 0.878113 1441831173 -0.124390 0.144104 -0.271851 0.943298 1441831173 -0.124390 0.144104 -0.271851 0.943298 1441831173 -0.124390 0.144104 -0.271851 0.943298 1441831173 -0.124390 0.144104 -0.271851 0.943298 1441831173 -0.124390 0.144104 -0.271851 0.943298 1441831173 -0.124390 0.144104 -0.271851 0.943298 1441831173 -0.128052 0.124390 -0.263184 0.948059 1441831173 -0.128052 0.124390 -0.263184 0.948059 1441831173 -0.128052 0.124390 -0.263184 0.948059 1441831173 -0.128052 0.124390 -0.263184 0.948059 1441831173 -0.128052 0.124390 -0.263184 0.948059 1441831173 -0.084229 0.217590 -0.250610 0.939514 1441831173 -0.084229 0.217590 -0.250610 0.939514 1441831173 -0.084229 0.217590 -0.250610 0.939514 1441831173 -0.084229 0.217590 -0.250610 0.939514 1441831173 -0.084229 0.217590 -0.250610 0.939514 1441831173 -0.084229 0.217590 -0.250610 0.939514 1441831173 0.023132 0.376343 -0.234497 0.895996 1441831173 0.023132 0.376343 -0.234497 0.895996 1441831173 0.023132 0.376343 -0.234497 0.895996 1441831173 
0.218872 0.672974 -0.054321 0.704407 1441831175 0.218872 0.672974 -0.054321 0.704407 1441831175 0.218872 0.672974 -0.054321 0.704407 1441831175 0.218872 0.672974 -0.054321 0.704407 1441831175 0.218872 0.672974 -0.054321 0.704407 1441831175 0.219421 0.675720 -0.048279 0.702026 1441831175 0.219421 0.675720 -0.048279 0.702026 1441831175 0.219421 0.675720 -0.048279 0.702026 1441831175 0.219421 0.675720 -0.048279 0.702026 1441831175 0.219421 0.675720 -0.048279 0.702026 1441831175 0.219421 0.675720 -0.048279 0.702026 1441831175 0.221313 0.677551 -0.041809 0.700073 1441831175 0.221313 0.677551 -0.041809 0.700073 1441831175 0.221313 0.677551 -0.041809 0.700073 1441831175 0.221313 0.677551 -0.041809 0.700073 1441831175 0.221313 0.677551 -0.041809 0.700073 1441831175 0.221313 0.677551 -0.041809 0.700073 1441831175 0.226746 0.675842 -0.045166 0.699768 1441831175 0.226746 0.675842 -0.045166 0.699768 1441831175 0.226746 0.675842 -0.045166 0.699768 1441831175 0.226746 0.675842 -0.045166 0.699768 1441831175 0.222717 0.671631 -0.047791 0.704956 1441831175 0.222717 0.671631 -0.047791 0.704956 1441831175 0.222717 0.671631 -0.047791 0.704956 1441831175 0.222717 0.671631 -0.047791 0.704956 1441831175 0.222717 0.671631 -0.047791 0.704956 1441831175 0.222717 0.671631 -0.047791 0.704956 1441831175 0.222717 0.671631 -0.047791 0.704956 1441831175 0.234985 0.666443 -0.055481 0.705322 1441831175 0.234985 0.666443 -0.055481 0.705322 1441831175 0.234985 0.666443 -0.055481 0.705322 1441831176 0.234985 0.666443 -0.055481 0.705322 1441831176 0.234985 0.666443 -0.055481 0.705322 1441831176 0.245728 0.664795 -0.059692 0.702881 1441831176 0.245728 0.664795 -0.059692 0.702881 1441831176 0.245728 0.664795 -0.059692 0.702881 1441831176 0.245728 0.664795 -0.059692 0.702881 1441831176 0.245728 0.664795 -0.059692 0.702881 1441831176 0.245728 0.664795 -0.059692 0.702881 1441831176 0.245728 0.664795 -0.059692 0.702881 1441831176 0.246338 0.666870 -0.053467 0.701172 1441831176 0.246338 0.666870 -0.053467 0.701172 1441831176 0.246338 0.666870 -0.053467 0.701172 1441831176 0.246338 0.666870 -0.053467 0.701172 1441831176 0.246338 0.666870 -0.053467 0.701172 1441831176 0.246338 0.666870 -0.053467 0.701172 1441831176 0.243164 0.667969 -0.048584 0.701599 1441831176 0.243164 0.667969 -0.048584 0.701599 1441831176 0.243164 0.667969 -0.048584 0.701599 1441831176 0.243164 0.667969 -0.048584 0.701599 1441831176 0.243164 0.667969 -0.048584 0.701599 1441831176 0.243164 0.667969 -0.048584 0.701599 1441831176 0.243164 0.667969 -0.048584 0.701599 1441831176 0.235718 0.668945 -0.045593 0.703430 1441831176 0.235718 0.668945 -0.045593 0.703430 1441831176 0.235718 0.668945 -0.045593 0.703430 1441831176 0.235718 0.668945 -0.045593 0.703430 1441831176 0.235718 0.668945 -0.045593 0.703430 1441831176 0.235718 0.668945 -0.045593 0.703430 1441831176 0.240845 0.669189 -0.055725 0.700684 1441831176 0.240845 0.669189 -0.055725 0.700684 1441831176 0.257935 0.669861 -0.075073 0.692139 1441831176 0.257935 0.669861 -0.075073 0.692139 1441831176 0.257935 0.669861 -0.075073 0.692139 1441831176 0.257935 0.669861 -0.075073 0.692139 1441831176 0.257935 0.669861 -0.075073 0.692139 1441831176 0.257935 0.669861 -0.075073 0.692139 1441831176 0.272888 0.672119 -0.089600 0.682373 1441831176 0.272888 0.672119 -0.089600 0.682373 1441831176 0.272888 0.672119 -0.089600 0.682373 1441831176 0.272888 0.672119 -0.089600 0.682373 1441831176 0.272888 0.672119 -0.089600 0.682373 1441831176 0.272888 0.672119 -0.089600 0.682373 1441831176 0.276123 0.676697 -0.091064 0.676331 1441831176 0.276123 0.676697 -0.091064 0.676331 1441831176 0.276123 0.676697 -0.091064 0.676331 1441831176 0.276123 0.676697 -0.091064 0.676331 1441831176 0.276123 0.676697 -0.091064 0.676331 1441831176 0.276123 0.676697 -0.091064 0.676331 1441831176 0.274109 0.682190 -0.083984 0.672546 1441831176 0.274109 0.682190 -0.083984 0.672546 1441831176 0.274109 0.682190 -0.083984 0.672546 1441831176 0.274109 0.682190 -0.083984 0.672546 1441831176 0.274109 0.682190 -0.083984 0.672546 1441831176 0.274109 0.682190 -0.083984 0.672546 1441831176 0.278931 0.685913 -0.087830 0.666260 1441831176 0.278931 0.685913 -0.087830 0.666260 1441831176 0.278931 0.685913 -0.087830 0.666260 1441831176 0.278931 0.685913 -0.087830 0.666260 1441831176 0.278931 0.685913 -0.087830 0.666260 1441831176 0.278931 0.685913 -0.087830 0.666260 1441831176 0.278931 0.685913 -0.087830 0.666260 1441831176 0.278809 0.686157 -0.091614 0.665588 1441831176 0.278809 0.686157 -0.091614 0.665588 1441831176 0.278809 0.686157 -0.091614 0.665588 1441831176 0.278809 0.686157 -0.091614 0.665588 1441831176 0.278809 0.686157 -0.091614 0.665588 1441831176 0.278809 0.686157 -0.091614 0.665588 1441831176 0.261169 0.687134 -0.076233 0.673584 1441831176 0.261169 0.687134 -0.076233 0.673584 1441831176 0.261169 0.687134 -0.076233 0.673584 1441831176 0.261169 0.687134 -0.076233 0.673584 1441831176 0.261169 0.687134 -0.076233 0.673584 1441831176 0.261169 0.687134 -0.076233 0.673584 1441831176 0.258972 0.679321 -0.067871 0.683228 1441831176 0.258972 0.679321 -0.067871 0.683228 1441831176 0.258972 0.679321 -0.067871 0.683228 1441831176 0.258972 0.679321 -0.067871 0.683228 1441831176 0.258972 0.679321 -0.067871 0.683228 1441831176 0.258972 0.679321 -0.067871 0.683228 1441831176 0.265808 0.670532 -0.066956 0.689331 1441831176 0.265808 0.670532 -0.066956 0.689331 1441831176 0.265808 0.670532 -0.066956 0.689331 1441831176 0.265808 0.670532 -0.066956 0.689331 1441831176 0.274963 0.662720 -0.064941 0.693420 1441831176 0.274963 0.662720 -0.064941 0.693420 1441831176 0.274963 0.662720 -0.064941 0.693420 1441831176 0.274963 0.662720 -0.064941 0.693420 1441831176 0.292603 0.659607 -0.077637 0.687866 1441831176 0.292603 0.659607 -0.077637 0.687866 1441831176 0.292603 0.659607 -0.077637 0.687866 1441831176 0.292603 0.659607 -0.077637 0.687866 1441831176 0.292603 0.659607 -0.077637 0.687866 1441831176 0.292603 0.659607 -0.077637 0.687866 1441831176 0.289185 0.661743 -0.071533 0.687927 1441831176 0.289185 0.661743 -0.071533 0.687927 1441831176 0.289185 0.661743 -0.071533 0.687927 1441831176 0.289185 0.661743 -0.071533 0.687927 1441831176 0.289185 0.661743 -0.071533 0.687927 1441831176 0.289185 0.661743 -0.071533 0.687927 1441831176 0.275146 0.667175 -0.053284 0.690063 1441831176 0.275146 0.667175 -0.053284 0.690063 1441831176 0.275146 0.667175 -0.053284 0.690063 1441831176 0.275146 0.667175 -0.053284 0.690063 1441831176 0.275146 0.667175 -0.053284 0.690063 1441831177 0.275146 0.667175 -0.053284 0.690063 1441831177 0.275940 0.667419 -0.057190 0.689270 1441831177 0.275940 0.667419 -0.057190 0.689270 1441831177 0.275940 0.667419 -0.057190 0.689270 1441831177 0.275940 0.667419 -0.057190 0.689270 1441831177 0.275940 0.667419 -0.057190 0.689270 1441831177 0.275940 0.667419 -0.057190 0.689270 1441831177 0.275940 0.667419 -0.057190 0.689270 1441831177 0.282410 0.669983 -0.063904 0.683533 1441831177 0.282410 0.669983 -0.063904 0.683533 1441831177 0.282410 0.669983 -0.063904 0.683533 1441831177 0.282410 0.669983 -0.063904 0.683533 1441831177 0.282410 0.669983 -0.063904 0.683533 1441831177 0.282410 0.669983 -0.063904 0.683533 1441831177 0.299011 0.672913 -0.079895 0.671753 1441831177 0.299011 0.672913 -0.079895 0.671753 1441831177 0.299011 0.672913 -0.079895 0.671753 1441831177 0.299011 0.672913 -0.079895 0.671753 1441831177 0.299011 0.672913 -0.079895 0.671753 1441831177 0.299011 0.672913 -0.079895 0.671753 1441831177 0.317444 0.675171 -0.095398 0.658875 1441831177 0.317444 0.675171 -0.095398 0.658875 1441831177 0.317444 0.675171 -0.095398 0.658875 1441831177 0.317444 0.675171 -0.095398 0.658875 1441831177 0.317444 0.675171 -0.095398 0.658875 1441831177 0.317444 0.675171 -0.095398 0.658875 1441831177 0.325073 0.677856 -0.101257 0.651550 1441831177 0.325073 0.677856 -0.101257 0.651550 1441831177 0.325073 0.677856 -0.101257 0.651550 1441831177 0.325073 0.677856 -0.101257 0.651550 1441831177 0.325073 0.677856 -0.101257 0.651550 1441831177 0.325073 0.677856 -0.101257 0.651550 1441831177 0.322998 0.679077 -0.106140 0.650513 1441831177 0.322998 0.679077 -0.106140 0.650513 1441831177 0.322998 0.679077 -0.106140 0.650513 1441831177 0.322998 0.679077 -0.106140 0.650513 1441831177 0.322998 0.679077 -0.106140 0.650513 1441831177 0.322998 0.679077 -0.106140 0.650513 1441831177 0.317017 0.677795 -0.111389 0.653931 1441831177 0.317017 0.677795 -0.111389 0.653931 1441831177 0.317017 0.677795 -0.111389 0.653931 1441831177 0.317017 0.677795 -0.111389 0.653931 1441831177 0.317017 0.677795 -0.111389 0.653931 1441831177 0.317017 0.677795 -0.111389 0.653931 1441831177 0.300293 0.679810 -0.103699 0.660889 1441831177 0.300293 0.679810 -0.103699 0.660889 1441831177 0.300293 0.679810 -0.103699 0.660889 1441831177 0.300293 0.679810 -0.103699 0.660889 1441831177 0.300293 0.679810 -0.103699 0.660889 1441831177 0.300293 0.679810 -0.103699 0.660889 1441831177 0.284363 0.678528 -0.087769 0.671509 1441831177 0.284363 0.678528 -0.087769 0.671509 1441831177 0.284363 0.678528 -0.087769 0.671509 1441831177 0.284363 0.678528 -0.087769 0.671509 1441831177 0.284363 0.678528 -0.087769 0.671509 1441831177 0.284363 0.678528 -0.087769 0.671509 1441831177 0.284363 0.678528 -0.087769 0.671509 1441831177 0.292847 0.667480 -0.086365 0.679077 1441831177 0.292847 0.667480 -0.086365 0.679077 1441831177 0.292847 0.667480 -0.086365 0.679077 1441831177 0.292847 0.667480 -0.086365 0.679077 1441831177 0.292847 0.667480 -0.086365 0.679077 1441831177 0.292847 0.667480 -0.086365 0.679077 1441831177 0.307129 0.660522 -0.084045 0.679871 1441831177 0.307129 0.660522 -0.084045 0.679871 1441831177 0.307129 0.660522 -0.084045 0.679871 1441831177 0.307129 0.660522 -0.084045 0.679871 1441831177 0.307129 0.660522 -0.084045 0.679871 1441831177 0.307129 0.660522 -0.084045 0.679871 1441831177 0.319519 0.653381 -0.092834 0.679932 1441831177 0.319519 0.653381 -0.092834 0.679932 1441831177 0.319519 0.653381 -0.092834 0.679932 1441831177 0.319519 0.653381 -0.092834 0.679932 1441831177 0.319519 0.653381 -0.092834 0.679932 1441831177 0.319519 0.653381 -0.092834 0.679932 1441831177 0.329224 0.651367 -0.118347 0.673279 1441831177 0.329224 0.651367 -0.118347 0.673279 1441831177 0.329224 0.651367 -0.118347 0.673279 1441831177 0.329224 0.651367 -0.118347 0.673279 1441831177 0.329224 0.651367 -0.118347 0.673279 1441831177 0.329224 0.651367 -0.118347 0.673279 1441831177 0.314575 0.654358 -0.125793 0.675964 1441831177 0.314575 0.654358 -0.125793 0.675964 1441831177 0.314575 0.654358 -0.125793 0.675964 1441831177 0.314575 0.654358 -0.125793 0.675964 1441831177 0.314575 0.654358 -0.125793 0.675964 1441831177 0.314575 0.654358 -0.125793 0.675964 1441831177 0.298279 0.660461 -0.117920 0.678894 1441831177 0.298279 0.660461 -0.117920 0.678894 1441831177 0.298279 0.660461 -0.117920 0.678894 1441831177 0.298279 0.660461 -0.117920 0.678894 1441831177 0.298279 0.660461 -0.117920 0.678894 1441831177 0.298279 0.660461 -0.117920 0.678894 1441831177 0.333374 0.679382 -0.123535 0.641846 1441831177 0.333374 0.679382 -0.123535 0.641846 1441831177 0.333374 0.679382 -0.123535 0.641846 1441831177 0.333374 0.679382 -0.123535 0.641846 1441831177 0.333374 0.679382 -0.123535 0.641846 1441831177 0.333374 0.679382 -0.123535 0.641846 1441831178 0.348755 0.674927 -0.128479 0.637390 1441831178 0.348755 0.674927 -0.128479 0.637390 1441831178 0.348755 0.674927 -0.128479 0.637390 1441831178 0.348755 0.674927 -0.128479 0.637390 1441831178 0.339661 0.676453 -0.127136 0.640869 1441831178 0.339661 0.676453 -0.127136 0.640869 1441831178 0.339661 0.676453 -0.127136 0.640869 1441831178 0.339661 0.676453 -0.127136 0.640869 1441831178 0.339661 0.676453 -0.127136 0.640869 1441831178 0.320984 0.675110 -0.125610 0.652161 1441831178 0.320984 0.675110 -0.125610 0.652161 1441831178 0.320984 0.675110 -0.125610 0.652161 1441831178 0.320984 0.675110 -0.125610 0.652161 1441831178 0.320984 0.675110 -0.125610 0.652161 1441831178 0.320984 0.675110 -0.125610 0.652161 1441831178 0.320984 0.675110 -0.125610 0.652161 1441831178 0.301819 0.674377 -0.119446 0.663147 1441831178 0.301819 0.674377 -0.119446 0.663147 1441831178 0.301819 0.674377 -0.119446 0.663147 1441831178 0.301819 0.674377 -0.119446 0.663147 1441831178 0.301819 0.674377 -0.119446 0.663147 1441831178 0.301819 0.674377 -0.119446 0.663147 1441831178 0.294373 0.664368 -0.122742 0.675842 1441831178 0.294373 0.664368 -0.122742 0.675842 1441831178 0.294373 0.664368 -0.122742 0.675842 1441831178 0.294373 0.664368 -0.122742 0.675842 1441831178 0.294373 0.664368 -0.122742 0.675842 1441831178 0.294373 0.664368 -0.122742 0.675842 1441831178 0.294373 0.664368 -0.122742 0.675842 1441831178 0.278320 0.660522 -0.109802 0.688538 1441831178 0.278320 0.660522 -0.109802 0.688538 1441831178 0.278320 0.660522 -0.109802 0.688538 1441831178 0.278320 0.660522 -0.109802 0.688538 1441831178 0.278320 0.660522 -0.109802 0.688538 1441831178 0.278320 0.660522 -0.109802 0.688538 1441831178 0.282654 0.658936 -0.098877 0.689941 1441831178 0.282654 0.658936 -0.098877 0.689941 1441831178 0.282654 0.658936 -0.098877 0.689941 1441831178 0.282654 0.658936 -0.098877 0.689941 1441831178 0.282654 0.658936 -0.098877 0.689941 1441831178 0.282654 0.658936 -0.098877 0.689941 1441831178 0.297852 0.652588 -0.105957 0.688538 1441831178 0.297852 0.652588 -0.105957 0.688538 1441831178 0.297852 0.652588 -0.105957 0.688538 1441831178 0.297852 0.652588 -0.105957 0.688538 1441831178 0.297852 0.652588 -0.105957 0.688538 1441831178 0.297852 0.652588 -0.105957 0.688538 1441831178 0.302429 0.650513 -0.115967 0.686890 1441831178 0.302429 0.650513 -0.115967 0.686890 1441831178 0.302429 0.650513 -0.115967 0.686890 1441831178 0.302429 0.650513 -0.115967 0.686890 1441831178 0.302429 0.650513 -0.115967 0.686890 1441831178 0.302429 0.650513 -0.115967 0.686890 1441831178 0.292969 0.653687 -0.119873 0.687317 1441831178 0.292969 0.653687 -0.119873 0.687317 1441831178 0.292969 0.653687 -0.119873 0.687317 1441831178 0.292969 0.653687 -0.119873 0.687317 1441831178 0.292969 0.653687 -0.119873 0.687317 1441831178 0.292969 0.653687 -0.119873 0.687317 1441831178 0.292969 0.653687 -0.119873 0.687317 1441831178 0.270203 0.659607 -0.104004 0.693542 1441831178 0.270203 0.659607 -0.104004 0.693542 1441831178 0.270203 0.659607 -0.104004 0.693542 1441831178 0.270203 0.659607 -0.104004 0.693542 1441831178 0.270203 0.659607 -0.104004 0.693542 1441831178 0.263062 0.666809 -0.092590 0.691040 1441831178 0.263062 0.666809 -0.092590 0.691040 1441831178 0.263062 0.666809 -0.092590 0.691040 1441831178 0.263062 0.666809 -0.092590 0.691040 1441831178 0.263062 0.666809 -0.092590 0.691040 1441831178 0.280396 0.670715 -0.091187 0.680481 1441831178 0.280396 0.670715 -0.091187 0.680481 1441831178 0.280396 0.670715 -0.091187 0.680481 1441831178 0.280396 0.670715 -0.091187 0.680481 1441831178 0.280396 0.670715 -0.091187 0.680481 1441831178 0.296631 0.677612 -0.086304 0.667297 1441831178 0.296631 0.677612 -0.086304 0.667297 1441831178 0.296631 0.677612 -0.086304 0.667297 1441831178 0.296631 0.677612 -0.086304 0.667297 1441831178 0.296631 0.677612 -0.086304 0.667297 1441831178 0.296631 0.677612 -0.086304 0.667297 1441831178 0.296631 0.677612 -0.086304 0.667297 1441831178 0.309631 0.682373 -0.077454 0.657532 1441831178 0.309631 0.682373 -0.077454 0.657532 1441831178 0.309631 0.682373 -0.077454 0.657532 1441831178 0.309631 0.682373 -0.077454 0.657532 1441831178 0.309631 0.682373 -0.077454 0.657532 1441831178 0.308228 0.686279 -0.062622 0.655701 1441831178 0.308228 0.686279 -0.062622 0.655701 1441831178 0.308228 0.686279 -0.062622 0.655701 1441831178 0.308228 0.686279 -0.062622 0.655701 1441831178 0.308228 0.686279 -0.062622 0.655701 1441831178 0.308228 0.686279 -0.062622 0.655701 1441831178 0.303467 0.684021 -0.057617 0.660767 1441831178 0.303467 0.684021 -0.057617 0.660767 1441831178 0.303467 0.684021 -0.057617 0.660767 1441831178 0.303467 0.684021 -0.057617 0.660767 1441831178 0.303467 0.684021 -0.057617 0.660767 1441831178 0.303467 0.684021 -0.057617 0.660767 1441831178 0.290527 0.679138 -0.054688 0.671814 1441831178 0.290527 0.679138 -0.054688 0.671814 1441831178 0.290527 0.679138 -0.054688 0.671814 1441831178 0.290527 0.679138 -0.054688 0.671814 1441831178 0.290527 0.679138 -0.054688 0.671814 1441831178 0.290527 0.679138 -0.054688 0.671814 1441831178 0.271606 0.671936 -0.051880 0.687012 1441831179 0.271606 0.671936 -0.051880 0.687012 1441831179 0.271606 0.671936 -0.051880 0.687012 1441831179 0.271606 0.671936 -0.051880 0.687012 1441831179 0.271606 0.671936 -0.051880 0.687012 1441831179 0.271606 0.671936 -0.051880 0.687012 1441831179 0.254639 0.664734 -0.045715 0.700806 1441831179 0.254639 0.664734 -0.045715 0.700806 1441831179 0.254639 0.664734 -0.045715 0.700806 1441831179 0.254639 0.664734 -0.045715 0.700806 1441831179 0.254639 0.664734 -0.045715 0.700806 1441831179 0.254639 0.664734 -0.045715 0.700806 1441831179 0.275940 0.656006 -0.068542 0.699036 1441831179 0.275940 0.656006 -0.068542 0.699036 1441831179 0.275940 0.656006 -0.068542 0.699036 1441831179 0.275940 0.656006 -0.068542 0.699036 1441831179 0.275940 0.656006 -0.068542 0.699036 1441831179 0.275940 0.656006 -0.068542 0.699036 1441831179 0.275940 0.656006 -0.068542 0.699036 1441831179 0.301575 0.645630 -0.101318 0.694153 1441831179 0.301575 0.645630 -0.101318 0.694153 1441831179 0.301575 0.645630 -0.101318 0.694153 1441831179 0.301575 0.645630 -0.101318 0.694153 1441831179 0.301575 0.645630 -0.101318 0.694153 1441831179 0.301575 0.645630 -0.101318 0.694153 1441831179 0.304260 0.651733 -0.107422 0.686340 1441831179 0.304260 0.651733 -0.107422 0.686340 1441831179 0.304260 0.651733 -0.107422 0.686340 1441831179 0.304260 0.651733 -0.107422 0.686340 1441831179 0.304260 0.651733 -0.107422 0.686340 1441831179 0.304260 0.651733 -0.107422 0.686340 1441831179 0.303223 0.656799 -0.114380 0.680786 1441831179 0.303223 0.656799 -0.114380 0.680786 1441831179 0.303223 0.656799 -0.114380 0.680786 1441831179 0.303223 0.656799 -0.114380 0.680786 1441831179 0.303223 0.656799 -0.114380 0.680786 1441831179 0.303223 0.656799 -0.114380 0.680786 1441831179 0.294800 0.659546 -0.120056 0.680847 1441831179 0.294800 0.659546 -0.120056 0.680847 1441831179 0.294800 0.659546 -0.120056 0.680847 1441831179 0.294800 0.659546 -0.120056 0.680847 1441831179 0.294800 0.659546 -0.120056 0.680847 1441831179 0.294800 0.659546 -0.120056 0.680847 1441831179 0.294800 0.659546 -0.120056 0.680847 1441831179 0.279968 0.665710 -0.112976 0.682312 1441831179 0.279968 0.665710 -0.112976 0.682312 1441831179 0.279968 0.665710 -0.112976 0.682312 1441831179 0.278625 0.676758 -0.104309 0.673340 1441831179 0.278625 0.676758 -0.104309 0.673340 1441831179 0.278625 0.676758 -0.104309 0.673340 1441831179 0.278625 0.676758 -0.104309 0.673340 1441831179 0.278625 0.676758 -0.104309 0.673340 1441831179 0.278625 0.676758 -0.104309 0.673340 1441831179 0.293152 0.680664 -0.113037 0.661743 1441831179 0.293152 0.680664 -0.113037 0.661743 1441831179 0.293152 0.680664 -0.113037 0.661743 1441831179 0.293152 0.680664 -0.113037 0.661743 1441831179 0.293152 0.680664 -0.113037 0.661743 1441831179 0.293152 0.680664 -0.113037 0.661743 1441831179 0.304688 0.684509 -0.115356 0.652100 1441831179 0.304688 0.684509 -0.115356 0.652100 1441831179 0.304688 0.684509 -0.115356 0.652100 1441831179 0.304688 0.684509 -0.115356 0.652100 1441831179 0.304688 0.684509 -0.115356 0.652100 1441831179 0.304688 0.684509 -0.115356 0.652100 1441831179 0.314758 0.682922 -0.114075 0.649170 1441831179 0.314758 0.682922 -0.114075 0.649170 1441831179 0.314758 0.682922 -0.114075 0.649170 1441831179 0.314758 0.682922 -0.114075 0.649170 1441831179 0.314758 0.682922 -0.114075 0.649170 1441831179 0.314758 0.682922 -0.114075 0.649170 1441831179 0.312500 0.681030 -0.111206 0.652771 1441831179 0.312500 0.681030 -0.111206 0.652771 1441831179 0.312500 0.681030 -0.111206 0.652771 1441831179 0.312500 0.681030 -0.111206 0.652771 1441831179 0.312500 0.681030 -0.111206 0.652771 1441831179 0.312500 0.681030 -0.111206 0.652771 1441831179 0.308411 0.680542 -0.104797 0.656311 1441831179 0.308411 0.680542 -0.104797 0.656311 1441831179 0.308411 0.680542 -0.104797 0.656311 1441831179 0.308411 0.680542 -0.104797 0.656311 1441831179 0.308411 0.680542 -0.104797 0.656311 1441831179 0.308411 0.680542 -0.104797 0.656311 1441831179 0.283203 0.677979 -0.089111 0.672363 1441831179 0.283203 0.677979 -0.089111 0.672363 1441831179 0.283203 0.677979 -0.089111 0.672363 1441831179 0.283203 0.677979 -0.089111 0.672363 1441831179 0.283203 0.677979 -0.089111 0.672363 1441831179 0.283203 0.677979 -0.089111 0.672363 1441831179 0.283203 0.677979 -0.089111 0.672363 1441831179 0.273071 0.670288 -0.075623 0.685791 1441831179 0.273071 0.670288 -0.075623 0.685791 1441831179 0.273071 0.670288 -0.075623 0.685791 1441831179 0.273071 0.670288 -0.075623 0.685791 1441831179 0.292786 0.658752 -0.095764 0.686340 1441831179 0.292786 0.658752 -0.095764 0.686340 1441831179 0.292786 0.658752 -0.095764 0.686340 1441831179 0.292786 0.658752 -0.095764 0.686340 1441831179 0.292786 0.658752 -0.095764 0.686340 1441831179 0.292786 0.658752 -0.095764 0.686340 1441831179 0.309753 0.647949 -0.112061 0.686646 1441831179 0.309753 0.647949 -0.112061 0.686646 1441831179 0.309753 0.647949 -0.112061 0.686646 1441831179 0.309753 0.647949 -0.112061 0.686646 1441831179 0.309753 0.647949 -0.112061 0.686646 1441831179 0.309753 0.647949 -0.112061 0.686646 1441831179 0.310425 0.650574 -0.113831 0.683655 1441831179 0.310425 0.650574 -0.113831 0.683655 1441831180 0.310974 0.652832 -0.117065 0.680664 1441831180 0.310974 0.652832 -0.117065 0.680664 1441831180 0.310974 0.652832 -0.117065 0.680664 1441831180 0.310974 0.652832 -0.117065 0.680664 1441831180 0.310974 0.652832 -0.117065 0.680664 1441831180 0.310974 0.652832 -0.117065 0.680664 1441831180 0.307922 0.654419 -0.125610 0.679016 1441831180 0.307922 0.654419 -0.125610 0.679016 1441831180 0.307922 0.654419 -0.125610 0.679016 1441831180 0.307922 0.654419 -0.125610 0.679016 1441831180 0.307922 0.654419 -0.125610 0.679016 1441831180 0.307922 0.654419 -0.125610 0.679016 1441831180 0.296326 0.661194 -0.122131 0.678223 1441831180 0.296326 0.661194 -0.122131 0.678223 1441831180 0.296326 0.661194 -0.122131 0.678223 1441831180 0.296326 0.661194 -0.122131 0.678223 1441831180 0.296326 0.661194 -0.122131 0.678223 1441831180 0.296326 0.661194 -0.122131 0.678223 1441831180 0.300964 0.668945 -0.116150 0.669556 1441831180 0.300964 0.668945 -0.116150 0.669556 1441831180 0.300964 0.668945 -0.116150 0.669556 1441831180 0.300964 0.668945 -0.116150 0.669556 1441831180 0.300964 0.668945 -0.116150 0.669556 1441831180 0.300964 0.668945 -0.116150 0.669556 1441831180 0.316345 0.673462 -0.113892 0.658264 1441831180 0.316345 0.673462 -0.113892 0.658264 1441831180 0.316345 0.673462 -0.113892 0.658264 1441831180 0.316345 0.673462 -0.113892 0.658264 1441831180 0.316345 0.673462 -0.113892 0.658264 1441831180 0.316345 0.673462 -0.113892 0.658264 1441831180 0.321533 0.674622 -0.104675 0.656067 1441831180 0.321533 0.674622 -0.104675 0.656067 1441831180 0.321533 0.674622 -0.104675 0.656067 1441831180 0.321533 0.674622 -0.104675 0.656067 1441831180 0.321533 0.674622 -0.104675 0.656067 1441831180 0.321533 0.674622 -0.104675 0.656067 1441831180 0.313171 0.683228 -0.084106 0.654175 1441831180 0.313171 0.683228 -0.084106 0.654175 1441831180 0.313171 0.683228 -0.084106 0.654175 1441831180 0.313171 0.683228 -0.084106 0.654175 1441831180 0.313171 0.683228 -0.084106 0.654175 1441831180 0.313171 0.683228 -0.084106 0.654175 1441831180 0.313171 0.683228 -0.084106 0.654175 1441831180 0.273193 0.692078 -0.055481 0.665710 1441831180 0.273193 0.692078 -0.055481 0.665710 1441831180 0.273193 0.692078 -0.055481 0.665710 1441831180 0.273193 0.692078 -0.055481 0.665710 1441831180 0.273193 0.692078 -0.055481 0.665710 1441831180 0.273193 0.692078 -0.055481 0.665710 1441831180 0.248413 0.697632 -0.029236 0.671326 1441831180 0.248413 0.697632 -0.029236 0.671326 1441831180 0.248413 0.697632 -0.029236 0.671326 1441831180 0.248413 0.697632 -0.029236 0.671326 1441831180 0.248413 0.697632 -0.029236 0.671326 1441831180 0.248413 0.697632 -0.029236 0.671326 1441831180 0.254456 0.686218 -0.041870 0.680054 1441831180 0.254456 0.686218 -0.041870 0.680054 1441831180 0.254456 0.686218 -0.041870 0.680054 1441831180 0.254456 0.686218 -0.041870 0.680054 1441831180 0.254456 0.686218 -0.041870 0.680054 1441831180 0.254456 0.686218 -0.041870 0.680054 1441831180 0.260925 0.675354 -0.046448 0.688171 1441831180 0.260925 0.675354 -0.046448 0.688171 1441831180 0.260925 0.675354 -0.046448 0.688171 1441831180 0.260925 0.675354 -0.046448 0.688171 1441831180 0.260925 0.675354 -0.046448 0.688171 1441831180 0.260925 0.675354 -0.046448 0.688171 1441831180 0.282837 0.660767 -0.062256 0.692444 1441831180 0.282837 0.660767 -0.062256 0.692444 1441831180 0.282837 0.660767 -0.062256 0.692444 1441831180 0.282837 0.660767 -0.062256 0.692444 1441831180 0.282837 0.660767 -0.062256 0.692444 1441831180 0.282837 0.660767 -0.062256 0.692444 1441831180 0.303040 0.643860 -0.096252 0.695862 1441831180 0.303040 0.643860 -0.096252 0.695862 1441831180 0.303040 0.643860 -0.096252 0.695862 1441831180 0.303040 0.643860 -0.096252 0.695862 1441831180 0.303040 0.643860 -0.096252 0.695862 1441831180 0.303040 0.643860 -0.096252 0.695862 1441831180 0.307495 0.641296 -0.106262 0.694885 1441831180 0.307495 0.641296 -0.106262 0.694885 1441831180 0.307495 0.641296 -0.106262 0.694885 1441831180 0.307495 0.641296 -0.106262 0.694885 1441831180 0.307495 0.641296 -0.106262 0.694885 1441831180 0.307495 0.641296 -0.106262 0.694885 1441831180 0.304749 0.645813 -0.105835 0.691895 1441831180 0.304749 0.645813 -0.105835 0.691895 1441831180 0.304749 0.645813 -0.105835 0.691895 1441831180 0.304749 0.645813 -0.105835 0.691895 1441831180 0.304749 0.645813 -0.105835 0.691895 1441831180 
0.328857 0.710938 -0.113403 0.611084 1441831182 0.328857 0.710938 -0.113403 0.611084 1441831182 0.328857 0.710938 -0.113403 0.611084 1441831182 0.328857 0.710938 -0.113403 0.611084 1441831182 0.328857 0.710938 -0.113403 0.611084 1441831182 0.296753 0.732849 -0.086121 0.606140 1441831182 0.296753 0.732849 -0.086121 0.606140 1441831182 0.296753 0.732849 -0.086121 0.606140 1441831182 0.296753 0.732849 -0.086121 0.606140 1441831183 0.296753 0.732849 -0.086121 0.606140 1441831183 0.259949 0.677673 -0.122253 0.676880 1441831183 0.259949 0.677673 -0.122253 0.676880 1441831183 0.259949 0.677673 -0.122253 0.676880 1441831183 0.259949 0.677673 -0.122253 0.676880 1441831183 0.259949 0.677673 -0.122253 0.676880 1441831183 0.259949 0.677673 -0.122253 0.676880 1441831183 0.259949 0.677673 -0.122253 0.676880 1441831183 0.156921 0.553406 -0.270264 0.772034 1441831183 0.156921 0.553406 -0.270264 0.772034 1441831183 0.156921 0.553406 -0.270264 0.772034 1441831183 0.156921 0.553406 -0.270264 0.772034 1441831183 0.156921 0.553406 -0.270264 0.772034 1441831183 0.156921 0.553406 -0.270264 0.772034 1441831183 -0.024536 0.383179 -0.401489 0.831482 1441831183 -0.024536 0.383179 -0.401489 0.831482 1441831183 -0.024536 0.383179 -0.401489 0.831482 1441831183 -0.024536 0.383179 -0.401489 0.831482 1441831183 -0.024536 0.383179 -0.401489 0.831482 1441831183 -0.024536 0.383179 -0.401489 0.831482 1441831183 -0.024536 0.383179 -0.401489 0.831482 1441831183 -0.149170 0.230286 -0.356384 0.893127 1441831183 -0.149170 0.230286 -0.356384 0.893127 1441831183 -0.149170 0.230286 -0.356384 0.893127 1441831183 -0.149170 0.230286 -0.356384 0.893127 1441831183 -0.149170 0.230286 -0.356384 0.893127 1441831183 -0.149170 0.230286 -0.356384 0.893127 1441831183 -0.129578 0.066772 -0.200439 0.968811 1441831183 -0.129578 0.066772 -0.200439 0.968811 1441831183 -0.129578 0.066772 -0.200439 0.968811 1441831183 -0.129578 0.066772 -0.200439 0.968811 1441831183 -0.129578 0.066772 -0.200439 0.968811 1441831183 -0.129578 0.066772 -0.200439 0.968811 1441831183 -0.116333 0.052429 -0.203979 0.970581 1441831183 -0.116333 0.052429 -0.203979 0.970581 1441831183 -0.116333 0.052429 -0.203979 0.970581 1441831183 -0.116333 0.052429 -0.203979 0.970581 1441831183 -0.116333 0.052429 -0.203979 0.970581 1441831183 -0.116333 0.052429 -0.203979 0.970581 1441831183 -0.069519 0.149963 -0.239319 0.956726 1441831183 -0.069519 0.149963 -0.239319 0.956726 1441831183 -0.069519 0.149963 -0.239319 0.956726 1441831183 -0.069519 0.149963 -0.239319 0.956726 1441831183 -0.069519 0.149963 -0.239319 0.956726 1441831183 -0.069519 0.149963 -0.239319 0.956726 1441831183 -0.069519 0.149963 -0.239319 0.956726 1441831183 0.028503 0.290466 -0.281311 0.914124 1441831183 0.028503 0.290466 -0.281311 0.914124 1441831183 0.028503 0.290466 -0.281311 0.914124 1441831183 0.028503 0.290466 -0.281311 0.914124 1441831183 0.170532 0.429871 -0.273621 0.843323 1441831183 0.170532 0.429871 -0.273621 0.843323 1441831183 0.170532 0.429871 -0.273621 0.843323 1441831183 0.170532 0.429871 -0.273621 0.843323 1441831183 0.170532 0.429871 -0.273621 0.843323 1441831183 0.170532 0.429871 -0.273621 0.843323 1441831183 0.303711 0.548706 -0.212891 0.749207 1441831183 0.303711 0.548706 -0.212891 0.749207 1441831183 0.303711 0.548706 -0.212891 0.749207 1441831183 0.303711 0.548706 -0.212891 0.749207 1441831183 0.303711 0.548706 -0.212891 0.749207 1441831183 0.303711 0.548706 -0.212891 0.749207 1441831183 0.417297 0.647461 -0.122925 0.625671 1441831183 0.417297 0.647461 -0.122925 0.625671 1441831183 0.417297 0.647461 -0.122925 0.625671 1441831183 0.417297 0.647461 -0.122925 0.625671 1441831183 0.487427 0.689880 -0.089050 0.527710 1441831183 0.487427 0.689880 -0.089050 0.527710 1441831183 0.487427 0.689880 -0.089050 0.527710 1441831183 0.487427 0.689880 -0.089050 0.527710 1441831183 0.487427 0.689880 -0.089050 0.527710 1441831183 0.487427 0.689880 -0.089050 0.527710 1441831183 0.487427 0.689880 -0.089050 0.527710 1441831183 0.514587 0.703674 -0.085938 0.482300 1441831183 0.514587 0.703674 -0.085938 0.482300 1441831183 0.514587 0.703674 -0.085938 0.482300 1441831183 0.514587 0.703674 -0.085938 0.482300 1441831183 0.514587 0.703674 -0.085938 0.482300 1441831183 0.514587 0.703674 -0.085938 0.482300 1441831183 0.482544 0.720581 -0.073975 0.492249 1441831183 0.482544 0.720581 -0.073975 0.492249 1441831183 0.482544 0.720581 -0.073975 0.492249 1441831183 0.482544 0.720581 -0.073975 0.492249 1441831183 0.482544 0.720581 -0.073975 0.492249 1441831183 0.482544 0.720581 -0.073975 0.492249 1441831183 0.415161 0.712402 -0.088440 0.558777 1441831183 0.415161 0.712402 -0.088440 0.558777 1441831183 0.415161 0.712402 -0.088440 0.558777 1441831183 0.415161 0.712402 -0.088440 0.558777 1441831183 0.415161 0.712402 -0.088440 0.558777 1441831183 0.415161 0.712402 -0.088440 0.558777 1441831183 0.415161 0.712402 -0.088440 0.558777 1441831183 0.316833 0.655640 -0.135559 0.671814 1441831183 0.316833 0.655640 -0.135559 0.671814 1441831183 0.316833 0.655640 -0.135559 0.671814 1441831183 0.316833 0.655640 -0.135559 0.671814 1441831183 0.316833 0.655640 -0.135559 0.671814 1441831183 0.316833 0.655640 -0.135559 0.671814 1441831183 0.198853 0.547913 -0.225403 0.780640 1441831183 0.198853 0.547913 -0.225403 0.780640 1441831183 0.198853 0.547913 -0.225403 0.780640 1441831183 0.198853 0.547913 -0.225403 0.780640 1441831183 0.070740 0.411499 -0.351807 0.837769 1441831183 0.070740 0.411499 -0.351807 0.837769 1441831183 0.070740 0.411499 -0.351807 0.837769 1441831183 0.070740 0.411499 -0.351807 0.837769 1441831183 0.070740 0.411499 -0.351807 0.837769 1441831183 0.070740 0.411499 -0.351807 0.837769 1441831184 -0.067810 0.276123 -0.381348 0.879578 1441831184 -0.067810 0.276123 -0.381348 0.879578 1441831184 -0.067810 0.276123 -0.381348 0.879578 1441831184 -0.067810 0.276123 -0.381348 0.879578 1441831184 -0.067810 0.276123 -0.381348 0.879578 1441831184 -0.067810 0.276123 -0.381348 0.879578 1441831184 -0.107117 0.138123 -0.246277 0.953308 1441831184 -0.107117 0.138123 -0.246277 0.953308 1441831184 -0.107117 0.138123 -0.246277 0.953308 1441831184 -0.107117 0.138123 -0.246277 0.953308 1441831184 -0.107117 0.138123 -0.246277 0.953308 1441831184 -0.107117 0.138123 -0.246277 0.953308 1441831184 -0.091064 0.067444 -0.207336 0.971680 1441831184 -0.091064 0.067444 -0.207336 0.971680 1441831184 -0.091064 0.067444 -0.207336 0.971680 1441831184 -0.091064 0.067444 -0.207336 0.971680 1441831184 -0.091064 0.067444 -0.207336 0.971680 1441831184 -0.091064 0.067444 -0.207336 0.971680 1441831184 -0.063477 0.137756 -0.229065 0.961487 1441831184 -0.063477 0.137756 -0.229065 0.961487 1441831184 -0.063477 0.137756 -0.229065 0.961487 1441831184 -0.063477 0.137756 -0.229065 0.961487 1441831184 0.003540 0.265564 -0.254211 0.929932 1441831184 0.003540 0.265564 -0.254211 0.929932 1441831184 0.003540 0.265564 -0.254211 0.929932 1441831184 0.003540 0.265564 -0.254211 0.929932 1441831184 0.003540 0.265564 -0.254211 0.929932 1441831184 0.125305 0.419312 -0.246582 0.864624 1441831184 0.125305 0.419312 -0.246582 0.864624 1441831184 0.125305 0.419312 -0.246582 0.864624 1441831184 0.125305 0.419312 -0.246582 0.864624 1441831184 0.125305 0.419312 -0.246582 0.864624 1441831184 0.125305 0.419312 -0.246582 0.864624 1441831184 0.125305 0.419312 -0.246582 0.864624 1441831184 0.270813 0.562805 -0.193787 0.756531 1441831184 0.270813 0.562805 -0.193787 0.756531 1441831184 0.270813 0.562805 -0.193787 0.756531 1441831184 0.270813 0.562805 -0.193787 0.756531 1441831184 0.270813 0.562805 -0.193787 0.756531 1441831184 0.270813 0.562805 -0.193787 0.756531 1441831184 0.412354 0.645996 -0.121033 0.630798 1441831184 0.412354 0.645996 -0.121033 0.630798 1441831184 0.412354 0.645996 -0.121033 0.630798 1441831184 0.412354 0.645996 -0.121033 0.630798 1441831184 0.412354 0.645996 -0.121033 0.630798 1441831184 0.412354 0.645996 -0.121033 0.630798 1441831184 0.490417 0.652222 -0.054932 0.575317 1441831184 0.490417 0.652222 -0.054932 0.575317 1441831184 0.490417 0.652222 -0.054932 0.575317 1441831184 0.490417 0.652222 -0.054932 0.575317 1441831184 0.490417 0.652222 -0.054932 0.575317 1441831184 0.490417 0.652222 -0.054932 0.575317 1441831184 0.471008 0.676086 0.011047 0.566467 1441831184 0.471008 0.676086 0.011047 0.566467 1441831184 0.471008 0.676086 0.011047 0.566467 1441831184 0.471008 0.676086 0.011047 0.566467 1441831184 0.408875 0.698120 0.057678 0.584839 1441831184 0.408875 0.698120 0.057678 0.584839 1441831184 0.408875 0.698120 0.057678 0.584839 1441831184 0.408875 0.698120 0.057678 0.584839 1441831184 0.408875 0.698120 0.057678 0.584839 1441831184 0.408875 0.698120 0.057678 0.584839 1441831184 0.408875 0.698120 0.057678 0.584839 1441831184 0.346313 0.675964 0.012451 0.650330 1441831184 0.346313 0.675964 0.012451 0.650330 1441831184 0.346313 0.675964 0.012451 0.650330 1441831184 0.346313 0.675964 0.012451 0.650330 1441831184 0.346313 0.675964 0.012451 0.650330 1441831184 0.346313 0.675964 0.012451 0.650330 1441831184 0.253296 0.604370 -0.125977 0.744751 1441831184 0.253296 0.604370 -0.125977 0.744751 1441831184 0.253296 0.604370 -0.125977 0.744751 1441831184 0.253296 0.604370 -0.125977 0.744751 1441831184 0.118896 0.487366 -0.307312 0.808594 1441831184 0.118896 0.487366 -0.307312 0.808594 1441831184 0.118896 0.487366 -0.307312 0.808594 1441831184 0.118896 0.487366 -0.307312 0.808594 1441831184 0.118896 0.487366 -0.307312 0.808594 1441831184 -0.035828 0.350708 -0.409973 0.841187 1441831184 -0.035828 0.350708 -0.409973 0.841187 1441831184 -0.035828 0.350708 -0.409973 0.841187 1441831184 -0.035828 0.350708 -0.409973 0.841187 1441831184 -0.035828 0.350708 -0.409973 0.841187 1441831184 -0.035828 0.350708 -0.409973 0.841187 1441831184 -0.140198 0.209229 -0.343750 0.904663 1441831184 -0.140198 0.209229 -0.343750 0.904663 1441831184 -0.140198 0.209229 -0.343750 0.904663 1441831184 -0.140198 0.209229 -0.343750 0.904663 1441831184 -0.140198 0.209229 -0.343750 0.904663 1441831184 -0.140198 0.209229 -0.343750 0.904663 1441831184 -0.104248 0.092834 -0.237732 0.961243 1441831184 -0.104248 0.092834 -0.237732 0.961243 1441831184 -0.104248 0.092834 -0.237732 0.961243 1441831184 -0.104248 0.092834 -0.237732 0.961243 1441831184 -0.104248 0.092834 -0.237732 0.961243 1441831184 -0.104248 0.092834 -0.237732 0.961243 1441831184 -0.082886 0.119751 -0.257874 0.955139 1441831184 -0.082886 0.119751 -0.257874 0.955139 1441831184 -0.082886 0.119751 -0.257874 0.955139 1441831184 -0.082886 0.119751 -0.257874 0.955139 1441831184 -0.082886 0.119751 -0.257874 0.955139 1441831184 -0.082886 0.119751 -0.257874 0.955139 1441831184 -0.010193 0.242310 -0.263672 0.933594 1441831185 -0.010193 0.242310 -0.263672 0.933594 1441831185 -0.010193 0.242310 -0.263672 0.933594 1441831185 -0.010193 0.242310 -0.263672 0.933594 1441831185 -0.010193 0.242310 -0.263672 0.933594 1441831185 -0.010193 0.242310 -0.263672 0.933594 1441831185 0.123352 0.387085 -0.266479 0.874023 1441831185 0.123352 0.387085 -0.266479 0.874023 1441831185 0.123352 0.387085 -0.266479 0.874023 1441831185 0.123352 0.387085 -0.266479 0.874023 1441831185 0.123352 0.387085 -0.266479 0.874023 1441831185 0.123352 0.387085 -0.266479 0.874023 1441831185 0.267090 0.520752 -0.214539 0.781921 1441831185 0.267090 0.520752 -0.214539 0.781921 1441831185 0.267090 0.520752 -0.214539 0.781921 1441831185 0.267090 0.520752 -0.214539 0.781921 1441831185 0.267090 0.520752 -0.214539 0.781921 1441831185 0.267090 0.520752 -0.214539 0.781921 1441831185 0.267090 0.520752 -0.214539 0.781921 1441831185 0.411743 0.628845 -0.148010 0.642700 1441831185 0.411743 0.628845 -0.148010 0.642700 1441831185 0.411743 0.628845 -0.148010 0.642700 1441831185 0.411743 0.628845 -0.148010 0.642700 1441831185 0.411743 0.628845 -0.148010 0.642700 1441831185 0.524597 0.664063 -0.108215 0.521545 1441831185 0.524597 0.664063 -0.108215 0.521545 1441831185 0.524597 0.664063 -0.108215 0.521545 1441831185 0.524597 0.664063 -0.108215 0.521545 1441831185 0.524597 0.664063 -0.108215 0.521545 1441831185 0.524597 0.664063 -0.108215 0.521545 1441831185 0.527344 0.693054 -0.049011 0.488953 1441831185 0.527344 0.693054 -0.049011 0.488953 1441831185 0.527344 0.693054 -0.049011 0.488953 1441831185 0.527344 0.693054 -0.049011 0.488953 1441831185 0.527344 0.693054 -0.049011 0.488953 1441831185 0.527344 0.693054 -0.049011 0.488953 1441831185 0.527344 0.693054 -0.049011 0.488953 1441831185 0.479492 0.723572 -0.020752 0.495972 1441831185 0.479492 0.723572 -0.020752 0.495972 1441831185 0.479492 0.723572 -0.020752 0.495972 1441831185 0.479492 0.723572 -0.020752 0.495972 1441831185 0.479492 0.723572 -0.020752 0.495972 1441831185 0.479492 0.723572 -0.020752 0.495972 1441831185 0.408325 0.705811 -0.085938 0.572388 1441831185 0.408325 0.705811 -0.085938 0.572388 1441831185 0.408325 0.705811 -0.085938 0.572388 1441831185 0.408325 0.705811 -0.085938 0.572388 1441831185 0.408325 0.705811 -0.085938 0.572388 1441831185 0.408325 0.705811 -0.085938 0.572388 1441831185 0.286804 0.610657 -0.195190 0.711792 1441831185 0.286804 0.610657 -0.195190 0.711792 1441831185 0.286804 0.610657 -0.195190 0.711792 1441831185 0.286804 0.610657 -0.195190 0.711792 1441831185 0.286804 0.610657 -0.195190 0.711792 1441831185 0.286804 0.610657 -0.195190 0.711792 1441831185 0.122070 0.468994 -0.303894 0.820190 1441831185 0.122070 0.468994 -0.303894 0.820190 1441831185 0.122070 0.468994 -0.303894 0.820190 1441831185 0.122070 0.468994 -0.303894 0.820190 1441831185 0.122070 0.468994 -0.303894 0.820190 1441831185 0.122070 0.468994 -0.303894 0.820190 1441831185 -0.018066 0.333557 -0.434814 0.836243 1441831185 -0.018066 0.333557 -0.434814 0.836243 1441831185 -0.018066 0.333557 -0.434814 0.836243 1441831185 -0.018066 0.333557 -0.434814 0.836243 1441831185 -0.018066 0.333557 -0.434814 0.836243 1441831185 -0.018066 0.333557 -0.434814 0.836243 1441831185 -0.123840 0.199707 -0.347107 0.907898 1441831185 -0.123840 0.199707 -0.347107 0.907898 1441831185 -0.123840 0.199707 -0.347107 0.907898 1441831185 -0.123840 0.199707 -0.347107 0.907898 1441831185 -0.094604 0.103516 -0.250061 0.958008 1441831185 -0.094604 0.103516 -0.250061 0.958008 1441831185 -0.094604 0.103516 -0.250061 0.958008 1441831185 -0.094604 0.103516 -0.250061 0.958008 1441831185 -0.094604 0.103516 -0.250061 0.958008 1441831185 -0.094604 0.103516 -0.250061 0.958008 1441831185 -0.084595 0.144226 -0.260254 0.950928 1441831185 -0.084595 0.144226 -0.260254 0.950928 1441831185 -0.084595 0.144226 -0.260254 0.950928 1441831185 -0.084595 0.144226 -0.260254 0.950928 1441831185 -0.084595 0.144226 -0.260254 0.950928 1441831185 -0.084595 0.144226 -0.260254 0.950928 1441831185 -0.013916 0.271118 -0.268921 0.924072 1441831185 -0.013916 0.271118 -0.268921 0.924072 1441831185 -0.013916 0.271118 -0.268921 0.924072 1441831185 -0.013916 0.271118 -0.268921 0.924072 1441831185 -0.013916 0.271118 -0.268921 0.924072 1441831185 -0.013916 0.271118 -0.268921 0.924072 1441831185 0.114258 0.419067 -0.263245 0.861389 1441831185 0.114258 0.419067 -0.263245 0.861389 1441831185 0.114258 0.419067 -0.263245 0.861389 1441831185 0.114258 0.419067 -0.263245 0.861389 1441831185 0.114258 0.419067 -0.263245 0.861389 1441831185 0.114258 0.419067 -0.263245 0.861389 1441831185 0.114258 0.419067 -0.263245 0.861389 1441831185 0.252197 0.547974 -0.224609 0.765259 1441831185 0.252197 0.547974 -0.224609 0.765259 1441831185 0.252197 0.547974 -0.224609 0.765259 1441831185 0.252197 0.547974 -0.224609 0.765259 1441831185 0.252197 0.547974 -0.224609 0.765259 1441831185 0.252197 0.547974 -0.224609 0.765259 1441831185 0.416748 0.637512 -0.175720 0.623657 1441831185 0.416748 0.637512 -0.175720 0.623657 1441831185 0.416748 0.637512 -0.175720 0.623657 1441831185 0.416748 0.637512 -0.175720 0.623657 1441831185 0.416748 0.637512 -0.175720 0.623657 1441831185 0.416748 0.637512 -0.175720 0.623657 1441831185 0.501831 0.673584 -0.105164 0.532227 1441831185 0.501831 0.673584 -0.105164 0.532227 1441831186 0.501831 0.673584 -0.105164 0.532227 1441831186 0.501831 0.673584 -0.105164 0.532227 1441831186 0.501831 0.673584 -0.105164 0.532227 1441831186 0.501831 0.673584 -0.105164 0.532227 1441831186 0.523376 0.705200 -0.049255 0.475708 1441831186 0.523376 0.705200 -0.049255 0.475708 1441831186 0.523376 0.705200 -0.049255 0.475708 1441831186 0.523376 0.705200 -0.049255 0.475708 1441831186 0.523376 0.705200 -0.049255 0.475708 1441831186 0.523376 0.705200 -0.049255 0.475708 1441831186 0.521362 0.705078 -0.035034 0.479309 1441831186 0.521362 0.705078 -0.035034 0.479309 1441831186 0.521362 0.705078 -0.035034 0.479309 1441831186 0.521362 0.705078 -0.035034 0.479309 1441831186 0.521362 0.705078 -0.035034 0.479309 1441831186 0.521362 0.705078 -0.035034 0.479309 1441831186 0.432312 0.691833 -0.069580 0.574036 1441831186 0.432312 0.691833 -0.069580 0.574036 1441831186 0.432312 0.691833 -0.069580 0.574036 1441831186 0.432312 0.691833 -0.069580 0.574036 1441831186 0.432312 0.691833 -0.069580 0.574036 1441831186 0.432312 0.691833 -0.069580 0.574036 1441831186 0.263000 0.637146 -0.144958 0.709778 1441831186 0.263000 0.637146 -0.144958 0.709778 1441831186 0.263000 0.637146 -0.144958 0.709778 1441831186 0.263000 0.637146 -0.144958 0.709778 1441831186 0.263000 0.637146 -0.144958 0.709778 1441831186 0.263000 0.637146 -0.144958 0.709778 1441831186 0.081665 0.507813 -0.243958 0.822144 1441831186 0.081665 0.507813 -0.243958 0.822144 1441831186 0.081665 0.507813 -0.243958 0.822144 1441831186 0.081665 0.507813 -0.243958 0.822144 1441831186 0.081665 0.507813 -0.243958 0.822144 1441831186 0.081665 0.507813 -0.243958 0.822144 1441831186 -0.072144 0.359253 -0.391602 0.843994 1441831186 -0.072144 0.359253 -0.391602 0.843994 1441831186 -0.072144 0.359253 -0.391602 0.843994 1441831186 -0.072144 0.359253 -0.391602 0.843994 1441831186 -0.072144 0.359253 -0.391602 0.843994 1441831186 -0.072144 0.359253 -0.391602 0.843994 1441831186 -0.201355 0.182373 -0.331848 0.903320 1441831186 -0.201355 0.182373 -0.331848 0.903320 1441831186 -0.201355 0.182373 -0.331848 0.903320 1441831186 -0.201355 0.182373 -0.331848 0.903320 1441831186 -0.201355 0.182373 -0.331848 0.903320 1441831186 -0.201355 0.182373 -0.331848 0.903320 1441831186 -0.173828 0.047058 -0.208984 0.961182 1441831186 -0.173828 0.047058 -0.208984 0.961182 1441831186 -0.173828 0.047058 -0.208984 0.961182 1441831186 -0.173828 0.047058 -0.208984 0.961182 1441831186 -0.173828 0.047058 -0.208984 0.961182 1441831186 -0.173828 0.047058 -0.208984 0.961182 1441831186 -0.173828 0.047058 -0.208984 0.961182 1441831186 -0.166931 0.092346 -0.231750 0.953857 1441831186 -0.166931 0.092346 -0.231750 0.953857 1441831186 -0.166931 0.092346 -0.231750 0.953857 1441831186 -0.166931 0.092346 -0.231750 0.953857 1441831186 -0.166931 0.092346 -0.231750 0.953857 1441831186 -0.166931 0.092346 -0.231750 0.953857 1441831186 -0.096985 0.229248 -0.220154 0.943176 1441831186 -0.096985 0.229248 -0.220154 0.943176 1441831186 -0.096985 0.229248 -0.220154 0.943176 1441831186 -0.096985 0.229248 -0.220154 0.943176 1441831186 -0.096985 0.229248 -0.220154 0.943176 1441831186 -0.096985 0.229248 -0.220154 0.943176 1441831186 0.028748 0.413757 -0.197693 0.888123 1441831186 0.028748 0.413757 -0.197693 0.888123 1441831186 0.028748 0.413757 -0.197693 0.888123 1441831186 0.028748 0.413757 -0.197693 0.888123 1441831186 0.028748 0.413757 -0.197693 0.888123 1441831186 0.202820 0.561646 -0.177734 0.782166 1441831186 0.202820 0.561646 -0.177734 0.782166 1441831186 0.202820 0.561646 -0.177734 0.782166 1441831186 0.202820 0.561646 -0.177734 0.782166 1441831186 0.202820 0.561646 -0.177734 0.782166 1441831186 0.202820 0.561646 -0.177734 0.782166 1441831186 0.391724 0.657349 -0.116638 0.633057 1441831186 0.391724 0.657349 -0.116638 0.633057 1441831186 0.391724 0.657349 -0.116638 0.633057 1441831186 0.391724 0.657349 -0.116638 0.633057 1441831186 0.391724 0.657349 -0.116638 0.633057 1441831186 0.391724 0.657349 -0.116638 0.633057 1441831186 0.501343 0.675842 -0.059387 0.536926 1441831186 0.501343 0.675842 -0.059387 0.536926 1441831186 0.501343 0.675842 -0.059387 0.536926 1441831186 0.501343 0.675842 -0.059387 0.536926 1441831186 0.501343 0.675842 -0.059387 0.536926 1441831186 0.530823 0.687927 -0.001465 0.494873 1441831186 0.530823 0.687927 -0.001465 0.494873 1441831186 0.530823 0.687927 -0.001465 0.494873 1441831186 0.530823 0.687927 -0.001465 0.494873 1441831186 0.530823 0.687927 -0.001465 0.494873 1441831186 0.530823 0.687927 -0.001465 0.494873 1441831186 0.509460 0.705566 0.031860 0.491455 1441831186 0.509460 0.705566 0.031860 0.491455 1441831186 0.509460 0.705566 0.031860 0.491455 1441831186 0.509460 0.705566 0.031860 0.491455 1441831186 0.509460 0.705566 0.031860 0.491455 1441831186 0.509460 0.705566 0.031860 0.491455 1441831186 0.441284 0.718872 -0.005981 0.536987 1441831186 0.441284 0.718872 -0.005981 0.536987 1441831186 0.441284 0.718872 -0.005981 0.536987 1441831186 0.441284 0.718872 -0.005981 0.536987 1441831186 0.441284 0.718872 -0.005981 0.536987 1441831186 0.441284 0.718872 -0.005981 0.536987 1441831186 0.441284 0.718872 -0.005981 0.536987 1441831186 0.312988 0.687866 -0.113403 0.644897 1441831186 0.312988 0.687866 -0.113403 0.644897 1441831186 0.312988 0.687866 -0.113403 0.644897 1441831187 0.312988 0.687866 -0.113403 0.644897 1441831187 0.312988 0.687866 -0.113403 0.644897 1441831187 0.312988 0.687866 -0.113403 0.644897 1441831187 0.136230 0.571350 -0.174377 0.790283 1441831187 0.136230 0.571350 -0.174377 0.790283 1441831187 0.136230 0.571350 -0.174377 0.790283 1441831187 0.136230 0.571350 -0.174377 0.790283 1441831187 0.136230 0.571350 -0.174377 0.790283 1441831187 0.136230 0.571350 -0.174377 0.790283 1441831187 0.019836 0.408813 -0.305847 0.859558 1441831187 0.019836 0.408813 -0.305847 0.859558 1441831187 0.019836 0.408813 -0.305847 0.859558 1441831187 0.019836 0.408813 -0.305847 0.859558 1441831187 0.019836 0.408813 -0.305847 0.859558 1441831187 0.019836 0.408813 -0.305847 0.859558 1441831187 -0.085999 0.279236 -0.393372 0.871704 1441831187 -0.085999 0.279236 -0.393372 0.871704 1441831187 -0.085999 0.279236 -0.393372 0.871704 1441831187 -0.085999 0.279236 -0.393372 0.871704 1441831187 -0.085999 0.279236 -0.393372 0.871704 1441831187 -0.085999 0.279236 -0.393372 0.871704 1441831187 -0.139771 0.135071 -0.282104 0.939453 1441831187 -0.139771 0.135071 -0.282104 0.939453 1441831187 -0.139771 0.135071 -0.282104 0.939453 1441831187 -0.139771 0.135071 -0.282104 0.939453 1441831187 -0.139771 0.135071 -0.282104 0.939453 1441831187 -0.139771 0.135071 -0.282104 0.939453 1441831187 -0.127258 0.041687 -0.244873 0.960266 1441831187 -0.127258 0.041687 -0.244873 0.960266 1441831187 -0.127258 0.041687 -0.244873 0.960266 1441831187 -0.127258 0.041687 -0.244873 0.960266 1441831187 -0.127258 0.041687 -0.244873 0.960266 1441831187 -0.127258 0.041687 -0.244873 0.960266 1441831187 -0.127258 0.041687 -0.244873 0.960266 1441831187 -0.107788 0.080200 -0.255798 0.957336 1441831187 -0.107788 0.080200 -0.255798 0.957336 1441831187 -0.107788 0.080200 -0.255798 0.957336 1441831187 -0.107788 0.080200 -0.255798 0.957336 1441831187 -0.107788 0.080200 -0.255798 0.957336 1441831187 -0.107788 0.080200 -0.255798 0.957336 1441831187 -0.027771 0.218628 -0.259399 0.940247 1441831187 -0.027771 0.218628 -0.259399 0.940247 1441831187 -0.027771 0.218628 -0.259399 0.940247 1441831187 -0.027771 0.218628 -0.259399 0.940247 1441831187 -0.027771 0.218628 -0.259399 0.940247 1441831187 0.101929 0.382019 -0.254211 0.882629 1441831187 0.101929 0.382019 -0.254211 0.882629 1441831187 0.101929 0.382019 -0.254211 0.882629 1441831187 0.101929 0.382019 -0.254211 0.882629 1441831187 0.101929 0.382019 -0.254211 0.882629 1441831187 0.101929 0.382019 -0.254211 0.882629 1441831187 0.239929 0.526550 -0.169922 0.797607 1441831187 0.239929 0.526550 -0.169922 0.797607 1441831187 0.239929 0.526550 -0.169922 0.797607 1441831187 0.239929 0.526550 -0.169922 0.797607 1441831187 0.239929 0.526550 -0.169922 0.797607 1441831187 0.239929 0.526550 -0.169922 0.797607 1441831187 0.386169 0.663330 -0.079407 0.635986 1441831187 0.386169 0.663330 -0.079407 0.635986 1441831187 0.386169 0.663330 -0.079407 0.635986 1441831187 0.386169 0.663330 -0.079407 0.635986 1441831187 0.386169 0.663330 -0.079407 0.635986 1441831187 0.564148 0.672241 -0.083679 0.471924 1441831187 0.564148 0.672241 -0.083679 0.471924 1441831187 0.564148 0.672241 -0.083679 0.471924 1441831187 0.564148 0.672241 -0.083679 0.471924 1441831187 0.564148 0.672241 -0.083679 0.471924 1441831187 0.564148 0.672241 -0.083679 0.471924 1441831187 0.583008 0.669434 -0.020081 0.459778 1441831187 0.583008 0.669434 -0.020081 0.459778 1441831187 0.583008 0.669434 -0.020081 0.459778 1441831187 0.583008 0.669434 -0.020081 0.459778 1441831187 0.583008 0.669434 -0.020081 0.459778 1441831187 0.499023 0.707886 0.022217 0.499268 1441831187 0.499023 0.707886 0.022217 0.499268 1441831187 0.499023 0.707886 0.022217 0.499268 1441831187 0.499023 0.707886 0.022217 0.499268 1441831187 0.499023 0.707886 0.022217 0.499268 1441831187 0.499023 0.707886 0.022217 0.499268 1441831187 0.379944 0.691223 -0.060608 0.611572 1441831187 0.379944 0.691223 -0.060608 0.611572 1441831187 0.379944 0.691223 -0.060608 0.611572 1441831187 0.379944 0.691223 -0.060608 0.611572 1441831187 0.379944 0.691223 -0.060608 0.611572 1441831187 0.379944 0.691223 -0.060608 0.611572 1441831187 0.196350 0.610291 -0.185608 0.744629 1441831187 0.196350 0.610291 -0.185608 0.744629 1441831187 0.196350 0.610291 -0.185608 0.744629 1441831187 0.196350 0.610291 -0.185608 0.744629 1441831187 0.196350 0.610291 -0.185608 0.744629 1441831187 0.196350 0.610291 -0.185608 0.744629 1441831187 0.009827 0.468140 -0.269409 0.841492 1441831187 0.009827 0.468140 -0.269409 0.841492 1441831187 0.009827 0.468140 -0.269409 0.841492 1441831187 0.009827 0.468140 -0.269409 0.841492 1441831187 0.009827 0.468140 -0.269409 0.841492 1441831187 0.009827 0.468140 -0.269409 0.841492 1441831187 -0.117737 0.346436 -0.370239 0.853821 1441831187 -0.117737 0.346436 -0.370239 0.853821 1441831187 -0.117737 0.346436 -0.370239 0.853821 1441831187 -0.117737 0.346436 -0.370239 0.853821 1441831187 -0.117737 0.346436 -0.370239 0.853821 1441831187 -0.117737 0.346436 -0.370239 0.853821 1441831187 -0.117737 0.346436 -0.370239 0.853821 1441831187 -0.206909 0.199402 -0.272827 0.918091 1441831187 -0.206909 0.199402 -0.272827 0.918091 1441831187 -0.206909 0.199402 -0.272827 0.918091 1441831187 -0.206909 0.199402 -0.272827 0.918091 1441831188 -0.161499 0.078735 -0.180786 0.966919 1441831188 -0.161499 0.078735 -0.180786 0.966919 1441831188 -0.161499 0.078735 -0.180786 0.966919 1441831188 -0.161499 0.078735 -0.180786 0.966919 1441831188 -0.161499 0.078735 -0.180786 0.966919 1441831188 -0.161499 0.078735 -0.180786 0.966919 1441831188 -0.127197 0.119446 -0.200562 0.963989 1441831188 -0.127197 0.119446 -0.200562 0.963989 1441831188 -0.127197 0.119446 -0.200562 0.963989 1441831188 -0.127197 0.119446 -0.200562 0.963989 1441831188 -0.127197 0.119446 -0.200562 0.963989 1441831188 -0.127197 0.119446 -0.200562 0.963989 1441831188 -0.045837 0.263550 -0.177490 0.947021 1441831188 
0.213745 0.676636 -0.053101 0.702576 1441831190 0.213745 0.676636 -0.053101 0.702576 1441831190 0.213745 0.676636 -0.053101 0.702576 1441831190 0.214600 0.677856 -0.044739 0.701721 1441831190 0.214600 0.677856 -0.044739 0.701721 1441831190 0.214600 0.677856 -0.044739 0.701721 1441831190 0.214600 0.677856 -0.044739 0.701721 1441831190 0.214600 0.677856 -0.044739 0.701721 1441831190 0.226440 0.675964 -0.038879 0.700134 1441831190 0.226440 0.675964 -0.038879 0.700134 1441831190 0.226440 0.675964 -0.038879 0.700134 1441831190 0.226440 0.675964 -0.038879 0.700134 1441831190 0.226440 0.675964 -0.038879 0.700134 1441831190 0.241394 0.669617 -0.042297 0.701050 1441831190 0.241394 0.669617 -0.042297 0.701050 1441831190 0.241394 0.669617 -0.042297 0.701050 1441831190 0.241394 0.669617 -0.042297 0.701050 1441831190 0.241394 0.669617 -0.042297 0.701050 1441831190 0.241394 0.669617 -0.042297 0.701050 1441831190 0.218994 0.671692 -0.019043 0.707397 1441831190 0.218994 0.671692 -0.019043 0.707397 1441831190 0.218994 0.671692 -0.019043 0.707397 1441831190 0.218994 0.671692 -0.019043 0.707397 1441831190 0.218994 0.671692 -0.019043 0.707397 1441831190 0.218994 0.671692 -0.019043 0.707397 1441831190 0.196655 0.669556 0.004761 0.716187 1441831190 0.196655 0.669556 0.004761 0.716187 1441831190 0.196655 0.669556 0.004761 0.716187 1441831190 0.196655 0.669556 0.004761 0.716187 1441831190 0.196655 0.669556 0.004761 0.716187 1441831190 0.196655 0.669556 0.004761 0.716187 1441831190 0.196655 0.669556 0.004761 0.716187 1441831190 0.223206 0.654663 -0.029724 0.721558 1441831190 0.223206 0.654663 -0.029724 0.721558 1441831190 0.223206 0.654663 -0.029724 0.721558 1441831190 0.223206 0.654663 -0.029724 0.721558 1441831190 0.223206 0.654663 -0.029724 0.721558 1441831190 0.223206 0.654663 -0.029724 0.721558 1441831190 0.223206 0.654663 -0.029724 0.721558 1441831190 0.249878 0.636719 -0.074707 0.725586 1441831190 0.249878 0.636719 -0.074707 0.725586 1441831190 0.249878 0.636719 -0.074707 0.725586 1441831190 0.249878 0.636719 -0.074707 0.725586 1441831190 0.249878 0.636719 -0.074707 0.725586 1441831190 0.249878 0.636719 -0.074707 0.725586 1441831190 0.241394 0.641785 -0.076416 0.723755 1441831190 0.241394 0.641785 -0.076416 0.723755 1441831190 0.241394 0.641785 -0.076416 0.723755 1441831190 0.241394 0.641785 -0.076416 0.723755 1441831190 0.241394 0.641785 -0.076416 0.723755 1441831190 0.241394 0.641785 -0.076416 0.723755 1441831190 0.225098 0.648254 -0.069580 0.723999 1441831190 0.225098 0.648254 -0.069580 0.723999 1441831190 0.225098 0.648254 -0.069580 0.723999 1441831190 0.225098 0.648254 -0.069580 0.723999 1441831190 0.225098 0.648254 -0.069580 0.723999 1441831190 0.225098 0.648254 -0.069580 0.723999 1441831190 0.213135 0.654419 -0.062439 0.722717 1441831190 0.213135 0.654419 -0.062439 0.722717 1441831190 0.213135 0.654419 -0.062439 0.722717 1441831190 0.213135 0.654419 -0.062439 0.722717 1441831190 0.213135 0.654419 -0.062439 0.722717 1441831190 0.213135 0.654419 -0.062439 0.722717 1441831190 0.225403 0.656982 -0.068970 0.716064 1441831190 0.225403 0.656982 -0.068970 0.716064 1441831190 0.225403 0.656982 -0.068970 0.716064 1441831190 0.225403 0.656982 -0.068970 0.716064 1441831190 0.225403 0.656982 -0.068970 0.716064 1441831190 0.225403 0.656982 -0.068970 0.716064 1441831190 0.232483 0.661072 -0.065002 0.710327 1441831190 0.232483 0.661072 -0.065002 0.710327 1441831190 0.232483 0.661072 -0.065002 0.710327 1441831190 0.232483 0.661072 -0.065002 0.710327 1441831190 0.232483 0.661072 -0.065002 0.710327 1441831190 0.232483 0.661072 -0.065002 0.710327 1441831190 0.246338 0.666443 -0.061829 0.700928 1441831190 0.246338 0.666443 -0.061829 0.700928 1441831190 0.246338 0.666443 -0.061829 0.700928 1441831190 0.246338 0.666443 -0.061829 0.700928 1441831190 0.246338 0.666443 -0.061829 0.700928 1441831190 0.246338 0.666443 -0.061829 0.700928 1441831190 0.246338 0.666443 -0.061829 0.700928 1441831190 0.270142 0.667908 -0.068665 0.690002 1441831190 0.270142 0.667908 -0.068665 0.690002 1441831190 0.270142 0.667908 -0.068665 0.690002 1441831190 0.270142 0.667908 -0.068665 0.690002 1441831190 0.270142 0.667908 -0.068665 0.690002 1441831190 0.275208 0.670227 -0.066589 0.685913 1441831191 0.275208 0.670227 -0.066589 0.685913 1441831191 0.275208 0.670227 -0.066589 0.685913 1441831191 0.275208 0.670227 -0.066589 0.685913 1441831191 0.273132 0.671387 -0.067627 0.685547 1441831191 0.273132 0.671387 -0.067627 0.685547 1441831191 0.273132 0.671387 -0.067627 0.685547 1441831191 0.273132 0.671387 -0.067627 0.685547 1441831191 0.273132 0.671387 -0.067627 0.685547 1441831191 0.273132 0.671387 -0.067627 0.685547 1441831191 0.269897 0.668945 -0.071594 0.688782 1441831191 0.269897 0.668945 -0.071594 0.688782 1441831191 0.269897 0.668945 -0.071594 0.688782 1441831191 0.269897 0.668945 -0.071594 0.688782 1441831191 0.269897 0.668945 -0.071594 0.688782 1441831191 0.269897 0.668945 -0.071594 0.688782 1441831191 0.266174 0.667419 -0.073059 0.691589 1441831191 0.266174 0.667419 -0.073059 0.691589 1441831191 0.266174 0.667419 -0.073059 0.691589 1441831191 0.266174 0.667419 -0.073059 0.691589 1441831191 0.266174 0.667419 -0.073059 0.691589 1441831191 0.266174 0.667419 -0.073059 0.691589 1441831191 0.266174 0.667419 -0.073059 0.691589 1441831191 0.266968 0.658875 -0.082214 0.698364 1441831191 0.266968 0.658875 -0.082214 0.698364 1441831191 0.266968 0.658875 -0.082214 0.698364 1441831191 0.266968 0.658875 -0.082214 0.698364 1441831191 0.266968 0.658875 -0.082214 0.698364 1441831191 0.266968 0.658875 -0.082214 0.698364 1441831191 0.266907 0.652893 -0.080139 0.704224 1441831191 0.266907 0.652893 -0.080139 0.704224 1441831191 0.266907 0.652893 -0.080139 0.704224 1441831191 0.266907 0.652893 -0.080139 0.704224 1441831191 0.266907 0.652893 -0.080139 0.704224 1441831191 0.277588 0.646545 -0.081604 0.705811 1441831191 0.277588 0.646545 -0.081604 0.705811 1441831191 0.277588 0.646545 -0.081604 0.705811 1441831191 0.303406 0.635254 -0.110840 0.701477 1441831191 0.303406 0.635254 -0.110840 0.701477 1441831191 0.303406 0.635254 -0.110840 0.701477 1441831191 0.303406 0.635254 -0.110840 0.701477 1441831191 0.303406 0.635254 -0.110840 0.701477 1441831191 0.303406 0.635254 -0.110840 0.701477 1441831191 0.293762 0.638062 -0.114685 0.702393 1441831191 0.293762 0.638062 -0.114685 0.702393 1441831191 0.293762 0.638062 -0.114685 0.702393 1441831191 0.293762 0.638062 -0.114685 0.702393 1441831191 0.293762 0.638062 -0.114685 0.702393 1441831191 0.293762 0.638062 -0.114685 0.702393 1441831191 0.261658 0.652039 -0.083862 0.706604 1441831191 0.261658 0.652039 -0.083862 0.706604 1441831191 0.261658 0.652039 -0.083862 0.706604 1441831191 0.261658 0.652039 -0.083862 0.706604 1441831191 0.261658 0.652039 -0.083862 0.706604 1441831191 0.261658 0.652039 -0.083862 0.706604 1441831191 0.253601 0.657043 -0.078491 0.705505 1441831191 0.253601 0.657043 -0.078491 0.705505 1441831191 0.253601 0.657043 -0.078491 0.705505 1441831191 0.253601 0.657043 -0.078491 0.705505 1441831191 0.253601 0.657043 -0.078491 0.705505 1441831191 0.253601 0.657043 -0.078491 0.705505 1441831191 0.259155 0.659424 -0.078064 0.701294 1441831191 0.259155 0.659424 -0.078064 0.701294 1441831191 0.259155 0.659424 -0.078064 0.701294 1441831191 0.259155 0.659424 -0.078064 0.701294 1441831191 0.271545 0.664734 -0.075134 0.691833 1441831191 0.271545 0.664734 -0.075134 0.691833 1441831191 0.271545 0.664734 -0.075134 0.691833 1441831191 0.271545 0.664734 -0.075134 0.691833 1441831191 0.271545 0.664734 -0.075134 0.691833 1441831191 0.271545 0.664734 -0.075134 0.691833 1441831191 0.284485 0.666016 -0.071899 0.685730 1441831191 0.284485 0.666016 -0.071899 0.685730 1441831191 0.284485 0.666016 -0.071899 0.685730 1441831191 0.284485 0.666016 -0.071899 0.685730 1441831191 0.284485 0.666016 -0.071899 0.685730 1441831191 0.284485 0.666016 -0.071899 0.685730 1441831191 0.291687 0.667419 -0.068298 0.681702 1441831191 0.291687 0.667419 -0.068298 0.681702 1441831191 0.291687 0.667419 -0.068298 0.681702 1441831191 0.291687 0.667419 -0.068298 0.681702 1441831191 0.291687 0.667419 -0.068298 0.681702 1441831191 0.291687 0.667419 -0.068298 0.681702 1441831191 0.291687 0.667419 -0.068298 0.681702 1441831191 0.292786 0.668030 -0.065979 0.680847 1441831191 0.292786 0.668030 -0.065979 0.680847 1441831191 0.292786 0.668030 -0.065979 0.680847 1441831191 0.292786 0.668030 -0.065979 0.680847 1441831191 0.292786 0.668030 -0.065979 0.680847 1441831191 0.279053 0.669189 -0.055481 0.686401 1441831191 0.279053 0.669189 -0.055481 0.686401 1441831191 0.279053 0.669189 -0.055481 0.686401 1441831191 0.279053 0.669189 -0.055481 0.686401 1441831191 0.279053 0.669189 -0.055481 0.686401 1441831191 0.279053 0.669189 -0.055481 0.686401 1441831191 0.273865 0.668274 -0.050415 0.689758 1441831191 0.273865 0.668274 -0.050415 0.689758 1441831191 0.273865 0.668274 -0.050415 0.689758 1441831191 0.273865 0.668274 -0.050415 0.689758 1441831191 0.273865 0.668274 -0.050415 0.689758 1441831191 0.273865 0.668274 -0.050415 0.689758 1441831191 0.262695 0.670776 -0.039063 0.692444 1441831192 0.262695 0.670776 -0.039063 0.692444 1441831192 0.262695 0.670776 -0.039063 0.692444 1441831192 0.262695 0.670776 -0.039063 0.692444 1441831192 0.262695 0.670776 -0.039063 0.692444 1441831192 0.261719 0.668945 -0.030334 0.695007 1441831192 0.261719 0.668945 -0.030334 0.695007 1441831192 0.261719 0.668945 -0.030334 0.695007 1441831192 0.261719 0.668945 -0.030334 0.695007 1441831192 0.261719 0.668945 -0.030334 0.695007 1441831192 0.265076 0.664673 -0.034485 0.697632 1441831192 0.265076 0.664673 -0.034485 0.697632 1441831192 0.265076 0.664673 -0.034485 0.697632 1441831192 0.265076 0.664673 -0.034485 0.697632 1441831192 0.265076 0.664673 -0.034485 0.697632 1441831192 0.265076 0.664673 -0.034485 0.697632 1441831192 0.276062 0.657593 -0.046753 0.699341 1441831192 0.276062 0.657593 -0.046753 0.699341 1441831192 0.276062 0.657593 -0.046753 0.699341 1441831192 0.276062 0.657593 -0.046753 0.699341 1441831192 0.276062 0.657593 -0.046753 0.699341 1441831192 0.276062 0.657593 -0.046753 0.699341 1441831192 0.274780 0.650146 -0.059265 0.705872 1441831192 0.274780 0.650146 -0.059265 0.705872 1441831192 0.274780 0.650146 -0.059265 0.705872 1441831192 0.274780 0.650146 -0.059265 0.705872 1441831192 0.274780 0.650146 -0.059265 0.705872 1441831192 0.274780 0.650146 -0.059265 0.705872 1441831192 0.251282 0.652527 -0.046143 0.713318 1441831192 0.251282 0.652527 -0.046143 0.713318 1441831192 0.251282 0.652527 -0.046143 0.713318 1441831192 0.251282 0.652527 -0.046143 0.713318 1441831192 0.251282 0.652527 -0.046143 0.713318 1441831192 0.251282 0.652527 -0.046143 0.713318 1441831192 0.239502 0.653259 -0.043030 0.716919 1441831192 0.239502 0.653259 -0.043030 0.716919 1441831192 0.239502 0.653259 -0.043030 0.716919 1441831192 0.239502 0.653259 -0.043030 0.716919 1441831192 0.239502 0.653259 -0.043030 0.716919 1441831192 0.239502 0.653259 -0.043030 0.716919 1441831192 0.239502 0.653259 -0.043030 0.716919 1441831192 0.236572 0.655334 -0.046204 0.715759 1441831192 0.236572 0.655334 -0.046204 0.715759 1441831192 0.236572 0.655334 -0.046204 0.715759 1441831192 0.236572 0.655334 -0.046204 0.715759 1441831192 0.236572 0.655334 -0.046204 0.715759 1441831192 0.236572 0.655334 -0.046204 0.715759 1441831192 0.237244 0.663269 -0.043213 0.708374 1441831192 0.237244 0.663269 -0.043213 0.708374 1441831192 0.237244 0.663269 -0.043213 0.708374 1441831192 0.237244 0.663269 -0.043213 0.708374 1441831192 0.237244 0.663269 -0.043213 0.708374 1441831192 0.237244 0.663269 -0.043213 0.708374 1441831192 0.261902 0.668091 -0.056152 0.694153 1441831192 0.261902 0.668091 -0.056152 0.694153 1441831192 0.261902 0.668091 -0.056152 0.694153 1441831192 0.261902 0.668091 -0.056152 0.694153 1441831192 0.261902 0.668091 -0.056152 0.694153 1441831192 0.261902 0.668091 -0.056152 0.694153 1441831192 0.293945 0.663879 -0.075623 0.683411 1441831192 0.293945 0.663879 -0.075623 0.683411 1441831192 0.293945 0.663879 -0.075623 0.683411 1441831192 0.293945 0.663879 -0.075623 0.683411 1441831192 0.293945 0.663879 -0.075623 0.683411 1441831192 0.293945 0.663879 -0.075623 0.683411 1441831192 0.308228 0.663574 -0.084106 0.676392 1441831192 0.308228 0.663574 -0.084106 0.676392 1441831192 0.308228 0.663574 -0.084106 0.676392 1441831192 0.308228 0.663574 -0.084106 0.676392 1441831192 0.308228 0.663574 -0.084106 0.676392 1441831192 0.308228 0.663574 -0.084106 0.676392 1441831192 0.302185 0.668518 -0.070496 0.675781 1441831192 0.302185 0.668518 -0.070496 0.675781 1441831192 0.302185 0.668518 -0.070496 0.675781 1441831192 0.302185 0.668518 -0.070496 0.675781 1441831192 0.302185 0.668518 -0.070496 0.675781 1441831192 0.302185 0.668518 -0.070496 0.675781 1441831192 0.302185 0.668518 -0.070496 0.675781 1441831192 0.276306 0.679077 -0.039490 0.678894 1441831192 0.276306 0.679077 -0.039490 0.678894 1441831192 0.276306 0.679077 -0.039490 0.678894 1441831192 0.276306 0.679077 -0.039490 0.678894 1441831192 0.276306 0.679077 -0.039490 0.678894 1441831192 0.276306 0.679077 -0.039490 0.678894 1441831192 0.263855 0.676758 -0.026550 0.686707 1441831192 0.263855 0.676758 -0.026550 0.686707 1441831192 0.263855 0.676758 -0.026550 0.686707 1441831192 0.263855 0.676758 -0.026550 0.686707 1441831192 0.263855 0.676758 -0.026550 0.686707 1441831192 0.263855 0.676758 -0.026550 0.686707 1441831192 0.272766 0.667358 -0.032471 0.692139 1441831192 0.272766 0.667358 -0.032471 0.692139 1441831192 0.272766 0.667358 -0.032471 0.692139 1441831192 0.272766 0.667358 -0.032471 0.692139 1441831192 0.272766 0.667358 -0.032471 0.692139 1441831192 0.272766 0.667358 -0.032471 0.692139 1441831192 0.291931 0.655518 -0.046387 0.694824 1441831192 0.291931 0.655518 -0.046387 0.694824 1441831192 0.291931 0.655518 -0.046387 0.694824 1441831192 0.291931 0.655518 -0.046387 0.694824 1441831192 0.291931 0.655518 -0.046387 0.694824 1441831192 0.291931 0.655518 -0.046387 0.694824 1441831192 0.304077 0.648865 -0.063782 0.694519 1441831192 0.304077 0.648865 -0.063782 0.694519 1441831192 0.304077 0.648865 -0.063782 0.694519 1441831192 0.304077 0.648865 -0.063782 0.694519 1441831192 0.304077 0.648865 -0.063782 0.694519 1441831192 0.304077 0.648865 -0.063782 0.694519 1441831192 0.304077 0.648865 -0.063782 0.694519 1441831192 0.303528 0.649170 -0.072693 0.693604 1441831192 0.303528 0.649170 -0.072693 0.693604 1441831193 0.303528 0.649170 -0.072693 0.693604 1441831193 0.303528 0.649170 -0.072693 0.693604 1441831193 0.303528 0.649170 -0.072693 0.693604 1441831193 0.303528 0.649170 -0.072693 0.693604 1441831193 0.293152 0.651917 -0.075195 0.695190 1441831193 0.293152 0.651917 -0.075195 0.695190 1441831193 0.293152 0.651917 -0.075195 0.695190 1441831193 0.293152 0.651917 -0.075195 0.695190 1441831193 0.293152 0.651917 -0.075195 0.695190 1441831193 0.293152 0.651917 -0.075195 0.695190 1441831193 0.280457 0.656982 -0.074341 0.695801 1441831193 0.280457 0.656982 -0.074341 0.695801 1441831193 0.280457 0.656982 -0.074341 0.695801 1441831193 0.280457 0.656982 -0.074341 0.695801 1441831193 0.280457 0.656982 -0.074341 0.695801 1441831193 0.280029 0.660339 -0.075806 0.692566 1441831193 0.280029 0.660339 -0.075806 0.692566 1441831193 0.280029 0.660339 -0.075806 0.692566 1441831193 0.280029 0.660339 -0.075806 0.692566 1441831193 0.280029 0.660339 -0.075806 0.692566 1441831193 0.280029 0.660339 -0.075806 0.692566 1441831193 0.289673 0.664551 -0.082458 0.683777 1441831193 0.289673 0.664551 -0.082458 0.683777 1441831193 0.289673 0.664551 -0.082458 0.683777 1441831193 0.289673 0.664551 -0.082458 0.683777 1441831193 0.289673 0.664551 -0.082458 0.683777 1441831193 0.304688 0.662903 -0.098145 0.676758 1441831193 0.304688 0.662903 -0.098145 0.676758 1441831193 0.304688 0.662903 -0.098145 0.676758 1441831193 0.304688 0.662903 -0.098145 0.676758 1441831193 0.304688 0.662903 -0.098145 0.676758 1441831193 0.304688 0.662903 -0.098145 0.676758 1441831193 0.304688 0.662903 -0.098145 0.676758 1441831193 0.318604 0.656494 -0.111877 0.674500 1441831193 0.318604 0.656494 -0.111877 0.674500 1441831193 0.318604 0.656494 -0.111877 0.674500 1441831193 0.318604 0.656494 -0.111877 0.674500 1441831193 0.318604 0.656494 -0.111877 0.674500 1441831193 0.318604 0.656494 -0.111877 0.674500 1441831193 0.322144 0.655334 -0.118713 0.672729 1441831193 0.322144 0.655334 -0.118713 0.672729 1441831193 0.322144 0.655334 -0.118713 0.672729 1441831193 0.322144 0.655334 -0.118713 0.672729 1441831193 0.322144 0.655334 -0.118713 0.672729 1441831193 0.322144 0.655334 -0.118713 0.672729 1441831193 0.317139 0.652710 -0.123962 0.676697 1441831193 0.317139 0.652710 -0.123962 0.676697 1441831193 0.317139 0.652710 -0.123962 0.676697 1441831193 0.317139 0.652710 -0.123962 0.676697 1441831193 0.305969 0.650330 -0.125366 0.683838 1441831193 0.305969 0.650330 -0.125366 0.683838 1441831193 0.305969 0.650330 -0.125366 0.683838 1441831193 0.305969 0.650330 -0.125366 0.683838 1441831193 0.305969 0.650330 -0.125366 0.683838 1441831193 0.305969 0.650330 -0.125366 0.683838 1441831193 0.294495 0.645386 -0.124451 0.693665 1441831193 0.294495 0.645386 -0.124451 0.693665 1441831193 0.294495 0.645386 -0.124451 0.693665 1441831193 0.294495 0.645386 -0.124451 0.693665 1441831193 0.294495 0.645386 -0.124451 0.693665 1441831193 0.294495 0.645386 -0.124451 0.693665 1441831193 0.286621 0.641663 -0.113342 0.702271 1441831193 0.286621 0.641663 -0.113342 0.702271 1441831193 0.286621 0.641663 -0.113342 0.702271 1441831193 0.297424 0.632324 -0.117493 0.705566 1441831193 0.297424 0.632324 -0.117493 0.705566 1441831193 0.297424 0.632324 -0.117493 0.705566 1441831193 0.297424 0.632324 -0.117493 0.705566 1441831193 0.297424 0.632324 -0.117493 0.705566 1441831193 0.297424 0.632324 -0.117493 0.705566 1441831193 0.308105 0.623657 -0.134338 0.705688 1441831193 0.308105 0.623657 -0.134338 0.705688 1441831193 0.308105 0.623657 -0.134338 0.705688 1441831193 0.308105 0.623657 -0.134338 0.705688 1441831193 0.308105 0.623657 -0.134338 0.705688 1441831193 0.308105 0.623657 -0.134338 0.705688 1441831193 0.308105 0.623657 -0.134338 0.705688 1441831193 0.314453 0.621338 -0.150879 0.701599 1441831193 0.314453 0.621338 -0.150879 0.701599 1441831193 0.314453 0.621338 -0.150879 0.701599 1441831193 0.314453 0.621338 -0.150879 0.701599 1441831193 0.314453 0.621338 -0.150879 0.701599 1441831193 0.314453 0.621338 -0.150879 0.701599 1441831193 0.307190 0.628662 -0.145569 0.699402 1441831193 0.307190 0.628662 -0.145569 0.699402 1441831193 0.307190 0.628662 -0.145569 0.699402 1441831193 0.307190 0.628662 -0.145569 0.699402 1441831193 0.307190 0.628662 -0.145569 0.699402 1441831193 0.292480 0.638489 -0.124268 0.700928 1441831193 0.292480 0.638489 -0.124268 0.700928 1441831193 0.292480 0.638489 -0.124268 0.700928 1441831193 0.292480 0.638489 -0.124268 0.700928 1441831193 0.292480 0.638489 -0.124268 0.700928 1441831193 0.292480 0.638489 -0.124268 0.700928 1441831193 0.282471 0.643494 -0.106201 0.703369 1441831193 0.282471 0.643494 -0.106201 0.703369 1441831193 0.282471 0.643494 -0.106201 0.703369 1441831193 0.282471 0.643494 -0.106201 0.703369 1441831193 0.282471 0.643494 -0.106201 0.703369 1441831193 0.282471 0.643494 -0.106201 0.703369 1441831193 0.290588 0.645691 -0.101257 0.698792 1441831193 0.290588 0.645691 -0.101257 0.698792 1441831193 0.290588 0.645691 -0.101257 0.698792 1441831193 0.290588 0.645691 -0.101257 0.698792 1441831194 0.290588 0.645691 -0.101257 0.698792 1441831194 0.290588 0.645691 -0.101257 0.698792 1441831194 0.290588 0.645691 -0.101257 0.698792 1441831194 0.304504 0.644531 -0.107788 0.692932 1441831194 0.304504 0.644531 -0.107788 0.692932 1441831194 0.304504 0.644531 -0.107788 0.692932 1441831194 0.304504 0.644531 -0.107788 0.692932 1441831194 0.304504 0.644531 -0.107788 0.692932 1441831194 0.304504 0.644531 -0.107788 0.692932 1441831194 0.317505 0.640442 -0.111572 0.690247 1441831194 0.317505 0.640442 -0.111572 0.690247 1441831194 0.317505 0.640442 -0.111572 0.690247 1441831194 0.317505 0.640442 -0.111572 0.690247 1441831194 0.317505 0.640442 -0.111572 0.690247 1441831194 0.317505 0.640442 -0.111572 0.690247 1441831194 0.320557 0.639526 -0.114746 0.689209 1441831194 0.320557 0.639526 -0.114746 0.689209 1441831194 0.320557 0.639526 -0.114746 0.689209 1441831194 0.320557 0.639526 -0.114746 0.689209 1441831194 0.320557 0.639526 -0.114746 0.689209 1441831194 0.320557 0.639526 -0.114746 0.689209 1441831194 0.317993 0.633179 -0.126770 0.694153 1441831194 0.317993 0.633179 -0.126770 0.694153 1441831194 0.317993 0.633179 -0.126770 0.694153 1441831194 0.317993 0.633179 -0.126770 0.694153 1441831194 0.317993 0.633179 -0.126770 0.694153 1441831194 0.317993 0.633179 -0.126770 0.694153 1441831194 0.306274 0.626770 -0.132996 0.703979 1441831194 0.306274 0.626770 -0.132996 0.703979 1441831194 0.306274 0.626770 -0.132996 0.703979 1441831194 0.306274 0.626770 -0.132996 0.703979 1441831194 0.306274 0.626770 -0.132996 0.703979 1441831194 0.306274 0.626770 -0.132996 0.703979 1441831194 0.274292 0.630066 -0.111267 0.717834 1441831194 0.274292 0.630066 -0.111267 0.717834 1441831194 0.274292 0.630066 -0.111267 0.717834 1441831194 0.274292 0.630066 -0.111267 0.717834 1441831194 0.274292 0.630066 -0.111267 0.717834 1441831194 0.274292 0.630066 -0.111267 0.717834 1441831194 0.274292 0.630066 -0.111267 0.717834 1441831194 0.268677 0.628906 -0.089355 0.724060 1441831194 0.268677 0.628906 -0.089355 0.724060 1441831194 0.268677 0.628906 -0.089355 0.724060 1441831194 0.268677 0.628906 -0.089355 0.724060 1441831194 0.268677 0.628906 -0.089355 0.724060 1441831194 0.268677 0.628906 -0.089355 0.724060 1441831194 0.280701 0.621094 -0.093445 0.725708 1441831194 0.280701 0.621094 -0.093445 0.725708 1441831194 0.280701 0.621094 -0.093445 0.725708 1441831194 0.280701 0.621094 -0.093445 0.725708 1441831194 0.280701 0.621094 -0.093445 0.725708 1441831194 0.280701 0.621094 -0.093445 0.725708 1441831194 0.282166 0.618164 -0.095947 0.727295 1441831194 0.282166 0.618164 -0.095947 0.727295 1441831194 0.282166 0.618164 -0.095947 0.727295 1441831194 0.282166 0.618164 -0.095947 0.727295 1441831194 0.282166 0.618164 -0.095947 0.727295 1441831194 0.282166 0.618164 -0.095947 0.727295 1441831194 0.293091 0.615112 -0.119873 0.722046 1441831194 0.293091 0.615112 -0.119873 0.722046 1441831194 0.293091 0.615112 -0.119873 0.722046 1441831194 0.293091 0.615112 -0.119873 0.722046 1441831194 0.293091 0.615112 -0.119873 0.722046 1441831194 0.293091 0.615112 -0.119873 0.722046 1441831194 0.289551 0.616089 -0.132507 0.720398 1441831194 0.289551 0.616089 -0.132507 0.720398 1441831194 0.289551 0.616089 -0.132507 0.720398 1441831194 0.289551 0.616089 -0.132507 0.720398 1441831194 0.289551 0.616089 -0.132507 0.720398 1441831194 0.289551 0.616089 -0.132507 0.720398 1441831194 0.275085 0.626160 -0.121033 0.719360 1441831194 0.275085 0.626160 -0.121033 0.719360 1441831194 0.275085 0.626160 -0.121033 0.719360 1441831194 0.275085 0.626160 -0.121033 0.719360 1441831194 0.275085 0.626160 -0.121033 0.719360 1441831194 0.275085 0.626160 -0.121033 0.719360 1441831194 0.277405 0.634521 -0.116028 0.711975 1441831194 0.277405 0.634521 -0.116028 0.711975 1441831194 0.277405 0.634521 -0.116028 0.711975 1441831194 0.277405 0.634521 -0.116028 0.711975 1441831194 0.277405 0.634521 -0.116028 0.711975 1441831194 0.277405 0.634521 -0.116028 0.711975 1441831194 0.291565 0.637207 -0.123535 0.702576 1441831194 0.291565 0.637207 -0.123535 0.702576 1441831194 0.291565 0.637207 -0.123535 0.702576 1441831194 0.291565 0.637207 -0.123535 0.702576 1441831194 0.291565 0.637207 -0.123535 0.702576 1441831194 0.291565 0.637207 -0.123535 0.702576 1441831194 0.314514 0.632813 -0.141968 0.693115 1441831194 0.314514 0.632813 -0.141968 0.693115 1441831194 0.314514 0.632813 -0.141968 0.693115 1441831194 0.314514 0.632813 -0.141968 0.693115 1441831194 0.314514 0.632813 -0.141968 0.693115 1441831194 0.317017 0.634033 -0.142395 0.690735 1441831194 0.317017 0.634033 -0.142395 0.690735 1441831194 0.317017 0.634033 -0.142395 0.690735 1441831194 0.317017 0.634033 -0.142395 0.690735 1441831194 0.317017 0.634033 -0.142395 0.690735 1441831194 0.317017 0.634033 -0.142395 0.690735 1441831194 0.303650 0.641907 -0.130127 0.691895 1441831194 0.303650 0.641907 -0.130127 0.691895 1441831194 0.303650 0.641907 -0.130127 0.691895 1441831194 0.303650 0.641907 -0.130127 0.691895 1441831194 0.303650 0.641907 -0.130127 0.691895 1441831194 0.303650 0.641907 -0.130127 0.691895 1441831194 0.303650 0.641907 -0.130127 0.691895 1441831194 0.288696 0.642395 -0.129150 0.697998 1441831194 0.288696 0.642395 -0.129150 0.697998 1441831194 0.288696 0.642395 -0.129150 0.697998 1441831194 0.288696 0.642395 -0.129150 0.697998 1441831195 0.288696 0.642395 -0.129150 0.697998 1441831195 0.273071 0.643372 -0.124878 0.704102 1441831195 0.273071 0.643372 -0.124878 0.704102 1441831195 0.273071 0.643372 -0.124878 0.704102 1441831195 0.273071 0.643372 -0.124878 0.704102 1441831195 0.273071 0.643372 -0.124878 0.704102 1441831195 0.273071 0.643372 -0.124878 0.704102 1441831195 0.264709 0.648499 -0.111267 0.704895 1441831195 0.264709 0.648499 -0.111267 0.704895 1441831195 0.264709 0.648499 -0.111267 0.704895 1441831195 0.264709 0.648499 -0.111267 0.704895 1441831195 0.264709 0.648499 -0.111267 0.704895 1441831195 0.273926 0.645508 -0.106628 0.704895 1441831195 0.273926 0.645508 -0.106628 0.704895 1441831195 0.273926 0.645508 -0.106628 0.704895 1441831195 0.273926 0.645508 -0.106628 0.704895 1441831195 0.273926 0.645508 -0.106628 0.704895 1441831195 0.273926 0.645508 -0.106628 0.704895 1441831195 0.273926 0.645508 -0.106628 0.704895 1441831195 0.268188 0.643005 -0.088928 0.711792 1441831195 0.268188 0.643005 -0.088928 0.711792 1441831195 0.268188 0.643005 -0.088928 0.711792 1441831195 0.268188 0.643005 -0.088928 0.711792 1441831195 0.268188 0.643005 -0.088928 0.711792 1441831195 0.268188 0.643005 -0.088928 0.711792 1441831195 0.279541 0.635376 -0.103088 0.712280 1441831195 0.279541 0.635376 -0.103088 0.712280 1441831195 0.279541 0.635376 -0.103088 0.712280 1441831195 0.279541 0.635376 -0.103088 0.712280 1441831195 0.279541 0.635376 -0.103088 0.712280 1441831195 0.279541 0.635376 -0.103088 0.712280 1441831195 0.279541 0.635376 -0.103088 0.712280 1441831195 0.291077 0.626831 -0.126587 0.711487 1441831195 0.291077 0.626831 -0.126587 0.711487 1441831195 0.291077 0.626831 -0.126587 0.711487 1441831195 0.291077 0.626831 -0.126587 0.711487 1441831195 0.291077 0.626831 -0.126587 0.711487 1441831195 0.291077 0.626831 -0.126587 0.711487 1441831195 0.275635 0.636597 -0.105469 0.712402 1441831195 0.275635 0.636597 -0.105469 0.712402 1441831195 0.275635 0.636597 -0.105469 0.712402 1441831195 0.275635 0.636597 -0.105469 0.712402 1441831195 0.275635 0.636597 -0.105469 0.712402 1441831195 0.275635 0.636597 -0.105469 0.712402 1441831195 0.267456 0.650696 -0.081543 0.705872 1441831195 0.267456 0.650696 -0.081543 0.705872 1441831195 0.267456 0.650696 -0.081543 0.705872 1441831195 0.267456 0.650696 -0.081543 0.705872 1441831195 0.267456 0.650696 -0.081543 0.705872 1441831195 0.284363 0.656128 -0.073914 0.695068 1441831195 0.284363 0.656128 -0.073914 0.695068 1441831195 0.284363 0.656128 -0.073914 0.695068 1441831195 0.284363 0.656128 -0.073914 0.695068 1441831195 0.302979 0.659424 -0.068176 0.684570 1441831195 0.302979 0.659424 -0.068176 0.684570 1441831195 0.302979 0.659424 -0.068176 0.684570 1441831195 0.302979 0.659424 -0.068176 0.684570 1441831195 0.302979 0.659424 -0.068176 0.684570 1441831195 0.302979 0.659424 -0.068176 0.684570 1441831195 0.325012 0.654297 -0.076965 0.678406 1441831195 
0.316650 0.729919 -0.047729 0.603821 1441831204 0.268799 0.710876 -0.037048 0.648804 1441831204 0.268799 0.710876 -0.037048 0.648804 1441831204 0.268799 0.710876 -0.037048 0.648804 1441831204 0.268799 0.710876 -0.037048 0.648804 1441831204 0.268799 0.710876 -0.037048 0.648804 1441831204 0.268799 0.710876 -0.037048 0.648804 1441831204 0.150940 0.617554 -0.208862 0.743103 1441831204 0.150940 0.617554 -0.208862 0.743103 1441831204 0.150940 0.617554 -0.208862 0.743103 1441831204 0.150940 0.617554 -0.208862 0.743103 1441831204 0.150940 0.617554 -0.208862 0.743103 1441831204 -0.066101 0.454285 -0.380127 0.802917 1441831204 -0.066101 0.454285 -0.380127 0.802917 1441831204 -0.066101 0.454285 -0.380127 0.802917 1441831204 -0.066101 0.454285 -0.380127 0.802917 1441831204 -0.066101 0.454285 -0.380127 0.802917 1441831204 -0.066101 0.454285 -0.380127 0.802917 1441831204 -0.066101 0.454285 -0.380127 0.802917 1441831204 -0.214722 0.296631 -0.363586 0.856567 1441831204 -0.214722 0.296631 -0.363586 0.856567 1441831204 -0.214722 0.296631 -0.363586 0.856567 1441831204 -0.214722 0.296631 -0.363586 0.856567 1441831204 -0.214722 0.296631 -0.363586 0.856567 1441831204 -0.202271 0.156128 -0.253052 0.933044 1441831204 -0.202271 0.156128 -0.253052 0.933044 1441831204 -0.202271 0.156128 -0.253052 0.933044 1441831204 -0.202271 0.156128 -0.253052 0.933044 1441831204 -0.202271 0.156128 -0.253052 0.933044 1441831204 -0.202271 0.156128 -0.253052 0.933044 1441831204 -0.196899 0.131653 -0.252319 0.938171 1441831204 -0.196899 0.131653 -0.252319 0.938171 1441831204 -0.196899 0.131653 -0.252319 0.938171 1441831204 -0.196899 0.131653 -0.252319 0.938171 1441831204 -0.196899 0.131653 -0.252319 0.938171 1441831204 -0.196899 0.131653 -0.252319 0.938171 1441831204 -0.143921 0.215027 -0.254517 0.931763 1441831204 -0.143921 0.215027 -0.254517 0.931763 1441831204 -0.143921 0.215027 -0.254517 0.931763 1441831204 -0.143921 0.215027 -0.254517 0.931763 1441831204 -0.143921 0.215027 -0.254517 0.931763 1441831204 -0.143921 0.215027 -0.254517 0.931763 1441831204 -0.049683 0.340271 -0.253723 0.904053 1441831204 -0.049683 0.340271 -0.253723 0.904053 1441831204 -0.049683 0.340271 -0.253723 0.904053 1441831204 -0.049683 0.340271 -0.253723 0.904053 1441831204 0.087891 0.475769 -0.207092 0.850281 1441831204 0.087891 0.475769 -0.207092 0.850281 1441831204 0.087891 0.475769 -0.207092 0.850281 1441831204 0.087891 0.475769 -0.207092 0.850281 1441831204 0.087891 0.475769 -0.207092 0.850281 1441831204 0.235596 0.596741 -0.129578 0.755981 1441831204 0.235596 0.596741 -0.129578 0.755981 1441831204 0.235596 0.596741 -0.129578 0.755981 1441831204 0.235596 0.596741 -0.129578 0.755981 1441831204 0.235596 0.596741 -0.129578 0.755981 1441831204 0.235596 0.596741 -0.129578 0.755981 1441831204 0.392151 0.663574 -0.073608 0.632751 1441831204 0.392151 0.663574 -0.073608 0.632751 1441831204 0.392151 0.663574 -0.073608 0.632751 1441831204 0.392151 0.663574 -0.073608 0.632751 1441831204 0.392151 0.663574 -0.073608 0.632751 1441831204 0.473694 0.669617 -0.040894 0.570435 1441831204 0.473694 0.669617 -0.040894 0.570435 1441831204 0.473694 0.669617 -0.040894 0.570435 1441831204 0.473694 0.669617 -0.040894 0.570435 1441831204 0.450928 0.698608 0.019714 0.555054 1441831204 0.450928 0.698608 0.019714 0.555054 1441831204 0.450928 0.698608 0.019714 0.555054 1441831204 0.450928 0.698608 0.019714 0.555054 1441831204 0.450928 0.698608 0.019714 0.555054 1441831204 0.398621 0.717590 0.024536 0.570496 1441831204 0.398621 0.717590 0.024536 0.570496 1441831204 0.398621 0.717590 0.024536 0.570496 1441831204 0.398621 0.717590 0.024536 0.570496 1441831204 0.398621 0.717590 0.024536 0.570496 1441831204 0.398621 0.717590 0.024536 0.570496 1441831204 0.319458 0.687134 -0.063477 0.649414 1441831204 0.319458 0.687134 -0.063477 0.649414 1441831204 0.319458 0.687134 -0.063477 0.649414 1441831204 0.319458 0.687134 -0.063477 0.649414 1441831205 0.150635 0.605286 -0.186951 0.758911 1441831205 0.150635 0.605286 -0.186951 0.758911 1441831205 0.150635 0.605286 -0.186951 0.758911 1441831205 0.150635 0.605286 -0.186951 0.758911 1441831205 0.150635 0.605286 -0.186951 0.758911 1441831205 0.150635 0.605286 -0.186951 0.758911 1441831205 -0.013245 0.442505 -0.309326 0.841553 1441831205 -0.013245 0.442505 -0.309326 0.841553 1441831205 -0.013245 0.442505 -0.309326 0.841553 1441831205 -0.013245 0.442505 -0.309326 0.841553 1441831205 -0.013245 0.442505 -0.309326 0.841553 1441831205 -0.013245 0.442505 -0.309326 0.841553 1441831205 -0.139709 0.285339 -0.378052 0.869568 1441831205 -0.139709 0.285339 -0.378052 0.869568 1441831205 -0.139709 0.285339 -0.378052 0.869568 1441831205 -0.139709 0.285339 -0.378052 0.869568 1441831205 -0.139709 0.285339 -0.378052 0.869568 1441831205 -0.139709 0.285339 -0.378052 0.869568 1441831205 -0.139709 0.285339 -0.378052 0.869568 1441831205 -0.146912 0.134949 -0.263489 0.943787 1441831205 -0.146912 0.134949 -0.263489 0.943787 1441831205 -0.146912 0.134949 -0.263489 0.943787 1441831205 -0.146912 0.134949 -0.263489 0.943787 1441831205 -0.146912 0.134949 -0.263489 0.943787 1441831205 -0.146912 0.134949 -0.263489 0.943787 1441831205 -0.136414 0.089600 -0.253601 0.953430 1441831205 -0.136414 0.089600 -0.253601 0.953430 1441831205 -0.136414 0.089600 -0.253601 0.953430 1441831205 -0.136414 0.089600 -0.253601 0.953430 1441831205 -0.136414 0.089600 -0.253601 0.953430 1441831205 -0.136414 0.089600 -0.253601 0.953430 1441831205 -0.095459 0.157593 -0.247009 0.951294 1441831205 -0.095459 0.157593 -0.247009 0.951294 1441831205 -0.095459 0.157593 -0.247009 0.951294 1441831205 -0.095459 0.157593 -0.247009 0.951294 1441831205 -0.095459 0.157593 -0.247009 0.951294 1441831205 -0.095459 0.157593 -0.247009 0.951294 1441831205 -0.013733 0.302795 -0.219543 0.927307 1441831205 -0.013733 0.302795 -0.219543 0.927307 1441831205 -0.013733 0.302795 -0.219543 0.927307 1441831205 -0.013733 0.302795 -0.219543 0.927307 1441831205 -0.013733 0.302795 -0.219543 0.927307 1441831205 -0.013733 0.302795 -0.219543 0.927307 1441831205 0.099915 0.456360 -0.197754 0.861694 1441831205 0.099915 0.456360 -0.197754 0.861694 1441831205 0.099915 0.456360 -0.197754 0.861694 1441831205 0.099915 0.456360 -0.197754 0.861694 1441831205 0.099915 0.456360 -0.197754 0.861694 1441831205 0.099915 0.456360 -0.197754 0.861694 1441831205 0.231262 0.579712 -0.125427 0.771118 1441831205 0.231262 0.579712 -0.125427 0.771118 1441831205 0.231262 0.579712 -0.125427 0.771118 1441831205 0.231262 0.579712 -0.125427 0.771118 1441831205 0.231262 0.579712 -0.125427 0.771118 1441831205 0.231262 0.579712 -0.125427 0.771118 1441831205 0.389954 0.665833 -0.077271 0.631287 1441831205 0.389954 0.665833 -0.077271 0.631287 1441831205 0.389954 0.665833 -0.077271 0.631287 1441831205 0.389954 0.665833 -0.077271 0.631287 1441831205 0.389954 0.665833 -0.077271 0.631287 1441831205 0.389954 0.665833 -0.077271 0.631287 1441831205 0.502747 0.665405 -0.049377 0.549438 1441831205 0.502747 0.665405 -0.049377 0.549438 1441831205 0.502747 0.665405 -0.049377 0.549438 1441831205 0.502747 0.665405 -0.049377 0.549438 1441831205 0.506226 0.687866 0.008728 0.520020 1441831205 0.506226 0.687866 0.008728 0.520020 1441831205 0.506226 0.687866 0.008728 0.520020 1441831205 0.506226 0.687866 0.008728 0.520020 1441831205 0.506226 0.687866 0.008728 0.520020 1441831205 0.465698 0.706604 0.037048 0.531372 1441831205 0.465698 0.706604 0.037048 0.531372 1441831205 0.465698 0.706604 0.037048 0.531372 1441831205 0.388306 0.713745 0.004700 0.582825 1441831205 0.388306 0.713745 0.004700 0.582825 1441831205 0.388306 0.713745 0.004700 0.582825 1441831205 0.388306 0.713745 0.004700 0.582825 1441831205 0.280640 0.662109 -0.128418 0.682861 1441831205 0.280640 0.662109 -0.128418 0.682861 1441831205 0.280640 0.662109 -0.128418 0.682861 1441831205 0.280640 0.662109 -0.128418 0.682861 1441831205 0.087097 0.551575 -0.247620 0.791687 1441831205 0.087097 0.551575 -0.247620 0.791687 1441831205 0.087097 0.551575 -0.247620 0.791687 1441831205 0.087097 0.551575 -0.247620 0.791687 1441831205 0.087097 0.551575 -0.247620 0.791687 1441831205 0.087097 0.551575 -0.247620 0.791687 1441831205 -0.094666 0.405334 -0.361694 0.834229 1441831205 -0.094666 0.405334 -0.361694 0.834229 1441831205 -0.094666 0.405334 -0.361694 0.834229 1441831205 -0.094666 0.405334 -0.361694 0.834229 1441831205 -0.094666 0.405334 -0.361694 0.834229 1441831205 -0.094666 0.405334 -0.361694 0.834229 1441831205 -0.248047 0.270386 -0.388550 0.845215 1441831205 -0.248047 0.270386 -0.388550 0.845215 1441831205 -0.248047 0.270386 -0.388550 0.845215 1441831205 -0.248047 0.270386 -0.388550 0.845215 1441831205 -0.248047 0.270386 -0.388550 0.845215 1441831206 -0.248047 0.270386 -0.388550 0.845215 1441831206 -0.248047 0.270386 -0.388550 0.845215 1441831206 -0.253479 0.133850 -0.257141 0.922852 1441831206 -0.253479 0.133850 -0.257141 0.922852 1441831206 -0.253479 0.133850 -0.257141 0.922852 1441831206 -0.253479 0.133850 -0.257141 0.922852 1441831206 -0.253479 0.133850 -0.257141 0.922852 1441831206 -0.253479 0.133850 -0.257141 0.922852 1441831206 -0.247253 0.157593 -0.251648 0.922302 1441831206 -0.247253 0.157593 -0.251648 0.922302 1441831206 -0.247253 0.157593 -0.251648 0.922302 1441831206 -0.247253 0.157593 -0.251648 0.922302 1441831206 -0.247253 0.157593 -0.251648 0.922302 1441831206 -0.247253 0.157593 -0.251648 0.922302 1441831206 -0.247253 0.157593 -0.251648 0.922302 1441831206 -0.162170 0.290466 -0.234436 0.913391 1441831206 -0.162170 0.290466 -0.234436 0.913391 1441831206 -0.162170 0.290466 -0.234436 0.913391 1441831206 -0.015442 0.459106 -0.189270 0.867798 1441831206 -0.015442 0.459106 -0.189270 0.867798 1441831206 -0.015442 0.459106 -0.189270 0.867798 1441831206 0.150940 0.582214 -0.135803 0.787231 1441831206 0.150940 0.582214 -0.135803 0.787231 1441831206 0.150940 0.582214 -0.135803 0.787231 1441831206 0.150940 0.582214 -0.135803 0.787231 1441831206 0.150940 0.582214 -0.135803 0.787231 1441831206 0.150940 0.582214 -0.135803 0.787231 1441831206 0.322937 0.667297 -0.046387 0.669495 1441831206 0.322937 0.667297 -0.046387 0.669495 1441831206 0.322937 0.667297 -0.046387 0.669495 1441831206 0.322937 0.667297 -0.046387 0.669495 1441831206 0.322937 0.667297 -0.046387 0.669495 1441831206 0.438721 0.697815 0.013550 0.565979 1441831206 0.438721 0.697815 0.013550 0.565979 1441831206 0.438721 0.697815 0.013550 0.565979 1441831206 0.499207 0.693115 0.037842 0.518555 1441831206 0.499207 0.693115 0.037842 0.518555 1441831206 0.499207 0.693115 0.037842 0.518555 1441831206 0.499207 0.693115 0.037842 0.518555 1441831206 0.499207 0.693115 0.037842 0.518555 1441831206 0.499207 0.693115 0.037842 0.518555 1441831206 0.477844 0.710327 0.061157 0.513062 1441831206 0.477844 0.710327 0.061157 0.513062 1441831206 0.477844 0.710327 0.061157 0.513062 1441831206 0.477844 0.710327 0.061157 0.513062 1441831206 0.405334 0.721741 0.031189 0.560120 1441831206 0.405334 0.721741 0.031189 0.560120 1441831206 0.405334 0.721741 0.031189 0.560120 1441831206 0.405334 0.721741 0.031189 0.560120 1441831206 0.272644 0.682617 -0.086182 0.672485 1441831206 0.272644 0.682617 -0.086182 0.672485 1441831206 0.272644 0.682617 -0.086182 0.672485 1441831206 0.272644 0.682617 -0.086182 0.672485 1441831206 0.272644 0.682617 -0.086182 0.672485 1441831206 0.272644 0.682617 -0.086182 0.672485 1441831206 0.069092 0.559326 -0.214539 0.797668 1441831206 0.069092 0.559326 -0.214539 0.797668 1441831206 0.069092 0.559326 -0.214539 0.797668 1441831206 0.069092 0.559326 -0.214539 0.797668 1441831206 0.069092 0.559326 -0.214539 0.797668 1441831206 0.069092 0.559326 -0.214539 0.797668 1441831206 -0.094177 0.409546 -0.339783 0.841370 1441831206 -0.094177 0.409546 -0.339783 0.841370 1441831206 -0.094177 0.409546 -0.339783 0.841370 1441831206 -0.094177 0.409546 -0.339783 0.841370 1441831206 -0.094177 0.409546 -0.339783 0.841370 1441831206 -0.094177 0.409546 -0.339783 0.841370 1441831206 -0.094177 0.409546 -0.339783 0.841370 1441831206 -0.221191 0.265930 -0.362427 0.865417 1441831206 -0.221191 0.265930 -0.362427 0.865417 1441831206 -0.221191 0.265930 -0.362427 0.865417 1441831206 -0.221191 0.265930 -0.362427 0.865417 1441831206 -0.221191 0.265930 -0.362427 0.865417 1441831206 -0.221191 0.265930 -0.362427 0.865417 1441831206 -0.197754 0.123108 -0.254761 0.938538 1441831206 -0.197754 0.123108 -0.254761 0.938538 1441831206 -0.197754 0.123108 -0.254761 0.938538 1441831206 -0.197754 0.123108 -0.254761 0.938538 1441831206 -0.197754 0.123108 -0.254761 0.938538 1441831206 -0.197754 0.123108 -0.254761 0.938538 1441831206 -0.197754 0.123108 -0.254761 0.938538 1441831206 -0.171631 0.116028 -0.251038 0.945557 1441831206 -0.171631 0.116028 -0.251038 0.945557 1441831206 -0.171631 0.116028 -0.251038 0.945557 1441831206 -0.171631 0.116028 -0.251038 0.945557 1441831206 -0.171631 0.116028 -0.251038 0.945557 1441831206 -0.171631 0.116028 -0.251038 0.945557 1441831206 -0.101990 0.222412 -0.238953 0.939697 1441831206 -0.101990 0.222412 -0.238953 0.939697 1441831206 -0.101990 0.222412 -0.238953 0.939697 1441831206 -0.101990 0.222412 -0.238953 0.939697 1441831206 -0.101990 0.222412 -0.238953 0.939697 1441831206 -0.101990 0.222412 -0.238953 0.939697 1441831206 0.019775 0.373962 -0.221252 0.900391 1441831206 0.019775 0.373962 -0.221252 0.900391 1441831206 0.019775 0.373962 -0.221252 0.900391 1441831206 0.019775 0.373962 -0.221252 0.900391 1441831206 0.019775 0.373962 -0.221252 0.900391 1441831206 0.019775 0.373962 -0.221252 0.900391 1441831207 0.019775 0.373962 -0.221252 0.900391 1441831207 0.155151 0.512817 -0.130981 0.834106 1441831207 0.155151 0.512817 -0.130981 0.834106 1441831207 0.155151 0.512817 -0.130981 0.834106 1441831207 0.155151 0.512817 -0.130981 0.834106 1441831207 0.155151 0.512817 -0.130981 0.834106 1441831207 0.291443 0.629089 -0.045471 0.719116 1441831207 0.291443 0.629089 -0.045471 0.719116 1441831207 0.291443 0.629089 -0.045471 0.719116 1441831207 0.291443 0.629089 -0.045471 0.719116 1441831207 0.291443 0.629089 -0.045471 0.719116 1441831207 0.291443 0.629089 -0.045471 0.719116 1441831207 0.434082 0.679871 -0.022522 0.590515 1441831207 0.434082 0.679871 -0.022522 0.590515 1441831207 0.434082 0.679871 -0.022522 0.590515 1441831207 0.434082 0.679871 -0.022522 0.590515 1441831207 0.434082 0.679871 -0.022522 0.590515 1441831207 0.510498 0.675049 -0.001709 0.532593 1441831207 0.510498 0.675049 -0.001709 0.532593 1441831207 0.510498 0.675049 -0.001709 0.532593 1441831207 0.510498 0.675049 -0.001709 0.532593 1441831207 0.510498 0.675049 -0.001709 0.532593 1441831207 0.510498 0.675049 -0.001709 0.532593 1441831207 0.496277 0.692139 0.036804 0.522644 1441831207 0.496277 0.692139 0.036804 0.522644 1441831207 0.496277 0.692139 0.036804 0.522644 1441831207 0.496277 0.692139 0.036804 0.522644 1441831207 0.496277 0.692139 0.036804 0.522644 1441831207 0.496277 0.692139 0.036804 0.522644 1441831207 0.430481 0.704834 0.043274 0.562073 1441831207 0.430481 0.704834 0.043274 0.562073 1441831207 0.430481 0.704834 0.043274 0.562073 1441831207 0.430481 0.704834 0.043274 0.562073 1441831207 0.430481 0.704834 0.043274 0.562073 1441831207 0.430481 0.704834 0.043274 0.562073 1441831207 0.430481 0.704834 0.043274 0.562073 1441831207 0.310974 0.682861 -0.020020 0.660645 1441831207 0.310974 0.682861 -0.020020 0.660645 1441831207 0.310974 0.682861 -0.020020 0.660645 1441831207 0.310974 0.682861 -0.020020 0.660645 1441831207 0.310974 0.682861 -0.020020 0.660645 1441831207 0.137390 0.595581 -0.150757 0.776917 1441831207 0.137390 0.595581 -0.150757 0.776917 1441831207 0.137390 0.595581 -0.150757 0.776917 1441831207 0.137390 0.595581 -0.150757 0.776917 1441831207 0.137390 0.595581 -0.150757 0.776917 1441831207 0.137390 0.595581 -0.150757 0.776917 1441831207 -0.040344 0.451782 -0.298767 0.839600 1441831207 -0.040344 0.451782 -0.298767 0.839600 1441831207 -0.040344 0.451782 -0.298767 0.839600 1441831207 -0.040344 0.451782 -0.298767 0.839600 1441831207 -0.177856 0.319824 -0.379883 0.849548 1441831207 -0.177856 0.319824 -0.379883 0.849548 1441831207 -0.177856 0.319824 -0.379883 0.849548 1441831207 -0.177856 0.319824 -0.379883 0.849548 1441831207 -0.177856 0.319824 -0.379883 0.849548 1441831207 -0.177856 0.319824 -0.379883 0.849548 1441831207 -0.245117 0.172546 -0.283569 0.910889 1441831207 -0.245117 0.172546 -0.283569 0.910889 1441831207 -0.245117 0.172546 -0.283569 0.910889 1441831207 -0.245117 0.172546 -0.283569 0.910889 1441831207 -0.245117 0.172546 -0.283569 0.910889 1441831207 -0.245117 0.172546 -0.283569 0.910889 1441831207 -0.245117 0.172546 -0.283569 0.910889 1441831207 -0.244873 0.140259 -0.257813 0.924011 1441831207 -0.244873 0.140259 -0.257813 0.924011 1441831207 -0.244873 0.140259 -0.257813 0.924011 1441831207 -0.244873 0.140259 -0.257813 0.924011 1441831207 -0.244873 0.140259 -0.257813 0.924011 1441831207 -0.244873 0.140259 -0.257813 0.924011 1441831207 -0.186218 0.228577 -0.236450 0.925842 1441831207 -0.186218 0.228577 -0.236450 0.925842 1441831207 -0.186218 0.228577 -0.236450 0.925842 1441831207 -0.186218 0.228577 -0.236450 0.925842 1441831207 -0.186218 0.228577 -0.236450 0.925842 1441831207 -0.186218 0.228577 -0.236450 0.925842 1441831207 -0.071045 0.383911 -0.216431 0.894775 1441831207 -0.071045 0.383911 -0.216431 0.894775 1441831207 -0.071045 0.383911 -0.216431 0.894775 1441831207 -0.071045 0.383911 -0.216431 0.894775 1441831207 -0.071045 0.383911 -0.216431 0.894775 1441831207 -0.071045 0.383911 -0.216431 0.894775 1441831207 0.110352 0.524597 -0.175232 0.825745 1441831207 0.110352 0.524597 -0.175232 0.825745 1441831207 0.110352 0.524597 -0.175232 0.825745 1441831207 0.110352 0.524597 -0.175232 0.825745 1441831207 0.110352 0.524597 -0.175232 0.825745 1441831207 0.110352 0.524597 -0.175232 0.825745 1441831207 0.110352 0.524597 -0.175232 0.825745 1441831207 0.299194 0.620422 -0.105469 0.717163 1441831207 0.299194 0.620422 -0.105469 0.717163 1441831207 0.299194 0.620422 -0.105469 0.717163 1441831207 0.299194 0.620422 -0.105469 0.717163 1441831207 0.299194 0.620422 -0.105469 0.717163 1441831207 0.441284 0.665771 -0.027344 0.601013 1441831207 0.441284 0.665771 -0.027344 0.601013 1441831207 0.441284 0.665771 -0.027344 0.601013 1441831207 0.441284 0.665771 -0.027344 0.601013 1441831207 0.441284 0.665771 -0.027344 0.601013 1441831207 0.441284 0.665771 -0.027344 0.601013 1441831207 0.521423 0.669067 0.009583 0.529358 1441831207 0.521423 0.669067 0.009583 0.529358 1441831207 0.521423 0.669067 0.009583 0.529358 1441831207 0.521423 0.669067 0.009583 0.529358 1441831207 0.521423 0.669067 0.009583 0.529358 1441831207 0.521423 0.669067 0.009583 0.529358 1441831208 0.554077 0.656433 0.036133 0.510559 1441831208 0.554077 0.656433 0.036133 0.510559 1441831208 0.554077 0.656433 0.036133 0.510559 1441831208 0.554077 0.656433 0.036133 0.510559 1441831208 0.554077 0.656433 0.036133 0.510559 1441831208 0.554077 0.656433 0.036133 0.510559 1441831208 0.491272 0.673523 0.036926 0.550903 1441831208 0.491272 0.673523 0.036926 0.550903 1441831208 0.491272 0.673523 0.036926 0.550903 1441831208 0.491272 0.673523 0.036926 0.550903 1441831208 0.491272 0.673523 0.036926 0.550903 1441831208 0.370789 0.667114 -0.012939 0.645935 1441831208 0.370789 0.667114 -0.012939 0.645935 1441831208 0.370789 0.667114 -0.012939 0.645935 1441831208 0.370789 0.667114 -0.012939 0.645935 1441831208 0.370789 0.667114 -0.012939 0.645935 1441831208 0.370789 0.667114 -0.012939 0.645935 1441831208 0.202515 0.598694 -0.113525 0.766541 1441831208 0.202515 0.598694 -0.113525 0.766541 1441831208 0.202515 0.598694 -0.113525 0.766541 1441831208 0.202515 0.598694 -0.113525 0.766541 1441831208 0.202515 0.598694 -0.113525 0.766541 1441831208 0.202515 0.598694 -0.113525 0.766541 1441831208 0.202515 0.598694 -0.113525 0.766541 1441831208 0.061340 0.469727 -0.269592 0.838379 1441831208 0.061340 0.469727 -0.269592 0.838379 1441831208 0.061340 0.469727 -0.269592 0.838379 1441831208 0.061340 0.469727 -0.269592 0.838379 1441831208 0.061340 0.469727 -0.269592 0.838379 1441831208 0.061340 0.469727 -0.269592 0.838379 1441831208 -0.071594 0.354980 -0.377808 0.852112 1441831208 -0.071594 0.354980 -0.377808 0.852112 1441831208 -0.071594 0.354980 -0.377808 0.852112 1441831208 -0.071594 0.354980 -0.377808 0.852112 1441831208 -0.071594 0.354980 -0.377808 0.852112 1441831208 -0.071594 0.354980 -0.377808 0.852112 1441831208 -0.146240 0.252441 -0.341187 0.893555 1441831208 -0.146240 0.252441 -0.341187 0.893555 1441831208 -0.146240 0.252441 -0.341187 0.893555 1441831208 -0.146240 0.252441 -0.341187 0.893555 1441831208 -0.146240 0.252441 -0.341187 0.893555 1441831208 -0.146240 0.252441 -0.341187 0.893555 1441831208 -0.146240 0.252441 -0.341187 0.893555 1441831208 -0.143127 0.183044 -0.288330 0.928894 1441831208 -0.143127 0.183044 -0.288330 0.928894 1441831208 -0.143127 0.183044 -0.288330 0.928894 1441831208 -0.143127 0.183044 -0.288330 0.928894 1441831208 -0.143127 0.183044 -0.288330 0.928894 1441831208 -0.143127 0.183044 -0.288330 0.928894 1441831208 -0.103149 0.217957 -0.262085 0.934387 1441831208 -0.103149 0.217957 -0.262085 0.934387 1441831208 -0.103149 0.217957 -0.262085 0.934387 1441831208 -0.103149 0.217957 -0.262085 0.934387 1441831208 -0.103149 0.217957 -0.262085 0.934387 1441831208 -0.018677 0.326843 -0.253967 0.910095 1441831208 -0.018677 0.326843 -0.253967 0.910095 1441831208 -0.018677 0.326843 -0.253967 0.910095 1441831208 -0.018677 0.326843 -0.253967 0.910095 1441831208 -0.018677 0.326843 -0.253967 0.910095 1441831208 0.111389 0.449707 -0.191040 0.865295 1441831208 0.111389 0.449707 -0.191040 0.865295 1441831208 0.111389 0.449707 -0.191040 0.865295 1441831208 0.111389 0.449707 -0.191040 0.865295 1441831208 0.111389 0.449707 -0.191040 0.865295 1441831208 0.111389 0.449707 -0.191040 0.865295 1441831208 0.111389 0.449707 -0.191040 0.865295 1441831208 0.249329 0.580933 -0.086853 0.769897 1441831208 0.249329 0.580933 -0.086853 0.769897 1441831208 0.249329 0.580933 -0.086853 0.769897 1441831208 0.249329 0.580933 -0.086853 0.769897 1441831208 0.249329 0.580933 -0.086853 0.769897 1441831208 0.249329 0.580933 -0.086853 0.769897 1441831208 0.397522 0.684753 -0.022522 0.610291 1441831208 0.397522 0.684753 -0.022522 0.610291 1441831208 0.397522 0.684753 -0.022522 0.610291 1441831208 0.397522 0.684753 -0.022522 0.610291 1441831208 0.397522 0.684753 -0.022522 0.610291 1441831208 0.397522 0.684753 -0.022522 0.610291 1441831208 0.534058 0.693726 -0.025085 0.482483 1441831208 0.534058 0.693726 -0.025085 0.482483 1441831208 0.534058 0.693726 -0.025085 0.482483 1441831208 0.534058 0.693726 -0.025085 0.482483 1441831208 0.534058 0.693726 -0.025085 0.482483 1441831208 0.534058 0.693726 -0.025085 0.482483 1441831208 0.590149 0.680603 0.004333 0.433960 1441831208 0.590149 0.680603 0.004333 0.433960 1441831208 0.590149 0.680603 0.004333 0.433960 1441831208 0.590149 0.680603 0.004333 0.433960 1441831208 0.590149 0.680603 0.004333 0.433960 1441831208 0.550659 0.692200 0.037170 0.464844 1441831208 0.550659 0.692200 0.037170 0.464844 1441831208 0.550659 0.692200 0.037170 0.464844 1441831208 0.550659 0.692200 0.037170 0.464844 1441831208 0.550659 0.692200 0.037170 0.464844 1441831208 0.550659 0.692200 0.037170 0.464844 1441831208 0.550659 0.692200 0.037170 0.464844 1441831208 0.413574 0.709656 0.032227 0.569397 1441831208 0.413574 0.709656 0.032227 0.569397 1441831208 0.413574 0.709656 0.032227 0.569397 1441831208 0.413574 0.709656 0.032227 0.569397 1441831208 0.413574 0.709656 0.032227 0.569397 1441831208 0.413574 0.709656 0.032227 0.569397 1441831208 0.413574 0.709656 0.032227 0.569397 1441831208 0.207214 0.662170 -0.079285 0.715698 1441831208 0.207214 0.662170 -0.079285 0.715698 1441831208 0.207214 0.662170 -0.079285 0.715698 1441831208 0.207214 0.662170 -0.079285 0.715698 1441831208 0.207214 0.662170 -0.079285 0.715698 1441831208 0.207214 0.662170 -0.079285 0.715698 1441831208 0.009338 0.510376 -0.231018 0.828247 1441831209 0.009338 0.510376 -0.231018 0.828247 1441831209 0.009338 0.510376 -0.231018 0.828247 1441831209 0.009338 0.510376 -0.231018 0.828247 1441831209 0.009338 0.510376 -0.231018 0.828247 1441831209 0.009338 0.510376 -0.231018 0.828247 1441831209 -0.129883 0.382874 -0.352600 0.843872 1441831209 -0.129883 0.382874 -0.352600 0.843872 1441831209 -0.129883 0.382874 -0.352600 0.843872 1441831209 -0.129883 0.382874 -0.352600 0.843872 1441831209 -0.129883 0.382874 -0.352600 0.843872 1441831209 -0.190125 0.297974 -0.304565 0.884460 1441831209 -0.190125 0.297974 -0.304565 0.884460 1441831209 -0.190125 0.297974 -0.304565 0.884460 1441831209 -0.190125 0.297974 -0.304565 0.884460 1441831209 -0.190125 0.297974 -0.304565 0.884460 1441831209 -0.190125 0.297974 -0.304565 0.884460 1441831209 -0.184021 0.265991 -0.262756 0.908997 1441831209 -0.184021 0.265991 -0.262756 0.908997 1441831209 -0.184021 0.265991 -0.262756 0.908997 1441831209 -0.184021 0.265991 -0.262756 0.908997 1441831209 -0.184021 0.265991 -0.262756 0.908997 1441831209 -0.184021 0.265991 -0.262756 0.908997 1441831209 -0.184021 0.265991 -0.262756 0.908997 1441831209 -0.121094 0.328918 -0.241272 0.904907 1441831209 -0.121094 0.328918 -0.241272 0.904907 1441831209 -0.121094 0.328918 -0.241272 0.904907 1441831209 -0.121094 0.328918 -0.241272 0.904907 1441831209 -0.121094 0.328918 -0.241272 0.904907 1441831209 -0.121094 0.328918 -0.241272 0.904907 1441831209 0.000244 0.432190 -0.204163 0.878357 1441831209 0.000244 0.432190 -0.204163 0.878357 1441831209 0.000244 0.432190 -0.204163 0.878357 1441831209 0.000244 0.432190 -0.204163 0.878357 1441831209 
0.169556 0.667236 0.011658 0.725098 1441831211 0.169556 0.667236 0.011658 0.725098 1441831211 0.169556 0.667236 0.011658 0.725098 1441831211 0.169556 0.667236 0.011658 0.725098 1441831211 0.169556 0.667236 0.011658 0.725098 1441831211 0.169556 0.667236 0.011658 0.725098 1441831211 0.173523 0.661865 0.002625 0.729187 1441831211 0.173523 0.661865 0.002625 0.729187 1441831211 0.173523 0.661865 0.002625 0.729187 1441831211 0.173523 0.661865 0.002625 0.729187 1441831211 0.173523 0.661865 0.002625 0.729187 1441831211 0.173523 0.661865 0.002625 0.729187 1441831211 0.173523 0.661865 0.002625 0.729187 1441831211 0.179077 0.652466 -0.007813 0.736267 1441831211 0.179077 0.652466 -0.007813 0.736267 1441831211 0.179077 0.652466 -0.007813 0.736267 1441831211 0.179077 0.652466 -0.007813 0.736267 1441831211 0.179077 0.652466 -0.007813 0.736267 1441831211 0.179077 0.652466 -0.007813 0.736267 1441831211 0.167114 0.648315 -0.007507 0.742676 1441831211 0.167114 0.648315 -0.007507 0.742676 1441831211 0.167114 0.648315 -0.007507 0.742676 1441831211 0.167114 0.648315 -0.007507 0.742676 1441831211 0.146851 0.641968 0.016479 0.752319 1441831211 0.146851 0.641968 0.016479 0.752319 1441831211 0.146851 0.641968 0.016479 0.752319 1441831211 0.146851 0.641968 0.016479 0.752319 1441831211 0.146851 0.641968 0.016479 0.752319 1441831211 0.146851 0.641968 0.016479 0.752319 1441831211 0.146851 0.641968 0.016479 0.752319 1441831211 0.157532 0.633301 0.004517 0.757629 1441831211 0.157532 0.633301 0.004517 0.757629 1441831211 0.157532 0.633301 0.004517 0.757629 1441831211 0.157532 0.633301 0.004517 0.757629 1441831211 0.157532 0.633301 0.004517 0.757629 1441831211 0.157532 0.633301 0.004517 0.757629 1441831211 0.169617 0.631042 -0.015015 0.756775 1441831211 0.169617 0.631042 -0.015015 0.756775 1441831211 0.169617 0.631042 -0.015015 0.756775 1441831211 0.169617 0.631042 -0.015015 0.756775 1441831211 0.169617 0.631042 -0.015015 0.756775 1441831211 0.169617 0.631042 -0.015015 0.756775 1441831211 0.169800 0.634827 -0.020020 0.753479 1441831211 0.169800 0.634827 -0.020020 0.753479 1441831211 0.169800 0.634827 -0.020020 0.753479 1441831211 0.169800 0.634827 -0.020020 0.753479 1441831211 0.169800 0.634827 -0.020020 0.753479 1441831211 0.169800 0.634827 -0.020020 0.753479 1441831211 0.160400 0.640747 -0.016296 0.750549 1441831211 0.160400 0.640747 -0.016296 0.750549 1441831211 0.160400 0.640747 -0.016296 0.750549 1441831211 0.160400 0.640747 -0.016296 0.750549 1441831211 0.160400 0.640747 -0.016296 0.750549 1441831211 0.160400 0.640747 -0.016296 0.750549 1441831211 0.160767 0.645874 -0.030029 0.745667 1441831211 0.160767 0.645874 -0.030029 0.745667 1441831211 0.160767 0.645874 -0.030029 0.745667 1441831211 0.160767 0.645874 -0.030029 0.745667 1441831212 0.160767 0.645874 -0.030029 0.745667 1441831212 0.160767 0.645874 -0.030029 0.745667 1441831212 0.173889 0.652954 -0.048279 0.735535 1441831212 0.173889 0.652954 -0.048279 0.735535 1441831212 0.173889 0.652954 -0.048279 0.735535 1441831212 0.173889 0.652954 -0.048279 0.735535 1441831212 0.173889 0.652954 -0.048279 0.735535 1441831212 0.173889 0.652954 -0.048279 0.735535 1441831212 0.173889 0.652954 -0.048279 0.735535 1441831212 0.195374 0.659790 -0.064087 0.722717 1441831212 0.195374 0.659790 -0.064087 0.722717 1441831212 0.195374 0.659790 -0.064087 0.722717 1441831212 0.195374 0.659790 -0.064087 0.722717 1441831212 0.195374 0.659790 -0.064087 0.722717 1441831212 0.195374 0.659790 -0.064087 0.722717 1441831212 0.195374 0.659790 -0.064087 0.722717 1441831212 0.221069 0.664490 -0.075317 0.709778 1441831212 0.221069 0.664490 -0.075317 0.709778 1441831212 0.221069 0.664490 -0.075317 0.709778 1441831212 0.221069 0.664490 -0.075317 0.709778 1441831212 0.221069 0.664490 -0.075317 0.709778 1441831212 0.221069 0.664490 -0.075317 0.709778 1441831212 0.234253 0.666809 -0.081055 0.702698 1441831212 0.234253 0.666809 -0.081055 0.702698 1441831212 0.234253 0.666809 -0.081055 0.702698 1441831212 0.234253 0.666809 -0.081055 0.702698 1441831212 0.234253 0.666809 -0.081055 0.702698 1441831212 0.234253 0.666809 -0.081055 0.702698 1441831212 0.241455 0.670715 -0.082214 0.696411 1441831212 0.241455 0.670715 -0.082214 0.696411 1441831212 0.226196 0.674927 -0.070801 0.698730 1441831212 0.226196 0.674927 -0.070801 0.698730 1441831212 0.226196 0.674927 -0.070801 0.698730 1441831212 0.226196 0.674927 -0.070801 0.698730 1441831212 0.226196 0.674927 -0.070801 0.698730 1441831212 0.226196 0.674927 -0.070801 0.698730 1441831212 0.200500 0.679077 -0.043396 0.704773 1441831212 0.200500 0.679077 -0.043396 0.704773 1441831212 0.200500 0.679077 -0.043396 0.704773 1441831212 0.200500 0.679077 -0.043396 0.704773 1441831212 0.200500 0.679077 -0.043396 0.704773 1441831212 0.200500 0.679077 -0.043396 0.704773 1441831212 0.200500 0.679077 -0.043396 0.704773 1441831212 0.169739 0.679382 -0.004517 0.713806 1441831212 0.169739 0.679382 -0.004517 0.713806 1441831212 0.169739 0.679382 -0.004517 0.713806 1441831212 0.169739 0.679382 -0.004517 0.713806 1441831212 0.169739 0.679382 -0.004517 0.713806 1441831212 0.141113 0.668823 0.040039 0.728699 1441831212 0.141113 0.668823 0.040039 0.728699 1441831212 0.141113 0.668823 0.040039 0.728699 1441831212 0.141113 0.668823 0.040039 0.728699 1441831212 0.141113 0.668823 0.040039 0.728699 1441831212 0.139099 0.649963 0.057800 0.744812 1441831212 0.139099 0.649963 0.057800 0.744812 1441831212 0.139099 0.649963 0.057800 0.744812 1441831212 0.139099 0.649963 0.057800 0.744812 1441831212 0.139099 0.649963 0.057800 0.744812 1441831212 0.139099 0.649963 0.057800 0.744812 1441831212 0.139099 0.649963 0.057800 0.744812 1441831212 0.145813 0.636230 0.045776 0.756165 1441831212 0.145813 0.636230 0.045776 0.756165 1441831212 0.145813 0.636230 0.045776 0.756165 1441831212 0.145813 0.636230 0.045776 0.756165 1441831212 0.145813 0.636230 0.045776 0.756165 1441831212 0.155273 0.629089 0.019104 0.761414 1441831212 0.155273 0.629089 0.019104 0.761414 1441831212 0.155273 0.629089 0.019104 0.761414 1441831212 0.155273 0.629089 0.019104 0.761414 1441831212 0.155273 0.629089 0.019104 0.761414 1441831212 0.149414 0.628052 0.002502 0.763611 1441831212 0.149414 0.628052 0.002502 0.763611 1441831212 0.149414 0.628052 0.002502 0.763611 1441831212 0.149414 0.628052 0.002502 0.763611 1441831212 0.149414 0.628052 0.002502 0.763611 1441831212 0.149414 0.628052 0.002502 0.763611 1441831212 0.149414 0.628052 0.002502 0.763611 1441831212 0.142456 0.630188 -0.015381 0.763000 1441831212 0.142456 0.630188 -0.015381 0.763000 1441831212 0.142456 0.630188 -0.015381 0.763000 1441831212 0.142456 0.630188 -0.015381 0.763000 1441831212 0.142456 0.630188 -0.015381 0.763000 1441831212 0.142456 0.630188 -0.015381 0.763000 1441831212 0.146851 0.637695 -0.033020 0.755371 1441831212 0.146851 0.637695 -0.033020 0.755371 1441831212 0.146851 0.637695 -0.033020 0.755371 1441831212 0.146851 0.637695 -0.033020 0.755371 1441831212 0.146851 0.637695 -0.033020 0.755371 1441831212 0.146851 0.637695 -0.033020 0.755371 1441831212 0.162598 0.646423 -0.041748 0.744202 1441831212 0.162598 0.646423 -0.041748 0.744202 1441831212 0.162598 0.646423 -0.041748 0.744202 1441831212 0.162598 0.646423 -0.041748 0.744202 1441831212 0.162598 0.646423 -0.041748 0.744202 1441831212 0.162598 0.646423 -0.041748 0.744202 1441831212 0.162598 0.646423 -0.041748 0.744202 1441831212 0.184143 0.654053 -0.049622 0.731934 1441831212 0.184143 0.654053 -0.049622 0.731934 1441831212 0.184143 0.654053 -0.049622 0.731934 1441831212 0.184143 0.654053 -0.049622 0.731934 1441831212 0.184143 0.654053 -0.049622 0.731934 1441831212 0.184143 0.654053 -0.049622 0.731934 1441831212 0.204590 0.659546 -0.060669 0.720642 1441831212 0.204590 0.659546 -0.060669 0.720642 1441831212 0.204590 0.659546 -0.060669 0.720642 1441831212 0.204590 0.659546 -0.060669 0.720642 1441831212 0.204590 0.659546 -0.060669 0.720642 1441831212 0.204590 0.659546 -0.060669 0.720642 1441831213 0.204590 0.659546 -0.060669 0.720642 1441831213 0.215820 0.665894 -0.065674 0.711060 1441831213 0.215820 0.665894 -0.065674 0.711060 1441831213 0.215820 0.665894 -0.065674 0.711060 1441831213 0.215820 0.665894 -0.065674 0.711060 1441831213 0.215820 0.665894 -0.065674 0.711060 1441831213 0.207092 0.666931 -0.064331 0.712830 1441831213 0.207092 0.666931 -0.064331 0.712830 1441831213 0.207092 0.666931 -0.064331 0.712830 1441831213 0.207092 0.666931 -0.064331 0.712830 1441831213 0.207092 0.666931 -0.064331 0.712830 1441831213 0.207092 0.666931 -0.064331 0.712830 1441831213 0.207092 0.666931 -0.064331 0.712830 1441831213 0.189087 0.671936 -0.027466 0.715515 1441831213 0.189087 0.671936 -0.027466 0.715515 1441831213 0.189087 0.671936 -0.027466 0.715515 1441831213 0.189087 0.671936 -0.027466 0.715515 1441831213 0.189087 0.671936 -0.027466 0.715515 1441831213 0.189087 0.671936 -0.027466 0.715515 1441831213 0.198608 0.667786 -0.016479 0.717102 1441831213 0.198608 0.667786 -0.016479 0.717102 1441831213 0.198608 0.667786 -0.016479 0.717102 1441831213 0.198608 0.667786 -0.016479 0.717102 1441831213 0.198608 0.667786 -0.016479 0.717102 1441831213 0.198608 0.667786 -0.016479 0.717102 1441831213 0.214905 0.660950 -0.002930 0.718933 1441831213 0.214905 0.660950 -0.002930 0.718933 1441831213 0.214905 0.660950 -0.002930 0.718933 1441831213 0.214905 0.660950 -0.002930 0.718933 1441831213 0.214905 0.660950 -0.002930 0.718933 1441831213 0.214905 0.660950 -0.002930 0.718933 1441831213 0.230713 0.654907 -0.004639 0.719543 1441831213 0.230713 0.654907 -0.004639 0.719543 1441831213 0.230713 0.654907 -0.004639 0.719543 1441831213 0.230713 0.654907 -0.004639 0.719543 1441831213 0.230713 0.654907 -0.004639 0.719543 1441831213 0.230713 0.654907 -0.004639 0.719543 1441831213 0.241882 0.650940 -0.017456 0.719299 1441831213 0.241882 0.650940 -0.017456 0.719299 1441831213 0.241882 0.650940 -0.017456 0.719299 1441831213 0.241882 0.650940 -0.017456 0.719299 1441831213 0.241882 0.650940 -0.017456 0.719299 1441831213 0.241882 0.650940 -0.017456 0.719299 1441831213 0.243103 0.651245 -0.024780 0.718384 1441831213 0.243103 0.651245 -0.024780 0.718384 1441831213 0.243103 0.651245 -0.024780 0.718384 1441831213 0.243103 0.651245 -0.024780 0.718384 1441831213 0.243103 0.651245 -0.024780 0.718384 1441831213 0.243103 0.651245 -0.024780 0.718384 1441831213 0.238159 0.653564 -0.036743 0.717407 1441831213 0.238159 0.653564 -0.036743 0.717407 1441831213 0.238159 0.653564 -0.036743 0.717407 1441831213 0.238159 0.653564 -0.036743 0.717407 1441831213 0.238159 0.653564 -0.036743 0.717407 1441831213 0.237671 0.655334 -0.058716 0.714478 1441831213 0.237671 0.655334 -0.058716 0.714478 1441831213 0.237671 0.655334 -0.058716 0.714478 1441831213 0.237671 0.655334 -0.058716 0.714478 1441831213 0.237671 0.655334 -0.058716 0.714478 1441831213 0.236389 0.657166 -0.072693 0.711914 1441831213 0.236389 0.657166 -0.072693 0.711914 1441831213 0.236389 0.657166 -0.072693 0.711914 1441831213 0.236389 0.657166 -0.072693 0.711914 1441831213 0.236389 0.657166 -0.072693 0.711914 1441831213 0.236389 0.657166 -0.072693 0.711914 1441831213 0.236389 0.657166 -0.072693 0.711914 1441831213 0.240173 0.659668 -0.079041 0.707703 1441831213 0.240173 0.659668 -0.079041 0.707703 1441831213 0.240173 0.659668 -0.079041 0.707703 1441831213 0.240173 0.659668 -0.079041 0.707703 1441831213 0.240173 0.659668 -0.079041 0.707703 1441831213 0.246033 0.665039 -0.077271 0.700806 1441831213 0.246033 0.665039 -0.077271 0.700806 1441831213 0.246033 0.665039 -0.077271 0.700806 1441831213 0.246033 0.665039 -0.077271 0.700806 1441831213 0.246033 0.665039 -0.077271 0.700806 1441831213 0.246033 0.665039 -0.077271 0.700806 1441831213 0.246033 0.665039 -0.077271 0.700806 1441831213 0.252747 0.665588 -0.075806 0.698059 1441831213 0.252747 0.665588 -0.075806 0.698059 1441831213 0.252747 0.665588 -0.075806 0.698059 1441831213 0.252747 0.665588 -0.075806 0.698059 1441831213 0.252747 0.665588 -0.075806 0.698059 1441831213 0.252747 0.665588 -0.075806 0.698059 1441831213 0.250977 0.666687 -0.076111 0.697632 1441831213 0.250977 0.666687 -0.076111 0.697632 1441831213 0.250977 0.666687 -0.076111 0.697632 1441831213 0.250977 0.666687 -0.076111 0.697632 1441831213 0.250977 0.666687 -0.076111 0.697632 1441831213 0.250977 0.666687 -0.076111 0.697632 1441831213 0.232666 0.664856 -0.068848 0.706421 1441831213 0.232666 0.664856 -0.068848 0.706421 1441831213 0.232666 0.664856 -0.068848 0.706421 1441831213 0.232666 0.664856 -0.068848 0.706421 1441831213 0.232666 0.664856 -0.068848 0.706421 1441831213 0.232666 0.664856 -0.068848 0.706421 1441831213 0.212891 0.661987 -0.056091 0.716370 1441831213 0.212891 0.661987 -0.056091 0.716370 1441831213 0.212891 0.661987 -0.056091 0.716370 1441831213 0.212891 0.661987 -0.056091 0.716370 1441831213 0.212891 0.661987 -0.056091 0.716370 1441831213 0.212891 0.661987 -0.056091 0.716370 1441831213 0.206177 0.655762 -0.049683 0.724487 1441831213 0.206177 0.655762 -0.049683 0.724487 1441831213 0.206177 0.655762 -0.049683 0.724487 1441831213 0.206177 0.655762 -0.049683 0.724487 1441831213 0.230469 0.643616 -0.062622 0.727112 1441831214 0.230469 0.643616 -0.062622 0.727112 1441831214 0.230469 0.643616 -0.062622 0.727112 1441831214 0.230469 0.643616 -0.062622 0.727112 1441831214 0.253357 0.635010 -0.072021 0.726135 1441831214 0.253357 0.635010 -0.072021 0.726135 1441831214 0.253357 0.635010 -0.072021 0.726135 1441831214 0.253357 0.635010 -0.072021 0.726135 1441831214 0.253357 0.635010 -0.072021 0.726135 1441831214 0.253357 0.635010 -0.072021 0.726135 1441831214 0.266296 0.637329 -0.071960 0.719482 1441831214 0.266296 0.637329 -0.071960 0.719482 1441831214 0.266296 0.637329 -0.071960 0.719482 1441831214 0.266296 0.637329 -0.071960 0.719482 1441831214 0.266296 0.637329 -0.071960 0.719482 1441831214 0.266296 0.637329 -0.071960 0.719482 1441831214 0.262329 0.644043 -0.064453 0.715637 1441831214 0.262329 0.644043 -0.064453 0.715637 1441831214 0.262329 0.644043 -0.064453 0.715637 1441831214 0.262329 0.644043 -0.064453 0.715637 1441831214 0.262329 0.644043 -0.064453 0.715637 1441831214 0.262329 0.644043 -0.064453 0.715637 1441831214 0.262329 0.644043 -0.064453 0.715637 1441831214 0.253967 0.648865 -0.058777 0.714783 1441831214 0.253967 0.648865 -0.058777 0.714783 1441831214 0.253967 0.648865 -0.058777 0.714783 1441831214 0.253967 0.648865 -0.058777 0.714783 1441831214 0.253967 0.648865 -0.058777 0.714783 1441831214 0.253967 0.648865 -0.058777 0.714783 1441831214 0.247681 0.654419 -0.048950 0.712646 1441831214 0.247681 0.654419 -0.048950 0.712646 1441831214 0.247681 0.654419 -0.048950 0.712646 1441831214 0.247681 0.654419 -0.048950 0.712646 1441831214 0.247681 0.654419 -0.048950 0.712646 1441831214 0.247681 0.654419 -0.048950 0.712646 1441831214 0.245850 0.659973 -0.027527 0.709290 1441831214 0.245850 0.659973 -0.027527 0.709290 1441831214 0.245850 0.659973 -0.027527 0.709290 1441831214 0.245850 0.659973 -0.027527 0.709290 1441831214 0.245850 0.659973 -0.027527 0.709290 1441831214 0.245850 0.659973 -0.027527 0.709290 1441831214 0.251953 0.663208 -0.011719 0.704590 1441831214 0.251953 0.663208 -0.011719 0.704590 1441831214 0.251953 0.663208 -0.011719 0.704590 1441831214 0.251953 0.663208 -0.011719 0.704590 1441831214 0.251953 0.663208 -0.011719 0.704590 1441831214 0.249207 0.665649 0.015686 0.703186 1441831214 0.249207 0.665649 0.015686 0.703186 1441831214 0.249207 0.665649 0.015686 0.703186 1441831214 0.249207 0.665649 0.015686 0.703186 1441831214 0.249207 0.665649 0.015686 0.703186 1441831214 0.249207 0.665649 0.015686 0.703186 1441831214 0.241089 0.664795 0.031738 0.706299 1441831214 0.241089 0.664795 0.031738 0.706299 1441831214 0.241089 0.664795 0.031738 0.706299 1441831214 0.241089 0.664795 0.031738 0.706299 1441831214 0.241089 0.664795 0.031738 0.706299 1441831214 0.241089 0.664795 0.031738 0.706299 1441831214 0.234009 0.660767 0.026672 0.712646 1441831214 0.234009 0.660767 0.026672 0.712646 1441831214 0.234009 0.660767 0.026672 0.712646 1441831214 0.234009 0.660767 0.026672 0.712646 1441831214 0.234009 0.660767 0.026672 0.712646 1441831214 0.218933 0.654480 0.015564 0.723450 1441831214 0.218933 0.654480 0.015564 0.723450 1441831214 0.218933 0.654480 0.015564 0.723450 1441831214 0.218933 0.654480 0.015564 0.723450 1441831214 0.218933 0.654480 0.015564 0.723450 1441831214 0.218933 0.654480 0.015564 0.723450 1441831214 0.199829 0.647522 0.005005 0.735291 1441831214 0.199829 0.647522 0.005005 0.735291 1441831214 0.199829 0.647522 0.005005 0.735291 1441831214 0.199829 0.647522 0.005005 0.735291 1441831214 0.199829 0.647522 0.005005 0.735291 1441831214 0.199829 0.647522 0.005005 0.735291 1441831214 0.199829 0.647522 0.005005 0.735291 1441831214 0.197876 0.641052 -0.013611 0.741394 1441831214 0.197876 0.641052 -0.013611 0.741394 1441831214 0.197876 0.641052 -0.013611 0.741394 1441831214 0.197876 0.641052 -0.013611 0.741394 1441831214 0.197876 0.641052 -0.013611 0.741394 1441831214 0.197876 0.641052 -0.013611 0.741394 1441831214 0.228882 0.633118 -0.051270 0.737610 1441831214 0.228882 0.633118 -0.051270 0.737610 1441831214 0.228882 0.633118 -0.051270 0.737610 1441831214 0.228882 0.633118 -0.051270 0.737610 1441831214 0.228882 0.633118 -0.051270 0.737610 1441831214 0.228882 0.633118 -0.051270 0.737610 1441831214 0.250427 0.623230 -0.084961 0.735901 1441831214 0.250427 0.623230 -0.084961 0.735901 1441831214 0.250427 0.623230 -0.084961 0.735901 1441831214 0.250427 0.623230 -0.084961 0.735901 1441831214 0.250427 0.623230 -0.084961 0.735901 1441831214 0.250427 0.623230 -0.084961 0.735901 1441831214 0.250427 0.623230 -0.084961 0.735901 1441831214 0.256958 0.625305 -0.096497 0.730469 1441831214 0.256958 0.625305 -0.096497 0.730469 1441831214 0.256958 0.625305 -0.096497 0.730469 1441831214 0.256958 0.625305 -0.096497 0.730469 1441831214 0.256958 0.625305 -0.096497 0.730469 1441831214 0.256958 0.625305 -0.096497 0.730469 1441831214 0.265198 0.629456 -0.112427 0.721619 1441831214 0.265198 0.629456 -0.112427 0.721619 1441831214 0.265198 0.629456 -0.112427 0.721619 1441831214 0.265198 0.629456 -0.112427 0.721619 1441831214 0.265198 0.629456 -0.112427 0.721619 1441831214 0.265198 0.629456 -0.112427 0.721619 1441831214 0.259216 0.635315 -0.111206 0.718872 1441831215 0.259216 0.635315 -0.111206 0.718872 1441831215 0.259216 0.635315 -0.111206 0.718872 1441831215 0.259216 0.635315 -0.111206 0.718872 1441831215 0.259216 0.635315 -0.111206 0.718872 1441831215 0.259216 0.635315 -0.111206 0.718872 1441831215 0.245056 0.653198 -0.086670 0.711060 1441831215 0.245056 0.653198 -0.086670 0.711060 1441831215 0.245056 0.653198 -0.086670 0.711060 1441831215 0.245056 0.653198 -0.086670 0.711060 1441831215 0.245056 0.653198 -0.086670 0.711060 1441831215 0.245056 0.653198 -0.086670 0.711060 1441831215 0.265381 0.660522 -0.081726 0.697449 1441831215 0.265381 0.660522 -0.081726 0.697449 1441831215 0.265381 0.660522 -0.081726 0.697449 1441831215 0.265381 0.660522 -0.081726 0.697449 1441831215 0.265381 0.660522 -0.081726 0.697449 1441831215 0.278687 0.671631 -0.064941 0.683289 1441831215 0.278687 0.671631 -0.064941 0.683289 1441831215 0.278687 0.671631 -0.064941 0.683289 1441831215 0.278687 0.671631 -0.064941 0.683289 1441831215 0.278687 0.671631 -0.064941 0.683289 1441831215 0.278687 0.671631 -0.064941 0.683289 1441831215 0.278687 0.671631 -0.064941 0.683289 1441831215 0.279480 0.682068 -0.027588 0.675110 1441831215 0.279480 0.682068 -0.027588 0.675110 1441831215 0.279480 0.682068 -0.027588 0.675110 1441831215 0.279480 0.682068 -0.027588 0.675110 1441831215 0.279480 0.682068 -0.027588 0.675110 1441831215 0.279480 0.682068 -0.027588 0.675110 1441831215 0.283752 0.680054 -0.008606 0.675903 1441831215 0.283752 0.680054 -0.008606 0.675903 1441831215 0.283752 0.680054 -0.008606 0.675903 1441831215 0.283752 0.680054 -0.008606 0.675903 1441831215 0.283752 0.680054 -0.008606 0.675903 1441831215 0.283752 0.680054 -0.008606 0.675903 1441831215 0.288513 0.671387 -0.009216 0.682495 1441831215 0.288513 0.671387 -0.009216 0.682495 1441831215 0.288513 0.671387 -0.009216 0.682495 1441831215 0.288513 0.671387 -0.009216 0.682495 1441831215 0.288513 0.671387 -0.009216 0.682495 1441831215 0.288513 0.671387 -0.009216 0.682495 1441831215 0.273804 0.664368 -0.008057 0.695374 1441831215 0.273804 0.664368 -0.008057 0.695374 1441831215 0.273804 0.664368 -0.008057 0.695374 1441831215 0.273804 0.664368 -0.008057 0.695374 1441831215 0.273804 0.664368 -0.008057 0.695374 1441831215 0.273804 0.664368 -0.008057 0.695374 1441831215 0.251953 0.655518 -0.007874 0.711792 1441831215 0.251953 0.655518 -0.007874 0.711792 1441831215 0.251953 0.655518 -0.007874 0.711792 1441831215 0.251953 0.655518 -0.007874 0.711792 1441831215 0.251953 0.655518 -0.007874 0.711792 1441831215 0.251953 0.655518 -0.007874 0.711792 1441831215 0.257996 0.638000 -0.034546 0.724609 1441831215 0.257996 0.638000 -0.034546 0.724609 1441831215 0.257996 0.638000 -0.034546 0.724609 1441831215 0.257996 0.638000 -0.034546 0.724609 1441831215 0.257996 0.638000 -0.034546 0.724609 1441831215 0.257996 0.638000 -0.034546 0.724609 1441831215 0.289001 0.616089 -0.080994 0.728149 1441831215 0.289001 0.616089 -0.080994 0.728149 1441831215 0.289001 0.616089 -0.080994 0.728149 1441831215 0.289001 0.616089 -0.080994 0.728149 1441831215 0.300903 0.606628 -0.112488 0.727112 1441831215 0.300903 0.606628 -0.112488 0.727112 1441831215 0.300903 0.606628 -0.112488 0.727112 1441831215 0.300903 0.606628 -0.112488 0.727112 1441831215 0.300903 0.606628 -0.112488 0.727112 1441831215 0.293823 0.613586 -0.118225 0.723206 1441831215 0.293823 0.613586 -0.118225 0.723206 1441831215 0.293823 0.613586 -0.118225 0.723206 1441831215 0.293823 0.613586 -0.118225 0.723206 1441831215 0.282654 0.620728 -0.120850 0.721191 1441831215 0.282654 0.620728 -0.120850 0.721191 1441831215 0.282654 0.620728 -0.120850 0.721191 1441831215 0.282654 0.620728 -0.120850 0.721191 1441831215 0.282654 0.620728 -0.120850 0.721191 1441831215 0.282654 0.620728 -0.120850 0.721191 1441831215 0.258484 0.626038 -0.111023 0.727234 1441831215 0.258484 0.626038 -0.111023 0.727234 1441831215 0.258484 0.626038 -0.111023 0.727234 1441831215 0.258484 0.626038 -0.111023 0.727234 1441831215 0.258484 0.626038 -0.111023 0.727234 1441831215 0.258484 0.626038 -0.111023 0.727234 1441831215 0.232056 0.638184 -0.079529 0.729736 1441831215 0.232056 0.638184 -0.079529 0.729736 1441831215 0.232056 0.638184 -0.079529 0.729736 1441831215 0.232056 0.638184 -0.079529 0.729736 1441831215 0.232056 0.638184 -0.079529 0.729736 1441831215 0.232056 0.638184 -0.079529 0.729736 1441831215 0.232056 0.638184 -0.079529 0.729736 1441831215 0.224182 0.647339 -0.051575 0.726624 1441831215 0.224182 0.647339 -0.051575 0.726624 1441831215 0.224182 0.647339 -0.051575 0.726624 1441831215 0.224182 0.647339 -0.051575 0.726624 1441831215 0.224182 0.647339 -0.051575 0.726624 1441831215 0.224182 0.647339 -0.051575 0.726624 1441831215 0.223145 0.658020 -0.024231 0.718689 1441831215 0.223145 0.658020 -0.024231 0.718689 1441831215 0.223145 0.658020 -0.024231 0.718689 1441831215 0.223145 0.658020 -0.024231 0.718689 1441831215 0.223145 0.658020 -0.024231 0.718689 1441831215 0.225037 0.666382 0.001648 0.710754 1441831215 0.225037 0.666382 0.001648 0.710754 1441831216 0.225037 0.666382 0.001648 0.710754 1441831216 0.225037 0.666382 0.001648 0.710754 1441831216 0.225037 0.666382 0.001648 0.710754 1441831216 0.225037 0.666382 0.001648 0.710754 1441831216 0.207336 0.679565 0.046021 0.702087 1441831216 0.207336 0.679565 0.046021 0.702087 1441831216 0.207336 0.679565 0.046021 0.702087 1441831216 0.207336 0.679565 0.046021 0.702087 1441831216 0.207336 0.679565 0.046021 0.702087 1441831216 0.204407 0.679077 0.064941 0.701965 1441831216 0.204407 0.679077 0.064941 0.701965 1441831216 0.204407 0.679077 0.064941 0.701965 1441831216 0.204407 0.679077 0.064941 0.701965 1441831216 0.204407 0.679077 0.064941 0.701965 1441831216 0.204407 0.679077 0.064941 0.701965 1441831216 0.204407 0.679077 0.064941 0.701965 1441831216 0.187988 0.674255 0.073853 0.710266 1441831216 0.187988 0.674255 0.073853 0.710266 1441831216 0.187988 0.674255 0.073853 0.710266 1441831216 0.187988 0.674255 0.073853 0.710266 1441831216 0.187988 0.674255 0.073853 0.710266 1441831216 0.187988 0.674255 0.073853 0.710266 1441831216 0.176636 0.666748 0.073425 0.720215 1441831216 0.176636 0.666748 0.073425 0.720215 1441831216 0.176636 0.666748 0.073425 0.720215 1441831216 0.176636 0.666748 0.073425 0.720215 1441831216 0.176636 0.666748 0.073425 0.720215 1441831216 0.176636 0.666748 0.073425 0.720215 1441831216 0.176636 0.666748 0.073425 0.720215 1441831216 0.185547 0.661438 0.050049 0.724915 1441831216 0.185547 0.661438 0.050049 0.724915 1441831216 0.185547 0.661438 0.050049 0.724915 1441831216 0.185547 0.661438 0.050049 0.724915 1441831216 0.185547 0.661438 0.050049 0.724915 1441831216 0.185547 0.661438 0.050049 0.724915 1441831216 0.213135 0.654663 0.011353 0.725159 1441831216 0.213135 0.654663 0.011353 0.725159 1441831216 0.213135 0.654663 0.011353 0.725159 1441831216 0.213135 0.654663 0.011353 0.725159 1441831216 0.213135 0.654663 0.011353 0.725159 1441831216 0.228333 0.656494 -0.010864 0.718811 1441831216 0.228333 0.656494 -0.010864 0.718811 1441831216 0.228333 0.656494 -0.010864 0.718811 1441831216 0.228333 0.656494 -0.010864 0.718811 1441831216 0.228333 0.656494 -0.010864 0.718811 1441831216 0.228333 0.656494 -0.010864 0.718811 1441831216 0.228333 0.656494 -0.010864 0.718811 1441831216 0.235352 0.660522 -0.024109 0.712524 1441831216 0.235352 0.660522 -0.024109 0.712524 1441831216 0.235352 0.660522 -0.024109 0.712524 1441831216 0.235352 0.660522 -0.024109 0.712524 1441831216 0.235352 0.660522 -0.024109 0.712524 1441831216 0.235352 0.660522 -0.024109 0.712524 1441831216 0.232483 0.665283 -0.031006 0.708740 1441831216 0.232483 0.665283 -0.031006 0.708740 1441831216 0.232483 0.665283 -0.031006 0.708740 1441831216 0.232483 0.665283 -0.031006 0.708740 1441831216 0.232483 0.665283 -0.031006 0.708740 1441831216 0.232483 0.665283 -0.031006 0.708740 1441831216 0.232483 0.665283 -0.031006 0.708740 1441831216 0.219543 0.666016 -0.033813 0.712036 1441831216 0.219543 0.666016 -0.033813 0.712036 1441831216 0.219543 0.666016 -0.033813 0.712036 1441831216 0.219543 0.666016 -0.033813 0.712036 1441831216 0.219543 0.666016 -0.033813 0.712036 1441831216 0.215942 0.670654 -0.030457 0.708923 1441831216 0.215942 0.670654 -0.030457 0.708923 1441831216 0.215942 0.670654 -0.030457 0.708923 1441831216 0.215942 0.670654 -0.030457 0.708923 1441831216 0.215942 0.670654 -0.030457 0.708923 1441831216 0.215942 0.670654 -0.030457 0.708923 1441831216 0.215942 0.670654 -0.030457 0.708923 1441831216 0.227051 0.674011 -0.031067 0.702209 1441831216 0.227051 0.674011 -0.031067 0.702209 1441831216 0.227051 0.674011 -0.031067 0.702209 1441831216 0.227051 0.674011 -0.031067 0.702209 1441831216 0.227051 0.674011 -0.031067 0.702209 1441831216 0.226746 0.679810 -0.013367 0.697266 1441831216 0.226746 0.679810 -0.013367 0.697266 1441831216 0.226746 0.679810 -0.013367 0.697266 1441831216 0.226746 0.679810 -0.013367 0.697266 1441831216 0.226746 0.679810 -0.013367 0.697266 1441831216 0.226746 0.679810 -0.013367 0.697266 1441831216 0.223450 0.683350 0.010254 0.694946 1441831216 0.223450 0.683350 0.010254 0.694946 1441831216 0.223450 0.683350 0.010254 0.694946 1441831216 0.223450 0.683350 0.010254 0.694946 1441831216 0.223450 0.683350 0.010254 0.694946 1441831216 0.223450 0.683350 0.010254 0.694946 1441831216 0.223450 0.683350 0.010254 0.694946 1441831216 0.211304 0.684204 0.034363 0.697083 1441831216 0.211304 0.684204 0.034363 0.697083 1441831216 0.211304 0.684204 0.034363 0.697083 1441831216 0.211304 0.684204 0.034363 0.697083 1441831216 0.211304 0.684204 0.034363 0.697083 1441831216 0.211304 0.684204 0.034363 0.697083 1441831216 0.204773 0.675659 0.031372 0.707458 1441831216 0.204773 0.675659 0.031372 0.707458 1441831216 0.204773 0.675659 0.031372 0.707458 1441831216 0.204773 0.675659 0.031372 0.707458 1441831216 0.204773 0.675659 0.031372 0.707458 1441831216 
0.199402 0.683472 -0.007263 0.702087 1441831218 0.221619 0.688904 -0.001038 0.690063 1441831218 0.221619 0.688904 -0.001038 0.690063 1441831218 0.221619 0.688904 -0.001038 0.690063 1441831218 0.221619 0.688904 -0.001038 0.690063 1441831218 0.221619 0.688904 -0.001038 0.690063 1441831219 0.221619 0.688904 -0.001038 0.690063 1441831219 0.249146 0.699951 -0.020508 0.668884 1441831219 0.249146 0.699951 -0.020508 0.668884 1441831219 0.249146 0.699951 -0.020508 0.668884 1441831219 0.249146 0.699951 -0.020508 0.668884 1441831219 0.249146 0.699951 -0.020508 0.668884 1441831219 0.249146 0.699951 -0.020508 0.668884 1441831219 0.266541 0.727600 -0.003052 0.632019 1441831219 0.266541 0.727600 -0.003052 0.632019 1441831219 0.266541 0.727600 -0.003052 0.632019 1441831219 0.266541 0.727600 -0.003052 0.632019 1441831219 0.266541 0.727600 -0.003052 0.632019 1441831219 0.266541 0.727600 -0.003052 0.632019 1441831219 0.240173 0.746887 0.047180 0.618164 1441831219 0.240173 0.746887 0.047180 0.618164 1441831219 0.240173 0.746887 0.047180 0.618164 1441831219 0.240173 0.746887 0.047180 0.618164 1441831219 0.240173 0.746887 0.047180 0.618164 1441831219 0.240173 0.746887 0.047180 0.618164 1441831219 0.240173 0.746887 0.047180 0.618164 1441831219 0.204224 0.706604 0.005310 0.677368 1441831219 0.204224 0.706604 0.005310 0.677368 1441831219 0.204224 0.706604 0.005310 0.677368 1441831219 0.204224 0.706604 0.005310 0.677368 1441831219 0.204224 0.706604 0.005310 0.677368 1441831219 0.075684 0.621277 -0.161743 0.762939 1441831219 0.075684 0.621277 -0.161743 0.762939 1441831219 -0.115051 0.469482 -0.335510 0.808533 1441831219 -0.115051 0.469482 -0.335510 0.808533 1441831219 -0.115051 0.469482 -0.335510 0.808533 1441831219 -0.115051 0.469482 -0.335510 0.808533 1441831219 -0.115051 0.469482 -0.335510 0.808533 1441831219 -0.115051 0.469482 -0.335510 0.808533 1441831219 -0.115051 0.469482 -0.335510 0.808533 1441831219 -0.246521 0.309570 -0.374634 0.838440 1441831219 -0.246521 0.309570 -0.374634 0.838440 1441831219 -0.246521 0.309570 -0.374634 0.838440 1441831219 -0.246521 0.309570 -0.374634 0.838440 1441831219 -0.246521 0.309570 -0.374634 0.838440 1441831219 -0.246521 0.309570 -0.374634 0.838440 1441831219 -0.233948 0.159973 -0.273132 0.919250 1441831219 -0.233948 0.159973 -0.273132 0.919250 1441831219 -0.233948 0.159973 -0.273132 0.919250 1441831219 -0.233948 0.159973 -0.273132 0.919250 1441831219 -0.233948 0.159973 -0.273132 0.919250 1441831219 -0.233948 0.159973 -0.273132 0.919250 1441831219 -0.196960 0.131592 -0.270569 0.933105 1441831219 -0.196960 0.131592 -0.270569 0.933105 1441831219 -0.196960 0.131592 -0.270569 0.933105 1441831219 -0.196960 0.131592 -0.270569 0.933105 1441831219 -0.196960 0.131592 -0.270569 0.933105 1441831219 -0.196960 0.131592 -0.270569 0.933105 1441831219 -0.196960 0.131592 -0.270569 0.933105 1441831219 -0.117310 0.228638 -0.265320 0.929260 1441831219 -0.117310 0.228638 -0.265320 0.929260 1441831219 -0.117310 0.228638 -0.265320 0.929260 1441831219 -0.117310 0.228638 -0.265320 0.929260 1441831219 -0.117310 0.228638 -0.265320 0.929260 1441831219 -0.117310 0.228638 -0.265320 0.929260 1441831219 0.015625 0.364258 -0.245483 0.898193 1441831219 0.015625 0.364258 -0.245483 0.898193 1441831219 0.015625 0.364258 -0.245483 0.898193 1441831219 0.015625 0.364258 -0.245483 0.898193 1441831219 0.015625 0.364258 -0.245483 0.898193 1441831219 0.015625 0.364258 -0.245483 0.898193 1441831219 0.015625 0.364258 -0.245483 0.898193 1441831219 0.164001 0.485168 -0.161316 0.843567 1441831219 0.164001 0.485168 -0.161316 0.843567 1441831219 0.164001 0.485168 -0.161316 0.843567 1441831219 0.164001 0.485168 -0.161316 0.843567 1441831219 0.164001 0.485168 -0.161316 0.843567 1441831219 0.164001 0.485168 -0.161316 0.843567 1441831219 0.280762 0.575867 -0.069214 0.764648 1441831219 0.280762 0.575867 -0.069214 0.764648 1441831219 0.280762 0.575867 -0.069214 0.764648 1441831219 0.280762 0.575867 -0.069214 0.764648 1441831219 0.280762 0.575867 -0.069214 0.764648 1441831219 0.280762 0.575867 -0.069214 0.764648 1441831219 0.371094 0.626160 0.007263 0.685608 1441831219 0.371094 0.626160 0.007263 0.685608 1441831219 0.371094 0.626160 0.007263 0.685608 1441831219 0.371094 0.626160 0.007263 0.685608 1441831219 0.371094 0.626160 0.007263 0.685608 1441831219 0.371094 0.626160 0.007263 0.685608 1441831219 0.427551 0.641785 0.057800 0.633972 1441831219 0.427551 0.641785 0.057800 0.633972 1441831219 0.427551 0.641785 0.057800 0.633972 1441831219 0.427551 0.641785 0.057800 0.633972 1441831219 0.427551 0.641785 0.057800 0.633972 1441831219 0.427551 0.641785 0.057800 0.633972 1441831219 0.411865 0.666931 0.109619 0.611084 1441831219 0.411865 0.666931 0.109619 0.611084 1441831219 0.411865 0.666931 0.109619 0.611084 1441831219 0.411865 0.666931 0.109619 0.611084 1441831219 0.411865 0.666931 0.109619 0.611084 1441831219 0.411865 0.666931 0.109619 0.611084 1441831219 0.342834 0.697998 0.144287 0.611816 1441831219 0.342834 0.697998 0.144287 0.611816 1441831219 0.342834 0.697998 0.144287 0.611816 1441831219 0.342834 0.697998 0.144287 0.611816 1441831219 0.342834 0.697998 0.144287 0.611816 1441831219 0.342834 0.697998 0.144287 0.611816 1441831219 0.257568 0.684814 0.087952 0.675903 1441831219 0.257568 0.684814 0.087952 0.675903 1441831219 0.257568 0.684814 0.087952 0.675903 1441831219 0.257568 0.684814 0.087952 0.675903 1441831219 0.257568 0.684814 0.087952 0.675903 1441831219 0.257568 0.684814 0.087952 0.675903 1441831219 0.257568 0.684814 0.087952 0.675903 1441831220 0.128662 0.614563 -0.045532 0.776917 1441831220 0.128662 0.614563 -0.045532 0.776917 1441831220 0.128662 0.614563 -0.045532 0.776917 1441831220 0.128662 0.614563 -0.045532 0.776917 1441831220 0.128662 0.614563 -0.045532 0.776917 1441831220 0.128662 0.614563 -0.045532 0.776917 1441831220 -0.025208 0.505127 -0.235107 0.830017 1441831220 -0.025208 0.505127 -0.235107 0.830017 1441831220 -0.025208 0.505127 -0.235107 0.830017 1441831220 -0.025208 0.505127 -0.235107 0.830017 1441831220 -0.025208 0.505127 -0.235107 0.830017 1441831220 -0.181580 0.387390 -0.363647 0.827454 1441831220 -0.181580 0.387390 -0.363647 0.827454 1441831220 -0.181580 0.387390 -0.363647 0.827454 1441831220 -0.181580 0.387390 -0.363647 0.827454 1441831220 -0.181580 0.387390 -0.363647 0.827454 1441831220 -0.181580 0.387390 -0.363647 0.827454 1441831220 -0.263916 0.242981 -0.299622 0.884033 1441831220 -0.263916 0.242981 -0.299622 0.884033 1441831220 -0.263916 0.242981 -0.299622 0.884033 1441831220 -0.263916 0.242981 -0.299622 0.884033 1441831220 -0.263916 0.242981 -0.299622 0.884033 1441831220 -0.247253 0.176331 -0.259949 0.916626 1441831220 -0.247253 0.176331 -0.259949 0.916626 1441831220 -0.247253 0.176331 -0.259949 0.916626 1441831220 -0.247253 0.176331 -0.259949 0.916626 1441831220 -0.247253 0.176331 -0.259949 0.916626 1441831220 -0.247253 0.176331 -0.259949 0.916626 1441831220 -0.188171 0.227539 -0.241882 0.924255 1441831220 -0.188171 0.227539 -0.241882 0.924255 1441831220 -0.188171 0.227539 -0.241882 0.924255 1441831220 -0.188171 0.227539 -0.241882 0.924255 1441831220 -0.188171 0.227539 -0.241882 0.924255 1441831220 -0.188171 0.227539 -0.241882 0.924255 1441831220 -0.188171 0.227539 -0.241882 0.924255 1441831220 -0.084534 0.363464 -0.212708 0.903015 1441831220 -0.084534 0.363464 -0.212708 0.903015 1441831220 -0.084534 0.363464 -0.212708 0.903015 1441831220 -0.084534 0.363464 -0.212708 0.903015 1441831220 -0.084534 0.363464 -0.212708 0.903015 1441831220 -0.084534 0.363464 -0.212708 0.903015 1441831220 0.051331 0.486572 -0.124817 0.863098 1441831220 0.051331 0.486572 -0.124817 0.863098 1441831220 0.051331 0.486572 -0.124817 0.863098 1441831220 0.051331 0.486572 -0.124817 0.863098 1441831220 0.051331 0.486572 -0.124817 0.863098 1441831220 0.051331 0.486572 -0.124817 0.863098 1441831220 0.051331 0.486572 -0.124817 0.863098 1441831220 0.185486 0.597473 -0.029175 0.779541 1441831220 0.185486 0.597473 -0.029175 0.779541 1441831220 0.185486 0.597473 -0.029175 0.779541 1441831220 0.185486 0.597473 -0.029175 0.779541 1441831220 0.185486 0.597473 -0.029175 0.779541 1441831220 0.185486 0.597473 -0.029175 0.779541 1441831220 0.323792 0.671692 0.044495 0.664734 1441831220 0.323792 0.671692 0.044495 0.664734 1441831220 0.323792 0.671692 0.044495 0.664734 1441831220 0.323792 0.671692 0.044495 0.664734 1441831220 0.323792 0.671692 0.044495 0.664734 1441831220 0.323792 0.671692 0.044495 0.664734 1441831220 0.436096 0.672791 0.058472 0.594666 1441831220 0.436096 0.672791 0.058472 0.594666 1441831220 0.436096 0.672791 0.058472 0.594666 1441831220 0.436096 0.672791 0.058472 0.594666 1441831220 0.436096 0.672791 0.058472 0.594666 1441831220 0.436096 0.672791 0.058472 0.594666 1441831220 0.445251 0.678467 0.103210 0.575073 1441831220 0.445251 0.678467 0.103210 0.575073 1441831220 0.445251 0.678467 0.103210 0.575073 1441831220 0.445251 0.678467 0.103210 0.575073 1441831220 0.445251 0.678467 0.103210 0.575073 1441831220 0.445251 0.678467 0.103210 0.575073 1441831220 0.387329 0.704651 0.137512 0.578308 1441831220 0.387329 0.704651 0.137512 0.578308 1441831220 0.387329 0.704651 0.137512 0.578308 1441831220 0.387329 0.704651 0.137512 0.578308 1441831220 0.304749 0.702209 0.082642 0.638062 1441831220 0.304749 0.702209 0.082642 0.638062 1441831220 0.304749 0.702209 0.082642 0.638062 1441831220 0.304749 0.702209 0.082642 0.638062 1441831220 0.304749 0.702209 0.082642 0.638062 1441831220 0.304749 0.702209 0.082642 0.638062 1441831220 0.304749 0.702209 0.082642 0.638062 1441831220 0.162231 0.650024 -0.074951 0.738586 1441831220 0.162231 0.650024 -0.074951 0.738586 1441831220 0.162231 0.650024 -0.074951 0.738586 1441831220 0.162231 0.650024 -0.074951 0.738586 1441831220 0.162231 0.650024 -0.074951 0.738586 1441831220 0.162231 0.650024 -0.074951 0.738586 1441831220 -0.009155 0.525635 -0.255981 0.811218 1441831220 -0.009155 0.525635 -0.255981 0.811218 1441831220 -0.009155 0.525635 -0.255981 0.811218 1441831220 -0.009155 0.525635 -0.255981 0.811218 1441831220 -0.009155 0.525635 -0.255981 0.811218 1441831220 -0.009155 0.525635 -0.255981 0.811218 1441831220 -0.173645 0.374817 -0.353455 0.839294 1441831220 -0.173645 0.374817 -0.353455 0.839294 1441831220 -0.173645 0.374817 -0.353455 0.839294 1441831220 -0.173645 0.374817 -0.353455 0.839294 1441831220 -0.173645 0.374817 -0.353455 0.839294 1441831220 -0.173645 0.374817 -0.353455 0.839294 1441831220 -0.232788 0.221313 -0.294495 0.900024 1441831220 -0.232788 0.221313 -0.294495 0.900024 1441831220 -0.232788 0.221313 -0.294495 0.900024 1441831220 -0.232788 0.221313 -0.294495 0.900024 1441831220 -0.232788 0.221313 -0.294495 0.900024 1441831220 -0.232788 0.221313 -0.294495 0.900024 1441831220 -0.232788 0.221313 -0.294495 0.900024 1441831220 -0.215088 0.157288 -0.281982 0.921631 1441831221 -0.215088 0.157288 -0.281982 0.921631 1441831221 -0.215088 0.157288 -0.281982 0.921631 1441831221 -0.215088 0.157288 -0.281982 0.921631 1441831221 -0.215088 0.157288 -0.281982 0.921631 1441831221 -0.215088 0.157288 -0.281982 0.921631 1441831221 -0.171082 0.213318 -0.271606 0.922729 1441831221 -0.171082 0.213318 -0.271606 0.922729 1441831221 -0.171082 0.213318 -0.271606 0.922729 1441831221 -0.171082 0.213318 -0.271606 0.922729 1441831221 -0.171082 0.213318 -0.271606 0.922729 1441831221 -0.171082 0.213318 -0.271606 0.922729 1441831221 -0.070740 0.340454 -0.240295 0.906250 1441831221 -0.070740 0.340454 -0.240295 0.906250 1441831221 -0.070740 0.340454 -0.240295 0.906250 1441831221 -0.070740 0.340454 -0.240295 0.906250 1441831221 -0.070740 0.340454 -0.240295 0.906250 1441831221 -0.070740 0.340454 -0.240295 0.906250 1441831221 -0.070740 0.340454 -0.240295 0.906250 1441831221 0.072083 0.469604 -0.189880 0.859131 1441831221 0.072083 0.469604 -0.189880 0.859131 1441831221 0.072083 0.469604 -0.189880 0.859131 1441831221 0.072083 0.469604 -0.189880 0.859131 1441831221 0.072083 0.469604 -0.189880 0.859131 1441831221 0.072083 0.469604 -0.189880 0.859131 1441831221 0.220520 0.569946 -0.081482 0.787292 1441831221 0.220520 0.569946 -0.081482 0.787292 1441831221 0.220520 0.569946 -0.081482 0.787292 1441831221 0.220520 0.569946 -0.081482 0.787292 1441831221 0.335022 0.624207 0.038696 0.704651 1441831221 0.335022 0.624207 0.038696 0.704651 1441831221 0.335022 0.624207 0.038696 0.704651 1441831221 0.335022 0.624207 0.038696 0.704651 1441831221 0.335022 0.624207 0.038696 0.704651 1441831221 0.335022 0.624207 0.038696 0.704651 1441831221 0.335022 0.624207 0.038696 0.704651 1441831221 0.415283 0.640076 0.102356 0.638184 1441831221 0.415283 0.640076 0.102356 0.638184 1441831221 0.415283 0.640076 0.102356 0.638184 1441831221 0.415283 0.640076 0.102356 0.638184 1441831221 0.415283 0.640076 0.102356 0.638184 1441831221 0.415283 0.640076 0.102356 0.638184 1441831221 0.431702 0.657410 0.163757 0.595398 1441831221 0.431702 0.657410 0.163757 0.595398 1441831221 0.431702 0.657410 0.163757 0.595398 1441831221 0.431702 0.657410 0.163757 0.595398 1441831221 0.431702 0.657410 0.163757 0.595398 1441831221 0.431702 0.657410 0.163757 0.595398 1441831221 0.403687 0.687012 0.180481 0.576538 1441831221 0.403687 0.687012 0.180481 0.576538 1441831221 0.403687 0.687012 0.180481 0.576538 1441831221 0.403687 0.687012 0.180481 0.576538 1441831221 0.403687 0.687012 0.180481 0.576538 1441831221 0.346741 0.698364 0.098755 0.618225 1441831221 0.346741 0.698364 0.098755 0.618225 1441831221 0.346741 0.698364 0.098755 0.618225 1441831221 0.346741 0.698364 0.098755 0.618225 1441831221 0.346741 0.698364 0.098755 0.618225 1441831221 0.346741 0.698364 0.098755 0.618225 1441831221 0.184814 0.658508 -0.094910 0.723267 1441831221 0.184814 0.658508 -0.094910 0.723267 1441831221 0.184814 0.658508 -0.094910 0.723267 1441831221 0.184814 0.658508 -0.094910 0.723267 1441831221 0.184814 0.658508 -0.094910 0.723267 1441831221 0.184814 0.658508 -0.094910 0.723267 1441831221 -0.033691 0.509827 -0.282898 0.811707 1441831221 -0.033691 0.509827 -0.282898 0.811707 1441831221 -0.033691 0.509827 -0.282898 0.811707 1441831221 -0.033691 0.509827 -0.282898 0.811707 1441831221 -0.033691 0.509827 -0.282898 0.811707 1441831221 -0.033691 0.509827 -0.282898 0.811707 1441831221 -0.215332 0.350098 -0.392700 0.822693 1441831221 -0.215332 0.350098 -0.392700 0.822693 1441831221 -0.215332 0.350098 -0.392700 0.822693 1441831221 -0.215332 0.350098 -0.392700 0.822693 1441831221 -0.215332 0.350098 -0.392700 0.822693 1441831221 -0.215332 0.350098 -0.392700 0.822693 1441831221 -0.262268 0.206421 -0.310059 0.890198 1441831221 -0.262268 0.206421 -0.310059 0.890198 1441831221 -0.262268 0.206421 -0.310059 0.890198 1441831221 -0.262268 0.206421 -0.310059 0.890198 1441831221 -0.262268 0.206421 -0.310059 0.890198 1441831221 -0.262268 0.206421 -0.310059 0.890198 1441831221 -0.252747 0.119202 -0.263000 0.923462 1441831221 -0.252747 0.119202 -0.263000 0.923462 1441831221 -0.252747 0.119202 -0.263000 0.923462 1441831221 -0.252747 0.119202 -0.263000 0.923462 1441831221 -0.252747 0.119202 -0.263000 0.923462 1441831221 -0.252747 0.119202 -0.263000 0.923462 1441831221 -0.252747 0.119202 -0.263000 0.923462 1441831221 -0.198242 0.162415 -0.282104 0.924500 1441831221 -0.198242 0.162415 -0.282104 0.924500 1441831221 -0.198242 0.162415 -0.282104 0.924500 1441831221 -0.198242 0.162415 -0.282104 0.924500 1441831221 -0.198242 0.162415 -0.282104 0.924500 1441831221 -0.198242 0.162415 -0.282104 0.924500 1441831221 -0.127930 0.220764 -0.310364 0.915710 1441831221 -0.127930 0.220764 -0.310364 0.915710 1441831221 -0.127930 0.220764 -0.310364 0.915710 1441831221 -0.127930 0.220764 -0.310364 0.915710 1441831221 -0.127930 0.220764 -0.310364 0.915710 1441831221 -0.127930 0.220764 -0.310364 0.915710 1441831221 -0.056152 0.246948 -0.260742 0.931580 1441831221 -0.056152 0.246948 -0.260742 0.931580 1441831221 -0.056152 0.246948 -0.260742 0.931580 1441831221 -0.056152 0.246948 -0.260742 0.931580 1441831221 -0.056152 0.246948 -0.260742 0.931580 1441831221 -0.056152 0.246948 -0.260742 0.931580 1441831221 0.020874 0.283081 -0.199768 0.937805 1441831221 0.020874 0.283081 -0.199768 0.937805 1441831222 0.020874 0.283081 -0.199768 0.937805 1441831222 0.020874 0.283081 -0.199768 0.937805 1441831222 0.020874 0.283081 -0.199768 0.937805 1441831222 0.020874 0.283081 -0.199768 0.937805 1441831222 0.074097 0.339539 -0.186523 0.918884 1441831222 0.074097 0.339539 -0.186523 0.918884 1441831222 0.074097 0.339539 -0.186523 0.918884 1441831222 0.074097 0.339539 -0.186523 0.918884 1441831222 0.074097 0.339539 -0.186523 0.918884 1441831222 0.074097 0.339539 -0.186523 0.918884 1441831222 0.074097 0.339539 -0.186523 0.918884 1441831222 0.133667 0.391724 -0.152588 0.897400 1441831222 0.133667 0.391724 -0.152588 0.897400 1441831222 0.133667 0.391724 -0.152588 0.897400 1441831222 0.133667 0.391724 -0.152588 0.897400 1441831222 0.133667 0.391724 -0.152588 0.897400 1441831222 0.133667 0.391724 -0.152588 0.897400 1441831222 0.178406 0.426270 -0.132202 0.876892 1441831222 0.178406 0.426270 -0.132202 0.876892 1441831222 0.178406 0.426270 -0.132202 0.876892 1441831222 0.178406 0.426270 -0.132202 0.876892 1441831222 0.178406 0.426270 -0.132202 0.876892 1441831222 0.178406 0.426270 -0.132202 0.876892 1441831222 0.191711 0.444031 -0.125610 0.866150 1441831222 0.191711 0.444031 -0.125610 0.866150 1441831222 0.191711 0.444031 -0.125610 0.866150 1441831222 0.191711 0.444031 -0.125610 0.866150 1441831222 0.191711 0.444031 -0.125610 0.866150 1441831222 0.191711 0.444031 -0.125610 0.866150 1441831222 0.190796 0.471985 -0.117615 0.852600 1441831222 0.190796 0.471985 -0.117615 0.852600 1441831222 0.190796 0.471985 -0.117615 0.852600 1441831222 0.190796 0.471985 -0.117615 0.852600 1441831222 0.190796 0.471985 -0.117615 0.852600 1441831222 0.190796 0.471985 -0.117615 0.852600 1441831222 0.191284 0.503357 -0.108398 0.835571 1441831222 0.191284 0.503357 -0.108398 0.835571 1441831222 0.191284 0.503357 -0.108398 0.835571 1441831222 0.191284 0.503357 -0.108398 0.835571 1441831222 0.191284 0.503357 -0.108398 0.835571 1441831222 0.182129 0.526428 -0.128784 0.820374 1441831222 0.182129 0.526428 -0.128784 0.820374 1441831222 0.182129 0.526428 -0.128784 0.820374 1441831222 0.182129 0.526428 -0.128784 0.820374 1441831222 0.182129 0.526428 -0.128784 0.820374 1441831222 0.182129 0.526428 -0.128784 0.820374 1441831222 0.182129 0.526428 -0.128784 0.820374 1441831222 0.181885 0.546509 -0.151855 0.803223 1441831222 0.181885 0.546509 -0.151855 0.803223 1441831222 0.181885 0.546509 -0.151855 0.803223 1441831222 0.181885 0.546509 -0.151855 0.803223 1441831222 0.181885 0.546509 -0.151855 0.803223 1441831222 0.181885 0.546509 -0.151855 0.803223 1441831222 0.202515 0.555786 -0.179077 0.786072 1441831222 0.202515 0.555786 -0.179077 0.786072 1441831222 0.202515 0.555786 -0.179077 0.786072 1441831222 0.202515 0.555786 -0.179077 0.786072 1441831222 0.202515 0.555786 -0.179077 0.786072 1441831222 0.202515 0.555786 -0.179077 0.786072 1441831222 0.224243 0.562683 -0.174500 0.776245 1441831222 0.224243 0.562683 -0.174500 0.776245 1441831222 0.224243 0.562683 -0.174500 0.776245 1441831222 0.224243 0.562683 -0.174500 0.776245 1441831222 0.224243 0.562683 -0.174500 0.776245 1441831222 0.224243 0.562683 -0.174500 0.776245 1441831222 0.256042 0.566345 -0.171387 0.764343 1441831222 0.256042 0.566345 -0.171387 0.764343 1441831222 0.256042 0.566345 -0.171387 0.764343 1441831222 0.256042 0.566345 -0.171387 0.764343 1441831222 0.256042 0.566345 -0.171387 0.764343 1441831222 0.256042 0.566345 -0.171387 0.764343 1441831222 0.256042 0.566345 -0.171387 0.764343 1441831222 0.287476 0.580688 -0.158569 0.744934 1441831222 0.287476 0.580688 -0.158569 0.744934 1441831222 0.287476 0.580688 -0.158569 0.744934 1441831222 0.287476 0.580688 -0.158569 0.744934 1441831222 0.287476 0.580688 -0.158569 0.744934 1441831222 0.287476 0.580688 -0.158569 0.744934 1441831222 0.306763 0.591614 -0.146973 0.730896 1441831222 0.306763 0.591614 -0.146973 0.730896 1441831222 0.306763 0.591614 -0.146973 0.730896 1441831222 0.306763 0.591614 -0.146973 0.730896 1441831222 0.306763 0.591614 -0.146973 0.730896 1441831222 0.306763 0.591614 -0.146973 0.730896 1441831222 0.306763 0.591614 -0.146973 0.730896 1441831222 0.312134 0.606018 -0.132874 0.719421 1441831222 0.312134 0.606018 -0.132874 0.719421 1441831222 0.312134 0.606018 -0.132874 0.719421 1441831222 0.312134 0.606018 -0.132874 0.719421 1441831222 0.312134 0.606018 -0.132874 0.719421 1441831222 0.312134 0.606018 -0.132874 0.719421 1441831222 0.317749 0.615051 -0.130432 0.709656 1441831222 0.317749 0.615051 -0.130432 0.709656 1441831222 0.317749 0.615051 -0.130432 0.709656 1441831222 0.317749 0.615051 -0.130432 0.709656 1441831222 0.317749 0.615051 -0.130432 0.709656 1441831222 0.313354 0.618164 -0.112122 0.712036 1441831222 0.313354 0.618164 -0.112122 0.712036 1441831222 0.313354 0.618164 -0.112122 0.712036 1441831222 0.313354 0.618164 -0.112122 0.712036 1441831222 0.313354 0.618164 -0.112122 0.712036 1441831222 0.313354 0.618164 -0.112122 0.712036 1441831222 0.313354 0.618164 -0.112122 0.712036 1441831222 0.310425 0.613464 -0.090881 0.720337 1441831222 0.310425 0.613464 -0.090881 0.720337 1441831222 0.310425 0.613464 -0.090881 0.720337 1441831222 0.310425 0.613464 -0.090881 0.720337 1441831222 0.310425 0.613464 -0.090881 0.720337 1441831222 0.310425 0.613464 -0.090881 0.720337 1441831222 0.303040 0.605164 -0.073669 0.732422 1441831222 0.303040 0.605164 -0.073669 0.732422 1441831222 0.303040 0.605164 -0.073669 0.732422 1441831223 0.303040 0.605164 -0.073669 0.732422 1441831223 0.303040 0.605164 -0.073669 0.732422 1441831223 0.303040 0.605164 -0.073669 0.732422 1441831223 0.289673 0.598877 -0.050781 0.744812 1441831223 0.289673 0.598877 -0.050781 0.744812 1441831223 0.289673 0.598877 -0.050781 0.744812 1441831223 0.289673 0.598877 -0.050781 0.744812 1441831223 0.289673 0.598877 -0.050781 0.744812 1441831223 0.289673 0.598877 -0.050781 0.744812 1441831223 0.289673 0.598877 -0.050781 0.744812 1441831223 0.270203 0.597717 -0.025085 0.754333 1441831223 0.270203 0.597717 -0.025085 0.754333 1441831223 0.270203 0.597717 -0.025085 0.754333 1441831223 0.270203 0.597717 -0.025085 0.754333 1441831223 0.270203 0.597717 -0.025085 0.754333 1441831223 0.248413 0.596985 0.003052 0.762756 1441831223 0.248413 0.596985 0.003052 0.762756 1441831223 0.248413 0.596985 0.003052 0.762756 1441831223 0.248413 0.596985 0.003052 0.762756 1441831223 0.248413 0.596985 0.003052 0.762756 1441831223 0.248413 0.596985 0.003052 0.762756 1441831223 0.248413 0.596985 0.003052 0.762756 1441831223 0.227112 0.597290 0.030701 0.768555 1441831223 0.227112 0.597290 0.030701 0.768555 1441831223 0.227112 0.597290 0.030701 0.768555 1441831223 0.227112 0.597290 0.030701 0.768555 1441831223 0.227112 0.597290 0.030701 0.768555 1441831223 0.227112 0.597290 0.030701 0.768555 1441831223 0.207642 0.597290 0.053772 0.772766 1441831223 0.207642 0.597290 0.053772 0.772766 1441831223 0.207642 0.597290 0.053772 0.772766 1441831223 0.207642 0.597290 0.053772 0.772766 1441831223 0.207642 0.597290 0.053772 0.772766 1441831223 0.207642 0.597290 0.053772 0.772766 1441831223 0.192078 0.598633 0.069885 0.774475 1441831223 0.192078 0.598633 0.069885 0.774475 1441831223 0.192078 0.598633 0.069885 0.774475 1441831223 0.192078 0.598633 0.069885 0.774475 1441831223 0.192078 0.598633 0.069885 0.774475 1441831223 0.192078 0.598633 0.069885 0.774475 1441831223 0.178589 0.601013 0.084045 0.774414 1441831223 0.178589 0.601013 0.084045 0.774414 1441831223 0.178589 0.601013 0.084045 0.774414 1441831223 0.178589 0.601013 0.084045 0.774414 1441831223 0.178589 0.601013 0.084045 0.774414 1441831223 0.178589 0.601013 0.084045 0.774414 1441831223 0.160767 0.600159 0.091736 0.778137 1441831223 0.160767 0.600159 0.091736 0.778137 1441831223 0.160767 0.600159 0.091736 0.778137 1441831223 0.160767 0.600159 0.091736 0.778137 1441831223 0.160767 0.600159 0.091736 0.778137 1441831223 0.160767 0.600159 0.091736 0.778137 1441831223 0.137390 0.598389 0.101318 0.782776 1441831223 0.137390 0.598389 0.101318 0.782776 1441831223 0.137390 0.598389 0.101318 0.782776 1441831223 0.137390 0.598389 0.101318 0.782776 1441831223 0.137390 0.598389 0.101318 0.782776 1441831223 0.137390 0.598389 0.101318 0.782776 1441831223 0.137390 0.598389 0.101318 0.782776 1441831223 0.115784 0.591003 0.107422 0.791016 1441831223 0.115784 0.591003 0.107422 0.791016 1441831223 0.115784 0.591003 0.107422 0.791016 1441831223 0.115784 0.591003 0.107422 0.791016 1441831223 0.115784 0.591003 0.107422 0.791016 1441831223 0.115784 0.591003 0.107422 0.791016 1441831223 0.093445 0.582336 0.114685 0.799316 1441831223 0.093445 0.582336 0.114685 0.799316 1441831223 0.093445 0.582336 0.114685 0.799316 1441831223 0.093445 0.582336 0.114685 0.799316 1441831223 0.093445 0.582336 0.114685 0.799316 1441831223 0.093445 0.582336 0.114685 0.799316 1441831223 0.093445 0.582336 0.114685 0.799316 1441831223 0.074951 0.573303 0.123779 0.806396 1441831223 0.074951 0.573303 0.123779 0.806396 1441831223 0.074951 0.573303 0.123779 0.806396 1441831223 0.074951 0.573303 0.123779 0.806396 1441831223 0.074951 0.573303 0.123779 0.806396 1441831223 0.074951 0.573303 0.123779 0.806396 1441831223 0.058594 0.564636 0.134888 0.812073 1441831223 0.058594 0.564636 0.134888 0.812073 1441831223 0.058594 0.564636 0.134888 0.812073 1441831223 0.058594 0.564636 0.134888 0.812073 1441831223 0.058594 0.564636 0.134888 0.812073 1441831223 0.058594 0.564636 0.134888 0.812073 1441831223 0.042236 0.553406 0.142456 0.819519 1441831223 0.042236 0.553406 0.142456 0.819519 1441831223 0.042236 0.553406 0.142456 0.819519 1441831223 0.042236 0.553406 0.142456 0.819519 1441831223 0.042236 0.553406 0.142456 0.819519 1441831223 0.042236 0.553406 0.142456 0.819519 1441831223 0.029480 0.543213 0.149475 0.825562 1441831223 0.029480 0.543213 0.149475 0.825562 1441831223 0.029480 0.543213 0.149475 0.825562 1441831223 0.029480 0.543213 0.149475 0.825562 1441831223 0.029480 0.543213 0.149475 0.825562 1441831223 0.029480 0.543213 0.149475 0.825562 1441831223 0.024902 0.537476 0.149292 0.829529 1441831223 0.024902 0.537476 0.149292 0.829529 1441831223 0.024902 0.537476 0.149292 0.829529 1441831223 0.024902 0.537476 0.149292 0.829529 1441831223 0.024902 0.537476 0.149292 0.829529 1441831223 0.024902 0.537476 0.149292 0.829529 1441831223 0.024902 0.537476 0.149292 0.829529 1441831223 0.017639 0.532898 0.147827 0.832947 1441831223 0.017639 0.532898 0.147827 0.832947 1441831223 0.017639 0.532898 0.147827 0.832947 1441831223 0.017639 0.532898 0.147827 0.832947 1441831223 0.017639 0.532898 0.147827 0.832947 1441831223 0.017639 0.532898 0.147827 0.832947 1441831223 0.011353 0.528015 0.157104 0.834473 1441831223 0.011353 0.528015 0.157104 0.834473 1441831223 0.011353 0.528015 0.157104 0.834473 1441831223 0.011353 0.528015 0.157104 0.834473 1441831223 0.011353 0.528015 0.157104 0.834473 1441831224 0.011353 0.528015 0.157104 0.834473 1441831224 0.011353 0.528015 0.157104 0.834473 1441831224 0.009827 0.524475 0.159851 0.836182 1441831224 0.009827 0.524475 0.159851 0.836182 1441831224 0.009827 0.524475 0.159851 0.836182 1441831224 0.009827 0.524475 0.159851 0.836182 1441831224 0.009827 0.524475 0.159851 0.836182 1441831224 0.009827 0.524475 0.159851 0.836182 1441831224 0.009033 0.520996 0.160767 0.838196 1441831224 0.009033 0.520996 0.160767 0.838196 1441831224 0.009033 0.520996 0.160767 0.838196 1441831224 0.009033 0.520996 0.160767 0.838196 1441831224 0.009033 0.520996 0.160767 0.838196 1441831224 0.009033 0.520996 0.160767 0.838196 1441831224 0.004578 0.517273 0.161011 0.840454 1441831224 0.004578 0.517273 0.161011 0.840454 1441831224 0.004578 0.517273 0.161011 0.840454 1441831224 0.004578 0.517273 0.161011 0.840454 1441831224 0.004578 0.517273 0.161011 0.840454 1441831224 0.004578 0.517273 0.161011 0.840454 1441831224 0.000183 0.513367 0.162354 0.842590 1441831224 0.000183 0.513367 0.162354 0.842590 1441831224 0.000183 0.513367 0.162354 0.842590 1441831224 0.000183 0.513367 0.162354 0.842590 1441831224 0.000183 0.513367 0.162354 0.842590 1441831224 0.000183 0.513367 0.162354 0.842590 1441831224 -0.004639 0.508972 0.162170 0.845276 1441831224 -0.004639 0.508972 0.162170 0.845276 1441831224 -0.004639 0.508972 0.162170 0.845276 1441831224 -0.004639 0.508972 0.162170 0.845276 1441831224 -0.004639 0.508972 0.162170 0.845276 1441831224 -0.004639 0.508972 0.162170 0.845276 1441831224 -0.005981 0.505920 0.159546 0.847656 1441831224 -0.005981 0.505920 0.159546 0.847656 1441831224 -0.005981 0.505920 0.159546 0.847656 1441831224 -0.005981 0.505920 0.159546 0.847656 1441831224 -0.005981 0.505920 0.159546 0.847656 1441831224 -0.005981 0.505920 0.159546 0.847656 1441831224 -0.004272 0.503906 0.153931 0.849854 1441831224 -0.004272 0.503906 0.153931 0.849854 1441831224 -0.004272 0.503906 0.153931 0.849854 1441831224 -0.004272 0.503906 0.153931 0.849854 1441831224 -0.004272 0.503906 0.153931 0.849854 1441831224 -0.004272 0.503906 0.153931 0.849854 1441831224 0.000854 0.504883 0.146973 0.850525 1441831224 0.000854 0.504883 0.146973 0.850525 1441831224 0.000854 0.504883 0.146973 0.850525 1441831224 0.000854 0.504883 0.146973 0.850525 1441831224 0.000854 0.504883 0.146973 0.850525 1441831224 0.000854 0.504883 0.146973 0.850525 1441831224 0.008850 0.506409 0.137573 0.851135 1441831224 0.008850 0.506409 0.137573 0.851135 1441831224 0.008850 0.506409 0.137573 0.851135 1441831224 
-0.054565 0.617554 0.387573 0.682190 1441831370 -0.054565 0.617554 0.387573 0.682190 1441831370 -0.054565 0.617554 0.387573 0.682190 1441831370 -0.054565 0.617554 0.387573 0.682190 1441831370 -0.054565 0.617554 0.387573 0.682190 1441831370 -0.054565 0.617554 0.387573 0.682190 1441831370 -0.054565 0.617554 0.387573 0.682190 1441831370 -0.122559 0.624512 0.312622 0.705078 1441831370 -0.122559 0.624512 0.312622 0.705078 1441831370 -0.122559 0.624512 0.312622 0.705078 1441831370 -0.122559 0.624512 0.312622 0.705078 1441831370 -0.122559 0.624512 0.312622 0.705078 1441831370 -0.122559 0.624512 0.312622 0.705078 1441831370 -0.315491 0.622803 0.122192 0.705383 1441831370 -0.315491 0.622803 0.122192 0.705383 1441831370 -0.315491 0.622803 0.122192 0.705383 1441831370 -0.315491 0.622803 0.122192 0.705383 1441831370 -0.315491 0.622803 0.122192 0.705383 1441831370 -0.315491 0.622803 0.122192 0.705383 1441831370 -0.315491 0.622803 0.122192 0.705383 1441831370 -0.504639 0.546631 -0.059875 0.665527 1441831370 -0.504639 0.546631 -0.059875 0.665527 1441831370 -0.504639 0.546631 -0.059875 0.665527 1441831370 -0.504639 0.546631 -0.059875 0.665527 1441831370 -0.604492 0.447571 -0.128357 0.646362 1441831370 -0.604492 0.447571 -0.128357 0.646362 1441831370 -0.604492 0.447571 -0.128357 0.646362 1441831370 -0.604492 0.447571 -0.128357 0.646362 1441831370 -0.604492 0.447571 -0.128357 0.646362 1441831370 -0.604492 0.447571 -0.128357 0.646362 1441831370 -0.629639 0.357727 -0.125061 0.678223 1441831370 -0.629639 0.357727 -0.125061 0.678223 1441831370 -0.629639 0.357727 -0.125061 0.678223 1441831370 -0.629639 0.357727 -0.125061 0.678223 1441831370 -0.629639 0.357727 -0.125061 0.678223 1441831370 -0.629639 0.357727 -0.125061 0.678223 1441831370 -0.607910 0.374939 -0.095337 0.693359 1441831370 -0.607910 0.374939 -0.095337 0.693359 1441831370 -0.607910 0.374939 -0.095337 0.693359 1441831370 -0.607910 0.374939 -0.095337 0.693359 1441831370 -0.607910 0.374939 -0.095337 0.693359 1441831370 -0.607910 0.374939 -0.095337 0.693359 1441831370 -0.532043 0.444885 -0.029419 0.719788 1441831370 -0.532043 0.444885 -0.029419 0.719788 1441831371 -0.532043 0.444885 -0.029419 0.719788 1441831371 -0.532043 0.444885 -0.029419 0.719788 1441831371 -0.532043 0.444885 -0.029419 0.719788 1441831371 -0.532043 0.444885 -0.029419 0.719788 1441831371 -0.399963 0.520813 0.071167 0.750793 1441831371 -0.399963 0.520813 0.071167 0.750793 1441831371 -0.399963 0.520813 0.071167 0.750793 1441831371 -0.399963 0.520813 0.071167 0.750793 1441831371 -0.399963 0.520813 0.071167 0.750793 1441831371 -0.399963 0.520813 0.071167 0.750793 1441831371 -0.399963 0.520813 0.071167 0.750793 1441831371 -0.245422 0.565674 0.197083 0.762146 1441831371 -0.245422 0.565674 0.197083 0.762146 1441831371 -0.245422 0.565674 0.197083 0.762146 1441831371 -0.245422 0.565674 0.197083 0.762146 1441831371 -0.245422 0.565674 0.197083 0.762146 1441831371 -0.245422 0.565674 0.197083 0.762146 1441831371 -0.063049 0.591797 0.289307 0.749695 1441831371 -0.063049 0.591797 0.289307 0.749695 1441831371 -0.063049 0.591797 0.289307 0.749695 1441831371 -0.063049 0.591797 0.289307 0.749695 1441831371 -0.063049 0.591797 0.289307 0.749695 1441831371 -0.063049 0.591797 0.289307 0.749695 1441831371 -0.063049 0.591797 0.289307 0.749695 1441831371 0.053833 0.588806 0.327271 0.737000 1441831371 0.053833 0.588806 0.327271 0.737000 1441831371 0.053833 0.588806 0.327271 0.737000 1441831371 0.062195 0.587585 0.393066 0.704468 1441831371 0.062195 0.587585 0.393066 0.704468 1441831371 0.062195 0.587585 0.393066 0.704468 1441831371 0.062195 0.587585 0.393066 0.704468 1441831371 0.062195 0.587585 0.393066 0.704468 1441831371 0.062195 0.587585 0.393066 0.704468 1441831371 0.028137 0.602661 0.423279 0.675781 1441831371 0.028137 0.602661 0.423279 0.675781 1441831371 0.028137 0.602661 0.423279 0.675781 1441831371 0.028137 0.602661 0.423279 0.675781 1441831371 0.028137 0.602661 0.423279 0.675781 1441831371 0.028137 0.602661 0.423279 0.675781 1441831371 -0.042786 0.618591 0.389709 0.680847 1441831371 -0.042786 0.618591 0.389709 0.680847 1441831371 -0.042786 0.618591 0.389709 0.680847 1441831371 -0.042786 0.618591 0.389709 0.680847 1441831371 -0.042786 0.618591 0.389709 0.680847 1441831371 -0.042786 0.618591 0.389709 0.680847 1441831371 -0.181091 0.624878 0.314026 0.691406 1441831371 -0.181091 0.624878 0.314026 0.691406 1441831371 -0.181091 0.624878 0.314026 0.691406 1441831371 -0.181091 0.624878 0.314026 0.691406 1441831371 -0.181091 0.624878 0.314026 0.691406 1441831371 -0.181091 0.624878 0.314026 0.691406 1441831371 -0.181091 0.624878 0.314026 0.691406 1441831371 -0.371887 0.602234 0.171448 0.685242 1441831371 -0.371887 0.602234 0.171448 0.685242 1441831371 -0.371887 0.602234 0.171448 0.685242 1441831371 -0.371887 0.602234 0.171448 0.685242 1441831371 -0.371887 0.602234 0.171448 0.685242 1441831371 -0.371887 0.602234 0.171448 0.685242 1441831371 -0.528625 0.558411 -0.031311 0.638489 1441831371 -0.528625 0.558411 -0.031311 0.638489 1441831371 -0.528625 0.558411 -0.031311 0.638489 1441831371 -0.528625 0.558411 -0.031311 0.638489 1441831371 -0.528625 0.558411 -0.031311 0.638489 1441831371 -0.528625 0.558411 -0.031311 0.638489 1441831371 -0.643921 0.455200 -0.130005 0.601013 1441831371 -0.643921 0.455200 -0.130005 0.601013 1441831371 -0.643921 0.455200 -0.130005 0.601013 1441831371 -0.643921 0.455200 -0.130005 0.601013 1441831371 -0.655579 0.325867 -0.120911 0.670349 1441831371 -0.655579 0.325867 -0.120911 0.670349 1441831371 -0.655579 0.325867 -0.120911 0.670349 1441831371 -0.655579 0.325867 -0.120911 0.670349 1441831371 -0.655579 0.325867 -0.120911 0.670349 1441831371 -0.655579 0.325867 -0.120911 0.670349 1441831371 -0.655579 0.325867 -0.120911 0.670349 1441831371 -0.630920 0.374634 -0.091736 0.673157 1441831371 -0.630920 0.374634 -0.091736 0.673157 1441831371 -0.630920 0.374634 -0.091736 0.673157 1441831371 -0.630920 0.374634 -0.091736 0.673157 1441831371 -0.630920 0.374634 -0.091736 0.673157 1441831371 -0.630920 0.374634 -0.091736 0.673157 1441831371 -0.538757 0.464905 -0.007690 0.702515 1441831371 -0.538757 0.464905 -0.007690 0.702515 1441831371 -0.538757 0.464905 -0.007690 0.702515 1441831371 -0.538757 0.464905 -0.007690 0.702515 1441831371 -0.538757 0.464905 -0.007690 0.702515 1441831371 -0.538757 0.464905 -0.007690 0.702515 1441831371 -0.538757 0.464905 -0.007690 0.702515 1441831371 -0.388184 0.530823 0.117126 0.744141 1441831371 -0.388184 0.530823 0.117126 0.744141 1441831371 -0.388184 0.530823 0.117126 0.744141 1441831371 -0.388184 0.530823 0.117126 0.744141 1441831371 -0.388184 0.530823 0.117126 0.744141 1441831371 -0.388184 0.530823 0.117126 0.744141 1441831371 -0.217041 0.564636 0.242065 0.758545 1441831371 -0.217041 0.564636 0.242065 0.758545 1441831371 -0.217041 0.564636 0.242065 0.758545 1441831371 -0.217041 0.564636 0.242065 0.758545 1441831371 -0.217041 0.564636 0.242065 0.758545 1441831371 -0.217041 0.564636 0.242065 0.758545 1441831371 -0.047424 0.573425 0.341431 0.743164 1441831371 -0.047424 0.573425 0.341431 0.743164 1441831371 -0.047424 0.573425 0.341431 0.743164 1441831371 -0.047424 0.573425 0.341431 0.743164 1441831371 -0.047424 0.573425 0.341431 0.743164 1441831371 -0.047424 0.573425 0.341431 0.743164 1441831371 -0.047424 0.573425 0.341431 0.743164 1441831371 0.064758 0.569031 0.378723 0.726929 1441831371 0.064758 0.569031 0.378723 0.726929 1441831371 0.064758 0.569031 0.378723 0.726929 1441831372 0.064758 0.569031 0.378723 0.726929 1441831372 0.064758 0.569031 0.378723 0.726929 1441831372 0.064758 0.569031 0.378723 0.726929 1441831372 0.119019 0.563660 0.403931 0.710571 1441831372 0.119019 0.563660 0.403931 0.710571 1441831372 0.119019 0.563660 0.403931 0.710571 1441831372 0.119019 0.563660 0.403931 0.710571 1441831372 0.119019 0.563660 0.403931 0.710571 1441831372 0.119019 0.563660 0.403931 0.710571 1441831372 0.106323 0.564087 0.422424 0.701355 1441831372 0.106323 0.564087 0.422424 0.701355 1441831372 0.106323 0.564087 0.422424 0.701355 1441831372 0.106323 0.564087 0.422424 0.701355 1441831372 0.106323 0.564087 0.422424 0.701355 1441831372 0.106323 0.564087 0.422424 0.701355 1441831372 0.042358 0.579651 0.407104 0.704529 1441831372 0.042358 0.579651 0.407104 0.704529 1441831372 0.042358 0.579651 0.407104 0.704529 1441831372 0.042358 0.579651 0.407104 0.704529 1441831372 0.042358 0.579651 0.407104 0.704529 1441831372 0.042358 0.579651 0.407104 0.704529 1441831372 -0.097290 0.605591 0.331726 0.716736 1441831372 -0.097290 0.605591 0.331726 0.716736 1441831372 -0.097290 0.605591 0.331726 0.716736 1441831372 -0.097290 0.605591 0.331726 0.716736 1441831372 -0.097290 0.605591 0.331726 0.716736 1441831372 -0.097290 0.605591 0.331726 0.716736 1441831372 -0.288635 0.604126 0.176270 0.721497 1441831372 -0.288635 0.604126 0.176270 0.721497 1441831372 -0.288635 0.604126 0.176270 0.721497 1441831372 -0.288635 0.604126 0.176270 0.721497 1441831372 -0.288635 0.604126 0.176270 0.721497 1441831372 -0.288635 0.604126 0.176270 0.721497 1441831372 -0.459167 0.562073 -0.018494 0.687622 1441831372 -0.459167 0.562073 -0.018494 0.687622 1441831372 -0.459167 0.562073 -0.018494 0.687622 1441831372 -0.459167 0.562073 -0.018494 0.687622 1441831372 -0.459167 0.562073 -0.018494 0.687622 1441831372 -0.586121 0.461487 -0.140808 0.650879 1441831372 -0.586121 0.461487 -0.140808 0.650879 1441831372 -0.586121 0.461487 -0.140808 0.650879 1441831372 -0.586121 0.461487 -0.140808 0.650879 1441831372 -0.586121 0.461487 -0.140808 0.650879 1441831372 -0.586121 0.461487 -0.140808 0.650879 1441831372 -0.586121 0.461487 -0.140808 0.650879 1441831372 -0.621643 0.336853 -0.162415 0.688232 1441831372 -0.621643 0.336853 -0.162415 0.688232 1441831372 -0.621643 0.336853 -0.162415 0.688232 1441831372 -0.621643 0.336853 -0.162415 0.688232 1441831372 -0.621643 0.336853 -0.162415 0.688232 1441831372 -0.621643 0.336853 -0.162415 0.688232 1441831372 -0.620667 0.305237 -0.144226 0.707642 1441831372 -0.620667 0.305237 -0.144226 0.707642 1441831372 -0.620667 0.305237 -0.144226 0.707642 1441831372 -0.620667 0.305237 -0.144226 0.707642 1441831372 -0.620667 0.305237 -0.144226 0.707642 1441831372 -0.620667 0.305237 -0.144226 0.707642 1441831372 -0.567383 0.376160 -0.073730 0.728821 1441831372 -0.567383 0.376160 -0.073730 0.728821 1441831372 -0.567383 0.376160 -0.073730 0.728821 1441831372 -0.567383 0.376160 -0.073730 0.728821 1441831372 -0.567383 0.376160 -0.073730 0.728821 1441831372 -0.567383 0.376160 -0.073730 0.728821 1441831372 -0.442566 0.476624 0.032776 0.758789 1441831372 -0.442566 0.476624 0.032776 0.758789 1441831372 -0.442566 0.476624 0.032776 0.758789 1441831372 -0.442566 0.476624 0.032776 0.758789 1441831372 -0.442566 0.476624 0.032776 0.758789 1441831372 -0.442566 0.476624 0.032776 0.758789 1441831372 -0.282776 0.543396 0.159790 0.774048 1441831372 -0.282776 0.543396 0.159790 0.774048 1441831372 -0.282776 0.543396 0.159790 0.774048 1441831372 -0.282776 0.543396 0.159790 0.774048 1441831372 -0.282776 0.543396 0.159790 0.774048 1441831372 -0.282776 0.543396 0.159790 0.774048 1441831372 -0.088440 0.582642 0.247620 0.768921 1441831372 -0.088440 0.582642 0.247620 0.768921 1441831372 -0.088440 0.582642 0.247620 0.768921 1441831372 -0.088440 0.582642 0.247620 0.768921 1441831372 -0.088440 0.582642 0.247620 0.768921 1441831372 -0.088440 0.582642 0.247620 0.768921 1441831372 0.079407 0.574646 0.290649 0.760864 1441831372 0.079407 0.574646 0.290649 0.760864 1441831372 0.140625 0.554382 0.357056 0.738403 1441831372 0.139160 0.548035 0.409363 0.715942 1441831372 0.139160 0.548035 0.409363 0.715942 1441831372 0.139160 0.548035 0.409363 0.715942 1441831372 0.139160 0.548035 0.409363 0.715942 1441831372 0.139160 0.548035 0.409363 0.715942 1441831372 0.139160 0.548035 0.409363 0.715942 1441831372 0.080872 0.564209 0.431396 0.699219 1441831372 0.080872 0.564209 0.431396 0.699219 1441831372 0.080872 0.564209 0.431396 0.699219 1441831372 0.080872 0.564209 0.431396 0.699219 1441831372 -0.021362 0.591309 0.394592 0.702942 1441831372 -0.021362 0.591309 0.394592 0.702942 1441831372 -0.021362 0.591309 0.394592 0.702942 1441831372 -0.021362 0.591309 0.394592 0.702942 1441831373 -0.021362 0.591309 0.394592 0.702942 1441831373 -0.021362 0.591309 0.394592 0.702942 1441831373 -0.187439 0.614563 0.284485 0.711426 1441831373 -0.187439 0.614563 0.284485 0.711426 1441831373 -0.187439 0.614563 0.284485 0.711426 1441831373 -0.187439 0.614563 0.284485 0.711426 1441831373 -0.380554 0.600159 0.101379 0.696167 1441831373 -0.380554 0.600159 0.101379 0.696167 1441831373 -0.380554 0.600159 0.101379 0.696167 1441831373 -0.380554 0.600159 0.101379 0.696167 1441831373 -0.380554 0.600159 0.101379 0.696167 1441831373 -0.380554 0.600159 0.101379 0.696167 1441831373 -0.535522 0.519226 -0.057434 0.663574 1441831373 -0.535522 0.519226 -0.057434 0.663574 1441831373 -0.535522 0.519226 -0.057434 0.663574 1441831373 -0.535522 0.519226 -0.057434 0.663574 1441831373 -0.535522 0.519226 -0.057434 0.663574 1441831373 -0.535522 0.519226 -0.057434 0.663574 1441831373 -0.603088 0.437012 -0.122070 0.656006 1441831373 -0.603088 0.437012 -0.122070 0.656006 1441831373 -0.603088 0.437012 -0.122070 0.656006 1441831373 -0.603088 0.437012 -0.122070 0.656006 1441831373 -0.603088 0.437012 -0.122070 0.656006 1441831373 -0.603088 0.437012 -0.122070 0.656006 1441831373 -0.617249 0.377686 -0.127502 0.678284 1441831373 -0.617249 0.377686 -0.127502 0.678284 1441831373 -0.617249 0.377686 -0.127502 0.678284 1441831373 -0.617249 0.377686 -0.127502 0.678284 1441831373 -0.617249 0.377686 -0.127502 0.678284 1441831373 -0.617249 0.377686 -0.127502 0.678284 1441831373 -0.598206 0.378906 -0.101257 0.698730 1441831373 -0.598206 0.378906 -0.101257 0.698730 1441831373 -0.598206 0.378906 -0.101257 0.698730 1441831373 -0.598206 0.378906 -0.101257 0.698730 1441831373 -0.598206 0.378906 -0.101257 0.698730 1441831373 -0.598206 0.378906 -0.101257 0.698730 1441831373 -0.536499 0.427429 -0.040405 0.726501 1441831373 -0.536499 0.427429 -0.040405 0.726501 1441831373 -0.536499 0.427429 -0.040405 0.726501 1441831373 -0.536499 0.427429 -0.040405 0.726501 1441831373 -0.536499 0.427429 -0.040405 0.726501 1441831373 -0.536499 0.427429 -0.040405 0.726501 1441831373 -0.437561 0.485107 0.034973 0.756287 1441831373 -0.437561 0.485107 0.034973 0.756287 1441831373 -0.437561 0.485107 0.034973 0.756287 1441831373 -0.437561 0.485107 0.034973 0.756287 1441831373 -0.437561 0.485107 0.034973 0.756287 1441831373 -0.349365 0.517944 0.128723 0.770081 1441831373 -0.349365 0.517944 0.128723 0.770081 1441831373 -0.349365 0.517944 0.128723 0.770081 1441831373 -0.349365 0.517944 0.128723 0.770081 1441831373 -0.349365 0.517944 0.128723 0.770081 1441831373 -0.349365 0.517944 0.128723 0.770081 1441831373 -0.257690 0.537964 0.204834 0.776001 1441831373 -0.257690 0.537964 0.204834 0.776001 1441831373 -0.257690 0.537964 0.204834 0.776001 1441831373 -0.257690 0.537964 0.204834 0.776001 1441831373 -0.172791 0.553467 0.289368 0.761597 1441831373 -0.090637 0.566589 0.309937 0.757996 1441831373 -0.090637 0.566589 0.309937 0.757996 1441831373 -0.090637 0.566589 0.309937 0.757996 1441831373 -0.090637 0.566589 0.309937 0.757996 1441831373 -0.090637 0.566589 0.309937 0.757996 1441831373 -0.090637 0.566589 0.309937 0.757996 1441831373 -0.041565 0.572021 0.347900 0.741577 1441831373 -0.041565 0.572021 0.347900 0.741577 1441831373 -0.041565 0.572021 0.347900 0.741577 1441831373 -0.041565 0.572021 0.347900 0.741577 1441831373 -0.041565 0.572021 0.347900 0.741577 1441831373 -0.041565 0.572021 0.347900 0.741577 1441831373 -0.012573 0.572205 0.345093 0.743835 1441831373 -0.012573 0.572205 0.345093 0.743835 1441831373 -0.012573 0.572205 0.345093 0.743835 1441831373 -0.012573 0.572205 0.345093 0.743835 1441831373 -0.012573 0.572205 0.345093 0.743835 1441831373 -0.012573 0.572205 0.345093 0.743835 1441831373 -0.020569 0.570007 0.346436 0.744690 1441831373 -0.020569 0.570007 0.346436 0.744690 1441831373 
