# Supplementary material for: Quaternion-Based Gesture Recognition Using Wireless Wearable Motion Capture Sensors
Source: Sensors (Basel). 2016 Apr 28;16(5):605. doi: 10.3390/s16050605 (PMC4883296; doi:10.3390/s16050605)
Supplement: Supplementary file 1 [file sensors-16-00605-s001.zip › MultiSensorGestureData/P3/2. Uppercut/1/Training17.txt]

-0.595947 0.469788 0.528198 0.380920 1441831136 -0.595947 0.469788 0.528198 0.380920 1441831136 -0.595947 0.469788 0.528198 0.380920 1441831136 -0.595947 0.469788 0.528198 0.380920 1441831136 -0.595947 0.469788 0.528198 0.380920 1441831136 -0.606018 0.455627 0.532104 0.376770 1441831136 -0.606018 0.455627 0.532104 0.376770 1441831136 -0.606018 0.455627 0.532104 0.376770 1441831136 -0.606018 0.455627 0.532104 0.376770 1441831136 -0.606018 0.455627 0.532104 0.376770 1441831136 -0.606018 0.455627 0.532104 0.376770 1441831136 -0.614014 0.454224 0.522827 0.378418 1441831136 -0.614014 0.454224 0.522827 0.378418 1441831136 -0.614014 0.454224 0.522827 0.378418 1441831136 -0.614014 0.454224 0.522827 0.378418 1441831136 -0.614014 0.454224 0.522827 0.378418 1441831136 -0.614014 0.454224 0.522827 0.378418 1441831136 -0.633423 0.436646 0.529358 0.357605 1441831136 -0.633423 0.436646 0.529358 0.357605 1441831136 -0.633423 0.436646 0.529358 0.357605 1441831136 -0.633423 0.436646 0.529358 0.357605 1441831136 -0.633423 0.436646 0.529358 0.357605 1441831136 -0.633423 0.436646 0.529358 0.357605 1441831136 -0.643066 0.410217 0.553101 0.334900 1441831136 -0.643066 0.410217 0.553101 0.334900 1441831136 -0.643066 0.410217 0.553101 0.334900 1441831136 -0.643066 0.410217 0.553101 0.334900 1441831136 -0.643066 0.410217 0.553101 0.334900 1441831136 -0.643066 0.410217 0.553101 0.334900 1441831136 -0.637695 0.412842 0.560730 0.329285 1441831136 -0.637695 0.412842 0.560730 0.329285 1441831136 -0.637695 0.412842 0.560730 0.329285 1441831136 -0.637695 0.412842 0.560730 0.329285 1441831136 -0.637695 0.412842 0.560730 0.329285 1441831136 -0.637695 0.412842 0.560730 0.329285 1441831136 -0.621033 0.437988 0.552429 0.342529 1441831136 -0.621033 0.437988 0.552429 0.342529 1441831136 -0.621033 0.437988 0.552429 0.342529 1441831136 -0.621033 0.437988 0.552429 0.342529 1441831136 -0.621033 0.437988 0.552429 0.342529 1441831136 -0.621033 0.437988 0.552429 0.342529 1441831136 -0.611084 0.454956 0.550354 0.341553 1441831136 -0.611084 0.454956 0.550354 0.341553 1441831136 -0.611084 0.454956 0.550354 0.341553 1441831136 -0.611084 0.454956 0.550354 0.341553 1441831136 -0.611084 0.454956 0.550354 0.341553 1441831136 -0.611084 0.454956 0.550354 0.341553 1441831136 -0.602905 0.464783 0.557922 0.330383 1441831136 -0.602905 0.464783 0.557922 0.330383 1441831136 -0.602905 0.464783 0.557922 0.330383 1441831136 -0.602905 0.464783 0.557922 0.330383 1441831136 -0.602905 0.464783 0.557922 0.330383 1441831136 -0.602905 0.464783 0.557922 0.330383 1441831136 -0.595886 0.474731 0.567566 0.312012 1441831136 -0.595886 0.474731 0.567566 0.312012 1441831136 -0.595886 0.474731 0.567566 0.312012 1441831136 -0.595886 0.474731 0.567566 0.312012 1441831136 -0.595886 0.474731 0.567566 0.312012 1441831136 -0.595886 0.474731 0.567566 0.312012 1441831136 -0.597900 0.473145 0.580200 0.286255 1441831137 -0.597900 0.473145 0.580200 0.286255 1441831137 -0.597900 0.473145 0.580200 0.286255 1441831137 -0.597900 0.473145 0.580200 0.286255 1441831137 -0.597900 0.473145 0.580200 0.286255 1441831137 -0.597900 0.473145 0.580200 0.286255 1441831137 -0.597900 0.473145 0.580200 0.286255 1441831137 -0.597900 0.473145 0.580200 0.286255 1441831137 -0.604553 0.463379 0.590759 0.266052 1441831137 -0.604553 0.463379 0.590759 0.266052 1441831137 -0.604553 0.463379 0.590759 0.266052 1441831137 -0.604553 0.463379 0.590759 0.266052 1441831137 -0.604553 0.463379 0.590759 0.266052 1441831137 -0.604553 0.463379 0.590759 0.266052 1441831137 -0.608765 0.459534 0.590027 0.264709 1441831137 -0.608765 0.459534 0.590027 0.264709 1441831137 -0.608765 0.459534 0.590027 0.264709 1441831137 -0.608765 0.459534 0.590027 0.264709 1441831137 -0.608765 0.459534 0.590027 0.264709 1441831137 -0.608765 0.459534 0.590027 0.264709 1441831137 -0.614441 0.461548 0.576721 0.277161 1441831137 -0.614441 0.461548 0.576721 0.277161 1441831137 -0.614441 0.461548 0.576721 0.277161 1441831137 -0.614441 0.461548 0.576721 0.277161 1441831137 -0.614441 0.461548 0.576721 0.277161 1441831137 -0.614441 0.461548 0.576721 0.277161 1441831137 -0.614441 0.461548 0.576721 0.277161 1441831137 -0.614441 0.461548 0.576721 0.277161 1441831137 -0.630127 0.443054 0.566162 0.293457 1441831137 -0.630127 0.443054 0.566162 0.293457 1441831137 -0.630127 0.443054 0.566162 0.293457 1441831137 -0.630127 0.443054 0.566162 0.293457 1441831137 -0.644104 0.420715 0.561096 0.305298 1441831137 -0.644104 0.420715 0.561096 0.305298 1441831137 -0.644104 0.420715 0.561096 0.305298 1441831137 -0.644104 0.420715 0.561096 0.305298 1441831137 -0.644104 0.420715 0.561096 0.305298 1441831137 -0.644104 0.420715 0.561096 0.305298 1441831137 -0.644104 0.420715 0.561096 0.305298 1441831137 -0.644104 0.420715 0.561096 0.305298 1441831137 -0.651062 0.404602 0.559753 0.314697 1441831137 -0.651062 0.404602 0.559753 0.314697 1441831137 -0.651062 0.404602 0.559753 0.314697 1441831137 -0.651062 0.404602 0.559753 0.314697 1441831137 -0.651062 0.404602 0.559753 0.314697 1441831137 -0.651062 0.404602 0.559753 0.314697 1441831137 -0.656921 0.398315 0.551331 0.325256 1441831137 -0.656921 0.398315 0.551331 0.325256 1441831137 -0.656921 0.398315 0.551331 0.325256 1441831137 -0.656921 0.398315 0.551331 0.325256 1441831137 -0.656921 0.398315 0.551331 0.325256 1441831137 -0.656921 0.398315 0.551331 0.325256 1441831137 -0.669067 0.379700 0.556396 0.314026 1441831137 -0.669067 0.379700 0.556396 0.314026 1441831137 -0.669067 0.379700 0.556396 0.314026 1441831137 -0.669067 0.379700 0.556396 0.314026 1441831137 -0.669067 0.379700 0.556396 0.314026 1441831137 -0.669067 0.379700 0.556396 0.314026 1441831137 -0.673096 0.354614 0.578674 0.293823 1441831137 -0.673096 0.354614 0.578674 0.293823 1441831137 -0.673096 0.354614 0.578674 0.293823 1441831137 -0.673096 0.354614 0.578674 0.293823 1441831137 -0.673096 0.354614 0.578674 0.293823 1441831137 -0.673096 0.354614 0.578674 0.293823 1441831137 -0.673096 0.354614 0.578674 0.293823 1441831137 -0.673096 0.354614 0.578674 0.293823 1441831137 -0.659180 0.367126 0.584473 0.298523 1441831137 -0.659180 0.367126 0.584473 0.298523 1441831137 -0.659180 0.367126 0.584473 0.298523 1441831137 -0.659180 0.367126 0.584473 0.298523 1441831137 -0.659180 0.367126 0.584473 0.298523 1441831137 -0.659180 0.367126 0.584473 0.298523 1441831137 -0.642273 0.393311 0.578857 0.312500 1441831137 -0.642273 0.393311 0.578857 0.312500 1441831137 -0.642273 0.393311 0.578857 0.312500 1441831137 -0.642273 0.393311 0.578857 0.312500 1441831137 -0.642273 0.393311 0.578857 0.312500 1441831137 -0.642273 0.393311 0.578857 0.312500 1441831137 -0.632996 0.403748 0.582275 0.311829 1441831137 -0.632996 0.403748 0.582275 0.311829 1441831137 -0.632996 0.403748 0.582275 0.311829 1441831137 -0.632996 0.403748 0.582275 0.311829 1441831137 -0.632996 0.403748 0.582275 0.311829 1441831137 -0.632996 0.403748 0.582275 0.311829 1441831137 -0.625244 0.412964 0.589478 0.301697 1441831137 -0.625244 0.412964 0.589478 0.301697 1441831137 -0.625244 0.412964 0.589478 0.301697 1441831137 -0.625244 0.412964 0.589478 0.301697 1441831137 -0.625244 0.412964 0.589478 0.301697 1441831137 -0.625244 0.412964 0.589478 0.301697 1441831137 -0.625366 0.416382 0.597351 0.280396 1441831137 -0.625366 0.416382 0.597351 0.280396 1441831137 -0.625366 0.416382 0.597351 0.280396 1441831137 -0.625366 0.416382 0.597351 0.280396 1441831137 -0.625366 0.416382 0.597351 0.280396 1441831137 -0.625366 0.416382 0.597351 0.280396 1441831137 -0.642456 0.391724 0.608643 0.251587 1441831137 -0.642456 0.391724 0.608643 0.251587 1441831137 -0.642456 0.391724 0.608643 0.251587 1441831137 -0.642456 0.391724 0.608643 0.251587 1441831137 -0.642456 0.391724 0.608643 0.251587 1441831137 -0.642456 0.391724 0.608643 0.251587 1441831137 -0.642456 0.391724 0.608643 0.251587 1441831137 -0.642456 0.391724 0.608643 0.251587 1441831137 -0.656738 0.367798 0.615173 0.234314 1441831137 -0.656738 0.367798 0.615173 0.234314 1441831137 -0.656738 0.367798 0.615173 0.234314 1441831137 -0.656738 0.367798 0.615173 0.234314 1441831137 -0.656738 0.367798 0.615173 0.234314 1441831137 -0.656738 0.367798 0.615173 0.234314 1441831137 -0.658142 0.366089 0.609985 0.246460 1441831137 -0.658142 0.366089 0.609985 0.246460 1441831137 -0.658142 0.366089 0.609985 0.246460 1441831137 -0.658142 0.366089 0.609985 0.246460 1441831137 -0.658142 0.366089 0.609985 0.246460 1441831137 -0.658142 0.366089 0.609985 0.246460 1441831137 -0.664063 0.365601 0.598877 0.258179 1441831138 -0.664063 0.365601 0.598877 0.258179 1441831138 -0.664063 0.365601 0.598877 0.258179 1441831138 -0.664063 0.365601 0.598877 0.258179 1441831138 -0.664063 0.365601 0.598877 0.258179 1441831138 -0.664063 0.365601 0.598877 0.258179 1441831138 -0.668945 0.355103 0.596069 0.266724 1441831138 -0.668945 0.355103 0.596069 0.266724 1441831138 -0.668945 0.355103 0.596069 0.266724 1441831138 -0.668945 0.355103 0.596069 0.266724 1441831138 -0.668945 0.355103 0.596069 0.266724 1441831138 -0.668945 0.355103 0.596069 0.266724 1441831138 -0.668945 0.355103 0.596069 0.266724 1441831138 -0.668945 0.355103 0.596069 0.266724 1441831138 -0.667786 0.348877 0.601074 0.266541 1441831138 -0.667786 0.348877 0.601074 0.266541 1441831138 -0.667786 0.348877 0.601074 0.266541 1441831138 -0.667786 0.348877 0.601074 0.266541 1441831138 -0.661072 0.355774 0.600769 0.274719 1441831138 -0.661072 0.355774 0.600769 0.274719 1441831138 -0.661072 0.355774 0.600769 0.274719 1441831138 -0.661072 0.355774 0.600769 0.274719 1441831138 -0.661072 0.355774 0.600769 0.274719 1441831138 -0.661072 0.355774 0.600769 0.274719 1441831138 -0.661072 0.355774 0.600769 0.274719 1441831138 -0.661072 0.355774 0.600769 0.274719 1441831138 -0.665466 0.358337 0.597473 0.267822 1441831138 -0.665466 0.358337 0.597473 0.267822 1441831138 -0.665466 0.358337 0.597473 0.267822 1441831138 -0.665466 0.358337 0.597473 0.267822 1441831138 -0.665466 0.358337 0.597473 0.267822 1441831138 -0.665466 0.358337 0.597473 0.267822 1441831138 -0.670349 0.327881 0.621582 0.238098 1441831138 -0.670349 0.327881 0.621582 0.238098 1441831138 -0.670349 0.327881 0.621582 0.238098 1441831138 -0.670349 0.327881 0.621582 0.238098 1441831138 -0.670349 0.327881 0.621582 0.238098 1441831138 -0.670349 0.327881 0.621582 0.238098 1441831138 -0.652771 0.348938 0.621521 0.256470 1441831138 -0.652771 0.348938 0.621521 0.256470 1441831138 -0.652771 0.348938 0.621521 0.256470 1441831138 -0.652771 0.348938 0.621521 0.256470 1441831138 -0.652771 0.348938 0.621521 0.256470 1441831138 -0.652771 0.348938 0.621521 0.256470 1441831138 -0.631104 0.393433 0.603577 0.287415 1441831138 -0.631104 0.393433 0.603577 0.287415 1441831138 -0.631104 0.393433 0.603577 0.287415 1441831138 -0.631104 0.393433 0.603577 0.287415 1441831138 -0.631104 0.393433 0.603577 0.287415 1441831138 -0.631104 0.393433 0.603577 0.287415 1441831138 -0.614563 0.418091 0.592834 0.309937 1441831138 -0.614563 0.418091 0.592834 0.309937 1441831138 -0.614563 0.418091 0.592834 0.309937 1441831138 -0.614563 0.418091 0.592834 0.309937 1441831138 -0.614563 0.418091 0.592834 0.309937 1441831138 -0.614563 0.418091 0.592834 0.309937 1441831138 -0.605774 0.442322 0.581360 0.315247 1441831138 -0.605774 0.442322 0.581360 0.315247 1441831138 -0.605774 0.442322 0.581360 0.315247 1441831138 -0.605774 0.442322 0.581360 0.315247 1441831138 -0.605774 0.442322 0.581360 0.315247 1441831138 -0.605774 0.442322 0.581360 0.315247 1441831138 -0.605774 0.442322 0.581360 0.315247 1441831138 -0.605774 0.442322 0.581360 0.315247 1441831138 -0.609070 0.447510 0.579102 0.305481 1441831138 -0.609070 0.447510 0.579102 0.305481 1441831138 -0.609070 0.447510 0.579102 0.305481 1441831138 -0.609070 0.447510 0.579102 0.305481 1441831138 -0.609070 0.447510 0.579102 0.305481 1441831138 -0.609070 0.447510 0.579102 0.305481 1441831138 -0.612061 0.442810 0.581787 0.301331 1441831138 -0.612061 0.442810 0.581787 0.301331 1441831138 -0.612061 0.442810 0.581787 0.301331 1441831138 -0.612061 0.442810 0.581787 0.301331 1441831138 -0.612061 0.442810 0.581787 0.301331 1441831138 -0.612061 0.442810 0.581787 0.301331 1441831138 -0.613525 0.443604 0.578491 0.303467 1441831138 -0.613525 0.443604 0.578491 0.303467 1441831138 -0.613525 0.443604 0.578491 0.303467 1441831138 -0.613525 0.443604 0.578491 0.303467 1441831138 -0.613525 0.443604 0.578491 0.303467 1441831138 -0.613525 0.443604 0.578491 0.303467 1441831138 -0.601074 0.453735 0.566711 0.334106 1441831138 -0.601074 0.453735 0.566711 0.334106 1441831138 -0.601074 0.453735 0.566711 0.334106 1441831138 -0.601074 0.453735 0.566711 0.334106 1441831138 -0.601074 0.453735 0.566711 0.334106 1441831138 -0.601074 0.453735 0.566711 0.334106 1441831138 -0.604248 0.460388 0.555786 0.337585 1441831138 -0.604248 0.460388 0.555786 0.337585 1441831138 -0.604248 0.460388 0.555786 0.337585 1441831138 -0.604248 0.460388 0.555786 0.337585 1441831138 -0.604248 0.460388 0.555786 0.337585 1441831138 -0.604248 0.460388 0.555786 0.337585 1441831138 -0.601746 0.455933 0.557922 0.344543 1441831138 -0.601746 0.455933 0.557922 0.344543 1441831138 -0.601746 0.455933 0.557922 0.344543 1441831138 -0.601746 0.455933 0.557922 0.344543 1441831138 -0.601746 0.455933 0.557922 0.344543 1441831138 -0.601746 0.455933 0.557922 0.344543 1441831138 -0.596924 0.456299 0.554565 0.357666 1441831138 -0.596924 0.456299 0.554565 0.357666 1441831138 -0.596924 0.456299 0.554565 0.357666 1441831138 -0.596924 0.456299 0.554565 0.357666 1441831138 -0.596924 0.456299 0.554565 0.357666 1441831138 -0.596924 0.456299 0.554565 0.357666 1441831138 -0.597473 0.451538 0.557007 0.358826 1441831138 -0.597473 0.451538 0.557007 0.358826 1441831138 -0.597473 0.451538 0.557007 0.358826 1441831138 -0.597473 0.451538 0.557007 0.358826 1441831138 -0.597473 0.451538 0.557007 0.358826 1441831138 -0.597473 0.451538 0.557007 0.358826 1441831138 -0.596313 0.444153 0.560486 0.364624 1441831139 -0.596313 0.444153 0.560486 0.364624 1441831139 -0.596313 0.444153 0.560486 0.364624 1441831139 -0.596313 0.444153 0.560486 0.364624 1441831139 -0.596313 0.444153 0.560486 0.364624 1441831139 -0.596313 0.444153 0.560486 0.364624 1441831139 -0.600403 0.436035 0.560364 0.367798 1441831139 -0.600403 0.436035 0.560364 0.367798 1441831139 -0.600403 0.436035 0.560364 0.367798 1441831139 -0.600403 0.436035 0.560364 0.367798 1441831139 -0.600403 0.436035 0.560364 0.367798 1441831139 -0.600403 0.436035 0.560364 0.367798 1441831139 -0.617310 0.411926 0.577759 0.339661 1441831139 -0.617310 0.411926 0.577759 0.339661 1441831139 -0.617310 0.411926 0.577759 0.339661 1441831139 -0.617310 0.411926 0.577759 0.339661 1441831139 -0.617310 0.411926 0.577759 0.339661 1441831139 -0.617310 0.411926 0.577759 0.339661 1441831139 -0.620544 0.397095 0.588623 0.332764 1441831139 -0.620544 0.397095 0.588623 0.332764 1441831139 -0.620544 0.397095 0.588623 0.332764 1441831139 -0.620544 0.397095 0.588623 0.332764 1441831139 -0.620544 0.397095 0.588623 0.332764 1441831139 -0.620544 0.397095 0.588623 0.332764 1441831139 -0.620544 0.397095 0.588623 0.332764 1441831139 -0.620544 0.397095 0.588623 0.332764 1441831139 -0.614197 0.411316 0.582642 0.337769 1441831139 -0.614197 0.411316 0.582642 0.337769 1441831139 -0.614197 0.411316 0.582642 0.337769 1441831139 -0.614197 0.411316 0.582642 0.337769 1441831139 -0.614197 0.411316 0.582642 0.337769 1441831139 -0.614197 0.411316 0.582642 0.337769 1441831139 -0.610718 0.422424 0.578308 0.337830 1441831139 -0.610718 0.422424 0.578308 0.337830 1441831139 -0.610718 0.422424 0.578308 0.337830 1441831139 -0.610718 0.422424 0.578308 0.337830 1441831139 -0.610718 0.422424 0.578308 0.337830 1441831139 -0.610718 0.422424 0.578308 0.337830 1441831139 -0.614136 0.425293 0.577332 0.329529 1441831139 -0.614136 0.425293 0.577332 0.329529 1441831139 -0.614136 0.425293 0.577332 0.329529 1441831139 -0.614136 0.425293 0.577332 0.329529 1441831139 -0.614136 0.425293 0.577332 0.329529 1441831139 -0.614136 0.425293 0.577332 0.329529 1441831139 -0.614746 0.433960 0.577026 0.317444 1441831139 -0.614746 0.433960 0.577026 0.317444 1441831139 -0.614746 0.433960 0.577026 0.317444 1441831139 -0.614746 0.433960 0.577026 0.317444 1441831139 -0.614746 0.433960 0.577026 0.317444 1441831139 -0.614746 0.433960 0.577026 0.317444 1441831139 -0.615356 0.445923 0.576233 0.300720 1441831139 -0.615356 0.445923 0.576233 0.300720 1441831139 -0.615356 0.445923 0.576233 0.300720 1441831139 -0.615356 0.445923 0.576233 0.300720 1441831139 -0.615356 0.445923 0.576233 0.300720 1441831139 -0.615356 0.445923 0.576233 0.300720 1441831139 -0.617188 0.452515 0.580017 0.279053 1441831139 -0.617188 0.452515 0.580017 0.279053 1441831139 -0.617188 0.452515 0.580017 0.279053 1441831139 -0.617188 0.452515 0.580017 0.279053 1441831139 -0.617188 0.452515 0.580017 0.279053 1441831139 -0.617188 0.452515 0.580017 0.279053 1441831139 -0.614380 0.465149 0.576599 0.271423 1441831139 -0.614380 0.465149 0.576599 0.271423 1441831139 -0.614380 0.465149 0.576599 0.271423 1441831139 -0.614380 0.465149 0.576599 0.271423 1441831139 -0.614380 0.465149 0.576599 0.271423 1441831139 -0.614380 0.465149 0.576599 0.271423 1441831139 -0.616394 0.476013 0.566284 0.269653 1441831139 -0.616394 0.476013 0.566284 0.269653 1441831139 -0.616394 0.476013 0.566284 0.269653 1441831139 -0.616394 0.476013 0.566284 0.269653 1441831139 -0.616394 0.476013 0.566284 0.269653 1441831139 -0.616394 0.476013 0.566284 0.269653 1441831139 -0.616394 0.476013 0.566284 0.269653 1441831139 -0.616394 0.476013 0.566284 0.269653 1441831139 -0.623474 0.469727 0.559448 0.278564 1441831139 -0.623474 0.469727 0.559448 0.278564 1441831139 -0.623474 0.469727 0.559448 0.278564 1441831139 -0.623474 0.469727 0.559448 0.278564 1441831139 -0.623474 0.469727 0.559448 0.278564 1441831139 -0.623474 0.469727 0.559448 0.278564 1441831139 -0.635498 0.445007 0.559448 0.291687 1441831139 -0.635498 0.445007 0.559448 0.291687 1441831139 -0.635498 0.445007 0.559448 0.291687 1441831139 -0.635498 0.445007 0.559448 0.291687 1441831139 -0.635498 0.445007 0.559448 0.291687 1441831139 -0.635498 0.445007 0.559448 0.291687 1441831139 -0.643250 0.426086 0.558472 0.304626 1441831139 -0.643250 0.426086 0.558472 0.304626 1441831139 -0.643250 0.426086 0.558472 0.304626 1441831139 -0.643250 0.426086 0.558472 0.304626 1441831139 -0.643250 0.426086 0.558472 0.304626 1441831139 -0.643250 0.426086 0.558472 0.304626 1441831139 -0.649780 0.414246 0.559387 0.305298 1441831139 -0.649780 0.414246 0.559387 0.305298 1441831139 -0.649780 0.414246 0.559387 0.305298 1441831139 -0.649780 0.414246 0.559387 0.305298 1441831139 -0.649780 0.414246 0.559387 0.305298 1441831139 -0.649780 0.414246 0.559387 0.305298 1441831139 -0.653748 0.403320 0.564209 0.302673 1441831139 -0.653748 0.403320 0.564209 0.302673 1441831139 -0.653748 0.403320 0.564209 0.302673 1441831139 -0.653748 0.403320 0.564209 0.302673 1441831139 -0.653748 0.403320 0.564209 0.302673 1441831139 -0.653748 0.403320 0.564209 0.302673 1441831139 -0.653748 0.403320 0.564209 0.302673 1441831139 -0.653748 0.403320 0.564209 0.302673 1441831139 -0.656921 0.387085 0.578674 0.289368 1441831139 -0.656921 0.387085 0.578674 0.289368 1441831139 -0.656921 0.387085 0.578674 0.289368 1441831139 -0.656921 0.387085 0.578674 0.289368 1441831139 -0.656921 0.387085 0.578674 0.289368 1441831139 -0.656921 0.387085 0.578674 0.289368 1441831139 -0.659912 0.372986 0.589844 0.278381 1441831139 -0.659912 0.372986 0.589844 0.278381 1441831139 -0.659912 0.372986 0.589844 0.278381 1441831140 -0.659912 0.372986 0.589844 0.278381 1441831140 -0.659912 0.372986 0.589844 0.278381 1441831140 -0.659912 0.372986 0.589844 0.278381 1441831140 -0.653137 0.375854 0.590881 0.288086 1441831140 -0.653137 0.375854 0.590881 0.288086 1441831140 -0.653137 0.375854 0.590881 0.288086 1441831140 -0.653137 0.375854 0.590881 0.288086 1441831140 -0.653137 0.375854 0.590881 0.288086 1441831140 -0.653137 0.375854 0.590881 0.288086 1441831140 -0.640381 0.391846 0.580627 0.314941 1441831140 -0.640381 0.391846 0.580627 0.314941 1441831140 -0.640381 0.391846 0.580627 0.314941 1441831140 -0.640381 0.391846 0.580627 0.314941 1441831140 -0.640381 0.391846 0.580627 0.314941 1441831140 -0.640381 0.391846 0.580627 0.314941 1441831140 -0.640381 0.391846 0.580627 0.314941 1441831140 -0.640381 0.391846 0.580627 0.314941 1441831140 -0.631897 0.405823 0.574097 0.326172 1441831140 -0.631897 0.405823 0.574097 0.326172 1441831140 -0.631897 0.405823 0.574097 0.326172 1441831140 -0.631897 0.405823 0.574097 0.326172 1441831140 -0.631897 0.405823 0.574097 0.326172 1441831140 -0.631897 0.405823 0.574097 0.326172 1441831140 -0.626221 0.420471 0.570190 0.325500 1441831140 -0.626221 0.420471 0.570190 0.325500 1441831140 -0.626221 0.420471 0.570190 0.325500 1441831140 -0.626221 0.420471 0.570190 0.325500 1441831140 -0.626221 0.420471 0.570190 0.325500 1441831140 -0.626221 0.420471 0.570190 0.325500 1441831140 -0.624207 0.437256 0.563232 0.319336 1441831140 -0.624207 0.437256 0.563232 0.319336 1441831140 -0.624207 0.437256 0.563232 0.319336 1441831140 -0.624207 0.437256 0.563232 0.319336 1441831140 -0.624207 0.437256 0.563232 0.319336 1441831140 -0.624207 0.437256 0.563232 0.319336 1441831140 -0.622742 0.453125 0.557251 0.310364 1441831140 -0.622742 0.453125 0.557251 0.310364 1441831140 -0.622742 0.453125 0.557251 0.310364 1441831140 -0.622742 0.453125 0.557251 0.310364 1441831140 -0.622742 0.453125 0.557251 0.310364 1441831140 -0.622742 0.453125 0.557251 0.310364 1441831140 -0.625061 0.461487 0.554260 0.298462 1441831140 -0.625061 0.461487 0.554260 0.298462 1441831140 -0.625061 0.461487 0.554260 0.298462 1441831140 -0.625061 0.461487 0.554260 0.298462 1441831140 -0.625061 0.461487 0.554260 0.298462 1441831140 -0.625061 0.461487 0.554260 0.298462 1441831140 -0.626648 0.463989 0.551575 0.296265 1441831140 -0.626648 0.463989 0.551575 0.296265 1441831140 -0.626648 0.463989 0.551575 0.296265 1441831140 -0.626648 0.463989 0.551575 0.296265 1441831140 -0.626648 0.463989 0.551575 0.296265 1441831140 -0.626648 0.463989 0.551575 0.296265 1441831140 -0.626648 0.463989 0.551575 0.296265 1441831140 -0.626648 0.463989 0.551575 0.296265 1441831140 -0.628723 0.466125 0.539795 0.309875 1441831140 -0.628723 0.466125 0.539795 0.309875 1441831140 -0.628723 0.466125 0.539795 0.309875 1441831140 -0.628723 0.466125 0.539795 0.309875 1441831140 -0.628723 0.466125 0.539795 0.309875 1441831140 -0.628723 0.466125 0.539795 0.309875 1441831140 -0.637146 0.466736 0.518677 0.327271 1441831140 -0.637146 0.466736 0.518677 0.327271 1441831140 -0.637146 0.466736 0.518677 0.327271 1441831140 -0.637146 0.466736 0.518677 0.327271 1441831140 -0.637146 0.466736 0.518677 0.327271 1441831140 -0.637146 0.466736 0.518677 0.327271 1441831140 -0.645020 0.449524 0.507568 0.352417 1441831140 -0.645020 0.449524 0.507568 0.352417 1441831140 -0.645020 0.449524 0.507568 0.352417 1441831140 -0.645020 0.449524 0.507568 0.352417 1441831140 -0.645020 0.449524 0.507568 0.352417 1441831140 -0.645020 0.449524 0.507568 0.352417 1441831140 -0.652161 0.433105 0.504883 0.363525 1441831140 -0.652161 0.433105 0.504883 0.363525 1441831140 -0.652161 0.433105 0.504883 0.363525 1441831140 -0.652161 0.433105 0.504883 0.363525 1441831140 -0.652161 0.433105 0.504883 0.363525 1441831140 -0.652161 0.433105 0.504883 0.363525 1441831140 -0.659302 0.410889 0.519958 0.355103 1441831140 -0.659302 0.410889 0.519958 0.355103 1441831140 -0.659302 0.410889 0.519958 0.355103 1441831140 -0.659302 0.410889 0.519958 0.355103 1441831140 -0.659302 0.410889 0.519958 0.355103 1441831140 -0.659302 0.410889 0.519958 0.355103 1441831140 -0.659302 0.410889 0.519958 0.355103 1441831140 -0.659302 0.410889 0.519958 0.355103 1441831140 -0.661011 0.393005 0.537476 0.345947 1441831140 -0.661011 0.393005 0.537476 0.345947 1441831140 -0.661011 0.393005 0.537476 0.345947 1441831140 -0.661011 0.393005 0.537476 0.345947 1441831140 -0.661011 0.393005 0.537476 0.345947 1441831140 -0.661011 0.393005 0.537476 0.345947 1441831140 -0.666077 0.379883 0.555115 0.322388 1441831140 -0.666077 0.379883 0.555115 0.322388 1441831140 -0.666077 0.379883 0.555115 0.322388 1441831140 -0.666077 0.379883 0.555115 0.322388 1441831140 -0.666077 0.379883 0.555115 0.322388 1441831140 -0.666077 0.379883 0.555115 0.322388 1441831140 -0.668701 0.359558 0.574646 0.305481 1441831140 -0.668701 0.359558 0.574646 0.305481 1441831140 -0.668701 0.359558 0.574646 0.305481 1441831140 -0.668701 0.359558 0.574646 0.305481 1441831140 -0.668701 0.359558 0.574646 0.305481 1441831140 -0.668701 0.359558 0.574646 0.305481 1441831140 -0.659485 0.359985 0.580811 0.313293 1441831140 -0.659485 0.359985 0.580811 0.313293 1441831140 -0.659485 0.359985 0.580811 0.313293 1441831140 -0.659485 0.359985 0.580811 0.313293 1441831140 -0.659485 0.359985 0.580811 0.313293 1441831140 -0.659485 0.359985 0.580811 0.313293 1441831140 -0.643005 0.379028 0.579773 0.326599 1441831140 -0.643005 0.379028 0.579773 0.326599 1441831140 -0.643005 0.379028 0.579773 0.326599 1441831140 -0.643005 0.379028 0.579773 0.326599 1441831141 -0.643005 0.379028 0.579773 0.326599 1441831141 -0.643005 0.379028 0.579773 0.326599 1441831141 -0.629089 0.401794 0.579102 0.327698 1441831141 -0.629089 0.401794 0.579102 0.327698 1441831141 -0.629089 0.401794 0.579102 0.327698 1441831141 -0.629089 0.401794 0.579102 0.327698 1441831141 -0.629089 0.401794 0.579102 0.327698 1441831141 -0.629089 0.401794 0.579102 0.327698 1441831141 -0.629089 0.401794 0.579102 0.327698 1441831141 -0.629089 0.401794 0.579102 0.327698 1441831141 -0.632568 0.407715 0.587708 0.296814 1441831141 -0.632568 0.407715 0.587708 0.296814 1441831141 -0.632568 0.407715 0.587708 0.296814 1441831141 -0.632568 0.407715 0.587708 0.296814 1441831141 -0.632568 0.407715 0.587708 0.296814 1441831141 -0.632568 0.407715 0.587708 0.296814 1441831141 -0.628967 0.403259 0.600769 0.284241 1441831141 -0.628967 0.403259 0.600769 0.284241 1441831141 -0.628967 0.403259 0.600769 0.284241 1441831141 -0.628967 0.403259 0.600769 0.284241 1441831141 -0.628967 0.403259 0.600769 0.284241 1441831141 -0.628967 0.403259 0.600769 0.284241 1441831141 -0.627686 0.417236 0.596985 0.274719 1441831141 -0.627686 0.417236 0.596985 0.274719 1441831141 -0.627686 0.417236 0.596985 0.274719 1441831141 -0.627686 0.417236 0.596985 0.274719 1441831141 -0.627686 0.417236 0.596985 0.274719 1441831141 -0.627686 0.417236 0.596985 0.274719 1441831141 -0.627747 0.421021 0.595276 0.272705 1441831141 -0.627747 0.421021 0.595276 0.272705 1441831141 -0.627747 0.421021 0.595276 0.272705 1441831141 -0.627747 0.421021 0.595276 0.272705 1441831141 -0.627747 0.421021 0.595276 0.272705 1441831141 -0.627747 0.421021 0.595276 0.272705 1441831141 -0.625854 0.427490 0.585693 0.287170 1441831141 -0.625854 0.427490 0.585693 0.287170 1441831141 -0.625854 0.427490 0.585693 0.287170 1441831141 -0.625854 0.427490 0.585693 0.287170 1441831141 -0.625854 0.427490 0.585693 0.287170 1441831141 -0.625854 0.427490 0.585693 0.287170 1441831141 -0.628174 0.432800 0.565552 0.313293 1441831141 -0.628174 0.432800 0.565552 0.313293 1441831141 -0.628174 0.432800 0.565552 0.313293 1441831141 -0.628174 0.432800 0.565552 0.313293 1441831141 -0.628174 0.432800 0.565552 0.313293 1441831141 -0.628174 0.432800 0.565552 0.313293 1441831141 -0.645691 0.425903 0.545410 0.322693 1441831141 -0.645691 0.425903 0.545410 0.322693 1441831141 -0.645691 0.425903 0.545410 0.322693 1441831141 -0.645691 0.425903 0.545410 0.322693 1441831141 -0.645691 0.425903 0.545410 0.322693 1441831141 -0.645691 0.425903 0.545410 0.322693 1441831141 -0.664490 0.387268 0.550110 0.325317 1441831141 -0.664490 0.387268 0.550110 0.325317 1441831141 -0.664490 0.387268 0.550110 0.325317 1441831141 -0.664490 0.387268 0.550110 0.325317 1441831141 -0.664490 0.387268 0.550110 0.325317 1441831141 -0.664490 0.387268 0.550110 0.325317 1441831141 -0.677979 0.363831 0.559814 0.307495 1441831141 -0.677979 0.363831 0.559814 0.307495 1441831141 -0.677979 0.363831 0.559814 0.307495 1441831141 -0.677979 0.363831 0.559814 0.307495 1441831141 -0.677979 0.363831 0.559814 0.307495 1441831141 -0.677979 0.363831 0.559814 0.307495 1441831141 -0.669983 0.358765 0.569092 0.313843 1441831141 -0.669983 0.358765 0.569092 0.313843 1441831141 -0.669983 0.358765 0.569092 0.313843 1441831141 -0.669983 0.358765 0.569092 0.313843 1441831141 -0.669983 0.358765 0.569092 0.313843 1441831141 -0.669983 0.358765 0.569092 0.313843 1441831141 -0.671814 0.351074 0.575684 0.306580 1441831141 -0.671814 0.351074 0.575684 0.306580 1441831141 -0.671814 0.351074 0.575684 0.306580 1441831141 -0.671814 0.351074 0.575684 0.306580 1441831141 -0.671814 0.351074 0.575684 0.306580 1441831141 -0.671814 0.351074 0.575684 0.306580 1441831141 -0.679321 0.326843 0.595093 0.278564 1441831141 -0.679321 0.326843 0.595093 0.278564 1441831141 -0.679321 0.326843 0.595093 0.278564 1441831141 -0.679321 0.326843 0.595093 0.278564 1441831141 -0.679321 0.326843 0.595093 0.278564 1441831141 -0.679321 0.326843 0.595093 0.278564 1441831141 -0.679321 0.326843 0.595093 0.278564 1441831141 -0.679321 0.326843 0.595093 0.278564 1441831141 -0.665771 0.330383 0.600708 0.294373 1441831141 -0.665771 0.330383 0.600708 0.294373 1441831141 -0.665771 0.330383 0.600708 0.294373 1441831141 -0.665771 0.330383 0.600708 0.294373 1441831141 -0.665771 0.330383 0.600708 0.294373 1441831141 -0.665771 0.330383 0.600708 0.294373 1441831141 -0.642456 0.369141 0.589539 0.321533 1441831141 -0.642456 0.369141 0.589539 0.321533 1441831141 -0.642456 0.369141 0.589539 0.321533 1441831141 -0.642456 0.369141 0.589539 0.321533 1441831141 -0.642456 0.369141 0.589539 0.321533 1441831141 -0.642456 0.369141 0.589539 0.321533 1441831141 -0.623413 0.401367 0.587097 0.324829 1441831141 -0.623413 0.401367 0.587097 0.324829 1441831141 -0.623413 0.401367 0.587097 0.324829 1441831141 
-0.621826 0.469482 0.572937 0.254089 1441831145 -0.610596 0.506226 0.581543 0.180725 1441831145 -0.610596 0.506226 0.581543 0.180725 1441831145 -0.610596 0.506226 0.581543 0.180725 1441831145 -0.610596 0.506226 0.581543 0.180725 1441831145 -0.610596 0.506226 0.581543 0.180725 1441831145 -0.610596 0.506226 0.581543 0.180725 1441831145 -0.608459 0.508118 0.601563 0.098267 1441831145 -0.608459 0.508118 0.601563 0.098267 1441831145 -0.608459 0.508118 0.601563 0.098267 1441831145 -0.608459 0.508118 0.601563 0.098267 1441831145 -0.608459 0.508118 0.601563 0.098267 1441831145 -0.608459 0.508118 0.601563 0.098267 1441831145 -0.618835 0.480896 0.619812 0.039307 1441831145 -0.618835 0.480896 0.619812 0.039307 1441831145 -0.618835 0.480896 0.619812 0.039307 1441831145 -0.618835 0.480896 0.619812 0.039307 1441831145 -0.618835 0.480896 0.619812 0.039307 1441831145 -0.618835 0.480896 0.619812 0.039307 1441831145 -0.620056 0.473389 0.624207 0.041138 1441831145 -0.620056 0.473389 0.624207 0.041138 1441831145 -0.620056 0.473389 0.624207 0.041138 1441831145 -0.620056 0.473389 0.624207 0.041138 1441831145 -0.620056 0.473389 0.624207 0.041138 1441831145 -0.620056 0.473389 0.624207 0.041138 1441831145 -0.614502 0.472290 0.623047 0.105530 1441831145 -0.614502 0.472290 0.623047 0.105530 1441831145 -0.614502 0.472290 0.623047 0.105530 1441831145 -0.614502 0.472290 0.623047 0.105530 1441831145 -0.614502 0.472290 0.623047 0.105530 1441831145 -0.614502 0.472290 0.623047 0.105530 1441831145 -0.695679 0.372986 0.571167 0.225098 1441831145 -0.695679 0.372986 0.571167 0.225098 1441831145 -0.695679 0.372986 0.571167 0.225098 1441831145 -0.695679 0.372986 0.571167 0.225098 1441831145 -0.695679 0.372986 0.571167 0.225098 1441831145 -0.695679 0.372986 0.571167 0.225098 1441831145 -0.695679 0.372986 0.571167 0.225098 1441831145 -0.695679 0.372986 0.571167 0.225098 1441831145 -0.766785 0.226013 0.471924 0.371704 1441831145 -0.766785 0.226013 0.471924 0.371704 1441831145 -0.766785 0.226013 0.471924 0.371704 1441831145 -0.766785 0.226013 0.471924 0.371704 1441831145 -0.766785 0.226013 0.471924 0.371704 1441831145 -0.766785 0.226013 0.471924 0.371704 1441831145 -0.781616 0.139893 0.349792 0.497192 1441831145 -0.781616 0.139893 0.349792 0.497192 1441831145 -0.781616 0.139893 0.349792 0.497192 1441831145 -0.781616 0.139893 0.349792 0.497192 1441831145 -0.781616 0.139893 0.349792 0.497192 1441831145 -0.781616 0.139893 0.349792 0.497192 1441831145 -0.793274 0.161621 0.168579 0.562256 1441831145 -0.793274 0.161621 0.168579 0.562256 1441831145 -0.793274 0.161621 0.168579 0.562256 1441831145 -0.793274 0.161621 0.168579 0.562256 1441831145 -0.793274 0.161621 0.168579 0.562256 1441831145 -0.793274 0.161621 0.168579 0.562256 1441831145 -0.815063 0.121887 0.149597 0.546326 1441831145 -0.815063 0.121887 0.149597 0.546326 1441831145 -0.815063 0.121887 0.149597 0.546326 1441831145 -0.815063 0.121887 0.149597 0.546326 1441831145 -0.815063 0.121887 0.149597 0.546326 1441831145 -0.815063 0.121887 0.149597 0.546326 1441831145 -0.808838 0.144043 0.215088 0.528015 1441831145 -0.808838 0.144043 0.215088 0.528015 1441831145 -0.808838 0.144043 0.215088 0.528015 1441831145 -0.808838 0.144043 0.215088 0.528015 1441831145 -0.808838 0.144043 0.215088 0.528015 1441831145 -0.808838 0.144043 0.215088 0.528015 1441831145 -0.808838 0.144043 0.215088 0.528015 1441831145 -0.808838 0.144043 0.215088 0.528015 1441831145 -0.803345 0.251038 0.287476 0.457092 1441831146 -0.803345 0.251038 0.287476 0.457092 1441831146 -0.803345 0.251038 0.287476 0.457092 1441831146 -0.803345 0.251038 0.287476 0.457092 1441831146 -0.803345 0.251038 0.287476 0.457092 1441831146 -0.803345 0.251038 0.287476 0.457092 1441831146 -0.773987 0.337830 0.373108 0.384216 1441831146 -0.773987 0.337830 0.373108 0.384216 1441831146 -0.773987 0.337830 0.373108 0.384216 1441831146 -0.773987 0.337830 0.373108 0.384216 1441831146 -0.773987 0.337830 0.373108 0.384216 1441831146 -0.773987 0.337830 0.373108 0.384216 1441831146 -0.757507 0.328796 0.502563 0.255920 1441831146 -0.757507 0.328796 0.502563 0.255920 1441831146 -0.757507 0.328796 0.502563 0.255920 1441831146 -0.757507 0.328796 0.502563 0.255920 1441831146 -0.757507 0.328796 0.502563 0.255920 1441831146 -0.757507 0.328796 0.502563 0.255920 1441831146 -0.720947 0.358765 0.580444 0.120850 1441831146 -0.720947 0.358765 0.580444 0.120850 1441831146 -0.720947 0.358765 0.580444 0.120850 1441831146 -0.720947 0.358765 0.580444 0.120850 1441831146 -0.720947 0.358765 0.580444 0.120850 1441831146 -0.720947 0.358765 0.580444 0.120850 1441831146 -0.676086 0.382385 0.629395 0.022034 1441831146 -0.676086 0.382385 0.629395 0.022034 1441831146 -0.676086 0.382385 0.629395 0.022034 1441831146 -0.676086 0.382385 0.629395 0.022034 1441831146 -0.676086 0.382385 0.629395 0.022034 1441831146 -0.676086 0.382385 0.629395 0.022034 1441831146 -0.647583 0.406006 0.644165 -0.027039 1441831146 -0.647583 0.406006 0.644165 -0.027039 1441831146 -0.647583 0.406006 0.644165 -0.027039 1441831146 -0.647583 0.406006 0.644165 -0.027039 1441831146 -0.647583 0.406006 0.644165 -0.027039 1441831146 -0.647583 0.406006 0.644165 -0.027039 1441831146 -0.630981 0.451172 0.630493 -0.025940 1441831146 -0.630981 0.451172 0.630493 -0.025940 1441831146 -0.630981 0.451172 0.630493 -0.025940 1441831146 -0.630981 0.451172 0.630493 -0.025940 1441831146 -0.630981 0.451172 0.630493 -0.025940 1441831146 -0.630981 0.451172 0.630493 -0.025940 1441831146 -0.649170 0.444214 0.616516 0.033569 1441831146 -0.649170 0.444214 0.616516 0.033569 1441831146 -0.649170 0.444214 0.616516 0.033569 1441831146 -0.649170 0.444214 0.616516 0.033569 1441831146 -0.649170 0.444214 0.616516 0.033569 1441831146 -0.649170 0.444214 0.616516 0.033569 1441831146 -0.715942 0.376526 0.563965 0.166138 1441831146 -0.715942 0.376526 0.563965 0.166138 1441831146 -0.715942 0.376526 0.563965 0.166138 1441831146 -0.715942 0.376526 0.563965 0.166138 1441831146 -0.715942 0.376526 0.563965 0.166138 1441831146 -0.715942 0.376526 0.563965 0.166138 1441831146 -0.715942 0.376526 0.563965 0.166138 1441831146 -0.790344 0.245850 0.447571 0.338501 1441831146 -0.790344 0.245850 0.447571 0.338501 1441831146 -0.790344 0.245850 0.447571 0.338501 1441831146 -0.790344 0.245850 0.447571 0.338501 1441831146 -0.790344 0.245850 0.447571 0.338501 1441831146 -0.790344 0.245850 0.447571 0.338501 1441831146 -0.820435 0.110535 0.317078 0.462708 1441831146 -0.820435 0.110535 0.317078 0.462708 1441831146 -0.820435 0.110535 0.317078 0.462708 1441831146 -0.820435 0.110535 0.317078 0.462708 1441831146 -0.820435 0.110535 0.317078 0.462708 1441831146 -0.820435 0.110535 0.317078 0.462708 1441831146 -0.820435 0.110535 0.317078 0.462708 1441831146 -0.824524 0.107361 0.157776 0.532654 1441831146 -0.824524 0.107361 0.157776 0.532654 1441831146 -0.824524 0.107361 0.157776 0.532654 1441831146 -0.824524 0.107361 0.157776 0.532654 1441831146 -0.824524 0.107361 0.157776 0.532654 1441831146 -0.824524 0.107361 0.157776 0.532654 1441831146 -0.846069 0.120117 0.052795 0.516663 1441831146 -0.846069 0.120117 0.052795 0.516663 1441831146 -0.846069 0.120117 0.052795 0.516663 1441831146 -0.846069 0.120117 0.052795 0.516663 1441831146 -0.846069 0.120117 0.052795 0.516663 1441831146 -0.846069 0.120117 0.052795 0.516663 1441831146 -0.846069 0.120117 0.052795 0.516663 1441831146 -0.858521 0.110718 0.097168 0.491150 1441831146 -0.858521 0.110718 0.097168 0.491150 1441831146 -0.858521 0.110718 0.097168 0.491150 1441831146 -0.858521 0.110718 0.097168 0.491150 1441831146 -0.858521 0.110718 0.097168 0.491150 1441831146 -0.858521 0.110718 0.097168 0.491150 1441831146 -0.864502 0.168396 0.184387 0.436279 1441831146 -0.864502 0.168396 0.184387 0.436279 1441831146 -0.864502 0.168396 0.184387 0.436279 1441831146 -0.864502 0.168396 0.184387 0.436279 1441831146 -0.864502 0.168396 0.184387 0.436279 1441831146 -0.864502 0.168396 0.184387 0.436279 1441831146 -0.864502 0.168396 0.184387 0.436279 1441831146 -0.847595 0.232239 0.315918 0.357605 1441831146 -0.847595 0.232239 0.315918 0.357605 1441831146 -0.847595 0.232239 0.315918 0.357605 1441831146 -0.847595 0.232239 0.315918 0.357605 1441831146 -0.847595 0.232239 0.315918 0.357605 1441831146 -0.847595 0.232239 0.315918 0.357605 1441831146 -0.816284 0.285034 0.435364 0.250671 1441831146 -0.816284 0.285034 0.435364 0.250671 1441831146 -0.816284 0.285034 0.435364 0.250671 1441831146 -0.816284 0.285034 0.435364 0.250671 1441831146 -0.816284 0.285034 0.435364 0.250671 1441831146 -0.816284 0.285034 0.435364 0.250671 1441831146 -0.816284 0.285034 0.435364 0.250671 1441831146 -0.771423 0.352112 0.510620 0.141846 1441831146 -0.771423 0.352112 0.510620 0.141846 1441831146 -0.771423 0.352112 0.510620 0.141846 1441831146 -0.771423 0.352112 0.510620 0.141846 1441831146 -0.771423 0.352112 0.510620 0.141846 1441831146 -0.716797 0.416504 0.558289 0.032043 1441831146 -0.716797 0.416504 0.558289 0.032043 1441831146 -0.716797 0.416504 0.558289 0.032043 1441831146 -0.716797 0.416504 0.558289 0.032043 1441831147 -0.716797 0.416504 0.558289 0.032043 1441831147 -0.716797 0.416504 0.558289 0.032043 1441831147 -0.716797 0.416504 0.558289 0.032043 1441831147 -0.676941 0.418701 0.602417 -0.058777 1441831147 -0.676941 0.418701 0.602417 -0.058777 1441831147 -0.676941 0.418701 0.602417 -0.058777 1441831147 -0.676941 0.418701 0.602417 -0.058777 1441831147 -0.676941 0.418701 0.602417 -0.058777 1441831147 -0.676941 0.418701 0.602417 -0.058777 1441831147 -0.656067 0.421387 0.623657 -0.055176 1441831147 -0.656067 0.421387 0.623657 -0.055176 1441831147 -0.656067 0.421387 0.623657 -0.055176 1441831147 -0.656067 0.421387 0.623657 -0.055176 1441831147 -0.656067 0.421387 0.623657 -0.055176 1441831147 -0.656067 0.421387 0.623657 -0.055176 1441831147 -0.632874 0.448914 0.629333 0.042969 1441831147 -0.632874 0.448914 0.629333 0.042969 1441831147 -0.632874 0.448914 0.629333 0.042969 1441831147 -0.632874 0.448914 0.629333 0.042969 1441831147 -0.632874 0.448914 0.629333 0.042969 1441831147 -0.632874 0.448914 0.629333 0.042969 1441831147 -0.674316 0.404724 0.584900 0.198486 1441831147 -0.674316 0.404724 0.584900 0.198486 1441831147 -0.674316 0.404724 0.584900 0.198486 1441831147 -0.674316 0.404724 0.584900 0.198486 1441831147 -0.674316 0.404724 0.584900 0.198486 1441831147 -0.674316 0.404724 0.584900 0.198486 1441831147 -0.738647 0.268372 0.483643 0.385315 1441831147 -0.738647 0.268372 0.483643 0.385315 1441831147 -0.738647 0.268372 0.483643 0.385315 1441831147 -0.738647 0.268372 0.483643 0.385315 1441831147 -0.738647 0.268372 0.483643 0.385315 1441831147 -0.738647 0.268372 0.483643 0.385315 1441831147 -0.738647 0.268372 0.483643 0.385315 1441831147 -0.771729 0.127197 0.347534 0.517151 1441831147 -0.771729 0.127197 0.347534 0.517151 1441831147 -0.771729 0.127197 0.347534 0.517151 1441831147 -0.771729 0.127197 0.347534 0.517151 1441831147 -0.771729 0.127197 0.347534 0.517151 1441831147 -0.771729 0.127197 0.347534 0.517151 1441831147 -0.781128 0.097229 0.177063 0.590820 1441831147 -0.781128 0.097229 0.177063 0.590820 1441831147 -0.781128 0.097229 0.177063 0.590820 1441831147 -0.781128 0.097229 0.177063 0.590820 1441831147 -0.781128 0.097229 0.177063 0.590820 1441831147 -0.781128 0.097229 0.177063 0.590820 1441831147 -0.815552 0.125244 0.025574 0.564392 1441831147 -0.815552 0.125244 0.025574 0.564392 1441831147 -0.815552 0.125244 0.025574 0.564392 1441831147 -0.815552 0.125244 0.025574 0.564392 1441831147 -0.815552 0.125244 0.025574 0.564392 1441831147 -0.815552 0.125244 0.025574 0.564392 1441831147 -0.815552 0.125244 0.025574 0.564392 1441831147 -0.816467 0.108948 0.058899 0.563965 1441831147 -0.816467 0.108948 0.058899 0.563965 1441831147 -0.816467 0.108948 0.058899 0.563965 1441831147 -0.816467 0.108948 0.058899 0.563965 1441831147 -0.816467 0.108948 0.058899 0.563965 1441831147 -0.816467 0.108948 0.058899 0.563965 1441831147 -0.828918 0.179871 0.122681 0.515259 1441831147 -0.828918 0.179871 0.122681 0.515259 1441831147 -0.828918 0.179871 0.122681 0.515259 1441831147 -0.828918 0.179871 0.122681 0.515259 1441831147 -0.828918 0.179871 0.122681 0.515259 1441831147 -0.828918 0.179871 0.122681 0.515259 1441831147 -0.828918 0.179871 0.122681 0.515259 1441831147 -0.815247 0.249573 0.253906 0.456787 1441831147 -0.815247 0.249573 0.253906 0.456787 1441831147 -0.815247 0.249573 0.253906 0.456787 1441831147 -0.815247 0.249573 0.253906 0.456787 1441831147 -0.815247 0.249573 0.253906 0.456787 1441831147 -0.815247 0.249573 0.253906 0.456787 1441831147 -0.791382 0.318604 0.387451 0.349365 1441831147 -0.791382 0.318604 0.387451 0.349365 1441831147 -0.791382 0.318604 0.387451 0.349365 1441831147 -0.791382 0.318604 0.387451 0.349365 1441831147 -0.791382 0.318604 0.387451 0.349365 1441831147 -0.791382 0.318604 0.387451 0.349365 1441831147 -0.747498 0.369751 0.515930 0.195740 1441831147 -0.747498 0.369751 0.515930 0.195740 1441831147 -0.747498 0.369751 0.515930 0.195740 1441831147 -0.747498 0.369751 0.515930 0.195740 1441831147 -0.747498 0.369751 0.515930 0.195740 1441831147 -0.747498 0.369751 0.515930 0.195740 1441831147 -0.692566 0.402954 0.597168 0.035889 1441831147 -0.692566 0.402954 0.597168 0.035889 1441831147 -0.692566 0.402954 0.597168 0.035889 1441831147 -0.692566 0.402954 0.597168 0.035889 1441831147 -0.692566 0.402954 0.597168 0.035889 1441831147 -0.692566 0.402954 0.597168 0.035889 1441831147 -0.692566 0.402954 0.597168 0.035889 1441831147 -0.670410 0.383423 0.630798 -0.075073 1441831147 -0.670410 0.383423 0.630798 -0.075073 1441831147 -0.670410 0.383423 0.630798 -0.075073 1441831147 -0.670410 0.383423 0.630798 -0.075073 1441831147 -0.670410 0.383423 0.630798 -0.075073 1441831147 -0.670410 0.383423 0.630798 -0.075073 1441831147 -0.659973 0.400208 0.632751 -0.062195 1441831147 -0.659973 0.400208 0.632751 -0.062195 1441831147 -0.659973 0.400208 0.632751 -0.062195 1441831147 -0.659973 0.400208 0.632751 -0.062195 1441831147 -0.659973 0.400208 0.632751 -0.062195 1441831147 -0.659973 0.400208 0.632751 -0.062195 1441831147 -0.652039 0.420837 0.628052 0.056885 1441831147 -0.652039 0.420837 0.628052 0.056885 1441831147 -0.652039 0.420837 0.628052 0.056885 1441831147 -0.652039 0.420837 0.628052 0.056885 1441831147 -0.652039 0.420837 0.628052 0.056885 1441831147 -0.652039 0.420837 0.628052 0.056885 1441831147 -0.698975 0.359619 0.571045 0.236633 1441831147 -0.698975 0.359619 0.571045 0.236633 1441831147 -0.698975 0.359619 0.571045 0.236633 1441831147 -0.698975 0.359619 0.571045 0.236633 1441831147 -0.698975 0.359619 0.571045 0.236633 1441831148 -0.698975 0.359619 0.571045 0.236633 1441831148 -0.698975 0.359619 0.571045 0.236633 1441831148 -0.756653 0.221497 0.445801 0.423828 1441831148 -0.756653 0.221497 0.445801 0.423828 1441831148 -0.756653 0.221497 0.445801 0.423828 1441831148 -0.756653 0.221497 0.445801 0.423828 1441831148 -0.756653 0.221497 0.445801 0.423828 1441831148 -0.756653 0.221497 0.445801 0.423828 1441831148 -0.769348 0.065552 0.323730 0.546814 1441831148 -0.769348 0.065552 0.323730 0.546814 1441831148 -0.769348 0.065552 0.323730 0.546814 1441831148 -0.769348 0.065552 0.323730 0.546814 1441831148 -0.769348 0.065552 0.323730 0.546814 1441831148 -0.769348 0.065552 0.323730 0.546814 1441831148 -0.772766 0.061157 0.139343 0.616150 1441831148 -0.772766 0.061157 0.139343 0.616150 1441831148 -0.772766 0.061157 0.139343 0.616150 1441831148 -0.772766 0.061157 0.139343 0.616150 1441831148 -0.772766 0.061157 0.139343 0.616150 1441831148 -0.772766 0.061157 0.139343 0.616150 1441831148 -0.772766 0.061157 0.139343 0.616150 1441831148 -0.792786 0.087158 0.001831 0.603210 1441831148 -0.792786 0.087158 0.001831 0.603210 1441831148 -0.792786 0.087158 0.001831 0.603210 1441831148 -0.792786 0.087158 0.001831 0.603210 1441831148 -0.792786 0.087158 0.001831 0.603210 1441831148 -0.792786 0.087158 0.001831 0.603210 1441831148 -0.804443 0.113831 0.009827 0.582947 1441831148 -0.804443 0.113831 0.009827 0.582947 1441831148 -0.804443 0.113831 0.009827 0.582947 1441831148 -0.804443 0.113831 0.009827 0.582947 1441831148 -0.804443 0.113831 0.009827 0.582947 1441831148 -0.804443 0.113831 0.009827 0.582947 1441831148 -0.804443 0.113831 0.009827 0.582947 1441831148 -0.809875 0.182495 0.084473 0.551025 1441831148 -0.809875 0.182495 0.084473 0.551025 1441831148 -0.809875 0.182495 0.084473 0.551025 1441831148 -0.809875 0.182495 0.084473 0.551025 1441831148 -0.809875 0.182495 0.084473 0.551025 1441831148 -0.809875 0.182495 0.084473 0.551025 1441831148 -0.788269 0.275330 0.201904 0.511963 1441831148 -0.788269 0.275330 0.201904 0.511963 1441831148 -0.788269 0.275330 0.201904 0.511963 1441831148 -0.788269 0.275330 0.201904 0.511963 1441831148 -0.788269 0.275330 0.201904 0.511963 1441831148 -0.788269 0.275330 0.201904 0.511963 1441831148 -0.788269 0.275330 0.201904 0.511963 1441831148 -0.764465 0.338257 0.342407 0.428833 1441831148 -0.764465 0.338257 0.342407 0.428833 1441831148 -0.764465 0.338257 0.342407 0.428833 1441831148 -0.764465 0.338257 0.342407 0.428833 1441831148 -0.764465 0.338257 0.342407 0.428833 1441831148 -0.754883 0.340637 0.484253 0.282166 1441831148 -0.754883 0.340637 0.484253 0.282166 1441831148 -0.754883 0.340637 0.484253 0.282166 1441831148 -0.754883 0.340637 0.484253 0.282166 1441831148 -0.754883 0.340637 0.484253 0.282166 1441831148 -0.754883 0.340637 0.484253 0.282166 1441831148 -0.754883 0.340637 0.484253 0.282166 1441831148 -0.709717 0.387207 0.574951 0.125732 1441831148 -0.709717 0.387207 0.574951 0.125732 1441831148 -0.709717 0.387207 0.574951 0.125732 1441831148 -0.709717 0.387207 0.574951 0.125732 1441831148 -0.709717 0.387207 0.574951 0.125732 1441831148 -0.709717 0.387207 0.574951 0.125732 1441831148 -0.664978 0.425354 0.613342 0.027039 1441831148 -0.664978 0.425354 0.613342 0.027039 1441831148 -0.664978 0.425354 0.613342 0.027039 1441831148 -0.664978 0.425354 0.613342 0.027039 1441831148 -0.664978 0.425354 0.613342 0.027039 1441831148 -0.664978 0.425354 0.613342 0.027039 1441831148 -0.634949 0.452637 0.625854 0.015869 1441831148 -0.634949 0.452637 0.625854 0.015869 1441831148 -0.634949 0.452637 0.625854 0.015869 1441831148 -0.634949 0.452637 0.625854 0.015869 1441831148 -0.634949 0.452637 0.625854 0.015869 1441831148 -0.634949 0.452637 0.625854 0.015869 1441831148 -0.654297 0.441467 0.610046 0.069580 1441831148 -0.654297 0.441467 0.610046 0.069580 1441831148 -0.654297 0.441467 0.610046 0.069580 1441831148 -0.654297 0.441467 0.610046 0.069580 1441831148 -0.654297 0.441467 0.610046 0.069580 1441831148 -0.654297 0.441467 0.610046 0.069580 1441831148 -0.720154 0.354004 0.553528 0.222839 1441831148 -0.720154 0.354004 0.553528 0.222839 1441831148 -0.720154 0.354004 0.553528 0.222839 1441831148 -0.720154 0.354004 0.553528 0.222839 1441831148 -0.720154 0.354004 0.553528 0.222839 1441831148 -0.720154 0.354004 0.553528 0.222839 1441831148 -0.777161 0.181458 0.437683 0.414124 1441831148 -0.777161 0.181458 0.437683 0.414124 1441831148 -0.777161 0.181458 0.437683 0.414124 1441831148 -0.777161 0.181458 0.437683 0.414124 1441831148 -0.777161 0.181458 0.437683 0.414124 1441831148 -0.777161 0.181458 0.437683 0.414124 1441831148 -0.777161 0.181458 0.437683 0.414124 1441831148 -0.777100 0.014465 0.308777 0.548279 1441831148 -0.777100 0.014465 0.308777 0.548279 1441831148 -0.777100 0.014465 0.308777 0.548279 1441831148 -0.777100 0.014465 0.308777 0.548279 1441831148 -0.777100 0.014465 0.308777 0.548279 1441831148 -0.777100 0.014465 0.308777 0.548279 1441831148 -0.769653 0.014221 0.125732 0.625793 1441831148 -0.769653 0.014221 0.125732 0.625793 1441831148 -0.769653 0.014221 0.125732 0.625793 1441831148 -0.769653 0.014221 0.125732 0.625793 1441831148 -0.769653 0.014221 0.125732 0.625793 1441831148 -0.769653 0.014221 0.125732 0.625793 1441831148 -0.786377 0.076233 -0.084290 0.607239 1441831148 -0.786377 0.076233 -0.084290 0.607239 1441831148 -0.786377 0.076233 -0.084290 0.607239 1441831148 -0.786377 0.076233 -0.084290 0.607239 1441831148 -0.786377 0.076233 -0.084290 0.607239 1441831149 -0.791138 0.071716 -0.091309 0.600525 1441831149 -0.791138 0.071716 -0.091309 0.600525 1441831149 -0.791138 0.071716 -0.091309 0.600525 1441831149 -0.791138 0.071716 -0.091309 0.600525 1441831149 -0.791138 0.071716 -0.091309 0.600525 1441831149 -0.791138 0.071716 -0.091309 0.600525 1441831149 -0.791138 0.071716 -0.091309 0.600525 1441831149 -0.805481 0.113403 -0.004333 0.581604 1441831149 -0.805481 0.113403 -0.004333 0.581604 1441831149 -0.805481 0.113403 -0.004333 0.581604 1441831149 -0.805481 0.113403 -0.004333 0.581604 1441831149 -0.805481 0.113403 -0.004333 0.581604 1441831149 -0.805481 0.113403 -0.004333 0.581604 1441831149 -0.803528 0.199707 0.120178 0.547729 1441831149 -0.803528 0.199707 0.120178 0.547729 1441831149 -0.803528 0.199707 0.120178 0.547729 1441831149 -0.803528 0.199707 0.120178 0.547729 1441831149 -0.803528 0.199707 0.120178 0.547729 1441831149 -0.803528 0.199707 0.120178 0.547729 1441831149 -0.784851 0.278381 0.277344 0.479126 1441831149 -0.784851 0.278381 0.277344 0.479126 1441831149 -0.784851 0.278381 0.277344 0.479126 1441831149 -0.784851 0.278381 0.277344 0.479126 1441831149 -0.784851 0.278381 0.277344 0.479126 1441831149 -0.784851 0.278381 0.277344 0.479126 1441831149 -0.784851 0.278381 0.277344 0.479126 1441831149 -0.769714 0.282593 0.476196 0.317627 1441831149 -0.769714 0.282593 0.476196 0.317627 1441831149 -0.769714 0.282593 0.476196 0.317627 1441831149 -0.769714 0.282593 0.476196 0.317627 1441831149 -0.769714 0.282593 0.476196 0.317627 1441831149 -0.769714 0.282593 0.476196 0.317627 1441831149 -0.769714 0.282593 0.476196 0.317627 1441831149 -0.745239 0.288147 0.591003 0.111084 1441831149 -0.745239 0.288147 0.591003 0.111084 1441831149 -0.745239 0.288147 0.591003 0.111084 1441831149 -0.745239 0.288147 0.591003 0.111084 1441831149 -0.745239 0.288147 0.591003 0.111084 1441831149 -0.745239 0.288147 0.591003 0.111084 1441831149 -0.694458 0.348511 0.629456 0.000793 1441831149 -0.694458 0.348511 0.629456 0.000793 1441831149 -0.694458 0.348511 0.629456 0.000793 1441831149 -0.694458 0.348511 0.629456 0.000793 1441831149 -0.694458 0.348511 0.629456 0.000793 1441831149 -0.694458 0.348511 0.629456 0.000793 1441831149 -0.668396 0.376404 0.641174 -0.021973 1441831149 -0.668396 0.376404 0.641174 -0.021973 1441831149 -0.668396 0.376404 0.641174 -0.021973 1441831149 -0.668396 0.376404 0.641174 -0.021973 1441831149 -0.668396 0.376404 0.641174 -0.021973 1441831149 -0.668396 0.376404 0.641174 -0.021973 1441831149 -0.668396 0.376404 0.641174 -0.021973 1441831149 -0.680847 0.378357 0.626404 0.029541 1441831149 -0.680847 0.378357 0.626404 0.029541 1441831149 -0.680847 0.378357 0.626404 0.029541 1441831149 -0.680847 0.378357 0.626404 0.029541 1441831149 -0.680847 0.378357 0.626404 0.029541 1441831149 -0.680847 0.378357 0.626404 0.029541 1441831149 -0.728394 0.323181 0.577637 0.177002 1441831149 -0.728394 0.323181 0.577637 0.177002 1441831149 -0.728394 0.323181 0.577637 0.177002 1441831149 -0.728394 0.323181 0.577637 0.177002 1441831149 -0.728394 0.323181 0.577637 0.177002 1441831149 -0.728394 0.323181 0.577637 0.177002 1441831149 -0.779663 0.212769 0.465881 0.360229 1441831149 -0.779663 0.212769 0.465881 0.360229 1441831149 -0.779663 0.212769 0.465881 0.360229 1441831149 -0.779663 0.212769 0.465881 0.360229 1441831149 -0.779663 0.212769 0.465881 0.360229 1441831149 -0.779663 0.212769 0.465881 0.360229 1441831149 -0.779663 0.212769 0.465881 0.360229 1441831149 -0.798157 0.073303 0.351501 0.483765 1441831149 -0.798157 0.073303 0.351501 0.483765 1441831149 -0.798157 0.073303 0.351501 0.483765 1441831149 -0.798157 0.073303 0.351501 0.483765 1441831149 -0.798157 0.073303 0.351501 0.483765 1441831149 -0.798157 0.073303 0.351501 0.483765 1441831149 -0.778809 0.011169 0.221619 0.586670 1441831149 -0.778809 0.011169 0.221619 0.586670 1441831149 -0.778809 0.011169 0.221619 0.586670 1441831149 -0.778809 0.011169 0.221619 0.586670 1441831149 -0.778809 0.011169 0.221619 0.586670 1441831149 -0.778809 0.011169 0.221619 0.586670 1441831149 -0.798035 0.092285 -0.007690 0.595459 1441831149 -0.798035 0.092285 -0.007690 0.595459 1441831149 -0.798035 0.092285 -0.007690 0.595459 1441831149 -0.798035 0.092285 -0.007690 0.595459 1441831149 -0.798035 0.092285 -0.007690 0.595459 1441831149 -0.798035 0.092285 -0.007690 0.595459 1441831149 -0.793396 0.089966 -0.039551 0.600769 1441831149 -0.793396 0.089966 -0.039551 0.600769 1441831149 -0.793396 0.089966 -0.039551 0.600769 1441831149 -0.793396 0.089966 -0.039551 0.600769 1441831149 -0.793396 0.089966 -0.039551 0.600769 1441831149 -0.793396 0.089966 -0.039551 0.600769 1441831149 -0.793396 0.089966 -0.039551 0.600769 1441831149 -0.794617 0.122253 0.056458 0.591919 1441831149 -0.794617 0.122253 0.056458 0.591919 1441831149 -0.794617 0.122253 0.056458 0.591919 1441831149 -0.794617 0.122253 0.056458 0.591919 1441831149 -0.794617 0.122253 0.056458 0.591919 1441831149 -0.794617 0.122253 0.056458 0.591919 1441831149 -0.788147 0.186646 0.185974 0.556213 1441831149 -0.788147 0.186646 0.185974 0.556213 1441831149 -0.788147 0.186646 0.185974 0.556213 1441831149 -0.788147 0.186646 0.185974 0.556213 1441831149 -0.788147 0.186646 0.185974 0.556213 1441831149 -0.788147 0.186646 0.185974 0.556213 1441831149 -0.788147 0.186646 0.185974 0.556213 1441831149 -0.774963 0.248047 0.335449 0.474731 1441831149 -0.774963 0.248047 0.335449 0.474731 1441831149 -0.774963 0.248047 0.335449 0.474731 1441831149 -0.774963 0.248047 0.335449 0.474731 1441831149 -0.774963 0.248047 0.335449 0.474731 1441831149 -0.774963 0.248047 0.335449 0.474731 1441831150 -0.759766 0.279175 0.490601 0.322571 1441831150 -0.759766 0.279175 0.490601 0.322571 1441831150 -0.759766 0.279175 0.490601 0.322571 1441831150 -0.759766 0.279175 0.490601 0.322571 1441831150 -0.759766 0.279175 0.490601 0.322571 1441831150 -0.759766 0.279175 0.490601 0.322571 1441831150 -0.725586 0.329956 0.591614 0.121033 1441831150 -0.725586 0.329956 0.591614 0.121033 1441831150 -0.725586 0.329956 0.591614 0.121033 1441831150 -0.725586 0.329956 0.591614 0.121033 1441831150 -0.725586 0.329956 0.591614 0.121033 1441831150 -0.725586 0.329956 0.591614 0.121033 1441831150 -0.725586 0.329956 0.591614 0.121033 1441831150 -0.666504 0.389893 0.634827 -0.027954 1441831150 -0.666504 0.389893 0.634827 -0.027954 1441831150 -0.666504 0.389893 0.634827 -0.027954 1441831150 -0.666504 0.389893 0.634827 -0.027954 1441831150 -0.666504 0.389893 0.634827 -0.027954 1441831150 -0.666504 0.389893 0.634827 -0.027954 1441831150 -0.651611 0.391602 0.641602 -0.101624 1441831150 -0.651611 0.391602 0.641602 -0.101624 1441831150 -0.651611 0.391602 0.641602 -0.101624 1441831150 -0.651611 0.391602 0.641602 -0.101624 1441831150 -0.651611 0.391602 0.641602 -0.101624 1441831150 -0.651611 0.391602 0.641602 -0.101624 1441831150 -0.651611 0.391602 0.641602 -0.101624 1441831150 -0.669250 0.393066 0.629517 -0.035461 1441831150 -0.669250 0.393066 0.629517 -0.035461 1441831150 -0.669250 0.393066 0.629517 -0.035461 1441831150 -0.669250 0.393066 0.629517 -0.035461 1441831150 -0.669250 0.393066 0.629517 -0.035461 1441831150 -0.669250 0.393066 0.629517 -0.035461 1441831150 -0.733398 0.331604 0.574524 0.148560 1441831150 -0.733398 0.331604 0.574524 0.148560 1441831150 -0.733398 0.331604 0.574524 0.148560 1441831150 -0.733398 0.331604 0.574524 0.148560 1441831150 -0.733398 0.331604 0.574524 0.148560 1441831150 -0.733398 0.331604 0.574524 0.148560 1441831150 -0.788086 0.228027 0.438354 0.367065 1441831150 -0.788086 0.228027 0.438354 0.367065 1441831150 -0.788086 0.228027 0.438354 0.367065 1441831150 -0.788086 0.228027 0.438354 0.367065 1441831150 -0.788086 0.228027 0.438354 0.367065 1441831150 -0.788086 0.228027 0.438354 0.367065 1441831150 -0.815735 0.089172 0.271545 0.502869 1441831150 -0.815735 0.089172 0.271545 0.502869 1441831150 -0.815735 0.089172 0.271545 0.502869 1441831150 -0.815735 0.089172 0.271545 0.502869 1441831150 -0.815735 0.089172 0.271545 0.502869 1441831150 -0.815735 0.089172 0.271545 0.502869 1441831150 -0.815735 0.089172 0.271545 0.502869 1441831150 -0.790466 0.035339 0.120850 0.599426 1441831150 -0.790466 0.035339 0.120850 0.599426 1441831150 -0.790466 0.035339 0.120850 0.599426 1441831150 -0.790466 0.035339 0.120850 0.599426 1441831150 -0.790466 0.035339 0.120850 0.599426 1441831150 -0.803223 0.119568 -0.098633 0.575195 1441831150 -0.803223 0.119568 -0.098633 0.575195 1441831150 -0.803223 0.119568 -0.098633 0.575195 1441831150 -0.803223 0.119568 -0.098633 0.575195 1441831150 -0.813171 0.102661 -0.101257 0.563904 1441831150 -0.813171 0.102661 -0.101257 0.563904 1441831150 -0.813171 0.102661 -0.101257 0.563904 1441831150 -0.813171 0.102661 -0.101257 0.563904 1441831150 -0.813171 0.102661 -0.101257 0.563904 1441831150 -0.813171 0.102661 -0.101257 0.563904 1441831150 -0.828979 0.148254 0.001648 0.539307 1441831150 -0.828979 0.148254 0.001648 0.539307 1441831150 -0.828979 0.148254 0.001648 0.539307 1441831150 -0.828979 0.148254 0.001648 0.539307 1441831150 -0.828979 0.148254 0.001648 0.539307 1441831150 -0.828979 0.148254 0.001648 0.539307 1441831150 -0.818787 0.239685 0.147156 0.500488 1441831150 -0.818787 0.239685 0.147156 0.500488 1441831150 -0.818787 0.239685 0.147156 0.500488 1441831150 -0.818787 0.239685 0.147156 0.500488 1441831150 -0.818787 0.239685 0.147156 0.500488 1441831150 -0.818787 0.239685 0.147156 0.500488 1441831150 -0.818787 0.239685 0.147156 0.500488 1441831150 -0.791748 0.307251 0.296448 0.436890 1441831150 -0.791748 0.307251 0.296448 0.436890 1441831150 -0.791748 0.307251 0.296448 0.436890 1441831150 -0.791748 0.307251 0.296448 0.436890 1441831150 -0.791748 0.307251 0.296448 0.436890 1441831150 -0.791748 0.307251 0.296448 0.436890 1441831150 -0.755798 0.335815 0.466736 0.313232 1441831150 -0.755798 0.335815 0.466736 0.313232 1441831150 -0.755798 0.335815 0.466736 0.313232 1441831150 -0.755798 0.335815 0.466736 0.313232 1441831150 -0.755798 0.335815 0.466736 0.313232 1441831150 -0.755798 0.335815 0.466736 0.313232 1441831150 -0.755798 0.335815 0.466736 0.313232 1441831150 -0.740967 0.306152 0.587708 0.108826 1441831150 -0.740967 0.306152 0.587708 0.108826 1441831150 
-0.631897 0.416931 0.580017 0.300598 1441831153 -0.631897 0.416931 0.580017 0.300598 1441831153 -0.631897 0.416931 0.580017 0.300598 1441831153 -0.631897 0.416931 0.580017 0.300598 1441831153 -0.649719 0.389282 0.581604 0.296631 1441831153 -0.649719 0.389282 0.581604 0.296631 1441831153 -0.649719 0.389282 0.581604 0.296631 1441831153 -0.649719 0.389282 0.581604 0.296631 1441831153 -0.649719 0.389282 0.581604 0.296631 1441831153 -0.663818 0.371460 0.577576 0.296204 1441831153 -0.663818 0.371460 0.577576 0.296204 1441831153 -0.663818 0.371460 0.577576 0.296204 1441831153 -0.663818 0.371460 0.577576 0.296204 1441831153 -0.663818 0.371460 0.577576 0.296204 1441831153 -0.663818 0.371460 0.577576 0.296204 1441831153 -0.663818 0.371460 0.577576 0.296204 1441831153 -0.668335 0.369324 0.564941 0.312622 1441831153 -0.668335 0.369324 0.564941 0.312622 1441831153 -0.668335 0.369324 0.564941 0.312622 1441831153 -0.668335 0.369324 0.564941 0.312622 1441831153 -0.668335 0.369324 0.564941 0.312622 1441831153 -0.668335 0.369324 0.564941 0.312622 1441831153 -0.672180 0.373352 0.548340 0.328857 1441831153 -0.672180 0.373352 0.548340 0.328857 1441831153 -0.672180 0.373352 0.548340 0.328857 1441831153 -0.672180 0.373352 0.548340 0.328857 1441831153 -0.672180 0.373352 0.548340 0.328857 1441831153 -0.672180 0.373352 0.548340 0.328857 1441831153 -0.691711 0.348633 0.554321 0.304382 1441831153 -0.691711 0.348633 0.554321 0.304382 1441831153 -0.691711 0.348633 0.554321 0.304382 1441831153 -0.691711 0.348633 0.554321 0.304382 1441831153 -0.691711 0.348633 0.554321 0.304382 1441831153 -0.691711 0.348633 0.554321 0.304382 1441831153 -0.691711 0.348633 0.554321 0.304382 1441831153 -0.701111 0.308472 0.577026 0.283325 1441831153 -0.701111 0.308472 0.577026 0.283325 1441831153 -0.701111 0.308472 0.577026 0.283325 1441831153 -0.701111 0.308472 0.577026 0.283325 1441831153 -0.701111 0.308472 0.577026 0.283325 1441831153 -0.701111 0.308472 0.577026 0.283325 1441831153 -0.701782 0.290833 0.593323 0.266174 1441831153 -0.701782 0.290833 0.593323 0.266174 1441831153 -0.701782 0.290833 0.593323 0.266174 1441831153 -0.701782 0.290833 0.593323 0.266174 1441831153 -0.701782 0.290833 0.593323 0.266174 1441831153 -0.701782 0.290833 0.593323 0.266174 1441831153 -0.692444 0.294434 0.601868 0.267517 1441831153 -0.692444 0.294434 0.601868 0.267517 1441831153 -0.692444 0.294434 0.601868 0.267517 1441831153 -0.692444 0.294434 0.601868 0.267517 1441831153 -0.692444 0.294434 0.601868 0.267517 1441831153 -0.692444 0.294434 0.601868 0.267517 1441831153 -0.682678 0.313232 0.599365 0.276611 1441831153 -0.682678 0.313232 0.599365 0.276611 1441831153 -0.682678 0.313232 0.599365 0.276611 1441831153 -0.682678 0.313232 0.599365 0.276611 1441831153 -0.682678 0.313232 0.599365 0.276611 1441831153 -0.682678 0.313232 0.599365 0.276611 1441831153 -0.682678 0.313232 0.599365 0.276611 1441831153 -0.681885 0.314575 0.609009 0.255310 1441831153 -0.681885 0.314575 0.609009 0.255310 1441831153 -0.681885 0.314575 0.609009 0.255310 1441831153 -0.681885 0.314575 0.609009 0.255310 1441831153 -0.681885 0.314575 0.609009 0.255310 1441831153 -0.681885 0.314575 0.609009 0.255310 1441831153 -0.678101 0.306030 0.626953 0.231079 1441831153 -0.678101 0.306030 0.626953 0.231079 1441831153 -0.678101 0.306030 0.626953 0.231079 1441831153 -0.678101 0.306030 0.626953 0.231079 1441831153 -0.678101 0.306030 0.626953 0.231079 1441831153 -0.678101 0.306030 0.626953 0.231079 1441831153 -0.676392 0.305725 0.639465 0.200195 1441831153 -0.676392 0.305725 0.639465 0.200195 1441831153 -0.676392 0.305725 0.639465 0.200195 1441831153 -0.676392 0.305725 0.639465 0.200195 1441831154 -0.676392 0.305725 0.639465 0.200195 1441831154 -0.676392 0.305725 0.639465 0.200195 1441831154 -0.675842 0.308899 0.644287 0.180725 1441831154 -0.675842 0.308899 0.644287 0.180725 1441831154 -0.675842 0.308899 0.644287 0.180725 1441831154 -0.675842 0.308899 0.644287 0.180725 1441831154 -0.675842 0.308899 0.644287 0.180725 1441831154 -0.675842 0.308899 0.644287 0.180725 1441831154 -0.677979 0.311707 0.642273 0.174866 1441831154 -0.677979 0.311707 0.642273 0.174866 1441831154 -0.677979 0.311707 0.642273 0.174866 1441831154 -0.677979 0.311707 0.642273 0.174866 1441831154 -0.677979 0.311707 0.642273 0.174866 1441831154 -0.677979 0.311707 0.642273 0.174866 1441831154 -0.679382 0.318970 0.633545 0.187866 1441831154 -0.679382 0.318970 0.633545 0.187866 1441831154 -0.679382 0.318970 0.633545 0.187866 1441831154 -0.679382 0.318970 0.633545 0.187866 1441831154 -0.679382 0.318970 0.633545 0.187866 1441831154 -0.679382 0.318970 0.633545 0.187866 1441831154 -0.687500 0.322754 0.620178 0.196228 1441831154 -0.687500 0.322754 0.620178 0.196228 1441831154 -0.687500 0.322754 0.620178 0.196228 1441831154 -0.687500 0.322754 0.620178 0.196228 1441831154 -0.687500 0.322754 0.620178 0.196228 1441831154 -0.687500 0.322754 0.620178 0.196228 1441831154 -0.687500 0.322754 0.620178 0.196228 1441831154 -0.693665 0.314941 0.612488 0.210876 1441831154 -0.693665 0.314941 0.612488 0.210876 1441831154 -0.693665 0.314941 0.612488 0.210876 1441831154 -0.693665 0.314941 0.612488 0.210876 1441831154 -0.693665 0.314941 0.612488 0.210876 1441831154 -0.693665 0.314941 0.612488 0.210876 1441831154 -0.693542 0.323486 0.602600 0.226318 1441831154 -0.693542 0.323486 0.602600 0.226318 1441831154 -0.693542 0.323486 0.602600 0.226318 1441831154 -0.693542 0.323486 0.602600 0.226318 1441831154 -0.693542 0.323486 0.602600 0.226318 1441831154 -0.693542 0.323486 0.602600 0.226318 1441831154 -0.686584 0.349915 0.588684 0.244080 1441831154 -0.686584 0.349915 0.588684 0.244080 1441831154 -0.686584 0.349915 0.588684 0.244080 1441831154 -0.686584 0.349915 0.588684 0.244080 1441831154 -0.686584 0.349915 0.588684 0.244080 1441831154 -0.686584 0.349915 0.588684 0.244080 1441831154 -0.697266 0.350525 0.579712 0.234192 1441831154 -0.697266 0.350525 0.579712 0.234192 1441831154 -0.697266 0.350525 0.579712 0.234192 1441831154 -0.697266 0.350525 0.579712 0.234192 1441831154 -0.697266 0.350525 0.579712 0.234192 1441831154 -0.697266 0.350525 0.579712 0.234192 1441831154 -0.710571 0.302307 0.598145 0.214294 1441831154 -0.710571 0.302307 0.598145 0.214294 1441831154 -0.710571 0.302307 0.598145 0.214294 1441831154 -0.710571 0.302307 0.598145 0.214294 1441831154 -0.710571 0.302307 0.598145 0.214294 1441831154 -0.710571 0.302307 0.598145 0.214294 1441831154 -0.705383 0.301880 0.602539 0.219482 1441831154 -0.705383 0.301880 0.602539 0.219482 1441831154 -0.705383 0.301880 0.602539 0.219482 1441831154 -0.705383 0.301880 0.602539 0.219482 1441831154 -0.705383 0.301880 0.602539 0.219482 1441831154 -0.705383 0.301880 0.602539 0.219482 1441831154 -0.705383 0.301880 0.602539 0.219482 1441831154 -0.690674 0.334595 0.595764 0.236877 1441831154 -0.690674 0.334595 0.595764 0.236877 1441831154 -0.690674 0.334595 0.595764 0.236877 1441831154 -0.690674 0.334595 0.595764 0.236877 1441831154 -0.690674 0.334595 0.595764 0.236877 1441831154 -0.690674 0.334595 0.595764 0.236877 1441831154 -0.682007 0.355530 0.593018 0.238281 1441831154 -0.682007 0.355530 0.593018 0.238281 1441831154 -0.682007 0.355530 0.593018 0.238281 1441831154 -0.682007 0.355530 0.593018 0.238281 1441831154 -0.682007 0.355530 0.593018 0.238281 1441831154 -0.682007 0.355530 0.593018 0.238281 1441831154 -0.673523 0.364685 0.600464 0.229675 1441831154 -0.673523 0.364685 0.600464 0.229675 1441831154 -0.673523 0.364685 0.600464 0.229675 1441831154 -0.673523 0.364685 0.600464 0.229675 1441831154 -0.673523 0.364685 0.600464 0.229675 1441831154 -0.673523 0.364685 0.600464 0.229675 1441831154 -0.656860 0.383118 0.609253 0.224854 1441831154 -0.656860 0.383118 0.609253 0.224854 1441831154 -0.656860 0.383118 0.609253 0.224854 1441831154 -0.656860 0.383118 0.609253 0.224854 1441831154 -0.656860 0.383118 0.609253 0.224854 1441831154 -0.656860 0.383118 0.609253 0.224854 1441831154 -0.656860 0.383118 0.609253 0.224854 1441831154 -0.654297 0.373230 0.631042 0.185242 1441831154 -0.654297 0.373230 0.631042 0.185242 1441831154 -0.654297 0.373230 0.631042 0.185242 1441831154 -0.654297 0.373230 0.631042 0.185242 1441831154 -0.654297 0.373230 0.631042 0.185242 1441831154 -0.654297 0.373230 0.631042 0.185242 1441831154 -0.655823 0.356812 0.645752 0.159790 1441831154 -0.655823 0.356812 0.645752 0.159790 1441831154 -0.655823 0.356812 0.645752 0.159790 1441831154 -0.655823 0.356812 0.645752 0.159790 1441831154 -0.655823 0.356812 0.645752 0.159790 1441831154 -0.655823 0.356812 0.645752 0.159790 1441831154 -0.663208 0.346863 0.647949 0.141418 1441831154 -0.663208 0.346863 0.647949 0.141418 1441831154 -0.663208 0.346863 0.647949 0.141418 1441831154 -0.663208 0.346863 0.647949 0.141418 1441831154 -0.663208 0.346863 0.647949 0.141418 1441831154 -0.663208 0.346863 0.647949 0.141418 1441831154 -0.678345 0.322693 0.647278 0.129333 1441831154 -0.678345 0.322693 0.647278 0.129333 1441831154 -0.678345 0.322693 0.647278 0.129333 1441831154 -0.678345 0.322693 0.647278 0.129333 1441831154 -0.678345 0.322693 0.647278 0.129333 1441831154 -0.678345 0.322693 0.647278 0.129333 1441831155 -0.678345 0.322693 0.647278 0.129333 1441831155 -0.687988 0.302246 0.645569 0.135864 1441831155 -0.687988 0.302246 0.645569 0.135864 1441831155 -0.687988 0.302246 0.645569 0.135864 1441831155 -0.687988 0.302246 0.645569 0.135864 1441831155 -0.687988 0.302246 0.645569 0.135864 1441831155 -0.687988 0.302246 0.645569 0.135864 1441831155 -0.687988 0.302246 0.645569 0.135864 1441831155 -0.683044 0.318542 0.637817 0.158386 1441831155 -0.683044 0.318542 0.637817 0.158386 1441831155 -0.683044 0.318542 0.637817 0.158386 1441831155 -0.683044 0.318542 0.637817 0.158386 1441831155 -0.683044 0.318542 0.637817 0.158386 1441831155 -0.683044 0.318542 0.637817 0.158386 1441831155 -0.675354 0.357788 0.619263 0.179932 1441831155 -0.675354 0.357788 0.619263 0.179932 1441831155 -0.675354 0.357788 0.619263 0.179932 1441831155 -0.675354 0.357788 0.619263 0.179932 1441831155 -0.675354 0.357788 0.619263 0.179932 1441831155 -0.675354 0.357788 0.619263 0.179932 1441831155 -0.676697 0.364014 0.614380 0.179199 1441831155 -0.676697 0.364014 0.614380 0.179199 1441831155 -0.676697 0.364014 0.614380 0.179199 1441831155 -0.676697 0.364014 0.614380 0.179199 1441831155 -0.676697 0.364014 0.614380 0.179199 1441831155 -0.676697 0.364014 0.614380 0.179199 1441831155 -0.684692 0.336731 0.623108 0.171753 1441831155 -0.684692 0.336731 0.623108 0.171753 1441831155 -0.684692 0.336731 0.623108 0.171753 1441831155 -0.684692 0.336731 0.623108 0.171753 1441831155 -0.684692 0.336731 0.623108 0.171753 1441831155 -0.684692 0.336731 0.623108 0.171753 1441831155 -0.684692 0.336731 0.623108 0.171753 1441831155 -0.682007 0.321655 0.631287 0.181335 1441831155 -0.682007 0.321655 0.631287 0.181335 1441831155 -0.682007 0.321655 0.631287 0.181335 1441831155 -0.682007 0.321655 0.631287 0.181335 1441831155 -0.682007 0.321655 0.631287 0.181335 1441831155 -0.682007 0.321655 0.631287 0.181335 1441831155 -0.670532 0.348022 0.622742 0.203491 1441831155 -0.670532 0.348022 0.622742 0.203491 1441831155 -0.670532 0.348022 0.622742 0.203491 1441831155 -0.670532 0.348022 0.622742 0.203491 1441831155 -0.670532 0.348022 0.622742 0.203491 1441831155 -0.670532 0.348022 0.622742 0.203491 1441831155 -0.661621 0.380676 0.607727 0.219055 1441831155 -0.661621 0.380676 0.607727 0.219055 1441831155 -0.661621 0.380676 0.607727 0.219055 1441831155 -0.661621 0.380676 0.607727 0.219055 1441831155 -0.661621 0.380676 0.607727 0.219055 1441831155 -0.661621 0.380676 0.607727 0.219055 1441831155 -0.660461 0.383423 0.609070 0.213928 1441831155 -0.660461 0.383423 0.609070 0.213928 1441831155 -0.660461 0.383423 0.609070 0.213928 1441831155 -0.660461 0.383423 0.609070 0.213928 1441831155 -0.660461 0.383423 0.609070 0.213928 1441831155 -0.660461 0.383423 0.609070 0.213928 1441831155 -0.660461 0.383423 0.609070 0.213928 1441831155 -0.657227 0.382141 0.617798 0.200867 1441831155 -0.657227 0.382141 0.617798 0.200867 1441831155 -0.657227 0.382141 0.617798 0.200867 1441831155 -0.657227 0.382141 0.617798 0.200867 1441831155 -0.657227 0.382141 0.617798 0.200867 1441831155 -0.657227 0.382141 0.617798 0.200867 1441831155 -0.656250 0.379333 0.627869 0.176758 1441831155 -0.656250 0.379333 0.627869 0.176758 1441831155 -0.656250 0.379333 0.627869 0.176758 1441831155 -0.656250 0.379333 0.627869 0.176758 1441831155 -0.656250 0.379333 0.627869 0.176758 1441831155 -0.656250 0.379333 0.627869 0.176758 1441831155 -0.656250 0.379333 0.627869 0.176758 1441831155 -0.659424 0.369080 0.637024 0.151978 1441831155 -0.659424 0.369080 0.637024 0.151978 1441831155 -0.659424 0.369080 0.637024 0.151978 1441831155 -0.659424 0.369080 0.637024 0.151978 1441831155 -0.659424 0.369080 0.637024 0.151978 1441831155 -0.659424 0.369080 0.637024 0.151978 1441831155 -0.657593 0.369934 0.639465 0.147400 1441831155 -0.657593 0.369934 0.639465 0.147400 1441831155 -0.657593 0.369934 0.639465 0.147400 1441831155 -0.657593 0.369934 0.639465 0.147400 1441831155 -0.657593 0.369934 0.639465 0.147400 1441831155 -0.657593 0.369934 0.639465 0.147400 1441831155 -0.655579 0.372925 0.636597 0.160522 1441831155 -0.655579 0.372925 0.636597 0.160522 1441831155 -0.655579 0.372925 0.636597 0.160522 1441831155 -0.655579 0.372925 0.636597 0.160522 1441831155 -0.655579 0.372925 0.636597 0.160522 1441831155 -0.655579 0.372925 0.636597 0.160522 1441831155 -0.654114 0.376343 0.629028 0.186523 1441831155 -0.654114 0.376343 0.629028 0.186523 1441831155 -0.654114 0.376343 0.629028 0.186523 1441831155 -0.654114 0.376343 0.629028 0.186523 1441831155 -0.654114 0.376343 0.629028 0.186523 1441831155 -0.654114 0.376343 0.629028 0.186523 1441831155 -0.654114 0.376343 0.629028 0.186523 1441831155 -0.656250 0.379211 0.617554 0.209900 1441831155 -0.656250 0.379211 0.617554 0.209900 1441831155 -0.656250 0.379211 0.617554 0.209900 1441831155 -0.656250 0.379211 0.617554 0.209900 1441831155 -0.656250 0.379211 0.617554 0.209900 1441831155 -0.663818 0.376587 0.605408 0.225891 1441831155 -0.663818 0.376587 0.605408 0.225891 1441831155 -0.663818 0.376587 0.605408 0.225891 1441831155 -0.663818 0.376587 0.605408 0.225891 1441831155 -0.663818 0.376587 0.605408 0.225891 1441831155 -0.663818 0.376587 0.605408 0.225891 1441831155 -0.663818 0.376587 0.605408 0.225891 1441831155 -0.673523 0.370056 0.599670 0.223083 1441831155 -0.673523 0.370056 0.599670 0.223083 1441831155 -0.673523 0.370056 0.599670 0.223083 1441831155 -0.673523 0.370056 0.599670 0.223083 1441831155 -0.673523 0.370056 0.599670 0.223083 1441831155 -0.673523 0.370056 0.599670 0.223083 1441831156 -0.687744 0.341370 0.606995 0.205078 1441831156 -0.687744 0.341370 0.606995 0.205078 1441831156 -0.687744 0.341370 0.606995 0.205078 1441831156 -0.687744 0.341370 0.606995 0.205078 1441831156 -0.687744 0.341370 0.606995 0.205078 1441831156 -0.687744 0.341370 0.606995 0.205078 1441831156 -0.687744 0.341370 0.606995 0.205078 1441831156 -0.690796 0.312927 0.619812 0.201721 1441831156 -0.690796 0.312927 0.619812 0.201721 1441831156 -0.690796 0.312927 0.619812 0.201721 1441831156 -0.690796 0.312927 0.619812 0.201721 1441831156 -0.690796 0.312927 0.619812 0.201721 1441831156 -0.690796 0.312927 0.619812 0.201721 1441831156 -0.686768 0.314941 0.620178 0.210999 1441831156 -0.686768 0.314941 0.620178 0.210999 1441831156 -0.686768 0.314941 0.620178 0.210999 1441831156 -0.686768 0.314941 0.620178 0.210999 1441831156 -0.686768 0.314941 0.620178 0.210999 1441831156 -0.686768 0.314941 0.620178 0.210999 1441831156 -0.680481 0.327820 0.617981 0.218079 1441831156 -0.680481 0.327820 0.617981 0.218079 1441831156 -0.680481 0.327820 0.617981 0.218079 1441831156 -0.680481 0.327820 0.617981 0.218079 1441831156 -0.680481 0.327820 0.617981 0.218079 1441831156 -0.680481 0.327820 0.617981 0.218079 1441831156 -0.680481 0.327820 0.617981 0.218079 1441831156 -0.676697 0.325256 0.627808 0.205200 1441831156 -0.676697 0.325256 0.627808 0.205200 1441831156 -0.676697 0.325256 0.627808 0.205200 1441831156 -0.676697 0.325256 0.627808 0.205200 1441831156 -0.676697 0.325256 0.627808 0.205200 1441831156 -0.676697 0.325256 0.627808 0.205200 1441831156 -0.672974 0.319885 0.642700 0.177979 1441831156 -0.672974 0.319885 0.642700 0.177979 1441831156 -0.672974 0.319885 0.642700 0.177979 1441831156 -0.672974 0.319885 0.642700 0.177979 1441831156 -0.672974 0.319885 0.642700 0.177979 1441831156 -0.672974 0.319885 0.642700 0.177979 1441831156 -0.671387 0.309692 0.657837 0.143494 1441831156 -0.671387 0.309692 0.657837 0.143494 1441831156 -0.671387 0.309692 0.657837 0.143494 1441831156 -0.671387 0.309692 0.657837 0.143494 1441831156 -0.671387 0.309692 0.657837 0.143494 1441831156 -0.671387 0.309692 0.657837 0.143494 1441831156 -0.674561 0.304749 0.664917 0.099854 1441831156 -0.674561 0.304749 0.664917 0.099854 1441831156 -0.674561 0.304749 0.664917 0.099854 1441831156 -0.674561 0.304749 0.664917 0.099854 1441831156 -0.674561 0.304749 0.664917 0.099854 1441831156 -0.674561 0.304749 0.664917 0.099854 1441831156 -0.674561 0.304749 0.664917 0.099854 1441831156 -0.679871 0.298889 0.666199 0.067627 1441831156 -0.679871 0.298889 0.666199 0.067627 1441831156 -0.679871 0.298889 0.666199 0.067627 1441831156 -0.679871 0.298889 0.666199 0.067627 1441831156 -0.679871 0.298889 0.666199 0.067627 1441831156 -0.679871 0.298889 0.666199 0.067627 1441831156 -0.691711 0.282654 0.661804 0.060486 1441831156 -0.691711 0.282654 0.661804 0.060486 1441831156 -0.691711 0.282654 0.661804 0.060486 1441831156 -0.691711 0.282654 0.661804 0.060486 1441831156 -0.691711 0.282654 0.661804 0.060486 1441831156 -0.691711 0.282654 0.661804 0.060486 1441831156 -0.703064 0.266968 0.653320 0.086792 1441831156 -0.703064 0.266968 0.653320 0.086792 1441831156 -0.703064 0.266968 0.653320 0.086792 1441831156 -0.703064 0.266968 0.653320 0.086792 1441831156 -0.703064 0.266968 0.653320 0.086792 1441831156 -0.703064 0.266968 0.653320 0.086792 1441831156 -0.703064 0.266968 0.653320 0.086792 1441831156 -0.713318 0.260193 0.639038 0.123047 1441831156 -0.713318 0.260193 0.639038 0.123047 1441831156 -0.713318 0.260193 0.639038 0.123047 1441831156 -0.713318 0.260193 0.639038 0.123047 1441831156 -0.713318 0.260193 0.639038 0.123047 1441831156 -0.713318 0.260193 0.639038 0.123047 1441831156 -0.717285 0.278320 0.616272 0.167908 1441831156 -0.717285 0.278320 0.616272 0.167908 1441831156 -0.717285 0.278320 0.616272 0.167908 1441831156 -0.717285 0.278320 0.616272 0.167908 1441831156 -0.717285 0.278320 0.616272 0.167908 1441831156 -0.717285 0.278320 0.616272 0.167908 1441831156 -0.717285 0.278320 0.616272 0.167908 1441831156 -0.717041 0.313782 0.589294 0.200317 1441831156 -0.717041 0.313782 0.589294 0.200317 1441831156 -0.717041 0.313782 0.589294 0.200317 1441831156 -0.717041 0.313782 0.589294 0.200317 1441831156 -0.717041 0.313782 0.589294 0.200317 1441831156 -0.717041 0.313782 0.589294 0.200317 1441831156 -0.717041 0.313782 0.589294 0.200317 1441831156 -0.723816 0.301941 0.587891 0.198181 1441831156 -0.723816 0.301941 0.587891 0.198181 1441831156 -0.723816 0.301941 0.587891 0.198181 1441831156 -0.723816 0.301941 0.587891 0.198181 1441831156 -0.723816 0.301941 0.587891 0.198181 1441831156 -0.723816 0.301941 0.587891 0.198181 1441831156 -0.726807 0.270386 0.603394 0.185974 1441831156 -0.726807 0.270386 0.603394 0.185974 1441831156 -0.726807 0.270386 0.603394 0.185974 1441831156 -0.726807 0.270386 0.603394 0.185974 1441831156 -0.726807 0.270386 0.603394 0.185974 1441831156 -0.726807 0.270386 0.603394 0.185974 1441831156 -0.718018 0.276489 0.608093 0.195496 1441831156 -0.718018 0.276489 0.608093 0.195496 1441831156 -0.718018 0.276489 0.608093 0.195496 1441831156 -0.718018 0.276489 0.608093 0.195496 1441831156 -0.718018 0.276489 0.608093 0.195496 1441831156 -0.718018 0.276489 0.608093 0.195496 1441831156 -0.704285 0.304565 0.604858 0.212891 1441831156 -0.704285 0.304565 0.604858 0.212891 1441831156 -0.704285 0.304565 0.604858 0.212891 1441831156 -0.704285 0.304565 0.604858 0.212891 1441831156 -0.704285 0.304565 0.604858 0.212891 1441831156 -0.704285 0.304565 0.604858 0.212891 1441831156 -0.704285 0.304565 0.604858 0.212891 1441831156 -0.694214 0.314392 0.608459 0.221375 1441831157 -0.694214 0.314392 0.608459 0.221375 1441831157 -0.694214 0.314392 0.608459 0.221375 1441831157 -0.694214 0.314392 0.608459 0.221375 1441831157 -0.694214 0.314392 0.608459 0.221375 1441831157 -0.694214 0.314392 0.608459 0.221375 1441831157 -0.687439 0.320557 0.616760 0.210449 1441831157 -0.687439 0.320557 0.616760 0.210449 1441831157 -0.687439 0.320557 0.616760 0.210449 1441831157 -0.687439 0.320557 0.616760 0.210449 1441831157 -0.687439 0.320557 0.616760 0.210449 1441831157 -0.687439 0.320557 0.616760 0.210449 1441831157 -0.687439 0.320557 0.616760 0.210449 1441831157 -0.679199 0.334473 0.624329 0.192261 1441831157 -0.679199 0.334473 0.624329 0.192261 1441831157 -0.679199 0.334473 0.624329 0.192261 1441831157 -0.679199 0.334473 0.624329 0.192261 1441831157 -0.679199 0.334473 0.624329 0.192261 1441831157 -0.679199 0.334473 0.624329 0.192261 1441831157 -0.677917 0.340271 0.631287 0.161621 1441831157 -0.677917 0.340271 0.631287 0.161621 1441831157 -0.677917 0.340271 0.631287 0.161621 1441831157 -0.677917 0.340271 0.631287 0.161621 1441831157 -0.677917 0.340271 0.631287 0.161621 1441831157 -0.677917 0.340271 0.631287 0.161621 1441831157 -0.677917 0.340271 0.631287 0.161621 1441831157 -0.681824 0.329834 0.639160 0.133240 1441831157 -0.681824 0.329834 0.639160 0.133240 1441831157 -0.681824 0.329834 0.639160 0.133240 1441831157 -0.681824 0.329834 0.639160 0.133240 1441831157 -0.681824 0.329834 0.639160 0.133240 1441831157 -0.681824 0.329834 0.639160 0.133240 1441831157 -0.683167 0.325562 0.641541 0.125244 1441831157 -0.683167 0.325562 0.641541 0.125244 1441831157 -0.683167 0.325562 0.641541 0.125244 1441831157 -0.683167 0.325562 0.641541 0.125244 1441831157 -0.683167 0.325562 0.641541 0.125244 1441831157 -0.683167 0.325562 0.641541 0.125244 1441831157 -0.683167 0.325562 0.641541 0.125244 1441831157 -0.684814 0.326477 0.637756 0.132874 1441831157 -0.684814 0.326477 0.637756 0.132874 1441831157 -0.684814 0.326477 0.637756 0.132874 1441831157 -0.684814 0.326477 0.637756 0.132874 1441831157 -0.684814 0.326477 0.637756 0.132874 1441831157 -0.684814 0.326477 0.637756 0.132874 1441831157 -0.685730 0.325989 0.632019 0.154968 1441831157 -0.685730 0.325989 0.632019 0.154968 1441831157 -0.685730 0.325989 0.632019 0.154968 1441831157 -0.685730 0.325989 0.632019 0.154968 1441831157 -0.685730 0.325989 0.632019 0.154968 1441831157 -0.685730 0.325989 0.632019 0.154968 1441831157 -0.686462 0.328369 0.623962 0.177795 1441831157 -0.686462 0.328369 0.623962 0.177795 1441831157 -0.686462 0.328369 0.623962 0.177795 1441831157 -0.686462 0.328369 0.623962 0.177795 1441831157 -0.686462 0.328369 0.623962 0.177795 1441831157 -0.686462 0.328369 0.623962 0.177795 1441831157 -0.686462 0.328369 0.623962 0.177795 1441831157 -0.685547 0.342163 0.610107 0.201721 1441831157 -0.685547 0.342163 0.610107 0.201721 1441831157 -0.685547 0.342163 0.610107 0.201721 1441831157 -0.685547 0.342163 0.610107 0.201721 1441831157 -0.685547 0.342163 0.610107 0.201721 1441831157 -0.685547 0.342163 0.610107 0.201721 1441831157 -0.685547 0.342163 0.610107 0.201721 1441831157 -0.689087 0.347107 0.598755 0.214844 1441831157 -0.689087 0.347107 0.598755 0.214844 1441831157 -0.689087 0.347107 0.598755 0.214844 1441831157 -0.689087 0.347107 0.598755 0.214844 1441831157 -0.689087 0.347107 0.598755 0.214844 1441831157 -0.689087 0.347107 0.598755 0.214844 1441831157 -0.695435 0.333557 0.601379 0.208435 1441831157 -0.695435 0.333557 0.601379 0.208435 1441831157 -0.695435 0.333557 0.601379 0.208435 1441831157 -0.695435 0.333557 0.601379 0.208435 1441831157 -0.695435 0.333557 0.601379 0.208435 1441831157 -0.695435 0.333557 0.601379 0.208435 1441831157 -0.696655 0.319458 0.609070 0.204041 1441831157 -0.696655 0.319458 0.609070 0.204041 1441831157 -0.696655 0.319458 0.609070 0.204041 1441831157 -0.696655 0.319458 0.609070 0.204041 1441831157 -0.696655 0.319458 0.609070 0.204041 1441831157 -0.696655 0.319458 0.609070 0.204041 1441831157 -0.696655 0.319458 0.609070 0.204041 1441831157 -0.691284 0.313232 0.616089 0.210876 1441831157 -0.691284 0.313232 0.616089 0.210876 1441831157 -0.691284 0.313232 0.616089 0.210876 1441831157 -0.691284 0.313232 0.616089 0.210876 1441831157 -0.691284 0.313232 0.616089 0.210876 1441831157 -0.691284 0.313232 0.616089 0.210876 1441831157 -0.684570 0.319946 0.616394 0.221252 1441831157 -0.684570 0.319946 0.616394 0.221252 1441831157 -0.684570 0.319946 0.616394 0.221252 1441831157 -0.684570 0.319946 0.616394 0.221252 1441831157 -0.684570 0.319946 0.616394 0.221252 1441831157 -0.684570 0.319946 0.616394 0.221252 1441831157 -0.676208 0.332825 0.613770 0.234985 1441831157 -0.676208 0.332825 0.613770 0.234985 1441831157 -0.676208 0.332825 0.613770 0.234985 1441831157 -0.676208 0.332825 0.613770 0.234985 1441831157 -0.676208 0.332825 0.613770 0.234985 1441831157 -0.676208 0.332825 0.613770 0.234985 1441831157 -0.676208 0.332825 0.613770 0.234985 1441831157 -0.671875 0.346375 0.615540 0.222900 1441831157 -0.671875 0.346375 0.615540 0.222900 1441831157 -0.671875 0.346375 0.615540 0.222900 1441831157 -0.671875 0.346375 0.615540 0.222900 1441831157 -0.671875 0.346375 0.615540 0.222900 1441831157 -0.671875 0.346375 0.615540 0.222900 1441831157 -0.672302 0.340027 0.628296 0.193970 1441831157 -0.672302 0.340027 0.628296 0.193970 1441831157 -0.672302 0.340027 0.628296 0.193970 1441831157 -0.672302 0.340027 0.628296 0.193970 1441831157 -0.672302 0.340027 0.628296 0.193970 1441831157 -0.672302 0.340027 0.628296 0.193970 1441831157 -0.672302 0.340027 0.628296 0.193970 1441831157 -0.675049 0.321350 0.644958 0.158081 1441831157 -0.675049 0.321350 0.644958 0.158081 1441831158 -0.675049 0.321350 0.644958 0.158081 1441831158 -0.675049 0.321350 0.644958 0.158081 1441831158 -0.675049 0.321350 0.644958 0.158081 1441831158 -0.675049 0.321350 0.644958 0.158081 1441831158 -0.676758 0.308105 0.659546 0.109680 1441831158 -0.676758 0.308105 0.659546 0.109680 1441831158 -0.676758 0.308105 0.659546 0.109680 1441831158 -0.676758 0.308105 0.659546 0.109680 1441831158 -0.676758 0.308105 0.659546 0.109680 1441831158 -0.676758 0.308105 0.659546 0.109680 1441831158 -0.676758 0.308105 0.659546 0.109680 1441831158 -0.680725 0.293884 0.666016 0.081726 1441831158 -0.680725 0.293884 0.666016 0.081726 1441831158 -0.680725 0.293884 0.666016 0.081726 1441831158 -0.680725 0.293884 0.666016 0.081726 1441831158 -0.680725 0.293884 0.666016 0.081726 1441831158 -0.680725 0.293884 0.666016 0.081726 1441831158 -0.681396 0.307312 0.659607 0.078308 1441831158 -0.681396 0.307312 0.659607 0.078308 1441831158 -0.681396 0.307312 0.659607 0.078308 1441831158 -0.681396 0.307312 0.659607 0.078308 1441831158 -0.681396 0.307312 0.659607 0.078308 1441831158 -0.681396 0.307312 0.659607 0.078308 1441831158 -0.681396 0.307312 0.659607 0.078308 1441831158 -0.689392 0.299133 0.654724 0.080811 1441831158 -0.689392 0.299133 0.654724 0.080811 1441831158 -0.689392 0.299133 0.654724 0.080811 1441831158 -0.689392 0.299133 0.654724 0.080811 1441831158 -0.689392 0.299133 0.654724 0.080811 1441831158 -0.689392 0.299133 0.654724 0.080811 1441831158 -0.696472 0.275391 0.654968 0.100403 1441831158 -0.696472 0.275391 0.654968 0.100403 1441831158 -0.696472 0.275391 0.654968 0.100403 1441831158 -0.696472 0.275391 0.654968 0.100403 1441831158 -0.696472 0.275391 0.654968 0.100403 1441831158 -0.696472 0.275391 0.654968 0.100403 1441831158 -0.696106 0.279724 0.647949 0.131714 1441831158 -0.696106 0.279724 0.647949 0.131714 1441831158 -0.696106 0.279724 0.647949 0.131714 1441831158 -0.696106 0.279724 0.647949 0.131714 1441831158 -0.696106 0.279724 0.647949 0.131714 1441831158 -0.696106 0.279724 0.647949 0.131714 1441831158 -0.696106 0.279724 0.647949 0.131714 1441831158 -0.700500 0.291809 0.634644 0.146301 1441831158 -0.700500 0.291809 0.634644 0.146301 1441831158 -0.700500 0.291809 0.634644 0.146301 1441831158 -0.700500 0.291809 0.634644 0.146301 1441831158 -0.700500 0.291809 0.634644 0.146301 1441831158 -0.700500 0.291809 0.634644 0.146301 1441831158 -0.706909 0.271057 0.638184 0.139648 1441831158 
-0.642822 0.375244 0.622559 0.241455 1441831160 -0.642822 0.375244 0.622559 0.241455 1441831160 -0.631958 0.420715 0.576355 0.302307 1441831160 -0.631958 0.420715 0.576355 0.302307 1441831160 -0.631958 0.420715 0.576355 0.302307 1441831160 -0.631958 0.420715 0.576355 0.302307 1441831160 -0.631958 0.420715 0.576355 0.302307 1441831160 -0.631958 0.420715 0.576355 0.302307 1441831160 -0.693420 0.355103 0.512329 0.361328 1441831160 -0.693420 0.355103 0.512329 0.361328 1441831160 -0.693420 0.355103 0.512329 0.361328 1441831160 -0.693420 0.355103 0.512329 0.361328 1441831160 -0.693420 0.355103 0.512329 0.361328 1441831160 -0.693420 0.355103 0.512329 0.361328 1441831160 -0.693420 0.355103 0.512329 0.361328 1441831160 -0.770752 0.185059 0.426819 0.435364 1441831160 -0.770752 0.185059 0.426819 0.435364 1441831160 -0.770752 0.185059 0.426819 0.435364 1441831160 -0.770752 0.185059 0.426819 0.435364 1441831160 -0.770752 0.185059 0.426819 0.435364 1441831160 -0.770752 0.185059 0.426819 0.435364 1441831160 -0.789673 0.071594 0.289429 0.536194 1441831160 -0.789673 0.071594 0.289429 0.536194 1441831160 -0.789673 0.071594 0.289429 0.536194 1441831160 -0.789673 0.071594 0.289429 0.536194 1441831160 -0.789673 0.071594 0.289429 0.536194 1441831160 -0.789673 0.071594 0.289429 0.536194 1441831160 -0.813477 0.119507 0.071106 0.564758 1441831160 -0.813477 0.119507 0.071106 0.564758 1441831160 -0.813477 0.119507 0.071106 0.564758 1441831160 -0.813477 0.119507 0.071106 0.564758 1441831160 -0.813477 0.119507 0.071106 0.564758 1441831160 -0.813477 0.119507 0.071106 0.564758 1441831160 -0.813477 0.119507 0.071106 0.564758 1441831160 -0.837830 0.108704 0.046631 0.533020 1441831160 -0.837830 0.108704 0.046631 0.533020 1441831160 -0.837830 0.108704 0.046631 0.533020 1441831160 -0.837830 0.108704 0.046631 0.533020 1441831160 -0.837830 0.108704 0.046631 0.533020 1441831160 -0.837830 0.108704 0.046631 0.533020 1441831160 -0.858459 0.121521 0.107056 0.486694 1441831160 -0.858459 0.121521 0.107056 0.486694 1441831160 -0.858459 0.121521 0.107056 0.486694 1441831160 -0.858459 0.121521 0.107056 0.486694 1441831160 -0.858459 0.121521 0.107056 0.486694 1441831160 -0.858459 0.121521 0.107056 0.486694 1441831160 -0.854370 0.184448 0.240051 0.422424 1441831160 -0.854370 0.184448 0.240051 0.422424 1441831160 -0.854370 0.184448 0.240051 0.422424 1441831160 -0.854370 0.184448 0.240051 0.422424 1441831160 -0.854370 0.184448 0.240051 0.422424 1441831161 -0.854370 0.184448 0.240051 0.422424 1441831161 -0.830017 0.237305 0.369690 0.343628 1441831161 -0.830017 0.237305 0.369690 0.343628 1441831161 -0.830017 0.237305 0.369690 0.343628 1441831161 -0.830017 0.237305 0.369690 0.343628 1441831161 -0.830017 0.237305 0.369690 0.343628 1441831161 -0.830017 0.237305 0.369690 0.343628 1441831161 -0.830017 0.237305 0.369690 0.343628 1441831161 -0.797607 0.261902 0.488525 0.237976 1441831161 -0.797607 0.261902 0.488525 0.237976 1441831161 -0.797607 0.261902 0.488525 0.237976 1441831161 -0.797607 0.261902 0.488525 0.237976 1441831161 -0.797607 0.261902 0.488525 0.237976 1441831161 -0.797607 0.261902 0.488525 0.237976 1441831161 -0.751038 0.275574 0.588562 0.116577 1441831161 -0.751038 0.275574 0.588562 0.116577 1441831161 -0.751038 0.275574 0.588562 0.116577 1441831161 -0.751038 0.275574 0.588562 0.116577 1441831161 -0.751038 0.275574 0.588562 0.116577 1441831161 -0.751038 0.275574 0.588562 0.116577 1441831161 -0.686707 0.320251 0.650513 0.051758 1441831161 -0.686707 0.320251 0.650513 0.051758 1441831161 -0.686707 0.320251 0.650513 0.051758 1441831161 -0.686707 0.320251 0.650513 0.051758 1441831161 -0.686707 0.320251 0.650513 0.051758 1441831161 -0.686707 0.320251 0.650513 0.051758 1441831161 -0.635803 0.368958 0.675537 0.056885 1441831161 -0.635803 0.368958 0.675537 0.056885 1441831161 -0.635803 0.368958 0.675537 0.056885 1441831161 -0.635803 0.368958 0.675537 0.056885 1441831161 -0.635803 0.368958 0.675537 0.056885 1441831161 -0.635803 0.368958 0.675537 0.056885 1441831161 -0.635803 0.368958 0.675537 0.056885 1441831161 -0.619690 0.406372 0.654663 0.149048 1441831161 -0.619690 0.406372 0.654663 0.149048 1441831161 -0.619690 0.406372 0.654663 0.149048 1441831161 -0.619690 0.406372 0.654663 0.149048 1441831161 -0.619690 0.406372 0.654663 0.149048 1441831161 -0.619690 0.406372 0.654663 0.149048 1441831161 -0.676208 0.359253 0.580078 0.277771 1441831161 -0.676208 0.359253 0.580078 0.277771 1441831161 -0.676208 0.359253 0.580078 0.277771 1441831161 -0.676208 0.359253 0.580078 0.277771 1441831161 -0.676208 0.359253 0.580078 0.277771 1441831161 -0.676208 0.359253 0.580078 0.277771 1441831161 -0.750183 0.224731 0.466431 0.411316 1441831161 -0.750183 0.224731 0.466431 0.411316 1441831161 -0.750183 0.224731 0.466431 0.411316 1441831161 -0.750183 0.224731 0.466431 0.411316 1441831161 -0.750183 0.224731 0.466431 0.411316 1441831161 -0.750183 0.224731 0.466431 0.411316 1441831161 -0.781982 0.084656 0.350830 0.508118 1441831161 -0.781982 0.084656 0.350830 0.508118 1441831161 -0.781982 0.084656 0.350830 0.508118 1441831161 -0.781982 0.084656 0.350830 0.508118 1441831161 -0.781982 0.084656 0.350830 0.508118 1441831161 -0.781982 0.084656 0.350830 0.508118 1441831161 -0.791504 0.067200 0.202271 0.572815 1441831161 -0.791504 0.067200 0.202271 0.572815 1441831161 -0.791504 0.067200 0.202271 0.572815 1441831161 -0.791504 0.067200 0.202271 0.572815 1441831161 -0.791504 0.067200 0.202271 0.572815 1441831161 -0.791504 0.067200 0.202271 0.572815 1441831161 -0.824219 0.143616 -0.012817 0.547668 1441831161 -0.824219 0.143616 -0.012817 0.547668 1441831161 -0.824219 0.143616 -0.012817 0.547668 1441831161 -0.824219 0.143616 -0.012817 0.547668 1441831161 -0.824219 0.143616 -0.012817 0.547668 1441831161 -0.824219 0.143616 -0.012817 0.547668 1441831161 -0.833130 0.150269 -0.040771 0.530762 1441831161 -0.833130 0.150269 -0.040771 0.530762 1441831161 -0.833130 0.150269 -0.040771 0.530762 1441831161 -0.833130 0.150269 -0.040771 0.530762 1441831161 -0.833130 0.150269 -0.040771 0.530762 1441831161 -0.833130 0.150269 -0.040771 0.530762 1441831161 -0.833130 0.150269 -0.040771 0.530762 1441831161 -0.845215 0.151978 0.061279 0.508667 1441831161 -0.845215 0.151978 0.061279 0.508667 1441831161 -0.845215 0.151978 0.061279 0.508667 1441831161 -0.845215 0.151978 0.061279 0.508667 1441831161 -0.845215 0.151978 0.061279 0.508667 1441831161 -0.845215 0.151978 0.061279 0.508667 1441831161 -0.832153 0.203979 0.194702 0.477539 1441831161 -0.832153 0.203979 0.194702 0.477539 1441831161 -0.832153 0.203979 0.194702 0.477539 1441831161 -0.832153 0.203979 0.194702 0.477539 1441831161 -0.832153 0.203979 0.194702 0.477539 1441831161 -0.832153 0.203979 0.194702 0.477539 1441831161 -0.807007 0.265198 0.329773 0.411865 1441831161 -0.807007 0.265198 0.329773 0.411865 1441831161 -0.807007 0.265198 0.329773 0.411865 1441831161 -0.807007 0.265198 0.329773 0.411865 1441831161 -0.807007 0.265198 0.329773 0.411865 1441831161 -0.807007 0.265198 0.329773 0.411865 1441831161 -0.807007 0.265198 0.329773 0.411865 1441831161 -0.766846 0.312622 0.488342 0.275085 1441831161 -0.766846 0.312622 0.488342 0.275085 1441831161 -0.766846 0.312622 0.488342 0.275085 1441831161 -0.766846 0.312622 0.488342 0.275085 1441831161 -0.766846 0.312622 0.488342 0.275085 1441831161 -0.766846 0.312622 0.488342 0.275085 1441831161 -0.766846 0.312622 0.488342 0.275085 1441831161 -0.743103 0.294495 0.591797 0.104126 1441831161 -0.743103 0.294495 0.591797 0.104126 1441831161 -0.743103 0.294495 0.591797 0.104126 1441831161 -0.743103 0.294495 0.591797 0.104126 1441831161 -0.743103 0.294495 0.591797 0.104126 1441831161 -0.743103 0.294495 0.591797 0.104126 1441831161 -0.743103 0.294495 0.591797 0.104126 1441831161 -0.688171 0.333313 0.644165 -0.017578 1441831161 -0.688171 0.333313 0.644165 -0.017578 1441831161 -0.688171 0.333313 0.644165 -0.017578 1441831161 -0.688171 0.333313 0.644165 -0.017578 1441831161 -0.688171 0.333313 0.644165 -0.017578 1441831162 -0.659180 0.365662 0.655640 -0.043823 1441831162 -0.659180 0.365662 0.655640 -0.043823 1441831162 -0.659180 0.365662 0.655640 -0.043823 1441831162 -0.659180 0.365662 0.655640 -0.043823 1441831162 -0.659180 0.365662 0.655640 -0.043823 1441831162 -0.659180 0.365662 0.655640 -0.043823 1441831162 -0.659180 0.365662 0.655640 -0.043823 1441831162 -0.660522 0.380432 0.645386 0.048645 1441831162 -0.660522 0.380432 0.645386 0.048645 1441831162 -0.660522 0.380432 0.645386 0.048645 1441831162 -0.660522 0.380432 0.645386 0.048645 1441831162 -0.660522 0.380432 0.645386 0.048645 1441831162 -0.660522 0.380432 0.645386 0.048645 1441831162 -0.716980 0.324463 0.580017 0.210449 1441831162 -0.716980 0.324463 0.580017 0.210449 1441831162 -0.716980 0.324463 0.580017 0.210449 1441831162 -0.716980 0.324463 0.580017 0.210449 1441831162 -0.716980 0.324463 0.580017 0.210449 1441831162 -0.785950 0.226379 0.432617 0.379272 1441831162 -0.785950 0.226379 0.432617 0.379272 1441831162 -0.785950 0.226379 0.432617 0.379272 1441831162 -0.785950 0.226379 0.432617 0.379272 1441831162 -0.785950 0.226379 0.432617 0.379272 1441831162 -0.785950 0.226379 0.432617 0.379272 1441831162 -0.820557 0.083557 0.288940 0.486023 1441831162 -0.820557 0.083557 0.288940 0.486023 1441831162 -0.820557 0.083557 0.288940 0.486023 1441831162 -0.820557 0.083557 0.288940 0.486023 1441831162 -0.820557 0.083557 0.288940 0.486023 1441831162 -0.820557 0.083557 0.288940 0.486023 1441831162 -0.820557 0.083557 0.288940 0.486023 1441831162 -0.825684 0.080200 0.113220 0.546814 1441831162 -0.825684 0.080200 0.113220 0.546814 1441831162 -0.825684 0.080200 0.113220 0.546814 1441831162 -0.825684 0.080200 0.113220 0.546814 1441831162 -0.825684 0.080200 0.113220 0.546814 1441831162 -0.825684 0.080200 0.113220 0.546814 1441831162 -0.850220 0.146423 -0.053345 0.502869 1441831162 -0.850220 0.146423 -0.053345 0.502869 1441831162 -0.850220 0.146423 -0.053345 0.502869 1441831162 -0.850220 0.146423 -0.053345 0.502869 1441831162 -0.850220 0.146423 -0.053345 0.502869 1441831162 -0.859436 0.126709 -0.007568 0.495239 1441831162 -0.859436 0.126709 -0.007568 0.495239 1441831162 -0.859436 0.126709 -0.007568 0.495239 1441831162 -0.859436 0.126709 -0.007568 0.495239 1441831162 -0.859436 0.126709 -0.007568 0.495239 1441831162 -0.859436 0.126709 -0.007568 0.495239 1441831162 -0.859436 0.126709 -0.007568 0.495239 1441831162 -0.857605 0.155701 0.127075 0.473450 1441831162 -0.857605 0.155701 0.127075 0.473450 1441831162 -0.857605 0.155701 0.127075 0.473450 1441831162 -0.857605 0.155701 0.127075 0.473450 1441831162 -0.857605 0.155701 0.127075 0.473450 1441831162 -0.857605 0.155701 0.127075 0.473450 1441831162 -0.836548 0.224915 0.273193 0.418213 1441831162 -0.836548 0.224915 0.273193 0.418213 1441831162 -0.836548 0.224915 0.273193 0.418213 1441831162 -0.836548 0.224915 0.273193 0.418213 1441831162 -0.836548 0.224915 0.273193 0.418213 1441831162 -0.836548 0.224915 0.273193 0.418213 1441831162 -0.794800 0.282959 0.426575 0.325928 1441831162 -0.794800 0.282959 0.426575 0.325928 1441831162 -0.794800 0.282959 0.426575 0.325928 1441831162 -0.794800 0.282959 0.426575 0.325928 1441831162 -0.794800 0.282959 0.426575 0.325928 1441831162 -0.794800 0.282959 0.426575 0.325928 1441831162 -0.757141 0.257019 0.582947 0.144348 1441831162 -0.757141 0.257019 0.582947 0.144348 1441831162 -0.757141 0.257019 0.582947 0.144348 1441831162 -0.757141 0.257019 0.582947 0.144348 1441831162 -0.757141 0.257019 0.582947 0.144348 1441831162 -0.757141 0.257019 0.582947 0.144348 1441831162 -0.757141 0.257019 0.582947 0.144348 1441831162 -0.703674 0.300171 0.643860 0.013245 1441831162 -0.703674 0.300171 0.643860 0.013245 1441831162 -0.703674 0.300171 0.643860 0.013245 1441831162 -0.703674 0.300171 0.643860 0.013245 1441831162 -0.703674 0.300171 0.643860 0.013245 1441831162 -0.703674 0.300171 0.643860 0.013245 1441831162 -0.703674 0.300171 0.643860 0.013245 1441831162 -0.654419 0.356567 0.666443 -0.021362 1441831162 -0.654419 0.356567 0.666443 -0.021362 1441831162 -0.654419 0.356567 0.666443 -0.021362 1441831162 -0.654419 0.356567 0.666443 -0.021362 1441831162 -0.654419 0.356567 0.666443 -0.021362 1441831162 -0.654419 0.356567 0.666443 -0.021362 1441831162 -0.659546 0.366089 0.655762 0.030579 1441831162 -0.659546 0.366089 0.655762 0.030579 1441831162 -0.659546 0.366089 0.655762 0.030579 1441831162 -0.659546 0.366089 0.655762 0.030579 1441831162 -0.659546 0.366089 0.655762 0.030579 1441831162 -0.659546 0.366089 0.655762 0.030579 1441831162 -0.700317 0.330078 0.602844 0.192749 1441831162 -0.700317 0.330078 0.602844 0.192749 1441831162 -0.700317 0.330078 0.602844 0.192749 1441831162 -0.700317 0.330078 0.602844 0.192749 1441831162 -0.700317 0.330078 0.602844 0.192749 1441831162 -0.700317 0.330078 0.602844 0.192749 1441831162 -0.751404 0.241272 0.473145 0.391541 1441831162 -0.751404 0.241272 0.473145 0.391541 1441831162 -0.751404 0.241272 0.473145 0.391541 1441831162 -0.751404 0.241272 0.473145 0.391541 1441831162 -0.751404 0.241272 0.473145 0.391541 1441831162 -0.751404 0.241272 0.473145 0.391541 1441831162 -0.785278 0.086548 0.343628 0.507751 1441831162 -0.785278 0.086548 0.343628 0.507751 1441831162 -0.785278 0.086548 0.343628 0.507751 1441831162 -0.785278 0.086548 0.343628 0.507751 1441831162 -0.785278 0.086548 0.343628 0.507751 1441831162 -0.785278 0.086548 0.343628 0.507751 1441831162 -0.785278 0.086548 0.343628 0.507751 1441831163 -0.776489 0.022156 0.203979 0.595825 1441831163 -0.776489 0.022156 0.203979 0.595825 1441831163 -0.776489 0.022156 0.203979 0.595825 1441831163 -0.776489 0.022156 0.203979 0.595825 1441831163 -0.776489 0.022156 0.203979 0.595825 1441831163 -0.776489 0.022156 0.203979 0.595825 1441831163 -0.809631 0.119812 -0.042419 0.572998 1441831163 -0.809631 0.119812 -0.042419 0.572998 1441831163 -0.809631 0.119812 -0.042419 0.572998 1441831163 -0.809631 0.119812 -0.042419 0.572998 1441831163 -0.809631 0.119812 -0.042419 0.572998 1441831163 -0.809631 0.119812 -0.042419 0.572998 1441831163 -0.822144 0.132690 -0.114868 0.541565 1441831163 -0.822144 0.132690 -0.114868 0.541565 1441831163 -0.822144 0.132690 -0.114868 0.541565 1441831163 -0.822144 0.132690 -0.114868 0.541565 1441831163 -0.822144 0.132690 -0.114868 0.541565 1441831163 -0.845398 0.111389 -0.058350 0.519104 1441831163 -0.845398 0.111389 -0.058350 0.519104 1441831163 -0.845398 0.111389 -0.058350 0.519104 1441831163 -0.845398 0.111389 -0.058350 0.519104 1441831163 -0.845398 0.111389 -0.058350 0.519104 1441831163 -0.845398 0.111389 -0.058350 0.519104 1441831163 -0.858337 0.138184 0.063293 0.490051 1441831163 -0.858337 0.138184 0.063293 0.490051 1441831163 -0.858337 0.138184 0.063293 0.490051 1441831163 -0.858337 0.138184 0.063293 0.490051 1441831163 -0.858337 0.138184 0.063293 0.490051 1441831163 -0.858337 0.138184 0.063293 0.490051 1441831163 -0.847473 0.191223 0.215820 0.445679 1441831163 -0.847473 0.191223 0.215820 0.445679 1441831163 -0.847473 0.191223 0.215820 0.445679 1441831163 -0.847473 0.191223 0.215820 0.445679 1441831163 -0.847473 0.191223 0.215820 0.445679 1441831163 -0.847473 0.191223 0.215820 0.445679 1441831163 -0.819214 0.249268 0.378174 0.351746 1441831163 -0.819214 0.249268 0.378174 0.351746 1441831163 -0.819214 0.249268 0.378174 0.351746 1441831163 -0.819214 0.249268 0.378174 0.351746 1441831163 -0.819214 0.249268 0.378174 0.351746 1441831163 -0.819214 0.249268 0.378174 0.351746 1441831163 -0.782532 0.269897 0.521973 0.205811 1441831163 -0.782532 0.269897 0.521973 0.205811 1441831163 -0.782532 0.269897 0.521973 0.205811 1441831163 -0.782532 0.269897 0.521973 0.205811 1441831163 -0.782532 0.269897 0.521973 0.205811 1441831163 -0.782532 0.269897 0.521973 0.205811 1441831163 -0.732666 0.319275 0.591736 0.105347 1441831163 -0.732666 0.319275 0.591736 0.105347 1441831163 -0.732666 0.319275 0.591736 0.105347 1441831163 -0.732666 0.319275 0.591736 0.105347 1441831163 -0.732666 0.319275 0.591736 0.105347 1441831163 -0.732666 0.319275 0.591736 0.105347 1441831163 -0.732666 0.319275 0.591736 0.105347 1441831163 -0.658569 0.403564 0.626221 0.105896 1441831163 -0.658569 0.403564 0.626221 0.105896 1441831163 -0.658569 0.403564 0.626221 0.105896 1441831163 -0.658569 0.403564 0.626221 0.105896 1441831163 -0.658569 0.403564 0.626221 0.105896 1441831163 -0.658569 0.403564 0.626221 0.105896 1441831163 -0.677246 0.394470 0.603699 0.145874 1441831163 -0.677246 0.394470 0.603699 0.145874 1441831163 -0.677246 0.394470 0.603699 0.145874 1441831163 -0.677246 0.394470 0.603699 0.145874 1441831163 -0.677246 0.394470 0.603699 0.145874 1441831163 -0.677246 0.394470 0.603699 0.145874 1441831163 -0.737732 0.300049 0.534973 0.281921 1441831163 -0.737732 0.300049 0.534973 0.281921 1441831163 -0.737732 0.300049 0.534973 0.281921 1441831163 -0.737732 0.300049 0.534973 0.281921 1441831163 -0.737732 0.300049 0.534973 0.281921 1441831163 -0.737732 0.300049 0.534973 0.281921 1441831163 -0.737732 0.300049 0.534973 0.281921 1441831163 -0.792847 0.154602 0.402405 0.430786 1441831163 -0.792847 0.154602 0.402405 0.430786 1441831163 -0.792847 0.154602 0.402405 0.430786 1441831163 -0.792847 0.154602 0.402405 0.430786 1441831163 -0.792847 0.154602 0.402405 0.430786 1441831163 -0.792847 0.154602 0.402405 0.430786 1441831163 -0.793152 -0.015320 0.292480 0.533997 1441831163 -0.793152 -0.015320 0.292480 0.533997 1441831163 -0.793152 -0.015320 0.292480 0.533997 1441831163 -0.793152 -0.015320 0.292480 0.533997 1441831163 -0.793152 -0.015320 0.292480 0.533997 1441831163 -0.793152 -0.015320 0.292480 0.533997 1441831163 -0.790222 -0.020996 0.127808 0.598999 1441831163 -0.790222 -0.020996 0.127808 0.598999 1441831163 -0.790222 -0.020996 0.127808 0.598999 1441831163 -0.790222 -0.020996 0.127808 0.598999 1441831163 -0.790222 -0.020996 0.127808 0.598999 1441831163 -0.790222 -0.020996 0.127808 0.598999 1441831163 -0.790222 -0.020996 0.127808 0.598999 1441831163 -0.822876 0.059631 -0.054749 0.562378 1441831163 -0.822876 0.059631 -0.054749 0.562378 1441831163 -0.822876 0.059631 -0.054749 0.562378 1441831163 -0.822876 0.059631 -0.054749 0.562378 1441831163 -0.822876 0.059631 -0.054749 0.562378 1441831163 -0.822876 0.059631 -0.054749 0.562378 1441831163 -0.841980 0.066223 -0.038818 0.534058 1441831163 -0.841980 0.066223 -0.038818 0.534058 1441831163 -0.841980 0.066223 -0.038818 0.534058 1441831163 -0.841980 0.066223 -0.038818 0.534058 1441831163 -0.841980 0.066223 -0.038818 0.534058 1441831163 -0.841980 0.066223 -0.038818 0.534058 1441831163 -0.853882 0.094666 0.067993 0.507202 1441831163 -0.853882 0.094666 0.067993 0.507202 1441831163 -0.853882 0.094666 0.067993 0.507202 1441831163 -0.853882 0.094666 0.067993 0.507202 1441831163 -0.853882 0.094666 0.067993 0.507202 1441831163 -0.853882 0.094666 0.067993 0.507202 1441831163 -0.853882 0.094666 0.067993 0.507202 1441831163 -0.853455 0.157593 0.197449 0.455811 1441831164 -0.853455 0.157593 0.197449 0.455811 1441831164 -0.853455 0.157593 0.197449 0.455811 1441831164 -0.853455 0.157593 0.197449 0.455811 1441831164 -0.853455 0.157593 0.197449 0.455811 1441831164 -0.853455 0.157593 0.197449 0.455811 1441831164 -0.821899 0.246277 0.358887 0.367432 1441831164 -0.821899 0.246277 0.358887 0.367432 1441831164 -0.821899 0.246277 0.358887 0.367432 1441831164 -0.821899 0.246277 0.358887 0.367432 1441831164 -0.821899 0.246277 0.358887 0.367432 1441831164 -0.821899 0.246277 0.358887 0.367432 1441831164 -0.821899 0.246277 0.358887 0.367432 1441831164 -0.782288 0.276978 0.504639 0.237854 1441831164 -0.782288 0.276978 0.504639 0.237854 1441831164 -0.782288 0.276978 0.504639 0.237854 1441831164 -0.782288 0.276978 0.504639 0.237854 1441831164 -0.782288 0.276978 0.504639 0.237854 1441831164 -0.782288 0.276978 0.504639 0.237854 1441831164 -0.737610 0.297119 0.598022 0.100159 1441831164 -0.737610 0.297119 0.598022 0.100159 1441831164 -0.737610 0.297119 0.598022 0.100159 1441831164 -0.737610 0.297119 0.598022 0.100159 1441831164 -0.737610 0.297119 0.598022 0.100159 1441831164 -0.737610 0.297119 0.598022 0.100159 1441831164 -0.737610 0.297119 0.598022 0.100159 1441831164 -0.685913 0.344055 0.640808 0.022034 1441831164 -0.685913 0.344055 0.640808 0.022034 1441831164 -0.685913 0.344055 0.640808 0.022034 1441831164 -0.685913 0.344055 0.640808 0.022034 1441831164 -0.685913 0.344055 0.640808 0.022034 1441831164 -0.685913 0.344055 0.640808 0.022034 1441831164 -0.661072 0.364746 0.655212 0.024109 1441831164 -0.661072 0.364746 0.655212 0.024109 1441831164 -0.661072 0.364746 0.655212 0.024109 1441831164 -0.661072 0.364746 0.655212 0.024109 1441831164 -0.661072 0.364746 0.655212 0.024109 1441831164 -0.661072 0.364746 0.655212 0.024109 1441831164 -0.657349 0.372375 0.637085 0.152710 1441831164 -0.657349 0.372375 0.637085 0.152710 1441831164 -0.657349 0.372375 0.637085 0.152710 1441831164 -0.657349 0.372375 0.637085 0.152710 1441831164 -0.657349 0.372375 0.637085 0.152710 1441831164 -0.657349 0.372375 0.637085 0.152710 1441831164 -0.657349 0.372375 0.637085 0.152710 1441831164 -0.702576 0.307983 0.548462 0.332764 1441831164 -0.702576 0.307983 0.548462 0.332764 1441831164 -0.702576 0.307983 0.548462 0.332764 1441831164 -0.702576 0.307983 0.548462 0.332764 1441831164 -0.702576 0.307983 0.548462 0.332764 1441831164 -0.702576 0.307983 0.548462 0.332764 1441831164 -0.776123 0.173157 0.389893 0.464355 1441831164 -0.776123 0.173157 0.389893 0.464355 1441831164 -0.776123 0.173157 0.389893 0.464355 1441831164 -0.776123 0.173157 0.389893 0.464355 1441831164 -0.776123 0.173157 0.389893 0.464355 1441831164 -0.776123 0.173157 0.389893 0.464355 1441831164 -0.776123 0.173157 0.389893 0.464355 1441831164 -0.788757 0.006714 0.269531 0.552368 1441831164 -0.788757 0.006714 0.269531 0.552368 1441831164 -0.788757 0.006714 0.269531 0.552368 1441831164 -0.788757 0.006714 0.269531 0.552368 1441831164 -0.788757 0.006714 0.269531 0.552368 1441831164 -0.788757 0.006714 0.269531 0.552368 1441831164 -0.797974 0.051392 0.049988 0.598450 1441831164 -0.797974 0.051392 0.049988 0.598450 1441831164 -0.797974 0.051392 0.049988 0.598450 1441831164 -0.797974 0.051392 0.049988 0.598450 1441831164 -0.797974 0.051392 0.049988 0.598450 1441831164 -0.797974 0.051392 0.049988 0.598450 1441831164 -0.816345 0.099854 -0.132202 0.553345 1441831164 -0.816345 0.099854 -0.132202 0.553345 1441831164 -0.816345 0.099854 -0.132202 0.553345 1441831164 -0.816711 0.072205 -0.109741 0.561890 1441831164 -0.816711 0.072205 -0.109741 0.561890 1441831164 -0.816711 0.072205 -0.109741 0.561890 1441831164 -0.816711 0.072205 -0.109741 0.561890 1441831164 -0.816711 0.072205 -0.109741 0.561890 1441831164 -0.816711 0.072205 -0.109741 0.561890 1441831164 -0.821838 0.084045 0.009460 0.563416 1441831164 -0.821838 0.084045 0.009460 0.563416 1441831164 -0.821838 0.084045 0.009460 0.563416 1441831164 -0.821838 0.084045 0.009460 0.563416 1441831164 -0.821838 0.084045 0.009460 0.563416 1441831164 -0.821838 0.084045 0.009460 0.563416 1441831164 -0.821838 0.084045 0.009460 0.563416 1441831164 -0.808716 0.150024 0.167419 0.543579 1441831164 -0.808716 0.150024 0.167419 0.543579 1441831164 -0.808716 0.150024 0.167419 0.543579 1441831164 -0.808716 0.150024 0.167419 0.543579 1441831164 -0.808716 0.150024 0.167419 0.543579 1441831164 -0.808716 0.150024 0.167419 0.543579 1441831164 -0.780029 0.229187 0.336670 0.475098 1441831164 -0.780029 0.229187 0.336670 0.475098 1441831164 -0.780029 0.229187 0.336670 0.475098 1441831164 -0.780029 0.229187 0.336670 0.475098 1441831164 -0.780029 0.229187 0.336670 0.475098 1441831164 -0.780029 0.229187 0.336670 0.475098 1441831164 -0.780029 0.229187 0.336670 0.475098 1441831164 -0.728821 0.318787 0.486877 0.360657 1441831164 -0.728821 0.318787 0.486877 0.360657 1441831164 -0.728821 0.318787 0.486877 0.360657 1441831164 -0.728821 0.318787 0.486877 0.360657 1441831164 -0.728821 0.318787 0.486877 0.360657 1441831164 -0.728821 0.318787 0.486877 0.360657 1441831164 -0.702332 0.327698 0.593262 0.217529 1441831164 -0.702332 0.327698 0.593262 0.217529 1441831164 -0.702332 0.327698 0.593262 0.217529 1441831164 -0.702332 0.327698 0.593262 0.217529 1441831164 -0.702332 0.327698 0.593262 0.217529 1441831164 -0.702332 0.327698 0.593262 0.217529 1441831164 -0.680359 0.352112 0.631287 0.120605 1441831164 -0.680359 0.352112 0.631287 0.120605 1441831164 -0.680359 0.352112 0.631287 0.120605 1441831165 -0.680359 0.352112 0.631287 0.120605 1441831165 -0.680359 0.352112 0.631287 0.120605 1441831165 -0.680359 0.352112 0.631287 0.120605 1441831165 -0.680359 0.352112 0.631287 0.120605 1441831165 -0.655579 0.396606 0.624451 0.151428 1441831165 -0.655579 0.396606 0.624451 0.151428 1441831165 -0.655579 0.396606 0.624451 0.151428 1441831165 -0.655579 0.396606 0.624451 0.151428 1441831165 -0.655579 0.396606 0.624451 0.151428 1441831165 -0.655579 0.396606 0.624451 0.151428 1441831165 -0.694336 0.347595 0.583679 0.237305 1441831165 -0.694336 0.347595 0.583679 0.237305 1441831165 -0.694336 0.347595 0.583679 0.237305 1441831165 -0.694336 0.347595 0.583679 0.237305 1441831165 -0.694336 0.347595 0.583679 0.237305 1441831165 -0.694336 0.347595 0.583679 0.237305 1441831165 -0.756897 0.213196 0.494080 0.370850 1441831165 -0.756897 0.213196 0.494080 0.370850 1441831165 -0.756897 0.213196 0.494080 0.370850 1441831165 -0.756897 0.213196 0.494080 0.370850 1441831165 -0.756897 0.213196 0.494080 0.370850 1441831165 -0.756897 0.213196 0.494080 0.370850 1441831165 -0.756897 0.213196 0.494080 0.370850 1441831165 -0.779480 0.085571 0.366516 0.500732 1441831165 -0.779480 0.085571 0.366516 0.500732 1441831165 -0.779480 0.085571 0.366516 0.500732 1441831165 -0.779480 0.085571 0.366516 0.500732 1441831165 -0.779480 0.085571 0.366516 0.500732 1441831165 -0.779480 0.085571 0.366516 0.500732 1441831165 -0.774048 0.012878 0.236572 0.587097 1441831165 -0.774048 0.012878 0.236572 0.587097 1441831165 -0.774048 0.012878 0.236572 0.587097 1441831165 -0.774048 0.012878 0.236572 0.587097 1441831165 -0.774048 0.012878 0.236572 0.587097 1441831165 -0.774048 0.012878 0.236572 0.587097 1441831165 -0.774048 0.012878 0.236572 0.587097 1441831165 -0.787781 0.044495 0.065002 0.610901 1441831165 -0.787781 0.044495 0.065002 0.610901 1441831165 -0.787781 0.044495 0.065002 0.610901 1441831165 -0.787781 0.044495 0.065002 0.610901 1441831165 -0.787781 0.044495 0.065002 0.610901 1441831165 -0.787781 0.044495 0.065002 0.610901 1441831165 -0.789612 0.068542 -0.033447 0.608887 1441831165 -0.789612 0.068542 -0.033447 0.608887 1441831165 -0.789612 0.068542 -0.033447 0.608887 1441831165 -0.789612 0.068542 -0.033447 0.608887 1441831165 -0.789612 0.068542 -0.033447 0.608887 1441831165 -0.789612 0.068542 -0.033447 0.608887 1441831165 -0.796143 0.098450 0.009460 0.596985 1441831165 -0.796143 0.098450 0.009460 0.596985 1441831165 -0.796143 0.098450 0.009460 0.596985 1441831165 -0.796143 0.098450 0.009460 0.596985 1441831165 -0.796143 0.098450 0.009460 0.596985 1441831165 -0.796143 0.098450 0.009460 0.596985 1441831165 -0.790710 0.162415 0.129883 0.575745 1441831165 -0.790710 0.162415 0.129883 0.575745 1441831165 -0.790710 0.162415 0.129883 0.575745 1441831165 -0.790710 0.162415 0.129883 0.575745 1441831165 -0.790710 0.162415 0.129883 0.575745 1441831165 -0.768860 0.243530 0.270081 0.525940 1441831165 -0.768860 0.243530 0.270081 0.525940 1441831165 -0.768860 0.243530 0.270081 0.525940 1441831165 -0.768860 0.243530 0.270081 0.525940 1441831165 -0.768860 0.243530 0.270081 0.525940 1441831165 -0.768860 0.243530 0.270081 0.525940 1441831165 -0.768860 0.243530 0.270081 0.525940 1441831165 -0.728882 0.326599 0.424500 0.426453 1441831165 -0.728882 0.326599 0.424500 0.426453 1441831165 -0.728882 0.326599 0.424500 0.426453 1441831165 -0.728882 0.326599 0.424500 0.426453 1441831165 -0.728882 0.326599 0.424500 0.426453 1441831165 -0.728882 0.326599 0.424500 0.426453 1441831165 -0.685486 0.347229 0.588501 0.251343 1441831165 -0.685486 0.347229 0.588501 0.251343 1441831165 -0.685486 0.347229 0.588501 0.251343 1441831165 -0.685486 0.347229 0.588501 0.251343 1441831165 -0.685486 0.347229 0.588501 0.251343 1441831165 -0.685486 0.347229 0.588501 0.251343 1441831165 -0.647827 0.352600 0.673645 0.046692 1441831165 -0.647827 0.352600 0.673645 0.046692 1441831165 -0.647827 0.352600 0.673645 0.046692 1441831165 -0.647827 0.352600 0.673645 0.046692 1441831165 -0.647827 0.352600 0.673645 0.046692 1441831165 -0.647827 0.352600 0.673645 0.046692 1441831165 -0.601624 0.365295 0.709045 -0.042847 1441831165 -0.601624 0.365295 0.709045 -0.042847 1441831165 -0.601624 0.365295 0.709045 -0.042847 1441831165 -0.601624 0.365295 0.709045 -0.042847 1441831165 -0.601624 0.365295 0.709045 -0.042847 1441831165 -0.601624 0.365295 0.709045 -0.042847 1441831165 -0.601013 0.343567 0.721436 -0.015625 1441831165 -0.601013 0.343567 0.721436 -0.015625 1441831165 -0.601013 0.343567 0.721436 -0.015625 1441831165 -0.601013 0.343567 0.721436 -0.015625 1441831165 -0.601013 0.343567 0.721436 -0.015625 1441831165 
-0.652649 0.373779 0.605957 0.259033 1441831168 -0.652649 0.373779 0.605957 0.259033 1441831168 -0.652649 0.373779 0.605957 0.259033 1441831168 -0.652649 0.373779 0.605957 0.259033 1441831168 -0.660156 0.356995 0.606934 0.261414 1441831168 -0.660156 0.356995 0.606934 0.261414 1441831168 -0.660156 0.356995 0.606934 0.261414 1441831168 -0.660156 0.356995 0.606934 0.261414 1441831168 -0.660156 0.356995 0.606934 0.261414 1441831168 -0.660156 0.356995 0.606934 0.261414 1441831168 -0.668640 0.334778 0.610962 0.259888 1441831168 -0.668640 0.334778 0.610962 0.259888 1441831168 -0.668640 0.334778 0.610962 0.259888 1441831168 -0.668640 0.334778 0.610962 0.259888 1441831168 -0.668640 0.334778 0.610962 0.259888 1441831168 -0.668640 0.334778 0.610962 0.259888 1441831168 -0.668640 0.334778 0.610962 0.259888 1441831168 -0.673096 0.322510 0.612610 0.260071 1441831168 -0.673096 0.322510 0.612610 0.260071 1441831168 -0.673096 0.322510 0.612610 0.260071 1441831168 -0.673096 0.322510 0.612610 0.260071 1441831168 -0.673096 0.322510 0.612610 0.260071 1441831168 -0.673096 0.322510 0.612610 0.260071 1441831168 -0.678162 0.315552 0.609009 0.263855 1441831168 -0.678162 0.315552 0.609009 0.263855 1441831168 -0.678162 0.315552 0.609009 0.263855 1441831168 -0.678162 0.315552 0.609009 0.263855 1441831168 -0.678162 0.315552 0.609009 0.263855 1441831168 -0.678162 0.315552 0.609009 0.263855 1441831168 -0.686829 0.300110 0.607361 0.263306 1441831168 -0.686829 0.300110 0.607361 0.263306 1441831168 -0.686829 0.300110 0.607361 0.263306 1441831168 -0.686829 0.300110 0.607361 0.263306 1441831168 -0.686829 0.300110 0.607361 0.263306 1441831168 -0.686829 0.300110 0.607361 0.263306 1441831168 -0.686829 0.300110 0.607361 0.263306 1441831168 -0.697327 0.280151 0.609192 0.253296 1441831168 -0.697327 0.280151 0.609192 0.253296 1441831168 -0.697327 0.280151 0.609192 0.253296 1441831168 -0.697327 0.280151 0.609192 0.253296 1441831168 -0.697327 0.280151 0.609192 0.253296 1441831168 -0.697327 0.280151 0.609192 0.253296 1441831168 -0.704529 0.252747 0.623352 0.226135 1441831168 -0.704529 0.252747 0.623352 0.226135 1441831168 -0.704529 0.252747 0.623352 0.226135 1441831168 -0.704529 0.252747 0.623352 0.226135 1441831168 -0.704529 0.252747 0.623352 0.226135 1441831168 -0.704529 0.252747 0.623352 0.226135 1441831168 -0.703430 0.240540 0.633972 0.213013 1441831168 -0.703430 0.240540 0.633972 0.213013 1441831168 -0.703430 0.240540 0.633972 0.213013 1441831168 -0.703430 0.240540 0.633972 0.213013 1441831168 -0.703430 0.240540 0.633972 0.213013 1441831168 -0.703430 0.240540 0.633972 0.213013 1441831168 -0.695496 0.250977 0.637512 0.216492 1441831168 -0.695496 0.250977 0.637512 0.216492 1441831168 -0.695496 0.250977 0.637512 0.216492 1441831168 -0.695496 0.250977 0.637512 0.216492 1441831168 -0.695496 0.250977 0.637512 0.216492 1441831168 -0.695496 0.250977 0.637512 0.216492 1441831168 -0.687134 0.269226 0.637024 0.222595 1441831168 -0.687134 0.269226 0.637024 0.222595 1441831168 -0.687134 0.269226 0.637024 0.222595 1441831168 -0.687134 0.269226 0.637024 0.222595 1441831168 -0.687134 0.269226 0.637024 0.222595 1441831168 -0.687134 0.269226 0.637024 0.222595 1441831168 -0.687134 0.269226 0.637024 0.222595 1441831168 -0.683655 0.271729 0.643738 0.210510 1441831168 -0.683655 0.271729 0.643738 0.210510 1441831168 -0.683655 0.271729 0.643738 0.210510 1441831168 -0.683655 0.271729 0.643738 0.210510 1441831168 -0.683655 0.271729 0.643738 0.210510 1441831168 -0.683655 0.271729 0.643738 0.210510 1441831168 -0.679016 0.275452 0.652222 0.194031 1441831168 -0.679016 0.275452 0.652222 0.194031 1441831168 -0.679016 0.275452 0.652222 0.194031 1441831168 -0.679016 0.275452 0.652222 0.194031 1441831168 -0.679016 0.275452 0.652222 0.194031 1441831168 -0.679016 0.275452 0.652222 0.194031 1441831168 -0.679016 0.275452 0.652222 0.194031 1441831168 -0.677734 0.275879 0.657959 0.177856 1441831168 -0.677734 0.275879 0.657959 0.177856 1441831168 -0.677734 0.275879 0.657959 0.177856 1441831168 -0.677734 0.275879 0.657959 0.177856 1441831168 -0.677734 0.275879 0.657959 0.177856 1441831168 -0.677734 0.275879 0.657959 0.177856 1441831168 -0.680664 0.274475 0.659485 0.162659 1441831168 -0.680664 0.274475 0.659485 0.162659 1441831168 -0.680664 0.274475 0.659485 0.162659 1441831168 -0.680664 0.274475 0.659485 0.162659 1441831168 -0.680664 0.274475 0.659485 0.162659 1441831168 -0.680664 0.274475 0.659485 0.162659 1441831168 -0.682007 0.281006 0.655334 0.162476 1441831169 -0.682007 0.281006 0.655334 0.162476 1441831169 -0.682007 0.281006 0.655334 0.162476 1441831169 -0.682007 0.281006 0.655334 0.162476 1441831169 -0.682007 0.281006 0.655334 0.162476 1441831169 -0.682007 0.281006 0.655334 0.162476 1441831169 -0.681946 0.298706 0.643005 0.179443 1441831169 -0.681946 0.298706 0.643005 0.179443 1441831169 -0.681946 0.298706 0.643005 0.179443 1441831169 -0.681946 0.298706 0.643005 0.179443 1441831169 -0.681946 0.298706 0.643005 0.179443 1441831169 -0.681946 0.298706 0.643005 0.179443 1441831169 -0.681946 0.298706 0.643005 0.179443 1441831169 -0.681763 0.312378 0.629883 0.202148 1441831169 -0.681763 0.312378 0.629883 0.202148 1441831169 -0.681763 0.312378 0.629883 0.202148 1441831169 -0.681763 0.312378 0.629883 0.202148 1441831169 -0.681763 0.312378 0.629883 0.202148 1441831169 -0.681763 0.312378 0.629883 0.202148 1441831169 -0.680359 0.320496 0.622070 0.217590 1441831169 -0.680359 0.320496 0.622070 0.217590 1441831169 -0.680359 0.320496 0.622070 0.217590 1441831169 -0.680359 0.320496 0.622070 0.217590 1441831169 -0.680359 0.320496 0.622070 0.217590 1441831169 -0.680359 0.320496 0.622070 0.217590 1441831169 -0.680359 0.320496 0.622070 0.217590 1441831169 -0.682800 0.322266 0.614319 0.229126 1441831169 -0.682800 0.322266 0.614319 0.229126 1441831169 -0.682800 0.322266 0.614319 0.229126 1441831169 -0.682800 0.322266 0.614319 0.229126 1441831169 -0.682800 0.322266 0.614319 0.229126 1441831169 -0.682800 0.322266 0.614319 0.229126 1441831169 -0.692017 0.319214 0.603210 0.235291 1441831169 -0.692017 0.319214 0.603210 0.235291 1441831169 -0.692017 0.319214 0.603210 0.235291 1441831169 -0.692017 0.319214 0.603210 0.235291 1441831169 -0.692017 0.319214 0.603210 0.235291 1441831169 -0.692017 0.319214 0.603210 0.235291 1441831169 -0.701965 0.306335 0.600098 0.230652 1441831169 -0.701965 0.306335 0.600098 0.230652 1441831169 -0.701965 0.306335 0.600098 0.230652 1441831169 -0.701965 0.306335 0.600098 0.230652 1441831169 -0.701965 0.306335 0.600098 0.230652 1441831169 -0.701965 0.306335 0.600098 0.230652 1441831169 -0.701965 0.306335 0.600098 0.230652 1441831169 -0.704224 0.293884 0.603943 0.229919 1441831169 -0.704224 0.293884 0.603943 0.229919 1441831169 -0.704224 0.293884 0.603943 0.229919 1441831169 -0.704224 0.293884 0.603943 0.229919 1441831169 -0.704224 0.293884 0.603943 0.229919 1441831169 -0.704224 0.293884 0.603943 0.229919 1441831169 -0.697327 0.303772 0.600403 0.246887 1441831169 -0.697327 0.303772 0.600403 0.246887 1441831169 -0.697327 0.303772 0.600403 0.246887 1441831169 -0.697327 0.303772 0.600403 0.246887 1441831169 -0.697327 0.303772 0.600403 0.246887 1441831169 -0.697327 0.303772 0.600403 0.246887 1441831169 -0.692383 0.310059 0.600647 0.252319 1441831169 -0.692383 0.310059 0.600647 0.252319 1441831169 -0.692383 0.310059 0.600647 0.252319 1441831169 -0.692383 0.310059 0.600647 0.252319 1441831169 -0.692383 0.310059 0.600647 0.252319 1441831169 -0.692383 0.310059 0.600647 0.252319 1441831169 -0.692383 0.310059 0.600647 0.252319 1441831169 -0.687317 0.313049 0.606079 0.249451 1441831169 -0.687317 0.313049 0.606079 0.249451 1441831169 -0.687317 0.313049 0.606079 0.249451 1441831169 -0.687317 0.313049 0.606079 0.249451 1441831169 -0.687317 0.313049 0.606079 0.249451 1441831169 -0.687317 0.313049 0.606079 0.249451 1441831169 -0.679382 0.317383 0.617981 0.236084 1441831169 -0.679382 0.317383 0.617981 0.236084 1441831169 -0.679382 0.317383 0.617981 0.236084 1441831169 -0.679382 0.317383 0.617981 0.236084 1441831169 -0.679382 0.317383 0.617981 0.236084 1441831169 -0.679382 0.317383 0.617981 0.236084 1441831169 -0.670654 0.322388 0.634521 0.208923 1441831169 -0.670654 0.322388 0.634521 0.208923 1441831169 -0.670654 0.322388 0.634521 0.208923 1441831169 -0.670654 0.322388 0.634521 0.208923 1441831169 -0.670654 0.322388 0.634521 0.208923 1441831169 -0.670654 0.322388 0.634521 0.208923 1441831169 -0.664185 0.317871 0.652832 0.177551 1441831169 -0.664185 0.317871 0.652832 0.177551 1441831169 -0.664185 0.317871 0.652832 0.177551 1441831169 -0.664185 0.317871 0.652832 0.177551 1441831169 -0.664185 0.317871 0.652832 0.177551 1441831169 -0.664185 0.317871 0.652832 0.177551 1441831169 -0.664185 0.317871 0.652832 0.177551 1441831169 -0.662292 0.314941 0.662537 0.152466 1441831169 -0.662292 0.314941 0.662537 0.152466 1441831169 -0.662292 0.314941 0.662537 0.152466 1441831169 -0.662292 0.314941 0.662537 0.152466 1441831169 -0.662292 0.314941 0.662537 0.152466 1441831169 -0.662292 0.314941 0.662537 0.152466 1441831169 -0.662476 0.326904 0.656860 0.150879 1441831169 -0.662476 0.326904 0.656860 0.150879 1441831169 -0.662476 0.326904 0.656860 0.150879 1441831169 -0.662476 0.326904 0.656860 0.150879 1441831169 -0.662476 0.326904 0.656860 0.150879 1441831169 -0.662476 0.326904 0.656860 0.150879 1441831169 -0.669861 0.334961 0.642151 0.163269 1441831169 -0.669861 0.334961 0.642151 0.163269 1441831169 -0.669861 0.334961 0.642151 0.163269 1441831169 -0.669861 0.334961 0.642151 0.163269 1441831169 -0.669861 0.334961 0.642151 0.163269 1441831169 -0.669861 0.334961 0.642151 0.163269 1441831169 -0.679504 0.327576 0.631348 0.179749 1441831169 -0.679504 0.327576 0.631348 0.179749 1441831169 -0.679504 0.327576 0.631348 0.179749 1441831169 -0.679504 0.327576 0.631348 0.179749 1441831169 -0.679504 0.327576 0.631348 0.179749 1441831169 -0.679504 0.327576 0.631348 0.179749 1441831169 -0.686462 0.315552 0.624634 0.197388 1441831170 -0.686462 0.315552 0.624634 0.197388 1441831170 -0.686462 0.315552 0.624634 0.197388 1441831170 -0.686462 0.315552 0.624634 0.197388 1441831170 -0.686462 0.315552 0.624634 0.197388 1441831170 -0.686462 0.315552 0.624634 0.197388 1441831170 -0.689758 0.323120 0.611694 0.213684 1441831170 -0.689758 0.323120 0.611694 0.213684 1441831170 -0.689758 0.323120 0.611694 0.213684 1441831170 -0.689758 0.323120 0.611694 0.213684 1441831170 -0.689758 0.323120 0.611694 0.213684 1441831170 -0.689758 0.323120 0.611694 0.213684 1441831170 -0.689758 0.323120 0.611694 0.213684 1441831170 -0.697754 0.320190 0.605652 0.209106 1441831170 -0.697754 0.320190 0.605652 0.209106 1441831170 -0.697754 0.320190 0.605652 0.209106 1441831170 -0.697754 0.320190 0.605652 0.209106 1441831170 -0.697754 0.320190 0.605652 0.209106 1441831170 -0.697754 0.320190 0.605652 0.209106 1441831170 -0.703674 0.299866 0.611450 0.202576 1441831170 -0.703674 0.299866 0.611450 0.202576 1441831170 -0.703674 0.299866 0.611450 0.202576 1441831170 -0.703674 0.299866 0.611450 0.202576 1441831170 -0.703674 0.299866 0.611450 0.202576 1441831170 -0.703674 0.299866 0.611450 0.202576 1441831170 -0.703857 0.285950 0.617859 0.202637 1441831170 -0.703857 0.285950 0.617859 0.202637 1441831170 -0.703857 0.285950 0.617859 0.202637 1441831170 -0.703857 0.285950 0.617859 0.202637 1441831170 -0.703857 0.285950 0.617859 0.202637 1441831170 -0.703857 0.285950 0.617859 0.202637 1441831170 -0.696594 0.289124 0.621460 0.211853 1441831170 -0.696594 0.289124 0.621460 0.211853 1441831170 -0.696594 0.289124 0.621460 0.211853 1441831170 -0.696594 0.289124 0.621460 0.211853 1441831170 -0.696594 0.289124 0.621460 0.211853 1441831170 -0.696594 0.289124 0.621460 0.211853 1441831170 -0.684631 0.310852 0.619019 0.226807 1441831170 -0.684631 0.310852 0.619019 0.226807 1441831170 -0.684631 0.310852 0.619019 0.226807 1441831170 -0.684631 0.310852 0.619019 0.226807 1441831170 -0.684631 0.310852 0.619019 0.226807 1441831170 -0.684631 0.310852 0.619019 0.226807 1441831170 -0.684631 0.310852 0.619019 0.226807 1441831170 -0.677551 0.327393 0.620422 0.220764 1441831170 -0.677551 0.327393 0.620422 0.220764 1441831170 -0.677551 0.327393 0.620422 0.220764 1441831170 -0.677551 0.327393 0.620422 0.220764 1441831170 -0.677551 0.327393 0.620422 0.220764 1441831170 -0.677551 0.327393 0.620422 0.220764 1441831170 -0.673279 0.333679 0.627319 0.204346 1441831170 -0.673279 0.333679 0.627319 0.204346 1441831170 -0.673279 0.333679 0.627319 0.204346 1441831170 -0.673279 0.333679 0.627319 0.204346 1441831170 -0.673279 0.333679 0.627319 0.204346 1441831170 -0.671692 0.333679 0.636780 0.178894 1441831170 -0.671692 0.333679 0.636780 0.178894 1441831170 -0.671692 0.333679 0.636780 0.178894 1441831170 -0.671692 0.333679 0.636780 0.178894 1441831170 -0.671692 0.333679 0.636780 0.178894 1441831170 -0.671692 0.333679 0.636780 0.178894 1441831170 -0.671692 0.333679 0.636780 0.178894 1441831170 -0.672791 0.339539 0.638672 0.155457 1441831170 -0.672791 0.339539 0.638672 0.155457 1441831170 -0.672791 0.339539 0.638672 0.155457 1441831170 -0.672791 0.339539 0.638672 0.155457 1441831170 -0.672791 0.339539 0.638672 0.155457 1441831170 -0.672791 0.339539 0.638672 0.155457 1441831170 -0.673706 0.354858 0.630432 0.150696 1441831170 -0.673706 0.354858 0.630432 0.150696 1441831170 -0.673706 0.354858 0.630432 0.150696 1441831170 -0.673706 0.354858 0.630432 0.150696 1441831170 -0.673706 0.354858 0.630432 0.150696 1441831170 -0.673706 0.354858 0.630432 0.150696 1441831170 -0.680298 0.353882 0.620911 0.162659 1441831170 -0.680298 0.353882 0.620911 0.162659 1441831170 -0.680298 0.353882 0.620911 0.162659 1441831170 -0.680298 0.353882 0.620911 0.162659 1441831170 -0.680298 0.353882 0.620911 0.162659 1441831170 -0.680298 0.353882 0.620911 0.162659 1441831170 -0.680298 0.353882 0.620911 0.162659 1441831170 -0.689758 0.342896 0.610718 0.183411 1441831170 -0.689758 0.342896 0.610718 0.183411 1441831170 -0.689758 0.342896 0.610718 0.183411 1441831170 -0.689758 0.342896 0.610718 0.183411 1441831170 -0.689758 0.342896 0.610718 0.183411 1441831170 -0.689758 0.342896 0.610718 0.183411 1441831170 -0.697266 0.328186 0.603882 0.203552 1441831170 -0.697266 0.328186 0.603882 0.203552 1441831170 -0.697266 0.328186 0.603882 0.203552 1441831170 -0.697266 0.328186 0.603882 0.203552 1441831170 -0.697266 0.328186 0.603882 0.203552 1441831170 -0.697266 0.328186 0.603882 0.203552 1441831170 -0.702637 0.316223 0.598633 0.218933 1441831170 -0.702637 0.316223 0.598633 0.218933 1441831170 -0.702637 0.316223 0.598633 0.218933 1441831170 -0.702637 0.316223 0.598633 0.218933 1441831170 -0.702637 0.316223 0.598633 0.218933 1441831170 -0.702637 0.316223 0.598633 0.218933 1441831170 -0.706848 0.307800 0.597656 0.220032 1441831170 -0.706848 0.307800 0.597656 0.220032 1441831170 -0.706848 0.307800 0.597656 0.220032 1441831170 -0.706848 0.307800 0.597656 0.220032 1441831170 -0.706848 0.307800 0.597656 0.220032 1441831170 -0.706848 0.307800 0.597656 0.220032 1441831170 -0.708740 0.294983 0.604492 0.212585 1441831170 -0.708740 0.294983 0.604492 0.212585 1441831170 -0.708740 0.294983 0.604492 0.212585 1441831170 -0.708740 0.294983 0.604492 0.212585 1441831170 -0.708740 0.294983 0.604492 0.212585 1441831170 -0.708740 0.294983 0.604492 0.212585 1441831170 -0.708740 0.294983 0.604492 0.212585 1441831170 -0.708984 0.279175 0.614685 0.203674 1441831170 -0.708984 0.279175 0.614685 0.203674 1441831171 -0.708984 0.279175 0.614685 0.203674 1441831171 -0.708984 0.279175 0.614685 0.203674 1441831171 -0.708984 0.279175 0.614685 0.203674 1441831171 -0.708984 0.279175 0.614685 0.203674 1441831171 -0.703064 0.285706 0.618896 0.202454 1441831171 -0.703064 0.285706 0.618896 0.202454 1441831171 -0.703064 0.285706 0.618896 0.202454 1441831171 -0.703064 0.285706 0.618896 0.202454 1441831171 -0.703064 0.285706 0.618896 0.202454 1441831171 -0.703064 0.285706 0.618896 0.202454 1441831171 -0.703064 0.285706 0.618896 0.202454 1441831171 -0.693115 0.304688 0.618286 0.210754 1441831171 -0.693115 0.304688 0.618286 0.210754 1441831171 -0.693115 0.304688 0.618286 0.210754 1441831171 -0.693115 0.304688 0.618286 0.210754 1441831171 -0.693115 0.304688 0.618286 0.210754 1441831171 -0.693115 0.304688 0.618286 0.210754 1441831171 -0.684998 0.315674 0.623962 0.204224 1441831171 -0.684998 0.315674 0.623962 0.204224 1441831171 -0.684998 0.315674 0.623962 0.204224 1441831171 -0.684998 0.315674 0.623962 0.204224 1441831171 -0.684998 0.315674 0.623962 0.204224 1441831171 -0.684998 0.315674 0.623962 0.204224 1441831171 -0.684998 0.315674 0.623962 0.204224 1441831171 -0.677856 0.326416 0.633728 0.179810 1441831171 -0.677856 0.326416 0.633728 0.179810 1441831171 -0.677856 0.326416 0.633728 0.179810 1441831171 -0.677856 0.326416 0.633728 0.179810 1441831171 -0.677856 0.326416 0.633728 0.179810 1441831171 -0.677856 0.326416 0.633728 0.179810 1441831171 -0.669434 0.341003 0.642212 0.151978 1441831171 -0.669434 0.341003 0.642212 0.151978 1441831171 -0.669434 0.341003 0.642212 0.151978 1441831171 -0.669434 0.341003 0.642212 0.151978 1441831171 -0.669434 0.341003 0.642212 0.151978 1441831171 -0.669434 0.341003 0.642212 0.151978 1441831171 -0.669434 0.341003 0.642212 0.151978 1441831171 -0.667419 0.344238 0.649414 0.119751 1441831171 -0.667419 0.344238 0.649414 0.119751 1441831171 -0.667419 0.344238 0.649414 0.119751 1441831171 -0.667419 0.344238 0.649414 0.119751 1441831171 -0.667419 0.344238 0.649414 0.119751 1441831171 -0.667419 0.344238 0.649414 0.119751 1441831171 -0.672302 0.343506 0.648010 0.100403 1441831171 -0.672302 0.343506 0.648010 0.100403 1441831171 -0.672302 0.343506 0.648010 0.100403 1441831171 -0.672302 0.343506 0.648010 0.100403 1441831171 -0.672302 0.343506 0.648010 0.100403 1441831171 -0.672302 0.343506 0.648010 0.100403 1441831171 -0.678894 0.341492 0.642517 0.097961 1441831171 -0.678894 0.341492 0.642517 0.097961 1441831171 -0.678894 0.341492 0.642517 0.097961 1441831171 -0.678894 0.341492 0.642517 0.097961 1441831171 -0.678894 0.341492 0.642517 0.097961 1441831171 -0.678894 0.341492 0.642517 0.097961 1441831171 -0.686279 0.333313 0.636108 0.115234 1441831171 -0.686279 0.333313 0.636108 0.115234 1441831171 -0.686279 0.333313 0.636108 0.115234 1441831171 -0.686279 0.333313 0.636108 0.115234 1441831171 -0.686279 0.333313 0.636108 0.115234 1441831171 -0.686279 0.333313 0.636108 0.115234 1441831171 -0.686279 0.333313 0.636108 0.115234 1441831171 -0.690247 0.325806 0.631409 0.136658 1441831171 -0.690247 0.325806 0.631409 0.136658 1441831171 -0.690247 0.325806 0.631409 0.136658 1441831171 -0.690247 0.325806 0.631409 0.136658 1441831171 -0.690247 0.325806 0.631409 0.136658 1441831171 -0.690247 0.325806 0.631409 0.136658 1441831171 -0.691406 0.322327 0.625305 0.164429 1441831171 -0.691406 0.322327 0.625305 0.164429 1441831171 -0.691406 0.322327 0.625305 0.164429 1441831171 -0.691406 0.322327 0.625305 0.164429 1441831171 -0.691406 0.322327 0.625305 0.164429 1441831171 -0.691406 0.322327 0.625305 0.164429 1441831171 -0.691406 0.322327 0.625305 0.164429 1441831171 -0.696472 0.325317 0.614624 0.177063 1441831171 -0.696472 0.325317 0.614624 0.177063 1441831171 -0.696472 0.325317 0.614624 0.177063 1441831171 -0.696472 0.325317 0.614624 0.177063 1441831171 -0.696472 0.325317 0.614624 0.177063 1441831171 -0.696472 0.325317 0.614624 0.177063 1441831171 -0.704224 0.313232 0.612427 0.175537 1441831171 -0.704224 0.313232 0.612427 0.175537 1441831171 -0.704224 0.313232 0.612427 0.175537 1441831171 -0.704224 0.313232 0.612427 0.175537 1441831171 -0.704224 0.313232 0.612427 0.175537 1441831171 -0.704224 0.313232 0.612427 0.175537 1441831171 -0.706909 0.301880 0.614014 0.179077 1441831171 -0.706909 0.301880 0.614014 0.179077 1441831171 -0.706909 0.301880 0.614014 0.179077 1441831171 -0.706909 0.301880 0.614014 0.179077 1441831171 -0.706909 0.301880 0.614014 0.179077 1441831171 -0.706909 0.301880 0.614014 0.179077 1441831171 -0.701477 0.298889 0.619324 0.187195 1441831171 -0.701477 0.298889 0.619324 0.187195 1441831171 -0.701477 0.298889 0.619324 0.187195 1441831171 -0.701477 0.298889 0.619324 0.187195 1441831171 -0.701477 0.298889 0.619324 0.187195 1441831171 -0.701477 0.298889 0.619324 0.187195 1441831171 -0.691162 0.310059 0.623474 0.193298 1441831171 -0.691162 0.310059 0.623474 0.193298 1441831171 -0.691162 0.310059 0.623474 0.193298 1441831171 -0.691162 0.310059 0.623474 0.193298 1441831171 -0.691162 0.310059 0.623474 0.193298 1441831171 -0.691162 0.310059 0.623474 0.193298 1441831171 -0.678894 0.325562 0.629395 0.192322 1441831171 -0.678894 0.325562 0.629395 0.192322 1441831171 -0.678894 0.325562 0.629395 0.192322 1441831171 -0.678894 0.325562 0.629395 0.192322 1441831171 -0.678894 0.325562 0.629395 0.192322 1441831171 -0.678894 0.325562 0.629395 0.192322 1441831171 -0.678894 0.325562 0.629395 0.192322 1441831171 -0.662903 0.345642 0.644714 0.159485 1441831171 -0.662903 0.345642 0.644714 0.159485 1441831171 -0.662903 0.345642 0.644714 0.159485 1441831172 -0.662903 0.345642 0.644714 0.159485 1441831172 -0.662903 0.345642 0.644714 0.159485 1441831172 -0.662903 0.345642 0.644714 0.159485 1441831172 -0.647766 0.362915 0.659546 0.117065 1441831172 -0.647766 0.362915 0.659546 0.117065 1441831172 -0.647766 0.362915 0.659546 0.117065 1441831172 -0.647766 0.362915 0.659546 0.117065 1441831172 -0.647766 0.362915 0.659546 0.117065 1441831172 -0.647766 0.362915 0.659546 0.117065 1441831172 -0.647766 0.362915 0.659546 0.117065 1441831172 -0.639893 0.363220 0.673157 0.073853 1441831172 -0.639893 0.363220 0.673157 0.073853 1441831172 -0.639893 0.363220 0.673157 0.073853 1441831172 -0.639893 0.363220 0.673157 0.073853 1441831172 -0.639893 0.363220 0.673157 0.073853 1441831172 -0.639893 0.363220 0.673157 0.073853 1441831172 -0.647461 0.338867 0.681152 0.044189 1441831172 -0.647461 0.338867 0.681152 0.044189 1441831172 -0.647461 0.338867 0.681152 0.044189 1441831172 -0.647461 0.338867 0.681152 0.044189 1441831172 -0.647461 0.338867 0.681152 0.044189 1441831172 -0.647461 0.338867 0.681152 0.044189 1441831172 -0.650513 0.319702 0.686340 0.059265 1441831172 -0.650513 0.319702 0.686340 0.059265 1441831172 -0.650513 0.319702 0.686340 0.059265 1441831172 -0.650513 0.319702 0.686340 0.059265 1441831172 -0.650513 0.319702 0.686340 0.059265 1441831172 -0.650513 0.319702 0.686340 0.059265 1441831172 -0.650513 0.319702 0.686340 0.059265 1441831172 -0.650452 0.322510 0.681213 0.094055 1441831172 -0.650452 0.322510 0.681213 0.094055 1441831172 -0.650452 0.322510 0.681213 0.094055 1441831172 -0.650452 0.322510 0.681213 0.094055 1441831172 -0.650452 0.322510 0.681213 0.094055 1441831172 -0.650452 0.322510 0.681213 0.094055 1441831172 -0.653687 0.330139 0.669861 0.122192 1441831172 -0.653687 0.330139 0.669861 0.122192 1441831172 -0.653687 0.330139 0.669861 0.122192 1441831172 -0.653687 0.330139 0.669861 0.122192 1441831172 -0.653687 0.330139 0.669861 0.122192 1441831172 -0.653687 0.330139 0.669861 0.122192 1441831172 -0.664490 0.317993 0.663452 0.130676 1441831172 -0.664490 0.317993 0.663452 0.130676 1441831172 -0.664490 0.317993 0.663452 0.130676 1441831172 -0.664490 0.317993 0.663452 0.130676 1441831172 -0.664490 0.317993 0.663452 0.130676 1441831172 -0.664490 0.317993 0.663452 0.130676 1441831172 -0.664490 0.317993 0.663452 0.130676 1441831172 -0.670532 0.311279 0.655090 0.156128 1441831172 -0.670532 0.311279 0.655090 0.156128 1441831172 -0.670532 0.311279 0.655090 0.156128 1441831172 -0.670532 0.311279 0.655090 0.156128 1441831172 -0.670532 0.311279 0.655090 0.156128 1441831172 -0.670532 0.311279 0.655090 0.156128 1441831172 -0.675232 0.323364 0.638489 0.178284 1441831172 -0.675232 0.323364 0.638489 0.178284 1441831172 -0.675232 0.323364 0.638489 0.178284 1441831172 -0.675232 0.323364 0.638489 0.178284 1441831172 -0.675232 0.323364 0.638489 0.178284 1441831172 -0.675232 0.323364 0.638489 0.178284 1441831172 -0.681030 0.319214 0.632324 0.185547 1441831172 -0.681030 0.319214 0.632324 0.185547 1441831172 -0.681030 0.319214 0.632324 0.185547 1441831172 -0.681030 0.319214 0.632324 0.185547 1441831172 -0.681030 0.319214 0.632324 0.185547 1441831172 -0.681030 0.319214 0.632324 0.185547 1441831172 -0.685364 0.306946 0.632202 0.190674 1441831172 -0.685364 0.306946 0.632202 0.190674 1441831172 -0.685364 0.306946 0.632202 0.190674 1441831172 -0.685364 0.306946 0.632202 0.190674 1441831172 -0.685364 0.306946 0.632202 0.190674 1441831172 -0.685364 0.306946 0.632202 0.190674 1441831172 -0.681458 0.306213 0.634155 0.199036 1441831172 -0.681458 0.306213 0.634155 0.199036 1441831172 -0.681458 0.306213 0.634155 0.199036 1441831172 -0.681458 0.306213 0.634155 0.199036 1441831172 -0.681458 0.306213 0.634155 0.199036 1441831172 -0.681458 0.306213 0.634155 0.199036 1441831172 -0.670593 0.327148 0.629272 0.217407 1441831172 -0.670593 0.327148 0.629272 0.217407 1441831172 -0.670593 0.327148 0.629272 0.217407 1441831172 -0.670593 0.327148 0.629272 0.217407 1441831172 -0.670593 0.327148 0.629272 0.217407 1441831172 -0.670593 0.327148 0.629272 0.217407 1441831172 -0.670593 0.327148 0.629272 0.217407 1441831172 -0.662903 0.340942 0.631104 0.214539 1441831172 -0.662903 0.340942 0.631104 0.214539 1441831172 -0.662903 0.340942 0.631104 0.214539 1441831172 -0.662903 0.340942 0.631104 0.214539 1441831172 -0.662903 0.340942 0.631104 0.214539 1441831172 -0.662903 0.340942 0.631104 0.214539 1441831172 -0.658264 0.341614 0.642334 0.193237 1441831172 -0.658264 0.341614 0.642334 0.193237 1441831172 -0.658264 0.341614 0.642334 0.193237 1441831172 -0.658264 0.341614 0.642334 0.193237 1441831172 -0.658264 0.341614 0.642334 0.193237 1441831172 -0.658264 0.341614 0.642334 0.193237 1441831172 -0.651917 0.346497 0.652954 0.168884 1441831172 -0.651917 0.346497 0.652954 0.168884 1441831172 -0.651917 0.346497 0.652954 0.168884 1441831172 -0.651917 0.346497 0.652954 0.168884 1441831172 -0.651917 0.346497 0.652954 0.168884 1441831172 -0.651917 0.346497 0.652954 0.168884 1441831172 -0.647949 0.351563 0.659546 0.146545 1441831172 -0.647949 0.351563 0.659546 0.146545 1441831172 -0.647949 0.351563 0.659546 0.146545 1441831172 -0.647949 0.351563 0.659546 0.146545 1441831172 -0.647949 0.351563 0.659546 0.146545 1441831172 -0.647949 0.351563 0.659546 0.146545 1441831172 -0.647827 0.361084 0.655701 0.141174 1441831172 -0.647827 0.361084 0.655701 0.141174 1441831172 -0.647827 0.361084 0.655701 0.141174 1441831172 -0.647827 0.361084 0.655701 0.141174 1441831172 -0.647827 0.361084 0.655701 0.141174 1441831173 -0.647827 0.361084 0.655701 0.141174 1441831173 -0.646118 0.373596 0.646545 0.158081 1441831173 -0.646118 0.373596 0.646545 0.158081 1441831173 -0.646118 0.373596 0.646545 0.158081 1441831173 -0.646118 0.373596 0.646545 0.158081 1441831173 -0.646118 0.373596 0.646545 0.158081 1441831173 -0.646118 0.373596 0.646545 0.158081 1441831173 -0.654602 0.371643 0.635010 0.173584 1441831173 -0.654602 0.371643 0.635010 0.173584 1441831173 -0.654602 0.371643 0.635010 0.173584 1441831173 -0.654602 0.371643 0.635010 0.173584 1441831173 -0.654602 0.371643 0.635010 0.173584 1441831173 -0.654602 0.371643 0.635010 0.173584 1441831173 -0.662476 0.362671 0.626648 0.192017 1441831173 -0.662476 0.362671 0.626648 0.192017 1441831173 -0.662476 0.362671 0.626648 0.192017 1441831173 -0.662476 0.362671 0.626648 0.192017 1441831173 -0.662476 0.362671 0.626648 0.192017 1441831173 -0.662476 0.362671 0.626648 0.192017 1441831173 -0.662476 0.362671 0.626648 0.192017 1441831173 -0.669189 0.358704 0.616760 0.207642 1441831173 -0.669189 0.358704 0.616760 0.207642 1441831173 -0.669189 0.358704 0.616760 0.207642 1441831173 -0.669189 0.358704 0.616760 0.207642 1441831173 -0.669189 0.358704 0.616760 0.207642 1441831173 -0.669189 0.358704 0.616760 0.207642 1441831173 -0.675720 0.353638 0.608643 0.218750 1441831173 -0.675720 0.353638 0.608643 0.218750 1441831173 -0.675720 0.353638 0.608643 0.218750 1441831173 -0.675720 0.353638 0.608643 0.218750 1441831173 -0.675720 0.353638 0.608643 0.218750 1441831173 -0.675720 0.353638 0.608643 0.218750 1441831173 -0.683411 0.340393 0.608215 0.217102 1441831173 -0.683411 0.340393 0.608215 0.217102 1441831173 -0.683411 0.340393 0.608215 0.217102 1441831173 -0.683411 0.340393 0.608215 0.217102 1441831173 -0.683411 0.340393 0.608215 0.217102 1441831173 -0.683411 0.340393 0.608215 0.217102 1441831173 -0.690308 0.311340 0.617126 0.213684 1441831173 -0.690308 0.311340 0.617126 0.213684 1441831173 -0.690308 0.311340 0.617126 0.213684 1441831173 -0.690308 0.311340 0.617126 0.213684 1441831173 -0.690308 0.311340 0.617126 0.213684 1441831173 -0.690308 0.311340 0.617126 0.213684 1441831173 -0.690308 0.311340 0.617126 0.213684 1441831173 -0.694031 0.284668 0.627747 0.207764 1441831173 -0.694031 0.284668 0.627747 0.207764 1441831173 -0.694031 0.284668 0.627747 0.207764 1441831173 -0.694031 0.284668 0.627747 0.207764 1441831173 -0.694031 0.284668 0.627747 0.207764 1441831173 -0.694031 0.284668 0.627747 0.207764 1441831173 -0.688293 0.279785 0.635132 0.211243 1441831173 -0.688293 0.279785 0.635132 0.211243 1441831173 -0.688293 0.279785 0.635132 0.211243 1441831173 -0.688293 0.279785 0.635132 0.211243 1441831173 -0.688293 0.279785 0.635132 0.211243 1441831173 -0.688293 0.279785 0.635132 0.211243 1441831173 -0.688293 0.279785 0.635132 0.211243 1441831173 -0.678711 0.293030 0.636353 0.220154 1441831173 
-0.653992 0.331299 0.643860 0.218872 1441831175 -0.653992 0.331299 0.643860 0.218872 1441831175 -0.624451 0.373230 0.639099 0.249573 1441831175 -0.624451 0.373230 0.639099 0.249573 1441831175 -0.624451 0.373230 0.639099 0.249573 1441831175 -0.624451 0.373230 0.639099 0.249573 1441831175 -0.624451 0.373230 0.639099 0.249573 1441831175 -0.624451 0.373230 0.639099 0.249573 1441831175 -0.632996 0.389160 0.609619 0.276123 1441831175 -0.632996 0.389160 0.609619 0.276123 1441831175 -0.632996 0.389160 0.609619 0.276123 1441831175 -0.632996 0.389160 0.609619 0.276123 1441831175 -0.632996 0.389160 0.609619 0.276123 1441831175 -0.632996 0.389160 0.609619 0.276123 1441831175 -0.632996 0.389160 0.609619 0.276123 1441831175 -0.710327 0.291931 0.535828 0.350708 1441831175 -0.710327 0.291931 0.535828 0.350708 1441831175 -0.710327 0.291931 0.535828 0.350708 1441831175 -0.710327 0.291931 0.535828 0.350708 1441831175 -0.710327 0.291931 0.535828 0.350708 1441831175 -0.710327 0.291931 0.535828 0.350708 1441831175 -0.773987 0.147400 0.392151 0.474792 1441831175 -0.773987 0.147400 0.392151 0.474792 1441831175 -0.773987 0.147400 0.392151 0.474792 1441831175 -0.773987 0.147400 0.392151 0.474792 1441831175 -0.773987 0.147400 0.392151 0.474792 1441831175 -0.773987 0.147400 0.392151 0.474792 1441831175 -0.789612 0.014709 0.229187 0.568970 1441831175 -0.789612 0.014709 0.229187 0.568970 1441831175 -0.789612 0.014709 0.229187 0.568970 1441831175 -0.789612 0.014709 0.229187 0.568970 1441831175 -0.789612 0.014709 0.229187 0.568970 1441831175 -0.789612 0.014709 0.229187 0.568970 1441831175 -0.789612 0.014709 0.229187 0.568970 1441831175 -0.807068 0.009155 0.075867 0.585449 1441831176 -0.807068 0.009155 0.075867 0.585449 1441831176 -0.807068 0.009155 0.075867 0.585449 1441831176 -0.807068 0.009155 0.075867 0.585449 1441831176 -0.807068 0.009155 0.075867 0.585449 1441831176 -0.807068 0.009155 0.075867 0.585449 1441831176 -0.826111 0.009399 0.059265 0.560303 1441831176 -0.826111 0.009399 0.059265 0.560303 1441831176 -0.826111 0.009399 0.059265 0.560303 1441831176 -0.826111 0.009399 0.059265 0.560303 1441831176 -0.826111 0.009399 0.059265 0.560303 1441831176 -0.826111 0.009399 0.059265 0.560303 1441831176 -0.848022 0.071960 0.112610 0.512878 1441831176 -0.848022 0.071960 0.112610 0.512878 1441831176 -0.848022 0.071960 0.112610 0.512878 1441831176 -0.848022 0.071960 0.112610 0.512878 1441831176 -0.848022 0.071960 0.112610 0.512878 1441831176 -0.848022 0.071960 0.112610 0.512878 1441831176 -0.848022 0.071960 0.112610 0.512878 1441831176 -0.845581 0.178711 0.220764 0.451965 1441831176 -0.845581 0.178711 0.220764 0.451965 1441831176 -0.845581 0.178711 0.220764 0.451965 1441831176 -0.845581 0.178711 0.220764 0.451965 1441831176 -0.845581 0.178711 0.220764 0.451965 1441831176 -0.845581 0.178711 0.220764 0.451965 1441831176 -0.809998 0.272400 0.361572 0.372742 1441831176 -0.809998 0.272400 0.361572 0.372742 1441831176 -0.809998 0.272400 0.361572 0.372742 1441831176 -0.809998 0.272400 0.361572 0.372742 1441831176 -0.809998 0.272400 0.361572 0.372742 1441831176 -0.809998 0.272400 0.361572 0.372742 1441831176 -0.809998 0.272400 0.361572 0.372742 1441831176 -0.770874 0.276428 0.519714 0.243286 1441831176 -0.770874 0.276428 0.519714 0.243286 1441831176 -0.770874 0.276428 0.519714 0.243286 1441831176 -0.770874 0.276428 0.519714 0.243286 1441831176 -0.770874 0.276428 0.519714 0.243286 1441831176 -0.770874 0.276428 0.519714 0.243286 1441831176 -0.709473 0.303955 0.626709 0.107178 1441831176 -0.709473 0.303955 0.626709 0.107178 1441831176 -0.709473 0.303955 0.626709 0.107178 1441831176 -0.709473 0.303955 0.626709 0.107178 1441831176 -0.709473 0.303955 0.626709 0.107178 1441831176 -0.709473 0.303955 0.626709 0.107178 1441831176 -0.632141 0.359924 0.683411 0.061401 1441831176 -0.632141 0.359924 0.683411 0.061401 1441831176 -0.632141 0.359924 0.683411 0.061401 1441831176 -0.632141 0.359924 0.683411 0.061401 1441831176 -0.632141 0.359924 0.683411 0.061401 1441831176 -0.632141 0.359924 0.683411 0.061401 1441831176 -0.632141 0.359924 0.683411 0.061401 1441831176 -0.583923 0.407349 0.698730 0.069763 1441831176 -0.583923 0.407349 0.698730 0.069763 1441831176 -0.583923 0.407349 0.698730 0.069763 1441831176 -0.583923 0.407349 0.698730 0.069763 1441831176 -0.583923 0.407349 0.698730 0.069763 1441831176 -0.583923 0.407349 0.698730 0.069763 1441831176 -0.609802 0.391235 0.679688 0.114075 1441831176 -0.609802 0.391235 0.679688 0.114075 1441831176 -0.609802 0.391235 0.679688 0.114075 1441831176 -0.609802 0.391235 0.679688 0.114075 1441831176 -0.609802 0.391235 0.679688 0.114075 1441831176 -0.609802 0.391235 0.679688 0.114075 1441831176 -0.667175 0.334778 0.625244 0.227844 1441831176 -0.667175 0.334778 0.625244 0.227844 1441831176 -0.667175 0.334778 0.625244 0.227844 1441831176 -0.667175 0.334778 0.625244 0.227844 1441831176 -0.667175 0.334778 0.625244 0.227844 1441831176 -0.667175 0.334778 0.625244 0.227844 1441831176 -0.741394 0.216370 0.525208 0.357300 1441831176 -0.741394 0.216370 0.525208 0.357300 1441831176 -0.741394 0.216370 0.525208 0.357300 1441831176 -0.741394 0.216370 0.525208 0.357300 1441831176 -0.741394 0.216370 0.525208 0.357300 1441831176 -0.741394 0.216370 0.525208 0.357300 1441831176 -0.777649 0.071289 0.401184 0.478760 1441831176 -0.777649 0.071289 0.401184 0.478760 1441831176 -0.777649 0.071289 0.401184 0.478760 1441831176 -0.777649 0.071289 0.401184 0.478760 1441831176 -0.777649 0.071289 0.401184 0.478760 1441831176 -0.777649 0.071289 0.401184 0.478760 1441831176 -0.777649 0.071289 0.401184 0.478760 1441831176 -0.794983 0.014771 0.225464 0.562988 1441831176 -0.794983 0.014771 0.225464 0.562988 1441831176 -0.794983 0.014771 0.225464 0.562988 1441831176 -0.794983 0.014771 0.225464 0.562988 1441831176 -0.794983 0.014771 0.225464 0.562988 1441831176 -0.794983 0.014771 0.225464 0.562988 1441831176 -0.827881 0.017517 0.081909 0.554565 1441831176 -0.827881 0.017517 0.081909 0.554565 1441831176 -0.827881 0.017517 0.081909 0.554565 1441831176 -0.827881 0.017517 0.081909 0.554565 1441831176 -0.827881 0.017517 0.081909 0.554565 1441831176 -0.827881 0.017517 0.081909 0.554565 1441831176 -0.820068 -0.023499 0.118774 0.559387 1441831176 -0.820068 -0.023499 0.118774 0.559387 1441831176 -0.820068 -0.023499 0.118774 0.559387 1441831176 -0.820068 -0.023499 0.118774 0.559387 1441831176 -0.820068 -0.023499 0.118774 0.559387 1441831176 -0.820068 -0.023499 0.118774 0.559387 1441831176 -0.826111 0.032104 0.199402 0.526123 1441831176 -0.826111 0.032104 0.199402 0.526123 1441831176 -0.826111 0.032104 0.199402 0.526123 1441831176 -0.826111 0.032104 0.199402 0.526123 1441831176 -0.826111 0.032104 0.199402 0.526123 1441831176 -0.826111 0.032104 0.199402 0.526123 1441831176 -0.818542 0.130066 0.318359 0.460144 1441831176 -0.818542 0.130066 0.318359 0.460144 1441831176 -0.818542 0.130066 0.318359 0.460144 1441831176 -0.818542 0.130066 0.318359 0.460144 1441831176 -0.818542 0.130066 0.318359 0.460144 1441831176 -0.818542 0.130066 0.318359 0.460144 1441831176 -0.790527 0.186035 0.451111 0.370117 1441831176 -0.790527 0.186035 0.451111 0.370117 1441831177 -0.790527 0.186035 0.451111 0.370117 1441831177 -0.790527 0.186035 0.451111 0.370117 1441831177 -0.790527 0.186035 0.451111 0.370117 1441831177 -0.790527 0.186035 0.451111 0.370117 1441831177 -0.790527 0.186035 0.451111 0.370117 1441831177 -0.758850 0.215149 0.575806 0.215088 1441831177 -0.758850 0.215149 0.575806 0.215088 1441831177 -0.758850 0.215149 0.575806 0.215088 1441831177 -0.758850 0.215149 0.575806 0.215088 1441831177 -0.758850 0.215149 0.575806 0.215088 1441831177 -0.758850 0.215149 0.575806 0.215088 1441831177 -0.689392 0.306030 0.650818 0.086670 1441831177 -0.689392 0.306030 0.650818 0.086670 1441831177 -0.689392 0.306030 0.650818 0.086670 1441831177 -0.689392 0.306030 0.650818 0.086670 1441831177 -0.689392 0.306030 0.650818 0.086670 1441831177 -0.689392 0.306030 0.650818 0.086670 1441831177 -0.689392 0.306030 0.650818 0.086670 1441831177 -0.618835 0.359009 0.698608 -0.011292 1441831177 -0.618835 0.359009 0.698608 -0.011292 1441831177 -0.618835 0.359009 0.698608 -0.011292 1441831177 -0.618835 0.359009 0.698608 -0.011292 1441831177 -0.618835 0.359009 0.698608 -0.011292 1441831177 -0.618835 0.359009 0.698608 -0.011292 1441831177 -0.590027 0.370667 0.711548 -0.090637 1441831177 -0.590027 0.370667 0.711548 -0.090637 1441831177 -0.590027 0.370667 0.711548 -0.090637 1441831177 -0.590027 0.370667 0.711548 -0.090637 1441831177 -0.590027 0.370667 0.711548 -0.090637 1441831177 -0.590027 0.370667 0.711548 -0.090637 1441831177 -0.590027 0.370667 0.711548 -0.090637 1441831177 -0.589539 0.372864 0.711914 -0.080688 1441831177 -0.589539 0.372864 0.711914 -0.080688 1441831177 -0.589539 0.372864 0.711914 -0.080688 1441831177 -0.589539 0.372864 0.711914 -0.080688 1441831177 -0.589539 0.372864 0.711914 -0.080688 1441831177 -0.589539 0.372864 0.711914 -0.080688 1441831177 -0.626770 0.364624 0.688232 0.022583 1441831177 -0.626770 0.364624 0.688232 0.022583 1441831177 -0.626770 0.364624 0.688232 0.022583 1441831177 -0.626770 0.364624 0.688232 0.022583 1441831177 -0.626770 0.364624 0.688232 0.022583 1441831177 -0.626770 0.364624 0.688232 0.022583 1441831177 -0.704346 0.300232 0.614990 0.188477 1441831177 -0.704346 0.300232 0.614990 0.188477 1441831177 -0.704346 0.300232 0.614990 0.188477 1441831177 -0.704346 0.300232 0.614990 0.188477 1441831177 -0.704346 0.300232 0.614990 0.188477 1441831177 -0.704346 0.300232 0.614990 0.188477 1441831177 -0.784424 0.173706 0.493103 0.333740 1441831177 -0.784424 0.173706 0.493103 0.333740 1441831177 -0.784424 0.173706 0.493103 0.333740 1441831177 -0.784424 0.173706 0.493103 0.333740 1441831177 -0.784424 0.173706 0.493103 0.333740 1441831177 -0.784424 0.173706 0.493103 0.333740 1441831177 -0.784424 0.173706 0.493103 0.333740 1441831177 -0.823975 0.062195 0.343140 0.446594 1441831177 -0.823975 0.062195 0.343140 0.446594 1441831177 -0.823975 0.062195 0.343140 0.446594 1441831177 -0.823975 0.062195 0.343140 0.446594 1441831177 -0.823975 0.062195 0.343140 0.446594 1441831177 -0.823975 0.062195 0.343140 0.446594 1441831177 -0.839172 0.058228 0.190552 0.506042 1441831177 -0.839172 0.058228 0.190552 0.506042 1441831177 -0.839172 0.058228 0.190552 0.506042 1441831177 -0.839172 0.058228 0.190552 0.506042 1441831177 -0.839172 0.058228 0.190552 0.506042 1441831177 -0.839172 0.058228 0.190552 0.506042 1441831177 -0.839172 0.058228 0.190552 0.506042 1441831177 -0.866455 0.033020 0.141052 0.477783 1441831177 -0.866455 0.033020 0.141052 0.477783 1441831177 -0.866455 0.033020 0.141052 0.477783 1441831177 -0.866455 0.033020 0.141052 0.477783 1441831177 -0.866455 0.033020 0.141052 0.477783 1441831177 -0.866455 0.033020 0.141052 0.477783 1441831177 -0.866577 0.010193 0.159424 0.472778 1441831177 -0.866577 0.010193 0.159424 0.472778 1441831177 -0.866577 0.010193 0.159424 0.472778 1441831177 -0.866577 0.010193 0.159424 0.472778 1441831177 -0.866577 0.010193 0.159424 0.472778 1441831177 -0.866577 0.010193 0.159424 0.472778 1441831177 -0.867371 0.076660 0.224060 0.437683 1441831177 -0.867371 0.076660 0.224060 0.437683 1441831177 -0.867371 0.076660 0.224060 0.437683 1441831177 -0.867371 0.076660 0.224060 0.437683 1441831177 -0.867371 0.076660 0.224060 0.437683 1441831177 -0.867371 0.076660 0.224060 0.437683 1441831177 -0.867371 0.076660 0.224060 0.437683 1441831177 -0.844360 0.187012 0.323547 0.383911 1441831177 -0.844360 0.187012 0.323547 0.383911 1441831177 -0.844360 0.187012 0.323547 0.383911 1441831177 -0.844360 0.187012 0.323547 0.383911 1441831177 -0.844360 0.187012 0.323547 0.383911 1441831177 -0.844360 0.187012 0.323547 0.383911 1441831177 -0.794556 0.227783 0.475159 0.301697 1441831177 -0.794556 0.227783 0.475159 0.301697 1441831177 -0.794556 0.227783 0.475159 0.301697 1441831177 -0.794556 0.227783 0.475159 0.301697 1441831177 -0.794556 0.227783 0.475159 0.301697 1441831177 -0.794556 0.227783 0.475159 0.301697 1441831177 -0.794556 0.227783 0.475159 0.301697 1441831177 -0.755310 0.212830 0.611450 0.101501 1441831177 -0.755310 0.212830 0.611450 0.101501 1441831177 -0.755310 0.212830 0.611450 0.101501 1441831177 -0.755310 0.212830 0.611450 0.101501 1441831177 -0.755310 0.212830 0.611450 0.101501 1441831177 -0.755310 0.212830 0.611450 0.101501 1441831177 -0.686890 0.257324 0.678162 -0.045471 1441831177 -0.686890 0.257324 0.678162 -0.045471 1441831177 -0.686890 0.257324 0.678162 -0.045471 1441831177 -0.686890 0.257324 0.678162 -0.045471 1441831177 -0.686890 0.257324 0.678162 -0.045471 1441831177 -0.686890 0.257324 0.678162 -0.045471 1441831177 -0.642334 0.272949 0.707458 -0.111511 1441831177 -0.642334 0.272949 0.707458 -0.111511 1441831177 -0.642334 0.272949 0.707458 -0.111511 1441831178 -0.642334 0.272949 0.707458 -0.111511 1441831178 -0.642334 0.272949 0.707458 -0.111511 1441831178 -0.642334 0.272949 0.707458 -0.111511 1441831178 -0.636719 0.307190 0.698181 -0.113098 1441831178 -0.636719 0.307190 0.698181 -0.113098 1441831178 -0.636719 0.307190 0.698181 -0.113098 1441831178 -0.636719 0.307190 0.698181 -0.113098 1441831178 -0.636719 0.307190 0.698181 -0.113098 1441831178 -0.636719 0.307190 0.698181 -0.113098 1441831178 -0.659424 0.327637 0.676086 -0.026306 1441831178 -0.659424 0.327637 0.676086 -0.026306 1441831178 -0.659424 0.327637 0.676086 -0.026306 1441831178 -0.659424 0.327637 0.676086 -0.026306 1441831178 -0.659424 0.327637 0.676086 -0.026306 1441831178 -0.659424 0.327637 0.676086 -0.026306 1441831178 -0.722900 0.279724 0.619446 0.124084 1441831178 -0.722900 0.279724 0.619446 0.124084 1441831178 -0.722900 0.279724 0.619446 0.124084 1441831178 -0.722900 0.279724 0.619446 0.124084 1441831178 -0.722900 0.279724 0.619446 0.124084 1441831178 -0.722900 0.279724 0.619446 0.124084 1441831178 -0.722900 0.279724 0.619446 0.124084 1441831178 -0.791016 0.157349 0.513428 0.293152 1441831178 -0.791016 0.157349 0.513428 0.293152 1441831178 -0.791016 0.157349 0.513428 0.293152 1441831178 -0.791016 0.157349 0.513428 0.293152 1441831178 -0.791016 0.157349 0.513428 0.293152 1441831178 -0.791016 0.157349 0.513428 0.293152 1441831178 -0.825073 0.056641 0.361511 0.430603 1441831178 -0.825073 0.056641 0.361511 0.430603 1441831178 -0.825073 0.056641 0.361511 0.430603 1441831178 -0.825073 0.056641 0.361511 0.430603 1441831178 -0.825073 0.056641 0.361511 0.430603 1441831178 -0.825073 0.056641 0.361511 0.430603 1441831178 -0.826965 0.007385 0.224854 0.515259 1441831178 -0.826965 0.007385 0.224854 0.515259 1441831178 -0.826965 0.007385 0.224854 0.515259 1441831178 -0.826965 0.007385 0.224854 0.515259 1441831178 -0.826965 0.007385 0.224854 0.515259 1441831178 -0.826965 0.007385 0.224854 0.515259 1441831178 -0.826965 0.007385 0.224854 0.515259 1441831178 -0.839722 0.037292 0.124939 0.527100 1441831178 -0.839722 0.037292 0.124939 0.527100 1441831178 -0.839722 0.037292 0.124939 0.527100 1441831178 -0.839722 0.037292 0.124939 0.527100 1441831178 -0.839722 0.037292 0.124939 0.527100 1441831178 -0.839722 0.037292 0.124939 0.527100 1441831178 -0.829163 0.039673 0.150208 0.537048 1441831178 -0.829163 0.039673 0.150208 0.537048 1441831178 -0.829163 0.039673 0.150208 0.537048 1441831178 -0.829163 0.039673 0.150208 0.537048 1441831178 -0.829163 0.039673 0.150208 0.537048 1441831178 -0.829163 0.039673 0.150208 0.537048 1441831178 -0.826355 0.119751 0.195129 0.514526 1441831178 -0.826355 0.119751 0.195129 0.514526 1441831178 -0.826355 0.119751 0.195129 0.514526 1441831178 -0.826355 0.119751 0.195129 0.514526 1441831178 -0.826355 0.119751 0.195129 0.514526 1441831178 -0.826355 0.119751 0.195129 0.514526 1441831178 -0.803467 0.182373 0.312805 0.472595 1441831178 -0.803467 0.182373 0.312805 0.472595 1441831178 -0.803467 0.182373 0.312805 0.472595 1441831178 -0.803467 0.182373 0.312805 0.472595 1441831178 -0.803467 0.182373 0.312805 0.472595 1441831178 -0.803467 0.182373 0.312805 0.472595 1441831178 -0.782166 0.166565 0.491333 0.344971 1441831178 -0.782166 0.166565 0.491333 0.344971 1441831178 -0.782166 0.166565 0.491333 0.344971 1441831178 -0.782166 0.166565 0.491333 0.344971 1441831178 -0.782166 0.166565 0.491333 0.344971 1441831178 -0.782166 0.166565 0.491333 0.344971 1441831178 -0.753662 0.205200 0.597717 0.180603 1441831178 -0.753662 0.205200 0.597717 0.180603 1441831178 -0.753662 0.205200 0.597717 0.180603 1441831178 -0.753662 0.205200 0.597717 0.180603 1441831178 -0.753662 0.205200 0.597717 0.180603 1441831178 -0.753662 0.205200 0.597717 0.180603 1441831178 -0.700317 0.319031 0.635986 0.057495 1441831178 -0.700317 0.319031 0.635986 0.057495 1441831178 -0.700317 0.319031 0.635986 0.057495 1441831178 -0.700317 0.319031 0.635986 0.057495 1441831178 -0.700317 0.319031 0.635986 0.057495 1441831178 -0.700317 0.319031 0.635986 0.057495 1441831178 -0.646423 0.367432 0.666992 -0.046692 1441831178 -0.646423 0.367432 0.666992 -0.046692 1441831178 -0.646423 0.367432 0.666992 -0.046692 1441831178 -0.646423 0.367432 0.666992 -0.046692 1441831178 -0.646423 0.367432 0.666992 -0.046692 1441831178 -0.646423 0.367432 0.666992 -0.046692 1441831178 -0.615662 0.385986 0.680664 -0.092773 1441831178 -0.615662 0.385986 0.680664 -0.092773 1441831178 -0.615662 0.385986 0.680664 -0.092773 1441831178 -0.615662 0.385986 0.680664 -0.092773 1441831178 -0.615662 0.385986 0.680664 -0.092773 1441831178 -0.615662 0.385986 0.680664 -0.092773 1441831178 -0.623779 0.374634 0.683777 -0.054382 1441831178 -0.623779 0.374634 0.683777 -0.054382 1441831178 -0.623779 0.374634 0.683777 -0.054382 1441831178 -0.623779 0.374634 0.683777 -0.054382 1441831178 -0.623779 0.374634 0.683777 -0.054382 1441831178 -0.623779 0.374634 0.683777 -0.054382 1441831178 -0.689819 0.296875 0.654541 0.087402 1441831178 -0.689819 0.296875 0.654541 0.087402 1441831178 -0.689819 0.296875 0.654541 0.087402 1441831178 -0.689819 0.296875 0.654541 0.087402 1441831178 -0.689819 0.296875 0.654541 0.087402 1441831178 -0.689819 0.296875 0.654541 0.087402 1441831178 -0.689819 0.296875 0.654541 0.087402 1441831178 -0.766174 0.175049 0.550537 0.281494 1441831178 -0.766174 0.175049 0.550537 0.281494 1441831178 -0.766174 0.175049 0.550537 0.281494 1441831178 -0.766174 0.175049 0.550537 0.281494 1441831179 -0.766174 0.175049 0.550537 0.281494 1441831179 -0.766174 0.175049 0.550537 0.281494 1441831179 -0.819031 0.092957 0.379761 0.419861 1441831179 -0.819031 0.092957 0.379761 0.419861 1441831179 -0.819031 0.092957 0.379761 0.419861 1441831179 -0.819031 0.092957 0.379761 0.419861 1441831179 -0.819031 0.092957 0.379761 0.419861 1441831179 -0.819031 0.092957 0.379761 0.419861 1441831179 -0.834839 0.017761 0.248901 0.490723 1441831179 -0.834839 0.017761 0.248901 0.490723 1441831179 -0.834839 0.017761 0.248901 0.490723 1441831179 -0.834839 0.017761 0.248901 0.490723 1441831179 -0.834839 0.017761 0.248901 0.490723 1441831179 -0.834839 0.017761 0.248901 0.490723 1441831179 -0.834839 0.017761 0.248901 0.490723 1441831179 -0.848938 0.036316 0.118042 0.513855 1441831179 -0.848938 0.036316 0.118042 0.513855 1441831179 -0.848938 0.036316 0.118042 0.513855 1441831179 -0.848938 0.036316 0.118042 0.513855 1441831179 -0.848938 0.036316 0.118042 0.513855 1441831179 -0.848938 0.036316 0.118042 0.513855 1441831179 -0.848389 0.042236 0.070374 0.522949 1441831179 -0.848389 0.042236 0.070374 0.522949 1441831179 -0.848389 0.042236 0.070374 0.522949 1441831179 -0.848389 0.042236 0.070374 0.522949 1441831179 -0.848389 0.042236 0.070374 0.522949 1441831179 -0.848389 0.042236 0.070374 0.522949 1441831179 -0.840149 0.084717 0.116333 0.522888 1441831179 -0.840149 0.084717 0.116333 0.522888 1441831179 -0.840149 0.084717 0.116333 0.522888 1441831179 -0.840149 0.084717 0.116333 0.522888 1441831179 -0.840149 0.084717 0.116333 0.522888 1441831179 -0.840149 0.084717 0.116333 0.522888 1441831179 -0.827637 0.164307 0.217346 0.490662 1441831179 -0.827637 0.164307 0.217346 0.490662 1441831179 -0.827637 0.164307 0.217346 0.490662 1441831179 -0.827637 0.164307 0.217346 0.490662 1441831179 -0.827637 0.164307 0.217346 0.490662 1441831179 -0.827637 0.164307 0.217346 0.490662 1441831179 -0.797913 0.230225 0.344666 0.437683 1441831179 -0.797913 0.230225 0.344666 0.437683 1441831179 -0.797913 0.230225 0.344666 0.437683 1441831179 -0.797913 0.230225 0.344666 0.437683 1441831179 -0.797913 0.230225 0.344666 0.437683 1441831179 -0.797913 0.230225 0.344666 0.437683 1441831179 -0.765808 0.223267 0.530579 0.286621 1441831179 -0.765808 0.223267 0.530579 0.286621 1441831179 -0.765808 0.223267 0.530579 0.286621 1441831179 -0.765808 0.223267 0.530579 0.286621 1441831179 -0.765808 0.223267 0.530579 0.286621 1441831179 -0.765808 0.223267 0.530579 0.286621 1441831179 -0.721191 0.274353 0.625122 0.117249 1441831179 -0.721191 0.274353 0.625122 0.117249 1441831179 -0.721191 0.274353 0.625122 0.117249 1441831179 -0.721191 0.274353 0.625122 0.117249 1441831179 -0.721191 0.274353 0.625122 0.117249 1441831179 -0.721191 0.274353 0.625122 0.117249 1441831179 -0.666565 0.372986 0.645386 -0.003357 1441831179 -0.666565 0.372986 0.645386 -0.003357 1441831179 -0.666565 0.372986 0.645386 -0.003357 1441831179 -0.666565 0.372986 0.645386 -0.003357 1441831179 -0.666565 0.372986 0.645386 -0.003357 1441831179 -0.666565 0.372986 0.645386 -0.003357 1441831179 -0.637695 0.384460 0.665771 -0.047729 1441831179 -0.637695 0.384460 0.665771 -0.047729 1441831179 -0.637695 0.384460 0.665771 -0.047729 1441831179 -0.637695 0.384460 0.665771 -0.047729 1441831179 -0.637695 0.384460 0.665771 -0.047729 1441831179 -0.637695 0.384460 0.665771 -0.047729 1441831179 -0.637695 0.384460 0.665771 -0.047729 1441831179 -0.649780 0.363647 0.667480 0.001709 1441831179 -0.649780 0.363647 0.667480 0.001709 1441831179 -0.649780 0.363647 0.667480 0.001709 1441831179 -0.649780 0.363647 0.667480 0.001709 1441831179 -0.649780 0.363647 0.667480 0.001709 1441831179 -0.649780 0.363647 0.667480 0.001709 1441831179 -0.710022 0.299744 0.615479 0.164856 1441831179 -0.710022 0.299744 0.615479 0.164856 1441831179 -0.710022 0.299744 0.615479 0.164856 1441831179 -0.710022 0.299744 0.615479 0.164856 1441831179 -0.710022 0.299744 0.615479 0.164856 1441831179 -0.710022 0.299744 0.615479 0.164856 1441831179 -0.710022 0.299744 0.615479 0.164856 1441831179 -0.772827 0.185364 0.497009 0.348389 1441831179 -0.772827 0.185364 0.497009 0.348389 1441831179 -0.772827 0.185364 0.497009 0.348389 1441831179 -0.772827 0.185364 0.497009 0.348389 1441831179 -0.772827 0.185364 0.497009 0.348389 1441831179 -0.772827 0.185364 0.497009 0.348389 1441831179 -0.806152 0.048950 0.350098 0.474487 1441831179 -0.806152 0.048950 0.350098 0.474487 1441831179 -0.806152 0.048950 0.350098 0.474487 1441831179 -0.806152 0.048950 0.350098 0.474487 1441831179 -0.806152 0.048950 0.350098 0.474487 1441831179 -0.806152 0.048950 0.350098 0.474487 1441831179 -0.806152 0.048950 0.350098 0.474487 1441831179 -0.808960 -0.024170 0.232727 0.539307 1441831179 -0.808960 -0.024170 0.232727 0.539307 1441831179 -0.808960 -0.024170 0.232727 0.539307 1441831179 -0.808960 -0.024170 0.232727 0.539307 1441831179 -0.808960 -0.024170 0.232727 0.539307 1441831179 -0.808960 -0.024170 0.232727 0.539307 1441831179 -0.808960 -0.024170 0.232727 0.539307 1441831179 -0.832703 0.007813 0.106750 0.543274 1441831179 -0.832703 0.007813 0.106750 0.543274 1441831179 -0.832703 0.007813 0.106750 0.543274 1441831179 -0.832703 0.007813 0.106750 0.543274 1441831179 -0.832703 0.007813 0.106750 0.543274 1441831179 -0.832703 0.007813 0.106750 0.543274 1441831179 -0.831604 0.029480 0.097229 0.546021 1441831179 -0.831604 0.029480 0.097229 0.546021 1441831179 -0.831604 0.029480 0.097229 0.546021 1441831179 -0.831604 0.029480 0.097229 0.546021 1441831179 -0.831604 0.029480 0.097229 0.546021 1441831180 -0.831604 0.029480 0.097229 0.546021 1441831180 -0.830627 0.097290 0.172791 0.520325 1441831180 -0.830627 0.097290 0.172791 0.520325 1441831180 -0.830627 0.097290 0.172791 0.520325 1441831180 -0.830627 0.097290 0.172791 0.520325 1441831180 -0.830627 0.097290 0.172791 0.520325 1441831180 -0.830627 0.097290 0.172791 0.520325 1441831180 -0.819153 0.192139 0.276855 0.464172 1441831180 -0.819153 0.192139 0.276855 0.464172 1441831180 -0.819153 0.192139 0.276855 0.464172 1441831180 -0.819153 0.192139 0.276855 0.464172 1441831180 -0.819153 0.192139 0.276855 0.464172 1441831180 -0.819153 0.192139 0.276855 0.464172 1441831180 -0.789612 0.252380 0.419983 0.369385 1441831180 -0.789612 0.252380 0.419983 0.369385 1441831180 -0.789612 0.252380 0.419983 0.369385 1441831180 -0.789612 0.252380 0.419983 0.369385 1441831180 -0.789612 0.252380 0.419983 0.369385 1441831180 -0.789612 0.252380 0.419983 0.369385 1441831180 -0.745056 0.276917 0.576111 0.190613 1441831180 -0.745056 0.276917 0.576111 0.190613 1441831180 -0.745056 0.276917 0.576111 0.190613 1441831180 -0.745056 0.276917 0.576111 0.190613 1441831180 -0.745056 0.276917 0.576111 0.190613 1441831180 -0.745056 0.276917 0.576111 0.190613 1441831180 -0.679382 0.354797 0.641174 0.038269 1441831180 -0.679382 0.354797 0.641174 0.038269 1441831180 -0.679382 0.354797 0.641174 0.038269 1441831180 -0.679382 0.354797 0.641174 0.038269 1441831180 -0.679382 0.354797 0.641174 0.038269 1441831180 -0.679382 0.354797 0.641174 0.038269 1441831180 -0.679382 0.354797 0.641174 0.038269 1441831180 -0.634583 0.383972 0.668823 -0.049744 1441831180 -0.634583 0.383972 0.668823 -0.049744 1441831180 -0.634583 0.383972 0.668823 -0.049744 1441831180 -0.634583 0.383972 0.668823 -0.049744 1441831180 -0.634583 0.383972 0.668823 -0.049744 1441831180 -0.634583 0.383972 0.668823 -0.049744 1441831180 -0.650085 0.388733 0.651978 -0.033875 1441831180 -0.650085 0.388733 0.651978 -0.033875 1441831180 -0.650085 0.388733 0.651978 -0.033875 1441831180 -0.650085 0.388733 0.651978 -0.033875 1441831180 -0.650085 0.388733 0.651978 -0.033875 1441831180 -0.650085 0.388733 0.651978 -0.033875 1441831180 -0.650085 0.388733 0.651978 -0.033875 1441831180 -0.687866 0.351746 0.627869 0.094421 1441831180 -0.687866 0.351746 0.627869 0.094421 1441831180 -0.687866 0.351746 0.627869 0.094421 1441831180 -0.687866 0.351746 0.627869 0.094421 1441831180 -0.687866 0.351746 0.627869 0.094421 1441831180 -0.687866 0.351746 0.627869 0.094421 1441831180 -0.767700 0.222595 0.547180 0.248413 1441831180 -0.767700 0.222595 0.547180 0.248413 1441831180 -0.767700 0.222595 0.547180 0.248413 1441831180 -0.767700 0.222595 0.547180 0.248413 1441831180 -0.767700 0.222595 0.547180 0.248413 1441831180 -0.811829 0.051514 0.433594 0.387695 1441831180 -0.811829 0.051514 0.433594 0.387695 1441831180 -0.811829 0.051514 0.433594 0.387695 1441831180 -0.811829 0.051514 0.433594 0.387695 1441831180 -0.811829 0.051514 0.433594 0.387695 1441831180 -0.811829 0.051514 0.433594 0.387695 1441831180 -0.811829 0.051514 0.433594 0.387695 1441831180 -0.824219 -0.019104 0.294922 0.483032 1441831180 -0.824219 -0.019104 0.294922 0.483032 1441831180 -0.824219 -0.019104 0.294922 0.483032 1441831180 -0.824219 -0.019104 0.294922 0.483032 1441831180 -0.824219 -0.019104 0.294922 0.483032 1441831180 -0.824219 -0.019104 0.294922 0.483032 1441831180 -0.840088 -0.013000 0.170654 0.514709 1441831180 -0.840088 -0.013000 0.170654 0.514709 1441831180 -0.840088 -0.013000 0.170654 0.514709 1441831180 -0.840088 -0.013000 0.170654 0.514709 1441831180 -0.840088 -0.013000 0.170654 0.514709 1441831180 -0.840088 -0.013000 0.170654 0.514709 1441831180 -0.844238 -0.013977 0.138306 0.517639 1441831180 -0.844238 -0.013977 0.138306 0.517639 1441831180 -0.844238 -0.013977 0.138306 0.517639 1441831180 -0.844238 -0.013977 0.138306 0.517639 1441831180 -0.844238 -0.013977 0.138306 0.517639 1441831180 -0.844238 -0.013977 0.138306 0.517639 1441831180 -0.848633 0.027100 0.173401 0.499023 1441831180 -0.848633 0.027100 0.173401 0.499023 1441831180 -0.848633 0.027100 0.173401 0.499023 1441831180 -0.848633 0.027100 0.173401 0.499023 1441831180 -0.848633 0.027100 0.173401 0.499023 1441831180 -0.848633 0.027100 0.173401 0.499023 1441831180 -0.848633 0.027100 0.173401 0.499023 1441831180 -0.841309 0.108032 0.269287 0.456116 1441831180 -0.841309 0.108032 0.269287 0.456116 1441831180 -0.841309 0.108032 0.269287 0.456116 1441831180 -0.841309 0.108032 0.269287 0.456116 1441831180 -0.841309 0.108032 0.269287 0.456116 1441831180 -0.841309 0.108032 0.269287 0.456116 1441831180 -0.841309 0.108032 0.269287 0.456116 1441831180 -0.810730 0.186768 0.401062 0.383362 1441831180 -0.810730 0.186768 0.401062 0.383362 1441831180 
-0.653809 0.382874 0.600708 0.254944 1441831182 -0.653809 0.382874 0.600708 0.254944 1441831182 -0.663452 0.365784 0.598206 0.261047 1441831182 -0.663452 0.365784 0.598206 0.261047 1441831182 -0.663452 0.365784 0.598206 0.261047 1441831182 -0.663452 0.365784 0.598206 0.261047 1441831182 -0.663452 0.365784 0.598206 0.261047 1441831182 -0.663452 0.365784 0.598206 0.261047 1441831182 -0.679260 0.341125 0.596802 0.256958 1441831182 -0.679260 0.341125 0.596802 0.256958 1441831183 -0.679260 0.341125 0.596802 0.256958 1441831183 -0.679260 0.341125 0.596802 0.256958 1441831183 -0.679260 0.341125 0.596802 0.256958 1441831183 -0.679260 0.341125 0.596802 0.256958 1441831183 -0.679260 0.341125 0.596802 0.256958 1441831183 -0.691589 0.320618 0.600525 0.241455 1441831183 -0.691589 0.320618 0.600525 0.241455 1441831183 -0.691589 0.320618 0.600525 0.241455 1441831183 -0.691589 0.320618 0.600525 0.241455 1441831183 -0.691589 0.320618 0.600525 0.241455 1441831183 -0.691589 0.320618 0.600525 0.241455 1441831183 -0.696228 0.310730 0.604553 0.230652 1441831183 -0.696228 0.310730 0.604553 0.230652 1441831183 -0.696228 0.310730 0.604553 0.230652 1441831183 -0.696228 0.310730 0.604553 0.230652 1441831183 -0.696228 0.310730 0.604553 0.230652 1441831183 -0.696228 0.310730 0.604553 0.230652 1441831183 -0.696228 0.310730 0.604553 0.230652 1441831183 -0.700806 0.311584 0.598022 0.232788 1441831183 -0.700806 0.311584 0.598022 0.232788 1441831183 -0.700806 0.311584 0.598022 0.232788 1441831183 -0.700806 0.311584 0.598022 0.232788 1441831183 -0.700806 0.311584 0.598022 0.232788 1441831183 -0.700806 0.311584 0.598022 0.232788 1441831183 -0.712219 0.288513 0.603333 0.213318 1441831183 -0.712219 0.288513 0.603333 0.213318 1441831183 -0.712219 0.288513 0.603333 0.213318 1441831183 -0.712219 0.288513 0.603333 0.213318 1441831183 -0.712219 0.288513 0.603333 0.213318 1441831183 -0.712219 0.288513 0.603333 0.213318 1441831183 -0.715454 0.253723 0.623535 0.186829 1441831183 -0.715454 0.253723 0.623535 0.186829 1441831183 -0.715454 0.253723 0.623535 0.186829 1441831183 -0.715454 0.253723 0.623535 0.186829 1441831183 -0.715454 0.253723 0.623535 0.186829 1441831183 -0.715454 0.253723 0.623535 0.186829 1441831183 -0.708679 0.244202 0.639282 0.171509 1441831183 -0.708679 0.244202 0.639282 0.171509 1441831183 -0.708679 0.244202 0.639282 0.171509 1441831183 -0.708679 0.244202 0.639282 0.171509 1441831183 -0.708679 0.244202 0.639282 0.171509 1441831183 -0.708679 0.244202 0.639282 0.171509 1441831183 -0.697205 0.254333 0.646851 0.175293 1441831183 -0.697205 0.254333 0.646851 0.175293 1441831183 -0.697205 0.254333 0.646851 0.175293 1441831183 -0.697205 0.254333 0.646851 0.175293 1441831183 -0.697205 0.254333 0.646851 0.175293 1441831183 -0.697205 0.254333 0.646851 0.175293 1441831183 -0.690674 0.261047 0.650940 0.176086 1441831183 -0.690674 0.261047 0.650940 0.176086 1441831183 -0.690674 0.261047 0.650940 0.176086 1441831183 -0.690674 0.261047 0.650940 0.176086 1441831183 -0.690674 0.261047 0.650940 0.176086 1441831183 -0.690674 0.261047 0.650940 0.176086 1441831183 -0.686951 0.260376 0.659302 0.159973 1441831183 -0.686951 0.260376 0.659302 0.159973 1441831183 -0.686951 0.260376 0.659302 0.159973 1441831183 -0.686951 0.260376 0.659302 0.159973 1441831183 -0.686951 0.260376 0.659302 0.159973 1441831183 -0.686951 0.260376 0.659302 0.159973 1441831183 -0.686951 0.260376 0.659302 0.159973 1441831183 -0.683838 0.254517 0.670593 0.133728 1441831183 -0.683838 0.254517 0.670593 0.133728 1441831183 -0.683838 0.254517 0.670593 0.133728 1441831183 -0.683838 0.254517 0.670593 0.133728 1441831183 -0.683838 0.254517 0.670593 0.133728 1441831183 -0.683838 0.254517 0.670593 0.133728 1441831183 -0.686157 0.245605 0.676819 0.103577 1441831183 -0.686157 0.245605 0.676819 0.103577 1441831183 -0.686157 0.245605 0.676819 0.103577 1441831183 -0.686157 0.245605 0.676819 0.103577 1441831183 -0.686157 0.245605 0.676819 0.103577 1441831183 -0.686157 0.245605 0.676819 0.103577 1441831183 -0.686157 0.245605 0.676819 0.103577 1441831183 -0.688416 0.251709 0.673218 0.097107 1441831183 -0.688416 0.251709 0.673218 0.097107 1441831183 -0.688416 0.251709 0.673218 0.097107 1441831183 -0.688416 0.251709 0.673218 0.097107 1441831183 -0.688416 0.251709 0.673218 0.097107 1441831183 -0.691101 0.277527 0.657898 0.111816 1441831183 -0.691101 0.277527 0.657898 0.111816 1441831183 -0.691101 0.277527 0.657898 0.111816 1441831183 -0.691101 0.277527 0.657898 0.111816 1441831183 -0.691101 0.277527 0.657898 0.111816 1441831183 -0.691101 0.277527 0.657898 0.111816 1441831183 -0.697510 0.286377 0.643433 0.132141 1441831183 -0.697510 0.286377 0.643433 0.132141 1441831183 -0.697510 0.286377 0.643433 0.132141 1441831183 -0.697510 0.286377 0.643433 0.132141 1441831183 -0.697510 0.286377 0.643433 0.132141 1441831183 -0.697510 0.286377 0.643433 0.132141 1441831183 -0.703125 0.282715 0.635254 0.148865 1441831183 -0.703125 0.282715 0.635254 0.148865 1441831183 -0.703125 0.282715 0.635254 0.148865 1441831183 -0.703125 0.282715 0.635254 0.148865 1441831183 -0.703125 0.282715 0.635254 0.148865 1441831183 -0.703125 0.282715 0.635254 0.148865 1441831183 -0.706726 0.266357 0.635193 0.161804 1441831183 -0.706726 0.266357 0.635193 0.161804 1441831183 -0.706726 0.266357 0.635193 0.161804 1441831183 -0.706726 0.266357 0.635193 0.161804 1441831183 -0.706726 0.266357 0.635193 0.161804 1441831183 -0.706726 0.266357 0.635193 0.161804 1441831183 -0.708252 0.257629 0.634460 0.171509 1441831183 -0.708252 0.257629 0.634460 0.171509 1441831183 -0.708252 0.257629 0.634460 0.171509 1441831183 -0.708252 0.257629 0.634460 0.171509 1441831183 -0.708252 0.257629 0.634460 0.171509 1441831183 -0.708252 0.257629 0.634460 0.171509 1441831183 -0.712158 0.258728 0.626282 0.183350 1441831183 -0.712158 0.258728 0.626282 0.183350 1441831183 -0.712158 0.258728 0.626282 0.183350 1441831184 -0.712158 0.258728 0.626282 0.183350 1441831184 -0.712158 0.258728 0.626282 0.183350 1441831184 -0.712158 0.258728 0.626282 0.183350 1441831184 -0.712158 0.258728 0.626282 0.183350 1441831184 -0.717346 0.246582 0.625366 0.183044 1441831184 -0.717346 0.246582 0.625366 0.183044 1441831184 -0.717346 0.246582 0.625366 0.183044 1441831184 -0.717346 0.246582 0.625366 0.183044 1441831184 -0.717346 0.246582 0.625366 0.183044 1441831184 -0.717346 0.246582 0.625366 0.183044 1441831184 -0.717773 0.240356 0.627197 0.183411 1441831184 -0.717773 0.240356 0.627197 0.183411 1441831184 -0.717773 0.240356 0.627197 0.183411 1441831184 -0.717773 0.240356 0.627197 0.183411 1441831184 -0.717773 0.240356 0.627197 0.183411 1441831184 -0.717773 0.240356 0.627197 0.183411 1441831184 -0.711914 0.250122 0.627380 0.192200 1441831184 -0.711914 0.250122 0.627380 0.192200 1441831184 -0.711914 0.250122 0.627380 0.192200 1441831184 -0.711914 0.250122 0.627380 0.192200 1441831184 -0.711914 0.250122 0.627380 0.192200 1441831184 -0.711914 0.250122 0.627380 0.192200 1441831184 -0.711914 0.250122 0.627380 0.192200 1441831184 -0.706909 0.258362 0.628052 0.197449 1441831184 -0.706909 0.258362 0.628052 0.197449 1441831184 -0.706909 0.258362 0.628052 0.197449 1441831184 -0.706909 0.258362 0.628052 0.197449 1441831184 -0.706909 0.258362 0.628052 0.197449 1441831184 -0.706909 0.258362 0.628052 0.197449 1441831184 -0.700623 0.272217 0.627380 0.203369 1441831184 -0.700623 0.272217 0.627380 0.203369 1441831184 -0.700623 0.272217 0.627380 0.203369 1441831184 -0.700623 0.272217 0.627380 0.203369 1441831184 -0.700623 0.272217 0.627380 0.203369 1441831184 -0.700623 0.272217 0.627380 0.203369 1441831184 -0.697632 0.277954 0.632019 0.191284 1441831184 -0.697632 0.277954 0.632019 0.191284 1441831184 -0.697632 0.277954 0.632019 0.191284 1441831184 -0.697632 0.277954 0.632019 0.191284 1441831184 -0.697632 0.277954 0.632019 0.191284 1441831184 -0.697632 0.277954 0.632019 0.191284 1441831184 -0.696655 0.272766 0.642700 0.165100 1441831184 -0.696655 0.272766 0.642700 0.165100 1441831184 -0.696655 0.272766 0.642700 0.165100 1441831184 -0.696655 0.272766 0.642700 0.165100 1441831184 -0.696655 0.272766 0.642700 0.165100 1441831184 -0.696655 0.272766 0.642700 0.165100 1441831184 -0.694946 0.268250 0.654968 0.126831 1441831184 -0.694946 0.268250 0.654968 0.126831 1441831184 -0.694946 0.268250 0.654968 0.126831 1441831184 -0.694946 0.268250 0.654968 0.126831 1441831184 -0.694946 0.268250 0.654968 0.126831 1441831184 -0.694946 0.268250 0.654968 0.126831 1441831184 -0.694946 0.268250 0.654968 0.126831 1441831184 -0.694275 0.262024 0.665222 0.081970 1441831184 -0.694275 0.262024 0.665222 0.081970 1441831184 -0.694275 0.262024 0.665222 0.081970 1441831184 -0.694275 0.262024 0.665222 0.081970 1441831184 -0.694275 0.262024 0.665222 0.081970 1441831184 -0.694275 0.262024 0.665222 0.081970 1441831184 -0.690979 0.275574 0.663269 0.081665 1441831184 -0.690979 0.275574 0.663269 0.081665 1441831184 -0.690979 0.275574 0.663269 0.081665 1441831184 -0.690979 0.275574 0.663269 0.081665 1441831184 -0.690979 0.275574 0.663269 0.081665 1441831184 -0.690979 0.275574 0.663269 0.081665 1441831184 -0.693848 0.280273 0.658203 0.082458 1441831184 -0.693848 0.280273 0.658203 0.082458 1441831184 -0.693848 0.280273 0.658203 0.082458 1441831184 -0.693848 0.280273 0.658203 0.082458 1441831184 -0.693848 0.280273 0.658203 0.082458 1441831184 -0.693848 0.280273 0.658203 0.082458 1441831184 -0.693848 0.280273 0.658203 0.082458 1441831184 -0.699890 0.252991 0.661560 0.092041 1441831184 -0.699890 0.252991 0.661560 0.092041 1441831184 -0.699890 0.252991 0.661560 0.092041 1441831184 -0.699890 0.252991 0.661560 0.092041 1441831184 -0.699890 0.252991 0.661560 0.092041 1441831184 -0.699890 0.252991 0.661560 0.092041 1441831184 -0.701477 0.243469 0.661987 0.102173 1441831184 -0.701477 0.243469 0.661987 0.102173 1441831184 -0.701477 0.243469 0.661987 0.102173 1441831184 -0.701477 0.243469 0.661987 0.102173 1441831184 -0.701477 0.243469 0.661987 0.102173 1441831184 -0.701477 0.243469 0.661987 0.102173 1441831184 -0.700073 0.259460 0.654297 0.120300 1441831184 -0.700073 0.259460 0.654297 0.120300 1441831184 -0.700073 0.259460 0.654297 0.120300 1441831184 -0.700073 0.259460 0.654297 0.120300 1441831184 -0.700073 0.259460 0.654297 0.120300 1441831184 -0.700073 0.259460 0.654297 0.120300 1441831184 -0.700073 0.259460 0.654297 0.120300 1441831184 -0.702393 0.274719 0.643982 0.128296 1441831184 -0.702393 0.274719 0.643982 0.128296 1441831184 -0.702393 0.274719 0.643982 0.128296 1441831184 -0.702393 0.274719 0.643982 0.128296 1441831184 -0.702393 0.274719 0.643982 0.128296 1441831184 -0.702393 0.274719 0.643982 0.128296 1441831184 -0.704834 0.266235 0.645386 0.125549 1441831184 -0.704834 0.266235 0.645386 0.125549 1441831184 -0.704834 0.266235 0.645386 0.125549 1441831184 -0.704834 0.266235 0.645386 0.125549 1441831184 -0.704834 0.266235 0.645386 0.125549 1441831184 -0.704834 0.266235 0.645386 0.125549 1441831184 -0.703308 0.250061 0.652588 0.130249 1441831184 -0.703308 0.250061 0.652588 0.130249 1441831184 -0.703308 0.250061 0.652588 0.130249 1441831184 -0.703308 0.250061 0.652588 0.130249 1441831184 -0.703308 0.250061 0.652588 0.130249 1441831184 -0.703308 0.250061 0.652588 0.130249 1441831184 -0.703308 0.250061 0.652588 0.130249 1441831184 -0.697998 0.253906 0.655334 0.137451 1441831184 -0.697998 0.253906 0.655334 0.137451 1441831184 -0.697998 0.253906 0.655334 0.137451 1441831184 -0.697998 0.253906 0.655334 0.137451 1441831185 -0.697998 0.253906 0.655334 0.137451 1441831185 -0.697998 0.253906 0.655334 0.137451 1441831185 -0.692871 0.268066 0.652283 0.150330 1441831185 -0.692871 0.268066 0.652283 0.150330 1441831185 -0.692871 0.268066 0.652283 0.150330 1441831185 -0.692871 0.268066 0.652283 0.150330 1441831185 -0.692871 0.268066 0.652283 0.150330 1441831185 -0.692871 0.268066 0.652283 0.150330 1441831185 -0.690979 0.273499 0.652466 0.148315 1441831185 -0.690979 0.273499 0.652466 0.148315 1441831185 -0.690979 0.273499 0.652466 0.148315 1441831185 -0.690979 0.273499 0.652466 0.148315 1441831185 -0.690979 0.273499 0.652466 0.148315 1441831185 -0.690979 0.273499 0.652466 0.148315 1441831185 -0.690491 0.267578 0.659119 0.131042 1441831185 -0.690491 0.267578 0.659119 0.131042 1441831185 -0.690491 0.267578 0.659119 0.131042 1441831185 -0.690491 0.267578 0.659119 0.131042 1441831185 -0.690491 0.267578 0.659119 0.131042 1441831185 -0.690491 0.267578 0.659119 0.131042 1441831185 -0.687866 0.263428 0.667725 0.107544 1441831185 -0.687866 0.263428 0.667725 0.107544 1441831185 -0.687866 0.263428 0.667725 0.107544 1441831185 -0.687866 0.263428 0.667725 0.107544 1441831185 -0.687866 0.263428 0.667725 0.107544 1441831185 -0.687866 0.263428 0.667725 0.107544 1441831185 -0.685059 0.255188 0.676758 0.086853 1441831185 -0.685059 0.255188 0.676758 0.086853 1441831185 -0.685059 0.255188 0.676758 0.086853 1441831185 -0.685059 0.255188 0.676758 0.086853 1441831185 -0.685059 0.255188 0.676758 0.086853 1441831185 -0.685059 0.255188 0.676758 0.086853 1441831185 -0.681946 0.265015 0.675049 0.095032 1441831185 -0.681946 0.265015 0.675049 0.095032 1441831185 -0.681946 0.265015 0.675049 0.095032 1441831185 -0.681946 0.265015 0.675049 0.095032 1441831185 -0.681946 0.265015 0.675049 0.095032 1441831185 -0.681946 0.265015 0.675049 0.095032 1441831185 -0.681946 0.265015 0.675049 0.095032 1441831185 -0.681824 0.270874 0.670349 0.111450 1441831185 -0.681824 0.270874 0.670349 0.111450 1441831185 -0.681824 0.270874 0.670349 0.111450 1441831185 -0.681824 0.270874 0.670349 0.111450 1441831185 -0.681824 0.270874 0.670349 0.111450 1441831185 -0.681824 0.270874 0.670349 0.111450 1441831185 -0.686157 0.260315 0.667053 0.128235 1441831185 -0.686157 0.260315 0.667053 0.128235 1441831185 -0.686157 0.260315 0.667053 0.128235 1441831185 -0.686157 0.260315 0.667053 0.128235 1441831185 -0.686157 0.260315 0.667053 0.128235 1441831185 -0.686157 0.260315 0.667053 0.128235 1441831185 -0.688965 0.246765 0.665222 0.147949 1441831185 -0.688965 0.246765 0.665222 0.147949 1441831185 -0.688965 0.246765 0.665222 0.147949 1441831185 -0.688965 0.246765 0.665222 0.147949 1441831185 -0.688965 0.246765 0.665222 0.147949 1441831185 -0.688965 0.246765 0.665222 0.147949 1441831185 -0.688965 0.246765 0.665222 0.147949 1441831185 -0.688477 0.257507 0.657898 0.163696 1441831185 -0.688477 0.257507 0.657898 0.163696 1441831185 -0.688477 0.257507 0.657898 0.163696 1441831185 -0.688477 0.257507 0.657898 0.163696 1441831185 -0.688477 0.257507 0.657898 0.163696 1441831185 -0.688477 0.257507 0.657898 0.163696 1441831185 -0.692444 0.258545 0.653687 0.162537 1441831185 -0.692444 0.258545 0.653687 0.162537 1441831185 -0.692444 0.258545 0.653687 0.162537 1441831185 -0.692444 0.258545 0.653687 0.162537 1441831185 -0.692444 0.258545 0.653687 0.162537 1441831185 -0.692444 0.258545 0.653687 0.162537 1441831185 -0.696533 0.240295 0.658630 0.152588 1441831185 -0.696533 0.240295 0.658630 0.152588 1441831185 -0.696533 0.240295 0.658630 0.152588 1441831185 -0.696533 0.240295 0.658630 0.152588 1441831185 -0.696533 0.240295 0.658630 0.152588 1441831185 -0.696533 0.240295 0.658630 0.152588 1441831185 -0.696533 0.240295 0.658630 0.152588 1441831185 -0.694824 0.239380 0.660400 0.154114 1441831185 -0.694824 0.239380 0.660400 0.154114 1441831185 -0.694824 0.239380 0.660400 0.154114 1441831185 -0.694824 0.239380 0.660400 0.154114 1441831185 -0.694824 0.239380 0.660400 0.154114 1441831185 -0.694824 0.239380 0.660400 0.154114 1441831185 -0.694824 0.239380 0.660400 0.154114 1441831185 -0.691223 0.242981 0.663147 0.153076 1441831185 -0.691223 0.242981 0.663147 0.153076 1441831185 -0.691223 0.242981 0.663147 0.153076 1441831185 -0.691223 0.242981 0.663147 0.153076 1441831185 -0.691223 0.242981 0.663147 0.153076 1441831185 -0.686523 0.253845 0.662537 0.159180 1441831185 -0.686523 0.253845 0.662537 0.159180 1441831185 -0.686523 0.253845 0.662537 0.159180 1441831185 -0.686523 0.253845 0.662537 0.159180 1441831185 -0.686523 0.253845 0.662537 0.159180 1441831185 -0.686523 0.253845 0.662537 0.159180 1441831185 -0.686523 0.253845 0.662537 0.159180 1441831185 -0.684448 0.256409 0.664978 0.153381 1441831185 -0.684448 0.256409 0.664978 0.153381 1441831185 -0.684448 0.256409 0.664978 0.153381 1441831185 -0.684448 0.256409 0.664978 0.153381 1441831185 -0.684448 0.256409 0.664978 0.153381 1441831185 -0.684448 0.256409 0.664978 0.153381 1441831185 -0.683838 0.253723 0.670532 0.135681 1441831185 -0.683838 0.253723 0.670532 0.135681 1441831185 -0.683838 0.253723 0.670532 0.135681 1441831185 -0.683838 0.253723 0.670532 0.135681 1441831185 -0.683838 0.253723 0.670532 0.135681 1441831185 -0.683838 0.253723 0.670532 0.135681 1441831185 -0.682800 0.249390 0.677185 0.114319 1441831185 -0.682800 0.249390 0.677185 0.114319 1441831185 -0.682800 0.249390 0.677185 0.114319 1441831185 -0.682800 0.249390 0.677185 0.114319 1441831185 -0.682800 0.249390 0.677185 0.114319 1441831186 -0.682800 0.249390 0.677185 0.114319 1441831186 -0.684509 0.231873 0.685059 0.091370 1441831186 -0.684509 0.231873 0.685059 0.091370 1441831186 -0.684509 0.231873 0.685059 0.091370 1441831186 -0.684509 0.231873 0.685059 0.091370 1441831186 -0.684509 0.231873 0.685059 0.091370 1441831186 -0.684509 0.231873 0.685059 0.091370 1441831186 -0.684509 0.231873 0.685059 0.091370 1441831186 -0.683960 0.230652 0.686218 0.089844 1441831186 -0.683960 0.230652 0.686218 0.089844 1441831186 -0.683960 0.230652 0.686218 0.089844 1441831186 -0.683960 0.230652 0.686218 0.089844 1441831186 -0.683960 0.230652 0.686218 0.089844 1441831186 -0.683960 0.230652 0.686218 0.089844 1441831186 -0.683960 0.230652 0.686218 0.089844 1441831186 -0.684326 0.235413 0.683472 0.095459 1441831186 -0.684326 0.235413 0.683472 0.095459 1441831186 -0.684326 0.235413 0.683472 0.095459 1441831186 -0.684326 0.235413 0.683472 0.095459 1441831186 -0.684326 0.235413 0.683472 0.095459 1441831186 -0.684326 0.235413 0.683472 0.095459 1441831186 -0.687805 0.230896 0.679016 0.111877 1441831186 -0.687805 0.230896 0.679016 0.111877 1441831186 -0.687805 0.230896 0.679016 0.111877 1441831186 -0.687805 0.230896 0.679016 0.111877 1441831186 -0.687805 0.230896 0.679016 0.111877 1441831186 -0.687805 0.230896 0.679016 0.111877 1441831186 -0.692200 0.234558 0.668152 0.139099 1441831186 -0.692200 0.234558 0.668152 0.139099 1441831186 -0.692200 0.234558 0.668152 0.139099 1441831186 -0.692200 0.234558 0.668152 0.139099 1441831186 -0.692200 0.234558 0.668152 0.139099 1441831186 -0.692200 0.234558 0.668152 0.139099 1441831186 -0.698975 0.235107 0.656921 0.156738 1441831186 -0.698975 0.235107 0.656921 0.156738 1441831186 -0.698975 0.235107 0.656921 0.156738 1441831186 -0.698975 0.235107 0.656921 0.156738 1441831186 -0.698975 0.235107 0.656921 0.156738 1441831186 -0.698975 0.235107 0.656921 0.156738 1441831186 -0.698975 0.235107 0.656921 0.156738 1441831186 -0.703735 0.228577 0.652954 0.161682 1441831186 -0.703735 0.228577 0.652954 0.161682 1441831186 -0.703735 0.228577 0.652954 0.161682 1441831186 -0.703735 0.228577 0.652954 0.161682 1441831186 -0.703735 0.228577 0.652954 0.161682 1441831186 -0.703735 0.228577 0.652954 0.161682 1441831186 -0.703247 0.232117 0.653442 0.156494 1441831186 -0.703247 0.232117 0.653442 0.156494 1441831186 -0.703247 0.232117 0.653442 0.156494 1441831186 -0.703247 0.232117 0.653442 0.156494 1441831186 -0.703247 0.232117 0.653442 0.156494 1441831186 -0.703247 0.232117 0.653442 0.156494 1441831186 -0.702942 0.228271 0.655579 0.154480 1441831186 -0.702942 0.228271 0.655579 0.154480 1441831186 -0.702942 0.228271 0.655579 0.154480 1441831186 -0.702942 0.228271 0.655579 0.154480 1441831186 -0.702942 0.228271 0.655579 0.154480 1441831186 -0.702942 0.228271 0.655579 0.154480 1441831186 -0.703918 0.219116 0.658569 0.150879 1441831186 -0.703918 0.219116 0.658569 0.150879 1441831186 -0.703918 0.219116 0.658569 0.150879 1441831186 -0.703918 0.219116 0.658569 0.150879 1441831186 -0.703918 0.219116 0.658569 0.150879 1441831186 -0.703918 0.219116 0.658569 0.150879 1441831186 -0.701111 0.227173 0.656677 0.159973 1441831186 -0.701111 0.227173 0.656677 0.159973 1441831186 -0.701111 0.227173 0.656677 0.159973 1441831186 -0.701111 0.227173 0.656677 0.159973 1441831186 -0.701111 0.227173 0.656677 0.159973 1441831186 -0.701111 0.227173 0.656677 0.159973 1441831186 -0.701111 0.227173 0.656677 0.159973 1441831186 -0.697327 0.234070 0.659607 0.154541 1441831186 -0.697327 0.234070 0.659607 0.154541 1441831186 -0.697327 0.234070 0.659607 0.154541 1441831186 -0.697327 0.234070 0.659607 0.154541 1441831186 -0.697327 0.234070 0.659607 0.154541 1441831186 -0.694641 0.233276 0.668274 0.128418 1441831186 -0.694641 0.233276 0.668274 0.128418 1441831186 -0.694641 0.233276 0.668274 0.128418 1441831186 -0.694641 0.233276 0.668274 0.128418 1441831186 -0.694641 0.233276 0.668274 0.128418 1441831186 -0.694641 0.233276 0.668274 0.128418 1441831186 -0.694641 0.233276 0.668274 0.128418 1441831186 -0.691650 0.237976 0.675110 0.095581 1441831186 -0.691650 0.237976 0.675110 0.095581 1441831186 -0.691650 0.237976 0.675110 0.095581 1441831186 -0.691650 0.237976 0.675110 0.095581 1441831186 -0.691650 0.237976 0.675110 0.095581 1441831186 -0.691650 0.237976 0.675110 0.095581 1441831186 -0.689941 0.247009 0.676636 0.071594 1441831186 -0.689941 0.247009 0.676636 0.071594 1441831186 -0.689941 0.247009 0.676636 0.071594 1441831186 -0.689941 0.247009 0.676636 0.071594 1441831186 -0.689941 0.247009 0.676636 0.071594 1441831186 -0.687073 0.264343 0.672485 0.076172 1441831186 -0.687073 0.264343 0.672485 0.076172 1441831186 -0.687073 0.264343 0.672485 0.076172 1441831186 -0.687073 0.264343 0.672485 0.076172 1441831186 -0.687073 0.264343 0.672485 0.076172 1441831186 -0.687073 0.264343 0.672485 0.076172 1441831186 -0.689819 0.281494 0.661011 0.089355 1441831186 -0.689819 0.281494 0.661011 0.089355 1441831186 -0.689819 0.281494 0.661011 0.089355 1441831186 -0.689819 0.281494 0.661011 0.089355 1441831186 -0.689819 0.281494 0.661011 0.089355 1441831186 -0.689819 0.281494 0.661011 0.089355 1441831186 -0.689819 0.281494 0.661011 0.089355 1441831186 -0.695801 0.281799 0.653259 0.098389 1441831186 -0.695801 0.281799 0.653259 0.098389 1441831186 -0.695801 0.281799 0.653259 0.098389 1441831186 -0.695801 0.281799 0.653259 0.098389 1441831186 -0.695801 0.281799 0.653259 0.098389 1441831187 -0.700012 0.280640 0.647949 0.106628 1441831187 -0.700012 0.280640 0.647949 0.106628 1441831187 -0.700012 0.280640 0.647949 0.106628 1441831187 -0.700012 0.280640 0.647949 0.106628 1441831187 -0.700012 0.280640 0.647949 0.106628 1441831187 -0.700012 0.280640 0.647949 0.106628 1441831187 -0.703186 0.275208 0.644287 0.121277 1441831187 -0.703186 0.275208 0.644287 0.121277 1441831187 -0.703186 0.275208 0.644287 0.121277 1441831187 -0.703186 0.275208 0.644287 0.121277 1441831187 -0.703186 0.275208 0.644287 0.121277 1441831187 -0.703186 0.275208 0.644287 0.121277 1441831187 -0.703186 0.275208 0.644287 0.121277 1441831187 -0.703552 0.268005 0.641663 0.146484 1441831187 -0.703552 0.268005 0.641663 0.146484 1441831187 -0.703552 0.268005 0.641663 0.146484 1441831187 -0.703552 0.268005 0.641663 0.146484 1441831187 -0.703552 0.268005 0.641663 0.146484 1441831187 -0.703552 0.268005 0.641663 0.146484 1441831187 -0.702271 0.279541 0.634705 0.160522 1441831187 -0.702271 0.279541 0.634705 0.160522 1441831187 -0.702271 0.279541 0.634705 0.160522 1441831187 -0.702271 0.279541 0.634705 0.160522 1441831187 -0.702271 0.279541 0.634705 0.160522 1441831187 -0.702271 0.279541 0.634705 0.160522 1441831187 -0.703918 0.279114 0.632629 0.162231 1441831187 -0.703918 0.279114 0.632629 0.162231 1441831187 -0.703918 0.279114 0.632629 0.162231 1441831187 -0.703918 0.279114 0.632629 0.162231 1441831187 -0.703918 0.279114 0.632629 0.162231 1441831187 -0.703918 0.279114 0.632629 0.162231 1441831187 -0.703918 0.279114 0.632629 0.162231 1441831187 -0.703857 0.269348 0.636658 0.163330 1441831187 -0.703857 0.269348 0.636658 0.163330 1441831187 -0.703857 0.269348 0.636658 0.163330 1441831187 -0.703857 0.269348 0.636658 0.163330 1441831187 -0.703857 0.269348 0.636658 0.163330 1441831187 -0.703857 0.269348 0.636658 0.163330 1441831187 -0.700317 0.263367 0.643005 0.163330 1441831187 -0.700317 0.263367 0.643005 0.163330 1441831187 -0.700317 0.263367 0.643005 0.163330 1441831187 -0.700317 0.263367 0.643005 0.163330 1441831187 -0.700317 0.263367 0.643005 0.163330 1441831187 -0.700317 0.263367 0.643005 0.163330 1441831187 -0.700317 0.263367 0.643005 0.163330 1441831187 -0.690674 0.282837 0.640259 0.181641 1441831187 -0.690674 0.282837 0.640259 0.181641 1441831187 -0.690674 0.282837 0.640259 0.181641 1441831187 -0.690674 0.282837 0.640259 0.181641 1441831187 -0.690674 0.282837 0.640259 0.181641 1441831187 -0.690674 0.282837 0.640259 0.181641 1441831187 -0.685303 0.302124 0.636841 0.182983 1441831187 -0.685303 0.302124 0.636841 0.182983 1441831187 -0.685303 0.302124 0.636841 0.182983 1441831187 -0.685303 0.302124 0.636841 0.182983 1441831187 -0.685303 0.302124 0.636841 0.182983 1441831187 -0.685303 0.302124 0.636841 0.182983 1441831187 -0.685059 0.297058 0.644165 0.165894 1441831187 -0.685059 0.297058 0.644165 0.165894 1441831187 -0.685059 0.297058 0.644165 0.165894 1441831187 -0.685059 0.297058 0.644165 0.165894 1441831187 -0.685059 0.297058 0.644165 0.165894 1441831187 -0.685059 0.297058 0.644165 0.165894 1441831187 -0.685059 0.297058 0.644165 0.165894 1441831187 -0.686401 0.279907 0.655457 0.144226 1441831187 -0.686401 0.279907 0.655457 0.144226 1441831187 -0.686401 0.279907 0.655457 0.144226 1441831187 -0.686401 0.279907 0.655457 0.144226 1441831187 -0.686401 0.279907 0.655457 0.144226 1441831187 -0.686401 0.279907 0.655457 0.144226 1441831187 -0.688721 0.269897 0.660767 0.127380 1441831187 -0.688721 0.269897 0.660767 0.127380 1441831187 -0.688721 0.269897 0.660767 0.127380 1441831187 -0.688721 0.269897 0.660767 0.127380 1441831187 -0.688721 0.269897 0.660767 0.127380 1441831187 -0.688721 0.269897 0.660767 0.127380 1441831187 -0.688721 0.269897 0.660767 0.127380 1441831187 -0.686340 0.283875 0.654480 0.141479 1441831187 -0.686340 0.283875 0.654480 0.141479 1441831187 -0.686340 0.283875 0.654480 0.141479 1441831187 -0.686340 0.283875 0.654480 0.141479 1441831187 -0.686340 0.283875 0.654480 0.141479 1441831187 -0.686340 0.283875 0.654480 0.141479 1441831187 -0.681702 0.309326 0.641174 0.168762 1441831187 -0.681702 0.309326 0.641174 0.168762 1441831187 -0.681702 0.309326 0.641174 0.168762 1441831187 -0.681702 0.309326 0.641174 0.168762 1441831187 -0.681702 0.309326 0.641174 0.168762 1441831187 -0.681702 0.309326 0.641174 0.168762 1441831187 -0.681702 0.309326 0.641174 0.168762 1441831187 -0.688171 0.314392 0.628784 0.179504 1441831187 -0.688171 0.314392 0.628784 0.179504 1441831187 -0.688171 0.314392 0.628784 0.179504 1441831187 -0.688171 0.314392 0.628784 0.179504 1441831187 -0.688171 0.314392 0.628784 0.179504 1441831187 -0.688171 0.314392 0.628784 0.179504 1441831187 -0.698059 0.291809 0.628906 0.178833 1441831187 -0.698059 0.291809 0.628906 0.178833 1441831187 -0.698059 0.291809 0.628906 0.178833 1441831187 -0.698059 0.291809 0.628906 0.178833 1441831187 -0.698059 0.291809 0.628906 0.178833 1441831187 -0.698059 0.291809 0.628906 0.178833 1441831187 -0.701355 0.277832 0.630249 0.183716 1441831187 -0.701355 0.277832 0.630249 0.183716 1441831187 -0.701355 0.277832 0.630249 0.183716 1441831187 -0.701355 0.277832 0.630249 0.183716 1441831187 -0.701355 0.277832 0.630249 0.183716 1441831187 -0.701355 0.277832 0.630249 0.183716 1441831187 -0.704590 0.266968 0.634766 0.171326 1441831187 -0.704590 0.266968 0.634766 0.171326 1441831187 -0.704590 0.266968 0.634766 0.171326 1441831187 -0.704590 0.266968 0.634766 0.171326 1441831187 -0.704590 0.266968 0.634766 0.171326 1441831187 -0.704590 0.266968 0.634766 0.171326 1441831187 -0.707397 0.242859 0.645996 0.152405 1441831188 -0.707397 0.242859 0.645996 0.152405 1441831188 -0.707397 0.242859 0.645996 0.152405 1441831188 -0.707397 0.242859 0.645996 0.152405 1441831188 -0.707397 0.242859 0.645996 0.152405 1441831188 -0.707397 0.242859 0.645996 0.152405 1441831188 -0.707397 0.242859 0.645996 0.152405 1441831188 -0.706604 0.230103 0.652161 0.149536 1441831188 -0.706604 0.230103 0.652161 0.149536 1441831188 -0.706604 0.230103 0.652161 0.149536 1441831188 -0.706604 0.230103 0.652161 0.149536 1441831188 -0.706604 0.230103 0.652161 0.149536 1441831188 -0.706604 0.230103 0.652161 0.149536 1441831188 -0.705322 0.226501 0.655701 0.145874 1441831188 -0.705322 0.226501 0.655701 0.145874 1441831188 -0.705322 0.226501 0.655701 0.145874 1441831188 -0.705322 0.226501 0.655701 0.145874 1441831188 
-0.663025 0.322754 0.646667 0.194885 1441831190 -0.654541 0.339172 0.657532 0.155457 1441831190 -0.654541 0.339172 0.657532 0.155457 1441831190 -0.654541 0.339172 0.657532 0.155457 1441831190 -0.654541 0.339172 0.657532 0.155457 1441831190 -0.654541 0.339172 0.657532 0.155457 1441831190 -0.654541 0.339172 0.657532 0.155457 1441831190 -0.648560 0.325134 0.676575 0.126038 1441831190 -0.648560 0.325134 0.676575 0.126038 1441831190 -0.648560 0.325134 0.676575 0.126038 1441831190 -0.648560 0.325134 0.676575 0.126038 1441831190 -0.648560 0.325134 0.676575 0.126038 1441831190 -0.648560 0.325134 0.676575 0.126038 1441831190 -0.648560 0.325134 0.676575 0.126038 1441831190 -0.705994 0.245911 0.642517 0.168030 1441831190 -0.705994 0.245911 0.642517 0.168030 1441831190 -0.705994 0.245911 0.642517 0.168030 1441831190 -0.705994 0.245911 0.642517 0.168030 1441831190 -0.705994 0.245911 0.642517 0.168030 1441831190 -0.705994 0.245911 0.642517 0.168030 1441831190 -0.790527 0.119812 0.516113 0.307129 1441831190 -0.790527 0.119812 0.516113 0.307129 1441831190 -0.790527 0.119812 0.516113 0.307129 1441831190 -0.790527 0.119812 0.516113 0.307129 1441831190 -0.790527 0.119812 0.516113 0.307129 1441831190 -0.790527 0.119812 0.516113 0.307129 1441831190 -0.790527 0.119812 0.516113 0.307129 1441831190 -0.829468 -0.005432 0.339050 0.443848 1441831190 -0.829468 -0.005432 0.339050 0.443848 1441831190 -0.829468 -0.005432 0.339050 0.443848 1441831190 -0.829468 -0.005432 0.339050 0.443848 1441831190 -0.829468 -0.005432 0.339050 0.443848 1441831190 -0.829468 -0.005432 0.339050 0.443848 1441831190 -0.837036 -0.015686 0.184509 0.514893 1441831190 -0.837036 -0.015686 0.184509 0.514893 1441831190 -0.837036 -0.015686 0.184509 0.514893 1441831190 -0.837036 -0.015686 0.184509 0.514893 1441831190 -0.837036 -0.015686 0.184509 0.514893 1441831190 -0.837036 -0.015686 0.184509 0.514893 1441831190 -0.837036 -0.015686 0.184509 0.514893 1441831190 -0.859070 0.024719 0.081604 0.504761 1441831190 -0.859070 0.024719 0.081604 0.504761 1441831190 -0.859070 0.024719 0.081604 0.504761 1441831190 -0.859070 0.024719 0.081604 0.504761 1441831190 -0.859070 0.024719 0.081604 0.504761 1441831190 -0.859070 0.024719 0.081604 0.504761 1441831190 -0.861694 0.010803 0.099365 0.497498 1441831190 -0.861694 0.010803 0.099365 0.497498 1441831190 -0.861694 0.010803 0.099365 0.497498 1441831190 -0.861694 0.010803 0.099365 0.497498 1441831190 -0.861694 0.010803 0.099365 0.497498 1441831190 -0.861694 0.010803 0.099365 0.497498 1441831190 -0.867126 0.093201 0.194458 0.448975 1441831190 -0.867126 0.093201 0.194458 0.448975 1441831190 -0.867126 0.093201 0.194458 0.448975 1441831190 -0.867126 0.093201 0.194458 0.448975 1441831190 -0.867126 0.093201 0.194458 0.448975 1441831190 -0.867126 0.093201 0.194458 0.448975 1441831190 -0.867126 0.093201 0.194458 0.448975 1441831190 -0.850098 0.167969 0.317749 0.384827 1441831190 -0.850098 0.167969 0.317749 0.384827 1441831190 -0.850098 0.167969 0.317749 0.384827 1441831190 -0.850098 0.167969 0.317749 0.384827 1441831190 -0.850098 0.167969 0.317749 0.384827 1441831190 -0.816772 0.173401 0.477539 0.273376 1441831190 -0.816772 0.173401 0.477539 0.273376 1441831190 -0.816772 0.173401 0.477539 0.273376 1441831190 -0.816772 0.173401 0.477539 0.273376 1441831190 -0.816772 0.173401 0.477539 0.273376 1441831190 -0.816772 0.173401 0.477539 0.273376 1441831190 -0.816772 0.173401 0.477539 0.273376 1441831190 -0.775146 0.181580 0.598511 0.089355 1441831190 -0.775146 0.181580 0.598511 0.089355 1441831190 -0.775146 0.181580 0.598511 0.089355 1441831190 -0.775146 0.181580 0.598511 0.089355 1441831190 -0.775146 0.181580 0.598511 0.089355 1441831190 -0.775146 0.181580 0.598511 0.089355 1441831190 -0.687500 0.290405 0.664429 -0.039734 1441831190 -0.687500 0.290405 0.664429 -0.039734 1441831190 -0.687500 0.290405 0.664429 -0.039734 1441831190 -0.687500 0.290405 0.664429 -0.039734 1441831190 -0.687500 0.290405 0.664429 -0.039734 1441831190 -0.687500 0.290405 0.664429 -0.039734 1441831190 -0.687500 0.290405 0.664429 -0.039734 1441831190 -0.617737 0.301025 0.711975 -0.144287 1441831190 -0.617737 0.301025 0.711975 -0.144287 1441831190 -0.617737 0.301025 0.711975 -0.144287 1441831190 -0.617737 0.301025 0.711975 -0.144287 1441831190 -0.617737 0.301025 0.711975 -0.144287 1441831190 -0.617737 0.301025 0.711975 -0.144287 1441831190 -0.588257 0.295959 0.728149 -0.190247 1441831190 -0.588257 0.295959 0.728149 -0.190247 1441831190 -0.588257 0.295959 0.728149 -0.190247 1441831190 -0.588257 0.295959 0.728149 -0.190247 1441831191 -0.588257 0.295959 0.728149 -0.190247 1441831191 -0.588257 0.295959 0.728149 -0.190247 1441831191 -0.589722 0.303345 0.730591 -0.162476 1441831191 -0.589722 0.303345 0.730591 -0.162476 1441831191 -0.589722 0.303345 0.730591 -0.162476 1441831191 -0.589722 0.303345 0.730591 -0.162476 1441831191 -0.589722 0.303345 0.730591 -0.162476 1441831191 -0.589722 0.303345 0.730591 -0.162476 1441831191 -0.589722 0.303345 0.730591 -0.162476 1441831191 -0.622925 0.278564 0.730225 -0.033752 1441831191 -0.622925 0.278564 0.730225 -0.033752 1441831191 -0.622925 0.278564 0.730225 -0.033752 1441831191 -0.622925 0.278564 0.730225 -0.033752 1441831191 -0.622925 0.278564 0.730225 -0.033752 1441831191 -0.622925 0.278564 0.730225 -0.033752 1441831191 -0.622925 0.278564 0.730225 -0.033752 1441831191 -0.693848 0.222168 0.664246 0.167236 1441831191 -0.693848 0.222168 0.664246 0.167236 1441831191 -0.693848 0.222168 0.664246 0.167236 1441831191 -0.693848 0.222168 0.664246 0.167236 1441831191 -0.693848 0.222168 0.664246 0.167236 1441831191 -0.693848 0.222168 0.664246 0.167236 1441831191 -0.766113 0.195557 0.477905 0.382629 1441831191 -0.766113 0.195557 0.477905 0.382629 1441831191 -0.766113 0.195557 0.477905 0.382629 1441831191 -0.766113 0.195557 0.477905 0.382629 1441831191 -0.766113 0.195557 0.477905 0.382629 1441831191 -0.766113 0.195557 0.477905 0.382629 1441831191 -0.818848 0.094604 0.298767 0.480896 1441831191 -0.818848 0.094604 0.298767 0.480896 1441831191 -0.818848 0.094604 0.298767 0.480896 1441831191 -0.818848 0.094604 0.298767 0.480896 1441831191 -0.818848 0.094604 0.298767 0.480896 1441831191 -0.818848 0.094604 0.298767 0.480896 1441831191 -0.818848 0.094604 0.298767 0.480896 1441831191 -0.836853 0.074036 0.198792 0.504639 1441831191 -0.836853 0.074036 0.198792 0.504639 1441831191 -0.836853 0.074036 0.198792 0.504639 1441831191 -0.836853 0.074036 0.198792 0.504639 1441831191 -0.836853 0.074036 0.198792 0.504639 1441831191 -0.836914 0.061768 0.188171 0.510193 1441831191 -0.836914 0.061768 0.188171 0.510193 1441831191 -0.836914 0.061768 0.188171 0.510193 1441831191 -0.836914 0.061768 0.188171 0.510193 1441831191 -0.836914 0.061768 0.188171 0.510193 1441831191 -0.836914 0.061768 0.188171 0.510193 1441831191 -0.836914 0.061768 0.188171 0.510193 1441831191 -0.838013 0.130066 0.232300 0.476257 1441831191 -0.838013 0.130066 0.232300 0.476257 1441831191 -0.838013 0.130066 0.232300 0.476257 1441831191 -0.838013 0.130066 0.232300 0.476257 1441831191 -0.838013 0.130066 0.232300 0.476257 1441831191 -0.838013 0.130066 0.232300 0.476257 1441831191 -0.821899 0.207214 0.329407 0.415955 1441831191 -0.821899 0.207214 0.329407 0.415955 1441831191 -0.821899 0.207214 0.329407 0.415955 1441831191 -0.821899 0.207214 0.329407 0.415955 1441831191 -0.821899 0.207214 0.329407 0.415955 1441831191 -0.821899 0.207214 0.329407 0.415955 1441831191 -0.801147 0.186035 0.478271 0.307800 1441831191 -0.801147 0.186035 0.478271 0.307800 1441831191 -0.801147 0.186035 0.478271 0.307800 1441831191 -0.801147 0.186035 0.478271 0.307800 1441831191 -0.801147 0.186035 0.478271 0.307800 1441831191 -0.758179 0.202148 0.602173 0.146973 1441831191 -0.758179 0.202148 0.602173 0.146973 1441831191 -0.758179 0.202148 0.602173 0.146973 1441831191 -0.758179 0.202148 0.602173 0.146973 1441831191 -0.758179 0.202148 0.602173 0.146973 1441831191 -0.758179 0.202148 0.602173 0.146973 1441831191 -0.758179 0.202148 0.602173 0.146973 1441831191 -0.698914 0.307678 0.645569 0.007813 1441831191 -0.698914 0.307678 0.645569 0.007813 1441831191 -0.698914 0.307678 0.645569 0.007813 1441831191 -0.698914 0.307678 0.645569 0.007813 1441831191 -0.698914 0.307678 0.645569 0.007813 1441831191 -0.698914 0.307678 0.645569 0.007813 1441831191 -0.642273 0.327881 0.681763 -0.123230 1441831191 -0.642273 0.327881 0.681763 -0.123230 1441831191 -0.642273 0.327881 0.681763 -0.123230 1441831191 -0.642273 0.327881 0.681763 -0.123230 1441831191 -0.642273 0.327881 0.681763 -0.123230 1441831191 -0.642273 0.327881 0.681763 -0.123230 1441831191 -0.608093 0.323242 0.699341 -0.191406 1441831191 -0.608093 0.323242 0.699341 -0.191406 1441831191 -0.608093 0.323242 0.699341 -0.191406 1441831191 -0.608093 0.323242 0.699341 -0.191406 1441831191 -0.608093 0.323242 0.699341 -0.191406 1441831191 -0.608093 0.323242 0.699341 -0.191406 1441831191 -0.608093 0.323242 0.699341 -0.191406 1441831191 -0.594666 0.336792 0.708313 -0.176758 1441831191 -0.594666 0.336792 0.708313 -0.176758 1441831191 -0.594666 0.336792 0.708313 -0.176758 1441831191 -0.594666 0.336792 0.708313 -0.176758 1441831191 -0.594666 0.336792 0.708313 -0.176758 1441831191 -0.594666 0.336792 0.708313 -0.176758 1441831191 -0.628784 0.315735 0.706543 -0.075745 1441831191 -0.628784 0.315735 0.706543 -0.075745 1441831191 -0.628784 0.315735 0.706543 -0.075745 1441831191 -0.628784 0.315735 0.706543 -0.075745 1441831191 -0.628784 0.315735 0.706543 -0.075745 1441831191 -0.628784 0.315735 0.706543 -0.075745 1441831191 -0.715637 0.229309 0.651672 0.102905 1441831191 -0.715637 0.229309 0.651672 0.102905 1441831191 -0.715637 0.229309 0.651672 0.102905 1441831191 -0.715637 0.229309 0.651672 0.102905 1441831191 -0.715637 0.229309 0.651672 0.102905 1441831191 -0.715637 0.229309 0.651672 0.102905 1441831191 -0.769409 0.132813 0.536316 0.320435 1441831191 -0.769409 0.132813 0.536316 0.320435 1441831191 -0.769409 0.132813 0.536316 0.320435 1441831191 -0.769409 0.132813 0.536316 0.320435 1441831192 -0.769409 0.132813 0.536316 0.320435 1441831192 -0.803345 0.101501 0.343567 0.475647 1441831192 -0.803345 0.101501 0.343567 0.475647 1441831192 -0.803345 0.101501 0.343567 0.475647 1441831192 -0.803345 0.101501 0.343567 0.475647 1441831192 -0.803345 0.101501 0.343567 0.475647 1441831192 -0.803345 0.101501 0.343567 0.475647 1441831192 -0.803345 0.101501 0.343567 0.475647 1441831192 -0.833008 0.047485 0.161316 0.527100 1441831192 -0.833008 0.047485 0.161316 0.527100 1441831192 -0.833008 0.047485 0.161316 0.527100 1441831192 -0.833008 0.047485 0.161316 0.527100 1441831192 -0.833008 0.047485 0.161316 0.527100 1441831192 -0.833008 0.047485 0.161316 0.527100 1441831192 -0.833923 0.011536 0.108337 0.541016 1441831192 -0.833923 0.011536 0.108337 0.541016 1441831192 -0.833923 0.011536 0.108337 0.541016 1441831192 -0.833923 0.011536 0.108337 0.541016 1441831192 -0.833923 0.011536 0.108337 0.541016 1441831192 -0.833923 0.011536 0.108337 0.541016 1441831192 -0.835510 0.033936 0.114502 0.536316 1441831192 -0.835510 0.033936 0.114502 0.536316 1441831192 -0.835510 0.033936 0.114502 0.536316 1441831192 -0.835510 0.033936 0.114502 0.536316 1441831192 -0.835510 0.033936 0.114502 0.536316 1441831192 -0.835510 0.033936 0.114502 0.536316 1441831192 -0.848450 0.098267 0.183899 0.486450 1441831192 -0.848450 0.098267 0.183899 0.486450 1441831192 -0.848450 0.098267 0.183899 0.486450 1441831192 -0.848450 0.098267 0.183899 0.486450 1441831192 -0.848450 0.098267 0.183899 0.486450 1441831192 -0.848450 0.098267 0.183899 0.486450 1441831192 -0.848450 0.098267 0.183899 0.486450 1441831192 -0.839111 0.183350 0.289612 0.422424 1441831192 -0.839111 0.183350 0.289612 0.422424 1441831192 -0.839111 0.183350 0.289612 0.422424 1441831192 -0.839111 0.183350 0.289612 0.422424 1441831192 -0.839111 0.183350 0.289612 0.422424 1441831192 -0.839111 0.183350 0.289612 0.422424 1441831192 -0.817444 0.170715 0.452637 0.312683 1441831192 -0.817444 0.170715 0.452637 0.312683 1441831192 -0.817444 0.170715 0.452637 0.312683 1441831192 -0.817444 0.170715 0.452637 0.312683 1441831192 -0.817444 0.170715 0.452637 0.312683 1441831192 -0.817444 0.170715 0.452637 0.312683 1441831192 -0.766052 0.218750 0.587646 0.141357 1441831192 -0.766052 0.218750 0.587646 0.141357 1441831192 -0.766052 0.218750 0.587646 0.141357 1441831192 -0.766052 0.218750 0.587646 0.141357 1441831192 -0.766052 0.218750 0.587646 0.141357 1441831192 -0.766052 0.218750 0.587646 0.141357 1441831192 -0.693237 0.339172 0.635437 0.025208 1441831192 -0.693237 0.339172 0.635437 0.025208 1441831192 -0.693237 0.339172 0.635437 0.025208 1441831192 -0.693237 0.339172 0.635437 0.025208 1441831192 -0.693237 0.339172 0.635437 0.025208 1441831192 -0.693237 0.339172 0.635437 0.025208 1441831192 -0.632935 0.355164 0.682617 -0.084778 1441831192 -0.632935 0.355164 0.682617 -0.084778 1441831192 -0.632935 0.355164 0.682617 -0.084778 1441831192 -0.632935 0.355164 0.682617 -0.084778 1441831192 -0.632935 0.355164 0.682617 -0.084778 1441831192 -0.632935 0.355164 0.682617 -0.084778 1441831192 -0.632935 0.355164 0.682617 -0.084778 1441831192 -0.616882 0.342102 0.695923 -0.134644 1441831192 -0.616882 0.342102 0.695923 -0.134644 1441831192 -0.616882 0.342102 0.695923 -0.134644 1441831192 -0.616882 0.342102 0.695923 -0.134644 1441831192 -0.616882 0.342102 0.695923 -0.134644 1441831192 -0.616882 0.342102 0.695923 -0.134644 1441831192 -0.625793 0.318909 0.710449 -0.043640 1441831192 -0.625793 0.318909 0.710449 -0.043640 1441831192 -0.625793 0.318909 0.710449 -0.043640 1441831192 -0.625793 0.318909 0.710449 -0.043640 1441831192 -0.625793 0.318909 0.710449 -0.043640 1441831192 -0.625793 0.318909 0.710449 -0.043640 1441831192 -0.696472 0.234619 0.663452 0.140320 1441831192 -0.696472 0.234619 0.663452 0.140320 1441831192 -0.696472 0.234619 0.663452 0.140320 1441831192 -0.696472 0.234619 0.663452 0.140320 1441831192 -0.696472 0.234619 0.663452 0.140320 1441831192 -0.762573 0.128967 0.526978 0.352234 1441831192 -0.762573 0.128967 0.526978 0.352234 1441831192 -0.762573 0.128967 0.526978 0.352234 1441831192 -0.762573 0.128967 0.526978 0.352234 1441831192 -0.762573 0.128967 0.526978 0.352234 1441831192 -0.762573 0.128967 0.526978 0.352234 1441831192 -0.797791 0.038269 0.370789 0.473877 1441831192 -0.797791 0.038269 0.370789 0.473877 1441831192 -0.797791 0.038269 0.370789 0.473877 1441831192 -0.797791 0.038269 0.370789 0.473877 1441831192 -0.797791 0.038269 0.370789 0.473877 1441831192 -0.797791 0.038269 0.370789 0.473877 1441831192 -0.797791 0.038269 0.370789 0.473877 1441831192 -0.796631 0.000854 0.259705 0.545898 1441831192 -0.796631 0.000854 0.259705 0.545898 1441831192 -0.796631 0.000854 0.259705 0.545898 1441831192 -0.796631 0.000854 0.259705 0.545898 1441831192 -0.796631 0.000854 0.259705 0.545898 1441831192 -0.796631 0.000854 0.259705 0.545898 1441831192 -0.833923 0.061584 0.102356 0.538818 1441831192 -0.833923 0.061584 0.102356 0.538818 1441831192 -0.833923 0.061584 0.102356 0.538818 1441831192 -0.833923 0.061584 0.102356 0.538818 1441831192 -0.833923 0.061584 0.102356 0.538818 1441831192 -0.833923 0.061584 0.102356 0.538818 1441831192 -0.833923 0.061584 0.102356 0.538818 1441831192 -0.834412 0.066772 0.147583 0.526794 1441831192 -0.834412 0.066772 0.147583 0.526794 1441831192 -0.834412 0.066772 0.147583 0.526794 1441831192 -0.834412 0.066772 0.147583 0.526794 1441831192 -0.834412 0.066772 0.147583 0.526794 1441831193 -0.834412 0.066772 0.147583 0.526794 1441831193 -0.824951 0.145508 0.243591 0.488831 1441831193 -0.824951 0.145508 0.243591 0.488831 1441831193 -0.824951 0.145508 0.243591 0.488831 1441831193 -0.824951 0.145508 0.243591 0.488831 1441831193 -0.824951 0.145508 0.243591 0.488831 1441831193 -0.824951 0.145508 0.243591 0.488831 1441831193 -0.802612 0.214905 0.365051 0.419922 1441831193 -0.802612 0.214905 0.365051 0.419922 1441831193 -0.802612 0.214905 0.365051 0.419922 1441831193 -0.802612 0.214905 0.365051 0.419922 1441831193 -0.802612 0.214905 0.365051 0.419922 1441831193 -0.802612 0.214905 0.365051 0.419922 1441831193 -0.772766 0.224243 0.533752 0.260132 1441831193 -0.772766 0.224243 0.533752 0.260132 1441831193 -0.772766 0.224243 0.533752 0.260132 1441831193 -0.772766 0.224243 0.533752 0.260132 1441831193 -0.772766 0.224243 0.533752 0.260132 1441831193 -0.772766 0.224243 0.533752 0.260132 1441831193 -0.702942 0.266052 0.655090 0.077454 1441831193 -0.702942 0.266052 0.655090 0.077454 1441831193 -0.702942 0.266052 0.655090 0.077454 1441831193 -0.702942 0.266052 0.655090 0.077454 1441831193 -0.702942 0.266052 0.655090 0.077454 1441831193 -0.702942 0.266052 0.655090 0.077454 1441831193 -0.702942 0.266052 0.655090 0.077454 1441831193 -0.621094 0.313354 0.716370 -0.053711 1441831193 -0.621094 0.313354 0.716370 -0.053711 1441831193 -0.621094 0.313354 0.716370 -0.053711 1441831193 -0.621094 0.313354 0.716370 -0.053711 1441831193 -0.621094 0.313354 0.716370 -0.053711 1441831193 -0.621094 0.313354 0.716370 -0.053711 1441831193 -0.584839 0.314392 0.733459 -0.145264 1441831193 -0.584839 0.314392 0.733459 -0.145264 1441831193 -0.584839 0.314392 0.733459 -0.145264 1441831193 -0.584839 0.314392 0.733459 -0.145264 1441831193 -0.584839 0.314392 0.733459 -0.145264 1441831193 -0.584839 0.314392 0.733459 -0.145264 1441831193 -0.602600 0.329895 0.715454 -0.127014 1441831193 -0.602600 0.329895 0.715454 -0.127014 1441831193 -0.602600 0.329895 0.715454 -0.127014 1441831193 -0.602600 0.329895 0.715454 -0.127014 1441831193 -0.602600 0.329895 0.715454 -0.127014 1441831193 -0.602600 0.329895 0.715454 -0.127014 1441831193 -0.602600 0.329895 0.715454 -0.127014 1441831193 -0.665344 0.307922 0.680054 0.002686 1441831193 -0.665344 0.307922 0.680054 0.002686 1441831193 -0.665344 0.307922 0.680054 0.002686 1441831193 -0.665344 0.307922 0.680054 0.002686 1441831193 -0.665344 0.307922 0.680054 0.002686 1441831193 -0.755920 0.208130 0.594788 0.177490 1441831193 -0.755920 0.208130 0.594788 0.177490 1441831193 -0.755920 0.208130 0.594788 0.177490 1441831193 -0.755920 0.208130 0.594788 0.177490 1441831193 -0.755920 0.208130 0.594788 0.177490 1441831193 -0.755920 0.208130 0.594788 0.177490 1441831193 -0.755920 0.208130 0.594788 0.177490 1441831193 -0.809387 0.063416 0.484680 0.325500 1441831193 -0.809387 0.063416 0.484680 0.325500 1441831193 -0.809387 0.063416 0.484680 0.325500 1441831193 -0.809387 0.063416 0.484680 0.325500 1441831193 -0.809387 0.063416 0.484680 0.325500 1441831193 -0.809387 0.063416 0.484680 0.325500 1441831193 -0.822144 -0.019836 0.367371 0.434387 1441831193 -0.822144 -0.019836 0.367371 0.434387 1441831193 -0.822144 -0.019836 0.367371 0.434387 1441831193 -0.822144 -0.019836 0.367371 0.434387 1441831193 -0.822144 -0.019836 0.367371 0.434387 1441831193 -0.822144 -0.019836 0.367371 0.434387 1441831193 -0.842651 0.002197 0.225281 0.489075 1441831193 -0.842651 0.002197 0.225281 0.489075 1441831193 -0.842651 0.002197 0.225281 0.489075 1441831193 -0.842651 0.002197 0.225281 0.489075 1441831193 -0.842651 0.002197 0.225281 0.489075 1441831193 -0.842651 0.002197 0.225281 0.489075 1441831193 -0.881470 0.031738 0.110657 0.458008 1441831193 -0.881470 0.031738 0.110657 0.458008 1441831193 -0.881470 0.031738 0.110657 0.458008 1441831193 -0.881470 0.031738 0.110657 0.458008 1441831193 -0.881470 0.031738 0.110657 0.458008 1441831193 -0.881470 0.031738 0.110657 0.458008 1441831193 -0.885864 0.057495 0.110229 0.447021 1441831193 -0.885864 0.057495 0.110229 0.447021 1441831193 -0.885864 0.057495 0.110229 0.447021 1441831193 -0.885864 0.057495 0.110229 0.447021 1441831193 -0.885864 0.057495 0.110229 0.447021 1441831193 -0.885864 0.057495 0.110229 0.447021 1441831193 -0.873840 0.119141 0.205139 0.424438 1441831193 -0.873840 0.119141 0.205139 0.424438 1441831193 -0.873840 0.119141 0.205139 0.424438 1441831193 -0.873840 0.119141 0.205139 0.424438 1441831193 -0.873840 0.119141 0.205139 0.424438 1441831193 -0.873840 0.119141 0.205139 0.424438 1441831193 -0.842529 0.205688 0.313904 0.386414 1441831193 -0.842529 0.205688 0.313904 0.386414 1441831193 -0.842529 0.205688 0.313904 0.386414 1441831193 -0.842529 0.205688 0.313904 0.386414 1441831193 -0.842529 0.205688 0.313904 0.386414 1441831193 -0.842529 0.205688 0.313904 0.386414 1441831193 -0.842529 0.205688 0.313904 0.386414 1441831193 -0.792786 0.270874 0.471375 0.275574 1441831193 -0.792786 0.270874 0.471375 0.275574 1441831193 -0.792786 0.270874 0.471375 0.275574 1441831193 -0.792786 0.270874 0.471375 0.275574 1441831193 -0.792786 0.270874 0.471375 0.275574 1441831193 -0.792786 0.270874 0.471375 0.275574 1441831193 -0.715637 0.327332 0.611877 0.079834 1441831193 -0.715637 0.327332 0.611877 0.079834 1441831193 -0.715637 0.327332 0.611877 0.079834 1441831193 -0.715637 0.327332 0.611877 0.079834 1441831193 -0.715637 0.327332 0.611877 0.079834 1441831193 -0.715637 0.327332 0.611877 0.079834 1441831193 -0.632568 0.385864 0.663574 -0.103027 1441831194 -0.632568 0.385864 0.663574 -0.103027 1441831194 -0.632568 0.385864 0.663574 -0.103027 1441831194 -0.632568 0.385864 0.663574 -0.103027 1441831194 -0.632568 0.385864 0.663574 -0.103027 1441831194 -0.632568 0.385864 0.663574 -0.103027 1441831194 -0.632568 0.385864 0.663574 -0.103027 1441831194 -0.585876 0.402832 0.675110 -0.196655 1441831194 -0.585876 0.402832 0.675110 -0.196655 1441831194 -0.585876 0.402832 0.675110 -0.196655 1441831194 -0.585876 0.402832 0.675110 -0.196655 1441831194 -0.585876 0.402832 0.675110 -0.196655 1441831194 -0.585876 0.402832 0.675110 -0.196655 1441831194 -0.584717 0.424377 0.668152 -0.177612 1441831194 -0.584717 0.424377 0.668152 -0.177612 1441831194 -0.584717 0.424377 0.668152 -0.177612 1441831194 -0.584717 0.424377 0.668152 -0.177612 1441831194 -0.584717 0.424377 0.668152 -0.177612 1441831194 -0.584717 0.424377 0.668152 -0.177612 1441831194 -0.655029 0.377930 0.653442 -0.032715 1441831194 -0.655029 0.377930 0.653442 -0.032715 1441831194 -0.655029 0.377930 0.653442 -0.032715 1441831194 -0.655029 0.377930 0.653442 -0.032715 1441831194 -0.655029 0.377930 0.653442 -0.032715 1441831194 -0.655029 0.377930 0.653442 -0.032715 1441831194 -0.655029 0.377930 0.653442 -0.032715 1441831194 -0.759644 0.241882 0.573730 0.187622 1441831194 -0.759644 0.241882 0.573730 0.187622 1441831194 -0.759644 0.241882 0.573730 0.187622 1441831194 -0.759644 0.241882 0.573730 0.187622 1441831194 -0.759644 0.241882 0.573730 0.187622 1441831194 -0.759644 0.241882 0.573730 0.187622 1441831194 -0.759644 0.241882 0.573730 0.187622 1441831194 -0.810669 0.063477 0.455139 0.362854 1441831194 -0.810669 0.063477 0.455139 0.362854 1441831194 -0.810669 0.063477 0.455139 0.362854 1441831194 -0.810669 0.063477 0.455139 0.362854 1441831194 -0.810669 0.063477 0.455139 0.362854 1441831194 -0.810669 0.063477 0.455139 0.362854 1441831194 -0.817383 -0.026794 0.301025 0.490417 1441831194 -0.817383 -0.026794 0.301025 0.490417 1441831194 -0.817383 -0.026794 0.301025 0.490417 1441831194 -0.817383 -0.026794 0.301025 0.490417 1441831194 -0.817383 -0.026794 0.301025 0.490417 1441831194 -0.817383 -0.026794 0.301025 0.490417 1441831194 -0.838562 0.001892 0.136658 0.527405 1441831194 -0.838562 0.001892 0.136658 0.527405 1441831194 -0.838562 0.001892 0.136658 0.527405 1441831194 -0.838562 0.001892 0.136658 0.527405 1441831194 -0.838562 0.001892 0.136658 0.527405 1441831194 -0.838562 0.001892 0.136658 0.527405 1441831194 -0.848694 -0.019836 0.092285 0.520386 1441831194 -0.848694 -0.019836 0.092285 0.520386 1441831194 -0.848694 -0.019836 0.092285 0.520386 1441831194 -0.848694 -0.019836 0.092285 0.520386 1441831194 -0.848694 -0.019836 0.092285 0.520386 1441831194 -0.848694 -0.019836 0.092285 0.520386 1441831194 -0.848694 -0.019836 0.092285 0.520386 1441831194 -0.843628 0.002991 0.137878 0.518860 1441831194 -0.843628 0.002991 0.137878 0.518860 1441831194 -0.843628 0.002991 0.137878 0.518860 1441831194 -0.843628 0.002991 0.137878 0.518860 1441831194 -0.843628 0.002991 0.137878 0.518860 1441831194 -0.843628 0.002991 0.137878 0.518860 1441831194 -0.849426 0.080322 0.226868 0.469604 1441831194 -0.849426 0.080322 0.226868 0.469604 1441831194 -0.849426 0.080322 0.226868 0.469604 1441831194 -0.849426 0.080322 0.226868 0.469604 1441831194 -0.849426 0.080322 0.226868 0.469604 1441831194 -0.849426 0.080322 0.226868 0.469604 1441831194 -0.849426 0.080322 0.226868 0.469604 1441831194 -0.836792 0.168823 0.360229 0.376221 1441831194 -0.836792 0.168823 0.360229 0.376221 1441831194 -0.836792 0.168823 0.360229 0.376221 1441831194 -0.836792 0.168823 0.360229 0.376221 1441831194 -0.836792 0.168823 0.360229 0.376221 1441831194 -0.836792 0.168823 0.360229 0.376221 1441831194 -0.794617 0.211731 0.524780 0.219849 1441831194 -0.794617 0.211731 0.524780 0.219849 1441831194 -0.794617 0.211731 0.524780 0.219849 1441831194 -0.794617 0.211731 0.524780 0.219849 1441831194 -0.794617 0.211731 0.524780 0.219849 1441831194 -0.794617 0.211731 0.524780 0.219849 1441831194 -0.714478 0.331665 0.612366 0.067322 1441831194 -0.714478 0.331665 0.612366 0.067322 1441831194 -0.714478 0.331665 0.612366 0.067322 1441831194 -0.714478 0.331665 0.612366 0.067322 1441831194 -0.714478 0.331665 0.612366 0.067322 1441831194 -0.714478 0.331665 0.612366 0.067322 1441831194 -0.714478 0.331665 0.612366 0.067322 1441831194 -0.641541 0.345398 0.679138 -0.088623 1441831194 -0.641541 0.345398 0.679138 -0.088623 1441831194 -0.641541 0.345398 0.679138 -0.088623 1441831194 -0.641541 0.345398 0.679138 -0.088623 1441831194 -0.641541 0.345398 0.679138 -0.088623 1441831194 -0.641541 0.345398 0.679138 -0.088623 1441831194 -0.619263 0.332581 0.693115 -0.159546 1441831194 -0.619263 0.332581 0.693115 -0.159546 1441831194 -0.619263 0.332581 0.693115 -0.159546 1441831194 -0.619263 0.332581 0.693115 -0.159546 1441831194 -0.619263 0.332581 0.693115 -0.159546 1441831194 -0.619263 0.332581 0.693115 -0.159546 1441831194 -0.651794 0.322693 0.679016 -0.099670 1441831194 -0.651794 0.322693 0.679016 -0.099670 1441831194 -0.651794 0.322693 0.679016 -0.099670 1441831194 -0.651794 0.322693 0.679016 -0.099670 1441831194 -0.651794 0.322693 0.679016 -0.099670 1441831194 -0.651794 0.322693 0.679016 -0.099670 1441831194 -0.723511 0.272217 0.631897 0.055725 1441831194 -0.723511 0.272217 0.631897 0.055725 1441831194 -0.723511 0.272217 0.631897 0.055725 1441831194 -0.723511 0.272217 0.631897 0.055725 1441831194 -0.723511 0.272217 0.631897 0.055725 1441831194 -0.723511 0.272217 0.631897 0.055725 1441831194 -0.800293 0.172363 0.528076 0.225830 1441831195 -0.800293 0.172363 0.528076 0.225830 1441831195 -0.800293 0.172363 0.528076 0.225830 1441831195 -0.800293 0.172363 0.528076 0.225830 1441831195 -0.800293 0.172363 0.528076 0.225830 1441831195 -0.800293 0.172363 0.528076 0.225830 1441831195 -0.800293 0.172363 0.528076 0.225830 1441831195 -0.847229 0.078247 0.404419 0.335388 1441831195 -0.847229 0.078247 0.404419 0.335388 1441831195 -0.847229 0.078247 0.404419 0.335388 1441831195 -0.847229 0.078247 0.404419 0.335388 1441831195 -0.847229 0.078247 0.404419 0.335388 1441831195 -0.847229 0.078247 0.404419 0.335388 1441831195 -0.865784 0.018555 0.282471 0.412659 1441831195 -0.865784 0.018555 0.282471 0.412659 1441831195 -0.865784 0.018555 0.282471 0.412659 1441831195 -0.865784 0.018555 0.282471 0.412659 1441831195 -0.865784 0.018555 0.282471 0.412659 1441831195 -0.865784 0.018555 0.282471 0.412659 1441831195 -0.865784 0.018555 0.282471 0.412659 1441831195 -0.889465 0.020935 0.163879 0.426147 1441831195 -0.889465 0.020935 0.163879 0.426147 1441831195 -0.889465 0.020935 0.163879 0.426147 1441831195 -0.889465 0.020935 0.163879 0.426147 1441831195 -0.889465 0.020935 0.163879 0.426147 1441831195 -0.889465 0.020935 0.163879 0.426147 1441831195 -0.897644 0.010132 0.119995 0.423950 1441831195 -0.897644 0.010132 0.119995 0.423950 1441831195 -0.897644 0.010132 0.119995 0.423950 1441831195 -0.897644 0.010132 0.119995 0.423950 1441831195 -0.897644 0.010132 0.119995 0.423950 1441831195 -0.897644 0.010132 0.119995 0.423950 1441831195 -0.889526 0.051819 0.185730 0.414246 1441831195 -0.889526 0.051819 0.185730 0.414246 1441831195 -0.889526 0.051819 0.185730 0.414246 1441831195 -0.889526 0.051819 0.185730 0.414246 1441831195 -0.889526 0.051819 0.185730 0.414246 1441831195 -0.889526 0.051819 0.185730 0.414246 1441831195 -0.889526 0.051819 0.185730 0.414246 1441831195 -0.873169 0.126587 0.290039 0.370728 1441831195 -0.873169 0.126587 0.290039 0.370728 1441831195 -0.873169 0.126587 0.290039 0.370728 1441831195 -0.873169 0.126587 0.290039 0.370728 1441831195 -0.873169 0.126587 0.290039 0.370728 1441831195 -0.873169 0.126587 0.290039 0.370728 1441831195 -0.835815 0.211853 0.428955 0.269348 1441831195 -0.835815 0.211853 0.428955 0.269348 1441831195 -0.835815 0.211853 0.428955 0.269348 1441831195 -0.835815 0.211853 0.428955 0.269348 1441831195 -0.835815 0.211853 0.428955 0.269348 1441831195 -0.755676 0.270691 0.585999 0.110474 1441831195 -0.755676 0.270691 0.585999 0.110474 1441831195 -0.755676 0.270691 0.585999 0.110474 1441831195 -0.755676 0.270691 0.585999 0.110474 1441831195 -0.755676 0.270691 0.585999 0.110474 1441831195 -0.755676 0.270691 0.585999 0.110474 1441831195 -0.755676 0.270691 0.585999 0.110474 1441831195 -0.657532 0.309570 0.680725 -0.092041 1441831195 -0.657532 0.309570 0.680725 -0.092041 1441831195 -0.657532 0.309570 0.680725 -0.092041 1441831195 -0.657532 0.309570 0.680725 -0.092041 1441831195 -0.657532 0.309570 0.680725 -0.092041 1441831195 -0.657532 0.309570 0.680725 -0.092041 1441831195 -0.590027 0.291992 0.711670 -0.245239 1441831195 -0.590027 0.291992 0.711670 -0.245239 1441831195 -0.590027 0.291992 0.711670 -0.245239 1441831195 -0.590027 0.291992 0.711670 -0.245239 1441831195 
-0.680847 0.330017 0.626648 0.186707 1441831204 -0.680847 0.330017 0.626648 0.186707 1441831204 -0.680847 0.330017 0.626648 0.186707 1441831204 -0.680847 0.330017 0.626648 0.186707 1441831204 -0.680847 0.330017 0.626648 0.186707 1441831204 -0.680847 0.330017 0.626648 0.186707 1441831204 -0.687988 0.323425 0.625427 0.175720 1441831204 -0.687988 0.323425 0.625427 0.175720 1441831204 -0.687988 0.323425 0.625427 0.175720 1441831204 -0.687988 0.323425 0.625427 0.175720 1441831204 -0.687988 0.323425 0.625427 0.175720 1441831204 -0.687988 0.323425 0.625427 0.175720 1441831204 -0.691467 0.319702 0.622986 0.177551 1441831204 -0.691467 0.319702 0.622986 0.177551 1441831204 -0.691467 0.319702 0.622986 0.177551 1441831204 -0.691467 0.319702 0.622986 0.177551 1441831204 -0.691467 0.319702 0.622986 0.177551 1441831204 -0.691467 0.319702 0.622986 0.177551 1441831204 -0.696594 0.333740 0.606079 0.189758 1441831204 -0.696594 0.333740 0.606079 0.189758 1441831204 -0.696594 0.333740 0.606079 0.189758 1441831204 -0.696594 0.333740 0.606079 0.189758 1441831204 -0.696594 0.333740 0.606079 0.189758 1441831204 -0.696594 0.333740 0.606079 0.189758 1441831204 -0.708374 0.309814 0.609741 0.174438 1441831204 -0.708374 0.309814 0.609741 0.174438 1441831204 -0.708374 0.309814 0.609741 0.174438 1441831204 -0.708374 0.309814 0.609741 0.174438 1441831204 -0.708374 0.309814 0.609741 0.174438 1441831204 -0.708374 0.309814 0.609741 0.174438 1441831204 -0.708374 0.309814 0.609741 0.174438 1441831204 -0.712830 0.271973 0.630249 0.143799 1441831204 -0.712830 0.271973 0.630249 0.143799 1441831204 -0.712830 0.271973 0.630249 0.143799 1441831204 -0.712830 0.271973 0.630249 0.143799 1441831204 -0.712830 0.271973 0.630249 0.143799 1441831204 -0.707092 0.258911 0.644043 0.134705 1441831204 -0.707092 0.258911 0.644043 0.134705 1441831204 -0.707092 0.258911 0.644043 0.134705 1441831204 -0.707092 0.258911 0.644043 0.134705 1441831204 -0.707092 0.258911 0.644043 0.134705 1441831204 -0.699463 0.271729 0.644775 0.145508 1441831204 -0.699463 0.271729 0.644775 0.145508 1441831204 -0.699463 0.271729 0.644775 0.145508 1441831204 -0.699463 0.271729 0.644775 0.145508 1441831204 -0.699463 0.271729 0.644775 0.145508 1441831204 -0.699463 0.271729 0.644775 0.145508 1441831204 -0.699463 0.271729 0.644775 0.145508 1441831204 -0.694824 0.283081 0.644958 0.145325 1441831204 -0.694824 0.283081 0.644958 0.145325 1441831204 -0.694824 0.283081 0.644958 0.145325 1441831204 -0.694824 0.283081 0.644958 0.145325 1441831204 -0.694824 0.283081 0.644958 0.145325 1441831204 -0.694824 0.283081 0.644958 0.145325 1441831204 -0.690186 0.285400 0.651062 0.135315 1441831204 -0.690186 0.285400 0.651062 0.135315 1441831204 -0.690186 0.285400 0.651062 0.135315 1441831204 -0.690186 0.285400 0.651062 0.135315 1441831204 -0.690186 0.285400 0.651062 0.135315 1441831204 -0.690186 0.285400 0.651062 0.135315 1441831204 -0.686768 0.281738 0.660278 0.113892 1441831204 -0.686768 0.281738 0.660278 0.113892 1441831204 -0.686768 0.281738 0.660278 0.113892 1441831204 -0.686768 0.281738 0.660278 0.113892 1441831204 -0.686768 0.281738 0.660278 0.113892 1441831204 -0.686768 0.281738 0.660278 0.113892 1441831204 -0.686584 0.270081 0.669250 0.087646 1441831204 -0.686584 0.270081 0.669250 0.087646 1441831204 -0.686584 0.270081 0.669250 0.087646 1441831204 -0.686584 0.270081 0.669250 0.087646 1441831204 -0.686584 0.270081 0.669250 0.087646 1441831204 -0.686584 0.270081 0.669250 0.087646 1441831204 -0.686584 0.270081 0.669250 0.087646 1441831204 -0.686523 0.270325 0.670227 0.080078 1441831204 -0.686523 0.270325 0.670227 0.080078 1441831204 -0.686523 0.270325 0.670227 0.080078 1441831204 -0.686523 0.270325 0.670227 0.080078 1441831204 -0.686523 0.270325 0.670227 0.080078 1441831204 -0.688416 0.283569 0.661072 0.092590 1441831204 -0.688416 0.283569 0.661072 0.092590 1441831204 -0.688416 0.283569 0.661072 0.092590 1441831204 -0.688416 0.283569 0.661072 0.092590 1441831204 -0.688416 0.283569 0.661072 0.092590 1441831204 -0.688416 0.283569 0.661072 0.092590 1441831204 -0.688416 0.283569 0.661072 0.092590 1441831204 -0.695496 0.286377 0.650146 0.107300 1441831204 -0.695496 0.286377 0.650146 0.107300 1441831204 -0.695496 0.286377 0.650146 0.107300 1441831204 -0.695496 0.286377 0.650146 0.107300 1441831205 -0.695496 0.286377 0.650146 0.107300 1441831205 -0.704590 0.276306 0.642578 0.119568 1441831205 -0.704590 0.276306 0.642578 0.119568 1441831205 -0.704590 0.276306 0.642578 0.119568 1441831205 -0.704590 0.276306 0.642578 0.119568 1441831205 -0.704590 0.276306 0.642578 0.119568 1441831205 -0.704590 0.276306 0.642578 0.119568 1441831205 -0.704590 0.276306 0.642578 0.119568 1441831205 -0.710022 0.273682 0.633301 0.141113 1441831205 -0.710022 0.273682 0.633301 0.141113 1441831205 -0.710022 0.273682 0.633301 0.141113 1441831205 -0.710022 0.273682 0.633301 0.141113 1441831205 -0.710022 0.273682 0.633301 0.141113 1441831205 -0.710022 0.273682 0.633301 0.141113 1441831205 -0.719116 0.273743 0.620239 0.152466 1441831205 -0.719116 0.273743 0.620239 0.152466 1441831205 -0.719116 0.273743 0.620239 0.152466 1441831205 -0.719116 0.273743 0.620239 0.152466 1441831205 -0.719116 0.273743 0.620239 0.152466 1441831205 -0.719116 0.273743 0.620239 0.152466 1441831205 -0.724670 0.264465 0.617737 0.152527 1441831205 -0.724670 0.264465 0.617737 0.152527 1441831205 -0.724670 0.264465 0.617737 0.152527 1441831205 -0.724670 0.264465 0.617737 0.152527 1441831205 -0.724670 0.264465 0.617737 0.152527 1441831205 -0.724670 0.264465 0.617737 0.152527 1441831205 -0.726135 0.250061 0.623596 0.145996 1441831205 -0.726135 0.250061 0.623596 0.145996 1441831205 -0.726135 0.250061 0.623596 0.145996 1441831205 -0.726135 0.250061 0.623596 0.145996 1441831205 -0.726135 0.250061 0.623596 0.145996 1441831205 -0.726135 0.250061 0.623596 0.145996 1441831205 -0.721802 0.242371 0.632080 0.143982 1441831205 -0.721802 0.242371 0.632080 0.143982 1441831205 -0.721802 0.242371 0.632080 0.143982 1441831205 -0.721802 0.242371 0.632080 0.143982 1441831205 -0.721802 0.242371 0.632080 0.143982 1441831205 -0.721802 0.242371 0.632080 0.143982 1441831205 -0.713440 0.251404 0.634888 0.157227 1441831205 -0.713440 0.251404 0.634888 0.157227 1441831205 -0.713440 0.251404 0.634888 0.157227 1441831205 -0.713440 0.251404 0.634888 0.157227 1441831205 -0.713440 0.251404 0.634888 0.157227 1441831205 -0.713440 0.251404 0.634888 0.157227 1441831205 -0.713440 0.251404 0.634888 0.157227 1441831205 -0.705139 0.268433 0.634216 0.168884 1441831205 -0.705139 0.268433 0.634216 0.168884 1441831205 -0.705139 0.268433 0.634216 0.168884 1441831205 -0.705139 0.268433 0.634216 0.168884 1441831205 -0.705139 0.268433 0.634216 0.168884 1441831205 -0.705139 0.268433 0.634216 0.168884 1441831205 -0.699280 0.269775 0.643127 0.156799 1441831205 -0.699280 0.269775 0.643127 0.156799 1441831205 -0.699280 0.269775 0.643127 0.156799 1441831205 -0.699280 0.269775 0.643127 0.156799 1441831205 -0.699280 0.269775 0.643127 0.156799 1441831205 -0.699280 0.269775 0.643127 0.156799 1441831205 -0.699280 0.269775 0.643127 0.156799 1441831205 -0.692871 0.258057 0.662720 0.118835 1441831205 -0.692871 0.258057 0.662720 0.118835 1441831205 -0.692871 0.258057 0.662720 0.118835 1441831205 -0.692871 0.258057 0.662720 0.118835 1441831205 -0.692871 0.258057 0.662720 0.118835 1441831205 -0.692871 0.258057 0.662720 0.118835 1441831205 -0.684082 0.254333 0.679382 0.075745 1441831205 -0.684082 0.254333 0.679382 0.075745 1441831205 -0.684082 0.254333 0.679382 0.075745 1441831205 -0.684082 0.254333 0.679382 0.075745 1441831205 -0.684082 0.254333 0.679382 0.075745 1441831205 -0.684082 0.254333 0.679382 0.075745 1441831205 -0.673584 0.276672 0.680969 0.077515 1441831205 -0.673584 0.276672 0.680969 0.077515 1441831205 -0.673584 0.276672 0.680969 0.077515 1441831205 -0.673584 0.276672 0.680969 0.077515 1441831205 -0.673584 0.276672 0.680969 0.077515 1441831205 -0.673584 0.276672 0.680969 0.077515 1441831205 -0.667725 0.309692 0.670410 0.093506 1441831205 -0.667725 0.309692 0.670410 0.093506 1441831205 -0.667725 0.309692 0.670410 0.093506 1441831205 -0.667725 0.309692 0.670410 0.093506 1441831205 -0.667725 0.309692 0.670410 0.093506 1441831205 -0.667725 0.309692 0.670410 0.093506 1441831205 -0.667725 0.309692 0.670410 0.093506 1441831205 -0.672058 0.314148 0.663513 0.097229 1441831205 -0.672058 0.314148 0.663513 0.097229 1441831205 -0.672058 0.314148 0.663513 0.097229 1441831205 -0.672058 0.314148 0.663513 0.097229 1441831205 -0.672058 0.314148 0.663513 0.097229 1441831205 -0.672058 0.314148 0.663513 0.097229 1441831205 -0.681458 0.302002 0.660278 0.092224 1441831205 -0.681458 0.302002 0.660278 0.092224 1441831205 -0.681458 0.302002 0.660278 0.092224 1441831205 -0.681458 0.302002 0.660278 0.092224 1441831205 -0.681458 0.302002 0.660278 0.092224 1441831205 -0.681458 0.302002 0.660278 0.092224 1441831205 -0.689514 0.280884 0.660767 0.095154 1441831205 -0.689514 0.280884 0.660767 0.095154 1441831205 -0.689514 0.280884 0.660767 0.095154 1441831205 -0.689514 0.280884 0.660767 0.095154 1441831205 -0.689514 0.280884 0.660767 0.095154 1441831205 -0.689514 0.280884 0.660767 0.095154 1441831205 -0.689514 0.280884 0.660767 0.095154 1441831205 -0.694397 0.281311 0.653503 0.107605 1441831205 -0.694397 0.281311 0.653503 0.107605 1441831205 -0.694397 0.281311 0.653503 0.107605 1441831205 -0.694397 0.281311 0.653503 0.107605 1441831205 -0.694397 0.281311 0.653503 0.107605 1441831205 -0.694397 0.281311 0.653503 0.107605 1441831205 -0.701172 0.287537 0.641846 0.117126 1441831205 -0.701172 0.287537 0.641846 0.117126 1441831205 -0.701172 0.287537 0.641846 0.117126 1441831205 -0.701172 0.287537 0.641846 0.117126 1441831205 -0.701172 0.287537 0.641846 0.117126 1441831205 -0.701172 0.287537 0.641846 0.117126 1441831206 -0.709961 0.272827 0.641541 0.099976 1441831206 -0.709961 0.272827 0.641541 0.099976 1441831206 -0.709961 0.272827 0.641541 0.099976 1441831206 -0.709961 0.272827 0.641541 0.099976 1441831206 -0.709961 0.272827 0.641541 0.099976 1441831206 -0.709961 0.272827 0.641541 0.099976 1441831206 -0.711426 0.245483 0.651367 0.096619 1441831206 -0.711426 0.245483 0.651367 0.096619 1441831206 -0.711426 0.245483 0.651367 0.096619 1441831206 -0.711426 0.245483 0.651367 0.096619 1441831206 -0.711426 0.245483 0.651367 0.096619 1441831206 -0.711426 0.245483 0.651367 0.096619 1441831206 -0.711426 0.245483 0.651367 0.096619 1441831206 -0.703064 0.249512 0.656189 0.113159 1441831206 -0.703064 0.249512 0.656189 0.113159 1441831206 -0.703064 0.249512 0.656189 0.113159 1441831206 -0.703064 0.249512 0.656189 0.113159 1441831206 -0.703064 0.249512 0.656189 0.113159 1441831206 -0.703064 0.249512 0.656189 0.113159 1441831206 -0.693420 0.267700 0.656189 0.130127 1441831206 -0.693420 0.267700 0.656189 0.130127 1441831206 -0.693420 0.267700 0.656189 0.130127 1441831206 -0.693420 0.267700 0.656189 0.130127 1441831206 -0.693420 0.267700 0.656189 0.130127 1441831206 -0.693420 0.267700 0.656189 0.130127 1441831206 -0.688110 0.276489 0.658875 0.126099 1441831206 -0.688110 0.276489 0.658875 0.126099 1441831206 -0.688110 0.276489 0.658875 0.126099 1441831206 -0.688110 0.276489 0.658875 0.126099 1441831206 -0.688110 0.276489 0.658875 0.126099 1441831206 -0.688110 0.276489 0.658875 0.126099 1441831206 -0.688110 0.276489 0.658875 0.126099 1441831206 -0.684326 0.270569 0.667908 0.111023 1441831206 -0.684326 0.270569 0.667908 0.111023 1441831206 -0.684326 0.270569 0.667908 0.111023 1441831206 -0.684326 0.270569 0.667908 0.111023 1441831206 -0.684326 0.270569 0.667908 0.111023 1441831206 -0.684326 0.270569 0.667908 0.111023 1441831206 -0.681519 0.265869 0.675781 0.089966 1441831206 -0.681519 0.265869 0.675781 0.089966 1441831206 -0.681519 0.265869 0.675781 0.089966 1441831206 -0.681519 0.265869 0.675781 0.089966 1441831206 -0.681519 0.265869 0.675781 0.089966 1441831206 -0.681519 0.265869 0.675781 0.089966 1441831206 -0.679565 0.265991 0.680237 0.068481 1441831206 -0.679565 0.265991 0.680237 0.068481 1441831206 -0.679565 0.265991 0.680237 0.068481 1441831206 -0.679565 0.265991 0.680237 0.068481 1441831206 -0.679565 0.265991 0.680237 0.068481 1441831206 -0.679565 0.265991 0.680237 0.068481 1441831206 -0.677551 0.270813 0.681152 0.060059 1441831206 -0.677551 0.270813 0.681152 0.060059 1441831206 -0.677551 0.270813 0.681152 0.060059 1441831206 -0.677551 0.270813 0.681152 0.060059 1441831206 -0.677551 0.270813 0.681152 0.060059 1441831206 -0.677551 0.270813 0.681152 0.060059 1441831206 -0.680542 0.262817 0.681885 0.052979 1441831206 -0.680542 0.262817 0.681885 0.052979 1441831206 -0.680542 0.262817 0.681885 0.052979 1441831206 -0.680542 0.262817 0.681885 0.052979 1441831206 -0.680542 0.262817 0.681885 0.052979 1441831206 -0.680542 0.262817 0.681885 0.052979 1441831206 -0.680542 0.262817 0.681885 0.052979 1441831206 -0.686523 0.249878 0.680115 0.060059 1441831206 -0.686523 0.249878 0.680115 0.060059 1441831206 -0.686523 0.249878 0.680115 0.060059 1441831206 -0.686523 0.249878 0.680115 0.060059 1441831206 -0.686523 0.249878 0.680115 0.060059 1441831206 -0.686523 0.249878 0.680115 0.060059 1441831206 -0.691101 0.245117 0.676331 0.069763 1441831206 -0.691101 0.245117 0.676331 0.069763 1441831206 -0.691101 0.245117 0.676331 0.069763 1441831206 -0.691101 0.245117 0.676331 0.069763 1441831206 -0.691101 0.245117 0.676331 0.069763 1441831206 -0.691101 0.245117 0.676331 0.069763 1441831206 -0.691101 0.245117 0.676331 0.069763 1441831206 -0.695557 0.244812 0.669983 0.085876 1441831206 -0.695557 0.244812 0.669983 0.085876 1441831206 -0.695557 0.244812 0.669983 0.085876 1441831206 -0.695557 0.244812 0.669983 0.085876 1441831206 -0.695557 0.244812 0.669983 0.085876 1441831206 -0.695557 0.244812 0.669983 0.085876 1441831206 -0.702332 0.250610 0.660645 0.086243 1441831206 -0.702332 0.250610 0.660645 0.086243 1441831206 -0.702332 0.250610 0.660645 0.086243 1441831206 -0.702332 0.250610 0.660645 0.086243 1441831206 -0.702332 0.250610 0.660645 0.086243 1441831206 -0.702332 0.250610 0.660645 0.086243 1441831206 -0.709229 0.229004 0.663208 0.068420 1441831206 -0.709229 0.229004 0.663208 0.068420 1441831206 -0.709229 0.229004 0.663208 0.068420 1441831206 -0.709229 0.229004 0.663208 0.068420 1441831206 -0.709229 0.229004 0.663208 0.068420 1441831206 -0.709229 0.229004 0.663208 0.068420 1441831206 -0.709351 0.205505 0.671875 0.055969 1441831206 -0.709351 0.205505 0.671875 0.055969 1441831206 -0.709351 0.205505 0.671875 0.055969 1441831206 -0.709351 0.205505 0.671875 0.055969 1441831206 -0.709351 0.205505 0.671875 0.055969 1441831206 -0.709351 0.205505 0.671875 0.055969 1441831206 -0.709351 0.205505 0.671875 0.055969 1441831206 -0.703491 0.205994 0.677429 0.061768 1441831206 -0.703491 0.205994 0.677429 0.061768 1441831206 -0.703491 0.205994 0.677429 0.061768 1441831206 -0.703491 0.205994 0.677429 0.061768 1441831206 -0.703491 0.205994 0.677429 0.061768 1441831206 -0.703491 0.205994 0.677429 0.061768 1441831206 -0.697083 0.224854 0.675659 0.083435 1441831206 -0.697083 0.224854 0.675659 0.083435 1441831206 -0.697083 0.224854 0.675659 0.083435 1441831206 -0.697083 0.224854 0.675659 0.083435 1441831206 -0.697083 0.224854 0.675659 0.083435 1441831206 -0.697083 0.224854 0.675659 0.083435 1441831206 -0.691467 0.243774 0.673645 0.092651 1441831207 -0.691467 0.243774 0.673645 0.092651 1441831207 -0.691467 0.243774 0.673645 0.092651 1441831207 -0.691467 0.243774 0.673645 0.092651 1441831207 -0.691467 0.243774 0.673645 0.092651 1441831207 -0.691467 0.243774 0.673645 0.092651 1441831207 -0.685181 0.254883 0.676514 0.088562 1441831207 -0.685181 0.254883 0.676514 0.088562 1441831207 -0.685181 0.254883 0.676514 0.088562 1441831207 -0.685181 0.254883 0.676514 0.088562 1441831207 -0.685181 0.254883 0.676514 0.088562 1441831207 -0.685181 0.254883 0.676514 0.088562 1441831207 -0.680237 0.259949 0.681641 0.071533 1441831207 -0.680237 0.259949 0.681641 0.071533 1441831207 -0.680237 0.259949 0.681641 0.071533 1441831207 -0.680237 0.259949 0.681641 0.071533 1441831207 -0.680237 0.259949 0.681641 0.071533 1441831207 -0.680237 0.259949 0.681641 0.071533 1441831207 -0.680237 0.259949 0.681641 0.071533 1441831207 -0.679138 0.258789 0.684814 0.053284 1441831207 -0.679138 0.258789 0.684814 0.053284 1441831207 -0.679138 0.258789 0.684814 0.053284 1441831207 -0.679138 0.258789 0.684814 0.053284 1441831207 -0.679138 0.258789 0.684814 0.053284 1441831207 -0.679138 0.258789 0.684814 0.053284 1441831207 -0.678040 0.271484 0.680542 0.058105 1441831207 -0.678040 0.271484 0.680542 0.058105 1441831207 -0.678040 0.271484 0.680542 0.058105 1441831207 -0.678040 0.271484 0.680542 0.058105 1441831207 -0.678040 0.271484 0.680542 0.058105 1441831207 -0.678040 0.271484 0.680542 0.058105 1441831207 -0.678040 0.271484 0.680542 0.058105 1441831207 -0.677185 0.296204 0.668762 0.080261 1441831207 -0.677185 0.296204 0.668762 0.080261 1441831207 -0.677185 0.296204 0.668762 0.080261 1441831207 -0.677185 0.296204 0.668762 0.080261 1441831207 -0.677185 0.296204 0.668762 0.080261 1441831207 -0.677185 0.296204 0.668762 0.080261 1441831207 -0.683411 0.295288 0.660095 0.100037 1441831207 -0.683411 0.295288 0.660095 0.100037 1441831207 -0.683411 0.295288 0.660095 0.100037 1441831207 -0.683411 0.295288 0.660095 0.100037 1441831207 -0.683411 0.295288 0.660095 0.100037 1441831207 -0.683411 0.295288 0.660095 0.100037 1441831207 -0.683411 0.295288 0.660095 0.100037 1441831207 -0.690857 0.284668 0.655029 0.112061 1441831207 -0.690857 0.284668 0.655029 0.112061 1441831207 -0.690857 0.284668 0.655029 0.112061 1441831207 -0.690857 0.284668 0.655029 0.112061 1441831207 -0.690857 0.284668 0.655029 0.112061 1441831207 -0.690857 0.284668 0.655029 0.112061 1441831207 -0.696289 0.278076 0.650635 0.120544 1441831207 -0.696289 0.278076 0.650635 0.120544 1441831207 -0.696289 0.278076 0.650635 0.120544 1441831207 -0.696289 0.278076 0.650635 0.120544 1441831207 -0.696289 0.278076 0.650635 0.120544 1441831207 -0.696289 0.278076 0.650635 0.120544 1441831207 -0.699829 0.273193 0.646179 0.134216 1441831207 -0.699829 0.273193 0.646179 0.134216 1441831207 -0.699829 0.273193 0.646179 0.134216 1441831207 -0.699829 0.273193 0.646179 0.134216 1441831207 -0.699829 0.273193 0.646179 0.134216 1441831207 -0.699829 0.273193 0.646179 0.134216 1441831207 -0.699829 0.273193 0.646179 0.134216 1441831207 -0.703613 0.270447 0.643311 0.133972 1441831207 -0.703613 0.270447 0.643311 0.133972 1441831207 -0.703613 0.270447 0.643311 0.133972 1441831207 -0.703613 0.270447 0.643311 0.133972 1441831207 -0.703613 0.270447 0.643311 0.133972 1441831207 -0.703613 0.270447 0.643311 0.133972 1441831207 -0.703979 0.257935 0.649475 0.126892 1441831207 -0.703979 0.257935 0.649475 0.126892 1441831207 -0.703979 0.257935 0.649475 0.126892 1441831207 -0.703979 0.257935 0.649475 0.126892 1441831207 -0.703979 0.257935 0.649475 0.126892 1441831207 -0.703979 0.257935 0.649475 0.126892 1441831207 -0.703979 0.257935 0.649475 0.126892 1441831207 -0.700928 0.257446 0.652161 0.130737 1441831207 -0.700928 0.257446 0.652161 0.130737 1441831207 -0.700928 0.257446 0.652161 0.130737 1441831207 -0.700928 0.257446 0.652161 0.130737 1441831207 -0.700928 0.257446 0.652161 0.130737 1441831207 -0.700928 0.257446 0.652161 0.130737 1441831207 -0.695496 0.269836 0.649536 0.146912 1441831207 -0.695496 0.269836 0.649536 0.146912 1441831207 -0.695496 0.269836 0.649536 0.146912 1441831207 -0.695496 0.269836 0.649536 0.146912 1441831207 -0.695496 0.269836 0.649536 0.146912 1441831207 -0.695496 0.269836 0.649536 0.146912 1441831207 -0.695496 0.269836 0.649536 0.146912 1441831207 -0.690857 0.280762 0.649109 0.149963 1441831207 -0.690857 0.280762 0.649109 0.149963 1441831207 -0.690857 0.280762 0.649109 0.149963 1441831207 -0.690857 0.280762 0.649109 0.149963 1441831207 -0.690857 0.280762 0.649109 0.149963 1441831207 -0.690857 0.280762 0.649109 0.149963 1441831207 -0.688232 0.275574 0.657532 0.134216 1441831207 -0.688232 0.275574 0.657532 0.134216 1441831207 -0.688232 0.275574 0.657532 0.134216 1441831207 -0.688232 0.275574 0.657532 0.134216 1441831207 -0.688232 0.275574 0.657532 0.134216 1441831207 -0.688232 0.275574 0.657532 0.134216 1441831207 -0.685242 0.272522 0.664978 0.117981 1441831207 -0.685242 0.272522 0.664978 0.117981 1441831207 -0.685242 0.272522 0.664978 0.117981 1441831207 -0.685242 0.272522 0.664978 0.117981 1441831207 -0.685242 0.272522 0.664978 0.117981 1441831207 -0.685242 0.272522 0.664978 0.117981 1441831207 -0.685242 0.272522 0.664978 0.117981 1441831207 -0.686035 0.279541 0.663086 0.107056 1441831207 -0.686035 0.279541 0.663086 0.107056 1441831207 -0.686035 0.279541 0.663086 0.107056 1441831207 -0.686035 0.279541 0.663086 0.107056 1441831207 -0.686035 0.279541 0.663086 0.107056 1441831207 -0.686035 0.279541 0.663086 0.107056 1441831207 -0.686035 0.279541 0.663086 0.107056 1441831207 -0.688416 0.297607 0.653198 0.104065 1441831208 -0.688416 0.297607 0.653198 0.104065 1441831208 -0.688416 0.297607 0.653198 0.104065 1441831208 -0.688416 0.297607 0.653198 0.104065 1441831208 -0.688416 0.297607 0.653198 0.104065 1441831208 -0.688416 0.297607 0.653198 0.104065 1441831208 -0.690552 0.315308 0.641907 0.107788 1441831208 -0.690552 0.315308 0.641907 0.107788 1441831208 -0.690552 0.315308 0.641907 0.107788 1441831208 -0.690552 0.315308 0.641907 0.107788 1441831208 -0.690552 0.315308 0.641907 0.107788 1441831208 -0.690552 0.315308 0.641907 0.107788 1441831208 -0.696899 0.318176 0.632263 0.115417 1441831208 -0.696899 0.318176 0.632263 0.115417 1441831208 -0.696899 0.318176 0.632263 0.115417 1441831208 -0.696899 0.318176 0.632263 0.115417 1441831208 -0.696899 0.318176 0.632263 0.115417 1441831208 -0.696899 0.318176 0.632263 0.115417 1441831208 -0.696899 0.318176 0.632263 0.115417 1441831208 -0.702148 0.319580 0.622437 0.132141 1441831208 -0.702148 0.319580 0.622437 0.132141 1441831208 -0.702148 0.319580 0.622437 0.132141 1441831208 -0.702148 0.319580 0.622437 0.132141 1441831208 -0.702148 0.319580 0.622437 0.132141 1441831208 -0.702148 0.319580 0.622437 0.132141 1441831208 -0.707031 0.320801 0.612915 0.146606 1441831208 -0.707031 0.320801 0.612915 0.146606 1441831208 -0.707031 0.320801 0.612915 0.146606 1441831208 -0.707031 0.320801 0.612915 0.146606 1441831208 -0.707031 0.320801 0.612915 0.146606 1441831208 -0.707031 0.320801 0.612915 0.146606 1441831208 -0.707031 0.320801 0.612915 0.146606 1441831208 -0.708435 0.320190 0.609314 0.155823 1441831208 -0.708435 0.320190 0.609314 0.155823 1441831208 -0.708435 0.320190 0.609314 0.155823 1441831208 -0.708435 0.320190 0.609314 0.155823 1441831208 -0.708435 0.320190 0.609314 0.155823 1441831208 -0.708435 0.320190 0.609314 0.155823 1441831208 -0.706421 0.323730 0.608093 0.162292 1441831208 -0.706421 0.323730 0.608093 0.162292 1441831208 -0.706421 0.323730 0.608093 0.162292 1441831208 -0.706421 0.323730 0.608093 0.162292 1441831208 -0.706421 0.323730 0.608093 0.162292 1441831208 -0.706421 0.323730 0.608093 0.162292 1441831208 -0.707886 0.311951 0.614807 0.153625 1441831208 -0.707886 0.311951 0.614807 0.153625 1441831208 -0.707886 0.311951 0.614807 0.153625 1441831208 -0.707886 0.311951 0.614807 0.153625 1441831208 -0.707886 0.311951 0.614807 0.153625 1441831208 -0.707886 0.311951 0.614807 0.153625 1441831208 -0.707886 0.311951 0.614807 0.153625 1441831208 -0.707581 0.285706 0.630310 0.142822 1441831208 -0.707581 0.285706 0.630310 0.142822 1441831208 -0.707581 0.285706 0.630310 0.142822 1441831208 -0.707581 0.285706 0.630310 0.142822 1441831208 -0.707581 0.285706 0.630310 0.142822 1441831208 -0.707581 0.285706 0.630310 0.142822 1441831208 -0.699524 0.279602 0.641296 0.145630 1441831208 -0.699524 0.279602 0.641296 0.145630 1441831208 -0.699524 0.279602 0.641296 0.145630 1441831208 -0.699524 0.279602 0.641296 0.145630 1441831208 -0.699524 0.279602 0.641296 0.145630 1441831208 -0.699524 0.279602 0.641296 0.145630 1441831208 -0.699524 0.279602 0.641296 0.145630 1441831208 -0.689331 0.295288 0.643616 0.152710 1441831208 -0.689331 0.295288 0.643616 0.152710 1441831208 -0.689331 0.295288 0.643616 0.152710 1441831208 -0.689331 0.295288 0.643616 0.152710 1441831208 -0.689331 0.295288 0.643616 0.152710 1441831208 -0.689331 0.295288 0.643616 0.152710 1441831208 -0.678223 0.304382 0.654175 0.139282 1441831208 -0.678223 0.304382 0.654175 0.139282 1441831208 -0.678223 0.304382 0.654175 0.139282 1441831208 -0.678223 0.304382 0.654175 0.139282 1441831208 -0.678223 0.304382 0.654175 0.139282 1441831208 -0.678223 0.304382 0.654175 0.139282 1441831208 -0.678223 0.304382 0.654175 0.139282 1441831208 -0.665894 0.310791 0.670166 0.104126 1441831208 -0.665894 0.310791 0.670166 0.104126 1441831208 -0.665894 0.310791 0.670166 0.104126 1441831208 -0.665894 0.310791 0.670166 0.104126 1441831208 -0.665894 0.310791 0.670166 0.104126 1441831208 -0.665894 0.310791 0.670166 0.104126 1441831208 -0.655029 0.317932 0.682251 0.065979 1441831208 -0.655029 0.317932 0.682251 0.065979 1441831208 -0.655029 0.317932 0.682251 0.065979 1441831208 -0.655029 0.317932 0.682251 0.065979 1441831208 -0.655029 0.317932 0.682251 0.065979 1441831208 -0.655029 0.317932 0.682251 0.065979 1441831208 -0.655029 0.317932 0.682251 0.065979 1441831208 -0.652771 0.319641 0.685547 0.041626 1441831208 -0.652771 0.319641 0.685547 0.041626 1441831208 -0.652771 0.319641 0.685547 0.041626 1441831208 -0.652771 0.319641 0.685547 0.041626 1441831208 -0.652771 0.319641 0.685547 0.041626 1441831208 -0.652771 0.319641 0.685547 0.041626 1441831208 -0.652771 0.319641 0.685547 0.041626 1441831208 -0.653809 0.323120 0.682434 0.048645 1441831208 -0.653809 0.323120 0.682434 0.048645 1441831208 -0.653809 0.323120 0.682434 0.048645 1441831208 -0.653809 0.323120 0.682434 0.048645 1441831208 -0.653809 0.323120 0.682434 0.048645 1441831208 -0.653809 0.323120 0.682434 0.048645 1441831208 -0.653625 0.332581 0.675720 0.074280 1441831208 -0.653625 0.332581 0.675720 0.074280 1441831208 -0.653625 0.332581 0.675720 0.074280 1441831208 -0.653625 0.332581 0.675720 0.074280 1441831208 -0.653625 0.332581 0.675720 0.074280 1441831208 -0.653625 0.332581 0.675720 0.074280 1441831208 -0.661316 0.337952 0.662598 0.097046 1441831208 -0.661316 0.337952 0.662598 0.097046 1441831208 -0.661316 0.337952 0.662598 0.097046 1441831208 -0.661316 0.337952 0.662598 0.097046 1441831208 -0.661316 0.337952 0.662598 0.097046 1441831208 -0.661316 0.337952 0.662598 0.097046 1441831208 -0.677307 0.320435 0.654663 0.099731 1441831208 -0.677307 0.320435 0.654663 0.099731 1441831208 -0.677307 0.320435 0.654663 0.099731 1441831209 -0.677307 0.320435 0.654663 0.099731 1441831209 -0.677307 0.320435 0.654663 0.099731 1441831209 -0.677307 0.320435 0.654663 0.099731 1441831209 -0.677307 0.320435 0.654663 0.099731 1441831209 -0.690369 0.301636 0.649475 0.102783 1441831209 -0.690369 0.301636 0.649475 0.102783 1441831209 -0.690369 0.301636 0.649475 0.102783 1441831209 -0.690369 0.301636 0.649475 0.102783 1441831209 -0.690369 0.301636 0.649475 0.102783 1441831209 -0.690369 0.301636 0.649475 0.102783 1441831209 -0.697388 0.290283 0.647278 0.102234 1441831209 -0.697388 0.290283 0.647278 0.102234 1441831209 -0.697388 0.290283 0.647278 0.102234 1441831209 -0.697388 0.290283 0.647278 0.102234 1441831209 -0.697388 0.290283 0.647278 0.102234 1441831209 -0.697388 0.290283 0.647278 0.102234 1441831209 -0.705017 0.269348 0.649170 0.094543 1441831209 -0.705017 0.269348 0.649170 0.094543 1441831209 -0.705017 0.269348 0.649170 0.094543 1441831209 -0.705017 0.269348 0.649170 0.094543 1441831209 -0.705017 0.269348 0.649170 0.094543 1441831209 -0.705017 0.269348 0.649170 0.094543 1441831209 -0.707703 0.247314 0.654541 0.097900 1441831209 -0.707703 0.247314 0.654541 0.097900 1441831209 -0.707703 0.247314 0.654541 0.097900 1441831209 -0.707703 0.247314 0.654541 0.097900 1441831209 -0.707703 0.247314 0.654541 0.097900 1441831209 -0.707703 0.247314 0.654541 0.097900 1441831209 -0.704346 0.251526 0.654114 0.113281 1441831209 -0.704346 0.251526 0.654114 0.113281 1441831209 -0.704346 0.251526 0.654114 0.113281 1441831209 -0.704346 0.251526 0.654114 0.113281 1441831209 -0.704346 0.251526 0.654114 0.113281 1441831209 -0.704346 0.251526 0.654114 0.113281 1441831209 
-0.636230 0.318298 0.702698 -0.006897 1441831211 -0.636230 0.318298 0.702698 -0.006897 1441831211 -0.636230 0.318298 0.702698 -0.006897 1441831211 -0.636230 0.318298 0.702698 -0.006897 1441831211 -0.636230 0.318298 0.702698 -0.006897 1441831211 -0.626831 0.329773 0.703735 0.055298 1441831211 -0.626831 0.329773 0.703735 0.055298 1441831211 -0.626831 0.329773 0.703735 0.055298 1441831211 -0.626831 0.329773 0.703735 0.055298 1441831211 -0.626831 0.329773 0.703735 0.055298 1441831211 -0.626831 0.329773 0.703735 0.055298 1441831211 -0.626831 0.329773 0.703735 0.055298 1441831211 -0.728149 0.260559 0.620422 0.130310 1441831211 -0.728149 0.260559 0.620422 0.130310 1441831211 -0.728149 0.260559 0.620422 0.130310 1441831211 -0.728149 0.260559 0.620422 0.130310 1441831211 -0.728149 0.260559 0.620422 0.130310 1441831211 -0.728149 0.260559 0.620422 0.130310 1441831211 -0.822693 0.069519 0.490234 0.279297 1441831211 -0.822693 0.069519 0.490234 0.279297 1441831211 -0.822693 0.069519 0.490234 0.279297 1441831211 -0.822693 0.069519 0.490234 0.279297 1441831211 -0.822693 0.069519 0.490234 0.279297 1441831211 -0.822693 0.069519 0.490234 0.279297 1441831211 -0.859558 -0.019775 0.313293 0.403198 1441831211 -0.859558 -0.019775 0.313293 0.403198 1441831211 -0.859558 -0.019775 0.313293 0.403198 1441831211 -0.859558 -0.019775 0.313293 0.403198 1441831211 -0.859558 -0.019775 0.313293 0.403198 1441831211 -0.859558 -0.019775 0.313293 0.403198 1441831211 -0.890747 0.013733 0.180481 0.416992 1441831211 -0.890747 0.013733 0.180481 0.416992 1441831211 -0.890747 0.013733 0.180481 0.416992 1441831211 -0.890747 0.013733 0.180481 0.416992 1441831211 -0.890747 0.013733 0.180481 0.416992 1441831211 -0.890747 0.013733 0.180481 0.416992 1441831211 -0.894409 0.002563 0.161255 0.417236 1441831211 -0.894409 0.002563 0.161255 0.417236 1441831211 -0.894409 0.002563 0.161255 0.417236 1441831211 -0.894409 0.002563 0.161255 0.417236 1441831211 -0.894409 0.002563 0.161255 0.417236 1441831211 -0.894409 0.002563 0.161255 0.417236 1441831211 -0.894409 0.002563 0.161255 0.417236 1441831211 -0.897644 0.046936 0.201294 0.389282 1441831211 -0.897644 0.046936 0.201294 0.389282 1441831211 -0.897644 0.046936 0.201294 0.389282 1441831211 -0.897644 0.046936 0.201294 0.389282 1441831211 -0.897644 0.046936 0.201294 0.389282 1441831211 -0.897644 0.046936 0.201294 0.389282 1441831211 -0.892212 0.150085 0.271790 0.328003 1441831211 -0.892212 0.150085 0.271790 0.328003 1441831211 -0.892212 0.150085 0.271790 0.328003 1441831211 -0.892212 0.150085 0.271790 0.328003 1441831211 -0.892212 0.150085 0.271790 0.328003 1441831211 -0.862183 0.188660 0.395569 0.254089 1441831211 -0.862183 0.188660 0.395569 0.254089 1441831211 -0.862183 0.188660 0.395569 0.254089 1441831211 -0.862183 0.188660 0.395569 0.254089 1441831211 -0.862183 0.188660 0.395569 0.254089 1441831211 -0.862183 0.188660 0.395569 0.254089 1441831212 -0.807007 0.183289 0.548584 0.119263 1441831212 -0.807007 0.183289 0.548584 0.119263 1441831212 -0.807007 0.183289 0.548584 0.119263 1441831212 -0.807007 0.183289 0.548584 0.119263 1441831212 -0.807007 0.183289 0.548584 0.119263 1441831212 -0.807007 0.183289 0.548584 0.119263 1441831212 -0.731934 0.265747 0.627380 0.003601 1441831212 -0.731934 0.265747 0.627380 0.003601 1441831212 -0.731934 0.265747 0.627380 0.003601 1441831212 -0.731934 0.265747 0.627380 0.003601 1441831212 -0.731934 0.265747 0.627380 0.003601 1441831212 -0.731934 0.265747 0.627380 0.003601 1441831212 -0.731934 0.265747 0.627380 0.003601 1441831212 -0.663391 0.279663 0.686279 -0.103394 1441831212 -0.663391 0.279663 0.686279 -0.103394 1441831212 -0.663391 0.279663 0.686279 -0.103394 1441831212 -0.663391 0.279663 0.686279 -0.103394 1441831212 -0.663391 0.279663 0.686279 -0.103394 1441831212 -0.663391 0.279663 0.686279 -0.103394 1441831212 -0.632507 0.285645 0.705200 -0.144836 1441831212 -0.632507 0.285645 0.705200 -0.144836 1441831212 -0.632507 0.285645 0.705200 -0.144836 1441831212 -0.632507 0.285645 0.705200 -0.144836 1441831212 -0.632507 0.285645 0.705200 -0.144836 1441831212 -0.632507 0.285645 0.705200 -0.144836 1441831212 -0.632446 0.272156 0.711426 -0.140625 1441831212 -0.632446 0.272156 0.711426 -0.140625 1441831212 -0.632446 0.272156 0.711426 -0.140625 1441831212 -0.632446 0.272156 0.711426 -0.140625 1441831212 -0.632446 0.272156 0.711426 -0.140625 1441831212 -0.632446 0.272156 0.711426 -0.140625 1441831212 -0.680969 0.236572 0.689453 -0.070679 1441831212 -0.680969 0.236572 0.689453 -0.070679 1441831212 -0.680969 0.236572 0.689453 -0.070679 1441831212 -0.680969 0.236572 0.689453 -0.070679 1441831212 -0.680969 0.236572 0.689453 -0.070679 1441831212 -0.680969 0.236572 0.689453 -0.070679 1441831212 -0.680969 0.236572 0.689453 -0.070679 1441831212 -0.771179 0.147217 0.616394 0.060730 1441831212 -0.771179 0.147217 0.616394 0.060730 1441831212 -0.771179 0.147217 0.616394 0.060730 1441831212 -0.771179 0.147217 0.616394 0.060730 1441831212 -0.771179 0.147217 0.616394 0.060730 1441831212 -0.771179 0.147217 0.616394 0.060730 1441831212 -0.850098 0.008057 0.480774 0.214661 1441831212 -0.850098 0.008057 0.480774 0.214661 1441831212 -0.850098 0.008057 0.480774 0.214661 1441831212 -0.850098 0.008057 0.480774 0.214661 1441831212 -0.850098 0.008057 0.480774 0.214661 1441831212 -0.850098 0.008057 0.480774 0.214661 1441831212 -0.850098 0.008057 0.480774 0.214661 1441831212 -0.881165 -0.072327 0.317017 0.343384 1441831212 -0.881165 -0.072327 0.317017 0.343384 1441831212 -0.881165 -0.072327 0.317017 0.343384 1441831212 -0.881165 -0.072327 0.317017 0.343384 1441831212 -0.881165 -0.072327 0.317017 0.343384 1441831212 -0.881165 -0.072327 0.317017 0.343384 1441831212 -0.903259 -0.047058 0.191833 0.381042 1441831212 -0.903259 -0.047058 0.191833 0.381042 1441831212 -0.903259 -0.047058 0.191833 0.381042 1441831212 -0.903259 -0.047058 0.191833 0.381042 1441831212 -0.903259 -0.047058 0.191833 0.381042 1441831212 -0.903259 -0.047058 0.191833 0.381042 1441831212 -0.903259 -0.047058 0.191833 0.381042 1441831212 -0.920349 -0.008545 0.118042 0.372803 1441831212 -0.920349 -0.008545 0.118042 0.372803 1441831212 -0.920349 -0.008545 0.118042 0.372803 1441831212 -0.920349 -0.008545 0.118042 0.372803 1441831212 -0.920349 -0.008545 0.118042 0.372803 1441831212 -0.920044 0.013550 0.169617 0.352966 1441831212 -0.920044 0.013550 0.169617 0.352966 1441831212 -0.920044 0.013550 0.169617 0.352966 1441831212 -0.920044 0.013550 0.169617 0.352966 1441831212 -0.920044 0.013550 0.169617 0.352966 1441831212 -0.920044 0.013550 0.169617 0.352966 1441831212 -0.906494 0.054688 0.286316 0.305481 1441831212 -0.906494 0.054688 0.286316 0.305481 1441831212 -0.906494 0.054688 0.286316 0.305481 1441831212 -0.906494 0.054688 0.286316 0.305481 1441831212 -0.906494 0.054688 0.286316 0.305481 1441831212 -0.906494 0.054688 0.286316 0.305481 1441831212 -0.906494 0.054688 0.286316 0.305481 1441831212 -0.877441 0.105469 0.409363 0.226685 1441831212 -0.877441 0.105469 0.409363 0.226685 1441831212 -0.877441 0.105469 0.409363 0.226685 1441831212 -0.877441 0.105469 0.409363 0.226685 1441831212 -0.877441 0.105469 0.409363 0.226685 1441831212 -0.877441 0.105469 0.409363 0.226685 1441831212 -0.832581 0.148499 0.522766 0.107239 1441831212 -0.832581 0.148499 0.522766 0.107239 1441831212 -0.832581 0.148499 0.522766 0.107239 1441831212 -0.832581 0.148499 0.522766 0.107239 1441831212 -0.832581 0.148499 0.522766 0.107239 1441831212 -0.832581 0.148499 0.522766 0.107239 1441831212 -0.832581 0.148499 0.522766 0.107239 1441831212 -0.762451 0.231079 0.604126 0.015320 1441831212 -0.762451 0.231079 0.604126 0.015320 1441831212 -0.762451 0.231079 0.604126 0.015320 1441831212 -0.762451 0.231079 0.604126 0.015320 1441831212 -0.762451 0.231079 0.604126 0.015320 1441831212 -0.762451 0.231079 0.604126 0.015320 1441831212 -0.691772 0.295593 0.657166 -0.046204 1441831212 -0.691772 0.295593 0.657166 -0.046204 1441831212 -0.691772 0.295593 0.657166 -0.046204 1441831212 -0.691772 0.295593 0.657166 -0.046204 1441831212 -0.691772 0.295593 0.657166 -0.046204 1441831212 -0.691772 0.295593 0.657166 -0.046204 1441831212 -0.659363 0.310059 0.682434 -0.058777 1441831212 -0.659363 0.310059 0.682434 -0.058777 1441831212 -0.659363 0.310059 0.682434 -0.058777 1441831212 -0.659363 0.310059 0.682434 -0.058777 1441831212 -0.659363 0.310059 0.682434 -0.058777 1441831212 -0.659363 0.310059 0.682434 -0.058777 1441831212 -0.663269 0.317871 0.677246 0.017700 1441831213 -0.663269 0.317871 0.677246 0.017700 1441831213 -0.663269 0.317871 0.677246 0.017700 1441831213 -0.663269 0.317871 0.677246 0.017700 1441831213 -0.663269 0.317871 0.677246 0.017700 1441831213 -0.663269 0.317871 0.677246 0.017700 1441831213 -0.663269 0.317871 0.677246 0.017700 1441831213 -0.706909 0.292542 0.618347 0.179871 1441831213 -0.706909 0.292542 0.618347 0.179871 1441831213 -0.706909 0.292542 0.618347 0.179871 1441831213 -0.706909 0.292542 0.618347 0.179871 1441831213 -0.706909 0.292542 0.618347 0.179871 1441831213 -0.706909 0.292542 0.618347 0.179871 1441831213 -0.779541 0.195313 0.480896 0.350586 1441831213 -0.779541 0.195313 0.480896 0.350586 1441831213 -0.779541 0.195313 0.480896 0.350586 1441831213 -0.779541 0.195313 0.480896 0.350586 1441831213 -0.779541 0.195313 0.480896 0.350586 1441831213 -0.779541 0.195313 0.480896 0.350586 1441831213 -0.828003 0.051758 0.317322 0.459351 1441831213 -0.828003 0.051758 0.317322 0.459351 1441831213 -0.828003 0.051758 0.317322 0.459351 1441831213 -0.828003 0.051758 0.317322 0.459351 1441831213 -0.828003 0.051758 0.317322 0.459351 1441831213 -0.828003 0.051758 0.317322 0.459351 1441831213 -0.832642 0.001221 0.176270 0.524963 1441831213 -0.832642 0.001221 0.176270 0.524963 1441831213 -0.832642 0.001221 0.176270 0.524963 1441831213 -0.832642 0.001221 0.176270 0.524963 1441831213 -0.832642 0.001221 0.176270 0.524963 1441831213 -0.832642 0.001221 0.176270 0.524963 1441831213 -0.832642 0.001221 0.176270 0.524963 1441831213 -0.872070 0.029419 0.066772 0.483948 1441831213 -0.872070 0.029419 0.066772 0.483948 1441831213 -0.872070 0.029419 0.066772 0.483948 1441831213 -0.872070 0.029419 0.066772 0.483948 1441831213 -0.872070 0.029419 0.066772 0.483948 1441831213 -0.872070 0.029419 0.066772 0.483948 1441831213 -0.885376 0.022339 0.097473 0.454041 1441831213 -0.885376 0.022339 0.097473 0.454041 1441831213 -0.885376 0.022339 0.097473 0.454041 1441831213 -0.885376 0.022339 0.097473 0.454041 1441831213 -0.885376 0.022339 0.097473 0.454041 1441831213 -0.885376 0.022339 0.097473 0.454041 1441831213 -0.885376 0.022339 0.097473 0.454041 1441831213 -0.890503 0.078918 0.208984 0.396423 1441831213 -0.890503 0.078918 0.208984 0.396423 1441831213 -0.890503 0.078918 0.208984 0.396423 1441831213 -0.890503 0.078918 0.208984 0.396423 1441831213 -0.890503 0.078918 0.208984 0.396423 1441831213 -0.890503 0.078918 0.208984 0.396423 1441831213 -0.881042 0.134888 0.329468 0.311462 1441831213 -0.881042 0.134888 0.329468 0.311462 1441831213 -0.881042 0.134888 0.329468 0.311462 1441831213 -0.881042 0.134888 0.329468 0.311462 1441831213 -0.881042 0.134888 0.329468 0.311462 1441831213 -0.843018 0.182434 0.471558 0.183472 1441831213 -0.843018 0.182434 0.471558 0.183472 1441831213 -0.843018 0.182434 0.471558 0.183472 1441831213 -0.843018 0.182434 0.471558 0.183472 1441831213 -0.843018 0.182434 0.471558 0.183472 1441831213 -0.843018 0.182434 0.471558 0.183472 1441831213 -0.843018 0.182434 0.471558 0.183472 1441831213 -0.765686 0.249817 0.590271 0.053589 1441831213 -0.765686 0.249817 0.590271 0.053589 1441831213 -0.765686 0.249817 0.590271 0.053589 1441831213 -0.765686 0.249817 0.590271 0.053589 1441831213 -0.765686 0.249817 0.590271 0.053589 1441831213 -0.765686 0.249817 0.590271 0.053589 1441831213 -0.669495 0.312622 0.670166 -0.070007 1441831213 -0.669495 0.312622 0.670166 -0.070007 1441831213 -0.669495 0.312622 0.670166 -0.070007 1441831213 -0.669495 0.312622 0.670166 -0.070007 1441831213 -0.669495 0.312622 0.670166 -0.070007 1441831213 -0.669495 0.312622 0.670166 -0.070007 1441831213 -0.606628 0.329834 0.712341 -0.125488 1441831213 -0.606628 0.329834 0.712341 -0.125488 1441831213 -0.606628 0.329834 0.712341 -0.125488 1441831213 -0.606628 0.329834 0.712341 -0.125488 1441831213 -0.606628 0.329834 0.712341 -0.125488 1441831213 -0.606628 0.329834 0.712341 -0.125488 1441831213 -0.606628 0.329834 0.712341 -0.125488 1441831213 -0.594055 0.328369 0.723206 -0.127502 1441831213 -0.594055 0.328369 0.723206 -0.127502 1441831213 -0.594055 0.328369 0.723206 -0.127502 1441831213 -0.594055 0.328369 0.723206 -0.127502 1441831213 -0.594055 0.328369 0.723206 -0.127502 1441831213 -0.594055 0.328369 0.723206 -0.127502 1441831213 -0.634827 0.314819 0.703735 -0.051208 1441831213 -0.634827 0.314819 0.703735 -0.051208 1441831213 -0.634827 0.314819 0.703735 -0.051208 1441831213 -0.634827 0.314819 0.703735 -0.051208 1441831213 -0.634827 0.314819 0.703735 -0.051208 1441831213 -0.634827 0.314819 0.703735 -0.051208 1441831213 -0.634827 0.314819 0.703735 -0.051208 1441831213 -0.728394 0.240967 0.631653 0.111206 1441831213 -0.728394 0.240967 0.631653 0.111206 1441831213 -0.728394 0.240967 0.631653 0.111206 1441831213 -0.728394 0.240967 0.631653 0.111206 1441831213 -0.728394 0.240967 0.631653 0.111206 1441831213 -0.728394 0.240967 0.631653 0.111206 1441831213 -0.808777 0.094727 0.500732 0.293579 1441831213 -0.808777 0.094727 0.500732 0.293579 1441831213 -0.808777 0.094727 0.500732 0.293579 1441831213 -0.808777 0.094727 0.500732 0.293579 1441831213 -0.808777 0.094727 0.500732 0.293579 1441831213 -0.808777 0.094727 0.500732 0.293579 1441831213 -0.828369 -0.039978 0.357361 0.429504 1441831213 -0.828369 -0.039978 0.357361 0.429504 1441831213 -0.828369 -0.039978 0.357361 0.429504 1441831213 -0.828369 -0.039978 0.357361 0.429504 1441831213 -0.828369 -0.039978 0.357361 0.429504 1441831213 -0.828369 -0.039978 0.357361 0.429504 1441831213 -0.837402 -0.025696 0.202942 0.506836 1441831213 -0.837402 -0.025696 0.202942 0.506836 1441831214 -0.837402 -0.025696 0.202942 0.506836 1441831214 -0.837402 -0.025696 0.202942 0.506836 1441831214 -0.837402 -0.025696 0.202942 0.506836 1441831214 -0.837402 -0.025696 0.202942 0.506836 1441831214 -0.878418 0.037170 0.075684 0.470398 1441831214 -0.878418 0.037170 0.075684 0.470398 1441831214 -0.878418 0.037170 0.075684 0.470398 1441831214 -0.878418 0.037170 0.075684 0.470398 1441831214 -0.878418 0.037170 0.075684 0.470398 1441831214 -0.878418 0.037170 0.075684 0.470398 1441831214 -0.878418 0.037170 0.075684 0.470398 1441831214 -0.873596 0.062256 0.139526 0.462036 1441831214 -0.873596 0.062256 0.139526 0.462036 1441831214 -0.873596 0.062256 0.139526 0.462036 1441831214 -0.873596 0.062256 0.139526 0.462036 1441831214 -0.873596 0.062256 0.139526 0.462036 1441831214 -0.873596 0.062256 0.139526 0.462036 1441831214 -0.853333 0.141907 0.273560 0.420532 1441831214 -0.853333 0.141907 0.273560 0.420532 1441831214 -0.853333 0.141907 0.273560 0.420532 1441831214 -0.853333 0.141907 0.273560 0.420532 1441831214 -0.853333 0.141907 0.273560 0.420532 1441831214 -0.853333 0.141907 0.273560 0.420532 1441831214 -0.853333 0.141907 0.273560 0.420532 1441831214 -0.823425 0.221313 0.384338 0.353943 1441831214 -0.823425 0.221313 0.384338 0.353943 1441831214 -0.823425 0.221313 0.384338 0.353943 1441831214 -0.823425 0.221313 0.384338 0.353943 1441831214 -0.823425 0.221313 0.384338 0.353943 1441831214 -0.823425 0.221313 0.384338 0.353943 1441831214 -0.770081 0.272156 0.526917 0.235046 1441831214 -0.770081 0.272156 0.526917 0.235046 1441831214 -0.770081 0.272156 0.526917 0.235046 1441831214 -0.770081 0.272156 0.526917 0.235046 1441831214 -0.770081 0.272156 0.526917 0.235046 1441831214 -0.770081 0.272156 0.526917 0.235046 1441831214 -0.688599 0.328613 0.639282 0.095703 1441831214 -0.688599 0.328613 0.639282 0.095703 1441831214 -0.688599 0.328613 0.639282 0.095703 1441831214 -0.688599 0.328613 0.639282 0.095703 1441831214 -0.688599 0.328613 0.639282 0.095703 1441831214 -0.688599 0.328613 0.639282 0.095703 1441831214 -0.608093 0.374268 0.698914 -0.040283 1441831214 -0.608093 0.374268 0.698914 -0.040283 1441831214 -0.608093 0.374268 0.698914 -0.040283 1441831214 -0.608093 0.374268 0.698914 -0.040283 1441831214 -0.608093 0.374268 0.698914 -0.040283 1441831214 -0.608093 0.374268 0.698914 -0.040283 1441831214 -0.608093 0.374268 0.698914 -0.040283 1441831214 -0.567322 0.358887 0.730347 -0.126343 1441831214 -0.567322 0.358887 0.730347 -0.126343 1441831214 -0.567322 0.358887 0.730347 -0.126343 1441831214 -0.567322 0.358887 0.730347 -0.126343 1441831214 -0.567322 0.358887 0.730347 -0.126343 1441831214 -0.567322 0.358887 0.730347 -0.126343 1441831214 -0.567993 0.350647 0.731812 -0.137512 1441831214 -0.567993 0.350647 0.731812 -0.137512 1441831214 -0.567993 0.350647 0.731812 -0.137512 1441831214 -0.567993 0.350647 0.731812 -0.137512 1441831214 -0.567993 0.350647 0.731812 -0.137512 1441831214 -0.567993 0.350647 0.731812 -0.137512 1441831214 -0.567993 0.350647 0.731812 -0.137512 1441831214 -0.616638 0.321289 0.718384 -0.021423 1441831214 -0.616638 0.321289 0.718384 -0.021423 1441831214 -0.616638 0.321289 0.718384 -0.021423 1441831214 -0.616638 0.321289 0.718384 -0.021423 1441831214 -0.616638 0.321289 0.718384 -0.021423 1441831214 -0.616638 0.321289 0.718384 -0.021423 1441831214 -0.732483 0.210388 0.623657 0.173828 1441831214 -0.732483 0.210388 0.623657 0.173828 1441831214 -0.732483 0.210388 0.623657 0.173828 1441831214 -0.732483 0.210388 0.623657 0.173828 1441831214 -0.732483 0.210388 0.623657 0.173828 1441831214 -0.732483 0.210388 0.623657 0.173828 1441831214 -0.732483 0.210388 0.623657 0.173828 1441831214 -0.817688 0.063416 0.442017 0.363342 1441831214 -0.817688 0.063416 0.442017 0.363342 1441831214 -0.817688 0.063416 0.442017 0.363342 1441831214 -0.817688 0.063416 0.442017 0.363342 1441831214 -0.817688 0.063416 0.442017 0.363342 1441831214 -0.817688 0.063416 0.442017 0.363342 1441831214 -0.836731 -0.051514 0.256592 0.481018 1441831214 -0.836731 -0.051514 0.256592 0.481018 1441831214 -0.836731 -0.051514 0.256592 0.481018 1441831214 -0.836731 -0.051514 0.256592 0.481018 1441831214 -0.836731 -0.051514 0.256592 0.481018 1441831214 -0.836731 -0.051514 0.256592 0.481018 1441831214 -0.833984 -0.062866 0.113342 0.536316 1441831214 -0.833984 -0.062866 0.113342 0.536316 1441831214 -0.833984 -0.062866 0.113342 0.536316 1441831214 -0.833984 -0.062866 0.113342 0.536316 1441831214 -0.833984 -0.062866 0.113342 0.536316 1441831214 -0.833984 -0.062866 0.113342 0.536316 1441831214 -0.854126 -0.009399 -0.015381 0.519775 1441831214 -0.854126 -0.009399 -0.015381 0.519775 1441831214 -0.854126 -0.009399 -0.015381 0.519775 1441831214 -0.854126 -0.009399 -0.015381 0.519775 1441831214 -0.854126 -0.009399 -0.015381 0.519775 1441831214 -0.854126 -0.009399 -0.015381 0.519775 1441831214 -0.854126 -0.009399 -0.015381 0.519775 1441831214 -0.863464 0.006348 -0.024902 0.503784 1441831214 -0.863464 0.006348 -0.024902 0.503784 1441831214 -0.863464 0.006348 -0.024902 0.503784 1441831214 -0.863464 0.006348 -0.024902 0.503784 1441831214 -0.863464 0.006348 -0.024902 0.503784 1441831214 -0.863464 0.006348 -0.024902 0.503784 1441831214 -0.873596 0.070190 0.044861 0.479492 1441831214 -0.873596 0.070190 0.044861 0.479492 1441831214 -0.873596 0.070190 0.044861 0.479492 1441831214 -0.873596 0.070190 0.044861 0.479492 1441831214 -0.873596 0.070190 0.044861 0.479492 1441831214 -0.873596 0.070190 0.044861 0.479492 1441831214 -0.864807 0.169373 0.183350 0.435669 1441831214 -0.864807 0.169373 0.183350 0.435669 1441831214 -0.864807 0.169373 0.183350 0.435669 1441831215 -0.864807 0.169373 0.183350 0.435669 1441831215 -0.864807 0.169373 0.183350 0.435669 1441831215 -0.864807 0.169373 0.183350 0.435669 1441831215 -0.825745 0.251465 0.341248 0.372131 1441831215 -0.825745 0.251465 0.341248 0.372131 1441831215 -0.825745 0.251465 0.341248 0.372131 1441831215 -0.825745 0.251465 0.341248 0.372131 1441831215 -0.825745 0.251465 0.341248 0.372131 1441831215 -0.779236 0.306580 0.481750 0.258240 1441831215 -0.779236 0.306580 0.481750 0.258240 1441831215 -0.779236 0.306580 0.481750 0.258240 1441831215 -0.779236 0.306580 0.481750 0.258240 1441831215 -0.779236 0.306580 0.481750 0.258240 1441831215 -0.779236 0.306580 0.481750 0.258240 1441831215 -0.733643 0.309265 0.597961 0.092102 1441831215 -0.733643 0.309265 0.597961 0.092102 1441831215 -0.733643 0.309265 0.597961 0.092102 1441831215 -0.733643 0.309265 0.597961 0.092102 1441831215 -0.733643 0.309265 0.597961 0.092102 1441831215 -0.733643 0.309265 0.597961 0.092102 1441831215 -0.733643 0.309265 0.597961 0.092102 1441831215 -0.680481 0.334717 0.651855 0.003235 1441831215 -0.680481 0.334717 0.651855 0.003235 1441831215 -0.680481 0.334717 0.651855 0.003235 1441831215 -0.680481 0.334717 0.651855 0.003235 1441831215 -0.680481 0.334717 0.651855 0.003235 1441831215 -0.680481 0.334717 0.651855 0.003235 1441831215 -0.645508 0.347534 0.680115 -0.001099 1441831215 -0.645508 0.347534 0.680115 -0.001099 1441831215 -0.645508 0.347534 0.680115 -0.001099 1441831215 -0.645508 0.347534 0.680115 -0.001099 1441831215 -0.645508 0.347534 0.680115 -0.001099 1441831215 -0.645508 0.347534 0.680115 -0.001099 1441831215 -0.675415 0.311157 0.663574 0.081238 1441831215 -0.675415 0.311157 0.663574 0.081238 1441831215 -0.675415 0.311157 0.663574 0.081238 1441831215 -0.675415 0.311157 0.663574 0.081238 1441831215 -0.675415 0.311157 0.663574 0.081238 1441831215 -0.675415 0.311157 0.663574 0.081238 1441831215 -0.752625 0.191284 0.582947 0.239014 1441831215 -0.752625 0.191284 0.582947 0.239014 1441831215 -0.752625 0.191284 0.582947 0.239014 1441831215 -0.752625 0.191284 0.582947 0.239014 1441831215 -0.752625 0.191284 0.582947 0.239014 1441831215 -0.752625 0.191284 0.582947 0.239014 1441831215 -0.752625 0.191284 0.582947 0.239014 1441831215 -0.797791 0.031311 0.447021 0.403381 1441831215 -0.797791 0.031311 0.447021 0.403381 1441831215 -0.797791 0.031311 0.447021 0.403381 1441831215 -0.797791 0.031311 0.447021 0.403381 1441831215 -0.797791 0.031311 0.447021 0.403381 1441831215 -0.797791 0.031311 0.447021 0.403381 1441831215 -0.793823 -0.081909 0.311096 0.516113 1441831215 -0.793823 -0.081909 0.311096 0.516113 1441831215 -0.793823 -0.081909 0.311096 0.516113 1441831215 -0.793823 -0.081909 0.311096 0.516113 1441831215 -0.793823 -0.081909 0.311096 0.516113 1441831215 -0.793823 -0.081909 0.311096 0.516113 1441831215 -0.793823 -0.081909 0.311096 0.516113 1441831215 -0.830078 -0.045593 0.145264 0.536499 1441831215 -0.830078 -0.045593 0.145264 0.536499 1441831215 -0.830078 -0.045593 0.145264 0.536499 1441831215 -0.830078 -0.045593 0.145264 0.536499 1441831215 -0.830078 -0.045593 0.145264 0.536499 1441831215 -0.856018 -0.032166 0.045593 0.513977 1441831215 -0.856018 -0.032166 0.045593 0.513977 1441831215 -0.856018 -0.032166 0.045593 0.513977 1441831215 -0.856018 -0.032166 0.045593 0.513977 1441831215 -0.856018 -0.032166 0.045593 0.513977 1441831215 -0.856018 -0.032166 0.045593 0.513977 1441831215 -0.856018 -0.032166 0.045593 0.513977 1441831215 -0.873535 -0.005981 0.061096 0.482971 1441831215 -0.873535 -0.005981 0.061096 0.482971 1441831215 -0.873535 -0.005981 0.061096 0.482971 1441831215 -0.873535 -0.005981 0.061096 0.482971 1441831215 -0.873535 -0.005981 0.061096 0.482971 1441831215 -0.889832 0.062439 0.144836 0.428162 1441831215 -0.889832 0.062439 0.144836 0.428162 1441831215 -0.889832 0.062439 0.144836 0.428162 1441831215 -0.889832 0.062439 0.144836 0.428162 1441831215 -0.889832 0.062439 0.144836 0.428162 1441831215 -0.889832 0.062439 0.144836 0.428162 1441831215 -0.876892 0.152710 0.277710 0.361328 1441831215 -0.876892 0.152710 0.277710 0.361328 1441831215 -0.876892 0.152710 0.277710 0.361328 1441831215 -0.876892 0.152710 0.277710 0.361328 1441831215 -0.876892 0.152710 0.277710 0.361328 1441831215 -0.876892 0.152710 0.277710 0.361328 1441831215 -0.835693 0.215515 0.434875 0.257019 1441831215 -0.835693 0.215515 0.434875 0.257019 1441831215 -0.835693 0.215515 0.434875 0.257019 1441831215 -0.835693 0.215515 0.434875 0.257019 1441831215 -0.835693 0.215515 0.434875 0.257019 1441831215 -0.835693 0.215515 0.434875 0.257019 1441831215 -0.835693 0.215515 0.434875 0.257019 1441831215 -0.766113 0.251099 0.577332 0.129028 1441831215 -0.766113 0.251099 0.577332 0.129028 1441831215 -0.766113 0.251099 0.577332 0.129028 1441831215 -0.766113 0.251099 0.577332 0.129028 1441831215 -0.766113 0.251099 0.577332 0.129028 1441831215 -0.766113 0.251099 0.577332 0.129028 1441831215 -0.766113 0.251099 0.577332 0.129028 1441831215 -0.686829 0.286133 0.667969 -0.015625 1441831215 -0.686829 0.286133 0.667969 -0.015625 1441831215 -0.686829 0.286133 0.667969 -0.015625 1441831215 -0.686829 0.286133 0.667969 -0.015625 1441831215 -0.686829 0.286133 0.667969 -0.015625 1441831215 -0.686829 0.286133 0.667969 -0.015625 1441831215 -0.628540 0.269348 0.720276 -0.116699 1441831215 -0.628540 0.269348 0.720276 -0.116699 1441831215 -0.628540 0.269348 0.720276 -0.116699 1441831215 -0.628540 0.269348 0.720276 -0.116699 1441831216 -0.628540 0.269348 0.720276 -0.116699 1441831216 -0.628540 0.269348 0.720276 -0.116699 1441831216 -0.615356 0.275757 0.726257 -0.133423 1441831216 -0.615356 0.275757 0.726257 -0.133423 1441831216 -0.615356 0.275757 0.726257 -0.133423 1441831216 -0.615356 0.275757 0.726257 -0.133423 1441831216 -0.615356 0.275757 0.726257 -0.133423 1441831216 -0.615356 0.275757 0.726257 -0.133423 1441831216 -0.665771 0.261353 0.698120 -0.031921 1441831216 -0.665771 0.261353 0.698120 -0.031921 1441831216 -0.665771 0.261353 0.698120 -0.031921 1441831216 -0.665771 0.261353 0.698120 -0.031921 1441831216 -0.665771 0.261353 0.698120 -0.031921 1441831216 -0.665771 0.261353 0.698120 -0.031921 1441831216 -0.665771 0.261353 0.698120 -0.031921 1441831216 -0.759888 0.186279 0.602417 0.157898 1441831216 -0.759888 0.186279 0.602417 0.157898 1441831216 -0.759888 0.186279 0.602417 0.157898 1441831216 -0.759888 0.186279 0.602417 0.157898 1441831216 -0.759888 0.186279 0.602417 0.157898 1441831216 -0.759888 0.186279 0.602417 0.157898 1441831216 -0.833191 0.037048 0.444702 0.326538 1441831216 -0.833191 0.037048 0.444702 0.326538 1441831216 -0.833191 0.037048 0.444702 0.326538 1441831216 -0.833191 0.037048 0.444702 0.326538 1441831216 -0.833191 0.037048 0.444702 0.326538 1441831216 -0.833191 0.037048 0.444702 0.326538 1441831216 -0.833191 0.037048 0.444702 0.326538 1441831216 -0.848999 -0.058533 0.289001 0.438477 1441831216 -0.848999 -0.058533 0.289001 0.438477 1441831216 -0.848999 -0.058533 0.289001 0.438477 1441831216 -0.848999 -0.058533 0.289001 0.438477 1441831216 -0.848999 -0.058533 0.289001 0.438477 1441831216 -0.848999 -0.058533 0.289001 0.438477 1441831216 -0.881165 0.000122 0.153015 0.447327 1441831216 -0.881165 0.000122 0.153015 0.447327 1441831216 -0.881165 0.000122 0.153015 0.447327 1441831216 -0.881165 0.000122 0.153015 0.447327 1441831216 -0.881165 0.000122 0.153015 0.447327 1441831216 -0.881165 0.000122 0.153015 0.447327 1441831216 -0.901794 0.005188 0.086670 0.423401 1441831216 -0.901794 0.005188 0.086670 0.423401 1441831216 -0.901794 0.005188 0.086670 0.423401 1441831216 -0.901794 0.005188 0.086670 0.423401 1441831216 -0.901794 0.005188 0.086670 0.423401 1441831216 -0.901794 0.005188 0.086670 0.423401 1441831216 -0.901794 0.005188 0.086670 0.423401 1441831216 -0.908325 0.047119 0.130554 0.394653 1441831216 -0.908325 0.047119 0.130554 0.394653 1441831216 -0.908325 0.047119 0.130554 0.394653 1441831216 -0.908325 0.047119 0.130554 0.394653 1441831216 -0.908325 0.047119 0.130554 0.394653 1441831216 -0.908325 0.047119 0.130554 0.394653 1441831216 -0.907959 0.122620 0.228394 0.329285 1441831216 -0.907959 0.122620 0.228394 0.329285 1441831216 -0.907959 0.122620 0.228394 0.329285 1441831216 -0.907959 0.122620 0.228394 0.329285 1441831216 -0.907959 0.122620 0.228394 0.329285 1441831216 -0.907959 0.122620 0.228394 0.329285 1441831216 -0.878784 0.182129 0.349121 0.269531 1441831216 -0.878784 0.182129 0.349121 0.269531 1441831216 -0.878784 0.182129 0.349121 0.269531 1441831216 -0.878784 0.182129 0.349121 0.269531 1441831216 -0.878784 0.182129 0.349121 0.269531 1441831216 -0.878784 0.182129 0.349121 0.269531 1441831216 -0.878784 0.182129 0.349121 0.269531 1441831216 -0.826660 0.218018 0.489502 0.171692 1441831216 -0.826660 0.218018 0.489502 0.171692 1441831216 -0.826660 0.218018 0.489502 0.171692 1441831216 -0.826660 0.218018 0.489502 0.171692 1441831216 -0.826660 0.218018 0.489502 0.171692 1441831216 -0.826660 0.218018 0.489502 0.171692 1441831216 -0.756409 0.243164 0.606628 0.027039 1441831216 -0.756409 0.243164 0.606628 0.027039 1441831216 -0.756409 0.243164 0.606628 0.027039 1441831216 -0.756409 0.243164 0.606628 0.027039 1441831216 -0.756409 0.243164 0.606628 0.027039 1441831216 -0.756409 0.243164 0.606628 0.027039 1441831216 -0.697693 0.256165 0.664429 -0.078369 1441831216 -0.697693 0.256165 0.664429 -0.078369 1441831216 -0.697693 0.256165 0.664429 -0.078369 1441831216 -0.697693 0.256165 0.664429 -0.078369 1441831216 -0.697693 0.256165 0.664429 -0.078369 1441831216 -0.697693 0.256165 0.664429 -0.078369 1441831216 -0.658875 0.291382 0.685913 -0.102600 1441831216 -0.658875 0.291382 0.685913 -0.102600 1441831216 -0.658875 0.291382 0.685913 -0.102600 1441831216 -0.658875 0.291382 0.685913 -0.102600 1441831216 -0.658875 0.291382 0.685913 -0.102600 1441831216 -0.658875 0.291382 0.685913 -0.102600 1441831216 -0.658875 0.291382 0.685913 -0.102600 1441831216 -0.656982 0.302795 0.689514 -0.035645 1441831216 -0.656982 0.302795 0.689514 -0.035645 1441831216 -0.656982 0.302795 0.689514 -0.035645 1441831216 -0.656982 0.302795 0.689514 -0.035645 1441831216 -0.656982 0.302795 0.689514 -0.035645 1441831216 -0.656982 0.302795 0.689514 -0.035645 1441831216 -0.656982 0.302795 0.689514 -0.035645 1441831216 -0.710754 0.250610 0.648926 0.104736 1441831216 -0.710754 0.250610 0.648926 0.104736 1441831216 -0.710754 0.250610 0.648926 0.104736 1441831216 -0.710754 0.250610 0.648926 0.104736 1441831216 -0.710754 0.250610 0.648926 0.104736 1441831216 
-0.674500 0.328796 0.630676 0.197693 1441831218 -0.674500 0.328796 0.630676 0.197693 1441831218 -0.674500 0.328796 0.630676 0.197693 1441831218 -0.674500 0.328796 0.630676 0.197693 1441831218 -0.668945 0.341187 0.631714 0.192261 1441831218 -0.668945 0.341187 0.631714 0.192261 1441831218 -0.668945 0.341187 0.631714 0.192261 1441831218 -0.668945 0.341187 0.631714 0.192261 1441831218 -0.668945 0.341187 0.631714 0.192261 1441831218 -0.668945 0.341187 0.631714 0.192261 1441831219 -0.664917 0.350159 0.631287 0.191467 1441831219 -0.664917 0.350159 0.631287 0.191467 1441831219 -0.664917 0.350159 0.631287 0.191467 1441831219 -0.664917 0.350159 0.631287 0.191467 1441831219 -0.664917 0.350159 0.631287 0.191467 1441831219 -0.664917 0.350159 0.631287 0.191467 1441831219 -0.666870 0.351379 0.626831 0.197327 1441831219 -0.666870 0.351379 0.626831 0.197327 1441831219 -0.666870 0.351379 0.626831 0.197327 1441831219 -0.666870 0.351379 0.626831 0.197327 1441831219 -0.666870 0.351379 0.626831 0.197327 1441831219 -0.666870 0.351379 0.626831 0.197327 1441831219 -0.677002 0.341248 0.618347 0.206909 1441831219 -0.677002 0.341248 0.618347 0.206909 1441831219 -0.677002 0.341248 0.618347 0.206909 1441831219 -0.677002 0.341248 0.618347 0.206909 1441831219 -0.677002 0.341248 0.618347 0.206909 1441831219 -0.677002 0.341248 0.618347 0.206909 1441831219 -0.690430 0.322876 0.612732 0.208923 1441831219 -0.690430 0.322876 0.612732 0.208923 1441831219 -0.690430 0.322876 0.612732 0.208923 1441831219 -0.690430 0.322876 0.612732 0.208923 1441831219 -0.690430 0.322876 0.612732 0.208923 1441831219 -0.690430 0.322876 0.612732 0.208923 1441831219 -0.703247 0.303711 0.611206 0.198975 1441831219 -0.703247 0.303711 0.611206 0.198975 1441831219 -0.703247 0.303711 0.611206 0.198975 1441831219 -0.703247 0.303711 0.611206 0.198975 1441831219 -0.703247 0.303711 0.611206 0.198975 1441831219 -0.703247 0.303711 0.611206 0.198975 1441831219 -0.703247 0.303711 0.611206 0.198975 1441831219 -0.712769 0.290710 0.609009 0.191162 1441831219 -0.712769 0.290710 0.609009 0.191162 1441831219 -0.712769 0.290710 0.609009 0.191162 1441831219 -0.712769 0.290710 0.609009 0.191162 1441831219 -0.712769 0.290710 0.609009 0.191162 1441831219 -0.712769 0.290710 0.609009 0.191162 1441831219 -0.719116 0.284729 0.602966 0.195435 1441831219 -0.719116 0.284729 0.602966 0.195435 1441831219 -0.719116 0.284729 0.602966 0.195435 1441831219 -0.719116 0.284729 0.602966 0.195435 1441831219 -0.719116 0.284729 0.602966 0.195435 1441831219 -0.719116 0.284729 0.602966 0.195435 1441831219 -0.719116 0.284729 0.602966 0.195435 1441831219 -0.726196 0.268921 0.605408 0.183838 1441831219 -0.726196 0.268921 0.605408 0.183838 1441831219 -0.726196 0.268921 0.605408 0.183838 1441831219 -0.726196 0.268921 0.605408 0.183838 1441831219 -0.726196 0.268921 0.605408 0.183838 1441831219 -0.726196 0.268921 0.605408 0.183838 1441831219 -0.729126 0.241760 0.622864 0.148376 1441831219 -0.729126 0.241760 0.622864 0.148376 1441831219 -0.729126 0.241760 0.622864 0.148376 1441831219 -0.729126 0.241760 0.622864 0.148376 1441831219 -0.729126 0.241760 0.622864 0.148376 1441831219 -0.729126 0.241760 0.622864 0.148376 1441831219 -0.720398 0.238892 0.637451 0.132324 1441831219 -0.720398 0.238892 0.637451 0.132324 1441831219 -0.720398 0.238892 0.637451 0.132324 1441831219 -0.720398 0.238892 0.637451 0.132324 1441831219 -0.720398 0.238892 0.637451 0.132324 1441831219 -0.720398 0.238892 0.637451 0.132324 1441831219 -0.720398 0.238892 0.637451 0.132324 1441831219 -0.699707 0.280090 0.639954 0.149597 1441831219 -0.699707 0.280090 0.639954 0.149597 1441831219 -0.699707 0.280090 0.639954 0.149597 1441831219 -0.699707 0.280090 0.639954 0.149597 1441831219 -0.699707 0.280090 0.639954 0.149597 1441831219 -0.699707 0.280090 0.639954 0.149597 1441831219 -0.685974 0.315186 0.640137 0.142334 1441831219 -0.685974 0.315186 0.640137 0.142334 1441831219 -0.685974 0.315186 0.640137 0.142334 1441831219 -0.685974 0.315186 0.640137 0.142334 1441831219 -0.685974 0.315186 0.640137 0.142334 1441831219 -0.685974 0.315186 0.640137 0.142334 1441831219 -0.677063 0.313232 0.656006 0.114258 1441831219 -0.677063 0.313232 0.656006 0.114258 1441831219 -0.677063 0.313232 0.656006 0.114258 1441831219 -0.677063 0.313232 0.656006 0.114258 1441831219 -0.677063 0.313232 0.656006 0.114258 1441831219 -0.677063 0.313232 0.656006 0.114258 1441831219 -0.677063 0.313232 0.656006 0.114258 1441831219 -0.668335 0.316284 0.667053 0.091125 1441831219 -0.668335 0.316284 0.667053 0.091125 1441831219 -0.668335 0.316284 0.667053 0.091125 1441831219 -0.668335 0.316284 0.667053 0.091125 1441831219 -0.668335 0.316284 0.667053 0.091125 1441831219 -0.668335 0.316284 0.667053 0.091125 1441831219 -0.666992 0.316772 0.670044 0.076416 1441831219 -0.666992 0.316772 0.670044 0.076416 1441831219 -0.666992 0.316772 0.670044 0.076416 1441831219 -0.666992 0.316772 0.670044 0.076416 1441831219 -0.666992 0.316772 0.670044 0.076416 1441831219 -0.666992 0.316772 0.670044 0.076416 1441831219 -0.673401 0.312256 0.665527 0.077942 1441831219 -0.673401 0.312256 0.665527 0.077942 1441831219 -0.673401 0.312256 0.665527 0.077942 1441831219 -0.673401 0.312256 0.665527 0.077942 1441831219 -0.673401 0.312256 0.665527 0.077942 1441831219 -0.673401 0.312256 0.665527 0.077942 1441831219 -0.682678 0.308838 0.655029 0.097168 1441831219 -0.682678 0.308838 0.655029 0.097168 1441831219 -0.682678 0.308838 0.655029 0.097168 1441831219 -0.682678 0.308838 0.655029 0.097168 1441831219 -0.682678 0.308838 0.655029 0.097168 1441831219 -0.682678 0.308838 0.655029 0.097168 1441831219 -0.682678 0.308838 0.655029 0.097168 1441831219 -0.695679 0.299622 0.641785 0.119873 1441831219 -0.695679 0.299622 0.641785 0.119873 1441831219 -0.695679 0.299622 0.641785 0.119873 1441831219 -0.695679 0.299622 0.641785 0.119873 1441831219 -0.695679 0.299622 0.641785 0.119873 1441831219 -0.695679 0.299622 0.641785 0.119873 1441831219 -0.708557 0.276306 0.635071 0.135254 1441831220 -0.708557 0.276306 0.635071 0.135254 1441831220 -0.708557 0.276306 0.635071 0.135254 1441831220 -0.708557 0.276306 0.635071 0.135254 1441831220 -0.708557 0.276306 0.635071 0.135254 1441831220 -0.708557 0.276306 0.635071 0.135254 1441831220 -0.708557 0.276306 0.635071 0.135254 1441831220 -0.713928 0.249817 0.638550 0.141968 1441831220 -0.713928 0.249817 0.638550 0.141968 1441831220 -0.713928 0.249817 0.638550 0.141968 1441831220 -0.713928 0.249817 0.638550 0.141968 1441831220 -0.713928 0.249817 0.638550 0.141968 1441831220 -0.713928 0.249817 0.638550 0.141968 1441831220 -0.711914 0.251465 0.637878 0.151672 1441831220 -0.711914 0.251465 0.637878 0.151672 1441831220 -0.711914 0.251465 0.637878 0.151672 1441831220 -0.711914 0.251465 0.637878 0.151672 1441831220 -0.711914 0.251465 0.637878 0.151672 1441831220 -0.711914 0.251465 0.637878 0.151672 1441831220 -0.711060 0.263306 0.632813 0.156860 1441831220 -0.711060 0.263306 0.632813 0.156860 1441831220 -0.711060 0.263306 0.632813 0.156860 1441831220 -0.711060 0.263306 0.632813 0.156860 1441831220 -0.711060 0.263306 0.632813 0.156860 1441831220 -0.711060 0.263306 0.632813 0.156860 1441831220 -0.712158 0.258057 0.634827 0.152283 1441831220 -0.712158 0.258057 0.634827 0.152283 1441831220 -0.712158 0.258057 0.634827 0.152283 1441831220 -0.712158 0.258057 0.634827 0.152283 1441831220 -0.712158 0.258057 0.634827 0.152283 1441831220 -0.712158 0.258057 0.634827 0.152283 1441831220 -0.708862 0.258606 0.638428 0.151978 1441831220 -0.708862 0.258606 0.638428 0.151978 1441831220 -0.708862 0.258606 0.638428 0.151978 1441831220 -0.708862 0.258606 0.638428 0.151978 1441831220 -0.708862 0.258606 0.638428 0.151978 1441831220 -0.708862 0.258606 0.638428 0.151978 1441831220 -0.708862 0.258606 0.638428 0.151978 1441831220 -0.700256 0.271667 0.641724 0.154907 1441831220 -0.700256 0.271667 0.641724 0.154907 1441831220 -0.700256 0.271667 0.641724 0.154907 1441831220 -0.700256 0.271667 0.641724 0.154907 1441831220 -0.700256 0.271667 0.641724 0.154907 1441831220 -0.700256 0.271667 0.641724 0.154907 1441831220 -0.690979 0.289673 0.644043 0.154297 1441831220 -0.690979 0.289673 0.644043 0.154297 1441831220 -0.690979 0.289673 0.644043 0.154297 1441831220 -0.690979 0.289673 0.644043 0.154297 1441831220 -0.690979 0.289673 0.644043 0.154297 1441831220 -0.690979 0.289673 0.644043 0.154297 1441831220 -0.683289 0.301636 0.650330 0.138367 1441831220 -0.683289 0.301636 0.650330 0.138367 1441831220 -0.683289 0.301636 0.650330 0.138367 1441831220 -0.683289 0.301636 0.650330 0.138367 1441831220 -0.683289 0.301636 0.650330 0.138367 1441831220 -0.683289 0.301636 0.650330 0.138367 1441831220 -0.683289 0.301636 0.650330 0.138367 1441831220 -0.677124 0.308960 0.658386 0.112183 1441831220 -0.677124 0.308960 0.658386 0.112183 1441831220 -0.677124 0.308960 0.658386 0.112183 1441831220 -0.677124 0.308960 0.658386 0.112183 1441831220 -0.677124 0.308960 0.658386 0.112183 1441831220 -0.677124 0.308960 0.658386 0.112183 1441831220 -0.677124 0.308960 0.658386 0.112183 1441831220 -0.673340 0.313599 0.664063 0.085632 1441831220 -0.673340 0.313599 0.664063 0.085632 1441831220 -0.673340 0.313599 0.664063 0.085632 1441831220 -0.673340 0.313599 0.664063 0.085632 1441831220 -0.673340 0.313599 0.664063 0.085632 1441831220 -0.673340 0.313599 0.664063 0.085632 1441831220 -0.676941 0.308472 0.664307 0.072510 1441831220 -0.676941 0.308472 0.664307 0.072510 1441831220 -0.676941 0.308472 0.664307 0.072510 1441831220 -0.676941 0.308472 0.664307 0.072510 1441831220 -0.676941 0.308472 0.664307 0.072510 1441831220 -0.676941 0.308472 0.664307 0.072510 1441831220 -0.682495 0.310547 0.656616 0.081360 1441831220 -0.682495 0.310547 0.656616 0.081360 1441831220 -0.682495 0.310547 0.656616 0.081360 1441831220 -0.682495 0.310547 0.656616 0.081360 1441831220 -0.682495 0.310547 0.656616 0.081360 1441831220 -0.682495 0.310547 0.656616 0.081360 1441831220 -0.682495 0.310547 0.656616 0.081360 1441831220 -0.694397 0.306702 0.643982 0.094910 1441831220 -0.694397 0.306702 0.643982 0.094910 1441831220 -0.694397 0.306702 0.643982 0.094910 1441831220 -0.694397 0.306702 0.643982 0.094910 1441831220 -0.694397 0.306702 0.643982 0.094910 1441831220 -0.694397 0.306702 0.643982 0.094910 1441831220 -0.706238 0.293274 0.635315 0.107483 1441831220 -0.706238 0.293274 0.635315 0.107483 1441831220 -0.706238 0.293274 0.635315 0.107483 1441831220 -0.706238 0.293274 0.635315 0.107483 1441831220 -0.706238 0.293274 0.635315 0.107483 1441831220 -0.706238 0.293274 0.635315 0.107483 1441831220 -0.714783 0.272522 0.632996 0.119019 1441831220 -0.714783 0.272522 0.632996 0.119019 1441831220 -0.714783 0.272522 0.632996 0.119019 1441831220 -0.714783 0.272522 0.632996 0.119019 1441831220 -0.714783 0.272522 0.632996 0.119019 1441831220 -0.714783 0.272522 0.632996 0.119019 1441831220 -0.714783 0.272522 0.632996 0.119019 1441831220 -0.720520 0.269226 0.624939 0.133179 1441831220 -0.720520 0.269226 0.624939 0.133179 1441831220 -0.720520 0.269226 0.624939 0.133179 1441831220 -0.720520 0.269226 0.624939 0.133179 1441831220 -0.720520 0.269226 0.624939 0.133179 1441831220 -0.720520 0.269226 0.624939 0.133179 1441831220 -0.727905 0.263977 0.619690 0.128235 1441831220 -0.727905 0.263977 0.619690 0.128235 1441831220 -0.727905 0.263977 0.619690 0.128235 1441831220 -0.727905 0.263977 0.619690 0.128235 1441831220 -0.727905 0.263977 0.619690 0.128235 1441831220 -0.727905 0.263977 0.619690 0.128235 1441831220 -0.729675 0.243164 0.628235 0.117249 1441831220 -0.729675 0.243164 0.628235 0.117249 1441831221 -0.729675 0.243164 0.628235 0.117249 1441831221 -0.729675 0.243164 0.628235 0.117249 1441831221 -0.729675 0.243164 0.628235 0.117249 1441831221 -0.729675 0.243164 0.628235 0.117249 1441831221 -0.721497 0.238708 0.639221 0.117737 1441831221 -0.721497 0.238708 0.639221 0.117737 1441831221 -0.721497 0.238708 0.639221 0.117737 1441831221 -0.721497 0.238708 0.639221 0.117737 1441831221 -0.721497 0.238708 0.639221 0.117737 1441831221 -0.721497 0.238708 0.639221 0.117737 1441831221 -0.721497 0.238708 0.639221 0.117737 1441831221 -0.711548 0.257141 0.641479 0.126770 1441831221 -0.711548 0.257141 0.641479 0.126770 1441831221 -0.711548 0.257141 0.641479 0.126770 1441831221 -0.711548 0.257141 0.641479 0.126770 1441831221 -0.711548 0.257141 0.641479 0.126770 1441831221 -0.711548 0.257141 0.641479 0.126770 1441831221 -0.701294 0.277954 0.642700 0.133728 1441831221 -0.701294 0.277954 0.642700 0.133728 1441831221 -0.701294 0.277954 0.642700 0.133728 1441831221 -0.701294 0.277954 0.642700 0.133728 1441831221 -0.701294 0.277954 0.642700 0.133728 1441831221 -0.701294 0.277954 0.642700 0.133728 1441831221 -0.691406 0.294983 0.646484 0.130371 1441831221 -0.691406 0.294983 0.646484 0.130371 1441831221 -0.691406 0.294983 0.646484 0.130371 1441831221 -0.691406 0.294983 0.646484 0.130371 1441831221 -0.691406 0.294983 0.646484 0.130371 1441831221 -0.691406 0.294983 0.646484 0.130371 1441831221 -0.691406 0.294983 0.646484 0.130371 1441831221 -0.683044 0.310364 0.650452 0.118225 1441831221 -0.683044 0.310364 0.650452 0.118225 1441831221 -0.683044 0.310364 0.650452 0.118225 1441831221 -0.683044 0.310364 0.650452 0.118225 1441831221 -0.683044 0.310364 0.650452 0.118225 1441831221 -0.683044 0.310364 0.650452 0.118225 1441831221 -0.683044 0.310364 0.650452 0.118225 1441831221 -0.676636 0.322021 0.654602 0.099548 1441831221 -0.676636 0.322021 0.654602 0.099548 1441831221 -0.676636 0.322021 0.654602 0.099548 1441831221 -0.676636 0.322021 0.654602 0.099548 1441831221 -0.676636 0.322021 0.654602 0.099548 1441831221 -0.676636 0.322021 0.654602 0.099548 1441831221 -0.676636 0.322021 0.654602 0.099548 1441831221 -0.670837 0.340088 0.653015 0.088928 1441831221 -0.670837 0.340088 0.653015 0.088928 1441831221 -0.670837 0.340088 0.653015 0.088928 1441831221 -0.670837 0.340088 0.653015 0.088928 1441831221 -0.670837 0.340088 0.653015 0.088928 1441831221 -0.670837 0.340088 0.653015 0.088928 1441831221 -0.672119 0.342590 0.651184 0.082520 1441831221 -0.672119 0.342590 0.651184 0.082520 1441831221 -0.672119 0.342590 0.651184 0.082520 1441831221 -0.672119 0.342590 0.651184 0.082520 1441831221 -0.672119 0.342590 0.651184 0.082520 1441831221 -0.672119 0.342590 0.651184 0.082520 1441831221 -0.672119 0.342590 0.651184 0.082520 1441831221 -0.680786 0.324402 0.651855 0.079529 1441831221 -0.680786 0.324402 0.651855 0.079529 1441831221 -0.680786 0.324402 0.651855 0.079529 1441831221 -0.680786 0.324402 0.651855 0.079529 1441831221 -0.680786 0.324402 0.651855 0.079529 1441831221 -0.680786 0.324402 0.651855 0.079529 1441831221 -0.692322 0.296997 0.652283 0.083618 1441831221 -0.692322 0.296997 0.652283 0.083618 1441831221 -0.692322 0.296997 0.652283 0.083618 1441831221 -0.692322 0.296997 0.652283 0.083618 1441831221 -0.692322 0.296997 0.652283 0.083618 1441831221 -0.692322 0.296997 0.652283 0.083618 1441831221 -0.692322 0.296997 0.652283 0.083618 1441831221 -0.700012 0.280945 0.648560 0.102112 1441831221 -0.700012 0.280945 0.648560 0.102112 1441831221 -0.700012 0.280945 0.648560 0.102112 1441831221 -0.700012 0.280945 0.648560 0.102112 1441831221 -0.700012 0.280945 0.648560 0.102112 1441831221 -0.700012 0.280945 0.648560 0.102112 1441831221 -0.700012 0.280945 0.648560 0.102112 1441831221 -0.709167 0.287781 0.631897 0.122314 1441831221 -0.709167 0.287781 0.631897 0.122314 1441831221 -0.709167 0.287781 0.631897 0.122314 1441831221 -0.709167 0.287781 0.631897 0.122314 1441831221 -0.709167 0.287781 0.631897 0.122314 1441831221 -0.709167 0.287781 0.631897 0.122314 1441831221 -0.721497 0.269958 0.626099 0.120544 1441831221 -0.721497 0.269958 0.626099 0.120544 1441831221 -0.721497 0.269958 0.626099 0.120544 1441831221 -0.721497 0.269958 0.626099 0.120544 1441831221 -0.721497 0.269958 0.626099 0.120544 1441831221 -0.721497 0.269958 0.626099 0.120544 1441831221 -0.721497 0.269958 0.626099 0.120544 1441831221 -0.727051 0.231873 0.636963 0.109131 1441831221 -0.727051 0.231873 0.636963 0.109131 1441831221 -0.727051 0.231873 0.636963 0.109131 1441831221 -0.727051 0.231873 0.636963 0.109131 1441831221 -0.727051 0.231873 0.636963 0.109131 1441831221 -0.719238 0.234436 0.644775 0.109619 1441831221 -0.719238 0.234436 0.644775 0.109619 1441831221 -0.719238 0.234436 0.644775 0.109619 1441831221 -0.719238 0.234436 0.644775 0.109619 1441831221 -0.719238 0.234436 0.644775 0.109619 1441831221 -0.719238 0.234436 0.644775 0.109619 1441831221 -0.719238 0.234436 0.644775 0.109619 1441831221 -0.707886 0.240234 0.656555 0.100525 1441831221 -0.707886 0.240234 0.656555 0.100525 1441831221 -0.707886 0.240234 0.656555 0.100525 1441831221 -0.707886 0.240234 0.656555 0.100525 1441831221 -0.707886 0.240234 0.656555 0.100525 1441831221 -0.707886 0.240234 0.656555 0.100525 1441831221 -0.707886 0.240234 0.656555 0.100525 1441831221 -0.701233 0.230164 0.669617 0.083435 1441831221 -0.701233 0.230164 0.669617 0.083435 1441831221 -0.701233 0.230164 0.669617 0.083435 1441831221 -0.701233 0.230164 0.669617 0.083435 1441831221 -0.701233 0.230164 0.669617 0.083435 1441831221 -0.701233 0.230164 0.669617 0.083435 1441831221 -0.693176 0.234070 0.678345 0.067505 1441831221 -0.693176 0.234070 0.678345 0.067505 1441831221 -0.693176 0.234070 0.678345 0.067505 1441831222 -0.693176 0.234070 0.678345 0.067505 1441831222 -0.693176 0.234070 0.678345 0.067505 1441831222 -0.693176 0.234070 0.678345 0.067505 1441831222 -0.692078 0.223450 0.682495 0.072571 1441831222 -0.692078 0.223450 0.682495 0.072571 1441831222 -0.692078 0.223450 0.682495 0.072571 1441831222 -0.692078 0.223450 0.682495 0.072571 1441831222 -0.692078 0.223450 0.682495 0.072571 1441831222 -0.692078 0.223450 0.682495 0.072571 1441831222 -0.687683 0.239502 0.681824 0.069824 1441831222 -0.687683 0.239502 0.681824 0.069824 1441831222 -0.687683 0.239502 0.681824 0.069824 1441831222 -0.687683 0.239502 0.681824 0.069824 1441831222 -0.687683 0.239502 0.681824 0.069824 1441831222 -0.687683 0.239502 0.681824 0.069824 1441831222 -0.677368 0.286560 0.671509 0.090271 1441831222 -0.677368 0.286560 0.671509 0.090271 1441831222 -0.677368 0.286560 0.671509 0.090271 1441831222 -0.677368 0.286560 0.671509 0.090271 1441831222 -0.677368 0.286560 0.671509 0.090271 1441831222 -0.677368 0.286560 0.671509 0.090271 1441831222 -0.677368 0.286560 0.671509 0.090271 1441831222 -0.672668 0.352051 0.645325 0.084534 1441831222 -0.672668 0.352051 0.645325 0.084534 1441831222 -0.672668 0.352051 0.645325 0.084534 1441831222 -0.672668 0.352051 0.645325 0.084534 1441831222 -0.672668 0.352051 0.645325 0.084534 1441831222 -0.672668 0.352051 0.645325 0.084534 1441831222 -0.676086 0.375305 0.625366 0.104614 1441831222 -0.676086 0.375305 0.625366 0.104614 1441831222 -0.676086 0.375305 0.625366 0.104614 1441831222 -0.676086 0.375305 0.625366 0.104614 1441831222 -0.676086 0.375305 0.625366 0.104614 1441831222 -0.676086 0.375305 0.625366 0.104614 1441831222 -0.678833 0.423645 0.584045 0.136414 1441831222 -0.678833 0.423645 0.584045 0.136414 1441831222 -0.678833 0.423645 0.584045 0.136414 1441831222 -0.678833 0.423645 0.584045 0.136414 1441831222 -0.678833 0.423645 0.584045 0.136414 1441831222 -0.678833 0.423645 0.584045 0.136414 1441831222 -0.678833 0.423645 0.584045 0.136414 1441831222 -0.676514 0.472656 0.545349 0.146606 1441831222 -0.676514 0.472656 0.545349 0.146606 1441831222 -0.676514 0.472656 0.545349 0.146606 1441831222 -0.676514 0.472656 0.545349 0.146606 1441831222 -0.676514 0.472656 0.545349 0.146606 1441831222 -0.676514 0.472656 0.545349 0.146606 1441831222 -0.681824 0.504883 0.508850 0.145630 1441831222 -0.681824 0.504883 0.508850 0.145630 1441831222 -0.681824 0.504883 0.508850 0.145630 1441831222 -0.681824 0.504883 0.508850 0.145630 1441831222 -0.681824 0.504883 0.508850 0.145630 1441831222 -0.681824 0.504883 0.508850 0.145630 1441831222 -0.681824 0.504883 0.508850 0.145630 1441831222 -0.683716 0.535583 0.474487 0.143250 1441831222 -0.683716 0.535583 0.474487 0.143250 1441831222 -0.683716 0.535583 0.474487 0.143250 1441831222 -0.683716 0.535583 0.474487 0.143250 1441831222 -0.683716 0.535583 0.474487 0.143250 1441831222 -0.683716 0.535583 0.474487 0.143250 1441831222 -0.676086 0.565796 0.450073 0.142151 1441831222 -0.676086 0.565796 0.450073 0.142151 1441831222 -0.676086 0.565796 0.450073 0.142151 1441831222 -0.676086 0.565796 0.450073 0.142151 1441831222 -0.676086 0.565796 0.450073 0.142151 1441831222 -0.676086 0.565796 0.450073 0.142151 1441831222 -0.676086 0.565796 0.450073 0.142151 1441831222 -0.668518 0.583313 0.442139 0.131653 1441831222 -0.668518 0.583313 0.442139 0.131653 1441831222 -0.668518 0.583313 0.442139 0.131653 1441831222 -0.668518 0.583313 0.442139 0.131653 1441831222 -0.668518 0.583313 0.442139 0.131653 1441831222 -0.668518 0.583313 0.442139 0.131653 1441831222 -0.668518 0.583313 0.442139 0.131653 1441831222 -0.667297 0.585388 0.447876 0.106689 1441831222 -0.667297 0.585388 0.447876 0.106689 1441831222 -0.667297 0.585388 0.447876 0.106689 1441831222 -0.667297 0.585388 0.447876 0.106689 1441831222 -0.667297 0.585388 0.447876 0.106689 1441831222 -0.662415 0.590576 0.452209 0.088745 1441831222 -0.662415 0.590576 0.452209 0.088745 1441831222 -0.662415 0.590576 0.452209 0.088745 1441831222 -0.662415 0.590576 0.452209 0.088745 1441831222 -0.662415 0.590576 0.452209 0.088745 1441831222 -0.662415 0.590576 0.452209 0.088745 1441831222 -0.659119 0.582764 0.470459 0.067749 1441831222 -0.659119 0.582764 0.470459 0.067749 1441831222 -0.659119 0.582764 0.470459 0.067749 1441831222 -0.659119 0.582764 0.470459 0.067749 1441831222 -0.659119 0.582764 0.470459 0.067749 1441831222 -0.659119 0.582764 0.470459 0.067749 1441831222 -0.653137 0.572266 0.492737 0.056152 1441831222 -0.653137 0.572266 0.492737 0.056152 1441831222 -0.653137 0.572266 0.492737 0.056152 1441831222 -0.653137 0.572266 0.492737 0.056152 1441831222 -0.653137 0.572266 0.492737 0.056152 1441831222 -0.653137 0.572266 0.492737 0.056152 1441831222 -0.648743 0.556396 0.517883 0.036133 1441831222 -0.648743 0.556396 0.517883 0.036133 1441831222 -0.648743 0.556396 0.517883 0.036133 1441831222 -0.648743 0.556396 0.517883 0.036133 1441831222 -0.648743 0.556396 0.517883 0.036133 1441831222 -0.648743 0.556396 0.517883 0.036133 1441831222 -0.648804 0.533142 0.542664 0.016174 1441831222 -0.648804 0.533142 0.542664 0.016174 1441831222 -0.648804 0.533142 0.542664 0.016174 1441831222 -0.648804 0.533142 0.542664 0.016174 1441831222 -0.648804 0.533142 0.542664 0.016174 1441831222 -0.648804 0.533142 0.542664 0.016174 1441831222 -0.648804 0.533142 0.542664 0.016174 1441831222 -0.649963 0.507690 0.565430 -0.004395 1441831222 -0.649963 0.507690 0.565430 -0.004395 1441831222 -0.649963 0.507690 0.565430 -0.004395 1441831222 -0.649963 0.507690 0.565430 -0.004395 1441831223 -0.649963 0.507690 0.565430 -0.004395 1441831223 -0.649963 0.507690 0.565430 -0.004395 1441831223 -0.651550 0.482056 0.585388 -0.019897 1441831223 -0.651550 0.482056 0.585388 -0.019897 1441831223 -0.651550 0.482056 0.585388 -0.019897 1441831223 -0.651550 0.482056 0.585388 -0.019897 1441831223 -0.651550 0.482056 0.585388 -0.019897 1441831223 -0.651550 0.482056 0.585388 -0.019897 1441831223 -0.651550 0.482056 0.585388 -0.019897 1441831223 -0.651062 0.457153 0.604797 -0.036133 1441831223 -0.651062 0.457153 0.604797 -0.036133 1441831223 -0.651062 0.457153 0.604797 -0.036133 1441831223 -0.651062 0.457153 0.604797 -0.036133 1441831223 -0.651062 0.457153 0.604797 -0.036133 1441831223 -0.651062 0.457153 0.604797 -0.036133 1441831223 -0.650940 0.439880 0.617126 -0.044739 1441831223 -0.650940 0.439880 0.617126 -0.044739 1441831223 -0.650940 0.439880 0.617126 -0.044739 1441831223 -0.650940 0.439880 0.617126 -0.044739 1441831223 -0.650940 0.439880 0.617126 -0.044739 1441831223 -0.650940 0.439880 0.617126 -0.044739 1441831223 -0.650940 0.439880 0.617126 -0.044739 1441831223 -0.652283 0.424072 0.626038 -0.052856 1441831223 -0.652283 0.424072 0.626038 -0.052856 1441831223 -0.652283 0.424072 0.626038 -0.052856 1441831223 -0.652283 0.424072 0.626038 -0.052856 1441831223 -0.652283 0.424072 0.626038 -0.052856 1441831223 -0.652283 0.424072 0.626038 -0.052856 1441831223 -0.654419 0.410156 0.632507 -0.059021 1441831223 -0.654419 0.410156 0.632507 -0.059021 1441831223 -0.654419 0.410156 0.632507 -0.059021 1441831223 -0.654419 0.410156 0.632507 -0.059021 1441831223 -0.654419 0.410156 0.632507 -0.059021 1441831223 -0.654419 0.410156 0.632507 -0.059021 1441831223 -0.655457 0.401428 0.636658 -0.062134 1441831223 -0.655457 0.401428 0.636658 -0.062134 1441831223 -0.655457 0.401428 0.636658 -0.062134 1441831223 -0.655457 0.401428 0.636658 -0.062134 1441831223 -0.655457 0.401428 0.636658 -0.062134 1441831223 -0.655457 0.401428 0.636658 -0.062134 1441831223 -0.656738 0.395142 0.639038 -0.064636 1441831223 -0.656738 0.395142 0.639038 -0.064636 1441831223 -0.656738 0.395142 0.639038 -0.064636 1441831223 -0.656738 0.395142 0.639038 -0.064636 1441831223 -0.656738 0.395142 0.639038 -0.064636 1441831223 -0.656738 0.395142 0.639038 -0.064636 1441831223 -0.656738 0.395142 0.639038 -0.064636 1441831223 -0.657532 0.392578 0.640198 -0.060791 1441831223 -0.657532 0.392578 0.640198 -0.060791 1441831223 -0.657532 0.392578 0.640198 -0.060791 1441831223 -0.657532 0.392578 0.640198 -0.060791 1441831223 -0.657532 0.392578 0.640198 -0.060791 1441831223 -0.657532 0.392578 0.640198 -0.060791 1441831223 -0.657471 0.390686 0.641968 -0.054016 1441831223 -0.657471 0.390686 0.641968 -0.054016 1441831223 -0.657471 0.390686 0.641968 -0.054016 1441831223 -0.657471 0.390686 0.641968 -0.054016 1441831223 -0.657471 0.390686 0.641968 -0.054016 1441831223 -0.657471 0.390686 0.641968 -0.054016 1441831223 -0.658386 0.388184 0.643372 -0.043579 1441831223 -0.658386 0.388184 0.643372 -0.043579 1441831223 -0.658386 0.388184 0.643372 -0.043579 1441831223 -0.658386 0.388184 0.643372 -0.043579 1441831223 -0.658386 0.388184 0.643372 -0.043579 1441831223 -0.658386 0.388184 0.643372 -0.043579 1441831223 -0.658386 0.388184 0.643372 -0.043579 1441831223 -0.662476 0.378601 0.645447 -0.034607 1441831223 -0.662476 0.378601 0.645447 -0.034607 1441831223 -0.662476 0.378601 0.645447 -0.034607 1441831223 -0.662476 0.378601 0.645447 -0.034607 1441831223 -0.662476 0.378601 0.645447 -0.034607 1441831223 -0.662476 0.378601 0.645447 -0.034607 1441831223 -0.664490 0.372986 0.647095 -0.024048 1441831223 -0.664490 0.372986 0.647095 -0.024048 1441831223 -0.664490 0.372986 0.647095 -0.024048 1441831223 -0.664490 0.372986 0.647095 -0.024048 1441831223 -0.664490 0.372986 0.647095 -0.024048 1441831223 -0.664490 0.372986 0.647095 -0.024048 1441831223 -0.665527 0.365112 0.650696 -0.019409 1441831223 -0.665527 0.365112 0.650696 -0.019409 1441831223 -0.665527 0.365112 0.650696 -0.019409 1441831223 -0.665527 0.365112 0.650696 -0.019409 1441831223 -0.665527 0.365112 0.650696 -0.019409 1441831223 -0.665527 0.365112 0.650696 -0.019409 1441831223 -0.667542 0.361633 0.650635 -0.014282 1441831223 -0.667542 0.361633 0.650635 -0.014282 1441831223 -0.667542 0.361633 0.650635 -0.014282 1441831223 -0.667542 0.361633 0.650635 -0.014282 1441831223 -0.667542 0.361633 0.650635 -0.014282 1441831223 -0.667542 0.361633 0.650635 -0.014282 1441831223 -0.667542 0.361633 0.650635 -0.014282 1441831223 -0.670410 0.353455 0.652283 -0.012939 1441831223 -0.670410 0.353455 0.652283 -0.012939 1441831223 -0.670410 0.353455 0.652283 -0.012939 1441831223 -0.670410 0.353455 0.652283 -0.012939 1441831223 -0.670410 0.353455 0.652283 -0.012939 1441831223 -0.670410 0.353455 0.652283 -0.012939 1441831223 -0.671936 0.348450 0.653442 -0.010254 1441831223 -0.671936 0.348450 0.653442 -0.010254 1441831223 -0.671936 0.348450 0.653442 -0.010254 1441831223 -0.671936 0.348450 0.653442 -0.010254 1441831223 -0.671936 0.348450 0.653442 -0.010254 1441831223 -0.671936 0.348450 0.653442 -0.010254 1441831223 -0.671936 0.348450 0.653442 -0.010254 1441831223 -0.671814 0.344177 0.655701 -0.016357 1441831223 -0.671814 0.344177 0.655701 -0.016357 1441831223 -0.671814 0.344177 0.655701 -0.016357 1441831223 -0.671814 0.344177 0.655701 -0.016357 1441831223 -0.671814 0.344177 0.655701 -0.016357 1441831223 -0.671814 0.344177 0.655701 -0.016357 1441831223 -0.673035 0.341492 0.655090 -0.035278 1441831223 -0.673035 0.341492 0.655090 -0.035278 1441831223 -0.673035 0.341492 0.655090 -0.035278 1441831223 -0.673035 0.341492 0.655090 -0.035278 1441831223 -0.673035 0.341492 0.655090 -0.035278 1441831223 -0.673035 0.341492 0.655090 -0.035278 1441831224 -0.687622 0.325867 0.647461 -0.041748 1441831224 -0.687622 0.325867 0.647461 -0.041748 1441831224 -0.687622 0.325867 0.647461 -0.041748 1441831224 -0.687622 0.325867 0.647461 -0.041748 1441831224 -0.687622 0.325867 0.647461 -0.041748 1441831224 -0.687622 0.325867 0.647461 -0.041748 1441831224 -0.687622 0.325867 0.647461 -0.041748 1441831224 -0.709045 0.313049 0.631836 -0.000916 1441831224 -0.709045 0.313049 0.631836 -0.000916 1441831224 -0.709045 0.313049 0.631836 -0.000916 1441831224 -0.709045 0.313049 0.631836 -0.000916 1441831224 -0.709045 0.313049 0.631836 -0.000916 1441831224 -0.709045 0.313049 0.631836 -0.000916 1441831224 -0.709045 0.313049 0.631836 -0.000916 1441831224 -0.721863 0.329224 0.603699 0.078003 1441831224 -0.721863 0.329224 0.603699 0.078003 1441831224 -0.721863 0.329224 0.603699 0.078003 1441831224 -0.721863 0.329224 0.603699 0.078003 1441831224 -0.721863 0.329224 0.603699 0.078003 1441831224 -0.721863 0.329224 0.603699 0.078003 1441831224 -0.734070 0.359131 0.557861 0.144653 1441831224 -0.734070 0.359131 0.557861 0.144653 1441831224 -0.734070 0.359131 0.557861 0.144653 1441831224 -0.734070 0.359131 0.557861 0.144653 1441831224 -0.734070 0.359131 0.557861 0.144653 1441831224 -0.734070 0.359131 0.557861 0.144653 1441831224 -0.738953 0.378540 0.518188 0.205261 1441831224 -0.738953 0.378540 0.518188 0.205261 1441831224 -0.738953 0.378540 0.518188 0.205261 1441831224 -0.738953 0.378540 0.518188 0.205261 1441831224 -0.738953 0.378540 0.518188 0.205261 1441831224 -0.738953 0.378540 0.518188 0.205261 1441831224 -0.738953 0.378540 0.518188 0.205261 1441831224 -0.739136 0.393188 0.489685 0.243530 1441831224 -0.739136 0.393188 0.489685 0.243530 1441831224 -0.739136 0.393188 0.489685 0.243530 1441831224 -0.739136 0.393188 0.489685 0.243530 1441831224 -0.739136 0.393188 0.489685 0.243530 1441831224 -0.739136 0.393188 0.489685 0.243530 1441831224 -0.740051 0.395569 0.476685 0.261841 1441831224 -0.740051 0.395569 0.476685 0.261841 1441831224 -0.740051 0.395569 0.476685 0.261841 1441831224 -0.740051 0.395569 0.476685 0.261841 1441831224 -0.740051 0.395569 0.476685 0.261841 1441831224 -0.740051 0.395569 0.476685 0.261841 1441831224 -0.736633 0.400574 0.474670 0.267456 1441831224 -0.736633 0.400574 0.474670 0.267456 1441831224 -0.736633 0.400574 0.474670 0.267456 1441831224 -0.736633 0.400574 0.474670 0.267456 1441831224 -0.736633 0.400574 0.474670 0.267456 1441831224 -0.736633 0.400574 0.474670 0.267456 1441831224 -0.732239 0.404602 0.477417 0.268555 1441831224 -0.732239 0.404602 0.477417 0.268555 1441831224 -0.732239 0.404602 0.477417 0.268555 1441831224 -0.732239 0.404602 0.477417 0.268555 1441831224 
