# Supplementary material for: Quaternion-Based Gesture Recognition Using Wireless Wearable Motion Capture Sensors
Source: Sensors (Basel). 2016 Apr 28;16(5):605. doi: 10.3390/s16050605 (PMC4883296; doi:10.3390/s16050605)
Supplement: Supplementary file 1 [file sensors-16-00605-s001.zip › MultiSensorGestureData/P3/2. Uppercut/1/Training18.txt]

-0.551514 0.492188 -0.328552 -0.588013 1441831136 -0.545166 0.498779 -0.310852 -0.597839 1441831136 -0.545166 0.498779 -0.310852 -0.597839 1441831136 -0.545166 0.498779 -0.310852 -0.597839 1441831136 -0.545166 0.498779 -0.310852 -0.597839 1441831136 -0.545166 0.498779 -0.310852 -0.597839 1441831136 -0.545166 0.498779 -0.310852 -0.597839 1441831136 -0.545166 0.498779 -0.310852 -0.597839 1441831136 -0.548889 0.489258 -0.313232 -0.601135 1441831136 -0.548889 0.489258 -0.313232 -0.601135 1441831136 -0.548889 0.489258 -0.313232 -0.601135 1441831136 -0.548889 0.489258 -0.313232 -0.601135 1441831136 -0.548889 0.489258 -0.313232 -0.601135 1441831136 -0.548889 0.489258 -0.313232 -0.601135 1441831136 -0.551575 0.475647 -0.311646 -0.610229 1441831136 -0.551575 0.475647 -0.311646 -0.610229 1441831136 -0.551575 0.475647 -0.311646 -0.610229 1441831136 -0.551575 0.475647 -0.311646 -0.610229 1441831136 -0.551575 0.475647 -0.311646 -0.610229 1441831136 -0.551575 0.475647 -0.311646 -0.610229 1441831136 -0.551575 0.475647 -0.311646 -0.610229 1441831136 -0.532959 0.490784 -0.282776 -0.628601 1441831136 -0.532959 0.490784 -0.282776 -0.628601 1441831136 -0.532959 0.490784 -0.282776 -0.628601 1441831136 -0.532959 0.490784 -0.282776 -0.628601 1441831136 -0.532959 0.490784 -0.282776 -0.628601 1441831136 -0.532959 0.490784 -0.282776 -0.628601 1441831136 -0.503479 0.521912 -0.246460 -0.642944 1441831136 -0.503479 0.521912 -0.246460 -0.642944 1441831136 -0.503479 0.521912 -0.246460 -0.642944 1441831136 -0.503479 0.521912 -0.246460 -0.642944 1441831136 -0.503479 0.521912 -0.246460 -0.642944 1441831136 -0.503479 0.521912 -0.246460 -0.642944 1441831136 -0.494446 0.534424 -0.251465 -0.637756 1441831136 -0.494446 0.534424 -0.251465 -0.637756 1441831136 -0.494446 0.534424 -0.251465 -0.637756 1441831136 -0.494446 0.534424 -0.251465 -0.637756 1441831136 -0.494446 0.534424 -0.251465 -0.637756 1441831136 -0.494446 0.534424 -0.251465 -0.637756 1441831136 -0.507507 0.521362 -0.300781 -0.616577 1441831136 -0.507507 0.521362 -0.300781 -0.616577 1441831136 -0.507507 0.521362 -0.300781 -0.616577 1441831136 -0.507507 0.521362 -0.300781 -0.616577 1441831136 -0.507507 0.521362 -0.300781 -0.616577 1441831136 -0.507507 0.521362 -0.300781 -0.616577 1441831136 -0.507507 0.521362 -0.300781 -0.616577 1441831136 -0.509277 0.513245 -0.338196 -0.602417 1441831136 -0.509277 0.513245 -0.338196 -0.602417 1441831136 -0.509277 0.513245 -0.338196 -0.602417 1441831136 -0.509277 0.513245 -0.338196 -0.602417 1441831136 -0.509277 0.513245 -0.338196 -0.602417 1441831136 -0.509277 0.513245 -0.338196 -0.602417 1441831136 -0.490479 0.527588 -0.332581 -0.608704 1441831136 -0.490479 0.527588 -0.332581 -0.608704 1441831136 -0.490479 0.527588 -0.332581 -0.608704 1441831136 -0.490479 0.527588 -0.332581 -0.608704 1441831136 -0.490479 0.527588 -0.332581 -0.608704 1441831136 -0.490479 0.527588 -0.332581 -0.608704 1441831136 -0.476318 0.539856 -0.318604 -0.616638 1441831136 -0.476318 0.539856 -0.318604 -0.616638 1441831136 -0.476318 0.539856 -0.318604 -0.616638 1441831137 -0.476318 0.539856 -0.318604 -0.616638 1441831137 -0.476318 0.539856 -0.318604 -0.616638 1441831137 -0.476318 0.539856 -0.318604 -0.616638 1441831137 -0.476318 0.539856 -0.318604 -0.616638 1441831137 -0.467896 0.541260 -0.314575 -0.623840 1441831137 -0.467896 0.541260 -0.314575 -0.623840 1441831137 -0.467896 0.541260 -0.314575 -0.623840 1441831137 -0.467896 0.541260 -0.314575 -0.623840 1441831137 -0.467896 0.541260 -0.314575 -0.623840 1441831137 -0.467896 0.541260 -0.314575 -0.623840 1441831137 -0.467896 0.541260 -0.314575 -0.623840 1441831137 -0.455261 0.541199 -0.310547 -0.635193 1441831137 -0.455261 0.541199 -0.310547 -0.635193 1441831137 -0.455261 0.541199 -0.310547 -0.635193 1441831137 -0.455261 0.541199 -0.310547 -0.635193 1441831137 -0.455261 0.541199 -0.310547 -0.635193 1441831137 -0.455261 0.541199 -0.310547 -0.635193 1441831137 -0.452820 0.533142 -0.311035 -0.643433 1441831137 -0.452820 0.533142 -0.311035 -0.643433 1441831137 -0.452820 0.533142 -0.311035 -0.643433 1441831137 -0.452820 0.533142 -0.311035 -0.643433 1441831137 -0.452820 0.533142 -0.311035 -0.643433 1441831137 -0.452820 0.533142 -0.311035 -0.643433 1441831137 -0.462402 0.518372 -0.312744 -0.647888 1441831137 -0.462402 0.518372 -0.312744 -0.647888 1441831137 -0.462402 0.518372 -0.312744 -0.647888 1441831137 -0.462402 0.518372 -0.312744 -0.647888 1441831137 -0.462402 0.518372 -0.312744 -0.647888 1441831137 -0.476624 0.503601 -0.305847 -0.652466 1441831137 -0.476624 0.503601 -0.305847 -0.652466 1441831137 -0.476624 0.503601 -0.305847 -0.652466 1441831137 -0.476624 0.503601 -0.305847 -0.652466 1441831137 -0.476624 0.503601 -0.305847 -0.652466 1441831137 -0.476624 0.503601 -0.305847 -0.652466 1441831137 -0.476624 0.503601 -0.305847 -0.652466 1441831137 -0.486938 0.501343 -0.277832 -0.659058 1441831137 -0.486938 0.501343 -0.277832 -0.659058 1441831137 -0.486938 0.501343 -0.277832 -0.659058 1441831137 -0.486938 0.501343 -0.277832 -0.659058 1441831137 -0.486938 0.501343 -0.277832 -0.659058 1441831137 -0.486938 0.501343 -0.277832 -0.659058 1441831137 -0.497681 0.499451 -0.250183 -0.663574 1441831137 -0.497681 0.499451 -0.250183 -0.663574 1441831137 -0.497681 0.499451 -0.250183 -0.663574 1441831137 -0.497681 0.499451 -0.250183 -0.663574 1441831137 -0.497681 0.499451 -0.250183 -0.663574 1441831137 -0.497681 0.499451 -0.250183 -0.663574 1441831137 -0.503540 0.495422 -0.221191 -0.672424 1441831137 -0.503540 0.495422 -0.221191 -0.672424 1441831137 -0.503540 0.495422 -0.221191 -0.672424 1441831137 -0.503540 0.495422 -0.221191 -0.672424 1441831137 -0.503540 0.495422 -0.221191 -0.672424 1441831137 -0.503540 0.495422 -0.221191 -0.672424 1441831137 -0.495117 0.510681 -0.181519 -0.679138 1441831137 -0.495117 0.510681 -0.181519 -0.679138 1441831137 -0.495117 0.510681 -0.181519 -0.679138 1441831137 -0.495117 0.510681 -0.181519 -0.679138 1441831137 -0.495117 0.510681 -0.181519 -0.679138 1441831137 -0.495117 0.510681 -0.181519 -0.679138 1441831137 -0.495117 0.510681 -0.181519 -0.679138 1441831137 -0.478149 0.536194 -0.151733 -0.678894 1441831137 -0.478149 0.536194 -0.151733 -0.678894 1441831137 -0.478149 0.536194 -0.151733 -0.678894 1441831137 -0.478149 0.536194 -0.151733 -0.678894 1441831137 -0.478149 0.536194 -0.151733 -0.678894 1441831137 -0.478149 0.536194 -0.151733 -0.678894 1441831137 -0.471191 0.550659 -0.164917 -0.669006 1441831137 -0.471191 0.550659 -0.164917 -0.669006 1441831137 -0.471191 0.550659 -0.164917 -0.669006 1441831137 -0.471191 0.550659 -0.164917 -0.669006 1441831137 -0.471191 0.550659 -0.164917 -0.669006 1441831137 -0.471191 0.550659 -0.164917 -0.669006 1441831137 -0.472412 0.549377 -0.214905 -0.654846 1441831137 -0.472412 0.549377 -0.214905 -0.654846 1441831137 -0.472412 0.549377 -0.214905 -0.654846 1441831137 -0.472412 0.549377 -0.214905 -0.654846 1441831137 -0.472412 0.549377 -0.214905 -0.654846 1441831137 -0.472412 0.549377 -0.214905 -0.654846 1441831137 -0.472412 0.549377 -0.214905 -0.654846 1441831137 -0.461609 0.550720 -0.254089 -0.647339 1441831137 -0.461609 0.550720 -0.254089 -0.647339 1441831137 -0.461609 0.550720 -0.254089 -0.647339 1441831137 -0.461609 0.550720 -0.254089 -0.647339 1441831137 -0.461609 0.550720 -0.254089 -0.647339 1441831137 -0.461609 0.550720 -0.254089 -0.647339 1441831137 -0.441406 0.555237 -0.266663 -0.652527 1441831137 -0.441406 0.555237 -0.266663 -0.652527 1441831137 -0.441406 0.555237 -0.266663 -0.652527 1441831137 -0.441406 0.555237 -0.266663 -0.652527 1441831137 -0.441406 0.555237 -0.266663 -0.652527 1441831137 -0.441406 0.555237 -0.266663 -0.652527 1441831137 -0.423828 0.555115 -0.263428 -0.665466 1441831137 -0.423828 0.555115 -0.263428 -0.665466 1441831137 -0.423828 0.555115 -0.263428 -0.665466 1441831137 -0.423828 0.555115 -0.263428 -0.665466 1441831137 -0.423828 0.555115 -0.263428 -0.665466 1441831137 -0.423828 0.555115 -0.263428 -0.665466 1441831137 -0.412476 0.551208 -0.254944 -0.679077 1441831137 -0.412476 0.551208 -0.254944 -0.679077 1441831137 -0.412476 0.551208 -0.254944 -0.679077 1441831137 -0.412476 0.551208 -0.254944 -0.679077 1441831137 -0.412476 0.551208 -0.254944 -0.679077 1441831137 -0.412476 0.551208 -0.254944 -0.679077 1441831137 -0.406555 0.548889 -0.244263 -0.688354 1441831137 -0.406555 0.548889 -0.244263 -0.688354 1441831137 -0.406555 0.548889 -0.244263 -0.688354 1441831137 -0.406555 0.548889 -0.244263 -0.688354 1441831137 -0.406555 0.548889 -0.244263 -0.688354 1441831137 -0.406555 0.548889 -0.244263 -0.688354 1441831137 -0.406555 0.548889 -0.244263 -0.688354 1441831137 -0.408752 0.544617 -0.234497 -0.693787 1441831137 -0.408752 0.544617 -0.234497 -0.693787 1441831137 -0.408752 0.544617 -0.234497 -0.693787 1441831138 -0.408752 0.544617 -0.234497 -0.693787 1441831138 -0.408752 0.544617 -0.234497 -0.693787 1441831138 -0.408752 0.544617 -0.234497 -0.693787 1441831138 -0.420166 0.538208 -0.225159 -0.695129 1441831138 -0.420166 0.538208 -0.225159 -0.695129 1441831138 -0.420166 0.538208 -0.225159 -0.695129 1441831138 -0.420166 0.538208 -0.225159 -0.695129 1441831138 -0.420166 0.538208 -0.225159 -0.695129 1441831138 -0.420166 0.538208 -0.225159 -0.695129 1441831138 -0.432251 0.540039 -0.207947 -0.691589 1441831138 -0.432251 0.540039 -0.207947 -0.691589 1441831138 -0.432251 0.540039 -0.207947 -0.691589 1441831138 -0.432251 0.540039 -0.207947 -0.691589 1441831138 -0.432251 0.540039 -0.207947 -0.691589 1441831138 -0.432251 0.540039 -0.207947 -0.691589 1441831138 -0.447205 0.541687 -0.200867 -0.682861 1441831138 -0.447205 0.541687 -0.200867 -0.682861 1441831138 -0.447205 0.541687 -0.200867 -0.682861 1441831138 -0.447205 0.541687 -0.200867 -0.682861 1441831138 -0.456177 0.536743 -0.196472 -0.682068 1441831138 -0.456177 0.536743 -0.196472 -0.682068 1441831138 -0.456177 0.536743 -0.196472 -0.682068 1441831138 -0.456177 0.536743 -0.196472 -0.682068 1441831138 -0.456177 0.536743 -0.196472 -0.682068 1441831138 -0.456177 0.536743 -0.196472 -0.682068 1441831138 -0.451477 0.544250 -0.179810 -0.683899 1441831138 -0.451477 0.544250 -0.179810 -0.683899 1441831138 -0.451477 0.544250 -0.179810 -0.683899 1441831138 -0.451477 0.544250 -0.179810 -0.683899 1441831138 -0.451477 0.544250 -0.179810 -0.683899 1441831138 -0.451477 0.544250 -0.179810 -0.683899 1441831138 -0.441528 0.560364 -0.170715 -0.679626 1441831138 -0.441528 0.560364 -0.170715 -0.679626 1441831138 -0.441528 0.560364 -0.170715 -0.679626 1441831138 -0.441528 0.560364 -0.170715 -0.679626 1441831138 -0.441528 0.560364 -0.170715 -0.679626 1441831138 -0.441528 0.560364 -0.170715 -0.679626 1441831138 -0.436401 0.572266 -0.185669 -0.669067 1441831138 -0.436401 0.572266 -0.185669 -0.669067 1441831138 -0.436401 0.572266 -0.185669 -0.669067 1441831138 -0.436401 0.572266 -0.185669 -0.669067 1441831138 -0.436401 0.572266 -0.185669 -0.669067 1441831138 -0.436401 0.572266 -0.185669 -0.669067 1441831138 -0.454102 0.560181 -0.246216 -0.647644 1441831138 -0.454102 0.560181 -0.246216 -0.647644 1441831138 -0.454102 0.560181 -0.246216 -0.647644 1441831138 -0.454102 0.560181 -0.246216 -0.647644 1441831138 -0.454102 0.560181 -0.246216 -0.647644 1441831138 -0.454102 0.560181 -0.246216 -0.647644 1441831138 -0.450073 0.553040 -0.271423 -0.646484 1441831138 -0.450073 0.553040 -0.271423 -0.646484 1441831138 -0.450073 0.553040 -0.271423 -0.646484 1441831138 -0.450073 0.553040 -0.271423 -0.646484 1441831138 -0.450073 0.553040 -0.271423 -0.646484 1441831138 -0.450073 0.553040 -0.271423 -0.646484 1441831138 -0.456238 0.548828 -0.275085 -0.644226 1441831138 -0.456238 0.548828 -0.275085 -0.644226 1441831138 -0.456238 0.548828 -0.275085 -0.644226 1441831138 -0.456238 0.548828 -0.275085 -0.644226 1441831138 -0.456238 0.548828 -0.275085 -0.644226 1441831138 -0.456238 0.548828 -0.275085 -0.644226 1441831138 -0.471741 0.539001 -0.280884 -0.638794 1441831138 -0.471741 0.539001 -0.280884 -0.638794 1441831138 -0.471741 0.539001 -0.280884 -0.638794 1441831138 -0.471741 0.539001 -0.280884 -0.638794 1441831138 -0.471741 0.539001 -0.280884 -0.638794 1441831138 -0.471741 0.539001 -0.280884 -0.638794 1441831138 -0.475647 0.538391 -0.269897 -0.641174 1441831138 -0.475647 0.538391 -0.269897 -0.641174 1441831138 -0.475647 0.538391 -0.269897 -0.641174 1441831138 -0.475647 0.538391 -0.269897 -0.641174 1441831138 -0.475647 0.538391 -0.269897 -0.641174 1441831138 -0.475647 0.538391 -0.269897 -0.641174 1441831138 -0.475769 0.537048 -0.272400 -0.641174 1441831138 -0.475769 0.537048 -0.272400 -0.641174 1441831138 -0.475769 0.537048 -0.272400 -0.641174 1441831138 -0.475769 0.537048 -0.272400 -0.641174 1441831138 -0.475769 0.537048 -0.272400 -0.641174 1441831138 -0.475769 0.537048 -0.272400 -0.641174 1441831138 -0.475769 0.537048 -0.272400 -0.641174 1441831138 -0.478210 0.530334 -0.279419 -0.641907 1441831138 -0.478210 0.530334 -0.279419 -0.641907 1441831138 -0.478210 0.530334 -0.279419 -0.641907 1441831138 -0.478210 0.530334 -0.279419 -0.641907 1441831138 -0.478210 0.530334 -0.279419 -0.641907 1441831138 -0.507568 0.519653 -0.290771 -0.622803 1441831138 -0.507568 0.519653 -0.290771 -0.622803 1441831138 -0.507568 0.519653 -0.290771 -0.622803 1441831138 -0.507568 0.519653 -0.290771 -0.622803 1441831138 -0.507568 0.519653 -0.290771 -0.622803 1441831138 -0.507568 0.519653 -0.290771 -0.622803 1441831138 -0.547852 0.503723 -0.298462 -0.597595 1441831138 -0.547852 0.503723 -0.298462 -0.597595 1441831138 -0.547852 0.503723 -0.298462 -0.597595 1441831138 -0.547852 0.503723 -0.298462 -0.597595 1441831138 -0.547852 0.503723 -0.298462 -0.597595 1441831138 -0.547852 0.503723 -0.298462 -0.597595 1441831138 -0.547852 0.503723 -0.298462 -0.597595 1441831138 -0.569275 0.501831 -0.292297 -0.581970 1441831138 -0.569275 0.501831 -0.292297 -0.581970 1441831138 -0.569275 0.501831 -0.292297 -0.581970 1441831138 -0.569275 0.501831 -0.292297 -0.581970 1441831138 -0.569275 0.501831 -0.292297 -0.581970 1441831138 -0.569275 0.501831 -0.292297 -0.581970 1441831138 -0.563354 0.514404 -0.279663 -0.583008 1441831138 -0.563354 0.514404 -0.279663 -0.583008 1441831138 -0.563354 0.514404 -0.279663 -0.583008 1441831138 -0.563354 0.514404 -0.279663 -0.583008 1441831138 -0.563354 0.514404 -0.279663 -0.583008 1441831139 -0.563354 0.514404 -0.279663 -0.583008 1441831139 -0.542542 0.522705 -0.267090 -0.600952 1441831139 -0.542542 0.522705 -0.267090 -0.600952 1441831139 -0.542542 0.522705 -0.267090 -0.600952 1441831139 -0.542542 0.522705 -0.267090 -0.600952 1441831139 -0.542542 0.522705 -0.267090 -0.600952 1441831139 -0.542542 0.522705 -0.267090 -0.600952 1441831139 -0.530823 0.524841 -0.254089 -0.615051 1441831139 -0.530823 0.524841 -0.254089 -0.615051 1441831139 -0.530823 0.524841 -0.254089 -0.615051 1441831139 -0.530823 0.524841 -0.254089 -0.615051 1441831139 -0.530823 0.524841 -0.254089 -0.615051 1441831139 -0.530823 0.524841 -0.254089 -0.615051 1441831139 -0.509460 0.540771 -0.231995 -0.627869 1441831139 -0.509460 0.540771 -0.231995 -0.627869 1441831139 -0.509460 0.540771 -0.231995 -0.627869 1441831139 -0.509460 0.540771 -0.231995 -0.627869 1441831139 -0.509460 0.540771 -0.231995 -0.627869 1441831139 -0.509460 0.540771 -0.231995 -0.627869 1441831139 -0.509460 0.540771 -0.231995 -0.627869 1441831139 -0.493591 0.555420 -0.222839 -0.631104 1441831139 -0.493591 0.555420 -0.222839 -0.631104 1441831139 -0.493591 0.555420 -0.222839 -0.631104 1441831139 -0.493591 0.555420 -0.222839 -0.631104 1441831139 -0.488281 0.554871 -0.237305 -0.630371 1441831139 -0.488281 0.554871 -0.237305 -0.630371 1441831139 -0.488281 0.554871 -0.237305 -0.630371 1441831139 -0.488281 0.554871 -0.237305 -0.630371 1441831139 -0.488281 0.554871 -0.237305 -0.630371 1441831139 -0.486511 0.546204 -0.256470 -0.631897 1441831139 -0.486511 0.546204 -0.256470 -0.631897 1441831139 -0.486511 0.546204 -0.256470 -0.631897 1441831139 -0.486511 0.546204 -0.256470 -0.631897 1441831139 -0.486511 0.546204 -0.256470 -0.631897 1441831139 -0.486511 0.546204 -0.256470 -0.631897 1441831139 -0.486633 0.539001 -0.274475 -0.630371 1441831139 -0.486633 0.539001 -0.274475 -0.630371 1441831139 -0.486633 0.539001 -0.274475 -0.630371 1441831139 -0.486633 0.539001 -0.274475 -0.630371 1441831139 -0.486633 0.539001 -0.274475 -0.630371 1441831139 -0.486633 0.539001 -0.274475 -0.630371 1441831139 -0.486694 0.530579 -0.292847 -0.629211 1441831139 -0.486694 0.530579 -0.292847 -0.629211 1441831139 -0.486694 0.530579 -0.292847 -0.629211 1441831139 -0.486694 0.530579 -0.292847 -0.629211 1441831139 -0.486694 0.530579 -0.292847 -0.629211 1441831139 -0.486694 0.530579 -0.292847 -0.629211 1441831139 -0.476074 0.529846 -0.302368 -0.633423 1441831139 -0.476074 0.529846 -0.302368 -0.633423 1441831139 -0.476074 0.529846 -0.302368 -0.633423 1441831139 -0.476074 0.529846 -0.302368 -0.633423 1441831139 -0.476074 0.529846 -0.302368 -0.633423 1441831139 -0.476074 0.529846 -0.302368 -0.633423 1441831139 -0.476074 0.529846 -0.302368 -0.633423 1441831139 -0.459656 0.531433 -0.307800 -0.641602 1441831139 -0.459656 0.531433 -0.307800 -0.641602 1441831139 -0.459656 0.531433 -0.307800 -0.641602 1441831139 -0.459656 0.531433 -0.307800 -0.641602 1441831139 -0.459656 0.531433 -0.307800 -0.641602 1441831139 -0.459656 0.531433 -0.307800 -0.641602 1441831139 -0.457520 0.522339 -0.326721 -0.641174 1441831139 -0.457520 0.522339 -0.326721 -0.641174 1441831139 -0.457520 0.522339 -0.326721 -0.641174 1441831139 -0.457520 0.522339 -0.326721 -0.641174 1441831139 -0.457520 0.522339 -0.326721 -0.641174 1441831139 -0.457520 0.522339 -0.326721 -0.641174 1441831139 -0.474854 0.503235 -0.352539 -0.630066 1441831139 -0.474854 0.503235 -0.352539 -0.630066 1441831139 -0.474854 0.503235 -0.352539 -0.630066 1441831139 -0.474854 0.503235 -0.352539 -0.630066 1441831139 -0.474854 0.503235 -0.352539 -0.630066 1441831139 -0.474854 0.503235 -0.352539 -0.630066 1441831139 -0.484070 0.490540 -0.354797 -0.631836 1441831139 -0.484070 0.490540 -0.354797 -0.631836 1441831139 -0.484070 0.490540 -0.354797 -0.631836 1441831139 -0.484070 0.490540 -0.354797 -0.631836 1441831139 -0.484070 0.490540 -0.354797 -0.631836 1441831139 -0.484070 0.490540 -0.354797 -0.631836 1441831139 -0.490234 0.488831 -0.329346 -0.642090 1441831139 -0.490234 0.488831 -0.329346 -0.642090 1441831139 -0.490234 0.488831 -0.329346 -0.642090 1441831139 -0.490234 0.488831 -0.329346 -0.642090 1441831139 -0.490234 0.488831 -0.329346 -0.642090 1441831139 -0.497803 0.492554 -0.296997 -0.649231 1441831139 -0.497803 0.492554 -0.296997 -0.649231 1441831139 -0.497803 0.492554 -0.296997 -0.649231 1441831139 -0.497803 0.492554 -0.296997 -0.649231 1441831139 -0.497803 0.492554 -0.296997 -0.649231 1441831139 -0.512329 0.491760 -0.264465 -0.652527 1441831139 -0.512329 0.491760 -0.264465 -0.652527 1441831139 -0.512329 0.491760 -0.264465 -0.652527 1441831139 -0.512329 0.491760 -0.264465 -0.652527 1441831139 -0.512329 0.491760 -0.264465 -0.652527 1441831139 -0.512329 0.491760 -0.264465 -0.652527 1441831139 -0.521484 0.493958 -0.232971 -0.655640 1441831139 -0.521484 0.493958 -0.232971 -0.655640 1441831139 -0.521484 0.493958 -0.232971 -0.655640 1441831139 -0.521484 0.493958 -0.232971 -0.655640 1441831139 -0.521484 0.493958 -0.232971 -0.655640 1441831139 -0.521484 0.493958 -0.232971 -0.655640 1441831139 -0.518555 0.506897 -0.205750 -0.657166 1441831139 -0.518555 0.506897 -0.205750 -0.657166 1441831139 -0.518555 0.506897 -0.205750 -0.657166 1441831139 -0.518555 0.506897 -0.205750 -0.657166 1441831139 -0.518555 0.506897 -0.205750 -0.657166 1441831139 -0.518555 0.506897 -0.205750 -0.657166 1441831140 -0.505066 0.528748 -0.193970 -0.654053 1441831140 -0.505066 0.528748 -0.193970 -0.654053 1441831140 -0.505066 0.528748 -0.193970 -0.654053 1441831140 -0.505066 0.528748 -0.193970 -0.654053 1441831140 -0.505066 0.528748 -0.193970 -0.654053 1441831140 -0.505066 0.528748 -0.193970 -0.654053 1441831140 -0.497131 0.536011 -0.223572 -0.644714 1441831140 -0.497131 0.536011 -0.223572 -0.644714 1441831140 -0.497131 0.536011 -0.223572 -0.644714 1441831140 -0.497131 0.536011 -0.223572 -0.644714 1441831140 -0.497131 0.536011 -0.223572 -0.644714 1441831140 -0.497131 0.536011 -0.223572 -0.644714 1441831140 -0.497253 0.524475 -0.284180 -0.630066 1441831140 -0.497253 0.524475 -0.284180 -0.630066 1441831140 -0.497253 0.524475 -0.284180 -0.630066 1441831140 -0.497253 0.524475 -0.284180 -0.630066 1441831140 -0.497253 0.524475 -0.284180 -0.630066 1441831140 -0.497253 0.524475 -0.284180 -0.630066 1441831140 -0.488037 0.517090 -0.318054 -0.627136 1441831140 -0.488037 0.517090 -0.318054 -0.627136 1441831140 -0.488037 0.517090 -0.318054 -0.627136 1441831140 -0.488037 0.517090 -0.318054 -0.627136 1441831140 -0.488037 0.517090 -0.318054 -0.627136 1441831140 -0.488037 0.517090 -0.318054 -0.627136 1441831140 -0.489075 0.513367 -0.330261 -0.623108 1441831140 -0.489075 0.513367 -0.330261 -0.623108 1441831140 -0.489075 0.513367 -0.330261 -0.623108 1441831140 -0.489075 0.513367 -0.330261 -0.623108 1441831140 -0.489075 0.513367 -0.330261 -0.623108 1441831140 -0.489075 0.513367 -0.330261 -0.623108 1441831140 -0.499573 0.499268 -0.348755 -0.616089 1441831140 -0.499573 0.499268 -0.348755 -0.616089 1441831140 -0.499573 0.499268 -0.348755 -0.616089 1441831140 -0.499573 0.499268 -0.348755 -0.616089 1441831140 -0.499573 0.499268 -0.348755 -0.616089 1441831140 -0.499573 0.499268 -0.348755 -0.616089 1441831140 -0.500854 0.493042 -0.350037 -0.619385 1441831140 -0.500854 0.493042 -0.350037 -0.619385 1441831140 -0.500854 0.493042 -0.350037 -0.619385 1441831140 -0.500854 0.493042 -0.350037 -0.619385 1441831140 -0.500854 0.493042 -0.350037 -0.619385 1441831140 -0.500854 0.493042 -0.350037 -0.619385 1441831140 -0.493164 0.495789 -0.338806 -0.629456 1441831140 -0.493164 0.495789 -0.338806 -0.629456 1441831140 -0.493164 0.495789 -0.338806 -0.629456 1441831140 -0.493164 0.495789 -0.338806 -0.629456 1441831140 -0.493164 0.495789 -0.338806 -0.629456 1441831140 -0.493164 0.495789 -0.338806 -0.629456 1441831140 -0.494690 0.492371 -0.330994 -0.635132 1441831140 -0.494690 0.492371 -0.330994 -0.635132 1441831140 -0.494690 0.492371 -0.330994 -0.635132 1441831140 -0.494690 0.492371 -0.330994 -0.635132 1441831140 -0.494690 0.492371 -0.330994 -0.635132 1441831140 -0.494690 0.492371 -0.330994 -0.635132 1441831140 -0.494690 0.492371 -0.330994 -0.635132 1441831140 -0.518677 0.471375 -0.337769 -0.628235 1441831140 -0.518677 0.471375 -0.337769 -0.628235 1441831140 -0.518677 0.471375 -0.337769 -0.628235 1441831140 -0.518677 0.471375 -0.337769 -0.628235 1441831140 -0.518677 0.471375 -0.337769 -0.628235 1441831140 -0.518677 0.471375 -0.337769 -0.628235 1441831140 -0.548950 0.444458 -0.346619 -0.617310 1441831140 -0.548950 0.444458 -0.346619 -0.617310 1441831140 -0.548950 0.444458 -0.346619 -0.617310 1441831140 -0.548950 0.444458 -0.346619 -0.617310 1441831140 -0.548950 0.444458 -0.346619 -0.617310 1441831140 -0.548950 0.444458 -0.346619 -0.617310 1441831140 -0.548950 0.444458 -0.346619 -0.617310 1441831140 -0.567566 0.430481 -0.331604 -0.618591 1441831140 -0.567566 0.430481 -0.331604 -0.618591 1441831140 -0.567566 0.430481 -0.331604 -0.618591 1441831140 -0.567566 0.430481 -0.331604 -0.618591 1441831140 -0.567566 0.430481 -0.331604 -0.618591 1441831140 -0.567566 0.430481 -0.331604 -0.618591 1441831140 -0.568115 0.444214 -0.287537 -0.630371 1441831140 -0.568115 0.444214 -0.287537 -0.630371 1441831140 -0.568115 0.444214 -0.287537 -0.630371 1441831140 -0.568115 0.444214 -0.287537 -0.630371 1441831140 -0.568115 0.444214 -0.287537 -0.630371 1441831140 -0.568115 0.444214 -0.287537 -0.630371 1441831140 -0.561829 0.467285 -0.232849 -0.641724 1441831140 -0.561829 0.467285 -0.232849 -0.641724 1441831140 -0.561829 0.467285 -0.232849 -0.641724 1441831140 -0.561829 0.467285 -0.232849 -0.641724 1441831140 -0.561829 0.467285 -0.232849 -0.641724 1441831140 -0.561829 0.467285 -0.232849 -0.641724 1441831140 -0.560181 0.481079 -0.200439 -0.643921 1441831140 -0.560181 0.481079 -0.200439 -0.643921 1441831140 -0.560181 0.481079 -0.200439 -0.643921 1441831140 -0.560181 0.481079 -0.200439 -0.643921 1441831140 -0.560181 0.481079 -0.200439 -0.643921 1441831140 -0.560181 0.481079 -0.200439 -0.643921 1441831140 -0.551941 0.492188 -0.196960 -0.643677 1441831140 -0.551941 0.492188 -0.196960 -0.643677 1441831140 -0.551941 0.492188 -0.196960 -0.643677 1441831140 -0.551941 0.492188 -0.196960 -0.643677 1441831140 -0.551941 0.492188 -0.196960 -0.643677 1441831140 -0.551941 0.492188 -0.196960 -0.643677 1441831140 -0.551941 0.492188 -0.196960 -0.643677 1441831140 -0.531250 0.509399 -0.211975 -0.642944 1441831140 -0.531250 0.509399 -0.211975 -0.642944 1441831140 -0.531250 0.509399 -0.211975 -0.642944 1441831140 -0.531250 0.509399 -0.211975 -0.642944 1441831140 -0.531250 0.509399 -0.211975 -0.642944 1441831140 -0.531250 0.509399 -0.211975 -0.642944 1441831140 -0.511963 0.518677 -0.255249 -0.635437 1441831140 -0.511963 0.518677 -0.255249 -0.635437 1441831140 -0.511963 0.518677 -0.255249 -0.635437 1441831140 -0.511963 0.518677 -0.255249 -0.635437 1441831140 -0.511963 0.518677 -0.255249 -0.635437 1441831140 -0.511963 0.518677 -0.255249 -0.635437 1441831140 -0.511963 0.518677 -0.255249 -0.635437 1441831141 -0.492249 0.517639 -0.304871 -0.629944 1441831141 -0.492249 0.517639 -0.304871 -0.629944 1441831141 -0.492249 0.517639 -0.304871 -0.629944 1441831141 -0.492249 0.517639 -0.304871 -0.629944 1441831141 -0.492249 0.517639 -0.304871 -0.629944 1441831141 -0.492249 0.517639 -0.304871 -0.629944 1441831141 -0.459961 0.538635 -0.288818 -0.644165 1441831141 -0.459961 0.538635 -0.288818 -0.644165 1441831141 -0.459961 0.538635 -0.288818 -0.644165 1441831141 -0.459961 0.538635 -0.288818 -0.644165 1441831141 -0.459961 0.538635 -0.288818 -0.644165 1441831141 -0.459961 0.538635 -0.288818 -0.644165 1441831141 -0.459961 0.538635 -0.288818 -0.644165 1441831141 -0.464600 0.534485 -0.298950 -0.639709 1441831141 -0.464600 0.534485 -0.298950 -0.639709 1441831141 -0.464600 0.534485 -0.298950 -0.639709 1441831141 -0.464600 0.534485 -0.298950 -0.639709 1441831141 -0.464600 0.534485 -0.298950 -0.639709 1441831141 -0.464600 0.534485 -0.298950 -0.639709 1441831141 -0.465271 0.531555 -0.302063 -0.640137 1441831141 -0.465271 0.531555 -0.302063 -0.640137 1441831141 -0.465271 0.531555 -0.302063 -0.640137 1441831141 -0.465271 0.531555 -0.302063 -0.640137 1441831141 -0.465271 0.531555 -0.302063 -0.640137 1441831141 -0.465271 0.531555 -0.302063 -0.640137 1441831141 -0.452637 0.535828 -0.295105 -0.648804 1441831141 -0.452637 0.535828 -0.295105 -0.648804 1441831141 -0.452637 0.535828 -0.295105 -0.648804 1441831141 -0.452637 0.535828 -0.295105 -0.648804 1441831141 -0.452637 0.535828 -0.295105 -0.648804 1441831141 -0.452637 0.535828 -0.295105 -0.648804 1441831141 -0.452637 0.535828 -0.295105 -0.648804 1441831141 -0.447754 0.536011 -0.295776 -0.651794 1441831141 -0.447754 0.536011 -0.295776 -0.651794 1441831141 -0.447754 0.536011 -0.295776 -0.651794 1441831141 -0.447754 0.536011 -0.295776 -0.651794 1441831141 -0.447754 0.536011 -0.295776 -0.651794 1441831141 -0.469116 0.516968 -0.322998 -0.639038 1441831141 -0.469116 0.516968 -0.322998 -0.639038 1441831141 -0.469116 0.516968 -0.322998 -0.639038 1441831141 -0.469116 0.516968 -0.322998 -0.639038 1441831141 -0.469116 0.516968 -0.322998 -0.639038 1441831141 -0.469116 0.516968 -0.322998 -0.639038 1441831141 -0.516663 0.471558 -0.358826 -0.618042 1441831141 -0.516663 0.471558 -0.358826 -0.618042 1441831141 -0.516663 0.471558 -0.358826 -0.618042 1441831141 -0.516663 0.471558 -0.358826 -0.618042 1441831141 -0.516663 0.471558 -0.358826 -0.618042 1441831141 -0.516663 0.471558 -0.358826 -0.618042 1441831141 -0.552551 0.438904 -0.357056 -0.612061 1441831141 -0.552551 0.438904 -0.357056 -0.612061 1441831141 -0.552551 0.438904 -0.357056 -0.612061 1441831141 -0.552551 0.438904 -0.357056 -0.612061 1441831141 -0.552551 0.438904 -0.357056 -0.612061 1441831141 -0.555603 0.455933 -0.303345 -0.625671 1441831141 -0.555603 0.455933 -0.303345 -0.625671 1441831141 -0.555603 0.455933 -0.303345 -0.625671 1441831141 -0.555603 0.455933 -0.303345 -0.625671 1441831141 -0.555603 0.455933 -0.303345 -0.625671 1441831141 -0.555603 0.455933 -0.303345 -0.625671 1441831141 -0.538940 0.487305 -0.234253 -0.645935 1441831141 -0.538940 0.487305 -0.234253 -0.645935 1441831141 -0.538940 0.487305 -0.234253 -0.645935 1441831141 -0.538940 0.487305 -0.234253 -0.645935 1441831141 -0.538940 0.487305 -0.234253 -0.645935 1441831141 -0.538940 0.487305 -0.234253 -0.645935 1441831141 -0.538940 0.487305 -0.234253 -0.645935 1441831141 -0.528625 0.500732 -0.191345 -0.658203 1441831141 -0.528625 0.500732 -0.191345 -0.658203 1441831141 -0.528625 0.500732 -0.191345 -0.658203 1441831141 -0.528625 0.500732 -0.191345 -0.658203 1441831141 -0.528625 0.500732 -0.191345 -0.658203 1441831141 -0.528625 0.500732 -0.191345 -0.658203 1441831141 -0.521606 0.511230 -0.184326 -0.657776 1441831141 -0.521606 0.511230 -0.184326 -0.657776 1441831141 -0.521606 0.511230 -0.184326 -0.657776 1441831141 -0.521606 0.511230 -0.184326 -0.657776 1441831141 -0.521606 0.511230 -0.184326 -0.657776 1441831141 -0.521606 0.511230 -0.184326 -0.657776 1441831141 -0.504761 0.525940 -0.195984 -0.655945 1441831141 -0.504761 0.525940 -0.195984 -0.655945 1441831141 -0.504761 0.525940 -0.195984 -0.655945 1441831141 -0.504761 0.525940 -0.195984 -0.655945 1441831141 -0.504761 0.525940 -0.195984 -0.655945 1441831141 -0.504761 0.525940 -0.195984 -0.655945 1441831141 -0.486267 0.538269 -0.232605 -0.647888 1441831141 -0.486267 0.538269 -0.232605 -0.647888 1441831141 -0.486267 0.538269 -0.232605 -0.647888 1441831141 -0.486267 0.538269 -0.232605 -0.647888 1441831141 -0.486267 0.538269 -0.232605 -0.647888 1441831141 -0.476013 0.538879 -0.286011 -0.633484 1441831141 -0.476013 0.538879 -0.286011 -0.633484 1441831141 -0.476013 0.538879 -0.286011 -0.633484 1441831141 -0.476013 0.538879 -0.286011 -0.633484 1441831141 -0.476013 0.538879 -0.286011 -0.633484 1441831141 -0.476013 0.538879 -0.286011 -0.633484 1441831141 
-0.442078 0.587036 -0.174438 -0.655396 1441831145 -0.442078 0.587036 -0.174438 -0.655396 1441831145 -0.442078 0.587036 -0.174438 -0.655396 1441831145 -0.442078 0.587036 -0.174438 -0.655396 1441831145 -0.342773 0.662964 -0.031921 -0.664856 1441831145 -0.342773 0.662964 -0.031921 -0.664856 1441831145 -0.342773 0.662964 -0.031921 -0.664856 1441831145 -0.342773 0.662964 -0.031921 -0.664856 1441831145 -0.342773 0.662964 -0.031921 -0.664856 1441831145 -0.342773 0.662964 -0.031921 -0.664856 1441831145 -0.217407 0.697449 0.061279 -0.680115 1441831145 -0.217407 0.697449 0.061279 -0.680115 1441831145 -0.217407 0.697449 0.061279 -0.680115 1441831145 -0.217407 0.697449 0.061279 -0.680115 1441831145 -0.217407 0.697449 0.061279 -0.680115 1441831145 -0.056152 0.704468 0.149536 -0.691528 1441831145 -0.056152 0.704468 0.149536 -0.691528 1441831145 -0.056152 0.704468 0.149536 -0.691528 1441831145 -0.056152 0.704468 0.149536 -0.691528 1441831145 -0.056152 0.704468 0.149536 -0.691528 1441831145 -0.056152 0.704468 0.149536 -0.691528 1441831145 0.114441 0.701355 0.376038 -0.594604 1441831145 0.114441 0.701355 0.376038 -0.594604 1441831145 0.114441 0.701355 0.376038 -0.594604 1441831145 0.114441 0.701355 0.376038 -0.594604 1441831145 0.114441 0.701355 0.376038 -0.594604 1441831145 0.114441 0.701355 0.376038 -0.594604 1441831145 0.114441 0.701355 0.376038 -0.594604 1441831145 -0.056641 0.763489 0.458130 -0.451660 1441831145 -0.056641 0.763489 0.458130 -0.451660 1441831145 -0.056641 0.763489 0.458130 -0.451660 1441831145 -0.056641 0.763489 0.458130 -0.451660 1441831145 -0.056641 0.763489 0.458130 -0.451660 1441831145 -0.296692 0.778442 0.498962 -0.238586 1441831145 -0.296692 0.778442 0.498962 -0.238586 1441831145 -0.296692 0.778442 0.498962 -0.238586 1441831145 -0.296692 0.778442 0.498962 -0.238586 1441831145 -0.296692 0.778442 0.498962 -0.238586 1441831145 -0.296692 0.778442 0.498962 -0.238586 1441831145 -0.508301 0.702759 0.495056 -0.051331 1441831145 -0.508301 0.702759 0.495056 -0.051331 1441831145 -0.508301 0.702759 0.495056 -0.051331 1441831145 -0.508301 0.702759 0.495056 -0.051331 1441831145 -0.508301 0.702759 0.495056 -0.051331 1441831145 -0.508301 0.702759 0.495056 -0.051331 1441831145 -0.637939 0.588196 0.481506 0.123413 1441831145 -0.637939 0.588196 0.481506 0.123413 1441831145 -0.637939 0.588196 0.481506 0.123413 1441831145 -0.637939 0.588196 0.481506 0.123413 1441831145 -0.637939 0.588196 0.481506 0.123413 1441831145 -0.637939 0.588196 0.481506 0.123413 1441831145 -0.738647 0.454102 0.432861 0.246704 1441831145 -0.738647 0.454102 0.432861 0.246704 1441831145 -0.738647 0.454102 0.432861 0.246704 1441831145 -0.738647 0.454102 0.432861 0.246704 1441831145 -0.738647 0.454102 0.432861 0.246704 1441831145 -0.738647 0.454102 0.432861 0.246704 1441831145 -0.790710 0.346802 0.443604 0.240173 1441831145 -0.790710 0.346802 0.443604 0.240173 1441831145 -0.790710 0.346802 0.443604 0.240173 1441831145 -0.790710 0.346802 0.443604 0.240173 1441831145 -0.790710 0.346802 0.443604 0.240173 1441831145 -0.790710 0.346802 0.443604 0.240173 1441831145 -0.790710 0.346802 0.443604 0.240173 1441831145 -0.795410 0.372192 0.446228 0.172119 1441831145 -0.795410 0.372192 0.446228 0.172119 1441831145 -0.795410 0.372192 0.446228 0.172119 1441831145 -0.795410 0.372192 0.446228 0.172119 1441831145 -0.795410 0.372192 0.446228 0.172119 1441831146 -0.795410 0.372192 0.446228 0.172119 1441831146 -0.757263 0.474548 0.448730 0.007446 1441831146 -0.757263 0.474548 0.448730 0.007446 1441831146 -0.757263 0.474548 0.448730 0.007446 1441831146 -0.757263 0.474548 0.448730 0.007446 1441831146 -0.757263 0.474548 0.448730 0.007446 1441831146 -0.757263 0.474548 0.448730 0.007446 1441831146 -0.614380 0.624634 0.426880 -0.223816 1441831146 -0.614380 0.624634 0.426880 -0.223816 1441831146 -0.614380 0.624634 0.426880 -0.223816 1441831146 -0.614380 0.624634 0.426880 -0.223816 1441831146 -0.614380 0.624634 0.426880 -0.223816 1441831146 -0.614380 0.624634 0.426880 -0.223816 1441831146 -0.415527 0.705627 0.369812 -0.438965 1441831146 -0.415527 0.705627 0.369812 -0.438965 1441831146 -0.415527 0.705627 0.369812 -0.438965 1441831146 -0.415527 0.705627 0.369812 -0.438965 1441831146 -0.415527 0.705627 0.369812 -0.438965 1441831146 -0.415527 0.705627 0.369812 -0.438965 1441831146 -0.238586 0.715698 0.294495 -0.586609 1441831146 -0.238586 0.715698 0.294495 -0.586609 1441831146 -0.238586 0.715698 0.294495 -0.586609 1441831146 -0.238586 0.715698 0.294495 -0.586609 1441831146 -0.238586 0.715698 0.294495 -0.586609 1441831146 -0.238586 0.715698 0.294495 -0.586609 1441831146 -0.074280 0.704651 0.268311 -0.652649 1441831146 -0.074280 0.704651 0.268311 -0.652649 1441831146 -0.074280 0.704651 0.268311 -0.652649 1441831146 -0.074280 0.704651 0.268311 -0.652649 1441831146 -0.074280 0.704651 0.268311 -0.652649 1441831146 0.014404 0.694031 0.277710 -0.664063 1441831146 0.014404 0.694031 0.277710 -0.664063 1441831146 0.014404 0.694031 0.277710 -0.664063 1441831146 0.014404 0.694031 0.277710 -0.664063 1441831146 0.014404 0.694031 0.277710 -0.664063 1441831146 0.014404 0.694031 0.277710 -0.664063 1441831146 0.014404 0.694031 0.277710 -0.664063 1441831146 0.004822 0.715088 0.343750 -0.608643 1441831146 0.004822 0.715088 0.343750 -0.608643 1441831146 0.004822 0.715088 0.343750 -0.608643 1441831146 0.004822 0.715088 0.343750 -0.608643 1441831146 0.004822 0.715088 0.343750 -0.608643 1441831146 0.004822 0.715088 0.343750 -0.608643 1441831146 -0.137451 0.751953 0.423035 -0.486572 1441831146 -0.137451 0.751953 0.423035 -0.486572 1441831146 -0.137451 0.751953 0.423035 -0.486572 1441831146 -0.137451 0.751953 0.423035 -0.486572 1441831146 -0.137451 0.751953 0.423035 -0.486572 1441831146 -0.137451 0.751953 0.423035 -0.486572 1441831146 -0.137451 0.751953 0.423035 -0.486572 1441831146 -0.334412 0.759705 0.485840 -0.273682 1441831146 -0.334412 0.759705 0.485840 -0.273682 1441831146 -0.334412 0.759705 0.485840 -0.273682 1441831146 -0.334412 0.759705 0.485840 -0.273682 1441831146 -0.334412 0.759705 0.485840 -0.273682 1441831146 -0.334412 0.759705 0.485840 -0.273682 1441831146 -0.558472 0.680176 0.471680 -0.054077 1441831146 -0.558472 0.680176 0.471680 -0.054077 1441831146 -0.558472 0.680176 0.471680 -0.054077 1441831146 -0.558472 0.680176 0.471680 -0.054077 1441831146 -0.558472 0.680176 0.471680 -0.054077 1441831146 -0.558472 0.680176 0.471680 -0.054077 1441831146 -0.558472 0.680176 0.471680 -0.054077 1441831146 -0.670105 0.587708 0.435303 0.126526 1441831146 -0.670105 0.587708 0.435303 0.126526 1441831146 -0.670105 0.587708 0.435303 0.126526 1441831146 -0.670105 0.587708 0.435303 0.126526 1441831146 -0.670105 0.587708 0.435303 0.126526 1441831146 -0.763184 0.469910 0.367676 0.248169 1441831146 -0.763184 0.469910 0.367676 0.248169 1441831146 -0.763184 0.469910 0.367676 0.248169 1441831146 -0.763184 0.469910 0.367676 0.248169 1441831146 -0.763184 0.469910 0.367676 0.248169 1441831146 -0.763184 0.469910 0.367676 0.248169 1441831146 -0.823181 0.358887 0.364624 0.246155 1441831146 -0.823181 0.358887 0.364624 0.246155 1441831146 -0.823181 0.358887 0.364624 0.246155 1441831146 -0.823181 0.358887 0.364624 0.246155 1441831146 -0.823181 0.358887 0.364624 0.246155 1441831146 -0.823181 0.358887 0.364624 0.246155 1441831146 -0.825623 0.376404 0.375000 0.189819 1441831146 -0.825623 0.376404 0.375000 0.189819 1441831146 -0.825623 0.376404 0.375000 0.189819 1441831146 -0.825623 0.376404 0.375000 0.189819 1441831146 -0.825623 0.376404 0.375000 0.189819 1441831146 -0.825623 0.376404 0.375000 0.189819 1441831146 -0.825623 0.376404 0.375000 0.189819 1441831146 -0.796875 0.439880 0.408936 0.065186 1441831146 -0.796875 0.439880 0.408936 0.065186 1441831146 -0.796875 0.439880 0.408936 0.065186 1441831146 -0.796875 0.439880 0.408936 0.065186 1441831146 -0.796875 0.439880 0.408936 0.065186 1441831146 -0.704407 0.545044 0.444031 -0.098083 1441831146 -0.704407 0.545044 0.444031 -0.098083 1441831146 -0.704407 0.545044 0.444031 -0.098083 1441831146 -0.704407 0.545044 0.444031 -0.098083 1441831146 -0.704407 0.545044 0.444031 -0.098083 1441831146 -0.547974 0.650208 0.458252 -0.258789 1441831146 -0.547974 0.650208 0.458252 -0.258789 1441831146 -0.547974 0.650208 0.458252 -0.258789 1441831146 -0.547974 0.650208 0.458252 -0.258789 1441831146 -0.547974 0.650208 0.458252 -0.258789 1441831146 -0.547974 0.650208 0.458252 -0.258789 1441831146 -0.410339 0.694702 0.420837 -0.414551 1441831146 -0.410339 0.694702 0.420837 -0.414551 1441831146 -0.410339 0.694702 0.420837 -0.414551 1441831146 -0.410339 0.694702 0.420837 -0.414551 1441831146 -0.410339 0.694702 0.420837 -0.414551 1441831146 -0.410339 0.694702 0.420837 -0.414551 1441831146 -0.282593 0.722778 0.370850 -0.510071 1441831147 -0.282593 0.722778 0.370850 -0.510071 1441831147 -0.282593 0.722778 0.370850 -0.510071 1441831147 -0.282593 0.722778 0.370850 -0.510071 1441831147 -0.282593 0.722778 0.370850 -0.510071 1441831147 -0.282593 0.722778 0.370850 -0.510071 1441831147 -0.091797 0.756592 0.390076 -0.516724 1441831147 -0.091797 0.756592 0.390076 -0.516724 1441831147 -0.091797 0.756592 0.390076 -0.516724 1441831147 -0.091797 0.756592 0.390076 -0.516724 1441831147 -0.091797 0.756592 0.390076 -0.516724 1441831147 -0.091797 0.756592 0.390076 -0.516724 1441831147 0.034729 0.747986 0.474426 -0.462830 1441831147 0.034729 0.747986 0.474426 -0.462830 1441831147 0.034729 0.747986 0.474426 -0.462830 1441831147 0.034729 0.747986 0.474426 -0.462830 1441831147 0.034729 0.747986 0.474426 -0.462830 1441831147 0.034729 0.747986 0.474426 -0.462830 1441831147 0.034729 0.747986 0.474426 -0.462830 1441831147 -0.044983 0.773071 0.509338 -0.375305 1441831147 -0.044983 0.773071 0.509338 -0.375305 1441831147 -0.044983 0.773071 0.509338 -0.375305 1441831147 -0.044983 0.773071 0.509338 -0.375305 1441831147 -0.044983 0.773071 0.509338 -0.375305 1441831147 -0.044983 0.773071 0.509338 -0.375305 1441831147 -0.251160 0.793579 0.518616 -0.195251 1441831147 -0.251160 0.793579 0.518616 -0.195251 1441831147 -0.251160 0.793579 0.518616 -0.195251 1441831147 -0.251160 0.793579 0.518616 -0.195251 1441831147 -0.251160 0.793579 0.518616 -0.195251 1441831147 -0.251160 0.793579 0.518616 -0.195251 1441831147 -0.251160 0.793579 0.518616 -0.195251 1441831147 -0.478149 0.740479 0.470886 0.035522 1441831147 -0.478149 0.740479 0.470886 0.035522 1441831147 -0.478149 0.740479 0.470886 0.035522 1441831147 -0.478149 0.740479 0.470886 0.035522 1441831147 -0.478149 0.740479 0.470886 0.035522 1441831147 -0.478149 0.740479 0.470886 0.035522 1441831147 -0.633606 0.639709 0.396729 0.178406 1441831147 -0.633606 0.639709 0.396729 0.178406 1441831147 -0.633606 0.639709 0.396729 0.178406 1441831147 -0.633606 0.639709 0.396729 0.178406 1441831147 -0.633606 0.639709 0.396729 0.178406 1441831147 -0.633606 0.639709 0.396729 0.178406 1441831147 -0.726440 0.535339 0.297546 0.311707 1441831147 -0.726440 0.535339 0.297546 0.311707 1441831147 -0.726440 0.535339 0.297546 0.311707 1441831147 -0.726440 0.535339 0.297546 0.311707 1441831147 -0.726440 0.535339 0.297546 0.311707 1441831147 -0.726440 0.535339 0.297546 0.311707 1441831147 -0.726440 0.535339 0.297546 0.311707 1441831147 -0.806824 0.408813 0.284851 0.317444 1441831147 -0.806824 0.408813 0.284851 0.317444 1441831147 -0.806824 0.408813 0.284851 0.317444 1441831147 -0.806824 0.408813 0.284851 0.317444 1441831147 -0.806824 0.408813 0.284851 0.317444 1441831147 -0.806824 0.408813 0.284851 0.317444 1441831147 -0.806580 0.437439 0.293457 0.268311 1441831147 -0.806580 0.437439 0.293457 0.268311 1441831147 -0.806580 0.437439 0.293457 0.268311 1441831147 -0.806580 0.437439 0.293457 0.268311 1441831147 -0.806580 0.437439 0.293457 0.268311 1441831147 -0.806580 0.437439 0.293457 0.268311 1441831147 -0.800232 0.480652 0.324463 0.152832 1441831147 -0.800232 0.480652 0.324463 0.152832 1441831147 -0.800232 0.480652 0.324463 0.152832 1441831147 -0.800232 0.480652 0.324463 0.152832 1441831147 -0.800232 0.480652 0.324463 0.152832 1441831147 -0.800232 0.480652 0.324463 0.152832 1441831147 -0.748840 0.558655 0.356018 -0.018860 1441831147 -0.748840 0.558655 0.356018 -0.018860 1441831147 -0.748840 0.558655 0.356018 -0.018860 1441831147 -0.748840 0.558655 0.356018 -0.018860 1441831147 -0.748840 0.558655 0.356018 -0.018860 1441831147 -0.748840 0.558655 0.356018 -0.018860 1441831147 -0.633789 0.636963 0.373108 -0.231079 1441831147 -0.633789 0.636963 0.373108 -0.231079 1441831147 -0.633789 0.636963 0.373108 -0.231079 1441831147 -0.633789 0.636963 0.373108 -0.231079 1441831147 -0.633789 0.636963 0.373108 -0.231079 1441831147 -0.633789 0.636963 0.373108 -0.231079 1441831147 -0.633789 0.636963 0.373108 -0.231079 1441831147 -0.440430 0.702148 0.388550 -0.402466 1441831147 -0.440430 0.702148 0.388550 -0.402466 1441831147 -0.440430 0.702148 0.388550 -0.402466 1441831147 -0.440430 0.702148 0.388550 -0.402466 1441831147 -0.440430 0.702148 0.388550 -0.402466 1441831147 -0.440430 0.702148 0.388550 -0.402466 1441831147 -0.276428 0.700989 0.379700 -0.536682 1441831147 -0.276428 0.700989 0.379700 -0.536682 1441831147 -0.276428 0.700989 0.379700 -0.536682 1441831147 -0.276428 0.700989 0.379700 -0.536682 1441831147 -0.276428 0.700989 0.379700 -0.536682 1441831147 -0.276428 0.700989 0.379700 -0.536682 1441831147 -0.124268 0.707336 0.407288 -0.564209 1441831147 -0.124268 0.707336 0.407288 -0.564209 1441831147 -0.124268 0.707336 0.407288 -0.564209 1441831147 -0.124268 0.707336 0.407288 -0.564209 1441831147 -0.124268 0.707336 0.407288 -0.564209 1441831147 -0.124268 0.707336 0.407288 -0.564209 1441831147 -0.039307 0.732788 0.459961 -0.499878 1441831147 -0.039307 0.732788 0.459961 -0.499878 1441831147 -0.039307 0.732788 0.459961 -0.499878 1441831147 -0.039307 0.732788 0.459961 -0.499878 1441831147 -0.039307 0.732788 0.459961 -0.499878 1441831147 -0.039307 0.732788 0.459961 -0.499878 1441831147 -0.039307 0.732788 0.459961 -0.499878 1441831147 -0.147949 0.763123 0.500061 -0.381653 1441831147 -0.147949 0.763123 0.500061 -0.381653 1441831147 -0.147949 0.763123 0.500061 -0.381653 1441831147 -0.147949 0.763123 0.500061 -0.381653 1441831147 -0.147949 0.763123 0.500061 -0.381653 1441831147 -0.147949 0.763123 0.500061 -0.381653 1441831147 -0.373291 0.771851 0.492676 -0.148804 1441831147 -0.373291 0.771851 0.492676 -0.148804 1441831148 -0.373291 0.771851 0.492676 -0.148804 1441831148 -0.373291 0.771851 0.492676 -0.148804 1441831148 -0.373291 0.771851 0.492676 -0.148804 1441831148 -0.373291 0.771851 0.492676 -0.148804 1441831148 -0.588867 0.682251 0.427734 0.069519 1441831148 -0.588867 0.682251 0.427734 0.069519 1441831148 -0.588867 0.682251 0.427734 0.069519 1441831148 -0.588867 0.682251 0.427734 0.069519 1441831148 -0.588867 0.682251 0.427734 0.069519 1441831148 -0.588867 0.682251 0.427734 0.069519 1441831148 -0.588867 0.682251 0.427734 0.069519 1441831148 -0.710632 0.548340 0.386597 0.211731 1441831148 -0.710632 0.548340 0.386597 0.211731 1441831148 -0.710632 0.548340 0.386597 0.211731 1441831148 -0.710632 0.548340 0.386597 0.211731 1441831148 -0.710632 0.548340 0.386597 0.211731 1441831148 -0.710632 0.548340 0.386597 0.211731 1441831148 -0.766968 0.429443 0.322205 0.351501 1441831148 -0.766968 0.429443 0.322205 0.351501 1441831148 -0.766968 0.429443 0.322205 0.351501 1441831148 -0.766968 0.429443 0.322205 0.351501 1441831148 -0.766968 0.429443 0.322205 0.351501 1441831148 -0.766968 0.429443 0.322205 0.351501 1441831148 -0.811401 0.345093 0.313843 0.352234 1441831148 -0.811401 0.345093 0.313843 0.352234 1441831148 -0.811401 0.345093 0.313843 0.352234 1441831148 -0.811401 0.345093 0.313843 0.352234 1441831148 -0.811401 0.345093 0.313843 0.352234 1441831148 -0.811401 0.345093 0.313843 0.352234 1441831148 -0.834412 0.364441 0.287109 0.297607 1441831148 -0.834412 0.364441 0.287109 0.297607 1441831148 -0.834412 0.364441 0.287109 0.297607 1441831148 -0.828064 0.442810 0.283936 0.193787 1441831148 -0.828064 0.442810 0.283936 0.193787 1441831148 -0.828064 0.442810 0.283936 0.193787 1441831148 -0.828064 0.442810 0.283936 0.193787 1441831148 -0.828064 0.442810 0.283936 0.193787 1441831148 -0.828064 0.442810 0.283936 0.193787 1441831148 -0.828064 0.442810 0.283936 0.193787 1441831148 -0.785522 0.542175 0.297546 0.021912 1441831148 -0.785522 0.542175 0.297546 0.021912 1441831148 -0.785522 0.542175 0.297546 0.021912 1441831148 -0.785522 0.542175 0.297546 0.021912 1441831148 -0.785522 0.542175 0.297546 0.021912 1441831148 -0.785522 0.542175 0.297546 0.021912 1441831148 -0.669983 0.646729 0.305481 -0.199036 1441831148 -0.669983 0.646729 0.305481 -0.199036 1441831148 -0.669983 0.646729 0.305481 -0.199036 1441831148 -0.669983 0.646729 0.305481 -0.199036 1441831148 -0.669983 0.646729 0.305481 -0.199036 1441831148 -0.474854 0.720398 0.317078 -0.393677 1441831148 -0.474854 0.720398 0.317078 -0.393677 1441831148 -0.474854 0.720398 0.317078 -0.393677 1441831148 -0.474854 0.720398 0.317078 -0.393677 1441831148 -0.474854 0.720398 0.317078 -0.393677 1441831148 -0.474854 0.720398 0.317078 -0.393677 1441831148 -0.256226 0.747009 0.340576 -0.510193 1441831148 -0.256226 0.747009 0.340576 -0.510193 1441831148 -0.256226 0.747009 0.340576 -0.510193 1441831148 -0.256226 0.747009 0.340576 -0.510193 1441831148 -0.256226 0.747009 0.340576 -0.510193 1441831148 -0.256226 0.747009 0.340576 -0.510193 1441831148 -0.256226 0.747009 0.340576 -0.510193 1441831148 -0.094849 0.745117 0.396301 -0.527954 1441831148 -0.094849 0.745117 0.396301 -0.527954 1441831148 -0.094849 0.745117 0.396301 -0.527954 1441831148 -0.094849 0.745117 0.396301 -0.527954 1441831148 -0.094849 0.745117 0.396301 -0.527954 1441831148 -0.094849 0.745117 0.396301 -0.527954 1441831148 -0.108521 0.744873 0.437805 -0.491577 1441831148 -0.108521 0.744873 0.437805 -0.491577 1441831148 -0.108521 0.744873 0.437805 -0.491577 1441831148 -0.108521 0.744873 0.437805 -0.491577 1441831148 -0.108521 0.744873 0.437805 -0.491577 1441831148 -0.108521 0.744873 0.437805 -0.491577 1441831148 -0.269470 0.758728 0.454102 -0.381470 1441831148 -0.269470 0.758728 0.454102 -0.381470 1441831148 -0.269470 0.758728 0.454102 -0.381470 1441831148 -0.269470 0.758728 0.454102 -0.381470 1441831148 -0.269470 0.758728 0.454102 -0.381470 1441831148 -0.269470 0.758728 0.454102 -0.381470 1441831148 -0.448669 0.738159 0.470093 -0.181152 1441831148 -0.448669 0.738159 0.470093 -0.181152 1441831148 -0.448669 0.738159 0.470093 -0.181152 1441831148 -0.448669 0.738159 0.470093 -0.181152 1441831148 -0.448669 0.738159 0.470093 -0.181152 1441831148 -0.448669 0.738159 0.470093 -0.181152 1441831148 -0.608032 0.657593 0.437805 0.078735 1441831148 -0.608032 0.657593 0.437805 0.078735 1441831148 -0.608032 0.657593 0.437805 0.078735 1441831148 -0.608032 0.657593 0.437805 0.078735 1441831148 -0.608032 0.657593 0.437805 0.078735 1441831148 -0.608032 0.657593 0.437805 0.078735 1441831148 -0.735352 0.516174 0.372620 0.232239 1441831148 -0.735352 0.516174 0.372620 0.232239 1441831148 -0.735352 0.516174 0.372620 0.232239 1441831148 -0.735352 0.516174 0.372620 0.232239 1441831148 -0.735352 0.516174 0.372620 0.232239 1441831148 -0.735352 0.516174 0.372620 0.232239 1441831148 -0.772949 0.396851 0.297424 0.395691 1441831148 -0.772949 0.396851 0.297424 0.395691 1441831148 -0.772949 0.396851 0.297424 0.395691 1441831148 -0.772949 0.396851 0.297424 0.395691 1441831148 -0.772949 0.396851 0.297424 0.395691 1441831148 -0.772949 0.396851 0.297424 0.395691 1441831148 -0.820862 0.249695 0.278931 0.431213 1441831148 -0.820862 0.249695 0.278931 0.431213 1441831148 -0.820862 0.249695 0.278931 0.431213 1441831149 -0.820862 0.249695 0.278931 0.431213 1441831149 -0.820862 0.249695 0.278931 0.431213 1441831149 -0.820862 0.249695 0.278931 0.431213 1441831149 -0.820862 0.249695 0.278931 0.431213 1441831149 -0.836975 0.237549 0.279846 0.405884 1441831149 -0.836975 0.237549 0.279846 0.405884 1441831149 -0.836975 0.237549 0.279846 0.405884 1441831149 -0.836975 0.237549 0.279846 0.405884 1441831149 -0.836975 0.237549 0.279846 0.405884 1441831149 -0.836975 0.237549 0.279846 0.405884 1441831149 -0.850403 0.295166 0.296021 0.319458 1441831149 -0.850403 0.295166 0.296021 0.319458 1441831149 -0.850403 0.295166 0.296021 0.319458 1441831149 -0.850403 0.295166 0.296021 0.319458 1441831149 -0.850403 0.295166 0.296021 0.319458 1441831149 -0.850403 0.295166 0.296021 0.319458 1441831149 -0.850403 0.295166 0.296021 0.319458 1441831149 -0.822815 0.430603 0.325256 0.178040 1441831149 -0.822815 0.430603 0.325256 0.178040 1441831149 -0.822815 0.430603 0.325256 0.178040 1441831149 -0.822815 0.430603 0.325256 0.178040 1441831149 -0.822815 0.430603 0.325256 0.178040 1441831149 -0.822815 0.430603 0.325256 0.178040 1441831149 -0.740479 0.565979 0.359680 -0.043945 1441831149 -0.740479 0.565979 0.359680 -0.043945 1441831149 -0.740479 0.565979 0.359680 -0.043945 1441831149 -0.740479 0.565979 0.359680 -0.043945 1441831149 -0.740479 0.565979 0.359680 -0.043945 1441831149 -0.585144 0.659180 0.387817 -0.269470 1441831149 -0.585144 0.659180 0.387817 -0.269470 1441831149 -0.585144 0.659180 0.387817 -0.269470 1441831149 -0.585144 0.659180 0.387817 -0.269470 1441831149 -0.585144 0.659180 0.387817 -0.269470 1441831149 -0.585144 0.659180 0.387817 -0.269470 1441831149 -0.428406 0.674683 0.379944 -0.465698 1441831149 -0.428406 0.674683 0.379944 -0.465698 1441831149 -0.428406 0.674683 0.379944 -0.465698 1441831149 -0.428406 0.674683 0.379944 -0.465698 1441831149 -0.428406 0.674683 0.379944 -0.465698 1441831149 -0.428406 0.674683 0.379944 -0.465698 1441831149 -0.285278 0.692444 0.388000 -0.537231 1441831149 -0.285278 0.692444 0.388000 -0.537231 1441831149 -0.285278 0.692444 0.388000 -0.537231 1441831149 -0.285278 0.692444 0.388000 -0.537231 1441831149 -0.285278 0.692444 0.388000 -0.537231 1441831149 -0.274292 0.693604 0.403748 -0.529724 1441831149 -0.274292 0.693604 0.403748 -0.529724 1441831149 -0.274292 0.693604 0.403748 -0.529724 1441831149 -0.274292 0.693604 0.403748 -0.529724 1441831149 -0.274292 0.693604 0.403748 -0.529724 1441831149 -0.274292 0.693604 0.403748 -0.529724 1441831149 -0.354370 0.705566 0.452759 -0.414246 1441831149 -0.354370 0.705566 0.452759 -0.414246 1441831149 -0.354370 0.705566 0.452759 -0.414246 1441831149 -0.354370 0.705566 0.452759 -0.414246 1441831149 -0.354370 0.705566 0.452759 -0.414246 1441831149 -0.354370 0.705566 0.452759 -0.414246 1441831149 -0.487000 0.678345 0.492188 -0.245789 1441831149 -0.487000 0.678345 0.492188 -0.245789 1441831149 -0.487000 0.678345 0.492188 -0.245789 1441831149 -0.487000 0.678345 0.492188 -0.245789 1441831149 -0.487000 0.678345 0.492188 -0.245789 1441831149 -0.487000 0.678345 0.492188 -0.245789 1441831149 -0.588867 0.630188 0.505310 -0.026489 1441831149 -0.588867 0.630188 0.505310 -0.026489 1441831149 -0.588867 0.630188 0.505310 -0.026489 1441831149 -0.588867 0.630188 0.505310 -0.026489 1441831149 -0.588867 0.630188 0.505310 -0.026489 1441831149 -0.588867 0.630188 0.505310 -0.026489 1441831149 -0.684998 0.532288 0.475830 0.144775 1441831149 -0.684998 0.532288 0.475830 0.144775 1441831149 -0.684998 0.532288 0.475830 0.144775 1441831149 -0.684998 0.532288 0.475830 0.144775 1441831149 -0.684998 0.532288 0.475830 0.144775 1441831149 -0.684998 0.532288 0.475830 0.144775 1441831149 -0.744080 0.416321 0.418518 0.312927 1441831149 -0.744080 0.416321 0.418518 0.312927 1441831149 -0.744080 0.416321 0.418518 0.312927 1441831149 -0.744080 0.416321 0.418518 0.312927 1441831149 -0.744080 0.416321 0.418518 0.312927 1441831149 -0.744080 0.416321 0.418518 0.312927 1441831149 -0.744080 0.416321 0.418518 0.312927 1441831149 -0.804382 0.262634 0.385559 0.367798 1441831149 -0.804382 0.262634 0.385559 0.367798 1441831149 -0.804382 0.262634 0.385559 0.367798 1441831149 -0.804382 0.262634 0.385559 0.367798 1441831149 -0.804382 0.262634 0.385559 0.367798 1441831149 -0.804382 0.262634 0.385559 0.367798 1441831149 -0.807922 0.244385 0.386047 0.372070 1441831149 -0.807922 0.244385 0.386047 0.372070 1441831149 -0.807922 0.244385 0.386047 0.372070 1441831149 -0.807922 0.244385 0.386047 0.372070 1441831149 -0.807922 0.244385 0.386047 0.372070 1441831149 -0.807922 0.244385 0.386047 0.372070 1441831149 -0.807922 0.244385 0.386047 0.372070 1441831149 -0.796082 0.325684 0.408264 0.305725 1441831149 -0.796082 0.325684 0.408264 0.305725 1441831149 -0.796082 0.325684 0.408264 0.305725 1441831149 -0.796082 0.325684 0.408264 0.305725 1441831149 -0.796082 0.325684 0.408264 0.305725 1441831149 -0.796082 0.325684 0.408264 0.305725 1441831149 -0.745850 0.470642 0.438232 0.173767 1441831149 -0.745850 0.470642 0.438232 0.173767 1441831149 -0.745850 0.470642 0.438232 0.173767 1441831149 -0.745850 0.470642 0.438232 0.173767 1441831149 -0.745850 0.470642 0.438232 0.173767 1441831149 -0.745850 0.470642 0.438232 0.173767 1441831149 -0.745850 0.470642 0.438232 0.173767 1441831149 -0.635620 0.627014 0.449951 -0.018494 1441831149 -0.635620 0.627014 0.449951 -0.018494 1441831149 -0.635620 0.627014 0.449951 -0.018494 1441831150 -0.635620 0.627014 0.449951 -0.018494 1441831150 -0.635620 0.627014 0.449951 -0.018494 1441831150 -0.635620 0.627014 0.449951 -0.018494 1441831150 -0.479492 0.723755 0.437561 -0.234131 1441831150 -0.479492 0.723755 0.437561 -0.234131 1441831150 -0.479492 0.723755 0.437561 -0.234131 1441831150 -0.479492 0.723755 0.437561 -0.234131 1441831150 -0.479492 0.723755 0.437561 -0.234131 1441831150 -0.479492 0.723755 0.437561 -0.234131 1441831150 -0.479492 0.723755 0.437561 -0.234131 1441831150 -0.310425 0.746399 0.425354 -0.406860 1441831150 -0.310425 0.746399 0.425354 -0.406860 1441831150 -0.310425 0.746399 0.425354 -0.406860 1441831150 -0.310425 0.746399 0.425354 -0.406860 1441831150 -0.310425 0.746399 0.425354 -0.406860 1441831150 -0.310425 0.746399 0.425354 -0.406860 1441831150 -0.194519 0.730408 0.411377 -0.509338 1441831150 -0.194519 0.730408 0.411377 -0.509338 1441831150 -0.194519 0.730408 0.411377 -0.509338 1441831150 -0.194519 0.730408 0.411377 -0.509338 1441831150 -0.194519 0.730408 0.411377 -0.509338 1441831150 -0.194519 0.730408 0.411377 -0.509338 1441831150 -0.178650 0.728333 0.442322 -0.491821 1441831150 -0.178650 0.728333 0.442322 -0.491821 1441831150 -0.178650 0.728333 0.442322 -0.491821 1441831150 -0.178650 0.728333 0.442322 -0.491821 1441831150 -0.178650 0.728333 0.442322 -0.491821 1441831150 -0.178650 0.728333 0.442322 -0.491821 1441831150 -0.276001 0.743225 0.466553 -0.392029 1441831150 -0.276001 0.743225 0.466553 -0.392029 1441831150 -0.276001 0.743225 0.466553 -0.392029 1441831150 -0.276001 0.743225 0.466553 -0.392029 1441831150 -0.276001 0.743225 0.466553 -0.392029 1441831150 -0.276001 0.743225 0.466553 -0.392029 1441831150 -0.404541 0.744934 0.490112 -0.202881 1441831150 -0.404541 0.744934 0.490112 -0.202881 1441831150 -0.404541 0.744934 0.490112 -0.202881 1441831150 -0.404541 0.744934 0.490112 -0.202881 1441831150 -0.404541 0.744934 0.490112 -0.202881 1441831150 -0.404541 0.744934 0.490112 -0.202881 1441831150 -0.580261 0.666809 0.466064 0.037231 1441831150 -0.580261 0.666809 0.466064 0.037231 1441831150 -0.580261 0.666809 0.466064 0.037231 1441831150 -0.580261 0.666809 0.466064 0.037231 1441831150 -0.580261 0.666809 0.466064 0.037231 1441831150 -0.580261 0.666809 0.466064 0.037231 1441831150 -0.691284 0.547119 0.435120 0.182983 1441831150 -0.691284 0.547119 0.435120 0.182983 1441831150 -0.691284 0.547119 0.435120 0.182983 1441831150 -0.691284 0.547119 0.435120 0.182983 1441831150 -0.691284 0.547119 0.435120 0.182983 1441831150 -0.691284 0.547119 0.435120 0.182983 1441831150 -0.752930 0.411194 0.379395 0.346497 1441831150 -0.752930 0.411194 0.379395 0.346497 1441831150 -0.752930 0.411194 0.379395 0.346497 1441831150 -0.752930 0.411194 0.379395 0.346497 1441831150 -0.752930 0.411194 0.379395 0.346497 1441831150 -0.752930 0.411194 0.379395 0.346497 1441831150 -0.752930 0.411194 0.379395 0.346497 1441831150 -0.813965 0.254089 0.348267 0.389343 1441831150 -0.813965 0.254089 0.348267 0.389343 1441831150 -0.813965 0.254089 0.348267 0.389343 1441831150 -0.813965 0.254089 0.348267 0.389343 1441831150 -0.813965 0.254089 0.348267 0.389343 1441831150 -0.813965 0.254089 0.348267 0.389343 1441831150 -0.828247 0.217346 0.348389 0.381287 1441831150 -0.828247 0.217346 0.348389 0.381287 1441831150 -0.828247 0.217346 0.348389 0.381287 1441831150 -0.828247 0.217346 0.348389 0.381287 1441831150 -0.828247 0.217346 0.348389 0.381287 1441831150 -0.828247 0.217346 0.348389 0.381287 1441831150 -0.828247 0.217346 0.348389 0.381287 1441831150 -0.827820 0.272156 0.378418 0.312073 1441831150 -0.827820 0.272156 0.378418 0.312073 1441831150 -0.827820 0.272156 0.378418 0.312073 1441831150 -0.827820 0.272156 0.378418 0.312073 1441831150 -0.827820 0.272156 0.378418 0.312073 1441831150 -0.827820 0.272156 0.378418 0.312073 1441831150 -0.790710 0.406250 0.424561 0.171814 1441831150 -0.790710 0.406250 0.424561 0.171814 1441831150 -0.790710 0.406250 0.424561 0.171814 1441831150 -0.790710 0.406250 0.424561 0.171814 1441831150 -0.790710 0.406250 0.424561 0.171814 1441831150 -0.790710 0.406250 0.424561 0.171814 1441831150 -0.671387 0.582336 0.456909 -0.037537 1441831150 -0.671387 0.582336 0.456909 -0.037537 1441831150 -0.671387 0.582336 0.456909 -0.037537 1441831150 -0.671387 0.582336 0.456909 -0.037537 1441831150 -0.671387 0.582336 0.456909 -0.037537 1441831150 -0.671387 0.582336 0.456909 -0.037537 1441831150 -0.488525 0.693359 0.456299 -0.269043 1441831150 -0.488525 0.693359 0.456299 -0.269043 1441831150 -0.488525 0.693359 0.456299 -0.269043 1441831150 -0.488525 0.693359 0.456299 -0.269043 1441831150 
-0.567322 0.487732 -0.336914 -0.571655 1441831153 -0.566711 0.481018 -0.327393 -0.583374 1441831153 -0.566711 0.481018 -0.327393 -0.583374 1441831153 -0.566711 0.481018 -0.327393 -0.583374 1441831153 -0.566711 0.481018 -0.327393 -0.583374 1441831153 -0.566711 0.481018 -0.327393 -0.583374 1441831153 -0.566711 0.481018 -0.327393 -0.583374 1441831153 -0.566711 0.481018 -0.327393 -0.583374 1441831153 -0.570862 0.475952 -0.312378 -0.591675 1441831153 -0.570862 0.475952 -0.312378 -0.591675 1441831153 -0.570862 0.475952 -0.312378 -0.591675 1441831153 -0.570862 0.475952 -0.312378 -0.591675 1441831153 -0.570862 0.475952 -0.312378 -0.591675 1441831153 -0.570862 0.475952 -0.312378 -0.591675 1441831153 -0.575928 0.472351 -0.307312 -0.592285 1441831153 -0.575928 0.472351 -0.307312 -0.592285 1441831153 -0.575928 0.472351 -0.307312 -0.592285 1441831153 -0.575928 0.472351 -0.307312 -0.592285 1441831153 -0.575928 0.472351 -0.307312 -0.592285 1441831153 -0.575928 0.472351 -0.307312 -0.592285 1441831153 -0.585144 0.453125 -0.315796 -0.593811 1441831153 -0.585144 0.453125 -0.315796 -0.593811 1441831153 -0.585144 0.453125 -0.315796 -0.593811 1441831153 -0.585144 0.453125 -0.315796 -0.593811 1441831153 -0.585144 0.453125 -0.315796 -0.593811 1441831153 -0.585144 0.453125 -0.315796 -0.593811 1441831153 -0.585144 0.453125 -0.315796 -0.593811 1441831153 -0.589722 0.436890 -0.313538 -0.602600 1441831153 -0.589722 0.436890 -0.313538 -0.602600 1441831153 -0.589722 0.436890 -0.313538 -0.602600 1441831153 -0.589722 0.436890 -0.313538 -0.602600 1441831153 -0.589722 0.436890 -0.313538 -0.602600 1441831153 -0.589722 0.436890 -0.313538 -0.602600 1441831153 -0.570984 0.455688 -0.274292 -0.625427 1441831153 -0.570984 0.455688 -0.274292 -0.625427 1441831153 -0.570984 0.455688 -0.274292 -0.625427 1441831153 -0.570984 0.455688 -0.274292 -0.625427 1441831153 -0.570984 0.455688 -0.274292 -0.625427 1441831153 -0.570984 0.455688 -0.274292 -0.625427 1441831153 -0.538452 0.496948 -0.213501 -0.646240 1441831153 -0.538452 0.496948 -0.213501 -0.646240 1441831153 -0.538452 0.496948 -0.213501 -0.646240 1441831153 -0.538452 0.496948 -0.213501 -0.646240 1441831153 -0.538452 0.496948 -0.213501 -0.646240 1441831153 -0.514343 0.525330 -0.185791 -0.651978 1441831153 -0.514343 0.525330 -0.185791 -0.651978 1441831153 -0.514343 0.525330 -0.185791 -0.651978 1441831153 -0.514343 0.525330 -0.185791 -0.651978 1441831153 -0.514343 0.525330 -0.185791 -0.651978 1441831153 -0.510559 0.525879 -0.211914 -0.646484 1441831153 -0.510559 0.525879 -0.211914 -0.646484 1441831153 -0.510559 0.525879 -0.211914 -0.646484 1441831153 -0.510559 0.525879 -0.211914 -0.646484 1441831153 -0.510559 0.525879 -0.211914 -0.646484 1441831153 -0.510559 0.525879 -0.211914 -0.646484 1441831153 -0.517273 0.514404 -0.255493 -0.634521 1441831153 -0.517273 0.514404 -0.255493 -0.634521 1441831153 -0.517273 0.514404 -0.255493 -0.634521 1441831153 -0.517273 0.514404 -0.255493 -0.634521 1441831153 -0.515198 0.511597 -0.278992 -0.628540 1441831153 -0.515198 0.511597 -0.278992 -0.628540 1441831153 -0.515198 0.511597 -0.278992 -0.628540 1441831153 -0.515198 0.511597 -0.278992 -0.628540 1441831153 -0.515198 0.511597 -0.278992 -0.628540 1441831153 -0.515198 0.511597 -0.278992 -0.628540 1441831153 -0.495483 0.526001 -0.270813 -0.636047 1441831153 -0.495483 0.526001 -0.270813 -0.636047 1441831153 -0.495483 0.526001 -0.270813 -0.636047 1441831153 -0.495483 0.526001 -0.270813 -0.636047 1441831153 -0.495483 0.526001 -0.270813 -0.636047 1441831153 -0.495483 0.526001 -0.270813 -0.636047 1441831153 -0.495483 0.526001 -0.270813 -0.636047 1441831153 -0.470581 0.540100 -0.257690 -0.648438 1441831154 -0.470581 0.540100 -0.257690 -0.648438 1441831154 -0.470581 0.540100 -0.257690 -0.648438 1441831154 -0.470581 0.540100 -0.257690 -0.648438 1441831154 -0.470581 0.540100 -0.257690 -0.648438 1441831154 -0.470581 0.540100 -0.257690 -0.648438 1441831154 -0.450317 0.544434 -0.258423 -0.658813 1441831154 -0.450317 0.544434 -0.258423 -0.658813 1441831154 -0.450317 0.544434 -0.258423 -0.658813 1441831154 -0.450317 0.544434 -0.258423 -0.658813 1441831154 -0.450317 0.544434 -0.258423 -0.658813 1441831154 -0.450317 0.544434 -0.258423 -0.658813 1441831154 -0.438904 0.539978 -0.268921 -0.665955 1441831154 -0.438904 0.539978 -0.268921 -0.665955 1441831154 -0.438904 0.539978 -0.268921 -0.665955 1441831154 -0.438904 0.539978 -0.268921 -0.665955 1441831154 -0.438904 0.539978 -0.268921 -0.665955 1441831154 -0.438904 0.539978 -0.268921 -0.665955 1441831154 -0.436523 0.532410 -0.267700 -0.674133 1441831154 -0.436523 0.532410 -0.267700 -0.674133 1441831154 -0.436523 0.532410 -0.267700 -0.674133 1441831154 -0.436523 0.532410 -0.267700 -0.674133 1441831154 -0.436523 0.532410 -0.267700 -0.674133 1441831154 -0.436523 0.532410 -0.267700 -0.674133 1441831154 -0.445313 0.527527 -0.253845 -0.677490 1441831154 -0.445313 0.527527 -0.253845 -0.677490 1441831154 -0.445313 0.527527 -0.253845 -0.677490 1441831154 -0.445313 0.527527 -0.253845 -0.677490 1441831154 -0.445313 0.527527 -0.253845 -0.677490 1441831154 -0.445313 0.527527 -0.253845 -0.677490 1441831154 -0.464539 0.526123 -0.234009 -0.672791 1441831154 -0.464539 0.526123 -0.234009 -0.672791 1441831154 -0.464539 0.526123 -0.234009 -0.672791 1441831154 -0.464539 0.526123 -0.234009 -0.672791 1441831154 -0.464539 0.526123 -0.234009 -0.672791 1441831154 -0.464539 0.526123 -0.234009 -0.672791 1441831154 -0.494263 0.519348 -0.229675 -0.658264 1441831154 -0.494263 0.519348 -0.229675 -0.658264 1441831154 -0.494263 0.519348 -0.229675 -0.658264 1441831154 -0.494263 0.519348 -0.229675 -0.658264 1441831154 -0.494263 0.519348 -0.229675 -0.658264 1441831154 -0.494263 0.519348 -0.229675 -0.658264 1441831154 -0.494263 0.519348 -0.229675 -0.658264 1441831154 -0.529419 0.494019 -0.227234 -0.651184 1441831154 -0.529419 0.494019 -0.227234 -0.651184 1441831154 -0.529419 0.494019 -0.227234 -0.651184 1441831154 -0.529419 0.494019 -0.227234 -0.651184 1441831154 -0.529419 0.494019 -0.227234 -0.651184 1441831154 -0.529419 0.494019 -0.227234 -0.651184 1441831154 -0.548523 0.478821 -0.206970 -0.653442 1441831154 -0.548523 0.478821 -0.206970 -0.653442 1441831154 -0.548523 0.478821 -0.206970 -0.653442 1441831154 -0.548523 0.478821 -0.206970 -0.653442 1441831154 -0.548523 0.478821 -0.206970 -0.653442 1441831154 -0.548523 0.478821 -0.206970 -0.653442 1441831154 -0.541260 0.495056 -0.164063 -0.659607 1441831154 -0.541260 0.495056 -0.164063 -0.659607 1441831154 -0.541260 0.495056 -0.164063 -0.659607 1441831154 -0.541260 0.495056 -0.164063 -0.659607 1441831154 -0.541260 0.495056 -0.164063 -0.659607 1441831154 -0.541260 0.495056 -0.164063 -0.659607 1441831154 -0.529053 0.519287 -0.134338 -0.657654 1441831154 -0.529053 0.519287 -0.134338 -0.657654 1441831154 -0.529053 0.519287 -0.134338 -0.657654 1441831154 -0.529053 0.519287 -0.134338 -0.657654 1441831154 -0.529053 0.519287 -0.134338 -0.657654 1441831154 -0.537354 0.520081 -0.162781 -0.643738 1441831154 -0.537354 0.520081 -0.162781 -0.643738 1441831154 -0.537354 0.520081 -0.162781 -0.643738 1441831154 -0.537354 0.520081 -0.162781 -0.643738 1441831154 -0.537354 0.520081 -0.162781 -0.643738 1441831154 -0.537354 0.520081 -0.162781 -0.643738 1441831154 -0.549622 0.504761 -0.221985 -0.627625 1441831154 -0.549622 0.504761 -0.221985 -0.627625 1441831154 -0.549622 0.504761 -0.221985 -0.627625 1441831154 -0.549622 0.504761 -0.221985 -0.627625 1441831154 -0.549622 0.504761 -0.221985 -0.627625 1441831154 -0.549622 0.504761 -0.221985 -0.627625 1441831154 -0.549622 0.504761 -0.221985 -0.627625 1441831154 -0.518982 0.523804 -0.249084 -0.627930 1441831154 -0.518982 0.523804 -0.249084 -0.627930 1441831154 -0.518982 0.523804 -0.249084 -0.627930 1441831154 -0.518982 0.523804 -0.249084 -0.627930 1441831154 -0.518982 0.523804 -0.249084 -0.627930 1441831154 -0.518982 0.523804 -0.249084 -0.627930 1441831154 -0.455322 0.559814 -0.255615 -0.643372 1441831154 -0.455322 0.559814 -0.255615 -0.643372 1441831154 -0.455322 0.559814 -0.255615 -0.643372 1441831154 -0.455322 0.559814 -0.255615 -0.643372 1441831154 -0.455322 0.559814 -0.255615 -0.643372 1441831154 -0.455322 0.559814 -0.255615 -0.643372 1441831154 -0.455322 0.559814 -0.255615 -0.643372 1441831154 -0.395874 0.571655 -0.258972 -0.670410 1441831154 -0.395874 0.571655 -0.258972 -0.670410 1441831154 -0.395874 0.571655 -0.258972 -0.670410 1441831154 -0.395874 0.571655 -0.258972 -0.670410 1441831154 -0.395874 0.571655 -0.258972 -0.670410 1441831154 -0.395874 0.571655 -0.258972 -0.670410 1441831154 -0.360535 0.578369 -0.245300 -0.689453 1441831154 -0.360535 0.578369 -0.245300 -0.689453 1441831154 -0.360535 0.578369 -0.245300 -0.689453 1441831154 -0.360535 0.578369 -0.245300 -0.689453 1441831154 -0.360535 0.578369 -0.245300 -0.689453 1441831154 -0.360535 0.578369 -0.245300 -0.689453 1441831154 -0.362427 0.573975 -0.232849 -0.696472 1441831154 -0.362427 0.573975 -0.232849 -0.696472 1441831154 -0.362427 0.573975 -0.232849 -0.696472 1441831154 -0.362427 0.573975 -0.232849 -0.696472 1441831154 -0.362427 0.573975 -0.232849 -0.696472 1441831154 -0.362427 0.573975 -0.232849 -0.696472 1441831154 -0.381531 0.567505 -0.207825 -0.699463 1441831154 -0.381531 0.567505 -0.207825 -0.699463 1441831155 -0.381531 0.567505 -0.207825 -0.699463 1441831155 -0.381531 0.567505 -0.207825 -0.699463 1441831155 -0.381531 0.567505 -0.207825 -0.699463 1441831155 -0.381531 0.567505 -0.207825 -0.699463 1441831155 -0.404175 0.577698 -0.183044 -0.685120 1441831155 -0.404175 0.577698 -0.183044 -0.685120 1441831155 -0.404175 0.577698 -0.183044 -0.685120 1441831155 -0.404175 0.577698 -0.183044 -0.685120 1441831155 -0.404175 0.577698 -0.183044 -0.685120 1441831155 -0.404175 0.577698 -0.183044 -0.685120 1441831155 -0.431030 0.566650 -0.176941 -0.679626 1441831155 -0.431030 0.566650 -0.176941 -0.679626 1441831155 -0.431030 0.566650 -0.176941 -0.679626 1441831155 -0.431030 0.566650 -0.176941 -0.679626 1441831155 -0.431030 0.566650 -0.176941 -0.679626 1441831155 -0.454529 0.557190 -0.163208 -0.675537 1441831155 -0.454529 0.557190 -0.163208 -0.675537 1441831155 -0.454529 0.557190 -0.163208 -0.675537 1441831155 -0.454529 0.557190 -0.163208 -0.675537 1441831155 -0.454529 0.557190 -0.163208 -0.675537 1441831155 -0.454529 0.557190 -0.163208 -0.675537 1441831155 -0.454529 0.557190 -0.163208 -0.675537 1441831155 -0.463745 0.556396 -0.143982 -0.674316 1441831155 -0.463745 0.556396 -0.143982 -0.674316 1441831155 -0.463745 0.556396 -0.143982 -0.674316 1441831155 -0.463745 0.556396 -0.143982 -0.674316 1441831155 -0.463745 0.556396 -0.143982 -0.674316 1441831155 -0.463745 0.556396 -0.143982 -0.674316 1441831155 -0.464722 0.560730 -0.126221 -0.673584 1441831155 -0.464722 0.560730 -0.126221 -0.673584 1441831155 -0.464722 0.560730 -0.126221 -0.673584 1441831155 -0.464722 0.560730 -0.126221 -0.673584 1441831155 -0.464722 0.560730 -0.126221 -0.673584 1441831155 -0.464722 0.560730 -0.126221 -0.673584 1441831155 -0.467590 0.569336 -0.127625 -0.664063 1441831155 -0.467590 0.569336 -0.127625 -0.664063 1441831155 -0.467590 0.569336 -0.127625 -0.664063 1441831155 -0.467590 0.569336 -0.127625 -0.664063 1441831155 -0.467590 0.569336 -0.127625 -0.664063 1441831155 -0.467590 0.569336 -0.127625 -0.664063 1441831155 -0.484314 0.567871 -0.160583 -0.645935 1441831155 -0.484314 0.567871 -0.160583 -0.645935 1441831155 -0.484314 0.567871 -0.160583 -0.645935 1441831155 -0.484314 0.567871 -0.160583 -0.645935 1441831155 -0.484314 0.567871 -0.160583 -0.645935 1441831155 -0.484314 0.567871 -0.160583 -0.645935 1441831155 -0.506653 0.552002 -0.207581 -0.628906 1441831155 -0.506653 0.552002 -0.207581 -0.628906 1441831155 -0.506653 0.552002 -0.207581 -0.628906 1441831155 -0.506653 0.552002 -0.207581 -0.628906 1441831155 -0.506653 0.552002 -0.207581 -0.628906 1441831155 -0.506653 0.552002 -0.207581 -0.628906 1441831155 -0.506653 0.552002 -0.207581 -0.628906 1441831155 -0.501160 0.552979 -0.221130 -0.627869 1441831155 -0.501160 0.552979 -0.221130 -0.627869 1441831155 -0.501160 0.552979 -0.221130 -0.627869 1441831155 -0.501160 0.552979 -0.221130 -0.627869 1441831155 -0.501160 0.552979 -0.221130 -0.627869 1441831155 -0.501160 0.552979 -0.221130 -0.627869 1441831155 -0.478394 0.565308 -0.212341 -0.637573 1441831155 -0.478394 0.565308 -0.212341 -0.637573 1441831155 -0.478394 0.565308 -0.212341 -0.637573 1441831155 -0.478394 0.565308 -0.212341 -0.637573 1441831155 -0.478394 0.565308 -0.212341 -0.637573 1441831155 -0.478394 0.565308 -0.212341 -0.637573 1441831155 -0.452148 0.573853 -0.206421 -0.650879 1441831155 -0.452148 0.573853 -0.206421 -0.650879 1441831155 -0.452148 0.573853 -0.206421 -0.650879 1441831155 -0.452148 0.573853 -0.206421 -0.650879 1441831155 -0.452148 0.573853 -0.206421 -0.650879 1441831155 -0.452148 0.573853 -0.206421 -0.650879 1441831155 -0.427063 0.579102 -0.202515 -0.664307 1441831155 -0.427063 0.579102 -0.202515 -0.664307 1441831155 -0.427063 0.579102 -0.202515 -0.664307 1441831155 -0.427063 0.579102 -0.202515 -0.664307 1441831155 -0.427063 0.579102 -0.202515 -0.664307 1441831155 -0.427063 0.579102 -0.202515 -0.664307 1441831155 -0.415894 0.580383 -0.198059 -0.671570 1441831155 -0.415894 0.580383 -0.198059 -0.671570 1441831155 -0.415894 0.580383 -0.198059 -0.671570 1441831155 -0.415894 0.580383 -0.198059 -0.671570 1441831155 -0.415894 0.580383 -0.198059 -0.671570 1441831155 -0.415894 0.580383 -0.198059 -0.671570 1441831155 -0.427124 0.574280 -0.202271 -0.668518 1441831155 -0.427124 0.574280 -0.202271 -0.668518 1441831155 -0.427124 0.574280 -0.202271 -0.668518 1441831155 -0.427124 0.574280 -0.202271 -0.668518 1441831155 -0.427124 0.574280 -0.202271 -0.668518 1441831155 -0.427124 0.574280 -0.202271 -0.668518 1441831155 -0.427124 0.574280 -0.202271 -0.668518 1441831155 -0.457092 0.561157 -0.213257 -0.656311 1441831155 -0.457092 0.561157 -0.213257 -0.656311 1441831155 -0.457092 0.561157 -0.213257 -0.656311 1441831155 -0.457092 0.561157 -0.213257 -0.656311 1441831155 -0.457092 0.561157 -0.213257 -0.656311 1441831155 -0.457092 0.561157 -0.213257 -0.656311 1441831155 -0.490417 0.543884 -0.228882 -0.641357 1441831155 -0.490417 0.543884 -0.228882 -0.641357 1441831155 -0.490417 0.543884 -0.228882 -0.641357 1441831155 -0.490417 0.543884 -0.228882 -0.641357 1441831155 -0.490417 0.543884 -0.228882 -0.641357 1441831155 -0.490417 0.543884 -0.228882 -0.641357 1441831155 -0.522766 0.518250 -0.222412 -0.639282 1441831155 -0.522766 0.518250 -0.222412 -0.639282 1441831155 -0.522766 0.518250 -0.222412 -0.639282 1441831155 -0.522766 0.518250 -0.222412 -0.639282 1441831155 -0.522766 0.518250 -0.222412 -0.639282 1441831155 -0.522766 0.518250 -0.222412 -0.639282 1441831155 -0.538574 0.508789 -0.186157 -0.645325 1441831155 -0.538574 0.508789 -0.186157 -0.645325 1441831155 -0.538574 0.508789 -0.186157 -0.645325 1441831156 -0.538574 0.508789 -0.186157 -0.645325 1441831156 -0.538574 0.508789 -0.186157 -0.645325 1441831156 -0.538574 0.508789 -0.186157 -0.645325 1441831156 -0.531555 0.522522 -0.124817 -0.654907 1441831156 -0.531555 0.522522 -0.124817 -0.654907 1441831156 -0.531555 0.522522 -0.124817 -0.654907 1441831156 -0.531555 0.522522 -0.124817 -0.654907 1441831156 -0.531555 0.522522 -0.124817 -0.654907 1441831156 -0.531555 0.522522 -0.124817 -0.654907 1441831156 -0.514526 0.546448 -0.074646 -0.656616 1441831156 -0.514526 0.546448 -0.074646 -0.656616 1441831156 -0.514526 0.546448 -0.074646 -0.656616 1441831156 -0.508240 0.560242 -0.070923 -0.650269 1441831156 -0.508240 0.560242 -0.070923 -0.650269 1441831156 -0.508240 0.560242 -0.070923 -0.650269 1441831156 -0.508240 0.560242 -0.070923 -0.650269 1441831156 -0.508240 0.560242 -0.070923 -0.650269 1441831156 -0.508240 0.560242 -0.070923 -0.650269 1441831156 -0.509888 0.556519 -0.111816 -0.646423 1441831156 -0.509888 0.556519 -0.111816 -0.646423 1441831156 -0.509888 0.556519 -0.111816 -0.646423 1441831156 -0.509888 0.556519 -0.111816 -0.646423 1441831156 -0.509888 0.556519 -0.111816 -0.646423 1441831156 -0.509888 0.556519 -0.111816 -0.646423 1441831156 -0.490356 0.560974 -0.146973 -0.650574 1441831156 -0.490356 0.560974 -0.146973 -0.650574 1441831156 -0.490356 0.560974 -0.146973 -0.650574 1441831156 -0.490356 0.560974 -0.146973 -0.650574 1441831156 -0.490356 0.560974 -0.146973 -0.650574 1441831156 -0.490356 0.560974 -0.146973 -0.650574 1441831156 -0.451538 0.575745 -0.164612 -0.661499 1441831156 -0.451538 0.575745 -0.164612 -0.661499 1441831156 -0.451538 0.575745 -0.164612 -0.661499 1441831156 -0.451538 0.575745 -0.164612 -0.661499 1441831156 -0.451538 0.575745 -0.164612 -0.661499 1441831156 -0.413635 0.583313 -0.174927 -0.676819 1441831156 -0.413635 0.583313 -0.174927 -0.676819 1441831156 -0.413635 0.583313 -0.174927 -0.676819 1441831156 -0.413635 0.583313 -0.174927 -0.676819 1441831156 -0.413635 0.583313 -0.174927 -0.676819 1441831156 -0.406128 0.578796 -0.175232 -0.685120 1441831156 -0.406128 0.578796 -0.175232 -0.685120 1441831156 -0.406128 0.578796 -0.175232 -0.685120 1441831156 -0.406128 0.578796 -0.175232 -0.685120 1441831156 -0.406128 0.578796 -0.175232 -0.685120 1441831156 -0.406128 0.578796 -0.175232 -0.685120 1441831156 -0.440674 0.556641 -0.177979 -0.681458 1441831156 -0.440674 0.556641 -0.177979 -0.681458 1441831156 -0.440674 0.556641 -0.177979 -0.681458 1441831156 -0.440674 0.556641 -0.177979 -0.681458 1441831156 -0.440674 0.556641 -0.177979 -0.681458 1441831156 -0.440674 0.556641 -0.177979 -0.681458 1441831156 -0.493835 0.520386 -0.175598 -0.674255 1441831156 -0.493835 0.520386 -0.175598 -0.674255 1441831156 -0.493835 0.520386 -0.175598 -0.674255 1441831156 -0.493835 0.520386 -0.175598 -0.674255 1441831156 -0.493835 0.520386 -0.175598 -0.674255 1441831156 -0.493835 0.520386 -0.175598 -0.674255 1441831156 -0.493835 0.520386 -0.175598 -0.674255 1441831156 -0.542908 0.486084 -0.172241 -0.662903 1441831156 -0.542908 0.486084 -0.172241 -0.662903 1441831156 -0.542908 0.486084 -0.172241 -0.662903 1441831156 -0.542908 0.486084 -0.172241 -0.662903 1441831156 -0.542908 0.486084 -0.172241 -0.662903 1441831156 -0.542908 0.486084 -0.172241 -0.662903 1441831156 -0.567139 0.477234 -0.160767 -0.651794 1441831156 -0.567139 0.477234 -0.160767 -0.651794 1441831156 -0.567139 0.477234 -0.160767 -0.651794 1441831156 -0.567139 0.477234 -0.160767 -0.651794 1441831156 -0.567139 0.477234 -0.160767 -0.651794 1441831156 -0.567139 0.477234 -0.160767 -0.651794 1441831156 -0.583862 0.467285 -0.163574 -0.643494 1441831156 -0.583862 0.467285 -0.163574 -0.643494 1441831156 -0.583862 0.467285 -0.163574 -0.643494 1441831156 -0.583862 0.467285 -0.163574 -0.643494 1441831156 -0.583862 0.467285 -0.163574 -0.643494 1441831156 -0.583862 0.467285 -0.163574 -0.643494 1441831156 -0.601196 0.439575 -0.179565 -0.642761 1441831156 -0.601196 0.439575 -0.179565 -0.642761 1441831156 -0.601196 0.439575 -0.179565 -0.642761 1441831156 -0.601196 0.439575 -0.179565 -0.642761 1441831156 -0.601196 0.439575 -0.179565 -0.642761 1441831156 -0.601196 0.439575 -0.179565 -0.642761 1441831156 -0.601196 0.439575 -0.179565 -0.642761 1441831156 -0.604248 0.429749 -0.168396 -0.649536 1441831156 -0.604248 0.429749 -0.168396 -0.649536 1441831156 -0.604248 0.429749 -0.168396 -0.649536 1441831156 -0.604248 0.429749 -0.168396 -0.649536 1441831156 -0.604248 0.429749 -0.168396 -0.649536 1441831156 -0.604248 0.429749 -0.168396 -0.649536 1441831156 -0.585754 0.460327 -0.136230 -0.653076 1441831156 -0.585754 0.460327 -0.136230 -0.653076 1441831156 -0.585754 0.460327 -0.136230 -0.653076 1441831156 -0.585754 0.460327 -0.136230 -0.653076 1441831156 -0.585754 0.460327 -0.136230 -0.653076 1441831156 -0.585754 0.460327 -0.136230 -0.653076 1441831156 -0.555908 0.502869 -0.118652 -0.651245 1441831156 -0.555908 0.502869 -0.118652 -0.651245 1441831156 -0.555908 0.502869 -0.118652 -0.651245 1441831156 -0.555908 0.502869 -0.118652 -0.651245 1441831156 -0.555908 0.502869 -0.118652 -0.651245 1441831156 -0.555908 0.502869 -0.118652 -0.651245 1441831156 -0.535889 0.519958 -0.161255 -0.645386 1441831156 -0.535889 0.519958 -0.161255 -0.645386 1441831156 -0.535889 0.519958 -0.161255 -0.645386 1441831156 -0.535889 0.519958 -0.161255 -0.645386 1441831157 -0.535889 0.519958 -0.161255 -0.645386 1441831157 -0.535889 0.519958 -0.161255 -0.645386 1441831157 -0.516357 0.515686 -0.238220 -0.640869 1441831157 -0.516357 0.515686 -0.238220 -0.640869 1441831157 -0.516357 0.515686 -0.238220 -0.640869 1441831157 -0.516357 0.515686 -0.238220 -0.640869 1441831157 -0.516357 0.515686 -0.238220 -0.640869 1441831157 -0.516357 0.515686 -0.238220 -0.640869 1441831157 -0.484375 0.518188 -0.293335 -0.640991 1441831157 -0.484375 0.518188 -0.293335 -0.640991 1441831157 -0.484375 0.518188 -0.293335 -0.640991 1441831157 -0.484375 0.518188 -0.293335 -0.640991 1441831157 -0.484375 0.518188 -0.293335 -0.640991 1441831157 -0.484375 0.518188 -0.293335 -0.640991 1441831157 -0.452515 0.525330 -0.319458 -0.645935 1441831157 -0.452515 0.525330 -0.319458 -0.645935 1441831157 -0.452515 0.525330 -0.319458 -0.645935 1441831157 -0.452515 0.525330 -0.319458 -0.645935 1441831157 -0.452515 0.525330 -0.319458 -0.645935 1441831157 -0.452515 0.525330 -0.319458 -0.645935 1441831157 -0.452515 0.525330 -0.319458 -0.645935 1441831157 -0.419495 0.538391 -0.319885 -0.657166 1441831157 -0.419495 0.538391 -0.319885 -0.657166 1441831157 -0.419495 0.538391 -0.319885 -0.657166 1441831157 -0.392212 0.550354 -0.295288 -0.675415 1441831157 -0.392212 0.550354 -0.295288 -0.675415 1441831157 -0.392212 0.550354 -0.295288 -0.675415 1441831157 -0.392212 0.550354 -0.295288 -0.675415 1441831157 -0.392212 0.550354 -0.295288 -0.675415 1441831157 -0.392212 0.550354 -0.295288 -0.675415 1441831157 -0.392212 0.550354 -0.295288 -0.675415 1441831157 -0.384888 0.551270 -0.280945 -0.684875 1441831157 -0.384888 0.551270 -0.280945 -0.684875 1441831157 -0.384888 0.551270 -0.280945 -0.684875 1441831157 -0.384888 0.551270 -0.280945 -0.684875 1441831157 -0.384888 0.551270 -0.280945 -0.684875 1441831157 -0.399658 0.546997 -0.271973 -0.683472 1441831157 -0.399658 0.546997 -0.271973 -0.683472 1441831157 -0.399658 0.546997 -0.271973 -0.683472 1441831157 -0.399658 0.546997 -0.271973 -0.683472 1441831157 -0.399658 0.546997 -0.271973 -0.683472 1441831157 -0.399658 0.546997 -0.271973 -0.683472 1441831157 -0.399658 0.546997 -0.271973 -0.683472 1441831157 -0.430176 0.536316 -0.270203 -0.674072 1441831157 -0.430176 0.536316 -0.270203 -0.674072 1441831157 -0.430176 0.536316 -0.270203 -0.674072 1441831157 -0.430176 0.536316 -0.270203 -0.674072 1441831157 -0.430176 0.536316 -0.270203 -0.674072 1441831157 -0.430176 0.536316 -0.270203 -0.674072 1441831157 -0.461304 0.529785 -0.263977 -0.660950 1441831157 -0.461304 0.529785 -0.263977 -0.660950 1441831157 -0.461304 0.529785 -0.263977 -0.660950 1441831157 -0.461304 0.529785 -0.263977 -0.660950 1441831157 -0.461304 0.529785 -0.263977 -0.660950 1441831157 -0.461304 0.529785 -0.263977 -0.660950 1441831157 -0.500183 0.511658 -0.261902 -0.647644 1441831157 -0.500183 0.511658 -0.261902 -0.647644 1441831157 -0.500183 0.511658 -0.261902 -0.647644 1441831157 -0.500183 0.511658 -0.261902 -0.647644 1441831157 -0.500183 0.511658 -0.261902 -0.647644 1441831157 -0.500183 0.511658 -0.261902 -0.647644 1441831157 -0.533875 0.488342 -0.251038 -0.643066 1441831157 -0.533875 0.488342 -0.251038 -0.643066 1441831157 -0.533875 0.488342 -0.251038 -0.643066 1441831157 -0.533875 0.488342 -0.251038 -0.643066 1441831157 -0.533875 0.488342 -0.251038 -0.643066 1441831157 -0.533875 0.488342 -0.251038 -0.643066 1441831157 -0.541199 0.494446 -0.200928 -0.649902 1441831157 -0.541199 0.494446 -0.200928 -0.649902 1441831157 -0.541199 0.494446 -0.200928 -0.649902 1441831157 -0.541199 0.494446 -0.200928 -0.649902 1441831157 -0.541199 0.494446 -0.200928 -0.649902 1441831157 -0.541199 0.494446 -0.200928 -0.649902 1441831157 -0.541199 0.494446 -0.200928 -0.649902 1441831157 -0.537354 0.516846 -0.149109 -0.649536 1441831157 -0.537354 0.516846 -0.149109 -0.649536 1441831157 -0.537354 0.516846 -0.149109 -0.649536 1441831157 -0.537354 0.516846 -0.149109 -0.649536 1441831157 -0.537354 0.516846 -0.149109 -0.649536 1441831157 -0.537354 0.516846 -0.149109 -0.649536 1441831157 -0.537476 0.529785 -0.136475 -0.641785 1441831157 -0.537476 0.529785 -0.136475 -0.641785 1441831157 -0.537476 0.529785 -0.136475 -0.641785 1441831157 -0.537476 0.529785 -0.136475 -0.641785 1441831157 -0.537476 0.529785 -0.136475 -0.641785 1441831157 -0.537476 0.529785 -0.136475 -0.641785 1441831157 -0.539490 0.530884 -0.166504 -0.632019 1441831157 -0.539490 0.530884 -0.166504 -0.632019 1441831157 -0.539490 0.530884 -0.166504 -0.632019 1441831157 -0.539490 0.530884 -0.166504 -0.632019 1441831157 -0.539490 0.530884 -0.166504 -0.632019 1441831157 -0.539490 0.530884 -0.166504 -0.632019 1441831157 -0.537354 0.525635 -0.207275 -0.626160 1441831157 -0.537354 0.525635 -0.207275 -0.626160 1441831157 -0.537354 0.525635 -0.207275 -0.626160 1441831157 -0.537354 0.525635 -0.207275 -0.626160 1441831157 -0.537354 0.525635 -0.207275 -0.626160 1441831157 -0.537354 0.525635 -0.207275 -0.626160 1441831157 -0.518066 0.532715 -0.223450 -0.630798 1441831157 -0.518066 0.532715 -0.223450 -0.630798 1441831157 -0.518066 0.532715 -0.223450 -0.630798 1441831157 -0.518066 0.532715 -0.223450 -0.630798 1441831157 -0.518066 0.532715 -0.223450 -0.630798 1441831157 -0.518066 0.532715 -0.223450 -0.630798 1441831157 -0.489136 0.541382 -0.228027 -0.644775 1441831157 -0.489136 0.541382 -0.228027 -0.644775 1441831157 -0.489136 0.541382 -0.228027 -0.644775 1441831157 -0.489136 0.541382 -0.228027 -0.644775 1441831157 -0.489136 0.541382 -0.228027 -0.644775 1441831157 -0.489136 0.541382 -0.228027 -0.644775 1441831158 -0.489136 0.541382 -0.228027 -0.644775 1441831158 -0.447876 0.552795 -0.225708 -0.665527 1441831158 -0.447876 0.552795 -0.225708 -0.665527 1441831158 -0.447876 0.552795 -0.225708 -0.665527 1441831158 -0.447876 0.552795 -0.225708 -0.665527 1441831158 -0.447876 0.552795 -0.225708 -0.665527 1441831158 -0.395691 0.569641 -0.212036 -0.688477 1441831158 -0.395691 0.569641 -0.212036 -0.688477 1441831158 -0.395691 0.569641 -0.212036 -0.688477 1441831158 -0.395691 0.569641 -0.212036 -0.688477 1441831158 -0.395691 0.569641 -0.212036 -0.688477 1441831158 -0.395691 0.569641 -0.212036 -0.688477 1441831158 -0.361389 0.580566 -0.205261 -0.700134 1441831158 -0.361389 0.580566 -0.205261 -0.700134 1441831158 -0.361389 0.580566 -0.205261 -0.700134 1441831158 -0.361389 0.580566 -0.205261 -0.700134 1441831158 -0.370361 0.566833 -0.221008 -0.701965 1441831158 -0.370361 0.566833 -0.221008 -0.701965 1441831158 -0.370361 0.566833 -0.221008 -0.701965 1441831158 -0.370361 0.566833 -0.221008 -0.701965 1441831158 -0.370361 0.566833 -0.221008 -0.701965 1441831158 -0.370361 0.566833 -0.221008 -0.701965 1441831158 -0.379761 0.560303 -0.230408 -0.699158 1441831158 -0.379761 0.560303 -0.230408 -0.699158 1441831158 -0.379761 0.560303 -0.230408 -0.699158 1441831158 -0.379761 0.560303 -0.230408 -0.699158 1441831158 -0.379761 0.560303 -0.230408 -0.699158 1441831158 -0.385559 0.559875 -0.218201 -0.700195 1441831158 -0.385559 0.559875 -0.218201 -0.700195 1441831158 -0.385559 0.559875 -0.218201 -0.700195 1441831158 -0.385559 0.559875 -0.218201 -0.700195 1441831158 -0.385559 0.559875 -0.218201 -0.700195 1441831158 -0.385559 0.559875 -0.218201 -0.700195 1441831158 -0.412231 0.553894 -0.213379 -0.691223 1441831158 -0.412231 0.553894 -0.213379 -0.691223 1441831158 -0.412231 0.553894 -0.213379 -0.691223 1441831158 -0.412231 0.553894 -0.213379 -0.691223 1441831158 -0.412231 0.553894 -0.213379 -0.691223 1441831158 -0.412231 0.553894 -0.213379 -0.691223 1441831158 -0.457397 0.527832 -0.206787 -0.685120 1441831158 -0.457397 0.527832 -0.206787 -0.685120 1441831158 -0.457397 0.527832 -0.206787 -0.685120 1441831158 
-0.402771 0.627380 -0.036621 -0.665527 1441831160 -0.402771 0.627380 -0.036621 -0.665527 1441831160 -0.402771 0.627380 -0.036621 -0.665527 1441831160 -0.402771 0.627380 -0.036621 -0.665527 1441831160 -0.402771 0.627380 -0.036621 -0.665527 1441831160 -0.406555 0.692444 0.230713 -0.549561 1441831160 -0.406555 0.692444 0.230713 -0.549561 1441831160 -0.406555 0.692444 0.230713 -0.549561 1441831160 -0.406555 0.692444 0.230713 -0.549561 1441831160 -0.467529 0.728027 0.437134 -0.245667 1441831160 -0.467529 0.728027 0.437134 -0.245667 1441831160 -0.467529 0.728027 0.437134 -0.245667 1441831160 -0.467529 0.728027 0.437134 -0.245667 1441831160 -0.467529 0.728027 0.437134 -0.245667 1441831160 -0.467529 0.728027 0.437134 -0.245667 1441831160 -0.597900 0.633911 0.490540 -0.007507 1441831160 -0.597900 0.633911 0.490540 -0.007507 1441831160 -0.597900 0.633911 0.490540 -0.007507 1441831160 -0.597900 0.633911 0.490540 -0.007507 1441831160 -0.597900 0.633911 0.490540 -0.007507 1441831160 -0.597900 0.633911 0.490540 -0.007507 1441831160 -0.670349 0.518372 0.502197 0.172363 1441831160 -0.670349 0.518372 0.502197 0.172363 1441831160 -0.670349 0.518372 0.502197 0.172363 1441831160 -0.670349 0.518372 0.502197 0.172363 1441831160 -0.670349 0.518372 0.502197 0.172363 1441831160 -0.670349 0.518372 0.502197 0.172363 1441831160 -0.670349 0.518372 0.502197 0.172363 1441831160 -0.734802 0.377747 0.482666 0.290466 1441831160 -0.734802 0.377747 0.482666 0.290466 1441831160 -0.734802 0.377747 0.482666 0.290466 1441831160 -0.734802 0.377747 0.482666 0.290466 1441831160 -0.734802 0.377747 0.482666 0.290466 1441831160 -0.734802 0.377747 0.482666 0.290466 1441831160 -0.754700 0.310120 0.484375 0.315613 1441831160 -0.754700 0.310120 0.484375 0.315613 1441831160 -0.754700 0.310120 0.484375 0.315613 1441831160 -0.754700 0.310120 0.484375 0.315613 1441831160 -0.754700 0.310120 0.484375 0.315613 1441831160 -0.754700 0.310120 0.484375 0.315613 1441831160 -0.754700 0.310120 0.484375 0.315613 1441831160 -0.773010 0.304016 0.500854 0.243103 1441831160 -0.773010 0.304016 0.500854 0.243103 1441831160 -0.773010 0.304016 0.500854 0.243103 1441831160 -0.773010 0.304016 0.500854 0.243103 1441831160 -0.773010 0.304016 0.500854 0.243103 1441831160 -0.773010 0.304016 0.500854 0.243103 1441831160 -0.757141 0.364624 0.531250 0.107483 1441831160 -0.757141 0.364624 0.531250 0.107483 1441831161 -0.757141 0.364624 0.531250 0.107483 1441831161 -0.757141 0.364624 0.531250 0.107483 1441831161 -0.757141 0.364624 0.531250 0.107483 1441831161 -0.757141 0.364624 0.531250 0.107483 1441831161 -0.677490 0.500427 0.534302 -0.071838 1441831161 -0.677490 0.500427 0.534302 -0.071838 1441831161 -0.677490 0.500427 0.534302 -0.071838 1441831161 -0.677490 0.500427 0.534302 -0.071838 1441831161 -0.677490 0.500427 0.534302 -0.071838 1441831161 -0.677490 0.500427 0.534302 -0.071838 1441831161 -0.520020 0.641724 0.497681 -0.264587 1441831161 -0.520020 0.641724 0.497681 -0.264587 1441831161 -0.520020 0.641724 0.497681 -0.264587 1441831161 -0.520020 0.641724 0.497681 -0.264587 1441831161 -0.520020 0.641724 0.497681 -0.264587 1441831161 -0.520020 0.641724 0.497681 -0.264587 1441831161 -0.324768 0.730347 0.467957 -0.376892 1441831161 -0.324768 0.730347 0.467957 -0.376892 1441831161 -0.324768 0.730347 0.467957 -0.376892 1441831161 -0.324768 0.730347 0.467957 -0.376892 1441831161 -0.324768 0.730347 0.467957 -0.376892 1441831161 -0.324768 0.730347 0.467957 -0.376892 1441831161 -0.142761 0.776672 0.453003 -0.413635 1441831161 -0.142761 0.776672 0.453003 -0.413635 1441831161 -0.142761 0.776672 0.453003 -0.413635 1441831161 -0.142761 0.776672 0.453003 -0.413635 1441831161 -0.142761 0.776672 0.453003 -0.413635 1441831161 -0.142761 0.776672 0.453003 -0.413635 1441831161 -0.142761 0.776672 0.453003 -0.413635 1441831161 0.031982 0.800903 0.499207 -0.328979 1441831161 0.031982 0.800903 0.499207 -0.328979 1441831161 0.031982 0.800903 0.499207 -0.328979 1441831161 0.031982 0.800903 0.499207 -0.328979 1441831161 0.031982 0.800903 0.499207 -0.328979 1441831161 0.031982 0.800903 0.499207 -0.328979 1441831161 -0.084290 0.822632 0.502930 -0.251221 1441831161 -0.084290 0.822632 0.502930 -0.251221 1441831161 -0.084290 0.822632 0.502930 -0.251221 1441831161 -0.084290 0.822632 0.502930 -0.251221 1441831161 -0.084290 0.822632 0.502930 -0.251221 1441831161 -0.084290 0.822632 0.502930 -0.251221 1441831161 -0.258850 0.812561 0.513245 -0.095886 1441831161 -0.258850 0.812561 0.513245 -0.095886 1441831161 -0.258850 0.812561 0.513245 -0.095886 1441831161 -0.258850 0.812561 0.513245 -0.095886 1441831161 -0.258850 0.812561 0.513245 -0.095886 1441831161 -0.258850 0.812561 0.513245 -0.095886 1441831161 -0.445190 0.746399 0.488831 0.075439 1441831161 -0.445190 0.746399 0.488831 0.075439 1441831161 -0.445190 0.746399 0.488831 0.075439 1441831161 -0.445190 0.746399 0.488831 0.075439 1441831161 -0.445190 0.746399 0.488831 0.075439 1441831161 -0.445190 0.746399 0.488831 0.075439 1441831161 -0.597778 0.638977 0.446899 0.185852 1441831161 -0.597778 0.638977 0.446899 0.185852 1441831161 -0.597778 0.638977 0.446899 0.185852 1441831161 -0.597778 0.638977 0.446899 0.185852 1441831161 -0.597778 0.638977 0.446899 0.185852 1441831161 -0.597778 0.638977 0.446899 0.185852 1441831161 -0.597778 0.638977 0.446899 0.185852 1441831161 -0.672546 0.541443 0.398743 0.309021 1441831161 -0.672546 0.541443 0.398743 0.309021 1441831161 -0.672546 0.541443 0.398743 0.309021 1441831161 -0.672546 0.541443 0.398743 0.309021 1441831161 -0.672546 0.541443 0.398743 0.309021 1441831161 -0.672546 0.541443 0.398743 0.309021 1441831161 -0.774658 0.382080 0.370850 0.341125 1441831161 -0.774658 0.382080 0.370850 0.341125 1441831161 -0.774658 0.382080 0.370850 0.341125 1441831161 -0.774658 0.382080 0.370850 0.341125 1441831161 -0.774658 0.382080 0.370850 0.341125 1441831161 -0.774658 0.382080 0.370850 0.341125 1441831161 -0.789978 0.355957 0.368652 0.336670 1441831161 -0.789978 0.355957 0.368652 0.336670 1441831161 -0.789978 0.355957 0.368652 0.336670 1441831161 -0.789978 0.355957 0.368652 0.336670 1441831161 -0.789978 0.355957 0.368652 0.336670 1441831161 -0.789978 0.355957 0.368652 0.336670 1441831161 -0.786682 0.392029 0.394348 0.268188 1441831161 -0.786682 0.392029 0.394348 0.268188 1441831161 -0.786682 0.392029 0.394348 0.268188 1441831161 -0.786682 0.392029 0.394348 0.268188 1441831161 -0.786682 0.392029 0.394348 0.268188 1441831161 -0.786682 0.392029 0.394348 0.268188 1441831161 -0.786682 0.392029 0.394348 0.268188 1441831161 -0.749512 0.484558 0.427490 0.143799 1441831161 -0.749512 0.484558 0.427490 0.143799 1441831161 -0.749512 0.484558 0.427490 0.143799 1441831161 -0.749512 0.484558 0.427490 0.143799 1441831161 -0.749512 0.484558 0.427490 0.143799 1441831161 -0.749512 0.484558 0.427490 0.143799 1441831161 -0.651733 0.614197 0.440552 -0.062561 1441831161 -0.651733 0.614197 0.440552 -0.062561 1441831161 -0.651733 0.614197 0.440552 -0.062561 1441831161 -0.651733 0.614197 0.440552 -0.062561 1441831161 -0.651733 0.614197 0.440552 -0.062561 1441831161 -0.651733 0.614197 0.440552 -0.062561 1441831161 -0.459167 0.725342 0.434875 -0.271790 1441831161 -0.459167 0.725342 0.434875 -0.271790 1441831161 -0.459167 0.725342 0.434875 -0.271790 1441831161 -0.459167 0.725342 0.434875 -0.271790 1441831161 -0.459167 0.725342 0.434875 -0.271790 1441831161 -0.459167 0.725342 0.434875 -0.271790 1441831161 -0.459167 0.725342 0.434875 -0.271790 1441831161 -0.268250 0.758545 0.415344 -0.424377 1441831161 -0.268250 0.758545 0.415344 -0.424377 1441831161 -0.268250 0.758545 0.415344 -0.424377 1441831161 -0.268250 0.758545 0.415344 -0.424377 1441831161 -0.268250 0.758545 0.415344 -0.424377 1441831161 -0.268250 0.758545 0.415344 -0.424377 1441831161 -0.120544 0.754456 0.413635 -0.495117 1441831161 -0.120544 0.754456 0.413635 -0.495117 1441831161 -0.120544 0.754456 0.413635 -0.495117 1441831162 -0.120544 0.754456 0.413635 -0.495117 1441831162 -0.120544 0.754456 0.413635 -0.495117 1441831162 -0.120544 0.754456 0.413635 -0.495117 1441831162 -0.120544 0.754456 0.413635 -0.495117 1441831162 -0.055420 0.768188 0.438293 -0.463318 1441831162 -0.055420 0.768188 0.438293 -0.463318 1441831162 -0.055420 0.768188 0.438293 -0.463318 1441831162 -0.055420 0.768188 0.438293 -0.463318 1441831162 -0.055420 0.768188 0.438293 -0.463318 1441831162 -0.055420 0.768188 0.438293 -0.463318 1441831162 -0.171875 0.785889 0.465759 -0.368652 1441831162 -0.171875 0.785889 0.465759 -0.368652 1441831162 -0.171875 0.785889 0.465759 -0.368652 1441831162 -0.171875 0.785889 0.465759 -0.368652 1441831162 -0.171875 0.785889 0.465759 -0.368652 1441831162 -0.171875 0.785889 0.465759 -0.368652 1441831162 -0.171875 0.785889 0.465759 -0.368652 1441831162 -0.330994 0.782349 0.500854 -0.165771 1441831162 -0.330994 0.782349 0.500854 -0.165771 1441831162 -0.330994 0.782349 0.500854 -0.165771 1441831162 -0.330994 0.782349 0.500854 -0.165771 1441831162 -0.330994 0.782349 0.500854 -0.165771 1441831162 -0.330994 0.782349 0.500854 -0.165771 1441831162 -0.568909 0.687927 0.448425 0.044434 1441831162 -0.568909 0.687927 0.448425 0.044434 1441831162 -0.568909 0.687927 0.448425 0.044434 1441831162 -0.568909 0.687927 0.448425 0.044434 1441831162 -0.568909 0.687927 0.448425 0.044434 1441831162 -0.568909 0.687927 0.448425 0.044434 1441831162 -0.684509 0.569519 0.412048 0.193176 1441831162 -0.684509 0.569519 0.412048 0.193176 1441831162 -0.684509 0.569519 0.412048 0.193176 1441831162 -0.684509 0.569519 0.412048 0.193176 1441831162 -0.684509 0.569519 0.412048 0.193176 1441831162 -0.684509 0.569519 0.412048 0.193176 1441831162 -0.777039 0.424805 0.354187 0.300476 1441831162 -0.777039 0.424805 0.354187 0.300476 1441831162 -0.777039 0.424805 0.354187 0.300476 1441831162 -0.777039 0.424805 0.354187 0.300476 1441831162 -0.777039 0.424805 0.354187 0.300476 1441831162 -0.777039 0.424805 0.354187 0.300476 1441831162 -0.834412 0.308167 0.339905 0.305359 1441831162 -0.834412 0.308167 0.339905 0.305359 1441831162 -0.834412 0.308167 0.339905 0.305359 1441831162 -0.834412 0.308167 0.339905 0.305359 1441831162 -0.834412 0.308167 0.339905 0.305359 1441831162 -0.834412 0.308167 0.339905 0.305359 1441831162 -0.834412 0.308167 0.339905 0.305359 1441831162 -0.833252 0.328552 0.355652 0.266968 1441831162 -0.833252 0.328552 0.355652 0.266968 1441831162 -0.833252 0.328552 0.355652 0.266968 1441831162 -0.833252 0.328552 0.355652 0.266968 1441831162 -0.833252 0.328552 0.355652 0.266968 1441831162 -0.833252 0.328552 0.355652 0.266968 1441831162 -0.808533 0.397278 0.397827 0.173767 1441831162 -0.808533 0.397278 0.397827 0.173767 1441831162 -0.808533 0.397278 0.397827 0.173767 1441831162 -0.808533 0.397278 0.397827 0.173767 1441831162 -0.808533 0.397278 0.397827 0.173767 1441831162 -0.808533 0.397278 0.397827 0.173767 1441831162 -0.736389 0.511047 0.442932 0.019043 1441831162 -0.736389 0.511047 0.442932 0.019043 1441831162 -0.736389 0.511047 0.442932 0.019043 1441831162 -0.736389 0.511047 0.442932 0.019043 1441831162 -0.736389 0.511047 0.442932 0.019043 1441831162 -0.590332 0.634705 0.465515 -0.178833 1441831162 -0.590332 0.634705 0.465515 -0.178833 1441831162 -0.590332 0.634705 0.465515 -0.178833 1441831162 -0.590332 0.634705 0.465515 -0.178833 1441831162 -0.590332 0.634705 0.465515 -0.178833 1441831162 -0.373047 0.722717 0.471985 -0.340210 1441831162 -0.373047 0.722717 0.471985 -0.340210 1441831162 -0.373047 0.722717 0.471985 -0.340210 1441831162 -0.373047 0.722717 0.471985 -0.340210 1441831162 -0.373047 0.722717 0.471985 -0.340210 1441831162 -0.169983 0.751160 0.485291 -0.413940 1441831162 -0.169983 0.751160 0.485291 -0.413940 1441831162 -0.169983 0.751160 0.485291 -0.413940 1441831162 -0.169983 0.751160 0.485291 -0.413940 1441831162 -0.169983 0.751160 0.485291 -0.413940 1441831162 -0.169983 0.751160 0.485291 -0.413940 1441831162 -0.069641 0.757813 0.508667 -0.402588 1441831162 -0.069641 0.757813 0.508667 -0.402588 1441831162 -0.069641 0.757813 0.508667 -0.402588 1441831162 -0.069641 0.757813 0.508667 -0.402588 1441831162 -0.069641 0.757813 0.508667 -0.402588 1441831162 -0.069641 0.757813 0.508667 -0.402588 1441831162 -0.152710 0.775696 0.517517 -0.327148 1441831162 -0.152710 0.775696 0.517517 -0.327148 1441831162 -0.152710 0.775696 0.517517 -0.327148 1441831162 -0.152710 0.775696 0.517517 -0.327148 1441831162 -0.152710 0.775696 0.517517 -0.327148 1441831162 -0.152710 0.775696 0.517517 -0.327148 1441831162 -0.294922 0.785461 0.519531 -0.161621 1441831162 -0.294922 0.785461 0.519531 -0.161621 1441831162 -0.294922 0.785461 0.519531 -0.161621 1441831162 -0.294922 0.785461 0.519531 -0.161621 1441831162 -0.294922 0.785461 0.519531 -0.161621 1441831162 -0.507202 0.729187 0.455261 0.060913 1441831162 -0.507202 0.729187 0.455261 0.060913 1441831162 -0.507202 0.729187 0.455261 0.060913 1441831162 -0.507202 0.729187 0.455261 0.060913 1441831162 -0.507202 0.729187 0.455261 0.060913 1441831162 -0.507202 0.729187 0.455261 0.060913 1441831162 -0.507202 0.729187 0.455261 0.060913 1441831162 -0.643372 0.624390 0.396362 0.197754 1441831162 -0.643372 0.624390 0.396362 0.197754 1441831162 -0.643372 0.624390 0.396362 0.197754 1441831162 -0.643372 0.624390 0.396362 0.197754 1441831163 -0.643372 0.624390 0.396362 0.197754 1441831163 -0.643372 0.624390 0.396362 0.197754 1441831163 -0.705750 0.530151 0.315430 0.348389 1441831163 -0.705750 0.530151 0.315430 0.348389 1441831163 -0.705750 0.530151 0.315430 0.348389 1441831163 -0.705750 0.530151 0.315430 0.348389 1441831163 -0.705750 0.530151 0.315430 0.348389 1441831163 -0.705750 0.530151 0.315430 0.348389 1441831163 -0.705750 0.530151 0.315430 0.348389 1441831163 -0.800537 0.385315 0.265564 0.374268 1441831163 -0.800537 0.385315 0.265564 0.374268 1441831163 -0.800537 0.385315 0.265564 0.374268 1441831163 -0.800537 0.385315 0.265564 0.374268 1441831163 -0.800537 0.385315 0.265564 0.374268 1441831163 -0.800537 0.385315 0.265564 0.374268 1441831163 -0.834595 0.322510 0.252808 0.368103 1441831163 -0.834595 0.322510 0.252808 0.368103 1441831163 -0.834595 0.322510 0.252808 0.368103 1441831163 -0.834595 0.322510 0.252808 0.368103 1441831163 -0.834595 0.322510 0.252808 0.368103 1441831163 -0.834595 0.322510 0.252808 0.368103 1441831163 -0.848877 0.316223 0.272766 0.324097 1441831163 -0.848877 0.316223 0.272766 0.324097 1441831163 -0.848877 0.316223 0.272766 0.324097 1441831163 -0.848877 0.316223 0.272766 0.324097 1441831163 -0.848877 0.316223 0.272766 0.324097 1441831163 -0.848877 0.316223 0.272766 0.324097 1441831163 -0.845032 0.358582 0.317139 0.238159 1441831163 -0.845032 0.358582 0.317139 0.238159 1441831163 -0.845032 0.358582 0.317139 0.238159 1441831163 -0.845032 0.358582 0.317139 0.238159 1441831163 -0.845032 0.358582 0.317139 0.238159 1441831163 -0.845032 0.358582 0.317139 0.238159 1441831163 -0.810364 0.446533 0.371948 0.074951 1441831163 -0.810364 0.446533 0.371948 0.074951 1441831163 -0.810364 0.446533 0.371948 0.074951 1441831163 -0.810364 0.446533 0.371948 0.074951 1441831163 -0.810364 0.446533 0.371948 0.074951 1441831163 -0.810364 0.446533 0.371948 0.074951 1441831163 -0.810364 0.446533 0.371948 0.074951 1441831163 -0.687317 0.591309 0.397888 -0.140015 1441831163 -0.687317 0.591309 0.397888 -0.140015 1441831163 -0.687317 0.591309 0.397888 -0.140015 1441831163 -0.687317 0.591309 0.397888 -0.140015 1441831163 -0.687317 0.591309 0.397888 -0.140015 1441831163 -0.687317 0.591309 0.397888 -0.140015 1441831163 -0.469482 0.712891 0.387878 -0.347717 1441831163 -0.469482 0.712891 0.387878 -0.347717 1441831163 -0.469482 0.712891 0.387878 -0.347717 1441831163 -0.469482 0.712891 0.387878 -0.347717 1441831163 -0.469482 0.712891 0.387878 -0.347717 1441831163 -0.469482 0.712891 0.387878 -0.347717 1441831163 -0.469482 0.712891 0.387878 -0.347717 1441831163 -0.231201 0.768738 0.409485 -0.433533 1441831163 -0.231201 0.768738 0.409485 -0.433533 1441831163 -0.231201 0.768738 0.409485 -0.433533 1441831163 -0.231201 0.768738 0.409485 -0.433533 1441831163 -0.231201 0.768738 0.409485 -0.433533 1441831163 -0.231201 0.768738 0.409485 -0.433533 1441831163 -0.156250 0.779541 0.444946 -0.412231 1441831163 -0.156250 0.779541 0.444946 -0.412231 1441831163 -0.156250 0.779541 0.444946 -0.412231 1441831163 -0.156250 0.779541 0.444946 -0.412231 1441831163 -0.156250 0.779541 0.444946 -0.412231 1441831163 -0.156250 0.779541 0.444946 -0.412231 1441831163 -0.256226 0.794800 0.464905 -0.294067 1441831163 -0.256226 0.794800 0.464905 -0.294067 1441831163 -0.256226 0.794800 0.464905 -0.294067 1441831163 -0.256226 0.794800 0.464905 -0.294067 1441831163 -0.256226 0.794800 0.464905 -0.294067 1441831163 -0.256226 0.794800 0.464905 -0.294067 1441831163 -0.427490 0.774292 0.460632 -0.074524 1441831163 -0.427490 0.774292 0.460632 -0.074524 1441831163 -0.427490 0.774292 0.460632 -0.074524 1441831163 -0.427490 0.774292 0.460632 -0.074524 1441831163 -0.611267 0.680847 0.377014 0.143738 1441831163 -0.611267 0.680847 0.377014 0.143738 1441831163 -0.611267 0.680847 0.377014 0.143738 1441831163 -0.611267 0.680847 0.377014 0.143738 1441831163 -0.611267 0.680847 0.377014 0.143738 1441831163 -0.611267 0.680847 0.377014 0.143738 1441831163 -0.611267 0.680847 0.377014 0.143738 1441831163 -0.719055 0.545654 0.317383 0.290649 1441831163 -0.719055 0.545654 0.317383 0.290649 1441831163 -0.719055 0.545654 0.317383 0.290649 1441831163 -0.719055 0.545654 0.317383 0.290649 1441831163 -0.719055 0.545654 0.317383 0.290649 1441831163 -0.719055 0.545654 0.317383 0.290649 1441831163 -0.776367 0.397278 0.252869 0.418884 1441831163 -0.776367 0.397278 0.252869 0.418884 1441831163 -0.776367 0.397278 0.252869 0.418884 1441831163 -0.776367 0.397278 0.252869 0.418884 1441831163 -0.776367 0.397278 0.252869 0.418884 1441831163 -0.776367 0.397278 0.252869 0.418884 1441831163 -0.824463 0.291626 0.242188 0.420227 1441831163 -0.824463 0.291626 0.242188 0.420227 1441831163 -0.824463 0.291626 0.242188 0.420227 1441831163 -0.824463 0.291626 0.242188 0.420227 1441831163 -0.824463 0.291626 0.242188 0.420227 1441831163 -0.824463 0.291626 0.242188 0.420227 1441831163 -0.863953 0.261292 0.236023 0.359985 1441831163 -0.863953 0.261292 0.236023 0.359985 1441831163 -0.863953 0.261292 0.236023 0.359985 1441831163 -0.863953 0.261292 0.236023 0.359985 1441831163 -0.863953 0.261292 0.236023 0.359985 1441831163 -0.863953 0.261292 0.236023 0.359985 1441831163 -0.883667 0.281982 0.269287 0.259155 1441831163 -0.883667 0.281982 0.269287 0.259155 1441831163 -0.883667 0.281982 0.269287 0.259155 1441831163 -0.883667 0.281982 0.269287 0.259155 1441831163 -0.883667 0.281982 0.269287 0.259155 1441831164 -0.883667 0.281982 0.269287 0.259155 1441831164 -0.874451 0.364868 0.304016 0.099121 1441831164 -0.874451 0.364868 0.304016 0.099121 1441831164 -0.874451 0.364868 0.304016 0.099121 1441831164 -0.874451 0.364868 0.304016 0.099121 1441831164 -0.874451 0.364868 0.304016 0.099121 1441831164 -0.874451 0.364868 0.304016 0.099121 1441831164 -0.805786 0.473999 0.332397 -0.124695 1441831164 -0.805786 0.473999 0.332397 -0.124695 1441831164 -0.805786 0.473999 0.332397 -0.124695 1441831164 -0.805786 0.473999 0.332397 -0.124695 1441831164 -0.805786 0.473999 0.332397 -0.124695 1441831164 -0.805786 0.473999 0.332397 -0.124695 1441831164 -0.648254 0.589050 0.355591 -0.326050 1441831164 -0.648254 0.589050 0.355591 -0.326050 1441831164 -0.648254 0.589050 0.355591 -0.326050 1441831164 -0.648254 0.589050 0.355591 -0.326050 1441831164 -0.648254 0.589050 0.355591 -0.326050 1441831164 -0.648254 0.589050 0.355591 -0.326050 1441831164 -0.475037 0.654358 0.368530 -0.458618 1441831164 -0.475037 0.654358 0.368530 -0.458618 1441831164 -0.475037 0.654358 0.368530 -0.458618 1441831164 -0.475037 0.654358 0.368530 -0.458618 1441831164 -0.475037 0.654358 0.368530 -0.458618 1441831164 -0.320129 0.709229 0.391113 -0.491455 1441831164 -0.320129 0.709229 0.391113 -0.491455 1441831164 -0.320129 0.709229 0.391113 -0.491455 1441831164 -0.320129 0.709229 0.391113 -0.491455 1441831164 -0.320129 0.709229 0.391113 -0.491455 1441831164 -0.320129 0.709229 0.391113 -0.491455 1441831164 -0.320129 0.709229 0.391113 -0.491455 1441831164 -0.190430 0.776123 0.458801 -0.388428 1441831164 -0.190430 0.776123 0.458801 -0.388428 1441831164 -0.190430 0.776123 0.458801 -0.388428 1441831164 -0.190430 0.776123 0.458801 -0.388428 1441831164 -0.190430 0.776123 0.458801 -0.388428 1441831164 -0.190430 0.776123 0.458801 -0.388428 1441831164 -0.254944 0.801941 0.484497 -0.239136 1441831164 -0.254944 0.801941 0.484497 -0.239136 1441831164 -0.254944 0.801941 0.484497 -0.239136 1441831164 -0.254944 0.801941 0.484497 -0.239136 1441831164 -0.254944 0.801941 0.484497 -0.239136 1441831164 -0.254944 0.801941 0.484497 -0.239136 1441831164 -0.441162 0.771179 0.458313 -0.023254 1441831164 -0.441162 0.771179 0.458313 -0.023254 1441831164 -0.441162 0.771179 0.458313 -0.023254 1441831164 -0.441162 0.771179 0.458313 -0.023254 1441831164 -0.650024 0.647156 0.371521 0.143616 1441831164 -0.650024 0.647156 0.371521 0.143616 1441831164 -0.650024 0.647156 0.371521 0.143616 1441831164 -0.650024 0.647156 0.371521 0.143616 1441831164 -0.650024 0.647156 0.371521 0.143616 1441831164 -0.800842 0.451294 0.315308 0.235657 1441831164 -0.800842 0.451294 0.315308 0.235657 1441831164 -0.800842 0.451294 0.315308 0.235657 1441831164 -0.800842 0.451294 0.315308 0.235657 1441831164 -0.800842 0.451294 0.315308 0.235657 1441831164 -0.800842 0.451294 0.315308 0.235657 1441831164 -0.822937 0.349121 0.257263 0.367065 1441831164 -0.822937 0.349121 0.257263 0.367065 1441831164 -0.822937 0.349121 0.257263 0.367065 1441831164 -0.822937 0.349121 0.257263 0.367065 1441831164 -0.822937 0.349121 0.257263 0.367065 1441831164 -0.822937 0.349121 0.257263 0.367065 1441831164 -0.822937 0.349121 0.257263 0.367065 1441831164 -0.859192 0.196777 0.252808 0.398987 1441831164 -0.859192 0.196777 0.252808 0.398987 1441831164 -0.859192 0.196777 0.252808 0.398987 1441831164 -0.859192 0.196777 0.252808 0.398987 1441831164 -0.859192 0.196777 0.252808 0.398987 1441831164 -0.849792 0.204773 0.268250 0.404968 1441831164 -0.849792 0.204773 0.268250 0.404968 1441831164 -0.849792 0.204773 0.268250 0.404968 1441831164 -0.849792 0.204773 0.268250 0.404968 1441831164 -0.849792 0.204773 0.268250 0.404968 1441831164 -0.849792 0.204773 0.268250 0.404968 1441831164 -0.856812 0.255310 0.284180 0.346313 1441831164 -0.856812 0.255310 0.284180 0.346313 1441831164 -0.856812 0.255310 0.284180 0.346313 1441831164 -0.856812 0.255310 0.284180 0.346313 1441831164 -0.856812 0.255310 0.284180 0.346313 1441831164 -0.856812 0.255310 0.284180 0.346313 1441831164 -0.856018 0.359131 0.291748 0.230591 1441831164 -0.856018 0.359131 0.291748 0.230591 1441831164 -0.856018 0.359131 0.291748 0.230591 1441831164 -0.856018 0.359131 0.291748 0.230591 1441831164 -0.856018 0.359131 0.291748 0.230591 1441831164 -0.856018 0.359131 0.291748 0.230591 1441831164 -0.856018 0.359131 0.291748 0.230591 1441831164 -0.787903 0.518127 0.328247 0.054565 1441831164 -0.787903 0.518127 0.328247 0.054565 1441831164 -0.787903 0.518127 0.328247 0.054565 1441831164 -0.787903 0.518127 0.328247 0.054565 1441831164 -0.787903 0.518127 0.328247 0.054565 1441831164 -0.640869 0.659241 0.361450 -0.155029 1441831164 -0.640869 0.659241 0.361450 -0.155029 1441831164 -0.640869 0.659241 0.361450 -0.155029 1441831164 -0.640869 0.659241 0.361450 -0.155029 1441831164 -0.640869 0.659241 0.361450 -0.155029 1441831164 -0.640869 0.659241 0.361450 -0.155029 1441831164 -0.473389 0.731689 0.370911 -0.320862 1441831164 -0.473389 0.731689 0.370911 -0.320862 1441831164 -0.473389 0.731689 0.370911 -0.320862 1441831164 -0.473389 0.731689 0.370911 -0.320862 1441831164 -0.473389 0.731689 0.370911 -0.320862 1441831164 -0.473389 0.731689 0.370911 -0.320862 1441831165 -0.323486 0.777832 0.393250 -0.368286 1441831165 -0.323486 0.777832 0.393250 -0.368286 1441831165 -0.323486 0.777832 0.393250 -0.368286 1441831165 -0.323486 0.777832 0.393250 -0.368286 1441831165 -0.323486 0.777832 0.393250 -0.368286 1441831165 -0.323486 0.777832 0.393250 -0.368286 1441831165 -0.348328 0.785339 0.412109 -0.303406 1441831165 -0.348328 0.785339 0.412109 -0.303406 1441831165 -0.348328 0.785339 0.412109 -0.303406 1441831165 -0.348328 0.785339 0.412109 -0.303406 1441831165 -0.348328 0.785339 0.412109 -0.303406 1441831165 -0.348328 0.785339 0.412109 -0.303406 1441831165 -0.469849 0.754272 0.431213 -0.156067 1441831165 -0.469849 0.754272 0.431213 -0.156067 1441831165 -0.469849 0.754272 0.431213 -0.156067 1441831165 -0.469849 0.754272 0.431213 -0.156067 1441831165 -0.469849 0.754272 0.431213 -0.156067 1441831165 -0.469849 0.754272 0.431213 -0.156067 1441831165 -0.567627 0.706238 0.419556 0.054443 1441831165 -0.567627 0.706238 0.419556 0.054443 1441831165 -0.567627 0.706238 0.419556 0.054443 1441831165 -0.567627 0.706238 0.419556 0.054443 1441831165 -0.567627 0.706238 0.419556 0.054443 1441831165 -0.567627 0.706238 0.419556 0.054443 1441831165 -0.677917 0.600525 0.351257 0.237549 1441831165 -0.677917 0.600525 0.351257 0.237549 1441831165 -0.677917 0.600525 0.351257 0.237549 1441831165 -0.677917 0.600525 0.351257 0.237549 1441831165 -0.677917 0.600525 0.351257 0.237549 1441831165 -0.677917 0.600525 0.351257 0.237549 1441831165 -0.677917 0.600525 0.351257 0.237549 1441831165 -0.755371 0.457092 0.293335 0.366699 1441831165 -0.755371 0.457092 0.293335 0.366699 1441831165 -0.755371 0.457092 0.293335 0.366699 1441831165 -0.755371 0.457092 0.293335 0.366699 1441831165 -0.755371 0.457092 0.293335 0.366699 1441831165 -0.755371 0.457092 0.293335 0.366699 1441831165 -0.783264 0.340332 0.245544 0.458618 1441831165 -0.783264 0.340332 0.245544 0.458618 1441831165 -0.783264 0.340332 0.245544 0.458618 1441831165 -0.783264 0.340332 0.245544 0.458618 1441831165 -0.783264 0.340332 0.245544 0.458618 1441831165 -0.783264 0.340332 0.245544 0.458618 1441831165 -0.783264 0.340332 0.245544 0.458618 1441831165 -0.803833 0.280701 0.243896 0.464355 1441831165 -0.803833 0.280701 0.243896 0.464355 1441831165 -0.803833 0.280701 0.243896 0.464355 1441831165 -0.803833 0.280701 0.243896 0.464355 1441831165 -0.803833 0.280701 0.243896 0.464355 1441831165 -0.812744 0.320251 0.249695 0.417725 1441831165 -0.812744 0.320251 0.249695 0.417725 1441831165 -0.812744 0.320251 0.249695 0.417725 1441831165 -0.812744 0.320251 0.249695 0.417725 1441831165 -0.812744 0.320251 0.249695 0.417725 1441831165 -0.812744 0.320251 0.249695 0.417725 1441831165 -0.812378 0.410095 0.274780 0.310425 1441831165 -0.812378 0.410095 0.274780 0.310425 1441831165 -0.812378 0.410095 0.274780 0.310425 1441831165 -0.812378 0.410095 0.274780 0.310425 1441831165 -0.812378 0.410095 0.274780 0.310425 1441831165 -0.812378 0.410095 0.274780 0.310425 1441831165 -0.812378 0.410095 0.274780 0.310425 1441831165 -0.761780 0.553162 0.307495 0.138367 1441831165 -0.761780 0.553162 0.307495 0.138367 1441831165 -0.761780 0.553162 0.307495 0.138367 1441831165 -0.761780 0.553162 0.307495 0.138367 1441831165 -0.761780 0.553162 0.307495 0.138367 1441831165 -0.761780 0.553162 0.307495 0.138367 1441831165 -0.624939 0.692749 0.353760 -0.066711 1441831165 -0.624939 0.692749 0.353760 -0.066711 1441831165 -0.624939 0.692749 0.353760 -0.066711 1441831165 -0.624939 0.692749 0.353760 -0.066711 1441831165 -0.624939 0.692749 0.353760 -0.066711 1441831165 -0.624939 0.692749 0.353760 -0.066711 1441831165 -0.445007 0.753723 0.402405 -0.268127 1441831165 -0.445007 0.753723 0.402405 -0.268127 1441831165 -0.445007 0.753723 0.402405 -0.268127 1441831165 -0.445007 0.753723 0.402405 -0.268127 1441831165 -0.445007 0.753723 0.402405 -0.268127 1441831165 -0.445007 0.753723 0.402405 -0.268127 1441831165 -0.267578 0.751343 0.458801 -0.391663 1441831165 -0.267578 0.751343 0.458801 -0.391663 1441831165 -0.267578 0.751343 0.458801 -0.391663 1441831165 -0.267578 0.751343 0.458801 -0.391663 1441831165 -0.267578 0.751343 0.458801 -0.391663 1441831165 -0.267578 0.751343 0.458801 -0.391663 1441831165 -0.267578 0.751343 0.458801 -0.391663 1441831165 -0.170166 0.739075 0.525635 -0.385254 1441831165 -0.170166 0.739075 0.525635 -0.385254 1441831165 -0.170166 0.739075 0.525635 -0.385254 1441831165 -0.170166 0.739075 0.525635 -0.385254 1441831165 -0.170166 0.739075 0.525635 -0.385254 1441831165 -0.170166 0.739075 0.525635 -0.385254 1441831165 -0.227722 0.744446 0.559204 -0.284912 1441831165 -0.227722 0.744446 0.559204 -0.284912 1441831165 -0.227722 0.744446 0.559204 -0.284912 1441831165 
-0.540466 0.468933 -0.287781 -0.636597 1441831168 -0.540466 0.468933 -0.287781 -0.636597 1441831168 -0.540466 0.468933 -0.287781 -0.636597 1441831168 -0.540466 0.468933 -0.287781 -0.636597 1441831168 -0.540466 0.468933 -0.287781 -0.636597 1441831168 -0.540466 0.468933 -0.287781 -0.636597 1441831168 -0.533630 0.469055 -0.270996 -0.649536 1441831168 -0.533630 0.469055 -0.270996 -0.649536 1441831168 -0.533630 0.469055 -0.270996 -0.649536 1441831168 -0.533630 0.469055 -0.270996 -0.649536 1441831168 -0.533630 0.469055 -0.270996 -0.649536 1441831168 -0.533630 0.469055 -0.270996 -0.649536 1441831168 -0.533630 0.469055 -0.270996 -0.649536 1441831168 -0.521667 0.482483 -0.236328 -0.662781 1441831168 -0.521667 0.482483 -0.236328 -0.662781 1441831168 -0.521667 0.482483 -0.236328 -0.662781 1441831168 -0.521667 0.482483 -0.236328 -0.662781 1441831168 -0.521667 0.482483 -0.236328 -0.662781 1441831168 -0.521667 0.482483 -0.236328 -0.662781 1441831168 -0.515259 0.493164 -0.210083 -0.668762 1441831168 -0.515259 0.493164 -0.210083 -0.668762 1441831168 -0.515259 0.493164 -0.210083 -0.668762 1441831168 -0.515259 0.493164 -0.210083 -0.668762 1441831168 -0.515259 0.493164 -0.210083 -0.668762 1441831168 -0.515259 0.493164 -0.210083 -0.668762 1441831168 -0.515259 0.493164 -0.210083 -0.668762 1441831168 -0.517578 0.488281 -0.207092 -0.671448 1441831168 -0.517578 0.488281 -0.207092 -0.671448 1441831168 -0.517578 0.488281 -0.207092 -0.671448 1441831168 -0.517578 0.488281 -0.207092 -0.671448 1441831168 -0.517578 0.488281 -0.207092 -0.671448 1441831168 -0.513489 0.481079 -0.199768 -0.681946 1441831168 -0.513489 0.481079 -0.199768 -0.681946 1441831168 -0.513489 0.481079 -0.199768 -0.681946 1441831168 -0.513489 0.481079 -0.199768 -0.681946 1441831168 -0.513489 0.481079 -0.199768 -0.681946 1441831168 -0.513489 0.481079 -0.199768 -0.681946 1441831168 -0.492432 0.494202 -0.165222 -0.697144 1441831168 -0.492432 0.494202 -0.165222 -0.697144 1441831168 -0.492432 0.494202 -0.165222 -0.697144 1441831168 -0.492432 0.494202 -0.165222 -0.697144 1441831168 -0.492432 0.494202 -0.165222 -0.697144 1441831168 -0.492432 0.494202 -0.165222 -0.697144 1441831168 -0.462463 0.520996 -0.123596 -0.706726 1441831168 -0.462463 0.520996 -0.123596 -0.706726 1441831168 -0.462463 0.520996 -0.123596 -0.706726 1441831168 -0.462463 0.520996 -0.123596 -0.706726 1441831168 -0.462463 0.520996 -0.123596 -0.706726 1441831168 -0.462463 0.520996 -0.123596 -0.706726 1441831168 -0.462463 0.520996 -0.123596 -0.706726 1441831168 -0.439392 0.542419 -0.106323 -0.708130 1441831168 -0.439392 0.542419 -0.106323 -0.708130 1441831168 -0.439392 0.542419 -0.106323 -0.708130 1441831168 -0.439392 0.542419 -0.106323 -0.708130 1441831168 -0.439392 0.542419 -0.106323 -0.708130 1441831168 -0.439392 0.542419 -0.106323 -0.708130 1441831168 -0.429504 0.550964 -0.130432 -0.703552 1441831168 -0.429504 0.550964 -0.130432 -0.703552 1441831168 -0.429504 0.550964 -0.130432 -0.703552 1441831168 -0.429504 0.550964 -0.130432 -0.703552 1441831168 -0.429504 0.550964 -0.130432 -0.703552 1441831168 -0.429504 0.550964 -0.130432 -0.703552 1441831168 -0.425903 0.549133 -0.164734 -0.699951 1441831168 -0.425903 0.549133 -0.164734 -0.699951 1441831168 -0.425903 0.549133 -0.164734 -0.699951 1441831168 -0.425903 0.549133 -0.164734 -0.699951 1441831168 -0.425903 0.549133 -0.164734 -0.699951 1441831168 -0.425903 0.549133 -0.164734 -0.699951 1441831168 -0.425903 0.549133 -0.164734 -0.699951 1441831168 -0.417297 0.552002 -0.178223 -0.699585 1441831168 -0.417297 0.552002 -0.178223 -0.699585 1441831168 -0.417297 0.552002 -0.178223 -0.699585 1441831168 -0.417297 0.552002 -0.178223 -0.699585 1441831168 -0.417297 0.552002 -0.178223 -0.699585 1441831168 -0.417297 0.552002 -0.178223 -0.699585 1441831168 -0.408447 0.555420 -0.179077 -0.701904 1441831168 -0.408447 0.555420 -0.179077 -0.701904 1441831168 -0.408447 0.555420 -0.179077 -0.701904 1441831168 -0.408447 0.555420 -0.179077 -0.701904 1441831168 -0.408447 0.555420 -0.179077 -0.701904 1441831168 -0.398865 0.555725 -0.178833 -0.707153 1441831168 -0.398865 0.555725 -0.178833 -0.707153 1441831168 -0.398865 0.555725 -0.178833 -0.707153 1441831168 -0.398865 0.555725 -0.178833 -0.707153 1441831168 -0.398865 0.555725 -0.178833 -0.707153 1441831168 -0.398865 0.555725 -0.178833 -0.707153 1441831168 -0.398865 0.555725 -0.178833 -0.707153 1441831168 -0.388123 0.555176 -0.179077 -0.713501 1441831168 -0.388123 0.555176 -0.179077 -0.713501 1441831168 -0.388123 0.555176 -0.179077 -0.713501 1441831168 -0.388123 0.555176 -0.179077 -0.713501 1441831169 -0.388123 0.555176 -0.179077 -0.713501 1441831169 -0.388123 0.555176 -0.179077 -0.713501 1441831169 -0.386902 0.550354 -0.187622 -0.715698 1441831169 -0.386902 0.550354 -0.187622 -0.715698 1441831169 -0.386902 0.550354 -0.187622 -0.715698 1441831169 -0.386902 0.550354 -0.187622 -0.715698 1441831169 -0.386902 0.550354 -0.187622 -0.715698 1441831169 -0.386902 0.550354 -0.187622 -0.715698 1441831169 -0.386902 0.550354 -0.187622 -0.715698 1441831169 -0.403198 0.539673 -0.211243 -0.708191 1441831169 -0.403198 0.539673 -0.211243 -0.708191 1441831169 -0.403198 0.539673 -0.211243 -0.708191 1441831169 -0.403198 0.539673 -0.211243 -0.708191 1441831169 -0.403198 0.539673 -0.211243 -0.708191 1441831169 -0.403198 0.539673 -0.211243 -0.708191 1441831169 -0.403198 0.539673 -0.211243 -0.708191 1441831169 -0.427979 0.530396 -0.227966 -0.695435 1441831169 -0.427979 0.530396 -0.227966 -0.695435 1441831169 -0.427979 0.530396 -0.227966 -0.695435 1441831169 -0.427979 0.530396 -0.227966 -0.695435 1441831169 -0.427979 0.530396 -0.227966 -0.695435 1441831169 -0.453003 0.529297 -0.227112 -0.680542 1441831169 -0.453003 0.529297 -0.227112 -0.680542 1441831169 -0.453003 0.529297 -0.227112 -0.680542 1441831169 -0.453003 0.529297 -0.227112 -0.680542 1441831169 -0.453003 0.529297 -0.227112 -0.680542 1441831169 -0.453003 0.529297 -0.227112 -0.680542 1441831169 -0.453003 0.529297 -0.227112 -0.680542 1441831169 -0.483459 0.512329 -0.216187 -0.676086 1441831169 -0.483459 0.512329 -0.216187 -0.676086 1441831169 -0.483459 0.512329 -0.216187 -0.676086 1441831169 -0.483459 0.512329 -0.216187 -0.676086 1441831169 -0.483459 0.512329 -0.216187 -0.676086 1441831169 -0.483459 0.512329 -0.216187 -0.676086 1441831169 -0.507813 0.499634 -0.190674 -0.675415 1441831169 -0.507813 0.499634 -0.190674 -0.675415 1441831169 -0.507813 0.499634 -0.190674 -0.675415 1441831169 -0.507813 0.499634 -0.190674 -0.675415 1441831169 -0.507813 0.499634 -0.190674 -0.675415 1441831169 -0.507813 0.499634 -0.190674 -0.675415 1441831169 -0.513916 0.505493 -0.147949 -0.677124 1441831169 -0.513916 0.505493 -0.147949 -0.677124 1441831169 -0.513916 0.505493 -0.147949 -0.677124 1441831169 -0.513916 0.505493 -0.147949 -0.677124 1441831169 -0.513916 0.505493 -0.147949 -0.677124 1441831169 -0.513916 0.505493 -0.147949 -0.677124 1441831169 -0.513916 0.505493 -0.147949 -0.677124 1441831169 -0.513672 0.517517 -0.114197 -0.674744 1441831169 -0.513672 0.517517 -0.114197 -0.674744 1441831169 -0.513672 0.517517 -0.114197 -0.674744 1441831169 -0.513672 0.517517 -0.114197 -0.674744 1441831169 -0.513672 0.517517 -0.114197 -0.674744 1441831169 -0.513672 0.517517 -0.114197 -0.674744 1441831169 -0.513672 0.517517 -0.114197 -0.674744 1441831169 -0.522095 0.520203 -0.118591 -0.665466 1441831169 -0.522095 0.520203 -0.118591 -0.665466 1441831169 -0.522095 0.520203 -0.118591 -0.665466 1441831169 -0.522095 0.520203 -0.118591 -0.665466 1441831169 -0.522095 0.520203 -0.118591 -0.665466 1441831169 -0.522095 0.520203 -0.118591 -0.665466 1441831169 -0.530457 0.514771 -0.146545 -0.657410 1441831169 -0.530457 0.514771 -0.146545 -0.657410 1441831169 -0.530457 0.514771 -0.146545 -0.657410 1441831169 -0.530457 0.514771 -0.146545 -0.657410 1441831169 -0.530457 0.514771 -0.146545 -0.657410 1441831169 -0.530457 0.514771 -0.146545 -0.657410 1441831169 -0.525391 0.517151 -0.167114 -0.654663 1441831169 -0.525391 0.517151 -0.167114 -0.654663 1441831169 -0.525391 0.517151 -0.167114 -0.654663 1441831169 -0.525391 0.517151 -0.167114 -0.654663 1441831169 -0.516724 0.520081 -0.183228 -0.655029 1441831169 -0.516724 0.520081 -0.183228 -0.655029 1441831169 -0.516724 0.520081 -0.183228 -0.655029 1441831169 -0.516724 0.520081 -0.183228 -0.655029 1441831169 -0.516724 0.520081 -0.183228 -0.655029 1441831169 -0.516724 0.520081 -0.183228 -0.655029 1441831169 -0.485840 0.542847 -0.181335 -0.660645 1441831169 -0.485840 0.542847 -0.181335 -0.660645 1441831169 -0.485840 0.542847 -0.181335 -0.660645 1441831169 -0.485840 0.542847 -0.181335 -0.660645 1441831169 -0.485840 0.542847 -0.181335 -0.660645 1441831169 -0.485840 0.542847 -0.181335 -0.660645 1441831169 -0.435059 0.565918 -0.162048 -0.681335 1441831169 -0.435059 0.565918 -0.162048 -0.681335 1441831169 -0.435059 0.565918 -0.162048 -0.681335 1441831169 -0.435059 0.565918 -0.162048 -0.681335 1441831169 -0.435059 0.565918 -0.162048 -0.681335 1441831169 -0.435059 0.565918 -0.162048 -0.681335 1441831169 -0.435059 0.565918 -0.162048 -0.681335 1441831169 -0.409607 0.572510 -0.161987 -0.691528 1441831169 -0.409607 0.572510 -0.161987 -0.691528 1441831169 -0.409607 0.572510 -0.161987 -0.691528 1441831169 -0.409607 0.572510 -0.161987 -0.691528 1441831169 -0.409607 0.572510 -0.161987 -0.691528 1441831169 -0.409607 0.572510 -0.161987 -0.691528 1441831169 -0.435303 0.550293 -0.205566 -0.682251 1441831169 -0.435303 0.550293 -0.205566 -0.682251 1441831169 -0.435303 0.550293 -0.205566 -0.682251 1441831169 -0.435303 0.550293 -0.205566 -0.682251 1441831169 -0.435303 0.550293 -0.205566 -0.682251 1441831169 -0.435303 0.550293 -0.205566 -0.682251 1441831169 -0.464661 0.522644 -0.248962 -0.670105 1441831169 -0.464661 0.522644 -0.248962 -0.670105 1441831169 -0.464661 0.522644 -0.248962 -0.670105 1441831169 -0.464661 0.522644 -0.248962 -0.670105 1441831169 -0.464661 0.522644 -0.248962 -0.670105 1441831169 -0.472717 0.515198 -0.245789 -0.671387 1441831169 -0.472717 0.515198 -0.245789 -0.671387 1441831169 -0.472717 0.515198 -0.245789 -0.671387 1441831169 -0.472717 0.515198 -0.245789 -0.671387 1441831170 -0.472717 0.515198 -0.245789 -0.671387 1441831170 -0.478455 0.514587 -0.234192 -0.671936 1441831170 -0.478455 0.514587 -0.234192 -0.671936 1441831170 -0.478455 0.514587 -0.234192 -0.671936 1441831170 -0.478455 0.514587 -0.234192 -0.671936 1441831170 -0.478455 0.514587 -0.234192 -0.671936 1441831170 -0.478455 0.514587 -0.234192 -0.671936 1441831170 -0.493896 0.505554 -0.213379 -0.674561 1441831170 -0.493896 0.505554 -0.213379 -0.674561 1441831170 -0.493896 0.505554 -0.213379 -0.674561 1441831170 -0.493896 0.505554 -0.213379 -0.674561 1441831170 -0.493896 0.505554 -0.213379 -0.674561 1441831170 -0.493896 0.505554 -0.213379 -0.674561 1441831170 -0.509277 0.501465 -0.186218 -0.674194 1441831170 -0.509277 0.501465 -0.186218 -0.674194 1441831170 -0.509277 0.501465 -0.186218 -0.674194 1441831170 -0.509277 0.501465 -0.186218 -0.674194 1441831170 -0.509277 0.501465 -0.186218 -0.674194 1441831170 -0.509277 0.501465 -0.186218 -0.674194 1441831170 -0.515930 0.505737 -0.152466 -0.674438 1441831170 -0.515930 0.505737 -0.152466 -0.674438 1441831170 -0.515930 0.505737 -0.152466 -0.674438 1441831170 -0.515930 0.505737 -0.152466 -0.674438 1441831170 -0.515930 0.505737 -0.152466 -0.674438 1441831170 -0.515930 0.505737 -0.152466 -0.674438 1441831170 -0.508179 0.523438 -0.128357 -0.671814 1441831170 -0.508179 0.523438 -0.128357 -0.671814 1441831170 -0.508179 0.523438 -0.128357 -0.671814 1441831170 -0.508179 0.523438 -0.128357 -0.671814 1441831170 -0.508179 0.523438 -0.128357 -0.671814 1441831170 -0.508179 0.523438 -0.128357 -0.671814 1441831170 -0.508179 0.523438 -0.128357 -0.671814 1441831170 -0.499939 0.536316 -0.135498 -0.666443 1441831170 -0.499939 0.536316 -0.135498 -0.666443 1441831170 -0.499939 0.536316 -0.135498 -0.666443 1441831170 -0.499939 0.536316 -0.135498 -0.666443 1441831170 -0.499939 0.536316 -0.135498 -0.666443 1441831170 -0.501770 0.533325 -0.174316 -0.658325 1441831170 -0.501770 0.533325 -0.174316 -0.658325 1441831170 -0.501770 0.533325 -0.174316 -0.658325 1441831170 -0.501770 0.533325 -0.174316 -0.658325 1441831170 -0.501770 0.533325 -0.174316 -0.658325 1441831170 -0.501770 0.533325 -0.174316 -0.658325 1441831170 -0.501770 0.533325 -0.174316 -0.658325 1441831170 -0.498108 0.529236 -0.210083 -0.653992 1441831170 -0.498108 0.529236 -0.210083 -0.653992 1441831170 -0.498108 0.529236 -0.210083 -0.653992 1441831170 -0.498108 0.529236 -0.210083 -0.653992 1441831170 -0.498108 0.529236 -0.210083 -0.653992 1441831170 -0.498108 0.529236 -0.210083 -0.653992 1441831170 -0.482300 0.531677 -0.228210 -0.657776 1441831170 -0.482300 0.531677 -0.228210 -0.657776 1441831170 -0.482300 0.531677 -0.228210 -0.657776 1441831170 -0.482300 0.531677 -0.228210 -0.657776 1441831170 -0.482300 0.531677 -0.228210 -0.657776 1441831170 -0.482300 0.531677 -0.228210 -0.657776 1441831170 -0.460938 0.533813 -0.235229 -0.668762 1441831170 -0.460938 0.533813 -0.235229 -0.668762 1441831170 -0.460938 0.533813 -0.235229 -0.668762 1441831170 -0.460938 0.533813 -0.235229 -0.668762 1441831170 -0.460938 0.533813 -0.235229 -0.668762 1441831170 -0.460938 0.533813 -0.235229 -0.668762 1441831170 -0.444824 0.536011 -0.228760 -0.680115 1441831170 -0.444824 0.536011 -0.228760 -0.680115 1441831170 -0.444824 0.536011 -0.228760 -0.680115 1441831170 -0.444824 0.536011 -0.228760 -0.680115 1441831170 -0.444824 0.536011 -0.228760 -0.680115 1441831170 -0.444824 0.536011 -0.228760 -0.680115 1441831170 -0.454956 0.527161 -0.229736 -0.679993 1441831170 -0.454956 0.527161 -0.229736 -0.679993 1441831170 -0.454956 0.527161 -0.229736 -0.679993 1441831170 -0.454956 0.527161 -0.229736 -0.679993 1441831170 -0.454956 0.527161 -0.229736 -0.679993 1441831170 -0.454956 0.527161 -0.229736 -0.679993 1441831170 -0.477539 0.510498 -0.232422 -0.676331 1441831170 -0.477539 0.510498 -0.232422 -0.676331 1441831170 -0.477539 0.510498 -0.232422 -0.676331 1441831170 -0.477539 0.510498 -0.232422 -0.676331 1441831170 -0.477539 0.510498 -0.232422 -0.676331 1441831170 -0.477539 0.510498 -0.232422 -0.676331 1441831170 -0.495789 0.504700 -0.212769 -0.674011 1441831170 -0.495789 0.504700 -0.212769 -0.674011 1441831170 -0.495789 0.504700 -0.212769 -0.674011 1441831170 -0.495789 0.504700 -0.212769 -0.674011 1441831170 -0.495789 0.504700 -0.212769 -0.674011 1441831170 -0.495789 0.504700 -0.212769 -0.674011 1441831170 -0.495789 0.504700 -0.212769 -0.674011 1441831170 -0.514709 0.502625 -0.188232 -0.668640 1441831170 -0.514709 0.502625 -0.188232 -0.668640 1441831170 -0.514709 0.502625 -0.188232 -0.668640 1441831170 -0.514709 0.502625 -0.188232 -0.668640 1441831170 -0.514709 0.502625 -0.188232 -0.668640 1441831170 -0.514709 0.502625 -0.188232 -0.668640 1441831170 -0.534119 0.493835 -0.165222 -0.666016 1441831170 -0.534119 0.493835 -0.165222 -0.666016 1441831170 -0.534119 0.493835 -0.165222 -0.666016 1441831170 -0.534119 0.493835 -0.165222 -0.666016 1441831170 -0.534119 0.493835 -0.165222 -0.666016 1441831170 -0.534119 0.493835 -0.165222 -0.666016 1441831170 -0.534119 0.493835 -0.165222 -0.666016 1441831170 -0.546204 0.490601 -0.137878 -0.664856 1441831170 -0.546204 0.490601 -0.137878 -0.664856 1441831170 -0.546204 0.490601 -0.137878 -0.664856 1441831170 -0.546204 0.490601 -0.137878 -0.664856 1441831170 -0.546204 0.490601 -0.137878 -0.664856 1441831170 -0.546204 0.490601 -0.137878 -0.664856 1441831170 -0.546570 0.497559 -0.107483 -0.664978 1441831170 -0.546570 0.497559 -0.107483 -0.664978 1441831170 -0.546570 0.497559 -0.107483 -0.664978 1441831170 -0.546570 0.497559 -0.107483 -0.664978 1441831170 -0.546570 0.497559 -0.107483 -0.664978 1441831171 -0.538818 0.512390 -0.092651 -0.662292 1441831171 -0.538818 0.512390 -0.092651 -0.662292 1441831171 -0.538818 0.512390 -0.092651 -0.662292 1441831171 -0.538818 0.512390 -0.092651 -0.662292 1441831171 -0.538818 0.512390 -0.092651 -0.662292 1441831171 -0.538818 0.512390 -0.092651 -0.662292 1441831171 -0.538818 0.512390 -0.092651 -0.662292 1441831171 -0.523315 0.531250 -0.106079 -0.657776 1441831171 -0.523315 0.531250 -0.106079 -0.657776 1441831171 -0.523315 0.531250 -0.106079 -0.657776 1441831171 -0.523315 0.531250 -0.106079 -0.657776 1441831171 -0.523315 0.531250 -0.106079 -0.657776 1441831171 -0.523315 0.531250 -0.106079 -0.657776 1441831171 -0.505432 0.538025 -0.150818 -0.657532 1441831171 -0.505432 0.538025 -0.150818 -0.657532 1441831171 -0.505432 0.538025 -0.150818 -0.657532 1441831171 -0.505432 0.538025 -0.150818 -0.657532 1441831171 -0.505432 0.538025 -0.150818 -0.657532 1441831171 -0.505432 0.538025 -0.150818 -0.657532 1441831171 -0.475708 0.543762 -0.190247 -0.664734 1441831171 -0.475708 0.543762 -0.190247 -0.664734 1441831171 -0.475708 0.543762 -0.190247 -0.664734 1441831171 -0.475708 0.543762 -0.190247 -0.664734 1441831171 -0.475708 0.543762 -0.190247 -0.664734 1441831171 -0.441833 0.554016 -0.213745 -0.672485 1441831171 -0.441833 0.554016 -0.213745 -0.672485 1441831171 -0.441833 0.554016 -0.213745 -0.672485 1441831171 -0.441833 0.554016 -0.213745 -0.672485 1441831171 -0.441833 0.554016 -0.213745 -0.672485 1441831171 -0.441833 0.554016 -0.213745 -0.672485 1441831171 -0.417236 0.554688 -0.238586 -0.679260 1441831171 -0.417236 0.554688 -0.238586 -0.679260 1441831171 -0.417236 0.554688 -0.238586 -0.679260 1441831171 -0.417236 0.554688 -0.238586 -0.679260 1441831171 -0.417236 0.554688 -0.238586 -0.679260 1441831171 -0.417236 0.554688 -0.238586 -0.679260 1441831171 -0.393860 0.552917 -0.248596 -0.690918 1441831171 -0.393860 0.552917 -0.248596 -0.690918 1441831171 -0.393860 0.552917 -0.248596 -0.690918 1441831171 -0.393860 0.552917 -0.248596 -0.690918 1441831171 -0.393860 0.552917 -0.248596 -0.690918 1441831171 -0.393860 0.552917 -0.248596 -0.690918 1441831171 -0.380310 0.549561 -0.240662 -0.703857 1441831171 -0.380310 0.549561 -0.240662 -0.703857 1441831171 -0.380310 0.549561 -0.240662 -0.703857 1441831171 -0.380310 0.549561 -0.240662 -0.703857 1441831171 -0.380310 0.549561 -0.240662 -0.703857 1441831171 -0.380310 0.549561 -0.240662 -0.703857 1441831171 -0.380310 0.549561 -0.240662 -0.703857 1441831171 -0.382507 0.546265 -0.223328 -0.710938 1441831171 -0.382507 0.546265 -0.223328 -0.710938 1441831171 -0.382507 0.546265 -0.223328 -0.710938 1441831171 -0.382507 0.546265 -0.223328 -0.710938 1441831171 -0.382507 0.546265 -0.223328 -0.710938 1441831171 -0.382507 0.546265 -0.223328 -0.710938 1441831171 -0.398865 0.545532 -0.201721 -0.708923 1441831171 -0.398865 0.545532 -0.201721 -0.708923 1441831171 -0.398865 0.545532 -0.201721 -0.708923 1441831171 -0.398865 0.545532 -0.201721 -0.708923 1441831171 -0.398865 0.545532 -0.201721 -0.708923 1441831171 -0.398865 0.545532 -0.201721 -0.708923 1441831171 -0.398865 0.545532 -0.201721 -0.708923 1441831171 -0.425598 0.548218 -0.183655 -0.696167 1441831171 -0.425598 0.548218 -0.183655 -0.696167 1441831171 -0.425598 0.548218 -0.183655 -0.696167 1441831171 -0.425598 0.548218 -0.183655 -0.696167 1441831171 -0.425598 0.548218 -0.183655 -0.696167 1441831171 -0.425598 0.548218 -0.183655 -0.696167 1441831171 -0.466248 0.532776 -0.180847 -0.682678 1441831171 -0.466248 0.532776 -0.180847 -0.682678 1441831171 -0.466248 0.532776 -0.180847 -0.682678 1441831171 -0.466248 0.532776 -0.180847 -0.682678 1441831171 -0.466248 0.532776 -0.180847 -0.682678 1441831171 -0.466248 0.532776 -0.180847 -0.682678 1441831171 -0.466248 0.532776 -0.180847 -0.682678 1441831171 -0.501343 0.509766 -0.175171 -0.676880 1441831171 -0.501343 0.509766 -0.175171 -0.676880 1441831171 -0.501343 0.509766 -0.175171 -0.676880 1441831171 -0.501343 0.509766 -0.175171 -0.676880 1441831171 -0.501343 0.509766 -0.175171 -0.676880 1441831171 -0.501343 0.509766 -0.175171 -0.676880 1441831171 -0.512146 0.505493 -0.142395 -0.679688 1441831171 -0.512146 0.505493 -0.142395 -0.679688 1441831171 -0.512146 0.505493 -0.142395 -0.679688 1441831171 -0.512146 0.505493 -0.142395 -0.679688 1441831171 -0.512146 0.505493 -0.142395 -0.679688 1441831171 -0.512146 0.505493 -0.142395 -0.679688 1441831171 -0.509399 0.519165 -0.102051 -0.678711 1441831171 -0.509399 0.519165 -0.102051 -0.678711 1441831171 -0.509399 0.519165 -0.102051 -0.678711 1441831171 -0.509399 0.519165 -0.102051 -0.678711 1441831171 -0.509399 0.519165 -0.102051 -0.678711 1441831171 -0.509399 0.519165 -0.102051 -0.678711 1441831171 -0.506714 0.536499 -0.085571 -0.669434 1441831171 -0.506714 0.536499 -0.085571 -0.669434 1441831171 -0.506714 0.536499 -0.085571 -0.669434 1441831171 -0.506714 0.536499 -0.085571 -0.669434 1441831171 -0.506714 0.536499 -0.085571 -0.669434 1441831171 -0.506714 0.536499 -0.085571 -0.669434 1441831171 -0.506714 0.536499 -0.085571 -0.669434 1441831171 -0.507690 0.548645 -0.105103 -0.655945 1441831171 -0.507690 0.548645 -0.105103 -0.655945 1441831171 -0.507690 0.548645 -0.105103 -0.655945 1441831171 -0.507690 0.548645 -0.105103 -0.655945 1441831171 -0.507690 0.548645 -0.105103 -0.655945 1441831171 -0.507690 0.548645 -0.105103 -0.655945 1441831171 -0.506287 0.552795 -0.147400 -0.645325 1441831171 -0.506287 0.552795 -0.147400 -0.645325 1441831171 -0.506287 0.552795 -0.147400 -0.645325 1441831171 -0.506287 0.552795 -0.147400 -0.645325 1441831171 -0.506287 0.552795 -0.147400 -0.645325 1441831171 -0.506287 0.552795 -0.147400 -0.645325 1441831171 -0.494690 0.560059 -0.170837 -0.642212 1441831172 -0.494690 0.560059 -0.170837 -0.642212 1441831172 -0.494690 0.560059 -0.170837 -0.642212 1441831172 -0.494690 0.560059 -0.170837 -0.642212 1441831172 -0.494690 0.560059 -0.170837 -0.642212 1441831172 -0.494690 0.560059 -0.170837 -0.642212 1441831172 -0.494690 0.560059 -0.170837 -0.642212 1441831172 -0.482178 0.568542 -0.176270 -0.642822 1441831172 -0.482178 0.568542 -0.176270 -0.642822 1441831172 -0.482178 0.568542 -0.176270 -0.642822 1441831172 -0.482178 0.568542 -0.176270 -0.642822 1441831172 -0.482178 0.568542 -0.176270 -0.642822 1441831172 -0.482178 0.568542 -0.176270 -0.642822 1441831172 -0.449463 0.578308 -0.168945 -0.659607 1441831172 -0.449463 0.578308 -0.168945 -0.659607 1441831172 -0.449463 0.578308 -0.168945 -0.659607 1441831172 -0.449463 0.578308 -0.168945 -0.659607 1441831172 -0.449463 0.578308 -0.168945 -0.659607 1441831172 -0.449463 0.578308 -0.168945 -0.659607 1441831172 -0.396667 0.596497 -0.137451 -0.684143 1441831172 -0.396667 0.596497 -0.137451 -0.684143 1441831172 -0.396667 0.596497 -0.137451 -0.684143 1441831172 -0.396667 0.596497 -0.137451 -0.684143 1441831172 -0.396667 0.596497 -0.137451 -0.684143 1441831172 -0.396667 0.596497 -0.137451 -0.684143 1441831172 -0.357117 0.614258 -0.099915 -0.696594 1441831172 -0.357117 0.614258 -0.099915 -0.696594 1441831172 -0.357117 0.614258 -0.099915 -0.696594 1441831172 -0.357117 0.614258 -0.099915 -0.696594 1441831172 -0.357117 0.614258 -0.099915 -0.696594 1441831172 -0.357117 0.614258 -0.099915 -0.696594 1441831172 -0.360474 0.617188 -0.088074 -0.693848 1441831172 -0.360474 0.617188 -0.088074 -0.693848 1441831172 -0.360474 0.617188 -0.088074 -0.693848 1441831172 -0.360474 0.617188 -0.088074 -0.693848 1441831172 -0.360474 0.617188 -0.088074 -0.693848 1441831172 -0.360474 0.617188 -0.088074 -0.693848 1441831172 -0.360474 0.617188 -0.088074 -0.693848 1441831172 -0.402344 0.608276 -0.106323 -0.675903 1441831172 -0.402344 0.608276 -0.106323 -0.675903 1441831172 -0.402344 0.608276 -0.106323 -0.675903 1441831172 -0.402344 0.608276 -0.106323 -0.675903 1441831172 -0.402344 0.608276 -0.106323 -0.675903 1441831172 -0.402344 0.608276 -0.106323 -0.675903 1441831172 -0.459045 0.576050 -0.137390 -0.662292 1441831172 -0.459045 0.576050 -0.137390 -0.662292 1441831172 -0.459045 0.576050 -0.137390 -0.662292 1441831172 -0.459045 0.576050 -0.137390 -0.662292 1441831172 -0.459045 0.576050 -0.137390 -0.662292 1441831172 -0.459045 0.576050 -0.137390 -0.662292 1441831172 -0.459045 0.576050 -0.137390 -0.662292 1441831172 -0.502258 0.548889 -0.152710 -0.650513 1441831172 -0.502258 0.548889 -0.152710 -0.650513 1441831172 -0.502258 0.548889 -0.152710 -0.650513 1441831172 -0.502258 0.548889 -0.152710 -0.650513 1441831172 -0.502258 0.548889 -0.152710 -0.650513 1441831172 -0.502258 0.548889 -0.152710 -0.650513 1441831172 -0.521240 0.536499 -0.156067 -0.645142 1441831172 -0.521240 0.536499 -0.156067 -0.645142 1441831172 -0.521240 0.536499 -0.156067 -0.645142 1441831172 -0.521240 0.536499 -0.156067 -0.645142 1441831172 -0.518738 0.533264 -0.152039 -0.650757 1441831172 -0.518738 0.533264 -0.152039 -0.650757 1441831172 -0.518738 0.533264 -0.152039 -0.650757 1441831172 -0.518738 0.533264 -0.152039 -0.650757 1441831172 -0.518738 0.533264 -0.152039 -0.650757 1441831172 -0.518738 0.533264 -0.152039 -0.650757 1441831172 -0.518738 0.533264 -0.152039 -0.650757 1441831172 -0.504517 0.542786 -0.145691 -0.655518 1441831172 -0.504517 0.542786 -0.145691 -0.655518 1441831172 -0.504517 0.542786 -0.145691 -0.655518 1441831172 -0.504517 0.542786 -0.145691 -0.655518 1441831172 -0.504517 0.542786 -0.145691 -0.655518 1441831172 -0.504517 0.542786 -0.145691 -0.655518 1441831172 -0.494690 0.554382 -0.155762 -0.650940 1441831172 -0.494690 0.554382 -0.155762 -0.650940 1441831172 -0.494690 0.554382 -0.155762 -0.650940 1441831172 -0.494690 0.554382 -0.155762 -0.650940 1441831172 -0.494690 0.554382 -0.155762 -0.650940 1441831172 -0.494690 0.554382 -0.155762 -0.650940 1441831172 -0.494690 0.554382 -0.155762 -0.650940 1441831172 -0.499329 0.551697 -0.195679 -0.638794 1441831172 -0.499329 0.551697 -0.195679 -0.638794 1441831172 -0.499329 0.551697 -0.195679 -0.638794 1441831172 -0.499329 0.551697 -0.195679 -0.638794 1441831172 -0.499329 0.551697 -0.195679 -0.638794 1441831172 -0.499329 0.551697 -0.195679 -0.638794 1441831172 -0.504578 0.541260 -0.241272 -0.627930 1441831172 -0.504578 0.541260 -0.241272 -0.627930 1441831172 -0.504578 0.541260 -0.241272 -0.627930 1441831172 -0.504578 0.541260 -0.241272 -0.627930 1441831172 -0.504578 0.541260 -0.241272 -0.627930 1441831172 -0.504578 0.541260 -0.241272 -0.627930 1441831172 -0.489258 0.544922 -0.261841 -0.628662 1441831172 -0.489258 0.544922 -0.261841 -0.628662 1441831172 -0.489258 0.544922 -0.261841 -0.628662 1441831172 -0.489258 0.544922 -0.261841 -0.628662 1441831172 -0.489258 0.544922 -0.261841 -0.628662 1441831172 -0.489258 0.544922 -0.261841 -0.628662 1441831172 -0.453674 0.557373 -0.259644 -0.645081 1441831172 -0.453674 0.557373 -0.259644 -0.645081 1441831172 -0.453674 0.557373 -0.259644 -0.645081 1441831172 -0.453674 0.557373 -0.259644 -0.645081 1441831172 -0.453674 0.557373 -0.259644 -0.645081 1441831172 -0.453674 0.557373 -0.259644 -0.645081 1441831172 -0.405151 0.574768 -0.240540 -0.669067 1441831172 -0.405151 0.574768 -0.240540 -0.669067 1441831172 -0.405151 0.574768 -0.240540 -0.669067 1441831172 -0.405151 0.574768 -0.240540 -0.669067 1441831172 -0.405151 0.574768 -0.240540 -0.669067 1441831172 -0.405151 0.574768 -0.240540 -0.669067 1441831172 -0.405151 0.574768 -0.240540 -0.669067 1441831172 -0.382202 0.581482 -0.229248 -0.680603 1441831173 -0.382202 0.581482 -0.229248 -0.680603 1441831173 -0.382202 0.581482 -0.229248 -0.680603 1441831173 -0.382202 0.581482 -0.229248 -0.680603 1441831173 -0.382202 0.581482 -0.229248 -0.680603 1441831173 -0.382202 0.581482 -0.229248 -0.680603 1441831173 -0.405151 0.565979 -0.250916 -0.672791 1441831173 -0.405151 0.565979 -0.250916 -0.672791 1441831173 -0.405151 0.565979 -0.250916 -0.672791 1441831173 -0.405151 0.565979 -0.250916 -0.672791 1441831173 -0.405151 0.565979 -0.250916 -0.672791 1441831173 -0.405151 0.565979 -0.250916 -0.672791 1441831173 -0.435486 0.548706 -0.269714 -0.660767 1441831173 -0.435486 0.548706 -0.269714 -0.660767 1441831173 -0.435486 0.548706 -0.269714 -0.660767 1441831173 -0.435486 0.548706 -0.269714 -0.660767 1441831173 -0.435486 0.548706 -0.269714 -0.660767 1441831173 -0.435486 0.548706 -0.269714 -0.660767 1441831173 -0.462952 0.535583 -0.269470 -0.652832 1441831173 -0.462952 0.535583 -0.269470 -0.652832 1441831173 -0.462952 0.535583 -0.269470 -0.652832 1441831173 -0.462952 0.535583 -0.269470 -0.652832 1441831173 -0.462952 0.535583 -0.269470 -0.652832 1441831173 -0.462952 0.535583 -0.269470 -0.652832 1441831173 -0.462952 0.535583 -0.269470 -0.652832 1441831173 -0.487976 0.525452 -0.255798 -0.648376 1441831173 -0.487976 0.525452 -0.255798 -0.648376 1441831173 -0.487976 0.525452 -0.255798 -0.648376 1441831173 -0.487976 0.525452 -0.255798 -0.648376 1441831173 -0.487976 0.525452 -0.255798 -0.648376 1441831173 -0.511963 0.518616 -0.231140 -0.644653 1441831173 -0.511963 0.518616 -0.231140 -0.644653 1441831173 -0.511963 0.518616 -0.231140 -0.644653 1441831173 -0.511963 0.518616 -0.231140 -0.644653 1441831173 -0.511963 0.518616 -0.231140 -0.644653 1441831173 -0.511963 0.518616 -0.231140 -0.644653 1441831173 -0.511963 0.518616 -0.231140 -0.644653 1441831173 -0.523987 0.519287 -0.195923 -0.646118 1441831173 -0.523987 0.519287 -0.195923 -0.646118 1441831173 -0.523987 0.519287 -0.195923 -0.646118 1441831173 -0.523987 0.519287 -0.195923 -0.646118 1441831173 -0.523987 0.519287 -0.195923 -0.646118 1441831173 -0.523987 0.519287 -0.195923 -0.646118 1441831173 -0.519287 0.529968 -0.159729 -0.651123 1441831173 -0.519287 0.529968 -0.159729 -0.651123 1441831173 -0.519287 0.529968 -0.159729 -0.651123 1441831173 -0.519287 0.529968 -0.159729 -0.651123 1441831173 -0.519287 0.529968 -0.159729 -0.651123 1441831173 -0.519287 0.529968 -0.159729 -0.651123 1441831173 -0.506531 0.546265 -0.136475 -0.653015 1441831173 -0.506531 0.546265 -0.136475 -0.653015 1441831173 -0.506531 0.546265 -0.136475 -0.653015 1441831173 -0.506531 0.546265 -0.136475 -0.653015 1441831173 -0.506531 0.546265 -0.136475 -0.653015 1441831173 -0.499573 0.556152 -0.141479 -0.648926 1441831173 -0.499573 0.556152 -0.141479 -0.648926 1441831173 -0.499573 0.556152 -0.141479 -0.648926 1441831173 -0.499573 0.556152 -0.141479 -0.648926 1441831173 -0.499573 0.556152 -0.141479 -0.648926 1441831173 
-0.346008 0.639099 -0.071777 -0.683105 1441831175 -0.346008 0.639099 -0.071777 -0.683105 1441831175 -0.346008 0.639099 -0.071777 -0.683105 1441831175 -0.346008 0.639099 -0.071777 -0.683105 1441831175 -0.346008 0.639099 -0.071777 -0.683105 1441831175 -0.216431 0.746277 0.220581 -0.589539 1441831175 -0.216431 0.746277 0.220581 -0.589539 1441831175 -0.216431 0.746277 0.220581 -0.589539 1441831175 -0.216431 0.746277 0.220581 -0.589539 1441831175 -0.216431 0.746277 0.220581 -0.589539 1441831175 -0.216431 0.746277 0.220581 -0.589539 1441831175 -0.237732 0.825623 0.414734 -0.299683 1441831175 -0.237732 0.825623 0.414734 -0.299683 1441831175 -0.237732 0.825623 0.414734 -0.299683 1441831175 -0.237732 0.825623 0.414734 -0.299683 1441831175 -0.237732 0.825623 0.414734 -0.299683 1441831175 -0.237732 0.825623 0.414734 -0.299683 1441831175 -0.442932 0.782837 0.436829 -0.010254 1441831175 -0.442932 0.782837 0.436829 -0.010254 1441831175 -0.442932 0.782837 0.436829 -0.010254 1441831175 -0.442932 0.782837 0.436829 -0.010254 1441831175 -0.442932 0.782837 0.436829 -0.010254 1441831175 -0.442932 0.782837 0.436829 -0.010254 1441831175 -0.592590 0.645874 0.421753 0.231873 1441831175 -0.592590 0.645874 0.421753 0.231873 1441831175 -0.592590 0.645874 0.421753 0.231873 1441831175 -0.592590 0.645874 0.421753 0.231873 1441831175 -0.592590 0.645874 0.421753 0.231873 1441831175 -0.592590 0.645874 0.421753 0.231873 1441831175 -0.699768 0.438782 0.417053 0.379333 1441831175 -0.699768 0.438782 0.417053 0.379333 1441831175 -0.699768 0.438782 0.417053 0.379333 1441831175 -0.699768 0.438782 0.417053 0.379333 1441831175 -0.699768 0.438782 0.417053 0.379333 1441831176 -0.699768 0.438782 0.417053 0.379333 1441831176 -0.716675 0.291931 0.456116 0.439392 1441831176 -0.716675 0.291931 0.456116 0.439392 1441831176 -0.716675 0.291931 0.456116 0.439392 1441831176 -0.716675 0.291931 0.456116 0.439392 1441831176 -0.716675 0.291931 0.456116 0.439392 1441831176 -0.716675 0.291931 0.456116 0.439392 1441831176 -0.726807 0.290222 0.465271 0.413574 1441831176 -0.726807 0.290222 0.465271 0.413574 1441831176 -0.726807 0.290222 0.465271 0.413574 1441831176 -0.726807 0.290222 0.465271 0.413574 1441831176 -0.726807 0.290222 0.465271 0.413574 1441831176 -0.726807 0.290222 0.465271 0.413574 1441831176 -0.726807 0.290222 0.465271 0.413574 1441831176 -0.769958 0.325256 0.467773 0.287231 1441831176 -0.769958 0.325256 0.467773 0.287231 1441831176 -0.769958 0.325256 0.467773 0.287231 1441831176 -0.769958 0.325256 0.467773 0.287231 1441831176 -0.769958 0.325256 0.467773 0.287231 1441831176 -0.769958 0.325256 0.467773 0.287231 1441831176 -0.773376 0.440857 0.440979 0.114380 1441831176 -0.773376 0.440857 0.440979 0.114380 1441831176 -0.773376 0.440857 0.440979 0.114380 1441831176 -0.773376 0.440857 0.440979 0.114380 1441831176 -0.773376 0.440857 0.440979 0.114380 1441831176 -0.773376 0.440857 0.440979 0.114380 1441831176 -0.773376 0.440857 0.440979 0.114380 1441831176 -0.656067 0.630066 0.401917 -0.105469 1441831176 -0.656067 0.630066 0.401917 -0.105469 1441831176 -0.656067 0.630066 0.401917 -0.105469 1441831176 -0.656067 0.630066 0.401917 -0.105469 1441831176 -0.656067 0.630066 0.401917 -0.105469 1441831176 -0.656067 0.630066 0.401917 -0.105469 1441831176 -0.457092 0.745911 0.360168 -0.323914 1441831176 -0.457092 0.745911 0.360168 -0.323914 1441831176 -0.457092 0.745911 0.360168 -0.323914 1441831176 -0.457092 0.745911 0.360168 -0.323914 1441831176 -0.457092 0.745911 0.360168 -0.323914 1441831176 -0.181213 0.794495 0.375244 -0.441772 1441831176 -0.181213 0.794495 0.375244 -0.441772 1441831176 -0.181213 0.794495 0.375244 -0.441772 1441831176 -0.181213 0.794495 0.375244 -0.441772 1441831176 -0.181213 0.794495 0.375244 -0.441772 1441831176 -0.181213 0.794495 0.375244 -0.441772 1441831176 -0.181213 0.794495 0.375244 -0.441772 1441831176 0.040039 0.764648 0.446106 -0.463318 1441831176 0.040039 0.764648 0.446106 -0.463318 1441831176 0.040039 0.764648 0.446106 -0.463318 1441831176 0.040039 0.764648 0.446106 -0.463318 1441831176 0.040039 0.764648 0.446106 -0.463318 1441831176 0.040039 0.764648 0.446106 -0.463318 1441831176 0.018433 0.766907 0.457764 -0.449402 1441831176 0.018433 0.766907 0.457764 -0.449402 1441831176 0.018433 0.766907 0.457764 -0.449402 1441831176 0.018433 0.766907 0.457764 -0.449402 1441831176 0.018433 0.766907 0.457764 -0.449402 1441831176 0.018433 0.766907 0.457764 -0.449402 1441831176 -0.115356 0.798035 0.478516 -0.347595 1441831176 -0.115356 0.798035 0.478516 -0.347595 1441831176 -0.115356 0.798035 0.478516 -0.347595 1441831176 -0.115356 0.798035 0.478516 -0.347595 1441831176 -0.115356 0.798035 0.478516 -0.347595 1441831176 -0.115356 0.798035 0.478516 -0.347595 1441831176 -0.318909 0.800537 0.480896 -0.161804 1441831176 -0.318909 0.800537 0.480896 -0.161804 1441831176 -0.318909 0.800537 0.480896 -0.161804 1441831176 -0.318909 0.800537 0.480896 -0.161804 1441831176 -0.318909 0.800537 0.480896 -0.161804 1441831176 -0.318909 0.800537 0.480896 -0.161804 1441831176 -0.550476 0.708984 0.438538 0.044434 1441831176 -0.550476 0.708984 0.438538 0.044434 1441831176 -0.550476 0.708984 0.438538 0.044434 1441831176 -0.550476 0.708984 0.438538 0.044434 1441831176 -0.550476 0.708984 0.438538 0.044434 1441831176 -0.550476 0.708984 0.438538 0.044434 1441831176 -0.665100 0.591919 0.398376 0.220276 1441831176 -0.665100 0.591919 0.398376 0.220276 1441831176 -0.665100 0.591919 0.398376 0.220276 1441831176 -0.665100 0.591919 0.398376 0.220276 1441831176 -0.665100 0.591919 0.398376 0.220276 1441831176 -0.665100 0.591919 0.398376 0.220276 1441831176 -0.725952 0.463013 0.352051 0.366821 1441831176 -0.725952 0.463013 0.352051 0.366821 1441831176 -0.725952 0.463013 0.352051 0.366821 1441831176 -0.725952 0.463013 0.352051 0.366821 1441831176 -0.725952 0.463013 0.352051 0.366821 1441831176 -0.725952 0.463013 0.352051 0.366821 1441831176 -0.758789 0.328064 0.357544 0.434509 1441831176 -0.758789 0.328064 0.357544 0.434509 1441831176 -0.758789 0.328064 0.357544 0.434509 1441831176 -0.758789 0.328064 0.357544 0.434509 1441831176 -0.758789 0.328064 0.357544 0.434509 1441831176 -0.758789 0.328064 0.357544 0.434509 1441831176 -0.758789 0.328064 0.357544 0.434509 1441831176 -0.766052 0.290405 0.392822 0.417725 1441831176 -0.766052 0.290405 0.392822 0.417725 1441831176 -0.766052 0.290405 0.392822 0.417725 1441831176 -0.766052 0.290405 0.392822 0.417725 1441831176 -0.766052 0.290405 0.392822 0.417725 1441831176 -0.766052 0.290405 0.392822 0.417725 1441831176 -0.768677 0.356323 0.423218 0.321106 1441831176 -0.768677 0.356323 0.423218 0.321106 1441831176 -0.768677 0.356323 0.423218 0.321106 1441831176 -0.768677 0.356323 0.423218 0.321106 1441831176 -0.768677 0.356323 0.423218 0.321106 1441831176 -0.768677 0.356323 0.423218 0.321106 1441831176 -0.737549 0.491577 0.439636 0.144958 1441831176 -0.737549 0.491577 0.439636 0.144958 1441831176 -0.737549 0.491577 0.439636 0.144958 1441831176 -0.737549 0.491577 0.439636 0.144958 1441831176 -0.737549 0.491577 0.439636 0.144958 1441831177 -0.737549 0.491577 0.439636 0.144958 1441831177 -0.619934 0.659485 0.413086 -0.100708 1441831177 -0.619934 0.659485 0.413086 -0.100708 1441831177 -0.619934 0.659485 0.413086 -0.100708 1441831177 -0.619934 0.659485 0.413086 -0.100708 1441831177 -0.619934 0.659485 0.413086 -0.100708 1441831177 -0.438721 0.748657 0.371094 -0.330566 1441831177 -0.438721 0.748657 0.371094 -0.330566 1441831177 -0.438721 0.748657 0.371094 -0.330566 1441831177 -0.438721 0.748657 0.371094 -0.330566 1441831177 -0.438721 0.748657 0.371094 -0.330566 1441831177 -0.438721 0.748657 0.371094 -0.330566 1441831177 -0.258911 0.765442 0.354370 -0.470520 1441831177 -0.258911 0.765442 0.354370 -0.470520 1441831177 -0.258911 0.765442 0.354370 -0.470520 1441831177 -0.258911 0.765442 0.354370 -0.470520 1441831177 -0.258911 0.765442 0.354370 -0.470520 1441831177 -0.141846 0.751526 0.335938 -0.549744 1441831177 -0.141846 0.751526 0.335938 -0.549744 1441831177 -0.141846 0.751526 0.335938 -0.549744 1441831177 -0.141846 0.751526 0.335938 -0.549744 1441831177 -0.141846 0.751526 0.335938 -0.549744 1441831177 -0.141846 0.751526 0.335938 -0.549744 1441831177 -0.141846 0.751526 0.335938 -0.549744 1441831177 -0.095398 0.754822 0.347534 -0.548035 1441831177 -0.095398 0.754822 0.347534 -0.548035 1441831177 -0.095398 0.754822 0.347534 -0.548035 1441831177 -0.095398 0.754822 0.347534 -0.548035 1441831177 -0.095398 0.754822 0.347534 -0.548035 1441831177 -0.095398 0.754822 0.347534 -0.548035 1441831177 -0.161255 0.774658 0.362915 -0.492065 1441831177 -0.161255 0.774658 0.362915 -0.492065 1441831177 -0.161255 0.774658 0.362915 -0.492065 1441831177 -0.161255 0.774658 0.362915 -0.492065 1441831177 -0.161255 0.774658 0.362915 -0.492065 1441831177 -0.161255 0.774658 0.362915 -0.492065 1441831177 -0.286255 0.788086 0.407104 -0.362244 1441831177 -0.286255 0.788086 0.407104 -0.362244 1441831177 -0.286255 0.788086 0.407104 -0.362244 1441831177 -0.286255 0.788086 0.407104 -0.362244 1441831177 -0.286255 0.788086 0.407104 -0.362244 1441831177 -0.286255 0.788086 0.407104 -0.362244 1441831177 -0.286255 0.788086 0.407104 -0.362244 1441831177 -0.435242 0.757080 0.456482 -0.170166 1441831177 -0.435242 0.757080 0.456482 -0.170166 1441831177 -0.435242 0.757080 0.456482 -0.170166 1441831177 -0.435242 0.757080 0.456482 -0.170166 1441831177 -0.435242 0.757080 0.456482 -0.170166 1441831177 -0.435242 0.757080 0.456482 -0.170166 1441831177 -0.574036 0.671265 0.468323 0.023132 1441831177 -0.574036 0.671265 0.468323 0.023132 1441831177 -0.574036 0.671265 0.468323 0.023132 1441831177 -0.574036 0.671265 0.468323 0.023132 1441831177 -0.574036 0.671265 0.468323 0.023132 1441831177 -0.574036 0.671265 0.468323 0.023132 1441831177 -0.648560 0.574341 0.460999 0.192261 1441831177 -0.648560 0.574341 0.460999 0.192261 1441831177 -0.648560 0.574341 0.460999 0.192261 1441831177 -0.648560 0.574341 0.460999 0.192261 1441831177 -0.648560 0.574341 0.460999 0.192261 1441831177 -0.648560 0.574341 0.460999 0.192261 1441831177 -0.712524 0.451172 0.436768 0.312927 1441831177 -0.712524 0.451172 0.436768 0.312927 1441831177 -0.712524 0.451172 0.436768 0.312927 1441831177 -0.712524 0.451172 0.436768 0.312927 1441831177 -0.712524 0.451172 0.436768 0.312927 1441831177 -0.712524 0.451172 0.436768 0.312927 1441831177 -0.759644 0.330811 0.422180 0.367798 1441831177 -0.759644 0.330811 0.422180 0.367798 1441831177 -0.759644 0.330811 0.422180 0.367798 1441831177 -0.759644 0.330811 0.422180 0.367798 1441831177 -0.759644 0.330811 0.422180 0.367798 1441831177 -0.759644 0.330811 0.422180 0.367798 1441831177 -0.777222 0.319214 0.420105 0.342773 1441831177 -0.777222 0.319214 0.420105 0.342773 1441831177 -0.777222 0.319214 0.420105 0.342773 1441831177 -0.777222 0.319214 0.420105 0.342773 1441831177 -0.777222 0.319214 0.420105 0.342773 1441831177 -0.777222 0.319214 0.420105 0.342773 1441831177 -0.777222 0.319214 0.420105 0.342773 1441831177 -0.771118 0.402405 0.432617 0.237366 1441831177 -0.771118 0.402405 0.432617 0.237366 1441831177 -0.771118 0.402405 0.432617 0.237366 1441831177 -0.771118 0.402405 0.432617 0.237366 1441831177 -0.771118 0.402405 0.432617 0.237366 1441831177 -0.771118 0.402405 0.432617 0.237366 1441831177 -0.700073 0.555542 0.444458 0.061218 1441831177 -0.700073 0.555542 0.444458 0.061218 1441831177 -0.700073 0.555542 0.444458 0.061218 1441831177 -0.700073 0.555542 0.444458 0.061218 1441831177 -0.700073 0.555542 0.444458 0.061218 1441831177 -0.700073 0.555542 0.444458 0.061218 1441831177 -0.537048 0.698303 0.441772 -0.169556 1441831177 -0.537048 0.698303 0.441772 -0.169556 1441831177 -0.537048 0.698303 0.441772 -0.169556 1441831177 -0.537048 0.698303 0.441772 -0.169556 1441831177 -0.537048 0.698303 0.441772 -0.169556 1441831177 -0.537048 0.698303 0.441772 -0.169556 1441831177 -0.350281 0.752380 0.431152 -0.353943 1441831177 -0.350281 0.752380 0.431152 -0.353943 1441831177 -0.350281 0.752380 0.431152 -0.353943 1441831177 -0.350281 0.752380 0.431152 -0.353943 1441831177 -0.350281 0.752380 0.431152 -0.353943 1441831177 -0.350281 0.752380 0.431152 -0.353943 1441831177 -0.350281 0.752380 0.431152 -0.353943 1441831177 -0.212769 0.755554 0.418396 -0.456909 1441831177 -0.212769 0.755554 0.418396 -0.456909 1441831177 -0.212769 0.755554 0.418396 -0.456909 1441831177 -0.212769 0.755554 0.418396 -0.456909 1441831177 -0.212769 0.755554 0.418396 -0.456909 1441831177 -0.212769 0.755554 0.418396 -0.456909 1441831178 -0.119873 0.755615 0.405701 -0.500000 1441831178 -0.119873 0.755615 0.405701 -0.500000 1441831178 -0.119873 0.755615 0.405701 -0.500000 1441831178 -0.119873 0.755615 0.405701 -0.500000 1441831178 -0.119873 0.755615 0.405701 -0.500000 1441831178 -0.119873 0.755615 0.405701 -0.500000 1441831178 -0.112610 0.771301 0.418091 -0.466370 1441831178 -0.112610 0.771301 0.418091 -0.466370 1441831178 -0.112610 0.771301 0.418091 -0.466370 1441831178 -0.112610 0.771301 0.418091 -0.466370 1441831178 -0.112610 0.771301 0.418091 -0.466370 1441831178 -0.112610 0.771301 0.418091 -0.466370 1441831178 -0.229004 0.787781 0.444885 -0.359070 1441831178 -0.229004 0.787781 0.444885 -0.359070 1441831178 -0.229004 0.787781 0.444885 -0.359070 1441831178 -0.229004 0.787781 0.444885 -0.359070 1441831178 -0.229004 0.787781 0.444885 -0.359070 1441831178 -0.229004 0.787781 0.444885 -0.359070 1441831178 -0.229004 0.787781 0.444885 -0.359070 1441831178 -0.384460 0.776733 0.465332 -0.179749 1441831178 -0.384460 0.776733 0.465332 -0.179749 1441831178 -0.384460 0.776733 0.465332 -0.179749 1441831178 -0.384460 0.776733 0.465332 -0.179749 1441831178 -0.384460 0.776733 0.465332 -0.179749 1441831178 -0.384460 0.776733 0.465332 -0.179749 1441831178 -0.551453 0.701904 0.450439 0.015381 1441831178 -0.551453 0.701904 0.450439 0.015381 1441831178 -0.551453 0.701904 0.450439 0.015381 1441831178 -0.551453 0.701904 0.450439 0.015381 1441831178 -0.551453 0.701904 0.450439 0.015381 1441831178 -0.551453 0.701904 0.450439 0.015381 1441831178 -0.652527 0.612610 0.410645 0.173828 1441831178 -0.652527 0.612610 0.410645 0.173828 1441831178 -0.652527 0.612610 0.410645 0.173828 1441831178 -0.652527 0.612610 0.410645 0.173828 1441831178 -0.652527 0.612610 0.410645 0.173828 1441831178 -0.652527 0.612610 0.410645 0.173828 1441831178 -0.652527 0.612610 0.410645 0.173828 1441831178 -0.718445 0.499939 0.375549 0.304688 1441831178 -0.718445 0.499939 0.375549 0.304688 1441831178 -0.718445 0.499939 0.375549 0.304688 1441831178 -0.718445 0.499939 0.375549 0.304688 1441831178 -0.718445 0.499939 0.375549 0.304688 1441831178 -0.718445 0.499939 0.375549 0.304688 1441831178 -0.756104 0.401306 0.361938 0.369141 1441831178 -0.756104 0.401306 0.361938 0.369141 1441831178 -0.756104 0.401306 0.361938 0.369141 1441831178 -0.756104 0.401306 0.361938 0.369141 1441831178 -0.756104 0.401306 0.361938 0.369141 1441831178 -0.756104 0.401306 0.361938 0.369141 1441831178 -0.761353 0.403198 0.357300 0.360657 1441831178 -0.761353 0.403198 0.357300 0.360657 1441831178 -0.761353 0.403198 0.357300 0.360657 1441831178 -0.761353 0.403198 0.357300 0.360657 1441831178 -0.761353 0.403198 0.357300 0.360657 1441831178 -0.764282 0.462097 0.355469 0.275513 1441831178 -0.764282 0.462097 0.355469 0.275513 1441831178 -0.764282 0.462097 0.355469 0.275513 1441831178 -0.764282 0.462097 0.355469 0.275513 1441831178 -0.705811 0.597107 0.355957 0.136475 1441831178 -0.705811 0.597107 0.355957 0.136475 1441831178 -0.705811 0.597107 0.355957 0.136475 1441831178 -0.705811 0.597107 0.355957 0.136475 1441831178 -0.705811 0.597107 0.355957 0.136475 1441831178 -0.606079 0.709167 0.352356 -0.074341 1441831178 -0.606079 0.709167 0.352356 -0.074341 1441831178 -0.606079 0.709167 0.352356 -0.074341 1441831178 -0.606079 0.709167 0.352356 -0.074341 1441831178 -0.449097 0.777344 0.362305 -0.250549 1441831178 -0.449097 0.777344 0.362305 -0.250549 1441831178 -0.449097 0.777344 0.362305 -0.250549 1441831178 -0.449097 0.777344 0.362305 -0.250549 1441831178 -0.449097 0.777344 0.362305 -0.250549 1441831178 -0.449097 0.777344 0.362305 -0.250549 1441831178 -0.296875 0.793457 0.369507 -0.381714 1441831178 -0.296875 0.793457 0.369507 -0.381714 1441831178 -0.296875 0.793457 0.369507 -0.381714 1441831178 -0.296875 0.793457 0.369507 -0.381714 1441831178 -0.296875 0.793457 0.369507 -0.381714 1441831178 -0.296875 0.793457 0.369507 -0.381714 1441831178 -0.170288 0.786621 0.386658 -0.450195 1441831178 -0.170288 0.786621 0.386658 -0.450195 1441831178 -0.170288 0.786621 0.386658 -0.450195 1441831178 -0.170288 0.786621 0.386658 -0.450195 1441831178 -0.170288 0.786621 0.386658 -0.450195 1441831178 -0.170288 0.786621 0.386658 -0.450195 1441831178 -0.170288 0.786621 0.386658 -0.450195 1441831178 -0.119507 0.785889 0.424683 -0.433228 1441831178 -0.119507 0.785889 0.424683 -0.433228 1441831178 -0.119507 0.785889 0.424683 -0.433228 1441831178 -0.119507 0.785889 0.424683 -0.433228 1441831178 -0.119507 0.785889 0.424683 -0.433228 1441831178 -0.119507 0.785889 0.424683 -0.433228 1441831178 -0.188904 0.799194 0.463989 -0.332092 1441831178 -0.188904 0.799194 0.463989 -0.332092 1441831178 -0.188904 0.799194 0.463989 -0.332092 1441831178 -0.188904 0.799194 0.463989 -0.332092 1441831178 -0.188904 0.799194 0.463989 -0.332092 1441831178 -0.188904 0.799194 0.463989 -0.332092 1441831178 -0.331726 0.799133 0.480652 -0.142395 1441831178 -0.331726 0.799133 0.480652 -0.142395 1441831178 -0.331726 0.799133 0.480652 -0.142395 1441831178 -0.331726 0.799133 0.480652 -0.142395 1441831178 -0.331726 0.799133 0.480652 -0.142395 1441831178 -0.331726 0.799133 0.480652 -0.142395 1441831178 -0.539185 0.715698 0.442627 0.033447 1441831179 -0.539185 0.715698 0.442627 0.033447 1441831179 -0.539185 0.715698 0.442627 0.033447 1441831179 -0.539185 0.715698 0.442627 0.033447 1441831179 -0.539185 0.715698 0.442627 0.033447 1441831179 -0.539185 0.715698 0.442627 0.033447 1441831179 -0.684570 0.598206 0.390442 0.145020 1441831179 -0.684570 0.598206 0.390442 0.145020 1441831179 -0.684570 0.598206 0.390442 0.145020 1441831179 -0.684570 0.598206 0.390442 0.145020 1441831179 -0.684570 0.598206 0.390442 0.145020 1441831179 -0.684570 0.598206 0.390442 0.145020 1441831179 -0.755798 0.481445 0.357544 0.263000 1441831179 -0.755798 0.481445 0.357544 0.263000 1441831179 -0.755798 0.481445 0.357544 0.263000 1441831179 -0.755798 0.481445 0.357544 0.263000 1441831179 -0.755798 0.481445 0.357544 0.263000 1441831179 -0.755798 0.481445 0.357544 0.263000 1441831179 -0.774414 0.398987 0.336548 0.357483 1441831179 -0.774414 0.398987 0.336548 0.357483 1441831179 -0.774414 0.398987 0.336548 0.357483 1441831179 -0.774414 0.398987 0.336548 0.357483 1441831179 -0.774414 0.398987 0.336548 0.357483 1441831179 -0.774414 0.398987 0.336548 0.357483 1441831179 -0.782410 0.360107 0.341614 0.376099 1441831179 -0.782410 0.360107 0.341614 0.376099 1441831179 -0.782410 0.360107 0.341614 0.376099 1441831179 -0.782410 0.360107 0.341614 0.376099 1441831179 -0.782410 0.360107 0.341614 0.376099 1441831179 -0.782410 0.360107 0.341614 0.376099 1441831179 -0.783264 0.392578 0.340759 0.340942 1441831179 -0.783264 0.392578 0.340759 0.340942 1441831179 -0.783264 0.392578 0.340759 0.340942 1441831179 -0.783264 0.392578 0.340759 0.340942 1441831179 -0.783264 0.392578 0.340759 0.340942 1441831179 -0.783264 0.392578 0.340759 0.340942 1441831179 -0.783264 0.392578 0.340759 0.340942 1441831179 -0.762451 0.492615 0.344971 0.238708 1441831179 -0.762451 0.492615 0.344971 0.238708 1441831179 -0.762451 0.492615 0.344971 0.238708 1441831179 -0.762451 0.492615 0.344971 0.238708 1441831179 -0.762451 0.492615 0.344971 0.238708 1441831179 -0.762451 0.492615 0.344971 0.238708 1441831179 -0.693359 0.627380 0.348877 0.062012 1441831179 -0.693359 0.627380 0.348877 0.062012 1441831179 -0.693359 0.627380 0.348877 0.062012 1441831179 -0.693359 0.627380 0.348877 0.062012 1441831179 -0.693359 0.627380 0.348877 0.062012 1441831179 -0.547913 0.743774 0.359985 -0.130493 1441831179 -0.547913 0.743774 0.359985 -0.130493 1441831179 -0.547913 0.743774 0.359985 -0.130493 1441831179 -0.547913 0.743774 0.359985 -0.130493 1441831179 -0.547913 0.743774 0.359985 -0.130493 1441831179 -0.547913 0.743774 0.359985 -0.130493 1441831179 -0.382690 0.793030 0.369629 -0.296509 1441831179 -0.382690 0.793030 0.369629 -0.296509 1441831179 -0.382690 0.793030 0.369629 -0.296509 1441831179 -0.382690 0.793030 0.369629 -0.296509 1441831179 -0.382690 0.793030 0.369629 -0.296509 1441831179 -0.382690 0.793030 0.369629 -0.296509 1441831179 -0.382690 0.793030 0.369629 -0.296509 1441831179 -0.251587 0.802368 0.383484 -0.381836 1441831179 -0.251587 0.802368 0.383484 -0.381836 1441831179 -0.251587 0.802368 0.383484 -0.381836 1441831179 -0.251587 0.802368 0.383484 -0.381836 1441831179 -0.251587 0.802368 0.383484 -0.381836 1441831179 -0.251587 0.802368 0.383484 -0.381836 1441831179 -0.187988 0.812866 0.427185 -0.348450 1441831179 -0.187988 0.812866 0.427185 -0.348450 1441831179 -0.187988 0.812866 0.427185 -0.348450 1441831179 -0.187988 0.812866 0.427185 -0.348450 1441831179 -0.187988 0.812866 0.427185 -0.348450 1441831179 -0.263550 0.824158 0.443604 -0.233398 1441831179 -0.263550 0.824158 0.443604 -0.233398 1441831179 -0.263550 0.824158 0.443604 -0.233398 1441831179 -0.263550 0.824158 0.443604 -0.233398 1441831179 -0.263550 0.824158 0.443604 -0.233398 1441831179 -0.263550 0.824158 0.443604 -0.233398 1441831179 -0.409424 0.803955 0.427551 -0.056152 1441831179 -0.409424 0.803955 0.427551 -0.056152 1441831179 -0.409424 0.803955 0.427551 -0.056152 1441831179 -0.409424 0.803955 0.427551 -0.056152 1441831179 -0.409424 0.803955 0.427551 -0.056152 1441831179 -0.409424 0.803955 0.427551 -0.056152 1441831179 -0.554382 0.716125 0.397034 0.148804 1441831179 -0.554382 0.716125 0.397034 0.148804 1441831179 -0.554382 0.716125 0.397034 0.148804 1441831179 -0.554382 0.716125 0.397034 0.148804 1441831179 -0.554382 0.716125 0.397034 0.148804 1441831179 -0.554382 0.716125 0.397034 0.148804 1441831179 -0.654236 0.588379 0.356995 0.313660 1441831179 -0.654236 0.588379 0.356995 0.313660 1441831179 -0.654236 0.588379 0.356995 0.313660 1441831179 -0.709839 0.444885 0.327576 0.436951 1441831179 -0.709839 0.444885 0.327576 0.436951 1441831179 -0.709839 0.444885 0.327576 0.436951 1441831179 -0.709839 0.444885 0.327576 0.436951 1441831179 -0.709839 0.444885 0.327576 0.436951 1441831179 -0.709839 0.444885 0.327576 0.436951 1441831179 -0.709839 0.444885 0.327576 0.436951 1441831179 -0.742798 0.341553 0.300049 0.491455 1441831179 -0.742798 0.341553 0.300049 0.491455 1441831179 -0.742798 0.341553 0.300049 0.491455 1441831179 -0.742798 0.341553 0.300049 0.491455 1441831179 -0.742798 0.341553 0.300049 0.491455 1441831179 -0.742798 0.341553 0.300049 0.491455 1441831179 -0.774048 0.330444 0.290222 0.455505 1441831179 -0.774048 0.330444 0.290222 0.455505 1441831180 -0.774048 0.330444 0.290222 0.455505 1441831180 -0.774048 0.330444 0.290222 0.455505 1441831180 -0.774048 0.330444 0.290222 0.455505 1441831180 -0.774048 0.330444 0.290222 0.455505 1441831180 -0.789124 0.403259 0.298828 0.354065 1441831180 -0.789124 0.403259 0.298828 0.354065 1441831180 -0.789124 0.403259 0.298828 0.354065 1441831180 -0.789124 0.403259 0.298828 0.354065 1441831180 -0.789124 0.403259 0.298828 0.354065 1441831180 -0.789124 0.403259 0.298828 0.354065 1441831180 -0.749878 0.549866 0.312805 0.193542 1441831180 -0.749878 0.549866 0.312805 0.193542 1441831180 -0.749878 0.549866 0.312805 0.193542 1441831180 -0.749878 0.549866 0.312805 0.193542 1441831180 -0.749878 0.549866 0.312805 0.193542 1441831180 -0.639587 0.697388 0.322021 -0.029602 1441831180 -0.639587 0.697388 0.322021 -0.029602 1441831180 -0.639587 0.697388 0.322021 -0.029602 1441831180 -0.639587 0.697388 0.322021 -0.029602 1441831180 -0.639587 0.697388 0.322021 -0.029602 1441831180 -0.639587 0.697388 0.322021 -0.029602 1441831180 -0.493713 0.768616 0.329041 -0.239014 1441831180 -0.493713 0.768616 0.329041 -0.239014 1441831180 -0.493713 0.768616 0.329041 -0.239014 1441831180 -0.493713 0.768616 0.329041 -0.239014 1441831180 -0.493713 0.768616 0.329041 -0.239014 1441831180 -0.493713 0.768616 0.329041 -0.239014 1441831180 -0.493713 0.768616 0.329041 -0.239014 1441831180 -0.321594 0.796204 0.353149 -0.371338 1441831180 -0.321594 0.796204 0.353149 -0.371338 1441831180 -0.321594 0.796204 0.353149 -0.371338 1441831180 -0.321594 0.796204 0.353149 -0.371338 1441831180 -0.321594 0.796204 0.353149 -0.371338 1441831180 -0.321594 0.796204 0.353149 -0.371338 1441831180 -0.210266 0.805603 0.389221 -0.394043 1441831180 -0.210266 0.805603 0.389221 -0.394043 1441831180 -0.210266 0.805603 0.389221 -0.394043 1441831180 -0.210266 0.805603 0.389221 -0.394043 1441831180 -0.210266 0.805603 0.389221 -0.394043 1441831180 -0.235718 0.827515 0.413757 -0.297363 1441831180 -0.235718 0.827515 0.413757 -0.297363 1441831180 -0.235718 0.827515 0.413757 -0.297363 1441831180 -0.235718 0.827515 0.413757 -0.297363 1441831180 -0.235718 0.827515 0.413757 -0.297363 1441831180 -0.235718 0.827515 0.413757 -0.297363 1441831180 -0.235718 0.827515 0.413757 -0.297363 1441831180 -0.399719 0.798096 0.423096 -0.155457 1441831180 -0.399719 0.798096 0.423096 -0.155457 1441831180 -0.399719 0.798096 0.423096 -0.155457 1441831180 -0.399719 0.798096 0.423096 -0.155457 1441831180 -0.399719 0.798096 0.423096 -0.155457 1441831180 -0.399719 0.798096 0.423096 -0.155457 1441831180 -0.499268 0.746887 0.434998 0.060181 1441831180 -0.499268 0.746887 0.434998 0.060181 1441831180 -0.499268 0.746887 0.434998 0.060181 1441831180 -0.499268 0.746887 0.434998 0.060181 1441831180 -0.499268 0.746887 0.434998 0.060181 1441831180 -0.499268 0.746887 0.434998 0.060181 1441831180 -0.499268 0.746887 0.434998 0.060181 1441831180 -0.614746 0.628906 0.406189 0.248108 1441831180 -0.614746 0.628906 0.406189 0.248108 1441831180 -0.614746 0.628906 0.406189 0.248108 1441831180 -0.614746 0.628906 0.406189 0.248108 1441831180 -0.614746 0.628906 0.406189 0.248108 1441831180 -0.681824 0.494385 0.361816 0.399658 1441831180 -0.681824 0.494385 0.361816 0.399658 1441831180 -0.681824 0.494385 0.361816 0.399658 1441831180 -0.681824 0.494385 0.361816 0.399658 1441831180 -0.681824 0.494385 0.361816 0.399658 1441831180 -0.681824 0.494385 0.361816 0.399658 1441831180 -0.681824 0.494385 0.361816 0.399658 1441831180 -0.737244 0.337769 0.338013 0.477600 1441831180 -0.737244 0.337769 0.338013 0.477600 1441831180 -0.737244 0.337769 0.338013 0.477600 1441831180 -0.737244 0.337769 0.338013 0.477600 1441831180 -0.737244 0.337769 0.338013 0.477600 1441831180 -0.737244 0.337769 0.338013 0.477600 1441831180 -0.756042 0.293030 0.342407 0.474670 1441831180 -0.756042 0.293030 0.342407 0.474670 1441831180 -0.756042 0.293030 0.342407 0.474670 1441831180 -0.756042 0.293030 0.342407 0.474670 1441831180 -0.756042 0.293030 0.342407 0.474670 1441831180 -0.756042 0.293030 0.342407 0.474670 1441831180 -0.760071 0.364441 0.345398 0.412476 1441831180 -0.760071 0.364441 0.345398 0.412476 1441831180 -0.760071 0.364441 0.345398 0.412476 1441831180 -0.760071 0.364441 0.345398 0.412476 1441831180 -0.760071 0.364441 0.345398 0.412476 1441831180 -0.760071 0.364441 0.345398 0.412476 1441831180 -0.744324 0.489014 0.356567 0.282288 1441831180 -0.744324 0.489014 0.356567 0.282288 1441831180 -0.744324 0.489014 0.356567 0.282288 1441831180 -0.744324 0.489014 0.356567 0.282288 1441831180 -0.744324 0.489014 0.356567 0.282288 1441831180 -0.744324 0.489014 0.356567 0.282288 1441831180 
-0.544495 0.503052 -0.293579 -0.603577 1441831182 -0.544495 0.503052 -0.293579 -0.603577 1441831182 -0.544495 0.503052 -0.293579 -0.603577 1441831182 -0.544495 0.503052 -0.293579 -0.603577 1441831182 -0.538574 0.490784 -0.296814 -0.617249 1441831182 -0.538574 0.490784 -0.296814 -0.617249 1441831182 -0.538574 0.490784 -0.296814 -0.617249 1441831182 -0.538574 0.490784 -0.296814 -0.617249 1441831182 -0.538574 0.490784 -0.296814 -0.617249 1441831182 -0.538574 0.490784 -0.296814 -0.617249 1441831183 -0.538574 0.490784 -0.296814 -0.617249 1441831183 -0.527161 0.491455 -0.283020 -0.632874 1441831183 -0.527161 0.491455 -0.283020 -0.632874 1441831183 -0.527161 0.491455 -0.283020 -0.632874 1441831183 -0.527161 0.491455 -0.283020 -0.632874 1441831183 -0.527161 0.491455 -0.283020 -0.632874 1441831183 -0.511658 0.507263 -0.251404 -0.646301 1441831183 -0.511658 0.507263 -0.251404 -0.646301 1441831183 -0.511658 0.507263 -0.251404 -0.646301 1441831183 -0.511658 0.507263 -0.251404 -0.646301 1441831183 -0.511658 0.507263 -0.251404 -0.646301 1441831183 -0.511658 0.507263 -0.251404 -0.646301 1441831183 -0.504456 0.515869 -0.225647 -0.654602 1441831183 -0.504456 0.515869 -0.225647 -0.654602 1441831183 -0.504456 0.515869 -0.225647 -0.654602 1441831183 -0.504456 0.515869 -0.225647 -0.654602 1441831183 -0.504456 0.515869 -0.225647 -0.654602 1441831183 -0.504456 0.515869 -0.225647 -0.654602 1441831183 -0.504456 0.515869 -0.225647 -0.654602 1441831183 -0.511780 0.505371 -0.220215 -0.658997 1441831183 -0.511780 0.505371 -0.220215 -0.658997 1441831183 -0.511780 0.505371 -0.220215 -0.658997 1441831183 -0.511780 0.505371 -0.220215 -0.658997 1441831183 -0.511780 0.505371 -0.220215 -0.658997 1441831183 -0.511780 0.505371 -0.220215 -0.658997 1441831183 -0.502930 0.511963 -0.195251 -0.668518 1441831183 -0.502930 0.511963 -0.195251 -0.668518 1441831183 -0.502930 0.511963 -0.195251 -0.668518 1441831183 -0.502930 0.511963 -0.195251 -0.668518 1441831183 -0.502930 0.511963 -0.195251 -0.668518 1441831183 -0.502930 0.511963 -0.195251 -0.668518 1441831183 -0.470154 0.544739 -0.143616 -0.679443 1441831183 -0.470154 0.544739 -0.143616 -0.679443 1441831183 -0.470154 0.544739 -0.143616 -0.679443 1441831183 -0.470154 0.544739 -0.143616 -0.679443 1441831183 -0.470154 0.544739 -0.143616 -0.679443 1441831183 -0.437927 0.576782 -0.107483 -0.681213 1441831183 -0.437927 0.576782 -0.107483 -0.681213 1441831183 -0.437927 0.576782 -0.107483 -0.681213 1441831183 -0.437927 0.576782 -0.107483 -0.681213 1441831183 -0.437927 0.576782 -0.107483 -0.681213 1441831183 -0.437927 0.576782 -0.107483 -0.681213 1441831183 -0.429749 0.581604 -0.128723 -0.678650 1441831183 -0.429749 0.581604 -0.128723 -0.678650 1441831183 -0.429749 0.581604 -0.128723 -0.678650 1441831183 -0.429749 0.581604 -0.128723 -0.678650 1441831183 -0.429749 0.581604 -0.128723 -0.678650 1441831183 -0.429749 0.581604 -0.128723 -0.678650 1441831183 -0.422607 0.577881 -0.160950 -0.679382 1441831183 -0.422607 0.577881 -0.160950 -0.679382 1441831183 -0.422607 0.577881 -0.160950 -0.679382 1441831183 -0.422607 0.577881 -0.160950 -0.679382 1441831183 -0.422607 0.577881 -0.160950 -0.679382 1441831183 -0.422607 0.577881 -0.160950 -0.679382 1441831183 -0.392395 0.586670 -0.158020 -0.690613 1441831183 -0.392395 0.586670 -0.158020 -0.690613 1441831183 -0.392395 0.586670 -0.158020 -0.690613 1441831183 -0.392395 0.586670 -0.158020 -0.690613 1441831183 -0.392395 0.586670 -0.158020 -0.690613 1441831183 -0.392395 0.586670 -0.158020 -0.690613 1441831183 -0.338013 0.607300 -0.111816 -0.710266 1441831183 -0.338013 0.607300 -0.111816 -0.710266 1441831183 -0.338013 0.607300 -0.111816 -0.710266 1441831183 -0.338013 0.607300 -0.111816 -0.710266 1441831183 -0.338013 0.607300 -0.111816 -0.710266 1441831183 -0.338013 0.607300 -0.111816 -0.710266 1441831183 -0.295837 0.616150 -0.071106 -0.726501 1441831183 -0.295837 0.616150 -0.071106 -0.726501 1441831183 -0.295837 0.616150 -0.071106 -0.726501 1441831183 -0.295837 0.616150 -0.071106 -0.726501 1441831183 -0.295837 0.616150 -0.071106 -0.726501 1441831183 -0.295837 0.616150 -0.071106 -0.726501 1441831183 -0.284241 0.608398 -0.070679 -0.737610 1441831183 -0.284241 0.608398 -0.070679 -0.737610 1441831183 -0.284241 0.608398 -0.070679 -0.737610 1441831183 -0.284241 0.608398 -0.070679 -0.737610 1441831183 -0.284241 0.608398 -0.070679 -0.737610 1441831183 -0.284241 0.608398 -0.070679 -0.737610 1441831183 -0.308350 0.592896 -0.112793 -0.735291 1441831183 -0.308350 0.592896 -0.112793 -0.735291 1441831183 -0.308350 0.592896 -0.112793 -0.735291 1441831183 -0.308350 0.592896 -0.112793 -0.735291 1441831183 -0.308350 0.592896 -0.112793 -0.735291 1441831183 -0.308350 0.592896 -0.112793 -0.735291 1441831183 -0.361938 0.566162 -0.178894 -0.718689 1441831183 -0.361938 0.566162 -0.178894 -0.718689 1441831183 -0.361938 0.566162 -0.178894 -0.718689 1441831183 -0.361938 0.566162 -0.178894 -0.718689 1441831183 -0.361938 0.566162 -0.178894 -0.718689 1441831183 -0.361938 0.566162 -0.178894 -0.718689 1441831183 -0.407715 0.542358 -0.217102 -0.701782 1441831183 -0.407715 0.542358 -0.217102 -0.701782 1441831183 -0.407715 0.542358 -0.217102 -0.701782 1441831183 -0.407715 0.542358 -0.217102 -0.701782 1441831183 -0.407715 0.542358 -0.217102 -0.701782 1441831183 -0.407715 0.542358 -0.217102 -0.701782 1441831183 -0.426453 0.541199 -0.205444 -0.695068 1441831183 -0.426453 0.541199 -0.205444 -0.695068 1441831183 -0.426453 0.541199 -0.205444 -0.695068 1441831183 -0.426453 0.541199 -0.205444 -0.695068 1441831183 -0.426453 0.541199 -0.205444 -0.695068 1441831183 -0.426453 0.541199 -0.205444 -0.695068 1441831183 -0.438599 0.545471 -0.169189 -0.693909 1441831183 -0.438599 0.545471 -0.169189 -0.693909 1441831183 -0.438599 0.545471 -0.169189 -0.693909 1441831183 -0.438599 0.545471 -0.169189 -0.693909 1441831183 -0.438599 0.545471 -0.169189 -0.693909 1441831183 -0.438599 0.545471 -0.169189 -0.693909 1441831184 -0.460938 0.541565 -0.143860 -0.688232 1441831184 -0.460938 0.541565 -0.143860 -0.688232 1441831184 -0.460938 0.541565 -0.143860 -0.688232 1441831184 -0.460938 0.541565 -0.143860 -0.688232 1441831184 -0.460938 0.541565 -0.143860 -0.688232 1441831184 -0.460938 0.541565 -0.143860 -0.688232 1441831184 -0.476624 0.539001 -0.123901 -0.683411 1441831184 -0.476624 0.539001 -0.123901 -0.683411 1441831184 -0.476624 0.539001 -0.123901 -0.683411 1441831184 -0.476624 0.539001 -0.123901 -0.683411 1441831184 -0.476624 0.539001 -0.123901 -0.683411 1441831184 -0.476624 0.539001 -0.123901 -0.683411 1441831184 -0.479431 0.544922 -0.102600 -0.680237 1441831184 -0.479431 0.544922 -0.102600 -0.680237 1441831184 -0.479431 0.544922 -0.102600 -0.680237 1441831184 -0.479431 0.544922 -0.102600 -0.680237 1441831184 -0.479431 0.544922 -0.102600 -0.680237 1441831184 -0.479431 0.544922 -0.102600 -0.680237 1441831184 -0.481262 0.554382 -0.095947 -0.672241 1441831184 -0.481262 0.554382 -0.095947 -0.672241 1441831184 -0.481262 0.554382 -0.095947 -0.672241 1441831184 -0.481262 0.554382 -0.095947 -0.672241 1441831184 -0.481262 0.554382 -0.095947 -0.672241 1441831184 -0.481262 0.554382 -0.095947 -0.672241 1441831184 -0.495972 0.550415 -0.126282 -0.659668 1441831184 -0.495972 0.550415 -0.126282 -0.659668 1441831184 -0.495972 0.550415 -0.126282 -0.659668 1441831184 -0.495972 0.550415 -0.126282 -0.659668 1441831184 -0.495972 0.550415 -0.126282 -0.659668 1441831184 -0.495972 0.550415 -0.126282 -0.659668 1441831184 -0.495972 0.550415 -0.126282 -0.659668 1441831184 -0.512695 0.533142 -0.175354 -0.649780 1441831184 -0.512695 0.533142 -0.175354 -0.649780 1441831184 -0.512695 0.533142 -0.175354 -0.649780 1441831184 -0.512695 0.533142 -0.175354 -0.649780 1441831184 -0.512695 0.533142 -0.175354 -0.649780 1441831184 -0.512695 0.533142 -0.175354 -0.649780 1441831184 -0.508728 0.523621 -0.209717 -0.650452 1441831184 -0.508728 0.523621 -0.209717 -0.650452 1441831184 -0.508728 0.523621 -0.209717 -0.650452 1441831184 -0.508728 0.523621 -0.209717 -0.650452 1441831184 -0.508728 0.523621 -0.209717 -0.650452 1441831184 -0.508728 0.523621 -0.209717 -0.650452 1441831184 -0.480530 0.531860 -0.214966 -0.663391 1441831184 -0.480530 0.531860 -0.214966 -0.663391 1441831184 -0.480530 0.531860 -0.214966 -0.663391 1441831184 -0.480530 0.531860 -0.214966 -0.663391 1441831184 -0.480530 0.531860 -0.214966 -0.663391 1441831184 -0.480530 0.531860 -0.214966 -0.663391 1441831184 -0.480530 0.531860 -0.214966 -0.663391 1441831184 -0.443115 0.546875 -0.202820 -0.680786 1441831184 -0.443115 0.546875 -0.202820 -0.680786 1441831184 -0.443115 0.546875 -0.202820 -0.680786 1441831184 -0.443115 0.546875 -0.202820 -0.680786 1441831184 -0.443115 0.546875 -0.202820 -0.680786 1441831184 -0.443115 0.546875 -0.202820 -0.680786 1441831184 -0.411133 0.562256 -0.182495 -0.693970 1441831184 -0.411133 0.562256 -0.182495 -0.693970 1441831184 -0.411133 0.562256 -0.182495 -0.693970 1441831184 -0.411133 0.562256 -0.182495 -0.693970 1441831184 -0.411133 0.562256 -0.182495 -0.693970 1441831184 -0.411133 0.562256 -0.182495 -0.693970 1441831184 -0.403687 0.564331 -0.184204 -0.696167 1441831184 -0.403687 0.564331 -0.184204 -0.696167 1441831184 -0.403687 0.564331 -0.184204 -0.696167 1441831184 -0.403687 0.564331 -0.184204 -0.696167 1441831184 -0.403687 0.564331 -0.184204 -0.696167 1441831184 -0.403687 0.564331 -0.184204 -0.696167 1441831184 -0.403687 0.564331 -0.184204 -0.696167 1441831184 -0.407532 0.558533 -0.196411 -0.695251 1441831184 -0.407532 0.558533 -0.196411 -0.695251 1441831184 -0.407532 0.558533 -0.196411 -0.695251 1441831184 -0.407532 0.558533 -0.196411 -0.695251 1441831184 -0.407532 0.558533 -0.196411 -0.695251 1441831184 -0.407532 0.558533 -0.196411 -0.695251 1441831184 -0.400452 0.561646 -0.192322 -0.698059 1441831184 -0.400452 0.561646 -0.192322 -0.698059 1441831184 -0.400452 0.561646 -0.192322 -0.698059 1441831184 -0.400452 0.561646 -0.192322 -0.698059 1441831184 -0.400452 0.561646 -0.192322 -0.698059 1441831184 -0.400452 0.561646 -0.192322 -0.698059 1441831184 -0.394897 0.569702 -0.178467 -0.698364 1441831184 -0.394897 0.569702 -0.178467 -0.698364 1441831184 -0.394897 0.569702 -0.178467 -0.698364 1441831184 -0.394897 0.569702 -0.178467 -0.698364 1441831184 -0.394897 0.569702 -0.178467 -0.698364 1441831184 -0.394897 0.569702 -0.178467 -0.698364 1441831184 -0.417480 0.562134 -0.180054 -0.690918 1441831184 -0.417480 0.562134 -0.180054 -0.690918 1441831184 -0.417480 0.562134 -0.180054 -0.690918 1441831184 -0.417480 0.562134 -0.180054 -0.690918 1441831184 -0.417480 0.562134 -0.180054 -0.690918 1441831184 -0.417480 0.562134 -0.180054 -0.690918 1441831184 -0.454346 0.546387 -0.186707 -0.678406 1441831184 -0.454346 0.546387 -0.186707 -0.678406 1441831184 -0.454346 0.546387 -0.186707 -0.678406 1441831184 -0.454346 0.546387 -0.186707 -0.678406 1441831184 -0.454346 0.546387 -0.186707 -0.678406 1441831184 -0.454346 0.546387 -0.186707 -0.678406 1441831184 -0.454346 0.546387 -0.186707 -0.678406 1441831184 -0.470032 0.542725 -0.166077 -0.675964 1441831184 -0.470032 0.542725 -0.166077 -0.675964 1441831184 -0.470032 0.542725 -0.166077 -0.675964 1441831184 -0.470032 0.542725 -0.166077 -0.675964 1441831184 -0.470032 0.542725 -0.166077 -0.675964 1441831184 -0.470032 0.542725 -0.166077 -0.675964 1441831184 -0.464905 0.560425 -0.123474 -0.674255 1441831184 -0.464905 0.560425 -0.123474 -0.674255 1441831184 -0.464905 0.560425 -0.123474 -0.674255 1441831184 -0.464905 0.560425 -0.123474 -0.674255 1441831184 -0.464905 0.560425 -0.123474 -0.674255 1441831184 -0.464905 0.560425 -0.123474 -0.674255 1441831184 -0.467102 0.573242 -0.107239 -0.664673 1441831185 -0.467102 0.573242 -0.107239 -0.664673 1441831185 -0.467102 0.573242 -0.107239 -0.664673 1441831185 -0.467102 0.573242 -0.107239 -0.664673 1441831185 -0.467102 0.573242 -0.107239 -0.664673 1441831185 -0.467102 0.573242 -0.107239 -0.664673 1441831185 -0.487549 0.562805 -0.137512 -0.653259 1441831185 -0.487549 0.562805 -0.137512 -0.653259 1441831185 -0.487549 0.562805 -0.137512 -0.653259 1441831185 -0.487549 0.562805 -0.137512 -0.653259 1441831185 -0.487549 0.562805 -0.137512 -0.653259 1441831185 -0.487549 0.562805 -0.137512 -0.653259 1441831185 -0.487549 0.562805 -0.137512 -0.653259 1441831185 -0.505188 0.541687 -0.179443 -0.647461 1441831185 -0.505188 0.541687 -0.179443 -0.647461 1441831185 -0.505188 0.541687 -0.179443 -0.647461 1441831185 -0.505188 0.541687 -0.179443 -0.647461 1441831185 -0.505188 0.541687 -0.179443 -0.647461 1441831185 -0.505188 0.541687 -0.179443 -0.647461 1441831185 -0.493164 0.538696 -0.192871 -0.655334 1441831185 -0.493164 0.538696 -0.192871 -0.655334 1441831185 -0.493164 0.538696 -0.192871 -0.655334 1441831185 -0.493164 0.538696 -0.192871 -0.655334 1441831185 -0.493164 0.538696 -0.192871 -0.655334 1441831185 -0.493164 0.538696 -0.192871 -0.655334 1441831185 -0.442993 0.562744 -0.166382 -0.677856 1441831185 -0.442993 0.562744 -0.166382 -0.677856 1441831185 -0.442993 0.562744 -0.166382 -0.677856 1441831185 -0.442993 0.562744 -0.166382 -0.677856 1441831185 -0.442993 0.562744 -0.166382 -0.677856 1441831185 -0.442993 0.562744 -0.166382 -0.677856 1441831185 -0.358765 0.602234 -0.100647 -0.706055 1441831185 -0.358765 0.602234 -0.100647 -0.706055 1441831185 -0.358765 0.602234 -0.100647 -0.706055 1441831185 -0.358765 0.602234 -0.100647 -0.706055 1441831185 -0.358765 0.602234 -0.100647 -0.706055 1441831185 -0.358765 0.602234 -0.100647 -0.706055 1441831185 -0.358765 0.602234 -0.100647 -0.706055 1441831185 -0.292480 0.629456 -0.034058 -0.719116 1441831185 -0.292480 0.629456 -0.034058 -0.719116 1441831185 -0.292480 0.629456 -0.034058 -0.719116 1441831185 -0.292480 0.629456 -0.034058 -0.719116 1441831185 -0.292480 0.629456 -0.034058 -0.719116 1441831185 -0.292480 0.629456 -0.034058 -0.719116 1441831185 -0.296326 0.625488 -0.034973 -0.720947 1441831185 -0.296326 0.625488 -0.034973 -0.720947 1441831185 -0.296326 0.625488 -0.034973 -0.720947 1441831185 -0.296326 0.625488 -0.034973 -0.720947 1441831185 -0.296326 0.625488 -0.034973 -0.720947 1441831185 -0.296326 0.625488 -0.034973 -0.720947 1441831185 -0.296326 0.625488 -0.034973 -0.720947 1441831185 -0.322021 0.618530 -0.055786 -0.714539 1441831185 -0.322021 0.618530 -0.055786 -0.714539 1441831185 -0.322021 0.618530 -0.055786 -0.714539 1441831185 -0.322021 0.618530 -0.055786 -0.714539 1441831185 -0.322021 0.618530 -0.055786 -0.714539 1441831185 -0.353088 0.615356 -0.072021 -0.701111 1441831185 -0.353088 0.615356 -0.072021 -0.701111 1441831185 -0.353088 0.615356 -0.072021 -0.701111 1441831185 -0.353088 0.615356 -0.072021 -0.701111 1441831185 -0.353088 0.615356 -0.072021 -0.701111 1441831185 -0.353088 0.615356 -0.072021 -0.701111 1441831185 -0.403992 0.596863 -0.106506 -0.684998 1441831185 -0.403992 0.596863 -0.106506 -0.684998 1441831185 -0.403992 0.596863 -0.106506 -0.684998 1441831185 -0.403992 0.596863 -0.106506 -0.684998 1441831185 -0.403992 0.596863 -0.106506 -0.684998 1441831185 -0.445923 0.571838 -0.131897 -0.675842 1441831185 -0.445923 0.571838 -0.131897 -0.675842 1441831185 -0.445923 0.571838 -0.131897 -0.675842 1441831185 -0.445923 0.571838 -0.131897 -0.675842 1441831185 -0.445923 0.571838 -0.131897 -0.675842 1441831185 -0.445923 0.571838 -0.131897 -0.675842 1441831185 -0.455444 0.567566 -0.122559 -0.674866 1441831185 -0.455444 0.567566 -0.122559 -0.674866 1441831185 -0.455444 0.567566 -0.122559 -0.674866 1441831185 -0.455444 0.567566 -0.122559 -0.674866 1441831185 -0.455444 0.567566 -0.122559 -0.674866 1441831185 -0.455444 0.567566 -0.122559 -0.674866 1441831185 -0.449524 0.580017 -0.099731 -0.671997 1441831185 -0.449524 0.580017 -0.099731 -0.671997 1441831185 -0.449524 0.580017 -0.099731 -0.671997 1441831185 -0.449524 0.580017 -0.099731 -0.671997 1441831185 -0.449524 0.580017 -0.099731 -0.671997 1441831185 -0.449524 0.580017 -0.099731 -0.671997 1441831185 -0.451599 0.587524 -0.104736 -0.663269 1441831185 -0.451599 0.587524 -0.104736 -0.663269 1441831185 -0.451599 0.587524 -0.104736 -0.663269 1441831185 -0.451599 0.587524 -0.104736 -0.663269 1441831185 -0.451599 0.587524 -0.104736 -0.663269 1441831185 -0.451599 0.587524 -0.104736 -0.663269 1441831185 -0.463074 0.577698 -0.143372 -0.656738 1441831185 -0.463074 0.577698 -0.143372 -0.656738 1441831185 -0.463074 0.577698 -0.143372 -0.656738 1441831185 -0.463074 0.577698 -0.143372 -0.656738 1441831185 -0.463074 0.577698 -0.143372 -0.656738 1441831185 -0.465881 0.563782 -0.183411 -0.656921 1441831185 -0.465881 0.563782 -0.183411 -0.656921 1441831185 -0.465881 0.563782 -0.183411 -0.656921 1441831185 -0.465881 0.563782 -0.183411 -0.656921 1441831185 -0.465881 0.563782 -0.183411 -0.656921 1441831185 -0.465881 0.563782 -0.183411 -0.656921 1441831185 -0.443481 0.564636 -0.198486 -0.667175 1441831185 -0.443481 0.564636 -0.198486 -0.667175 1441831185 -0.443481 0.564636 -0.198486 -0.667175 1441831185 -0.443481 0.564636 -0.198486 -0.667175 1441831185 -0.443481 0.564636 -0.198486 -0.667175 1441831185 -0.443481 0.564636 -0.198486 -0.667175 1441831185 -0.395142 0.578308 -0.181824 -0.690186 1441831185 -0.395142 0.578308 -0.181824 -0.690186 1441831186 -0.395142 0.578308 -0.181824 -0.690186 1441831186 -0.395142 0.578308 -0.181824 -0.690186 1441831186 -0.395142 0.578308 -0.181824 -0.690186 1441831186 -0.395142 0.578308 -0.181824 -0.690186 1441831186 -0.323364 0.604614 -0.121033 -0.717773 1441831186 -0.323364 0.604614 -0.121033 -0.717773 1441831186 -0.323364 0.604614 -0.121033 -0.717773 1441831186 -0.323364 0.604614 -0.121033 -0.717773 1441831186 -0.323364 0.604614 -0.121033 -0.717773 1441831186 -0.323364 0.604614 -0.121033 -0.717773 1441831186 -0.323364 0.604614 -0.121033 -0.717773 1441831186 -0.266235 0.625305 -0.048401 -0.731934 1441831186 -0.266235 0.625305 -0.048401 -0.731934 1441831186 -0.266235 0.625305 -0.048401 -0.731934 1441831186 -0.266235 0.625305 -0.048401 -0.731934 1441831186 -0.266235 0.625305 -0.048401 -0.731934 1441831186 -0.266235 0.625305 -0.048401 -0.731934 1441831186 -0.277893 0.624329 -0.039551 -0.729004 1441831186 -0.277893 0.624329 -0.039551 -0.729004 1441831186 -0.277893 0.624329 -0.039551 -0.729004 1441831186 -0.277893 0.624329 -0.039551 -0.729004 1441831186 -0.277893 0.624329 -0.039551 -0.729004 1441831186 -0.277893 0.624329 -0.039551 -0.729004 1441831186 -0.325012 0.611267 -0.077454 -0.717468 1441831186 -0.325012 0.611267 -0.077454 -0.717468 1441831186 -0.325012 0.611267 -0.077454 -0.717468 1441831186 -0.325012 0.611267 -0.077454 -0.717468 1441831186 -0.325012 0.611267 -0.077454 -0.717468 1441831186 -0.325012 0.611267 -0.077454 -0.717468 1441831186 -0.371948 0.597717 -0.113892 -0.701050 1441831186 -0.371948 0.597717 -0.113892 -0.701050 1441831186 -0.371948 0.597717 -0.113892 -0.701050 1441831186 -0.371948 0.597717 -0.113892 -0.701050 1441831186 -0.371948 0.597717 -0.113892 -0.701050 1441831186 -0.371948 0.597717 -0.113892 -0.701050 1441831186 -0.416626 0.576782 -0.135803 -0.689453 1441831186 -0.416626 0.576782 -0.135803 -0.689453 1441831186 -0.416626 0.576782 -0.135803 -0.689453 1441831186 -0.416626 0.576782 -0.135803 -0.689453 1441831186 -0.416626 0.576782 -0.135803 -0.689453 1441831186 -0.416626 0.576782 -0.135803 -0.689453 1441831186 -0.416626 0.576782 -0.135803 -0.689453 1441831186 -0.447876 0.561218 -0.126343 -0.684509 1441831186 -0.447876 0.561218 -0.126343 -0.684509 1441831186 -0.447876 0.561218 -0.126343 -0.684509 1441831186 -0.447876 0.561218 -0.126343 -0.684509 1441831186 -0.447876 0.561218 -0.126343 -0.684509 1441831186 -0.447876 0.561218 -0.126343 -0.684509 1441831186 -0.459412 0.562012 -0.091553 -0.681702 1441831186 -0.459412 0.562012 -0.091553 -0.681702 1441831186 -0.459412 0.562012 -0.091553 -0.681702 1441831186 -0.459412 0.562012 -0.091553 -0.681702 1441831186 -0.459412 0.562012 -0.091553 -0.681702 1441831186 -0.459351 0.572815 -0.059021 -0.676331 1441831186 -0.459351 0.572815 -0.059021 -0.676331 1441831186 -0.459351 0.572815 -0.059021 -0.676331 1441831186 -0.459351 0.572815 -0.059021 -0.676331 1441831186 -0.459351 0.572815 -0.059021 -0.676331 1441831186 -0.465088 0.576904 -0.064697 -0.668335 1441831186 -0.465088 0.576904 -0.064697 -0.668335 1441831186 -0.465088 0.576904 -0.064697 -0.668335 1441831186 -0.465088 0.576904 -0.064697 -0.668335 1441831186 -0.465088 0.576904 -0.064697 -0.668335 1441831186 -0.465088 0.576904 -0.064697 -0.668335 1441831186 -0.465088 0.576904 -0.064697 -0.668335 1441831186 -0.474365 0.566772 -0.107422 -0.664978 1441831186 -0.474365 0.566772 -0.107422 -0.664978 1441831186 -0.474365 0.566772 -0.107422 -0.664978 1441831186 -0.474365 0.566772 -0.107422 -0.664978 1441831186 -0.474365 0.566772 -0.107422 -0.664978 1441831186 -0.474365 0.566772 -0.107422 -0.664978 1441831186 -0.468628 0.557007 -0.148804 -0.669312 1441831186 -0.468628 0.557007 -0.148804 -0.669312 1441831186 -0.468628 0.557007 -0.148804 -0.669312 1441831186 -0.468628 0.557007 -0.148804 -0.669312 1441831186 -0.468628 0.557007 -0.148804 -0.669312 1441831186 -0.468628 0.557007 -0.148804 -0.669312 1441831186 -0.441345 0.561523 -0.168335 -0.679443 1441831186 -0.441345 0.561523 -0.168335 -0.679443 1441831186 -0.441345 0.561523 -0.168335 -0.679443 1441831186 -0.441345 0.561523 -0.168335 -0.679443 1441831186 -0.441345 0.561523 -0.168335 -0.679443 1441831186 -0.441345 0.561523 -0.168335 -0.679443 1441831186 -0.401184 0.572815 -0.181885 -0.691284 1441831186 -0.401184 0.572815 -0.181885 -0.691284 1441831186 -0.401184 0.572815 -0.181885 -0.691284 1441831186 -0.401184 0.572815 -0.181885 -0.691284 1441831186 -0.401184 0.572815 -0.181885 -0.691284 1441831186 -0.401184 0.572815 -0.181885 -0.691284 1441831186 -0.361145 0.577148 -0.206055 -0.702881 1441831186 -0.361145 0.577148 -0.206055 -0.702881 1441831186 -0.361145 0.577148 -0.206055 -0.702881 1441831186 -0.361145 0.577148 -0.206055 -0.702881 1441831186 -0.361145 0.577148 -0.206055 -0.702881 1441831186 -0.361145 0.577148 -0.206055 -0.702881 1441831186 -0.341248 0.565796 -0.245728 -0.709290 1441831186 -0.341248 0.565796 -0.245728 -0.709290 1441831186 -0.341248 0.565796 -0.245728 -0.709290 1441831186 -0.341248 0.565796 -0.245728 -0.709290 1441831186 -0.341248 0.565796 -0.245728 -0.709290 1441831186 -0.341248 0.565796 -0.245728 -0.709290 1441831186 -0.342712 0.549744 -0.288696 -0.705017 1441831186 -0.342712 0.549744 -0.288696 -0.705017 1441831186 -0.342712 0.549744 -0.288696 -0.705017 1441831186 -0.342712 0.549744 -0.288696 -0.705017 1441831186 -0.342712 0.549744 -0.288696 -0.705017 1441831186 -0.342712 0.549744 -0.288696 -0.705017 1441831186 -0.342712 0.549744 -0.288696 -0.705017 1441831186 -0.352905 0.539856 -0.295288 -0.704834 1441831186 -0.352905 0.539856 -0.295288 -0.704834 1441831186 -0.352905 0.539856 -0.295288 -0.704834 1441831187 -0.352905 0.539856 -0.295288 -0.704834 1441831187 -0.352905 0.539856 -0.295288 -0.704834 1441831187 -0.352905 0.539856 -0.295288 -0.704834 1441831187 -0.366577 0.544556 -0.266052 -0.705933 1441831187 -0.366577 0.544556 -0.266052 -0.705933 1441831187 -0.366577 0.544556 -0.266052 -0.705933 1441831187 -0.366577 0.544556 -0.266052 -0.705933 1441831187 -0.366577 0.544556 -0.266052 -0.705933 1441831187 -0.366577 0.544556 -0.266052 -0.705933 1441831187 -0.394775 0.549866 -0.230225 -0.699158 1441831187 -0.394775 0.549866 -0.230225 -0.699158 1441831187 -0.394775 0.549866 -0.230225 -0.699158 1441831187 -0.394775 0.549866 -0.230225 -0.699158 1441831187 -0.394775 0.549866 -0.230225 -0.699158 1441831187 -0.394775 0.549866 -0.230225 -0.699158 1441831187 -0.440613 0.544556 -0.207886 -0.682739 1441831187 -0.440613 0.544556 -0.207886 -0.682739 1441831187 -0.440613 0.544556 -0.207886 -0.682739 1441831187 -0.440613 0.544556 -0.207886 -0.682739 1441831187 -0.440613 0.544556 -0.207886 -0.682739 1441831187 -0.440613 0.544556 -0.207886 -0.682739 1441831187 -0.480896 0.534363 -0.191101 -0.668335 1441831187 -0.480896 0.534363 -0.191101 -0.668335 1441831187 -0.480896 0.534363 -0.191101 -0.668335 1441831187 -0.480896 0.534363 -0.191101 -0.668335 1441831187 -0.480896 0.534363 -0.191101 -0.668335 1441831187 -0.480896 0.534363 -0.191101 -0.668335 1441831187 -0.480896 0.534363 -0.191101 -0.668335 1441831187 -0.498657 0.532104 -0.163147 -0.664551 1441831187 -0.498657 0.532104 -0.163147 -0.664551 1441831187 -0.498657 0.532104 -0.163147 -0.664551 1441831187 -0.498657 0.532104 -0.163147 -0.664551 1441831187 -0.498657 0.532104 -0.163147 -0.664551 1441831187 -0.498657 0.532104 -0.163147 -0.664551 1441831187 -0.499573 0.545288 -0.135681 -0.659363 1441831187 -0.499573 0.545288 -0.135681 -0.659363 1441831187 -0.499573 0.545288 -0.135681 -0.659363 1441831187 -0.499573 0.545288 -0.135681 -0.659363 1441831187 -0.499573 0.545288 -0.135681 -0.659363 1441831187 -0.499573 0.545288 -0.135681 -0.659363 1441831187 -0.499573 0.545288 -0.135681 -0.659363 1441831187 -0.503967 0.554993 -0.139465 -0.647034 1441831187 -0.503967 0.554993 -0.139465 -0.647034 1441831187 -0.503967 0.554993 -0.139465 -0.647034 1441831187 -0.503967 0.554993 -0.139465 -0.647034 1441831187 -0.503967 0.554993 -0.139465 -0.647034 1441831187 -0.503967 0.554993 -0.139465 -0.647034 1441831187 -0.520203 0.545044 -0.182922 -0.631592 1441831187 -0.520203 0.545044 -0.182922 -0.631592 1441831187 -0.520203 0.545044 -0.182922 -0.631592 1441831187 -0.520203 0.545044 -0.182922 -0.631592 1441831187 -0.520203 0.545044 -0.182922 -0.631592 1441831187 -0.520203 0.545044 -0.182922 -0.631592 1441831187 -0.534973 0.523865 -0.234070 -0.620239 1441831187 -0.534973 0.523865 -0.234070 -0.620239 1441831187 -0.534973 0.523865 -0.234070 -0.620239 1441831187 -0.534973 0.523865 -0.234070 -0.620239 1441831187 -0.534973 0.523865 -0.234070 -0.620239 1441831187 -0.534973 0.523865 -0.234070 -0.620239 1441831187 -0.527771 0.515259 -0.261963 -0.622375 1441831187 -0.527771 0.515259 -0.261963 -0.622375 1441831187 -0.527771 0.515259 -0.261963 -0.622375 1441831187 -0.527771 0.515259 -0.261963 -0.622375 1441831187 -0.527771 0.515259 -0.261963 -0.622375 1441831187 -0.527771 0.515259 -0.261963 -0.622375 1441831187 -0.527771 0.515259 -0.261963 -0.622375 1441831187 -0.491394 0.529053 -0.261902 -0.640381 1441831187 -0.491394 0.529053 -0.261902 -0.640381 1441831187 -0.491394 0.529053 -0.261902 -0.640381 1441831187 -0.491394 0.529053 -0.261902 -0.640381 1441831187 -0.491394 0.529053 -0.261902 -0.640381 1441831187 -0.491394 0.529053 -0.261902 -0.640381 1441831187 -0.444031 0.551392 -0.251343 -0.660034 1441831187 -0.444031 0.551392 -0.251343 -0.660034 1441831187 -0.444031 0.551392 -0.251343 -0.660034 1441831187 -0.444031 0.551392 -0.251343 -0.660034 1441831187 -0.444031 0.551392 -0.251343 -0.660034 1441831187 -0.433655 0.550659 -0.270325 -0.660095 1441831187 -0.433655 0.550659 -0.270325 -0.660095 1441831187 -0.433655 0.550659 -0.270325 -0.660095 1441831187 -0.433655 0.550659 -0.270325 -0.660095 1441831187 -0.433655 0.550659 -0.270325 -0.660095 1441831187 -0.433655 0.550659 -0.270325 -0.660095 1441831187 -0.433655 0.550659 -0.270325 -0.660095 1441831187 -0.458130 0.522034 -0.315125 -0.646790 1441831187 -0.458130 0.522034 -0.315125 -0.646790 1441831187 -0.458130 0.522034 -0.315125 -0.646790 1441831187 -0.458130 0.522034 -0.315125 -0.646790 1441831187 -0.458130 0.522034 -0.315125 -0.646790 1441831187 -0.458130 0.522034 -0.315125 -0.646790 1441831187 -0.458130 0.522034 -0.315125 -0.646790 1441831187 -0.473816 0.504089 -0.326477 -0.644104 1441831187 -0.473816 0.504089 -0.326477 -0.644104 1441831187 -0.473816 0.504089 -0.326477 -0.644104 1441831187 -0.473816 0.504089 -0.326477 -0.644104 1441831187 -0.473816 0.504089 -0.326477 -0.644104 1441831187 -0.474915 0.509583 -0.295593 -0.653809 1441831187 -0.474915 0.509583 -0.295593 -0.653809 1441831187 -0.474915 0.509583 -0.295593 -0.653809 1441831187 -0.474915 0.509583 -0.295593 -0.653809 1441831187 -0.474915 0.509583 -0.295593 -0.653809 1441831187 -0.474915 0.509583 -0.295593 -0.653809 1441831187 -0.473389 0.526184 -0.233521 -0.666809 1441831187 -0.473389 0.526184 -0.233521 -0.666809 1441831187 -0.473389 0.526184 -0.233521 -0.666809 1441831187 -0.473389 0.526184 -0.233521 -0.666809 1441831187 -0.473389 0.526184 -0.233521 -0.666809 1441831187 -0.473389 0.526184 -0.233521 -0.666809 1441831187 -0.478271 0.538147 -0.180359 -0.670227 1441831187 -0.478271 0.538147 -0.180359 -0.670227 1441831187 -0.478271 0.538147 -0.180359 -0.670227 1441831187 -0.478271 0.538147 -0.180359 -0.670227 1441831188 -0.478271 0.538147 -0.180359 -0.670227 1441831188 -0.478271 0.538147 -0.180359 -0.670227 1441831188 -0.482910 0.541565 -0.144287 -0.672852 1441831188 -0.482910 0.541565 -0.144287 -0.672852 1441831188 -0.482910 0.541565 -0.144287 -0.672852 1441831188 -0.482910 0.541565 -0.144287 -0.672852 1441831188 -0.482910 0.541565 -0.144287 -0.672852 1441831188 -0.482910 0.541565 -0.144287 -0.672852 1441831188 -0.482910 0.541565 -0.144287 -0.672852 1441831188 -0.482483 0.546997 -0.122925 -0.673035 1441831188 -0.482483 0.546997 -0.122925 -0.673035 1441831188 -0.482483 0.546997 -0.122925 -0.673035 1441831188 -0.482483 0.546997 -0.122925 -0.673035 1441831188 -0.482483 0.546997 -0.122925 -0.673035 1441831188 -0.482483 0.546997 -0.122925 -0.673035 1441831188 -0.484375 0.552246 -0.130798 -0.665771 1441831188 
-0.427002 0.597717 -0.181580 -0.653809 1441831190 -0.427002 0.597717 -0.181580 -0.653809 1441831190 -0.427002 0.597717 -0.181580 -0.653809 1441831190 -0.257751 0.716919 0.107910 -0.638733 1441831190 -0.257751 0.716919 0.107910 -0.638733 1441831190 -0.257751 0.716919 0.107910 -0.638733 1441831190 -0.257751 0.716919 0.107910 -0.638733 1441831190 -0.257751 0.716919 0.107910 -0.638733 1441831190 -0.151917 0.786438 0.415344 -0.431091 1441831190 -0.151917 0.786438 0.415344 -0.431091 1441831190 -0.151917 0.786438 0.415344 -0.431091 1441831190 -0.151917 0.786438 0.415344 -0.431091 1441831190 -0.151917 0.786438 0.415344 -0.431091 1441831190 -0.287964 0.783142 0.529785 -0.151794 1441831190 -0.287964 0.783142 0.529785 -0.151794 1441831190 -0.287964 0.783142 0.529785 -0.151794 1441831190 -0.287964 0.783142 0.529785 -0.151794 1441831190 -0.287964 0.783142 0.529785 -0.151794 1441831190 -0.287964 0.783142 0.529785 -0.151794 1441831190 -0.501343 0.683655 0.521667 0.095398 1441831190 -0.501343 0.683655 0.521667 0.095398 1441831190 -0.501343 0.683655 0.521667 0.095398 1441831190 -0.501343 0.683655 0.521667 0.095398 1441831190 -0.501343 0.683655 0.521667 0.095398 1441831190 -0.501343 0.683655 0.521667 0.095398 1441831190 -0.632019 0.559570 0.472473 0.253357 1441831190 -0.632019 0.559570 0.472473 0.253357 1441831190 -0.632019 0.559570 0.472473 0.253357 1441831190 -0.632019 0.559570 0.472473 0.253357 1441831190 -0.632019 0.559570 0.472473 0.253357 1441831190 -0.632019 0.559570 0.472473 0.253357 1441831190 -0.704407 0.434387 0.430176 0.360596 1441831190 -0.704407 0.434387 0.430176 0.360596 1441831190 -0.704407 0.434387 0.430176 0.360596 1441831190 -0.704407 0.434387 0.430176 0.360596 1441831190 -0.704407 0.434387 0.430176 0.360596 1441831190 -0.704407 0.434387 0.430176 0.360596 1441831190 -0.749878 0.316345 0.452332 0.364624 1441831190 -0.749878 0.316345 0.452332 0.364624 1441831190 -0.749878 0.316345 0.452332 0.364624 1441831190 -0.749878 0.316345 0.452332 0.364624 1441831190 -0.749878 0.316345 0.452332 0.364624 1441831190 -0.749878 0.316345 0.452332 0.364624 1441831190 -0.749878 0.316345 0.452332 0.364624 1441831190 -0.744385 0.322998 0.464050 0.355164 1441831190 -0.744385 0.322998 0.464050 0.355164 1441831190 -0.744385 0.322998 0.464050 0.355164 1441831190 -0.744385 0.322998 0.464050 0.355164 1441831190 -0.744385 0.322998 0.464050 0.355164 1441831190 -0.744385 0.322998 0.464050 0.355164 1441831190 -0.739807 0.388123 0.479126 0.269165 1441831190 -0.739807 0.388123 0.479126 0.269165 1441831190 -0.739807 0.388123 0.479126 0.269165 1441831190 -0.739807 0.388123 0.479126 0.269165 1441831190 -0.739807 0.388123 0.479126 0.269165 1441831190 -0.739807 0.388123 0.479126 0.269165 1441831190 -0.700073 0.526184 0.469666 0.111633 1441831190 -0.700073 0.526184 0.469666 0.111633 1441831190 -0.700073 0.526184 0.469666 0.111633 1441831190 -0.700073 0.526184 0.469666 0.111633 1441831190 -0.700073 0.526184 0.469666 0.111633 1441831190 -0.700073 0.526184 0.469666 0.111633 1441831190 -0.700073 0.526184 0.469666 0.111633 1441831190 -0.570557 0.688965 0.429810 -0.122559 1441831190 -0.570557 0.688965 0.429810 -0.122559 1441831190 -0.570557 0.688965 0.429810 -0.122559 1441831190 -0.570557 0.688965 0.429810 -0.122559 1441831190 -0.570557 0.688965 0.429810 -0.122559 1441831190 -0.570557 0.688965 0.429810 -0.122559 1441831190 -0.379822 0.767212 0.393738 -0.334778 1441831190 -0.379822 0.767212 0.393738 -0.334778 1441831190 -0.379822 0.767212 0.393738 -0.334778 1441831190 -0.379822 0.767212 0.393738 -0.334778 1441831190 -0.379822 0.767212 0.393738 -0.334778 1441831190 -0.379822 0.767212 0.393738 -0.334778 1441831190 -0.192444 0.774658 0.402039 -0.448547 1441831190 -0.192444 0.774658 0.402039 -0.448547 1441831190 -0.192444 0.774658 0.402039 -0.448547 1441831190 -0.192444 0.774658 0.402039 -0.448547 1441831190 -0.192444 0.774658 0.402039 -0.448547 1441831190 -0.192444 0.774658 0.402039 -0.448547 1441831190 -0.052002 0.761719 0.416626 -0.493469 1441831190 -0.052002 0.761719 0.416626 -0.493469 1441831190 -0.052002 0.761719 0.416626 -0.493469 1441831190 -0.052002 0.761719 0.416626 -0.493469 1441831190 -0.052002 0.761719 0.416626 -0.493469 1441831190 -0.052002 0.761719 0.416626 -0.493469 1441831190 -0.001404 0.748657 0.436707 -0.498779 1441831191 -0.001404 0.748657 0.436707 -0.498779 1441831191 -0.001404 0.748657 0.436707 -0.498779 1441831191 -0.001404 0.748657 0.436707 -0.498779 1441831191 -0.001404 0.748657 0.436707 -0.498779 1441831191 -0.001404 0.748657 0.436707 -0.498779 1441831191 -0.001404 0.748657 0.436707 -0.498779 1441831191 -0.022095 0.760681 0.494629 -0.419678 1441831191 -0.022095 0.760681 0.494629 -0.419678 1441831191 -0.022095 0.760681 0.494629 -0.419678 1441831191 -0.022095 0.760681 0.494629 -0.419678 1441831191 -0.022095 0.760681 0.494629 -0.419678 1441831191 -0.193115 0.788208 0.513306 -0.278992 1441831191 -0.193115 0.788208 0.513306 -0.278992 1441831191 -0.193115 0.788208 0.513306 -0.278992 1441831191 -0.193115 0.788208 0.513306 -0.278992 1441831191 -0.193115 0.788208 0.513306 -0.278992 1441831191 -0.193115 0.788208 0.513306 -0.278992 1441831191 -0.479431 0.742554 0.461609 -0.075134 1441831191 -0.479431 0.742554 0.461609 -0.075134 1441831191 -0.479431 0.742554 0.461609 -0.075134 1441831191 -0.479431 0.742554 0.461609 -0.075134 1441831191 -0.479431 0.742554 0.461609 -0.075134 1441831191 -0.479431 0.742554 0.461609 -0.075134 1441831191 -0.599976 0.673767 0.402405 0.155457 1441831191 -0.599976 0.673767 0.402405 0.155457 1441831191 -0.599976 0.673767 0.402405 0.155457 1441831191 -0.599976 0.673767 0.402405 0.155457 1441831191 -0.599976 0.673767 0.402405 0.155457 1441831191 -0.599976 0.673767 0.402405 0.155457 1441831191 -0.680847 0.557190 0.360352 0.310059 1441831191 -0.680847 0.557190 0.360352 0.310059 1441831191 -0.680847 0.557190 0.360352 0.310059 1441831191 -0.680847 0.557190 0.360352 0.310059 1441831191 -0.680847 0.557190 0.360352 0.310059 1441831191 -0.680847 0.557190 0.360352 0.310059 1441831191 -0.680847 0.557190 0.360352 0.310059 1441831191 -0.696899 0.479065 0.341187 0.410400 1441831191 -0.696899 0.479065 0.341187 0.410400 1441831191 -0.696899 0.479065 0.341187 0.410400 1441831191 -0.696899 0.479065 0.341187 0.410400 1441831191 -0.696899 0.479065 0.341187 0.410400 1441831191 -0.696899 0.479065 0.341187 0.410400 1441831191 -0.736816 0.427673 0.351318 0.388245 1441831191 -0.736816 0.427673 0.351318 0.388245 1441831191 -0.736816 0.427673 0.351318 0.388245 1441831191 -0.736816 0.427673 0.351318 0.388245 1441831191 -0.736816 0.427673 0.351318 0.388245 1441831191 -0.736816 0.427673 0.351318 0.388245 1441831191 -0.736816 0.427673 0.351318 0.388245 1441831191 -0.747742 0.466309 0.359863 0.306458 1441831191 -0.747742 0.466309 0.359863 0.306458 1441831191 -0.747742 0.466309 0.359863 0.306458 1441831191 -0.747742 0.466309 0.359863 0.306458 1441831191 -0.747742 0.466309 0.359863 0.306458 1441831191 -0.747742 0.466309 0.359863 0.306458 1441831191 -0.714600 0.584961 0.352295 0.151917 1441831191 -0.714600 0.584961 0.352295 0.151917 1441831191 -0.714600 0.584961 0.352295 0.151917 1441831191 -0.714600 0.584961 0.352295 0.151917 1441831191 -0.714600 0.584961 0.352295 0.151917 1441831191 -0.714600 0.584961 0.352295 0.151917 1441831191 -0.714600 0.584961 0.352295 0.151917 1441831191 -0.606628 0.717285 0.333130 -0.080811 1441831191 -0.606628 0.717285 0.333130 -0.080811 1441831191 -0.606628 0.717285 0.333130 -0.080811 1441831191 -0.606628 0.717285 0.333130 -0.080811 1441831191 -0.606628 0.717285 0.333130 -0.080811 1441831191 -0.453796 0.770203 0.329956 -0.303345 1441831191 -0.453796 0.770203 0.329956 -0.303345 1441831191 -0.453796 0.770203 0.329956 -0.303345 1441831191 -0.453796 0.770203 0.329956 -0.303345 1441831191 -0.453796 0.770203 0.329956 -0.303345 1441831191 -0.453796 0.770203 0.329956 -0.303345 1441831191 -0.303162 0.759583 0.347168 -0.458862 1441831191 -0.303162 0.759583 0.347168 -0.458862 1441831191 -0.303162 0.759583 0.347168 -0.458862 1441831191 -0.303162 0.759583 0.347168 -0.458862 1441831191 -0.303162 0.759583 0.347168 -0.458862 1441831191 -0.303162 0.759583 0.347168 -0.458862 1441831191 -0.179749 0.730103 0.358032 -0.553589 1441831191 -0.179749 0.730103 0.358032 -0.553589 1441831191 -0.179749 0.730103 0.358032 -0.553589 1441831191 -0.179749 0.730103 0.358032 -0.553589 1441831191 -0.179749 0.730103 0.358032 -0.553589 1441831191 -0.087524 0.719971 0.405457 -0.556396 1441831191 -0.087524 0.719971 0.405457 -0.556396 1441831191 -0.087524 0.719971 0.405457 -0.556396 1441831191 -0.087524 0.719971 0.405457 -0.556396 1441831191 -0.087524 0.719971 0.405457 -0.556396 1441831191 -0.087524 0.719971 0.405457 -0.556396 1441831191 -0.082458 0.742310 0.463074 -0.477173 1441831191 -0.082458 0.742310 0.463074 -0.477173 1441831191 -0.082458 0.742310 0.463074 -0.477173 1441831191 -0.082458 0.742310 0.463074 -0.477173 1441831191 -0.082458 0.742310 0.463074 -0.477173 1441831191 -0.082458 0.742310 0.463074 -0.477173 1441831191 -0.170837 0.798157 0.489746 -0.306274 1441831191 -0.170837 0.798157 0.489746 -0.306274 1441831191 -0.170837 0.798157 0.489746 -0.306274 1441831191 -0.170837 0.798157 0.489746 -0.306274 1441831191 -0.170837 0.798157 0.489746 -0.306274 1441831191 -0.170837 0.798157 0.489746 -0.306274 1441831191 -0.170837 0.798157 0.489746 -0.306274 1441831191 -0.373291 0.816345 0.435364 -0.067993 1441831191 -0.373291 0.816345 0.435364 -0.067993 1441831191 -0.373291 0.816345 0.435364 -0.067993 1441831191 -0.373291 0.816345 0.435364 -0.067993 1441831191 -0.373291 0.816345 0.435364 -0.067993 1441831191 -0.556580 0.733582 0.360779 0.147827 1441831191 -0.556580 0.733582 0.360779 0.147827 1441831192 -0.556580 0.733582 0.360779 0.147827 1441831192 -0.556580 0.733582 0.360779 0.147827 1441831192 -0.556580 0.733582 0.360779 0.147827 1441831192 -0.556580 0.733582 0.360779 0.147827 1441831192 -0.556580 0.733582 0.360779 0.147827 1441831192 -0.625488 0.635681 0.312561 0.326965 1441831192 -0.625488 0.635681 0.312561 0.326965 1441831192 -0.625488 0.635681 0.312561 0.326965 1441831192 -0.625488 0.635681 0.312561 0.326965 1441831192 -0.625488 0.635681 0.312561 0.326965 1441831192 -0.625488 0.635681 0.312561 0.326965 1441831192 -0.689880 0.503479 0.264038 0.448120 1441831192 -0.689880 0.503479 0.264038 0.448120 1441831192 -0.689880 0.503479 0.264038 0.448120 1441831192 -0.689880 0.503479 0.264038 0.448120 1441831192 -0.689880 0.503479 0.264038 0.448120 1441831192 -0.689880 0.503479 0.264038 0.448120 1441831192 -0.726135 0.413330 0.252319 0.488098 1441831192 -0.726135 0.413330 0.252319 0.488098 1441831192 -0.726135 0.413330 0.252319 0.488098 1441831192 -0.726135 0.413330 0.252319 0.488098 1441831192 -0.726135 0.413330 0.252319 0.488098 1441831192 -0.726135 0.413330 0.252319 0.488098 1441831192 -0.726135 0.413330 0.252319 0.488098 1441831192 -0.765564 0.384521 0.271057 0.438843 1441831192 -0.765564 0.384521 0.271057 0.438843 1441831192 -0.765564 0.384521 0.271057 0.438843 1441831192 -0.765564 0.384521 0.271057 0.438843 1441831192 -0.765564 0.384521 0.271057 0.438843 1441831192 -0.765564 0.384521 0.271057 0.438843 1441831192 -0.772156 0.460815 0.292297 0.325562 1441831192 -0.772156 0.460815 0.292297 0.325562 1441831192 -0.772156 0.460815 0.292297 0.325562 1441831192 -0.772156 0.460815 0.292297 0.325562 1441831192 -0.772156 0.460815 0.292297 0.325562 1441831192 -0.772156 0.460815 0.292297 0.325562 1441831192 -0.730774 0.599243 0.304504 0.119080 1441831192 -0.730774 0.599243 0.304504 0.119080 1441831192 -0.730774 0.599243 0.304504 0.119080 1441831192 -0.730774 0.599243 0.304504 0.119080 1441831192 -0.730774 0.599243 0.304504 0.119080 1441831192 -0.730774 0.599243 0.304504 0.119080 1441831192 -0.730774 0.599243 0.304504 0.119080 1441831192 -0.616516 0.711060 0.297363 -0.160828 1441831192 -0.616516 0.711060 0.297363 -0.160828 1441831192 -0.616516 0.711060 0.297363 -0.160828 1441831192 -0.616516 0.711060 0.297363 -0.160828 1441831192 -0.616516 0.711060 0.297363 -0.160828 1441831192 -0.616516 0.711060 0.297363 -0.160828 1441831192 -0.435181 0.767029 0.282104 -0.377686 1441831192 -0.435181 0.767029 0.282104 -0.377686 1441831192 -0.435181 0.767029 0.282104 -0.377686 1441831192 -0.435181 0.767029 0.282104 -0.377686 1441831192 -0.435181 0.767029 0.282104 -0.377686 1441831192 -0.435181 0.767029 0.282104 -0.377686 1441831192 -0.259460 0.765747 0.286987 -0.513672 1441831192 -0.259460 0.765747 0.286987 -0.513672 1441831192 -0.259460 0.765747 0.286987 -0.513672 1441831192 -0.259460 0.765747 0.286987 -0.513672 1441831192 -0.259460 0.765747 0.286987 -0.513672 1441831192 -0.259460 0.765747 0.286987 -0.513672 1441831192 -0.080383 0.753296 0.354614 -0.547974 1441831192 -0.080383 0.753296 0.354614 -0.547974 1441831192 -0.080383 0.753296 0.354614 -0.547974 1441831192 -0.080383 0.753296 0.354614 -0.547974 1441831192 -0.080383 0.753296 0.354614 -0.547974 1441831192 -0.080383 0.753296 0.354614 -0.547974 1441831192 -0.080383 0.753296 0.354614 -0.547974 1441831192 0.012451 0.755310 0.462341 -0.464294 1441831192 0.012451 0.755310 0.462341 -0.464294 1441831192 0.012451 0.755310 0.462341 -0.464294 1441831192 0.012451 0.755310 0.462341 -0.464294 1441831192 0.012451 0.755310 0.462341 -0.464294 1441831192 -0.092468 0.801453 0.496887 -0.319702 1441831192 -0.092468 0.801453 0.496887 -0.319702 1441831192 -0.092468 0.801453 0.496887 -0.319702 1441831192 -0.092468 0.801453 0.496887 -0.319702 1441831192 -0.092468 0.801453 0.496887 -0.319702 1441831192 -0.092468 0.801453 0.496887 -0.319702 1441831192 -0.244507 0.841248 0.473145 -0.092529 1441831192 -0.244507 0.841248 0.473145 -0.092529 1441831192 -0.244507 0.841248 0.473145 -0.092529 1441831192 -0.244507 0.841248 0.473145 -0.092529 1441831192 -0.244507 0.841248 0.473145 -0.092529 1441831192 -0.244507 0.841248 0.473145 -0.092529 1441831192 -0.244507 0.841248 0.473145 -0.092529 1441831192 -0.456909 0.789368 0.391296 0.122498 1441831192 -0.456909 0.789368 0.391296 0.122498 1441831192 -0.456909 0.789368 0.391296 0.122498 1441831192 -0.456909 0.789368 0.391296 0.122498 1441831192 -0.598083 0.676941 0.333862 0.269287 1441831192 -0.598083 0.676941 0.333862 0.269287 1441831192 -0.598083 0.676941 0.333862 0.269287 1441831192 -0.598083 0.676941 0.333862 0.269287 1441831192 -0.598083 0.676941 0.333862 0.269287 1441831192 -0.598083 0.676941 0.333862 0.269287 1441831192 -0.598083 0.676941 0.333862 0.269287 1441831192 -0.666077 0.571411 0.281372 0.388062 1441831192 -0.666077 0.571411 0.281372 0.388062 1441831192 -0.666077 0.571411 0.281372 0.388062 1441831192 -0.666077 0.571411 0.281372 0.388062 1441831192 -0.666077 0.571411 0.281372 0.388062 1441831192 -0.666077 0.571411 0.281372 0.388062 1441831192 -0.748108 0.458862 0.263000 0.400696 1441831192 -0.748108 0.458862 0.263000 0.400696 1441831192 -0.748108 0.458862 0.263000 0.400696 1441831192 -0.748108 0.458862 0.263000 0.400696 1441831192 -0.748108 0.458862 0.263000 0.400696 1441831192 -0.748108 0.458862 0.263000 0.400696 1441831192 -0.763123 0.471191 0.274597 0.346680 1441831192 -0.763123 0.471191 0.274597 0.346680 1441831192 -0.763123 0.471191 0.274597 0.346680 1441831193 -0.763123 0.471191 0.274597 0.346680 1441831193 -0.763123 0.471191 0.274597 0.346680 1441831193 -0.763123 0.471191 0.274597 0.346680 1441831193 -0.747559 0.558960 0.277954 0.226868 1441831193 -0.747559 0.558960 0.277954 0.226868 1441831193 -0.747559 0.558960 0.277954 0.226868 1441831193 -0.747559 0.558960 0.277954 0.226868 1441831193 -0.747559 0.558960 0.277954 0.226868 1441831193 -0.747559 0.558960 0.277954 0.226868 1441831193 -0.747559 0.558960 0.277954 0.226868 1441831193 -0.669678 0.687439 0.280029 0.024475 1441831193 -0.669678 0.687439 0.280029 0.024475 1441831193 -0.669678 0.687439 0.280029 0.024475 1441831193 -0.669678 0.687439 0.280029 0.024475 1441831193 -0.669678 0.687439 0.280029 0.024475 1441831193 -0.669678 0.687439 0.280029 0.024475 1441831193 -0.520752 0.773804 0.291199 -0.212708 1441831193 -0.520752 0.773804 0.291199 -0.212708 1441831193 -0.520752 0.773804 0.291199 -0.212708 1441831193 -0.520752 0.773804 0.291199 -0.212708 1441831193 -0.520752 0.773804 0.291199 -0.212708 1441831193 -0.520752 0.773804 0.291199 -0.212708 1441831193 -0.273621 0.810730 0.370239 -0.361511 1441831193 -0.273621 0.810730 0.370239 -0.361511 1441831193 -0.273621 0.810730 0.370239 -0.361511 1441831193 -0.273621 0.810730 0.370239 -0.361511 1441831193 -0.273621 0.810730 0.370239 -0.361511 1441831193 -0.273621 0.810730 0.370239 -0.361511 1441831193 -0.046204 0.764160 0.489624 -0.417297 1441831193 -0.046204 0.764160 0.489624 -0.417297 1441831193 -0.046204 0.764160 0.489624 -0.417297 1441831193 -0.046204 0.764160 0.489624 -0.417297 1441831193 -0.046204 0.764160 0.489624 -0.417297 1441831193 -0.046204 0.764160 0.489624 -0.417297 1441831193 -0.046204 0.764160 0.489624 -0.417297 1441831193 -0.036865 0.726196 0.515442 -0.453369 1441831193 -0.036865 0.726196 0.515442 -0.453369 1441831193 -0.036865 0.726196 0.515442 -0.453369 1441831193 -0.036865 0.726196 0.515442 -0.453369 1441831193 -0.036865 0.726196 0.515442 -0.453369 1441831193 -0.115479 0.763550 0.507202 -0.382629 1441831193 -0.115479 0.763550 0.507202 -0.382629 1441831193 -0.115479 0.763550 0.507202 -0.382629 1441831193 -0.115479 0.763550 0.507202 -0.382629 1441831193 -0.115479 0.763550 0.507202 -0.382629 1441831193 -0.115479 0.763550 0.507202 -0.382629 1441831193 -0.115479 0.763550 0.507202 -0.382629 1441831193 -0.247192 0.806458 0.486877 -0.226746 1441831193 -0.247192 0.806458 0.486877 -0.226746 1441831193 -0.247192 0.806458 0.486877 -0.226746 1441831193 -0.247192 0.806458 0.486877 -0.226746 1441831193 -0.247192 0.806458 0.486877 -0.226746 1441831193 -0.247192 0.806458 0.486877 -0.226746 1441831193 -0.417419 0.796631 0.437073 -0.009399 1441831193 -0.417419 0.796631 0.437073 -0.009399 1441831193 -0.417419 0.796631 0.437073 -0.009399 1441831193 -0.417419 0.796631 0.437073 -0.009399 1441831193 -0.417419 0.796631 0.437073 -0.009399 1441831193 -0.417419 0.796631 0.437073 -0.009399 1441831193 -0.551147 0.733337 0.359009 0.171692 1441831193 -0.551147 0.733337 0.359009 0.171692 1441831193 -0.551147 0.733337 0.359009 0.171692 1441831193 -0.551147 0.733337 0.359009 0.171692 1441831193 -0.551147 0.733337 0.359009 0.171692 1441831193 -0.551147 0.733337 0.359009 0.171692 1441831193 -0.669617 0.608765 0.298889 0.302673 1441831193 -0.669617 0.608765 0.298889 0.302673 1441831193 -0.669617 0.608765 0.298889 0.302673 1441831193 -0.669617 0.608765 0.298889 0.302673 1441831193 -0.669617 0.608765 0.298889 0.302673 1441831193 -0.669617 0.608765 0.298889 0.302673 1441831193 -0.735840 0.488098 0.243530 0.401245 1441831193 -0.735840 0.488098 0.243530 0.401245 1441831193 -0.735840 0.488098 0.243530 0.401245 1441831193 -0.735840 0.488098 0.243530 0.401245 1441831193 -0.735840 0.488098 0.243530 0.401245 1441831193 -0.735840 0.488098 0.243530 0.401245 1441831193 -0.784546 0.402832 0.201294 0.426208 1441831193 -0.784546 0.402832 0.201294 0.426208 1441831193 -0.784546 0.402832 0.201294 0.426208 1441831193 -0.784546 0.402832 0.201294 0.426208 1441831193 -0.784546 0.402832 0.201294 0.426208 1441831193 -0.784546 0.402832 0.201294 0.426208 1441831193 -0.811768 0.415039 0.192566 0.362915 1441831193 -0.811768 0.415039 0.192566 0.362915 1441831193 -0.811768 0.415039 0.192566 0.362915 1441831193 -0.811768 0.415039 0.192566 0.362915 1441831193 -0.811768 0.415039 0.192566 0.362915 1441831193 -0.811768 0.415039 0.192566 0.362915 1441831193 -0.804688 0.507690 0.200317 0.233582 1441831193 -0.804688 0.507690 0.200317 0.233582 1441831193 -0.804688 0.507690 0.200317 0.233582 1441831193 -0.804688 0.507690 0.200317 0.233582 1441831193 -0.804688 0.507690 0.200317 0.233582 1441831193 -0.804688 0.507690 0.200317 0.233582 1441831193 -0.732178 0.643738 0.219299 0.036865 1441831193 -0.732178 0.643738 0.219299 0.036865 1441831193 -0.732178 0.643738 0.219299 0.036865 1441831193 -0.732178 0.643738 0.219299 0.036865 1441831193 -0.732178 0.643738 0.219299 0.036865 1441831193 -0.732178 0.643738 0.219299 0.036865 1441831193 -0.569031 0.754944 0.250305 -0.208862 1441831193 -0.569031 0.754944 0.250305 -0.208862 1441831193 -0.569031 0.754944 0.250305 -0.208862 1441831193 -0.569031 0.754944 0.250305 -0.208862 1441831193 -0.569031 0.754944 0.250305 -0.208862 1441831193 -0.384521 0.768311 0.275208 -0.431458 1441831193 -0.384521 0.768311 0.275208 -0.431458 1441831193 -0.384521 0.768311 0.275208 -0.431458 1441831193 -0.384521 0.768311 0.275208 -0.431458 1441831194 -0.384521 0.768311 0.275208 -0.431458 1441831194 -0.384521 0.768311 0.275208 -0.431458 1441831194 -0.201782 0.749084 0.308838 -0.550232 1441831194 -0.201782 0.749084 0.308838 -0.550232 1441831194 -0.201782 0.749084 0.308838 -0.550232 1441831194 -0.201782 0.749084 0.308838 -0.550232 1441831194 -0.201782 0.749084 0.308838 -0.550232 1441831194 -0.201782 0.749084 0.308838 -0.550232 1441831194 -0.135864 0.723755 0.352295 -0.577576 1441831194 -0.135864 0.723755 0.352295 -0.577576 1441831194 -0.135864 0.723755 0.352295 -0.577576 1441831194 -0.135864 0.723755 0.352295 -0.577576 1441831194 -0.135864 0.723755 0.352295 -0.577576 1441831194 -0.135864 0.723755 0.352295 -0.577576 1441831194 -0.214111 0.751709 0.377869 -0.496277 1441831194 -0.214111 0.751709 0.377869 -0.496277 1441831194 -0.214111 0.751709 0.377869 -0.496277 1441831194 -0.214111 0.751709 0.377869 -0.496277 1441831194 -0.214111 0.751709 0.377869 -0.496277 1441831194 -0.214111 0.751709 0.377869 -0.496277 1441831194 -0.353027 0.796936 0.395935 -0.288940 1441831194 -0.353027 0.796936 0.395935 -0.288940 1441831194 -0.353027 0.796936 0.395935 -0.288940 1441831194 -0.353027 0.796936 0.395935 -0.288940 1441831194 -0.353027 0.796936 0.395935 -0.288940 1441831194 -0.353027 0.796936 0.395935 -0.288940 1441831194 -0.525391 0.766968 0.367615 -0.021912 1441831194 -0.525391 0.766968 0.367615 -0.021912 1441831194 -0.525391 0.766968 0.367615 -0.021912 1441831194 -0.525391 0.766968 0.367615 -0.021912 1441831194 -0.525391 0.766968 0.367615 -0.021912 1441831194 -0.525391 0.766968 0.367615 -0.021912 1441831194 -0.632446 0.682556 0.315186 0.186462 1441831194 -0.632446 0.682556 0.315186 0.186462 1441831194 -0.632446 0.682556 0.315186 0.186462 1441831194 -0.632446 0.682556 0.315186 0.186462 1441831194 -0.632446 0.682556 0.315186 0.186462 1441831194 -0.632446 0.682556 0.315186 0.186462 1441831194 -0.682129 0.581116 0.244446 0.370483 1441831194 -0.682129 0.581116 0.244446 0.370483 1441831194 -0.682129 0.581116 0.244446 0.370483 1441831194 -0.682129 0.581116 0.244446 0.370483 1441831194 -0.682129 0.581116 0.244446 0.370483 1441831194 -0.682129 0.581116 0.244446 0.370483 1441831194 -0.728760 0.446106 0.186401 0.484924 1441831194 -0.728760 0.446106 0.186401 0.484924 1441831194 -0.728760 0.446106 0.186401 0.484924 1441831194 -0.728760 0.446106 0.186401 0.484924 1441831194 -0.728760 0.446106 0.186401 0.484924 1441831194 -0.728760 0.446106 0.186401 0.484924 1441831194 -0.771057 0.339661 0.200928 0.499695 1441831194 -0.771057 0.339661 0.200928 0.499695 1441831194 -0.771057 0.339661 0.200928 0.499695 1441831194 -0.771057 0.339661 0.200928 0.499695 1441831194 -0.771057 0.339661 0.200928 0.499695 1441831194 -0.771057 0.339661 0.200928 0.499695 1441831194 -0.779846 0.401855 0.211304 0.430908 1441831194 -0.779846 0.401855 0.211304 0.430908 1441831194 -0.779846 0.401855 0.211304 0.430908 1441831194 -0.779846 0.401855 0.211304 0.430908 1441831194 -0.779846 0.401855 0.211304 0.430908 1441831194 -0.779846 0.401855 0.211304 0.430908 1441831194 -0.779846 0.401855 0.211304 0.430908 1441831194 -0.788208 0.505615 0.223328 0.270508 1441831194 -0.788208 0.505615 0.223328 0.270508 1441831194 -0.788208 0.505615 0.223328 0.270508 1441831194 -0.788208 0.505615 0.223328 0.270508 1441831194 -0.788208 0.505615 0.223328 0.270508 1441831194 -0.788208 0.505615 0.223328 0.270508 1441831194 -0.737427 0.644775 0.198730 0.031067 1441831194 -0.737427 0.644775 0.198730 0.031067 1441831194 -0.737427 0.644775 0.198730 0.031067 1441831194 -0.737427 0.644775 0.198730 0.031067 1441831194 -0.737427 0.644775 0.198730 0.031067 1441831194 -0.737427 0.644775 0.198730 0.031067 1441831194 -0.578247 0.756104 0.209106 -0.224121 1441831194 -0.578247 0.756104 0.209106 -0.224121 1441831194 -0.578247 0.756104 0.209106 -0.224121 1441831194 -0.578247 0.756104 0.209106 -0.224121 1441831194 -0.578247 0.756104 0.209106 -0.224121 1441831194 -0.578247 0.756104 0.209106 -0.224121 1441831194 -0.578247 0.756104 0.209106 -0.224121 1441831194 -0.379883 0.778320 0.281372 -0.413147 1441831194 -0.379883 0.778320 0.281372 -0.413147 1441831194 -0.379883 0.778320 0.281372 -0.413147 1441831194 -0.379883 0.778320 0.281372 -0.413147 1441831194 -0.379883 0.778320 0.281372 -0.413147 1441831194 -0.379883 0.778320 0.281372 -0.413147 1441831194 -0.225586 0.742004 0.386353 -0.499207 1441831194 -0.225586 0.742004 0.386353 -0.499207 1441831194 -0.225586 0.742004 0.386353 -0.499207 1441831194 -0.225586 0.742004 0.386353 -0.499207 1441831194 -0.225586 0.742004 0.386353 -0.499207 1441831194 -0.225586 0.742004 0.386353 -0.499207 1441831194 -0.225037 0.721008 0.452209 -0.474304 1441831194 -0.225037 0.721008 0.452209 -0.474304 1441831194 -0.225037 0.721008 0.452209 -0.474304 1441831194 -0.225037 0.721008 0.452209 -0.474304 1441831194 -0.225037 0.721008 0.452209 -0.474304 1441831194 -0.225037 0.721008 0.452209 -0.474304 1441831194 -0.326904 0.743896 0.455261 -0.363953 1441831194 -0.326904 0.743896 0.455261 -0.363953 1441831194 -0.326904 0.743896 0.455261 -0.363953 1441831194 -0.326904 0.743896 0.455261 -0.363953 1441831194 -0.326904 0.743896 0.455261 -0.363953 1441831194 -0.326904 0.743896 0.455261 -0.363953 1441831194 -0.463074 0.754639 0.428589 -0.179810 1441831194 -0.463074 0.754639 0.428589 -0.179810 1441831194 -0.463074 0.754639 0.428589 -0.179810 1441831194 -0.463074 0.754639 0.428589 -0.179810 1441831194 -0.463074 0.754639 0.428589 -0.179810 1441831195 -0.463074 0.754639 0.428589 -0.179810 1441831195 -0.586304 0.720520 0.369690 0.019531 1441831195 -0.586304 0.720520 0.369690 0.019531 1441831195 -0.586304 0.720520 0.369690 0.019531 1441831195 -0.586304 0.720520 0.369690 0.019531 1441831195 -0.586304 0.720520 0.369690 0.019531 1441831195 -0.586304 0.720520 0.369690 0.019531 1441831195 -0.688721 0.635437 0.310303 0.160034 1441831195 -0.688721 0.635437 0.310303 0.160034 1441831195 -0.688721 0.635437 0.310303 0.160034 1441831195 -0.688721 0.635437 0.310303 0.160034 1441831195 -0.688721 0.635437 0.310303 0.160034 1441831195 -0.688721 0.635437 0.310303 0.160034 1441831195 -0.688721 0.635437 0.310303 0.160034 1441831195 -0.750061 0.526733 0.260620 0.303406 1441831195 -0.750061 0.526733 0.260620 0.303406 1441831195 -0.750061 0.526733 0.260620 0.303406 1441831195 -0.750061 0.526733 0.260620 0.303406 1441831195 -0.750061 0.526733 0.260620 0.303406 1441831195 -0.750061 0.526733 0.260620 0.303406 1441831195 -0.797424 0.405945 0.216370 0.390503 1441831195 -0.797424 0.405945 0.216370 0.390503 1441831195 -0.797424 0.405945 0.216370 0.390503 1441831195 -0.797424 0.405945 0.216370 0.390503 1441831195 -0.797424 0.405945 0.216370 0.390503 1441831195 -0.797424 0.405945 0.216370 0.390503 1441831195 -0.847656 0.321045 0.214905 0.363647 1441831195 -0.847656 0.321045 0.214905 0.363647 1441831195 -0.847656 0.321045 0.214905 0.363647 1441831195 -0.847656 0.321045 0.214905 0.363647 1441831195 -0.847656 0.321045 0.214905 0.363647 1441831195 -0.847656 0.321045 0.214905 0.363647 1441831195 -0.846985 0.408203 0.212158 0.266418 1441831195 -0.846985 0.408203 0.212158 0.266418 1441831195 -0.846985 0.408203 0.212158 0.266418 1441831195 -0.846985 0.408203 0.212158 0.266418 1441831195 -0.846985 0.408203 0.212158 0.266418 1441831195 -0.846985 0.408203 0.212158 0.266418 1441831195 -0.846985 0.408203 0.212158 0.266418 1441831195 -0.810852 0.535889 0.216553 0.091919 1441831195 -0.810852 0.535889 0.216553 0.091919 1441831195 -0.810852 0.535889 0.216553 0.091919 1441831195 -0.810852 0.535889 0.216553 0.091919 1441831195 -0.810852 0.535889 0.216553 0.091919 1441831195 -0.810852 0.535889 0.216553 0.091919 1441831195 -0.810852 0.535889 0.216553 0.091919 1441831195 -0.686584 0.677673 0.232666 -0.123535 1441831195 -0.686584 0.677673 0.232666 -0.123535 1441831195 -0.686584 0.677673 0.232666 -0.123535 1441831195 -0.686584 0.677673 0.232666 -0.123535 1441831195 -0.686584 0.677673 0.232666 -0.123535 1441831195 -0.686584 0.677673 0.232666 -0.123535 1441831195 -0.511414 0.739258 0.288574 -0.329712 1441831195 -0.511414 0.739258 0.288574 -0.329712 1441831195 -0.511414 0.739258 0.288574 -0.329712 1441831195 -0.511414 0.739258 0.288574 -0.329712 1441831195 -0.511414 0.739258 0.288574 -0.329712 1441831195 -0.511414 0.739258 0.288574 -0.329712 1441831195 -0.511414 0.739258 0.288574 -0.329712 1441831195 -0.311646 0.730896 0.384033 -0.470276 1441831195 -0.311646 0.730896 0.384033 -0.470276 1441831195 -0.311646 0.730896 0.384033 -0.470276 1441831195 -0.311646 0.730896 0.384033 -0.470276 1441831195 -0.311646 0.730896 0.384033 -0.470276 1441831195 -0.238892 0.674622 0.451782 -0.532654 1441831195 
-0.527649 0.512451 -0.290405 -0.612122 1441831204 -0.527649 0.512451 -0.290405 -0.612122 1441831204 -0.525818 0.511353 -0.278015 -0.620361 1441831204 -0.525818 0.511353 -0.278015 -0.620361 1441831204 -0.525818 0.511353 -0.278015 -0.620361 1441831204 -0.525818 0.511353 -0.278015 -0.620361 1441831204 -0.525818 0.511353 -0.278015 -0.620361 1441831204 -0.525818 0.511353 -0.278015 -0.620361 1441831204 -0.523621 0.520813 -0.259216 -0.622498 1441831204 -0.523621 0.520813 -0.259216 -0.622498 1441831204 -0.523621 0.520813 -0.259216 -0.622498 1441831204 -0.523621 0.520813 -0.259216 -0.622498 1441831204 -0.523621 0.520813 -0.259216 -0.622498 1441831204 -0.523621 0.520813 -0.259216 -0.622498 1441831204 -0.542908 0.506104 -0.276001 -0.610718 1441831204 -0.542908 0.506104 -0.276001 -0.610718 1441831204 -0.542908 0.506104 -0.276001 -0.610718 1441831204 -0.542908 0.506104 -0.276001 -0.610718 1441831204 -0.542908 0.506104 -0.276001 -0.610718 1441831204 -0.542908 0.506104 -0.276001 -0.610718 1441831204 -0.568176 0.469238 -0.302063 -0.604797 1441831204 -0.568176 0.469238 -0.302063 -0.604797 1441831204 -0.568176 0.469238 -0.302063 -0.604797 1441831204 -0.568176 0.469238 -0.302063 -0.604797 1441831204 -0.568176 0.469238 -0.302063 -0.604797 1441831204 -0.568176 0.469238 -0.302063 -0.604797 1441831204 -0.555054 0.481445 -0.266907 -0.623657 1441831204 -0.555054 0.481445 -0.266907 -0.623657 1441831204 -0.555054 0.481445 -0.266907 -0.623657 1441831204 -0.555054 0.481445 -0.266907 -0.623657 1441831204 -0.555054 0.481445 -0.266907 -0.623657 1441831204 -0.555054 0.481445 -0.266907 -0.623657 1441831204 -0.555054 0.481445 -0.266907 -0.623657 1441831204 -0.510986 0.535217 -0.191101 -0.644958 1441831204 -0.510986 0.535217 -0.191101 -0.644958 1441831204 -0.510986 0.535217 -0.191101 -0.644958 1441831204 -0.510986 0.535217 -0.191101 -0.644958 1441831204 -0.510986 0.535217 -0.191101 -0.644958 1441831204 -0.510986 0.535217 -0.191101 -0.644958 1441831204 -0.487000 0.563477 -0.162292 -0.647339 1441831204 -0.487000 0.563477 -0.162292 -0.647339 1441831204 -0.487000 0.563477 -0.162292 -0.647339 1441831204 -0.487000 0.563477 -0.162292 -0.647339 1441831204 -0.487000 0.563477 -0.162292 -0.647339 1441831204 -0.487000 0.563477 -0.162292 -0.647339 1441831204 -0.500793 0.548523 -0.206848 -0.636841 1441831204 -0.500793 0.548523 -0.206848 -0.636841 1441831204 -0.500793 0.548523 -0.206848 -0.636841 1441831204 -0.500793 0.548523 -0.206848 -0.636841 1441831204 -0.500793 0.548523 -0.206848 -0.636841 1441831204 -0.500793 0.548523 -0.206848 -0.636841 1441831204 -0.500793 0.548523 -0.206848 -0.636841 1441831204 -0.513855 0.528625 -0.256531 -0.625122 1441831204 -0.513855 0.528625 -0.256531 -0.625122 1441831204 -0.513855 0.528625 -0.256531 -0.625122 1441831204 -0.513855 0.528625 -0.256531 -0.625122 1441831204 -0.513855 0.528625 -0.256531 -0.625122 1441831204 -0.505554 0.527283 -0.273743 -0.625732 1441831204 -0.505554 0.527283 -0.273743 -0.625732 1441831204 -0.505554 0.527283 -0.273743 -0.625732 1441831204 -0.505554 0.527283 -0.273743 -0.625732 1441831204 -0.505554 0.527283 -0.273743 -0.625732 1441831204 -0.481140 0.535767 -0.268494 -0.639832 1441831204 -0.481140 0.535767 -0.268494 -0.639832 1441831204 -0.481140 0.535767 -0.268494 -0.639832 1441831204 -0.481140 0.535767 -0.268494 -0.639832 1441831204 -0.481140 0.535767 -0.268494 -0.639832 1441831204 -0.481140 0.535767 -0.268494 -0.639832 1441831204 -0.450317 0.545837 -0.255310 -0.658875 1441831204 -0.450317 0.545837 -0.255310 -0.658875 1441831204 -0.450317 0.545837 -0.255310 -0.658875 1441831204 -0.450317 0.545837 -0.255310 -0.658875 1441831204 -0.450317 0.545837 -0.255310 -0.658875 1441831204 -0.450317 0.545837 -0.255310 -0.658875 1441831204 -0.436218 0.544739 -0.257080 -0.668518 1441831204 -0.436218 0.544739 -0.257080 -0.668518 1441831204 -0.436218 0.544739 -0.257080 -0.668518 1441831204 -0.436218 0.544739 -0.257080 -0.668518 1441831204 -0.436218 0.544739 -0.257080 -0.668518 1441831204 -0.436218 0.544739 -0.257080 -0.668518 1441831204 -0.448669 0.527893 -0.279541 -0.664734 1441831204 -0.448669 0.527893 -0.279541 -0.664734 1441831204 -0.448669 0.527893 -0.279541 -0.664734 1441831204 -0.448669 0.527893 -0.279541 -0.664734 1441831204 -0.448669 0.527893 -0.279541 -0.664734 1441831204 -0.448669 0.527893 -0.279541 -0.664734 1441831204 -0.464844 0.514832 -0.287903 -0.660339 1441831204 -0.464844 0.514832 -0.287903 -0.660339 1441831205 -0.464844 0.514832 -0.287903 -0.660339 1441831205 -0.464844 0.514832 -0.287903 -0.660339 1441831205 -0.464844 0.514832 -0.287903 -0.660339 1441831205 -0.464844 0.514832 -0.287903 -0.660339 1441831205 -0.479004 0.513000 -0.274780 -0.657227 1441831205 -0.479004 0.513000 -0.274780 -0.657227 1441831205 -0.479004 0.513000 -0.274780 -0.657227 1441831205 -0.479004 0.513000 -0.274780 -0.657227 1441831205 -0.479004 0.513000 -0.274780 -0.657227 1441831205 -0.479004 0.513000 -0.274780 -0.657227 1441831205 -0.502258 0.503906 -0.263000 -0.651672 1441831205 -0.502258 0.503906 -0.263000 -0.651672 1441831205 -0.502258 0.503906 -0.263000 -0.651672 1441831205 -0.502258 0.503906 -0.263000 -0.651672 1441831205 -0.502258 0.503906 -0.263000 -0.651672 1441831205 -0.502258 0.503906 -0.263000 -0.651672 1441831205 -0.524963 0.494751 -0.241272 -0.649231 1441831205 -0.524963 0.494751 -0.241272 -0.649231 1441831205 -0.524963 0.494751 -0.241272 -0.649231 1441831205 -0.524963 0.494751 -0.241272 -0.649231 1441831205 -0.524963 0.494751 -0.241272 -0.649231 1441831205 -0.524963 0.494751 -0.241272 -0.649231 1441831205 -0.531189 0.504272 -0.199585 -0.650940 1441831205 -0.531189 0.504272 -0.199585 -0.650940 1441831205 -0.531189 0.504272 -0.199585 -0.650940 1441831205 -0.531189 0.504272 -0.199585 -0.650940 1441831205 -0.531189 0.504272 -0.199585 -0.650940 1441831205 -0.531189 0.504272 -0.199585 -0.650940 1441831205 -0.522339 0.526611 -0.150208 -0.653748 1441831205 -0.522339 0.526611 -0.150208 -0.653748 1441831205 -0.522339 0.526611 -0.150208 -0.653748 1441831205 -0.522339 0.526611 -0.150208 -0.653748 1441831205 -0.522339 0.526611 -0.150208 -0.653748 1441831205 -0.522339 0.526611 -0.150208 -0.653748 1441831205 -0.515564 0.546509 -0.126038 -0.647827 1441831205 -0.515564 0.546509 -0.126038 -0.647827 1441831205 -0.515564 0.546509 -0.126038 -0.647827 1441831205 -0.515564 0.546509 -0.126038 -0.647827 1441831205 -0.515564 0.546509 -0.126038 -0.647827 1441831205 -0.515564 0.546509 -0.126038 -0.647827 1441831205 -0.526367 0.545288 -0.153076 -0.634216 1441831205 -0.526367 0.545288 -0.153076 -0.634216 1441831205 -0.526367 0.545288 -0.153076 -0.634216 1441831205 -0.526367 0.545288 -0.153076 -0.634216 1441831205 -0.526367 0.545288 -0.153076 -0.634216 1441831205 -0.538269 0.528442 -0.205200 -0.623657 1441831205 -0.538269 0.528442 -0.205200 -0.623657 1441831205 -0.538269 0.528442 -0.205200 -0.623657 1441831205 -0.538269 0.528442 -0.205200 -0.623657 1441831205 -0.538269 0.528442 -0.205200 -0.623657 1441831205 -0.538269 0.528442 -0.205200 -0.623657 1441831205 -0.522949 0.528198 -0.225891 -0.629700 1441831205 -0.522949 0.528198 -0.225891 -0.629700 1441831205 -0.522949 0.528198 -0.225891 -0.629700 1441831205 -0.522949 0.528198 -0.225891 -0.629700 1441831205 -0.522949 0.528198 -0.225891 -0.629700 1441831205 -0.479370 0.553833 -0.209167 -0.647888 1441831205 -0.479370 0.553833 -0.209167 -0.647888 1441831205 -0.479370 0.553833 -0.209167 -0.647888 1441831205 -0.479370 0.553833 -0.209167 -0.647888 1441831205 -0.479370 0.553833 -0.209167 -0.647888 1441831205 -0.479370 0.553833 -0.209167 -0.647888 1441831205 -0.421265 0.580444 -0.196350 -0.668701 1441831205 -0.421265 0.580444 -0.196350 -0.668701 1441831205 -0.421265 0.580444 -0.196350 -0.668701 1441831205 -0.421265 0.580444 -0.196350 -0.668701 1441831205 -0.421265 0.580444 -0.196350 -0.668701 1441831205 -0.421265 0.580444 -0.196350 -0.668701 1441831205 -0.398071 0.575684 -0.230103 -0.676147 1441831205 -0.398071 0.575684 -0.230103 -0.676147 1441831205 -0.398071 0.575684 -0.230103 -0.676147 1441831205 -0.398071 0.575684 -0.230103 -0.676147 1441831205 -0.398071 0.575684 -0.230103 -0.676147 1441831205 -0.398071 0.575684 -0.230103 -0.676147 1441831205 -0.424255 0.541626 -0.303650 -0.659180 1441831205 -0.424255 0.541626 -0.303650 -0.659180 1441831205 -0.424255 0.541626 -0.303650 -0.659180 1441831205 -0.424255 0.541626 -0.303650 -0.659180 1441831205 -0.424255 0.541626 -0.303650 -0.659180 1441831205 -0.424255 0.541626 -0.303650 -0.659180 1441831205 -0.438416 0.524841 -0.316711 -0.657349 1441831205 -0.438416 0.524841 -0.316711 -0.657349 1441831205 -0.438416 0.524841 -0.316711 -0.657349 1441831205 -0.438416 0.524841 -0.316711 -0.657349 1441831205 -0.438416 0.524841 -0.316711 -0.657349 1441831205 -0.438416 0.524841 -0.316711 -0.657349 1441831205 -0.444702 0.529663 -0.286377 -0.663147 1441831205 -0.444702 0.529663 -0.286377 -0.663147 1441831205 -0.444702 0.529663 -0.286377 -0.663147 1441831205 -0.444702 0.529663 -0.286377 -0.663147 1441831205 -0.444702 0.529663 -0.286377 -0.663147 1441831205 -0.444702 0.529663 -0.286377 -0.663147 1441831205 -0.451294 0.539551 -0.248901 -0.665771 1441831205 -0.451294 0.539551 -0.248901 -0.665771 1441831205 -0.451294 0.539551 -0.248901 -0.665771 1441831205 -0.451294 0.539551 -0.248901 -0.665771 1441831205 -0.451294 0.539551 -0.248901 -0.665771 1441831205 -0.451294 0.539551 -0.248901 -0.665771 1441831205 -0.451294 0.539551 -0.248901 -0.665771 1441831205 -0.473938 0.530884 -0.236023 -0.661743 1441831205 -0.473938 0.530884 -0.236023 -0.661743 1441831205 -0.473938 0.530884 -0.236023 -0.661743 1441831205 -0.473938 0.530884 -0.236023 -0.661743 1441831205 -0.473938 0.530884 -0.236023 -0.661743 1441831205 -0.473938 0.530884 -0.236023 -0.661743 1441831205 -0.495239 0.515442 -0.228271 -0.661072 1441831205 -0.495239 0.515442 -0.228271 -0.661072 1441831205 -0.495239 0.515442 -0.228271 -0.661072 1441831205 -0.495239 0.515442 -0.228271 -0.661072 1441831206 -0.495239 0.515442 -0.228271 -0.661072 1441831206 -0.495239 0.515442 -0.228271 -0.661072 1441831206 -0.495239 0.515442 -0.228271 -0.661072 1441831206 -0.490601 0.525269 -0.187927 -0.669434 1441831206 -0.490601 0.525269 -0.187927 -0.669434 1441831206 -0.490601 0.525269 -0.187927 -0.669434 1441831206 -0.490601 0.525269 -0.187927 -0.669434 1441831206 -0.490601 0.525269 -0.187927 -0.669434 1441831206 -0.490601 0.525269 -0.187927 -0.669434 1441831206 -0.471375 0.554993 -0.140625 -0.670898 1441831206 -0.471375 0.554993 -0.140625 -0.670898 1441831206 -0.471375 0.554993 -0.140625 -0.670898 1441831206 -0.471375 0.554993 -0.140625 -0.670898 1441831206 -0.471375 0.554993 -0.140625 -0.670898 1441831206 -0.471375 0.554993 -0.140625 -0.670898 1441831206 -0.474792 0.566101 -0.138428 -0.659485 1441831206 -0.474792 0.566101 -0.138428 -0.659485 1441831206 -0.474792 0.566101 -0.138428 -0.659485 1441831206 -0.474792 0.566101 -0.138428 -0.659485 1441831206 -0.474792 0.566101 -0.138428 -0.659485 1441831206 -0.474792 0.566101 -0.138428 -0.659485 1441831206 -0.503174 0.550354 -0.181152 -0.641235 1441831206 -0.503174 0.550354 -0.181152 -0.641235 1441831206 -0.503174 0.550354 -0.181152 -0.641235 1441831206 -0.503174 0.550354 -0.181152 -0.641235 1441831206 -0.503174 0.550354 -0.181152 -0.641235 1441831206 -0.503174 0.550354 -0.181152 -0.641235 1441831206 -0.518799 0.534424 -0.218201 -0.630676 1441831206 -0.518799 0.534424 -0.218201 -0.630676 1441831206 -0.518799 0.534424 -0.218201 -0.630676 1441831206 -0.518799 0.534424 -0.218201 -0.630676 1441831206 -0.518799 0.534424 -0.218201 -0.630676 1441831206 -0.518799 0.534424 -0.218201 -0.630676 1441831206 -0.518799 0.534424 -0.218201 -0.630676 1441831206 -0.504883 0.537781 -0.224731 -0.636719 1441831206 -0.504883 0.537781 -0.224731 -0.636719 1441831206 -0.504883 0.537781 -0.224731 -0.636719 1441831206 -0.504883 0.537781 -0.224731 -0.636719 1441831206 -0.504883 0.537781 -0.224731 -0.636719 1441831206 -0.473938 0.550049 -0.215393 -0.653015 1441831206 -0.473938 0.550049 -0.215393 -0.653015 1441831206 -0.473938 0.550049 -0.215393 -0.653015 1441831206 -0.473938 0.550049 -0.215393 -0.653015 1441831206 -0.473938 0.550049 -0.215393 -0.653015 1441831206 -0.473938 0.550049 -0.215393 -0.653015 1441831206 -0.473938 0.550049 -0.215393 -0.653015 1441831206 -0.436340 0.564697 -0.202576 -0.670593 1441831206 -0.436340 0.564697 -0.202576 -0.670593 1441831206 -0.436340 0.564697 -0.202576 -0.670593 1441831206 -0.436340 0.564697 -0.202576 -0.670593 1441831206 -0.436340 0.564697 -0.202576 -0.670593 1441831206 -0.413757 0.569214 -0.197449 -0.682556 1441831206 -0.413757 0.569214 -0.197449 -0.682556 1441831206 -0.413757 0.569214 -0.197449 -0.682556 1441831206 -0.413757 0.569214 -0.197449 -0.682556 1441831206 -0.413757 0.569214 -0.197449 -0.682556 1441831206 -0.413757 0.569214 -0.197449 -0.682556 1441831206 -0.404236 0.567444 -0.200623 -0.688782 1441831206 -0.404236 0.567444 -0.200623 -0.688782 1441831206 -0.404236 0.567444 -0.200623 -0.688782 1441831206 -0.404236 0.567444 -0.200623 -0.688782 1441831206 -0.404236 0.567444 -0.200623 -0.688782 1441831206 -0.404236 0.567444 -0.200623 -0.688782 1441831206 -0.398560 0.567688 -0.200073 -0.692017 1441831206 -0.398560 0.567688 -0.200073 -0.692017 1441831206 -0.398560 0.567688 -0.200073 -0.692017 1441831206 -0.398560 0.567688 -0.200073 -0.692017 1441831206 -0.398560 0.567688 -0.200073 -0.692017 1441831206 -0.405090 0.567261 -0.205505 -0.687012 1441831206 -0.405090 0.567261 -0.205505 -0.687012 1441831206 -0.405090 0.567261 -0.205505 -0.687012 1441831206 -0.405090 0.567261 -0.205505 -0.687012 1441831206 -0.405090 0.567261 -0.205505 -0.687012 1441831206 -0.405090 0.567261 -0.205505 -0.687012 1441831206 -0.405090 0.567261 -0.205505 -0.687012 1441831206 -0.433228 0.548279 -0.222168 -0.679993 1441831206 -0.433228 0.548279 -0.222168 -0.679993 1441831206 -0.433228 0.548279 -0.222168 -0.679993 1441831206 -0.433228 0.548279 -0.222168 -0.679993 1441831206 -0.433228 0.548279 -0.222168 -0.679993 1441831206 -0.433228 0.548279 -0.222168 -0.679993 1441831206 -0.433228 0.548279 -0.222168 -0.679993 1441831206 -0.457397 0.531006 -0.220520 -0.678406 1441831206 -0.457397 0.531006 -0.220520 -0.678406 1441831206 -0.457397 0.531006 -0.220520 -0.678406 1441831206 -0.457397 0.531006 -0.220520 -0.678406 1441831206 -0.457397 0.531006 -0.220520 -0.678406 1441831206 -0.457397 0.531006 -0.220520 -0.678406 1441831206 -0.448425 0.541870 -0.172485 -0.689636 1441831206 -0.448425 0.541870 -0.172485 -0.689636 1441831206 -0.448425 0.541870 -0.172485 -0.689636 1441831206 -0.448425 0.541870 -0.172485 -0.689636 1441831206 -0.448425 0.541870 -0.172485 -0.689636 1441831206 -0.448425 0.541870 -0.172485 -0.689636 1441831206 -0.417358 0.572876 -0.109314 -0.696899 1441831206 -0.417358 0.572876 -0.109314 -0.696899 1441831206 -0.417358 0.572876 -0.109314 -0.696899 1441831206 -0.417358 0.572876 -0.109314 -0.696899 1441831206 -0.417358 0.572876 -0.109314 -0.696899 1441831206 -0.405334 0.591064 -0.095520 -0.690796 1441831206 -0.405334 0.591064 -0.095520 -0.690796 1441831206 -0.405334 0.591064 -0.095520 -0.690796 1441831206 -0.405334 0.591064 -0.095520 -0.690796 1441831206 -0.405334 0.591064 -0.095520 -0.690796 1441831206 -0.405334 0.591064 -0.095520 -0.690796 1441831206 -0.426025 0.580872 -0.147766 -0.677673 1441831206 -0.426025 0.580872 -0.147766 -0.677673 1441831206 -0.426025 0.580872 -0.147766 -0.677673 1441831206 -0.426025 0.580872 -0.147766 -0.677673 1441831206 -0.426025 0.580872 -0.147766 -0.677673 1441831207 -0.426025 0.580872 -0.147766 -0.677673 1441831207 -0.442322 0.566528 -0.200256 -0.665894 1441831207 -0.442322 0.566528 -0.200256 -0.665894 1441831207 -0.442322 0.566528 -0.200256 -0.665894 1441831207 -0.442322 0.566528 -0.200256 -0.665894 1441831207 -0.442322 0.566528 -0.200256 -0.665894 1441831207 -0.442322 0.566528 -0.200256 -0.665894 1441831207 -0.439758 0.562988 -0.217346 -0.665222 1441831207 -0.439758 0.562988 -0.217346 -0.665222 1441831207 -0.439758 0.562988 -0.217346 -0.665222 1441831207 -0.439758 0.562988 -0.217346 -0.665222 1441831207 -0.439758 0.562988 -0.217346 -0.665222 1441831207 -0.439758 0.562988 -0.217346 -0.665222 1441831207 -0.429199 0.564636 -0.213257 -0.671997 1441831207 -0.429199 0.564636 -0.213257 -0.671997 1441831207 -0.429199 0.564636 -0.213257 -0.671997 1441831207 -0.429199 0.564636 -0.213257 -0.671997 1441831207 -0.429199 0.564636 -0.213257 -0.671997 1441831207 -0.429199 0.564636 -0.213257 -0.671997 1441831207 -0.415405 0.567688 -0.209900 -0.679138 1441831207 -0.415405 0.567688 -0.209900 -0.679138 1441831207 -0.415405 0.567688 -0.209900 -0.679138 1441831207 -0.415405 0.567688 -0.209900 -0.679138 1441831207 -0.415405 0.567688 -0.209900 -0.679138 1441831207 -0.415405 0.567688 -0.209900 -0.679138 1441831207 -0.417480 0.560913 -0.227844 -0.677673 1441831207 -0.417480 0.560913 -0.227844 -0.677673 1441831207 -0.417480 0.560913 -0.227844 -0.677673 1441831207 -0.417480 0.560913 -0.227844 -0.677673 1441831207 -0.417480 0.560913 -0.227844 -0.677673 1441831207 -0.417480 0.560913 -0.227844 -0.677673 1441831207 -0.417480 0.560913 -0.227844 -0.677673 1441831207 -0.433044 0.546875 -0.255432 -0.669495 1441831207 -0.433044 0.546875 -0.255432 -0.669495 1441831207 -0.433044 0.546875 -0.255432 -0.669495 1441831207 -0.433044 0.546875 -0.255432 -0.669495 1441831207 -0.433044 0.546875 -0.255432 -0.669495 1441831207 -0.433044 0.546875 -0.255432 -0.669495 1441831207 -0.445801 0.538757 -0.263062 -0.664734 1441831207 -0.445801 0.538757 -0.263062 -0.664734 1441831207 -0.445801 0.538757 -0.263062 -0.664734 1441831207 -0.445801 0.538757 -0.263062 -0.664734 1441831207 -0.445801 0.538757 -0.263062 -0.664734 1441831207 -0.445801 0.538757 -0.263062 -0.664734 1441831207 -0.445801 0.538757 -0.263062 -0.664734 1441831207 -0.458191 0.539185 -0.247620 -0.661865 1441831207 -0.458191 0.539185 -0.247620 -0.661865 1441831207 -0.458191 0.539185 -0.247620 -0.661865 1441831207 -0.458191 0.539185 -0.247620 -0.661865 1441831207 -0.458191 0.539185 -0.247620 -0.661865 1441831207 -0.458191 0.539185 -0.247620 -0.661865 1441831207 -0.475159 0.538208 -0.232300 -0.656250 1441831207 -0.475159 0.538208 -0.232300 -0.656250 1441831207 -0.475159 0.538208 -0.232300 -0.656250 1441831207 -0.475159 0.538208 -0.232300 -0.656250 1441831207 -0.475159 0.538208 -0.232300 -0.656250 1441831207 -0.475159 0.538208 -0.232300 -0.656250 1441831207 -0.493103 0.531738 -0.219543 -0.652649 1441831207 -0.493103 0.531738 -0.219543 -0.652649 1441831207 -0.493103 0.531738 -0.219543 -0.652649 1441831207 -0.493103 0.531738 -0.219543 -0.652649 1441831207 -0.493103 0.531738 -0.219543 -0.652649 1441831207 -0.493103 0.531738 -0.219543 -0.652649 1441831207 -0.499451 0.534180 -0.199463 -0.652283 1441831207 -0.499451 0.534180 -0.199463 -0.652283 1441831207 -0.499451 0.534180 -0.199463 -0.652283 1441831207 -0.499451 0.534180 -0.199463 -0.652283 1441831207 -0.499451 0.534180 -0.199463 -0.652283 1441831207 -0.499451 0.534180 -0.199463 -0.652283 1441831207 -0.494934 0.547729 -0.174561 -0.651611 1441831207 -0.494934 0.547729 -0.174561 -0.651611 1441831207 -0.494934 0.547729 -0.174561 -0.651611 1441831207 -0.494934 0.547729 -0.174561 -0.651611 1441831207 -0.494934 0.547729 -0.174561 -0.651611 1441831207 -0.494934 0.547729 -0.174561 -0.651611 1441831207 -0.494934 0.547729 -0.174561 -0.651611 1441831207 -0.499390 0.554443 -0.174438 -0.642517 1441831207 -0.499390 0.554443 -0.174438 -0.642517 1441831207 -0.499390 0.554443 -0.174438 -0.642517 1441831207 -0.499390 0.554443 -0.174438 -0.642517 1441831207 -0.499390 0.554443 -0.174438 -0.642517 1441831207 -0.499390 0.554443 -0.174438 -0.642517 1441831207 -0.517090 0.543762 -0.207153 -0.627747 1441831207 -0.517090 0.543762 -0.207153 -0.627747 1441831207 -0.517090 0.543762 -0.207153 -0.627747 1441831207 -0.517090 0.543762 -0.207153 -0.627747 1441831207 -0.517090 0.543762 -0.207153 -0.627747 1441831207 -0.517090 0.543762 -0.207153 -0.627747 1441831207 -0.517090 0.543762 -0.207153 -0.627747 1441831207 -0.520996 0.535156 -0.232300 -0.623108 1441831207 -0.520996 0.535156 -0.232300 -0.623108 1441831207 -0.520996 0.535156 -0.232300 -0.623108 1441831207 -0.520996 0.535156 -0.232300 -0.623108 1441831207 -0.520996 0.535156 -0.232300 -0.623108 1441831207 -0.503784 0.541870 -0.233398 -0.630981 1441831207 -0.503784 0.541870 -0.233398 -0.630981 1441831207 -0.503784 0.541870 -0.233398 -0.630981 1441831207 -0.503784 0.541870 -0.233398 -0.630981 1441831207 -0.503784 0.541870 -0.233398 -0.630981 1441831207 -0.503784 0.541870 -0.233398 -0.630981 1441831207 -0.484619 0.542969 -0.238220 -0.643127 1441831207 -0.484619 0.542969 -0.238220 -0.643127 1441831207 -0.484619 0.542969 -0.238220 -0.643127 1441831207 -0.484619 0.542969 -0.238220 -0.643127 1441831207 -0.484619 0.542969 -0.238220 -0.643127 1441831207 -0.484619 0.542969 -0.238220 -0.643127 1441831207 -0.472107 0.532532 -0.258606 -0.653259 1441831207 -0.472107 0.532532 -0.258606 -0.653259 1441831207 -0.472107 0.532532 -0.258606 -0.653259 1441831207 -0.472107 0.532532 -0.258606 -0.653259 1441831207 -0.472107 0.532532 -0.258606 -0.653259 1441831207 -0.472107 0.532532 -0.258606 -0.653259 1441831208 -0.472107 0.532532 -0.258606 -0.653259 1441831208 -0.466187 0.518433 -0.280823 -0.659607 1441831208 -0.466187 0.518433 -0.280823 -0.659607 1441831208 -0.466187 0.518433 -0.280823 -0.659607 1441831208 -0.466187 0.518433 -0.280823 -0.659607 1441831208 -0.466187 0.518433 -0.280823 -0.659607 1441831208 -0.466187 0.518433 -0.280823 -0.659607 1441831208 -0.463196 0.509766 -0.288513 -0.665100 1441831208 -0.463196 0.509766 -0.288513 -0.665100 1441831208 -0.463196 0.509766 -0.288513 -0.665100 1441831208 -0.463196 0.509766 -0.288513 -0.665100 1441831208 -0.463196 0.509766 -0.288513 -0.665100 1441831208 -0.463196 0.509766 -0.288513 -0.665100 1441831208 -0.466309 0.507751 -0.284302 -0.666321 1441831208 -0.466309 0.507751 -0.284302 -0.666321 1441831208 -0.466309 0.507751 -0.284302 -0.666321 1441831208 -0.466309 0.507751 -0.284302 -0.666321 1441831208 -0.466309 0.507751 -0.284302 -0.666321 1441831208 -0.466309 0.507751 -0.284302 -0.666321 1441831208 -0.466309 0.507751 -0.284302 -0.666321 1441831208 -0.484680 0.501343 -0.283325 -0.658447 1441831208 -0.484680 0.501343 -0.283325 -0.658447 1441831208 -0.484680 0.501343 -0.283325 -0.658447 1441831208 -0.484680 0.501343 -0.283325 -0.658447 1441831208 -0.484680 0.501343 -0.283325 -0.658447 1441831208 -0.484680 0.501343 -0.283325 -0.658447 1441831208 -0.508850 0.495728 -0.276611 -0.647217 1441831208 -0.508850 0.495728 -0.276611 -0.647217 1441831208 -0.508850 0.495728 -0.276611 -0.647217 1441831208 -0.508850 0.495728 -0.276611 -0.647217 1441831208 -0.508850 0.495728 -0.276611 -0.647217 1441831208 -0.508850 0.495728 -0.276611 -0.647217 1441831208 -0.508850 0.495728 -0.276611 -0.647217 1441831208 -0.531921 0.494751 -0.257751 -0.637085 1441831208 -0.531921 0.494751 -0.257751 -0.637085 1441831208 -0.531921 0.494751 -0.257751 -0.637085 1441831208 -0.531921 0.494751 -0.257751 -0.637085 1441831208 -0.531921 0.494751 -0.257751 -0.637085 1441831208 -0.531921 0.494751 -0.257751 -0.637085 1441831208 -0.546204 0.497681 -0.235229 -0.631409 1441831208 -0.546204 0.497681 -0.235229 -0.631409 1441831208 -0.546204 0.497681 -0.235229 -0.631409 1441831208 -0.546204 0.497681 -0.235229 -0.631409 1441831208 -0.546204 0.497681 -0.235229 -0.631409 1441831208 -0.546204 0.497681 -0.235229 -0.631409 1441831208 -0.543701 0.510437 -0.204468 -0.634094 1441831208 -0.543701 0.510437 -0.204468 -0.634094 1441831208 -0.543701 0.510437 -0.204468 -0.634094 1441831208 -0.543701 0.510437 -0.204468 -0.634094 1441831208 -0.543701 0.510437 -0.204468 -0.634094 1441831208 -0.543701 0.510437 -0.204468 -0.634094 1441831208 -0.543701 0.510437 -0.204468 -0.634094 1441831208 -0.533081 0.530151 -0.180359 -0.634277 1441831208 -0.533081 0.530151 -0.180359 -0.634277 1441831208 -0.533081 0.530151 -0.180359 -0.634277 1441831208 -0.533081 0.530151 -0.180359 -0.634277 1441831208 -0.533081 0.530151 -0.180359 -0.634277 1441831208 -0.533081 0.530151 -0.180359 -0.634277 1441831208 -0.524475 0.543579 -0.186584 -0.628235 1441831208 -0.524475 0.543579 -0.186584 -0.628235 1441831208 -0.524475 0.543579 -0.186584 -0.628235 1441831208 -0.524475 0.543579 -0.186584 -0.628235 1441831208 -0.524475 0.543579 -0.186584 -0.628235 1441831208 -0.524475 0.543579 -0.186584 -0.628235 1441831208 -0.518921 0.543701 -0.219055 -0.622192 1441831208 -0.518921 0.543701 -0.219055 -0.622192 1441831208 -0.518921 0.543701 -0.219055 -0.622192 1441831208 -0.518921 0.543701 -0.219055 -0.622192 1441831208 -0.518921 0.543701 -0.219055 -0.622192 1441831208 -0.518921 0.543701 -0.219055 -0.622192 1441831208 -0.503357 0.544922 -0.244324 -0.624512 1441831208 -0.503357 0.544922 -0.244324 -0.624512 1441831208 -0.503357 0.544922 -0.244324 -0.624512 1441831208 -0.503357 0.544922 -0.244324 -0.624512 1441831208 -0.503357 0.544922 -0.244324 -0.624512 1441831208 -0.503357 0.544922 -0.244324 -0.624512 1441831208 -0.476807 0.555481 -0.240906 -0.637268 1441831208 -0.476807 0.555481 -0.240906 -0.637268 1441831208 -0.476807 0.555481 -0.240906 -0.637268 1441831208 -0.476807 0.555481 -0.240906 -0.637268 1441831208 -0.476807 0.555481 -0.240906 -0.637268 1441831208 -0.476807 0.555481 -0.240906 -0.637268 1441831208 -0.445068 0.567932 -0.230286 -0.652954 1441831208 -0.445068 0.567932 -0.230286 -0.652954 1441831208 -0.445068 0.567932 -0.230286 -0.652954 1441831208 -0.445068 0.567932 -0.230286 -0.652954 1441831208 -0.445068 0.567932 -0.230286 -0.652954 1441831208 -0.445068 0.567932 -0.230286 -0.652954 1441831208 -0.445068 0.567932 -0.230286 -0.652954 1441831208 -0.415710 0.575623 -0.233582 -0.664368 1441831208 -0.415710 0.575623 -0.233582 -0.664368 1441831208 -0.415710 0.575623 -0.233582 -0.664368 1441831208 -0.415710 0.575623 -0.233582 -0.664368 1441831208 -0.415710 0.575623 -0.233582 -0.664368 1441831208 -0.415710 0.575623 -0.233582 -0.664368 1441831208 -0.406250 0.568359 -0.257935 -0.667419 1441831208 -0.406250 0.568359 -0.257935 -0.667419 1441831208 -0.406250 0.568359 -0.257935 -0.667419 1441831208 -0.406250 0.568359 -0.257935 -0.667419 1441831208 -0.406250 0.568359 -0.257935 -0.667419 1441831208 -0.406250 0.568359 -0.257935 -0.667419 1441831208 -0.416992 0.551147 -0.286743 -0.663513 1441831208 -0.416992 0.551147 -0.286743 -0.663513 1441831208 -0.416992 0.551147 -0.286743 -0.663513 1441831208 -0.416992 0.551147 -0.286743 -0.663513 1441831208 -0.416992 0.551147 -0.286743 -0.663513 1441831208 -0.416992 0.551147 -0.286743 -0.663513 1441831208 -0.437134 0.533142 -0.298584 -0.659973 1441831208 -0.437134 0.533142 -0.298584 -0.659973 1441831208 -0.437134 0.533142 -0.298584 -0.659973 1441831208 -0.437134 0.533142 -0.298584 -0.659973 1441831208 -0.437134 0.533142 -0.298584 -0.659973 1441831208 -0.451721 0.528320 -0.280334 -0.661987 1441831209 -0.451721 0.528320 -0.280334 -0.661987 1441831209 -0.451721 0.528320 -0.280334 -0.661987 1441831209 -0.451721 0.528320 -0.280334 -0.661987 1441831209 -0.451721 0.528320 -0.280334 -0.661987 1441831209 -0.451721 0.528320 -0.280334 -0.661987 1441831209 -0.451721 0.528320 -0.280334 -0.661987 1441831209 -0.465698 0.529114 -0.233154 -0.669983 1441831209 -0.465698 0.529114 -0.233154 -0.669983 1441831209 -0.465698 0.529114 -0.233154 -0.669983 1441831209 -0.465698 0.529114 -0.233154 -0.669983 1441831209 -0.465698 0.529114 -0.233154 -0.669983 1441831209 -0.465698 0.529114 -0.233154 -0.669983 1441831209 -0.484314 0.533081 -0.177307 -0.670715 1441831209 -0.484314 0.533081 -0.177307 -0.670715 1441831209 -0.484314 0.533081 -0.177307 -0.670715 1441831209 -0.484314 0.533081 -0.177307 -0.670715 1441831209 -0.484314 0.533081 -0.177307 -0.670715 1441831209 -0.496277 0.542114 -0.128906 -0.665771 1441831209 -0.496277 0.542114 -0.128906 -0.665771 1441831209 -0.496277 0.542114 -0.128906 -0.665771 1441831209 -0.496277 0.542114 -0.128906 -0.665771 1441831209 -0.496277 0.542114 -0.128906 -0.665771 1441831209 -0.496277 0.542114 -0.128906 -0.665771 1441831209 -0.498718 0.555603 -0.103760 -0.657166 1441831209 -0.498718 0.555603 -0.103760 -0.657166 1441831209 -0.498718 0.555603 -0.103760 -0.657166 1441831209 -0.498718 0.555603 -0.103760 -0.657166 1441831209 -0.498718 0.555603 -0.103760 -0.657166 1441831209 -0.498718 0.555603 -0.103760 -0.657166 1441831209 -0.504333 0.556763 -0.121277 -0.648865 1441831209 -0.504333 0.556763 -0.121277 -0.648865 1441831209 -0.504333 0.556763 -0.121277 -0.648865 1441831209 
-0.233887 0.715027 0.087219 -0.653015 1441831211 0.033752 0.791687 0.344055 -0.503662 1441831211 0.033752 0.791687 0.344055 -0.503662 1441831211 0.033752 0.791687 0.344055 -0.503662 1441831211 0.033752 0.791687 0.344055 -0.503662 1441831211 0.033752 0.791687 0.344055 -0.503662 1441831211 0.033752 0.791687 0.344055 -0.503662 1441831211 0.033752 0.791687 0.344055 -0.503662 1441831211 -0.064087 0.834534 0.441406 -0.323303 1441831211 -0.064087 0.834534 0.441406 -0.323303 1441831211 -0.064087 0.834534 0.441406 -0.323303 1441831211 -0.064087 0.834534 0.441406 -0.323303 1441831211 -0.064087 0.834534 0.441406 -0.323303 1441831211 -0.320618 0.828857 0.453674 -0.065735 1441831211 -0.320618 0.828857 0.453674 -0.065735 1441831211 -0.320618 0.828857 0.453674 -0.065735 1441831211 -0.320618 0.828857 0.453674 -0.065735 1441831211 -0.320618 0.828857 0.453674 -0.065735 1441831211 -0.532166 0.717163 0.415710 0.171997 1441831211 -0.532166 0.717163 0.415710 0.171997 1441831211 -0.532166 0.717163 0.415710 0.171997 1441831211 -0.532166 0.717163 0.415710 0.171997 1441831211 -0.532166 0.717163 0.415710 0.171997 1441831211 -0.532166 0.717163 0.415710 0.171997 1441831211 -0.615662 0.598328 0.390564 0.332153 1441831211 -0.615662 0.598328 0.390564 0.332153 1441831211 -0.615662 0.598328 0.390564 0.332153 1441831211 -0.615662 0.598328 0.390564 0.332153 1441831211 -0.615662 0.598328 0.390564 0.332153 1441831211 -0.615662 0.598328 0.390564 0.332153 1441831211 -0.670349 0.489075 0.362732 0.424072 1441831211 -0.670349 0.489075 0.362732 0.424072 1441831211 -0.670349 0.489075 0.362732 0.424072 1441831211 -0.670349 0.489075 0.362732 0.424072 1441831211 -0.670349 0.489075 0.362732 0.424072 1441831211 -0.670349 0.489075 0.362732 0.424072 1441831211 -0.670349 0.489075 0.362732 0.424072 1441831211 -0.720581 0.435059 0.371277 0.391968 1441831211 -0.720581 0.435059 0.371277 0.391968 1441831211 -0.720581 0.435059 0.371277 0.391968 1441831211 -0.720581 0.435059 0.371277 0.391968 1441831211 -0.720581 0.435059 0.371277 0.391968 1441831211 -0.740051 0.476807 0.365356 0.302368 1441831211 -0.740051 0.476807 0.365356 0.302368 1441831211 -0.740051 0.476807 0.365356 0.302368 1441831211 -0.740051 0.476807 0.365356 0.302368 1441831211 -0.740051 0.476807 0.365356 0.302368 1441831211 -0.740051 0.476807 0.365356 0.302368 1441831211 -0.740051 0.476807 0.365356 0.302368 1441831211 -0.722168 0.576843 0.357178 0.134766 1441831211 -0.722168 0.576843 0.357178 0.134766 1441831211 -0.722168 0.576843 0.357178 0.134766 1441831211 -0.722168 0.576843 0.357178 0.134766 1441831211 -0.722168 0.576843 0.357178 0.134766 1441831211 -0.722168 0.576843 0.357178 0.134766 1441831211 -0.722168 0.576843 0.357178 0.134766 1441831211 -0.616638 0.709717 0.332397 -0.074646 1441831211 -0.616638 0.709717 0.332397 -0.074646 1441831211 -0.616638 0.709717 0.332397 -0.074646 1441831212 -0.616638 0.709717 0.332397 -0.074646 1441831212 -0.616638 0.709717 0.332397 -0.074646 1441831212 -0.616638 0.709717 0.332397 -0.074646 1441831212 -0.458496 0.784607 0.314941 -0.273865 1441831212 -0.458496 0.784607 0.314941 -0.273865 1441831212 -0.458496 0.784607 0.314941 -0.273865 1441831212 -0.458496 0.784607 0.314941 -0.273865 1441831212 -0.458496 0.784607 0.314941 -0.273865 1441831212 -0.458496 0.784607 0.314941 -0.273865 1441831212 -0.291199 0.801208 0.318481 -0.414490 1441831212 -0.291199 0.801208 0.318481 -0.414490 1441831212 -0.291199 0.801208 0.318481 -0.414490 1441831212 -0.291199 0.801208 0.318481 -0.414490 1441831212 -0.291199 0.801208 0.318481 -0.414490 1441831212 -0.291199 0.801208 0.318481 -0.414490 1441831212 -0.154907 0.786255 0.340393 -0.491882 1441831212 -0.154907 0.786255 0.340393 -0.491882 1441831212 -0.154907 0.786255 0.340393 -0.491882 1441831212 -0.154907 0.786255 0.340393 -0.491882 1441831212 -0.154907 0.786255 0.340393 -0.491882 1441831212 -0.154907 0.786255 0.340393 -0.491882 1441831212 -0.102783 0.777954 0.356995 -0.506714 1441831212 -0.102783 0.777954 0.356995 -0.506714 1441831212 -0.102783 0.777954 0.356995 -0.506714 1441831212 -0.102783 0.777954 0.356995 -0.506714 1441831212 -0.102783 0.777954 0.356995 -0.506714 1441831212 -0.102783 0.777954 0.356995 -0.506714 1441831212 -0.124573 0.788513 0.421631 -0.430115 1441831212 -0.124573 0.788513 0.421631 -0.430115 1441831212 -0.124573 0.788513 0.421631 -0.430115 1441831212 -0.124573 0.788513 0.421631 -0.430115 1441831212 -0.124573 0.788513 0.421631 -0.430115 1441831212 -0.124573 0.788513 0.421631 -0.430115 1441831212 -0.124573 0.788513 0.421631 -0.430115 1441831212 -0.271362 0.791077 0.463928 -0.292053 1441831212 -0.271362 0.791077 0.463928 -0.292053 1441831212 -0.271362 0.791077 0.463928 -0.292053 1441831212 -0.271362 0.791077 0.463928 -0.292053 1441831212 -0.271362 0.791077 0.463928 -0.292053 1441831212 -0.271362 0.791077 0.463928 -0.292053 1441831212 -0.468262 0.736755 0.479980 -0.086609 1441831212 -0.468262 0.736755 0.479980 -0.086609 1441831212 -0.468262 0.736755 0.479980 -0.086609 1441831212 -0.468262 0.736755 0.479980 -0.086609 1441831212 -0.468262 0.736755 0.479980 -0.086609 1441831212 -0.468262 0.736755 0.479980 -0.086609 1441831212 -0.619263 0.628662 0.453003 0.126465 1441831212 -0.619263 0.628662 0.453003 0.126465 1441831212 -0.619263 0.628662 0.453003 0.126465 1441831212 -0.619263 0.628662 0.453003 0.126465 1441831212 -0.619263 0.628662 0.453003 0.126465 1441831212 -0.619263 0.628662 0.453003 0.126465 1441831212 -0.714172 0.496826 0.418457 0.260864 1441831212 -0.714172 0.496826 0.418457 0.260864 1441831212 -0.714172 0.496826 0.418457 0.260864 1441831212 -0.714172 0.496826 0.418457 0.260864 1441831212 -0.714172 0.496826 0.418457 0.260864 1441831212 -0.714172 0.496826 0.418457 0.260864 1441831212 -0.751587 0.404236 0.386169 0.350098 1441831212 -0.751587 0.404236 0.386169 0.350098 1441831212 -0.751587 0.404236 0.386169 0.350098 1441831212 -0.751587 0.404236 0.386169 0.350098 1441831212 -0.751587 0.404236 0.386169 0.350098 1441831212 -0.751587 0.404236 0.386169 0.350098 1441831212 -0.751587 0.404236 0.386169 0.350098 1441831212 -0.794434 0.347412 0.369202 0.334412 1441831212 -0.794434 0.347412 0.369202 0.334412 1441831212 -0.794434 0.347412 0.369202 0.334412 1441831212 -0.794434 0.347412 0.369202 0.334412 1441831212 -0.794434 0.347412 0.369202 0.334412 1441831212 -0.794434 0.347412 0.369202 0.334412 1441831212 -0.799377 0.385498 0.373718 0.269714 1441831212 -0.799377 0.385498 0.373718 0.269714 1441831212 -0.799377 0.385498 0.373718 0.269714 1441831212 -0.799377 0.385498 0.373718 0.269714 1441831212 -0.799377 0.385498 0.373718 0.269714 1441831212 -0.769104 0.482605 0.394287 0.141785 1441831212 -0.769104 0.482605 0.394287 0.141785 1441831212 -0.769104 0.482605 0.394287 0.141785 1441831212 -0.769104 0.482605 0.394287 0.141785 1441831212 -0.769104 0.482605 0.394287 0.141785 1441831212 -0.769104 0.482605 0.394287 0.141785 1441831212 -0.769104 0.482605 0.394287 0.141785 1441831212 -0.679077 0.615479 0.397705 -0.042786 1441831212 -0.679077 0.615479 0.397705 -0.042786 1441831212 -0.679077 0.615479 0.397705 -0.042786 1441831212 -0.679077 0.615479 0.397705 -0.042786 1441831212 -0.679077 0.615479 0.397705 -0.042786 1441831212 -0.679077 0.615479 0.397705 -0.042786 1441831212 -0.527344 0.725281 0.366821 -0.247559 1441831212 -0.527344 0.725281 0.366821 -0.247559 1441831212 -0.527344 0.725281 0.366821 -0.247559 1441831212 -0.527344 0.725281 0.366821 -0.247559 1441831212 -0.527344 0.725281 0.366821 -0.247559 1441831212 -0.527344 0.725281 0.366821 -0.247559 1441831212 -0.370789 0.771545 0.330078 -0.397827 1441831212 -0.370789 0.771545 0.330078 -0.397827 1441831212 -0.370789 0.771545 0.330078 -0.397827 1441831212 -0.370789 0.771545 0.330078 -0.397827 1441831212 -0.370789 0.771545 0.330078 -0.397827 1441831212 -0.370789 0.771545 0.330078 -0.397827 1441831212 -0.232056 0.791870 0.325562 -0.461670 1441831212 -0.232056 0.791870 0.325562 -0.461670 1441831212 -0.232056 0.791870 0.325562 -0.461670 1441831212 -0.232056 0.791870 0.325562 -0.461670 1441831212 -0.232056 0.791870 0.325562 -0.461670 1441831212 -0.232056 0.791870 0.325562 -0.461670 1441831212 -0.186890 0.812927 0.337585 -0.436096 1441831212 -0.186890 0.812927 0.337585 -0.436096 1441831212 -0.186890 0.812927 0.337585 -0.436096 1441831212 -0.186890 0.812927 0.337585 -0.436096 1441831213 -0.186890 0.812927 0.337585 -0.436096 1441831213 -0.186890 0.812927 0.337585 -0.436096 1441831213 -0.257324 0.844421 0.349243 -0.314209 1441831213 -0.257324 0.844421 0.349243 -0.314209 1441831213 -0.257324 0.844421 0.349243 -0.314209 1441831213 -0.257324 0.844421 0.349243 -0.314209 1441831213 -0.257324 0.844421 0.349243 -0.314209 1441831213 -0.257324 0.844421 0.349243 -0.314209 1441831213 -0.257324 0.844421 0.349243 -0.314209 1441831213 -0.381287 0.854004 0.341919 -0.091064 1441831213 -0.381287 0.854004 0.341919 -0.091064 1441831213 -0.381287 0.854004 0.341919 -0.091064 1441831213 -0.381287 0.854004 0.341919 -0.091064 1441831213 -0.381287 0.854004 0.341919 -0.091064 1441831213 -0.381287 0.854004 0.341919 -0.091064 1441831213 -0.547485 0.759460 0.312927 0.159912 1441831213 -0.547485 0.759460 0.312927 0.159912 1441831213 -0.547485 0.759460 0.312927 0.159912 1441831213 -0.547485 0.759460 0.312927 0.159912 1441831213 -0.547485 0.759460 0.312927 0.159912 1441831213 -0.547485 0.759460 0.312927 0.159912 1441831213 -0.547485 0.759460 0.312927 0.159912 1441831213 -0.638611 0.623352 0.292847 0.343262 1441831213 -0.638611 0.623352 0.292847 0.343262 1441831213 -0.638611 0.623352 0.292847 0.343262 1441831213 -0.638611 0.623352 0.292847 0.343262 1441831213 -0.638611 0.623352 0.292847 0.343262 1441831213 -0.638611 0.623352 0.292847 0.343262 1441831213 -0.679260 0.469849 0.283875 0.487000 1441831213 -0.679260 0.469849 0.283875 0.487000 1441831213 -0.679260 0.469849 0.283875 0.487000 1441831213 -0.679260 0.469849 0.283875 0.487000 1441831213 -0.679260 0.469849 0.283875 0.487000 1441831213 -0.679260 0.469849 0.283875 0.487000 1441831213 -0.718262 0.348877 0.301270 0.521179 1441831213 -0.718262 0.348877 0.301270 0.521179 1441831213 -0.718262 0.348877 0.301270 0.521179 1441831213 -0.718262 0.348877 0.301270 0.521179 1441831213 -0.718262 0.348877 0.301270 0.521179 1441831213 -0.718262 0.348877 0.301270 0.521179 1441831213 -0.718262 0.348877 0.301270 0.521179 1441831213 -0.757385 0.321899 0.330505 0.462097 1441831213 -0.757385 0.321899 0.330505 0.462097 1441831213 -0.757385 0.321899 0.330505 0.462097 1441831213 -0.757385 0.321899 0.330505 0.462097 1441831213 -0.757385 0.321899 0.330505 0.462097 1441831213 -0.757385 0.321899 0.330505 0.462097 1441831213 -0.780884 0.394592 0.350159 0.334534 1441831213 -0.780884 0.394592 0.350159 0.334534 1441831213 -0.780884 0.394592 0.350159 0.334534 1441831213 -0.780884 0.394592 0.350159 0.334534 1441831213 -0.780884 0.394592 0.350159 0.334534 1441831213 -0.780884 0.394592 0.350159 0.334534 1441831213 -0.755188 0.533691 0.356262 0.133850 1441831213 -0.755188 0.533691 0.356262 0.133850 1441831213 -0.755188 0.533691 0.356262 0.133850 1441831213 -0.755188 0.533691 0.356262 0.133850 1441831213 -0.755188 0.533691 0.356262 0.133850 1441831213 -0.755188 0.533691 0.356262 0.133850 1441831213 -0.623169 0.695190 0.342102 -0.106262 1441831213 -0.623169 0.695190 0.342102 -0.106262 1441831213 -0.623169 0.695190 0.342102 -0.106262 1441831213 -0.623169 0.695190 0.342102 -0.106262 1441831213 -0.623169 0.695190 0.342102 -0.106262 1441831213 -0.623169 0.695190 0.342102 -0.106262 1441831213 -0.435242 0.776489 0.330933 -0.313232 1441831213 -0.435242 0.776489 0.330933 -0.313232 1441831213 -0.435242 0.776489 0.330933 -0.313232 1441831213 -0.435242 0.776489 0.330933 -0.313232 1441831213 -0.435242 0.776489 0.330933 -0.313232 1441831213 -0.435242 0.776489 0.330933 -0.313232 1441831213 -0.229919 0.804504 0.355652 -0.416382 1441831213 -0.229919 0.804504 0.355652 -0.416382 1441831213 -0.229919 0.804504 0.355652 -0.416382 1441831213 -0.229919 0.804504 0.355652 -0.416382 1441831213 -0.229919 0.804504 0.355652 -0.416382 1441831213 -0.229919 0.804504 0.355652 -0.416382 1441831213 -0.124023 0.806458 0.381409 -0.434448 1441831213 -0.124023 0.806458 0.381409 -0.434448 1441831213 -0.124023 0.806458 0.381409 -0.434448 1441831213 -0.124023 0.806458 0.381409 -0.434448 1441831213 -0.124023 0.806458 0.381409 -0.434448 1441831213 -0.124023 0.806458 0.381409 -0.434448 1441831213 -0.147156 0.817871 0.398193 -0.388367 1441831213 -0.147156 0.817871 0.398193 -0.388367 1441831213 -0.147156 0.817871 0.398193 -0.388367 1441831213 -0.147156 0.817871 0.398193 -0.388367 1441831213 -0.147156 0.817871 0.398193 -0.388367 1441831213 -0.147156 0.817871 0.398193 -0.388367 1441831213 -0.239136 0.841919 0.412292 -0.252930 1441831213 -0.239136 0.841919 0.412292 -0.252930 1441831213 -0.239136 0.841919 0.412292 -0.252930 1441831213 -0.239136 0.841919 0.412292 -0.252930 1441831213 -0.239136 0.841919 0.412292 -0.252930 1441831213 -0.239136 0.841919 0.412292 -0.252930 1441831213 -0.239136 0.841919 0.412292 -0.252930 1441831213 -0.365540 0.839539 0.401917 -0.002930 1441831213 -0.365540 0.839539 0.401917 -0.002930 1441831213 -0.365540 0.839539 0.401917 -0.002930 1441831213 -0.365540 0.839539 0.401917 -0.002930 1441831213 -0.365540 0.839539 0.401917 -0.002930 1441831213 -0.365540 0.839539 0.401917 -0.002930 1441831213 -0.527405 0.744263 0.332153 0.239807 1441831213 -0.527405 0.744263 0.332153 0.239807 1441831213 -0.527405 0.744263 0.332153 0.239807 1441831213 -0.527405 0.744263 0.332153 0.239807 1441831213 -0.527405 0.744263 0.332153 0.239807 1441831213 -0.527405 0.744263 0.332153 0.239807 1441831213 -0.658875 0.587463 0.266602 0.386902 1441831213 -0.658875 0.587463 0.266602 0.386902 1441831213 -0.658875 0.587463 0.266602 0.386902 1441831213 -0.658875 0.587463 0.266602 0.386902 1441831213 -0.658875 0.587463 0.266602 0.386902 1441831214 -0.658875 0.587463 0.266602 0.386902 1441831214 -0.692993 0.468994 0.200745 0.509338 1441831214 -0.692993 0.468994 0.200745 0.509338 1441831214 -0.692993 0.468994 0.200745 0.509338 1441831214 -0.692993 0.468994 0.200745 0.509338 1441831214 -0.692993 0.468994 0.200745 0.509338 1441831214 -0.692993 0.468994 0.200745 0.509338 1441831214 -0.747437 0.378479 0.181763 0.514771 1441831214 -0.747437 0.378479 0.181763 0.514771 1441831214 -0.747437 0.378479 0.181763 0.514771 1441831214 -0.747437 0.378479 0.181763 0.514771 1441831214 -0.747437 0.378479 0.181763 0.514771 1441831214 -0.747437 0.378479 0.181763 0.514771 1441831214 -0.747437 0.378479 0.181763 0.514771 1441831214 -0.740845 0.448608 0.178894 0.466736 1441831214 -0.740845 0.448608 0.178894 0.466736 1441831214 -0.740845 0.448608 0.178894 0.466736 1441831214 -0.740845 0.448608 0.178894 0.466736 1441831214 -0.740845 0.448608 0.178894 0.466736 1441831214 -0.740845 0.448608 0.178894 0.466736 1441831214 -0.722961 0.568909 0.193787 0.340698 1441831214 -0.722961 0.568909 0.193787 0.340698 1441831214 -0.722961 0.568909 0.193787 0.340698 1441831214 -0.722961 0.568909 0.193787 0.340698 1441831214 -0.722961 0.568909 0.193787 0.340698 1441831214 -0.722961 0.568909 0.193787 0.340698 1441831214 -0.658142 0.707153 0.215271 0.143005 1441831214 -0.658142 0.707153 0.215271 0.143005 1441831214 -0.658142 0.707153 0.215271 0.143005 1441831214 -0.658142 0.707153 0.215271 0.143005 1441831214 -0.658142 0.707153 0.215271 0.143005 1441831214 -0.658142 0.707153 0.215271 0.143005 1441831214 -0.520264 0.814575 0.240479 -0.089050 1441831214 -0.520264 0.814575 0.240479 -0.089050 1441831214 -0.520264 0.814575 0.240479 -0.089050 1441831214 -0.520264 0.814575 0.240479 -0.089050 1441831214 -0.520264 0.814575 0.240479 -0.089050 1441831214 -0.520264 0.814575 0.240479 -0.089050 1441831214 -0.379150 0.839233 0.276672 -0.274475 1441831214 -0.379150 0.839233 0.276672 -0.274475 1441831214 -0.379150 0.839233 0.276672 -0.274475 1441831214 -0.379150 0.839233 0.276672 -0.274475 1441831214 -0.379150 0.839233 0.276672 -0.274475 1441831214 -0.379150 0.839233 0.276672 -0.274475 1441831214 -0.255920 0.825867 0.321594 -0.386047 1441831214 -0.255920 0.825867 0.321594 -0.386047 1441831214 -0.255920 0.825867 0.321594 -0.386047 1441831214 -0.255920 0.825867 0.321594 -0.386047 1441831214 -0.255920 0.825867 0.321594 -0.386047 1441831214 -0.255920 0.825867 0.321594 -0.386047 1441831214 -0.207764 0.804443 0.347900 -0.434326 1441831214 -0.207764 0.804443 0.347900 -0.434326 1441831214 -0.207764 0.804443 0.347900 -0.434326 1441831214 -0.207764 0.804443 0.347900 -0.434326 1441831214 -0.207764 0.804443 0.347900 -0.434326 1441831214 -0.207764 0.804443 0.347900 -0.434326 1441831214 -0.220581 0.815308 0.382141 -0.374878 1441831214 -0.220581 0.815308 0.382141 -0.374878 1441831214 -0.220581 0.815308 0.382141 -0.374878 1441831214 -0.220581 0.815308 0.382141 -0.374878 1441831214 -0.220581 0.815308 0.382141 -0.374878 1441831214 -0.220581 0.815308 0.382141 -0.374878 1441831214 -0.220581 0.815308 0.382141 -0.374878 1441831214 -0.300293 0.841003 0.401855 -0.202332 1441831214 -0.300293 0.841003 0.401855 -0.202332 1441831214 -0.300293 0.841003 0.401855 -0.202332 1441831214 -0.300293 0.841003 0.401855 -0.202332 1441831214 -0.300293 0.841003 0.401855 -0.202332 1441831214 -0.300293 0.841003 0.401855 -0.202332 1441831214 -0.456787 0.806030 0.373779 0.043884 1441831214 -0.456787 0.806030 0.373779 0.043884 1441831214 -0.456787 0.806030 0.373779 0.043884 1441831214 -0.456787 0.806030 0.373779 0.043884 1441831214 -0.456787 0.806030 0.373779 0.043884 1441831214 -0.456787 0.806030 0.373779 0.043884 1441831214 -0.456787 0.806030 0.373779 0.043884 1441831214 -0.620239 0.665405 0.300415 0.286804 1441831214 -0.620239 0.665405 0.300415 0.286804 1441831214 -0.620239 0.665405 0.300415 0.286804 1441831214 -0.620239 0.665405 0.300415 0.286804 1441831214 -0.620239 0.665405 0.300415 0.286804 1441831214 -0.620239 0.665405 0.300415 0.286804 1441831214 -0.678162 0.512146 0.252319 0.462646 1441831214 -0.678162 0.512146 0.252319 0.462646 1441831214 -0.678162 0.512146 0.252319 0.462646 1441831214 -0.678162 0.512146 0.252319 0.462646 1441831214 -0.678162 0.512146 0.252319 0.462646 1441831214 -0.678162 0.512146 0.252319 0.462646 1441831214 -0.699463 0.337952 0.225220 0.588074 1441831214 -0.699463 0.337952 0.225220 0.588074 1441831214 -0.699463 0.337952 0.225220 0.588074 1441831214 -0.699463 0.337952 0.225220 0.588074 1441831214 -0.699463 0.337952 0.225220 0.588074 1441831214 -0.699463 0.337952 0.225220 0.588074 1441831214 -0.699890 0.258118 0.206116 0.633301 1441831214 -0.699890 0.258118 0.206116 0.633301 1441831214 -0.699890 0.258118 0.206116 0.633301 1441831214 -0.699890 0.258118 0.206116 0.633301 1441831214 -0.699890 0.258118 0.206116 0.633301 1441831214 -0.699890 0.258118 0.206116 0.633301 1441831214 -0.699890 0.258118 0.206116 0.633301 1441831214 -0.724548 0.248291 0.192139 0.613525 1441831214 -0.724548 0.248291 0.192139 0.613525 1441831214 -0.724548 0.248291 0.192139 0.613525 1441831214 -0.724548 0.248291 0.192139 0.613525 1441831214 -0.724548 0.248291 0.192139 0.613525 1441831214 -0.724548 0.248291 0.192139 0.613525 1441831214 -0.758118 0.284790 0.190552 0.554810 1441831214 -0.758118 0.284790 0.190552 0.554810 1441831214 -0.758118 0.284790 0.190552 0.554810 1441831214 -0.758118 0.284790 0.190552 0.554810 1441831214 -0.758118 0.284790 0.190552 0.554810 1441831214 -0.758118 0.284790 0.190552 0.554810 1441831215 -0.777588 0.410767 0.198242 0.432800 1441831215 -0.777588 0.410767 0.198242 0.432800 1441831215 -0.777588 0.410767 0.198242 0.432800 1441831215 -0.777588 0.410767 0.198242 0.432800 1441831215 -0.777588 0.410767 0.198242 0.432800 1441831215 -0.777588 0.410767 0.198242 0.432800 1441831215 -0.763916 0.562012 0.224243 0.224243 1441831215 -0.763916 0.562012 0.224243 0.224243 1441831215 -0.763916 0.562012 0.224243 0.224243 1441831215 -0.763916 0.562012 0.224243 0.224243 1441831215 -0.763916 0.562012 0.224243 0.224243 1441831215 -0.763916 0.562012 0.224243 0.224243 1441831215 -0.763916 0.562012 0.224243 0.224243 1441831215 -0.686829 0.682495 0.249878 -0.001099 1441831215 -0.686829 0.682495 0.249878 -0.001099 1441831215 -0.686829 0.682495 0.249878 -0.001099 1441831215 -0.577271 0.749146 0.261414 -0.192932 1441831215 -0.577271 0.749146 0.261414 -0.192932 1441831215 -0.577271 0.749146 0.261414 -0.192932 1441831215 -0.577271 0.749146 0.261414 -0.192932 1441831215 -0.577271 0.749146 0.261414 -0.192932 1441831215 -0.577271 0.749146 0.261414 -0.192932 1441831215 -0.577271 0.749146 0.261414 -0.192932 1441831215 -0.463806 0.788879 0.270996 -0.298462 1441831215 -0.463806 0.788879 0.270996 -0.298462 1441831215 -0.463806 0.788879 0.270996 -0.298462 1441831215 -0.463806 0.788879 0.270996 -0.298462 1441831215 -0.463806 0.788879 0.270996 -0.298462 1441831215 -0.463806 0.788879 0.270996 -0.298462 1441831215 -0.388489 0.829407 0.309204 -0.255981 1441831215 -0.388489 0.829407 0.309204 -0.255981 1441831215 -0.388489 0.829407 0.309204 -0.255981 1441831215 -0.388489 0.829407 0.309204 -0.255981 1441831215 -0.388489 0.829407 0.309204 -0.255981 1441831215 -0.473389 0.808350 0.330688 -0.114624 1441831215 -0.473389 0.808350 0.330688 -0.114624 1441831215 -0.473389 0.808350 0.330688 -0.114624 1441831215 -0.473389 0.808350 0.330688 -0.114624 1441831215 -0.473389 0.808350 0.330688 -0.114624 1441831215 -0.473389 0.808350 0.330688 -0.114624 1441831215 -0.534729 0.761292 0.344849 0.124817 1441831215 -0.534729 0.761292 0.344849 0.124817 1441831215 -0.534729 0.761292 0.344849 0.124817 1441831215 -0.534729 0.761292 0.344849 0.124817 1441831215 -0.534729 0.761292 0.344849 0.124817 1441831215 -0.534729 0.761292 0.344849 0.124817 1441831215 -0.608948 0.623840 0.304749 0.383545 1441831215 -0.608948 0.623840 0.304749 0.383545 1441831215 -0.608948 0.623840 0.304749 0.383545 1441831215 -0.608948 0.623840 0.304749 0.383545 1441831215 -0.608948 0.623840 0.304749 0.383545 1441831215 -0.608948 0.623840 0.304749 0.383545 1441831215 -0.608948 0.623840 0.304749 0.383545 1441831215 -0.681274 0.422546 0.273315 0.531616 1441831215 -0.681274 0.422546 0.273315 0.531616 1441831215 -0.681274 0.422546 0.273315 0.531616 1441831215 -0.681274 0.422546 0.273315 0.531616 1441831215 -0.681274 0.422546 0.273315 0.531616 1441831215 -0.681274 0.422546 0.273315 0.531616 1441831215 -0.681152 0.276978 0.230469 0.637329 1441831215 -0.681152 0.276978 0.230469 0.637329 1441831215 -0.681152 0.276978 0.230469 0.637329 1441831215 -0.681152 0.276978 0.230469 0.637329 1441831215 -0.681152 0.276978 0.230469 0.637329 1441831215 -0.681152 0.276978 0.230469 0.637329 1441831215 -0.713867 0.183655 0.224915 0.637207 1441831215 -0.713867 0.183655 0.224915 0.637207 1441831215 -0.713867 0.183655 0.224915 0.637207 1441831215 -0.713867 0.183655 0.224915 0.637207 1441831215 -0.713867 0.183655 0.224915 0.637207 1441831215 -0.713867 0.183655 0.224915 0.637207 1441831215 -0.751160 0.215210 0.208618 0.588135 1441831215 -0.751160 0.215210 0.208618 0.588135 1441831215 -0.751160 0.215210 0.208618 0.588135 1441831215 -0.751160 0.215210 0.208618 0.588135 1441831215 -0.751160 0.215210 0.208618 0.588135 1441831215 -0.751160 0.215210 0.208618 0.588135 1441831215 -0.751160 0.215210 0.208618 0.588135 1441831215 -0.796570 0.294250 0.218689 0.480652 1441831215 -0.796570 0.294250 0.218689 0.480652 1441831215 -0.796570 0.294250 0.218689 0.480652 1441831215 -0.796570 0.294250 0.218689 0.480652 1441831215 -0.796570 0.294250 0.218689 0.480652 1441831215 -0.796570 0.294250 0.218689 0.480652 1441831215 -0.799072 0.463196 0.227783 0.308289 1441831215 -0.799072 0.463196 0.227783 0.308289 1441831215 -0.799072 0.463196 0.227783 0.308289 1441831215 -0.799072 0.463196 0.227783 0.308289 1441831215 -0.799072 0.463196 0.227783 0.308289 1441831215 -0.799072 0.463196 0.227783 0.308289 1441831215 -0.715698 0.645813 0.256653 0.069153 1441831215 -0.715698 0.645813 0.256653 0.069153 1441831215 -0.715698 0.645813 0.256653 0.069153 1441831215 -0.715698 0.645813 0.256653 0.069153 1441831215 -0.715698 0.645813 0.256653 0.069153 1441831215 -0.715698 0.645813 0.256653 0.069153 1441831215 -0.576233 0.742981 0.302612 -0.155945 1441831215 -0.576233 0.742981 0.302612 -0.155945 1441831215 -0.576233 0.742981 0.302612 -0.155945 1441831215 -0.576233 0.742981 0.302612 -0.155945 1441831215 -0.576233 0.742981 0.302612 -0.155945 1441831215 -0.576233 0.742981 0.302612 -0.155945 1441831215 -0.423889 0.777954 0.347290 -0.307373 1441831215 -0.423889 0.777954 0.347290 -0.307373 1441831215 -0.423889 0.777954 0.347290 -0.307373 1441831215 -0.423889 0.777954 0.347290 -0.307373 1441831215 -0.423889 0.777954 0.347290 -0.307373 1441831215 -0.423889 0.777954 0.347290 -0.307373 1441831215 -0.324463 0.780579 0.365601 -0.389526 1441831216 -0.324463 0.780579 0.365601 -0.389526 1441831216 -0.324463 0.780579 0.365601 -0.389526 1441831216 -0.324463 0.780579 0.365601 -0.389526 1441831216 -0.324463 0.780579 0.365601 -0.389526 1441831216 -0.324463 0.780579 0.365601 -0.389526 1441831216 -0.307312 0.795837 0.387024 -0.349854 1441831216 -0.307312 0.795837 0.387024 -0.349854 1441831216 -0.307312 0.795837 0.387024 -0.349854 1441831216 -0.307312 0.795837 0.387024 -0.349854 1441831216 -0.307312 0.795837 0.387024 -0.349854 1441831216 -0.307312 0.795837 0.387024 -0.349854 1441831216 -0.307312 0.795837 0.387024 -0.349854 1441831216 -0.390503 0.809998 0.396301 -0.185303 1441831216 -0.390503 0.809998 0.396301 -0.185303 1441831216 -0.390503 0.809998 0.396301 -0.185303 1441831216 -0.390503 0.809998 0.396301 -0.185303 1441831216 -0.390503 0.809998 0.396301 -0.185303 1441831216 -0.390503 0.809998 0.396301 -0.185303 1441831216 -0.518799 0.754761 0.395386 0.069641 1441831216 -0.518799 0.754761 0.395386 0.069641 1441831216 -0.518799 0.754761 0.395386 0.069641 1441831216 -0.518799 0.754761 0.395386 0.069641 1441831216 -0.518799 0.754761 0.395386 0.069641 1441831216 -0.518799 0.754761 0.395386 0.069641 1441831216 -0.518799 0.754761 0.395386 0.069641 1441831216 -0.658020 0.593262 0.349792 0.304321 1441831216 -0.658020 0.593262 0.349792 0.304321 1441831216 -0.658020 0.593262 0.349792 0.304321 1441831216 -0.658020 0.593262 0.349792 0.304321 1441831216 -0.658020 0.593262 0.349792 0.304321 1441831216 -0.658020 0.593262 0.349792 0.304321 1441831216 -0.715515 0.437134 0.309692 0.448364 1441831216 -0.715515 0.437134 0.309692 0.448364 1441831216 -0.715515 0.437134 0.309692 0.448364 1441831216 -0.715515 0.437134 0.309692 0.448364 1441831216 -0.715515 0.437134 0.309692 0.448364 1441831216 -0.715515 0.437134 0.309692 0.448364 1441831216 -0.716614 0.338257 0.214783 0.570923 1441831216 -0.716614 0.338257 0.214783 0.570923 1441831216 -0.716614 0.338257 0.214783 0.570923 1441831216 -0.716614 0.338257 0.214783 0.570923 1441831216 -0.716614 0.338257 0.214783 0.570923 1441831216 -0.716614 0.338257 0.214783 0.570923 1441831216 -0.772522 0.243835 0.204651 0.549438 1441831216 -0.772522 0.243835 0.204651 0.549438 1441831216 -0.772522 0.243835 0.204651 0.549438 1441831216 -0.772522 0.243835 0.204651 0.549438 1441831216 -0.772522 0.243835 0.204651 0.549438 1441831216 -0.772522 0.243835 0.204651 0.549438 1441831216 -0.797424 0.299438 0.209290 0.480225 1441831216 -0.797424 0.299438 0.209290 0.480225 1441831216 -0.797424 0.299438 0.209290 0.480225 1441831216 -0.797424 0.299438 0.209290 0.480225 1441831216 -0.797424 0.299438 0.209290 0.480225 1441831216 -0.797424 0.299438 0.209290 0.480225 1441831216 -0.808411 0.401611 0.251709 0.349060 1441831216 -0.808411 0.401611 0.251709 0.349060 1441831216 -0.808411 0.401611 0.251709 0.349060 1441831216 -0.808411 0.401611 0.251709 0.349060 1441831216 -0.808411 0.401611 0.251709 0.349060 1441831216 -0.808411 0.401611 0.251709 0.349060 1441831216 -0.808411 0.401611 0.251709 0.349060 1441831216 -0.770020 0.546753 0.284180 0.165527 1441831216 -0.770020 0.546753 0.284180 0.165527 1441831216 -0.770020 0.546753 0.284180 0.165527 1441831216 -0.770020 0.546753 0.284180 0.165527 1441831216 -0.770020 0.546753 0.284180 0.165527 1441831216 -0.770020 0.546753 0.284180 0.165527 1441831216 -0.685791 0.653320 0.315125 -0.059753 1441831216 -0.685791 0.653320 0.315125 -0.059753 1441831216 -0.685791 0.653320 0.315125 -0.059753 1441831216 -0.685791 0.653320 0.315125 -0.059753 1441831216 -0.685791 0.653320 0.315125 -0.059753 1441831216 -0.576111 0.703674 0.325562 -0.258728 1441831216 -0.576111 0.703674 0.325562 -0.258728 1441831216 -0.576111 0.703674 0.325562 -0.258728 1441831216 -0.576111 0.703674 0.325562 -0.258728 1441831216 -0.576111 0.703674 0.325562 -0.258728 1441831216 -0.576111 0.703674 0.325562 -0.258728 1441831216 -0.461670 0.744019 0.313599 -0.367432 1441831216 -0.461670 0.744019 0.313599 -0.367432 1441831216 -0.461670 0.744019 0.313599 -0.367432 1441831216 -0.461670 0.744019 0.313599 -0.367432 1441831216 -0.461670 0.744019 0.313599 -0.367432 1441831216 -0.461670 0.744019 0.313599 -0.367432 1441831216 -0.376709 0.789673 0.323120 -0.360657 1441831216 -0.376709 0.789673 0.323120 -0.360657 1441831216 -0.376709 0.789673 0.323120 -0.360657 1441831216 -0.376709 0.789673 0.323120 -0.360657 1441831216 -0.376709 0.789673 0.323120 -0.360657 1441831216 -0.376709 0.789673 0.323120 -0.360657 1441831216 -0.387085 0.817688 0.353577 -0.237671 1441831216 -0.387085 0.817688 0.353577 -0.237671 1441831216 -0.387085 0.817688 0.353577 -0.237671 1441831216 -0.387085 0.817688 0.353577 -0.237671 1441831216 -0.387085 0.817688 0.353577 -0.237671 1441831216 -0.387085 0.817688 0.353577 -0.237671 1441831216 -0.482056 0.787170 0.383423 -0.030273 1441831216 -0.482056 0.787170 0.383423 -0.030273 1441831216 
-0.545166 0.494324 -0.323364 -0.594971 1441831218 -0.545166 0.494324 -0.323364 -0.594971 1441831218 -0.545166 0.494324 -0.323364 -0.594971 1441831218 -0.545166 0.494324 -0.323364 -0.594971 1441831218 -0.545166 0.494324 -0.323364 -0.594971 1441831218 -0.554260 0.494995 -0.315674 -0.590027 1441831218 -0.554260 0.494995 -0.315674 -0.590027 1441831218 -0.554260 0.494995 -0.315674 -0.590027 1441831218 -0.554260 0.494995 -0.315674 -0.590027 1441831218 -0.554260 0.494995 -0.315674 -0.590027 1441831219 -0.554260 0.494995 -0.315674 -0.590027 1441831219 -0.554260 0.494995 -0.315674 -0.590027 1441831219 -0.562195 0.491455 -0.305908 -0.590698 1441831219 -0.562195 0.491455 -0.305908 -0.590698 1441831219 -0.562195 0.491455 -0.305908 -0.590698 1441831219 -0.562195 0.491455 -0.305908 -0.590698 1441831219 -0.562195 0.491455 -0.305908 -0.590698 1441831219 -0.562195 0.491455 -0.305908 -0.590698 1441831219 -0.571838 0.481689 -0.298279 -0.593323 1441831219 -0.571838 0.481689 -0.298279 -0.593323 1441831219 -0.571838 0.481689 -0.298279 -0.593323 1441831219 -0.571838 0.481689 -0.298279 -0.593323 1441831219 -0.571838 0.481689 -0.298279 -0.593323 1441831219 -0.571838 0.481689 -0.298279 -0.593323 1441831219 -0.578613 0.471619 -0.287964 -0.599976 1441831219 -0.578613 0.471619 -0.287964 -0.599976 1441831219 -0.578613 0.471619 -0.287964 -0.599976 1441831219 -0.578613 0.471619 -0.287964 -0.599976 1441831219 -0.578613 0.471619 -0.287964 -0.599976 1441831219 -0.578613 0.471619 -0.287964 -0.599976 1441831219 -0.577026 0.475403 -0.262146 -0.610229 1441831219 -0.577026 0.475403 -0.262146 -0.610229 1441831219 -0.577026 0.475403 -0.262146 -0.610229 1441831219 -0.577026 0.475403 -0.262146 -0.610229 1441831219 -0.577026 0.475403 -0.262146 -0.610229 1441831219 -0.577026 0.475403 -0.262146 -0.610229 1441831219 -0.577026 0.475403 -0.262146 -0.610229 1441831219 -0.573547 0.487061 -0.235474 -0.615173 1441831219 -0.573547 0.487061 -0.235474 -0.615173 1441831219 -0.573547 0.487061 -0.235474 -0.615173 1441831219 -0.573547 0.487061 -0.235474 -0.615173 1441831219 -0.573547 0.487061 -0.235474 -0.615173 1441831219 -0.573547 0.487061 -0.235474 -0.615173 1441831219 -0.578186 0.482849 -0.235657 -0.614075 1441831219 -0.578186 0.482849 -0.235657 -0.614075 1441831219 -0.578186 0.482849 -0.235657 -0.614075 1441831219 -0.578186 0.482849 -0.235657 -0.614075 1441831219 -0.578186 0.482849 -0.235657 -0.614075 1441831219 -0.578186 0.482849 -0.235657 -0.614075 1441831219 -0.582825 0.464539 -0.249634 -0.618286 1441831219 -0.582825 0.464539 -0.249634 -0.618286 1441831219 -0.582825 0.464539 -0.249634 -0.618286 1441831219 -0.582825 0.464539 -0.249634 -0.618286 1441831219 -0.582825 0.464539 -0.249634 -0.618286 1441831219 -0.582825 0.464539 -0.249634 -0.618286 1441831219 -0.562866 0.477295 -0.234192 -0.632935 1441831219 -0.562866 0.477295 -0.234192 -0.632935 1441831219 -0.562866 0.477295 -0.234192 -0.632935 1441831219 -0.562866 0.477295 -0.234192 -0.632935 1441831219 -0.562866 0.477295 -0.234192 -0.632935 1441831219 -0.562866 0.477295 -0.234192 -0.632935 1441831219 -0.520813 0.522583 -0.192688 -0.646973 1441831219 -0.520813 0.522583 -0.192688 -0.646973 1441831219 -0.520813 0.522583 -0.192688 -0.646973 1441831219 -0.520813 0.522583 -0.192688 -0.646973 1441831219 -0.520813 0.522583 -0.192688 -0.646973 1441831219 -0.520813 0.522583 -0.192688 -0.646973 1441831219 -0.489685 0.554993 -0.182922 -0.647156 1441831219 -0.489685 0.554993 -0.182922 -0.647156 1441831219 -0.489685 0.554993 -0.182922 -0.647156 1441831219 -0.489685 0.554993 -0.182922 -0.647156 1441831219 -0.489685 0.554993 -0.182922 -0.647156 1441831219 -0.489685 0.554993 -0.182922 -0.647156 1441831219 -0.485962 0.551147 -0.227173 -0.639160 1441831219 -0.485962 0.551147 -0.227173 -0.639160 1441831219 -0.485962 0.551147 -0.227173 -0.639160 1441831219 -0.485962 0.551147 -0.227173 -0.639160 1441831219 -0.485962 0.551147 -0.227173 -0.639160 1441831219 -0.485962 0.551147 -0.227173 -0.639160 1441831219 -0.480774 0.543152 -0.267395 -0.634399 1441831219 -0.480774 0.543152 -0.267395 -0.634399 1441831219 -0.480774 0.543152 -0.267395 -0.634399 1441831219 -0.480774 0.543152 -0.267395 -0.634399 1441831219 -0.480774 0.543152 -0.267395 -0.634399 1441831219 -0.480774 0.543152 -0.267395 -0.634399 1441831219 -0.466797 0.547241 -0.274780 -0.638123 1441831219 -0.466797 0.547241 -0.274780 -0.638123 1441831219 -0.466797 0.547241 -0.274780 -0.638123 1441831219 -0.466797 0.547241 -0.274780 -0.638123 1441831219 -0.466797 0.547241 -0.274780 -0.638123 1441831219 -0.466797 0.547241 -0.274780 -0.638123 1441831219 -0.454773 0.551392 -0.272461 -0.644226 1441831219 -0.454773 0.551392 -0.272461 -0.644226 1441831219 -0.454773 0.551392 -0.272461 -0.644226 1441831219 -0.454773 0.551392 -0.272461 -0.644226 1441831219 -0.454773 0.551392 -0.272461 -0.644226 1441831219 -0.454773 0.551392 -0.272461 -0.644226 1441831219 -0.454773 0.551392 -0.272461 -0.644226 1441831219 -0.449890 0.546082 -0.273560 -0.651611 1441831219 -0.449890 0.546082 -0.273560 -0.651611 1441831219 -0.449890 0.546082 -0.273560 -0.651611 1441831219 -0.449890 0.546082 -0.273560 -0.651611 1441831219 -0.449890 0.546082 -0.273560 -0.651611 1441831219 -0.449890 0.546082 -0.273560 -0.651611 1441831219 -0.458435 0.533264 -0.282166 -0.652649 1441831219 -0.458435 0.533264 -0.282166 -0.652649 1441831219 -0.458435 0.533264 -0.282166 -0.652649 1441831219 -0.458435 0.533264 -0.282166 -0.652649 1441831219 -0.458435 0.533264 -0.282166 -0.652649 1441831219 -0.458435 0.533264 -0.282166 -0.652649 1441831219 -0.474487 0.518677 -0.286621 -0.651001 1441831219 -0.474487 0.518677 -0.286621 -0.651001 1441831219 -0.474487 0.518677 -0.286621 -0.651001 1441831219 -0.474487 0.518677 -0.286621 -0.651001 1441831219 -0.474487 0.518677 -0.286621 -0.651001 1441831219 -0.474487 0.518677 -0.286621 -0.651001 1441831219 -0.488770 0.513245 -0.271240 -0.651306 1441831219 -0.488770 0.513245 -0.271240 -0.651306 1441831219 -0.488770 0.513245 -0.271240 -0.651306 1441831219 -0.488770 0.513245 -0.271240 -0.651306 1441831219 -0.488770 0.513245 -0.271240 -0.651306 1441831219 -0.488770 0.513245 -0.271240 -0.651306 1441831220 -0.488770 0.513245 -0.271240 -0.651306 1441831220 -0.499023 0.523376 -0.240967 -0.647339 1441831220 -0.499023 0.523376 -0.240967 -0.647339 1441831220 -0.499023 0.523376 -0.240967 -0.647339 1441831220 -0.499023 0.523376 -0.240967 -0.647339 1441831220 -0.499023 0.523376 -0.240967 -0.647339 1441831220 -0.499023 0.523376 -0.240967 -0.647339 1441831220 -0.516418 0.530945 -0.217285 -0.635803 1441831220 -0.516418 0.530945 -0.217285 -0.635803 1441831220 -0.516418 0.530945 -0.217285 -0.635803 1441831220 -0.516418 0.530945 -0.217285 -0.635803 1441831220 -0.516418 0.530945 -0.217285 -0.635803 1441831220 -0.516418 0.530945 -0.217285 -0.635803 1441831220 -0.544739 0.523804 -0.211609 -0.619873 1441831220 -0.544739 0.523804 -0.211609 -0.619873 1441831220 -0.544739 0.523804 -0.211609 -0.619873 1441831220 -0.544739 0.523804 -0.211609 -0.619873 1441831220 -0.544739 0.523804 -0.211609 -0.619873 1441831220 -0.544739 0.523804 -0.211609 -0.619873 1441831220 -0.569946 0.508362 -0.216431 -0.608215 1441831220 -0.569946 0.508362 -0.216431 -0.608215 1441831220 -0.569946 0.508362 -0.216431 -0.608215 1441831220 -0.569946 0.508362 -0.216431 -0.608215 1441831220 -0.569946 0.508362 -0.216431 -0.608215 1441831220 -0.569946 0.508362 -0.216431 -0.608215 1441831220 -0.576172 0.506531 -0.211304 -0.605713 1441831220 -0.576172 0.506531 -0.211304 -0.605713 1441831220 -0.576172 0.506531 -0.211304 -0.605713 1441831220 -0.576172 0.506531 -0.211304 -0.605713 1441831220 -0.576172 0.506531 -0.211304 -0.605713 1441831220 -0.576172 0.506531 -0.211304 -0.605713 1441831220 -0.576172 0.506531 -0.211304 -0.605713 1441831220 -0.566223 0.520264 -0.207214 -0.604858 1441831220 -0.566223 0.520264 -0.207214 -0.604858 1441831220 -0.566223 0.520264 -0.207214 -0.604858 1441831220 -0.566223 0.520264 -0.207214 -0.604858 1441831220 -0.566223 0.520264 -0.207214 -0.604858 1441831220 -0.566223 0.520264 -0.207214 -0.604858 1441831220 -0.557129 0.526306 -0.227112 -0.600952 1441831220 -0.557129 0.526306 -0.227112 -0.600952 1441831220 -0.557129 0.526306 -0.227112 -0.600952 1441831220 -0.557129 0.526306 -0.227112 -0.600952 1441831220 -0.557129 0.526306 -0.227112 -0.600952 1441831220 -0.557129 0.526306 -0.227112 -0.600952 1441831220 -0.558105 0.514404 -0.267578 -0.593628 1441831220 -0.558105 0.514404 -0.267578 -0.593628 1441831220 -0.558105 0.514404 -0.267578 -0.593628 1441831220 -0.558105 0.514404 -0.267578 -0.593628 1441831220 -0.558105 0.514404 -0.267578 -0.593628 1441831220 -0.558105 0.514404 -0.267578 -0.593628 1441831220 -0.558228 0.498779 -0.306396 -0.588074 1441831220 -0.558228 0.498779 -0.306396 -0.588074 1441831220 -0.558228 0.498779 -0.306396 -0.588074 1441831220 -0.558228 0.498779 -0.306396 -0.588074 1441831220 -0.558228 0.498779 -0.306396 -0.588074 1441831220 -0.558228 0.498779 -0.306396 -0.588074 1441831220 -0.558228 0.498779 -0.306396 -0.588074 1441831220 -0.539307 0.503418 -0.318542 -0.595215 1441831220 -0.539307 0.503418 -0.318542 -0.595215 1441831220 -0.539307 0.503418 -0.318542 -0.595215 1441831220 -0.539307 0.503418 -0.318542 -0.595215 1441831220 -0.539307 0.503418 -0.318542 -0.595215 1441831220 -0.539307 0.503418 -0.318542 -0.595215 1441831220 -0.511169 0.509155 -0.323547 -0.612244 1441831220 -0.511169 0.509155 -0.323547 -0.612244 1441831220 -0.511169 0.509155 -0.323547 -0.612244 1441831220 -0.511169 0.509155 -0.323547 -0.612244 1441831220 -0.511169 0.509155 -0.323547 -0.612244 1441831220 -0.511169 0.509155 -0.323547 -0.612244 1441831220 -0.493042 0.503906 -0.331848 -0.626831 1441831220 -0.493042 0.503906 -0.331848 -0.626831 1441831220 -0.493042 0.503906 -0.331848 -0.626831 1441831220 -0.493042 0.503906 -0.331848 -0.626831 1441831220 -0.493042 0.503906 -0.331848 -0.626831 1441831220 -0.493530 0.491333 -0.340698 -0.631653 1441831220 -0.493530 0.491333 -0.340698 -0.631653 1441831220 -0.493530 0.491333 -0.340698 -0.631653 1441831220 -0.493530 0.491333 -0.340698 -0.631653 1441831220 -0.493530 0.491333 -0.340698 -0.631653 1441831220 -0.493530 0.491333 -0.340698 -0.631653 1441831220 -0.501160 0.481384 -0.340271 -0.633545 1441831220 -0.501160 0.481384 -0.340271 -0.633545 1441831220 -0.501160 0.481384 -0.340271 -0.633545 1441831220 -0.501160 0.481384 -0.340271 -0.633545 1441831220 -0.501160 0.481384 -0.340271 -0.633545 1441831220 -0.501160 0.481384 -0.340271 -0.633545 1441831220 -0.501160 0.481384 -0.340271 -0.633545 1441831220 -0.507202 0.485413 -0.315979 -0.638245 1441831220 -0.507202 0.485413 -0.315979 -0.638245 1441831220 -0.507202 0.485413 -0.315979 -0.638245 1441831220 -0.507202 0.485413 -0.315979 -0.638245 1441831220 -0.507202 0.485413 -0.315979 -0.638245 1441831220 -0.507202 0.485413 -0.315979 -0.638245 1441831220 -0.515930 0.493469 -0.285278 -0.639526 1441831220 -0.515930 0.493469 -0.285278 -0.639526 1441831220 -0.515930 0.493469 -0.285278 -0.639526 1441831220 -0.515930 0.493469 -0.285278 -0.639526 1441831220 -0.515930 0.493469 -0.285278 -0.639526 1441831220 -0.515930 0.493469 -0.285278 -0.639526 1441831220 -0.536011 0.489441 -0.257385 -0.637939 1441831220 -0.536011 0.489441 -0.257385 -0.637939 1441831220 -0.536011 0.489441 -0.257385 -0.637939 1441831220 -0.536011 0.489441 -0.257385 -0.637939 1441831220 -0.536011 0.489441 -0.257385 -0.637939 1441831220 -0.536011 0.489441 -0.257385 -0.637939 1441831220 -0.551331 0.491394 -0.222778 -0.636414 1441831220 -0.551331 0.491394 -0.222778 -0.636414 1441831220 -0.551331 0.491394 -0.222778 -0.636414 1441831220 -0.551331 0.491394 -0.222778 -0.636414 1441831220 -0.551331 0.491394 -0.222778 -0.636414 1441831220 -0.551331 0.491394 -0.222778 -0.636414 1441831221 -0.554443 0.509277 -0.177368 -0.633850 1441831221 -0.554443 0.509277 -0.177368 -0.633850 1441831221 -0.554443 0.509277 -0.177368 -0.633850 1441831221 -0.554443 0.509277 -0.177368 -0.633850 1441831221 -0.554443 0.509277 -0.177368 -0.633850 1441831221 -0.554443 0.509277 -0.177368 -0.633850 1441831221 -0.554626 0.530090 -0.151306 -0.623352 1441831221 -0.554626 0.530090 -0.151306 -0.623352 1441831221 -0.554626 0.530090 -0.151306 -0.623352 1441831221 -0.554626 0.530090 -0.151306 -0.623352 1441831221 -0.554626 0.530090 -0.151306 -0.623352 1441831221 -0.554626 0.530090 -0.151306 -0.623352 1441831221 -0.565796 0.529724 -0.175537 -0.607056 1441831221 -0.565796 0.529724 -0.175537 -0.607056 1441831221 -0.565796 0.529724 -0.175537 -0.607056 1441831221 -0.565796 0.529724 -0.175537 -0.607056 1441831221 -0.565796 0.529724 -0.175537 -0.607056 1441831221 -0.565796 0.529724 -0.175537 -0.607056 1441831221 -0.580261 0.510254 -0.231689 -0.591003 1441831221 -0.580261 0.510254 -0.231689 -0.591003 1441831221 -0.580261 0.510254 -0.231689 -0.591003 1441831221 -0.580261 0.510254 -0.231689 -0.591003 1441831221 -0.580261 0.510254 -0.231689 -0.591003 1441831221 -0.580261 0.510254 -0.231689 -0.591003 1441831221 -0.579651 0.493225 -0.283264 -0.583496 1441831221 -0.579651 0.493225 -0.283264 -0.583496 1441831221 -0.579651 0.493225 -0.283264 -0.583496 1441831221 -0.579651 0.493225 -0.283264 -0.583496 1441831221 -0.579651 0.493225 -0.283264 -0.583496 1441831221 -0.579651 0.493225 -0.283264 -0.583496 1441831221 -0.560974 0.491150 -0.313843 -0.587891 1441831221 -0.560974 0.491150 -0.313843 -0.587891 1441831221 -0.560974 0.491150 -0.313843 -0.587891 1441831221 -0.560974 0.491150 -0.313843 -0.587891 1441831221 -0.560974 0.491150 -0.313843 -0.587891 1441831221 -0.560974 0.491150 -0.313843 -0.587891 1441831221 -0.560974 0.491150 -0.313843 -0.587891 1441831221 -0.539978 0.488037 -0.340759 -0.595154 1441831221 -0.539978 0.488037 -0.340759 -0.595154 1441831221 -0.539978 0.488037 -0.340759 -0.595154 1441831221 -0.539978 0.488037 -0.340759 -0.595154 1441831221 -0.539978 0.488037 -0.340759 -0.595154 1441831221 -0.539978 0.488037 -0.340759 -0.595154 1441831221 -0.521240 0.491577 -0.344055 -0.606934 1441831221 -0.521240 0.491577 -0.344055 -0.606934 1441831221 -0.521240 0.491577 -0.344055 -0.606934 1441831221 -0.521240 0.491577 -0.344055 -0.606934 1441831221 -0.521240 0.491577 -0.344055 -0.606934 1441831221 -0.521240 0.491577 -0.344055 -0.606934 1441831221 -0.512634 0.492615 -0.334595 -0.618591 1441831221 -0.512634 0.492615 -0.334595 -0.618591 1441831221 -0.512634 0.492615 -0.334595 -0.618591 1441831221 -0.512634 0.492615 -0.334595 -0.618591 1441831221 -0.512634 0.492615 -0.334595 -0.618591 1441831221 -0.512634 0.492615 -0.334595 -0.618591 1441831221 -0.512634 0.492615 -0.334595 -0.618591 1441831221 -0.507446 0.502441 -0.306458 -0.629456 1441831221 -0.507446 0.502441 -0.306458 -0.629456 1441831221 -0.507446 0.502441 -0.306458 -0.629456 1441831221 -0.507446 0.502441 -0.306458 -0.629456 1441831221 -0.507446 0.502441 -0.306458 -0.629456 1441831221 -0.507446 0.502441 -0.306458 -0.629456 1441831221 -0.505615 0.516907 -0.275146 -0.633667 1441831221 -0.505615 0.516907 -0.275146 -0.633667 1441831221 -0.505615 0.516907 -0.275146 -0.633667 1441831221 -0.505615 0.516907 -0.275146 -0.633667 1441831221 -0.505615 0.516907 -0.275146 -0.633667 1441831221 -0.505615 0.516907 -0.275146 -0.633667 1441831221 -0.524719 0.508301 -0.278198 -0.623657 1441831221 -0.524719 0.508301 -0.278198 -0.623657 1441831221 -0.524719 0.508301 -0.278198 -0.623657 1441831221 -0.524719 0.508301 -0.278198 -0.623657 1441831221 -0.524719 0.508301 -0.278198 -0.623657 1441831221 -0.524719 0.508301 -0.278198 -0.623657 1441831221 -0.558472 0.473572 -0.294556 -0.614136 1441831221 -0.558472 0.473572 -0.294556 -0.614136 1441831221 -0.558472 0.473572 -0.294556 -0.614136 1441831221 -0.558472 0.473572 -0.294556 -0.614136 1441831221 -0.558472 0.473572 -0.294556 -0.614136 1441831221 -0.558472 0.473572 -0.294556 -0.614136 1441831221 -0.568665 0.466980 -0.275330 -0.618713 1441831221 -0.568665 0.466980 -0.275330 -0.618713 1441831221 -0.568665 0.466980 -0.275330 -0.618713 1441831221 -0.568665 0.466980 -0.275330 -0.618713 1441831221 -0.568665 0.466980 -0.275330 -0.618713 1441831221 -0.549255 0.503540 -0.213257 -0.631958 1441831221 -0.549255 0.503540 -0.213257 -0.631958 1441831221 -0.549255 0.503540 -0.213257 -0.631958 1441831221 -0.549255 0.503540 -0.213257 -0.631958 1441831221 -0.549255 0.503540 -0.213257 -0.631958 1441831221 -0.549255 0.503540 -0.213257 -0.631958 1441831221 -0.520691 0.548706 -0.152222 -0.636169 1441831221 -0.520691 0.548706 -0.152222 -0.636169 1441831221 -0.520691 0.548706 -0.152222 -0.636169 1441831221 -0.520691 0.548706 -0.152222 -0.636169 1441831221 -0.520691 0.548706 -0.152222 -0.636169 1441831221 -0.520691 0.548706 -0.152222 -0.636169 1441831221 -0.514465 0.555359 -0.131897 -0.639893 1441831221 -0.514465 0.555359 -0.131897 -0.639893 1441831221 -0.514465 0.555359 -0.131897 -0.639893 1441831221 -0.514465 0.555359 -0.131897 -0.639893 1441831221 -0.514465 0.555359 -0.131897 -0.639893 1441831221 -0.514465 0.555359 -0.131897 -0.639893 1441831221 -0.502014 0.583130 -0.057800 -0.636108 1441831221 -0.502014 0.583130 -0.057800 -0.636108 1441831221 -0.502014 0.583130 -0.057800 -0.636108 1441831221 -0.502014 0.583130 -0.057800 -0.636108 1441831221 -0.502014 0.583130 -0.057800 -0.636108 1441831221 -0.502014 0.583130 -0.057800 -0.636108 1441831222 -0.525635 0.576355 -0.040100 -0.624451 1441831222 -0.525635 0.576355 -0.040100 -0.624451 1441831222 -0.525635 0.576355 -0.040100 -0.624451 1441831222 -0.525635 0.576355 -0.040100 -0.624451 1441831222 -0.525635 0.576355 -0.040100 -0.624451 1441831222 -0.525635 0.576355 -0.040100 -0.624451 1441831222 -0.537109 0.578369 -0.029785 -0.613281 1441831222 -0.537109 0.578369 -0.029785 -0.613281 1441831222 -0.537109 0.578369 -0.029785 -0.613281 1441831222 -0.537109 0.578369 -0.029785 -0.613281 1441831222 -0.537109 0.578369 -0.029785 -0.613281 1441831222 -0.537109 0.578369 -0.029785 -0.613281 1441831222 -0.533875 0.589050 -0.027710 -0.606018 1441831222 -0.533875 0.589050 -0.027710 -0.606018 1441831222 -0.533875 0.589050 -0.027710 -0.606018 1441831222 -0.533875 0.589050 -0.027710 -0.606018 1441831222 -0.533875 0.589050 -0.027710 -0.606018 1441831222 -0.533875 0.589050 -0.027710 -0.606018 1441831222 -0.587402 0.568176 -0.037842 -0.575134 1441831222 -0.587402 0.568176 -0.037842 -0.575134 1441831222 -0.587402 0.568176 -0.037842 -0.575134 1441831222 -0.587402 0.568176 -0.037842 -0.575134 1441831222 -0.587402 0.568176 -0.037842 -0.575134 1441831222 -0.587402 0.568176 -0.037842 -0.575134 1441831222 -0.661316 0.535156 -0.060303 -0.522156 1441831222 -0.661316 0.535156 -0.060303 -0.522156 1441831222 -0.661316 0.535156 -0.060303 -0.522156 1441831222 -0.661316 0.535156 -0.060303 -0.522156 1441831222 -0.661316 0.535156 -0.060303 -0.522156 1441831222 -0.661316 0.535156 -0.060303 -0.522156 1441831222 -0.713379 0.505066 -0.066528 -0.481201 1441831222 -0.713379 0.505066 -0.066528 -0.481201 1441831222 -0.713379 0.505066 -0.066528 -0.481201 1441831222 -0.713379 0.505066 -0.066528 -0.481201 1441831222 -0.713379 0.505066 -0.066528 -0.481201 1441831222 -0.767395 0.456482 -0.087830 -0.441650 1441831222 -0.767395 0.456482 -0.087830 -0.441650 1441831222 -0.767395 0.456482 -0.087830 -0.441650 1441831222 -0.767395 0.456482 -0.087830 -0.441650 1441831222 -0.767395 0.456482 -0.087830 -0.441650 1441831222 -0.767395 0.456482 -0.087830 -0.441650 1441831222 -0.801392 0.412537 -0.125916 -0.414490 1441831222 -0.801392 0.412537 -0.125916 -0.414490 1441831222 -0.801392 0.412537 -0.125916 -0.414490 1441831222 -0.801392 0.412537 -0.125916 -0.414490 1441831222 -0.801392 0.412537 -0.125916 -0.414490 1441831222 -0.801392 0.412537 -0.125916 -0.414490 1441831222 -0.814453 0.396851 -0.172546 -0.386536 1441831222 -0.814453 0.396851 -0.172546 -0.386536 1441831222 -0.814453 0.396851 -0.172546 -0.386536 1441831222 -0.814453 0.396851 -0.172546 -0.386536 1441831222 -0.814453 0.396851 -0.172546 -0.386536 1441831222 -0.814453 0.396851 -0.172546 -0.386536 1441831222 -0.817627 0.362122 -0.245422 -0.374451 1441831222 -0.817627 0.362122 -0.245422 -0.374451 1441831222 -0.817627 0.362122 -0.245422 -0.374451 1441831222 -0.817627 0.362122 -0.245422 -0.374451 1441831222 -0.817627 0.362122 -0.245422 -0.374451 1441831222 -0.812195 0.319214 -0.314697 -0.373413 1441831222 -0.812195 0.319214 -0.314697 -0.373413 1441831222 -0.812195 0.319214 -0.314697 -0.373413 1441831222 -0.812195 0.319214 -0.314697 -0.373413 1441831222 -0.812195 0.319214 -0.314697 -0.373413 1441831222 -0.812195 0.319214 -0.314697 -0.373413 1441831222 -0.812195 0.319214 -0.314697 -0.373413 1441831222 -0.787109 0.314636 -0.354858 -0.394470 1441831222 -0.787109 0.314636 -0.354858 -0.394470 1441831222 -0.787109 0.314636 -0.354858 -0.394470 1441831222 -0.787109 0.314636 -0.354858 -0.394470 1441831222 -0.787109 0.314636 -0.354858 -0.394470 1441831222 -0.787109 0.314636 -0.354858 -0.394470 1441831222 -0.751770 0.331787 -0.375610 -0.428650 1441831222 -0.751770 0.331787 -0.375610 -0.428650 1441831222 -0.751770 0.331787 -0.375610 -0.428650 1441831222 -0.751770 0.331787 -0.375610 -0.428650 1441831222 -0.751770 0.331787 -0.375610 -0.428650 1441831222 -0.718994 0.343201 -0.391235 -0.460754 1441831222 -0.718994 0.343201 -0.391235 -0.460754 1441831222 -0.718994 0.343201 -0.391235 -0.460754 1441831222 -0.718994 0.343201 -0.391235 -0.460754 1441831222 -0.718994 0.343201 -0.391235 -0.460754 1441831222 -0.718994 0.343201 -0.391235 -0.460754 1441831222 -0.673889 0.370056 -0.390808 -0.506287 1441831222 -0.673889 0.370056 -0.390808 -0.506287 1441831222 -0.673889 0.370056 -0.390808 -0.506287 1441831222 -0.673889 0.370056 -0.390808 -0.506287 1441831222 -0.673889 0.370056 -0.390808 -0.506287 1441831222 -0.673889 0.370056 -0.390808 -0.506287 1441831222 -0.634277 0.384644 -0.394104 -0.542664 1441831222 -0.634277 0.384644 -0.394104 -0.542664 1441831222 -0.634277 0.384644 -0.394104 -0.542664 1441831222 -0.634277 0.384644 -0.394104 -0.542664 1441831222 -0.634277 0.384644 -0.394104 -0.542664 1441831222 -0.634277 0.384644 -0.394104 -0.542664 1441831222 -0.602661 0.395264 -0.388550 -0.574158 1441831222 -0.602661 0.395264 -0.388550 -0.574158 1441831222 -0.602661 0.395264 -0.388550 -0.574158 1441831222 -0.602661 0.395264 -0.388550 -0.574158 1441831222 -0.602661 0.395264 -0.388550 -0.574158 1441831222 -0.602661 0.395264 -0.388550 -0.574158 1441831222 -0.576782 0.414490 -0.367615 -0.600342 1441831222 -0.576782 0.414490 -0.367615 -0.600342 1441831222 -0.576782 0.414490 -0.367615 -0.600342 1441831222 -0.576782 0.414490 -0.367615 -0.600342 1441831222 -0.576782 0.414490 -0.367615 -0.600342 1441831222 -0.576782 0.414490 -0.367615 -0.600342 1441831222 -0.576782 0.414490 -0.367615 -0.600342 1441831222 -0.558533 0.433472 -0.342590 -0.618774 1441831223 -0.558533 0.433472 -0.342590 -0.618774 1441831223 -0.558533 0.433472 -0.342590 -0.618774 1441831223 -0.558533 0.433472 -0.342590 -0.618774 1441831223 -0.558533 0.433472 -0.342590 -0.618774 1441831223 -0.558533 0.433472 -0.342590 -0.618774 1441831223 -0.544739 0.452576 -0.314941 -0.631897 1441831223 -0.544739 0.452576 -0.314941 -0.631897 1441831223 -0.544739 0.452576 -0.314941 -0.631897 1441831223 -0.544739 0.452576 -0.314941 -0.631897 1441831223 -0.544739 0.452576 -0.314941 -0.631897 1441831223 -0.544739 0.452576 -0.314941 -0.631897 1441831223 -0.535156 0.468933 -0.284302 -0.642639 1441831223 -0.535156 0.468933 -0.284302 -0.642639 1441831223 -0.535156 0.468933 -0.284302 -0.642639 1441831223 -0.535156 0.468933 -0.284302 -0.642639 1441831223 -0.535156 0.468933 -0.284302 -0.642639 1441831223 -0.535156 0.468933 -0.284302 -0.642639 1441831223 -0.533081 0.476563 -0.267334 -0.645996 1441831223 -0.533081 0.476563 -0.267334 -0.645996 1441831223 -0.533081 0.476563 -0.267334 -0.645996 1441831223 -0.533081 0.476563 -0.267334 -0.645996 1441831223 -0.533081 0.476563 -0.267334 -0.645996 1441831223 -0.533081 0.476563 -0.267334 -0.645996 1441831223 -0.535156 0.477722 -0.256348 -0.647888 1441831223 -0.535156 0.477722 -0.256348 -0.647888 1441831223 -0.535156 0.477722 -0.256348 -0.647888 1441831223 -0.535156 0.477722 -0.256348 -0.647888 1441831223 -0.535156 0.477722 -0.256348 -0.647888 1441831223 -0.535156 0.477722 -0.256348 -0.647888 1441831223 -0.532288 0.478760 -0.247070 -0.653015 1441831223 -0.532288 0.478760 -0.247070 -0.653015 1441831223 -0.532288 0.478760 -0.247070 -0.653015 1441831223 -0.532288 0.478760 -0.247070 -0.653015 1441831223 -0.532288 0.478760 -0.247070 -0.653015 1441831223 -0.532288 0.478760 -0.247070 -0.653015 1441831223 -0.527344 0.481445 -0.238586 -0.658203 1441831223 -0.527344 0.481445 -0.238586 -0.658203 1441831223 -0.527344 0.481445 -0.238586 -0.658203 1441831223 -0.527344 0.481445 -0.238586 -0.658203 1441831223 -0.527344 0.481445 -0.238586 -0.658203 1441831223 -0.527344 0.481445 -0.238586 -0.658203 1441831223 -0.522339 0.482666 -0.236816 -0.661926 1441831223 -0.522339 0.482666 -0.236816 -0.661926 1441831223 -0.522339 0.482666 -0.236816 -0.661926 1441831223 -0.522339 0.482666 -0.236816 -0.661926 1441831223 -0.522339 0.482666 -0.236816 -0.661926 1441831223 -0.522339 0.482666 -0.236816 -0.661926 1441831223 -0.522339 0.482666 -0.236816 -0.661926 1441831223 -0.517212 0.483521 -0.239624 -0.664307 1441831223 -0.517212 0.483521 -0.239624 -0.664307 1441831223 -0.517212 0.483521 -0.239624 -0.664307 1441831223 -0.517212 0.483521 -0.239624 -0.664307 1441831223 -0.517212 0.483521 -0.239624 -0.664307 1441831223 -0.517212 0.483521 -0.239624 -0.664307 1441831223 -0.517212 0.483521 -0.239624 -0.664307 1441831223 -0.510925 0.484985 -0.238586 -0.668457 1441831223 -0.510925 0.484985 -0.238586 -0.668457 1441831223 -0.510925 0.484985 -0.238586 -0.668457 1441831223 -0.510925 0.484985 -0.238586 -0.668457 1441831223 -0.510925 0.484985 -0.238586 -0.668457 1441831223 -0.510925 0.484985 -0.238586 -0.668457 1441831223 -0.505554 0.487488 -0.235291 -0.671875 1441831223 -0.505554 0.487488 -0.235291 -0.671875 1441831223 -0.505554 0.487488 -0.235291 -0.671875 1441831223 -0.505554 0.487488 -0.235291 -0.671875 1441831223 -0.505554 0.487488 -0.235291 -0.671875 1441831223 -0.505554 0.487488 -0.235291 -0.671875 1441831223 -0.505554 0.487488 -0.235291 -0.671875 1441831223 -0.501038 0.489807 -0.228516 -0.675964 1441831223 -0.501038 0.489807 -0.228516 -0.675964 1441831223 -0.501038 0.489807 -0.228516 -0.675964 1441831223 -0.501038 0.489807 -0.228516 -0.675964 1441831223 -0.501038 0.489807 -0.228516 -0.675964 1441831223 -0.501038 0.489807 -0.228516 -0.675964 1441831223 -0.495239 0.495056 -0.222839 -0.678284 1441831223 -0.495239 0.495056 -0.222839 -0.678284 1441831223 -0.495239 0.495056 -0.222839 -0.678284 1441831223 -0.495239 0.495056 -0.222839 -0.678284 1441831223 -0.495239 0.495056 -0.222839 -0.678284 1441831223 -0.495239 0.495056 -0.222839 -0.678284 1441831223 -0.495239 0.495056 -0.222839 -0.678284 1441831223 -0.494812 0.498535 -0.215271 -0.678467 1441831223 -0.494812 0.498535 -0.215271 -0.678467 1441831223 -0.494812 0.498535 -0.215271 -0.678467 1441831223 -0.494812 0.498535 -0.215271 -0.678467 1441831223 -0.494812 0.498535 -0.215271 -0.678467 1441831223 -0.494812 0.498535 -0.215271 -0.678467 1441831223 -0.499573 0.500122 -0.213257 -0.674438 1441831223 -0.499573 0.500122 -0.213257 -0.674438 1441831223 -0.499573 0.500122 -0.213257 -0.674438 1441831223 -0.499573 0.500122 -0.213257 -0.674438 1441831223 -0.499573 0.500122 -0.213257 -0.674438 1441831223 -0.499573 0.500122 -0.213257 -0.674438 1441831223 -0.499573 0.500122 -0.213257 -0.674438 1441831223 -0.507568 0.500549 -0.207397 -0.669983 1441831223 -0.507568 0.500549 -0.207397 -0.669983 1441831223 -0.507568 0.500549 -0.207397 -0.669983 1441831223 -0.507568 0.500549 -0.207397 -0.669983 1441831223 -0.507568 0.500549 -0.207397 -0.669983 1441831223 -0.521362 0.500122 -0.194397 -0.663574 1441831223 -0.521362 0.500122 -0.194397 -0.663574 1441831223 -0.521362 0.500122 -0.194397 -0.663574 1441831223 -0.521362 0.500122 -0.194397 -0.663574 1441831223 -0.521362 0.500122 -0.194397 -0.663574 1441831223 -0.521362 0.500122 -0.194397 -0.663574 1441831223 -0.521362 0.500122 -0.194397 -0.663574 1441831223 -0.562866 0.498962 -0.159973 -0.639282 1441831223 -0.562866 0.498962 -0.159973 -0.639282 1441831223 -0.562866 0.498962 -0.159973 -0.639282 1441831223 -0.562866 0.498962 -0.159973 -0.639282 1441831223 -0.562866 0.498962 -0.159973 -0.639282 1441831223 -0.562866 0.498962 -0.159973 -0.639282 1441831223 -0.634033 0.495422 -0.086304 -0.587524 1441831223 -0.634033 0.495422 -0.086304 -0.587524 1441831224 -0.634033 0.495422 -0.086304 -0.587524 1441831224 -0.634033 0.495422 -0.086304 -0.587524 1441831224 -0.634033 0.495422 -0.086304 -0.587524 1441831224 -0.634033 0.495422 -0.086304 -0.587524 1441831224 -0.701294 0.504517 0.016663 -0.503418 1441831224 -0.701294 0.504517 0.016663 -0.503418 1441831224 -0.701294 0.504517 0.016663 -0.503418 1441831224 -0.701294 0.504517 0.016663 -0.503418 1441831224 -0.701294 0.504517 0.016663 -0.503418 1441831224 -0.701294 0.504517 0.016663 -0.503418 1441831224 -0.774597 0.488525 0.085449 -0.392517 1441831224 -0.774597 0.488525 0.085449 -0.392517 1441831224 -0.774597 0.488525 0.085449 -0.392517 1441831224 -0.774597 0.488525 0.085449 -0.392517 1441831224 -0.774597 0.488525 0.085449 -0.392517 1441831224 -0.774597 0.488525 0.085449 -0.392517 1441831224 -0.774597 0.488525 0.085449 -0.392517 1441831224 -0.828491 0.468140 0.128601 -0.279175 1441831224 -0.828491 0.468140 0.128601 -0.279175 1441831224 -0.828491 0.468140 0.128601 -0.279175 1441831224 -0.828491 0.468140 0.128601 -0.279175 1441831224 -0.828491 0.468140 0.128601 -0.279175 1441831224 -0.828491 0.468140 0.128601 -0.279175 1441831224 -0.864380 0.447571 0.146240 -0.176575 1441831224 -0.864380 0.447571 0.146240 -0.176575 1441831224 -0.864380 0.447571 0.146240 -0.176575 1441831224 -0.864380 0.447571 0.146240 -0.176575 1441831224 -0.864380 0.447571 0.146240 -0.176575 1441831224 -0.887512 0.426819 0.141418 -0.100830 1441831224 -0.887512 0.426819 0.141418 -0.100830 1441831224 -0.887512 0.426819 0.141418 -0.100830 1441831224 -0.887512 0.426819 0.141418 -0.100830 1441831224 -0.887512 0.426819 0.141418 -0.100830 1441831224 -0.887512 0.426819 0.141418 -0.100830 1441831224 -0.887512 0.426819 0.141418 -0.100830 1441831224 -0.908997 0.394531 0.121399 -0.058411 1441831224 -0.908997 0.394531 0.121399 -0.058411 1441831224 -0.908997 0.394531 0.121399 -0.058411 1441831224 -0.908997 0.394531 0.121399 -0.058411 1441831224 -0.908997 0.394531 0.121399 -0.058411 1441831224 -0.908997 0.394531 0.121399 -0.058411 1441831224 -0.917053 0.383850 0.099182 -0.042297 1441831224 -0.917053 0.383850 0.099182 -0.042297 1441831224 -0.917053 0.383850 0.099182 -0.042297 1441831224 -0.917053 0.383850 0.099182 -0.042297 1441831224 -0.917053 0.383850 0.099182 -0.042297 1441831224 -0.902100 0.420166 0.089966 -0.040527 1441831224 -0.902100 0.420166 0.089966 -0.040527 1441831224 -0.902100 0.420166 0.089966 -0.040527 1441831224 -0.902100 0.420166 0.089966 -0.040527 1441831224 -0.902100 0.420166 0.089966 -0.040527 1441831224 -0.877625 0.468201 0.095825 -0.037170 1441831224 -0.877625 0.468201 0.095825 -0.037170 1441831224 
