# Supplementary material for: Quaternion-Based Gesture Recognition Using Wireless Wearable Motion Capture Sensors
Source: Sensors (Basel). 2016 Apr 28;16(5):605. doi: 10.3390/s16050605 (PMC4883296; doi:10.3390/s16050605)
Supplement: Supplementary file 1 [file sensors-16-00605-s001.zip › MultiSensorGestureData/P3/2. Uppercut/1/Training19.txt]

-0.588928 0.423218 -0.491455 -0.482300 1441831136 -0.588928 0.423218 -0.491455 -0.482300 1441831136 -0.588928 0.423218 -0.491455 -0.482300 1441831136 -0.588928 0.423218 -0.491455 -0.482300 1441831136 -0.588928 0.423218 -0.491455 -0.482300 1441831136 -0.588928 0.423218 -0.491455 -0.482300 1441831136 -0.588928 0.423218 -0.491455 -0.482300 1441831136 -0.600098 0.407654 -0.505615 -0.466980 1441831136 -0.600098 0.407654 -0.505615 -0.466980 1441831136 -0.600098 0.407654 -0.505615 -0.466980 1441831136 -0.600098 0.407654 -0.505615 -0.466980 1441831136 -0.600098 0.407654 -0.505615 -0.466980 1441831136 -0.600098 0.407654 -0.505615 -0.466980 1441831136 -0.602905 0.400696 -0.510925 -0.463745 1441831136 -0.602905 0.400696 -0.510925 -0.463745 1441831136 -0.602905 0.400696 -0.510925 -0.463745 1441831136 -0.602905 0.400696 -0.510925 -0.463745 1441831136 -0.602905 0.400696 -0.510925 -0.463745 1441831136 -0.602905 0.400696 -0.510925 -0.463745 1441831136 -0.589111 0.416870 -0.508118 -0.470154 1441831136 -0.589111 0.416870 -0.508118 -0.470154 1441831136 -0.589111 0.416870 -0.508118 -0.470154 1441831136 -0.589111 0.416870 -0.508118 -0.470154 1441831136 -0.589111 0.416870 -0.508118 -0.470154 1441831136 -0.589111 0.416870 -0.508118 -0.470154 1441831136 -0.583862 0.426025 -0.505737 -0.471069 1441831136 -0.583862 0.426025 -0.505737 -0.471069 1441831136 -0.583862 0.426025 -0.505737 -0.471069 1441831136 -0.583862 0.426025 -0.505737 -0.471069 1441831136 -0.583862 0.426025 -0.505737 -0.471069 1441831136 -0.583862 0.426025 -0.505737 -0.471069 1441831136 -0.583862 0.426025 -0.505737 -0.471069 1441831136 -0.586365 0.423523 -0.503906 -0.472168 1441831136 -0.586365 0.423523 -0.503906 -0.472168 1441831136 -0.586365 0.423523 -0.503906 -0.472168 1441831136 -0.586365 0.423523 -0.503906 -0.472168 1441831136 -0.586365 0.423523 -0.503906 -0.472168 1441831136 -0.586365 0.423523 -0.503906 -0.472168 1441831136 -0.596497 0.417480 -0.503723 -0.465027 1441831136 -0.596497 0.417480 -0.503723 -0.465027 1441831136 -0.596497 0.417480 -0.503723 -0.465027 1441831136 -0.596497 0.417480 -0.503723 -0.465027 1441831136 -0.596497 0.417480 -0.503723 -0.465027 1441831136 -0.596497 0.417480 -0.503723 -0.465027 1441831136 -0.603455 0.413208 -0.504395 -0.459045 1441831136 -0.603455 0.413208 -0.504395 -0.459045 1441831136 -0.603455 0.413208 -0.504395 -0.459045 1441831136 -0.603455 0.413208 -0.504395 -0.459045 1441831136 -0.603455 0.413208 -0.504395 -0.459045 1441831136 -0.603455 0.413208 -0.504395 -0.459045 1441831136 -0.604614 0.411438 -0.506775 -0.456543 1441831136 -0.604614 0.411438 -0.506775 -0.456543 1441831136 -0.604614 0.411438 -0.506775 -0.456543 1441831136 -0.604614 0.411438 -0.506775 -0.456543 1441831136 -0.604614 0.411438 -0.506775 -0.456543 1441831136 -0.604614 0.411438 -0.506775 -0.456543 1441831136 -0.604614 0.411438 -0.506775 -0.456543 1441831136 -0.599365 0.412842 -0.511780 -0.456604 1441831136 -0.599365 0.412842 -0.511780 -0.456604 1441831136 -0.599365 0.412842 -0.511780 -0.456604 1441831136 -0.599365 0.412842 -0.511780 -0.456604 1441831137 -0.599365 0.412842 -0.511780 -0.456604 1441831137 -0.599365 0.412842 -0.511780 -0.456604 1441831137 -0.581116 0.423828 -0.516174 -0.465088 1441831137 -0.581116 0.423828 -0.516174 -0.465088 1441831137 -0.581116 0.423828 -0.516174 -0.465088 1441831137 -0.581116 0.423828 -0.516174 -0.465088 1441831137 -0.581116 0.423828 -0.516174 -0.465088 1441831137 -0.581116 0.423828 -0.516174 -0.465088 1441831137 -0.559692 0.437744 -0.516296 -0.478149 1441831137 -0.559692 0.437744 -0.516296 -0.478149 1441831137 -0.559692 0.437744 -0.516296 -0.478149 1441831137 -0.559692 0.437744 -0.516296 -0.478149 1441831137 -0.559692 0.437744 -0.516296 -0.478149 1441831137 -0.559692 0.437744 -0.516296 -0.478149 1441831137 -0.551758 0.440063 -0.509338 -0.492432 1441831137 -0.551758 0.440063 -0.509338 -0.492432 1441831137 -0.551758 0.440063 -0.509338 -0.492432 1441831137 -0.551758 0.440063 -0.509338 -0.492432 1441831137 -0.551758 0.440063 -0.509338 -0.492432 1441831137 -0.551758 0.440063 -0.509338 -0.492432 1441831137 -0.551758 0.440063 -0.509338 -0.492432 1441831137 -0.543945 0.444763 -0.497009 -0.509338 1441831137 -0.543945 0.444763 -0.497009 -0.509338 1441831137 -0.543945 0.444763 -0.497009 -0.509338 1441831137 -0.543945 0.444763 -0.497009 -0.509338 1441831137 -0.543945 0.444763 -0.497009 -0.509338 1441831137 -0.543945 0.444763 -0.497009 -0.509338 1441831137 -0.546265 0.445801 -0.484192 -0.518188 1441831137 -0.546265 0.445801 -0.484192 -0.518188 1441831137 -0.546265 0.445801 -0.484192 -0.518188 1441831137 -0.546265 0.445801 -0.484192 -0.518188 1441831137 -0.546265 0.445801 -0.484192 -0.518188 1441831137 -0.546265 0.445801 -0.484192 -0.518188 1441831137 -0.565247 0.431458 -0.493469 -0.500854 1441831137 -0.565247 0.431458 -0.493469 -0.500854 1441831137 -0.565247 0.431458 -0.493469 -0.500854 1441831137 -0.565247 0.431458 -0.493469 -0.500854 1441831137 -0.565247 0.431458 -0.493469 -0.500854 1441831137 -0.565247 0.431458 -0.493469 -0.500854 1441831137 -0.585083 0.409424 -0.498352 -0.491699 1441831137 -0.585083 0.409424 -0.498352 -0.491699 1441831137 -0.585083 0.409424 -0.498352 -0.491699 1441831137 -0.585083 0.409424 -0.498352 -0.491699 1441831137 -0.585083 0.409424 -0.498352 -0.491699 1441831137 -0.585083 0.409424 -0.498352 -0.491699 1441831137 -0.585083 0.409424 -0.498352 -0.491699 1441831137 -0.580017 0.413452 -0.495605 -0.497070 1441831137 -0.580017 0.413452 -0.495605 -0.497070 1441831137 -0.580017 0.413452 -0.495605 -0.497070 1441831137 -0.580017 0.413452 -0.495605 -0.497070 1441831137 -0.580017 0.413452 -0.495605 -0.497070 1441831137 -0.580017 0.413452 -0.495605 -0.497070 1441831137 -0.564209 0.435364 -0.488708 -0.503418 1441831137 -0.564209 0.435364 -0.488708 -0.503418 1441831137 -0.564209 0.435364 -0.488708 -0.503418 1441831137 -0.564209 0.435364 -0.488708 -0.503418 1441831137 -0.564209 0.435364 -0.488708 -0.503418 1441831137 -0.564209 0.435364 -0.488708 -0.503418 1441831137 -0.565247 0.441406 -0.482788 -0.502563 1441831137 -0.565247 0.441406 -0.482788 -0.502563 1441831137 -0.565247 0.441406 -0.482788 -0.502563 1441831137 -0.565247 0.441406 -0.482788 -0.502563 1441831137 -0.565247 0.441406 -0.482788 -0.502563 1441831137 -0.565247 0.441406 -0.482788 -0.502563 1441831137 -0.576538 0.432312 -0.482056 -0.498413 1441831137 -0.576538 0.432312 -0.482056 -0.498413 1441831137 -0.576538 0.432312 -0.482056 -0.498413 1441831137 -0.576538 0.432312 -0.482056 -0.498413 1441831137 -0.576538 0.432312 -0.482056 -0.498413 1441831137 -0.576538 0.432312 -0.482056 -0.498413 1441831137 -0.591370 0.422119 -0.485046 -0.486694 1441831137 -0.591370 0.422119 -0.485046 -0.486694 1441831137 -0.591370 0.422119 -0.485046 -0.486694 1441831137 -0.591370 0.422119 -0.485046 -0.486694 1441831137 -0.591370 0.422119 -0.485046 -0.486694 1441831137 -0.591370 0.422119 -0.485046 -0.486694 1441831137 -0.591370 0.422119 -0.485046 -0.486694 1441831137 -0.595642 0.420471 -0.488403 -0.479492 1441831137 -0.595642 0.420471 -0.488403 -0.479492 1441831137 -0.595642 0.420471 -0.488403 -0.479492 1441831137 -0.595642 0.420471 -0.488403 -0.479492 1441831137 -0.595642 0.420471 -0.488403 -0.479492 1441831137 -0.595642 0.420471 -0.488403 -0.479492 1441831137 -0.589172 0.425354 -0.490417 -0.481140 1441831137 -0.589172 0.425354 -0.490417 -0.481140 1441831137 -0.589172 0.425354 -0.490417 -0.481140 1441831137 -0.589172 0.425354 -0.490417 -0.481140 1441831137 -0.589172 0.425354 -0.490417 -0.481140 1441831137 -0.589172 0.425354 -0.490417 -0.481140 1441831137 -0.589172 0.425354 -0.490417 -0.481140 1441831137 -0.571899 0.436035 -0.495850 -0.486755 1441831137 -0.571899 0.436035 -0.495850 -0.486755 1441831137 -0.571899 0.436035 -0.495850 -0.486755 1441831137 -0.571899 0.436035 -0.495850 -0.486755 1441831137 -0.571899 0.436035 -0.495850 -0.486755 1441831137 -0.571899 0.436035 -0.495850 -0.486755 1441831137 -0.548401 0.449036 -0.500061 -0.497620 1441831137 -0.548401 0.449036 -0.500061 -0.497620 1441831137 -0.548401 0.449036 -0.500061 -0.497620 1441831137 -0.548401 0.449036 -0.500061 -0.497620 1441831137 -0.548401 0.449036 -0.500061 -0.497620 1441831137 -0.548401 0.449036 -0.500061 -0.497620 1441831137 -0.536865 0.456238 -0.494934 -0.508667 1441831137 -0.536865 0.456238 -0.494934 -0.508667 1441831137 -0.536865 0.456238 -0.494934 -0.508667 1441831137 -0.536865 0.456238 -0.494934 -0.508667 1441831137 -0.536865 0.456238 -0.494934 -0.508667 1441831137 -0.536865 0.456238 -0.494934 -0.508667 1441831137 -0.536865 0.456238 -0.494934 -0.508667 1441831137 -0.529419 0.463867 -0.481934 -0.521851 1441831137 -0.529419 0.463867 -0.481934 -0.521851 1441831137 -0.529419 0.463867 -0.481934 -0.521851 1441831137 -0.529419 0.463867 -0.481934 -0.521851 1441831137 -0.529419 0.463867 -0.481934 -0.521851 1441831138 -0.529419 0.463867 -0.481934 -0.521851 1441831138 -0.532715 0.464661 -0.469482 -0.529114 1441831138 -0.532715 0.464661 -0.469482 -0.529114 1441831138 -0.532715 0.464661 -0.469482 -0.529114 1441831138 -0.532715 0.464661 -0.469482 -0.529114 1441831138 -0.532715 0.464661 -0.469482 -0.529114 1441831138 -0.532715 0.464661 -0.469482 -0.529114 1441831138 -0.550110 0.455200 -0.477905 -0.511658 1441831138 -0.550110 0.455200 -0.477905 -0.511658 1441831138 -0.550110 0.455200 -0.477905 -0.511658 1441831138 -0.550110 0.455200 -0.477905 -0.511658 1441831138 -0.550110 0.455200 -0.477905 -0.511658 1441831138 -0.550110 0.455200 -0.477905 -0.511658 1441831138 -0.550110 0.455200 -0.477905 -0.511658 1441831138 -0.575317 0.428650 -0.498291 -0.486877 1441831138 -0.575317 0.428650 -0.498291 -0.486877 1441831138 -0.575317 0.428650 -0.498291 -0.486877 1441831138 -0.575317 0.428650 -0.498291 -0.486877 1441831138 -0.575317 0.428650 -0.498291 -0.486877 1441831138 -0.575317 0.428650 -0.498291 -0.486877 1441831138 -0.586060 0.412659 -0.510620 -0.474976 1441831138 -0.586060 0.412659 -0.510620 -0.474976 1441831138 -0.586060 0.412659 -0.510620 -0.474976 1441831138 -0.586060 0.412659 -0.510620 -0.474976 1441831138 -0.586060 0.412659 -0.510620 -0.474976 1441831138 -0.586060 0.412659 -0.510620 -0.474976 1441831138 -0.572693 0.429626 -0.507751 -0.479370 1441831138 -0.572693 0.429626 -0.507751 -0.479370 1441831138 -0.572693 0.429626 -0.507751 -0.479370 1441831138 -0.572693 0.429626 -0.507751 -0.479370 1441831138 -0.572693 0.429626 -0.507751 -0.479370 1441831138 -0.572693 0.429626 -0.507751 -0.479370 1441831138 -0.568420 0.439270 -0.504883 -0.478699 1441831138 -0.568420 0.439270 -0.504883 -0.478699 1441831138 -0.568420 0.439270 -0.504883 -0.478699 1441831138 -0.568420 0.439270 -0.504883 -0.478699 1441831138 -0.568420 0.439270 -0.504883 -0.478699 1441831138 -0.568420 0.439270 -0.504883 -0.478699 1441831138 -0.576599 0.436401 -0.507629 -0.468506 1441831138 -0.576599 0.436401 -0.507629 -0.468506 1441831138 -0.576599 0.436401 -0.507629 -0.468506 1441831138 -0.576599 0.436401 -0.507629 -0.468506 1441831138 -0.576599 0.436401 -0.507629 -0.468506 1441831138 -0.576599 0.436401 -0.507629 -0.468506 1441831138 -0.576599 0.436401 -0.507629 -0.468506 1441831138 -0.597168 0.414063 -0.511597 -0.458557 1441831138 -0.597168 0.414063 -0.511597 -0.458557 1441831138 -0.597168 0.414063 -0.511597 -0.458557 1441831138 -0.597168 0.414063 -0.511597 -0.458557 1441831138 -0.597168 0.414063 -0.511597 -0.458557 1441831138 -0.597168 0.414063 -0.511597 -0.458557 1441831138 -0.606506 0.405701 -0.516663 -0.447998 1441831138 -0.606506 0.405701 -0.516663 -0.447998 1441831138 -0.606506 0.405701 -0.516663 -0.447998 1441831138 -0.606506 0.405701 -0.516663 -0.447998 1441831138 -0.606506 0.405701 -0.516663 -0.447998 1441831138 -0.606506 0.405701 -0.516663 -0.447998 1441831138 -0.610107 0.401489 -0.518555 -0.444702 1441831138 -0.610107 0.401489 -0.518555 -0.444702 1441831138 -0.610107 0.401489 -0.518555 -0.444702 1441831138 -0.610107 0.401489 -0.518555 -0.444702 1441831138 -0.610107 0.401489 -0.518555 -0.444702 1441831138 -0.610107 0.401489 -0.518555 -0.444702 1441831138 -0.610107 0.401489 -0.518555 -0.444702 1441831138 -0.598755 0.408264 -0.520020 -0.452148 1441831138 -0.598755 0.408264 -0.520020 -0.452148 1441831138 -0.598755 0.408264 -0.520020 -0.452148 1441831138 -0.598755 0.408264 -0.520020 -0.452148 1441831138 -0.598755 0.408264 -0.520020 -0.452148 1441831138 -0.598755 0.408264 -0.520020 -0.452148 1441831138 -0.578430 0.422363 -0.514893 -0.471130 1441831138 -0.578430 0.422363 -0.514893 -0.471130 1441831138 -0.578430 0.422363 -0.514893 -0.471130 1441831138 -0.578430 0.422363 -0.514893 -0.471130 1441831138 -0.578430 0.422363 -0.514893 -0.471130 1441831138 -0.578430 0.422363 -0.514893 -0.471130 1441831138 -0.557922 0.438232 -0.505127 -0.491577 1441831138 -0.557922 0.438232 -0.505127 -0.491577 1441831138 -0.557922 0.438232 -0.505127 -0.491577 1441831138 -0.557922 0.438232 -0.505127 -0.491577 1441831138 -0.557922 0.438232 -0.505127 -0.491577 1441831138 -0.557922 0.438232 -0.505127 -0.491577 1441831138 -0.557922 0.438232 -0.505127 -0.491577 1441831138 -0.548767 0.449219 -0.495544 -0.501465 1441831138 -0.548767 0.449219 -0.495544 -0.501465 1441831138 -0.548767 0.449219 -0.495544 -0.501465 1441831138 -0.548767 0.449219 -0.495544 -0.501465 1441831138 -0.548767 0.449219 -0.495544 -0.501465 1441831138 -0.548767 0.449219 -0.495544 -0.501465 1441831138 -0.547058 0.453552 -0.484680 -0.510071 1441831138 -0.547058 0.453552 -0.484680 -0.510071 1441831138 -0.547058 0.453552 -0.484680 -0.510071 1441831138 -0.547058 0.453552 -0.484680 -0.510071 1441831138 -0.547058 0.453552 -0.484680 -0.510071 1441831138 -0.547058 0.453552 -0.484680 -0.510071 1441831138 -0.546997 0.455261 -0.472717 -0.519714 1441831138 -0.546997 0.455261 -0.472717 -0.519714 1441831138 -0.546997 0.455261 -0.472717 -0.519714 1441831138 -0.546997 0.455261 -0.472717 -0.519714 1441831138 -0.546997 0.455261 -0.472717 -0.519714 1441831138 -0.546997 0.455261 -0.472717 -0.519714 1441831138 -0.561768 0.444275 -0.472229 -0.513916 1441831138 -0.561768 0.444275 -0.472229 -0.513916 1441831138 -0.561768 0.444275 -0.472229 -0.513916 1441831138 -0.561768 0.444275 -0.472229 -0.513916 1441831138 -0.561768 0.444275 -0.472229 -0.513916 1441831138 -0.561768 0.444275 -0.472229 -0.513916 1441831138 -0.579346 0.425354 -0.485596 -0.497742 1441831138 -0.579346 0.425354 -0.485596 -0.497742 1441831138 -0.579346 0.425354 -0.485596 -0.497742 1441831138 -0.579346 0.425354 -0.485596 -0.497742 1441831138 -0.579346 0.425354 -0.485596 -0.497742 1441831138 -0.579346 0.425354 -0.485596 -0.497742 1441831139 -0.586182 0.416443 -0.496948 -0.485840 1441831139 -0.586182 0.416443 -0.496948 -0.485840 1441831139 -0.586182 0.416443 -0.496948 -0.485840 1441831139 -0.586182 0.416443 -0.496948 -0.485840 1441831139 -0.586182 0.416443 -0.496948 -0.485840 1441831139 -0.586182 0.416443 -0.496948 -0.485840 1441831139 -0.569702 0.437012 -0.492554 -0.491821 1441831139 -0.569702 0.437012 -0.492554 -0.491821 1441831139 -0.569702 0.437012 -0.492554 -0.491821 1441831139 -0.569702 0.437012 -0.492554 -0.491821 1441831139 -0.569702 0.437012 -0.492554 -0.491821 1441831139 -0.569702 0.437012 -0.492554 -0.491821 1441831139 -0.561768 0.454224 -0.489868 -0.488098 1441831139 -0.561768 0.454224 -0.489868 -0.488098 1441831139 -0.561768 0.454224 -0.489868 -0.488098 1441831139 -0.561768 0.454224 -0.489868 -0.488098 1441831139 -0.561768 0.454224 -0.489868 -0.488098 1441831139 -0.561768 0.454224 -0.489868 -0.488098 1441831139 -0.569092 0.455750 -0.492126 -0.475647 1441831139 -0.569092 0.455750 -0.492126 -0.475647 1441831139 -0.569092 0.455750 -0.492126 -0.475647 1441831139 -0.569092 0.455750 -0.492126 -0.475647 1441831139 -0.569092 0.455750 -0.492126 -0.475647 1441831139 -0.569092 0.455750 -0.492126 -0.475647 1441831139 -0.569092 0.455750 -0.492126 -0.475647 1441831139 -0.591125 0.430847 -0.497864 -0.466003 1441831139 -0.591125 0.430847 -0.497864 -0.466003 1441831139 -0.591125 0.430847 -0.497864 -0.466003 1441831139 -0.591125 0.430847 -0.497864 -0.466003 1441831139 -0.591125 0.430847 -0.497864 -0.466003 1441831139 -0.609070 0.415527 -0.502136 -0.451965 1441831139 -0.609070 0.415527 -0.502136 -0.451965 1441831139 -0.609070 0.415527 -0.502136 -0.451965 1441831139 -0.609070 0.415527 -0.502136 -0.451965 1441831139 -0.609070 0.415527 -0.502136 -0.451965 1441831139 -0.609070 0.415527 -0.502136 -0.451965 1441831139 -0.613647 0.410034 -0.502930 -0.449890 1441831139 -0.613647 0.410034 -0.502930 -0.449890 1441831139 -0.613647 0.410034 -0.502930 -0.449890 1441831139 -0.613647 0.410034 -0.502930 -0.449890 1441831139 -0.613647 0.410034 -0.502930 -0.449890 1441831139 -0.613647 0.410034 -0.502930 -0.449890 1441831139 -0.609131 0.413330 -0.499512 -0.456787 1441831139 -0.609131 0.413330 -0.499512 -0.456787 1441831139 -0.609131 0.413330 -0.499512 -0.456787 1441831139 -0.609131 0.413330 -0.499512 -0.456787 1441831139 -0.609131 0.413330 -0.499512 -0.456787 1441831139 -0.609131 0.413330 -0.499512 -0.456787 1441831139 -0.593750 0.422729 -0.498657 -0.469238 1441831139 -0.593750 0.422729 -0.498657 -0.469238 1441831139 -0.593750 0.422729 -0.498657 -0.469238 1441831139 -0.593750 0.422729 -0.498657 -0.469238 1441831139 -0.593750 0.422729 -0.498657 -0.469238 1441831139 -0.593750 0.422729 -0.498657 -0.469238 1441831139 -0.593750 0.422729 -0.498657 -0.469238 1441831139 -0.571289 0.437561 -0.494629 -0.487366 1441831139 -0.571289 0.437561 -0.494629 -0.487366 1441831139 -0.571289 0.437561 -0.494629 -0.487366 1441831139 -0.571289 0.437561 -0.494629 -0.487366 1441831139 -0.571289 0.437561 -0.494629 -0.487366 1441831139 -0.571289 0.437561 -0.494629 -0.487366 1441831139 -0.562988 0.440979 -0.492188 -0.496399 1441831139 -0.562988 0.440979 -0.492188 -0.496399 1441831139 -0.562988 0.440979 -0.492188 -0.496399 1441831139 -0.562988 0.440979 -0.492188 -0.496399 1441831139 -0.562988 0.440979 -0.492188 -0.496399 1441831139 -0.562988 0.440979 -0.492188 -0.496399 1441831139 -0.564270 0.436768 -0.489685 -0.501160 1441831139 -0.564270 0.436768 -0.489685 -0.501160 1441831139 -0.564270 0.436768 -0.489685 -0.501160 1441831139 -0.564270 0.436768 -0.489685 -0.501160 1441831139 -0.564270 0.436768 -0.489685 -0.501160 1441831139 -0.564270 0.436768 -0.489685 -0.501160 1441831139 -0.560120 0.438293 -0.488403 -0.505615 1441831139 -0.560120 0.438293 -0.488403 -0.505615 1441831139 -0.560120 0.438293 -0.488403 -0.505615 1441831139 -0.560120 0.438293 -0.488403 -0.505615 1441831139 -0.560120 0.438293 -0.488403 -0.505615 1441831139 -0.560120 0.438293 -0.488403 -0.505615 1441831139 -0.560120 0.438293 -0.488403 -0.505615 1441831139 -0.568176 0.433228 -0.486023 -0.503357 1441831139 -0.568176 0.433228 -0.486023 -0.503357 1441831139 -0.568176 0.433228 -0.486023 -0.503357 1441831139 -0.568176 0.433228 -0.486023 -0.503357 1441831139 -0.568176 0.433228 -0.486023 -0.503357 1441831139 -0.568176 0.433228 -0.486023 -0.503357 1441831139 -0.581421 0.421326 -0.498108 -0.486267 1441831139 -0.581421 0.421326 -0.498108 -0.486267 1441831139 -0.581421 0.421326 -0.498108 -0.486267 1441831139 -0.581421 0.421326 -0.498108 -0.486267 1441831139 -0.581421 0.421326 -0.498108 -0.486267 1441831139 -0.581421 0.421326 -0.498108 -0.486267 1441831139 -0.590088 0.410095 -0.499023 -0.484375 1441831139 -0.590088 0.410095 -0.499023 -0.484375 1441831139 -0.590088 0.410095 -0.499023 -0.484375 1441831139 -0.590088 0.410095 -0.499023 -0.484375 1441831139 -0.590088 0.410095 -0.499023 -0.484375 1441831139 -0.590088 0.410095 -0.499023 -0.484375 1441831139 -0.572815 0.428772 -0.496826 -0.491150 1441831139 -0.572815 0.428772 -0.496826 -0.491150 1441831139 -0.572815 0.428772 -0.496826 -0.491150 1441831139 -0.572815 0.428772 -0.496826 -0.491150 1441831139 -0.572815 0.428772 -0.496826 -0.491150 1441831139 -0.572815 0.428772 -0.496826 -0.491150 1441831139 -0.550171 0.462646 -0.489502 -0.493713 1441831139 -0.550171 0.462646 -0.489502 -0.493713 1441831139 -0.550171 0.462646 -0.489502 -0.493713 1441831139 -0.550171 0.462646 -0.489502 -0.493713 1441831139 -0.550171 0.462646 -0.489502 -0.493713 1441831139 -0.550171 0.462646 -0.489502 -0.493713 1441831139 -0.548340 0.475830 -0.486389 -0.486267 1441831140 -0.548340 0.475830 -0.486389 -0.486267 1441831140 -0.548340 0.475830 -0.486389 -0.486267 1441831140 -0.548340 0.475830 -0.486389 -0.486267 1441831140 -0.548340 0.475830 -0.486389 -0.486267 1441831140 -0.548340 0.475830 -0.486389 -0.486267 1441831140 -0.548340 0.475830 -0.486389 -0.486267 1441831140 -0.561768 0.458862 -0.488098 -0.485474 1441831140 -0.561768 0.458862 -0.488098 -0.485474 1441831140 -0.561768 0.458862 -0.488098 -0.485474 1441831140 -0.561768 0.458862 -0.488098 -0.485474 1441831140 -0.561768 0.458862 -0.488098 -0.485474 1441831140 -0.585022 0.440247 -0.489563 -0.473633 1441831140 -0.585022 0.440247 -0.489563 -0.473633 1441831140 -0.585022 0.440247 -0.489563 -0.473633 1441831140 -0.585022 0.440247 -0.489563 -0.473633 1441831140 -0.585022 0.440247 -0.489563 -0.473633 1441831140 -0.585022 0.440247 -0.489563 -0.473633 1441831140 -0.585022 0.440247 -0.489563 -0.473633 1441831140 -0.598389 0.429382 -0.495850 -0.460144 1441831140 -0.598389 0.429382 -0.495850 -0.460144 1441831140 -0.598389 0.429382 -0.495850 -0.460144 1441831140 -0.598389 0.429382 -0.495850 -0.460144 1441831140 -0.598389 0.429382 -0.495850 -0.460144 1441831140 -0.598389 0.429382 -0.495850 -0.460144 1441831140 -0.603516 0.424316 -0.502991 -0.450378 1441831140 -0.603516 0.424316 -0.502991 -0.450378 1441831140 -0.603516 0.424316 -0.502991 -0.450378 1441831140 -0.603516 0.424316 -0.502991 -0.450378 1441831140 -0.603516 0.424316 -0.502991 -0.450378 1441831140 -0.603516 0.424316 -0.502991 -0.450378 1441831140 -0.595154 0.427795 -0.507996 -0.452515 1441831140 -0.595154 0.427795 -0.507996 -0.452515 1441831140 -0.595154 0.427795 -0.507996 -0.452515 1441831140 -0.595154 0.427795 -0.507996 -0.452515 1441831140 -0.595154 0.427795 -0.507996 -0.452515 1441831140 -0.595154 0.427795 -0.507996 -0.452515 1441831140 -0.576599 0.438721 -0.511047 -0.462524 1441831140 -0.576599 0.438721 -0.511047 -0.462524 1441831140 -0.576599 0.438721 -0.511047 -0.462524 1441831140 -0.576599 0.438721 -0.511047 -0.462524 1441831140 -0.576599 0.438721 -0.511047 -0.462524 1441831140 -0.576599 0.438721 -0.511047 -0.462524 1441831140 -0.559509 0.448181 -0.510132 -0.475281 1441831140 -0.559509 0.448181 -0.510132 -0.475281 1441831140 -0.559509 0.448181 -0.510132 -0.475281 1441831140 -0.559509 0.448181 -0.510132 -0.475281 1441831140 -0.559509 0.448181 -0.510132 -0.475281 1441831140 -0.559509 0.448181 -0.510132 -0.475281 1441831140 -0.559509 0.448181 -0.510132 -0.475281 1441831140 -0.557556 0.444641 -0.508484 -0.482605 1441831140 -0.557556 0.444641 -0.508484 -0.482605 1441831140 -0.557556 0.444641 -0.508484 -0.482605 1441831140 -0.557556 0.444641 -0.508484 -0.482605 1441831140 -0.557556 0.444641 -0.508484 -0.482605 1441831140 -0.557556 0.444641 -0.508484 -0.482605 1441831140 -0.548767 0.445251 -0.503845 -0.496826 1441831140 -0.548767 0.445251 -0.503845 -0.496826 1441831140 -0.548767 0.445251 -0.503845 -0.496826 1441831140 -0.548767 0.445251 -0.503845 -0.496826 1441831140 -0.548767 0.445251 -0.503845 -0.496826 1441831140 -0.548767 0.445251 -0.503845 -0.496826 1441831140 -0.554993 0.438660 -0.492188 -0.507324 1441831140 -0.554993 0.438660 -0.492188 -0.507324 1441831140 -0.554993 0.438660 -0.492188 -0.507324 1441831140 -0.554993 0.438660 -0.492188 -0.507324 1441831140 -0.554993 0.438660 -0.492188 -0.507324 1441831140 -0.554993 0.438660 -0.492188 -0.507324 1441831140 -0.554993 0.438660 -0.492188 -0.507324 1441831140 -0.562866 0.434814 -0.488159 -0.505859 1441831140 -0.562866 0.434814 -0.488159 -0.505859 1441831140 -0.562866 0.434814 -0.488159 -0.505859 1441831140 -0.562866 0.434814 -0.488159 -0.505859 1441831140 -0.562866 0.434814 -0.488159 -0.505859 1441831140 -0.562866 0.434814 -0.488159 -0.505859 1441831140 -0.577820 0.420349 -0.492554 -0.496887 1441831140 -0.577820 0.420349 -0.492554 -0.496887 1441831140 -0.577820 0.420349 -0.492554 -0.496887 1441831140 -0.577820 0.420349 -0.492554 -0.496887 1441831140 -0.577820 0.420349 -0.492554 -0.496887 1441831140 -0.577820 0.420349 -0.492554 -0.496887 1441831140 -0.581848 0.416016 -0.490784 -0.497620 1441831140 -0.581848 0.416016 -0.490784 -0.497620 1441831140 -0.581848 0.416016 -0.490784 -0.497620 1441831140 -0.581848 0.416016 -0.490784 -0.497620 1441831140 -0.581848 0.416016 -0.490784 -0.497620 1441831140 -0.581848 0.416016 -0.490784 -0.497620 1441831140 -0.561279 0.437866 -0.485474 -0.507629 1441831140 -0.561279 0.437866 -0.485474 -0.507629 1441831140 -0.561279 0.437866 -0.485474 -0.507629 1441831140 -0.561279 0.437866 -0.485474 -0.507629 1441831140 -0.561279 0.437866 -0.485474 -0.507629 1441831140 -0.561279 0.437866 -0.485474 -0.507629 1441831140 -0.548340 0.463806 -0.481567 -0.502380 1441831140 -0.548340 0.463806 -0.481567 -0.502380 1441831140 -0.548340 0.463806 -0.481567 -0.502380 1441831140 -0.548340 0.463806 -0.481567 -0.502380 1441831140 -0.548340 0.463806 -0.481567 -0.502380 1441831140 -0.548340 0.463806 -0.481567 -0.502380 1441831140 -0.548340 0.463806 -0.481567 -0.502380 1441831140 -0.553162 0.471680 -0.481079 -0.490112 1441831140 -0.553162 0.471680 -0.481079 -0.490112 1441831140 -0.553162 0.471680 -0.481079 -0.490112 1441831140 -0.553162 0.471680 -0.481079 -0.490112 1441831140 -0.553162 0.471680 -0.481079 -0.490112 1441831140 -0.553162 0.471680 -0.481079 -0.490112 1441831140 -0.574097 0.447571 -0.491577 -0.477966 1441831140 -0.574097 0.447571 -0.491577 -0.477966 1441831140 -0.574097 0.447571 -0.491577 -0.477966 1441831140 -0.574097 0.447571 -0.491577 -0.477966 1441831140 -0.574097 0.447571 -0.491577 -0.477966 1441831140 -0.574097 0.447571 -0.491577 -0.477966 1441831140 -0.599487 0.424133 -0.501648 -0.457275 1441831140 -0.599487 0.424133 -0.501648 -0.457275 1441831141 -0.599487 0.424133 -0.501648 -0.457275 1441831141 -0.599487 0.424133 -0.501648 -0.457275 1441831141 -0.599487 0.424133 -0.501648 -0.457275 1441831141 -0.599487 0.424133 -0.501648 -0.457275 1441831141 -0.613647 0.411865 -0.507141 -0.443481 1441831141 -0.613647 0.411865 -0.507141 -0.443481 1441831141 -0.613647 0.411865 -0.507141 -0.443481 1441831141 -0.613647 0.411865 -0.507141 -0.443481 1441831141 -0.613647 0.411865 -0.507141 -0.443481 1441831141 -0.613647 0.411865 -0.507141 -0.443481 1441831141 -0.607117 0.416870 -0.507629 -0.447205 1441831141 -0.607117 0.416870 -0.507629 -0.447205 1441831141 -0.607117 0.416870 -0.507629 -0.447205 1441831141 -0.607117 0.416870 -0.507629 -0.447205 1441831141 -0.607117 0.416870 -0.507629 -0.447205 1441831141 -0.607117 0.416870 -0.507629 -0.447205 1441831141 -0.607117 0.416870 -0.507629 -0.447205 1441831141 -0.589233 0.433228 -0.506104 -0.457214 1441831141 -0.589233 0.433228 -0.506104 -0.457214 1441831141 -0.589233 0.433228 -0.506104 -0.457214 1441831141 -0.589233 0.433228 -0.506104 -0.457214 1441831141 -0.589233 0.433228 -0.506104 -0.457214 1441831141 -0.589233 0.433228 -0.506104 -0.457214 1441831141 -0.558350 0.456421 -0.504272 -0.475037 1441831141 -0.558350 0.456421 -0.504272 -0.475037 1441831141 -0.558350 0.456421 -0.504272 -0.475037 1441831141 -0.558350 0.456421 -0.504272 -0.475037 1441831141 -0.558350 0.456421 -0.504272 -0.475037 1441831141 -0.558350 0.456421 -0.504272 -0.475037 1441831141 -0.558350 0.456421 -0.504272 -0.475037 1441831141 -0.549683 0.463440 -0.495605 -0.487366 1441831141 -0.549683 0.463440 -0.495605 -0.487366 1441831141 -0.549683 0.463440 -0.495605 -0.487366 1441831141 -0.549683 0.463440 -0.495605 -0.487366 1441831141 -0.549683 0.463440 -0.495605 -0.487366 1441831141 -0.549683 0.463440 -0.495605 -0.487366 1441831141 -0.542297 0.467834 -0.489014 -0.497925 1441831141 -0.542297 0.467834 -0.489014 -0.497925 1441831141 -0.542297 0.467834 -0.489014 -0.497925 1441831141 -0.542297 0.467834 -0.489014 -0.497925 1441831141 -0.542297 0.467834 -0.489014 -0.497925 1441831141 -0.542297 0.467834 -0.489014 -0.497925 1441831141 -0.542297 0.467834 -0.489014 -0.497925 1441831141 -0.532715 0.473633 -0.483093 -0.508545 1441831141 -0.532715 0.473633 -0.483093 -0.508545 1441831141 -0.532715 0.473633 -0.483093 -0.508545 1441831141 -0.532715 0.473633 -0.483093 -0.508545 1441831141 -0.532715 0.473633 -0.483093 -0.508545 1441831141 -0.532715 0.473633 -0.483093 -0.508545 1441831141 -0.548706 0.460144 -0.487610 -0.499451 1441831141 -0.548706 0.460144 -0.487610 -0.499451 1441831141 -0.548706 0.460144 -0.487610 -0.499451 1441831141 -0.548706 0.460144 -0.487610 -0.499451 1441831141 -0.548706 0.460144 -0.487610 -0.499451 1441831141 -0.548706 0.460144 -0.487610 -0.499451 1441831141 -0.563049 0.447693 -0.499817 -0.482483 1441831141 -0.563049 0.447693 -0.499817 -0.482483 1441831141 -0.563049 0.447693 -0.499817 -0.482483 1441831141 -0.563049 0.447693 -0.499817 -0.482483 1441831141 -0.563049 0.447693 -0.499817 -0.482483 1441831141 -0.563049 0.447693 -0.499817 -0.482483 1441831141 -0.576599 0.431030 -0.505005 -0.476196 1441831141 -0.576599 0.431030 -0.505005 -0.476196 1441831141 -0.576599 0.431030 -0.505005 -0.476196 1441831141 -0.576599 0.431030 -0.505005 -0.476196 1441831141 -0.576599 0.431030 -0.505005 -0.476196 1441831141 -0.576599 0.431030 -0.505005 -0.476196 1441831141 -0.575928 0.432251 -0.496582 -0.484680 1441831141 -0.575928 0.432251 -0.496582 -0.484680 1441831141 -0.575928 0.432251 -0.496582 -0.484680 1441831141 -0.575928 0.432251 -0.496582 -0.484680 1441831141 -0.575928 0.432251 -0.496582 -0.484680 1441831141 -0.575928 0.432251 -0.496582 -0.484680 1441831141 -0.559814 0.457214 -0.493286 -0.484131 1441831141 -0.559814 0.457214 -0.493286 -0.484131 1441831141 -0.559814 0.457214 -0.493286 -0.484131 1441831141 -0.559814 0.457214 -0.493286 -0.484131 1441831141 -0.559814 0.457214 -0.493286 -0.484131 1441831141 -0.559814 0.457214 -0.493286 -0.484131 1441831141 -0.559814 0.457214 -0.493286 -0.484131 1441831141 -0.564270 0.461853 -0.489197 -0.478577 1441831141 -0.564270 0.461853 -0.489197 -0.478577 1441831141 -0.564270 0.461853 -0.489197 -0.478577 1441831141 -0.564270 0.461853 -0.489197 -0.478577 1441831141 -0.564270 0.461853 -0.489197 -0.478577 1441831141 -0.564270 0.461853 -0.489197 -0.478577 1441831141 -0.579163 0.447754 -0.488953 -0.474426 1441831141 -0.579163 0.447754 -0.488953 -0.474426 1441831141 -0.579163 0.447754 -0.488953 -0.474426 1441831141 -0.579163 0.447754 -0.488953 -0.474426 1441831141 -0.579163 0.447754 -0.488953 -0.474426 1441831141 -0.579163 0.447754 -0.488953 -0.474426 1441831141 -0.579163 0.447754 -0.488953 -0.474426 1441831141 -0.601318 0.424561 -0.498962 -0.457458 1441831141 -0.601318 0.424561 -0.498962 -0.457458 1441831141 -0.601318 0.424561 -0.498962 -0.457458 1441831141 -0.601318 0.424561 -0.498962 -0.457458 1441831141 -0.601318 0.424561 -0.498962 -0.457458 1441831141 -0.601318 0.424561 -0.498962 -0.457458 1441831141 
-0.601807 0.431458 -0.499329 -0.449890 1441831145 -0.601807 0.431458 -0.499329 -0.449890 1441831145 -0.601807 0.431458 -0.499329 -0.449890 1441831145 -0.610779 0.424438 -0.502136 -0.441223 1441831145 -0.610779 0.424438 -0.502136 -0.441223 1441831145 -0.610779 0.424438 -0.502136 -0.441223 1441831145 -0.610779 0.424438 -0.502136 -0.441223 1441831145 -0.610779 0.424438 -0.502136 -0.441223 1441831145 -0.620911 0.416809 -0.509277 -0.425964 1441831145 -0.620911 0.416809 -0.509277 -0.425964 1441831145 -0.620911 0.416809 -0.509277 -0.425964 1441831145 -0.620911 0.416809 -0.509277 -0.425964 1441831145 -0.620911 0.416809 -0.509277 -0.425964 1441831145 -0.620911 0.416809 -0.509277 -0.425964 1441831145 -0.620911 0.416809 -0.509277 -0.425964 1441831145 -0.629883 0.406372 -0.522461 -0.406494 1441831145 -0.629883 0.406372 -0.522461 -0.406494 1441831145 -0.629883 0.406372 -0.522461 -0.406494 1441831145 -0.629883 0.406372 -0.522461 -0.406494 1441831145 -0.629883 0.406372 -0.522461 -0.406494 1441831145 -0.629883 0.406372 -0.522461 -0.406494 1441831145 -0.629822 0.397217 -0.540100 -0.392212 1441831145 -0.629822 0.397217 -0.540100 -0.392212 1441831145 -0.629822 0.397217 -0.540100 -0.392212 1441831145 -0.629822 0.397217 -0.540100 -0.392212 1441831145 -0.629822 0.397217 -0.540100 -0.392212 1441831145 -0.629822 0.397217 -0.540100 -0.392212 1441831145 -0.625793 0.395630 -0.542419 -0.397156 1441831145 -0.625793 0.395630 -0.542419 -0.397156 1441831145 -0.625793 0.395630 -0.542419 -0.397156 1441831145 -0.625793 0.395630 -0.542419 -0.397156 1441831145 -0.625793 0.395630 -0.542419 -0.397156 1441831145 -0.625793 0.395630 -0.542419 -0.397156 1441831145 -0.625793 0.395630 -0.542419 -0.397156 1441831145 -0.599304 0.417419 -0.527039 -0.434631 1441831145 -0.599304 0.417419 -0.527039 -0.434631 1441831145 -0.599304 0.417419 -0.527039 -0.434631 1441831145 -0.599304 0.417419 -0.527039 -0.434631 1441831145 -0.599304 0.417419 -0.527039 -0.434631 1441831145 -0.599304 0.417419 -0.527039 -0.434631 1441831145 -0.567017 0.453796 -0.490723 -0.481506 1441831145 -0.567017 0.453796 -0.490723 -0.481506 1441831145 -0.567017 0.453796 -0.490723 -0.481506 1441831145 -0.567017 0.453796 -0.490723 -0.481506 1441831145 -0.567017 0.453796 -0.490723 -0.481506 1441831145 -0.567017 0.453796 -0.490723 -0.481506 1441831145 -0.564026 0.465698 -0.464294 -0.499512 1441831145 -0.564026 0.465698 -0.464294 -0.499512 1441831145 -0.564026 0.465698 -0.464294 -0.499512 1441831145 -0.564026 0.465698 -0.464294 -0.499512 1441831145 -0.564026 0.465698 -0.464294 -0.499512 1441831145 -0.562134 0.464966 -0.479309 -0.487976 1441831145 -0.562134 0.464966 -0.479309 -0.487976 1441831145 -0.562134 0.464966 -0.479309 -0.487976 1441831145 -0.562134 0.464966 -0.479309 -0.487976 1441831145 -0.562134 0.464966 -0.479309 -0.487976 1441831145 -0.562134 0.464966 -0.479309 -0.487976 1441831145 -0.569092 0.453979 -0.492310 -0.477234 1441831145 -0.569092 0.453979 -0.492310 -0.477234 1441831145 -0.569092 0.453979 -0.492310 -0.477234 1441831145 -0.569092 0.453979 -0.492310 -0.477234 1441831145 -0.569092 0.453979 -0.492310 -0.477234 1441831145 -0.569092 0.453979 -0.492310 -0.477234 1441831145 -0.569092 0.453979 -0.492310 -0.477234 1441831145 -0.577393 0.446594 -0.495483 -0.470825 1441831145 -0.577393 0.446594 -0.495483 -0.470825 1441831145 -0.577393 0.446594 -0.495483 -0.470825 1441831145 -0.577393 0.446594 -0.495483 -0.470825 1441831145 -0.577393 0.446594 -0.495483 -0.470825 1441831145 -0.577393 0.446594 -0.495483 -0.470825 1441831145 -0.586914 0.439026 -0.492371 -0.469543 1441831145 -0.586914 0.439026 -0.492371 -0.469543 1441831146 -0.586914 0.439026 -0.492371 -0.469543 1441831146 -0.586914 0.439026 -0.492371 -0.469543 1441831146 -0.586914 0.439026 -0.492371 -0.469543 1441831146 -0.586914 0.439026 -0.492371 -0.469543 1441831146 -0.592163 0.428711 -0.499756 -0.464600 1441831146 -0.592163 0.428711 -0.499756 -0.464600 1441831146 -0.592163 0.428711 -0.499756 -0.464600 1441831146 -0.592163 0.428711 -0.499756 -0.464600 1441831146 -0.592163 0.428711 -0.499756 -0.464600 1441831146 -0.592163 0.428711 -0.499756 -0.464600 1441831146 -0.593384 0.418823 -0.516907 -0.453125 1441831146 -0.593384 0.418823 -0.516907 -0.453125 1441831146 -0.593384 0.418823 -0.516907 -0.453125 1441831146 -0.593384 0.418823 -0.516907 -0.453125 1441831146 -0.593384 0.418823 -0.516907 -0.453125 1441831146 -0.593384 0.418823 -0.516907 -0.453125 1441831146 -0.593384 0.418823 -0.516907 -0.453125 1441831146 -0.596252 0.413208 -0.528992 -0.440430 1441831146 -0.596252 0.413208 -0.528992 -0.440430 1441831146 -0.596252 0.413208 -0.528992 -0.440430 1441831146 -0.596252 0.413208 -0.528992 -0.440430 1441831146 -0.596252 0.413208 -0.528992 -0.440430 1441831146 -0.607178 0.400574 -0.545349 -0.416504 1441831146 -0.607178 0.400574 -0.545349 -0.416504 1441831146 -0.607178 0.400574 -0.545349 -0.416504 1441831146 -0.607178 0.400574 -0.545349 -0.416504 1441831146 -0.607178 0.400574 -0.545349 -0.416504 1441831146 -0.607178 0.400574 -0.545349 -0.416504 1441831146 -0.607178 0.400574 -0.545349 -0.416504 1441831146 -0.619934 0.380859 -0.562439 -0.392883 1441831146 -0.619934 0.380859 -0.562439 -0.392883 1441831146 -0.619934 0.380859 -0.562439 -0.392883 1441831146 -0.619934 0.380859 -0.562439 -0.392883 1441831146 -0.619934 0.380859 -0.562439 -0.392883 1441831146 -0.619934 0.380859 -0.562439 -0.392883 1441831146 -0.621704 0.371216 -0.573608 -0.382996 1441831146 -0.621704 0.371216 -0.573608 -0.382996 1441831146 -0.621704 0.371216 -0.573608 -0.382996 1441831146 -0.621704 0.371216 -0.573608 -0.382996 1441831146 -0.621704 0.371216 -0.573608 -0.382996 1441831146 -0.621704 0.371216 -0.573608 -0.382996 1441831146 -0.618469 0.371033 -0.572937 -0.389404 1441831146 -0.618469 0.371033 -0.572937 -0.389404 1441831146 -0.618469 0.371033 -0.572937 -0.389404 1441831146 -0.618469 0.371033 -0.572937 -0.389404 1441831146 -0.618469 0.371033 -0.572937 -0.389404 1441831146 -0.618469 0.371033 -0.572937 -0.389404 1441831146 -0.618469 0.371033 -0.572937 -0.389404 1441831146 -0.601379 0.389771 -0.553223 -0.424866 1441831146 -0.601379 0.389771 -0.553223 -0.424866 1441831146 -0.601379 0.389771 -0.553223 -0.424866 1441831146 -0.601379 0.389771 -0.553223 -0.424866 1441831146 -0.601379 0.389771 -0.553223 -0.424866 1441831146 -0.601379 0.389771 -0.553223 -0.424866 1441831146 -0.566223 0.437134 -0.511963 -0.475708 1441831146 -0.566223 0.437134 -0.511963 -0.475708 1441831146 -0.566223 0.437134 -0.511963 -0.475708 1441831146 -0.566223 0.437134 -0.511963 -0.475708 1441831146 -0.566223 0.437134 -0.511963 -0.475708 1441831146 -0.566223 0.437134 -0.511963 -0.475708 1441831146 -0.560913 0.460083 -0.469177 -0.503601 1441831146 -0.560913 0.460083 -0.469177 -0.503601 1441831146 -0.560913 0.460083 -0.469177 -0.503601 1441831146 -0.560913 0.460083 -0.469177 -0.503601 1441831146 -0.560913 0.460083 -0.469177 -0.503601 1441831146 -0.560913 0.460083 -0.469177 -0.503601 1441831146 -0.562866 0.469727 -0.467102 -0.494385 1441831146 -0.562866 0.469727 -0.467102 -0.494385 1441831146 -0.562866 0.469727 -0.467102 -0.494385 1441831146 -0.562866 0.469727 -0.467102 -0.494385 1441831146 -0.562866 0.469727 -0.467102 -0.494385 1441831146 -0.562866 0.469727 -0.467102 -0.494385 1441831146 -0.562866 0.469727 -0.467102 -0.494385 1441831146 -0.567688 0.462646 -0.474731 -0.488220 1441831146 -0.567688 0.462646 -0.474731 -0.488220 1441831146 -0.567688 0.462646 -0.474731 -0.488220 1441831146 -0.567688 0.462646 -0.474731 -0.488220 1441831146 -0.567688 0.462646 -0.474731 -0.488220 1441831146 -0.567688 0.462646 -0.474731 -0.488220 1441831146 -0.567688 0.462646 -0.474731 -0.488220 1441831146 -0.577087 0.452698 -0.479980 -0.481384 1441831146 -0.577087 0.452698 -0.479980 -0.481384 1441831146 -0.577087 0.452698 -0.479980 -0.481384 1441831146 -0.577087 0.452698 -0.479980 -0.481384 1441831146 -0.577087 0.452698 -0.479980 -0.481384 1441831146 -0.577087 0.452698 -0.479980 -0.481384 1441831146 -0.586243 0.444946 -0.473572 -0.483887 1441831146 -0.586243 0.444946 -0.473572 -0.483887 1441831146 -0.586243 0.444946 -0.473572 -0.483887 1441831146 -0.586243 0.444946 -0.473572 -0.483887 1441831146 -0.586243 0.444946 -0.473572 -0.483887 1441831146 -0.586243 0.444946 -0.473572 -0.483887 1441831146 -0.584717 0.444214 -0.481079 -0.479004 1441831146 -0.584717 0.444214 -0.481079 -0.479004 1441831146 -0.584717 0.444214 -0.481079 -0.479004 1441831146 -0.584717 0.444214 -0.481079 -0.479004 1441831146 -0.584717 0.444214 -0.481079 -0.479004 1441831146 -0.584717 0.444214 -0.481079 -0.479004 1441831146 -0.590942 0.430298 -0.497986 -0.466553 1441831146 -0.590942 0.430298 -0.497986 -0.466553 1441831146 -0.590942 0.430298 -0.497986 -0.466553 1441831146 -0.590942 0.430298 -0.497986 -0.466553 1441831146 -0.590942 0.430298 -0.497986 -0.466553 1441831146 -0.590942 0.430298 -0.497986 -0.466553 1441831146 -0.596924 0.420166 -0.511536 -0.453369 1441831146 -0.596924 0.420166 -0.511536 -0.453369 1441831146 -0.596924 0.420166 -0.511536 -0.453369 1441831146 -0.596924 0.420166 -0.511536 -0.453369 1441831146 -0.596924 0.420166 -0.511536 -0.453369 1441831146 -0.596924 0.420166 -0.511536 -0.453369 1441831146 -0.606873 0.409607 -0.526184 -0.432556 1441831146 -0.606873 0.409607 -0.526184 -0.432556 1441831147 -0.606873 0.409607 -0.526184 -0.432556 1441831147 -0.606873 0.409607 -0.526184 -0.432556 1441831147 -0.606873 0.409607 -0.526184 -0.432556 1441831147 -0.606873 0.409607 -0.526184 -0.432556 1441831147 -0.618652 0.391907 -0.548523 -0.403625 1441831147 -0.618652 0.391907 -0.548523 -0.403625 1441831147 -0.618652 0.391907 -0.548523 -0.403625 1441831147 -0.618652 0.391907 -0.548523 -0.403625 1441831147 -0.618652 0.391907 -0.548523 -0.403625 1441831147 -0.618652 0.391907 -0.548523 -0.403625 1441831147 -0.621887 0.380920 -0.561646 -0.390930 1441831147 -0.621887 0.380920 -0.561646 -0.390930 1441831147 -0.621887 0.380920 -0.561646 -0.390930 1441831147 -0.621887 0.380920 -0.561646 -0.390930 1441831147 -0.621887 0.380920 -0.561646 -0.390930 1441831147 -0.621887 0.380920 -0.561646 -0.390930 1441831147 -0.621887 0.380920 -0.561646 -0.390930 1441831147 -0.624451 0.375732 -0.558167 -0.396790 1441831147 -0.624451 0.375732 -0.558167 -0.396790 1441831147 -0.624451 0.375732 -0.558167 -0.396790 1441831147 -0.624451 0.375732 -0.558167 -0.396790 1441831147 -0.624451 0.375732 -0.558167 -0.396790 1441831147 -0.624451 0.375732 -0.558167 -0.396790 1441831147 -0.617065 0.383057 -0.544312 -0.419800 1441831147 -0.617065 0.383057 -0.544312 -0.419800 1441831147 -0.617065 0.383057 -0.544312 -0.419800 1441831147 -0.617065 0.383057 -0.544312 -0.419800 1441831147 -0.617065 0.383057 -0.544312 -0.419800 1441831147 -0.617065 0.383057 -0.544312 -0.419800 1441831147 -0.591125 0.412292 -0.518372 -0.460327 1441831147 -0.591125 0.412292 -0.518372 -0.460327 1441831147 -0.591125 0.412292 -0.518372 -0.460327 1441831147 -0.591125 0.412292 -0.518372 -0.460327 1441831147 -0.591125 0.412292 -0.518372 -0.460327 1441831147 -0.591125 0.412292 -0.518372 -0.460327 1441831147 -0.583496 0.434021 -0.487610 -0.483215 1441831147 -0.583496 0.434021 -0.487610 -0.483215 1441831147 -0.583496 0.434021 -0.487610 -0.483215 1441831147 -0.583496 0.434021 -0.487610 -0.483215 1441831147 -0.583496 0.434021 -0.487610 -0.483215 1441831147 -0.583496 0.434021 -0.487610 -0.483215 1441831147 -0.583496 0.434021 -0.487610 -0.483215 1441831147 -0.593689 0.435181 -0.485657 -0.471558 1441831147 -0.593689 0.435181 -0.485657 -0.471558 1441831147 -0.593689 0.435181 -0.485657 -0.471558 1441831147 -0.593689 0.435181 -0.485657 -0.471558 1441831147 -0.593689 0.435181 -0.485657 -0.471558 1441831147 -0.593689 0.435181 -0.485657 -0.471558 1441831147 -0.593689 0.435181 -0.485657 -0.471558 1441831147 -0.595947 0.428894 -0.491821 -0.468079 1441831147 -0.595947 0.428894 -0.491821 -0.468079 1441831147 -0.595947 0.428894 -0.491821 -0.468079 1441831147 -0.595947 0.428894 -0.491821 -0.468079 1441831147 -0.595947 0.428894 -0.491821 -0.468079 1441831147 -0.595947 0.428894 -0.491821 -0.468079 1441831147 -0.595642 0.430298 -0.496338 -0.462280 1441831147 -0.595642 0.430298 -0.496338 -0.462280 1441831147 -0.595642 0.430298 -0.496338 -0.462280 1441831147 -0.595642 0.430298 -0.496338 -0.462280 1441831147 -0.595642 0.430298 -0.496338 -0.462280 1441831147 -0.595642 0.430298 -0.496338 -0.462280 1441831147 -0.604553 0.428040 -0.484192 -0.465698 1441831147 -0.604553 0.428040 -0.484192 -0.465698 1441831147 -0.604553 0.428040 -0.484192 -0.465698 1441831147 -0.604553 0.428040 -0.484192 -0.465698 1441831147 -0.604553 0.428040 -0.484192 -0.465698 1441831147 -0.604553 0.428040 -0.484192 -0.465698 1441831147 -0.605957 0.424866 -0.482605 -0.468506 1441831147 -0.605957 0.424866 -0.482605 -0.468506 1441831147 -0.605957 0.424866 -0.482605 -0.468506 1441831147 -0.605957 0.424866 -0.482605 -0.468506 1441831147 -0.605957 0.424866 -0.482605 -0.468506 1441831147 -0.605957 0.424866 -0.482605 -0.468506 1441831147 -0.608582 0.412598 -0.502625 -0.454834 1441831147 -0.608582 0.412598 -0.502625 -0.454834 1441831147 -0.608582 0.412598 -0.502625 -0.454834 1441831147 -0.608582 0.412598 -0.502625 -0.454834 1441831147 -0.608582 0.412598 -0.502625 -0.454834 1441831147 -0.608582 0.412598 -0.502625 -0.454834 1441831147 -0.608582 0.412598 -0.502625 -0.454834 1441831147 -0.608215 0.401184 -0.523132 -0.442139 1441831147 -0.608215 0.401184 -0.523132 -0.442139 1441831147 -0.608215 0.401184 -0.523132 -0.442139 1441831147 -0.608215 0.401184 -0.523132 -0.442139 1441831147 -0.608215 0.401184 -0.523132 -0.442139 1441831147 -0.608215 0.401184 -0.523132 -0.442139 1441831147 -0.609924 0.395081 -0.539856 -0.424927 1441831147 -0.609924 0.395081 -0.539856 -0.424927 1441831147 -0.609924 0.395081 -0.539856 -0.424927 1441831147 -0.609924 0.395081 -0.539856 -0.424927 1441831147 -0.609924 0.395081 -0.539856 -0.424927 1441831147 -0.609924 0.395081 -0.539856 -0.424927 1441831147 -0.612122 0.384827 -0.563232 -0.400146 1441831147 -0.612122 0.384827 -0.563232 -0.400146 1441831147 -0.612122 0.384827 -0.563232 -0.400146 1441831147 -0.612122 0.384827 -0.563232 -0.400146 1441831147 -0.612122 0.384827 -0.563232 -0.400146 1441831147 -0.612122 0.384827 -0.563232 -0.400146 1441831147 -0.612122 0.384827 -0.563232 -0.400146 1441831147 -0.611206 0.381836 -0.562988 -0.404663 1441831147 -0.611206 0.381836 -0.562988 -0.404663 1441831147 -0.611206 0.381836 -0.562988 -0.404663 1441831147 -0.611206 0.381836 -0.562988 -0.404663 1441831147 -0.611206 0.381836 -0.562988 -0.404663 1441831147 -0.611206 0.381836 -0.562988 -0.404663 1441831147 -0.607605 0.384277 -0.558411 -0.414001 1441831147 -0.607605 0.384277 -0.558411 -0.414001 1441831147 -0.607605 0.384277 -0.558411 -0.414001 1441831147 -0.607605 0.384277 -0.558411 -0.414001 1441831147 -0.607605 0.384277 -0.558411 -0.414001 1441831147 -0.607605 0.384277 -0.558411 -0.414001 1441831147 -0.605286 0.388611 -0.537415 -0.440308 1441831147 -0.605286 0.388611 -0.537415 -0.440308 1441831147 -0.605286 0.388611 -0.537415 -0.440308 1441831147 -0.605286 0.388611 -0.537415 -0.440308 1441831148 -0.605286 0.388611 -0.537415 -0.440308 1441831148 -0.605286 0.388611 -0.537415 -0.440308 1441831148 -0.579651 0.415771 -0.509033 -0.481812 1441831148 -0.579651 0.415771 -0.509033 -0.481812 1441831148 -0.579651 0.415771 -0.509033 -0.481812 1441831148 -0.579651 0.415771 -0.509033 -0.481812 1441831148 -0.579651 0.415771 -0.509033 -0.481812 1441831148 -0.579651 0.415771 -0.509033 -0.481812 1441831148 -0.579651 0.415771 -0.509033 -0.481812 1441831148 -0.573486 0.431763 -0.491516 -0.493103 1441831148 -0.573486 0.431763 -0.491516 -0.493103 1441831148 -0.573486 0.431763 -0.491516 -0.493103 1441831148 -0.573486 0.431763 -0.491516 -0.493103 1441831148 -0.573486 0.431763 -0.491516 -0.493103 1441831148 -0.573486 0.431763 -0.491516 -0.493103 1441831148 -0.581238 0.422241 -0.505737 -0.477661 1441831148 -0.581238 0.422241 -0.505737 -0.477661 1441831148 -0.581238 0.422241 -0.505737 -0.477661 1441831148 -0.581238 0.422241 -0.505737 -0.477661 1441831148 -0.581238 0.422241 -0.505737 -0.477661 1441831148 -0.581238 0.422241 -0.505737 -0.477661 1441831148 -0.581238 0.422241 -0.505737 -0.477661 1441831148 -0.571655 0.419556 -0.525146 -0.470642 1441831148 -0.571655 0.419556 -0.525146 -0.470642 1441831148 -0.571655 0.419556 -0.525146 -0.470642 1441831148 -0.571655 0.419556 -0.525146 -0.470642 1441831148 -0.571655 0.419556 -0.525146 -0.470642 1441831148 -0.571655 0.419556 -0.525146 -0.470642 1441831148 -0.575317 0.417847 -0.526917 -0.465637 1441831148 -0.575317 0.417847 -0.526917 -0.465637 1441831148 -0.575317 0.417847 -0.526917 -0.465637 1441831148 -0.575317 0.417847 -0.526917 -0.465637 1441831148 -0.575317 0.417847 -0.526917 -0.465637 1441831148 -0.575317 0.417847 -0.526917 -0.465637 1441831148 -0.575317 0.417847 -0.526917 -0.465637 1441831148 -0.585693 0.417908 -0.507996 -0.473633 1441831148 -0.585693 0.417908 -0.507996 -0.473633 1441831148 -0.585693 0.417908 -0.507996 -0.473633 1441831148 -0.585693 0.417908 -0.507996 -0.473633 1441831148 -0.585693 0.417908 -0.507996 -0.473633 1441831148 -0.585693 0.417908 -0.507996 -0.473633 1441831148 -0.590149 0.420349 -0.496399 -0.478210 1441831148 -0.590149 0.420349 -0.496399 -0.478210 1441831148 -0.590149 0.420349 -0.496399 -0.478210 1441831148 -0.590149 0.420349 -0.496399 -0.478210 1441831148 -0.590149 0.420349 -0.496399 -0.478210 1441831148 -0.590149 0.420349 -0.496399 -0.478210 1441831148 -0.591309 0.418274 -0.498657 -0.476257 1441831148 -0.591309 0.418274 -0.498657 -0.476257 1441831148 -0.591309 0.418274 -0.498657 -0.476257 1441831148 -0.591309 0.418274 -0.498657 -0.476257 1441831148 -0.591309 0.418274 -0.498657 -0.476257 1441831148 -0.591309 0.418274 -0.498657 -0.476257 1441831148 -0.591309 0.418274 -0.498657 -0.476257 1441831148 -0.594238 0.411865 -0.511658 -0.464233 1441831148 -0.594238 0.411865 -0.511658 -0.464233 1441831148 -0.594238 0.411865 -0.511658 -0.464233 1441831148 -0.594238 0.411865 -0.511658 -0.464233 1441831148 -0.594238 0.411865 -0.511658 -0.464233 1441831148 -0.594238 0.411865 -0.511658 -0.464233 1441831148 -0.602051 0.402222 -0.524109 -0.448486 1441831148 -0.602051 0.402222 -0.524109 -0.448486 1441831148 -0.602051 0.402222 -0.524109 -0.448486 1441831148 -0.602051 0.402222 -0.524109 -0.448486 1441831148 -0.602051 0.402222 -0.524109 -0.448486 1441831148 -0.602051 0.402222 -0.524109 -0.448486 1441831148 -0.614502 0.388916 -0.537292 -0.427185 1441831148 -0.614502 0.388916 -0.537292 -0.427185 1441831148 -0.614502 0.388916 -0.537292 -0.427185 1441831148 -0.614502 0.388916 -0.537292 -0.427185 1441831148 -0.614502 0.388916 -0.537292 -0.427185 1441831148 -0.614502 0.388916 -0.537292 -0.427185 1441831148 -0.619568 0.377136 -0.549561 -0.414673 1441831148 -0.619568 0.377136 -0.549561 -0.414673 1441831148 -0.619568 0.377136 -0.549561 -0.414673 1441831148 -0.619568 0.377136 -0.549561 -0.414673 1441831148 -0.619568 0.377136 -0.549561 -0.414673 1441831148 -0.619568 0.377136 -0.549561 -0.414673 1441831148 -0.618103 0.374329 -0.550964 -0.417603 1441831148 -0.618103 0.374329 -0.550964 -0.417603 1441831148 -0.618103 0.374329 -0.550964 -0.417603 1441831148 -0.618103 0.374329 -0.550964 -0.417603 1441831148 -0.618103 0.374329 -0.550964 -0.417603 1441831148 -0.618103 0.374329 -0.550964 -0.417603 1441831148 -0.608215 0.382690 -0.543518 -0.433899 1441831148 -0.608215 0.382690 -0.543518 -0.433899 1441831148 -0.608215 0.382690 -0.543518 -0.433899 1441831148 -0.608215 0.382690 -0.543518 -0.433899 1441831148 -0.608215 0.382690 -0.543518 -0.433899 1441831148 -0.608215 0.382690 -0.543518 -0.433899 1441831148 -0.608215 0.382690 -0.543518 -0.433899 1441831148 -0.569946 0.424805 -0.522827 -0.470581 1441831148 -0.569946 0.424805 -0.522827 -0.470581 1441831148 -0.569946 0.424805 -0.522827 -0.470581 1441831148 -0.569946 0.424805 -0.522827 -0.470581 1441831148 -0.569946 0.424805 -0.522827 -0.470581 1441831148 -0.569946 0.424805 -0.522827 -0.470581 1441831148 -0.560852 0.443542 -0.495605 -0.493103 1441831148 -0.560852 0.443542 -0.495605 -0.493103 1441831148 -0.560852 0.443542 -0.495605 -0.493103 1441831148 -0.560852 0.443542 -0.495605 -0.493103 1441831148 -0.560852 0.443542 -0.495605 -0.493103 1441831148 -0.560852 0.443542 -0.495605 -0.493103 1441831148 -0.560852 0.443542 -0.495605 -0.493103 1441831148 -0.562012 0.446472 -0.503113 -0.481384 1441831148 -0.562012 0.446472 -0.503113 -0.481384 1441831148 -0.562012 0.446472 -0.503113 -0.481384 1441831148 -0.562012 0.446472 -0.503113 -0.481384 1441831148 -0.562012 0.446472 -0.503113 -0.481384 1441831148 -0.562012 0.446472 -0.503113 -0.481384 1441831148 -0.561768 0.434875 -0.518616 -0.475769 1441831148 -0.561768 0.434875 -0.518616 -0.475769 1441831148 -0.561768 0.434875 -0.518616 -0.475769 1441831148 -0.561768 0.434875 -0.518616 -0.475769 1441831148 -0.561768 0.434875 -0.518616 -0.475769 1441831149 -0.561768 0.434875 -0.518616 -0.475769 1441831149 -0.561768 0.434875 -0.518616 -0.475769 1441831149 -0.564758 0.429810 -0.522034 -0.473145 1441831149 -0.564758 0.429810 -0.522034 -0.473145 1441831149 -0.564758 0.429810 -0.522034 -0.473145 1441831149 -0.564758 0.429810 -0.522034 -0.473145 1441831149 -0.564758 0.429810 -0.522034 -0.473145 1441831149 -0.564758 0.429810 -0.522034 -0.473145 1441831149 -0.569458 0.432678 -0.505615 -0.482666 1441831149 -0.569458 0.432678 -0.505615 -0.482666 1441831149 -0.569458 0.432678 -0.505615 -0.482666 1441831149 -0.569458 0.432678 -0.505615 -0.482666 1441831149 -0.569458 0.432678 -0.505615 -0.482666 1441831149 -0.569458 0.432678 -0.505615 -0.482666 1441831149 -0.570435 0.437805 -0.491211 -0.491638 1441831149 -0.570435 0.437805 -0.491211 -0.491638 1441831149 -0.570435 0.437805 -0.491211 -0.491638 1441831149 -0.570435 0.437805 -0.491211 -0.491638 1441831149 -0.570435 0.437805 -0.491211 -0.491638 1441831149 -0.570435 0.437805 -0.491211 -0.491638 1441831149 -0.572388 0.438477 -0.486389 -0.493591 1441831149 -0.572388 0.438477 -0.486389 -0.493591 1441831149 -0.572388 0.438477 -0.486389 -0.493591 1441831149 -0.572388 0.438477 -0.486389 -0.493591 1441831149 -0.572388 0.438477 -0.486389 -0.493591 1441831149 -0.572388 0.438477 -0.486389 -0.493591 1441831149 -0.583984 0.427612 -0.492981 -0.482910 1441831149 -0.583984 0.427612 -0.492981 -0.482910 1441831149 -0.583984 0.427612 -0.492981 -0.482910 1441831149 -0.583984 0.427612 -0.492981 -0.482910 1441831149 -0.583984 0.427612 -0.492981 -0.482910 1441831149 -0.583984 0.427612 -0.492981 -0.482910 1441831149 -0.596252 0.415344 -0.505066 -0.465759 1441831149 -0.596252 0.415344 -0.505066 -0.465759 1441831149 -0.596252 0.415344 -0.505066 -0.465759 1441831149 -0.596252 0.415344 -0.505066 -0.465759 1441831149 -0.596252 0.415344 -0.505066 -0.465759 1441831149 -0.596252 0.415344 -0.505066 -0.465759 1441831149 -0.613159 0.394836 -0.527405 -0.435974 1441831149 -0.613159 0.394836 -0.527405 -0.435974 1441831149 -0.613159 0.394836 -0.527405 -0.435974 1441831149 -0.613159 0.394836 -0.527405 -0.435974 1441831149 -0.613159 0.394836 -0.527405 -0.435974 1441831149 -0.613159 0.394836 -0.527405 -0.435974 1441831149 -0.613159 0.394836 -0.527405 -0.435974 1441831149 -0.619202 0.382568 -0.542786 -0.419189 1441831149 -0.619202 0.382568 -0.542786 -0.419189 1441831149 -0.619202 0.382568 -0.542786 -0.419189 1441831149 -0.619202 0.382568 -0.542786 -0.419189 1441831149 -0.619202 0.382568 -0.542786 -0.419189 1441831149 -0.619202 0.382568 -0.542786 -0.419189 1441831149 -0.617920 0.377991 -0.548096 -0.418274 1441831149 -0.617920 0.377991 -0.548096 -0.418274 1441831149 -0.617920 0.377991 -0.548096 -0.418274 1441831149 -0.617920 0.377991 -0.548096 -0.418274 1441831149 -0.617920 0.377991 -0.548096 -0.418274 1441831149 -0.617920 0.377991 -0.548096 -0.418274 1441831149 -0.605225 0.389343 -0.541626 -0.434570 1441831149 -0.605225 0.389343 -0.541626 -0.434570 1441831149 -0.605225 0.389343 -0.541626 -0.434570 1441831149 -0.605225 0.389343 -0.541626 -0.434570 1441831149 -0.605225 0.389343 -0.541626 -0.434570 1441831149 -0.605225 0.389343 -0.541626 -0.434570 1441831149 -0.574341 0.417603 -0.525269 -0.468994 1441831149 -0.574341 0.417603 -0.525269 -0.468994 1441831149 -0.574341 0.417603 -0.525269 -0.468994 1441831149 -0.574341 0.417603 -0.525269 -0.468994 1441831149 -0.574341 0.417603 -0.525269 -0.468994 1441831149 -0.574341 0.417603 -0.525269 -0.468994 1441831149 -0.558228 0.442688 -0.495483 -0.497009 1441831149 -0.558228 0.442688 -0.495483 -0.497009 1441831149 -0.558228 0.442688 -0.495483 -0.497009 1441831149 -0.558228 0.442688 -0.495483 -0.497009 1441831149 -0.558228 0.442688 -0.495483 -0.497009 1441831149 -0.558228 0.442688 -0.495483 -0.497009 1441831149 -0.558228 0.442688 -0.495483 -0.497009 1441831149 -0.559448 0.449097 -0.490051 -0.495239 1441831149 -0.559448 0.449097 -0.490051 -0.495239 1441831149 -0.559448 0.449097 -0.490051 -0.495239 1441831149 -0.559448 0.449097 -0.490051 -0.495239 1441831149 -0.559448 0.449097 -0.490051 -0.495239 1441831149 -0.559448 0.449097 -0.490051 -0.495239 1441831149 -0.554626 0.452698 -0.498108 -0.489319 1441831149 -0.554626 0.452698 -0.498108 -0.489319 1441831149 -0.554626 0.452698 -0.498108 -0.489319 1441831149 -0.554626 0.452698 -0.498108 -0.489319 1441831149 -0.554626 0.452698 -0.498108 -0.489319 1441831149 -0.554626 0.452698 -0.498108 -0.489319 1441831149 -0.557739 0.450439 -0.499939 -0.485962 1441831149 -0.557739 0.450439 -0.499939 -0.485962 1441831149 -0.557739 0.450439 -0.499939 -0.485962 1441831149 -0.557739 0.450439 -0.499939 -0.485962 1441831149 -0.557739 0.450439 -0.499939 -0.485962 1441831149 -0.557739 0.450439 -0.499939 -0.485962 1441831149 -0.557739 0.450439 -0.499939 -0.485962 1441831149 -0.560852 0.453796 -0.486145 -0.493164 1441831149 -0.560852 0.453796 -0.486145 -0.493164 1441831149 -0.560852 0.453796 -0.486145 -0.493164 1441831149 -0.560852 0.453796 -0.486145 -0.493164 1441831149 -0.560852 0.453796 -0.486145 -0.493164 1441831149 -0.560852 0.453796 -0.486145 -0.493164 1441831149 -0.562195 0.459045 -0.475647 -0.497009 1441831149 -0.562195 0.459045 -0.475647 -0.497009 1441831149 -0.562195 0.459045 -0.475647 -0.497009 1441831149 -0.562195 0.459045 -0.475647 -0.497009 1441831149 -0.562195 0.459045 -0.475647 -0.497009 1441831149 -0.562195 0.459045 -0.475647 -0.497009 1441831149 -0.566223 0.457336 -0.477051 -0.492615 1441831149 -0.566223 0.457336 -0.477051 -0.492615 1441831149 -0.566223 0.457336 -0.477051 -0.492615 1441831149 -0.566223 0.457336 -0.477051 -0.492615 1441831149 -0.566223 0.457336 -0.477051 -0.492615 1441831149 -0.566223 0.457336 -0.477051 -0.492615 1441831150 -0.573303 0.448853 -0.487366 -0.482056 1441831150 -0.573303 0.448853 -0.487366 -0.482056 1441831150 -0.573303 0.448853 -0.487366 -0.482056 1441831150 -0.573303 0.448853 -0.487366 -0.482056 1441831150 -0.573303 0.448853 -0.487366 -0.482056 1441831150 -0.573303 0.448853 -0.487366 -0.482056 1441831150 -0.573303 0.448853 -0.487366 -0.482056 1441831150 -0.586304 0.434082 -0.503296 -0.463196 1441831150 -0.586304 0.434082 -0.503296 -0.463196 1441831150 -0.586304 0.434082 -0.503296 -0.463196 1441831150 -0.586304 0.434082 -0.503296 -0.463196 1441831150 -0.586304 0.434082 -0.503296 -0.463196 1441831150 -0.586304 0.434082 -0.503296 -0.463196 1441831150 -0.606384 0.408508 -0.528503 -0.431458 1441831150 -0.606384 0.408508 -0.528503 -0.431458 1441831150 -0.606384 0.408508 -0.528503 -0.431458 1441831150 -0.606384 0.408508 -0.528503 -0.431458 1441831150 -0.606384 0.408508 -0.528503 -0.431458 1441831150 -0.606384 0.408508 -0.528503 -0.431458 1441831150 -0.606384 0.408508 -0.528503 -0.431458 1441831150 -0.613159 0.388550 -0.548401 -0.415161 1441831150 -0.613159 0.388550 -0.548401 -0.415161 1441831150 -0.613159 0.388550 -0.548401 -0.415161 1441831150 -0.613159 0.388550 -0.548401 -0.415161 1441831150 -0.613159 0.388550 -0.548401 -0.415161 1441831150 -0.613159 0.388550 -0.548401 -0.415161 1441831150 -0.608276 0.386597 -0.548706 -0.423706 1441831150 -0.608276 0.386597 -0.548706 -0.423706 1441831150 -0.608276 0.386597 -0.548706 -0.423706 1441831150 -0.608276 0.386597 -0.548706 -0.423706 1441831150 -0.608276 0.386597 -0.548706 -0.423706 1441831150 -0.608276 0.386597 -0.548706 -0.423706 1441831150 -0.599792 0.394409 -0.536255 -0.444092 1441831150 -0.599792 0.394409 -0.536255 -0.444092 1441831150 -0.599792 0.394409 -0.536255 -0.444092 1441831150 -0.599792 0.394409 -0.536255 -0.444092 1441831150 -0.599792 0.394409 -0.536255 -0.444092 1441831150 -0.599792 0.394409 -0.536255 -0.444092 1441831150 -0.599792 0.394409 -0.536255 -0.444092 1441831150 -0.566589 0.427734 -0.513550 -0.481995 1441831150 -0.566589 0.427734 -0.513550 -0.481995 1441831150 -0.566589 0.427734 -0.513550 -0.481995 1441831150 -0.566589 0.427734 -0.513550 -0.481995 1441831150 -0.566589 0.427734 -0.513550 -0.481995 1441831150 -0.566589 0.427734 -0.513550 -0.481995 1441831150 -0.553101 0.450745 -0.479370 -0.511047 1441831150 -0.553101 0.450745 -0.479370 -0.511047 1441831150 -0.553101 0.450745 -0.479370 -0.511047 1441831150 -0.553101 0.450745 -0.479370 -0.511047 1441831150 -0.553101 0.450745 -0.479370 -0.511047 1441831150 -0.553101 0.450745 -0.479370 -0.511047 1441831150 -0.554688 0.459045 -0.482239 -0.499146 1441831150 -0.554688 0.459045 -0.482239 -0.499146 1441831150 -0.554688 0.459045 -0.482239 -0.499146 1441831150 -0.554688 0.459045 -0.482239 -0.499146 1441831150 -0.554688 0.459045 -0.482239 -0.499146 1441831150 -0.554688 0.459045 -0.482239 -0.499146 1441831150 -0.551819 0.453308 -0.502808 -0.487061 1441831150 -0.551819 0.453308 -0.502808 -0.487061 1441831150 -0.551819 0.453308 -0.502808 -0.487061 1441831150 -0.551819 0.453308 -0.502808 -0.487061 1441831150 -0.551819 0.453308 -0.502808 -0.487061 1441831150 -0.551819 0.453308 -0.502808 -0.487061 1441831150 -0.551819 0.453308 -0.502808 -0.487061 1441831150 -0.561584 0.440186 -0.512512 -0.477783 1441831150 -0.561584 0.440186 -0.512512 -0.477783 1441831150 -0.561584 0.440186 -0.512512 -0.477783 1441831150 -0.561584 0.440186 -0.512512 -0.477783 1441831150 -0.561584 0.440186 -0.512512 -0.477783 1441831150 -0.561584 0.440186 -0.512512 -0.477783 1441831150 -0.567993 0.437317 -0.499817 -0.486145 1441831150 -0.567993 0.437317 -0.499817 -0.486145 1441831150 -0.567993 0.437317 -0.499817 -0.486145 1441831150 -0.567993 0.437317 -0.499817 -0.486145 1441831150 -0.567993 0.437317 -0.499817 -0.486145 1441831150 -0.567993 0.437317 -0.499817 -0.486145 1441831150 -0.567993 0.437317 -0.499817 -0.486145 1441831150 -0.572021 0.439270 -0.488159 -0.491516 1441831150 -0.572021 0.439270 -0.488159 -0.491516 1441831150 -0.572021 0.439270 -0.488159 -0.491516 1441831150 -0.572021 0.439270 -0.488159 -0.491516 1441831150 -0.572021 0.439270 -0.488159 -0.491516 1441831150 -0.572021 0.439270 -0.488159 -0.491516 1441831150 -0.572021 0.439270 -0.488159 -0.491516 1441831150 -0.577820 0.437378 -0.484741 -0.489746 1441831150 -0.577820 0.437378 -0.484741 -0.489746 1441831150 -0.577820 0.437378 -0.484741 -0.489746 1441831150 -0.577820 0.437378 -0.484741 -0.489746 1441831150 -0.577820 0.437378 -0.484741 -0.489746 1441831150 -0.577820 0.437378 -0.484741 -0.489746 1441831150 -0.584412 0.430847 -0.493774 -0.478577 1441831150 -0.584412 0.430847 -0.493774 -0.478577 1441831150 -0.584412 0.430847 -0.493774 -0.478577 1441831150 -0.584412 0.430847 -0.493774 -0.478577 1441831150 -0.584412 0.430847 -0.493774 -0.478577 1441831150 -0.584412 0.430847 -0.493774 -0.478577 1441831150 -0.596252 0.420044 -0.508606 -0.457703 1441831150 -0.596252 0.420044 -0.508606 -0.457703 1441831150 
-0.571350 0.434570 -0.513794 -0.469910 1441831153 -0.571350 0.434570 -0.513794 -0.469910 1441831153 -0.571350 0.434570 -0.513794 -0.469910 1441831153 -0.571350 0.434570 -0.513794 -0.469910 1441831153 -0.558594 0.444641 -0.508667 -0.481262 1441831153 -0.558594 0.444641 -0.508667 -0.481262 1441831153 -0.558594 0.444641 -0.508667 -0.481262 1441831153 -0.558594 0.444641 -0.508667 -0.481262 1441831153 -0.558594 0.444641 -0.508667 -0.481262 1441831153 -0.558594 0.444641 -0.508667 -0.481262 1441831153 -0.566772 0.439087 -0.515442 -0.469482 1441831153 -0.566772 0.439087 -0.515442 -0.469482 1441831153 -0.566772 0.439087 -0.515442 -0.469482 1441831153 -0.566772 0.439087 -0.515442 -0.469482 1441831153 -0.566772 0.439087 -0.515442 -0.469482 1441831153 -0.566772 0.439087 -0.515442 -0.469482 1441831153 -0.590698 0.417542 -0.524231 -0.449402 1441831153 -0.590698 0.417542 -0.524231 -0.449402 1441831153 -0.590698 0.417542 -0.524231 -0.449402 1441831153 -0.590698 0.417542 -0.524231 -0.449402 1441831153 -0.590698 0.417542 -0.524231 -0.449402 1441831153 -0.590698 0.417542 -0.524231 -0.449402 1441831153 -0.596252 0.410522 -0.523987 -0.448914 1441831153 -0.596252 0.410522 -0.523987 -0.448914 1441831153 -0.596252 0.410522 -0.523987 -0.448914 1441831153 -0.596252 0.410522 -0.523987 -0.448914 1441831153 -0.596252 0.410522 -0.523987 -0.448914 1441831153 -0.596252 0.410522 -0.523987 -0.448914 1441831153 -0.582947 0.432007 -0.516113 -0.455139 1441831153 -0.582947 0.432007 -0.516113 -0.455139 1441831153 -0.582947 0.432007 -0.516113 -0.455139 1441831153 -0.582947 0.432007 -0.516113 -0.455139 1441831153 -0.582947 0.432007 -0.516113 -0.455139 1441831153 -0.571045 0.458801 -0.509155 -0.451904 1441831153 -0.571045 0.458801 -0.509155 -0.451904 1441831153 -0.571045 0.458801 -0.509155 -0.451904 1441831153 -0.571045 0.458801 -0.509155 -0.451904 1441831153 -0.571045 0.458801 -0.509155 -0.451904 1441831153 -0.571045 0.458801 -0.509155 -0.451904 1441831153 -0.575256 0.455688 -0.510498 -0.448120 1441831153 -0.575256 0.455688 -0.510498 -0.448120 1441831153 -0.575256 0.455688 -0.510498 -0.448120 1441831153 -0.575256 0.455688 -0.510498 -0.448120 1441831153 -0.575256 0.455688 -0.510498 -0.448120 1441831153 -0.593079 0.429871 -0.510498 -0.450439 1441831153 -0.593079 0.429871 -0.510498 -0.450439 1441831153 -0.593079 0.429871 -0.510498 -0.450439 1441831153 -0.593079 0.429871 -0.510498 -0.450439 1441831153 -0.593079 0.429871 -0.510498 -0.450439 1441831153 -0.593079 0.429871 -0.510498 -0.450439 1441831153 -0.602722 0.420288 -0.511536 -0.445496 1441831153 -0.602722 0.420288 -0.511536 -0.445496 1441831153 -0.602722 0.420288 -0.511536 -0.445496 1441831153 -0.602722 0.420288 -0.511536 -0.445496 1441831153 -0.602722 0.420288 -0.511536 -0.445496 1441831153 -0.602722 0.420288 -0.511536 -0.445496 1441831153 -0.607727 0.414673 -0.514893 -0.440063 1441831153 -0.607727 0.414673 -0.514893 -0.440063 1441831153 -0.607727 0.414673 -0.514893 -0.440063 1441831153 -0.607727 0.414673 -0.514893 -0.440063 1441831153 -0.607727 0.414673 -0.514893 -0.440063 1441831153 -0.607727 0.414673 -0.514893 -0.440063 1441831153 -0.607727 0.414673 -0.514893 -0.440063 1441831153 -0.600952 0.418213 -0.516296 -0.444397 1441831153 -0.600952 0.418213 -0.516296 -0.444397 1441831153 -0.600952 0.418213 -0.516296 -0.444397 1441831153 -0.600952 0.418213 -0.516296 -0.444397 1441831153 -0.600952 0.418213 -0.516296 -0.444397 1441831153 -0.600952 0.418213 -0.516296 -0.444397 1441831153 -0.600952 0.418213 -0.516296 -0.444397 1441831153 -0.580383 0.432312 -0.512512 -0.462219 1441831153 -0.580383 0.432312 -0.512512 -0.462219 1441831153 -0.580383 0.432312 -0.512512 -0.462219 1441831153 -0.580383 0.432312 -0.512512 -0.462219 1441831154 -0.580383 0.432312 -0.512512 -0.462219 1441831154 -0.580383 0.432312 -0.512512 -0.462219 1441831154 -0.557739 0.450500 -0.506775 -0.478760 1441831154 -0.557739 0.450500 -0.506775 -0.478760 1441831154 -0.557739 0.450500 -0.506775 -0.478760 1441831154 -0.557739 0.450500 -0.506775 -0.478760 1441831154 -0.557739 0.450500 -0.506775 -0.478760 1441831154 -0.557739 0.450500 -0.506775 -0.478760 1441831154 -0.554504 0.453003 -0.500427 -0.486816 1441831154 -0.554504 0.453003 -0.500427 -0.486816 1441831154 -0.554504 0.453003 -0.500427 -0.486816 1441831154 -0.554504 0.453003 -0.500427 -0.486816 1441831154 -0.554504 0.453003 -0.500427 -0.486816 1441831154 -0.554504 0.453003 -0.500427 -0.486816 1441831154 -0.552734 0.452393 -0.496826 -0.492981 1441831154 -0.552734 0.452393 -0.496826 -0.492981 1441831154 -0.552734 0.452393 -0.496826 -0.492981 1441831154 -0.552734 0.452393 -0.496826 -0.492981 1441831154 -0.552734 0.452393 -0.496826 -0.492981 1441831154 -0.552734 0.452393 -0.496826 -0.492981 1441831154 -0.550598 0.454163 -0.491394 -0.499146 1441831154 -0.550598 0.454163 -0.491394 -0.499146 1441831154 -0.550598 0.454163 -0.491394 -0.499146 1441831154 -0.550598 0.454163 -0.491394 -0.499146 1441831154 -0.550598 0.454163 -0.491394 -0.499146 1441831154 -0.550598 0.454163 -0.491394 -0.499146 1441831154 -0.550598 0.454163 -0.491394 -0.499146 1441831154 -0.564270 0.446594 -0.497986 -0.483948 1441831154 -0.564270 0.446594 -0.497986 -0.483948 1441831154 -0.564270 0.446594 -0.497986 -0.483948 1441831154 -0.564270 0.446594 -0.497986 -0.483948 1441831154 -0.564270 0.446594 -0.497986 -0.483948 1441831154 -0.564270 0.446594 -0.497986 -0.483948 1441831154 -0.595276 0.413940 -0.515015 -0.457336 1441831154 -0.595276 0.413940 -0.515015 -0.457336 1441831154 -0.595276 0.413940 -0.515015 -0.457336 1441831154 -0.595276 0.413940 -0.515015 -0.457336 1441831154 -0.595276 0.413940 -0.515015 -0.457336 1441831154 -0.595276 0.413940 -0.515015 -0.457336 1441831154 -0.606445 0.396667 -0.520325 -0.451904 1441831154 -0.606445 0.396667 -0.520325 -0.451904 1441831154 -0.606445 0.396667 -0.520325 -0.451904 1441831154 -0.606445 0.396667 -0.520325 -0.451904 1441831154 -0.606445 0.396667 -0.520325 -0.451904 1441831154 -0.606445 0.396667 -0.520325 -0.451904 1441831154 -0.588440 0.409241 -0.526672 -0.457092 1441831154 -0.588440 0.409241 -0.526672 -0.457092 1441831154 -0.588440 0.409241 -0.526672 -0.457092 1441831154 -0.588440 0.409241 -0.526672 -0.457092 1441831154 -0.588440 0.409241 -0.526672 -0.457092 1441831154 -0.588440 0.409241 -0.526672 -0.457092 1441831154 -0.588440 0.409241 -0.526672 -0.457092 1441831154 -0.575867 0.424255 -0.533508 -0.451538 1441831154 -0.575867 0.424255 -0.533508 -0.451538 1441831154 -0.575867 0.424255 -0.533508 -0.451538 1441831154 -0.575867 0.424255 -0.533508 -0.451538 1441831154 -0.575867 0.424255 -0.533508 -0.451538 1441831154 -0.575867 0.424255 -0.533508 -0.451538 1441831154 -0.578125 0.423523 -0.527832 -0.455933 1441831154 -0.578125 0.423523 -0.527832 -0.455933 1441831154 -0.578125 0.423523 -0.527832 -0.455933 1441831154 -0.578125 0.423523 -0.527832 -0.455933 1441831154 -0.578125 0.423523 -0.527832 -0.455933 1441831154 -0.578125 0.423523 -0.527832 -0.455933 1441831154 -0.593811 0.404968 -0.528870 -0.451416 1441831154 -0.593811 0.404968 -0.528870 -0.451416 1441831154 -0.593811 0.404968 -0.528870 -0.451416 1441831154 -0.593811 0.404968 -0.528870 -0.451416 1441831154 -0.593811 0.404968 -0.528870 -0.451416 1441831154 -0.593811 0.404968 -0.528870 -0.451416 1441831154 -0.602051 0.398254 -0.531677 -0.443054 1441831154 -0.602051 0.398254 -0.531677 -0.443054 1441831154 -0.602051 0.398254 -0.531677 -0.443054 1441831154 -0.602051 0.398254 -0.531677 -0.443054 1441831154 -0.602051 0.398254 -0.531677 -0.443054 1441831154 -0.602051 0.398254 -0.531677 -0.443054 1441831154 -0.602051 0.398254 -0.531677 -0.443054 1441831154 -0.597961 0.403198 -0.529602 -0.446655 1441831154 -0.597961 0.403198 -0.529602 -0.446655 1441831154 -0.597961 0.403198 -0.529602 -0.446655 1441831154 -0.597961 0.403198 -0.529602 -0.446655 1441831154 -0.597961 0.403198 -0.529602 -0.446655 1441831154 -0.597961 0.403198 -0.529602 -0.446655 1441831154 -0.587524 0.413147 -0.525269 -0.456360 1441831154 -0.587524 0.413147 -0.525269 -0.456360 1441831154 -0.587524 0.413147 -0.525269 -0.456360 1441831154 -0.587524 0.413147 -0.525269 -0.456360 1441831154 -0.587524 0.413147 -0.525269 -0.456360 1441831154 -0.587524 0.413147 -0.525269 -0.456360 1441831154 -0.569702 0.426086 -0.519348 -0.473511 1441831154 -0.569702 0.426086 -0.519348 -0.473511 1441831154 -0.569702 0.426086 -0.519348 -0.473511 1441831154 -0.569702 0.426086 -0.519348 -0.473511 1441831154 -0.569702 0.426086 -0.519348 -0.473511 1441831154 -0.561768 0.431335 -0.513062 -0.484985 1441831154 -0.561768 0.431335 -0.513062 -0.484985 1441831154 -0.561768 0.431335 -0.513062 -0.484985 1441831154 -0.561768 0.431335 -0.513062 -0.484985 1441831154 -0.561768 0.431335 -0.513062 -0.484985 1441831154 -0.561768 0.431335 -0.513062 -0.484985 1441831154 -0.561768 0.431335 -0.513062 -0.484985 1441831154 -0.555542 0.438232 -0.505188 -0.494141 1441831154 -0.555542 0.438232 -0.505188 -0.494141 1441831154 -0.555542 0.438232 -0.505188 -0.494141 1441831154 -0.555542 0.438232 -0.505188 -0.494141 1441831154 -0.555542 0.438232 -0.505188 -0.494141 1441831154 -0.555542 0.438232 -0.505188 -0.494141 1441831154 -0.556396 0.438477 -0.498718 -0.499512 1441831154 -0.556396 0.438477 -0.498718 -0.499512 1441831154 -0.556396 0.438477 -0.498718 -0.499512 1441831154 -0.556396 0.438477 -0.498718 -0.499512 1441831154 -0.556396 0.438477 -0.498718 -0.499512 1441831154 -0.556396 0.438477 -0.498718 -0.499512 1441831155 -0.556396 0.438477 -0.498718 -0.499512 1441831155 -0.561218 0.435120 -0.510864 -0.484558 1441831155 -0.561218 0.435120 -0.510864 -0.484558 1441831155 -0.561218 0.435120 -0.510864 -0.484558 1441831155 -0.561218 0.435120 -0.510864 -0.484558 1441831155 -0.561218 0.435120 -0.510864 -0.484558 1441831155 -0.561218 0.435120 -0.510864 -0.484558 1441831155 -0.575012 0.418518 -0.524597 -0.468079 1441831155 -0.575012 0.418518 -0.524597 -0.468079 1441831155 -0.575012 0.418518 -0.524597 -0.468079 1441831155 -0.575012 0.418518 -0.524597 -0.468079 1441831155 -0.575012 0.418518 -0.524597 -0.468079 1441831155 -0.575012 0.418518 -0.524597 -0.468079 1441831155 -0.581909 0.403748 -0.537476 -0.457764 1441831155 -0.581909 0.403748 -0.537476 -0.457764 1441831155 -0.581909 0.403748 -0.537476 -0.457764 1441831155 -0.581909 0.403748 -0.537476 -0.457764 1441831155 -0.581909 0.403748 -0.537476 -0.457764 1441831155 -0.581909 0.403748 -0.537476 -0.457764 1441831155 -0.567932 0.414185 -0.542847 -0.459656 1441831155 -0.567932 0.414185 -0.542847 -0.459656 1441831155 -0.567932 0.414185 -0.542847 -0.459656 1441831155 -0.567932 0.414185 -0.542847 -0.459656 1441831155 -0.567932 0.414185 -0.542847 -0.459656 1441831155 -0.567932 0.414185 -0.542847 -0.459656 1441831155 -0.550659 0.439148 -0.537781 -0.463440 1441831155 -0.550659 0.439148 -0.537781 -0.463440 1441831155 -0.550659 0.439148 -0.537781 -0.463440 1441831155 -0.550659 0.439148 -0.537781 -0.463440 1441831155 -0.550659 0.439148 -0.537781 -0.463440 1441831155 -0.550659 0.439148 -0.537781 -0.463440 1441831155 -0.550659 0.439148 -0.537781 -0.463440 1441831155 -0.554199 0.445251 -0.534302 -0.457336 1441831155 -0.554199 0.445251 -0.534302 -0.457336 1441831155 -0.554199 0.445251 -0.534302 -0.457336 1441831155 -0.554199 0.445251 -0.534302 -0.457336 1441831155 -0.554199 0.445251 -0.534302 -0.457336 1441831155 -0.554199 0.445251 -0.534302 -0.457336 1441831155 -0.583679 0.417725 -0.531860 -0.449524 1441831155 -0.583679 0.417725 -0.531860 -0.449524 1441831155 -0.583679 0.417725 -0.531860 -0.449524 1441831155 -0.583679 0.417725 -0.531860 -0.449524 1441831155 -0.583679 0.417725 -0.531860 -0.449524 1441831155 -0.583679 0.417725 -0.531860 -0.449524 1441831155 -0.601868 0.399536 -0.535767 -0.437195 1441831155 -0.601868 0.399536 -0.535767 -0.437195 1441831155 -0.601868 0.399536 -0.535767 -0.437195 1441831155 -0.601868 0.399536 -0.535767 -0.437195 1441831155 -0.601868 0.399536 -0.535767 -0.437195 1441831155 -0.601868 0.399536 -0.535767 -0.437195 1441831155 -0.601868 0.399536 -0.535767 -0.437195 1441831155 -0.606750 0.393005 -0.538452 -0.433044 1441831155 -0.606750 0.393005 -0.538452 -0.433044 1441831155 -0.606750 0.393005 -0.538452 -0.433044 1441831155 -0.606750 0.393005 -0.538452 -0.433044 1441831155 -0.606750 0.393005 -0.538452 -0.433044 1441831155 -0.606750 0.393005 -0.538452 -0.433044 1441831155 -0.604065 0.399414 -0.533813 -0.436707 1441831155 -0.604065 0.399414 -0.533813 -0.436707 1441831155 -0.604065 0.399414 -0.533813 -0.436707 1441831155 -0.604065 0.399414 -0.533813 -0.436707 1441831155 -0.604065 0.399414 -0.533813 -0.436707 1441831155 -0.604065 0.399414 -0.533813 -0.436707 1441831155 -0.587769 0.410889 -0.531250 -0.451172 1441831155 -0.587769 0.410889 -0.531250 -0.451172 1441831155 -0.587769 0.410889 -0.531250 -0.451172 1441831155 -0.587769 0.410889 -0.531250 -0.451172 1441831155 -0.587769 0.410889 -0.531250 -0.451172 1441831155 -0.587769 0.410889 -0.531250 -0.451172 1441831155 -0.587769 0.410889 -0.531250 -0.451172 1441831155 -0.559631 0.433472 -0.525330 -0.472229 1441831155 -0.559631 0.433472 -0.525330 -0.472229 1441831155 -0.559631 0.433472 -0.525330 -0.472229 1441831155 -0.559631 0.433472 -0.525330 -0.472229 1441831155 -0.559631 0.433472 -0.525330 -0.472229 1441831155 -0.559631 0.433472 -0.525330 -0.472229 1441831155 -0.556396 0.437683 -0.516479 -0.481873 1441831155 -0.556396 0.437683 -0.516479 -0.481873 1441831155 -0.556396 0.437683 -0.516479 -0.481873 1441831155 -0.556396 0.437683 -0.516479 -0.481873 1441831155 -0.556396 0.437683 -0.516479 -0.481873 1441831155 -0.556396 0.437683 -0.516479 -0.481873 1441831155 -0.550171 0.441345 -0.517029 -0.485107 1441831155 -0.550171 0.441345 -0.517029 -0.485107 1441831155 -0.550171 0.441345 -0.517029 -0.485107 1441831155 -0.550171 0.441345 -0.517029 -0.485107 1441831155 -0.550171 0.441345 -0.517029 -0.485107 1441831155 -0.550171 0.441345 -0.517029 -0.485107 1441831155 -0.557129 0.436401 -0.515564 -0.483154 1441831155 -0.557129 0.436401 -0.515564 -0.483154 1441831155 -0.557129 0.436401 -0.515564 -0.483154 1441831155 -0.557129 0.436401 -0.515564 -0.483154 1441831155 -0.557129 0.436401 -0.515564 -0.483154 1441831155 -0.557129 0.436401 -0.515564 -0.483154 1441831155 -0.578979 0.417847 -0.526611 -0.461426 1441831155 -0.578979 0.417847 -0.526611 -0.461426 1441831155 -0.578979 0.417847 -0.526611 -0.461426 1441831155 -0.578979 0.417847 -0.526611 -0.461426 1441831155 -0.578979 0.417847 -0.526611 -0.461426 1441831155 -0.578979 0.417847 -0.526611 -0.461426 1441831155 -0.595764 0.395386 -0.532593 -0.452881 1441831155 -0.595764 0.395386 -0.532593 -0.452881 1441831155 -0.595764 0.395386 -0.532593 -0.452881 1441831155 -0.595764 0.395386 -0.532593 -0.452881 1441831155 -0.595764 0.395386 -0.532593 -0.452881 1441831155 -0.595764 0.395386 -0.532593 -0.452881 1441831155 -0.595764 0.395386 -0.532593 -0.452881 1441831155 -0.582153 0.403564 -0.533813 -0.461914 1441831155 -0.582153 0.403564 -0.533813 -0.461914 1441831155 -0.582153 0.403564 -0.533813 -0.461914 1441831155 -0.582153 0.403564 -0.533813 -0.461914 1441831155 -0.582153 0.403564 -0.533813 -0.461914 1441831155 -0.582153 0.403564 -0.533813 -0.461914 1441831156 -0.557678 0.442627 -0.530518 -0.460144 1441831156 -0.557678 0.442627 -0.530518 -0.460144 1441831156 -0.557678 0.442627 -0.530518 -0.460144 1441831156 -0.557678 0.442627 -0.530518 -0.460144 1441831156 -0.557678 0.442627 -0.530518 -0.460144 1441831156 -0.557678 0.442627 -0.530518 -0.460144 1441831156 -0.553589 0.455566 -0.523438 -0.460510 1441831156 -0.553589 0.455566 -0.523438 -0.460510 1441831156 -0.553589 0.455566 -0.523438 -0.460510 1441831156 -0.553589 0.455566 -0.523438 -0.460510 1441831156 -0.553589 0.455566 -0.523438 -0.460510 1441831156 -0.553589 0.455566 -0.523438 -0.460510 1441831156 -0.553589 0.455566 -0.523438 -0.460510 1441831156 -0.577454 0.431091 -0.515137 -0.464111 1441831156 -0.577454 0.431091 -0.515137 -0.464111 1441831156 -0.577454 0.431091 -0.515137 -0.464111 1441831156 -0.577454 0.431091 -0.515137 -0.464111 1441831156 -0.577454 0.431091 -0.515137 -0.464111 1441831156 -0.577454 0.431091 -0.515137 -0.464111 1441831156 -0.594666 0.416870 -0.510620 -0.460327 1441831156 -0.594666 0.416870 -0.510620 -0.460327 1441831156 -0.594666 0.416870 -0.510620 -0.460327 1441831156 -0.594666 0.416870 -0.510620 -0.460327 1441831156 -0.594666 0.416870 -0.510620 -0.460327 1441831156 -0.594666 0.416870 -0.510620 -0.460327 1441831156 -0.594421 0.419189 -0.507568 -0.461914 1441831156 -0.594421 0.419189 -0.507568 -0.461914 1441831156 -0.594421 0.419189 -0.507568 -0.461914 1441831156 -0.594421 0.419189 -0.507568 -0.461914 1441831156 -0.594421 0.419189 -0.507568 -0.461914 1441831156 -0.594421 0.419189 -0.507568 -0.461914 1441831156 -0.594421 0.419189 -0.507568 -0.461914 1441831156 -0.582275 0.434631 -0.499939 -0.471313 1441831156 -0.582275 0.434631 -0.499939 -0.471313 1441831156 -0.582275 0.434631 -0.499939 -0.471313 1441831156 -0.582275 0.434631 -0.499939 -0.471313 1441831156 -0.582275 0.434631 -0.499939 -0.471313 1441831156 -0.582275 0.434631 -0.499939 -0.471313 1441831156 -0.562073 0.448975 -0.498291 -0.484070 1441831156 -0.562073 0.448975 -0.498291 -0.484070 1441831156 -0.562073 0.448975 -0.498291 -0.484070 1441831156 -0.562073 0.448975 -0.498291 -0.484070 1441831156 -0.562073 0.448975 -0.498291 -0.484070 1441831156 -0.562073 0.448975 -0.498291 -0.484070 1441831156 -0.540833 0.463745 -0.490051 -0.502319 1441831156 -0.540833 0.463745 -0.490051 -0.502319 1441831156 -0.540833 0.463745 -0.490051 -0.502319 1441831156 -0.540833 0.463745 -0.490051 -0.502319 1441831156 -0.540833 0.463745 -0.490051 -0.502319 1441831156 -0.540833 0.463745 -0.490051 -0.502319 1441831156 -0.543579 0.460022 -0.484741 -0.507935 1441831156 -0.543579 0.460022 -0.484741 -0.507935 1441831156 -0.543579 0.460022 -0.484741 -0.507935 1441831156 -0.543579 0.460022 -0.484741 -0.507935 1441831156 -0.543579 0.460022 -0.484741 -0.507935 1441831156 -0.543579 0.460022 -0.484741 -0.507935 1441831156 -0.546143 0.455627 -0.486572 -0.507385 1441831156 -0.546143 0.455627 -0.486572 -0.507385 1441831156 -0.546143 0.455627 -0.486572 -0.507385 1441831156 -0.546143 0.455627 -0.486572 -0.507385 1441831156 -0.546143 0.455627 -0.486572 -0.507385 1441831156 -0.546143 0.455627 -0.486572 -0.507385 1441831156 -0.546143 0.455627 -0.486572 -0.507385 1441831156 -0.547485 0.452087 -0.486206 -0.509460 1441831156 -0.547485 0.452087 -0.486206 -0.509460 1441831156 -0.547485 0.452087 -0.486206 -0.509460 1441831156 -0.547485 0.452087 -0.486206 -0.509460 1441831156 -0.547485 0.452087 -0.486206 -0.509460 1441831156 -0.547485 0.452087 -0.486206 -0.509460 1441831156 -0.557068 0.444641 -0.494202 -0.497864 1441831156 -0.557068 0.444641 -0.494202 -0.497864 1441831156 -0.557068 0.444641 -0.494202 -0.497864 1441831156 -0.557068 0.444641 -0.494202 -0.497864 1441831156 -0.557068 0.444641 -0.494202 -0.497864 1441831156 -0.557068 0.444641 -0.494202 -0.497864 1441831156 -0.576965 0.419983 -0.503174 -0.487427 1441831156 -0.576965 0.419983 -0.503174 -0.487427 1441831156 -0.576965 0.419983 -0.503174 -0.487427 1441831156 -0.576965 0.419983 -0.503174 -0.487427 1441831156 -0.576965 0.419983 -0.503174 -0.487427 1441831156 -0.576965 0.419983 -0.503174 -0.487427 1441831156 -0.574463 0.415039 -0.507568 -0.490051 1441831156 -0.574463 0.415039 -0.507568 -0.490051 1441831156 -0.574463 0.415039 -0.507568 -0.490051 1441831156 -0.574463 0.415039 -0.507568 -0.490051 1441831156 -0.574463 0.415039 -0.507568 -0.490051 1441831156 -0.574463 0.415039 -0.507568 -0.490051 1441831156 -0.548584 0.445984 -0.503357 -0.496765 1441831156 -0.548584 0.445984 -0.503357 -0.496765 1441831156 -0.548584 0.445984 -0.503357 -0.496765 1441831156 -0.548584 0.445984 -0.503357 -0.496765 1441831156 -0.548584 0.445984 -0.503357 -0.496765 1441831156 -0.548584 0.445984 -0.503357 -0.496765 1441831156 -0.538208 0.468750 -0.504944 -0.485535 1441831156 -0.538208 0.468750 -0.504944 -0.485535 1441831156 -0.538208 0.468750 -0.504944 -0.485535 1441831156 -0.538208 0.468750 -0.504944 -0.485535 1441831156 -0.538208 0.468750 -0.504944 -0.485535 1441831156 -0.538208 0.468750 -0.504944 -0.485535 1441831156 -0.547119 0.463989 -0.505066 -0.479919 1441831156 -0.547119 0.463989 -0.505066 -0.479919 1441831156 -0.547119 0.463989 -0.505066 -0.479919 1441831156 -0.547119 0.463989 -0.505066 -0.479919 1441831156 -0.547119 0.463989 -0.505066 -0.479919 1441831156 -0.547119 0.463989 -0.505066 -0.479919 1441831156 -0.574829 0.427979 -0.510498 -0.475281 1441831156 -0.574829 0.427979 -0.510498 -0.475281 1441831156 -0.574829 0.427979 -0.510498 -0.475281 1441831156 -0.574829 0.427979 -0.510498 -0.475281 1441831156 -0.574829 0.427979 -0.510498 -0.475281 1441831156 -0.574829 0.427979 -0.510498 -0.475281 1441831156 -0.591553 0.412720 -0.515381 -0.462830 1441831157 -0.591553 0.412720 -0.515381 -0.462830 1441831157 -0.591553 0.412720 -0.515381 -0.462830 1441831157 -0.591553 0.412720 -0.515381 -0.462830 1441831157 -0.591553 0.412720 -0.515381 -0.462830 1441831157 -0.591553 0.412720 -0.515381 -0.462830 1441831157 -0.594360 0.409729 -0.516296 -0.460754 1441831157 -0.594360 0.409729 -0.516296 -0.460754 1441831157 -0.594360 0.409729 -0.516296 -0.460754 1441831157 -0.594360 0.409729 -0.516296 -0.460754 1441831157 -0.594360 0.409729 -0.516296 -0.460754 1441831157 -0.594360 0.409729 -0.516296 -0.460754 1441831157 -0.594360 0.409729 -0.516296 -0.460754 1441831157 -0.590576 0.413025 -0.515564 -0.463562 1441831157 -0.590576 0.413025 -0.515564 -0.463562 1441831157 -0.590576 0.413025 -0.515564 -0.463562 1441831157 -0.590576 0.413025 -0.515564 -0.463562 1441831157 -0.590576 0.413025 -0.515564 -0.463562 1441831157 -0.590576 0.413025 -0.515564 -0.463562 1441831157 -0.576233 0.422424 -0.509766 -0.479248 1441831157 -0.576233 0.422424 -0.509766 -0.479248 1441831157 -0.576233 0.422424 -0.509766 -0.479248 1441831157 -0.576233 0.422424 -0.509766 -0.479248 1441831157 -0.576233 0.422424 -0.509766 -0.479248 1441831157 -0.576233 0.422424 -0.509766 -0.479248 1441831157 -0.564636 0.431458 -0.499817 -0.495239 1441831157 -0.564636 0.431458 -0.499817 -0.495239 1441831157 -0.564636 0.431458 -0.499817 -0.495239 1441831157 -0.564636 0.431458 -0.499817 -0.495239 1441831157 -0.564636 0.431458 -0.499817 -0.495239 1441831157 -0.564636 0.431458 -0.499817 -0.495239 1441831157 -0.566895 0.430054 -0.495850 -0.497925 1441831157 -0.566895 0.430054 -0.495850 -0.497925 1441831157 -0.566895 0.430054 -0.495850 -0.497925 1441831157 -0.566895 0.430054 -0.495850 -0.497925 1441831157 -0.566895 0.430054 -0.495850 -0.497925 1441831157 -0.566895 0.430054 -0.495850 -0.497925 1441831157 -0.566895 0.430054 -0.495850 -0.497925 1441831157 -0.572876 0.425659 -0.497986 -0.492615 1441831157 -0.572876 0.425659 -0.497986 -0.492615 1441831157 -0.572876 0.425659 -0.497986 -0.492615 1441831157 -0.572876 0.425659 -0.497986 -0.492615 1441831157 -0.572876 0.425659 -0.497986 -0.492615 1441831157 -0.572876 0.425659 -0.497986 -0.492615 1441831157 -0.581665 0.419189 -0.501648 -0.484070 1441831157 -0.581665 0.419189 -0.501648 -0.484070 1441831157 -0.581665 0.419189 -0.501648 -0.484070 1441831157 -0.581665 0.419189 -0.501648 -0.484070 1441831157 -0.581665 0.419189 -0.501648 -0.484070 1441831157 -0.581665 0.419189 -0.501648 -0.484070 1441831157 -0.581665 0.419189 -0.501648 -0.484070 1441831157 -0.598328 0.406982 -0.510376 -0.464661 1441831157 -0.598328 0.406982 -0.510376 -0.464661 1441831157 -0.598328 0.406982 -0.510376 -0.464661 1441831157 -0.598328 0.406982 -0.510376 -0.464661 1441831157 -0.598328 0.406982 -0.510376 -0.464661 1441831157 -0.598328 0.406982 -0.510376 -0.464661 1441831157 -0.618958 0.381287 -0.526123 -0.441406 1441831157 -0.618958 0.381287 -0.526123 -0.441406 1441831157 -0.618958 0.381287 -0.526123 -0.441406 1441831157 -0.618958 0.381287 -0.526123 -0.441406 1441831157 -0.618958 0.381287 -0.526123 -0.441406 1441831157 -0.618958 0.381287 -0.526123 -0.441406 1441831157 -0.618958 0.381287 -0.526123 -0.441406 1441831157 -0.622620 0.370056 -0.539001 -0.430054 1441831157 -0.622620 0.370056 -0.539001 -0.430054 1441831157 -0.622620 0.370056 -0.539001 -0.430054 1441831157 -0.622620 0.370056 -0.539001 -0.430054 1441831157 -0.622620 0.370056 -0.539001 -0.430054 1441831157 -0.598389 0.394958 -0.539673 -0.441345 1441831157 -0.598389 0.394958 -0.539673 -0.441345 1441831157 -0.598389 0.394958 -0.539673 -0.441345 1441831157 -0.598389 0.394958 -0.539673 -0.441345 1441831157 -0.598389 0.394958 -0.539673 -0.441345 1441831157 -0.577271 0.430908 -0.532043 -0.445068 1441831157 -0.577271 0.430908 -0.532043 -0.445068 1441831157 -0.577271 0.430908 -0.532043 -0.445068 1441831157 -0.577271 0.430908 -0.532043 -0.445068 1441831157 -0.577271 0.430908 -0.532043 -0.445068 1441831157 -0.577271 0.430908 -0.532043 -0.445068 1441831157 -0.576782 0.441528 -0.529053 -0.438782 1441831157 -0.576782 0.441528 -0.529053 -0.438782 1441831157 -0.576782 0.441528 -0.529053 -0.438782 1441831157 -0.576782 0.441528 -0.529053 -0.438782 1441831157 -0.576782 0.441528 -0.529053 -0.438782 1441831157 -0.576782 0.441528 -0.529053 -0.438782 1441831157 -0.593689 0.411316 -0.535889 -0.437317 1441831157 -0.593689 0.411316 -0.535889 -0.437317 1441831157 -0.593689 0.411316 -0.535889 -0.437317 1441831157 -0.593689 0.411316 -0.535889 -0.437317 1441831157 -0.593689 0.411316 -0.535889 -0.437317 1441831157 -0.593689 0.411316 -0.535889 -0.437317 1441831157 -0.607483 0.398804 -0.532532 -0.434082 1441831157 -0.607483 0.398804 -0.532532 -0.434082 1441831157 -0.607483 0.398804 -0.532532 -0.434082 1441831157 -0.607483 0.398804 -0.532532 -0.434082 1441831157 -0.607483 0.398804 -0.532532 -0.434082 1441831157 -0.607483 0.398804 -0.532532 -0.434082 1441831157 -0.612732 0.395935 -0.526428 -0.436707 1441831157 -0.612732 0.395935 -0.526428 -0.436707 1441831157 -0.612732 0.395935 -0.526428 -0.436707 1441831157 -0.612732 0.395935 -0.526428 -0.436707 1441831157 -0.612732 0.395935 -0.526428 -0.436707 1441831157 -0.612732 0.395935 -0.526428 -0.436707 1441831157 -0.605164 0.404175 -0.517700 -0.449951 1441831157 -0.605164 0.404175 -0.517700 -0.449951 1441831157 -0.605164 0.404175 -0.517700 -0.449951 1441831157 -0.605164 0.404175 -0.517700 -0.449951 1441831157 -0.605164 0.404175 -0.517700 -0.449951 1441831157 -0.605164 0.404175 -0.517700 -0.449951 1441831157 -0.583252 0.423096 -0.506409 -0.473694 1441831157 -0.583252 0.423096 -0.506409 -0.473694 1441831157 -0.583252 0.423096 -0.506409 -0.473694 1441831158 -0.583252 0.423096 -0.506409 -0.473694 1441831158 -0.583252 0.423096 -0.506409 -0.473694 1441831158 -0.583252 0.423096 -0.506409 -0.473694 1441831158 -0.583252 0.423096 -0.506409 -0.473694 1441831158 -0.560852 0.445007 -0.495056 -0.492371 1441831158 -0.560852 0.445007 -0.495056 -0.492371 1441831158 -0.560852 0.445007 -0.495056 -0.492371 1441831158 -0.560852 0.445007 -0.495056 -0.492371 1441831158 -0.560852 0.445007 -0.495056 -0.492371 1441831158 -0.560852 0.445007 -0.495056 -0.492371 1441831158 -0.554871 0.452820 -0.489990 -0.497009 1441831158 -0.554871 0.452820 -0.489990 -0.497009 1441831158 -0.554871 0.452820 -0.489990 -0.497009 1441831158 -0.554871 0.452820 -0.489990 -0.497009 1441831158 -0.554871 0.452820 -0.489990 -0.497009 1441831158 -0.554871 0.452820 -0.489990 -0.497009 1441831158 -0.560547 0.446472 -0.487976 -0.498413 1441831158 -0.560547 0.446472 -0.487976 -0.498413 1441831158 -0.560547 0.446472 -0.487976 -0.498413 1441831158 -0.560547 0.446472 -0.487976 -0.498413 1441831158 -0.560547 0.446472 -0.487976 -0.498413 1441831158 -0.560547 0.446472 -0.487976 -0.498413 1441831158 -0.560547 0.446472 -0.487976 -0.498413 1441831158 -0.561218 0.443298 -0.489136 -0.499390 1441831158 -0.561218 0.443298 -0.489136 -0.499390 1441831158 -0.561218 0.443298 -0.489136 -0.499390 1441831158 -0.561218 0.443298 -0.489136 -0.499390 1441831158 -0.561218 0.443298 -0.489136 -0.499390 1441831158 -0.561218 0.443298 -0.489136 -0.499390 1441831158 -0.572815 0.433655 -0.498474 -0.485168 1441831158 -0.572815 0.433655 -0.498474 -0.485168 1441831158 -0.572815 0.433655 -0.498474 -0.485168 1441831158 -0.572815 0.433655 -0.498474 -0.485168 1441831158 -0.572815 0.433655 -0.498474 -0.485168 1441831158 -0.572815 0.433655 -0.498474 -0.485168 1441831158 -0.588684 0.414001 -0.516296 -0.464294 1441831158 -0.588684 0.414001 -0.516296 -0.464294 1441831158 -0.588684 0.414001 -0.516296 -0.464294 1441831158 -0.588684 0.414001 -0.516296 -0.464294 1441831158 -0.588684 0.414001 -0.516296 -0.464294 1441831158 -0.588684 0.414001 -0.516296 -0.464294 1441831158 -0.593079 0.403809 -0.519348 -0.464294 1441831158 -0.593079 0.403809 -0.519348 -0.464294 1441831158 -0.593079 0.403809 -0.519348 -0.464294 1441831158 -0.593079 0.403809 -0.519348 -0.464294 1441831158 -0.593079 0.403809 -0.519348 -0.464294 1441831158 -0.593079 0.403809 -0.519348 -0.464294 1441831158 -0.569397 0.427856 -0.512146 -0.480164 1441831158 
-0.615356 0.395874 -0.524963 -0.434875 1441831160 -0.615356 0.395874 -0.524963 -0.434875 1441831160 -0.611877 0.392761 -0.520203 -0.448120 1441831160 -0.611877 0.392761 -0.520203 -0.448120 1441831160 -0.611877 0.392761 -0.520203 -0.448120 1441831160 -0.611877 0.392761 -0.520203 -0.448120 1441831160 -0.611877 0.392761 -0.520203 -0.448120 1441831160 -0.611877 0.392761 -0.520203 -0.448120 1441831160 -0.593506 0.409851 -0.508667 -0.470215 1441831160 -0.593506 0.409851 -0.508667 -0.470215 1441831160 -0.593506 0.409851 -0.508667 -0.470215 1441831160 -0.593506 0.409851 -0.508667 -0.470215 1441831160 -0.593506 0.409851 -0.508667 -0.470215 1441831160 -0.593506 0.409851 -0.508667 -0.470215 1441831160 -0.564819 0.440125 -0.484680 -0.502441 1441831160 -0.564819 0.440125 -0.484680 -0.502441 1441831160 -0.564819 0.440125 -0.484680 -0.502441 1441831160 -0.564819 0.440125 -0.484680 -0.502441 1441831160 -0.564819 0.440125 -0.484680 -0.502441 1441831160 -0.564819 0.440125 -0.484680 -0.502441 1441831160 -0.548828 0.463684 -0.463745 -0.518494 1441831160 -0.548828 0.463684 -0.463745 -0.518494 1441831160 -0.548828 0.463684 -0.463745 -0.518494 1441831160 -0.548828 0.463684 -0.463745 -0.518494 1441831160 -0.548828 0.463684 -0.463745 -0.518494 1441831160 -0.548828 0.463684 -0.463745 -0.518494 1441831160 -0.548828 0.463684 -0.463745 -0.518494 1441831160 -0.541443 0.478943 -0.463074 -0.512878 1441831160 -0.541443 0.478943 -0.463074 -0.512878 1441831160 -0.541443 0.478943 -0.463074 -0.512878 1441831160 -0.541443 0.478943 -0.463074 -0.512878 1441831160 -0.541443 0.478943 -0.463074 -0.512878 1441831160 -0.541443 0.478943 -0.463074 -0.512878 1441831160 -0.549561 0.463440 -0.478882 -0.503967 1441831160 -0.549561 0.463440 -0.478882 -0.503967 1441831160 -0.549561 0.463440 -0.478882 -0.503967 1441831160 -0.549561 0.463440 -0.478882 -0.503967 1441831160 -0.549561 0.463440 -0.478882 -0.503967 1441831160 -0.549561 0.463440 -0.478882 -0.503967 1441831160 -0.561829 0.450500 -0.480957 -0.500122 1441831160 -0.561829 0.450500 -0.480957 -0.500122 1441831160 -0.561829 0.450500 -0.480957 -0.500122 1441831160 -0.561829 0.450500 -0.480957 -0.500122 1441831160 -0.561829 0.450500 -0.480957 -0.500122 1441831160 -0.568481 0.447144 -0.476624 -0.499817 1441831160 -0.568481 0.447144 -0.476624 -0.499817 1441831160 -0.568481 0.447144 -0.476624 -0.499817 1441831160 -0.568481 0.447144 -0.476624 -0.499817 1441831160 -0.568481 0.447144 -0.476624 -0.499817 1441831160 -0.568481 0.447144 -0.476624 -0.499817 1441831161 -0.571167 0.444214 -0.481812 -0.494324 1441831161 -0.571167 0.444214 -0.481812 -0.494324 1441831161 -0.571167 0.444214 -0.481812 -0.494324 1441831161 -0.571167 0.444214 -0.481812 -0.494324 1441831161 -0.571167 0.444214 -0.481812 -0.494324 1441831161 -0.571167 0.444214 -0.481812 -0.494324 1441831161 -0.581299 0.433594 -0.498291 -0.475220 1441831161 -0.581299 0.433594 -0.498291 -0.475220 1441831161 -0.581299 0.433594 -0.498291 -0.475220 1441831161 -0.581299 0.433594 -0.498291 -0.475220 1441831161 -0.581299 0.433594 -0.498291 -0.475220 1441831161 -0.581299 0.433594 -0.498291 -0.475220 1441831161 -0.589050 0.423401 -0.516357 -0.455200 1441831161 -0.589050 0.423401 -0.516357 -0.455200 1441831161 -0.589050 0.423401 -0.516357 -0.455200 1441831161 -0.589050 0.423401 -0.516357 -0.455200 1441831161 -0.589050 0.423401 -0.516357 -0.455200 1441831161 -0.589050 0.423401 -0.516357 -0.455200 1441831161 -0.589050 0.423401 -0.516357 -0.455200 1441831161 -0.599670 0.412476 -0.527710 -0.438049 1441831161 -0.599670 0.412476 -0.527710 -0.438049 1441831161 -0.599670 0.412476 -0.527710 -0.438049 1441831161 -0.599670 0.412476 -0.527710 -0.438049 1441831161 -0.599670 0.412476 -0.527710 -0.438049 1441831161 -0.599670 0.412476 -0.527710 -0.438049 1441831161 -0.611084 0.396912 -0.539612 -0.421875 1441831161 -0.611084 0.396912 -0.539612 -0.421875 1441831161 -0.611084 0.396912 -0.539612 -0.421875 1441831161 -0.611084 0.396912 -0.539612 -0.421875 1441831161 -0.611084 0.396912 -0.539612 -0.421875 1441831161 -0.611084 0.396912 -0.539612 -0.421875 1441831161 -0.615479 0.386108 -0.539978 -0.424988 1441831161 -0.615479 0.386108 -0.539978 -0.424988 1441831161 -0.615479 0.386108 -0.539978 -0.424988 1441831161 -0.615479 0.386108 -0.539978 -0.424988 1441831161 -0.615479 0.386108 -0.539978 -0.424988 1441831161 -0.615479 0.386108 -0.539978 -0.424988 1441831161 -0.615479 0.386108 -0.539978 -0.424988 1441831161 -0.609009 0.386841 -0.539917 -0.433655 1441831161 -0.609009 0.386841 -0.539917 -0.433655 1441831161 -0.609009 0.386841 -0.539917 -0.433655 1441831161 -0.609009 0.386841 -0.539917 -0.433655 1441831161 -0.609009 0.386841 -0.539917 -0.433655 1441831161 -0.609009 0.386841 -0.539917 -0.433655 1441831161 -0.588074 0.410156 -0.519653 -0.464722 1441831161 -0.588074 0.410156 -0.519653 -0.464722 1441831161 -0.588074 0.410156 -0.519653 -0.464722 1441831161 -0.588074 0.410156 -0.519653 -0.464722 1441831161 -0.588074 0.410156 -0.519653 -0.464722 1441831161 -0.588074 0.410156 -0.519653 -0.464722 1441831161 -0.567444 0.437927 -0.492371 -0.493835 1441831161 -0.567444 0.437927 -0.492371 -0.493835 1441831161 -0.567444 0.437927 -0.492371 -0.493835 1441831161 -0.567444 0.437927 -0.492371 -0.493835 1441831161 -0.567444 0.437927 -0.492371 -0.493835 1441831161 -0.567444 0.437927 -0.492371 -0.493835 1441831161 -0.561096 0.453308 -0.489319 -0.490112 1441831161 -0.561096 0.453308 -0.489319 -0.490112 1441831161 -0.561096 0.453308 -0.489319 -0.490112 1441831161 -0.561096 0.453308 -0.489319 -0.490112 1441831161 -0.561096 0.453308 -0.489319 -0.490112 1441831161 -0.561096 0.453308 -0.489319 -0.490112 1441831161 -0.561096 0.453308 -0.489319 -0.490112 1441831161 -0.552551 0.452820 -0.507202 -0.482056 1441831161 -0.552551 0.452820 -0.507202 -0.482056 1441831161 -0.552551 0.452820 -0.507202 -0.482056 1441831161 -0.552551 0.452820 -0.507202 -0.482056 1441831161 -0.552551 0.452820 -0.507202 -0.482056 1441831161 -0.552551 0.452820 -0.507202 -0.482056 1441831161 -0.548584 0.448730 -0.515259 -0.481934 1441831161 -0.548584 0.448730 -0.515259 -0.481934 1441831161 -0.548584 0.448730 -0.515259 -0.481934 1441831161 -0.548584 0.448730 -0.515259 -0.481934 1441831161 -0.548584 0.448730 -0.515259 -0.481934 1441831161 -0.553406 0.447021 -0.507324 -0.486450 1441831161 -0.553406 0.447021 -0.507324 -0.486450 1441831161 -0.553406 0.447021 -0.507324 -0.486450 1441831161 -0.553406 0.447021 -0.507324 -0.486450 1441831161 -0.553406 0.447021 -0.507324 -0.486450 1441831161 -0.553406 0.447021 -0.507324 -0.486450 1441831161 -0.553406 0.447021 -0.507324 -0.486450 1441831161 -0.557678 0.446960 -0.497314 -0.491943 1441831161 -0.557678 0.446960 -0.497314 -0.491943 1441831161 -0.557678 0.446960 -0.497314 -0.491943 1441831161 -0.557678 0.446960 -0.497314 -0.491943 1441831161 -0.557678 0.446960 -0.497314 -0.491943 1441831161 -0.557678 0.446960 -0.497314 -0.491943 1441831161 -0.563049 0.444580 -0.495728 -0.489563 1441831161 -0.563049 0.444580 -0.495728 -0.489563 1441831161 -0.563049 0.444580 -0.495728 -0.489563 1441831161 -0.563049 0.444580 -0.495728 -0.489563 1441831161 -0.563049 0.444580 -0.495728 -0.489563 1441831161 -0.563049 0.444580 -0.495728 -0.489563 1441831161 -0.574280 0.432312 -0.508423 -0.474304 1441831161 -0.574280 0.432312 -0.508423 -0.474304 1441831161 -0.574280 0.432312 -0.508423 -0.474304 1441831161 -0.574280 0.432312 -0.508423 -0.474304 1441831161 -0.574280 0.432312 -0.508423 -0.474304 1441831161 -0.574280 0.432312 -0.508423 -0.474304 1441831161 -0.587463 0.415833 -0.525513 -0.453735 1441831161 -0.587463 0.415833 -0.525513 -0.453735 1441831161 -0.587463 0.415833 -0.525513 -0.453735 1441831161 -0.587463 0.415833 -0.525513 -0.453735 1441831161 -0.587463 0.415833 -0.525513 -0.453735 1441831161 -0.587463 0.415833 -0.525513 -0.453735 1441831161 -0.601135 0.396301 -0.546143 -0.428162 1441831161 -0.601135 0.396301 -0.546143 -0.428162 1441831161 -0.601135 0.396301 -0.546143 -0.428162 1441831161 -0.601135 0.396301 -0.546143 -0.428162 1441831161 -0.601135 0.396301 -0.546143 -0.428162 1441831161 -0.601135 0.396301 -0.546143 -0.428162 1441831161 -0.610657 0.378235 -0.562073 -0.410034 1441831162 -0.610657 0.378235 -0.562073 -0.410034 1441831162 -0.610657 0.378235 -0.562073 -0.410034 1441831162 -0.610657 0.378235 -0.562073 -0.410034 1441831162 -0.610657 0.378235 -0.562073 -0.410034 1441831162 -0.610657 0.378235 -0.562073 -0.410034 1441831162 -0.610657 0.378235 -0.562073 -0.410034 1441831162 -0.610107 0.372864 -0.560730 -0.417603 1441831162 -0.610107 0.372864 -0.560730 -0.417603 1441831162 -0.610107 0.372864 -0.560730 -0.417603 1441831162 -0.610107 0.372864 -0.560730 -0.417603 1441831162 -0.610107 0.372864 -0.560730 -0.417603 1441831162 -0.610107 0.372864 -0.560730 -0.417603 1441831162 -0.599243 0.384644 -0.550171 -0.436340 1441831162 -0.599243 0.384644 -0.550171 -0.436340 1441831162 -0.599243 0.384644 -0.550171 -0.436340 1441831162 -0.599243 0.384644 -0.550171 -0.436340 1441831162 -0.599243 0.384644 -0.550171 -0.436340 1441831162 -0.599243 0.384644 -0.550171 -0.436340 1441831162 -0.566956 0.422729 -0.526611 -0.471802 1441831162 -0.566956 0.422729 -0.526611 -0.471802 1441831162 -0.566956 0.422729 -0.526611 -0.471802 1441831162 -0.566956 0.422729 -0.526611 -0.471802 1441831162 -0.566956 0.422729 -0.526611 -0.471802 1441831162 -0.566956 0.422729 -0.526611 -0.471802 1441831162 -0.546875 0.452148 -0.500671 -0.495850 1441831162 -0.546875 0.452148 -0.500671 -0.495850 1441831162 -0.546875 0.452148 -0.500671 -0.495850 1441831162 -0.546875 0.452148 -0.500671 -0.495850 1441831162 -0.546875 0.452148 -0.500671 -0.495850 1441831162 -0.546875 0.452148 -0.500671 -0.495850 1441831162 -0.540710 0.468689 -0.501160 -0.486755 1441831162 -0.540710 0.468689 -0.501160 -0.486755 1441831162 -0.540710 0.468689 -0.501160 -0.486755 1441831162 -0.540710 0.468689 -0.501160 -0.486755 1441831162 -0.540710 0.468689 -0.501160 -0.486755 1441831162 -0.540710 0.468689 -0.501160 -0.486755 1441831162 -0.532349 0.463806 -0.514404 -0.486755 1441831162 -0.532349 0.463806 -0.514404 -0.486755 1441831162 -0.532349 0.463806 -0.514404 -0.486755 1441831162 -0.532349 0.463806 -0.514404 -0.486755 1441831162 -0.532349 0.463806 -0.514404 -0.486755 1441831162 -0.532349 0.463806 -0.514404 -0.486755 1441831162 -0.534302 0.456055 -0.519165 -0.486877 1441831162 -0.534302 0.456055 -0.519165 -0.486877 1441831162 -0.534302 0.456055 -0.519165 -0.486877 1441831162 -0.534302 0.456055 -0.519165 -0.486877 1441831162 -0.534302 0.456055 -0.519165 -0.486877 1441831162 -0.534302 0.456055 -0.519165 -0.486877 1441831162 -0.534302 0.456055 -0.519165 -0.486877 1441831162 -0.547668 0.449463 -0.506042 -0.491943 1441831162 -0.547668 0.449463 -0.506042 -0.491943 1441831162 -0.547668 0.449463 -0.506042 -0.491943 1441831162 -0.547668 0.449463 -0.506042 -0.491943 1441831162 -0.547668 0.449463 -0.506042 -0.491943 1441831162 -0.547668 0.449463 -0.506042 -0.491943 1441831162 -0.557190 0.440918 -0.502747 -0.492371 1441831162 -0.557190 0.440918 -0.502747 -0.492371 1441831162 -0.557190 0.440918 -0.502747 -0.492371 1441831162 -0.557190 0.440918 -0.502747 -0.492371 1441831162 -0.557190 0.440918 -0.502747 -0.492371 1441831162 -0.557190 0.440918 -0.502747 -0.492371 1441831162 -0.571533 0.426025 -0.514282 -0.476990 1441831162 -0.571533 0.426025 -0.514282 -0.476990 1441831162 -0.571533 0.426025 -0.514282 -0.476990 1441831162 -0.571533 0.426025 -0.514282 -0.476990 1441831162 -0.571533 0.426025 -0.514282 -0.476990 1441831162 -0.571533 0.426025 -0.514282 -0.476990 1441831162 -0.581360 0.407104 -0.535095 -0.458313 1441831162 -0.581360 0.407104 -0.535095 -0.458313 1441831162 -0.581360 0.407104 -0.535095 -0.458313 1441831162 -0.581360 0.407104 -0.535095 -0.458313 1441831162 -0.581360 0.407104 -0.535095 -0.458313 1441831162 -0.581360 0.407104 -0.535095 -0.458313 1441831162 -0.590454 0.391357 -0.552795 -0.438965 1441831162 -0.590454 0.391357 -0.552795 -0.438965 1441831162 -0.590454 0.391357 -0.552795 -0.438965 1441831162 -0.590454 0.391357 -0.552795 -0.438965 1441831162 -0.590454 0.391357 -0.552795 -0.438965 1441831162 -0.590454 0.391357 -0.552795 -0.438965 1441831162 -0.603088 0.373108 -0.569153 -0.416138 1441831162 -0.603088 0.373108 -0.569153 -0.416138 1441831162 -0.603088 0.373108 -0.569153 -0.416138 1441831162 -0.603088 0.373108 -0.569153 -0.416138 1441831162 -0.603088 0.373108 -0.569153 -0.416138 1441831162 -0.603088 0.373108 -0.569153 -0.416138 1441831162 -0.603088 0.373108 -0.569153 -0.416138 1441831162 -0.604431 0.362549 -0.578613 -0.410461 1441831162 -0.604431 0.362549 -0.578613 -0.410461 1441831162 -0.604431 0.362549 -0.578613 -0.410461 1441831162 -0.604431 0.362549 -0.578613 -0.410461 1441831162 -0.604431 0.362549 -0.578613 -0.410461 1441831162 -0.604431 0.362549 -0.578613 -0.410461 1441831162 -0.596924 0.369873 -0.577637 -0.416321 1441831162 -0.596924 0.369873 -0.577637 -0.416321 1441831162 -0.596924 0.369873 -0.577637 -0.416321 1441831162 -0.596924 0.369873 -0.577637 -0.416321 1441831162 -0.596924 0.369873 -0.577637 -0.416321 1441831162 -0.596924 0.369873 -0.577637 -0.416321 1441831162 -0.575256 0.396606 -0.559998 -0.445251 1441831162 -0.575256 0.396606 -0.559998 -0.445251 1441831162 -0.575256 0.396606 -0.559998 -0.445251 1441831162 -0.575256 0.396606 -0.559998 -0.445251 1441831162 -0.575256 0.396606 -0.559998 -0.445251 1441831162 -0.575256 0.396606 -0.559998 -0.445251 1441831162 -0.556946 0.427063 -0.527283 -0.479004 1441831162 -0.556946 0.427063 -0.527283 -0.479004 1441831162 -0.556946 0.427063 -0.527283 -0.479004 1441831162 -0.556946 0.427063 -0.527283 -0.479004 1441831162 -0.556946 0.427063 -0.527283 -0.479004 1441831162 -0.556946 0.427063 -0.527283 -0.479004 1441831162 -0.547607 0.450684 -0.509277 -0.487549 1441831162 -0.547607 0.450684 -0.509277 -0.487549 1441831163 -0.547607 0.450684 -0.509277 -0.487549 1441831163 -0.547607 0.450684 -0.509277 -0.487549 1441831163 -0.547607 0.450684 -0.509277 -0.487549 1441831163 -0.547607 0.450684 -0.509277 -0.487549 1441831163 -0.547607 0.450684 -0.509277 -0.487549 1441831163 -0.541687 0.456238 -0.512268 -0.485901 1441831163 -0.541687 0.456238 -0.512268 -0.485901 1441831163 -0.541687 0.456238 -0.512268 -0.485901 1441831163 -0.541687 0.456238 -0.512268 -0.485901 1441831163 -0.541687 0.456238 -0.512268 -0.485901 1441831163 -0.541687 0.456238 -0.512268 -0.485901 1441831163 -0.539490 0.446594 -0.520508 -0.488464 1441831163 -0.539490 0.446594 -0.520508 -0.488464 1441831163 -0.539490 0.446594 -0.520508 -0.488464 1441831163 -0.539490 0.446594 -0.520508 -0.488464 1441831163 -0.539490 0.446594 -0.520508 -0.488464 1441831163 -0.539490 0.446594 -0.520508 -0.488464 1441831163 -0.539490 0.446594 -0.520508 -0.488464 1441831163 -0.540222 0.446960 -0.514832 -0.493347 1441831163 -0.540222 0.446960 -0.514832 -0.493347 1441831163 -0.540222 0.446960 -0.514832 -0.493347 1441831163 -0.540222 0.446960 -0.514832 -0.493347 1441831163 -0.540222 0.446960 -0.514832 -0.493347 1441831163 -0.540222 0.446960 -0.514832 -0.493347 1441831163 -0.546326 0.450317 -0.502319 -0.496460 1441831163 -0.546326 0.450317 -0.502319 -0.496460 1441831163 -0.546326 0.450317 -0.502319 -0.496460 1441831163 -0.546326 0.450317 -0.502319 -0.496460 1441831163 -0.546326 0.450317 -0.502319 -0.496460 1441831163 -0.546326 0.450317 -0.502319 -0.496460 1441831163 -0.555725 0.446899 -0.496765 -0.494751 1441831163 -0.555725 0.446899 -0.496765 -0.494751 1441831163 -0.555725 0.446899 -0.496765 -0.494751 1441831163 -0.555725 0.446899 -0.496765 -0.494751 1441831163 -0.555725 0.446899 -0.496765 -0.494751 1441831163 -0.555725 0.446899 -0.496765 -0.494751 1441831163 -0.563416 0.436890 -0.504150 -0.487427 1441831163 -0.563416 0.436890 -0.504150 -0.487427 1441831163 -0.563416 0.436890 -0.504150 -0.487427 1441831163 -0.563416 0.436890 -0.504150 -0.487427 1441831163 -0.563416 0.436890 -0.504150 -0.487427 1441831163 -0.563416 0.436890 -0.504150 -0.487427 1441831163 -0.574402 0.421814 -0.520447 -0.470459 1441831163 -0.574402 0.421814 -0.520447 -0.470459 1441831163 -0.574402 0.421814 -0.520447 -0.470459 1441831163 -0.574402 0.421814 -0.520447 -0.470459 1441831163 -0.574402 0.421814 -0.520447 -0.470459 1441831163 -0.574402 0.421814 -0.520447 -0.470459 1441831163 -0.592468 0.398926 -0.541260 -0.443848 1441831163 -0.592468 0.398926 -0.541260 -0.443848 1441831163 -0.592468 0.398926 -0.541260 -0.443848 1441831163 -0.592468 0.398926 -0.541260 -0.443848 1441831163 -0.592468 0.398926 -0.541260 -0.443848 1441831163 -0.592468 0.398926 -0.541260 -0.443848 1441831163 -0.606079 0.377625 -0.554138 -0.427856 1441831163 -0.606079 0.377625 -0.554138 -0.427856 1441831163 -0.606079 0.377625 -0.554138 -0.427856 1441831163 -0.606079 0.377625 -0.554138 -0.427856 1441831163 -0.606079 0.377625 -0.554138 -0.427856 1441831163 -0.606079 0.377625 -0.554138 -0.427856 1441831163 -0.606079 0.377625 -0.554138 -0.427856 1441831163 -0.612854 0.368347 -0.557922 -0.421265 1441831163 -0.612854 0.368347 -0.557922 -0.421265 1441831163 -0.612854 0.368347 -0.557922 -0.421265 1441831163 -0.612854 0.368347 -0.557922 -0.421265 1441831163 -0.612854 0.368347 -0.557922 -0.421265 1441831163 -0.612854 0.368347 -0.557922 -0.421265 1441831163 -0.609314 0.372131 -0.550354 -0.432922 1441831163 -0.609314 0.372131 -0.550354 -0.432922 1441831163 -0.609314 0.372131 -0.550354 -0.432922 1441831163 -0.609314 0.372131 -0.550354 -0.432922 1441831163 -0.609314 0.372131 -0.550354 -0.432922 1441831163 -0.609314 0.372131 -0.550354 -0.432922 1441831163 -0.583740 0.400757 -0.535217 -0.460754 1441831163 -0.583740 0.400757 -0.535217 -0.460754 1441831163 -0.583740 0.400757 -0.535217 -0.460754 1441831163 -0.583740 0.400757 -0.535217 -0.460754 1441831163 -0.583740 0.400757 -0.535217 -0.460754 1441831163 -0.583740 0.400757 -0.535217 -0.460754 1441831163 -0.583740 0.400757 -0.535217 -0.460754 1441831163 -0.561829 0.428406 -0.509460 -0.491333 1441831163 -0.561829 0.428406 -0.509460 -0.491333 1441831163 -0.561829 0.428406 -0.509460 -0.491333 1441831163 -0.561829 0.428406 -0.509460 -0.491333 1441831163 -0.561829 0.428406 -0.509460 -0.491333 1441831163 -0.561829 0.428406 -0.509460 -0.491333 1441831163 -0.570007 0.428528 -0.509827 -0.481201 1441831163 -0.570007 0.428528 -0.509827 -0.481201 1441831163 -0.570007 0.428528 -0.509827 -0.481201 1441831163 -0.570007 0.428528 -0.509827 -0.481201 1441831163 -0.570007 0.428528 -0.509827 -0.481201 1441831163 -0.570007 0.428528 -0.509827 -0.481201 1441831163 -0.570007 0.428528 -0.509827 -0.481201 1441831163 -0.562073 0.423218 -0.535889 -0.466675 1441831163 -0.562073 0.423218 -0.535889 -0.466675 1441831163 -0.562073 0.423218 -0.535889 -0.466675 1441831163 -0.562073 0.423218 -0.535889 -0.466675 1441831163 -0.562073 0.423218 -0.535889 -0.466675 1441831163 -0.566223 0.414124 -0.542908 -0.461792 1441831163 -0.566223 0.414124 -0.542908 -0.461792 1441831163 -0.566223 0.414124 -0.542908 -0.461792 1441831163 -0.566223 0.414124 -0.542908 -0.461792 1441831163 -0.566223 0.414124 -0.542908 -0.461792 1441831163 -0.566223 0.414124 -0.542908 -0.461792 1441831163 -0.574585 0.416016 -0.532043 -0.462402 1441831163 -0.574585 0.416016 -0.532043 -0.462402 1441831163 -0.574585 0.416016 -0.532043 -0.462402 1441831163 -0.574585 0.416016 -0.532043 -0.462402 1441831163 -0.574585 0.416016 -0.532043 -0.462402 1441831163 -0.574585 0.416016 -0.532043 -0.462402 1441831163 -0.578369 0.418701 -0.522278 -0.466370 1441831163 -0.578369 0.418701 -0.522278 -0.466370 1441831163 -0.578369 0.418701 -0.522278 -0.466370 1441831164 -0.578369 0.418701 -0.522278 -0.466370 1441831164 -0.578369 0.418701 -0.522278 -0.466370 1441831164 -0.578369 0.418701 -0.522278 -0.466370 1441831164 -0.578369 0.418701 -0.522278 -0.466370 1441831164 -0.578857 0.416504 -0.526855 -0.462585 1441831164 -0.578857 0.416504 -0.526855 -0.462585 1441831164 -0.578857 0.416504 -0.526855 -0.462585 1441831164 -0.578857 0.416504 -0.526855 -0.462585 1441831164 -0.578857 0.416504 -0.526855 -0.462585 1441831164 -0.578857 0.416504 -0.526855 -0.462585 1441831164 -0.578003 0.411987 -0.539917 -0.452515 1441831164 -0.578003 0.411987 -0.539917 -0.452515 1441831164 -0.578003 0.411987 -0.539917 -0.452515 1441831164 -0.578003 0.411987 -0.539917 -0.452515 1441831164 -0.578003 0.411987 -0.539917 -0.452515 1441831164 -0.578003 0.411987 -0.539917 -0.452515 1441831164 -0.577637 0.408203 -0.560425 -0.430908 1441831164 -0.577637 0.408203 -0.560425 -0.430908 1441831164 -0.577637 0.408203 -0.560425 -0.430908 1441831164 -0.577637 0.408203 -0.560425 -0.430908 1441831164 -0.577637 0.408203 -0.560425 -0.430908 1441831164 -0.577637 0.408203 -0.560425 -0.430908 1441831164 -0.577637 0.408203 -0.560425 -0.430908 1441831164 -0.584839 0.399414 -0.573486 -0.411804 1441831164 -0.584839 0.399414 -0.573486 -0.411804 1441831164 -0.584839 0.399414 -0.573486 -0.411804 1441831164 -0.584839 0.399414 -0.573486 -0.411804 1441831164 -0.584839 0.399414 -0.573486 -0.411804 1441831164 -0.584839 0.399414 -0.573486 -0.411804 1441831164 -0.589417 0.393677 -0.581055 -0.400085 1441831164 -0.589417 0.393677 -0.581055 -0.400085 1441831164 -0.589417 0.393677 -0.581055 -0.400085 1441831164 -0.589417 0.393677 -0.581055 -0.400085 1441831164 -0.589417 0.393677 -0.581055 -0.400085 1441831164 -0.589417 0.393677 -0.581055 -0.400085 1441831164 -0.589783 0.394104 -0.577271 -0.404602 1441831164 -0.589783 0.394104 -0.577271 -0.404602 1441831164 -0.589783 0.394104 -0.577271 -0.404602 1441831164 -0.589783 0.394104 -0.577271 -0.404602 1441831164 -0.589783 0.394104 -0.577271 -0.404602 1441831164 -0.589783 0.394104 -0.577271 -0.404602 1441831164 -0.589783 0.394104 -0.577271 -0.404602 1441831164 -0.582703 0.403809 -0.564758 -0.422546 1441831164 -0.582703 0.403809 -0.564758 -0.422546 1441831164 -0.582703 0.403809 -0.564758 -0.422546 1441831164 -0.582703 0.403809 -0.564758 -0.422546 1441831164 -0.582703 0.403809 -0.564758 -0.422546 1441831164 -0.582703 0.403809 -0.564758 -0.422546 1441831164 -0.565063 0.431030 -0.536438 -0.455200 1441831164 -0.565063 0.431030 -0.536438 -0.455200 1441831164 -0.565063 0.431030 -0.536438 -0.455200 1441831164 -0.565063 0.431030 -0.536438 -0.455200 1441831164 -0.565063 0.431030 -0.536438 -0.455200 1441831164 -0.565063 0.431030 -0.536438 -0.455200 1441831164 -0.555603 0.446289 -0.519226 -0.471741 1441831164 -0.555603 0.446289 -0.519226 -0.471741 1441831164 -0.555603 0.446289 -0.519226 -0.471741 1441831164 -0.555603 0.446289 -0.519226 -0.471741 1441831164 -0.555603 0.446289 -0.519226 -0.471741 1441831164 -0.555603 0.446289 -0.519226 -0.471741 1441831164 -0.564697 0.443970 -0.534668 -0.445251 1441831164 -0.564697 0.443970 -0.534668 -0.445251 1441831164 -0.564697 0.443970 -0.534668 -0.445251 1441831164 -0.564697 0.443970 -0.534668 -0.445251 1441831164 -0.564697 0.443970 -0.534668 -0.445251 1441831164 -0.564697 0.443970 -0.534668 -0.445251 1441831164 -0.564697 0.443970 -0.534668 -0.445251 1441831164 -0.574036 0.417847 -0.566711 -0.418091 1441831164 -0.574036 0.417847 -0.566711 -0.418091 1441831164 -0.574036 0.417847 -0.566711 -0.418091 1441831164 -0.574036 0.417847 -0.566711 -0.418091 1441831164 -0.574036 0.417847 -0.566711 -0.418091 1441831164 -0.574036 0.417847 -0.566711 -0.418091 1441831164 -0.575317 0.408447 -0.579651 -0.407715 1441831164 -0.575317 0.408447 -0.579651 -0.407715 1441831164 -0.575317 0.408447 -0.579651 -0.407715 1441831164 -0.575317 0.408447 -0.579651 -0.407715 1441831164 -0.575317 0.408447 -0.579651 -0.407715 1441831164 -0.575317 0.408447 -0.579651 -0.407715 1441831164 -0.581970 0.413940 -0.562744 -0.416443 1441831164 -0.581970 0.413940 -0.562744 -0.416443 1441831164 -0.581970 0.413940 -0.562744 -0.416443 1441831164 -0.581970 0.413940 -0.562744 -0.416443 1441831164 -0.581970 0.413940 -0.562744 -0.416443 1441831164 -0.581970 0.413940 -0.562744 -0.416443 1441831164 -0.585388 0.416077 -0.548462 -0.428284 1441831164 -0.585388 0.416077 -0.548462 -0.428284 1441831164 -0.585388 0.416077 -0.548462 -0.428284 1441831164 -0.585388 0.416077 -0.548462 -0.428284 1441831164 -0.585388 0.416077 -0.548462 -0.428284 1441831164 -0.585388 0.416077 -0.548462 -0.428284 1441831164 -0.585388 0.416077 -0.548462 -0.428284 1441831164 -0.589172 0.413452 -0.541992 -0.433838 1441831164 -0.589172 0.413452 -0.541992 -0.433838 1441831164 -0.589172 0.413452 -0.541992 -0.433838 1441831164 -0.589172 0.413452 -0.541992 -0.433838 1441831164 -0.589172 0.413452 -0.541992 -0.433838 1441831164 -0.589172 0.413452 -0.541992 -0.433838 1441831164 -0.598022 0.403320 -0.547180 -0.424683 1441831164 -0.598022 0.403320 -0.547180 -0.424683 1441831164 -0.598022 0.403320 -0.547180 -0.424683 1441831164 -0.598022 0.403320 -0.547180 -0.424683 1441831164 -0.598022 0.403320 -0.547180 -0.424683 1441831164 -0.598022 0.403320 -0.547180 -0.424683 1441831164 -0.598022 0.403320 -0.547180 -0.424683 1441831164 -0.605713 0.393921 -0.556030 -0.410889 1441831164 -0.605713 0.393921 -0.556030 -0.410889 1441831164 -0.605713 0.393921 -0.556030 -0.410889 1441831164 -0.605713 0.393921 -0.556030 -0.410889 1441831164 -0.605713 0.393921 -0.556030 -0.410889 1441831164 -0.605713 0.393921 -0.556030 -0.410889 1441831164 -0.615906 0.381287 -0.564026 -0.396545 1441831164 -0.615906 0.381287 -0.564026 -0.396545 1441831164 -0.615906 0.381287 -0.564026 -0.396545 1441831164 -0.615906 0.381287 -0.564026 -0.396545 1441831165 -0.615906 0.381287 -0.564026 -0.396545 1441831165 -0.615906 0.381287 -0.564026 -0.396545 1441831165 -0.615906 0.381287 -0.564026 -0.396545 1441831165 -0.627625 0.369446 -0.563843 -0.389526 1441831165 -0.627625 0.369446 -0.563843 -0.389526 1441831165 -0.627625 0.369446 -0.563843 -0.389526 1441831165 -0.627625 0.369446 -0.563843 -0.389526 1441831165 -0.627625 0.369446 -0.563843 -0.389526 1441831165 -0.627625 0.369446 -0.563843 -0.389526 1441831165 -0.632141 0.364136 -0.561157 -0.391113 1441831165 -0.632141 0.364136 -0.561157 -0.391113 1441831165 -0.632141 0.364136 -0.561157 -0.391113 1441831165 -0.632141 0.364136 -0.561157 -0.391113 1441831165 -0.632141 0.364136 -0.561157 -0.391113 1441831165 -0.632141 0.364136 -0.561157 -0.391113 1441831165 -0.620239 0.377441 -0.552124 -0.410034 1441831165 -0.620239 0.377441 -0.552124 -0.410034 1441831165 -0.620239 0.377441 -0.552124 -0.410034 1441831165 -0.620239 0.377441 -0.552124 -0.410034 1441831165 -0.620239 0.377441 -0.552124 -0.410034 1441831165 -0.620239 0.377441 -0.552124 -0.410034 1441831165 -0.593567 0.410583 -0.533691 -0.440796 1441831165 -0.593567 0.410583 -0.533691 -0.440796 1441831165 -0.593567 0.410583 -0.533691 -0.440796 1441831165 -0.593567 0.410583 -0.533691 -0.440796 1441831165 -0.593567 0.410583 -0.533691 -0.440796 1441831165 -0.576294 0.431641 -0.527893 -0.450500 1441831165 -0.576294 0.431641 -0.527893 -0.450500 1441831165 -0.576294 0.431641 -0.527893 -0.450500 1441831165 -0.576294 0.431641 -0.527893 -0.450500 1441831165 -0.576294 0.431641 -0.527893 -0.450500 1441831165 -0.576294 0.431641 -0.527893 -0.450500 1441831165 -0.572327 0.432007 -0.546082 -0.433228 1441831165 -0.572327 0.432007 -0.546082 -0.433228 1441831165 -0.572327 0.432007 -0.546082 -0.433228 1441831165 -0.572327 0.432007 -0.546082 -0.433228 1441831165 -0.572327 0.432007 -0.546082 -0.433228 1441831165 -0.572327 0.432007 -0.546082 -0.433228 1441831165 -0.562256 0.430054 -0.565552 -0.423279 1441831165 -0.562256 0.430054 -0.565552 -0.423279 1441831165 -0.562256 0.430054 -0.565552 -0.423279 1441831165 -0.562256 0.430054 -0.565552 -0.423279 1441831165 -0.562256 0.430054 -0.565552 -0.423279 1441831165 -0.562256 0.430054 -0.565552 -0.423279 1441831165 -0.559021 0.430481 -0.569824 -0.421387 1441831165 -0.559021 0.430481 -0.569824 -0.421387 1441831165 -0.559021 0.430481 -0.569824 -0.421387 1441831165 -0.559021 0.430481 -0.569824 -0.421387 1441831165 -0.559021 0.430481 -0.569824 -0.421387 1441831165 -0.559021 0.430481 -0.569824 -0.421387 1441831165 -0.562988 0.435181 -0.555359 -0.430481 1441831165 -0.562988 0.435181 -0.555359 -0.430481 1441831165 -0.562988 0.435181 -0.555359 -0.430481 1441831165 -0.562988 0.435181 -0.555359 -0.430481 1441831165 -0.562988 0.435181 -0.555359 -0.430481 1441831165 -0.562988 0.435181 -0.555359 -0.430481 1441831165 -0.568176 0.434814 -0.540771 -0.442444 1441831165 -0.568176 0.434814 -0.540771 -0.442444 1441831165 -0.568176 0.434814 -0.540771 -0.442444 1441831165 -0.568176 0.434814 -0.540771 -0.442444 1441831165 -0.568176 0.434814 -0.540771 -0.442444 1441831165 -0.568176 0.434814 -0.540771 -0.442444 1441831165 -0.570801 0.433044 -0.534851 -0.448059 1441831165 -0.570801 0.433044 -0.534851 -0.448059 1441831165 -0.570801 0.433044 -0.534851 -0.448059 1441831165 -0.570801 0.433044 -0.534851 -0.448059 1441831165 -0.570801 0.433044 -0.534851 -0.448059 1441831165 -0.570801 0.433044 -0.534851 -0.448059 1441831165 -0.577515 0.424805 -0.539734 -0.441284 1441831165 -0.577515 0.424805 -0.539734 -0.441284 1441831165 -0.577515 0.424805 -0.539734 -0.441284 1441831165 -0.577515 0.424805 -0.539734 -0.441284 1441831165 -0.577515 0.424805 -0.539734 -0.441284 1441831165 -0.577515 0.424805 -0.539734 -0.441284 1441831165 -0.577515 0.424805 -0.539734 -0.441284 1441831165 -0.585205 0.415039 -0.551086 -0.426270 1441831165 -0.585205 0.415039 -0.551086 -0.426270 1441831165 -0.585205 0.415039 -0.551086 -0.426270 1441831165 -0.585205 0.415039 -0.551086 -0.426270 1441831165 -0.585205 0.415039 -0.551086 -0.426270 1441831165 -0.585205 0.415039 -0.551086 -0.426270 1441831165 -0.598511 0.398743 -0.567322 -0.401245 1441831165 -0.598511 0.398743 -0.567322 -0.401245 1441831165 -0.598511 0.398743 -0.567322 -0.401245 1441831165 -0.598511 0.398743 -0.567322 -0.401245 1441831165 -0.598511 0.398743 -0.567322 -0.401245 1441831165 -0.598511 0.398743 -0.567322 -0.401245 1441831165 -0.603943 0.396545 -0.560059 -0.405579 1441831165 -0.603943 0.396545 -0.560059 -0.405579 1441831165 -0.603943 0.396545 -0.560059 -0.405579 1441831165 -0.603943 0.396545 -0.560059 -0.405579 1441831165 -0.603943 0.396545 -0.560059 -0.405579 1441831165 -0.603943 0.396545 -0.560059 -0.405579 1441831165 -0.596069 0.406738 -0.552673 -0.416992 1441831165 
-0.591675 0.410583 -0.527100 -0.451172 1441831168 -0.576904 0.422241 -0.517578 -0.470215 1441831168 -0.576904 0.422241 -0.517578 -0.470215 1441831168 -0.576904 0.422241 -0.517578 -0.470215 1441831168 -0.576904 0.422241 -0.517578 -0.470215 1441831168 -0.576904 0.422241 -0.517578 -0.470215 1441831168 -0.576904 0.422241 -0.517578 -0.470215 1441831168 -0.576904 0.422241 -0.517578 -0.470215 1441831168 -0.573303 0.424866 -0.507141 -0.483398 1441831168 -0.573303 0.424866 -0.507141 -0.483398 1441831168 -0.573303 0.424866 -0.507141 -0.483398 1441831168 -0.573303 0.424866 -0.507141 -0.483398 1441831168 -0.573303 0.424866 -0.507141 -0.483398 1441831168 -0.573303 0.424866 -0.507141 -0.483398 1441831168 -0.573669 0.424438 -0.504028 -0.486572 1441831168 -0.573669 0.424438 -0.504028 -0.486572 1441831168 -0.573669 0.424438 -0.504028 -0.486572 1441831168 -0.573669 0.424438 -0.504028 -0.486572 1441831168 -0.573669 0.424438 -0.504028 -0.486572 1441831168 -0.573669 0.424438 -0.504028 -0.486572 1441831168 -0.573669 0.424438 -0.504028 -0.486572 1441831168 -0.585205 0.411499 -0.509644 -0.478027 1441831168 -0.585205 0.411499 -0.509644 -0.478027 1441831168 -0.585205 0.411499 -0.509644 -0.478027 1441831168 -0.585205 0.411499 -0.509644 -0.478027 1441831168 -0.585205 0.411499 -0.509644 -0.478027 1441831168 -0.585205 0.411499 -0.509644 -0.478027 1441831168 -0.592285 0.398682 -0.512817 -0.476746 1441831168 -0.592285 0.398682 -0.512817 -0.476746 1441831168 -0.592285 0.398682 -0.512817 -0.476746 1441831168 -0.592285 0.398682 -0.512817 -0.476746 1441831168 -0.592285 0.398682 -0.512817 -0.476746 1441831168 -0.592285 0.398682 -0.512817 -0.476746 1441831168 -0.577576 0.411560 -0.511841 -0.484924 1441831168 -0.577576 0.411560 -0.511841 -0.484924 1441831168 -0.577576 0.411560 -0.511841 -0.484924 1441831168 -0.577576 0.411560 -0.511841 -0.484924 1441831168 -0.577576 0.411560 -0.511841 -0.484924 1441831168 -0.577576 0.411560 -0.511841 -0.484924 1441831168 -0.565735 0.434631 -0.508423 -0.482300 1441831168 -0.565735 0.434631 -0.508423 -0.482300 1441831168 -0.565735 0.434631 -0.508423 -0.482300 1441831168 -0.565735 0.434631 -0.508423 -0.482300 1441831168 -0.565735 0.434631 -0.508423 -0.482300 1441831168 -0.565735 0.434631 -0.508423 -0.482300 1441831168 -0.562744 0.446411 -0.502502 -0.481201 1441831168 -0.562744 0.446411 -0.502502 -0.481201 1441831168 -0.562744 0.446411 -0.502502 -0.481201 1441831168 -0.562744 0.446411 -0.502502 -0.481201 1441831168 -0.562744 0.446411 -0.502502 -0.481201 1441831168 -0.572021 0.432251 -0.504211 -0.481445 1441831168 -0.572021 0.432251 -0.504211 -0.481445 1441831168 -0.572021 0.432251 -0.504211 -0.481445 1441831168 -0.572021 0.432251 -0.504211 -0.481445 1441831168 -0.572021 0.432251 -0.504211 -0.481445 1441831168 -0.585510 0.421204 -0.504150 -0.475037 1441831168 -0.585510 0.421204 -0.504150 -0.475037 1441831168 -0.585510 0.421204 -0.504150 -0.475037 1441831168 -0.585510 0.421204 -0.504150 -0.475037 1441831168 -0.585510 0.421204 -0.504150 -0.475037 1441831168 -0.585510 0.421204 -0.504150 -0.475037 1441831168 -0.595032 0.414856 -0.505737 -0.467102 1441831168 -0.595032 0.414856 -0.505737 -0.467102 1441831168 -0.595032 0.414856 -0.505737 -0.467102 1441831168 -0.595032 0.414856 -0.505737 -0.467102 1441831168 -0.595032 0.414856 -0.505737 -0.467102 1441831168 -0.595032 0.414856 -0.505737 -0.467102 1441831168 -0.592224 0.419250 -0.503174 -0.469421 1441831168 -0.592224 0.419250 -0.503174 -0.469421 1441831168 -0.592224 0.419250 -0.503174 -0.469421 1441831168 -0.592224 0.419250 -0.503174 -0.469421 1441831168 -0.592224 0.419250 -0.503174 -0.469421 1441831168 -0.592224 0.419250 -0.503174 -0.469421 1441831168 -0.581055 0.430359 -0.500061 -0.476624 1441831168 -0.581055 0.430359 -0.500061 -0.476624 1441831168 -0.581055 0.430359 -0.500061 -0.476624 1441831168 -0.581055 0.430359 -0.500061 -0.476624 1441831168 -0.581055 0.430359 -0.500061 -0.476624 1441831168 -0.581055 0.430359 -0.500061 -0.476624 1441831168 -0.560425 0.448425 -0.493347 -0.491455 1441831168 -0.560425 0.448425 -0.493347 -0.491455 1441831168 -0.560425 0.448425 -0.493347 -0.491455 1441831168 -0.560425 0.448425 -0.493347 -0.491455 1441831168 -0.560425 0.448425 -0.493347 -0.491455 1441831168 -0.560425 0.448425 -0.493347 -0.491455 1441831168 -0.560425 0.448425 -0.493347 -0.491455 1441831168 -0.547119 0.459290 -0.487061 -0.502502 1441831168 -0.547119 0.459290 -0.487061 -0.502502 1441831169 -0.547119 0.459290 -0.487061 -0.502502 1441831169 -0.547119 0.459290 -0.487061 -0.502502 1441831169 -0.547119 0.459290 -0.487061 -0.502502 1441831169 -0.547119 0.459290 -0.487061 -0.502502 1441831169 -0.548767 0.457031 -0.483887 -0.505798 1441831169 -0.548767 0.457031 -0.483887 -0.505798 1441831169 -0.548767 0.457031 -0.483887 -0.505798 1441831169 -0.548767 0.457031 -0.483887 -0.505798 1441831169 -0.548767 0.457031 -0.483887 -0.505798 1441831169 -0.548767 0.457031 -0.483887 -0.505798 1441831169 -0.561584 0.445740 -0.487366 -0.498474 1441831169 -0.561584 0.445740 -0.487366 -0.498474 1441831169 -0.561584 0.445740 -0.487366 -0.498474 1441831169 -0.561584 0.445740 -0.487366 -0.498474 1441831169 -0.561584 0.445740 -0.487366 -0.498474 1441831169 -0.561584 0.445740 -0.487366 -0.498474 1441831169 -0.561584 0.445740 -0.487366 -0.498474 1441831169 -0.584106 0.427307 -0.499451 -0.476318 1441831169 -0.584106 0.427307 -0.499451 -0.476318 1441831169 -0.584106 0.427307 -0.499451 -0.476318 1441831169 -0.584106 0.427307 -0.499451 -0.476318 1441831169 -0.584106 0.427307 -0.499451 -0.476318 1441831169 -0.584106 0.427307 -0.499451 -0.476318 1441831169 -0.604065 0.404663 -0.513184 -0.456177 1441831169 -0.604065 0.404663 -0.513184 -0.456177 1441831169 -0.604065 0.404663 -0.513184 -0.456177 1441831169 -0.604065 0.404663 -0.513184 -0.456177 1441831169 -0.604065 0.404663 -0.513184 -0.456177 1441831169 -0.604065 0.404663 -0.513184 -0.456177 1441831169 -0.606201 0.394104 -0.518799 -0.456238 1441831169 -0.606201 0.394104 -0.518799 -0.456238 1441831169 -0.606201 0.394104 -0.518799 -0.456238 1441831169 -0.606201 0.394104 -0.518799 -0.456238 1441831169 -0.606201 0.394104 -0.518799 -0.456238 1441831169 -0.606201 0.394104 -0.518799 -0.456238 1441831169 -0.606201 0.394104 -0.518799 -0.456238 1441831169 -0.585754 0.413696 -0.513733 -0.471008 1441831169 -0.585754 0.413696 -0.513733 -0.471008 1441831169 -0.585754 0.413696 -0.513733 -0.471008 1441831169 -0.585754 0.413696 -0.513733 -0.471008 1441831169 -0.585754 0.413696 -0.513733 -0.471008 1441831169 -0.585754 0.413696 -0.513733 -0.471008 1441831169 -0.574341 0.433167 -0.507202 -0.474670 1441831169 -0.574341 0.433167 -0.507202 -0.474670 1441831169 -0.574341 0.433167 -0.507202 -0.474670 1441831169 -0.574341 0.433167 -0.507202 -0.474670 1441831169 -0.574341 0.433167 -0.507202 -0.474670 1441831169 -0.574341 0.433167 -0.507202 -0.474670 1441831169 -0.576233 0.430847 -0.505432 -0.476379 1441831169 -0.576233 0.430847 -0.505432 -0.476379 1441831169 -0.576233 0.430847 -0.505432 -0.476379 1441831169 -0.576233 0.430847 -0.505432 -0.476379 1441831169 -0.576233 0.430847 -0.505432 -0.476379 1441831169 -0.576233 0.430847 -0.505432 -0.476379 1441831169 -0.586914 0.417969 -0.510010 -0.469910 1441831169 -0.586914 0.417969 -0.510010 -0.469910 1441831169 -0.586914 0.417969 -0.510010 -0.469910 1441831169 -0.586914 0.417969 -0.510010 -0.469910 1441831169 -0.586914 0.417969 -0.510010 -0.469910 1441831169 -0.586914 0.417969 -0.510010 -0.469910 1441831169 -0.586914 0.417969 -0.510010 -0.469910 1441831169 -0.596436 0.411682 -0.511963 -0.461243 1441831169 -0.596436 0.411682 -0.511963 -0.461243 1441831169 -0.596436 0.411682 -0.511963 -0.461243 1441831169 -0.596436 0.411682 -0.511963 -0.461243 1441831169 -0.596436 0.411682 -0.511963 -0.461243 1441831169 -0.596436 0.411682 -0.511963 -0.461243 1441831169 -0.595825 0.413147 -0.510681 -0.462158 1441831169 -0.595825 0.413147 -0.510681 -0.462158 1441831169 -0.595825 0.413147 -0.510681 -0.462158 1441831169 -0.595825 0.413147 -0.510681 -0.462158 1441831169 -0.595825 0.413147 -0.510681 -0.462158 1441831169 -0.595825 0.413147 -0.510681 -0.462158 1441831169 -0.586060 0.422119 -0.503357 -0.474426 1441831169 -0.586060 0.422119 -0.503357 -0.474426 1441831169 -0.586060 0.422119 -0.503357 -0.474426 1441831169 -0.586060 0.422119 -0.503357 -0.474426 1441831169 -0.586060 0.422119 -0.503357 -0.474426 1441831169 -0.586060 0.422119 -0.503357 -0.474426 1441831169 -0.562500 0.441956 -0.494934 -0.493286 1441831169 -0.562500 0.441956 -0.494934 -0.493286 1441831169 -0.562500 0.441956 -0.494934 -0.493286 1441831169 -0.562500 0.441956 -0.494934 -0.493286 1441831169 -0.562500 0.441956 -0.494934 -0.493286 1441831169 -0.562500 0.441956 -0.494934 -0.493286 1441831169 -0.562500 0.441956 -0.494934 -0.493286 1441831169 -0.548462 0.455261 -0.483948 -0.507813 1441831169 -0.548462 0.455261 -0.483948 -0.507813 1441831169 -0.548462 0.455261 -0.483948 -0.507813 1441831169 -0.548462 0.455261 -0.483948 -0.507813 1441831169 -0.548462 0.455261 -0.483948 -0.507813 1441831169 -0.548462 0.455261 -0.483948 -0.507813 1441831169 -0.551331 0.449890 -0.484192 -0.509094 1441831169 -0.551331 0.449890 -0.484192 -0.509094 1441831169 -0.551331 0.449890 -0.484192 -0.509094 1441831169 -0.551331 0.449890 -0.484192 -0.509094 1441831169 -0.551331 0.449890 -0.484192 -0.509094 1441831169 -0.551331 0.449890 -0.484192 -0.509094 1441831169 -0.551331 0.449890 -0.484192 -0.509094 1441831169 -0.553650 0.444519 -0.481018 -0.514404 1441831169 -0.553650 0.444519 -0.481018 -0.514404 1441831169 -0.553650 0.444519 -0.481018 -0.514404 1441831169 -0.553650 0.444519 -0.481018 -0.514404 1441831169 -0.553650 0.444519 -0.481018 -0.514404 1441831169 -0.553650 0.444519 -0.481018 -0.514404 1441831169 -0.561096 0.437256 -0.484741 -0.508972 1441831169 -0.561096 0.437256 -0.484741 -0.508972 1441831169 -0.561096 0.437256 -0.484741 -0.508972 1441831169 -0.561096 0.437256 -0.484741 -0.508972 1441831169 -0.561096 0.437256 -0.484741 -0.508972 1441831169 -0.561096 0.437256 -0.484741 -0.508972 1441831169 -0.561096 0.437256 -0.484741 -0.508972 1441831169 -0.574341 0.424683 -0.493774 -0.496094 1441831169 -0.574341 0.424683 -0.493774 -0.496094 1441831169 -0.574341 0.424683 -0.493774 -0.496094 1441831170 -0.574341 0.424683 -0.493774 -0.496094 1441831170 -0.574341 0.424683 -0.493774 -0.496094 1441831170 -0.574341 0.424683 -0.493774 -0.496094 1441831170 -0.582886 0.412048 -0.500122 -0.490356 1441831170 -0.582886 0.412048 -0.500122 -0.490356 1441831170 -0.582886 0.412048 -0.500122 -0.490356 1441831170 -0.582886 0.412048 -0.500122 -0.490356 1441831170 -0.582886 0.412048 -0.500122 -0.490356 1441831170 -0.582886 0.412048 -0.500122 -0.490356 1441831170 -0.574158 0.416626 -0.502258 -0.494568 1441831170 -0.574158 0.416626 -0.502258 -0.494568 1441831170 -0.574158 0.416626 -0.502258 -0.494568 1441831170 -0.574158 0.416626 -0.502258 -0.494568 1441831170 -0.574158 0.416626 -0.502258 -0.494568 1441831170 -0.574158 0.416626 -0.502258 -0.494568 1441831170 -0.574158 0.416626 -0.502258 -0.494568 1441831170 -0.559265 0.433960 -0.500854 -0.498169 1441831170 -0.559265 0.433960 -0.500854 -0.498169 1441831170 -0.559265 0.433960 -0.500854 -0.498169 1441831170 -0.559265 0.433960 -0.500854 -0.498169 1441831170 -0.559265 0.433960 -0.500854 -0.498169 1441831170 -0.549927 0.451416 -0.500305 -0.493469 1441831170 -0.549927 0.451416 -0.500305 -0.493469 1441831170 -0.549927 0.451416 -0.500305 -0.493469 1441831170 -0.549927 0.451416 -0.500305 -0.493469 1441831170 -0.549927 0.451416 -0.500305 -0.493469 1441831170 -0.549927 0.451416 -0.500305 -0.493469 1441831170 -0.560608 0.439270 -0.502441 -0.490234 1441831170 -0.560608 0.439270 -0.502441 -0.490234 1441831170 -0.560608 0.439270 -0.502441 -0.490234 1441831170 -0.560608 0.439270 -0.502441 -0.490234 1441831170 -0.560608 0.439270 -0.502441 -0.490234 1441831170 -0.560608 0.439270 -0.502441 -0.490234 1441831170 -0.560608 0.439270 -0.502441 -0.490234 1441831170 -0.578613 0.424011 -0.505066 -0.479980 1441831170 -0.578613 0.424011 -0.505066 -0.479980 1441831170 -0.578613 0.424011 -0.505066 -0.479980 1441831170 -0.578613 0.424011 -0.505066 -0.479980 1441831170 -0.578613 0.424011 -0.505066 -0.479980 1441831170 -0.578613 0.424011 -0.505066 -0.479980 1441831170 -0.578613 0.424011 -0.505066 -0.479980 1441831170 -0.590942 0.415405 -0.509094 -0.468079 1441831170 -0.590942 0.415405 -0.509094 -0.468079 1441831170 -0.590942 0.415405 -0.509094 -0.468079 1441831170 -0.590942 0.415405 -0.509094 -0.468079 1441831170 -0.590942 0.415405 -0.509094 -0.468079 1441831170 -0.590942 0.415405 -0.509094 -0.468079 1441831170 -0.595093 0.411133 -0.510071 -0.465637 1441831170 -0.595093 0.411133 -0.510071 -0.465637 1441831170 -0.595093 0.411133 -0.510071 -0.465637 1441831170 -0.595093 0.411133 -0.510071 -0.465637 1441831170 -0.595093 0.411133 -0.510071 -0.465637 1441831170 -0.595093 0.411133 -0.510071 -0.465637 1441831170 -0.583801 0.417786 -0.513184 -0.470520 1441831170 -0.583801 0.417786 -0.513184 -0.470520 1441831170 -0.583801 0.417786 -0.513184 -0.470520 1441831170 -0.583801 0.417786 -0.513184 -0.470520 1441831170 -0.583801 0.417786 -0.513184 -0.470520 1441831170 -0.583801 0.417786 -0.513184 -0.470520 1441831170 -0.583801 0.417786 -0.513184 -0.470520 1441831170 -0.557922 0.435425 -0.514160 -0.484619 1441831170 -0.557922 0.435425 -0.514160 -0.484619 1441831170 -0.557922 0.435425 -0.514160 -0.484619 1441831170 -0.557922 0.435425 -0.514160 -0.484619 1441831170 -0.557922 0.435425 -0.514160 -0.484619 1441831170 -0.557922 0.435425 -0.514160 -0.484619 1441831170 -0.555115 0.433777 -0.511292 -0.492249 1441831170 -0.555115 0.433777 -0.511292 -0.492249 1441831170 -0.555115 0.433777 -0.511292 -0.492249 1441831170 -0.555115 0.433777 -0.511292 -0.492249 1441831170 -0.555115 0.433777 -0.511292 -0.492249 1441831170 -0.555115 0.433777 -0.511292 -0.492249 1441831170 -0.555115 0.433777 -0.511292 -0.492249 1441831170 -0.554443 0.432068 -0.508789 -0.497070 1441831170 -0.554443 0.432068 -0.508789 -0.497070 1441831170 -0.554443 0.432068 -0.508789 -0.497070 1441831170 -0.554443 0.432068 -0.508789 -0.497070 1441831170 -0.554443 0.432068 -0.508789 -0.497070 1441831170 -0.554443 0.432068 -0.508789 -0.497070 1441831170 -0.559204 0.426941 -0.505310 -0.499756 1441831170 -0.559204 0.426941 -0.505310 -0.499756 1441831170 -0.559204 0.426941 -0.505310 -0.499756 1441831170 -0.559204 0.426941 -0.505310 -0.499756 1441831170 -0.559204 0.426941 -0.505310 -0.499756 1441831170 -0.559204 0.426941 -0.505310 -0.499756 1441831170 -0.559204 0.426941 -0.505310 -0.499756 1441831170 -0.575989 0.414368 -0.511475 -0.484741 1441831170 -0.575989 0.414368 -0.511475 -0.484741 1441831170 -0.575989 0.414368 -0.511475 -0.484741 1441831170 -0.575989 0.414368 -0.511475 -0.484741 1441831170 -0.575989 0.414368 -0.511475 -0.484741 1441831170 -0.575989 0.414368 -0.511475 -0.484741 1441831170 -0.590149 0.397034 -0.515137 -0.478271 1441831170 -0.590149 0.397034 -0.515137 -0.478271 1441831170 -0.590149 0.397034 -0.515137 -0.478271 1441831170 -0.590149 0.397034 -0.515137 -0.478271 1441831170 -0.590149 0.397034 -0.515137 -0.478271 1441831170 -0.590149 0.397034 -0.515137 -0.478271 1441831170 -0.583984 0.401245 -0.510864 -0.486877 1441831170 -0.583984 0.401245 -0.510864 -0.486877 1441831170 -0.583984 0.401245 -0.510864 -0.486877 1441831170 -0.583984 0.401245 -0.510864 -0.486877 1441831170 -0.583984 0.401245 -0.510864 -0.486877 1441831170 -0.583984 0.401245 -0.510864 -0.486877 1441831170 -0.564880 0.424255 -0.508423 -0.492432 1441831170 -0.564880 0.424255 -0.508423 -0.492432 1441831170 -0.564880 0.424255 -0.508423 -0.492432 1441831170 -0.564880 0.424255 -0.508423 -0.492432 1441831170 -0.564880 0.424255 -0.508423 -0.492432 1441831170 -0.564880 0.424255 -0.508423 -0.492432 1441831170 -0.564880 0.424255 -0.508423 -0.492432 1441831170 -0.554626 0.442017 -0.505615 -0.491394 1441831170 -0.554626 0.442017 -0.505615 -0.491394 1441831170 -0.554626 0.442017 -0.505615 -0.491394 1441831170 -0.554626 0.442017 -0.505615 -0.491394 1441831171 -0.554626 0.442017 -0.505615 -0.491394 1441831171 -0.554626 0.442017 -0.505615 -0.491394 1441831171 -0.559937 0.439026 -0.500000 -0.493774 1441831171 -0.559937 0.439026 -0.500000 -0.493774 1441831171 -0.559937 0.439026 -0.500000 -0.493774 1441831171 -0.559937 0.439026 -0.500000 -0.493774 1441831171 -0.559937 0.439026 -0.500000 -0.493774 1441831171 -0.559937 0.439026 -0.500000 -0.493774 1441831171 -0.575806 0.424744 -0.500732 -0.487183 1441831171 -0.575806 0.424744 -0.500732 -0.487183 1441831171 -0.575806 0.424744 -0.500732 -0.487183 1441831171 -0.575806 0.424744 -0.500732 -0.487183 1441831171 -0.575806 0.424744 -0.500732 -0.487183 1441831171 -0.575806 0.424744 -0.500732 -0.487183 1441831171 -0.575806 0.424744 -0.500732 -0.487183 1441831171 -0.583069 0.419128 -0.504395 -0.479553 1441831171 -0.583069 0.419128 -0.504395 -0.479553 1441831171 -0.583069 0.419128 -0.504395 -0.479553 1441831171 -0.583069 0.419128 -0.504395 -0.479553 1441831171 -0.579773 0.421631 -0.505249 -0.480530 1441831171 -0.579773 0.421631 -0.505249 -0.480530 1441831171 -0.579773 0.421631 -0.505249 -0.480530 1441831171 -0.579773 0.421631 -0.505249 -0.480530 1441831171 -0.579773 0.421631 -0.505249 -0.480530 1441831171 -0.579773 0.421631 -0.505249 -0.480530 1441831171 -0.571472 0.425049 -0.507019 -0.485535 1441831171 -0.571472 0.425049 -0.507019 -0.485535 1441831171 -0.571472 0.425049 -0.507019 -0.485535 1441831171 -0.571472 0.425049 -0.507019 -0.485535 1441831171 -0.571472 0.425049 -0.507019 -0.485535 1441831171 -0.571472 0.425049 -0.507019 -0.485535 1441831171 -0.553467 0.434082 -0.508423 -0.496765 1441831171 -0.553467 0.434082 -0.508423 -0.496765 1441831171 -0.553467 0.434082 -0.508423 -0.496765 1441831171 -0.553467 0.434082 -0.508423 -0.496765 1441831171 -0.553467 0.434082 -0.508423 -0.496765 1441831171 -0.553467 0.434082 -0.508423 -0.496765 1441831171 -0.546021 0.434204 -0.506836 -0.506470 1441831171 -0.546021 0.434204 -0.506836 -0.506470 1441831171 -0.546021 0.434204 -0.506836 -0.506470 1441831171 -0.546021 0.434204 -0.506836 -0.506470 1441831171 -0.546021 0.434204 -0.506836 -0.506470 1441831171 -0.546021 0.434204 -0.506836 -0.506470 1441831171 -0.546021 0.434204 -0.506836 -0.506470 1441831171 -0.548889 0.428223 -0.506042 -0.509277 1441831171 -0.548889 0.428223 -0.506042 -0.509277 1441831171 -0.548889 0.428223 -0.506042 -0.509277 1441831171 -0.548889 0.428223 -0.506042 -0.509277 1441831171 -0.548889 0.428223 -0.506042 -0.509277 1441831171 -0.548889 0.428223 -0.506042 -0.509277 1441831171 -0.555725 0.422546 -0.503967 -0.508667 1441831171 -0.555725 0.422546 -0.503967 -0.508667 1441831171 -0.555725 0.422546 -0.503967 -0.508667 1441831171 -0.555725 0.422546 -0.503967 -0.508667 1441831171 -0.555725 0.422546 -0.503967 -0.508667 1441831171 -0.555725 0.422546 -0.503967 -0.508667 1441831171 -0.555725 0.422546 -0.503967 -0.508667 1441831171 -0.573242 0.412659 -0.508423 -0.492615 1441831171 -0.573242 0.412659 -0.508423 -0.492615 1441831171 -0.573242 0.412659 -0.508423 -0.492615 1441831171 -0.573242 0.412659 -0.508423 -0.492615 1441831171 -0.573242 0.412659 -0.508423 -0.492615 1441831171 -0.573242 0.412659 -0.508423 -0.492615 1441831171 -0.597290 0.393799 -0.513916 -0.473389 1441831171 -0.597290 0.393799 -0.513916 -0.473389 1441831171 -0.597290 0.393799 -0.513916 -0.473389 1441831171 -0.597290 0.393799 -0.513916 -0.473389 1441831171 -0.597290 0.393799 -0.513916 -0.473389 1441831171 -0.597290 0.393799 -0.513916 -0.473389 1441831171 -0.605835 0.381775 -0.514954 -0.471252 1441831171 -0.605835 0.381775 -0.514954 -0.471252 1441831171 -0.605835 0.381775 -0.514954 -0.471252 1441831171 -0.605835 0.381775 -0.514954 -0.471252 1441831171 -0.605835 0.381775 -0.514954 -0.471252 1441831171 -0.605835 0.381775 -0.514954 -0.471252 1441831171 -0.605835 0.381775 -0.514954 -0.471252 1441831171 -0.587769 0.394958 -0.519714 -0.478027 1441831171 -0.587769 0.394958 -0.519714 -0.478027 1441831171 -0.587769 0.394958 -0.519714 -0.478027 1441831171 -0.587769 0.394958 -0.519714 -0.478027 1441831171 -0.587769 0.394958 -0.519714 -0.478027 1441831171 -0.587769 0.394958 -0.519714 -0.478027 1441831171 -0.570251 0.419678 -0.517029 -0.481079 1441831171 -0.570251 0.419678 -0.517029 -0.481079 1441831171 -0.570251 0.419678 -0.517029 -0.481079 1441831171 -0.570251 0.419678 -0.517029 -0.481079 1441831171 -0.570251 0.419678 -0.517029 -0.481079 1441831171 -0.570251 0.419678 -0.517029 -0.481079 1441831171 -0.568176 0.432007 -0.511108 -0.478882 1441831171 -0.568176 0.432007 -0.511108 -0.478882 1441831171 -0.568176 0.432007 -0.511108 -0.478882 1441831171 -0.568176 0.432007 -0.511108 -0.478882 1441831171 -0.568176 0.432007 -0.511108 -0.478882 1441831171 -0.568176 0.432007 -0.511108 -0.478882 1441831171 -0.582703 0.414917 -0.515259 -0.472107 1441831171 -0.582703 0.414917 -0.515259 -0.472107 1441831171 -0.582703 0.414917 -0.515259 -0.472107 1441831171 -0.582703 0.414917 -0.515259 -0.472107 1441831171 -0.582703 0.414917 -0.515259 -0.472107 1441831171 -0.582703 0.414917 -0.515259 -0.472107 1441831171 -0.582703 0.414917 -0.515259 -0.472107 1441831171 -0.597412 0.407410 -0.516541 -0.458679 1441831171 -0.597412 0.407410 -0.516541 -0.458679 1441831171 -0.597412 0.407410 -0.516541 -0.458679 1441831171 -0.597412 0.407410 -0.516541 -0.458679 1441831171 -0.597412 0.407410 -0.516541 -0.458679 1441831171 -0.597412 0.407410 -0.516541 -0.458679 1441831171 -0.595886 0.413147 -0.511475 -0.461182 1441831171 -0.595886 0.413147 -0.511475 -0.461182 1441831171 -0.595886 0.413147 -0.511475 -0.461182 1441831171 -0.595886 0.413147 -0.511475 -0.461182 1441831171 -0.595886 0.413147 -0.511475 -0.461182 1441831171 -0.595886 0.413147 -0.511475 -0.461182 1441831172 -0.595886 0.413147 -0.511475 -0.461182 1441831172 -0.578125 0.432983 -0.501404 -0.476379 1441831172 -0.578125 0.432983 -0.501404 -0.476379 1441831172 -0.578125 0.432983 -0.501404 -0.476379 1441831172 -0.578125 0.432983 -0.501404 -0.476379 1441831172 -0.578125 0.432983 -0.501404 -0.476379 1441831172 -0.578125 0.432983 -0.501404 -0.476379 1441831172 -0.553162 0.452087 -0.493286 -0.496399 1441831172 -0.553162 0.452087 -0.493286 -0.496399 1441831172 -0.553162 0.452087 -0.493286 -0.496399 1441831172 -0.553162 0.452087 -0.493286 -0.496399 1441831172 -0.553162 0.452087 -0.493286 -0.496399 1441831172 -0.553162 0.452087 -0.493286 -0.496399 1441831172 -0.540344 0.460815 -0.486267 -0.509155 1441831172 -0.540344 0.460815 -0.486267 -0.509155 1441831172 -0.540344 0.460815 -0.486267 -0.509155 1441831172 -0.540344 0.460815 -0.486267 -0.509155 1441831172 -0.540344 0.460815 -0.486267 -0.509155 1441831172 -0.540344 0.460815 -0.486267 -0.509155 1441831172 -0.540344 0.460815 -0.486267 -0.509155 1441831172 -0.546143 0.456177 -0.485046 -0.508362 1441831172 -0.546143 0.456177 -0.485046 -0.508362 1441831172 -0.546143 0.456177 -0.485046 -0.508362 1441831172 -0.546143 0.456177 -0.485046 -0.508362 1441831172 -0.546143 0.456177 -0.485046 -0.508362 1441831172 -0.546143 0.456177 -0.485046 -0.508362 1441831172 -0.550781 0.453735 -0.486694 -0.503906 1441831172 -0.550781 0.453735 -0.486694 -0.503906 1441831172 -0.550781 0.453735 -0.486694 -0.503906 1441831172 -0.550781 0.453735 -0.486694 -0.503906 1441831172 -0.550781 0.453735 -0.486694 -0.503906 1441831172 -0.550781 0.453735 -0.486694 -0.503906 1441831172 -0.561646 0.447510 -0.493042 -0.491150 1441831172 -0.561646 0.447510 -0.493042 -0.491150 1441831172 -0.561646 0.447510 -0.493042 -0.491150 1441831172 -0.561646 0.447510 -0.493042 -0.491150 1441831172 -0.561646 0.447510 -0.493042 -0.491150 1441831172 -0.561646 0.447510 -0.493042 -0.491150 1441831172 -0.587402 0.425415 -0.501282 -0.472046 1441831172 -0.587402 0.425415 -0.501282 -0.472046 1441831172 -0.587402 0.425415 -0.501282 -0.472046 1441831172 -0.587402 0.425415 -0.501282 -0.472046 1441831172 -0.587402 0.425415 -0.501282 -0.472046 1441831172 -0.587402 0.425415 -0.501282 -0.472046 1441831172 -0.587402 0.425415 -0.501282 -0.472046 1441831172 -0.605042 0.403320 -0.508362 -0.461426 1441831172 -0.605042 0.403320 -0.508362 -0.461426 1441831172 -0.605042 0.403320 -0.508362 -0.461426 1441831172 -0.605042 0.403320 -0.508362 -0.461426 1441831172 -0.605042 0.403320 -0.508362 -0.461426 1441831172 -0.605042 0.403320 -0.508362 -0.461426 1441831172 -0.600708 0.403931 -0.511292 -0.463318 1441831172 -0.600708 0.403931 -0.511292 -0.463318 1441831172 -0.600708 0.403931 -0.511292 -0.463318 1441831172 -0.600708 0.403931 -0.511292 -0.463318 1441831172 -0.600708 0.403931 -0.511292 -0.463318 1441831172 -0.600708 0.403931 -0.511292 -0.463318 1441831172 -0.600708 0.403931 -0.511292 -0.463318 1441831172 -0.586731 0.421021 -0.512390 -0.464783 1441831172 -0.586731 0.421021 -0.512390 -0.464783 1441831172 -0.586731 0.421021 -0.512390 -0.464783 1441831172 -0.586731 0.421021 -0.512390 -0.464783 1441831172 -0.586731 0.421021 -0.512390 -0.464783 1441831172 -0.586731 0.421021 -0.512390 -0.464783 1441831172 -0.576111 0.442993 -0.507324 -0.463196 1441831172 -0.576111 0.442993 -0.507324 -0.463196 1441831172 -0.576111 0.442993 -0.507324 -0.463196 1441831172 -0.576111 0.442993 -0.507324 -0.463196 1441831172 -0.576111 0.442993 -0.507324 -0.463196 1441831172 -0.576111 0.442993 -0.507324 -0.463196 1441831172 -0.576111 0.442993 -0.507324 -0.463196 1441831172 -0.580994 0.428162 -0.511536 -0.466370 1441831172 -0.580994 0.428162 -0.511536 -0.466370 1441831172 -0.580994 0.428162 -0.511536 -0.466370 1441831172 -0.580994 0.428162 -0.511536 -0.466370 1441831172 -0.580994 0.428162 -0.511536 -0.466370 1441831172 -0.580994 0.428162 -0.511536 -0.466370 1441831172 -0.596191 0.409912 -0.512573 -0.462463 1441831172 -0.596191 0.409912 -0.512573 -0.462463 1441831172 -0.596191 0.409912 -0.512573 -0.462463 1441831172 -0.596191 0.409912 -0.512573 -0.462463 1441831172 -0.596191 0.409912 -0.512573 -0.462463 1441831172 -0.596191 0.409912 -0.512573 -0.462463 1441831172 -0.601868 0.406128 -0.514099 -0.456787 1441831172 -0.601868 0.406128 -0.514099 -0.456787 1441831172 -0.601868 0.406128 -0.514099 -0.456787 1441831172 -0.601868 0.406128 -0.514099 -0.456787 1441831172 -0.601868 0.406128 -0.514099 -0.456787 1441831172 -0.601868 0.406128 -0.514099 -0.456787 1441831172 -0.601868 0.406128 -0.514099 -0.456787 1441831172 -0.593018 0.412292 -0.510864 -0.466248 1441831172 -0.593018 0.412292 -0.510864 -0.466248 1441831172 -0.593018 0.412292 -0.510864 -0.466248 1441831172 -0.593018 0.412292 -0.510864 -0.466248 1441831172 -0.593018 0.412292 -0.510864 -0.466248 1441831172 -0.576904 0.425110 -0.508362 -0.477600 1441831172 -0.576904 0.425110 -0.508362 -0.477600 1441831172 -0.576904 0.425110 -0.508362 -0.477600 1441831172 -0.576904 0.425110 -0.508362 -0.477600 1441831172 -0.576904 0.425110 -0.508362 -0.477600 1441831172 -0.576904 0.425110 -0.508362 -0.477600 1441831172 -0.576904 0.425110 -0.508362 -0.477600 1441831172 -0.550049 0.443542 -0.508423 -0.492188 1441831172 -0.550049 0.443542 -0.508423 -0.492188 1441831172 -0.550049 0.443542 -0.508423 -0.492188 1441831172 -0.550049 0.443542 -0.508423 -0.492188 1441831172 -0.550049 0.443542 -0.508423 -0.492188 1441831172 -0.550049 0.443542 -0.508423 -0.492188 1441831172 -0.545959 0.444031 -0.506775 -0.497986 1441831172 -0.545959 0.444031 -0.506775 -0.497986 1441831172 -0.545959 0.444031 -0.506775 -0.497986 1441831172 -0.545959 0.444031 -0.506775 -0.497986 1441831172 -0.545959 0.444031 -0.506775 -0.497986 1441831172 -0.566223 0.425476 -0.513306 -0.484741 1441831173 -0.566223 0.425476 -0.513306 -0.484741 1441831173 -0.566223 0.425476 -0.513306 -0.484741 1441831173 -0.566223 0.425476 -0.513306 -0.484741 1441831173 -0.566223 0.425476 -0.513306 -0.484741 1441831173 -0.566223 0.425476 -0.513306 -0.484741 1441831173 -0.566223 0.425476 -0.513306 -0.484741 1441831173 -0.575623 0.416199 -0.518555 -0.476013 1441831173 -0.575623 0.416199 -0.518555 -0.476013 1441831173 -0.575623 0.416199 -0.518555 -0.476013 1441831173 -0.575623 0.416199 -0.518555 -0.476013 1441831173 -0.575623 0.416199 -0.518555 -0.476013 1441831173 -0.575623 0.416199 -0.518555 -0.476013 1441831173 -0.591492 0.404114 -0.524414 -0.460266 1441831173 -0.591492 0.404114 -0.524414 -0.460266 1441831173 -0.591492 0.404114 -0.524414 -0.460266 1441831173 -0.591492 0.404114 -0.524414 -0.460266 1441831173 -0.591492 0.404114 -0.524414 -0.460266 1441831173 -0.591492 0.404114 -0.524414 -0.460266 1441831173 -0.591492 0.404114 -0.524414 -0.460266 1441831173 -0.614746 0.379028 -0.532043 -0.442139 1441831173 -0.614746 0.379028 -0.532043 -0.442139 1441831173 -0.614746 0.379028 -0.532043 -0.442139 1441831173 -0.614746 0.379028 -0.532043 -0.442139 1441831173 -0.614746 0.379028 -0.532043 -0.442139 1441831173 -0.614746 0.379028 -0.532043 -0.442139 1441831173 -0.624634 0.363342 -0.536438 -0.436096 1441831173 -0.624634 0.363342 -0.536438 -0.436096 1441831173 -0.624634 0.363342 -0.536438 -0.436096 1441831173 -0.624634 0.363342 -0.536438 -0.436096 1441831173 -0.624634 0.363342 -0.536438 -0.436096 1441831173 -0.624634 0.363342 -0.536438 -0.436096 1441831173 -0.624634 0.363342 -0.536438 -0.436096 1441831173 -0.608704 0.382751 -0.533325 -0.445679 1441831173 -0.608704 0.382751 -0.533325 -0.445679 1441831173 -0.608704 0.382751 -0.533325 -0.445679 1441831173 -0.608704 0.382751 -0.533325 -0.445679 1441831173 -0.608704 0.382751 -0.533325 -0.445679 1441831173 -0.608704 0.382751 -0.533325 -0.445679 1441831173 -0.592041 0.412170 -0.528870 -0.447205 1441831173 -0.592041 0.412170 -0.528870 -0.447205 1441831173 -0.592041 0.412170 -0.528870 -0.447205 1441831173 -0.592041 0.412170 -0.528870 -0.447205 1441831173 -0.592041 0.412170 -0.528870 -0.447205 1441831173 -0.592041 0.412170 -0.528870 -0.447205 1441831173 -0.590576 0.420959 -0.534790 -0.433655 1441831173 -0.590576 0.420959 -0.534790 -0.433655 1441831173 -0.590576 0.420959 -0.534790 -0.433655 1441831173 -0.590576 0.420959 -0.534790 -0.433655 1441831173 -0.590576 0.420959 -0.534790 -0.433655 1441831173 -0.590576 0.420959 -0.534790 -0.433655 1441831173 -0.604370 0.398193 -0.538757 -0.431274 1441831173 -0.604370 0.398193 -0.538757 -0.431274 1441831173 -0.604370 0.398193 -0.538757 -0.431274 1441831173 -0.604370 0.398193 -0.538757 -0.431274 1441831173 -0.604370 0.398193 -0.538757 -0.431274 1441831173 -0.604370 0.398193 -0.538757 -0.431274 1441831173 -0.617432 0.386902 -0.534424 -0.428406 1441831173 -0.617432 0.386902 -0.534424 -0.428406 1441831173 -0.617432 0.386902 -0.534424 -0.428406 1441831173 
-0.600830 0.410767 -0.530090 -0.435120 1441831175 -0.600830 0.410767 -0.530090 -0.435120 1441831175 -0.600830 0.410767 -0.530090 -0.435120 1441831175 -0.600830 0.410767 -0.530090 -0.435120 1441831175 -0.600830 0.410767 -0.530090 -0.435120 1441831175 -0.600830 0.410767 -0.530090 -0.435120 1441831175 -0.600403 0.409241 -0.527954 -0.439758 1441831175 -0.600403 0.409241 -0.527954 -0.439758 1441831175 -0.600403 0.409241 -0.527954 -0.439758 1441831175 -0.600403 0.409241 -0.527954 -0.439758 1441831175 -0.600403 0.409241 -0.527954 -0.439758 1441831175 -0.600403 0.409241 -0.527954 -0.439758 1441831175 -0.588562 0.421204 -0.519653 -0.454163 1441831175 -0.588562 0.421204 -0.519653 -0.454163 1441831175 -0.588562 0.421204 -0.519653 -0.454163 1441831175 -0.588562 0.421204 -0.519653 -0.454163 1441831175 -0.588562 0.421204 -0.519653 -0.454163 1441831175 -0.588562 0.421204 -0.519653 -0.454163 1441831175 -0.561584 0.447632 -0.501892 -0.482117 1441831175 -0.561584 0.447632 -0.501892 -0.482117 1441831175 -0.561584 0.447632 -0.501892 -0.482117 1441831175 -0.561584 0.447632 -0.501892 -0.482117 1441831175 -0.561584 0.447632 -0.501892 -0.482117 1441831175 -0.561584 0.447632 -0.501892 -0.482117 1441831175 -0.561584 0.447632 -0.501892 -0.482117 1441831175 -0.544678 0.468811 -0.483521 -0.499756 1441831175 -0.544678 0.468811 -0.483521 -0.499756 1441831175 -0.544678 0.468811 -0.483521 -0.499756 1441831175 -0.544678 0.468811 -0.483521 -0.499756 1441831175 -0.544678 0.468811 -0.483521 -0.499756 1441831175 -0.544678 0.468811 -0.483521 -0.499756 1441831175 -0.543823 0.473938 -0.486938 -0.492554 1441831175 -0.543823 0.473938 -0.486938 -0.492554 1441831175 -0.543823 0.473938 -0.486938 -0.492554 1441831175 -0.543823 0.473938 -0.486938 -0.492554 1441831176 -0.543823 0.473938 -0.486938 -0.492554 1441831176 -0.543823 0.473938 -0.486938 -0.492554 1441831176 -0.549072 0.460022 -0.506042 -0.480530 1441831176 -0.549072 0.460022 -0.506042 -0.480530 1441831176 -0.549072 0.460022 -0.506042 -0.480530 1441831176 -0.549072 0.460022 -0.506042 -0.480530 1441831176 -0.549072 0.460022 -0.506042 -0.480530 1441831176 -0.549072 0.460022 -0.506042 -0.480530 1441831176 -0.549072 0.460022 -0.506042 -0.480530 1441831176 -0.561340 0.446472 -0.507141 -0.477966 1441831176 -0.561340 0.446472 -0.507141 -0.477966 1441831176 -0.561340 0.446472 -0.507141 -0.477966 1441831176 -0.561340 0.446472 -0.507141 -0.477966 1441831176 -0.561340 0.446472 -0.507141 -0.477966 1441831176 -0.561340 0.446472 -0.507141 -0.477966 1441831176 -0.571777 0.444153 -0.492249 -0.483276 1441831176 -0.571777 0.444153 -0.492249 -0.483276 1441831176 -0.571777 0.444153 -0.492249 -0.483276 1441831176 -0.571777 0.444153 -0.492249 -0.483276 1441831176 -0.571777 0.444153 -0.492249 -0.483276 1441831176 -0.571777 0.444153 -0.492249 -0.483276 1441831176 -0.571777 0.444153 -0.492249 -0.483276 1441831176 -0.576538 0.438782 -0.488770 -0.486084 1441831176 -0.576538 0.438782 -0.488770 -0.486084 1441831176 -0.576538 0.438782 -0.488770 -0.486084 1441831176 -0.576538 0.438782 -0.488770 -0.486084 1441831176 -0.576538 0.438782 -0.488770 -0.486084 1441831176 -0.576538 0.438782 -0.488770 -0.486084 1441831176 -0.587463 0.427612 -0.498596 -0.472839 1441831176 -0.587463 0.427612 -0.498596 -0.472839 1441831176 -0.587463 0.427612 -0.498596 -0.472839 1441831176 -0.587463 0.427612 -0.498596 -0.472839 1441831176 -0.587463 0.427612 -0.498596 -0.472839 1441831176 -0.587463 0.427612 -0.498596 -0.472839 1441831176 -0.587463 0.427612 -0.498596 -0.472839 1441831176 -0.600342 0.412964 -0.513794 -0.452881 1441831176 -0.600342 0.412964 -0.513794 -0.452881 1441831176 -0.600342 0.412964 -0.513794 -0.452881 1441831176 -0.600342 0.412964 -0.513794 -0.452881 1441831176 -0.600342 0.412964 -0.513794 -0.452881 1441831176 -0.600342 0.412964 -0.513794 -0.452881 1441831176 -0.611511 0.398376 -0.530029 -0.431885 1441831176 -0.611511 0.398376 -0.530029 -0.431885 1441831176 -0.611511 0.398376 -0.530029 -0.431885 1441831176 -0.611511 0.398376 -0.530029 -0.431885 1441831176 -0.611511 0.398376 -0.530029 -0.431885 1441831176 -0.611511 0.398376 -0.530029 -0.431885 1441831176 -0.623352 0.383911 -0.540222 -0.415039 1441831176 -0.623352 0.383911 -0.540222 -0.415039 1441831176 -0.623352 0.383911 -0.540222 -0.415039 1441831176 -0.623352 0.383911 -0.540222 -0.415039 1441831176 -0.623352 0.383911 -0.540222 -0.415039 1441831176 -0.623352 0.383911 -0.540222 -0.415039 1441831176 -0.627625 0.373291 -0.550293 -0.404968 1441831176 -0.627625 0.373291 -0.550293 -0.404968 1441831176 -0.627625 0.373291 -0.550293 -0.404968 1441831176 -0.627625 0.373291 -0.550293 -0.404968 1441831176 -0.627625 0.373291 -0.550293 -0.404968 1441831176 -0.627625 0.373291 -0.550293 -0.404968 1441831176 -0.627625 0.373291 -0.550293 -0.404968 1441831176 -0.620728 0.377563 -0.548279 -0.414246 1441831176 -0.620728 0.377563 -0.548279 -0.414246 1441831176 -0.620728 0.377563 -0.548279 -0.414246 1441831176 -0.620728 0.377563 -0.548279 -0.414246 1441831176 -0.620728 0.377563 -0.548279 -0.414246 1441831176 -0.620728 0.377563 -0.548279 -0.414246 1441831176 -0.600647 0.402710 -0.532166 -0.440308 1441831176 -0.600647 0.402710 -0.532166 -0.440308 1441831176 -0.600647 0.402710 -0.532166 -0.440308 1441831176 -0.600647 0.402710 -0.532166 -0.440308 1441831176 -0.600647 0.402710 -0.532166 -0.440308 1441831176 -0.600647 0.402710 -0.532166 -0.440308 1441831176 -0.585571 0.426208 -0.507385 -0.466980 1441831176 -0.585571 0.426208 -0.507385 -0.466980 1441831176 -0.585571 0.426208 -0.507385 -0.466980 1441831176 -0.585571 0.426208 -0.507385 -0.466980 1441831176 -0.585571 0.426208 -0.507385 -0.466980 1441831176 -0.585571 0.426208 -0.507385 -0.466980 1441831176 -0.579041 0.440063 -0.492310 -0.478271 1441831176 -0.579041 0.440063 -0.492310 -0.478271 1441831176 -0.579041 0.440063 -0.492310 -0.478271 1441831176 -0.579041 0.440063 -0.492310 -0.478271 1441831176 -0.579041 0.440063 -0.492310 -0.478271 1441831176 -0.579041 0.440063 -0.492310 -0.478271 1441831176 -0.579041 0.440063 -0.492310 -0.478271 1441831176 -0.581482 0.443909 -0.494873 -0.468994 1441831176 -0.581482 0.443909 -0.494873 -0.468994 1441831176 -0.581482 0.443909 -0.494873 -0.468994 1441831176 -0.581482 0.443909 -0.494873 -0.468994 1441831176 -0.581482 0.443909 -0.494873 -0.468994 1441831176 -0.581482 0.443909 -0.494873 -0.468994 1441831176 -0.581482 0.443909 -0.494873 -0.468994 1441831176 -0.577637 0.439209 -0.512207 -0.459473 1441831176 -0.577637 0.439209 -0.512207 -0.459473 1441831176 -0.577637 0.439209 -0.512207 -0.459473 1441831176 -0.577637 0.439209 -0.512207 -0.459473 1441831176 -0.577637 0.439209 -0.512207 -0.459473 1441831176 -0.577637 0.439209 -0.512207 -0.459473 1441831176 -0.584534 0.435852 -0.507751 -0.458923 1441831176 -0.584534 0.435852 -0.507751 -0.458923 1441831176 -0.584534 0.435852 -0.507751 -0.458923 1441831176 -0.584534 0.435852 -0.507751 -0.458923 1441831176 -0.584534 0.435852 -0.507751 -0.458923 1441831176 -0.584534 0.435852 -0.507751 -0.458923 1441831176 -0.590088 0.437439 -0.496155 -0.462952 1441831176 -0.590088 0.437439 -0.496155 -0.462952 1441831176 -0.590088 0.437439 -0.496155 -0.462952 1441831176 -0.590088 0.437439 -0.496155 -0.462952 1441831176 -0.590088 0.437439 -0.496155 -0.462952 1441831176 -0.590088 0.437439 -0.496155 -0.462952 1441831176 -0.590088 0.437439 -0.496155 -0.462952 1441831176 -0.585815 0.439880 -0.493958 -0.468384 1441831176 -0.585815 0.439880 -0.493958 -0.468384 1441831176 -0.585815 0.439880 -0.493958 -0.468384 1441831176 -0.585815 0.439880 -0.493958 -0.468384 1441831176 -0.585815 0.439880 -0.493958 -0.468384 1441831177 -0.585815 0.439880 -0.493958 -0.468384 1441831177 -0.592957 0.433472 -0.501160 -0.457642 1441831177 -0.592957 0.433472 -0.501160 -0.457642 1441831177 -0.592957 0.433472 -0.501160 -0.457642 1441831177 -0.592957 0.433472 -0.501160 -0.457642 1441831177 -0.592957 0.433472 -0.501160 -0.457642 1441831177 -0.592957 0.433472 -0.501160 -0.457642 1441831177 -0.600647 0.423035 -0.516296 -0.440125 1441831177 -0.600647 0.423035 -0.516296 -0.440125 1441831177 -0.600647 0.423035 -0.516296 -0.440125 1441831177 -0.600647 0.423035 -0.516296 -0.440125 1441831177 -0.600647 0.423035 -0.516296 -0.440125 1441831177 -0.600647 0.423035 -0.516296 -0.440125 1441831177 -0.614502 0.405762 -0.535095 -0.414124 1441831177 -0.614502 0.405762 -0.535095 -0.414124 1441831177 -0.614502 0.405762 -0.535095 -0.414124 1441831177 -0.614502 0.405762 -0.535095 -0.414124 1441831177 -0.614502 0.405762 -0.535095 -0.414124 1441831177 -0.614502 0.405762 -0.535095 -0.414124 1441831177 -0.614502 0.405762 -0.535095 -0.414124 1441831177 -0.632324 0.383606 -0.550964 -0.386719 1441831177 -0.632324 0.383606 -0.550964 -0.386719 1441831177 -0.632324 0.383606 -0.550964 -0.386719 1441831177 -0.632324 0.383606 -0.550964 -0.386719 1441831177 -0.632324 0.383606 -0.550964 -0.386719 1441831177 -0.632324 0.383606 -0.550964 -0.386719 1441831177 -0.643982 0.360840 -0.564392 -0.369568 1441831177 -0.643982 0.360840 -0.564392 -0.369568 1441831177 -0.643982 0.360840 -0.564392 -0.369568 1441831177 -0.643982 0.360840 -0.564392 -0.369568 1441831177 -0.643982 0.360840 -0.564392 -0.369568 1441831177 -0.643982 0.360840 -0.564392 -0.369568 1441831177 -0.643982 0.360840 -0.564392 -0.369568 1441831177 -0.647461 0.349243 -0.566956 -0.370850 1441831177 -0.647461 0.349243 -0.566956 -0.370850 1441831177 -0.647461 0.349243 -0.566956 -0.370850 1441831177 -0.647461 0.349243 -0.566956 -0.370850 1441831177 -0.647461 0.349243 -0.566956 -0.370850 1441831177 -0.647461 0.349243 -0.566956 -0.370850 1441831177 -0.637024 0.359558 -0.557556 -0.392639 1441831177 -0.637024 0.359558 -0.557556 -0.392639 1441831177 -0.637024 0.359558 -0.557556 -0.392639 1441831177 -0.637024 0.359558 -0.557556 -0.392639 1441831177 -0.637024 0.359558 -0.557556 -0.392639 1441831177 -0.637024 0.359558 -0.557556 -0.392639 1441831177 -0.637024 0.359558 -0.557556 -0.392639 1441831177 -0.608643 0.391724 -0.539795 -0.429871 1441831177 -0.608643 0.391724 -0.539795 -0.429871 1441831177 -0.608643 0.391724 -0.539795 -0.429871 1441831177 -0.608643 0.391724 -0.539795 -0.429871 1441831177 -0.608643 0.391724 -0.539795 -0.429871 1441831177 -0.608643 0.391724 -0.539795 -0.429871 1441831177 -0.591675 0.416931 -0.509094 -0.465820 1441831177 -0.591675 0.416931 -0.509094 -0.465820 1441831177 -0.591675 0.416931 -0.509094 -0.465820 1441831177 -0.591675 0.416931 -0.509094 -0.465820 1441831177 -0.591675 0.416931 -0.509094 -0.465820 1441831177 -0.591675 0.416931 -0.509094 -0.465820 1441831177 -0.593994 0.426636 -0.488708 -0.475769 1441831177 -0.593994 0.426636 -0.488708 -0.475769 1441831177 -0.593994 0.426636 -0.488708 -0.475769 1441831177 -0.593994 0.426636 -0.488708 -0.475769 1441831177 -0.593994 0.426636 -0.488708 -0.475769 1441831177 -0.593994 0.426636 -0.488708 -0.475769 1441831177 -0.593994 0.426636 -0.488708 -0.475769 1441831177 -0.604553 0.422241 -0.489258 -0.465698 1441831177 -0.604553 0.422241 -0.489258 -0.465698 1441831177 -0.604553 0.422241 -0.489258 -0.465698 1441831177 -0.604553 0.422241 -0.489258 -0.465698 1441831177 -0.604553 0.422241 -0.489258 -0.465698 1441831177 -0.604553 0.422241 -0.489258 -0.465698 1441831177 -0.605530 0.407593 -0.506592 -0.458984 1441831177 -0.605530 0.407593 -0.506592 -0.458984 1441831177 -0.605530 0.407593 -0.506592 -0.458984 1441831177 -0.605530 0.407593 -0.506592 -0.458984 1441831177 -0.605530 0.407593 -0.506592 -0.458984 1441831177 -0.605530 0.407593 -0.506592 -0.458984 1441831177 -0.606506 0.409363 -0.506592 -0.456055 1441831177 -0.606506 0.409363 -0.506592 -0.456055 1441831177 -0.606506 0.409363 -0.506592 -0.456055 1441831177 -0.606506 0.409363 -0.506592 -0.456055 1441831177 -0.606506 0.409363 -0.506592 -0.456055 1441831177 -0.606506 0.409363 -0.506592 -0.456055 1441831177 -0.606506 0.409363 -0.506592 -0.456055 1441831177 -0.614136 0.404785 -0.500854 -0.456299 1441831177 -0.614136 0.404785 -0.500854 -0.456299 1441831177 -0.614136 0.404785 -0.500854 -0.456299 1441831177 -0.614136 0.404785 -0.500854 -0.456299 1441831177 -0.614136 0.404785 -0.500854 -0.456299 1441831177 -0.614136 0.404785 -0.500854 -0.456299 1441831177 -0.614624 0.399353 -0.503113 -0.457947 1441831177 -0.614624 0.399353 -0.503113 -0.457947 1441831177 -0.614624 0.399353 -0.503113 -0.457947 1441831177 -0.614624 0.399353 -0.503113 -0.457947 1441831177 -0.614624 0.399353 -0.503113 -0.457947 1441831177 -0.614624 0.399353 -0.503113 -0.457947 1441831177 -0.620422 0.390015 -0.511597 -0.448730 1441831177 -0.620422 0.390015 -0.511597 -0.448730 1441831177 -0.620422 0.390015 -0.511597 -0.448730 1441831177 -0.620422 0.390015 -0.511597 -0.448730 1441831177 -0.620422 0.390015 -0.511597 -0.448730 1441831177 -0.620422 0.390015 -0.511597 -0.448730 1441831177 -0.620422 0.390015 -0.511597 -0.448730 1441831177 -0.626648 0.379578 -0.528076 -0.429565 1441831177 -0.626648 0.379578 -0.528076 -0.429565 1441831177 -0.626648 0.379578 -0.528076 -0.429565 1441831177 -0.626648 0.379578 -0.528076 -0.429565 1441831177 -0.626648 0.379578 -0.528076 -0.429565 1441831177 -0.626648 0.379578 -0.528076 -0.429565 1441831177 -0.632874 0.369202 -0.549133 -0.402100 1441831177 -0.632874 0.369202 -0.549133 -0.402100 1441831177 -0.632874 0.369202 -0.549133 -0.402100 1441831177 -0.632874 0.369202 -0.549133 -0.402100 1441831177 -0.632874 0.369202 -0.549133 -0.402100 1441831177 -0.632874 0.369202 -0.549133 -0.402100 1441831178 -0.632874 0.369202 -0.549133 -0.402100 1441831178 -0.637756 0.356873 -0.566895 -0.380249 1441831178 -0.637756 0.356873 -0.566895 -0.380249 1441831178 -0.637756 0.356873 -0.566895 -0.380249 1441831178 -0.637756 0.356873 -0.566895 -0.380249 1441831178 -0.637756 0.356873 -0.566895 -0.380249 1441831178 -0.637756 0.356873 -0.566895 -0.380249 1441831178 -0.636353 0.355286 -0.567627 -0.383057 1441831178 -0.636353 0.355286 -0.567627 -0.383057 1441831178 -0.636353 0.355286 -0.567627 -0.383057 1441831178 -0.636353 0.355286 -0.567627 -0.383057 1441831178 -0.636353 0.355286 -0.567627 -0.383057 1441831178 -0.626465 0.365723 -0.565186 -0.393005 1441831178 -0.626465 0.365723 -0.565186 -0.393005 1441831178 -0.626465 0.365723 -0.565186 -0.393005 1441831178 -0.626465 0.365723 -0.565186 -0.393005 1441831178 -0.626465 0.365723 -0.565186 -0.393005 1441831178 -0.626465 0.365723 -0.565186 -0.393005 1441831178 -0.626465 0.365723 -0.565186 -0.393005 1441831178 -0.603088 0.394287 -0.553528 -0.417725 1441831178 -0.603088 0.394287 -0.553528 -0.417725 1441831178 -0.603088 0.394287 -0.553528 -0.417725 1441831178 -0.603088 0.394287 -0.553528 -0.417725 1441831178 -0.603088 0.394287 -0.553528 -0.417725 1441831178 -0.603088 0.394287 -0.553528 -0.417725 1441831178 -0.603088 0.394287 -0.553528 -0.417725 1441831178 -0.584717 0.424316 -0.523315 -0.452026 1441831178 -0.584717 0.424316 -0.523315 -0.452026 1441831178 -0.584717 0.424316 -0.523315 -0.452026 1441831178 -0.584717 0.424316 -0.523315 -0.452026 1441831178 -0.584717 0.424316 -0.523315 -0.452026 1441831178 -0.584717 0.424316 -0.523315 -0.452026 1441831178 -0.578308 0.440430 -0.498169 -0.472717 1441831178 -0.578308 0.440430 -0.498169 -0.472717 1441831178 -0.578308 0.440430 -0.498169 -0.472717 1441831178 -0.578308 0.440430 -0.498169 -0.472717 1441831178 -0.578308 0.440430 -0.498169 -0.472717 1441831178 -0.578308 0.440430 -0.498169 -0.472717 1441831178 -0.583862 0.442017 -0.495728 -0.466980 1441831178 -0.583862 0.442017 -0.495728 -0.466980 1441831178 -0.583862 0.442017 -0.495728 -0.466980 1441831178 -0.583862 0.442017 -0.495728 -0.466980 1441831178 -0.583862 0.442017 -0.495728 -0.466980 1441831178 -0.583862 0.442017 -0.495728 -0.466980 1441831178 -0.583862 0.442017 -0.495728 -0.466980 1441831178 -0.580017 0.436340 -0.510620 -0.460999 1441831178 -0.580017 0.436340 -0.510620 -0.460999 1441831178 -0.580017 0.436340 -0.510620 -0.460999 1441831178 -0.580017 0.436340 -0.510620 -0.460999 1441831178 -0.580017 0.436340 -0.510620 -0.460999 1441831178 -0.580017 0.436340 -0.510620 -0.460999 1441831178 -0.578064 0.436035 -0.512085 -0.462158 1441831178 -0.578064 0.436035 -0.512085 -0.462158 1441831178 -0.578064 0.436035 -0.512085 -0.462158 1441831178 -0.578064 0.436035 -0.512085 -0.462158 1441831178 -0.578064 0.436035 -0.512085 -0.462158 1441831178 -0.578064 0.436035 -0.512085 -0.462158 1441831178 -0.585205 0.440613 -0.495911 -0.466370 1441831178 -0.585205 0.440613 -0.495911 -0.466370 1441831178 -0.585205 0.440613 -0.495911 -0.466370 1441831178 -0.585205 0.440613 -0.495911 -0.466370 1441831178 -0.585205 0.440613 -0.495911 -0.466370 1441831178 -0.585205 0.440613 -0.495911 -0.466370 1441831178 -0.585205 0.440613 -0.495911 -0.466370 1441831178 -0.588867 0.440857 -0.486145 -0.471802 1441831178 -0.588867 0.440857 -0.486145 -0.471802 1441831178 -0.588867 0.440857 -0.486145 -0.471802 1441831178 -0.588867 0.440857 -0.486145 -0.471802 1441831178 -0.588867 0.440857 -0.486145 -0.471802 1441831178 -0.588867 0.440857 -0.486145 -0.471802 1441831178 -0.596619 0.428406 -0.497131 -0.461975 1441831178 -0.596619 0.428406 -0.497131 -0.461975 1441831178 -0.596619 0.428406 -0.497131 -0.461975 1441831178 -0.596619 0.428406 -0.497131 -0.461975 1441831178 -0.596619 0.428406 -0.497131 -0.461975 1441831178 -0.596619 0.428406 -0.497131 -0.461975 1441831178 -0.606995 0.413086 -0.515686 -0.441650 1441831178 -0.606995 0.413086 -0.515686 -0.441650 1441831178 -0.606995 0.413086 -0.515686 -0.441650 1441831178 -0.606995 0.413086 -0.515686 -0.441650 1441831178 -0.606995 0.413086 -0.515686 -0.441650 1441831178 -0.606995 0.413086 -0.515686 -0.441650 1441831178 -0.606995 0.413086 -0.515686 -0.441650 1441831178 -0.615051 0.398987 -0.537415 -0.416870 1441831178 -0.615051 0.398987 -0.537415 -0.416870 1441831178 -0.615051 0.398987 -0.537415 -0.416870 1441831178 -0.615051 0.398987 -0.537415 -0.416870 1441831178 -0.615051 0.398987 -0.537415 -0.416870 1441831178 -0.615051 0.398987 -0.537415 -0.416870 1441831178 -0.625366 0.385620 -0.550964 -0.395874 1441831178 -0.625366 0.385620 -0.550964 -0.395874 1441831178 -0.625366 0.385620 -0.550964 -0.395874 1441831178 -0.625366 0.385620 -0.550964 -0.395874 1441831178 -0.625366 0.385620 -0.550964 -0.395874 1441831178 -0.625366 0.385620 -0.550964 -0.395874 1441831178 -0.627808 0.378784 -0.556335 -0.391052 1441831178 -0.627808 0.378784 -0.556335 -0.391052 1441831178 -0.627808 0.378784 -0.556335 -0.391052 1441831178 -0.627808 0.378784 -0.556335 -0.391052 1441831178 -0.627808 0.378784 -0.556335 -0.391052 1441831178 -0.627808 0.378784 -0.556335 -0.391052 1441831178 -0.627808 0.378784 -0.556335 -0.391052 1441831178 -0.623657 0.379517 -0.557678 -0.395020 1441831178 -0.623657 0.379517 -0.557678 -0.395020 1441831178 -0.623657 0.379517 -0.557678 -0.395020 1441831178 -0.623657 0.379517 -0.557678 -0.395020 1441831178 -0.623657 0.379517 -0.557678 -0.395020 1441831178 -0.623657 0.379517 -0.557678 -0.395020 1441831178 -0.610657 0.397156 -0.541443 -0.419861 1441831178 -0.610657 0.397156 -0.541443 -0.419861 1441831178 -0.610657 0.397156 -0.541443 -0.419861 1441831178 -0.610657 0.397156 -0.541443 -0.419861 1441831178 -0.610657 0.397156 -0.541443 -0.419861 1441831178 -0.610657 0.397156 -0.541443 -0.419861 1441831178 -0.582458 0.436401 -0.519470 -0.447754 1441831179 -0.582458 0.436401 -0.519470 -0.447754 1441831179 -0.582458 0.436401 -0.519470 -0.447754 1441831179 -0.582458 0.436401 -0.519470 -0.447754 1441831179 -0.582458 0.436401 -0.519470 -0.447754 1441831179 -0.582458 0.436401 -0.519470 -0.447754 1441831179 -0.577087 0.446533 -0.498169 -0.468445 1441831179 -0.577087 0.446533 -0.498169 -0.468445 1441831179 -0.577087 0.446533 -0.498169 -0.468445 1441831179 -0.577087 0.446533 -0.498169 -0.468445 1441831179 -0.577087 0.446533 -0.498169 -0.468445 1441831179 -0.577087 0.446533 -0.498169 -0.468445 1441831179 -0.577087 0.446533 -0.498169 -0.468445 1441831179 -0.576660 0.447876 -0.498779 -0.467102 1441831179 -0.576660 0.447876 -0.498779 -0.467102 1441831179 -0.576660 0.447876 -0.498779 -0.467102 1441831179 -0.576660 0.447876 -0.498779 -0.467102 1441831179 -0.576660 0.447876 -0.498779 -0.467102 1441831179 -0.576660 0.447876 -0.498779 -0.467102 1441831179 -0.576904 0.434387 -0.516418 -0.460266 1441831179 -0.576904 0.434387 -0.516418 -0.460266 1441831179 -0.576904 0.434387 -0.516418 -0.460266 1441831179 -0.576904 0.434387 -0.516418 -0.460266 1441831179 -0.576904 0.434387 -0.516418 -0.460266 1441831179 -0.576904 0.434387 -0.516418 -0.460266 1441831179 -0.577148 0.431030 -0.520935 -0.458069 1441831179 -0.577148 0.431030 -0.520935 -0.458069 1441831179 -0.577148 0.431030 -0.520935 -0.458069 1441831179 -0.577148 0.431030 -0.520935 -0.458069 1441831179 -0.577148 0.431030 -0.520935 -0.458069 1441831179 -0.577148 0.431030 -0.520935 -0.458069 1441831179 -0.584778 0.429565 -0.513977 -0.457642 1441831179 -0.584778 0.429565 -0.513977 -0.457642 1441831179 -0.584778 0.429565 -0.513977 -0.457642 1441831179 -0.584778 0.429565 -0.513977 -0.457642 1441831179 -0.584778 0.429565 -0.513977 -0.457642 1441831179 -0.584778 0.429565 -0.513977 -0.457642 1441831179 -0.588074 0.427429 -0.511414 -0.458252 1441831179 -0.588074 0.427429 -0.511414 -0.458252 1441831179 -0.588074 0.427429 -0.511414 -0.458252 1441831179 -0.588074 0.427429 -0.511414 -0.458252 1441831179 -0.588074 0.427429 -0.511414 -0.458252 1441831179 -0.588074 0.427429 -0.511414 -0.458252 1441831179 -0.588074 0.427429 -0.511414 -0.458252 1441831179 -0.596680 0.418030 -0.516968 -0.449524 1441831179 -0.596680 0.418030 -0.516968 -0.449524 1441831179 -0.596680 0.418030 -0.516968 -0.449524 1441831179 -0.596680 0.418030 -0.516968 -0.449524 1441831179 -0.596680 0.418030 -0.516968 -0.449524 1441831179 -0.596680 0.418030 -0.516968 -0.449524 1441831179 -0.603088 0.405151 -0.532288 -0.434570 1441831179 -0.603088 0.405151 -0.532288 -0.434570 1441831179 -0.603088 0.405151 -0.532288 -0.434570 1441831179 -0.603088 0.405151 -0.532288 -0.434570 1441831179 -0.603088 0.405151 -0.532288 -0.434570 1441831179 -0.603088 0.405151 -0.532288 -0.434570 1441831179 -0.610840 0.388855 -0.551453 -0.414307 1441831179 -0.610840 0.388855 -0.551453 -0.414307 1441831179 -0.610840 0.388855 -0.551453 -0.414307 1441831179 -0.610840 0.388855 -0.551453 -0.414307 1441831179 -0.610840 0.388855 -0.551453 -0.414307 1441831179 -0.610840 0.388855 -0.551453 -0.414307 1441831179 -0.610840 0.388855 -0.551453 -0.414307 1441831179 -0.622192 0.366882 -0.571960 -0.388916 1441831179 -0.622192 0.366882 -0.571960 -0.388916 1441831179 -0.622192 0.366882 -0.571960 -0.388916 1441831179 -0.622192 0.366882 -0.571960 -0.388916 1441831179 -0.622192 0.366882 -0.571960 -0.388916 1441831179 -0.622192 0.366882 -0.571960 -0.388916 1441831179 -0.632080 0.352051 -0.574951 -0.382141 1441831179 -0.632080 0.352051 -0.574951 -0.382141 1441831179 -0.632080 0.352051 -0.574951 -0.382141 1441831179 -0.632080 0.352051 -0.574951 -0.382141 1441831179 -0.632080 0.352051 -0.574951 -0.382141 1441831179 -0.632080 0.352051 -0.574951 -0.382141 1441831179 -0.628784 0.353027 -0.570251 -0.393555 1441831179 -0.628784 0.353027 -0.570251 -0.393555 1441831179 -0.628784 0.353027 -0.570251 -0.393555 1441831179 -0.628784 0.353027 -0.570251 -0.393555 1441831179 -0.628784 0.353027 -0.570251 -0.393555 1441831179 -0.628784 0.353027 -0.570251 -0.393555 1441831179 -0.628784 0.353027 -0.570251 -0.393555 1441831179 -0.618042 0.373047 -0.545593 -0.425720 1441831179 -0.618042 0.373047 -0.545593 -0.425720 1441831179 -0.618042 0.373047 -0.545593 -0.425720 1441831179 -0.618042 0.373047 -0.545593 -0.425720 1441831179 -0.618042 0.373047 -0.545593 -0.425720 1441831179 -0.594849 0.403748 -0.527405 -0.452759 1441831179 -0.594849 0.403748 -0.527405 -0.452759 1441831179 -0.594849 0.403748 -0.527405 -0.452759 1441831179 -0.594849 0.403748 -0.527405 -0.452759 1441831179 -0.594849 0.403748 -0.527405 -0.452759 1441831179 -0.594849 0.403748 -0.527405 -0.452759 1441831179 -0.594849 0.403748 -0.527405 -0.452759 1441831179 -0.588989 0.415161 -0.510193 -0.469543 1441831179 -0.588989 0.415161 -0.510193 -0.469543 1441831179 -0.588989 0.415161 -0.510193 -0.469543 1441831179 -0.588989 0.415161 -0.510193 -0.469543 1441831179 -0.588989 0.415161 -0.510193 -0.469543 1441831179 -0.588989 0.415161 -0.510193 -0.469543 1441831179 -0.590637 0.415527 -0.515625 -0.461182 1441831179 -0.590637 0.415527 -0.515625 -0.461182 1441831179 -0.590637 0.415527 -0.515625 -0.461182 1441831179 -0.590637 0.415527 -0.515625 -0.461182 1441831179 -0.590637 0.415527 -0.515625 -0.461182 1441831179 -0.590637 0.415527 -0.515625 -0.461182 1441831179 -0.586487 0.409851 -0.529846 -0.455444 1441831179 -0.586487 0.409851 -0.529846 -0.455444 1441831179 -0.586487 0.409851 -0.529846 -0.455444 1441831179 -0.586487 0.409851 -0.529846 -0.455444 1441831179 -0.586487 0.409851 -0.529846 -0.455444 1441831179 -0.586487 0.409851 -0.529846 -0.455444 1441831179 -0.594360 0.407166 -0.527405 -0.450439 1441831180 -0.594360 0.407166 -0.527405 -0.450439 1441831180 -0.594360 0.407166 -0.527405 -0.450439 1441831180 -0.594360 0.407166 -0.527405 -0.450439 1441831180 -0.594360 0.407166 -0.527405 -0.450439 1441831180 -0.594360 0.407166 -0.527405 -0.450439 1441831180 -0.596436 0.412842 -0.518616 -0.452759 1441831180 -0.596436 0.412842 -0.518616 -0.452759 1441831180 -0.596436 0.412842 -0.518616 -0.452759 1441831180 -0.596436 0.412842 -0.518616 -0.452759 1441831180 -0.596436 0.412842 -0.518616 -0.452759 1441831180 -0.596436 0.412842 -0.518616 -0.452759 1441831180 -0.595337 0.415405 -0.515198 -0.455688 1441831180 -0.595337 0.415405 -0.515198 -0.455688 1441831180 -0.595337 0.415405 -0.515198 -0.455688 1441831180 -0.595337 0.415405 -0.515198 -0.455688 1441831180 -0.595337 0.415405 -0.515198 -0.455688 1441831180 -0.595337 0.415405 -0.515198 -0.455688 1441831180 -0.595337 0.415405 -0.515198 -0.455688 1441831180 -0.599792 0.407227 -0.523560 -0.447571 1441831180 -0.599792 0.407227 -0.523560 -0.447571 1441831180 -0.599792 0.407227 -0.523560 -0.447571 1441831180 -0.599792 0.407227 -0.523560 -0.447571 1441831180 -0.599792 0.407227 -0.523560 -0.447571 1441831180 -0.599792 0.407227 -0.523560 -0.447571 1441831180 -0.604675 0.395874 -0.540710 -0.430603 1441831180 -0.604675 0.395874 -0.540710 -0.430603 1441831180 -0.604675 0.395874 -0.540710 -0.430603 1441831180 -0.604675 0.395874 -0.540710 -0.430603 1441831180 -0.604675 0.395874 -0.540710 -0.430603 1441831180 -0.604675 0.395874 -0.540710 -0.430603 1441831180 -0.612244 0.381409 -0.558167 -0.410095 1441831180 -0.612244 0.381409 -0.558167 -0.410095 1441831180 -0.612244 0.381409 -0.558167 -0.410095 1441831180 -0.612244 0.381409 -0.558167 -0.410095 1441831180 -0.612244 0.381409 -0.558167 -0.410095 1441831180 -0.612244 0.381409 -0.558167 -0.410095 1441831180 -0.612244 0.381409 -0.558167 -0.410095 1441831180 -0.612793 0.372864 -0.571777 -0.398193 1441831180 -0.612793 0.372864 -0.571777 -0.398193 1441831180 -0.612793 0.372864 -0.571777 -0.398193 1441831180 -0.612793 0.372864 -0.571777 -0.398193 1441831180 -0.612793 0.372864 -0.571777 -0.398193 1441831180 -0.612793 0.372864 -0.571777 -0.398193 1441831180 -0.612793 0.372864 -0.571777 -0.398193 1441831180 -0.606140 0.377380 -0.564819 -0.413757 1441831180 -0.606140 0.377380 -0.564819 -0.413757 1441831180 -0.606140 0.377380 -0.564819 -0.413757 1441831180 -0.606140 0.377380 -0.564819 -0.413757 1441831180 -0.606140 0.377380 -0.564819 -0.413757 1441831180 -0.606140 0.377380 -0.564819 -0.413757 1441831180 -0.606140 0.377380 -0.564819 -0.413757 1441831180 -0.591125 0.393494 -0.555786 -0.432373 1441831180 -0.591125 0.393494 -0.555786 -0.432373 1441831180 -0.591125 0.393494 -0.555786 -0.432373 1441831180 -0.591125 0.393494 -0.555786 -0.432373 1441831180 -0.591125 0.393494 -0.555786 -0.432373 1441831180 -0.591125 0.393494 -0.555786 -0.432373 1441831180 -0.570496 0.422424 -0.532166 -0.461487 1441831180 -0.570496 0.422424 -0.532166 -0.461487 1441831180 -0.570496 0.422424 -0.532166 -0.461487 1441831180 -0.570496 0.422424 -0.532166 -0.461487 1441831180 -0.570496 0.422424 -0.532166 -0.461487 1441831180 -0.570496 0.422424 -0.532166 -0.461487 1441831180 -0.559570 0.442627 -0.503784 -0.487061 1441831180 -0.559570 0.442627 -0.503784 -0.487061 1441831180 -0.559570 0.442627 -0.503784 -0.487061 1441831180 -0.559570 0.442627 -0.503784 -0.487061 1441831180 -0.559570 0.442627 -0.503784 -0.487061 1441831180 -0.559570 0.442627 -0.503784 -0.487061 1441831180 -0.559570 0.442627 -0.503784 -0.487061 1441831180 -0.557556 0.452576 -0.502075 -0.481995 1441831180 -0.557556 0.452576 -0.502075 -0.481995 1441831180 -0.557556 0.452576 -0.502075 -0.481995 1441831180 -0.557556 0.452576 -0.502075 -0.481995 1441831180 -0.557556 0.452576 -0.502075 -0.481995 1441831180 -0.557556 0.452576 -0.502075 -0.481995 1441831180 -0.564270 0.450195 -0.510986 -0.466858 1441831180 -0.564270 0.450195 -0.510986 -0.466858 1441831180 -0.564270 0.450195 -0.510986 -0.466858 1441831180 -0.564270 0.450195 -0.510986 -0.466858 1441831180 -0.564270 0.450195 -0.510986 -0.466858 1441831180 -0.564270 0.450195 -0.510986 -0.466858 1441831180 -0.577698 0.438293 -0.516113 -0.455933 1441831180 -0.577698 0.438293 -0.516113 -0.455933 1441831180 -0.577698 0.438293 -0.516113 -0.455933 1441831180 -0.577698 0.438293 -0.516113 -0.455933 1441831180 -0.577698 0.438293 -0.516113 -0.455933 1441831180 -0.577698 0.438293 -0.516113 -0.455933 1441831180 -0.592041 0.430603 -0.508057 -0.453857 1441831180 -0.592041 0.430603 -0.508057 -0.453857 1441831180 -0.592041 0.430603 -0.508057 -0.453857 1441831180 -0.592041 0.430603 -0.508057 -0.453857 1441831180 -0.592041 0.430603 -0.508057 -0.453857 1441831180 -0.592041 0.430603 -0.508057 -0.453857 1441831180 -0.592041 0.430603 -0.508057 -0.453857 1441831180 -0.598938 0.423645 -0.508179 -0.451233 1441831180 -0.598938 0.423645 -0.508179 -0.451233 1441831180 -0.598938 0.423645 -0.508179 -0.451233 1441831180 -0.598938 0.423645 -0.508179 -0.451233 1441831180 -0.598938 0.423645 -0.508179 -0.451233 1441831180 
-0.586548 0.416138 -0.518799 -0.462280 1441831182 -0.586548 0.416138 -0.518799 -0.462280 1441831182 -0.586548 0.416138 -0.518799 -0.462280 1441831182 -0.586548 0.416138 -0.518799 -0.462280 1441831182 -0.586548 0.416138 -0.518799 -0.462280 1441831182 -0.582275 0.421570 -0.505981 -0.476746 1441831182 -0.582275 0.421570 -0.505981 -0.476746 1441831182 -0.582275 0.421570 -0.505981 -0.476746 1441831182 -0.582275 0.421570 -0.505981 -0.476746 1441831182 -0.582275 0.421570 -0.505981 -0.476746 1441831182 -0.582275 0.421570 -0.505981 -0.476746 1441831183 -0.582275 0.421570 -0.505981 -0.476746 1441831183 -0.576538 0.428772 -0.498962 -0.484680 1441831183 -0.576538 0.428772 -0.498962 -0.484680 1441831183 -0.576538 0.428772 -0.498962 -0.484680 1441831183 -0.576538 0.428772 -0.498962 -0.484680 1441831183 -0.576538 0.428772 -0.498962 -0.484680 1441831183 -0.576538 0.428772 -0.498962 -0.484680 1441831183 -0.588135 0.416626 -0.506531 -0.473328 1441831183 -0.588135 0.416626 -0.506531 -0.473328 1441831183 -0.588135 0.416626 -0.506531 -0.473328 1441831183 -0.588135 0.416626 -0.506531 -0.473328 1441831183 -0.588135 0.416626 -0.506531 -0.473328 1441831183 -0.588135 0.416626 -0.506531 -0.473328 1441831183 -0.603455 0.397461 -0.517944 -0.457886 1441831183 -0.603455 0.397461 -0.517944 -0.457886 1441831183 -0.603455 0.397461 -0.517944 -0.457886 1441831183 -0.603455 0.397461 -0.517944 -0.457886 1441831183 -0.603455 0.397461 -0.517944 -0.457886 1441831183 -0.603455 0.397461 -0.517944 -0.457886 1441831183 -0.601074 0.397888 -0.522644 -0.455322 1441831183 -0.601074 0.397888 -0.522644 -0.455322 1441831183 -0.601074 0.397888 -0.522644 -0.455322 1441831183 -0.601074 0.397888 -0.522644 -0.455322 1441831183 -0.601074 0.397888 -0.522644 -0.455322 1441831183 -0.601074 0.397888 -0.522644 -0.455322 1441831183 -0.580566 0.429199 -0.522888 -0.453247 1441831183 -0.580566 0.429199 -0.522888 -0.453247 1441831183 -0.580566 0.429199 -0.522888 -0.453247 1441831183 -0.580566 0.429199 -0.522888 -0.453247 1441831183 -0.580566 0.429199 -0.522888 -0.453247 1441831183 -0.580566 0.429199 -0.522888 -0.453247 1441831183 -0.573242 0.446228 -0.515564 -0.454407 1441831183 -0.573242 0.446228 -0.515564 -0.454407 1441831183 -0.573242 0.446228 -0.515564 -0.454407 1441831183 -0.573242 0.446228 -0.515564 -0.454407 1441831183 -0.573242 0.446228 -0.515564 -0.454407 1441831183 -0.573242 0.446228 -0.515564 -0.454407 1441831183 -0.573242 0.446228 -0.515564 -0.454407 1441831183 -0.582825 0.433350 -0.520386 -0.449219 1441831183 -0.582825 0.433350 -0.520386 -0.449219 1441831183 -0.582825 0.433350 -0.520386 -0.449219 1441831183 -0.582825 0.433350 -0.520386 -0.449219 1441831183 -0.582825 0.433350 -0.520386 -0.449219 1441831183 -0.582825 0.433350 -0.520386 -0.449219 1441831183 -0.601685 0.414185 -0.524902 -0.437012 1441831183 -0.601685 0.414185 -0.524902 -0.437012 1441831183 -0.601685 0.414185 -0.524902 -0.437012 1441831183 -0.601685 0.414185 -0.524902 -0.437012 1441831183 -0.601685 0.414185 -0.524902 -0.437012 1441831183 -0.601685 0.414185 -0.524902 -0.437012 1441831183 -0.601685 0.414185 -0.524902 -0.437012 1441831183 -0.610413 0.405212 -0.527893 -0.429626 1441831183 -0.610413 0.405212 -0.527893 -0.429626 1441831183 -0.610413 0.405212 -0.527893 -0.429626 1441831183 -0.610413 0.405212 -0.527893 -0.429626 1441831183 -0.610413 0.405212 -0.527893 -0.429626 1441831183 -0.610413 0.405212 -0.527893 -0.429626 1441831183 -0.606201 0.408691 -0.528198 -0.431946 1441831183 -0.606201 0.408691 -0.528198 -0.431946 1441831183 -0.606201 0.408691 -0.528198 -0.431946 1441831183 -0.606201 0.408691 -0.528198 -0.431946 1441831183 -0.606201 0.408691 -0.528198 -0.431946 1441831183 -0.606201 0.408691 -0.528198 -0.431946 1441831183 -0.590576 0.418518 -0.530212 -0.441589 1441831183 -0.590576 0.418518 -0.530212 -0.441589 1441831183 -0.590576 0.418518 -0.530212 -0.441589 1441831183 -0.590576 0.418518 -0.530212 -0.441589 1441831183 -0.590576 0.418518 -0.530212 -0.441589 1441831183 -0.590576 0.418518 -0.530212 -0.441589 1441831183 -0.590576 0.418518 -0.530212 -0.441589 1441831183 -0.562866 0.435852 -0.526367 -0.465027 1441831183 -0.562866 0.435852 -0.526367 -0.465027 1441831183 -0.562866 0.435852 -0.526367 -0.465027 1441831183 -0.562866 0.435852 -0.526367 -0.465027 1441831183 -0.562866 0.435852 -0.526367 -0.465027 1441831183 -0.562866 0.435852 -0.526367 -0.465027 1441831183 -0.553955 0.441833 -0.515137 -0.482239 1441831183 -0.553955 0.441833 -0.515137 -0.482239 1441831183 -0.553955 0.441833 -0.515137 -0.482239 1441831183 -0.553955 0.441833 -0.515137 -0.482239 1441831183 -0.553955 0.441833 -0.515137 -0.482239 1441831183 -0.553955 0.441833 -0.515137 -0.482239 1441831183 -0.557922 0.439270 -0.503662 -0.492065 1441831183 -0.557922 0.439270 -0.503662 -0.492065 1441831183 -0.557922 0.439270 -0.503662 -0.492065 1441831183 -0.557922 0.439270 -0.503662 -0.492065 1441831183 -0.557922 0.439270 -0.503662 -0.492065 1441831183 -0.563110 0.436646 -0.496826 -0.495483 1441831183 -0.563110 0.436646 -0.496826 -0.495483 1441831183 -0.563110 0.436646 -0.496826 -0.495483 1441831183 -0.563110 0.436646 -0.496826 -0.495483 1441831183 -0.563110 0.436646 -0.496826 -0.495483 1441831183 -0.563110 0.436646 -0.496826 -0.495483 1441831183 -0.563110 0.436646 -0.496826 -0.495483 1441831183 -0.577209 0.428223 -0.498230 -0.485046 1441831183 -0.577209 0.428223 -0.498230 -0.485046 1441831183 -0.577209 0.428223 -0.498230 -0.485046 1441831183 -0.577209 0.428223 -0.498230 -0.485046 1441831183 -0.577209 0.428223 -0.498230 -0.485046 1441831183 -0.600159 0.407715 -0.510254 -0.461853 1441831183 -0.600159 0.407715 -0.510254 -0.461853 1441831183 -0.600159 0.407715 -0.510254 -0.461853 1441831183 -0.600159 0.407715 -0.510254 -0.461853 1441831183 -0.600159 0.407715 -0.510254 -0.461853 1441831183 -0.600159 0.407715 -0.510254 -0.461853 1441831183 -0.600159 0.407715 -0.510254 -0.461853 1441831183 -0.618347 0.384827 -0.521790 -0.444275 1441831183 -0.618347 0.384827 -0.521790 -0.444275 1441831183 -0.618347 0.384827 -0.521790 -0.444275 1441831183 -0.618347 0.384827 -0.521790 -0.444275 1441831183 -0.618347 0.384827 -0.521790 -0.444275 1441831183 -0.618347 0.384827 -0.521790 -0.444275 1441831183 -0.616211 0.381226 -0.531738 -0.438477 1441831184 -0.616211 0.381226 -0.531738 -0.438477 1441831184 -0.616211 0.381226 -0.531738 -0.438477 1441831184 -0.616211 0.381226 -0.531738 -0.438477 1441831184 -0.616211 0.381226 -0.531738 -0.438477 1441831184 -0.616211 0.381226 -0.531738 -0.438477 1441831184 -0.616211 0.381226 -0.531738 -0.438477 1441831184 -0.602356 0.396118 -0.538452 -0.436340 1441831184 -0.602356 0.396118 -0.538452 -0.436340 1441831184 -0.602356 0.396118 -0.538452 -0.436340 1441831184 -0.602356 0.396118 -0.538452 -0.436340 1441831184 -0.602356 0.396118 -0.538452 -0.436340 1441831184 -0.602356 0.396118 -0.538452 -0.436340 1441831184 -0.591125 0.416870 -0.531738 -0.440552 1441831184 -0.591125 0.416870 -0.531738 -0.440552 1441831184 -0.591125 0.416870 -0.531738 -0.440552 1441831184 -0.591125 0.416870 -0.531738 -0.440552 1441831184 -0.591125 0.416870 -0.531738 -0.440552 1441831184 -0.591125 0.416870 -0.531738 -0.440552 1441831184 -0.591309 0.414124 -0.531433 -0.443237 1441831184 -0.591309 0.414124 -0.531433 -0.443237 1441831184 -0.591309 0.414124 -0.531433 -0.443237 1441831184 -0.591309 0.414124 -0.531433 -0.443237 1441831184 -0.591309 0.414124 -0.531433 -0.443237 1441831184 -0.591309 0.414124 -0.531433 -0.443237 1441831184 -0.603088 0.399780 -0.532166 -0.439697 1441831184 -0.603088 0.399780 -0.532166 -0.439697 1441831184 -0.603088 0.399780 -0.532166 -0.439697 1441831184 -0.603088 0.399780 -0.532166 -0.439697 1441831184 -0.603088 0.399780 -0.532166 -0.439697 1441831184 -0.603088 0.399780 -0.532166 -0.439697 1441831184 -0.608826 0.396179 -0.531494 -0.435852 1441831184 -0.608826 0.396179 -0.531494 -0.435852 1441831184 -0.608826 0.396179 -0.531494 -0.435852 1441831184 -0.608826 0.396179 -0.531494 -0.435852 1441831184 -0.608826 0.396179 -0.531494 -0.435852 1441831184 -0.608826 0.396179 -0.531494 -0.435852 1441831184 -0.608826 0.396179 -0.531494 -0.435852 1441831184 -0.602234 0.400940 -0.527893 -0.444946 1441831184 -0.602234 0.400940 -0.527893 -0.444946 1441831184 -0.602234 0.400940 -0.527893 -0.444946 1441831184 -0.602234 0.400940 -0.527893 -0.444946 1441831184 -0.602234 0.400940 -0.527893 -0.444946 1441831184 -0.585938 0.415100 -0.523926 -0.458252 1441831184 -0.585938 0.415100 -0.523926 -0.458252 1441831184 -0.585938 0.415100 -0.523926 -0.458252 1441831184 -0.585938 0.415100 -0.523926 -0.458252 1441831184 -0.585938 0.415100 -0.523926 -0.458252 1441831184 -0.585938 0.415100 -0.523926 -0.458252 1441831184 -0.585938 0.415100 -0.523926 -0.458252 1441831184 -0.565002 0.431824 -0.517334 -0.476135 1441831184 -0.565002 0.431824 -0.517334 -0.476135 1441831184 -0.565002 0.431824 -0.517334 -0.476135 1441831184 -0.565002 0.431824 -0.517334 -0.476135 1441831184 -0.565002 0.431824 -0.517334 -0.476135 1441831184 -0.565002 0.431824 -0.517334 -0.476135 1441831184 -0.565430 0.429321 -0.514587 -0.480896 1441831184 -0.565430 0.429321 -0.514587 -0.480896 1441831184 -0.565430 0.429321 -0.514587 -0.480896 1441831184 -0.565430 0.429321 -0.514587 -0.480896 1441831184 -0.565430 0.429321 -0.514587 -0.480896 1441831184 -0.565430 0.429321 -0.514587 -0.480896 1441831184 -0.578796 0.419250 -0.514587 -0.473755 1441831184 -0.578796 0.419250 -0.514587 -0.473755 1441831184 -0.578796 0.419250 -0.514587 -0.473755 1441831184 -0.578796 0.419250 -0.514587 -0.473755 1441831184 -0.578796 0.419250 -0.514587 -0.473755 1441831184 -0.578796 0.419250 -0.514587 -0.473755 1441831184 -0.578796 0.419250 -0.514587 -0.473755 1441831184 -0.587158 0.413208 -0.516785 -0.466431 1441831184 -0.587158 0.413208 -0.516785 -0.466431 1441831184 -0.587158 0.413208 -0.516785 -0.466431 1441831184 -0.587158 0.413208 -0.516785 -0.466431 1441831184 -0.587158 0.413208 -0.516785 -0.466431 1441831184 -0.587158 0.413208 -0.516785 -0.466431 1441831184 -0.604553 0.399841 -0.526184 -0.444824 1441831184 -0.604553 0.399841 -0.526184 -0.444824 1441831184 -0.604553 0.399841 -0.526184 -0.444824 1441831184 -0.604553 0.399841 -0.526184 -0.444824 1441831184 -0.604553 0.399841 -0.526184 -0.444824 1441831184 -0.604553 0.399841 -0.526184 -0.444824 1441831184 -0.625000 0.374573 -0.540649 -0.420532 1441831184 -0.625000 0.374573 -0.540649 -0.420532 1441831184 -0.625000 0.374573 -0.540649 -0.420532 1441831184 -0.625000 0.374573 -0.540649 -0.420532 1441831184 -0.625000 0.374573 -0.540649 -0.420532 1441831184 -0.625000 0.374573 -0.540649 -0.420532 1441831184 -0.625000 0.374573 -0.540649 -0.420532 1441831184 -0.628845 0.362122 -0.546570 -0.418030 1441831184 -0.628845 0.362122 -0.546570 -0.418030 1441831184 -0.628845 0.362122 -0.546570 -0.418030 1441831184 -0.628845 0.362122 -0.546570 -0.418030 1441831184 -0.628845 0.362122 -0.546570 -0.418030 1441831184 -0.628845 0.362122 -0.546570 -0.418030 1441831184 -0.613037 0.377075 -0.547485 -0.427002 1441831184 -0.613037 0.377075 -0.547485 -0.427002 1441831184 -0.613037 0.377075 -0.547485 -0.427002 1441831184 -0.613037 0.377075 -0.547485 -0.427002 1441831184 -0.613037 0.377075 -0.547485 -0.427002 1441831184 -0.613037 0.377075 -0.547485 -0.427002 1441831184 -0.601074 0.399780 -0.542969 -0.429138 1441831184 -0.601074 0.399780 -0.542969 -0.429138 1441831184 -0.601074 0.399780 -0.542969 -0.429138 1441831184 -0.601074 0.399780 -0.542969 -0.429138 1441831184 -0.601074 0.399780 -0.542969 -0.429138 1441831184 -0.601074 0.399780 -0.542969 -0.429138 1441831184 -0.601074 0.399780 -0.542969 -0.429138 1441831184 -0.595154 0.410583 -0.537659 -0.433899 1441831184 -0.595154 0.410583 -0.537659 -0.433899 1441831184 -0.595154 0.410583 -0.537659 -0.433899 1441831184 -0.595154 0.410583 -0.537659 -0.433899 1441831184 -0.595154 0.410583 -0.537659 -0.433899 1441831184 -0.595154 0.410583 -0.537659 -0.433899 1441831184 -0.609192 0.390991 -0.536316 -0.434082 1441831185 -0.609192 0.390991 -0.536316 -0.434082 1441831185 -0.609192 0.390991 -0.536316 -0.434082 1441831185 -0.609192 0.390991 -0.536316 -0.434082 1441831185 -0.609192 0.390991 -0.536316 -0.434082 1441831185 -0.609192 0.390991 -0.536316 -0.434082 1441831185 -0.615234 0.385925 -0.536804 -0.429443 1441831185 -0.615234 0.385925 -0.536804 -0.429443 1441831185 -0.615234 0.385925 -0.536804 -0.429443 1441831185 -0.615234 0.385925 -0.536804 -0.429443 1441831185 -0.615234 0.385925 -0.536804 -0.429443 1441831185 -0.615234 0.385925 -0.536804 -0.429443 1441831185 -0.615234 0.385925 -0.536804 -0.429443 1441831185 -0.609192 0.391174 -0.533752 -0.437073 1441831185 -0.609192 0.391174 -0.533752 -0.437073 1441831185 -0.609192 0.391174 -0.533752 -0.437073 1441831185 -0.609192 0.391174 -0.533752 -0.437073 1441831185 -0.609192 0.391174 -0.533752 -0.437073 1441831185 -0.609192 0.391174 -0.533752 -0.437073 1441831185 -0.593689 0.406799 -0.527283 -0.451782 1441831185 -0.593689 0.406799 -0.527283 -0.451782 1441831185 -0.593689 0.406799 -0.527283 -0.451782 1441831185 -0.593689 0.406799 -0.527283 -0.451782 1441831185 -0.593689 0.406799 -0.527283 -0.451782 1441831185 -0.593689 0.406799 -0.527283 -0.451782 1441831185 -0.566406 0.429077 -0.521545 -0.472412 1441831185 -0.566406 0.429077 -0.521545 -0.472412 1441831185 -0.566406 0.429077 -0.521545 -0.472412 1441831185 -0.566406 0.429077 -0.521545 -0.472412 1441831185 -0.566406 0.429077 -0.521545 -0.472412 1441831185 -0.566406 0.429077 -0.521545 -0.472412 1441831185 -0.566406 0.429077 -0.521545 -0.472412 1441831185 -0.552551 0.442017 -0.512756 -0.486328 1441831185 -0.552551 0.442017 -0.512756 -0.486328 1441831185 -0.552551 0.442017 -0.512756 -0.486328 1441831185 -0.552551 0.442017 -0.512756 -0.486328 1441831185 -0.552551 0.442017 -0.512756 -0.486328 1441831185 -0.552551 0.442017 -0.512756 -0.486328 1441831185 -0.558716 0.439148 -0.508972 -0.485779 1441831185 -0.558716 0.439148 -0.508972 -0.485779 1441831185 -0.558716 0.439148 -0.508972 -0.485779 1441831185 -0.558716 0.439148 -0.508972 -0.485779 1441831185 -0.558716 0.439148 -0.508972 -0.485779 1441831185 -0.558716 0.439148 -0.508972 -0.485779 1441831185 -0.570190 0.429932 -0.508667 -0.481018 1441831185 -0.570190 0.429932 -0.508667 -0.481018 1441831185 -0.570190 0.429932 -0.508667 -0.481018 1441831185 -0.570190 0.429932 -0.508667 -0.481018 1441831185 -0.570190 0.429932 -0.508667 -0.481018 1441831185 -0.570190 0.429932 -0.508667 -0.481018 1441831185 -0.585815 0.419189 -0.516724 -0.462769 1441831185 -0.585815 0.419189 -0.516724 -0.462769 1441831185 -0.585815 0.419189 -0.516724 -0.462769 1441831185 -0.585815 0.419189 -0.516724 -0.462769 1441831185 -0.585815 0.419189 -0.516724 -0.462769 1441831185 -0.585815 0.419189 -0.516724 -0.462769 1441831185 -0.585815 0.419189 -0.516724 -0.462769 1441831185 -0.607483 0.397217 -0.529785 -0.438843 1441831185 -0.607483 0.397217 -0.529785 -0.438843 1441831185 -0.607483 0.397217 -0.529785 -0.438843 1441831185 -0.607483 0.397217 -0.529785 -0.438843 1441831185 -0.607483 0.397217 -0.529785 -0.438843 1441831185 -0.607483 0.397217 -0.529785 -0.438843 1441831185 -0.615845 0.384521 -0.532349 -0.435364 1441831185 -0.615845 0.384521 -0.532349 -0.435364 1441831185 -0.615845 0.384521 -0.532349 -0.435364 1441831185 -0.615845 0.384521 -0.532349 -0.435364 1441831185 -0.615845 0.384521 -0.532349 -0.435364 1441831185 -0.615845 0.384521 -0.532349 -0.435364 1441831185 -0.603882 0.396545 -0.532410 -0.441284 1441831185 -0.603882 0.396545 -0.532410 -0.441284 1441831185 -0.603882 0.396545 -0.532410 -0.441284 1441831185 -0.603882 0.396545 -0.532410 -0.441284 1441831185 -0.603882 0.396545 -0.532410 -0.441284 1441831185 -0.603882 0.396545 -0.532410 -0.441284 1441831185 -0.603882 0.396545 -0.532410 -0.441284 1441831185 -0.587341 0.422607 -0.533875 -0.437561 1441831185 -0.587341 0.422607 -0.533875 -0.437561 1441831185 -0.587341 0.422607 -0.533875 -0.437561 1441831185 -0.587341 0.422607 -0.533875 -0.437561 1441831185 -0.587341 0.422607 -0.533875 -0.437561 1441831185 -0.587341 0.422607 -0.533875 -0.437561 1441831185 -0.586365 0.425659 -0.530029 -0.440613 1441831185 -0.586365 0.425659 -0.530029 -0.440613 1441831185 -0.586365 0.425659 -0.530029 -0.440613 1441831185 -0.586365 0.425659 -0.530029 -0.440613 1441831185 -0.586365 0.425659 -0.530029 -0.440613 1441831185 -0.586365 0.425659 -0.530029 -0.440613 1441831185 -0.603699 0.404114 -0.529419 -0.438232 1441831185 -0.603699 0.404114 -0.529419 -0.438232 1441831185 -0.603699 0.404114 -0.529419 -0.438232 1441831185 -0.603699 0.404114 -0.529419 -0.438232 1441831185 -0.603699 0.404114 -0.529419 -0.438232 1441831185 -0.603699 0.404114 -0.529419 -0.438232 1441831185 -0.614136 0.394897 -0.530090 -0.431213 1441831185 -0.614136 0.394897 -0.530090 -0.431213 1441831185 -0.614136 0.394897 -0.530090 -0.431213 1441831185 -0.614136 0.394897 -0.530090 -0.431213 1441831185 -0.614136 0.394897 -0.530090 -0.431213 1441831185 -0.614136 0.394897 -0.530090 -0.431213 1441831185 -0.614136 0.394897 -0.530090 -0.431213 1441831185 -0.610352 0.396912 -0.529236 -0.435852 1441831185 -0.610352 0.396912 -0.529236 -0.435852 1441831185 -0.610352 0.396912 -0.529236 -0.435852 1441831185 -0.610352 0.396912 -0.529236 -0.435852 1441831185 -0.610352 0.396912 -0.529236 -0.435852 1441831185 -0.610352 0.396912 -0.529236 -0.435852 1441831185 -0.602295 0.405579 -0.521667 -0.447937 1441831185 -0.602295 0.405579 -0.521667 -0.447937 1441831185 -0.602295 0.405579 -0.521667 -0.447937 1441831185 -0.602295 0.405579 -0.521667 -0.447937 1441831185 -0.602295 0.405579 -0.521667 -0.447937 1441831185 -0.602295 0.405579 -0.521667 -0.447937 1441831185 -0.583618 0.419434 -0.517517 -0.464417 1441831185 -0.583618 0.419434 -0.517517 -0.464417 1441831185 -0.583618 0.419434 -0.517517 -0.464417 1441831186 -0.583618 0.419434 -0.517517 -0.464417 1441831186 -0.583618 0.419434 -0.517517 -0.464417 1441831186 -0.583618 0.419434 -0.517517 -0.464417 1441831186 -0.571045 0.428711 -0.511719 -0.477844 1441831186 -0.571045 0.428711 -0.511719 -0.477844 1441831186 -0.571045 0.428711 -0.511719 -0.477844 1441831186 -0.571045 0.428711 -0.511719 -0.477844 1441831186 -0.571045 0.428711 -0.511719 -0.477844 1441831186 -0.571045 0.428711 -0.511719 -0.477844 1441831186 -0.571045 0.428711 -0.511719 -0.477844 1441831186 -0.572327 0.428284 -0.507629 -0.481079 1441831186 -0.572327 0.428284 -0.507629 -0.481079 1441831186 -0.572327 0.428284 -0.507629 -0.481079 1441831186 -0.572327 0.428284 -0.507629 -0.481079 1441831186 -0.572327 0.428284 -0.507629 -0.481079 1441831186 -0.572327 0.428284 -0.507629 -0.481079 1441831186 -0.573486 0.424805 -0.511292 -0.478821 1441831186 -0.573486 0.424805 -0.511292 -0.478821 1441831186 -0.573486 0.424805 -0.511292 -0.478821 1441831186 -0.573486 0.424805 -0.511292 -0.478821 1441831186 -0.573486 0.424805 -0.511292 -0.478821 1441831186 -0.573486 0.424805 -0.511292 -0.478821 1441831186 -0.582825 0.416199 -0.523376 -0.461853 1441831186 -0.582825 0.416199 -0.523376 -0.461853 1441831186 -0.582825 0.416199 -0.523376 -0.461853 1441831186 -0.582825 0.416199 -0.523376 -0.461853 1441831186 -0.582825 0.416199 -0.523376 -0.461853 1441831186 -0.582825 0.416199 -0.523376 -0.461853 1441831186 -0.600464 0.394836 -0.546082 -0.430542 1441831186 -0.600464 0.394836 -0.546082 -0.430542 1441831186 -0.600464 0.394836 -0.546082 -0.430542 1441831186 -0.600464 0.394836 -0.546082 -0.430542 1441831186 -0.600464 0.394836 -0.546082 -0.430542 1441831186 -0.600464 0.394836 -0.546082 -0.430542 1441831186 -0.600464 0.394836 -0.546082 -0.430542 1441831186 -0.608032 0.379883 -0.552246 -0.425537 1441831186 -0.608032 0.379883 -0.552246 -0.425537 1441831186 -0.608032 0.379883 -0.552246 -0.425537 1441831186 -0.608032 0.379883 -0.552246 -0.425537 1441831186 -0.608032 0.379883 -0.552246 -0.425537 1441831186 -0.608032 0.379883 -0.552246 -0.425537 1441831186 -0.608032 0.379883 -0.552246 -0.425537 1441831186 -0.595154 0.393250 -0.548279 -0.436646 1441831186 -0.595154 0.393250 -0.548279 -0.436646 1441831186 -0.595154 0.393250 -0.548279 -0.436646 1441831186 -0.595154 0.393250 -0.548279 -0.436646 1441831186 -0.595154 0.393250 -0.548279 -0.436646 1441831186 -0.595154 0.393250 -0.548279 -0.436646 1441831186 -0.578003 0.425598 -0.537415 -0.442749 1441831186 -0.578003 0.425598 -0.537415 -0.442749 1441831186 -0.578003 0.425598 -0.537415 -0.442749 1441831186 -0.578003 0.425598 -0.537415 -0.442749 1441831186 -0.578003 0.425598 -0.537415 -0.442749 1441831186 -0.578003 0.425598 -0.537415 -0.442749 1441831186 -0.574768 0.431763 -0.533875 -0.445313 1441831186 -0.574768 0.431763 -0.533875 -0.445313 1441831186 -0.574768 0.431763 -0.533875 -0.445313 1441831186 -0.574768 0.431763 -0.533875 -0.445313 1441831186 -0.574768 0.431763 -0.533875 -0.445313 1441831186 -0.587463 0.410461 -0.533386 -0.449402 1441831186 -0.587463 0.410461 -0.533386 -0.449402 1441831186 -0.587463 0.410461 -0.533386 -0.449402 1441831186 -0.587463 0.410461 -0.533386 -0.449402 1441831186 -0.587463 0.410461 -0.533386 -0.449402 1441831186 -0.587463 0.410461 -0.533386 -0.449402 1441831186 -0.587463 0.410461 -0.533386 -0.449402 1441831186 -0.597412 0.402893 -0.529907 -0.447327 1441831186 -0.597412 0.402893 -0.529907 -0.447327 1441831186 -0.597412 0.402893 -0.529907 -0.447327 1441831186 -0.597412 0.402893 -0.529907 -0.447327 1441831186 -0.597412 0.402893 -0.529907 -0.447327 1441831186 -0.597412 0.402893 -0.529907 -0.447327 1441831186 -0.589966 0.407837 -0.526611 -0.456482 1441831186 -0.589966 0.407837 -0.526611 -0.456482 1441831186 -0.589966 0.407837 -0.526611 -0.456482 1441831186 -0.589966 0.407837 -0.526611 -0.456482 1441831186 -0.589966 0.407837 -0.526611 -0.456482 1441831186 -0.589966 0.407837 -0.526611 -0.456482 1441831186 -0.589966 0.407837 -0.526611 -0.456482 1441831186 -0.576782 0.419617 -0.521545 -0.468262 1441831186 -0.576782 0.419617 -0.521545 -0.468262 1441831186 -0.576782 0.419617 -0.521545 -0.468262 1441831186 -0.576782 0.419617 -0.521545 -0.468262 1441831186 -0.576782 0.419617 -0.521545 -0.468262 1441831186 -0.576782 0.419617 -0.521545 -0.468262 1441831186 -0.558655 0.433167 -0.513855 -0.486084 1441831186 -0.558655 0.433167 -0.513855 -0.486084 1441831186 -0.558655 0.433167 -0.513855 -0.486084 1441831186 -0.558655 0.433167 -0.513855 -0.486084 1441831186 -0.558655 0.433167 -0.513855 -0.486084 1441831186 -0.547180 0.440125 -0.507080 -0.499878 1441831186 -0.547180 0.440125 -0.507080 -0.499878 1441831186 -0.547180 0.440125 -0.507080 -0.499878 1441831186 -0.547180 0.440125 -0.507080 -0.499878 1441831186 -0.547180 0.440125 -0.507080 -0.499878 1441831186 -0.554565 0.434814 -0.509583 -0.493774 1441831186 -0.554565 0.434814 -0.509583 -0.493774 1441831186 -0.554565 0.434814 -0.509583 -0.493774 1441831186 -0.554565 0.434814 -0.509583 -0.493774 1441831186 -0.554565 0.434814 -0.509583 -0.493774 1441831186 -0.554565 0.434814 -0.509583 -0.493774 1441831186 -0.560120 0.429932 -0.515869 -0.485168 1441831186 -0.560120 0.429932 -0.515869 -0.485168 1441831186 -0.560120 0.429932 -0.515869 -0.485168 1441831186 -0.560120 0.429932 -0.515869 -0.485168 1441831186 -0.560120 0.429932 -0.515869 -0.485168 1441831186 -0.560120 0.429932 -0.515869 -0.485168 1441831186 -0.566101 0.425110 -0.522583 -0.475159 1441831186 -0.566101 0.425110 -0.522583 -0.475159 1441831186 -0.566101 0.425110 -0.522583 -0.475159 1441831186 -0.566101 0.425110 -0.522583 -0.475159 1441831187 -0.566101 0.425110 -0.522583 -0.475159 1441831187 -0.566101 0.425110 -0.522583 -0.475159 1441831187 -0.584167 0.408997 -0.534485 -0.453674 1441831187 -0.584167 0.408997 -0.534485 -0.453674 1441831187 -0.584167 0.408997 -0.534485 -0.453674 1441831187 -0.584167 0.408997 -0.534485 -0.453674 1441831187 -0.584167 0.408997 -0.534485 -0.453674 1441831187 -0.584167 0.408997 -0.534485 -0.453674 1441831187 -0.601624 0.395264 -0.533997 -0.443542 1441831187 -0.601624 0.395264 -0.533997 -0.443542 1441831187 -0.601624 0.395264 -0.533997 -0.443542 1441831187 -0.601624 0.395264 -0.533997 -0.443542 1441831187 -0.601624 0.395264 -0.533997 -0.443542 1441831187 -0.601624 0.395264 -0.533997 -0.443542 1441831187 -0.601624 0.395264 -0.533997 -0.443542 1441831187 -0.597900 0.402405 -0.522339 -0.455872 1441831187 -0.597900 0.402405 -0.522339 -0.455872 1441831187 -0.597900 0.402405 -0.522339 -0.455872 1441831187 -0.597900 0.402405 -0.522339 -0.455872 1441831187 -0.597900 0.402405 -0.522339 -0.455872 1441831187 -0.597900 0.402405 -0.522339 -0.455872 1441831187 -0.581787 0.425537 -0.512451 -0.466736 1441831187 -0.581787 0.425537 -0.512451 -0.466736 1441831187 -0.581787 0.425537 -0.512451 -0.466736 1441831187 -0.581787 0.425537 -0.512451 -0.466736 1441831187 -0.581787 0.425537 -0.512451 -0.466736 1441831187 -0.581787 0.425537 -0.512451 -0.466736 1441831187 -0.581787 0.425537 -0.512451 -0.466736 1441831187 -0.567322 0.449768 -0.507751 -0.467041 1441831187 -0.567322 0.449768 -0.507751 -0.467041 1441831187 -0.567322 0.449768 -0.507751 -0.467041 1441831187 -0.567322 0.449768 -0.507751 -0.467041 1441831187 -0.567322 0.449768 -0.507751 -0.467041 1441831187 -0.567322 0.449768 -0.507751 -0.467041 1441831187 -0.562500 0.453064 -0.514648 -0.462158 1441831187 -0.562500 0.453064 -0.514648 -0.462158 1441831187 -0.562500 0.453064 -0.514648 -0.462158 1441831187 -0.562500 0.453064 -0.514648 -0.462158 1441831187 -0.562500 0.453064 -0.514648 -0.462158 1441831187 -0.562500 0.453064 -0.514648 -0.462158 1441831187 -0.578491 0.425659 -0.524841 -0.456909 1441831187 -0.578491 0.425659 -0.524841 -0.456909 1441831187 -0.578491 0.425659 -0.524841 -0.456909 1441831187 -0.578491 0.425659 -0.524841 -0.456909 1441831187 -0.578491 0.425659 -0.524841 -0.456909 1441831187 -0.578491 0.425659 -0.524841 -0.456909 1441831187 -0.595642 0.409119 -0.530640 -0.443115 1441831187 -0.595642 0.409119 -0.530640 -0.443115 1441831187 -0.595642 0.409119 -0.530640 -0.443115 1441831187 -0.595642 0.409119 -0.530640 -0.443115 1441831187 -0.595642 0.409119 -0.530640 -0.443115 1441831187 -0.595642 0.409119 -0.530640 -0.443115 1441831187 -0.595642 0.409119 -0.530640 -0.443115 1441831187 -0.599670 0.401489 -0.534790 -0.439575 1441831187 -0.599670 0.401489 -0.534790 -0.439575 1441831187 -0.599670 0.401489 -0.534790 -0.439575 1441831187 -0.599670 0.401489 -0.534790 -0.439575 1441831187 -0.599670 0.401489 -0.534790 -0.439575 1441831187 -0.599670 0.401489 -0.534790 -0.439575 1441831187 -0.586243 0.412903 -0.534607 -0.447327 1441831187 -0.586243 0.412903 -0.534607 -0.447327 1441831187 -0.586243 0.412903 -0.534607 -0.447327 1441831187 -0.586243 0.412903 -0.534607 -0.447327 1441831187 -0.586243 0.412903 -0.534607 -0.447327 1441831187 -0.586243 0.412903 -0.534607 -0.447327 1441831187 -0.586243 0.412903 -0.534607 -0.447327 1441831187 -0.558777 0.436951 -0.537109 -0.456604 1441831187 -0.558777 0.436951 -0.537109 -0.456604 1441831187 -0.558777 0.436951 -0.537109 -0.456604 1441831187 -0.558777 0.436951 -0.537109 -0.456604 1441831187 -0.558777 0.436951 -0.537109 -0.456604 1441831187 -0.558777 0.436951 -0.537109 -0.456604 1441831187 -0.550720 0.448486 -0.530640 -0.462646 1441831187 -0.550720 0.448486 -0.530640 -0.462646 1441831187 -0.550720 0.448486 -0.530640 -0.462646 1441831187 -0.550720 0.448486 -0.530640 -0.462646 1441831187 -0.550720 0.448486 -0.530640 -0.462646 1441831187 -0.550720 0.448486 -0.530640 -0.462646 1441831187 -0.558594 0.446350 -0.533081 -0.452393 1441831187 -0.558594 0.446350 -0.533081 -0.452393 1441831187 -0.558594 0.446350 -0.533081 -0.452393 1441831187 -0.558594 0.446350 -0.533081 -0.452393 1441831187 -0.558594 0.446350 -0.533081 -0.452393 1441831187 -0.558594 0.446350 -0.533081 -0.452393 1441831187 -0.564819 0.438232 -0.538574 -0.446045 1441831187 -0.564819 0.438232 -0.538574 -0.446045 1441831187 -0.564819 0.438232 -0.538574 -0.446045 1441831187 -0.564819 0.438232 -0.538574 -0.446045 1441831187 -0.564819 0.438232 -0.538574 -0.446045 1441831187 -0.564819 0.438232 -0.538574 -0.446045 1441831187 -0.564819 0.438232 -0.538574 -0.446045 1441831187 -0.576416 0.425415 -0.546570 -0.433716 1441831187 -0.576416 0.425415 -0.546570 -0.433716 1441831187 -0.576416 0.425415 -0.546570 -0.433716 1441831187 -0.576416 0.425415 -0.546570 -0.433716 1441831187 -0.576416 0.425415 -0.546570 -0.433716 1441831187 -0.576416 0.425415 -0.546570 -0.433716 1441831187 -0.588257 0.409119 -0.551636 -0.427002 1441831187 -0.588257 0.409119 -0.551636 -0.427002 1441831187 -0.588257 0.409119 -0.551636 -0.427002 1441831187 -0.588257 0.409119 -0.551636 -0.427002 1441831187 -0.588257 0.409119 -0.551636 -0.427002 1441831187 -0.588257 0.409119 -0.551636 -0.427002 1441831187 -0.587036 0.405762 -0.550171 -0.433777 1441831187 -0.587036 0.405762 -0.550171 -0.433777 1441831187 -0.587036 0.405762 -0.550171 -0.433777 1441831187 -0.587036 0.405762 -0.550171 -0.433777 1441831187 -0.587036 0.405762 -0.550171 -0.433777 1441831187 -0.587036 0.405762 -0.550171 -0.433777 1441831187 -0.587036 0.405762 -0.550171 -0.433777 1441831187 -0.566772 0.424255 -0.549316 -0.443970 1441831187 -0.566772 0.424255 -0.549316 -0.443970 1441831187 -0.566772 0.424255 -0.549316 -0.443970 1441831187 -0.566772 0.424255 -0.549316 -0.443970 1441831188 -0.566772 0.424255 -0.549316 -0.443970 1441831188 -0.566772 0.424255 -0.549316 -0.443970 1441831188 -0.558655 0.443237 -0.540100 -0.447021 1441831188 -0.558655 0.443237 -0.540100 -0.447021 1441831188 -0.558655 0.443237 -0.540100 -0.447021 1441831188 -0.558655 0.443237 -0.540100 -0.447021 1441831188 -0.558655 0.443237 -0.540100 -0.447021 1441831188 -0.558655 0.443237 -0.540100 -0.447021 1441831188 -0.560120 0.446045 -0.533386 -0.450439 1441831188 -0.560120 0.446045 -0.533386 -0.450439 1441831188 -0.560120 0.446045 -0.533386 -0.450439 1441831188 -0.560120 0.446045 -0.533386 -0.450439 1441831188 -0.560120 0.446045 -0.533386 -0.450439 1441831188 -0.560120 0.446045 -0.533386 -0.450439 1441831188 -0.574280 0.423828 -0.536743 -0.450073 1441831188 -0.574280 0.423828 -0.536743 -0.450073 1441831188 
-0.617371 0.395264 -0.542175 -0.410767 1441831190 -0.617371 0.395264 -0.542175 -0.410767 1441831190 -0.617371 0.395264 -0.542175 -0.410767 1441831190 -0.625793 0.384338 -0.546875 -0.402039 1441831190 -0.625793 0.384338 -0.546875 -0.402039 1441831190 -0.625793 0.384338 -0.546875 -0.402039 1441831190 -0.625793 0.384338 -0.546875 -0.402039 1441831190 -0.625793 0.384338 -0.546875 -0.402039 1441831190 -0.625793 0.384338 -0.546875 -0.402039 1441831190 -0.628662 0.377319 -0.549561 -0.400574 1441831190 -0.628662 0.377319 -0.549561 -0.400574 1441831190 -0.628662 0.377319 -0.549561 -0.400574 1441831190 -0.628662 0.377319 -0.549561 -0.400574 1441831190 -0.628662 0.377319 -0.549561 -0.400574 1441831190 -0.628662 0.377319 -0.549561 -0.400574 1441831190 -0.624512 0.384888 -0.537231 -0.416321 1441831190 -0.624512 0.384888 -0.537231 -0.416321 1441831190 -0.624512 0.384888 -0.537231 -0.416321 1441831190 -0.624512 0.384888 -0.537231 -0.416321 1441831190 -0.624512 0.384888 -0.537231 -0.416321 1441831190 -0.624512 0.384888 -0.537231 -0.416321 1441831190 -0.593262 0.421387 -0.514832 -0.453369 1441831190 -0.593262 0.421387 -0.514832 -0.453369 1441831190 -0.593262 0.421387 -0.514832 -0.453369 1441831190 -0.593262 0.421387 -0.514832 -0.453369 1441831190 -0.593262 0.421387 -0.514832 -0.453369 1441831190 -0.593262 0.421387 -0.514832 -0.453369 1441831190 -0.593262 0.421387 -0.514832 -0.453369 1441831190 -0.579895 0.442932 -0.490845 -0.476135 1441831190 -0.579895 0.442932 -0.490845 -0.476135 1441831190 -0.579895 0.442932 -0.490845 -0.476135 1441831190 -0.579895 0.442932 -0.490845 -0.476135 1441831190 -0.579895 0.442932 -0.490845 -0.476135 1441831190 -0.579895 0.442932 -0.490845 -0.476135 1441831190 -0.575439 0.444946 -0.502441 -0.467468 1441831190 -0.575439 0.444946 -0.502441 -0.467468 1441831190 -0.575439 0.444946 -0.502441 -0.467468 1441831190 -0.575439 0.444946 -0.502441 -0.467468 1441831190 -0.575439 0.444946 -0.502441 -0.467468 1441831190 -0.575439 0.444946 -0.502441 -0.467468 1441831190 -0.575439 0.444946 -0.502441 -0.467468 1441831190 -0.571960 0.433105 -0.525879 -0.456909 1441831190 -0.571960 0.433105 -0.525879 -0.456909 1441831190 -0.571960 0.433105 -0.525879 -0.456909 1441831190 -0.571960 0.433105 -0.525879 -0.456909 1441831190 -0.571960 0.433105 -0.525879 -0.456909 1441831190 -0.571960 0.433105 -0.525879 -0.456909 1441831190 -0.578613 0.428284 -0.520630 -0.459106 1441831190 -0.578613 0.428284 -0.520630 -0.459106 1441831190 -0.578613 0.428284 -0.520630 -0.459106 1441831190 -0.578613 0.428284 -0.520630 -0.459106 1441831190 -0.578613 0.428284 -0.520630 -0.459106 1441831190 -0.578613 0.428284 -0.520630 -0.459106 1441831190 -0.584167 0.428040 -0.504700 -0.470032 1441831190 -0.584167 0.428040 -0.504700 -0.470032 1441831190 -0.584167 0.428040 -0.504700 -0.470032 1441831190 -0.584167 0.428040 -0.504700 -0.470032 1441831190 -0.584167 0.428040 -0.504700 -0.470032 1441831190 -0.584167 0.428040 -0.504700 -0.470032 1441831190 -0.586914 0.422668 -0.502258 -0.473999 1441831190 -0.586914 0.422668 -0.502258 -0.473999 1441831190 -0.586914 0.422668 -0.502258 -0.473999 1441831190 -0.586914 0.422668 -0.502258 -0.473999 1441831190 -0.586914 0.422668 -0.502258 -0.473999 1441831190 -0.586914 0.422668 -0.502258 -0.473999 1441831190 -0.591614 0.413940 -0.508850 -0.468811 1441831190 -0.591614 0.413940 -0.508850 -0.468811 1441831190 -0.591614 0.413940 -0.508850 -0.468811 1441831190 -0.591614 0.413940 -0.508850 -0.468811 1441831190 -0.591614 0.413940 -0.508850 -0.468811 1441831190 -0.591614 0.413940 -0.508850 -0.468811 1441831190 -0.591614 0.413940 -0.508850 -0.468811 1441831190 -0.594910 0.409546 -0.516541 -0.460022 1441831190 -0.594910 0.409546 -0.516541 -0.460022 1441831190 -0.594910 0.409546 -0.516541 -0.460022 1441831190 -0.594910 0.409546 -0.516541 -0.460022 1441831190 -0.594910 0.409546 -0.516541 -0.460022 1441831190 -0.594910 0.409546 -0.516541 -0.460022 1441831190 -0.604675 0.402649 -0.529968 -0.437561 1441831190 -0.604675 0.402649 -0.529968 -0.437561 1441831190 -0.604675 0.402649 -0.529968 -0.437561 1441831190 -0.604675 0.402649 -0.529968 -0.437561 1441831190 -0.604675 0.402649 -0.529968 -0.437561 1441831190 -0.604675 0.402649 -0.529968 -0.437561 1441831190 -0.618774 0.387512 -0.548279 -0.407959 1441831190 -0.618774 0.387512 -0.548279 -0.407959 1441831190 -0.618774 0.387512 -0.548279 -0.407959 1441831190 -0.618774 0.387512 -0.548279 -0.407959 1441831190 -0.618774 0.387512 -0.548279 -0.407959 1441831190 -0.618774 0.387512 -0.548279 -0.407959 1441831190 -0.625732 0.376465 -0.558716 -0.393250 1441831191 -0.625732 0.376465 -0.558716 -0.393250 1441831191 -0.625732 0.376465 -0.558716 -0.393250 1441831191 -0.625732 0.376465 -0.558716 -0.393250 1441831191 -0.625732 0.376465 -0.558716 -0.393250 1441831191 -0.625732 0.376465 -0.558716 -0.393250 1441831191 -0.621094 0.377136 -0.562561 -0.394409 1441831191 -0.621094 0.377136 -0.562561 -0.394409 1441831191 -0.621094 0.377136 -0.562561 -0.394409 1441831191 -0.621094 0.377136 -0.562561 -0.394409 1441831191 -0.621094 0.377136 -0.562561 -0.394409 1441831191 -0.621094 0.377136 -0.562561 -0.394409 1441831191 -0.616516 0.380371 -0.558105 -0.404663 1441831191 -0.616516 0.380371 -0.558105 -0.404663 1441831191 -0.616516 0.380371 -0.558105 -0.404663 1441831191 -0.616516 0.380371 -0.558105 -0.404663 1441831191 -0.616516 0.380371 -0.558105 -0.404663 1441831191 -0.616516 0.380371 -0.558105 -0.404663 1441831191 -0.616516 0.380371 -0.558105 -0.404663 1441831191 -0.600586 0.397949 -0.539368 -0.436035 1441831191 -0.600586 0.397949 -0.539368 -0.436035 1441831191 -0.600586 0.397949 -0.539368 -0.436035 1441831191 -0.600586 0.397949 -0.539368 -0.436035 1441831191 -0.600586 0.397949 -0.539368 -0.436035 1441831191 -0.600586 0.397949 -0.539368 -0.436035 1441831191 -0.579163 0.424194 -0.518188 -0.464905 1441831191 -0.579163 0.424194 -0.518188 -0.464905 1441831191 -0.579163 0.424194 -0.518188 -0.464905 1441831191 -0.579163 0.424194 -0.518188 -0.464905 1441831191 -0.579163 0.424194 -0.518188 -0.464905 1441831191 -0.579163 0.424194 -0.518188 -0.464905 1441831191 -0.576599 0.430542 -0.506836 -0.474670 1441831191 -0.576599 0.430542 -0.506836 -0.474670 1441831191 -0.576599 0.430542 -0.506836 -0.474670 1441831191 -0.576599 0.430542 -0.506836 -0.474670 1441831191 -0.576599 0.430542 -0.506836 -0.474670 1441831191 -0.576599 0.430542 -0.506836 -0.474670 1441831191 -0.576782 0.428955 -0.519836 -0.461609 1441831191 -0.576782 0.428955 -0.519836 -0.461609 1441831191 -0.576782 0.428955 -0.519836 -0.461609 1441831191 -0.576782 0.428955 -0.519836 -0.461609 1441831191 -0.576782 0.428955 -0.519836 -0.461609 1441831191 -0.572998 0.426331 -0.528931 -0.458557 1441831191 -0.572998 0.426331 -0.528931 -0.458557 1441831191 -0.572998 0.426331 -0.528931 -0.458557 1441831191 -0.572998 0.426331 -0.528931 -0.458557 1441831191 -0.572998 0.426331 -0.528931 -0.458557 1441831191 -0.572998 0.426331 -0.528931 -0.458557 1441831191 -0.572998 0.426331 -0.528931 -0.458557 1441831191 -0.581360 0.425964 -0.516296 -0.462708 1441831191 -0.581360 0.425964 -0.516296 -0.462708 1441831191 -0.581360 0.425964 -0.516296 -0.462708 1441831191 -0.581360 0.425964 -0.516296 -0.462708 1441831191 -0.581360 0.425964 -0.516296 -0.462708 1441831191 -0.581360 0.425964 -0.516296 -0.462708 1441831191 -0.586243 0.426392 -0.502991 -0.470703 1441831191 -0.586243 0.426392 -0.502991 -0.470703 1441831191 -0.586243 0.426392 -0.502991 -0.470703 1441831191 -0.586243 0.426392 -0.502991 -0.470703 1441831191 -0.586243 0.426392 -0.502991 -0.470703 1441831191 -0.586243 0.426392 -0.502991 -0.470703 1441831191 -0.586243 0.426392 -0.502991 -0.470703 1441831191 -0.589539 0.424622 -0.500244 -0.471130 1441831191 -0.589539 0.424622 -0.500244 -0.471130 1441831191 -0.589539 0.424622 -0.500244 -0.471130 1441831191 -0.589539 0.424622 -0.500244 -0.471130 1441831191 -0.589539 0.424622 -0.500244 -0.471130 1441831191 -0.589539 0.424622 -0.500244 -0.471130 1441831191 -0.597900 0.416992 -0.508850 -0.458008 1441831191 -0.597900 0.416992 -0.508850 -0.458008 1441831191 -0.597900 0.416992 -0.508850 -0.458008 1441831191 -0.597900 0.416992 -0.508850 -0.458008 1441831191 -0.597900 0.416992 -0.508850 -0.458008 1441831191 -0.597900 0.416992 -0.508850 -0.458008 1441831191 -0.608826 0.405151 -0.527344 -0.432617 1441831191 -0.608826 0.405151 -0.527344 -0.432617 1441831191 -0.608826 0.405151 -0.527344 -0.432617 1441831191 -0.608826 0.405151 -0.527344 -0.432617 1441831191 -0.608826 0.405151 -0.527344 -0.432617 1441831191 -0.608826 0.405151 -0.527344 -0.432617 1441831191 -0.623169 0.386414 -0.545349 -0.406128 1441831191 -0.623169 0.386414 -0.545349 -0.406128 1441831191 -0.623169 0.386414 -0.545349 -0.406128 1441831191 -0.623169 0.386414 -0.545349 -0.406128 1441831191 -0.623169 0.386414 -0.545349 -0.406128 1441831191 -0.623169 0.386414 -0.545349 -0.406128 1441831191 -0.623169 0.386414 -0.545349 -0.406128 1441831191 -0.631165 0.373657 -0.558472 -0.387512 1441831191 -0.631165 0.373657 -0.558472 -0.387512 1441831191 -0.631165 0.373657 -0.558472 -0.387512 1441831191 -0.631165 0.373657 -0.558472 -0.387512 1441831191 -0.631165 0.373657 -0.558472 -0.387512 1441831191 -0.631165 0.373657 -0.558472 -0.387512 1441831191 -0.625427 0.370361 -0.566895 -0.387817 1441831191 -0.625427 0.370361 -0.566895 -0.387817 1441831191 -0.625427 0.370361 -0.566895 -0.387817 1441831191 -0.625427 0.370361 -0.566895 -0.387817 1441831191 -0.625427 0.370361 -0.566895 -0.387817 1441831191 -0.625427 0.370361 -0.566895 -0.387817 1441831191 -0.625427 0.370361 -0.566895 -0.387817 1441831191 -0.619568 0.377075 -0.562073 -0.397644 1441831191 -0.619568 0.377075 -0.562073 -0.397644 1441831191 -0.619568 0.377075 -0.562073 -0.397644 1441831191 -0.619568 0.377075 -0.562073 -0.397644 1441831191 -0.619568 0.377075 -0.562073 -0.397644 1441831191 -0.619568 0.377075 -0.562073 -0.397644 1441831191 -0.594727 0.401794 -0.550293 -0.426758 1441831191 -0.594727 0.401794 -0.550293 -0.426758 1441831191 -0.594727 0.401794 -0.550293 -0.426758 1441831191 -0.594727 0.401794 -0.550293 -0.426758 1441831191 -0.594727 0.401794 -0.550293 -0.426758 1441831191 -0.594727 0.401794 -0.550293 -0.426758 1441831191 -0.594727 0.401794 -0.550293 -0.426758 1441831191 -0.570007 0.434570 -0.525024 -0.458923 1441831191 -0.570007 0.434570 -0.525024 -0.458923 1441831191 -0.570007 0.434570 -0.525024 -0.458923 1441831192 -0.570007 0.434570 -0.525024 -0.458923 1441831192 -0.570007 0.434570 -0.525024 -0.458923 1441831192 -0.570007 0.434570 -0.525024 -0.458923 1441831192 -0.559814 0.452454 -0.503296 -0.478149 1441831192 -0.559814 0.452454 -0.503296 -0.478149 1441831192 -0.559814 0.452454 -0.503296 -0.478149 1441831192 -0.559814 0.452454 -0.503296 -0.478149 1441831192 -0.559814 0.452454 -0.503296 -0.478149 1441831192 -0.559814 0.452454 -0.503296 -0.478149 1441831192 -0.559814 0.452454 -0.503296 -0.478149 1441831192 -0.552368 0.464172 -0.504150 -0.474731 1441831192 -0.552368 0.464172 -0.504150 -0.474731 1441831192 -0.552368 0.464172 -0.504150 -0.474731 1441831192 -0.552368 0.464172 -0.504150 -0.474731 1441831192 -0.552368 0.464172 -0.504150 -0.474731 1441831192 -0.552368 0.464172 -0.504150 -0.474731 1441831192 -0.553284 0.464722 -0.514221 -0.462097 1441831192 -0.553284 0.464722 -0.514221 -0.462097 1441831192 -0.553284 0.464722 -0.514221 -0.462097 1441831192 -0.553284 0.464722 -0.514221 -0.462097 1441831192 -0.553284 0.464722 -0.514221 -0.462097 1441831192 -0.553284 0.464722 -0.514221 -0.462097 1441831192 -0.558228 0.461365 -0.515259 -0.458374 1441831192 -0.558228 0.461365 -0.515259 -0.458374 1441831192 -0.558228 0.461365 -0.515259 -0.458374 1441831192 -0.558228 0.461365 -0.515259 -0.458374 1441831192 -0.558228 0.461365 -0.515259 -0.458374 1441831192 -0.558228 0.461365 -0.515259 -0.458374 1441831192 -0.569580 0.459351 -0.505737 -0.457092 1441831192 -0.569580 0.459351 -0.505737 -0.457092 1441831192 -0.569580 0.459351 -0.505737 -0.457092 1441831192 -0.569580 0.459351 -0.505737 -0.457092 1441831192 -0.569580 0.459351 -0.505737 -0.457092 1441831192 -0.569580 0.459351 -0.505737 -0.457092 1441831192 -0.569580 0.459351 -0.505737 -0.457092 1441831192 -0.575134 0.452515 -0.503662 -0.459167 1441831192 -0.575134 0.452515 -0.503662 -0.459167 1441831192 -0.575134 0.452515 -0.503662 -0.459167 1441831192 -0.575134 0.452515 -0.503662 -0.459167 1441831192 -0.575134 0.452515 -0.503662 -0.459167 1441831192 -0.575134 0.452515 -0.503662 -0.459167 1441831192 -0.581116 0.444092 -0.507263 -0.455811 1441831192 -0.581116 0.444092 -0.507263 -0.455811 1441831192 -0.581116 0.444092 -0.507263 -0.455811 1441831192 -0.581116 0.444092 -0.507263 -0.455811 1441831192 -0.581116 0.444092 -0.507263 -0.455811 1441831192 -0.581116 0.444092 -0.507263 -0.455811 1441831192 -0.581116 0.444092 -0.507263 -0.455811 1441831192 -0.593140 0.427856 -0.518250 -0.443359 1441831192 -0.593140 0.427856 -0.518250 -0.443359 1441831192 -0.593140 0.427856 -0.518250 -0.443359 1441831192 -0.593140 0.427856 -0.518250 -0.443359 1441831192 -0.593140 0.427856 -0.518250 -0.443359 1441831192 -0.593140 0.427856 -0.518250 -0.443359 1441831192 -0.605896 0.409546 -0.538208 -0.419006 1441831192 -0.605896 0.409546 -0.538208 -0.419006 1441831192 -0.605896 0.409546 -0.538208 -0.419006 1441831192 -0.605896 0.409546 -0.538208 -0.419006 1441831192 -0.605896 0.409546 -0.538208 -0.419006 1441831192 -0.605896 0.409546 -0.538208 -0.419006 1441831192 -0.619568 0.386902 -0.562378 -0.387573 1441831192 -0.619568 0.386902 -0.562378 -0.387573 1441831192 -0.619568 0.386902 -0.562378 -0.387573 1441831192 -0.619568 0.386902 -0.562378 -0.387573 1441831192 -0.619568 0.386902 -0.562378 -0.387573 1441831192 -0.619568 0.386902 -0.562378 -0.387573 1441831192 -0.619568 0.386902 -0.562378 -0.387573 1441831192 -0.622864 0.376648 -0.567688 -0.384644 1441831192 -0.622864 0.376648 -0.567688 -0.384644 1441831192 -0.622864 0.376648 -0.567688 -0.384644 1441831192 -0.622864 0.376648 -0.567688 -0.384644 1441831192 -0.622864 0.376648 -0.567688 -0.384644 1441831192 -0.622864 0.376648 -0.567688 -0.384644 1441831192 -0.615845 0.383118 -0.563232 -0.395996 1441831192 -0.615845 0.383118 -0.563232 -0.395996 1441831192 -0.615845 0.383118 -0.563232 -0.395996 1441831192 -0.615845 0.383118 -0.563232 -0.395996 1441831192 -0.615845 0.383118 -0.563232 -0.395996 1441831192 -0.615845 0.383118 -0.563232 -0.395996 1441831192 -0.600891 0.402771 -0.549927 -0.417664 1441831192 -0.600891 0.402771 -0.549927 -0.417664 1441831192 -0.600891 0.402771 -0.549927 -0.417664 1441831192 -0.600891 0.402771 -0.549927 -0.417664 1441831192 -0.600891 0.402771 -0.549927 -0.417664 1441831192 -0.600891 0.402771 -0.549927 -0.417664 1441831192 -0.600891 0.402771 -0.549927 -0.417664 1441831192 -0.578369 0.435608 -0.523987 -0.448608 1441831192 -0.578369 0.435608 -0.523987 -0.448608 1441831192 -0.578369 0.435608 -0.523987 -0.448608 1441831192 -0.578369 0.435608 -0.523987 -0.448608 1441831192 -0.578369 0.435608 -0.523987 -0.448608 1441831192 -0.578369 0.435608 -0.523987 -0.448608 1441831192 -0.572449 0.451599 -0.500122 -0.467224 1441831192 -0.572449 0.451599 -0.500122 -0.467224 1441831192 -0.572449 0.451599 -0.500122 -0.467224 1441831192 -0.572449 0.451599 -0.500122 -0.467224 1441831192 -0.572449 0.451599 -0.500122 -0.467224 1441831192 -0.572449 0.451599 -0.500122 -0.467224 1441831192 -0.582031 0.446960 -0.507446 -0.451721 1441831192 -0.582031 0.446960 -0.507446 -0.451721 1441831192 -0.582031 0.446960 -0.507446 -0.451721 1441831192 -0.582031 0.446960 -0.507446 -0.451721 1441831192 -0.582031 0.446960 -0.507446 -0.451721 1441831192 -0.582031 0.446960 -0.507446 -0.451721 1441831192 -0.582031 0.446960 -0.507446 -0.451721 1441831192 -0.586609 0.435791 -0.524109 -0.437439 1441831192 -0.586609 0.435791 -0.524109 -0.437439 1441831192 -0.586609 0.435791 -0.524109 -0.437439 1441831192 -0.586609 0.435791 -0.524109 -0.437439 1441831192 -0.586609 0.435791 -0.524109 -0.437439 1441831192 -0.594604 0.427734 -0.525146 -0.433350 1441831192 -0.594604 0.427734 -0.525146 -0.433350 1441831192 -0.594604 0.427734 -0.525146 -0.433350 1441831192 -0.594604 0.427734 -0.525146 -0.433350 1441831193 -0.594604 0.427734 -0.525146 -0.433350 1441831193 -0.594604 0.427734 -0.525146 -0.433350 1441831193 -0.603210 0.422485 -0.512695 -0.441345 1441831193 -0.603210 0.422485 -0.512695 -0.441345 1441831193 -0.603210 0.422485 -0.512695 -0.441345 1441831193 -0.603210 0.422485 -0.512695 -0.441345 1441831193 -0.603210 0.422485 -0.512695 -0.441345 1441831193 -0.603210 0.422485 -0.512695 -0.441345 1441831193 -0.603149 0.420166 -0.508728 -0.448242 1441831193 -0.603149 0.420166 -0.508728 -0.448242 1441831193 -0.603149 0.420166 -0.508728 -0.448242 1441831193 -0.603149 0.420166 -0.508728 -0.448242 1441831193 -0.603149 0.420166 -0.508728 -0.448242 1441831193 -0.603149 0.420166 -0.508728 -0.448242 1441831193 -0.610352 0.407104 -0.517273 -0.440735 1441831193 -0.610352 0.407104 -0.517273 -0.440735 1441831193 -0.610352 0.407104 -0.517273 -0.440735 1441831193 -0.610352 0.407104 -0.517273 -0.440735 1441831193 -0.610352 0.407104 -0.517273 -0.440735 1441831193 -0.610352 0.407104 -0.517273 -0.440735 1441831193 -0.618347 0.391907 -0.537170 -0.418945 1441831193 -0.618347 0.391907 -0.537170 -0.418945 1441831193 -0.618347 0.391907 -0.537170 -0.418945 1441831193 -0.618347 0.391907 -0.537170 -0.418945 1441831193 -0.618347 0.391907 -0.537170 -0.418945 1441831193 -0.618347 0.391907 -0.537170 -0.418945 1441831193 -0.618347 0.391907 -0.537170 -0.418945 1441831193 -0.625671 0.375000 -0.565063 -0.385620 1441831193 -0.625671 0.375000 -0.565063 -0.385620 1441831193 -0.625671 0.375000 -0.565063 -0.385620 1441831193 -0.625671 0.375000 -0.565063 -0.385620 1441831193 -0.625671 0.375000 -0.565063 -0.385620 1441831193 -0.625671 0.375000 -0.565063 -0.385620 1441831193 -0.637268 0.358459 -0.577942 -0.362610 1441831193 -0.637268 0.358459 -0.577942 -0.362610 1441831193 -0.637268 0.358459 -0.577942 -0.362610 1441831193 -0.637268 0.358459 -0.577942 -0.362610 1441831193 -0.637268 0.358459 -0.577942 -0.362610 1441831193 -0.637268 0.358459 -0.577942 -0.362610 1441831193 -0.637268 0.358459 -0.577942 -0.362610 1441831193 -0.634888 0.349915 -0.584167 -0.365173 1441831193 -0.634888 0.349915 -0.584167 -0.365173 1441831193 -0.634888 0.349915 -0.584167 -0.365173 1441831193 -0.634888 0.349915 -0.584167 -0.365173 1441831193 -0.634888 0.349915 -0.584167 -0.365173 1441831193 -0.634888 0.349915 -0.584167 -0.365173 1441831193 -0.623840 0.357788 -0.579407 -0.383667 1441831193 -0.623840 0.357788 -0.579407 -0.383667 1441831193 -0.623840 0.357788 -0.579407 -0.383667 1441831193 -0.623840 0.357788 -0.579407 -0.383667 1441831193 -0.623840 0.357788 -0.579407 -0.383667 1441831193 -0.623840 0.357788 -0.579407 -0.383667 1441831193 -0.601563 0.383179 -0.560608 -0.420837 1441831193 -0.601563 0.383179 -0.560608 -0.420837 1441831193 -0.601563 0.383179 -0.560608 -0.420837 1441831193 -0.601563 0.383179 -0.560608 -0.420837 1441831193 -0.601563 0.383179 -0.560608 -0.420837 1441831193 -0.601563 0.383179 -0.560608 -0.420837 1441831193 -0.601563 0.383179 -0.560608 -0.420837 1441831193 -0.582764 0.411438 -0.531982 -0.456299 1441831193 -0.582764 0.411438 -0.531982 -0.456299 1441831193 -0.582764 0.411438 -0.531982 -0.456299 1441831193 -0.582764 0.411438 -0.531982 -0.456299 1441831193 -0.582764 0.411438 -0.531982 -0.456299 1441831193 -0.582764 0.411438 -0.531982 -0.456299 1441831193 -0.571045 0.434692 -0.514709 -0.469116 1441831193 -0.571045 0.434692 -0.514709 -0.469116 1441831193 -0.571045 0.434692 -0.514709 -0.469116 1441831193 -0.571045 0.434692 -0.514709 -0.469116 1441831193 -0.571045 0.434692 -0.514709 -0.469116 1441831193 -0.571045 0.434692 -0.514709 -0.469116 1441831193 -0.566040 0.445679 -0.519836 -0.459106 1441831193 -0.566040 0.445679 -0.519836 -0.459106 1441831193 -0.566040 0.445679 -0.519836 -0.459106 1441831193 -0.566040 0.445679 -0.519836 -0.459106 1441831193 -0.566040 0.445679 -0.519836 -0.459106 1441831193 -0.566040 0.445679 -0.519836 -0.459106 1441831193 -0.566040 0.445679 -0.519836 -0.459106 1441831193 -0.565674 0.439941 -0.532471 -0.450623 1441831193 -0.565674 0.439941 -0.532471 -0.450623 1441831193 -0.565674 0.439941 -0.532471 -0.450623 1441831193 -0.565674 0.439941 -0.532471 -0.450623 1441831193 -0.565674 0.439941 -0.532471 -0.450623 1441831193 -0.565674 0.439941 -0.532471 -0.450623 1441831193 -0.569641 0.438904 -0.532104 -0.447021 1441831193 -0.569641 0.438904 -0.532104 -0.447021 1441831193 -0.569641 0.438904 -0.532104 -0.447021 1441831193 -0.569641 0.438904 -0.532104 -0.447021 1441831193 -0.569641 0.438904 -0.532104 -0.447021 1441831193 -0.569641 0.438904 -0.532104 -0.447021 1441831193 -0.574768 0.439209 -0.525085 -0.448364 1441831193 -0.574768 0.439209 -0.525085 -0.448364 1441831193 -0.574768 0.439209 -0.525085 -0.448364 1441831193 -0.574768 0.439209 -0.525085 -0.448364 1441831193 -0.574768 0.439209 -0.525085 -0.448364 1441831193 -0.574768 0.439209 -0.525085 -0.448364 1441831193 -0.581360 0.432983 -0.523987 -0.447266 1441831193 -0.581360 0.432983 -0.523987 -0.447266 1441831193 -0.581360 0.432983 -0.523987 -0.447266 1441831193 -0.581360 0.432983 -0.523987 -0.447266 1441831193 -0.581360 0.432983 -0.523987 -0.447266 1441831193 -0.581360 0.432983 -0.523987 -0.447266 1441831193 -0.590332 0.420105 -0.535950 -0.433472 1441831193 -0.590332 0.420105 -0.535950 -0.433472 1441831193 -0.590332 0.420105 -0.535950 -0.433472 1441831193 -0.590332 0.420105 -0.535950 -0.433472 1441831193 -0.590332 0.420105 -0.535950 -0.433472 1441831193 -0.590332 0.420105 -0.535950 -0.433472 1441831193 -0.604126 0.399658 -0.562256 -0.399109 1441831193 -0.604126 0.399658 -0.562256 -0.399109 1441831193 -0.604126 0.399658 -0.562256 -0.399109 1441831193 -0.604126 0.399658 -0.562256 -0.399109 1441831193 -0.604126 0.399658 -0.562256 -0.399109 1441831193 -0.604126 0.399658 -0.562256 -0.399109 1441831194 -0.623840 0.368958 -0.591492 -0.353394 1441831194 -0.623840 0.368958 -0.591492 -0.353394 1441831194 -0.623840 0.368958 -0.591492 -0.353394 1441831194 -0.623840 0.368958 -0.591492 -0.353394 1441831194 -0.623840 0.368958 -0.591492 -0.353394 1441831194 -0.623840 0.368958 -0.591492 -0.353394 1441831194 -0.623840 0.368958 -0.591492 -0.353394 1441831194 -0.644043 0.347839 -0.593933 -0.333923 1441831194 -0.644043 0.347839 -0.593933 -0.333923 1441831194 -0.644043 0.347839 -0.593933 -0.333923 1441831194 -0.644043 0.347839 -0.593933 -0.333923 1441831194 -0.644043 0.347839 -0.593933 -0.333923 1441831194 -0.644043 0.347839 -0.593933 -0.333923 1441831194 -0.638550 0.347473 -0.595276 -0.342407 1441831194 -0.638550 0.347473 -0.595276 -0.342407 1441831194 -0.638550 0.347473 -0.595276 -0.342407 1441831194 -0.638550 0.347473 -0.595276 -0.342407 1441831194 -0.638550 0.347473 -0.595276 -0.342407 1441831194 -0.638550 0.347473 -0.595276 -0.342407 1441831194 -0.627502 0.359314 -0.587708 -0.363098 1441831194 -0.627502 0.359314 -0.587708 -0.363098 1441831194 -0.627502 0.359314 -0.587708 -0.363098 1441831194 -0.627502 0.359314 -0.587708 -0.363098 1441831194 -0.627502 0.359314 -0.587708 -0.363098 1441831194 -0.627502 0.359314 -0.587708 -0.363098 1441831194 -0.607910 0.383789 -0.567871 -0.400940 1441831194 -0.607910 0.383789 -0.567871 -0.400940 1441831194 -0.607910 0.383789 -0.567871 -0.400940 1441831194 -0.607910 0.383789 -0.567871 -0.400940 1441831194 -0.607910 0.383789 -0.567871 -0.400940 1441831194 -0.607910 0.383789 -0.567871 -0.400940 1441831194 -0.591553 0.413330 -0.535217 -0.439148 1441831194 -0.591553 0.413330 -0.535217 -0.439148 1441831194 -0.591553 0.413330 -0.535217 -0.439148 1441831194 -0.591553 0.413330 -0.535217 -0.439148 1441831194 -0.591553 0.413330 -0.535217 -0.439148 1441831194 -0.591553 0.413330 -0.535217 -0.439148 1441831194 -0.590454 0.425293 -0.523499 -0.443359 1441831194 -0.590454 0.425293 -0.523499 -0.443359 1441831194 -0.590454 0.425293 -0.523499 -0.443359 1441831194 -0.590454 0.425293 -0.523499 -0.443359 1441831194 -0.590454 0.425293 -0.523499 -0.443359 1441831194 -0.590454 0.425293 -0.523499 -0.443359 1441831194 -0.590454 0.425293 -0.523499 -0.443359 1441831194 -0.594421 0.420227 -0.536194 -0.427307 1441831194 -0.594421 0.420227 -0.536194 -0.427307 1441831194 -0.594421 0.420227 -0.536194 -0.427307 1441831194 -0.594421 0.420227 -0.536194 -0.427307 1441831194 -0.594421 0.420227 -0.536194 -0.427307 1441831194 -0.594421 0.420227 -0.536194 -0.427307 1441831194 -0.594421 0.420227 -0.536194 -0.427307 1441831194 -0.596008 0.409485 -0.547485 -0.421265 1441831194 -0.596008 0.409485 -0.547485 -0.421265 1441831194 -0.596008 0.409485 -0.547485 -0.421265 1441831194 -0.596008 0.409485 -0.547485 -0.421265 1441831194 -0.597717 0.411255 -0.539246 -0.427612 1441831194 -0.597717 0.411255 -0.539246 -0.427612 1441831194 -0.597717 0.411255 -0.539246 -0.427612 1441831194 -0.597717 0.411255 -0.539246 -0.427612 1441831194 -0.597717 0.411255 -0.539246 -0.427612 1441831194 -0.597717 0.411255 -0.539246 -0.427612 1441831194 -0.600037 0.413513 -0.527222 -0.437073 1441831194 -0.600037 0.413513 -0.527222 -0.437073 1441831194 -0.600037 0.413513 -0.527222 -0.437073 1441831194 -0.600037 0.413513 -0.527222 -0.437073 1441831194 -0.600037 0.413513 -0.527222 -0.437073 1441831194 -0.600037 0.413513 -0.527222 -0.437073 1441831194 -0.599915 0.411255 -0.527832 -0.438721 1441831194 -0.599915 0.411255 -0.527832 -0.438721 1441831194 -0.599915 0.411255 -0.527832 -0.438721 1441831194 -0.599915 0.411255 -0.527832 -0.438721 1441831194 -0.599915 0.411255 -0.527832 -0.438721 1441831194 -0.599915 0.411255 -0.527832 -0.438721 1441831194 -0.609680 0.395203 -0.542175 -0.422180 1441831194 -0.609680 0.395203 -0.542175 -0.422180 1441831194 -0.609680 0.395203 -0.542175 -0.422180 1441831194 -0.609680 0.395203 -0.542175 -0.422180 1441831194 -0.609680 0.395203 -0.542175 -0.422180 1441831194 -0.609680 0.395203 -0.542175 -0.422180 1441831194 -0.622681 0.373718 -0.567627 -0.387878 1441831194 -0.622681 0.373718 -0.567627 -0.387878 1441831194 -0.622681 0.373718 -0.567627 -0.387878 1441831194 -0.622681 0.373718 -0.567627 -0.387878 1441831194 -0.622681 0.373718 -0.567627 -0.387878 1441831194 -0.622681 0.373718 -0.567627 -0.387878 1441831194 -0.622681 0.373718 -0.567627 -0.387878 1441831194 -0.634705 0.354187 -0.587036 -0.356567 1441831194 -0.634705 0.354187 -0.587036 -0.356567 1441831194 -0.634705 0.354187 -0.587036 -0.356567 1441831194 -0.634705 0.354187 -0.587036 -0.356567 1441831194 -0.634705 0.354187 -0.587036 -0.356567 1441831194 -0.634705 0.354187 -0.587036 -0.356567 1441831194 -0.638184 0.347046 -0.591003 -0.350830 1441831194 -0.638184 0.347046 -0.591003 -0.350830 1441831194 -0.638184 0.347046 -0.591003 -0.350830 1441831194 -0.638184 0.347046 -0.591003 -0.350830 1441831194 -0.638184 0.347046 -0.591003 -0.350830 1441831194 -0.638184 0.347046 -0.591003 -0.350830 1441831194 -0.629211 0.351624 -0.591675 -0.361145 1441831194 -0.629211 0.351624 -0.591675 -0.361145 1441831194 -0.629211 0.351624 -0.591675 -0.361145 1441831194 -0.629211 0.351624 -0.591675 -0.361145 1441831194 -0.629211 0.351624 -0.591675 -0.361145 1441831194 -0.629211 0.351624 -0.591675 -0.361145 1441831194 -0.629211 0.351624 -0.591675 -0.361145 1441831194 -0.611450 0.369812 -0.582703 -0.387146 1441831194 -0.611450 0.369812 -0.582703 -0.387146 1441831194 -0.611450 0.369812 -0.582703 -0.387146 1441831194 -0.611450 0.369812 -0.582703 -0.387146 1441831194 -0.611450 0.369812 -0.582703 -0.387146 1441831194 -0.611450 0.369812 -0.582703 -0.387146 1441831195 -0.587158 0.398743 -0.563721 -0.422607 1441831195 -0.587158 0.398743 -0.563721 -0.422607 1441831195 -0.587158 0.398743 -0.563721 -0.422607 1441831195 -0.587158 0.398743 -0.563721 -0.422607 1441831195 -0.587158 0.398743 -0.563721 -0.422607 1441831195 -0.587158 0.398743 -0.563721 -0.422607 1441831195 -0.587158 0.398743 -0.563721 -0.422607 1441831195 -0.575989 0.413818 -0.542969 -0.449707 1441831195 -0.575989 0.413818 -0.542969 -0.449707 1441831195 -0.575989 0.413818 -0.542969 -0.449707 1441831195 -0.575989 0.413818 -0.542969 -0.449707 1441831195 -0.575989 0.413818 -0.542969 -0.449707 1441831195 -0.575989 0.413818 -0.542969 -0.449707 1441831195 -0.569458 0.422180 -0.547363 -0.444885 1441831195 -0.569458 0.422180 -0.547363 -0.444885 1441831195 -0.569458 0.422180 -0.547363 -0.444885 1441831195 -0.569458 0.422180 -0.547363 -0.444885 1441831195 -0.569458 0.422180 -0.547363 -0.444885 1441831195 -0.569458 0.422180 -0.547363 -0.444885 1441831195 -0.569458 0.421692 -0.552307 -0.439209 1441831195 -0.569458 0.421692 -0.552307 -0.439209 1441831195 -0.569458 0.421692 -0.552307 -0.439209 1441831195 -0.569458 0.421692 -0.552307 -0.439209 1441831195 -0.569458 0.421692 -0.552307 -0.439209 1441831195 -0.569458 0.421692 -0.552307 -0.439209 1441831195 -0.564697 0.423645 -0.553833 -0.441589 1441831195 -0.564697 0.423645 -0.553833 -0.441589 1441831195 -0.564697 0.423645 -0.553833 -0.441589 1441831195 -0.564697 0.423645 -0.553833 -0.441589 1441831195 -0.564697 0.423645 -0.553833 -0.441589 1441831195 -0.564697 0.423645 -0.553833 -0.441589 1441831195 -0.569885 0.427490 -0.542297 -0.445496 1441831195 -0.569885 0.427490 -0.542297 -0.445496 1441831195 -0.569885 0.427490 -0.542297 -0.445496 1441831195 -0.569885 0.427490 -0.542297 -0.445496 1441831195 -0.569885 0.427490 -0.542297 -0.445496 1441831195 -0.569885 0.427490 -0.542297 -0.445496 1441831195 -0.569885 0.427490 -0.542297 -0.445496 1441831195 -0.569458 0.432922 -0.531250 -0.454041 1441831195 -0.569458 0.432922 -0.531250 -0.454041 1441831195 -0.569458 0.432922 -0.531250 -0.454041 1441831195 -0.569458 0.432922 -0.531250 -0.454041 1441831195 -0.569458 0.432922 -0.531250 -0.454041 1441831195 -0.569458 0.432922 -0.531250 -0.454041 1441831195 -0.570618 0.434021 -0.530945 -0.451843 1441831195 -0.570618 0.434021 -0.530945 -0.451843 1441831195 -0.570618 0.434021 -0.530945 -0.451843 1441831195 -0.570618 0.434021 -0.530945 -0.451843 1441831195 -0.570618 0.434021 -0.530945 -0.451843 1441831195 -0.570618 0.434021 -0.530945 -0.451843 1441831195 -0.582825 0.418396 -0.554077 -0.422302 1441831195 -0.582825 0.418396 -0.554077 -0.422302 1441831195 -0.582825 0.418396 -0.554077 -0.422302 1441831195 -0.582825 0.418396 -0.554077 -0.422302 1441831195 -0.582825 0.418396 -0.554077 -0.422302 1441831195 -0.582825 0.418396 -0.554077 -0.422302 1441831195 -0.596558 0.397888 -0.584534 -0.379761 1441831195 -0.596558 0.397888 -0.584534 -0.379761 1441831195 -0.596558 0.397888 -0.584534 -0.379761 1441831195 -0.596558 0.397888 -0.584534 -0.379761 1441831195 -0.596558 0.397888 -0.584534 -0.379761 1441831195 -0.596558 0.397888 -0.584534 -0.379761 1441831195 -0.596558 0.397888 -0.584534 -0.379761 1441831195 -0.609680 0.381775 -0.600220 -0.349731 1441831195 -0.609680 0.381775 -0.600220 -0.349731 1441831195 
-0.586731 0.416260 -0.511597 -0.469910 1441831204 -0.586731 0.416260 -0.511597 -0.469910 1441831204 -0.586731 0.416260 -0.511597 -0.469910 1441831204 -0.586731 0.416260 -0.511597 -0.469910 1441831204 -0.586731 0.416260 -0.511597 -0.469910 1441831204 -0.586731 0.416260 -0.511597 -0.469910 1441831204 -0.592224 0.410950 -0.514648 -0.464355 1441831204 -0.592224 0.410950 -0.514648 -0.464355 1441831204 -0.592224 0.410950 -0.514648 -0.464355 1441831204 -0.592224 0.410950 -0.514648 -0.464355 1441831204 -0.592224 0.410950 -0.514648 -0.464355 1441831204 -0.612549 0.384216 -0.532898 -0.439636 1441831204 -0.612549 0.384216 -0.532898 -0.439636 1441831204 -0.612549 0.384216 -0.532898 -0.439636 1441831204 -0.612549 0.384216 -0.532898 -0.439636 1441831204 -0.612549 0.384216 -0.532898 -0.439636 1441831204 -0.612549 0.384216 -0.532898 -0.439636 1441831204 -0.612549 0.384216 -0.532898 -0.439636 1441831204 -0.618774 0.367859 -0.542358 -0.433289 1441831204 -0.618774 0.367859 -0.542358 -0.433289 1441831204 -0.618774 0.367859 -0.542358 -0.433289 1441831204 -0.618774 0.367859 -0.542358 -0.433289 1441831204 -0.618774 0.367859 -0.542358 -0.433289 1441831204 -0.618774 0.367859 -0.542358 -0.433289 1441831204 -0.592285 0.400330 -0.541199 -0.442871 1441831204 -0.592285 0.400330 -0.541199 -0.442871 1441831204 -0.592285 0.400330 -0.541199 -0.442871 1441831204 -0.592285 0.400330 -0.541199 -0.442871 1441831204 -0.592285 0.400330 -0.541199 -0.442871 1441831204 -0.592285 0.400330 -0.541199 -0.442871 1441831204 -0.580688 0.418823 -0.540588 -0.441833 1441831204 -0.580688 0.418823 -0.540588 -0.441833 1441831204 -0.580688 0.418823 -0.540588 -0.441833 1441831204 -0.580688 0.418823 -0.540588 -0.441833 1441831204 -0.580688 0.418823 -0.540588 -0.441833 1441831204 -0.580688 0.418823 -0.540588 -0.441833 1441831204 -0.583008 0.414490 -0.540649 -0.442749 1441831204 -0.583008 0.414490 -0.540649 -0.442749 1441831204 -0.583008 0.414490 -0.540649 -0.442749 1441831204 -0.583008 0.414490 -0.540649 -0.442749 1441831204 -0.583008 0.414490 -0.540649 -0.442749 1441831204 -0.583008 0.414490 -0.540649 -0.442749 1441831204 -0.593567 0.401306 -0.538391 -0.443665 1441831204 -0.593567 0.401306 -0.538391 -0.443665 1441831204 -0.593567 0.401306 -0.538391 -0.443665 1441831204 -0.593567 0.401306 -0.538391 -0.443665 1441831204 -0.593567 0.401306 -0.538391 -0.443665 1441831204 -0.593567 0.401306 -0.538391 -0.443665 1441831204 -0.603638 0.400024 -0.532959 -0.437805 1441831204 -0.603638 0.400024 -0.532959 -0.437805 1441831204 -0.603638 0.400024 -0.532959 -0.437805 1441831204 -0.603638 0.400024 -0.532959 -0.437805 1441831204 -0.603638 0.400024 -0.532959 -0.437805 1441831204 -0.603638 0.400024 -0.532959 -0.437805 1441831204 -0.603638 0.400024 -0.532959 -0.437805 1441831204 -0.601318 0.402893 -0.528137 -0.444092 1441831204 -0.601318 0.402893 -0.528137 -0.444092 1441831204 -0.601318 0.402893 -0.528137 -0.444092 1441831204 -0.601318 0.402893 -0.528137 -0.444092 1441831204 -0.601318 0.402893 -0.528137 -0.444092 1441831204 -0.601318 0.402893 -0.528137 -0.444092 1441831204 -0.589111 0.413208 -0.521973 -0.458008 1441831204 -0.589111 0.413208 -0.521973 -0.458008 1441831204 -0.589111 0.413208 -0.521973 -0.458008 1441831204 -0.589111 0.413208 -0.521973 -0.458008 1441831204 -0.589111 0.413208 -0.521973 -0.458008 1441831204 -0.589111 0.413208 -0.521973 -0.458008 1441831204 -0.565491 0.431580 -0.517639 -0.475464 1441831204 -0.565491 0.431580 -0.517639 -0.475464 1441831204 -0.565491 0.431580 -0.517639 -0.475464 1441831204 -0.565491 0.431580 -0.517639 -0.475464 1441831204 -0.565491 0.431580 -0.517639 -0.475464 1441831204 -0.565491 0.431580 -0.517639 -0.475464 1441831204 -0.551636 0.441406 -0.511597 -0.489075 1441831204 -0.551636 0.441406 -0.511597 -0.489075 1441831204 -0.551636 0.441406 -0.511597 -0.489075 1441831204 -0.551636 0.441406 -0.511597 -0.489075 1441831204 -0.551636 0.441406 -0.511597 -0.489075 1441831204 -0.551636 0.441406 -0.511597 -0.489075 1441831204 -0.561768 0.434387 -0.506409 -0.489258 1441831204 -0.561768 0.434387 -0.506409 -0.489258 1441831204 -0.561768 0.434387 -0.506409 -0.489258 1441831204 -0.561768 0.434387 -0.506409 -0.489258 1441831204 -0.561768 0.434387 -0.506409 -0.489258 1441831204 -0.561768 0.434387 -0.506409 -0.489258 1441831204 -0.561768 0.434387 -0.506409 -0.489258 1441831204 -0.571594 0.428040 -0.506042 -0.483826 1441831204 -0.571594 0.428040 -0.506042 -0.483826 1441831204 -0.571594 0.428040 -0.506042 -0.483826 1441831204 -0.571594 0.428040 -0.506042 -0.483826 1441831205 -0.571594 0.428040 -0.506042 -0.483826 1441831205 -0.571594 0.428040 -0.506042 -0.483826 1441831205 -0.590637 0.413147 -0.514282 -0.464844 1441831205 -0.590637 0.413147 -0.514282 -0.464844 1441831205 -0.590637 0.413147 -0.514282 -0.464844 1441831205 -0.590637 0.413147 -0.514282 -0.464844 1441831205 -0.590637 0.413147 -0.514282 -0.464844 1441831205 -0.590637 0.413147 -0.514282 -0.464844 1441831205 -0.613586 0.386658 -0.527649 -0.442322 1441831205 -0.613586 0.386658 -0.527649 -0.442322 1441831205 -0.613586 0.386658 -0.527649 -0.442322 1441831205 -0.613586 0.386658 -0.527649 -0.442322 1441831205 -0.613586 0.386658 -0.527649 -0.442322 1441831205 -0.613586 0.386658 -0.527649 -0.442322 1441831205 -0.623535 0.371338 -0.533691 -0.434265 1441831205 -0.623535 0.371338 -0.533691 -0.434265 1441831205 -0.623535 0.371338 -0.533691 -0.434265 1441831205 -0.623535 0.371338 -0.533691 -0.434265 1441831205 -0.623535 0.371338 -0.533691 -0.434265 1441831205 -0.623535 0.371338 -0.533691 -0.434265 1441831205 -0.612061 0.385132 -0.526978 -0.446533 1441831205 -0.612061 0.385132 -0.526978 -0.446533 1441831205 -0.612061 0.385132 -0.526978 -0.446533 1441831205 -0.612061 0.385132 -0.526978 -0.446533 1441831205 -0.612061 0.385132 -0.526978 -0.446533 1441831205 -0.612061 0.385132 -0.526978 -0.446533 1441831205 -0.594482 0.411804 -0.530334 -0.442505 1441831205 -0.594482 0.411804 -0.530334 -0.442505 1441831205 -0.594482 0.411804 -0.530334 -0.442505 1441831205 -0.594482 0.411804 -0.530334 -0.442505 1441831205 -0.594482 0.411804 -0.530334 -0.442505 1441831205 -0.594482 0.411804 -0.530334 -0.442505 1441831205 -0.594482 0.411804 -0.530334 -0.442505 1441831205 -0.591797 0.413879 -0.528076 -0.446899 1441831205 -0.591797 0.413879 -0.528076 -0.446899 1441831205 -0.591797 0.413879 -0.528076 -0.446899 1441831205 -0.591797 0.413879 -0.528076 -0.446899 1441831205 -0.591797 0.413879 -0.528076 -0.446899 1441831205 -0.591797 0.413879 -0.528076 -0.446899 1441831205 -0.606323 0.399658 -0.525146 -0.443726 1441831205 -0.606323 0.399658 -0.525146 -0.443726 1441831205 -0.606323 0.399658 -0.525146 -0.443726 1441831205 -0.606323 0.399658 -0.525146 -0.443726 1441831205 -0.606323 0.399658 -0.525146 -0.443726 1441831205 -0.606323 0.399658 -0.525146 -0.443726 1441831205 -0.613892 0.396057 -0.523865 -0.438110 1441831205 -0.613892 0.396057 -0.523865 -0.438110 1441831205 -0.613892 0.396057 -0.523865 -0.438110 1441831205 -0.613892 0.396057 -0.523865 -0.438110 1441831205 -0.613892 0.396057 -0.523865 -0.438110 1441831205 -0.613892 0.396057 -0.523865 -0.438110 1441831205 -0.613892 0.396057 -0.523865 -0.438110 1441831205 -0.610291 0.398132 -0.522644 -0.442749 1441831205 -0.610291 0.398132 -0.522644 -0.442749 1441831205 -0.610291 0.398132 -0.522644 -0.442749 1441831205 -0.610291 0.398132 -0.522644 -0.442749 1441831205 -0.610291 0.398132 -0.522644 -0.442749 1441831205 -0.603027 0.397705 -0.525940 -0.449036 1441831205 -0.603027 0.397705 -0.525940 -0.449036 1441831205 -0.603027 0.397705 -0.525940 -0.449036 1441831205 -0.603027 0.397705 -0.525940 -0.449036 1441831205 -0.603027 0.397705 -0.525940 -0.449036 1441831205 -0.603027 0.397705 -0.525940 -0.449036 1441831205 -0.569214 0.418823 -0.531860 -0.466736 1441831205 -0.569214 0.418823 -0.531860 -0.466736 1441831205 -0.569214 0.418823 -0.531860 -0.466736 1441831205 -0.569214 0.418823 -0.531860 -0.466736 1441831205 -0.569214 0.418823 -0.531860 -0.466736 1441831205 -0.569214 0.418823 -0.531860 -0.466736 1441831205 -0.565369 0.415649 -0.527649 -0.478821 1441831205 -0.565369 0.415649 -0.527649 -0.478821 1441831205 -0.565369 0.415649 -0.527649 -0.478821 1441831205 -0.565369 0.415649 -0.527649 -0.478821 1441831205 -0.565369 0.415649 -0.527649 -0.478821 1441831205 -0.565369 0.415649 -0.527649 -0.478821 1441831205 -0.563904 0.415283 -0.526672 -0.481934 1441831205 -0.563904 0.415283 -0.526672 -0.481934 1441831205 -0.563904 0.415283 -0.526672 -0.481934 1441831205 -0.563904 0.415283 -0.526672 -0.481934 1441831205 -0.563904 0.415283 -0.526672 -0.481934 1441831205 -0.563904 0.415283 -0.526672 -0.481934 1441831205 -0.563904 0.415283 -0.526672 -0.481934 1441831205 -0.567139 0.416443 -0.520569 -0.483704 1441831205 -0.567139 0.416443 -0.520569 -0.483704 1441831205 -0.567139 0.416443 -0.520569 -0.483704 1441831205 -0.567139 0.416443 -0.520569 -0.483704 1441831205 -0.567139 0.416443 -0.520569 -0.483704 1441831205 -0.567139 0.416443 -0.520569 -0.483704 1441831205 -0.576721 0.411926 -0.523376 -0.473083 1441831205 -0.576721 0.411926 -0.523376 -0.473083 1441831205 -0.576721 0.411926 -0.523376 -0.473083 1441831205 -0.576721 0.411926 -0.523376 -0.473083 1441831205 -0.576721 0.411926 -0.523376 -0.473083 1441831205 -0.576721 0.411926 -0.523376 -0.473083 1441831205 -0.595642 0.394470 -0.534729 -0.451416 1441831205 -0.595642 0.394470 -0.534729 -0.451416 1441831205 -0.595642 0.394470 -0.534729 -0.451416 1441831205 -0.595642 0.394470 -0.534729 -0.451416 1441831205 -0.595642 0.394470 -0.534729 -0.451416 1441831205 -0.595642 0.394470 -0.534729 -0.451416 1441831205 -0.609802 0.372437 -0.544373 -0.439575 1441831205 -0.609802 0.372437 -0.544373 -0.439575 1441831205 -0.609802 0.372437 -0.544373 -0.439575 1441831205 -0.609802 0.372437 -0.544373 -0.439575 1441831205 -0.609802 0.372437 -0.544373 -0.439575 1441831205 -0.609802 0.372437 -0.544373 -0.439575 1441831205 -0.600464 0.376770 -0.546692 -0.445740 1441831205 -0.600464 0.376770 -0.546692 -0.445740 1441831205 -0.600464 0.376770 -0.546692 -0.445740 1441831205 -0.600464 0.376770 -0.546692 -0.445740 1441831205 -0.600464 0.376770 -0.546692 -0.445740 1441831205 -0.600464 0.376770 -0.546692 -0.445740 1441831205 -0.600464 0.376770 -0.546692 -0.445740 1441831206 -0.577209 0.404907 -0.549500 -0.448303 1441831206 -0.577209 0.404907 -0.549500 -0.448303 1441831206 -0.577209 0.404907 -0.549500 -0.448303 1441831206 -0.577209 0.404907 -0.549500 -0.448303 1441831206 -0.577209 0.404907 -0.549500 -0.448303 1441831206 -0.577209 0.404907 -0.549500 -0.448303 1441831206 -0.577209 0.404907 -0.549500 -0.448303 1441831206 -0.567200 0.421265 -0.550659 -0.444641 1441831206 -0.567200 0.421265 -0.550659 -0.444641 1441831206 -0.567200 0.421265 -0.550659 -0.444641 1441831206 -0.567200 0.421265 -0.550659 -0.444641 1441831206 -0.567200 0.421265 -0.550659 -0.444641 1441831206 -0.567200 0.421265 -0.550659 -0.444641 1441831206 -0.579468 0.406128 -0.550842 -0.442566 1441831206 -0.579468 0.406128 -0.550842 -0.442566 1441831206 -0.579468 0.406128 -0.550842 -0.442566 1441831206 -0.579468 0.406128 -0.550842 -0.442566 1441831206 -0.579468 0.406128 -0.550842 -0.442566 1441831206 -0.579468 0.406128 -0.550842 -0.442566 1441831206 -0.594604 0.396973 -0.545105 -0.437927 1441831206 -0.594604 0.396973 -0.545105 -0.437927 1441831206 -0.594604 0.396973 -0.545105 -0.437927 1441831206 -0.594604 0.396973 -0.545105 -0.437927 1441831206 -0.594604 0.396973 -0.545105 -0.437927 1441831206 -0.594604 0.396973 -0.545105 -0.437927 1441831206 -0.600220 0.396851 -0.538757 -0.438232 1441831206 -0.600220 0.396851 -0.538757 -0.438232 1441831206 -0.600220 0.396851 -0.538757 -0.438232 1441831206 -0.600220 0.396851 -0.538757 -0.438232 1441831206 -0.600220 0.396851 -0.538757 -0.438232 1441831206 -0.600220 0.396851 -0.538757 -0.438232 1441831206 -0.594788 0.404480 -0.531982 -0.446838 1441831206 -0.594788 0.404480 -0.531982 -0.446838 1441831206 -0.594788 0.404480 -0.531982 -0.446838 1441831206 -0.594788 0.404480 -0.531982 -0.446838 1441831206 -0.594788 0.404480 -0.531982 -0.446838 1441831206 -0.594788 0.404480 -0.531982 -0.446838 1441831206 -0.579041 0.418274 -0.525879 -0.461792 1441831206 -0.579041 0.418274 -0.525879 -0.461792 1441831206 -0.579041 0.418274 -0.525879 -0.461792 1441831206 -0.579041 0.418274 -0.525879 -0.461792 1441831206 -0.579041 0.418274 -0.525879 -0.461792 1441831206 -0.579041 0.418274 -0.525879 -0.461792 1441831206 -0.579041 0.418274 -0.525879 -0.461792 1441831206 -0.562561 0.431519 -0.515869 -0.480957 1441831206 -0.562561 0.431519 -0.515869 -0.480957 1441831206 -0.562561 0.431519 -0.515869 -0.480957 1441831206 -0.562561 0.431519 -0.515869 -0.480957 1441831206 -0.562561 0.431519 -0.515869 -0.480957 1441831206 -0.562561 0.431519 -0.515869 -0.480957 1441831206 -0.564087 0.430237 -0.514709 -0.481445 1441831206 -0.564087 0.430237 -0.514709 -0.481445 1441831206 -0.564087 0.430237 -0.514709 -0.481445 1441831206 -0.564087 0.430237 -0.514709 -0.481445 1441831206 -0.564087 0.430237 -0.514709 -0.481445 1441831206 -0.564087 0.430237 -0.514709 -0.481445 1441831206 -0.566345 0.427612 -0.513550 -0.482361 1441831206 -0.566345 0.427612 -0.513550 -0.482361 1441831206 -0.566345 0.427612 -0.513550 -0.482361 1441831206 -0.566345 0.427612 -0.513550 -0.482361 1441831206 -0.566345 0.427612 -0.513550 -0.482361 1441831206 -0.566345 0.427612 -0.513550 -0.482361 1441831206 -0.566345 0.427612 -0.513550 -0.482361 1441831206 -0.572144 0.424133 -0.515686 -0.476318 1441831206 -0.572144 0.424133 -0.515686 -0.476318 1441831206 -0.572144 0.424133 -0.515686 -0.476318 1441831206 -0.572144 0.424133 -0.515686 -0.476318 1441831206 -0.572144 0.424133 -0.515686 -0.476318 1441831206 -0.572144 0.424133 -0.515686 -0.476318 1441831206 -0.572144 0.424133 -0.515686 -0.476318 1441831206 -0.588623 0.410339 -0.526123 -0.456543 1441831206 -0.588623 0.410339 -0.526123 -0.456543 1441831206 -0.588623 0.410339 -0.526123 -0.456543 1441831206 -0.588623 0.410339 -0.526123 -0.456543 1441831206 -0.588623 0.410339 -0.526123 -0.456543 1441831206 -0.588623 0.410339 -0.526123 -0.456543 1441831206 -0.603821 0.391296 -0.532227 -0.446228 1441831206 -0.603821 0.391296 -0.532227 -0.446228 1441831206 -0.603821 0.391296 -0.532227 -0.446228 1441831206 -0.603821 0.391296 -0.532227 -0.446228 1441831206 -0.603821 0.391296 -0.532227 -0.446228 1441831206 -0.603821 0.391296 -0.532227 -0.446228 1441831206 -0.603821 0.391296 -0.532227 -0.446228 1441831206 -0.596558 0.393127 -0.532227 -0.454285 1441831206 -0.596558 0.393127 -0.532227 -0.454285 1441831206 -0.596558 0.393127 -0.532227 -0.454285 1441831206 -0.596558 0.393127 -0.532227 -0.454285 1441831206 -0.596558 0.393127 -0.532227 -0.454285 1441831206 -0.596558 0.393127 -0.532227 -0.454285 1441831206 -0.572205 0.421875 -0.526917 -0.465820 1441831206 -0.572205 0.421875 -0.526917 -0.465820 1441831206 -0.572205 0.421875 -0.526917 -0.465820 1441831206 -0.572205 0.421875 -0.526917 -0.465820 1441831206 -0.572205 0.421875 -0.526917 -0.465820 1441831206 -0.572205 0.421875 -0.526917 -0.465820 1441831206 -0.572205 0.421875 -0.526917 -0.465820 1441831206 -0.558655 0.444092 -0.523560 -0.465454 1441831206 -0.558655 0.444092 -0.523560 -0.465454 1441831206 -0.558655 0.444092 -0.523560 -0.465454 1441831206 -0.558655 0.444092 -0.523560 -0.465454 1441831206 -0.558655 0.444092 -0.523560 -0.465454 1441831206 -0.558655 0.444092 -0.523560 -0.465454 1441831206 -0.566772 0.435181 -0.525208 -0.462219 1441831206 -0.566772 0.435181 -0.525208 -0.462219 1441831206 -0.566772 0.435181 -0.525208 -0.462219 1441831206 -0.566772 0.435181 -0.525208 -0.462219 1441831206 -0.566772 0.435181 -0.525208 -0.462219 1441831206 -0.566772 0.435181 -0.525208 -0.462219 1441831206 -0.587708 0.417908 -0.528320 -0.448181 1441831206 -0.587708 0.417908 -0.528320 -0.448181 1441831206 -0.587708 0.417908 -0.528320 -0.448181 1441831206 -0.587708 0.417908 -0.528320 -0.448181 1441831206 -0.587708 0.417908 -0.528320 -0.448181 1441831206 -0.587708 0.417908 -0.528320 -0.448181 1441831206 -0.597595 0.408508 -0.532410 -0.438904 1441831207 -0.597595 0.408508 -0.532410 -0.438904 1441831207 -0.597595 0.408508 -0.532410 -0.438904 1441831207 -0.597595 0.408508 -0.532410 -0.438904 1441831207 -0.597595 0.408508 -0.532410 -0.438904 1441831207 -0.597595 0.408508 -0.532410 -0.438904 1441831207 -0.595947 0.407959 -0.532227 -0.441833 1441831207 -0.595947 0.407959 -0.532227 -0.441833 1441831207 -0.595947 0.407959 -0.532227 -0.441833 1441831207 -0.595947 0.407959 -0.532227 -0.441833 1441831207 -0.595947 0.407959 -0.532227 -0.441833 1441831207 -0.595947 0.407959 -0.532227 -0.441833 1441831207 -0.595947 0.407959 -0.532227 -0.441833 1441831207 -0.586121 0.413940 -0.533386 -0.448059 1441831207 -0.586121 0.413940 -0.533386 -0.448059 1441831207 -0.586121 0.413940 -0.533386 -0.448059 1441831207 -0.586121 0.413940 -0.533386 -0.448059 1441831207 -0.586121 0.413940 -0.533386 -0.448059 1441831207 -0.586121 0.413940 -0.533386 -0.448059 1441831207 -0.565491 0.425842 -0.535461 -0.460754 1441831207 -0.565491 0.425842 -0.535461 -0.460754 1441831207 -0.565491 0.425842 -0.535461 -0.460754 1441831207 -0.565491 0.425842 -0.535461 -0.460754 1441831207 -0.565491 0.425842 -0.535461 -0.460754 1441831207 -0.565491 0.425842 -0.535461 -0.460754 1441831207 -0.559021 0.429138 -0.534363 -0.466797 1441831207 -0.559021 0.429138 -0.534363 -0.466797 1441831207 -0.559021 0.429138 -0.534363 -0.466797 1441831207 -0.559021 0.429138 -0.534363 -0.466797 1441831207 -0.559021 0.429138 -0.534363 -0.466797 1441831207 -0.559021 0.429138 -0.534363 -0.466797 1441831207 -0.559021 0.429138 -0.534363 -0.466797 1441831207 -0.569763 0.422302 -0.531067 -0.463806 1441831207 -0.569763 0.422302 -0.531067 -0.463806 1441831207 -0.569763 0.422302 -0.531067 -0.463806 1441831207 -0.569763 0.422302 -0.531067 -0.463806 1441831207 -0.569763 0.422302 -0.531067 -0.463806 1441831207 -0.569763 0.422302 -0.531067 -0.463806 1441831207 -0.576355 0.420898 -0.530334 -0.457703 1441831207 -0.576355 0.420898 -0.530334 -0.457703 1441831207 -0.576355 0.420898 -0.530334 -0.457703 1441831207 -0.576355 0.420898 -0.530334 -0.457703 1441831207 -0.576355 0.420898 -0.530334 -0.457703 1441831207 -0.576355 0.420898 -0.530334 -0.457703 1441831207 -0.596191 0.406311 -0.536499 -0.437805 1441831207 -0.596191 0.406311 -0.536499 -0.437805 1441831207 -0.596191 0.406311 -0.536499 -0.437805 1441831207 -0.596191 0.406311 -0.536499 -0.437805 1441831207 -0.596191 0.406311 -0.536499 -0.437805 1441831207 -0.596191 0.406311 -0.536499 -0.437805 1441831207 -0.596191 0.406311 -0.536499 -0.437805 1441831207 -0.614380 0.383179 -0.549011 -0.417542 1441831207 -0.614380 0.383179 -0.549011 -0.417542 1441831207 -0.614380 0.383179 -0.549011 -0.417542 1441831207 -0.614380 0.383179 -0.549011 -0.417542 1441831207 -0.614380 0.383179 -0.549011 -0.417542 1441831207 -0.614380 0.383179 -0.549011 -0.417542 1441831207 -0.619568 0.370483 -0.554749 -0.413818 1441831207 -0.619568 0.370483 -0.554749 -0.413818 1441831207 -0.619568 0.370483 -0.554749 -0.413818 1441831207 -0.619568 0.370483 -0.554749 -0.413818 1441831207 -0.619568 0.370483 -0.554749 -0.413818 1441831207 -0.619568 0.370483 -0.554749 -0.413818 1441831207 -0.606262 0.386353 -0.548279 -0.427368 1441831207 -0.606262 0.386353 -0.548279 -0.427368 1441831207 -0.606262 0.386353 -0.548279 -0.427368 1441831207 -0.606262 0.386353 -0.548279 -0.427368 1441831207 -0.606262 0.386353 -0.548279 -0.427368 1441831207 -0.606262 0.386353 -0.548279 -0.427368 1441831207 -0.594543 0.408386 -0.539978 -0.433838 1441831207 -0.594543 0.408386 -0.539978 -0.433838 1441831207 -0.594543 0.408386 -0.539978 -0.433838 1441831207 -0.594543 0.408386 -0.539978 -0.433838 1441831207 -0.594543 0.408386 -0.539978 -0.433838 1441831207 -0.594543 0.408386 -0.539978 -0.433838 1441831207 -0.602051 0.396606 -0.549561 -0.422302 1441831207 -0.602051 0.396606 -0.549561 -0.422302 1441831207 -0.602051 0.396606 -0.549561 -0.422302 1441831207 -0.602051 0.396606 -0.549561 -0.422302 1441831207 -0.602051 0.396606 -0.549561 -0.422302 1441831207 -0.602051 0.396606 -0.549561 -0.422302 1441831207 -0.623047 0.376953 -0.546509 -0.413696 1441831207 -0.623047 0.376953 -0.546509 -0.413696 1441831207 -0.623047 0.376953 -0.546509 -0.413696 1441831207 -0.623047 0.376953 -0.546509 -0.413696 1441831207 -0.623047 0.376953 -0.546509 -0.413696 1441831207 -0.623047 0.376953 -0.546509 -0.413696 1441831207 -0.631592 0.371094 -0.545105 -0.407776 1441831207 -0.631592 0.371094 -0.545105 -0.407776 1441831207 -0.631592 0.371094 -0.545105 -0.407776 1441831207 -0.631592 0.371094 -0.545105 -0.407776 1441831207 -0.631592 0.371094 -0.545105 -0.407776 1441831207 -0.631592 0.371094 -0.545105 -0.407776 1441831207 -0.626160 0.377380 -0.540222 -0.416809 1441831207 -0.626160 0.377380 -0.540222 -0.416809 1441831207 -0.626160 0.377380 -0.540222 -0.416809 1441831207 -0.626160 0.377380 -0.540222 -0.416809 1441831207 -0.626160 0.377380 -0.540222 -0.416809 1441831207 -0.626160 0.377380 -0.540222 -0.416809 1441831207 -0.615234 0.389893 -0.531799 -0.432068 1441831207 -0.615234 0.389893 -0.531799 -0.432068 1441831207 -0.615234 0.389893 -0.531799 -0.432068 1441831207 -0.615234 0.389893 -0.531799 -0.432068 1441831207 -0.615234 0.389893 -0.531799 -0.432068 1441831207 -0.615234 0.389893 -0.531799 -0.432068 1441831207 -0.615234 0.389893 -0.531799 -0.432068 1441831207 -0.594971 0.405884 -0.525696 -0.452759 1441831207 -0.594971 0.405884 -0.525696 -0.452759 1441831207 -0.594971 0.405884 -0.525696 -0.452759 1441831207 -0.594971 0.405884 -0.525696 -0.452759 1441831207 -0.594971 0.405884 -0.525696 -0.452759 1441831207 -0.594971 0.405884 -0.525696 -0.452759 1441831207 -0.588745 0.409607 -0.520691 -0.463196 1441831208 -0.588745 0.409607 -0.520691 -0.463196 1441831208 -0.588745 0.409607 -0.520691 -0.463196 1441831208 -0.588745 0.409607 -0.520691 -0.463196 1441831208 -0.588745 0.409607 -0.520691 -0.463196 1441831208 -0.588745 0.409607 -0.520691 -0.463196 1441831208 -0.592224 0.406433 -0.519897 -0.462463 1441831208 -0.592224 0.406433 -0.519897 -0.462463 1441831208 -0.592224 0.406433 -0.519897 -0.462463 1441831208 -0.592224 0.406433 -0.519897 -0.462463 1441831208 -0.592224 0.406433 -0.519897 -0.462463 1441831208 -0.592224 0.406433 -0.519897 -0.462463 1441831208 -0.592224 0.406433 -0.519897 -0.462463 1441831208 -0.594788 0.406006 -0.521545 -0.457642 1441831208 -0.594788 0.406006 -0.521545 -0.457642 1441831208 -0.594788 0.406006 -0.521545 -0.457642 1441831208 -0.594788 0.406006 -0.521545 -0.457642 1441831208 -0.594788 0.406006 -0.521545 -0.457642 1441831208 -0.594788 0.406006 -0.521545 -0.457642 1441831208 -0.605652 0.398010 -0.531250 -0.438904 1441831208 -0.605652 0.398010 -0.531250 -0.438904 1441831208 -0.605652 0.398010 -0.531250 -0.438904 1441831208 -0.605652 0.398010 -0.531250 -0.438904 1441831208 -0.605652 0.398010 -0.531250 -0.438904 1441831208 -0.605652 0.398010 -0.531250 -0.438904 1441831208 -0.605652 0.398010 -0.531250 -0.438904 1441831208 -0.620422 0.383179 -0.540894 -0.419250 1441831208 -0.620422 0.383179 -0.540894 -0.419250 1441831208 -0.620422 0.383179 -0.540894 -0.419250 1441831208 -0.620422 0.383179 -0.540894 -0.419250 1441831208 -0.620422 0.383179 -0.540894 -0.419250 1441831208 -0.627808 0.374939 -0.542114 -0.414124 1441831208 -0.627808 0.374939 -0.542114 -0.414124 1441831208 -0.627808 0.374939 -0.542114 -0.414124 1441831208 -0.627808 0.374939 -0.542114 -0.414124 1441831208 -0.627808 0.374939 -0.542114 -0.414124 1441831208 -0.627808 0.374939 -0.542114 -0.414124 1441831208 -0.627808 0.374939 -0.542114 -0.414124 1441831208 -0.616150 0.385254 -0.538086 -0.427185 1441831208 -0.616150 0.385254 -0.538086 -0.427185 1441831208 -0.616150 0.385254 -0.538086 -0.427185 1441831208 -0.616150 0.385254 -0.538086 -0.427185 1441831208 -0.616150 0.385254 -0.538086 -0.427185 1441831208 -0.616150 0.385254 -0.538086 -0.427185 1441831208 -0.616150 0.385254 -0.538086 -0.427185 1441831208 -0.599060 0.409912 -0.539001 -0.427368 1441831208 -0.599060 0.409912 -0.539001 -0.427368 1441831208 -0.599060 0.409912 -0.539001 -0.427368 1441831208 -0.599060 0.409912 -0.539001 -0.427368 1441831208 -0.599060 0.409912 -0.539001 -0.427368 1441831208 -0.599060 0.409912 -0.539001 -0.427368 1441831208 -0.598022 0.412842 -0.539734 -0.425110 1441831208 -0.598022 0.412842 -0.539734 -0.425110 1441831208 -0.598022 0.412842 -0.539734 -0.425110 1441831208 -0.598022 0.412842 -0.539734 -0.425110 1441831208 -0.598022 0.412842 -0.539734 -0.425110 1441831208 -0.598022 0.412842 -0.539734 -0.425110 1441831208 -0.610352 0.399231 -0.541870 -0.417847 1441831208 -0.610352 0.399231 -0.541870 -0.417847 1441831208 -0.610352 0.399231 -0.541870 -0.417847 1441831208 -0.610352 0.399231 -0.541870 -0.417847 1441831208 -0.610352 0.399231 -0.541870 -0.417847 1441831208 -0.610352 0.399231 -0.541870 -0.417847 1441831208 -0.622803 0.388611 -0.542297 -0.408752 1441831208 -0.622803 0.388611 -0.542297 -0.408752 1441831208 -0.622803 0.388611 -0.542297 -0.408752 1441831208 -0.622803 0.388611 -0.542297 -0.408752 1441831208 -0.622803 0.388611 -0.542297 -0.408752 1441831208 -0.622803 0.388611 -0.542297 -0.408752 1441831208 -0.622803 0.388611 -0.542297 -0.408752 1441831208 -0.624695 0.383362 -0.544861 -0.407410 1441831208 -0.624695 0.383362 -0.544861 -0.407410 1441831208 -0.624695 0.383362 -0.544861 -0.407410 1441831208 -0.624695 0.383362 -0.544861 -0.407410 1441831208 -0.624695 0.383362 -0.544861 -0.407410 1441831208 -0.624695 0.383362 -0.544861 -0.407410 1441831208 -0.613831 0.389954 -0.541870 -0.421448 1441831208 -0.613831 0.389954 -0.541870 -0.421448 1441831208 -0.613831 0.389954 -0.541870 -0.421448 1441831208 -0.613831 0.389954 -0.541870 -0.421448 1441831208 -0.613831 0.389954 -0.541870 -0.421448 1441831208 -0.613831 0.389954 -0.541870 -0.421448 1441831208 -0.613831 0.389954 -0.541870 -0.421448 1441831208 -0.591492 0.405823 -0.541748 -0.438232 1441831208 -0.591492 0.405823 -0.541748 -0.438232 1441831208 -0.591492 0.405823 -0.541748 -0.438232 1441831208 -0.591492 0.405823 -0.541748 -0.438232 1441831208 -0.591492 0.405823 -0.541748 -0.438232 1441831208 -0.591492 0.405823 -0.541748 -0.438232 1441831208 -0.582703 0.411255 -0.537903 -0.449524 1441831208 -0.582703 0.411255 -0.537903 -0.449524 1441831208 -0.582703 0.411255 -0.537903 -0.449524 1441831208 -0.582703 0.411255 -0.537903 -0.449524 1441831208 -0.582703 0.411255 -0.537903 -0.449524 1441831208 -0.582703 0.411255 -0.537903 -0.449524 1441831208 -0.589905 0.404480 -0.542969 -0.440063 1441831208 -0.589905 0.404480 -0.542969 -0.440063 1441831208 -0.589905 0.404480 -0.542969 -0.440063 1441831208 -0.589905 0.404480 -0.542969 -0.440063 1441831208 -0.589905 0.404480 -0.542969 -0.440063 1441831208 -0.589905 0.404480 -0.542969 -0.440063 1441831208 -0.591187 0.402527 -0.547302 -0.434753 1441831208 -0.591187 0.402527 -0.547302 -0.434753 1441831208 -0.591187 0.402527 -0.547302 -0.434753 1441831208 -0.591187 0.402527 -0.547302 -0.434753 1441831208 -0.591187 0.402527 -0.547302 -0.434753 1441831208 -0.591187 0.402527 -0.547302 -0.434753 1441831208 -0.591187 0.402527 -0.547302 -0.434753 1441831208 -0.592834 0.400391 -0.555359 -0.424133 1441831208 -0.592834 0.400391 -0.555359 -0.424133 1441831208 -0.592834 0.400391 -0.555359 -0.424133 1441831208 -0.592834 0.400391 -0.555359 -0.424133 1441831208 -0.592834 0.400391 -0.555359 -0.424133 1441831208 -0.592834 0.400391 -0.555359 -0.424133 1441831208 -0.598877 0.388733 -0.566589 -0.411377 1441831208 -0.598877 0.388733 -0.566589 -0.411377 1441831208 -0.598877 0.388733 -0.566589 -0.411377 1441831209 -0.598877 0.388733 -0.566589 -0.411377 1441831209 -0.598877 0.388733 -0.566589 -0.411377 1441831209 -0.598877 0.388733 -0.566589 -0.411377 1441831209 -0.603760 0.377747 -0.570862 -0.408630 1441831209 -0.603760 0.377747 -0.570862 -0.408630 1441831209 -0.603760 0.377747 -0.570862 -0.408630 1441831209 -0.603760 0.377747 -0.570862 -0.408630 1441831209 -0.603760 0.377747 -0.570862 -0.408630 1441831209 -0.603760 0.377747 -0.570862 -0.408630 1441831209 -0.587402 0.397705 -0.558289 -0.430359 1441831209 -0.587402 0.397705 -0.558289 -0.430359 1441831209 -0.587402 0.397705 -0.558289 -0.430359 1441831209 -0.587402 0.397705 -0.558289 -0.430359 1441831209 -0.587402 0.397705 -0.558289 -0.430359 1441831209 -0.587402 0.397705 -0.558289 -0.430359 1441831209 -0.563721 0.434692 -0.546387 -0.441345 1441831209 -0.563721 0.434692 -0.546387 -0.441345 1441831209 -0.563721 0.434692 -0.546387 -0.441345 1441831209 -0.563721 0.434692 -0.546387 -0.441345 1441831209 -0.563721 0.434692 -0.546387 -0.441345 1441831209 -0.563721 0.434692 -0.546387 -0.441345 1441831209 -0.563721 0.434692 -0.546387 -0.441345 1441831209 -0.563782 0.437134 -0.542664 -0.443481 1441831209 -0.563782 0.437134 -0.542664 -0.443481 1441831209 -0.563782 0.437134 -0.542664 -0.443481 1441831209 -0.563782 0.437134 -0.542664 -0.443481 1441831209 -0.563782 0.437134 -0.542664 -0.443481 1441831209 -0.563782 0.437134 -0.542664 -0.443481 1441831209 -0.576599 0.426880 -0.540100 -0.440063 1441831209 -0.576599 0.426880 -0.540100 -0.440063 1441831209 -0.576599 0.426880 -0.540100 -0.440063 1441831209 -0.576599 0.426880 -0.540100 -0.440063 1441831209 -0.576599 0.426880 -0.540100 -0.440063 1441831209 -0.576599 0.426880 -0.540100 -0.440063 1441831209 
-0.633911 0.379700 -0.550293 -0.388916 1441831211 -0.633911 0.379700 -0.550293 -0.388916 1441831211 -0.633911 0.379700 -0.550293 -0.388916 1441831211 -0.633911 0.379700 -0.550293 -0.388916 1441831211 -0.633911 0.379700 -0.550293 -0.388916 1441831211 -0.636108 0.376221 -0.550781 -0.388000 1441831211 -0.636108 0.376221 -0.550781 -0.388000 1441831211 -0.636108 0.376221 -0.550781 -0.388000 1441831211 -0.636108 0.376221 -0.550781 -0.388000 1441831211 -0.636108 0.376221 -0.550781 -0.388000 1441831211 -0.636108 0.376221 -0.550781 -0.388000 1441831211 -0.632690 0.382507 -0.538940 -0.403748 1441831211 -0.632690 0.382507 -0.538940 -0.403748 1441831211 -0.632690 0.382507 -0.538940 -0.403748 1441831211 -0.632690 0.382507 -0.538940 -0.403748 1441831211 -0.632690 0.382507 -0.538940 -0.403748 1441831211 -0.632690 0.382507 -0.538940 -0.403748 1441831211 -0.606628 0.412659 -0.524963 -0.431519 1441831211 -0.606628 0.412659 -0.524963 -0.431519 1441831211 -0.606628 0.412659 -0.524963 -0.431519 1441831211 -0.606628 0.412659 -0.524963 -0.431519 1441831211 -0.606628 0.412659 -0.524963 -0.431519 1441831211 -0.606628 0.412659 -0.524963 -0.431519 1441831211 -0.606628 0.412659 -0.524963 -0.431519 1441831211 -0.594849 0.430237 -0.508667 -0.449829 1441831211 -0.594849 0.430237 -0.508667 -0.449829 1441831211 -0.594849 0.430237 -0.508667 -0.449829 1441831211 -0.594849 0.430237 -0.508667 -0.449829 1441831211 -0.594849 0.430237 -0.508667 -0.449829 1441831211 -0.594849 0.430237 -0.508667 -0.449829 1441831211 -0.591675 0.435669 -0.512634 -0.444275 1441831211 -0.591675 0.435669 -0.512634 -0.444275 1441831211 -0.591675 0.435669 -0.512634 -0.444275 1441831211 -0.591675 0.435669 -0.512634 -0.444275 1441831211 -0.591675 0.435669 -0.512634 -0.444275 1441831211 -0.591675 0.435669 -0.512634 -0.444275 1441831211 -0.591125 0.422485 -0.530396 -0.436890 1441831211 -0.591125 0.422485 -0.530396 -0.436890 1441831211 -0.591125 0.422485 -0.530396 -0.436890 1441831211 -0.591125 0.422485 -0.530396 -0.436890 1441831211 -0.591125 0.422485 -0.530396 -0.436890 1441831211 -0.591125 0.422485 -0.530396 -0.436890 1441831211 -0.591125 0.422485 -0.530396 -0.436890 1441831211 -0.600952 0.411743 -0.531311 -0.432495 1441831211 -0.600952 0.411743 -0.531311 -0.432495 1441831211 -0.600952 0.411743 -0.531311 -0.432495 1441831211 -0.600952 0.411743 -0.531311 -0.432495 1441831211 -0.600952 0.411743 -0.531311 -0.432495 1441831211 -0.600952 0.411743 -0.531311 -0.432495 1441831211 -0.600952 0.411743 -0.531311 -0.432495 1441831211 -0.605164 0.409729 -0.521912 -0.439941 1441831211 -0.605164 0.409729 -0.521912 -0.439941 1441831211 -0.605164 0.409729 -0.521912 -0.439941 1441831211 -0.605164 0.409729 -0.521912 -0.439941 1441831211 -0.605164 0.409729 -0.521912 -0.439941 1441831211 -0.605164 0.409729 -0.521912 -0.439941 1441831211 -0.606689 0.403198 -0.524719 -0.440491 1441831211 -0.606689 0.403198 -0.524719 -0.440491 1441831211 -0.606689 0.403198 -0.524719 -0.440491 1441831211 -0.606689 0.403198 -0.524719 -0.440491 1441831211 -0.606689 0.403198 -0.524719 -0.440491 1441831211 -0.606689 0.403198 -0.524719 -0.440491 1441831211 -0.614380 0.387817 -0.539185 -0.426025 1441831212 -0.614380 0.387817 -0.539185 -0.426025 1441831212 -0.614380 0.387817 -0.539185 -0.426025 1441831212 -0.614380 0.387817 -0.539185 -0.426025 1441831212 -0.614380 0.387817 -0.539185 -0.426025 1441831212 -0.614380 0.387817 -0.539185 -0.426025 1441831212 -0.614380 0.387817 -0.539185 -0.426025 1441831212 -0.622192 0.369995 -0.556641 -0.407715 1441831212 -0.622192 0.369995 -0.556641 -0.407715 1441831212 -0.622192 0.369995 -0.556641 -0.407715 1441831212 -0.622192 0.369995 -0.556641 -0.407715 1441831212 -0.622192 0.369995 -0.556641 -0.407715 1441831212 -0.622192 0.369995 -0.556641 -0.407715 1441831212 -0.630188 0.355042 -0.572876 -0.385681 1441831212 -0.630188 0.355042 -0.572876 -0.385681 1441831212 -0.630188 0.355042 -0.572876 -0.385681 1441831212 -0.630188 0.355042 -0.572876 -0.385681 1441831212 -0.630188 0.355042 -0.572876 -0.385681 1441831212 -0.630188 0.355042 -0.572876 -0.385681 1441831212 -0.630188 0.355042 -0.572876 -0.385681 1441831212 -0.635742 0.340332 -0.590576 -0.362427 1441831212 -0.635742 0.340332 -0.590576 -0.362427 1441831212 -0.635742 0.340332 -0.590576 -0.362427 1441831212 -0.635742 0.340332 -0.590576 -0.362427 1441831212 -0.635742 0.340332 -0.590576 -0.362427 1441831212 -0.635742 0.340332 -0.590576 -0.362427 1441831212 -0.639893 0.326233 -0.602112 -0.348877 1441831212 -0.639893 0.326233 -0.602112 -0.348877 1441831212 -0.639893 0.326233 -0.602112 -0.348877 1441831212 -0.639893 0.326233 -0.602112 -0.348877 1441831212 -0.639893 0.326233 -0.602112 -0.348877 1441831212 -0.639893 0.326233 -0.602112 -0.348877 1441831212 -0.639893 0.326233 -0.602112 -0.348877 1441831212 -0.636719 0.327454 -0.601318 -0.354736 1441831212 -0.636719 0.327454 -0.601318 -0.354736 1441831212 -0.636719 0.327454 -0.601318 -0.354736 1441831212 -0.636719 0.327454 -0.601318 -0.354736 1441831212 -0.636719 0.327454 -0.601318 -0.354736 1441831212 -0.636719 0.327454 -0.601318 -0.354736 1441831212 -0.623840 0.352539 -0.582520 -0.383789 1441831212 -0.623840 0.352539 -0.582520 -0.383789 1441831212 -0.623840 0.352539 -0.582520 -0.383789 1441831212 -0.623840 0.352539 -0.582520 -0.383789 1441831212 -0.623840 0.352539 -0.582520 -0.383789 1441831212 -0.623840 0.352539 -0.582520 -0.383789 1441831212 -0.602722 0.385498 -0.552368 -0.427856 1441831212 -0.602722 0.385498 -0.552368 -0.427856 1441831212 -0.602722 0.385498 -0.552368 -0.427856 1441831212 -0.602722 0.385498 -0.552368 -0.427856 1441831212 -0.602722 0.385498 -0.552368 -0.427856 1441831212 -0.602722 0.385498 -0.552368 -0.427856 1441831212 -0.590820 0.413086 -0.515198 -0.463623 1441831212 -0.590820 0.413086 -0.515198 -0.463623 1441831212 -0.590820 0.413086 -0.515198 -0.463623 1441831212 -0.590820 0.413086 -0.515198 -0.463623 1441831212 -0.590820 0.413086 -0.515198 -0.463623 1441831212 -0.590820 0.413086 -0.515198 -0.463623 1441831212 -0.590820 0.413086 -0.515198 -0.463623 1441831212 -0.580444 0.435852 -0.499512 -0.472961 1441831212 -0.580444 0.435852 -0.499512 -0.472961 1441831212 -0.580444 0.435852 -0.499512 -0.472961 1441831212 -0.580444 0.435852 -0.499512 -0.472961 1441831212 -0.580444 0.435852 -0.499512 -0.472961 1441831212 -0.580444 0.435852 -0.499512 -0.472961 1441831212 -0.577332 0.442444 -0.496094 -0.474243 1441831212 -0.577332 0.442444 -0.496094 -0.474243 1441831212 -0.577332 0.442444 -0.496094 -0.474243 1441831212 -0.577332 0.442444 -0.496094 -0.474243 1441831212 -0.577332 0.442444 -0.496094 -0.474243 1441831212 -0.577332 0.442444 -0.496094 -0.474243 1441831212 -0.583984 0.437927 -0.497559 -0.468689 1441831212 -0.583984 0.437927 -0.497559 -0.468689 1441831212 -0.583984 0.437927 -0.497559 -0.468689 1441831212 -0.583984 0.437927 -0.497559 -0.468689 1441831212 -0.583984 0.437927 -0.497559 -0.468689 1441831212 -0.583984 0.437927 -0.497559 -0.468689 1441831212 -0.592712 0.433960 -0.492615 -0.466614 1441831212 -0.592712 0.433960 -0.492615 -0.466614 1441831212 -0.592712 0.433960 -0.492615 -0.466614 1441831212 -0.592712 0.433960 -0.492615 -0.466614 1441831212 -0.592712 0.433960 -0.492615 -0.466614 1441831212 -0.592712 0.433960 -0.492615 -0.466614 1441831212 -0.592712 0.433960 -0.492615 -0.466614 1441831212 -0.596069 0.428040 -0.497742 -0.462463 1441831212 -0.596069 0.428040 -0.497742 -0.462463 1441831212 -0.596069 0.428040 -0.497742 -0.462463 1441831212 -0.596069 0.428040 -0.497742 -0.462463 1441831212 -0.596069 0.428040 -0.497742 -0.462463 1441831212 -0.596069 0.428040 -0.497742 -0.462463 1441831212 -0.605835 0.409058 -0.513184 -0.449829 1441831212 -0.605835 0.409058 -0.513184 -0.449829 1441831212 -0.605835 0.409058 -0.513184 -0.449829 1441831212 -0.605835 0.409058 -0.513184 -0.449829 1441831212 -0.605835 0.409058 -0.513184 -0.449829 1441831212 -0.605835 0.409058 -0.513184 -0.449829 1441831212 -0.612793 0.393066 -0.531555 -0.432983 1441831212 -0.612793 0.393066 -0.531555 -0.432983 1441831212 -0.612793 0.393066 -0.531555 -0.432983 1441831212 -0.612793 0.393066 -0.531555 -0.432983 1441831212 -0.612793 0.393066 -0.531555 -0.432983 1441831212 -0.612793 0.393066 -0.531555 -0.432983 1441831212 -0.612793 0.393066 -0.531555 -0.432983 1441831212 -0.624207 0.374023 -0.550598 -0.409180 1441831212 -0.624207 0.374023 -0.550598 -0.409180 1441831212 -0.624207 0.374023 -0.550598 -0.409180 1441831212 -0.624207 0.374023 -0.550598 -0.409180 1441831212 -0.624207 0.374023 -0.550598 -0.409180 1441831212 -0.624207 0.374023 -0.550598 -0.409180 1441831212 -0.634827 0.357056 -0.563293 -0.390198 1441831212 -0.634827 0.357056 -0.563293 -0.390198 1441831212 -0.634827 0.357056 -0.563293 -0.390198 1441831212 -0.634827 0.357056 -0.563293 -0.390198 1441831212 -0.634827 0.357056 -0.563293 -0.390198 1441831212 -0.634827 0.357056 -0.563293 -0.390198 1441831212 -0.636780 0.351501 -0.565979 -0.388184 1441831213 -0.636780 0.351501 -0.565979 -0.388184 1441831213 -0.636780 0.351501 -0.565979 -0.388184 1441831213 -0.636780 0.351501 -0.565979 -0.388184 1441831213 -0.636780 0.351501 -0.565979 -0.388184 1441831213 -0.636780 0.351501 -0.565979 -0.388184 1441831213 -0.625244 0.360901 -0.561401 -0.404663 1441831213 -0.625244 0.360901 -0.561401 -0.404663 1441831213 -0.625244 0.360901 -0.561401 -0.404663 1441831213 -0.625244 0.360901 -0.561401 -0.404663 1441831213 -0.625244 0.360901 -0.561401 -0.404663 1441831213 -0.625244 0.360901 -0.561401 -0.404663 1441831213 -0.601868 0.391968 -0.540283 -0.438538 1441831213 -0.601868 0.391968 -0.540283 -0.438538 1441831213 -0.601868 0.391968 -0.540283 -0.438538 1441831213 -0.601868 0.391968 -0.540283 -0.438538 1441831213 -0.601868 0.391968 -0.540283 -0.438538 1441831213 -0.601868 0.391968 -0.540283 -0.438538 1441831213 -0.585144 0.418945 -0.517700 -0.462769 1441831213 -0.585144 0.418945 -0.517700 -0.462769 1441831213 -0.585144 0.418945 -0.517700 -0.462769 1441831213 -0.585144 0.418945 -0.517700 -0.462769 1441831213 -0.585144 0.418945 -0.517700 -0.462769 1441831213 -0.585144 0.418945 -0.517700 -0.462769 1441831213 -0.584595 0.426941 -0.517212 -0.456665 1441831213 -0.584595 0.426941 -0.517212 -0.456665 1441831213 -0.584595 0.426941 -0.517212 -0.456665 1441831213 -0.584595 0.426941 -0.517212 -0.456665 1441831213 -0.584595 0.426941 -0.517212 -0.456665 1441831213 -0.584595 0.426941 -0.517212 -0.456665 1441831213 -0.584595 0.426941 -0.517212 -0.456665 1441831213 -0.583862 0.422607 -0.534363 -0.441650 1441831213 -0.583862 0.422607 -0.534363 -0.441650 1441831213 -0.583862 0.422607 -0.534363 -0.441650 1441831213 -0.583862 0.422607 -0.534363 -0.441650 1441831213 -0.583862 0.422607 -0.534363 -0.441650 1441831213 -0.583862 0.422607 -0.534363 -0.441650 1441831213 -0.592407 0.412170 -0.539734 -0.433533 1441831213 -0.592407 0.412170 -0.539734 -0.433533 1441831213 -0.592407 0.412170 -0.539734 -0.433533 1441831213 -0.592407 0.412170 -0.539734 -0.433533 1441831213 -0.592407 0.412170 -0.539734 -0.433533 1441831213 -0.592407 0.412170 -0.539734 -0.433533 1441831213 -0.603882 0.407410 -0.532898 -0.430603 1441831213 -0.603882 0.407410 -0.532898 -0.430603 1441831213 -0.603882 0.407410 -0.532898 -0.430603 1441831213 -0.603882 0.407410 -0.532898 -0.430603 1441831213 -0.603882 0.407410 -0.532898 -0.430603 1441831213 -0.603882 0.407410 -0.532898 -0.430603 1441831213 -0.603882 0.407410 -0.532898 -0.430603 1441831213 -0.608276 0.403442 -0.529663 -0.432129 1441831213 -0.608276 0.403442 -0.529663 -0.432129 1441831213 -0.608276 0.403442 -0.529663 -0.432129 1441831213 -0.608276 0.403442 -0.529663 -0.432129 1441831213 -0.608276 0.403442 -0.529663 -0.432129 1441831213 -0.608276 0.403442 -0.529663 -0.432129 1441831213 -0.613831 0.395142 -0.535034 -0.425354 1441831213 -0.613831 0.395142 -0.535034 -0.425354 1441831213 -0.613831 0.395142 -0.535034 -0.425354 1441831213 -0.613831 0.395142 -0.535034 -0.425354 1441831213 -0.613831 0.395142 -0.535034 -0.425354 1441831213 -0.613831 0.395142 -0.535034 -0.425354 1441831213 -0.622803 0.379883 -0.547546 -0.409973 1441831213 -0.622803 0.379883 -0.547546 -0.409973 1441831213 -0.622803 0.379883 -0.547546 -0.409973 1441831213 -0.622803 0.379883 -0.547546 -0.409973 1441831213 -0.622803 0.379883 -0.547546 -0.409973 1441831213 -0.622803 0.379883 -0.547546 -0.409973 1441831213 -0.622803 0.379883 -0.547546 -0.409973 1441831213 -0.632751 0.361877 -0.568298 -0.381836 1441831213 -0.632751 0.361877 -0.568298 -0.381836 1441831213 -0.632751 0.361877 -0.568298 -0.381836 1441831213 -0.632751 0.361877 -0.568298 -0.381836 1441831213 -0.632751 0.361877 -0.568298 -0.381836 1441831213 -0.632751 0.361877 -0.568298 -0.381836 1441831213 -0.646179 0.339111 -0.586121 -0.352112 1441831213 -0.646179 0.339111 -0.586121 -0.352112 1441831213 -0.646179 0.339111 -0.586121 -0.352112 1441831213 -0.646179 0.339111 -0.586121 -0.352112 1441831213 -0.646179 0.339111 -0.586121 -0.352112 1441831213 -0.646179 0.339111 -0.586121 -0.352112 1441831213 -0.655029 0.321899 -0.594604 -0.337402 1441831213 -0.655029 0.321899 -0.594604 -0.337402 1441831213 -0.655029 0.321899 -0.594604 -0.337402 1441831213 -0.655029 0.321899 -0.594604 -0.337402 1441831213 -0.655029 0.321899 -0.594604 -0.337402 1441831213 -0.655029 0.321899 -0.594604 -0.337402 1441831213 -0.654846 0.318909 -0.596191 -0.337830 1441831213 -0.654846 0.318909 -0.596191 -0.337830 1441831213 -0.654846 0.318909 -0.596191 -0.337830 1441831213 -0.654846 0.318909 -0.596191 -0.337830 1441831213 -0.654846 0.318909 -0.596191 -0.337830 1441831213 -0.654846 0.318909 -0.596191 -0.337830 1441831213 -0.648071 0.330688 -0.585266 -0.358093 1441831213 -0.648071 0.330688 -0.585266 -0.358093 1441831213 -0.648071 0.330688 -0.585266 -0.358093 1441831213 -0.648071 0.330688 -0.585266 -0.358093 1441831213 -0.648071 0.330688 -0.585266 -0.358093 1441831213 -0.648071 0.330688 -0.585266 -0.358093 1441831213 -0.621948 0.368530 -0.562012 -0.402039 1441831213 -0.621948 0.368530 -0.562012 -0.402039 1441831213 -0.621948 0.368530 -0.562012 -0.402039 1441831213 -0.621948 0.368530 -0.562012 -0.402039 1441831213 -0.621948 0.368530 -0.562012 -0.402039 1441831213 -0.621948 0.368530 -0.562012 -0.402039 1441831213 -0.607849 0.401245 -0.531067 -0.433105 1441831213 -0.607849 0.401245 -0.531067 -0.433105 1441831213 -0.607849 0.401245 -0.531067 -0.433105 1441831213 -0.607849 0.401245 -0.531067 -0.433105 1441831213 -0.607849 0.401245 -0.531067 -0.433105 1441831213 -0.607849 0.401245 -0.531067 -0.433105 1441831213 -0.605469 0.420715 -0.520142 -0.431213 1441831213 -0.605469 0.420715 -0.520142 -0.431213 1441831213 -0.605469 0.420715 -0.520142 -0.431213 1441831214 -0.605469 0.420715 -0.520142 -0.431213 1441831214 -0.605469 0.420715 -0.520142 -0.431213 1441831214 -0.605469 0.420715 -0.520142 -0.431213 1441831214 -0.605469 0.420715 -0.520142 -0.431213 1441831214 -0.611511 0.412415 -0.532715 -0.415039 1441831214 -0.611511 0.412415 -0.532715 -0.415039 1441831214 -0.611511 0.412415 -0.532715 -0.415039 1441831214 -0.611511 0.412415 -0.532715 -0.415039 1441831214 -0.611511 0.412415 -0.532715 -0.415039 1441831214 -0.611511 0.412415 -0.532715 -0.415039 1441831214 -0.611572 0.405884 -0.545837 -0.404175 1441831214 -0.611572 0.405884 -0.545837 -0.404175 1441831214 -0.611572 0.405884 -0.545837 -0.404175 1441831214 -0.611572 0.405884 -0.545837 -0.404175 1441831214 -0.611572 0.405884 -0.545837 -0.404175 1441831214 -0.611572 0.405884 -0.545837 -0.404175 1441831214 -0.621155 0.402405 -0.536987 -0.404907 1441831214 -0.621155 0.402405 -0.536987 -0.404907 1441831214 -0.621155 0.402405 -0.536987 -0.404907 1441831214 -0.621155 0.402405 -0.536987 -0.404907 1441831214 -0.621155 0.402405 -0.536987 -0.404907 1441831214 -0.621155 0.402405 -0.536987 -0.404907 1441831214 -0.625366 0.398315 -0.531067 -0.410217 1441831214 -0.625366 0.398315 -0.531067 -0.410217 1441831214 -0.625366 0.398315 -0.531067 -0.410217 1441831214 -0.625366 0.398315 -0.531067 -0.410217 1441831214 -0.625366 0.398315 -0.531067 -0.410217 1441831214 -0.625366 0.398315 -0.531067 -0.410217 1441831214 -0.628113 0.390686 -0.533508 -0.410278 1441831214 -0.628113 0.390686 -0.533508 -0.410278 1441831214 -0.628113 0.390686 -0.533508 -0.410278 1441831214 -0.628113 0.390686 -0.533508 -0.410278 1441831214 -0.628113 0.390686 -0.533508 -0.410278 1441831214 -0.628113 0.390686 -0.533508 -0.410278 1441831214 -0.626404 0.383972 -0.546448 -0.402039 1441831214 -0.626404 0.383972 -0.546448 -0.402039 1441831214 -0.626404 0.383972 -0.546448 -0.402039 1441831214 -0.626404 0.383972 -0.546448 -0.402039 1441831214 -0.626404 0.383972 -0.546448 -0.402039 1441831214 -0.626404 0.383972 -0.546448 -0.402039 1441831214 -0.622986 0.379150 -0.569397 -0.379395 1441831214 -0.622986 0.379150 -0.569397 -0.379395 1441831214 -0.622986 0.379150 -0.569397 -0.379395 1441831214 -0.622986 0.379150 -0.569397 -0.379395 1441831214 -0.622986 0.379150 -0.569397 -0.379395 1441831214 -0.622986 0.379150 -0.569397 -0.379395 1441831214 -0.622986 0.379150 -0.569397 -0.379395 1441831214 -0.630798 0.368835 -0.574097 -0.369507 1441831214 -0.630798 0.368835 -0.574097 -0.369507 1441831214 -0.630798 0.368835 -0.574097 -0.369507 1441831214 -0.630798 0.368835 -0.574097 -0.369507 1441831214 -0.630798 0.368835 -0.574097 -0.369507 1441831214 -0.630798 0.368835 -0.574097 -0.369507 1441831214 -0.633362 0.367981 -0.575073 -0.364441 1441831214 -0.633362 0.367981 -0.575073 -0.364441 1441831214 -0.633362 0.367981 -0.575073 -0.364441 1441831214 -0.633362 0.367981 -0.575073 -0.364441 1441831214 -0.633362 0.367981 -0.575073 -0.364441 1441831214 -0.633362 0.367981 -0.575073 -0.364441 1441831214 -0.630615 0.366516 -0.577515 -0.366760 1441831214 -0.630615 0.366516 -0.577515 -0.366760 1441831214 -0.630615 0.366516 -0.577515 -0.366760 1441831214 -0.630615 0.366516 -0.577515 -0.366760 1441831214 -0.630615 0.366516 -0.577515 -0.366760 1441831214 -0.630615 0.366516 -0.577515 -0.366760 1441831214 -0.630615 0.366516 -0.577515 -0.366760 1441831214 -0.629211 0.371033 -0.565613 -0.382813 1441831214 -0.629211 0.371033 -0.565613 -0.382813 1441831214 -0.629211 0.371033 -0.565613 -0.382813 1441831214 -0.629211 0.371033 -0.565613 -0.382813 1441831214 -0.629211 0.371033 -0.565613 -0.382813 1441831214 -0.614746 0.391113 -0.543030 -0.417480 1441831214 -0.614746 0.391113 -0.543030 -0.417480 1441831214 -0.614746 0.391113 -0.543030 -0.417480 1441831214 -0.614746 0.391113 -0.543030 -0.417480 1441831214 -0.614746 0.391113 -0.543030 -0.417480 1441831214 -0.614746 0.391113 -0.543030 -0.417480 1441831214 -0.614746 0.391113 -0.543030 -0.417480 1441831214 -0.608887 0.408997 -0.515137 -0.443420 1441831214 -0.608887 0.408997 -0.515137 -0.443420 1441831214 -0.608887 0.408997 -0.515137 -0.443420 1441831214 -0.608887 0.408997 -0.515137 -0.443420 1441831214 -0.608887 0.408997 -0.515137 -0.443420 1441831214 -0.608887 0.408997 -0.515137 -0.443420 1441831214 -0.613403 0.405151 -0.524963 -0.428955 1441831214 -0.613403 0.405151 -0.524963 -0.428955 1441831214 -0.613403 0.405151 -0.524963 -0.428955 1441831214 -0.613403 0.405151 -0.524963 -0.428955 1441831214 -0.613403 0.405151 -0.524963 -0.428955 1441831214 -0.618286 0.384460 -0.554565 -0.403076 1441831214 -0.618286 0.384460 -0.554565 -0.403076 1441831214 -0.618286 0.384460 -0.554565 -0.403076 1441831214 -0.618286 0.384460 -0.554565 -0.403076 1441831214 -0.618286 0.384460 -0.554565 -0.403076 1441831214 -0.618286 0.384460 -0.554565 -0.403076 1441831214 -0.625671 0.362915 -0.569275 -0.390930 1441831214 -0.625671 0.362915 -0.569275 -0.390930 1441831214 -0.625671 0.362915 -0.569275 -0.390930 1441831214 -0.625671 0.362915 -0.569275 -0.390930 1441831214 -0.625671 0.362915 -0.569275 -0.390930 1441831214 -0.625671 0.362915 -0.569275 -0.390930 1441831214 -0.640503 0.358276 -0.558167 -0.387207 1441831214 -0.640503 0.358276 -0.558167 -0.387207 1441831214 -0.640503 0.358276 -0.558167 -0.387207 1441831214 -0.640503 0.358276 -0.558167 -0.387207 1441831214 -0.640503 0.358276 -0.558167 -0.387207 1441831214 -0.640503 0.358276 -0.558167 -0.387207 1441831214 -0.640503 0.358276 -0.558167 -0.387207 1441831214 -0.649353 0.354553 -0.548340 -0.389893 1441831214 -0.649353 0.354553 -0.548340 -0.389893 1441831214 -0.649353 0.354553 -0.548340 -0.389893 1441831215 -0.649353 0.354553 -0.548340 -0.389893 1441831215 -0.649353 0.354553 -0.548340 -0.389893 1441831215 -0.649353 0.354553 -0.548340 -0.389893 1441831215 -0.656311 0.345398 -0.547668 -0.387451 1441831215 -0.656311 0.345398 -0.547668 -0.387451 1441831215 -0.656311 0.345398 -0.547668 -0.387451 1441831215 -0.656311 0.345398 -0.547668 -0.387451 1441831215 -0.656311 0.345398 -0.547668 -0.387451 1441831215 -0.656311 0.345398 -0.547668 -0.387451 1441831215 -0.658997 0.334412 -0.558533 -0.376831 1441831215 -0.658997 0.334412 -0.558533 -0.376831 1441831215 -0.658997 0.334412 -0.558533 -0.376831 1441831215 -0.658997 0.334412 -0.558533 -0.376831 1441831215 -0.658997 0.334412 -0.558533 -0.376831 1441831215 -0.658997 0.334412 -0.558533 -0.376831 1441831215 -0.658997 0.334412 -0.558533 -0.376831 1441831215 -0.663696 0.323853 -0.565369 -0.367554 1441831215 -0.663696 0.323853 -0.565369 -0.367554 1441831215 -0.663696 0.323853 -0.565369 -0.367554 1441831215 -0.663696 0.323853 -0.565369 -0.367554 1441831215 -0.663696 0.323853 -0.565369 -0.367554 1441831215 -0.663696 0.323853 -0.565369 -0.367554 1441831215 -0.664551 0.316162 -0.579651 -0.349976 1441831215 -0.664551 0.316162 -0.579651 -0.349976 1441831215 -0.664551 0.316162 -0.579651 -0.349976 1441831215 -0.664551 0.316162 -0.579651 -0.349976 1441831215 -0.664551 0.316162 -0.579651 -0.349976 1441831215 -0.664551 0.316162 -0.579651 -0.349976 1441831215 -0.662598 0.313660 -0.589417 -0.339417 1441831215 -0.662598 0.313660 -0.589417 -0.339417 1441831215 -0.662598 0.313660 -0.589417 -0.339417 1441831215 -0.662598 0.313660 -0.589417 -0.339417 1441831215 -0.662598 0.313660 -0.589417 -0.339417 1441831215 -0.662598 0.313660 -0.589417 -0.339417 1441831215 -0.662598 0.313660 -0.589417 -0.339417 1441831215 -0.652893 0.319214 -0.597534 -0.338867 1441831215 -0.652893 0.319214 -0.597534 -0.338867 1441831215 -0.652893 0.319214 -0.597534 -0.338867 1441831215 -0.652893 0.319214 -0.597534 -0.338867 1441831215 -0.652893 0.319214 -0.597534 -0.338867 1441831215 -0.652893 0.319214 -0.597534 -0.338867 1441831215 -0.652893 0.319214 -0.597534 -0.338867 1441831215 -0.643250 0.336609 -0.585144 -0.361389 1441831215 -0.643250 0.336609 -0.585144 -0.361389 1441831215 -0.643250 0.336609 -0.585144 -0.361389 1441831215 -0.643250 0.336609 -0.585144 -0.361389 1441831215 -0.643250 0.336609 -0.585144 -0.361389 1441831215 -0.643250 0.336609 -0.585144 -0.361389 1441831215 -0.625916 0.365051 -0.565735 -0.393738 1441831215 -0.625916 0.365051 -0.565735 -0.393738 1441831215 -0.625916 0.365051 -0.565735 -0.393738 1441831215 -0.625916 0.365051 -0.565735 -0.393738 1441831215 -0.625916 0.365051 -0.565735 -0.393738 1441831215 -0.625916 0.365051 -0.565735 -0.393738 1441831215 -0.625916 0.365051 -0.565735 -0.393738 1441831215 -0.615967 0.391052 -0.540344 -0.419250 1441831215 -0.615967 0.391052 -0.540344 -0.419250 1441831215 -0.615967 0.391052 -0.540344 -0.419250 1441831215 -0.615967 0.391052 -0.540344 -0.419250 1441831215 -0.615967 0.391052 -0.540344 -0.419250 1441831215 -0.615967 0.391052 -0.540344 -0.419250 1441831215 -0.622803 0.389160 -0.539429 -0.412048 1441831215 -0.622803 0.389160 -0.539429 -0.412048 1441831215 -0.622803 0.389160 -0.539429 -0.412048 1441831215 -0.622803 0.389160 -0.539429 -0.412048 1441831215 -0.622803 0.389160 -0.539429 -0.412048 1441831215 -0.622803 0.389160 -0.539429 -0.412048 1441831215 -0.623047 0.377441 -0.557190 -0.398682 1441831215 -0.623047 0.377441 -0.557190 -0.398682 1441831215 -0.623047 0.377441 -0.557190 -0.398682 1441831215 -0.623047 0.377441 -0.557190 -0.398682 1441831215 -0.623047 0.377441 -0.557190 -0.398682 1441831215 -0.623047 0.377441 -0.557190 -0.398682 1441831215 -0.629211 0.365601 -0.564270 -0.390015 1441831215 -0.629211 0.365601 -0.564270 -0.390015 1441831215 -0.629211 0.365601 -0.564270 -0.390015 1441831215 -0.629211 0.365601 -0.564270 -0.390015 1441831215 -0.629211 0.365601 -0.564270 -0.390015 1441831215 -0.629211 0.365601 -0.564270 -0.390015 1441831215 -0.629211 0.365601 -0.564270 -0.390015 1441831215 -0.635193 0.364441 -0.557922 -0.390503 1441831215 -0.635193 0.364441 -0.557922 -0.390503 1441831215 -0.635193 0.364441 -0.557922 -0.390503 1441831215 -0.635193 0.364441 -0.557922 -0.390503 1441831215 -0.635193 0.364441 -0.557922 -0.390503 1441831215 -0.635193 0.364441 -0.557922 -0.390503 1441831215 -0.636719 0.362061 -0.553284 -0.396729 1441831215 -0.636719 0.362061 -0.553284 -0.396729 1441831215 -0.636719 0.362061 -0.553284 -0.396729 1441831215 -0.636719 0.362061 -0.553284 -0.396729 1441831215 -0.636719 0.362061 -0.553284 -0.396729 1441831215 -0.636719 0.362061 -0.553284 -0.396729 1441831215 -0.636719 0.362061 -0.553284 -0.396729 1441831215 -0.636536 0.357056 -0.554321 -0.400208 1441831215 -0.636536 0.357056 -0.554321 -0.400208 1441831215 -0.636536 0.357056 -0.554321 -0.400208 1441831215 -0.636536 0.357056 -0.554321 -0.400208 1441831215 -0.636536 0.357056 -0.554321 -0.400208 1441831215 -0.636536 0.357056 -0.554321 -0.400208 1441831215 -0.634094 0.356201 -0.558655 -0.398743 1441831215 -0.634094 0.356201 -0.558655 -0.398743 1441831215 -0.634094 0.356201 -0.558655 -0.398743 1441831215 -0.634094 0.356201 -0.558655 -0.398743 1441831215 -0.634094 0.356201 -0.558655 -0.398743 1441831215 -0.634094 0.356201 -0.558655 -0.398743 1441831215 -0.634949 0.353577 -0.565063 -0.390625 1441831215 -0.634949 0.353577 -0.565063 -0.390625 1441831215 -0.634949 0.353577 -0.565063 -0.390625 1441831215 -0.634949 0.353577 -0.565063 -0.390625 1441831215 -0.634949 0.353577 -0.565063 -0.390625 1441831215 -0.634949 0.353577 -0.565063 -0.390625 1441831215 -0.631653 0.354614 -0.577026 -0.377380 1441831215 -0.631653 0.354614 -0.577026 -0.377380 1441831215 -0.631653 0.354614 -0.577026 -0.377380 1441831215 -0.631653 0.354614 -0.577026 -0.377380 1441831215 -0.631653 0.354614 -0.577026 -0.377380 1441831216 -0.631653 0.354614 -0.577026 -0.377380 1441831216 -0.631653 0.354614 -0.577026 -0.377380 1441831216 -0.625061 0.365845 -0.574402 -0.381592 1441831216 -0.625061 0.365845 -0.574402 -0.381592 1441831216 -0.625061 0.365845 -0.574402 -0.381592 1441831216 -0.625061 0.365845 -0.574402 -0.381592 1441831216 -0.625061 0.365845 -0.574402 -0.381592 1441831216 -0.625061 0.365845 -0.574402 -0.381592 1441831216 -0.610718 0.383972 -0.572205 -0.390198 1441831216 -0.610718 0.383972 -0.572205 -0.390198 1441831216 -0.610718 0.383972 -0.572205 -0.390198 1441831216 -0.610718 0.383972 -0.572205 -0.390198 1441831216 -0.610718 0.383972 -0.572205 -0.390198 1441831216 -0.610718 0.383972 -0.572205 -0.390198 1441831216 -0.604553 0.395691 -0.555298 -0.411865 1441831216 -0.604553 0.395691 -0.555298 -0.411865 1441831216 -0.604553 0.395691 -0.555298 -0.411865 1441831216 -0.604553 0.395691 -0.555298 -0.411865 1441831216 -0.604553 0.395691 -0.555298 -0.411865 1441831216 -0.604553 0.395691 -0.555298 -0.411865 1441831216 -0.586670 0.426270 -0.521973 -0.449158 1441831216 -0.586670 0.426270 -0.521973 -0.449158 1441831216 -0.586670 0.426270 -0.521973 -0.449158 1441831216 -0.586670 0.426270 -0.521973 -0.449158 1441831216 -0.586670 0.426270 -0.521973 -0.449158 1441831216 -0.586670 0.426270 -0.521973 -0.449158 1441831216 -0.586670 0.426270 -0.521973 -0.449158 1441831216 -0.580017 0.446838 -0.493408 -0.469604 1441831216 -0.580017 0.446838 -0.493408 -0.469604 1441831216 -0.580017 0.446838 -0.493408 -0.469604 1441831216 -0.580017 0.446838 -0.493408 -0.469604 1441831216 -0.580017 0.446838 -0.493408 -0.469604 1441831216 -0.580017 0.446838 -0.493408 -0.469604 1441831216 -0.584167 0.445618 -0.498596 -0.460022 1441831216 -0.584167 0.445618 -0.498596 -0.460022 1441831216 -0.584167 0.445618 -0.498596 -0.460022 1441831216 -0.584167 0.445618 -0.498596 -0.460022 1441831216 -0.584167 0.445618 -0.498596 -0.460022 1441831216 -0.584167 0.445618 -0.498596 -0.460022 1441831216 -0.584900 0.434143 -0.520386 -0.445740 1441831216 -0.584900 0.434143 -0.520386 -0.445740 1441831216 -0.584900 0.434143 -0.520386 -0.445740 1441831216 -0.584900 0.434143 -0.520386 -0.445740 1441831216 -0.584900 0.434143 -0.520386 -0.445740 1441831216 -0.584900 0.434143 -0.520386 -0.445740 1441831216 -0.593140 0.417297 -0.532166 -0.436890 1441831216 -0.593140 0.417297 -0.532166 -0.436890 1441831216 -0.593140 0.417297 -0.532166 -0.436890 1441831216 -0.593140 0.417297 -0.532166 -0.436890 1441831216 -0.593140 0.417297 -0.532166 -0.436890 1441831216 -0.593140 0.417297 -0.532166 -0.436890 1441831216 -0.598694 0.414734 -0.525879 -0.439392 1441831216 -0.598694 0.414734 -0.525879 -0.439392 1441831216 -0.598694 0.414734 -0.525879 -0.439392 1441831216 -0.598694 0.414734 -0.525879 -0.439392 1441831216 -0.598694 0.414734 -0.525879 -0.439392 1441831216 -0.598694 0.414734 -0.525879 -0.439392 1441831216 -0.598694 0.414734 -0.525879 -0.439392 1441831216 -0.598816 0.414185 -0.520264 -0.446350 1441831216 -0.598816 0.414185 -0.520264 -0.446350 1441831216 -0.598816 0.414185 -0.520264 -0.446350 1441831216 -0.598816 0.414185 -0.520264 -0.446350 1441831216 -0.598816 0.414185 -0.520264 -0.446350 1441831216 -0.598816 0.414185 -0.520264 -0.446350 1441831216 -0.603577 0.404785 -0.527344 -0.440247 1441831216 -0.603577 0.404785 -0.527344 -0.440247 1441831216 -0.603577 0.404785 -0.527344 -0.440247 1441831216 -0.603577 0.404785 -0.527344 -0.440247 1441831216 -0.603577 0.404785 -0.527344 -0.440247 1441831216 -0.603577 0.404785 -0.527344 -0.440247 1441831216 -0.607544 0.392822 -0.540649 -0.429321 1441831216 -0.607544 0.392822 -0.540649 -0.429321 1441831216 -0.607544 0.392822 -0.540649 -0.429321 1441831216 -0.607544 0.392822 -0.540649 -0.429321 1441831216 -0.607544 0.392822 -0.540649 -0.429321 1441831216 -0.607544 0.392822 -0.540649 -0.429321 1441831216 -0.607544 0.392822 -0.540649 -0.429321 1441831216 -0.609924 0.383972 -0.558899 -0.410217 1441831216 -0.609924 0.383972 -0.558899 -0.410217 1441831216 -0.609924 0.383972 -0.558899 -0.410217 1441831216 -0.609924 0.383972 -0.558899 -0.410217 1441831216 -0.609924 0.383972 -0.558899 -0.410217 1441831216 -0.609924 0.383972 -0.558899 -0.410217 1441831216 -0.623413 0.369629 -0.562012 -0.398682 1441831216 -0.623413 0.369629 -0.562012 -0.398682 1441831216 -0.623413 0.369629 -0.562012 -0.398682 1441831216 -0.623413 0.369629 -0.562012 -0.398682 1441831216 -0.623413 0.369629 -0.562012 -0.398682 1441831216 -0.623413 0.369629 -0.562012 -0.398682 1441831216 -0.628784 0.367554 -0.555908 -0.400696 1441831216 -0.628784 0.367554 -0.555908 -0.400696 1441831216 -0.628784 0.367554 -0.555908 -0.400696 1441831216 -0.628784 0.367554 -0.555908 -0.400696 1441831216 -0.628784 0.367554 -0.555908 -0.400696 1441831216 -0.628784 0.367554 -0.555908 -0.400696 1441831216 -0.628784 0.367554 -0.555908 -0.400696 1441831216 -0.626648 0.372742 -0.549377 -0.408203 1441831216 -0.626648 0.372742 -0.549377 -0.408203 1441831216 -0.626648 0.372742 -0.549377 -0.408203 1441831216 -0.626648 0.372742 -0.549377 -0.408203 1441831216 -0.626648 0.372742 -0.549377 -0.408203 1441831216 -0.626648 0.372742 -0.549377 -0.408203 1441831216 -0.613525 0.396912 -0.530823 -0.429382 1441831216 
-0.621582 0.379272 -0.556091 -0.400818 1441831218 -0.621582 0.379272 -0.556091 -0.400818 1441831218 -0.620605 0.379089 -0.553406 -0.406128 1441831218 -0.620605 0.379089 -0.553406 -0.406128 1441831218 -0.620605 0.379089 -0.553406 -0.406128 1441831218 -0.620605 0.379089 -0.553406 -0.406128 1441831218 -0.620605 0.379089 -0.553406 -0.406128 1441831218 -0.608765 0.388123 -0.547974 -0.422607 1441831218 -0.608765 0.388123 -0.547974 -0.422607 1441831219 -0.608765 0.388123 -0.547974 -0.422607 1441831219 -0.608765 0.388123 -0.547974 -0.422607 1441831219 -0.608765 0.388123 -0.547974 -0.422607 1441831219 -0.608765 0.388123 -0.547974 -0.422607 1441831219 -0.593201 0.399414 -0.537109 -0.447449 1441831219 -0.593201 0.399414 -0.537109 -0.447449 1441831219 -0.593201 0.399414 -0.537109 -0.447449 1441831219 -0.593201 0.399414 -0.537109 -0.447449 1441831219 -0.593201 0.399414 -0.537109 -0.447449 1441831219 -0.593201 0.399414 -0.537109 -0.447449 1441831219 -0.583130 0.409607 -0.520752 -0.470215 1441831219 -0.583130 0.409607 -0.520752 -0.470215 1441831219 -0.583130 0.409607 -0.520752 -0.470215 1441831219 -0.583130 0.409607 -0.520752 -0.470215 1441831219 -0.583130 0.409607 -0.520752 -0.470215 1441831219 -0.583130 0.409607 -0.520752 -0.470215 1441831219 -0.575745 0.419434 -0.507690 -0.484741 1441831219 -0.575745 0.419434 -0.507690 -0.484741 1441831219 -0.575745 0.419434 -0.507690 -0.484741 1441831219 -0.575745 0.419434 -0.507690 -0.484741 1441831219 -0.575745 0.419434 -0.507690 -0.484741 1441831219 -0.575745 0.419434 -0.507690 -0.484741 1441831219 -0.584351 0.414978 -0.506897 -0.478943 1441831219 -0.584351 0.414978 -0.506897 -0.478943 1441831219 -0.584351 0.414978 -0.506897 -0.478943 1441831219 -0.584351 0.414978 -0.506897 -0.478943 1441831219 -0.584351 0.414978 -0.506897 -0.478943 1441831219 -0.584351 0.414978 -0.506897 -0.478943 1441831219 -0.603149 0.396912 -0.517822 -0.458923 1441831219 -0.603149 0.396912 -0.517822 -0.458923 1441831219 -0.603149 0.396912 -0.517822 -0.458923 1441831219 -0.603149 0.396912 -0.517822 -0.458923 1441831219 -0.603149 0.396912 -0.517822 -0.458923 1441831219 -0.603149 0.396912 -0.517822 -0.458923 1441831219 -0.603149 0.396912 -0.517822 -0.458923 1441831219 -0.615112 0.380066 -0.524780 -0.449341 1441831219 -0.615112 0.380066 -0.524780 -0.449341 1441831219 -0.615112 0.380066 -0.524780 -0.449341 1441831219 -0.615112 0.380066 -0.524780 -0.449341 1441831219 -0.615112 0.380066 -0.524780 -0.449341 1441831219 -0.615112 0.380066 -0.524780 -0.449341 1441831219 -0.600281 0.399536 -0.524231 -0.453064 1441831219 -0.600281 0.399536 -0.524231 -0.453064 1441831219 -0.600281 0.399536 -0.524231 -0.453064 1441831219 -0.600281 0.399536 -0.524231 -0.453064 1441831219 -0.600281 0.399536 -0.524231 -0.453064 1441831219 -0.600281 0.399536 -0.524231 -0.453064 1441831219 -0.600281 0.399536 -0.524231 -0.453064 1441831219 -0.585022 0.424438 -0.527954 -0.446045 1441831219 -0.585022 0.424438 -0.527954 -0.446045 1441831219 -0.585022 0.424438 -0.527954 -0.446045 1441831219 -0.585022 0.424438 -0.527954 -0.446045 1441831219 -0.585022 0.424438 -0.527954 -0.446045 1441831219 -0.585022 0.424438 -0.527954 -0.446045 1441831219 -0.589478 0.421753 -0.530273 -0.439880 1441831219 -0.589478 0.421753 -0.530273 -0.439880 1441831219 -0.589478 0.421753 -0.530273 -0.439880 1441831219 -0.589478 0.421753 -0.530273 -0.439880 1441831219 -0.589478 0.421753 -0.530273 -0.439880 1441831219 -0.589478 0.421753 -0.530273 -0.439880 1441831219 -0.610229 0.399109 -0.535645 -0.425964 1441831219 -0.610229 0.399109 -0.535645 -0.425964 1441831219 -0.610229 0.399109 -0.535645 -0.425964 1441831219 -0.610229 0.399109 -0.535645 -0.425964 1441831219 -0.610229 0.399109 -0.535645 -0.425964 1441831219 -0.610229 0.399109 -0.535645 -0.425964 1441831219 -0.624512 0.387329 -0.542297 -0.407410 1441831219 -0.624512 0.387329 -0.542297 -0.407410 1441831219 -0.624512 0.387329 -0.542297 -0.407410 1441831219 -0.624512 0.387329 -0.542297 -0.407410 1441831219 -0.624512 0.387329 -0.542297 -0.407410 1441831219 -0.624512 0.387329 -0.542297 -0.407410 1441831219 -0.624512 0.387329 -0.542297 -0.407410 1441831219 -0.625854 0.382263 -0.549316 -0.400696 1441831219 -0.625854 0.382263 -0.549316 -0.400696 1441831219 -0.625854 0.382263 -0.549316 -0.400696 1441831219 -0.625854 0.382263 -0.549316 -0.400696 1441831219 -0.625854 0.382263 -0.549316 -0.400696 1441831219 -0.625854 0.382263 -0.549316 -0.400696 1441831219 -0.615784 0.386353 -0.556885 -0.401794 1441831219 -0.615784 0.386353 -0.556885 -0.401794 1441831219 -0.615784 0.386353 -0.556885 -0.401794 1441831219 -0.615784 0.386353 -0.556885 -0.401794 1441831219 -0.615784 0.386353 -0.556885 -0.401794 1441831219 -0.615784 0.386353 -0.556885 -0.401794 1441831219 -0.598572 0.393982 -0.561340 -0.414063 1441831219 -0.598572 0.393982 -0.561340 -0.414063 1441831219 -0.598572 0.393982 -0.561340 -0.414063 1441831219 -0.598572 0.393982 -0.561340 -0.414063 1441831219 -0.598572 0.393982 -0.561340 -0.414063 1441831219 -0.598572 0.393982 -0.561340 -0.414063 1441831219 -0.584839 0.403870 -0.557007 -0.429749 1441831219 -0.584839 0.403870 -0.557007 -0.429749 1441831219 -0.584839 0.403870 -0.557007 -0.429749 1441831219 -0.584839 0.403870 -0.557007 -0.429749 1441831219 -0.584839 0.403870 -0.557007 -0.429749 1441831219 -0.584839 0.403870 -0.557007 -0.429749 1441831219 -0.589050 0.404175 -0.543396 -0.441040 1441831219 -0.589050 0.404175 -0.543396 -0.441040 1441831219 -0.589050 0.404175 -0.543396 -0.441040 1441831219 -0.589050 0.404175 -0.543396 -0.441040 1441831219 -0.589050 0.404175 -0.543396 -0.441040 1441831219 -0.589050 0.404175 -0.543396 -0.441040 1441831219 -0.595398 0.403503 -0.533142 -0.445557 1441831219 -0.595398 0.403503 -0.533142 -0.445557 1441831219 -0.595398 0.403503 -0.533142 -0.445557 1441831219 -0.595398 0.403503 -0.533142 -0.445557 1441831219 -0.595398 0.403503 -0.533142 -0.445557 1441831219 -0.595398 0.403503 -0.533142 -0.445557 1441831219 -0.595398 0.403503 -0.533142 -0.445557 1441831219 -0.612610 0.394226 -0.533142 -0.430298 1441831219 -0.612610 0.394226 -0.533142 -0.430298 1441831220 -0.612610 0.394226 -0.533142 -0.430298 1441831220 -0.612610 0.394226 -0.533142 -0.430298 1441831220 -0.612610 0.394226 -0.533142 -0.430298 1441831220 -0.612610 0.394226 -0.533142 -0.430298 1441831220 -0.636780 0.373108 -0.541504 -0.402710 1441831220 -0.636780 0.373108 -0.541504 -0.402710 1441831220 -0.636780 0.373108 -0.541504 -0.402710 1441831220 -0.636780 0.373108 -0.541504 -0.402710 1441831220 -0.636780 0.373108 -0.541504 -0.402710 1441831220 -0.636780 0.373108 -0.541504 -0.402710 1441831220 -0.636780 0.373108 -0.541504 -0.402710 1441831220 -0.652893 0.356934 -0.539673 -0.393921 1441831220 -0.652893 0.356934 -0.539673 -0.393921 1441831220 -0.652893 0.356934 -0.539673 -0.393921 1441831220 -0.652893 0.356934 -0.539673 -0.393921 1441831220 -0.652893 0.356934 -0.539673 -0.393921 1441831220 -0.652893 0.356934 -0.539673 -0.393921 1441831220 -0.652893 0.356934 -0.539673 -0.393921 1441831220 -0.641479 0.360962 -0.548584 -0.396729 1441831220 -0.641479 0.360962 -0.548584 -0.396729 1441831220 -0.641479 0.360962 -0.548584 -0.396729 1441831220 -0.641479 0.360962 -0.548584 -0.396729 1441831220 -0.641479 0.360962 -0.548584 -0.396729 1441831220 -0.641479 0.360962 -0.548584 -0.396729 1441831220 -0.617371 0.385498 -0.553894 -0.404358 1441831220 -0.617371 0.385498 -0.553894 -0.404358 1441831220 -0.617371 0.385498 -0.553894 -0.404358 1441831220 -0.617371 0.385498 -0.553894 -0.404358 1441831220 -0.617371 0.385498 -0.553894 -0.404358 1441831220 -0.617371 0.385498 -0.553894 -0.404358 1441831220 -0.609192 0.395447 -0.554199 -0.406799 1441831220 -0.609192 0.395447 -0.554199 -0.406799 1441831220 -0.609192 0.395447 -0.554199 -0.406799 1441831220 -0.609192 0.395447 -0.554199 -0.406799 1441831220 -0.609192 0.395447 -0.554199 -0.406799 1441831220 -0.609192 0.395447 -0.554199 -0.406799 1441831220 -0.620544 0.381531 -0.554749 -0.402100 1441831220 -0.620544 0.381531 -0.554749 -0.402100 1441831220 -0.620544 0.381531 -0.554749 -0.402100 1441831220 -0.620544 0.381531 -0.554749 -0.402100 1441831220 -0.620544 0.381531 -0.554749 -0.402100 1441831220 -0.620544 0.381531 -0.554749 -0.402100 1441831220 -0.632568 0.369263 -0.558899 -0.388916 1441831220 -0.632568 0.369263 -0.558899 -0.388916 1441831220 -0.632568 0.369263 -0.558899 -0.388916 1441831220 -0.632568 0.369263 -0.558899 -0.388916 1441831220 -0.632568 0.369263 -0.558899 -0.388916 1441831220 -0.632568 0.369263 -0.558899 -0.388916 1441831220 -0.630981 0.368774 -0.561279 -0.388489 1441831220 -0.630981 0.368774 -0.561279 -0.388489 1441831220 -0.630981 0.368774 -0.561279 -0.388489 1441831220 -0.630981 0.368774 -0.561279 -0.388489 1441831220 -0.630981 0.368774 -0.561279 -0.388489 1441831220 -0.630981 0.368774 -0.561279 -0.388489 1441831220 -0.617432 0.380249 -0.561951 -0.398071 1441831220 -0.617432 0.380249 -0.561951 -0.398071 1441831220 -0.617432 0.380249 -0.561951 -0.398071 1441831220 -0.617432 0.380249 -0.561951 -0.398071 1441831220 -0.617432 0.380249 -0.561951 -0.398071 1441831220 -0.617432 0.380249 -0.561951 -0.398071 1441831220 -0.598145 0.393005 -0.563232 -0.413025 1441831220 -0.598145 0.393005 -0.563232 -0.413025 1441831220 -0.598145 0.393005 -0.563232 -0.413025 1441831220 -0.598145 0.393005 -0.563232 -0.413025 1441831220 -0.598145 0.393005 -0.563232 -0.413025 1441831220 -0.598145 0.393005 -0.563232 -0.413025 1441831220 -0.588440 0.397583 -0.558655 -0.428528 1441831220 -0.588440 0.397583 -0.558655 -0.428528 1441831220 -0.588440 0.397583 -0.558655 -0.428528 1441831220 -0.588440 0.397583 -0.558655 -0.428528 1441831220 -0.588440 0.397583 -0.558655 -0.428528 1441831220 -0.588440 0.397583 -0.558655 -0.428528 1441831220 -0.588440 0.397583 -0.558655 -0.428528 1441831220 -0.585449 0.399780 -0.557068 -0.432617 1441831220 -0.585449 0.399780 -0.557068 -0.432617 1441831220 -0.585449 0.399780 -0.557068 -0.432617 1441831220 -0.585449 0.399780 -0.557068 -0.432617 1441831220 -0.585449 0.399780 -0.557068 -0.432617 1441831220 -0.585449 0.399780 -0.557068 -0.432617 1441831220 -0.585632 0.403625 -0.550781 -0.436768 1441831220 -0.585632 0.403625 -0.550781 -0.436768 1441831220 -0.585632 0.403625 -0.550781 -0.436768 1441831220 -0.585632 0.403625 -0.550781 -0.436768 1441831220 -0.585632 0.403625 -0.550781 -0.436768 1441831220 -0.585632 0.403625 -0.550781 -0.436768 1441831220 -0.594360 0.399597 -0.549744 -0.430054 1441831220 -0.594360 0.399597 -0.549744 -0.430054 1441831220 -0.594360 0.399597 -0.549744 -0.430054 1441831220 -0.594360 0.399597 -0.549744 -0.430054 1441831220 -0.594360 0.399597 -0.549744 -0.430054 1441831220 -0.594360 0.399597 -0.549744 -0.430054 1441831220 -0.594360 0.399597 -0.549744 -0.430054 1441831220 -0.613586 0.378723 -0.562378 -0.404846 1441831220 -0.613586 0.378723 -0.562378 -0.404846 1441831220 -0.613586 0.378723 -0.562378 -0.404846 1441831220 -0.613586 0.378723 -0.562378 -0.404846 1441831220 -0.613586 0.378723 -0.562378 -0.404846 1441831220 -0.613586 0.378723 -0.562378 -0.404846 1441831220 -0.628296 0.356201 -0.567139 -0.395935 1441831220 -0.628296 0.356201 -0.567139 -0.395935 1441831220 -0.628296 0.356201 -0.567139 -0.395935 1441831220 -0.628296 0.356201 -0.567139 -0.395935 1441831220 -0.628296 0.356201 -0.567139 -0.395935 1441831220 -0.628296 0.356201 -0.567139 -0.395935 1441831220 -0.616455 0.362915 -0.564270 -0.412231 1441831220 -0.616455 0.362915 -0.564270 -0.412231 1441831220 -0.616455 0.362915 -0.564270 -0.412231 1441831220 -0.616455 0.362915 -0.564270 -0.412231 1441831220 -0.616455 0.362915 -0.564270 -0.412231 1441831220 -0.616455 0.362915 -0.564270 -0.412231 1441831220 -0.602417 0.385498 -0.554932 -0.424927 1441831220 -0.602417 0.385498 -0.554932 -0.424927 1441831220 -0.602417 0.385498 -0.554932 -0.424927 1441831220 -0.602417 0.385498 -0.554932 -0.424927 1441831220 -0.602417 0.385498 -0.554932 -0.424927 1441831221 -0.602417 0.385498 -0.554932 -0.424927 1441831221 -0.602417 0.385498 -0.554932 -0.424927 1441831221 -0.599487 0.393738 -0.551575 -0.425903 1441831221 -0.599487 0.393738 -0.551575 -0.425903 1441831221 -0.599487 0.393738 -0.551575 -0.425903 1441831221 -0.599487 0.393738 -0.551575 -0.425903 1441831221 -0.599487 0.393738 -0.551575 -0.425903 1441831221 -0.599487 0.393738 -0.551575 -0.425903 1441831221 -0.614197 0.376343 -0.557190 -0.413269 1441831221 -0.614197 0.376343 -0.557190 -0.413269 1441831221 -0.614197 0.376343 -0.557190 -0.413269 1441831221 -0.614197 0.376343 -0.557190 -0.413269 1441831221 -0.614197 0.376343 -0.557190 -0.413269 1441831221 -0.614197 0.376343 -0.557190 -0.413269 1441831221 -0.623474 0.366882 -0.564941 -0.396973 1441831221 -0.623474 0.366882 -0.564941 -0.396973 1441831221 -0.623474 0.366882 -0.564941 -0.396973 1441831221 -0.623474 0.366882 -0.564941 -0.396973 1441831221 -0.623474 0.366882 -0.564941 -0.396973 1441831221 -0.623474 0.366882 -0.564941 -0.396973 1441831221 -0.623474 0.366882 -0.564941 -0.396973 1441831221 -0.621216 0.369568 -0.567688 -0.394043 1441831221 -0.621216 0.369568 -0.567688 -0.394043 1441831221 -0.621216 0.369568 -0.567688 -0.394043 1441831221 -0.621216 0.369568 -0.567688 -0.394043 1441831221 -0.621216 0.369568 -0.567688 -0.394043 1441831221 -0.621216 0.369568 -0.567688 -0.394043 1441831221 -0.612671 0.375366 -0.569153 -0.399780 1441831221 -0.612671 0.375366 -0.569153 -0.399780 1441831221 -0.612671 0.375366 -0.569153 -0.399780 1441831221 -0.612671 0.375366 -0.569153 -0.399780 1441831221 -0.612671 0.375366 -0.569153 -0.399780 1441831221 -0.612671 0.375366 -0.569153 -0.399780 1441831221 -0.597534 0.385559 -0.567810 -0.414612 1441831221 -0.597534 0.385559 -0.567810 -0.414612 1441831221 -0.597534 0.385559 -0.567810 -0.414612 1441831221 -0.597534 0.385559 -0.567810 -0.414612 1441831221 -0.597534 0.385559 -0.567810 -0.414612 1441831221 -0.597534 0.385559 -0.567810 -0.414612 1441831221 -0.597534 0.385559 -0.567810 -0.414612 1441831221 -0.587524 0.391724 -0.558655 -0.435120 1441831221 -0.587524 0.391724 -0.558655 -0.435120 1441831221 -0.587524 0.391724 -0.558655 -0.435120 1441831221 -0.587524 0.391724 -0.558655 -0.435120 1441831221 -0.587524 0.391724 -0.558655 -0.435120 1441831221 -0.587524 0.391724 -0.558655 -0.435120 1441831221 -0.586670 0.392944 -0.551636 -0.444031 1441831221 -0.586670 0.392944 -0.551636 -0.444031 1441831221 -0.586670 0.392944 -0.551636 -0.444031 1441831221 -0.586670 0.392944 -0.551636 -0.444031 1441831221 -0.586670 0.392944 -0.551636 -0.444031 1441831221 -0.586548 0.396790 -0.544739 -0.449280 1441831221 -0.586548 0.396790 -0.544739 -0.449280 1441831221 -0.586548 0.396790 -0.544739 -0.449280 1441831221 -0.586548 0.396790 -0.544739 -0.449280 1441831221 -0.586548 0.396790 -0.544739 -0.449280 1441831221 -0.586548 0.396790 -0.544739 -0.449280 1441831221 -0.596436 0.391846 -0.546631 -0.438171 1441831221 -0.596436 0.391846 -0.546631 -0.438171 1441831221 -0.596436 0.391846 -0.546631 -0.438171 1441831221 -0.596436 0.391846 -0.546631 -0.438171 1441831221 -0.596436 0.391846 -0.546631 -0.438171 1441831221 -0.596436 0.391846 -0.546631 -0.438171 1441831221 -0.596436 0.391846 -0.546631 -0.438171 1441831221 -0.611145 0.374023 -0.561279 -0.414246 1441831221 -0.611145 0.374023 -0.561279 -0.414246 1441831221 -0.611145 0.374023 -0.561279 -0.414246 1441831221 -0.611145 0.374023 -0.561279 -0.414246 1441831221 -0.611145 0.374023 -0.561279 -0.414246 1441831221 -0.611145 0.374023 -0.561279 -0.414246 1441831221 -0.621338 0.354980 -0.564514 -0.411438 1441831221 -0.621338 0.354980 -0.564514 -0.411438 1441831221 -0.621338 0.354980 -0.564514 -0.411438 1441831221 -0.621338 0.354980 -0.564514 -0.411438 1441831221 -0.621338 0.354980 -0.564514 -0.411438 1441831221 -0.621338 0.354980 -0.564514 -0.411438 1441831221 -0.604248 0.373596 -0.559998 -0.426331 1441831221 -0.604248 0.373596 -0.559998 -0.426331 1441831221 -0.604248 0.373596 -0.559998 -0.426331 1441831221 -0.604248 0.373596 -0.559998 -0.426331 1441831221 -0.604248 0.373596 -0.559998 -0.426331 1441831221 -0.604248 0.373596 -0.559998 -0.426331 1441831221 -0.604248 0.373596 -0.559998 -0.426331 1441831221 -0.591064 0.401794 -0.548828 -0.433594 1441831221 -0.591064 0.401794 -0.548828 -0.433594 1441831221 -0.591064 0.401794 -0.548828 -0.433594 1441831221 -0.591064 0.401794 -0.548828 -0.433594 1441831221 -0.591064 0.401794 -0.548828 -0.433594 1441831221 -0.591064 0.401794 -0.548828 -0.433594 1441831221 -0.593079 0.404602 -0.536072 -0.444092 1441831221 -0.593079 0.404602 -0.536072 -0.444092 1441831221 -0.593079 0.404602 -0.536072 -0.444092 1441831221 -0.593079 0.404602 -0.536072 -0.444092 1441831221 -0.593079 0.404602 -0.536072 -0.444092 1441831221 -0.593079 0.404602 -0.536072 -0.444092 1441831221 -0.607544 0.391174 -0.530273 -0.443481 1441831221 -0.607544 0.391174 -0.530273 -0.443481 1441831221 -0.607544 0.391174 -0.530273 -0.443481 1441831221 -0.607544 0.391174 -0.530273 -0.443481 1441831221 -0.607544 0.391174 -0.530273 -0.443481 1441831221 -0.607544 0.391174 -0.530273 -0.443481 1441831221 -0.619690 0.372253 -0.534180 -0.438293 1441831221 -0.619690 0.372253 -0.534180 -0.438293 1441831221 -0.619690 0.372253 -0.534180 -0.438293 1441831221 -0.619690 0.372253 -0.534180 -0.438293 1441831221 -0.619690 0.372253 -0.534180 -0.438293 1441831221 -0.619690 0.372253 -0.534180 -0.438293 1441831221 -0.620667 0.364990 -0.537781 -0.438721 1441831221 -0.620667 0.364990 -0.537781 -0.438721 1441831221 -0.620667 0.364990 -0.537781 -0.438721 1441831221 -0.620667 0.364990 -0.537781 -0.438721 1441831222 -0.620667 0.364990 -0.537781 -0.438721 1441831222 -0.625793 0.360168 -0.541748 -0.430298 1441831222 -0.625793 0.360168 -0.541748 -0.430298 1441831222 -0.625793 0.360168 -0.541748 -0.430298 1441831222 -0.625793 0.360168 -0.541748 -0.430298 1441831222 -0.625793 0.360168 -0.541748 -0.430298 1441831222 -0.625793 0.360168 -0.541748 -0.430298 1441831222 -0.634338 0.347839 -0.544495 -0.424622 1441831222 -0.634338 0.347839 -0.544495 -0.424622 1441831222 -0.634338 0.347839 -0.544495 -0.424622 1441831222 -0.634338 0.347839 -0.544495 -0.424622 1441831222 -0.634338 0.347839 -0.544495 -0.424622 1441831222 -0.634338 0.347839 -0.544495 -0.424622 1441831222 -0.643066 0.345398 -0.539124 -0.420227 1441831222 -0.643066 0.345398 -0.539124 -0.420227 1441831222 -0.643066 0.345398 -0.539124 -0.420227 1441831222 -0.643066 0.345398 -0.539124 -0.420227 1441831222 -0.643066 0.345398 -0.539124 -0.420227 1441831222 -0.658142 0.330200 -0.528198 -0.423035 1441831222 -0.658142 0.330200 -0.528198 -0.423035 1441831222 -0.658142 0.330200 -0.528198 -0.423035 1441831222 -0.658142 0.330200 -0.528198 -0.423035 1441831222 -0.658142 0.330200 -0.528198 -0.423035 1441831222 -0.658142 0.330200 -0.528198 -0.423035 1441831222 -0.666931 0.327209 -0.509827 -0.433960 1441831222 -0.666931 0.327209 -0.509827 -0.433960 1441831222 -0.666931 0.327209 -0.509827 -0.433960 1441831222 -0.666931 0.327209 -0.509827 -0.433960 1441831222 -0.666931 0.327209 -0.509827 -0.433960 1441831222 -0.677429 0.315979 -0.504639 -0.432129 1441831222 -0.677429 0.315979 -0.504639 -0.432129 1441831222 -0.677429 0.315979 -0.504639 -0.432129 1441831222 -0.677429 0.315979 -0.504639 -0.432129 1441831222 -0.677429 0.315979 -0.504639 -0.432129 1441831222 -0.677429 0.315979 -0.504639 -0.432129 1441831222 -0.688171 0.298584 -0.502014 -0.430481 1441831222 -0.688171 0.298584 -0.502014 -0.430481 1441831222 -0.688171 0.298584 -0.502014 -0.430481 1441831222 -0.688171 0.298584 -0.502014 -0.430481 1441831222 -0.688171 0.298584 -0.502014 -0.430481 1441831222 -0.688171 0.298584 -0.502014 -0.430481 1441831222 -0.700867 0.278748 -0.514893 -0.407471 1441831222 -0.700867 0.278748 -0.514893 -0.407471 1441831222 -0.700867 0.278748 -0.514893 -0.407471 1441831222 -0.700867 0.278748 -0.514893 -0.407471 1441831222 -0.700867 0.278748 -0.514893 -0.407471 1441831222 -0.700867 0.278748 -0.514893 -0.407471 1441831222 -0.700867 0.278748 -0.514893 -0.407471 1441831222 -0.711548 0.255005 -0.525879 -0.390198 1441831222 -0.711548 0.255005 -0.525879 -0.390198 1441831222 -0.711548 0.255005 -0.525879 -0.390198 1441831222 -0.711548 0.255005 -0.525879 -0.390198 1441831222 -0.711548 0.255005 -0.525879 -0.390198 1441831222 -0.715332 0.235535 -0.535767 -0.381897 1441831222 -0.715332 0.235535 -0.535767 -0.381897 1441831222 -0.715332 0.235535 -0.535767 -0.381897 1441831222 -0.715332 0.235535 -0.535767 -0.381897 1441831222 -0.715332 0.235535 -0.535767 -0.381897 1441831222 -0.715332 0.235535 -0.535767 -0.381897 1441831222 -0.715332 0.235535 -0.535767 -0.381897 1441831222 -0.716187 0.228088 -0.540405 -0.378296 1441831222 -0.716187 0.228088 -0.540405 -0.378296 1441831222 -0.716187 0.228088 -0.540405 -0.378296 1441831222 -0.716187 0.228088 -0.540405 -0.378296 1441831222 -0.716187 0.228088 -0.540405 -0.378296 1441831222 -0.716187 0.228088 -0.540405 -0.378296 1441831222 -0.722839 0.217468 -0.541260 -0.370544 1441831222 -0.722839 0.217468 -0.541260 -0.370544 1441831222 -0.722839 0.217468 -0.541260 -0.370544 1441831222 -0.722839 0.217468 -0.541260 -0.370544 1441831222 -0.722839 0.217468 -0.541260 -0.370544 1441831222 -0.722839 0.217468 -0.541260 -0.370544 1441831222 -0.724915 0.211975 -0.539795 -0.371826 1441831222 -0.724915 0.211975 -0.539795 -0.371826 1441831222 -0.724915 0.211975 -0.539795 -0.371826 1441831222 -0.724915 0.211975 -0.539795 -0.371826 1441831222 -0.724915 0.211975 -0.539795 -0.371826 1441831222 -0.724915 0.211975 -0.539795 -0.371826 1441831222 -0.724915 0.211975 -0.539795 -0.371826 1441831222 -0.727234 0.214233 -0.535217 -0.372620 1441831222 -0.727234 0.214233 -0.535217 -0.372620 1441831222 -0.727234 0.214233 -0.535217 -0.372620 1441831222 -0.727234 0.214233 -0.535217 -0.372620 1441831222 -0.727234 0.214233 -0.535217 -0.372620 1441831222 -0.727234 0.214233 -0.535217 -0.372620 1441831222 -0.724426 0.215088 -0.536560 -0.375732 1441831222 -0.724426 0.215088 -0.536560 -0.375732 1441831222 -0.724426 0.215088 -0.536560 -0.375732 1441831222 -0.724426 0.215088 -0.536560 -0.375732 1441831222 -0.724426 0.215088 -0.536560 -0.375732 1441831222 -0.724426 0.215088 -0.536560 -0.375732 1441831222 -0.721375 0.219421 -0.534851 -0.381470 1441831222 -0.721375 0.219421 -0.534851 -0.381470 1441831222 -0.721375 0.219421 -0.534851 -0.381470 1441831222 -0.721375 0.219421 -0.534851 -0.381470 1441831222 -0.721375 0.219421 -0.534851 -0.381470 1441831222 -0.721375 0.219421 -0.534851 -0.381470 1441831222 -0.712830 0.230042 -0.535156 -0.390686 1441831222 -0.712830 0.230042 -0.535156 -0.390686 1441831222 -0.712830 0.230042 -0.535156 -0.390686 1441831222 -0.712830 0.230042 -0.535156 -0.390686 1441831222 -0.712830 0.230042 -0.535156 -0.390686 1441831222 -0.712830 0.230042 -0.535156 -0.390686 1441831222 -0.703918 0.242798 -0.535400 -0.398682 1441831222 -0.703918 0.242798 -0.535400 -0.398682 1441831222 -0.703918 0.242798 -0.535400 -0.398682 1441831222 -0.703918 0.242798 -0.535400 -0.398682 1441831222 -0.703918 0.242798 -0.535400 -0.398682 1441831222 -0.703918 0.242798 -0.535400 -0.398682 1441831222 -0.703918 0.242798 -0.535400 -0.398682 1441831223 -0.695129 0.255554 -0.534485 -0.407349 1441831223 -0.695129 0.255554 -0.534485 -0.407349 1441831223 -0.695129 0.255554 -0.534485 -0.407349 1441831223 -0.695129 0.255554 -0.534485 -0.407349 1441831223 -0.695129 0.255554 -0.534485 -0.407349 1441831223 -0.695129 0.255554 -0.534485 -0.407349 1441831223 -0.688782 0.265625 -0.530823 -0.416260 1441831223 -0.688782 0.265625 -0.530823 -0.416260 1441831223 -0.688782 0.265625 -0.530823 -0.416260 1441831223 -0.688782 0.265625 -0.530823 -0.416260 1441831223 -0.688782 0.265625 -0.530823 -0.416260 1441831223 -0.688782 0.265625 -0.530823 -0.416260 1441831223 -0.688782 0.265625 -0.530823 -0.416260 1441831223 -0.685120 0.273132 -0.526489 -0.423035 1441831223 -0.685120 0.273132 -0.526489 -0.423035 1441831223 -0.685120 0.273132 -0.526489 -0.423035 1441831223 -0.685120 0.273132 -0.526489 -0.423035 1441831223 -0.685120 0.273132 -0.526489 -0.423035 1441831223 -0.685120 0.273132 -0.526489 -0.423035 1441831223 -0.680908 0.279785 -0.522461 -0.430359 1441831223 -0.680908 0.279785 -0.522461 -0.430359 1441831223 -0.680908 0.279785 -0.522461 -0.430359 1441831223 -0.680908 0.279785 -0.522461 -0.430359 1441831223 -0.680908 0.279785 -0.522461 -0.430359 1441831223 -0.678650 0.286377 -0.516785 -0.436340 1441831223 -0.678650 0.286377 -0.516785 -0.436340 1441831223 -0.678650 0.286377 -0.516785 -0.436340 1441831223 -0.678650 0.286377 -0.516785 -0.436340 1441831223 -0.678650 0.286377 -0.516785 -0.436340 1441831223 -0.678650 0.286377 -0.516785 -0.436340 1441831223 -0.678650 0.286377 -0.516785 -0.436340 1441831223 -0.679932 0.288147 -0.509949 -0.441223 1441831223 -0.679932 0.288147 -0.509949 -0.441223 1441831223 -0.679932 0.288147 -0.509949 -0.441223 1441831223 -0.679932 0.288147 -0.509949 -0.441223 1441831223 -0.679932 0.288147 -0.509949 -0.441223 1441831223 -0.679932 0.288147 -0.509949 -0.441223 1441831223 -0.681274 0.289612 -0.504089 -0.444885 1441831223 -0.681274 0.289612 -0.504089 -0.444885 1441831223 -0.681274 0.289612 -0.504089 -0.444885 1441831223 -0.681274 0.289612 -0.504089 -0.444885 1441831223 -0.681274 0.289612 -0.504089 -0.444885 1441831223 -0.681274 0.289612 -0.504089 -0.444885 1441831223 -0.682922 0.290161 -0.499695 -0.447021 1441831223 -0.682922 0.290161 -0.499695 -0.447021 1441831223 -0.682922 0.290161 -0.499695 -0.447021 1441831223 -0.682922 0.290161 -0.499695 -0.447021 1441831223 -0.682922 0.290161 -0.499695 -0.447021 1441831223 -0.682922 0.290161 -0.499695 -0.447021 1441831223 -0.682922 0.290161 -0.499695 -0.447021 1441831223 -0.684998 0.288452 -0.498352 -0.446472 1441831223 -0.684998 0.288452 -0.498352 -0.446472 1441831223 -0.684998 0.288452 -0.498352 -0.446472 1441831223 -0.684998 0.288452 -0.498352 -0.446472 1441831223 -0.684998 0.288452 -0.498352 -0.446472 1441831223 -0.684998 0.288452 -0.498352 -0.446472 1441831223 -0.684998 0.288147 -0.500671 -0.444031 1441831223 -0.684998 0.288147 -0.500671 -0.444031 1441831223 -0.684998 0.288147 -0.500671 -0.444031 1441831223 -0.684998 0.288147 -0.500671 -0.444031 1441831223 -0.684998 0.288147 -0.500671 -0.444031 1441831223 -0.684998 0.288147 -0.500671 -0.444031 1441831223 -0.684143 0.289734 -0.503418 -0.441162 1441831223 -0.684143 0.289734 -0.503418 -0.441162 1441831223 -0.684143 0.289734 -0.503418 -0.441162 1441831223 -0.684143 0.289734 -0.503418 -0.441162 1441831223 -0.684143 0.289734 -0.503418 -0.441162 1441831223 -0.684143 0.289734 -0.503418 -0.441162 1441831223 -0.684143 0.289734 -0.503418 -0.441162 1441831223 -0.684204 0.290955 -0.506042 -0.437317 1441831223 -0.684204 0.290955 -0.506042 -0.437317 1441831223 -0.684204 0.290955 -0.506042 -0.437317 1441831223 -0.684204 0.290955 -0.506042 -0.437317 1441831223 -0.684204 0.290955 -0.506042 -0.437317 1441831223 -0.684204 0.290955 -0.506042 -0.437317 1441831223 -0.684082 0.292847 -0.508484 -0.433411 1441831223 -0.684082 0.292847 -0.508484 -0.433411 1441831223 -0.684082 0.292847 -0.508484 -0.433411 1441831223 -0.684082 0.292847 -0.508484 -0.433411 1441831223 -0.684082 0.292847 -0.508484 -0.433411 1441831223 -0.684082 0.292847 -0.508484 -0.433411 1441831223 -0.683167 0.296326 -0.509583 -0.431152 1441831223 -0.683167 0.296326 -0.509583 -0.431152 1441831223 -0.683167 0.296326 -0.509583 -0.431152 1441831223 -0.683167 0.296326 -0.509583 -0.431152 1441831223 -0.683167 0.296326 -0.509583 -0.431152 1441831223 -0.683105 0.299988 -0.507507 -0.431152 1441831223 -0.683105 0.299988 -0.507507 -0.431152 1441831223 -0.683105 0.299988 -0.507507 -0.431152 1441831223 -0.683105 0.299988 -0.507507 -0.431152 1441831223 -0.683105 0.299988 -0.507507 -0.431152 1441831223 -0.683105 0.299988 -0.507507 -0.431152 1441831223 -0.684387 0.302673 -0.503723 -0.431702 1441831223 -0.684387 0.302673 -0.503723 -0.431702 1441831223 -0.684387 0.302673 -0.503723 -0.431702 1441831223 -0.684387 0.302673 -0.503723 -0.431702 1441831223 -0.684387 0.302673 -0.503723 -0.431702 1441831223 -0.684387 0.302673 -0.503723 -0.431702 1441831223 -0.687378 0.302734 -0.500549 -0.430603 1441831223 -0.687378 0.302734 -0.500549 -0.430603 1441831223 -0.687378 0.302734 -0.500549 -0.430603 1441831223 -0.687378 0.302734 -0.500549 -0.430603 1441831223 -0.687378 0.302734 -0.500549 -0.430603 1441831223 -0.687378 0.302734 -0.500549 -0.430603 1441831223 -0.690063 0.301208 -0.497375 -0.430969 1441831223 -0.690063 0.301208 -0.497375 -0.430969 1441831223 -0.690063 0.301208 -0.497375 -0.430969 1441831223 -0.690063 0.301208 -0.497375 -0.430969 1441831223 -0.690063 0.301208 -0.497375 -0.430969 1441831223 -0.690063 0.301208 -0.497375 -0.430969 1441831223 -0.691650 0.301697 -0.493835 -0.432190 1441831224 -0.691650 0.301697 -0.493835 -0.432190 1441831224 -0.691650 0.301697 -0.493835 -0.432190 1441831224 -0.691650 0.301697 -0.493835 -0.432190 1441831224 -0.691650 0.301697 -0.493835 -0.432190 1441831224 -0.691650 0.301697 -0.493835 -0.432190 1441831224 -0.689331 0.308228 -0.489746 -0.435974 1441831224 -0.689331 0.308228 -0.489746 -0.435974 1441831224 -0.689331 0.308228 -0.489746 -0.435974 1441831224 -0.689331 0.308228 -0.489746 -0.435974 1441831224 -0.689331 0.308228 -0.489746 -0.435974 1441831224 -0.689331 0.308228 -0.489746 -0.435974 1441831224 -0.689331 0.308228 -0.489746 -0.435974 1441831224 -0.687561 0.314941 -0.483032 -0.441406 1441831224 -0.687561 0.314941 -0.483032 -0.441406 1441831224 -0.687561 0.314941 -0.483032 -0.441406 1441831224 -0.687561 0.314941 -0.483032 -0.441406 1441831224 -0.687561 0.314941 -0.483032 -0.441406 1441831224 -0.687561 0.314941 -0.483032 -0.441406 1441831224 -0.686279 0.319336 -0.477173 -0.446533 1441831224 -0.686279 0.319336 -0.477173 -0.446533 1441831224 -0.686279 0.319336 -0.477173 -0.446533 1441831224 -0.686279 0.319336 -0.477173 -0.446533 1441831224 -0.686279 0.319336 -0.477173 -0.446533 1441831224 -0.686279 0.319336 -0.477173 -0.446533 1441831224 -0.685974 0.322083 -0.472290 -0.450256 1441831224 -0.685974 0.322083 -0.472290 -0.450256 1441831224 -0.685974 0.322083 -0.472290 -0.450256 1441831224 -0.685974 0.322083 -0.472290 -0.450256 1441831224 -0.685974 0.322083 -0.472290 -0.450256 1441831224 -0.685974 0.322083 -0.472290 -0.450256 1441831224 -0.687500 0.323425 -0.468689 -0.450684 1441831224 -0.687500 0.323425 -0.468689 -0.450684 1441831224 -0.687500 0.323425 -0.468689 -0.450684 1441831224 -0.687500 0.323425 -0.468689 -0.450684 1441831224 -0.687500 0.323425 -0.468689 -0.450684 1441831224 -0.687500 0.323425 -0.468689 -0.450684 1441831224 -0.687500 0.323425 -0.468689 -0.450684 1441831224 -0.691223 0.322205 -0.467163 -0.447510 1441831224 -0.691223 0.322205 -0.467163 -0.447510 1441831224 -0.691223 0.322205 -0.467163 -0.447510 1441831224 -0.691223 0.322205 -0.467163 -0.447510 1441831224 -0.691223 0.322205 -0.467163 -0.447510 1441831224 -0.691223 0.322205 -0.467163 -0.447510 1441831224 -0.697388 0.317444 -0.468384 -0.439941 1441831224 -0.697388 0.317444 -0.468384 -0.439941 1441831224 -0.697388 0.317444 -0.468384 -0.439941 1441831224 -0.697388 0.317444 -0.468384 -0.439941 1441831224 -0.697388 0.317444 -0.468384 -0.439941 1441831224 -0.697388 0.317444 -0.468384 -0.439941 1441831224 -0.704163 0.310669 -0.470825 -0.431274 1441831224 -0.704163 0.310669 -0.470825 -0.431274 1441831224 -0.704163 0.310669 -0.470825 -0.431274 1441831224 -0.704163 0.310669 -0.470825 -0.431274 1441831224 -0.704163 0.310669 -0.470825 -0.431274 1441831224 -0.704163 0.310669 -0.470825 -0.431274 1441831224 -0.704163 0.310669 -0.470825 -0.431274 1441831224 
-0.677917 0.333557 -0.530273 -0.384827 1441831370 -0.677917 0.333557 -0.530273 -0.384827 1441831370 -0.677917 0.333557 -0.530273 -0.384827 1441831370 -0.677917 0.333557 -0.530273 -0.384827 1441831370 -0.677917 0.333557 -0.530273 -0.384827 1441831370 -0.677917 0.333557 -0.530273 -0.384827 1441831370 -0.680481 0.333374 -0.522339 -0.391174 1441831370 -0.680481 0.333374 -0.522339 -0.391174 1441831370 -0.680481 0.333374 -0.522339 -0.391174 1441831370 -0.680481 0.333374 -0.522339 -0.391174 1441831370 -0.680481 0.333374 -0.522339 -0.391174 1441831370 -0.680481 0.333374 -0.522339 -0.391174 1441831370 -0.686523 0.322754 -0.528259 -0.381531 1441831370 -0.686523 0.322754 -0.528259 -0.381531 1441831370 -0.686523 0.322754 -0.528259 -0.381531 1441831370 -0.686523 0.322754 -0.528259 -0.381531 1441831370 -0.686523 0.322754 -0.528259 -0.381531 1441831370 -0.686523 0.322754 -0.528259 -0.381531 1441831370 -0.692749 0.303894 -0.547180 -0.358337 1441831370 -0.692749 0.303894 -0.547180 -0.358337 1441831370 -0.692749 0.303894 -0.547180 -0.358337 1441831370 -0.692749 0.303894 -0.547180 -0.358337 1441831370 -0.692749 0.303894 -0.547180 -0.358337 1441831370 -0.692749 0.303894 -0.547180 -0.358337 1441831370 -0.694092 0.297729 -0.549194 -0.357849 1441831370 -0.694092 0.297729 -0.549194 -0.357849 1441831370 -0.694092 0.297729 -0.549194 -0.357849 1441831370 -0.694092 0.297729 -0.549194 -0.357849 1441831370 -0.694092 0.297729 -0.549194 -0.357849 1441831370 -0.694092 0.297729 -0.549194 -0.357849 1441831370 -0.694092 0.297729 -0.549194 -0.357849 1441831370 -0.670044 0.325745 -0.556946 -0.367188 1441831370 -0.670044 0.325745 -0.556946 -0.367188 1441831370 -0.670044 0.325745 -0.556946 -0.367188 1441831370 -0.670044 0.325745 -0.556946 -0.367188 1441831370 -0.670044 0.325745 -0.556946 -0.367188 1441831370 -0.670044 0.325745 -0.556946 -0.367188 1441831370 -0.661133 0.335083 -0.556274 -0.375854 1441831370 -0.661133 0.335083 -0.556274 -0.375854 1441831370 -0.661133 0.335083 -0.556274 -0.375854 1441831370 -0.661133 0.335083 -0.556274 -0.375854 1441831370 -0.661133 0.335083 -0.556274 -0.375854 1441831370 -0.661133 0.335083 -0.556274 -0.375854 1441831370 -0.665466 0.333252 -0.549438 -0.379883 1441831370 -0.665466 0.333252 -0.549438 -0.379883 1441831370 -0.665466 0.333252 -0.549438 -0.379883 1441831371 -0.665466 0.333252 -0.549438 -0.379883 1441831371 -0.665466 0.333252 -0.549438 -0.379883 1441831371 -0.665466 0.333252 -0.549438 -0.379883 1441831371 -0.665466 0.333252 -0.549438 -0.379883 1441831371 -0.671326 0.333008 -0.546448 -0.373962 1441831371 -0.671326 0.333008 -0.546448 -0.373962 1441831371 -0.671326 0.333008 -0.546448 -0.373962 1441831371 -0.671326 0.333008 -0.546448 -0.373962 1441831371 -0.671326 0.333008 -0.546448 -0.373962 1441831371 -0.671326 0.333008 -0.546448 -0.373962 1441831371 -0.666443 0.338745 -0.546936 -0.376953 1441831371 -0.666443 0.338745 -0.546936 -0.376953 1441831371 -0.666443 0.338745 -0.546936 -0.376953 1441831371 -0.666443 0.338745 -0.546936 -0.376953 1441831371 -0.666443 0.338745 -0.546936 -0.376953 1441831371 -0.666443 0.338745 -0.546936 -0.376953 1441831371 -0.655273 0.349487 -0.547363 -0.385925 1441831371 -0.655273 0.349487 -0.547363 -0.385925 1441831371 -0.655273 0.349487 -0.547363 -0.385925 1441831371 -0.655273 0.349487 -0.547363 -0.385925 1441831371 -0.655273 0.349487 -0.547363 -0.385925 1441831371 -0.655273 0.349487 -0.547363 -0.385925 1441831371 -0.639404 0.361206 -0.546753 -0.402283 1441831371 -0.639404 0.361206 -0.546753 -0.402283 1441831371 -0.639404 0.361206 -0.546753 -0.402283 1441831371 -0.639404 0.361206 -0.546753 -0.402283 1441831371 -0.639404 0.361206 -0.546753 -0.402283 1441831371 -0.639404 0.361206 -0.546753 -0.402283 1441831371 -0.636047 0.362732 -0.543274 -0.410889 1441831371 -0.636047 0.362732 -0.543274 -0.410889 1441831371 -0.636047 0.362732 -0.543274 -0.410889 1441831371 -0.636047 0.362732 -0.543274 -0.410889 1441831371 -0.636047 0.362732 -0.543274 -0.410889 1441831371 -0.636047 0.362732 -0.543274 -0.410889 1441831371 -0.636047 0.362732 -0.543274 -0.410889 1441831371 -0.638611 0.362427 -0.534485 -0.418579 1441831371 -0.638611 0.362427 -0.534485 -0.418579 1441831371 -0.638611 0.362427 -0.534485 -0.418579 1441831371 -0.638611 0.362427 -0.534485 -0.418579 1441831371 -0.638611 0.362427 -0.534485 -0.418579 1441831371 -0.638611 0.362427 -0.534485 -0.418579 1441831371 -0.645142 0.360474 -0.526123 -0.420776 1441831371 -0.645142 0.360474 -0.526123 -0.420776 1441831371 -0.645142 0.360474 -0.526123 -0.420776 1441831371 -0.645142 0.360474 -0.526123 -0.420776 1441831371 -0.645142 0.360474 -0.526123 -0.420776 1441831371 -0.645142 0.360474 -0.526123 -0.420776 1441831371 -0.655518 0.354919 -0.523254 -0.413086 1441831371 -0.655518 0.354919 -0.523254 -0.413086 1441831371 -0.655518 0.354919 -0.523254 -0.413086 1441831371 -0.655518 0.354919 -0.523254 -0.413086 1441831371 -0.655518 0.354919 -0.523254 -0.413086 1441831371 -0.655518 0.354919 -0.523254 -0.413086 1441831371 -0.673523 0.337402 -0.527344 -0.393127 1441831371 -0.673523 0.337402 -0.527344 -0.393127 1441831371 -0.673523 0.337402 -0.527344 -0.393127 1441831371 -0.673523 0.337402 -0.527344 -0.393127 1441831371 -0.673523 0.337402 -0.527344 -0.393127 1441831371 -0.673523 0.337402 -0.527344 -0.393127 1441831371 -0.673523 0.337402 -0.527344 -0.393127 1441831371 -0.687012 0.316528 -0.534729 -0.376892 1441831371 -0.687012 0.316528 -0.534729 -0.376892 1441831371 -0.687012 0.316528 -0.534729 -0.376892 1441831371 -0.687012 0.316528 -0.534729 -0.376892 1441831371 -0.687012 0.316528 -0.534729 -0.376892 1441831371 -0.687012 0.316528 -0.534729 -0.376892 1441831371 -0.687012 0.316528 -0.534729 -0.376892 1441831371 -0.686707 0.310120 -0.545349 -0.367310 1441831371 -0.686707 0.310120 -0.545349 -0.367310 1441831371 -0.686707 0.310120 -0.545349 -0.367310 1441831371 -0.686707 0.310120 -0.545349 -0.367310 1441831371 -0.686707 0.310120 -0.545349 -0.367310 1441831371 -0.686707 0.310120 -0.545349 -0.367310 1441831371 -0.676086 0.315857 -0.561096 -0.358398 1441831371 -0.676086 0.315857 -0.561096 -0.358398 1441831371 -0.676086 0.315857 -0.561096 -0.358398 1441831371 -0.676086 0.315857 -0.561096 -0.358398 1441831371 -0.676086 0.315857 -0.561096 -0.358398 1441831371 -0.676086 0.315857 -0.561096 -0.358398 1441831371 -0.676086 0.315857 -0.561096 -0.358398 1441831371 -0.669128 0.320251 -0.567017 -0.358215 1441831371 -0.669128 0.320251 -0.567017 -0.358215 1441831371 -0.669128 0.320251 -0.567017 -0.358215 1441831371 -0.669128 0.320251 -0.567017 -0.358215 1441831371 -0.669128 0.320251 -0.567017 -0.358215 1441831371 -0.669128 0.320251 -0.567017 -0.358215 1441831371 -0.677917 0.315002 -0.556030 -0.363464 1441831371 -0.677917 0.315002 -0.556030 -0.363464 1441831371 -0.677917 0.315002 -0.556030 -0.363464 1441831371 -0.677917 0.315002 -0.556030 -0.363464 1441831371 -0.677917 0.315002 -0.556030 -0.363464 1441831371 -0.677917 0.315002 -0.556030 -0.363464 1441831371 -0.685303 0.313965 -0.550659 -0.358643 1441831371 -0.685303 0.313965 -0.550659 -0.358643 1441831371 -0.685303 0.313965 -0.550659 -0.358643 1441831371 -0.685303 0.313965 -0.550659 -0.358643 1441831371 -0.685303 0.313965 -0.550659 -0.358643 1441831371 -0.685303 0.313965 -0.550659 -0.358643 1441831371 -0.678833 0.322754 -0.552612 -0.360229 1441831371 -0.678833 0.322754 -0.552612 -0.360229 1441831371 -0.678833 0.322754 -0.552612 -0.360229 1441831371 -0.678833 0.322754 -0.552612 -0.360229 1441831371 -0.678833 0.322754 -0.552612 -0.360229 1441831371 -0.678833 0.322754 -0.552612 -0.360229 1441831371 -0.678833 0.322754 -0.552612 -0.360229 1441831371 -0.671692 0.332214 -0.551086 -0.367126 1441831371 -0.671692 0.332214 -0.551086 -0.367126 1441831371 -0.671692 0.332214 -0.551086 -0.367126 1441831371 -0.671692 0.332214 -0.551086 -0.367126 1441831371 -0.671692 0.332214 -0.551086 -0.367126 1441831371 -0.671692 0.332214 -0.551086 -0.367126 1441831371 -0.658264 0.337341 -0.556213 -0.378906 1441831371 -0.658264 0.337341 -0.556213 -0.378906 1441831371 -0.658264 0.337341 -0.556213 -0.378906 1441831371 -0.658264 0.337341 -0.556213 -0.378906 1441831372 -0.658264 0.337341 -0.556213 -0.378906 1441831372 -0.658264 0.337341 -0.556213 -0.378906 1441831372 -0.658264 0.337341 -0.556213 -0.378906 1441831372 -0.649536 0.335083 -0.563293 -0.385437 1441831372 -0.649536 0.335083 -0.563293 -0.385437 1441831372 -0.649536 0.335083 -0.563293 -0.385437 1441831372 -0.649536 0.335083 -0.563293 -0.385437 1441831372 -0.649536 0.335083 -0.563293 -0.385437 1441831372 -0.649536 0.335083 -0.563293 -0.385437 1441831372 -0.655762 0.324219 -0.561768 -0.386475 1441831372 -0.655762 0.324219 -0.561768 -0.386475 1441831372 -0.655762 0.324219 -0.561768 -0.386475 1441831372 -0.655762 0.324219 -0.561768 -0.386475 1441831372 -0.655762 0.324219 -0.561768 -0.386475 1441831372 -0.655762 0.324219 -0.561768 -0.386475 1441831372 -0.655762 0.324219 -0.561768 -0.386475 1441831372 -0.660583 0.320679 -0.559204 -0.384888 1441831372 -0.660583 0.320679 -0.559204 -0.384888 1441831372 -0.660583 0.320679 -0.559204 -0.384888 1441831372 -0.660583 0.320679 -0.559204 -0.384888 1441831372 -0.660583 0.320679 -0.559204 -0.384888 1441831372 -0.660583 0.320679 -0.559204 -0.384888 1441831372 -0.671936 0.315186 -0.553955 -0.377380 1441831372 -0.671936 0.315186 -0.553955 -0.377380 1441831372 -0.671936 0.315186 -0.553955 -0.377380 1441831372 -0.671936 0.315186 -0.553955 -0.377380 1441831372 -0.671936 0.315186 -0.553955 -0.377380 1441831372 -0.671936 0.315186 -0.553955 -0.377380 1441831372 -0.671936 0.315186 -0.553955 -0.377380 1441831372 -0.684570 0.301636 -0.556641 -0.361450 1441831372 -0.684570 0.301636 -0.556641 -0.361450 1441831372 -0.684570 0.301636 -0.556641 -0.361450 1441831372 -0.684570 0.301636 -0.556641 -0.361450 1441831372 -0.684570 0.301636 -0.556641 -0.361450 1441831372 -0.684570 0.301636 -0.556641 -0.361450 1441831372 -0.693481 0.282654 -0.565979 -0.344849 1441831372 -0.693481 0.282654 -0.565979 -0.344849 1441831372 -0.693481 0.282654 -0.565979 -0.344849 1441831372 -0.693481 0.282654 -0.565979 -0.344849 1441831372 -0.693481 0.282654 -0.565979 -0.344849 1441831372 -0.693481 0.282654 -0.565979 -0.344849 1441831372 -0.686035 0.287842 -0.571777 -0.345886 1441831372 -0.686035 0.287842 -0.571777 -0.345886 1441831372 -0.686035 0.287842 -0.571777 -0.345886 1441831372 -0.686035 0.287842 -0.571777 -0.345886 1441831372 -0.686035 0.287842 -0.571777 -0.345886 1441831372 -0.686035 0.287842 -0.571777 -0.345886 1441831372 -0.686035 0.287842 -0.571777 -0.345886 1441831372 -0.667358 0.314453 -0.574097 -0.355347 1441831372 -0.667358 0.314453 -0.574097 -0.355347 1441831372 -0.667358 0.314453 -0.574097 -0.355347 1441831372 -0.667358 0.314453 -0.574097 -0.355347 1441831372 -0.667358 0.314453 -0.574097 -0.355347 1441831372 -0.667358 0.314453 -0.574097 -0.355347 1441831372 -0.653809 0.337830 -0.577148 -0.354126 1441831372 -0.653809 0.337830 -0.577148 -0.354126 1441831372 -0.653809 0.337830 -0.577148 -0.354126 1441831372 -0.653809 0.337830 -0.577148 -0.354126 1441831372 -0.653809 0.337830 -0.577148 -0.354126 1441831372 -0.653809 0.337830 -0.577148 -0.354126 1441831372 -0.661499 0.331299 -0.570801 -0.356323 1441831372 -0.661499 0.331299 -0.570801 -0.356323 1441831372 -0.661499 0.331299 -0.570801 -0.356323 1441831372 -0.661499 0.331299 -0.570801 -0.356323 1441831372 -0.661499 0.331299 -0.570801 -0.356323 1441831372 -0.661499 0.331299 -0.570801 -0.356323 1441831372 -0.673645 0.324585 -0.563232 -0.351685 1441831372 -0.673645 0.324585 -0.563232 -0.351685 1441831372 -0.673645 0.324585 -0.563232 -0.351685 1441831372 -0.673645 0.324585 -0.563232 -0.351685 1441831372 -0.673645 0.324585 -0.563232 -0.351685 1441831372 -0.673645 0.324585 -0.563232 -0.351685 1441831372 -0.672363 0.327148 -0.561218 -0.354919 1441831372 -0.672363 0.327148 -0.561218 -0.354919 1441831372 -0.672363 0.327148 -0.561218 -0.354919 1441831372 -0.672363 0.327148 -0.561218 -0.354919 1441831372 -0.672363 0.327148 -0.561218 -0.354919 1441831372 -0.672363 0.327148 -0.561218 -0.354919 1441831372 -0.672363 0.327148 -0.561218 -0.354919 1441831372 -0.664490 0.334778 -0.560181 -0.364075 1441831372 -0.664490 0.334778 -0.560181 -0.364075 1441831372 -0.664490 0.334778 -0.560181 -0.364075 1441831372 -0.664490 0.334778 -0.560181 -0.364075 1441831372 -0.664490 0.334778 -0.560181 -0.364075 1441831372 -0.664490 0.334778 -0.560181 -0.364075 1441831372 -0.651489 0.342896 -0.561218 -0.378296 1441831372 -0.651489 0.342896 -0.561218 -0.378296 1441831372 -0.651489 0.342896 -0.561218 -0.378296 1441831372 -0.651489 0.342896 -0.561218 -0.378296 1441831372 -0.651489 0.342896 -0.561218 -0.378296 1441831372 -0.651489 0.342896 -0.561218 -0.378296 1441831372 -0.638367 0.346619 -0.563049 -0.394226 1441831372 -0.638367 0.346619 -0.563049 -0.394226 1441831372 -0.638367 0.346619 -0.563049 -0.394226 1441831372 -0.638367 0.346619 -0.563049 -0.394226 1441831372 -0.638367 0.346619 -0.563049 -0.394226 1441831372 -0.638367 0.346619 -0.563049 -0.394226 1441831372 -0.638367 0.346619 -0.563049 -0.394226 1441831372 -0.641052 0.339966 -0.561340 -0.398071 1441831372 -0.641052 0.339966 -0.561340 -0.398071 1441831372 -0.641052 0.339966 -0.561340 -0.398071 1441831372 -0.641052 0.339966 -0.561340 -0.398071 1441831372 -0.641052 0.339966 -0.561340 -0.398071 1441831372 -0.646301 0.333923 -0.560181 -0.396362 1441831372 -0.646301 0.333923 -0.560181 -0.396362 1441831372 -0.646301 0.333923 -0.560181 -0.396362 1441831372 -0.646301 0.333923 -0.560181 -0.396362 1441831372 -0.646301 0.333923 -0.560181 -0.396362 1441831372 -0.646301 0.333923 -0.560181 -0.396362 1441831372 -0.646301 0.333923 -0.560181 -0.396362 1441831372 -0.651367 0.329346 -0.559326 -0.393066 1441831372 -0.651367 0.329346 -0.559326 -0.393066 1441831372 -0.651367 0.329346 -0.559326 -0.393066 1441831372 -0.651367 0.329346 -0.559326 -0.393066 1441831372 -0.651367 0.329346 -0.559326 -0.393066 1441831373 -0.651367 0.329346 -0.559326 -0.393066 1441831373 -0.659668 0.321899 -0.560547 -0.383484 1441831373 -0.659668 0.321899 -0.560547 -0.383484 1441831373 -0.659668 0.321899 -0.560547 -0.383484 1441831373 -0.659668 0.321899 -0.560547 -0.383484 1441831373 -0.659668 0.321899 -0.560547 -0.383484 1441831373 -0.659668 0.321899 -0.560547 -0.383484 1441831373 -0.659668 0.321899 -0.560547 -0.383484 1441831373 -0.668945 0.307739 -0.564575 -0.372986 1441831373 -0.668945 0.307739 -0.564575 -0.372986 1441831373 -0.668945 0.307739 -0.564575 -0.372986 1441831373 -0.668945 0.307739 -0.564575 -0.372986 1441831373 -0.668945 0.307739 -0.564575 -0.372986 1441831373 -0.668945 0.307739 -0.564575 -0.372986 1441831373 -0.668945 0.307739 -0.564575 -0.372986 1441831373 -0.672607 0.296570 -0.569641 -0.367737 1441831373 -0.672607 0.296570 -0.569641 -0.367737 1441831373 -0.672607 0.296570 -0.569641 -0.367737 1441831373 -0.672607 0.296570 -0.569641 -0.367737 1441831373 -0.672607 0.296570 -0.569641 -0.367737 1441831373 -0.672607 0.296570 -0.569641 -0.367737 1441831373 -0.663086 0.305725 -0.572327 -0.373352 1441831373 -0.663086 0.305725 -0.572327 -0.373352 1441831373 -0.663086 0.305725 -0.572327 -0.373352 1441831373 -0.663086 0.305725 -0.572327 -0.373352 1441831373 -0.663086 0.305725 -0.572327 -0.373352 1441831373 -0.663086 0.305725 -0.572327 -0.373352 1441831373 -0.645264 0.333252 -0.569702 -0.384827 1441831373 -0.645264 0.333252 -0.569702 -0.384827 1441831373 -0.645264 0.333252 -0.569702 -0.384827 1441831373 -0.645264 0.333252 -0.569702 -0.384827 1441831373 -0.645264 0.333252 -0.569702 -0.384827 1441831373 -0.645264 0.333252 -0.569702 -0.384827 1441831373 -0.645142 0.340210 -0.564087 -0.387268 1441831373 -0.645142 0.340210 -0.564087 -0.387268 1441831373 -0.645142 0.340210 -0.564087 -0.387268 1441831373 -0.645142 0.340210 -0.564087 -0.387268 1441831373 -0.645142 0.340210 -0.564087 -0.387268 1441831373 -0.645142 0.340210 -0.564087 -0.387268 1441831373 -0.654663 0.339844 -0.556396 -0.382690 1441831373 -0.654663 0.339844 -0.556396 -0.382690 1441831373 -0.654663 0.339844 -0.556396 -0.382690 1441831373 -0.654663 0.339844 -0.556396 -0.382690 1441831373 -0.654663 0.339844 -0.556396 -0.382690 1441831373 -0.654663 0.339844 -0.556396 -0.382690 1441831373 -0.654663 0.339844 -0.556396 -0.382690 1441831373 -0.666321 0.337036 -0.551086 -0.372620 1441831373 -0.666321 0.337036 -0.551086 -0.372620 1441831373 -0.666321 0.337036 -0.551086 -0.372620 1441831373 -0.666321 0.337036 -0.551086 -0.372620 1441831373 -0.666321 0.337036 -0.551086 -0.372620 1441831373 -0.666321 0.337036 -0.551086 -0.372620 1441831373 -0.676270 0.333313 -0.545227 -0.366577 1441831373 -0.676270 0.333313 -0.545227 -0.366577 1441831373 -0.676270 0.333313 -0.545227 -0.366577 1441831373 -0.676270 0.333313 -0.545227 -0.366577 1441831373 -0.676270 0.333313 -0.545227 -0.366577 1441831373 -0.676270 0.333313 -0.545227 -0.366577 1441831373 -0.678650 0.329224 -0.547607 -0.362244 1441831373 -0.678650 0.329224 -0.547607 -0.362244 1441831373 -0.678650 0.329224 -0.547607 -0.362244 1441831373 -0.678650 0.329224 -0.547607 -0.362244 1441831373 -0.678650 0.329224 -0.547607 -0.362244 1441831373 -0.678650 0.329224 -0.547607 -0.362244 1441831373 -0.678650 0.329224 -0.547607 -0.362244 1441831373 -0.676147 0.326660 -0.551697 -0.363159 1441831373 -0.676147 0.326660 -0.551697 -0.363159 1441831373 -0.676147 0.326660 -0.551697 -0.363159 1441831373 -0.676147 0.326660 -0.551697 -0.363159 1441831373 -0.676147 0.326660 -0.551697 -0.363159 1441831373 -0.676147 0.326660 -0.551697 -0.363159 1441831373 -0.668884 0.330017 -0.553467 -0.370789 1441831373 -0.668884 0.330017 -0.553467 -0.370789 1441831373 -0.668884 0.330017 -0.553467 -0.370789 1441831373 -0.668884 0.330017 -0.553467 -0.370789 1441831373 -0.668884 0.330017 -0.553467 -0.370789 1441831373 -0.668884 0.330017 -0.553467 -0.370789 1441831373 -0.668884 0.330017 -0.553467 -0.370789 1441831373 -0.664246 0.332275 -0.553345 -0.377197 1441831373 -0.664246 0.332275 -0.553345 -0.377197 1441831373 -0.664246 0.332275 -0.553345 -0.377197 1441831373 -0.664246 0.332275 -0.553345 -0.377197 1441831373 -0.664246 0.332275 -0.553345 -0.377197 1441831373 -0.664246 0.332275 -0.553345 -0.377197 1441831373 -0.660950 0.333374 -0.555115 -0.379395 1441831373 -0.660950 0.333374 -0.555115 -0.379395 1441831373 -0.660950 0.333374 -0.555115 -0.379395 1441831373 -0.660950 0.333374 -0.555115 -0.379395 1441831373 -0.660950 0.333374 -0.555115 -0.379395 1441831373 -0.660950 0.333374 -0.555115 -0.379395 1441831373 -0.660950 0.333374 -0.555115 -0.379395 1441831373 -0.665161 0.327209 -0.557373 -0.374023 1441831373 -0.665161 0.327209 -0.557373 -0.374023 1441831373 
