# Supplementary material for: Quaternion-Based Gesture Recognition Using Wireless Wearable Motion Capture Sensors
Source: Sensors (Basel). 2016 Apr 28;16(5):605. doi: 10.3390/s16050605 (PMC4883296; doi:10.3390/s16050605)
Supplement: Supplementary file 1 [file sensors-16-00605-s001.zip › MultiSensorGestureData/P3/2. Uppercut/2/Training15.txt]

0.382751 0.730896 0.137390 -0.548035 1441831733 0.275085 0.866699 -0.082336 -0.407837 1441831734 0.275085 0.866699 -0.082336 -0.407837 1441831734 0.275085 0.866699 -0.082336 -0.407837 1441831734 0.275085 0.866699 -0.082336 -0.407837 1441831734 0.275085 0.866699 -0.082336 -0.407837 1441831734 0.275085 0.866699 -0.082336 -0.407837 1441831734 0.314514 0.915955 -0.196350 -0.153259 1441831734 0.314514 0.915955 -0.196350 -0.153259 1441831734 0.314514 0.915955 -0.196350 -0.153259 1441831734 0.314514 0.915955 -0.196350 -0.153259 1441831734 0.314514 0.915955 -0.196350 -0.153259 1441831734 0.314514 0.915955 -0.196350 -0.153259 1441831734 0.413574 0.860352 -0.262634 0.140564 1441831734 0.413574 0.860352 -0.262634 0.140564 1441831734 0.413574 0.860352 -0.262634 0.140564 1441831734 0.413574 0.860352 -0.262634 0.140564 1441831734 0.413574 0.860352 -0.262634 0.140564 1441831734 0.413574 0.860352 -0.262634 0.140564 1441831734 0.464844 0.748291 -0.292847 0.371704 1441831734 0.464844 0.748291 -0.292847 0.371704 1441831734 0.464844 0.748291 -0.292847 0.371704 1441831734 0.464844 0.748291 -0.292847 0.371704 1441831734 0.497375 0.617310 -0.301758 0.529541 1441831734 0.497375 0.617310 -0.301758 0.529541 1441831734 0.497375 0.617310 -0.301758 0.529541 1441831734 0.497375 0.617310 -0.301758 0.529541 1441831734 0.497375 0.617310 -0.301758 0.529541 1441831734 0.497375 0.617310 -0.301758 0.529541 1441831734 0.497375 0.617310 -0.301758 0.529541 1441831734 0.497375 0.617310 -0.301758 0.529541 1441831734 0.518921 0.514709 -0.322327 0.601563 1441831734 0.518921 0.514709 -0.322327 0.601563 1441831734 0.518921 0.514709 -0.322327 0.601563 1441831734 0.518921 0.514709 -0.322327 0.601563 1441831734 0.518921 0.514709 -0.322327 0.601563 1441831734 0.518921 0.514709 -0.322327 0.601563 1441831734 0.546326 0.515686 -0.332397 0.570129 1441831734 0.546326 0.515686 -0.332397 0.570129 1441831734 0.546326 0.515686 -0.332397 0.570129 1441831734 0.546326 0.515686 -0.332397 0.570129 1441831734 0.546326 0.515686 -0.332397 0.570129 1441831734 0.546326 0.515686 -0.332397 0.570129 1441831734 0.559631 0.608276 -0.323425 0.460571 1441831734 0.559631 0.608276 -0.323425 0.460571 1441831734 0.559631 0.608276 -0.323425 0.460571 1441831734 0.559631 0.608276 -0.323425 0.460571 1441831734 0.559631 0.608276 -0.323425 0.460571 1441831734 0.559631 0.608276 -0.323425 0.460571 1441831734 0.560974 0.732300 -0.276611 0.269165 1441831734 0.560974 0.732300 -0.276611 0.269165 1441831734 0.560974 0.732300 -0.276611 0.269165 1441831734 0.560974 0.732300 -0.276611 0.269165 1441831734 0.560974 0.732300 -0.276611 0.269165 1441831734 0.560974 0.732300 -0.276611 0.269165 1441831734 0.518982 0.829590 -0.204468 0.022095 1441831734 0.518982 0.829590 -0.204468 0.022095 1441831734 0.518982 0.829590 -0.204468 0.022095 1441831734 0.518982 0.829590 -0.204468 0.022095 1441831734 0.518982 0.829590 -0.204468 0.022095 1441831734 0.518982 0.829590 -0.204468 0.022095 1441831734 0.465027 0.846863 -0.108643 -0.233887 1441831734 0.465027 0.846863 -0.108643 -0.233887 1441831734 0.398743 0.815796 -0.016846 -0.418457 1441831734 0.398743 0.815796 -0.016846 -0.418457 1441831734 0.398743 0.815796 -0.016846 -0.418457 1441831734 0.398743 0.815796 -0.016846 -0.418457 1441831734 0.398743 0.815796 -0.016846 -0.418457 1441831734 0.398743 0.815796 -0.016846 -0.418457 1441831734 0.294373 0.807434 0.019104 -0.510864 1441831734 0.294373 0.807434 0.019104 -0.510864 1441831734 0.294373 0.807434 0.019104 -0.510864 1441831734 0.294373 0.807434 0.019104 -0.510864 1441831734 0.294373 0.807434 0.019104 -0.510864 1441831734 0.294373 0.807434 0.019104 -0.510864 1441831734 0.204712 0.841492 -0.030396 -0.499084 1441831734 0.204712 0.841492 -0.030396 -0.499084 1441831734 0.204712 0.841492 -0.030396 -0.499084 1441831734 0.204712 0.841492 -0.030396 -0.499084 1441831734 0.204712 0.841492 -0.030396 -0.499084 1441831734 0.204712 0.841492 -0.030396 -0.499084 1441831734 0.204712 0.841492 -0.030396 -0.499084 1441831734 0.204712 0.841492 -0.030396 -0.499084 1441831734 0.186157 0.893860 -0.112793 -0.391968 1441831734 0.186157 0.893860 -0.112793 -0.391968 1441831734 0.186157 0.893860 -0.112793 -0.391968 1441831734 0.186157 0.893860 -0.112793 -0.391968 1441831734 0.163513 0.949463 -0.221191 -0.151062 1441831734 0.163513 0.949463 -0.221191 -0.151062 1441831734 0.163513 0.949463 -0.221191 -0.151062 1441831734 0.163513 0.949463 -0.221191 -0.151062 1441831734 0.163513 0.949463 -0.221191 -0.151062 1441831734 0.163513 0.949463 -0.221191 -0.151062 1441831734 0.267212 0.913269 -0.247009 0.182861 1441831734 0.267212 0.913269 -0.247009 0.182861 1441831734 0.267212 0.913269 -0.247009 0.182861 1441831734 0.267212 0.913269 -0.247009 0.182861 1441831734 0.267212 0.913269 -0.247009 0.182861 1441831734 0.267212 0.913269 -0.247009 0.182861 1441831734 0.414734 0.750916 -0.240540 0.454041 1441831734 0.414734 0.750916 -0.240540 0.454041 1441831734 0.414734 0.750916 -0.240540 0.454041 1441831734 0.414734 0.750916 -0.240540 0.454041 1441831734 0.414734 0.750916 -0.240540 0.454041 1441831734 0.414734 0.750916 -0.240540 0.454041 1441831734 0.455078 0.575745 -0.234497 0.637390 1441831734 0.455078 0.575745 -0.234497 0.637390 1441831734 0.455078 0.575745 -0.234497 0.637390 1441831735 0.455078 0.575745 -0.234497 0.637390 1441831735 0.455078 0.575745 -0.234497 0.637390 1441831735 0.455078 0.575745 -0.234497 0.637390 1441831735 0.467041 0.466797 -0.225464 0.716248 1441831735 0.467041 0.466797 -0.225464 0.716248 1441831735 0.467041 0.466797 -0.225464 0.716248 1441831735 0.467041 0.466797 -0.225464 0.716248 1441831735 0.467041 0.466797 -0.225464 0.716248 1441831735 0.467041 0.466797 -0.225464 0.716248 1441831735 0.528381 0.473694 -0.245361 0.660400 1441831735 0.528381 0.473694 -0.245361 0.660400 1441831735 0.528381 0.473694 -0.245361 0.660400 1441831735 0.528381 0.473694 -0.245361 0.660400 1441831735 0.528381 0.473694 -0.245361 0.660400 1441831735 0.528381 0.473694 -0.245361 0.660400 1441831735 0.547241 0.594116 -0.258911 0.529541 1441831735 0.547241 0.594116 -0.258911 0.529541 1441831735 0.547241 0.594116 -0.258911 0.529541 1441831735 0.547241 0.594116 -0.258911 0.529541 1441831735 0.547241 0.594116 -0.258911 0.529541 1441831735 0.547241 0.594116 -0.258911 0.529541 1441831735 0.545166 0.739380 -0.239319 0.314270 1441831735 0.545166 0.739380 -0.239319 0.314270 1441831735 0.545166 0.739380 -0.239319 0.314270 1441831735 0.545166 0.739380 -0.239319 0.314270 1441831735 0.545166 0.739380 -0.239319 0.314270 1441831735 0.545166 0.739380 -0.239319 0.314270 1441831735 0.499084 0.842224 -0.195923 0.055725 1441831735 0.499084 0.842224 -0.195923 0.055725 1441831735 0.499084 0.842224 -0.195923 0.055725 1441831735 0.499084 0.842224 -0.195923 0.055725 1441831735 0.499084 0.842224 -0.195923 0.055725 1441831735 0.499084 0.842224 -0.195923 0.055725 1441831735 0.459778 0.858398 -0.127869 -0.187988 1441831735 0.459778 0.858398 -0.127869 -0.187988 1441831735 0.459778 0.858398 -0.127869 -0.187988 1441831735 0.459778 0.858398 -0.127869 -0.187988 1441831735 0.459778 0.858398 -0.127869 -0.187988 1441831735 0.459778 0.858398 -0.127869 -0.187988 1441831735 0.399475 0.840454 -0.058533 -0.361328 1441831735 0.399475 0.840454 -0.058533 -0.361328 1441831735 0.399475 0.840454 -0.058533 -0.361328 1441831735 0.399475 0.840454 -0.058533 -0.361328 1441831735 0.399475 0.840454 -0.058533 -0.361328 1441831735 0.399475 0.840454 -0.058533 -0.361328 1441831735 0.296997 0.837891 -0.038269 -0.456360 1441831735 0.296997 0.837891 -0.038269 -0.456360 1441831735 0.296997 0.837891 -0.038269 -0.456360 1441831735 0.296997 0.837891 -0.038269 -0.456360 1441831735 0.296997 0.837891 -0.038269 -0.456360 1441831735 0.296997 0.837891 -0.038269 -0.456360 1441831735 0.164673 0.873657 -0.110107 -0.444336 1441831735 0.164673 0.873657 -0.110107 -0.444336 1441831735 0.164673 0.873657 -0.110107 -0.444336 1441831735 0.164673 0.873657 -0.110107 -0.444336 1441831735 0.164673 0.873657 -0.110107 -0.444336 1441831735 0.164673 0.873657 -0.110107 -0.444336 1441831735 0.101257 0.923340 -0.224060 -0.294800 1441831735 0.101257 0.923340 -0.224060 -0.294800 1441831735 0.101257 0.923340 -0.224060 -0.294800 1441831735 0.101257 0.923340 -0.224060 -0.294800 1441831735 0.101257 0.923340 -0.224060 -0.294800 1441831735 0.101257 0.923340 -0.224060 -0.294800 1441831735 0.172485 0.949341 -0.259033 -0.042786 1441831735 0.172485 0.949341 -0.259033 -0.042786 1441831735 0.172485 0.949341 -0.259033 -0.042786 1441831735 0.172485 0.949341 -0.259033 -0.042786 1441831735 0.172485 0.949341 -0.259033 -0.042786 1441831735 0.172485 0.949341 -0.259033 -0.042786 1441831735 0.313965 0.886902 -0.237122 0.241882 1441831735 0.313965 0.886902 -0.237122 0.241882 1441831735 0.313965 0.886902 -0.237122 0.241882 1441831735 0.313965 0.886902 -0.237122 0.241882 1441831735 0.313965 0.886902 -0.237122 0.241882 1441831735 0.313965 0.886902 -0.237122 0.241882 1441831735 0.427551 0.737915 -0.204102 0.480530 1441831735 0.427551 0.737915 -0.204102 0.480530 1441831735 0.427551 0.737915 -0.204102 0.480530 1441831735 0.427551 0.737915 -0.204102 0.480530 1441831735 0.427551 0.737915 -0.204102 0.480530 1441831735 0.427551 0.737915 -0.204102 0.480530 1441831735 0.472229 0.559937 -0.172607 0.658447 1441831735 0.472229 0.559937 -0.172607 0.658447 1441831735 0.472229 0.559937 -0.172607 0.658447 1441831735 0.472229 0.559937 -0.172607 0.658447 1441831735 0.472229 0.559937 -0.172607 0.658447 1441831735 0.472229 0.559937 -0.172607 0.658447 1441831735 0.478577 0.410950 -0.169067 0.757202 1441831735 0.478577 0.410950 -0.169067 0.757202 1441831735 0.478577 0.410950 -0.169067 0.757202 1441831735 0.478577 0.410950 -0.169067 0.757202 1441831735 0.478577 0.410950 -0.169067 0.757202 1441831735 0.478577 0.410950 -0.169067 0.757202 1441831735 0.504150 0.425903 -0.174194 0.730774 1441831735 0.504150 0.425903 -0.174194 0.730774 1441831735 0.504150 0.425903 -0.174194 0.730774 1441831735 0.504150 0.425903 -0.174194 0.730774 1441831735 0.531128 0.541748 -0.177673 0.626709 1441831735 0.531128 0.541748 -0.177673 0.626709 1441831735 0.531128 0.541748 -0.177673 0.626709 1441831735 0.531128 0.541748 -0.177673 0.626709 1441831735 0.529541 0.714233 -0.157043 0.429749 1441831735 0.529541 0.714233 -0.157043 0.429749 1441831735 0.529541 0.714233 -0.157043 0.429749 1441831736 0.529541 0.714233 -0.157043 0.429749 1441831736 0.529541 0.714233 -0.157043 0.429749 1441831736 0.529541 0.714233 -0.157043 0.429749 1441831736 0.529541 0.714233 -0.157043 0.429749 1441831736 0.529541 0.714233 -0.157043 0.429749 1441831736 0.478027 0.850037 -0.148438 0.163696 1441831736 0.478027 0.850037 -0.148438 0.163696 1441831736 0.478027 0.850037 -0.148438 0.163696 1441831736 0.478027 0.850037 -0.148438 0.163696 1441831736 0.478027 0.850037 -0.148438 0.163696 1441831736 0.478027 0.850037 -0.148438 0.163696 1441831736 0.390869 0.904907 -0.133545 -0.102478 1441831736 0.390869 0.904907 -0.133545 -0.102478 1441831736 0.390869 0.904907 -0.133545 -0.102478 1441831736 0.390869 0.904907 -0.133545 -0.102478 1441831736 0.390869 0.904907 -0.133545 -0.102478 1441831736 0.390869 0.904907 -0.133545 -0.102478 1441831736 0.330139 0.894897 -0.120728 -0.274780 1441831736 0.330139 0.894897 -0.120728 -0.274780 1441831736 0.330139 0.894897 -0.120728 -0.274780 1441831736 0.330139 0.894897 -0.120728 -0.274780 1441831736 0.330139 0.894897 -0.120728 -0.274780 1441831736 0.330139 0.894897 -0.120728 -0.274780 1441831736 0.262817 0.894897 -0.122131 -0.339355 1441831736 0.262817 0.894897 -0.122131 -0.339355 1441831736 0.262817 0.894897 -0.122131 -0.339355 1441831736 0.262817 0.894897 -0.122131 -0.339355 1441831736 0.202393 0.927551 -0.144775 -0.278687 1441831736 0.202393 0.927551 -0.144775 -0.278687 1441831736 0.202393 0.927551 -0.144775 -0.278687 1441831736 0.202393 0.927551 -0.144775 -0.278687 1441831736 0.202393 0.927551 -0.144775 -0.278687 1441831736 0.202393 0.927551 -0.144775 -0.278687 1441831736 0.215027 0.954163 -0.179504 -0.105347 1441831736 0.215027 0.954163 -0.179504 -0.105347 1441831736 0.215027 0.954163 -0.179504 -0.105347 1441831736 0.215027 0.954163 -0.179504 -0.105347 1441831736 0.215027 0.954163 -0.179504 -0.105347 1441831736 0.215027 0.954163 -0.179504 -0.105347 1441831736 0.252197 0.928772 -0.205261 0.177795 1441831736 0.252197 0.928772 -0.205261 0.177795 1441831736 0.252197 0.928772 -0.205261 0.177795 1441831736 0.252197 0.928772 -0.205261 0.177795 1441831736 0.252197 0.928772 -0.205261 0.177795 1441831736 0.252197 0.928772 -0.205261 0.177795 1441831736 0.358459 0.778687 -0.187317 0.479553 1441831736 0.358459 0.778687 -0.187317 0.479553 1441831736 0.358459 0.778687 -0.187317 0.479553 1441831736 0.358459 0.778687 -0.187317 0.479553 1441831736 0.358459 0.778687 -0.187317 0.479553 1441831736 0.358459 0.778687 -0.187317 0.479553 1441831736 0.432495 0.554993 -0.189392 0.684814 1441831736 0.432495 0.554993 -0.189392 0.684814 1441831736 0.432495 0.554993 -0.189392 0.684814 1441831736 0.432495 0.554993 -0.189392 0.684814 1441831736 0.432495 0.554993 -0.189392 0.684814 1441831736 0.432495 0.554993 -0.189392 0.684814 1441831736 0.445374 0.372864 -0.162415 0.797546 1441831736 0.445374 0.372864 -0.162415 0.797546 1441831736 0.445374 0.372864 -0.162415 0.797546 1441831736 0.445374 0.372864 -0.162415 0.797546 1441831736 0.484436 0.354980 -0.152283 0.784851 1441831736 0.484436 0.354980 -0.152283 0.784851 1441831736 0.484436 0.354980 -0.152283 0.784851 1441831736 0.484436 0.354980 -0.152283 0.784851 1441831736 0.484436 0.354980 -0.152283 0.784851 1441831736 0.484436 0.354980 -0.152283 0.784851 1441831736 0.516541 0.461060 -0.159546 0.703613 1441831736 0.516541 0.461060 -0.159546 0.703613 1441831736 0.516541 0.461060 -0.159546 0.703613 1441831736 0.516541 0.461060 -0.159546 0.703613 1441831736 0.516541 0.461060 -0.159546 0.703613 1441831736 0.516541 0.461060 -0.159546 0.703613 1441831736 0.541992 0.616821 -0.172058 0.544067 1441831736 0.541992 0.616821 -0.172058 0.544067 1441831736 0.541992 0.616821 -0.172058 0.544067 1441831736 0.541992 0.616821 -0.172058 0.544067 1441831736 0.541992 0.616821 -0.172058 0.544067 1441831736 0.541992 0.616821 -0.172058 0.544067 1441831736 0.555847 0.761841 -0.171326 0.284912 1441831736 0.555847 0.761841 -0.171326 0.284912 1441831736 0.555847 0.761841 -0.171326 0.284912 1441831736 0.555847 0.761841 -0.171326 0.284912 1441831736 0.555847 0.761841 -0.171326 0.284912 1441831736 0.555847 0.761841 -0.171326 0.284912 1441831736 0.546387 0.826782 -0.123047 -0.051819 1441831736 0.546387 0.826782 -0.123047 -0.051819 1441831736 0.546387 0.826782 -0.123047 -0.051819 1441831736 0.546387 0.826782 -0.123047 -0.051819 1441831736 0.546387 0.826782 -0.123047 -0.051819 1441831736 0.546387 0.826782 -0.123047 -0.051819 1441831736 0.467346 0.831299 -0.045715 -0.297241 1441831736 0.467346 0.831299 -0.045715 -0.297241 1441831736 0.467346 0.831299 -0.045715 -0.297241 1441831736 0.467346 0.831299 -0.045715 -0.297241 1441831736 0.467346 0.831299 -0.045715 -0.297241 1441831736 0.467346 0.831299 -0.045715 -0.297241 1441831736 0.365417 0.834045 -0.003418 -0.413208 1441831736 0.365417 0.834045 -0.003418 -0.413208 1441831736 0.365417 0.834045 -0.003418 -0.413208 1441831736 0.365417 0.834045 -0.003418 -0.413208 1441831736 0.365417 0.834045 -0.003418 -0.413208 1441831736 0.365417 0.834045 -0.003418 -0.413208 1441831736 0.276062 0.861694 -0.023010 -0.425049 1441831736 0.276062 0.861694 -0.023010 -0.425049 1441831736 0.276062 0.861694 -0.023010 -0.425049 1441831736 0.276062 0.861694 -0.023010 -0.425049 1441831736 0.276062 0.861694 -0.023010 -0.425049 1441831737 0.276062 0.861694 -0.023010 -0.425049 1441831737 0.282410 0.898865 -0.084412 -0.324280 1441831737 0.282410 0.898865 -0.084412 -0.324280 1441831737 0.282410 0.898865 -0.084412 -0.324280 1441831737 0.282410 0.898865 -0.084412 -0.324280 1441831737 0.282410 0.898865 -0.084412 -0.324280 1441831737 0.282410 0.898865 -0.084412 -0.324280 1441831737 0.327576 0.921265 -0.168518 -0.124634 1441831737 0.327576 0.921265 -0.168518 -0.124634 1441831737 0.327576 0.921265 -0.168518 -0.124634 1441831737 0.327576 0.921265 -0.168518 -0.124634 1441831737 0.327576 0.921265 -0.168518 -0.124634 1441831737 0.327576 0.921265 -0.168518 -0.124634 1441831737 0.376831 0.887329 -0.229980 0.132935 1441831737 0.376831 0.887329 -0.229980 0.132935 1441831737 0.376831 0.887329 -0.229980 0.132935 1441831737 0.376831 0.887329 -0.229980 0.132935 1441831737 0.376831 0.887329 -0.229980 0.132935 1441831737 0.376831 0.887329 -0.229980 0.132935 1441831737 0.448975 0.777466 -0.238647 0.370056 1441831737 0.448975 0.777466 -0.238647 0.370056 1441831737 0.448975 0.777466 -0.238647 0.370056 1441831737 0.448975 0.777466 -0.238647 0.370056 1441831737 0.448975 0.777466 -0.238647 0.370056 1441831737 0.448975 0.777466 -0.238647 0.370056 1441831737 0.448975 0.777466 -0.238647 0.370056 1441831737 0.448975 0.777466 -0.238647 0.370056 1441831737 0.493225 0.632019 -0.231262 0.551086 1441831737 0.493225 0.632019 -0.231262 0.551086 1441831737 0.493225 0.632019 -0.231262 0.551086 1441831737 0.493225 0.632019 -0.231262 0.551086 1441831737 0.493225 0.632019 -0.231262 0.551086 1441831737 0.493225 0.632019 -0.231262 0.551086 1441831737 0.507874 0.478088 -0.242615 0.674194 1441831737 0.507874 0.478088 -0.242615 0.674194 1441831737 0.507874 0.478088 -0.242615 0.674194 1441831737 0.507874 0.478088 -0.242615 0.674194 1441831737 0.507874 0.478088 -0.242615 0.674194 1441831737 0.507874 0.478088 -0.242615 0.674194 1441831737 0.502136 0.416992 -0.250793 0.714844 1441831737 0.502136 0.416992 -0.250793 0.714844 1441831737 0.502136 0.416992 -0.250793 0.714844 1441831737 0.502136 0.416992 -0.250793 0.714844 1441831737 0.520874 0.446716 -0.264282 0.677673 1441831737 0.520874 0.446716 -0.264282 0.677673 1441831737 0.520874 0.446716 -0.264282 0.677673 1441831737 0.520874 0.446716 -0.264282 0.677673 1441831737 0.520874 0.446716 -0.264282 0.677673 1441831737 0.520874 0.446716 -0.264282 0.677673 1441831737 0.549683 0.540466 -0.264465 0.579407 1441831737 0.549683 0.540466 -0.264465 0.579407 1441831737 0.549683 0.540466 -0.264465 0.579407 1441831737 0.549683 0.540466 -0.264465 0.579407 1441831737 0.549683 0.540466 -0.264465 0.579407 1441831737 0.549683 0.540466 -0.264465 0.579407 1441831737 0.542480 0.699890 -0.235657 0.400330 1441831737 0.542480 0.699890 -0.235657 0.400330 1441831737 0.542480 0.699890 -0.235657 0.400330 1441831737 0.542480 0.699890 -0.235657 0.400330 1441831737 0.542480 0.699890 -0.235657 0.400330 1441831737 0.542480 0.699890 -0.235657 0.400330 1441831737 0.485413 0.843567 -0.178345 0.144470 1441831737 0.485413 0.843567 -0.178345 0.144470 1441831737 0.485413 0.843567 -0.178345 0.144470 1441831737 0.485413 0.843567 -0.178345 0.144470 1441831737 0.485413 0.843567 -0.178345 0.144470 1441831737 0.485413 0.843567 -0.178345 0.144470 1441831737 0.417053 0.893921 -0.116577 -0.115112 1441831737 0.417053 0.893921 -0.116577 -0.115112 1441831737 0.417053 0.893921 -0.116577 -0.115112 1441831737 0.417053 0.893921 -0.116577 -0.115112 1441831737 0.417053 0.893921 -0.116577 -0.115112 1441831737 0.417053 0.893921 -0.116577 -0.115112 1441831737 0.417053 0.893921 -0.116577 -0.115112 1441831737 0.417053 0.893921 -0.116577 -0.115112 1441831737 0.313599 0.902222 -0.080261 -0.284851 1441831737 0.313599 0.902222 -0.080261 -0.284851 1441831737 0.313599 0.902222 -0.080261 -0.284851 1441831737 0.313599 0.902222 -0.080261 -0.284851 1441831737 0.313599 0.902222 -0.080261 -0.284851 1441831737 0.313599 0.902222 -0.080261 -0.284851 1441831737 0.190186 0.919067 -0.096436 -0.331360 1441831737 0.190186 0.919067 -0.096436 -0.331360 1441831737 0.190186 0.919067 -0.096436 -0.331360 1441831737 0.190186 0.919067 -0.096436 -0.331360 1441831737 0.190186 0.919067 -0.096436 -0.331360 1441831737 0.190186 0.919067 -0.096436 -0.331360 1441831737 0.181580 0.943054 -0.135315 -0.243530 1441831737 0.181580 0.943054 -0.135315 -0.243530 1441831737 0.181580 0.943054 -0.135315 -0.243530 1441831737 0.181580 0.943054 -0.135315 -0.243530 1441831737 0.181580 0.943054 -0.135315 -0.243530 1441831737 0.181580 0.943054 -0.135315 -0.243530 1441831737 0.246338 0.951965 -0.176819 -0.041870 1441831737 0.246338 0.951965 -0.176819 -0.041870 1441831737 0.246338 0.951965 -0.176819 -0.041870 1441831737 0.246338 0.951965 -0.176819 -0.041870 1441831737 0.246338 0.951965 -0.176819 -0.041870 1441831737 0.246338 0.951965 -0.176819 -0.041870 1441831737 0.340881 0.886902 -0.204468 0.235229 1441831737 0.340881 0.886902 -0.204468 0.235229 1441831737 0.340881 0.886902 -0.204468 0.235229 1441831737 0.340881 0.886902 -0.204468 0.235229 1441831737 0.340881 0.886902 -0.204468 0.235229 1441831737 0.340881 0.886902 -0.204468 0.235229 1441831737 0.439514 0.729614 -0.216675 0.476868 1441831737 0.439514 0.729614 -0.216675 0.476868 1441831737 0.439514 0.729614 -0.216675 0.476868 1441831737 0.439514 0.729614 -0.216675 0.476868 1441831737 0.441589 0.576965 -0.218689 0.651306 1441831738 0.441589 0.576965 -0.218689 0.651306 1441831738 0.441589 0.576965 -0.218689 0.651306 1441831738 0.441589 0.576965 -0.218689 0.651306 1441831738 0.441589 0.576965 -0.218689 0.651306 1441831738 0.441589 0.576965 -0.218689 0.651306 1441831738 0.440674 0.473145 -0.217834 0.731018 1441831738 0.440674 0.473145 -0.217834 0.731018 1441831738 0.440674 0.473145 -0.217834 0.731018 1441831738 0.440674 0.473145 -0.217834 0.731018 1441831738 0.440674 0.473145 -0.217834 0.731018 1441831738 0.440674 0.473145 -0.217834 0.731018 1441831738 0.468384 0.451965 -0.227234 0.724304 1441831738 0.468384 0.451965 -0.227234 0.724304 1441831738 0.468384 0.451965 -0.227234 0.724304 1441831738 0.468384 0.451965 -0.227234 0.724304 1441831738 0.468384 0.451965 -0.227234 0.724304 1441831738 0.468384 0.451965 -0.227234 0.724304 1441831738 0.495239 0.538391 -0.221924 0.644653 1441831738 0.495239 0.538391 -0.221924 0.644653 1441831738 0.495239 0.538391 -0.221924 0.644653 1441831738 0.495239 0.538391 -0.221924 0.644653 1441831738 0.495239 0.538391 -0.221924 0.644653 1441831738 0.495239 0.538391 -0.221924 0.644653 1441831738 0.520630 0.671753 -0.199158 0.487793 1441831738 0.520630 0.671753 -0.199158 0.487793 1441831738 0.520630 0.671753 -0.199158 0.487793 1441831738 0.520630 0.671753 -0.199158 0.487793 1441831738 0.520630 0.671753 -0.199158 0.487793 1441831738 0.520630 0.671753 -0.199158 0.487793 1441831738 0.507813 0.804382 -0.166138 0.259644 1441831738 0.507813 0.804382 -0.166138 0.259644 1441831738 0.507813 0.804382 -0.166138 0.259644 1441831738 0.507813 0.804382 -0.166138 0.259644 1441831738 0.507813 0.804382 -0.166138 0.259644 1441831738 0.507813 0.804382 -0.166138 0.259644 1441831738 0.442078 0.889404 -0.116028 0.000854 1441831738 0.442078 0.889404 -0.116028 0.000854 1441831738 0.442078 0.889404 -0.116028 0.000854 1441831738 0.442078 0.889404 -0.116028 0.000854 1441831738 0.442078 0.889404 -0.116028 0.000854 1441831738 0.442078 0.889404 -0.116028 0.000854 1441831738 0.365845 0.905029 -0.075684 -0.203247 1441831738 0.365845 0.905029 -0.075684 -0.203247 1441831738 0.365845 0.905029 -0.075684 -0.203247 1441831738 0.365845 0.905029 -0.075684 -0.203247 1441831738 0.365845 0.905029 -0.075684 -0.203247 1441831738 0.365845 0.905029 -0.075684 -0.203247 1441831738 0.255676 0.915405 -0.054443 -0.306030 1441831738 0.255676 0.915405 -0.054443 -0.306030 1441831738 0.255676 0.915405 -0.054443 -0.306030 1441831738 0.255676 0.915405 -0.054443 -0.306030 1441831738 0.255676 0.915405 -0.054443 -0.306030 1441831738 0.255676 0.915405 -0.054443 -0.306030 1441831738 0.075256 0.950073 -0.099304 -0.285950 1441831738 0.075256 0.950073 -0.099304 -0.285950 1441831738 0.075256 0.950073 -0.099304 -0.285950 1441831738 0.075256 0.950073 -0.099304 -0.285950 1441831738 0.075256 0.950073 -0.099304 -0.285950 1441831738 0.075256 0.950073 -0.099304 -0.285950 1441831738 0.090027 0.979248 -0.136719 -0.119385 1441831738 0.090027 0.979248 -0.136719 -0.119385 1441831738 0.090027 0.979248 -0.136719 -0.119385 1441831738 0.090027 0.979248 -0.136719 -0.119385 1441831738 0.090027 0.979248 -0.136719 -0.119385 1441831738 0.090027 0.979248 -0.136719 -0.119385 1441831738 0.165771 0.960510 -0.152100 0.163696 1441831738 0.165771 0.960510 -0.152100 0.163696 1441831738 0.165771 0.960510 -0.152100 0.163696 1441831738 0.165771 0.960510 -0.152100 0.163696 1441831738 0.165771 0.960510 -0.152100 0.163696 1441831738 0.165771 0.960510 -0.152100 0.163696 1441831738 0.301880 0.829224 -0.143677 0.447815 1441831738 0.301880 0.829224 -0.143677 0.447815 1441831738 0.301880 0.829224 -0.143677 0.447815 1441831738 0.301880 0.829224 -0.143677 0.447815 1441831738 0.301880 0.829224 -0.143677 0.447815 1441831738 0.301880 0.829224 -0.143677 0.447815 1441831738 0.410889 0.638306 -0.148865 0.633606 1441831738 0.410889 0.638306 -0.148865 0.633606 1441831738 0.410889 0.638306 -0.148865 0.633606 1441831738 0.410889 0.638306 -0.148865 0.633606 1441831738 0.410889 0.638306 -0.148865 0.633606 1441831738 0.410889 0.638306 -0.148865 0.633606 1441831738 0.426941 0.457214 -0.143066 0.766846 1441831738 0.426941 0.457214 -0.143066 0.766846 1441831738 0.426941 0.457214 -0.143066 0.766846 1441831738 0.426941 0.457214 -0.143066 0.766846 1441831738 0.432800 0.436646 -0.122803 0.778992 1441831738 0.432800 0.436646 -0.122803 0.778992 1441831738 0.432800 0.436646 -0.122803 0.778992 1441831738 0.432800 0.436646 -0.122803 0.778992 1441831738 0.432800 0.436646 -0.122803 0.778992 1441831738 0.432800 0.436646 -0.122803 0.778992 1441831738 0.495483 0.497192 -0.147400 0.696777 1441831738 0.495483 0.497192 -0.147400 0.696777 1441831738 0.495483 0.497192 -0.147400 0.696777 1441831738 0.495483 0.497192 -0.147400 0.696777 1441831738 0.524719 0.619141 -0.145813 0.565674 1441831738 0.524719 0.619141 -0.145813 0.565674 1441831738 0.524719 0.619141 -0.145813 0.565674 1441831738 0.524719 0.619141 -0.145813 0.565674 1441831738 0.524719 0.619141 -0.145813 0.565674 1441831738 0.524719 0.619141 -0.145813 0.565674 1441831738 0.524719 0.619141 -0.145813 0.565674 1441831739 0.524719 0.619141 -0.145813 0.565674 1441831739 0.524719 0.759460 -0.139465 0.358337 1441831739 0.524719 0.759460 -0.139465 0.358337 1441831739 0.524719 0.759460 -0.139465 0.358337 1441831739 0.524719 0.759460 -0.139465 0.358337 1441831739 0.524719 0.759460 -0.139465 0.358337 1441831739 0.524719 0.759460 -0.139465 0.358337 1441831739 0.458130 0.872681 -0.136658 0.098816 1441831739 0.458130 0.872681 -0.136658 0.098816 1441831739 0.458130 0.872681 -0.136658 0.098816 1441831739 0.458130 0.872681 -0.136658 0.098816 1441831739 0.458130 0.872681 -0.136658 0.098816 1441831739 0.458130 0.872681 -0.136658 0.098816 1441831739 0.354126 0.915894 -0.143555 -0.122864 1441831739 0.354126 0.915894 -0.143555 -0.122864 1441831739 0.354126 0.915894 -0.143555 -0.122864 1441831739 0.354126 0.915894 -0.143555 -0.122864 1441831739 0.354126 0.915894 -0.143555 -0.122864 1441831739 0.354126 0.915894 -0.143555 -0.122864 1441831739 0.254883 0.921326 -0.155151 -0.249146 1441831739 0.254883 0.921326 -0.155151 -0.249146 1441831739 0.254883 0.921326 -0.155151 -0.249146 1441831739 0.254883 0.921326 -0.155151 -0.249146 1441831739 0.254883 0.921326 -0.155151 -0.249146 1441831739 0.254883 0.921326 -0.155151 -0.249146 1441831739 0.116333 0.950134 -0.182678 -0.224243 1441831739 0.116333 0.950134 -0.182678 -0.224243 1441831739 0.116333 0.950134 -0.182678 -0.224243 1441831739 0.116333 0.950134 -0.182678 -0.224243 1441831739 0.116333 0.950134 -0.182678 -0.224243 1441831739 0.116333 0.950134 -0.182678 -0.224243 1441831739 0.145203 0.964233 -0.189087 -0.115540 1441831739 
0.641174 0.477478 0.400513 -0.447632 1441831741 0.645203 0.468872 0.408569 -0.443726 1441831741 0.645203 0.468872 0.408569 -0.443726 1441831741 0.645203 0.468872 0.408569 -0.443726 1441831741 0.645203 0.468872 0.408569 -0.443726 1441831741 0.645203 0.468872 0.408569 -0.443726 1441831741 0.645203 0.468872 0.408569 -0.443726 1441831741 0.644775 0.462585 0.416992 -0.443054 1441831741 0.644775 0.462585 0.416992 -0.443054 1441831741 0.644775 0.462585 0.416992 -0.443054 1441831741 0.644775 0.462585 0.416992 -0.443054 1441831741 0.644775 0.462585 0.416992 -0.443054 1441831741 0.644775 0.462585 0.416992 -0.443054 1441831741 0.641357 0.457214 0.428284 -0.442810 1441831741 0.641357 0.457214 0.428284 -0.442810 1441831741 0.641357 0.457214 0.428284 -0.442810 1441831741 0.641357 0.457214 0.428284 -0.442810 1441831741 0.641357 0.457214 0.428284 -0.442810 1441831741 0.641357 0.457214 0.428284 -0.442810 1441831741 0.647705 0.430481 0.455566 -0.433105 1441831742 0.647705 0.430481 0.455566 -0.433105 1441831742 0.647705 0.430481 0.455566 -0.433105 1441831742 0.647705 0.430481 0.455566 -0.433105 1441831742 0.667419 0.384827 0.479919 -0.419617 1441831742 0.667419 0.384827 0.479919 -0.419617 1441831742 0.667419 0.384827 0.479919 -0.419617 1441831742 0.667419 0.384827 0.479919 -0.419617 1441831742 0.667419 0.384827 0.479919 -0.419617 1441831742 0.667419 0.384827 0.479919 -0.419617 1441831742 0.681152 0.370972 0.467896 -0.423584 1441831742 0.681152 0.370972 0.467896 -0.423584 1441831742 0.681152 0.370972 0.467896 -0.423584 1441831742 0.681152 0.370972 0.467896 -0.423584 1441831742 0.681152 0.370972 0.467896 -0.423584 1441831742 0.681152 0.370972 0.467896 -0.423584 1441831742 0.673706 0.406067 0.424072 -0.448669 1441831742 0.673706 0.406067 0.424072 -0.448669 1441831742 0.673706 0.406067 0.424072 -0.448669 1441831742 0.673706 0.406067 0.424072 -0.448669 1441831742 0.673706 0.406067 0.424072 -0.448669 1441831742 0.673706 0.406067 0.424072 -0.448669 1441831742 0.639404 0.482178 0.356873 -0.480835 1441831742 0.639404 0.482178 0.356873 -0.480835 1441831742 0.639404 0.482178 0.356873 -0.480835 1441831742 0.639404 0.482178 0.356873 -0.480835 1441831742 0.639404 0.482178 0.356873 -0.480835 1441831742 0.639404 0.482178 0.356873 -0.480835 1441831742 0.607849 0.536072 0.308594 -0.497925 1441831742 0.607849 0.536072 0.308594 -0.497925 1441831742 0.607849 0.536072 0.308594 -0.497925 1441831742 0.607849 0.536072 0.308594 -0.497925 1441831742 0.607849 0.536072 0.308594 -0.497925 1441831742 0.607849 0.536072 0.308594 -0.497925 1441831742 0.604431 0.541077 0.295410 -0.504578 1441831742 0.604431 0.541077 0.295410 -0.504578 1441831742 0.604431 0.541077 0.295410 -0.504578 1441831742 0.604431 0.541077 0.295410 -0.504578 1441831742 0.604431 0.541077 0.295410 -0.504578 1441831742 0.604431 0.541077 0.295410 -0.504578 1441831742 0.604431 0.541077 0.295410 -0.504578 1441831742 0.604431 0.541077 0.295410 -0.504578 1441831742 0.600037 0.541565 0.296082 -0.508911 1441831742 0.600037 0.541565 0.296082 -0.508911 1441831742 0.600037 0.541565 0.296082 -0.508911 1441831742 0.600037 0.541565 0.296082 -0.508911 1441831742 0.600037 0.541565 0.296082 -0.508911 1441831742 0.600037 0.541565 0.296082 -0.508911 1441831742 0.582458 0.550293 0.301453 -0.516785 1441831742 0.582458 0.550293 0.301453 -0.516785 1441831742 0.582458 0.550293 0.301453 -0.516785 1441831742 0.582458 0.550293 0.301453 -0.516785 1441831742 0.582458 0.550293 0.301453 -0.516785 1441831742 0.582458 0.550293 0.301453 -0.516785 1441831742 0.569763 0.545654 0.317444 -0.526123 1441831742 0.569763 0.545654 0.317444 -0.526123 1441831742 0.569763 0.545654 0.317444 -0.526123 1441831742 0.569763 0.545654 0.317444 -0.526123 1441831742 0.569763 0.545654 0.317444 -0.526123 1441831742 0.569763 0.545654 0.317444 -0.526123 1441831742 0.554932 0.538574 0.346313 -0.531006 1441831742 0.554932 0.538574 0.346313 -0.531006 1441831742 0.554932 0.538574 0.346313 -0.531006 1441831742 0.554932 0.538574 0.346313 -0.531006 1441831742 0.554932 0.538574 0.346313 -0.531006 1441831742 0.554932 0.538574 0.346313 -0.531006 1441831742 0.542542 0.524292 0.387146 -0.529968 1441831742 0.542542 0.524292 0.387146 -0.529968 1441831742 0.542542 0.524292 0.387146 -0.529968 1441831742 0.542542 0.524292 0.387146 -0.529968 1441831742 0.542542 0.524292 0.387146 -0.529968 1441831742 0.542542 0.524292 0.387146 -0.529968 1441831742 0.542542 0.524292 0.387146 -0.529968 1441831742 0.542542 0.524292 0.387146 -0.529968 1441831742 0.542664 0.500183 0.430115 -0.519897 1441831742 0.542664 0.500183 0.430115 -0.519897 1441831742 0.542664 0.500183 0.430115 -0.519897 1441831742 0.542664 0.500183 0.430115 -0.519897 1441831742 0.542664 0.500183 0.430115 -0.519897 1441831742 0.542664 0.500183 0.430115 -0.519897 1441831742 0.564636 0.469971 0.447144 -0.510193 1441831742 0.564636 0.469971 0.447144 -0.510193 1441831742 0.564636 0.469971 0.447144 -0.510193 1441831742 0.564636 0.469971 0.447144 -0.510193 1441831742 0.564636 0.469971 0.447144 -0.510193 1441831742 0.564636 0.469971 0.447144 -0.510193 1441831742 0.584412 0.460205 0.443359 -0.500061 1441831742 0.584412 0.460205 0.443359 -0.500061 1441831742 0.584412 0.460205 0.443359 -0.500061 1441831742 0.584412 0.460205 0.443359 -0.500061 1441831742 0.584412 0.460205 0.443359 -0.500061 1441831742 0.584412 0.460205 0.443359 -0.500061 1441831742 0.588806 0.477417 0.411316 -0.506042 1441831742 0.588806 0.477417 0.411316 -0.506042 1441831742 0.588806 0.477417 0.411316 -0.506042 1441831742 0.588806 0.477417 0.411316 -0.506042 1441831742 0.588806 0.477417 0.411316 -0.506042 1441831742 0.588806 0.477417 0.411316 -0.506042 1441831742 0.579041 0.521851 0.358948 -0.513306 1441831742 0.579041 0.521851 0.358948 -0.513306 1441831742 0.579041 0.521851 0.358948 -0.513306 1441831742 0.579041 0.521851 0.358948 -0.513306 1441831742 0.579041 0.521851 0.358948 -0.513306 1441831742 0.579041 0.521851 0.358948 -0.513306 1441831742 0.579041 0.521851 0.358948 -0.513306 1441831742 0.579041 0.521851 0.358948 -0.513306 1441831742 0.583557 0.544434 0.329163 -0.504639 1441831742 0.583557 0.544434 0.329163 -0.504639 1441831742 0.583557 0.544434 0.329163 -0.504639 1441831742 0.583557 0.544434 0.329163 -0.504639 1441831742 0.583557 0.544434 0.329163 -0.504639 1441831742 0.583557 0.544434 0.329163 -0.504639 1441831742 0.603760 0.537842 0.315552 -0.496521 1441831742 0.603760 0.537842 0.315552 -0.496521 1441831742 0.603760 0.537842 0.315552 -0.496521 1441831743 0.603760 0.537842 0.315552 -0.496521 1441831743 0.603760 0.537842 0.315552 -0.496521 1441831743 0.603760 0.537842 0.315552 -0.496521 1441831743 0.615479 0.539612 0.296570 -0.491943 1441831743 0.615479 0.539612 0.296570 -0.491943 1441831743 0.615479 0.539612 0.296570 -0.491943 1441831743 0.615479 0.539612 0.296570 -0.491943 1441831743 0.615479 0.539612 0.296570 -0.491943 1441831743 0.615479 0.539612 0.296570 -0.491943 1441831743 0.616333 0.549377 0.279480 -0.489990 1441831743 0.616333 0.549377 0.279480 -0.489990 1441831743 0.616333 0.549377 0.279480 -0.489990 1441831743 0.616333 0.549377 0.279480 -0.489990 1441831743 0.605835 0.567078 0.265381 -0.490784 1441831743 0.605835 0.567078 0.265381 -0.490784 1441831743 0.605835 0.567078 0.265381 -0.490784 1441831743 0.605835 0.567078 0.265381 -0.490784 1441831743 0.605835 0.567078 0.265381 -0.490784 1441831743 0.605835 0.567078 0.265381 -0.490784 1441831743 0.591370 0.576355 0.274475 -0.492737 1441831743 0.591370 0.576355 0.274475 -0.492737 1441831743 0.591370 0.576355 0.274475 -0.492737 1441831743 0.591370 0.576355 0.274475 -0.492737 1441831743 0.591370 0.576355 0.274475 -0.492737 1441831743 0.591370 0.576355 0.274475 -0.492737 1441831743 0.584778 0.561523 0.315369 -0.493225 1441831743 0.584778 0.561523 0.315369 -0.493225 1441831743 0.584778 0.561523 0.315369 -0.493225 1441831743 0.584778 0.561523 0.315369 -0.493225 1441831743 0.584778 0.561523 0.315369 -0.493225 1441831743 0.584778 0.561523 0.315369 -0.493225 1441831743 0.590759 0.520691 0.368835 -0.493774 1441831743 0.590759 0.520691 0.368835 -0.493774 1441831743 0.590759 0.520691 0.368835 -0.493774 1441831743 0.590759 0.520691 0.368835 -0.493774 1441831743 0.590759 0.520691 0.368835 -0.493774 1441831743 0.590759 0.520691 0.368835 -0.493774 1441831743 0.590759 0.520691 0.368835 -0.493774 1441831743 0.590759 0.520691 0.368835 -0.493774 1441831743 0.598206 0.480713 0.416321 -0.487549 1441831743 0.598206 0.480713 0.416321 -0.487549 1441831743 0.598206 0.480713 0.416321 -0.487549 1441831743 0.598206 0.480713 0.416321 -0.487549 1441831743 0.598206 0.480713 0.416321 -0.487549 1441831743 0.598206 0.480713 0.416321 -0.487549 1441831743 0.595215 0.466736 0.422729 -0.499084 1441831743 0.595215 0.466736 0.422729 -0.499084 1441831743 0.595215 0.466736 0.422729 -0.499084 1441831743 0.595215 0.466736 0.422729 -0.499084 1441831743 0.595215 0.466736 0.422729 -0.499084 1441831743 0.595215 0.466736 0.422729 -0.499084 1441831743 0.581421 0.487488 0.402527 -0.512085 1441831743 0.581421 0.487488 0.402527 -0.512085 1441831743 0.581421 0.487488 0.402527 -0.512085 1441831743 0.581421 0.487488 0.402527 -0.512085 1441831743 0.581421 0.487488 0.402527 -0.512085 1441831743 0.581421 0.487488 0.402527 -0.512085 1441831743 0.576904 0.503052 0.389099 -0.512512 1441831743 0.576904 0.503052 0.389099 -0.512512 1441831743 0.576904 0.503052 0.389099 -0.512512 1441831743 0.576904 0.503052 0.389099 -0.512512 1441831743 0.576904 0.503052 0.389099 -0.512512 1441831743 0.576904 0.503052 0.389099 -0.512512 1441831743 0.577087 0.505920 0.382935 -0.514099 1441831743 0.577087 0.505920 0.382935 -0.514099 1441831743 0.577087 0.505920 0.382935 -0.514099 1441831743 0.577087 0.505920 0.382935 -0.514099 1441831743 0.577087 0.505920 0.382935 -0.514099 1441831743 0.577087 0.505920 0.382935 -0.514099 1441831743 0.577087 0.505920 0.382935 -0.514099 1441831743 0.577087 0.505920 0.382935 -0.514099 1441831743 0.581360 0.504272 0.373718 -0.517761 1441831743 0.581360 0.504272 0.373718 -0.517761 1441831743 0.581360 0.504272 0.373718 -0.517761 1441831743 0.581360 0.504272 0.373718 -0.517761 1441831743 0.581360 0.504272 0.373718 -0.517761 1441831743 0.581360 0.504272 0.373718 -0.517761 1441831743 0.579346 0.507263 0.367126 -0.521667 1441831743 0.579346 0.507263 0.367126 -0.521667 1441831743 0.579346 0.507263 0.367126 -0.521667 1441831743 0.579346 0.507263 0.367126 -0.521667 1441831743 0.579346 0.507263 0.367126 -0.521667 1441831743 0.579346 0.507263 0.367126 -0.521667 1441831743 0.569153 0.515564 0.354065 -0.533691 1441831743 0.569153 0.515564 0.354065 -0.533691 1441831743 0.569153 0.515564 0.354065 -0.533691 1441831743 0.569153 0.515564 0.354065 -0.533691 1441831743 0.569153 0.515564 0.354065 -0.533691 1441831743 0.569153 0.515564 0.354065 -0.533691 1441831743 0.556458 0.531860 0.344299 -0.537415 1441831743 0.556458 0.531860 0.344299 -0.537415 1441831743 0.556458 0.531860 0.344299 -0.537415 1441831743 0.556458 0.531860 0.344299 -0.537415 1441831743 0.556458 0.531860 0.344299 -0.537415 1441831743 0.556458 0.531860 0.344299 -0.537415 1441831743 0.557312 0.529114 0.359253 -0.529419 1441831743 0.557312 0.529114 0.359253 -0.529419 1441831743 0.557312 0.529114 0.359253 -0.529419 1441831743 0.557312 0.529114 0.359253 -0.529419 1441831743 0.557312 0.529114 0.359253 -0.529419 1441831743 0.557312 0.529114 0.359253 -0.529419 1441831743 0.573181 0.500732 0.384644 -0.522217 1441831743 0.573181 0.500732 0.384644 -0.522217 1441831743 0.573181 0.500732 0.384644 -0.522217 1441831743 0.573181 0.500732 0.384644 -0.522217 1441831743 0.573181 0.500732 0.384644 -0.522217 1441831743 0.573181 0.500732 0.384644 -0.522217 1441831743 0.594116 0.468018 0.392273 -0.523499 1441831743 0.594116 0.468018 0.392273 -0.523499 1441831743 0.594116 0.468018 0.392273 -0.523499 1441831743 0.594116 0.468018 0.392273 -0.523499 1441831743 0.594116 0.468018 0.392273 -0.523499 1441831744 0.594116 0.468018 0.392273 -0.523499 1441831744 0.609070 0.447937 0.386597 -0.528076 1441831744 0.609070 0.447937 0.386597 -0.528076 1441831744 0.609070 0.447937 0.386597 -0.528076 1441831744 0.609070 0.447937 0.386597 -0.528076 1441831744 0.609070 0.447937 0.386597 -0.528076 1441831744 0.609070 0.447937 0.386597 -0.528076 1441831744 0.609070 0.447937 0.386597 -0.528076 1441831744 0.609070 0.447937 0.386597 -0.528076 1441831744 0.597961 0.482727 0.336487 -0.544189 1441831744 0.597961 0.482727 0.336487 -0.544189 1441831744 0.597961 0.482727 0.336487 -0.544189 1441831744 0.597961 0.482727 0.336487 -0.544189 1441831744 0.597961 0.482727 0.336487 -0.544189 1441831744 0.597961 0.482727 0.336487 -0.544189 1441831744 0.574402 0.543945 0.278381 -0.544678 1441831744 0.574402 0.543945 0.278381 -0.544678 1441831744 0.574402 0.543945 0.278381 -0.544678 1441831744 0.574402 0.543945 0.278381 -0.544678 1441831744 0.574402 0.543945 0.278381 -0.544678 1441831744 0.574402 0.543945 0.278381 -0.544678 1441831744 0.589539 0.545410 0.284241 -0.523560 1441831744 0.589539 0.545410 0.284241 -0.523560 1441831744 0.589539 0.545410 0.284241 -0.523560 1441831744 0.589539 0.545410 0.284241 -0.523560 1441831744 0.589539 0.545410 0.284241 -0.523560 1441831744 0.589539 0.545410 0.284241 -0.523560 1441831744 0.630310 0.495178 0.329712 -0.498779 1441831744 0.630310 0.495178 0.329712 -0.498779 1441831744 0.630310 0.495178 0.329712 -0.498779 1441831744 0.630310 0.495178 0.329712 -0.498779 1441831744 0.630310 0.495178 0.329712 -0.498779 1441831744 0.630310 0.495178 0.329712 -0.498779 1441831744 0.650208 0.458252 0.363403 -0.484863 1441831744 0.650208 0.458252 0.363403 -0.484863 1441831744 0.650208 0.458252 0.363403 -0.484863 1441831744 0.650208 0.458252 0.363403 -0.484863 1441831744 0.650208 0.458252 0.363403 -0.484863 1441831744 0.650208 0.458252 0.363403 -0.484863 1441831744 0.636292 0.462036 0.377686 -0.488831 1441831744 0.636292 0.462036 0.377686 -0.488831 1441831744 0.636292 0.462036 0.377686 -0.488831 1441831744 0.636292 0.462036 0.377686 -0.488831 1441831744 0.636292 0.462036 0.377686 -0.488831 1441831744 0.636292 0.462036 0.377686 -0.488831 1441831744 0.609741 0.483765 0.381165 -0.498840 1441831744 0.609741 0.483765 0.381165 -0.498840 1441831744 0.609741 0.483765 0.381165 -0.498840 1441831744 0.609741 0.483765 0.381165 -0.498840 1441831744 0.609741 0.483765 0.381165 -0.498840 1441831744 0.609741 0.483765 0.381165 -0.498840 1441831744 0.601196 0.481140 0.399475 -0.497437 1441831744 0.601196 0.481140 0.399475 -0.497437 1441831744 0.601196 0.481140 0.399475 -0.497437 1441831744 0.601196 0.481140 0.399475 -0.497437 1441831744 0.601196 0.481140 0.399475 -0.497437 1441831744 0.601196 0.481140 0.399475 -0.497437 1441831744 0.606018 0.457153 0.433350 -0.485718 1441831744 0.606018 0.457153 0.433350 -0.485718 1441831744 0.606018 0.457153 0.433350 -0.485718 1441831744 0.606018 0.457153 0.433350 -0.485718 1441831744 0.606018 0.457153 0.433350 -0.485718 1441831744 0.606018 0.457153 0.433350 -0.485718 1441831744 0.612366 0.429565 0.460144 -0.478210 1441831744 0.612366 0.429565 0.460144 -0.478210 1441831744 0.612366 0.429565 0.460144 -0.478210 1441831744 0.612366 0.429565 0.460144 -0.478210 1441831744 0.612366 0.429565 0.460144 -0.478210 1441831744 0.612366 0.429565 0.460144 -0.478210 1441831744 0.612366 0.429565 0.460144 -0.478210 1441831744 0.612366 0.429565 0.460144 -0.478210 1441831744 0.613647 0.422913 0.458801 -0.483826 1441831744 0.613647 0.422913 0.458801 -0.483826 1441831744 0.613647 0.422913 0.458801 -0.483826 1441831744 0.613647 0.422913 0.458801 -0.483826 1441831744 0.613647 0.422913 0.458801 -0.483826 1441831744 0.613647 0.422913 0.458801 -0.483826 1441831744 0.603577 0.444458 0.433533 -0.500122 1441831744 0.603577 0.444458 0.433533 -0.500122 1441831744 0.603577 0.444458 0.433533 -0.500122 1441831744 0.603577 0.444458 0.433533 -0.500122 1441831744 0.603577 0.444458 0.433533 -0.500122 1441831744 0.603577 0.444458 0.433533 -0.500122 1441831744 0.589111 0.481689 0.390991 -0.517700 1441831744 0.589111 0.481689 0.390991 -0.517700 1441831744 0.589111 0.481689 0.390991 -0.517700 1441831744 0.589111 0.481689 0.390991 -0.517700 1441831744 0.589111 0.481689 0.390991 -0.517700 1441831744 0.589111 0.481689 0.390991 -0.517700 1441831744 0.588806 0.504822 0.365906 -0.514282 1441831744 0.588806 0.504822 0.365906 -0.514282 1441831744 0.588806 0.504822 0.365906 -0.514282 1441831744 0.588806 0.504822 0.365906 -0.514282 1441831744 0.588806 0.504822 0.365906 -0.514282 1441831744 0.588806 0.504822 0.365906 -0.514282 1441831744 0.601868 0.500549 0.365112 -0.503784 1441831744 0.601868 0.500549 0.365112 -0.503784 1441831744 0.601868 0.500549 0.365112 -0.503784 1441831744 0.601868 0.500549 0.365112 -0.503784 1441831744 0.601868 0.500549 0.365112 -0.503784 1441831744 0.601868 0.500549 0.365112 -0.503784 1441831744 0.612244 0.497070 0.353821 -0.502869 1441831744 0.612244 0.497070 0.353821 -0.502869 1441831744 0.612244 0.497070 0.353821 -0.502869 1441831744 0.612244 0.497070 0.353821 -0.502869 1441831744 0.612244 0.497070 0.353821 -0.502869 1441831744 0.612244 0.497070 0.353821 -0.502869 1441831744 0.607117 0.512878 0.337402 -0.504395 1441831744 0.607117 0.512878 0.337402 -0.504395 1441831744 0.607117 0.512878 0.337402 -0.504395 1441831744 0.607117 0.512878 0.337402 -0.504395 1441831744 0.607117 0.512878 0.337402 -0.504395 1441831744 0.607117 0.512878 0.337402 -0.504395 1441831745 0.595093 0.528442 0.323669 -0.511658 1441831745 0.595093 0.528442 0.323669 -0.511658 1441831745 0.595093 0.528442 0.323669 -0.511658 1441831745 0.595093 0.528442 0.323669 -0.511658 1441831745 0.595093 0.528442 0.323669 -0.511658 1441831745 0.595093 0.528442 0.323669 -0.511658 1441831745 0.595093 0.528442 0.323669 -0.511658 1441831745 0.582520 0.537659 0.324463 -0.515991 1441831745 0.582520 0.537659 0.324463 -0.515991 1441831745 0.582520 0.537659 0.324463 -0.515991 1441831745 0.582520 0.537659 0.324463 -0.515991 1441831745 0.582520 0.537659 0.324463 -0.515991 1441831745 0.582520 0.537659 0.324463 -0.515991 1441831745 0.578491 0.525574 0.356750 -0.511658 1441831745 0.578491 0.525574 0.356750 -0.511658 1441831745 0.578491 0.525574 0.356750 -0.511658 1441831745 0.578491 0.525574 0.356750 -0.511658 1441831745 0.578491 0.525574 0.356750 -0.511658 1441831745 0.578491 0.525574 0.356750 -0.511658 1441831745 0.587280 0.487793 0.409668 -0.499268 1441831745 0.587280 0.487793 0.409668 -0.499268 1441831745 0.587280 0.487793 0.409668 -0.499268 1441831745 0.587280 0.487793 0.409668 -0.499268 1441831745 0.587280 0.487793 0.409668 -0.499268 1441831745 0.587280 0.487793 0.409668 -0.499268 1441831745 0.602783 0.438782 0.452515 -0.489197 1441831745 0.602783 0.438782 0.452515 -0.489197 1441831745 0.602783 0.438782 0.452515 -0.489197 1441831745 0.602783 0.438782 0.452515 -0.489197 1441831745 0.602783 0.438782 0.452515 -0.489197 1441831745 0.602783 0.438782 0.452515 -0.489197 1441831745 0.605469 0.420410 0.458801 -0.496094 1441831745 0.605469 0.420410 0.458801 -0.496094 1441831745 0.605469 0.420410 0.458801 -0.496094 1441831745 0.605469 0.420410 0.458801 -0.496094 1441831745 0.605469 0.420410 0.458801 -0.496094 1441831745 0.605469 0.420410 0.458801 -0.496094 1441831745 0.605469 0.420410 0.458801 -0.496094 1441831745 0.596191 0.441284 0.423950 -0.519714 1441831745 0.596191 0.441284 0.423950 -0.519714 1441831745 0.596191 0.441284 0.423950 -0.519714 1441831745 0.596191 0.441284 0.423950 -0.519714 1441831745 0.596191 0.441284 0.423950 -0.519714 1441831745 0.596191 0.441284 0.423950 -0.519714 1441831745 0.571960 0.496155 0.359741 -0.545166 1441831745 0.571960 0.496155 0.359741 -0.545166 1441831745 0.571960 0.496155 0.359741 -0.545166 1441831745 0.571960 0.496155 0.359741 -0.545166 1441831745 0.571960 0.496155 0.359741 -0.545166 1441831745 0.559692 0.542419 0.298828 -0.550659 1441831745 0.559692 0.542419 0.298828 -0.550659 1441831745 0.559692 0.542419 0.298828 -0.550659 1441831745 0.559692 0.542419 0.298828 -0.550659 1441831745 0.559692 0.542419 0.298828 -0.550659 1441831745 0.559692 0.542419 0.298828 -0.550659 1441831745 0.559692 0.542419 0.298828 -0.550659 1441831745 0.578003 0.542358 0.295410 -0.533325 1441831745 0.578003 0.542358 0.295410 -0.533325 1441831745 0.578003 0.542358 0.295410 -0.533325 1441831745 0.578003 0.542358 0.295410 -0.533325 1441831745 0.578003 0.542358 0.295410 -0.533325 1441831745 0.578003 0.542358 0.295410 -0.533325 1441831745 0.600586 0.516602 0.319336 -0.519958 1441831745 0.600586 0.516602 0.319336 -0.519958 1441831745 0.600586 0.516602 0.319336 -0.519958 1441831745 0.600586 0.516602 0.319336 -0.519958 1441831745 0.600586 0.516602 0.319336 -0.519958 1441831745 0.600586 0.516602 0.319336 -0.519958 1441831745 0.600586 0.516602 0.319336 -0.519958 1441831745 0.612061 0.498596 0.331177 -0.516785 1441831745 0.612061 0.498596 0.331177 -0.516785 1441831745 0.612061 0.498596 0.331177 -0.516785 1441831745 0.612061 0.498596 0.331177 -0.516785 1441831745 0.612061 0.498596 0.331177 -0.516785 1441831745 0.612061 0.498596 0.331177 -0.516785 1441831745 0.607422 0.500854 0.333557 -0.518555 1441831745 0.607422 0.500854 0.333557 -0.518555 1441831745 0.607422 0.500854 0.333557 -0.518555 1441831745 0.607422 0.500854 0.333557 -0.518555 1441831745 0.588806 0.513672 0.333252 -0.527588 1441831745 0.588806 0.513672 0.333252 -0.527588 1441831745 0.588806 0.513672 0.333252 -0.527588 1441831745 0.588806 0.513672 0.333252 -0.527588 1441831745 0.588806 0.513672 0.333252 -0.527588 1441831745 0.588806 0.513672 0.333252 -0.527588 1441831745 0.568848 0.520447 0.343994 -0.535889 1441831745 0.568848 0.520447 0.343994 -0.535889 1441831745 0.568848 0.520447 0.343994 -0.535889 1441831745 0.568848 0.520447 0.343994 -0.535889 1441831745 0.568848 0.520447 0.343994 -0.535889 1441831745 0.568848 0.520447 0.343994 -0.535889 1441831745 0.568848 0.520447 0.343994 -0.535889 1441831745 0.560852 0.503662 0.384094 -0.533081 1441831745 0.560852 0.503662 0.384094 -0.533081 1441831745 0.560852 0.503662 0.384094 -0.533081 1441831745 0.560852 0.503662 0.384094 -0.533081 1441831745 0.560852 0.503662 0.384094 -0.533081 1441831745 0.562805 0.468506 0.434692 -0.524109 1441831745 0.562805 0.468506 0.434692 -0.524109 1441831745 0.562805 0.468506 0.434692 -0.524109 1441831745 0.562805 0.468506 0.434692 -0.524109 1441831745 0.562805 0.468506 0.434692 -0.524109 1441831745 0.562805 0.468506 0.434692 -0.524109 1441831745 0.571533 0.437195 0.461487 -0.518799 1441831745 0.571533 0.437195 0.461487 -0.518799 1441831745 0.571533 0.437195 0.461487 -0.518799 1441831745 0.571533 0.437195 0.461487 -0.518799 1441831745 0.571533 0.437195 0.461487 -0.518799 1441831745 0.571533 0.437195 0.461487 -0.518799 1441831746 0.579285 0.429565 0.460327 -0.517578 1441831746 0.579285 0.429565 0.460327 -0.517578 1441831746 0.579285 0.429565 0.460327 -0.517578 1441831746 0.579285 0.429565 0.460327 -0.517578 1441831746 0.579285 0.429565 0.460327 -0.517578 1441831746 0.579285 0.429565 0.460327 -0.517578 1441831746 0.582581 0.449585 0.426025 -0.526184 1441831746 0.582581 0.449585 0.426025 -0.526184 1441831746 0.582581 0.449585 0.426025 -0.526184 1441831746 0.582581 0.449585 0.426025 -0.526184 1441831746 0.582581 0.449585 0.426025 -0.526184 1441831746 0.582581 0.449585 0.426025 -0.526184 1441831746 0.581543 0.486633 0.380310 -0.529419 1441831746 0.581543 0.486633 0.380310 -0.529419 1441831746 0.581543 0.486633 0.380310 -0.529419 1441831746 0.581543 0.486633 0.380310 -0.529419 1441831746 0.581543 0.486633 0.380310 -0.529419 1441831746 0.581543 0.486633 0.380310 -0.529419 1441831746 0.581543 0.486633 0.380310 -0.529419 1441831746 0.585999 0.509521 0.352722 -0.522034 1441831746 0.585999 0.509521 0.352722 -0.522034 1441831746 0.585999 0.509521 0.352722 -0.522034 1441831746 0.585999 0.509521 0.352722 -0.522034 1441831746 0.585999 0.509521 0.352722 -0.522034 1441831746 0.596008 0.508911 0.345947 -0.515808 1441831746 0.596008 0.508911 0.345947 -0.515808 1441831746 0.596008 0.508911 0.345947 -0.515808 1441831746 0.596008 0.508911 0.345947 -0.515808 1441831746 0.596008 0.508911 0.345947 -0.515808 1441831746 0.596008 0.508911 0.345947 -0.515808 1441831746 0.607056 0.501343 0.343079 -0.512207 1441831746 0.607056 0.501343 0.343079 -0.512207 1441831746 0.607056 0.501343 0.343079 -0.512207 1441831746 0.607056 0.501343 0.343079 -0.512207 1441831746 0.607056 0.501343 0.343079 -0.512207 1441831746 0.607056 0.501343 0.343079 -0.512207 1441831746 0.607056 0.501343 0.343079 -0.512207 1441831746 0.609680 0.503967 0.336243 -0.511108 1441831746 0.609680 0.503967 0.336243 -0.511108 1441831746 0.609680 0.503967 0.336243 -0.511108 1441831746 0.609680 0.503967 0.336243 -0.511108 1441831746 0.609680 0.503967 0.336243 -0.511108 1441831746 0.609680 0.503967 0.336243 -0.511108 1441831746 0.606750 0.511292 0.332642 -0.509583 1441831746 0.606750 0.511292 0.332642 -0.509583 1441831746 0.606750 0.511292 0.332642 -0.509583 1441831746 0.606750 0.511292 0.332642 -0.509583 1441831746 0.606750 0.511292 0.332642 -0.509583 1441831746 0.606750 0.511292 0.332642 -0.509583 1441831746 0.606750 0.511292 0.332642 -0.509583 1441831746 0.601257 0.511719 0.347717 -0.505615 1441831746 0.601257 0.511719 0.347717 -0.505615 1441831746 0.601257 0.511719 0.347717 -0.505615 1441831746 0.601257 0.511719 0.347717 -0.505615 1441831746 0.601257 0.511719 0.347717 -0.505615 1441831746 0.601257 0.511719 0.347717 -0.505615 1441831746 0.599243 0.491821 0.387573 -0.498718 1441831746 0.599243 0.491821 0.387573 -0.498718 1441831746 0.599243 0.491821 0.387573 -0.498718 1441831746 0.599243 0.491821 0.387573 -0.498718 1441831746 0.599243 0.491821 0.387573 -0.498718 1441831746 0.599243 0.491821 0.387573 -0.498718 1441831746 0.599243 0.491821 0.387573 -0.498718 1441831746 0.605652 0.451965 0.435547 -0.489014 1441831746 0.605652 0.451965 0.435547 -0.489014 1441831746 0.605652 0.451965 0.435547 -0.489014 1441831746 0.605652 0.451965 0.435547 -0.489014 1441831746 0.605652 0.451965 0.435547 -0.489014 1441831746 0.617737 0.417847 0.458496 -0.483276 1441831746 0.617737 0.417847 0.458496 -0.483276 1441831746 0.617737 0.417847 0.458496 -0.483276 1441831746 0.617737 0.417847 0.458496 -0.483276 1441831746 0.617737 0.417847 0.458496 -0.483276 1441831746 0.617737 0.417847 0.458496 -0.483276 1441831746 0.622253 0.413757 0.450012 -0.488831 1441831746 0.622253 0.413757 0.450012 -0.488831 1441831746 0.622253 0.413757 0.450012 -0.488831 1441831746 0.622253 0.413757 0.450012 -0.488831 1441831746 0.622253 0.413757 0.450012 -0.488831 1441831746 0.622253 0.413757 0.450012 -0.488831 1441831746 0.622253 0.413757 0.450012 -0.488831 1441831746 0.612854 0.440674 0.413574 -0.509033 1441831746 0.612854 0.440674 0.413574 -0.509033 1441831746 0.612854 0.440674 0.413574 -0.509033 1441831746 0.612854 0.440674 0.413574 -0.509033 1441831746 0.612854 0.440674 0.413574 -0.509033 1441831746 0.612854 0.440674 0.413574 -0.509033 1441831746 0.594360 0.484985 0.366272 -0.526611 1441831746 0.594360 0.484985 0.366272 -0.526611 1441831746 0.594360 0.484985 0.366272 -0.526611 1441831746 0.594360 0.484985 0.366272 -0.526611 1441831746 0.594360 0.484985 0.366272 -0.526611 1441831746 0.594360 0.484985 0.366272 -0.526611 1441831746 0.594360 0.484985 0.366272 -0.526611 1441831746 0.591370 0.499756 0.351501 -0.526184 1441831746 0.591370 0.499756 0.351501 -0.526184 1441831746 0.591370 0.499756 0.351501 -0.526184 1441831746 0.591370 0.499756 0.351501 -0.526184 1441831746 0.591370 0.499756 0.351501 -0.526184 1441831746 0.591370 0.499756 0.351501 -0.526184 1441831746 0.598389 0.492126 0.354431 -0.523438 1441831746 0.598389 0.492126 0.354431 -0.523438 1441831746 0.598389 0.492126 0.354431 -0.523438 1441831746 0.598389 0.492126 0.354431 -0.523438 1441831746 0.598389 0.492126 0.354431 -0.523438 1441831746 0.598389 0.492126 0.354431 -0.523438 1441831746 0.601929 0.489624 0.357483 -0.519714 1441831746 0.601929 0.489624 0.357483 -0.519714 1441831746 0.601929 0.489624 0.357483 -0.519714 1441831746 0.601929 0.489624 0.357483 -0.519714 1441831746 0.601929 0.489624 0.357483 -0.519714 1441831746 0.601929 0.489624 0.357483 -0.519714 1441831746 0.602722 0.488281 0.363159 -0.516113 1441831746 0.602722 0.488281 0.363159 -0.516113 1441831747 0.602722 0.488281 0.363159 -0.516113 1441831747 0.602722 0.488281 0.363159 -0.516113 1441831747 0.602722 0.488281 0.363159 -0.516113 1441831747 0.602722 0.488281 0.363159 -0.516113 1441831747 0.602722 0.488281 0.363159 -0.516113 1441831747 0.599854 0.488586 0.369080 -0.514893 1441831747 0.599854 0.488586 0.369080 -0.514893 1441831747 0.599854 0.488586 0.369080 -0.514893 1441831747 0.599854 0.488586 0.369080 -0.514893 1441831747 0.599854 0.488586 0.369080 -0.514893 1441831747 0.599854 0.488586 0.369080 -0.514893 1441831747 0.591492 0.489685 0.383362 -0.513184 1441831747 0.591492 0.489685 0.383362 -0.513184 1441831747 0.591492 0.489685 0.383362 -0.513184 1441831747 0.591492 0.489685 0.383362 -0.513184 1441831747 
0.542053 0.542725 0.370239 -0.523926 1441831749 0.542053 0.542725 0.370239 -0.523926 1441831749 0.542053 0.542725 0.370239 -0.523926 1441831749 0.542053 0.542725 0.370239 -0.523926 1441831749 0.542053 0.542725 0.370239 -0.523926 1441831749 0.542053 0.542725 0.370239 -0.523926 1441831749 0.453369 0.639221 0.267822 -0.560425 1441831749 0.453369 0.639221 0.267822 -0.560425 1441831749 0.453369 0.639221 0.267822 -0.560425 1441831749 0.453369 0.639221 0.267822 -0.560425 1441831749 0.453369 0.639221 0.267822 -0.560425 1441831749 0.453369 0.639221 0.267822 -0.560425 1441831749 0.302917 0.805237 0.014648 -0.509521 1441831749 0.302917 0.805237 0.014648 -0.509521 1441831749 0.302917 0.805237 0.014648 -0.509521 1441831749 0.302917 0.805237 0.014648 -0.509521 1441831749 0.302917 0.805237 0.014648 -0.509521 1441831749 0.302917 0.805237 0.014648 -0.509521 1441831749 0.197083 0.899231 -0.195618 -0.337952 1441831749 0.197083 0.899231 -0.195618 -0.337952 1441831749 0.197083 0.899231 -0.195618 -0.337952 1441831749 0.197083 0.899231 -0.195618 -0.337952 1441831749 0.197083 0.899231 -0.195618 -0.337952 1441831749 0.197083 0.899231 -0.195618 -0.337952 1441831749 0.197083 0.899231 -0.195618 -0.337952 1441831749 0.299133 0.911682 -0.281372 -0.008789 1441831749 0.299133 0.911682 -0.281372 -0.008789 1441831749 0.299133 0.911682 -0.281372 -0.008789 1441831749 0.299133 0.911682 -0.281372 -0.008789 1441831749 0.299133 0.911682 -0.281372 -0.008789 1441831749 0.400696 0.794189 -0.312866 0.332764 1441831749 0.400696 0.794189 -0.312866 0.332764 1441831749 0.400696 0.794189 -0.312866 0.332764 1441831749 0.400696 0.794189 -0.312866 0.332764 1441831749 0.400696 0.794189 -0.312866 0.332764 1441831749 0.465332 0.625061 -0.301025 0.549561 1441831749 0.465332 0.625061 -0.301025 0.549561 1441831749 0.465332 0.625061 -0.301025 0.549561 1441831749 0.465332 0.625061 -0.301025 0.549561 1441831749 0.465332 0.625061 -0.301025 0.549561 1441831749 0.465332 0.625061 -0.301025 0.549561 1441831749 0.465332 0.625061 -0.301025 0.549561 1441831749 0.496582 0.469360 -0.283447 0.672791 1441831749 0.496582 0.469360 -0.283447 0.672791 1441831749 0.496582 0.469360 -0.283447 0.672791 1441831749 0.496582 0.469360 -0.283447 0.672791 1441831749 0.496582 0.469360 -0.283447 0.672791 1441831749 0.496582 0.469360 -0.283447 0.672791 1441831749 0.532959 0.414063 -0.282898 0.681458 1441831749 0.532959 0.414063 -0.282898 0.681458 1441831749 0.532959 0.414063 -0.282898 0.681458 1441831749 0.532959 0.414063 -0.282898 0.681458 1441831749 0.532959 0.414063 -0.282898 0.681458 1441831749 0.532959 0.414063 -0.282898 0.681458 1441831749 0.569519 0.473083 -0.290344 0.606201 1441831749 0.569519 0.473083 -0.290344 0.606201 1441831749 0.569519 0.473083 -0.290344 0.606201 1441831749 0.569519 0.473083 -0.290344 0.606201 1441831749 0.569519 0.473083 -0.290344 0.606201 1441831749 0.569519 0.473083 -0.290344 0.606201 1441831749 0.594299 0.611206 -0.286377 0.437134 1441831749 0.594299 0.611206 -0.286377 0.437134 1441831749 0.594299 0.611206 -0.286377 0.437134 1441831749 0.594299 0.611206 -0.286377 0.437134 1441831749 0.594299 0.611206 -0.286377 0.437134 1441831750 0.594299 0.611206 -0.286377 0.437134 1441831750 0.594299 0.611206 -0.286377 0.437134 1441831750 0.583801 0.749878 -0.248962 0.186707 1441831750 0.583801 0.749878 -0.248962 0.186707 1441831750 0.583801 0.749878 -0.248962 0.186707 1441831750 0.583801 0.749878 -0.248962 0.186707 1441831750 0.583801 0.749878 -0.248962 0.186707 1441831750 0.583801 0.749878 -0.248962 0.186707 1441831750 0.520752 0.828613 -0.181458 -0.095947 1441831750 0.520752 0.828613 -0.181458 -0.095947 1441831750 0.520752 0.828613 -0.181458 -0.095947 1441831750 0.520752 0.828613 -0.181458 -0.095947 1441831750 0.520752 0.828613 -0.181458 -0.095947 1441831750 0.520752 0.828613 -0.181458 -0.095947 1441831750 0.362610 0.873596 -0.128601 -0.297913 1441831750 0.362610 0.873596 -0.128601 -0.297913 1441831750 0.362610 0.873596 -0.128601 -0.297913 1441831750 0.362610 0.873596 -0.128601 -0.297913 1441831750 0.362610 0.873596 -0.128601 -0.297913 1441831750 0.362610 0.873596 -0.128601 -0.297913 1441831750 0.220337 0.887634 -0.132019 -0.382202 1441831750 0.220337 0.887634 -0.132019 -0.382202 1441831750 0.220337 0.887634 -0.132019 -0.382202 1441831750 0.220337 0.887634 -0.132019 -0.382202 1441831750 0.220337 0.887634 -0.132019 -0.382202 1441831750 0.220337 0.887634 -0.132019 -0.382202 1441831750 0.220337 0.887634 -0.132019 -0.382202 1441831750 0.095276 0.918823 -0.209595 -0.320496 1441831750 0.095276 0.918823 -0.209595 -0.320496 1441831750 0.095276 0.918823 -0.209595 -0.320496 1441831750 0.095276 0.918823 -0.209595 -0.320496 1441831750 0.095276 0.918823 -0.209595 -0.320496 1441831750 0.095276 0.918823 -0.209595 -0.320496 1441831750 0.153137 0.945496 -0.247742 -0.145447 1441831750 0.153137 0.945496 -0.247742 -0.145447 1441831750 0.153137 0.945496 -0.247742 -0.145447 1441831750 0.153137 0.945496 -0.247742 -0.145447 1441831750 0.153137 0.945496 -0.247742 -0.145447 1441831750 0.153137 0.945496 -0.247742 -0.145447 1441831750 0.224976 0.923523 -0.274902 0.144531 1441831750 0.224976 0.923523 -0.274902 0.144531 1441831750 0.224976 0.923523 -0.274902 0.144531 1441831750 0.224976 0.923523 -0.274902 0.144531 1441831750 0.224976 0.923523 -0.274902 0.144531 1441831750 0.224976 0.923523 -0.274902 0.144531 1441831750 0.371460 0.778748 -0.270081 0.427246 1441831750 0.371460 0.778748 -0.270081 0.427246 1441831750 0.371460 0.778748 -0.270081 0.427246 1441831750 0.371460 0.778748 -0.270081 0.427246 1441831750 0.371460 0.778748 -0.270081 0.427246 1441831750 0.371460 0.778748 -0.270081 0.427246 1441831750 0.465759 0.568237 -0.264832 0.624512 1441831750 0.465759 0.568237 -0.264832 0.624512 1441831750 0.465759 0.568237 -0.264832 0.624512 1441831750 0.465759 0.568237 -0.264832 0.624512 1441831750 0.465759 0.568237 -0.264832 0.624512 1441831750 0.465759 0.568237 -0.264832 0.624512 1441831750 0.478760 0.399719 -0.235535 0.745300 1441831750 0.478760 0.399719 -0.235535 0.745300 1441831750 0.478760 0.399719 -0.235535 0.745300 1441831750 0.478760 0.399719 -0.235535 0.745300 1441831750 0.478760 0.399719 -0.235535 0.745300 1441831750 0.478760 0.399719 -0.235535 0.745300 1441831750 0.517395 0.376099 -0.227966 0.734009 1441831750 0.517395 0.376099 -0.227966 0.734009 1441831750 0.517395 0.376099 -0.227966 0.734009 1441831750 0.517395 0.376099 -0.227966 0.734009 1441831750 0.517395 0.376099 -0.227966 0.734009 1441831750 0.517395 0.376099 -0.227966 0.734009 1441831750 0.565857 0.496765 -0.266846 0.601440 1441831750 0.565857 0.496765 -0.266846 0.601440 1441831750 0.565857 0.496765 -0.266846 0.601440 1441831750 0.565857 0.496765 -0.266846 0.601440 1441831750 0.565857 0.496765 -0.266846 0.601440 1441831750 0.565857 0.496765 -0.266846 0.601440 1441831750 0.552917 0.694275 -0.259949 0.380371 1441831750 0.552917 0.694275 -0.259949 0.380371 1441831750 0.552917 0.694275 -0.259949 0.380371 1441831750 0.552917 0.694275 -0.259949 0.380371 1441831750 0.552917 0.694275 -0.259949 0.380371 1441831750 0.552917 0.694275 -0.259949 0.380371 1441831750 0.489929 0.837097 -0.235657 0.060852 1441831750 0.489929 0.837097 -0.235657 0.060852 1441831750 0.489929 0.837097 -0.235657 0.060852 1441831750 0.489929 0.837097 -0.235657 0.060852 1441831750 0.489929 0.837097 -0.235657 0.060852 1441831750 0.489929 0.837097 -0.235657 0.060852 1441831750 0.489929 0.837097 -0.235657 0.060852 1441831750 0.378357 0.881836 -0.196228 -0.201599 1441831750 0.378357 0.881836 -0.196228 -0.201599 1441831750 0.378357 0.881836 -0.196228 -0.201599 1441831750 0.378357 0.881836 -0.196228 -0.201599 1441831750 0.378357 0.881836 -0.196228 -0.201599 1441831750 0.378357 0.881836 -0.196228 -0.201599 1441831750 0.221863 0.900818 -0.188354 -0.322144 1441831750 0.221863 0.900818 -0.188354 -0.322144 1441831750 0.221863 0.900818 -0.188354 -0.322144 1441831750 0.221863 0.900818 -0.188354 -0.322144 1441831750 0.221863 0.900818 -0.188354 -0.322144 1441831750 0.221863 0.900818 -0.188354 -0.322144 1441831750 0.117798 0.922546 -0.212646 -0.299683 1441831750 0.117798 0.922546 -0.212646 -0.299683 1441831750 0.117798 0.922546 -0.212646 -0.299683 1441831750 0.117798 0.922546 -0.212646 -0.299683 1441831750 0.117798 0.922546 -0.212646 -0.299683 1441831750 0.117798 0.922546 -0.212646 -0.299683 1441831750 0.117798 0.922546 -0.212646 -0.299683 1441831750 0.198181 0.941040 -0.204773 -0.182251 1441831750 0.198181 0.941040 -0.204773 -0.182251 1441831750 0.198181 0.941040 -0.204773 -0.182251 1441831750 0.198181 0.941040 -0.204773 -0.182251 1441831750 0.198181 0.941040 -0.204773 -0.182251 1441831750 0.198181 0.941040 -0.204773 -0.182251 1441831751 0.331787 0.919067 -0.211487 0.021057 1441831751 0.331787 0.919067 -0.211487 0.021057 1441831751 0.331787 0.919067 -0.211487 0.021057 1441831751 0.331787 0.919067 -0.211487 0.021057 1441831751 0.331787 0.919067 -0.211487 0.021057 1441831751 0.331787 0.919067 -0.211487 0.021057 1441831751 0.454712 0.819458 -0.223145 0.268066 1441831751 0.454712 0.819458 -0.223145 0.268066 1441831751 0.454712 0.819458 -0.223145 0.268066 1441831751 0.454712 0.819458 -0.223145 0.268066 1441831751 0.454712 0.819458 -0.223145 0.268066 1441831751 0.454712 0.819458 -0.223145 0.268066 1441831751 0.454712 0.819458 -0.223145 0.268066 1441831751 0.520020 0.668762 -0.219421 0.483826 1441831751 0.520020 0.668762 -0.219421 0.483826 1441831751 0.520020 0.668762 -0.219421 0.483826 1441831751 0.520020 0.668762 -0.219421 0.483826 1441831751 0.520020 0.668762 -0.219421 0.483826 1441831751 0.520020 0.668762 -0.219421 0.483826 1441831751 0.572815 0.449707 -0.205872 0.653564 1441831751 0.572815 0.449707 -0.205872 0.653564 1441831751 0.572815 0.449707 -0.205872 0.653564 1441831751 0.572815 0.449707 -0.205872 0.653564 1441831751 0.572815 0.449707 -0.205872 0.653564 1441831751 0.572815 0.449707 -0.205872 0.653564 1441831751 0.583191 0.373169 -0.209290 0.690491 1441831751 0.583191 0.373169 -0.209290 0.690491 1441831751 0.583191 0.373169 -0.209290 0.690491 1441831751 0.583191 0.373169 -0.209290 0.690491 1441831751 0.583191 0.373169 -0.209290 0.690491 1441831751 0.583191 0.373169 -0.209290 0.690491 1441831751 0.639465 0.427429 -0.228210 0.596802 1441831751 0.639465 0.427429 -0.228210 0.596802 1441831751 0.639465 0.427429 -0.228210 0.596802 1441831751 0.639465 0.427429 -0.228210 0.596802 1441831751 0.639465 0.427429 -0.228210 0.596802 1441831751 0.639465 0.427429 -0.228210 0.596802 1441831751 0.661804 0.573120 -0.221130 0.429565 1441831751 0.661804 0.573120 -0.221130 0.429565 1441831751 0.661804 0.573120 -0.221130 0.429565 1441831751 0.661804 0.573120 -0.221130 0.429565 1441831751 0.661804 0.573120 -0.221130 0.429565 1441831751 0.661804 0.573120 -0.221130 0.429565 1441831751 0.611755 0.749023 -0.185669 0.173706 1441831751 0.611755 0.749023 -0.185669 0.173706 1441831751 0.611755 0.749023 -0.185669 0.173706 1441831751 0.611755 0.749023 -0.185669 0.173706 1441831751 0.611755 0.749023 -0.185669 0.173706 1441831751 0.499329 0.845520 -0.162354 -0.096924 1441831751 0.499329 0.845520 -0.162354 -0.096924 1441831751 0.499329 0.845520 -0.162354 -0.096924 1441831751 0.499329 0.845520 -0.162354 -0.096924 1441831751 0.499329 0.845520 -0.162354 -0.096924 1441831751 0.499329 0.845520 -0.162354 -0.096924 1441831751 0.330505 0.885071 -0.156677 -0.287842 1441831751 0.330505 0.885071 -0.156677 -0.287842 1441831751 0.330505 0.885071 -0.156677 -0.287842 1441831751 0.330505 0.885071 -0.156677 -0.287842 1441831751 0.330505 0.885071 -0.156677 -0.287842 1441831751 0.330505 0.885071 -0.156677 -0.287842 1441831751 0.330505 0.885071 -0.156677 -0.287842 1441831751 0.089478 0.915344 -0.209167 -0.332214 1441831751 0.089478 0.915344 -0.209167 -0.332214 1441831751 0.089478 0.915344 -0.209167 -0.332214 1441831751 0.089478 0.915344 -0.209167 -0.332214 1441831751 0.089478 0.915344 -0.209167 -0.332214 1441831751 0.089478 0.915344 -0.209167 -0.332214 1441831751 0.109863 0.925964 -0.217102 -0.288635 1441831751 0.109863 0.925964 -0.217102 -0.288635 1441831751 0.109863 0.925964 -0.217102 -0.288635 1441831751 0.109863 0.925964 -0.217102 -0.288635 1441831751 0.109863 0.925964 -0.217102 -0.288635 1441831751 0.109863 0.925964 -0.217102 -0.288635 1441831751 0.164856 0.955322 -0.211121 -0.125000 1441831751 0.164856 0.955322 -0.211121 -0.125000 1441831751 0.164856 0.955322 -0.211121 -0.125000 1441831751 0.164856 0.955322 -0.211121 -0.125000 1441831751 0.164856 0.955322 -0.211121 -0.125000 1441831751 0.164856 0.955322 -0.211121 -0.125000 1441831751 0.277283 0.923279 -0.205688 0.168152 1441831751 0.277283 0.923279 -0.205688 0.168152 1441831751 0.277283 0.923279 -0.205688 0.168152 1441831751 0.277283 0.923279 -0.205688 0.168152 1441831751 0.277283 0.923279 -0.205688 0.168152 1441831751 0.277283 0.923279 -0.205688 0.168152 1441831751 0.449768 0.734253 -0.181519 0.474915 1441831751 0.449768 0.734253 -0.181519 0.474915 1441831751 0.449768 0.734253 -0.181519 0.474915 1441831751 0.449768 0.734253 -0.181519 0.474915 1441831751 0.449768 0.734253 -0.181519 0.474915 1441831751 0.449768 0.734253 -0.181519 0.474915 1441831751 0.496338 0.543762 -0.145935 0.660706 1441831751 0.496338 0.543762 -0.145935 0.660706 1441831751 0.496338 0.543762 -0.145935 0.660706 1441831751 0.496338 0.543762 -0.145935 0.660706 1441831751 0.496338 0.543762 -0.145935 0.660706 1441831751 0.525696 0.451660 -0.101807 0.713623 1441831751 0.525696 0.451660 -0.101807 0.713623 1441831751 0.525696 0.451660 -0.101807 0.713623 1441831751 0.525696 0.451660 -0.101807 0.713623 1441831751 0.525696 0.451660 -0.101807 0.713623 1441831751 0.525696 0.451660 -0.101807 0.713623 1441831751 0.597229 0.482666 -0.140137 0.625000 1441831751 0.597229 0.482666 -0.140137 0.625000 1441831751 0.597229 0.482666 -0.140137 0.625000 1441831751 0.597229 0.482666 -0.140137 0.625000 1441831751 0.597229 0.482666 -0.140137 0.625000 1441831751 0.597229 0.482666 -0.140137 0.625000 1441831751 0.622437 0.613586 -0.171082 0.454651 1441831752 0.622437 0.613586 -0.171082 0.454651 1441831752 0.622437 0.613586 -0.171082 0.454651 1441831752 0.622437 0.613586 -0.171082 0.454651 1441831752 0.584290 0.769958 -0.166931 0.194397 1441831752 0.584290 0.769958 -0.166931 0.194397 1441831752 0.584290 0.769958 -0.166931 0.194397 1441831752 0.584290 0.769958 -0.166931 0.194397 1441831752 0.584290 0.769958 -0.166931 0.194397 1441831752 0.584290 0.769958 -0.166931 0.194397 1441831752 0.517334 0.836365 -0.153137 -0.096375 1441831752 0.517334 0.836365 -0.153137 -0.096375 1441831752 0.517334 0.836365 -0.153137 -0.096375 1441831752 0.517334 0.836365 -0.153137 -0.096375 1441831752 0.517334 0.836365 -0.153137 -0.096375 1441831752 0.517334 0.836365 -0.153137 -0.096375 1441831752 0.437134 0.842163 -0.126343 -0.289124 1441831752 0.437134 0.842163 -0.126343 -0.289124 1441831752 0.437134 0.842163 -0.126343 -0.289124 1441831752 0.437134 0.842163 -0.126343 -0.289124 1441831752 0.437134 0.842163 -0.126343 -0.289124 1441831752 0.437134 0.842163 -0.126343 -0.289124 1441831752 0.437134 0.842163 -0.126343 -0.289124 1441831752 0.325562 0.860168 -0.137451 -0.367676 1441831752 0.325562 0.860168 -0.137451 -0.367676 1441831752 0.325562 0.860168 -0.137451 -0.367676 1441831752 0.325562 0.860168 -0.137451 -0.367676 1441831752 0.325562 0.860168 -0.137451 -0.367676 1441831752 0.325562 0.860168 -0.137451 -0.367676 1441831752 0.266357 0.886230 -0.178406 -0.334290 1441831752 0.266357 0.886230 -0.178406 -0.334290 1441831752 0.266357 0.886230 -0.178406 -0.334290 1441831752 0.266357 0.886230 -0.178406 -0.334290 1441831752 0.266357 0.886230 -0.178406 -0.334290 1441831752 0.266357 0.886230 -0.178406 -0.334290 1441831752 0.266357 0.886230 -0.178406 -0.334290 1441831752 0.291016 0.911560 -0.215027 -0.195251 1441831752 0.291016 0.911560 -0.215027 -0.195251 1441831752 0.291016 0.911560 -0.215027 -0.195251 1441831752 0.291016 0.911560 -0.215027 -0.195251 1441831752 0.291016 0.911560 -0.215027 -0.195251 1441831752 0.291016 0.911560 -0.215027 -0.195251 1441831752 0.291016 0.911560 -0.215027 -0.195251 1441831752 0.373108 0.899109 -0.225037 0.041199 1441831752 0.373108 0.899109 -0.225037 0.041199 1441831752 0.373108 0.899109 -0.225037 0.041199 1441831752 0.373108 0.899109 -0.225037 0.041199 1441831752 0.373108 0.899109 -0.225037 0.041199 1441831752 0.373108 0.899109 -0.225037 0.041199 1441831752 0.456299 0.802185 -0.194275 0.332397 1441831752 0.456299 0.802185 -0.194275 0.332397 1441831752 0.456299 0.802185 -0.194275 0.332397 1441831752 0.456299 0.802185 -0.194275 0.332397 1441831752 0.456299 0.802185 -0.194275 0.332397 1441831752 0.456299 0.802185 -0.194275 0.332397 1441831752 0.502563 0.639771 -0.148682 0.562073 1441831752 0.502563 0.639771 -0.148682 0.562073 1441831752 0.502563 0.639771 -0.148682 0.562073 1441831752 0.502563 0.639771 -0.148682 0.562073 1441831752 0.510132 0.450928 -0.113770 0.723450 1441831752 0.510132 0.450928 -0.113770 0.723450 1441831752 0.510132 0.450928 -0.113770 0.723450 1441831752 0.510132 0.450928 -0.113770 0.723450 1441831752 0.510132 0.450928 -0.113770 0.723450 1441831752 0.542175 0.392578 -0.094727 0.736816 1441831752 0.542175 0.392578 -0.094727 0.736816 1441831752 0.542175 0.392578 -0.094727 0.736816 1441831752 0.542175 0.392578 -0.094727 0.736816 1441831752 0.542175 0.392578 -0.094727 0.736816 1441831752 0.611633 0.448425 -0.123901 0.639832 1441831752 0.611633 0.448425 -0.123901 0.639832 1441831752 0.611633 0.448425 -0.123901 0.639832 1441831752 0.611633 0.448425 -0.123901 0.639832 1441831752 0.611633 0.448425 -0.123901 0.639832 1441831752 0.611633 0.448425 -0.123901 0.639832 1441831752 0.611633 0.448425 -0.123901 0.639832 1441831752 0.625671 0.617371 -0.116333 0.462341 1441831752 0.625671 0.617371 -0.116333 0.462341 1441831752 0.625671 0.617371 -0.116333 0.462341 1441831752 0.625671 0.617371 -0.116333 0.462341 1441831752 0.625671 0.617371 -0.116333 0.462341 1441831752 0.588562 0.779541 -0.120300 0.177124 1441831752 0.588562 0.779541 -0.120300 0.177124 1441831752 0.588562 0.779541 -0.120300 0.177124 1441831752 0.588562 0.779541 -0.120300 0.177124 1441831752 0.588562 0.779541 -0.120300 0.177124 1441831752 0.588562 0.779541 -0.120300 0.177124 1441831752 0.485901 0.857300 -0.124634 -0.115723 1441831752 0.485901 0.857300 -0.124634 -0.115723 1441831752 0.485901 0.857300 -0.124634 -0.115723 1441831752 0.485901 0.857300 -0.124634 -0.115723 1441831752 0.485901 0.857300 -0.124634 -0.115723 1441831752 0.485901 0.857300 -0.124634 -0.115723 1441831752 0.360229 0.868347 -0.129944 -0.315063 1441831752 0.360229 0.868347 -0.129944 -0.315063 1441831752 0.360229 0.868347 -0.129944 -0.315063 1441831752 0.360229 0.868347 -0.129944 -0.315063 1441831752 0.360229 0.868347 -0.129944 -0.315063 1441831752 0.360229 0.868347 -0.129944 -0.315063 1441831752 0.181641 0.890381 -0.167236 -0.382446 1441831752 0.181641 0.890381 -0.167236 -0.382446 1441831752 0.181641 0.890381 -0.167236 -0.382446 1441831752 0.181641 0.890381 -0.167236 -0.382446 1441831752 0.181641 0.890381 -0.167236 -0.382446 1441831752 0.181641 0.890381 -0.167236 -0.382446 1441831752 0.156860 0.901855 -0.205994 -0.345764 1441831752 0.156860 0.901855 -0.205994 -0.345764 1441831753 0.156860 0.901855 -0.205994 -0.345764 1441831753 0.156860 0.901855 -0.205994 -0.345764 1441831753 0.156860 0.901855 -0.205994 -0.345764 1441831753 0.156860 0.901855 -0.205994 -0.345764 1441831753 0.156860 0.901855 -0.205994 -0.345764 1441831753 0.293152 0.909851 -0.220825 -0.193542 1441831753 0.293152 0.909851 -0.220825 -0.193542 1441831753 0.293152 0.909851 -0.220825 -0.193542 1441831753 0.293152 0.909851 -0.220825 -0.193542 1441831753 0.293152 0.909851 -0.220825 -0.193542 1441831753 0.293152 0.909851 -0.220825 -0.193542 1441831753 0.434204 0.863708 -0.235901 0.098633 1441831753 0.434204 0.863708 -0.235901 0.098633 1441831753 0.434204 0.863708 -0.235901 0.098633 1441831753 0.434204 0.863708 -0.235901 0.098633 1441831753 0.434204 0.863708 -0.235901 0.098633 1441831753 0.434204 0.863708 -0.235901 0.098633 1441831753 0.502625 0.734070 -0.203918 0.408447 1441831753 0.502625 0.734070 -0.203918 0.408447 1441831753 0.502625 0.734070 -0.203918 0.408447 1441831753 0.502625 0.734070 -0.203918 0.408447 1441831753 0.502625 0.734070 -0.203918 0.408447 1441831753 0.502625 0.734070 -0.203918 0.408447 1441831753 0.502625 0.734070 -0.203918 0.408447 1441831753 0.530029 0.575317 -0.171936 0.598633 1441831753 0.530029 0.575317 -0.171936 0.598633 1441831753 0.530029 0.575317 -0.171936 0.598633 1441831753 0.530029 0.575317 -0.171936 0.598633 1441831753 0.530029 0.575317 -0.171936 0.598633 1441831753 0.530029 0.575317 -0.171936 0.598633 1441831753 0.538086 0.444153 -0.123657 0.705566 1441831753 0.538086 0.444153 -0.123657 0.705566 1441831753 0.538086 0.444153 -0.123657 0.705566 1441831753 0.538086 0.444153 -0.123657 0.705566 1441831753 0.538086 0.444153 -0.123657 0.705566 1441831753 0.538086 0.444153 -0.123657 0.705566 1441831753 0.589661 0.434570 -0.143738 0.665344 1441831753 0.589661 0.434570 -0.143738 0.665344 1441831753 0.589661 0.434570 -0.143738 0.665344 1441831753 0.589661 0.434570 -0.143738 0.665344 1441831753 0.589661 0.434570 -0.143738 0.665344 1441831753 0.589661 0.434570 -0.143738 0.665344 1441831753 0.630859 0.561768 -0.176270 0.505249 1441831753 0.630859 0.561768 -0.176270 0.505249 1441831753 0.630859 0.561768 -0.176270 0.505249 1441831753 0.630859 0.561768 -0.176270 0.505249 1441831753 0.630859 0.561768 -0.176270 0.505249 1441831753 0.630859 0.561768 -0.176270 0.505249 1441831753 0.630859 0.561768 -0.176270 0.505249 1441831753 0.609985 0.730347 -0.169861 0.256165 1441831753 0.609985 0.730347 -0.169861 0.256165 1441831753 0.609985 0.730347 -0.169861 0.256165 1441831753 0.609985 0.730347 -0.169861 0.256165 1441831753 0.527649 0.833191 -0.158142 -0.047546 1441831753 0.527649 0.833191 -0.158142 -0.047546 1441831753 0.527649 0.833191 -0.158142 -0.047546 1441831753 0.527649 0.833191 -0.158142 -0.047546 1441831753 0.527649 0.833191 -0.158142 -0.047546 1441831753 0.527649 0.833191 -0.158142 -0.047546 1441831753 0.401428 0.859192 -0.160828 -0.273438 1441831753 0.401428 0.859192 -0.160828 -0.273438 1441831753 0.401428 0.859192 -0.160828 -0.273438 1441831753 0.401428 0.859192 -0.160828 -0.273438 1441831753 0.401428 0.859192 -0.160828 -0.273438 1441831753 0.401428 0.859192 -0.160828 -0.273438 1441831753 0.246155 0.878113 -0.207336 -0.354004 1441831753 0.246155 0.878113 -0.207336 -0.354004 1441831753 0.246155 0.878113 -0.207336 -0.354004 1441831753 0.246155 0.878113 -0.207336 -0.354004 1441831753 0.246155 0.878113 -0.207336 -0.354004 1441831753 0.246155 0.878113 -0.207336 -0.354004 1441831753 0.246155 0.878113 -0.207336 -0.354004 1441831753 0.162903 0.908081 -0.262939 -0.282349 1441831753 0.162903 0.908081 -0.262939 -0.282349 1441831753 0.162903 0.908081 -0.262939 -0.282349 1441831753 0.162903 0.908081 -0.262939 -0.282349 1441831753 0.162903 0.908081 -0.262939 -0.282349 1441831753 0.162903 0.908081 -0.262939 -0.282349 1441831753 0.260498 0.922485 -0.263000 -0.109192 1441831753 0.260498 0.922485 -0.263000 -0.109192 1441831753 0.260498 0.922485 -0.263000 -0.109192 1441831753 0.260498 0.922485 -0.263000 -0.109192 1441831753 0.260498 0.922485 -0.263000 -0.109192 1441831753 0.260498 0.922485 -0.263000 -0.109192 1441831753 0.260498 0.922485 -0.263000 -0.109192 1441831753 0.325806 0.901733 -0.228821 0.168152 1441831753 0.325806 0.901733 -0.228821 0.168152 1441831753 0.325806 0.901733 -0.228821 0.168152 1441831753 0.325806 0.901733 -0.228821 0.168152 1441831753 0.325806 0.901733 -0.228821 0.168152 1441831753 0.325806 0.901733 -0.228821 0.168152 1441831753 0.435852 0.782104 -0.172241 0.410645 1441831753 0.435852 0.782104 -0.172241 0.410645 1441831753 0.435852 0.782104 -0.172241 0.410645 1441831753 0.435852 0.782104 -0.172241 0.410645 1441831753 0.435852 0.782104 -0.172241 0.410645 1441831753 0.435852 0.782104 -0.172241 0.410645 1441831753 0.435852 0.782104 -0.172241 0.410645 1441831753 0.504578 0.616028 -0.162903 0.582458 1441831753 0.504578 0.616028 -0.162903 0.582458 1441831753 0.504578 0.616028 -0.162903 0.582458 1441831753 0.504578 0.616028 -0.162903 0.582458 1441831753 0.504578 0.616028 -0.162903 0.582458 1441831753 0.504578 0.616028 -0.162903 0.582458 1441831753 0.515015 0.501526 -0.128174 0.683167 1441831753 0.515015 0.501526 -0.128174 0.683167 1441831753 0.515015 0.501526 -0.128174 0.683167 1441831753 0.515015 0.501526 -0.128174 0.683167 1441831753 0.515015 0.501526 -0.128174 0.683167 1441831753 0.584839 0.487061 -0.137512 0.633850 1441831753 0.584839 0.487061 -0.137512 0.633850 1441831753 0.584839 0.487061 -0.137512 0.633850 1441831754 0.584839 0.487061 -0.137512 0.633850 1441831754 0.584839 0.487061 -0.137512 0.633850 1441831754 0.584839 0.487061 -0.137512 0.633850 1441831754 0.584839 0.487061 -0.137512 0.633850 1441831754 0.634644 0.571045 -0.160095 0.495422 1441831754 0.634644 0.571045 -0.160095 0.495422 1441831754 0.634644 0.571045 -0.160095 0.495422 1441831754 0.634644 0.571045 -0.160095 0.495422 1441831754 0.634644 0.571045 -0.160095 0.495422 1441831754 0.634644 0.571045 -0.160095 0.495422 1441831754 0.605286 0.725830 -0.145996 0.292236 1441831754 0.605286 0.725830 -0.145996 0.292236 1441831754 0.605286 0.725830 -0.145996 0.292236 1441831754 0.605286 0.725830 -0.145996 0.292236 1441831754 0.605286 0.725830 -0.145996 0.292236 1441831754 0.605286 0.725830 -0.145996 0.292236 1441831754 0.508118 0.854797 -0.104675 0.010620 1441831754 0.508118 0.854797 -0.104675 0.010620 1441831754 0.508118 0.854797 -0.104675 0.010620 1441831754 0.508118 0.854797 -0.104675 0.010620 1441831754 0.508118 0.854797 -0.104675 0.010620 1441831754 0.508118 0.854797 -0.104675 0.010620 1441831754 0.384094 0.885864 -0.054443 -0.254395 1441831754 0.384094 0.885864 -0.054443 -0.254395 1441831754 0.384094 0.885864 -0.054443 -0.254395 1441831754 0.384094 0.885864 -0.054443 -0.254395 1441831754 0.384094 0.885864 -0.054443 -0.254395 1441831754 0.384094 0.885864 -0.054443 -0.254395 1441831754 0.234375 0.883484 -0.054260 -0.401978 1441831754 0.234375 0.883484 -0.054260 -0.401978 1441831754 0.234375 0.883484 -0.054260 -0.401978 1441831754 0.234375 0.883484 -0.054260 -0.401978 1441831754 0.183533 0.886353 -0.077576 -0.417908 1441831754 0.183533 0.886353 -0.077576 -0.417908 1441831754 0.183533 0.886353 -0.077576 -0.417908 1441831754 0.183533 0.886353 -0.077576 -0.417908 1441831754 0.202820 0.923828 -0.094971 -0.310425 1441831754 0.202820 0.923828 -0.094971 -0.310425 1441831754 0.202820 0.923828 -0.094971 -0.310425 1441831754 0.202820 0.923828 -0.094971 -0.310425 1441831754 0.202820 0.923828 -0.094971 -0.310425 1441831754 0.202820 0.923828 -0.094971 -0.310425 1441831754 0.233398 0.962036 -0.114319 -0.083130 1441831754 0.233398 0.962036 -0.114319 -0.083130 1441831754 0.233398 0.962036 -0.114319 -0.083130 1441831754 0.233398 0.962036 -0.114319 -0.083130 1441831754 0.233398 0.962036 -0.114319 -0.083130 1441831754 0.233398 0.962036 -0.114319 -0.083130 1441831754 0.318542 0.910461 -0.119080 0.235291 1441831754 0.318542 0.910461 -0.119080 0.235291 1441831754 0.318542 0.910461 -0.119080 0.235291 1441831754 0.318542 0.910461 -0.119080 0.235291 1441831754 0.318542 0.910461 -0.119080 0.235291 1441831754 0.318542 0.910461 -0.119080 0.235291 1441831754 0.405701 0.751282 -0.112671 0.508118 1441831754 0.405701 0.751282 -0.112671 0.508118 1441831754 0.405701 0.751282 -0.112671 0.508118 1441831754 0.405701 0.751282 -0.112671 0.508118 1441831754 0.405701 0.751282 -0.112671 0.508118 1441831754 0.405701 0.751282 -0.112671 0.508118 1441831754 0.405701 0.751282 -0.112671 0.508118 1441831754 0.431702 0.556274 -0.110229 0.701416 1441831754 0.431702 0.556274 -0.110229 0.701416 1441831754 0.431702 0.556274 -0.110229 0.701416 1441831754 0.431702 0.556274 -0.110229 0.701416 1441831754 0.431702 0.556274 -0.110229 0.701416 1441831754 0.436829 0.447632 -0.069580 0.777100 1441831754 
0.642517 0.439758 0.438904 -0.448486 1441831756 0.642517 0.439758 0.438904 -0.448486 1441831756 0.642517 0.439758 0.438904 -0.448486 1441831756 0.641602 0.449219 0.431702 -0.447327 1441831756 0.641602 0.449219 0.431702 -0.447327 1441831756 0.641602 0.449219 0.431702 -0.447327 1441831756 0.641602 0.449219 0.431702 -0.447327 1441831756 0.641602 0.449219 0.431702 -0.447327 1441831756 0.641602 0.449219 0.431702 -0.447327 1441831756 0.637817 0.457764 0.423035 -0.452271 1441831756 0.637817 0.457764 0.423035 -0.452271 1441831756 0.637817 0.457764 0.423035 -0.452271 1441831756 0.637817 0.457764 0.423035 -0.452271 1441831756 0.637817 0.457764 0.423035 -0.452271 1441831756 0.637817 0.457764 0.423035 -0.452271 1441831756 0.637817 0.457764 0.423035 -0.452271 1441831756 0.638916 0.455444 0.420410 -0.455566 1441831756 0.638916 0.455444 0.420410 -0.455566 1441831756 0.638916 0.455444 0.420410 -0.455566 1441831756 0.638916 0.455444 0.420410 -0.455566 1441831756 0.638916 0.455444 0.420410 -0.455566 1441831756 0.638916 0.455444 0.420410 -0.455566 1441831756 0.642700 0.446045 0.426941 -0.453491 1441831756 0.642700 0.446045 0.426941 -0.453491 1441831756 0.642700 0.446045 0.426941 -0.453491 1441831756 0.642700 0.446045 0.426941 -0.453491 1441831756 0.642700 0.446045 0.426941 -0.453491 1441831756 0.642700 0.446045 0.426941 -0.453491 1441831756 0.648804 0.433289 0.428955 -0.455261 1441831756 0.648804 0.433289 0.428955 -0.455261 1441831756 0.648804 0.433289 0.428955 -0.455261 1441831756 0.648804 0.433289 0.428955 -0.455261 1441831756 0.648804 0.433289 0.428955 -0.455261 1441831756 0.648804 0.433289 0.428955 -0.455261 1441831756 0.654785 0.428223 0.421021 -0.458862 1441831756 0.654785 0.428223 0.421021 -0.458862 1441831756 0.654785 0.428223 0.421021 -0.458862 1441831756 0.654785 0.428223 0.421021 -0.458862 1441831756 0.654785 0.428223 0.421021 -0.458862 1441831756 0.654785 0.428223 0.421021 -0.458862 1441831756 0.654785 0.428223 0.421021 -0.458862 1441831756 0.646545 0.449219 0.397278 -0.471497 1441831756 0.646545 0.449219 0.397278 -0.471497 1441831756 0.646545 0.449219 0.397278 -0.471497 1441831756 0.646545 0.449219 0.397278 -0.471497 1441831756 0.646545 0.449219 0.397278 -0.471497 1441831756 0.646545 0.449219 0.397278 -0.471497 1441831756 0.628357 0.485535 0.364563 -0.486267 1441831756 0.628357 0.485535 0.364563 -0.486267 1441831756 0.628357 0.485535 0.364563 -0.486267 1441831756 0.628357 0.485535 0.364563 -0.486267 1441831756 0.628357 0.485535 0.364563 -0.486267 1441831756 0.628357 0.485535 0.364563 -0.486267 1441831757 0.620422 0.500793 0.357178 -0.486389 1441831757 0.620422 0.500793 0.357178 -0.486389 1441831757 0.620422 0.500793 0.357178 -0.486389 1441831757 0.620422 0.500793 0.357178 -0.486389 1441831757 0.620422 0.500793 0.357178 -0.486389 1441831757 0.620422 0.500793 0.357178 -0.486389 1441831757 0.620422 0.500793 0.357178 -0.486389 1441831757 0.625671 0.485046 0.379883 -0.478455 1441831757 0.625671 0.485046 0.379883 -0.478455 1441831757 0.625671 0.485046 0.379883 -0.478455 1441831757 0.625671 0.485046 0.379883 -0.478455 1441831757 0.625671 0.485046 0.379883 -0.478455 1441831757 0.625671 0.485046 0.379883 -0.478455 1441831757 0.627136 0.465454 0.403198 -0.476868 1441831757 0.627136 0.465454 0.403198 -0.476868 1441831757 0.627136 0.465454 0.403198 -0.476868 1441831757 0.627136 0.465454 0.403198 -0.476868 1441831757 0.627136 0.465454 0.403198 -0.476868 1441831757 0.627136 0.465454 0.403198 -0.476868 1441831757 0.615723 0.466187 0.405884 -0.488586 1441831757 0.615723 0.466187 0.405884 -0.488586 1441831757 0.615723 0.466187 0.405884 -0.488586 1441831757 0.615723 0.466187 0.405884 -0.488586 1441831757 0.615723 0.466187 0.405884 -0.488586 1441831757 0.615723 0.466187 0.405884 -0.488586 1441831757 0.615723 0.466187 0.405884 -0.488586 1441831757 0.596619 0.483398 0.390442 -0.507751 1441831757 0.596619 0.483398 0.390442 -0.507751 1441831757 0.596619 0.483398 0.390442 -0.507751 1441831757 0.596619 0.483398 0.390442 -0.507751 1441831757 0.596619 0.483398 0.390442 -0.507751 1441831757 0.596619 0.483398 0.390442 -0.507751 1441831757 0.576843 0.500061 0.377930 -0.523743 1441831757 0.576843 0.500061 0.377930 -0.523743 1441831757 0.576843 0.500061 0.377930 -0.523743 1441831757 0.576843 0.500061 0.377930 -0.523743 1441831757 0.576843 0.500061 0.377930 -0.523743 1441831757 0.576843 0.500061 0.377930 -0.523743 1441831757 0.565247 0.502869 0.379944 -0.532227 1441831757 0.565247 0.502869 0.379944 -0.532227 1441831757 0.565247 0.502869 0.379944 -0.532227 1441831757 0.565247 0.502869 0.379944 -0.532227 1441831757 0.565247 0.502869 0.379944 -0.532227 1441831757 0.565247 0.502869 0.379944 -0.532227 1441831757 0.560913 0.496033 0.394775 -0.532410 1441831757 0.560913 0.496033 0.394775 -0.532410 1441831757 0.560913 0.496033 0.394775 -0.532410 1441831757 0.560913 0.496033 0.394775 -0.532410 1441831757 0.560913 0.496033 0.394775 -0.532410 1441831757 0.560913 0.496033 0.394775 -0.532410 1441831757 0.560913 0.496033 0.394775 -0.532410 1441831757 0.562683 0.482422 0.408447 -0.532654 1441831757 0.562683 0.482422 0.408447 -0.532654 1441831757 0.562683 0.482422 0.408447 -0.532654 1441831757 0.562683 0.482422 0.408447 -0.532654 1441831757 0.562683 0.482422 0.408447 -0.532654 1441831757 0.562683 0.482422 0.408447 -0.532654 1441831757 0.562500 0.482849 0.400452 -0.538574 1441831757 0.562500 0.482849 0.400452 -0.538574 1441831757 0.562500 0.482849 0.400452 -0.538574 1441831757 0.562500 0.482849 0.400452 -0.538574 1441831757 0.562500 0.482849 0.400452 -0.538574 1441831757 0.558228 0.499268 0.377014 -0.544922 1441831757 0.558228 0.499268 0.377014 -0.544922 1441831757 0.558228 0.499268 0.377014 -0.544922 1441831757 0.558228 0.499268 0.377014 -0.544922 1441831757 0.557129 0.513367 0.363708 -0.541992 1441831757 0.557129 0.513367 0.363708 -0.541992 1441831757 0.557129 0.513367 0.363708 -0.541992 1441831757 0.557129 0.513367 0.363708 -0.541992 1441831757 0.557129 0.513367 0.363708 -0.541992 1441831757 0.557129 0.513367 0.363708 -0.541992 1441831757 0.567566 0.505737 0.375610 -0.530029 1441831757 0.567566 0.505737 0.375610 -0.530029 1441831757 0.567566 0.505737 0.375610 -0.530029 1441831757 0.567566 0.505737 0.375610 -0.530029 1441831757 0.567566 0.505737 0.375610 -0.530029 1441831757 0.567566 0.505737 0.375610 -0.530029 1441831757 0.567566 0.505737 0.375610 -0.530029 1441831757 0.577087 0.491272 0.388611 -0.523926 1441831757 0.577087 0.491272 0.388611 -0.523926 1441831757 0.577087 0.491272 0.388611 -0.523926 1441831757 0.577087 0.491272 0.388611 -0.523926 1441831757 0.577087 0.491272 0.388611 -0.523926 1441831757 0.577087 0.491272 0.388611 -0.523926 1441831757 0.585327 0.485840 0.385376 -0.522278 1441831757 0.585327 0.485840 0.385376 -0.522278 1441831757 0.585327 0.485840 0.385376 -0.522278 1441831757 0.585327 0.485840 0.385376 -0.522278 1441831757 0.585327 0.485840 0.385376 -0.522278 1441831757 0.585327 0.485840 0.385376 -0.522278 1441831757 0.595032 0.488037 0.373108 -0.518127 1441831757 0.595032 0.488037 0.373108 -0.518127 1441831757 0.595032 0.488037 0.373108 -0.518127 1441831757 0.595032 0.488037 0.373108 -0.518127 1441831757 0.595032 0.488037 0.373108 -0.518127 1441831757 0.595032 0.488037 0.373108 -0.518127 1441831757 0.595032 0.488037 0.373108 -0.518127 1441831757 0.605957 0.490417 0.357056 -0.514587 1441831757 0.605957 0.490417 0.357056 -0.514587 1441831757 0.605957 0.490417 0.357056 -0.514587 1441831757 0.605957 0.490417 0.357056 -0.514587 1441831757 0.605957 0.490417 0.357056 -0.514587 1441831757 0.605957 0.490417 0.357056 -0.514587 1441831757 0.609680 0.500122 0.341492 -0.511353 1441831757 0.609680 0.500122 0.341492 -0.511353 1441831757 0.609680 0.500122 0.341492 -0.511353 1441831757 0.609680 0.500122 0.341492 -0.511353 1441831757 0.609680 0.500122 0.341492 -0.511353 1441831757 0.609680 0.500122 0.341492 -0.511353 1441831757 0.609680 0.500122 0.341492 -0.511353 1441831757 0.610840 0.503052 0.346191 -0.503906 1441831758 0.610840 0.503052 0.346191 -0.503906 1441831758 0.610840 0.503052 0.346191 -0.503906 1441831758 0.610840 0.503052 0.346191 -0.503906 1441831758 0.610840 0.503052 0.346191 -0.503906 1441831758 0.610840 0.503052 0.346191 -0.503906 1441831758 0.610840 0.503052 0.346191 -0.503906 1441831758 0.619995 0.482544 0.372925 -0.493530 1441831758 0.619995 0.482544 0.372925 -0.493530 1441831758 0.619995 0.482544 0.372925 -0.493530 1441831758 0.619995 0.482544 0.372925 -0.493530 1441831758 0.619995 0.482544 0.372925 -0.493530 1441831758 0.619995 0.482544 0.372925 -0.493530 1441831758 0.631531 0.448059 0.400635 -0.489746 1441831758 0.631531 0.448059 0.400635 -0.489746 1441831758 0.631531 0.448059 0.400635 -0.489746 1441831758 0.631531 0.448059 0.400635 -0.489746 1441831758 0.631531 0.448059 0.400635 -0.489746 1441831758 0.631531 0.448059 0.400635 -0.489746 1441831758 0.625732 0.444885 0.399780 -0.500671 1441831758 0.625732 0.444885 0.399780 -0.500671 1441831758 0.625732 0.444885 0.399780 -0.500671 1441831758 0.625732 0.444885 0.399780 -0.500671 1441831758 0.625732 0.444885 0.399780 -0.500671 1441831758 0.625732 0.444885 0.399780 -0.500671 1441831758 0.599182 0.479431 0.373230 -0.521301 1441831758 0.599182 0.479431 0.373230 -0.521301 1441831758 0.599182 0.479431 0.373230 -0.521301 1441831758 0.599182 0.479431 0.373230 -0.521301 1441831758 0.599182 0.479431 0.373230 -0.521301 1441831758 0.599182 0.479431 0.373230 -0.521301 1441831758 0.573425 0.518311 0.345825 -0.531860 1441831758 0.573425 0.518311 0.345825 -0.531860 1441831758 0.573425 0.518311 0.345825 -0.531860 1441831758 0.573425 0.518311 0.345825 -0.531860 1441831758 0.573425 0.518311 0.345825 -0.531860 1441831758 0.573425 0.518311 0.345825 -0.531860 1441831758 0.581970 0.511475 0.363342 -0.517334 1441831758 0.581970 0.511475 0.363342 -0.517334 1441831758 0.581970 0.511475 0.363342 -0.517334 1441831758 0.581970 0.511475 0.363342 -0.517334 1441831758 0.581970 0.511475 0.363342 -0.517334 1441831758 0.581970 0.511475 0.363342 -0.517334 1441831758 0.604797 0.475159 0.401428 -0.497253 1441831758 0.604797 0.475159 0.401428 -0.497253 1441831758 0.604797 0.475159 0.401428 -0.497253 1441831758 0.604797 0.475159 0.401428 -0.497253 1441831758 0.604797 0.475159 0.401428 -0.497253 1441831758 0.604797 0.475159 0.401428 -0.497253 1441831758 0.604797 0.475159 0.401428 -0.497253 1441831758 0.609985 0.461914 0.411621 -0.495056 1441831758 0.609985 0.461914 0.411621 -0.495056 1441831758 0.609985 0.461914 0.411621 -0.495056 1441831758 0.609985 0.461914 0.411621 -0.495056 1441831758 0.609985 0.461914 0.411621 -0.495056 1441831758 0.594666 0.479858 0.398499 -0.507263 1441831758 0.594666 0.479858 0.398499 -0.507263 1441831758 0.594666 0.479858 0.398499 -0.507263 1441831758 0.594666 0.479858 0.398499 -0.507263 1441831758 0.594666 0.479858 0.398499 -0.507263 1441831758 0.594666 0.479858 0.398499 -0.507263 1441831758 0.594666 0.479858 0.398499 -0.507263 1441831758 0.575928 0.504883 0.376465 -0.521118 1441831758 0.575928 0.504883 0.376465 -0.521118 1441831758 0.575928 0.504883 0.376465 -0.521118 1441831758 0.575928 0.504883 0.376465 -0.521118 1441831758 0.575928 0.504883 0.376465 -0.521118 1441831758 0.575928 0.504883 0.376465 -0.521118 1441831758 0.573242 0.508301 0.381470 -0.517090 1441831758 0.573242 0.508301 0.381470 -0.517090 1441831758 0.573242 0.508301 0.381470 -0.517090 1441831758 0.573242 0.508301 0.381470 -0.517090 1441831758 0.573242 0.508301 0.381470 -0.517090 1441831758 0.573242 0.508301 0.381470 -0.517090 1441831758 0.591003 0.478943 0.414551 -0.499390 1441831758 0.591003 0.478943 0.414551 -0.499390 1441831758 0.591003 0.478943 0.414551 -0.499390 1441831758 0.591003 0.478943 0.414551 -0.499390 1441831758 0.591003 0.478943 0.414551 -0.499390 1441831758 0.591003 0.478943 0.414551 -0.499390 1441831758 0.608276 0.446777 0.437683 -0.488586 1441831758 0.608276 0.446777 0.437683 -0.488586 1441831758 0.608276 0.446777 0.437683 -0.488586 1441831758 0.608276 0.446777 0.437683 -0.488586 1441831758 0.608276 0.446777 0.437683 -0.488586 1441831758 0.608276 0.446777 0.437683 -0.488586 1441831758 0.608276 0.446777 0.437683 -0.488586 1441831758 0.609680 0.451172 0.420166 -0.498169 1441831758 0.609680 0.451172 0.420166 -0.498169 1441831758 0.609680 0.451172 0.420166 -0.498169 1441831758 0.609680 0.451172 0.420166 -0.498169 1441831758 0.609680 0.451172 0.420166 -0.498169 1441831758 0.609680 0.451172 0.420166 -0.498169 1441831758 0.599915 0.484314 0.375366 -0.514404 1441831758 0.599915 0.484314 0.375366 -0.514404 1441831758 0.599915 0.484314 0.375366 -0.514404 1441831758 0.599915 0.484314 0.375366 -0.514404 1441831758 0.599915 0.484314 0.375366 -0.514404 1441831758 0.599915 0.484314 0.375366 -0.514404 1441831758 0.593262 0.516479 0.336792 -0.517517 1441831758 0.593262 0.516479 0.336792 -0.517517 1441831758 0.593262 0.516479 0.336792 -0.517517 1441831758 0.593262 0.516479 0.336792 -0.517517 1441831758 0.593262 0.516479 0.336792 -0.517517 1441831758 0.593262 0.516479 0.336792 -0.517517 1441831758 0.597168 0.523987 0.327271 -0.511536 1441831758 0.597168 0.523987 0.327271 -0.511536 1441831758 0.597168 0.523987 0.327271 -0.511536 1441831758 0.597168 0.523987 0.327271 -0.511536 1441831758 0.597168 0.523987 0.327271 -0.511536 1441831758 0.597168 0.523987 0.327271 -0.511536 1441831758 0.597168 0.523987 0.327271 -0.511536 1441831758 0.608032 0.511536 0.334229 -0.506775 1441831758 0.608032 0.511536 0.334229 -0.506775 1441831759 0.608032 0.511536 0.334229 -0.506775 1441831759 0.608032 0.511536 0.334229 -0.506775 1441831759 0.608032 0.511536 0.334229 -0.506775 1441831759 0.608032 0.511536 0.334229 -0.506775 1441831759 0.612671 0.504761 0.337524 -0.505859 1441831759 0.612671 0.504761 0.337524 -0.505859 1441831759 0.612671 0.504761 0.337524 -0.505859 1441831759 0.612671 0.504761 0.337524 -0.505859 1441831759 0.612671 0.504761 0.337524 -0.505859 1441831759 0.612671 0.504761 0.337524 -0.505859 1441831759 0.604248 0.513000 0.330200 -0.512512 1441831759 0.604248 0.513000 0.330200 -0.512512 1441831759 0.604248 0.513000 0.330200 -0.512512 1441831759 0.604248 0.513000 0.330200 -0.512512 1441831759 0.604248 0.513000 0.330200 -0.512512 1441831759 0.604248 0.513000 0.330200 -0.512512 1441831759 0.604248 0.513000 0.330200 -0.512512 1441831759 0.593872 0.521301 0.327820 -0.517700 1441831759 0.593872 0.521301 0.327820 -0.517700 1441831759 0.593872 0.521301 0.327820 -0.517700 1441831759 0.593872 0.521301 0.327820 -0.517700 1441831759 0.593872 0.521301 0.327820 -0.517700 1441831759 0.593872 0.521301 0.327820 -0.517700 1441831759 0.585022 0.519348 0.350159 -0.515137 1441831759 0.585022 0.519348 0.350159 -0.515137 1441831759 0.585022 0.519348 0.350159 -0.515137 1441831759 0.585022 0.519348 0.350159 -0.515137 1441831759 0.585022 0.519348 0.350159 -0.515137 1441831759 0.585022 0.519348 0.350159 -0.515137 1441831759 0.585022 0.493591 0.397522 -0.506042 1441831759 0.585022 0.493591 0.397522 -0.506042 1441831759 0.585022 0.493591 0.397522 -0.506042 1441831759 0.585022 0.493591 0.397522 -0.506042 1441831759 0.585022 0.493591 0.397522 -0.506042 1441831759 0.585022 0.493591 0.397522 -0.506042 1441831759 0.594971 0.446472 0.454590 -0.489868 1441831759 0.594971 0.446472 0.454590 -0.489868 1441831759 0.594971 0.446472 0.454590 -0.489868 1441831759 0.594971 0.446472 0.454590 -0.489868 1441831759 0.594971 0.446472 0.454590 -0.489868 1441831759 0.606445 0.409668 0.480469 -0.483215 1441831759 0.606445 0.409668 0.480469 -0.483215 1441831759 0.606445 0.409668 0.480469 -0.483215 1441831759 0.606445 0.409668 0.480469 -0.483215 1441831759 0.606445 0.409668 0.480469 -0.483215 1441831759 0.606445 0.409668 0.480469 -0.483215 1441831759 0.606445 0.409668 0.480469 -0.483215 1441831759 0.609497 0.406555 0.473450 -0.488892 1441831759 0.609497 0.406555 0.473450 -0.488892 1441831759 0.609497 0.406555 0.473450 -0.488892 1441831759 0.609497 0.406555 0.473450 -0.488892 1441831759 0.609497 0.406555 0.473450 -0.488892 1441831759 0.609497 0.406555 0.473450 -0.488892 1441831759 0.605408 0.436401 0.430054 -0.507996 1441831759 0.605408 0.436401 0.430054 -0.507996 1441831759 0.605408 0.436401 0.430054 -0.507996 1441831759 0.605408 0.436401 0.430054 -0.507996 1441831759 0.605408 0.436401 0.430054 -0.507996 1441831759 0.600159 0.480835 0.375488 -0.517273 1441831759 0.600159 0.480835 0.375488 -0.517273 1441831759 0.600159 0.480835 0.375488 -0.517273 1441831759 0.600159 0.480835 0.375488 -0.517273 1441831759 0.600159 0.480835 0.375488 -0.517273 1441831759 0.600159 0.480835 0.375488 -0.517273 1441831759 0.600159 0.480835 0.375488 -0.517273 1441831759 0.600769 0.508240 0.342468 -0.513306 1441831759 0.600769 0.508240 0.342468 -0.513306 1441831759 0.600769 0.508240 0.342468 -0.513306 1441831759 0.600769 0.508240 0.342468 -0.513306 1441831759 0.600769 0.508240 0.342468 -0.513306 1441831759 0.600769 0.508240 0.342468 -0.513306 1441831759 0.609009 0.511902 0.322693 -0.512756 1441831759 0.609009 0.511902 0.322693 -0.512756 1441831759 0.609009 0.511902 0.322693 -0.512756 1441831759 0.609009 0.511902 0.322693 -0.512756 1441831759 0.609009 0.511902 0.322693 -0.512756 1441831759 0.609009 0.511902 0.322693 -0.512756 1441831759 0.609009 0.511902 0.322693 -0.512756 1441831759 0.612061 0.515930 0.313904 -0.510559 1441831759 0.612061 0.515930 0.313904 -0.510559 1441831759 0.612061 0.515930 0.313904 -0.510559 1441831759 0.612061 0.515930 0.313904 -0.510559 1441831759 0.612061 0.515930 0.313904 -0.510559 1441831759 0.610413 0.516968 0.313354 -0.511719 1441831759 0.610413 0.516968 0.313354 -0.511719 1441831759 0.610413 0.516968 0.313354 -0.511719 1441831759 0.610413 0.516968 0.313354 -0.511719 1441831759 0.610413 0.516968 0.313354 -0.511719 1441831759 0.610413 0.516968 0.313354 -0.511719 1441831759 0.610413 0.516968 0.313354 -0.511719 1441831759 0.606506 0.515076 0.323547 -0.511902 1441831759 0.606506 0.515076 0.323547 -0.511902 1441831759 0.606506 0.515076 0.323547 -0.511902 1441831759 0.606506 0.515076 0.323547 -0.511902 1441831759 0.606506 0.515076 0.323547 -0.511902 1441831759 0.606506 0.515076 0.323547 -0.511902 1441831759 0.606506 0.515076 0.323547 -0.511902 1441831759 0.603882 0.503235 0.356506 -0.504883 1441831759 0.603882 0.503235 0.356506 -0.504883 1441831759 0.603882 0.503235 0.356506 -0.504883 1441831759 0.603882 0.503235 0.356506 -0.504883 1441831759 0.603882 0.503235 0.356506 -0.504883 1441831759 0.602356 0.481445 0.397888 -0.497009 1441831759 0.602356 0.481445 0.397888 -0.497009 1441831759 0.602356 0.481445 0.397888 -0.497009 1441831759 0.602356 0.481445 0.397888 -0.497009 1441831759 0.602356 0.481445 0.397888 -0.497009 1441831759 0.602356 0.481445 0.397888 -0.497009 1441831759 0.600342 0.457214 0.429260 -0.496216 1441831759 0.600342 0.457214 0.429260 -0.496216 1441831759 0.600342 0.457214 0.429260 -0.496216 1441831760 0.600342 0.457214 0.429260 -0.496216 1441831760 0.600342 0.457214 0.429260 -0.496216 1441831760 0.600342 0.457214 0.429260 -0.496216 1441831760 0.597717 0.443359 0.441833 -0.500916 1441831760 0.597717 0.443359 0.441833 -0.500916 1441831760 0.597717 0.443359 0.441833 -0.500916 1441831760 0.597717 0.443359 0.441833 -0.500916 1441831760 0.597717 0.443359 0.441833 -0.500916 1441831760 0.593811 0.447998 0.433594 -0.508545 1441831760 0.593811 0.447998 0.433594 -0.508545 1441831760 0.593811 0.447998 0.433594 -0.508545 1441831760 0.593811 0.447998 0.433594 -0.508545 1441831760 0.593811 0.447998 0.433594 -0.508545 1441831760 0.593811 0.447998 0.433594 -0.508545 1441831760 0.593262 0.460083 0.414307 -0.514465 1441831760 0.593262 0.460083 0.414307 -0.514465 1441831760 0.593262 0.460083 0.414307 -0.514465 1441831760 0.593262 0.460083 0.414307 -0.514465 1441831760 0.593262 0.460083 0.414307 -0.514465 1441831760 0.593262 0.460083 0.414307 -0.514465 1441831760 0.597412 0.471863 0.398743 -0.511292 1441831760 0.597412 0.471863 0.398743 -0.511292 1441831760 0.597412 0.471863 0.398743 -0.511292 1441831760 0.597412 0.471863 0.398743 -0.511292 1441831760 0.597412 0.471863 0.398743 -0.511292 1441831760 0.597412 0.471863 0.398743 -0.511292 1441831760 0.604370 0.475220 0.391296 -0.505676 1441831760 0.604370 0.475220 0.391296 -0.505676 1441831760 0.604370 0.475220 0.391296 -0.505676 1441831760 0.604370 0.475220 0.391296 -0.505676 1441831760 0.604370 0.475220 0.391296 -0.505676 1441831760 0.604370 0.475220 0.391296 -0.505676 1441831760 0.604370 0.475220 0.391296 -0.505676 1441831760 0.609375 0.481201 0.374451 -0.506775 1441831760 0.609375 0.481201 0.374451 -0.506775 1441831760 0.609375 0.481201 0.374451 -0.506775 1441831760 0.609375 0.481201 0.374451 -0.506775 1441831760 0.609375 0.481201 0.374451 -0.506775 1441831760 0.609375 0.481201 0.374451 -0.506775 1441831760 0.608643 0.497437 0.349670 -0.509705 1441831760 0.608643 0.497437 0.349670 -0.509705 1441831760 0.608643 0.497437 0.349670 -0.509705 1441831760 0.608643 0.497437 0.349670 -0.509705 1441831760 0.608643 0.497437 0.349670 -0.509705 1441831760 0.608643 0.497437 0.349670 -0.509705 1441831760 0.604431 0.514648 0.328552 -0.511597 1441831760 0.604431 0.514648 0.328552 -0.511597 1441831760 0.604431 0.514648 0.328552 -0.511597 1441831760 0.604431 0.514648 0.328552 -0.511597 1441831760 0.604431 0.514648 0.328552 -0.511597 1441831760 0.604431 0.514648 0.328552 -0.511597 1441831760 0.599976 0.521362 0.330627 -0.508728 1441831760 0.599976 0.521362 0.330627 -0.508728 1441831760 0.599976 0.521362 0.330627 -0.508728 1441831760 0.599976 0.521362 0.330627 -0.508728 1441831760 0.599976 0.521362 0.330627 -0.508728 1441831760 0.599976 0.521362 0.330627 -0.508728 1441831760 0.599976 0.521362 0.330627 -0.508728 1441831760 0.605042 0.500366 0.372375 -0.494812 1441831760 0.605042 0.500366 0.372375 -0.494812 1441831760 0.605042 0.500366 0.372375 -0.494812 1441831760 0.605042 0.500366 0.372375 -0.494812 1441831760 0.605042 0.500366 0.372375 -0.494812 1441831760 0.605042 0.500366 0.372375 -0.494812 1441831760 0.621460 0.450806 0.430847 -0.474182 1441831760 0.621460 0.450806 0.430847 -0.474182 1441831760 0.621460 0.450806 0.430847 -0.474182 1441831760 0.621460 0.450806 0.430847 -0.474182 1441831760 0.621460 0.450806 0.430847 -0.474182 1441831760 0.621460 0.450806 0.430847 -0.474182 1441831760 0.637451 0.406799 0.463196 -0.462158 1441831760 0.637451 0.406799 0.463196 -0.462158 1441831760 0.637451 0.406799 0.463196 -0.462158 1441831760 0.637451 0.406799 0.463196 -0.462158 1441831760 0.637451 0.406799 0.463196 -0.462158 1441831760 0.637451 0.406799 0.463196 -0.462158 1441831760 0.637451 0.406799 0.463196 -0.462158 1441831760 0.639587 0.401978 0.459167 -0.467407 1441831760 0.639587 0.401978 0.459167 -0.467407 1441831760 0.639587 0.401978 0.459167 -0.467407 1441831760 0.639587 0.401978 0.459167 -0.467407 1441831760 0.639587 0.401978 0.459167 -0.467407 1441831760 0.639587 0.401978 0.459167 -0.467407 1441831760 0.621155 0.439392 0.421936 -0.492981 1441831760 0.621155 0.439392 0.421936 -0.492981 1441831760 0.621155 0.439392 0.421936 -0.492981 1441831760 0.621155 0.439392 0.421936 -0.492981 1441831760 0.621155 0.439392 0.421936 -0.492981 1441831760 0.621155 0.439392 0.421936 -0.492981 1441831760 0.621155 0.439392 0.421936 -0.492981 1441831760 0.596436 0.491821 0.372070 -0.513733 1441831760 0.596436 0.491821 0.372070 -0.513733 1441831760 0.596436 0.491821 0.372070 -0.513733 1441831760 0.596436 0.491821 0.372070 -0.513733 1441831760 0.596436 0.491821 0.372070 -0.513733 1441831760 0.596436 0.491821 0.372070 -0.513733 1441831760 0.596436 0.491821 0.372070 -0.513733 1441831760 0.588806 0.512512 0.356140 -0.513550 1441831760 0.588806 0.512512 0.356140 -0.513550 1441831760 0.588806 0.512512 0.356140 -0.513550 1441831760 0.588806 0.512512 0.356140 -0.513550 1441831760 0.588806 0.512512 0.356140 -0.513550 1441831760 0.588806 0.512512 0.356140 -0.513550 1441831760 0.596436 0.501648 0.360352 -0.512512 1441831760 0.596436 0.501648 0.360352 -0.512512 1441831760 0.599854 0.494873 0.363098 -0.513184 1441831760 0.599854 0.494873 0.363098 -0.513184 1441831760 0.599854 0.494873 0.363098 -0.513184 1441831760 0.599854 0.494873 0.363098 -0.513184 1441831761 0.599854 0.494873 0.363098 -0.513184 1441831761 0.599854 0.494873 0.363098 -0.513184 1441831761 0.599854 0.494873 0.363098 -0.513184 1441831761 0.592041 0.497925 0.366272 -0.517029 1441831761 0.592041 0.497925 0.366272 -0.517029 1441831761 0.592041 0.497925 0.366272 -0.517029 1441831761 0.592041 0.497925 0.366272 -0.517029 1441831761 0.592041 0.497925 0.366272 -0.517029 1441831761 0.580139 0.501404 0.370117 -0.524414 1441831761 0.580139 0.501404 0.370117 -0.524414 1441831761 0.580139 0.501404 0.370117 -0.524414 1441831761 0.580139 0.501404 0.370117 -0.524414 1441831761 0.580139 0.501404 0.370117 -0.524414 1441831761 0.580139 0.501404 0.370117 -0.524414 1441831761 0.580139 0.501404 0.370117 -0.524414 1441831761 0.571167 0.499451 0.385376 -0.525146 1441831761 0.571167 0.499451 0.385376 -0.525146 1441831761 0.571167 0.499451 0.385376 -0.525146 1441831761 0.571167 0.499451 0.385376 -0.525146 1441831761 0.571167 0.499451 0.385376 -0.525146 1441831761 0.571167 0.499451 0.385376 -0.525146 1441831761 0.567932 0.487000 0.416138 -0.516724 1441831761 0.567932 0.487000 0.416138 -0.516724 1441831761 0.567932 0.487000 0.416138 -0.516724 1441831761 0.567932 0.487000 0.416138 -0.516724 1441831761 0.567932 0.487000 0.416138 -0.516724 1441831761 0.567932 0.487000 0.416138 -0.516724 1441831761 0.561890 0.481384 0.428467 -0.518616 1441831761 0.561890 0.481384 0.428467 -0.518616 1441831761 0.561890 0.481384 0.428467 -0.518616 1441831761 0.561890 0.481384 0.428467 -0.518616 1441831761 0.561890 0.481384 0.428467 -0.518616 1441831761 0.561890 0.481384 0.428467 -0.518616 1441831761 0.564026 0.484680 0.406982 -0.530334 1441831761 0.564026 0.484680 0.406982 -0.530334 1441831761 0.564026 0.484680 0.406982 -0.530334 1441831761 0.564026 0.484680 0.406982 -0.530334 1441831761 0.564026 0.484680 0.406982 -0.530334 1441831761 0.564026 0.484680 0.406982 -0.530334 1441831761 0.564026 0.484680 0.406982 -0.530334 1441831761 0.568054 0.503235 0.365234 -0.539063 1441831761 0.568054 0.503235 0.365234 -0.539063 1441831761 0.568054 0.503235 0.365234 -0.539063 1441831761 0.568054 0.503235 0.365234 -0.539063 1441831761 0.568054 0.503235 0.365234 -0.539063 1441831761 0.568054 0.503235 0.365234 -0.539063 1441831761 0.562500 0.535461 0.306030 -0.550659 1441831761 0.562500 0.535461 0.306030 -0.550659 1441831761 0.562500 0.535461 0.306030 -0.550659 1441831761 0.562500 0.535461 0.306030 -0.550659 1441831761 0.562500 0.535461 0.306030 -0.550659 1441831761 0.562500 0.535461 0.306030 -0.550659 1441831761 0.549438 0.573792 0.254333 -0.551514 1441831761 0.549438 0.573792 0.254333 -0.551514 1441831761 0.549438 0.573792 0.254333 -0.551514 1441831761 0.549438 0.573792 0.254333 -0.551514 1441831761 0.549438 0.573792 0.254333 -0.551514 1441831761 0.549438 0.573792 0.254333 -0.551514 1441831761 0.551941 0.587830 0.246094 -0.537781 1441831761 0.551941 0.587830 0.246094 -0.537781 1441831761 
0.271729 0.781250 -0.013672 -0.561768 1441831763 0.271729 0.781250 -0.013672 -0.561768 1441831763 0.258545 0.860107 -0.158142 -0.410217 1441831763 0.258545 0.860107 -0.158142 -0.410217 1441831763 0.258545 0.860107 -0.158142 -0.410217 1441831763 0.258545 0.860107 -0.158142 -0.410217 1441831763 0.258545 0.860107 -0.158142 -0.410217 1441831763 0.258545 0.860107 -0.158142 -0.410217 1441831763 0.290955 0.909180 -0.268555 -0.128540 1441831763 0.290955 0.909180 -0.268555 -0.128540 1441831763 0.290955 0.909180 -0.268555 -0.128540 1441831763 0.290955 0.909180 -0.268555 -0.128540 1441831763 0.290955 0.909180 -0.268555 -0.128540 1441831763 0.290955 0.909180 -0.268555 -0.128540 1441831763 0.361328 0.848328 -0.317566 0.220886 1441831763 0.361328 0.848328 -0.317566 0.220886 1441831763 0.361328 0.848328 -0.317566 0.220886 1441831763 0.361328 0.848328 -0.317566 0.220886 1441831763 0.361328 0.848328 -0.317566 0.220886 1441831763 0.361328 0.848328 -0.317566 0.220886 1441831763 0.478455 0.642273 -0.303650 0.515991 1441831763 0.478455 0.642273 -0.303650 0.515991 1441831763 0.478455 0.642273 -0.303650 0.515991 1441831763 0.478455 0.642273 -0.303650 0.515991 1441831763 0.478455 0.642273 -0.303650 0.515991 1441831763 0.508301 0.445679 -0.289185 0.677734 1441831763 0.508301 0.445679 -0.289185 0.677734 1441831763 0.508301 0.445679 -0.289185 0.677734 1441831763 0.508301 0.445679 -0.289185 0.677734 1441831763 0.508301 0.445679 -0.289185 0.677734 1441831763 0.508301 0.445679 -0.289185 0.677734 1441831763 0.560547 0.355530 -0.275757 0.695190 1441831763 0.560547 0.355530 -0.275757 0.695190 1441831763 0.560547 0.355530 -0.275757 0.695190 1441831763 0.560547 0.355530 -0.275757 0.695190 1441831763 0.560547 0.355530 -0.275757 0.695190 1441831763 0.560547 0.355530 -0.275757 0.695190 1441831763 0.619507 0.437073 -0.285950 0.585938 1441831763 0.619507 0.437073 -0.285950 0.585938 1441831763 0.619507 0.437073 -0.285950 0.585938 1441831763 0.619507 0.437073 -0.285950 0.585938 1441831763 0.619507 0.437073 -0.285950 0.585938 1441831763 0.619507 0.437073 -0.285950 0.585938 1441831763 0.611389 0.644409 -0.240662 0.391113 1441831764 0.611389 0.644409 -0.240662 0.391113 1441831764 0.611389 0.644409 -0.240662 0.391113 1441831764 0.611389 0.644409 -0.240662 0.391113 1441831764 0.611389 0.644409 -0.240662 0.391113 1441831764 0.611389 0.644409 -0.240662 0.391113 1441831764 0.524231 0.827271 -0.185303 0.079834 1441831764 0.524231 0.827271 -0.185303 0.079834 1441831764 0.524231 0.827271 -0.185303 0.079834 1441831764 0.524231 0.827271 -0.185303 0.079834 1441831764 0.388672 0.889221 -0.122742 -0.207581 1441831764 0.388672 0.889221 -0.122742 -0.207581 1441831764 0.388672 0.889221 -0.122742 -0.207581 1441831764 0.388672 0.889221 -0.122742 -0.207581 1441831764 0.388672 0.889221 -0.122742 -0.207581 1441831764 0.388672 0.889221 -0.122742 -0.207581 1441831764 0.120972 0.916016 -0.146057 -0.353455 1441831764 0.120972 0.916016 -0.146057 -0.353455 1441831764 0.120972 0.916016 -0.146057 -0.353455 1441831764 0.120972 0.916016 -0.146057 -0.353455 1441831764 0.120972 0.916016 -0.146057 -0.353455 1441831764 0.120972 0.916016 -0.146057 -0.353455 1441831764 0.120972 0.916016 -0.146057 -0.353455 1441831764 0.057373 0.901306 -0.172852 -0.392944 1441831764 0.057373 0.901306 -0.172852 -0.392944 1441831764 0.057373 0.901306 -0.172852 -0.392944 1441831764 0.057373 0.901306 -0.172852 -0.392944 1441831764 0.057373 0.901306 -0.172852 -0.392944 1441831764 0.057373 0.901306 -0.172852 -0.392944 1441831764 0.078064 0.926941 -0.191162 -0.313232 1441831764 0.078064 0.926941 -0.191162 -0.313232 1441831764 0.078064 0.926941 -0.191162 -0.313232 1441831764 0.078064 0.926941 -0.191162 -0.313232 1441831764 0.128479 0.959229 -0.227722 -0.107178 1441831764 0.128479 0.959229 -0.227722 -0.107178 1441831764 0.128479 0.959229 -0.227722 -0.107178 1441831764 0.128479 0.959229 -0.227722 -0.107178 1441831764 0.128479 0.959229 -0.227722 -0.107178 1441831764 0.128479 0.959229 -0.227722 -0.107178 1441831764 0.246521 0.912170 -0.241333 0.221130 1441831764 0.246521 0.912170 -0.241333 0.221130 1441831764 0.246521 0.912170 -0.241333 0.221130 1441831764 0.246521 0.912170 -0.241333 0.221130 1441831764 0.246521 0.912170 -0.241333 0.221130 1441831764 0.246521 0.912170 -0.241333 0.221130 1441831764 0.417236 0.709106 -0.226074 0.521423 1441831764 0.417236 0.709106 -0.226074 0.521423 1441831764 0.417236 0.709106 -0.226074 0.521423 1441831764 0.417236 0.709106 -0.226074 0.521423 1441831764 0.486145 0.451538 -0.232849 0.710938 1441831764 0.486145 0.451538 -0.232849 0.710938 1441831764 0.486145 0.451538 -0.232849 0.710938 1441831764 0.486145 0.451538 -0.232849 0.710938 1441831764 0.464783 0.403625 -0.189697 0.764832 1441831764 0.464783 0.403625 -0.189697 0.764832 1441831764 0.464783 0.403625 -0.189697 0.764832 1441831764 0.464783 0.403625 -0.189697 0.764832 1441831764 0.464783 0.403625 -0.189697 0.764832 1441831764 0.464783 0.403625 -0.189697 0.764832 1441831764 0.558716 0.475830 -0.226563 0.640320 1441831764 0.558716 0.475830 -0.226563 0.640320 1441831764 0.558716 0.475830 -0.226563 0.640320 1441831764 0.558716 0.475830 -0.226563 0.640320 1441831764 0.558716 0.475830 -0.226563 0.640320 1441831764 0.558716 0.475830 -0.226563 0.640320 1441831764 0.558716 0.475830 -0.226563 0.640320 1441831764 0.551147 0.681030 -0.221497 0.428162 1441831764 0.551147 0.681030 -0.221497 0.428162 1441831764 0.551147 0.681030 -0.221497 0.428162 1441831764 0.551147 0.681030 -0.221497 0.428162 1441831764 0.551147 0.681030 -0.221497 0.428162 1441831764 0.551147 0.681030 -0.221497 0.428162 1441831764 0.489868 0.844849 -0.185120 0.109131 1441831764 0.489868 0.844849 -0.185120 0.109131 1441831764 0.489868 0.844849 -0.185120 0.109131 1441831764 0.489868 0.844849 -0.185120 0.109131 1441831764 0.489868 0.844849 -0.185120 0.109131 1441831764 0.489868 0.844849 -0.185120 0.109131 1441831764 0.419067 0.880188 -0.122131 -0.186035 1441831764 0.419067 0.880188 -0.122131 -0.186035 1441831764 0.419067 0.880188 -0.122131 -0.186035 1441831764 0.419067 0.880188 -0.122131 -0.186035 1441831764 0.419067 0.880188 -0.122131 -0.186035 1441831764 0.419067 0.880188 -0.122131 -0.186035 1441831764 0.419067 0.880188 -0.122131 -0.186035 1441831764 0.127747 0.929077 -0.158264 -0.308838 1441831764 0.127747 0.929077 -0.158264 -0.308838 1441831764 0.127747 0.929077 -0.158264 -0.308838 1441831764 0.127747 0.929077 -0.158264 -0.308838 1441831764 0.127747 0.929077 -0.158264 -0.308838 1441831764 0.127747 0.929077 -0.158264 -0.308838 1441831764 0.083923 0.925781 -0.203491 -0.307251 1441831764 0.083923 0.925781 -0.203491 -0.307251 1441831764 0.083923 0.925781 -0.203491 -0.307251 1441831764 0.083923 0.925781 -0.203491 -0.307251 1441831764 0.083923 0.925781 -0.203491 -0.307251 1441831764 0.083923 0.925781 -0.203491 -0.307251 1441831764 0.083923 0.925781 -0.203491 -0.307251 1441831764 0.155396 0.950317 -0.213318 -0.164856 1441831764 0.155396 0.950317 -0.213318 -0.164856 1441831764 0.155396 0.950317 -0.213318 -0.164856 1441831764 0.155396 0.950317 -0.213318 -0.164856 1441831764 0.155396 0.950317 -0.213318 -0.164856 1441831764 0.155396 0.950317 -0.213318 -0.164856 1441831764 0.284546 0.928345 -0.232605 0.055481 1441831764 0.284546 0.928345 -0.232605 0.055481 1441831765 0.284546 0.928345 -0.232605 0.055481 1441831765 0.284546 0.928345 -0.232605 0.055481 1441831765 0.284546 0.928345 -0.232605 0.055481 1441831765 0.284546 0.928345 -0.232605 0.055481 1441831765 0.405701 0.822510 -0.246216 0.313293 1441831765 0.405701 0.822510 -0.246216 0.313293 1441831765 0.405701 0.822510 -0.246216 0.313293 1441831765 0.405701 0.822510 -0.246216 0.313293 1441831765 0.405701 0.822510 -0.246216 0.313293 1441831765 0.405701 0.822510 -0.246216 0.313293 1441831765 0.405701 0.822510 -0.246216 0.313293 1441831765 0.477966 0.665405 -0.236084 0.522400 1441831765 0.477966 0.665405 -0.236084 0.522400 1441831765 0.477966 0.665405 -0.236084 0.522400 1441831765 0.477966 0.665405 -0.236084 0.522400 1441831765 0.477966 0.665405 -0.236084 0.522400 1441831765 0.533142 0.455994 -0.221436 0.677307 1441831765 0.533142 0.455994 -0.221436 0.677307 1441831765 0.533142 0.455994 -0.221436 0.677307 1441831765 0.533142 0.455994 -0.221436 0.677307 1441831765 0.533142 0.455994 -0.221436 0.677307 1441831765 0.533142 0.455994 -0.221436 0.677307 1441831765 0.551697 0.442383 -0.219116 0.672180 1441831765 0.551697 0.442383 -0.219116 0.672180 1441831765 0.551697 0.442383 -0.219116 0.672180 1441831765 0.551697 0.442383 -0.219116 0.672180 1441831765 0.551697 0.442383 -0.219116 0.672180 1441831765 0.551697 0.442383 -0.219116 0.672180 1441831765 0.598206 0.549072 -0.238037 0.532837 1441831765 0.598206 0.549072 -0.238037 0.532837 1441831765 0.598206 0.549072 -0.238037 0.532837 1441831765 0.598206 0.549072 -0.238037 0.532837 1441831765 0.598206 0.549072 -0.238037 0.532837 1441831765 0.598206 0.549072 -0.238037 0.532837 1441831765 0.542419 0.747864 -0.229675 0.306091 1441831765 0.542419 0.747864 -0.229675 0.306091 1441831765 0.542419 0.747864 -0.229675 0.306091 1441831765 0.542419 0.747864 -0.229675 0.306091 1441831765 0.542419 0.747864 -0.229675 0.306091 1441831765 0.542419 0.747864 -0.229675 0.306091 1441831765 0.446838 0.868774 -0.213074 0.011047 1441831765 0.446838 0.868774 -0.213074 0.011047 1441831765 0.446838 0.868774 -0.213074 0.011047 1441831765 0.446838 0.868774 -0.213074 0.011047 1441831765 0.446838 0.868774 -0.213074 0.011047 1441831765 0.446838 0.868774 -0.213074 0.011047 1441831765 0.342712 0.893433 -0.187439 -0.221619 1441831765 0.342712 0.893433 -0.187439 -0.221619 1441831765 0.342712 0.893433 -0.187439 -0.221619 1441831765 0.342712 0.893433 -0.187439 -0.221619 1441831765 0.342712 0.893433 -0.187439 -0.221619 1441831765 0.342712 0.893433 -0.187439 -0.221619 1441831765 0.342712 0.893433 -0.187439 -0.221619 1441831765 0.199341 0.906921 -0.205444 -0.309082 1441831765 0.199341 0.906921 -0.205444 -0.309082 1441831765 0.199341 0.906921 -0.205444 -0.309082 1441831765 0.199341 0.906921 -0.205444 -0.309082 1441831765 0.199341 0.906921 -0.205444 -0.309082 1441831765 0.199341 0.906921 -0.205444 -0.309082 1441831765 0.165466 0.926208 -0.230103 -0.248413 1441831765 0.165466 0.926208 -0.230103 -0.248413 1441831765 0.165466 0.926208 -0.230103 -0.248413 1441831765 0.165466 0.926208 -0.230103 -0.248413 1441831765 0.165466 0.926208 -0.230103 -0.248413 1441831765 0.165466 0.926208 -0.230103 -0.248413 1441831765 0.165466 0.926208 -0.230103 -0.248413 1441831765 0.216919 0.946594 -0.231262 -0.058105 1441831765 0.216919 0.946594 -0.231262 -0.058105 1441831765 0.216919 0.946594 -0.231262 -0.058105 1441831765 0.216919 0.946594 -0.231262 -0.058105 1441831765 0.216919 0.946594 -0.231262 -0.058105 1441831765 0.216919 0.946594 -0.231262 -0.058105 1441831765 0.228577 0.922607 -0.194336 0.242371 1441831765 0.228577 0.922607 -0.194336 0.242371 1441831765 0.228577 0.922607 -0.194336 0.242371 1441831765 0.228577 0.922607 -0.194336 0.242371 1441831765 0.228577 0.922607 -0.194336 0.242371 1441831765 0.398254 0.743652 -0.156738 0.513489 1441831765 0.398254 0.743652 -0.156738 0.513489 1441831765 0.398254 0.743652 -0.156738 0.513489 1441831765 0.398254 0.743652 -0.156738 0.513489 1441831765 0.398254 0.743652 -0.156738 0.513489 1441831765 0.398254 0.743652 -0.156738 0.513489 1441831765 0.461426 0.540466 -0.135620 0.690308 1441831765 0.461426 0.540466 -0.135620 0.690308 1441831765 0.461426 0.540466 -0.135620 0.690308 1441831765 0.461426 0.540466 -0.135620 0.690308 1441831765 0.461426 0.540466 -0.135620 0.690308 1441831765 0.461426 0.540466 -0.135620 0.690308 1441831765 0.472107 0.407837 -0.108826 0.773865 1441831765 0.472107 0.407837 -0.108826 0.773865 1441831765 0.472107 0.407837 -0.108826 0.773865 1441831765 0.472107 0.407837 -0.108826 0.773865 1441831765 0.472107 0.407837 -0.108826 0.773865 1441831765 0.472107 0.407837 -0.108826 0.773865 1441831765 0.472107 0.407837 -0.108826 0.773865 1441831765 0.544922 0.470459 -0.149353 0.677734 1441831765 0.544922 0.470459 -0.149353 0.677734 1441831765 0.544922 0.470459 -0.149353 0.677734 1441831765 0.544922 0.470459 -0.149353 0.677734 1441831765 0.544922 0.470459 -0.149353 0.677734 1441831765 0.544922 0.470459 -0.149353 0.677734 1441831765 0.562439 0.654846 -0.181641 0.470947 1441831765 0.562439 0.654846 -0.181641 0.470947 1441831765 0.562439 0.654846 -0.181641 0.470947 1441831765 0.562439 0.654846 -0.181641 0.470947 1441831765 0.562439 0.654846 -0.181641 0.470947 1441831765 0.562439 0.654846 -0.181641 0.470947 1441831765 0.491028 0.839844 -0.163452 0.163574 1441831765 0.491028 0.839844 -0.163452 0.163574 1441831765 0.491028 0.839844 -0.163452 0.163574 1441831766 0.491028 0.839844 -0.163452 0.163574 1441831766 0.491028 0.839844 -0.163452 0.163574 1441831766 0.491028 0.839844 -0.163452 0.163574 1441831766 0.433411 0.879333 -0.142761 -0.135742 1441831766 0.433411 0.879333 -0.142761 -0.135742 1441831766 0.433411 0.879333 -0.142761 -0.135742 1441831766 0.433411 0.879333 -0.142761 -0.135742 1441831766 0.433411 0.879333 -0.142761 -0.135742 1441831766 0.433411 0.879333 -0.142761 -0.135742 1441831766 0.433411 0.879333 -0.142761 -0.135742 1441831766 0.333801 0.889893 -0.110107 -0.290649 1441831766 0.333801 0.889893 -0.110107 -0.290649 1441831766 0.333801 0.889893 -0.110107 -0.290649 1441831766 0.333801 0.889893 -0.110107 -0.290649 1441831766 0.333801 0.889893 -0.110107 -0.290649 1441831766 0.333801 0.889893 -0.110107 -0.290649 1441831766 0.333801 0.889893 -0.110107 -0.290649 1441831766 0.232666 0.912964 -0.120056 -0.312988 1441831766 0.232666 0.912964 -0.120056 -0.312988 1441831766 0.232666 0.912964 -0.120056 -0.312988 1441831766 0.221802 0.938171 -0.172852 -0.201660 1441831766 0.221802 0.938171 -0.172852 -0.201660 1441831766 0.221802 0.938171 -0.172852 -0.201660 1441831766 0.221802 0.938171 -0.172852 -0.201660 1441831766 0.221802 0.938171 -0.172852 -0.201660 1441831766 0.221802 0.938171 -0.172852 -0.201660 1441831766 0.258179 0.941284 -0.214539 0.035278 1441831766 0.258179 0.941284 -0.214539 0.035278 1441831766 0.258179 0.941284 -0.214539 0.035278 1441831766 0.258179 0.941284 -0.214539 0.035278 1441831766 0.258179 0.941284 -0.214539 0.035278 1441831766 0.258179 0.941284 -0.214539 0.035278 1441831766 0.349854 0.841125 -0.218384 0.349792 1441831766 0.349854 0.841125 -0.218384 0.349792 1441831766 0.349854 0.841125 -0.218384 0.349792 1441831766 0.349854 0.841125 -0.218384 0.349792 1441831766 0.349854 0.841125 -0.218384 0.349792 1441831766 0.349854 0.841125 -0.218384 0.349792 1441831766 0.422852 0.643188 -0.174683 0.613892 1441831766 0.422852 0.643188 -0.174683 0.613892 1441831766 0.422852 0.643188 -0.174683 0.613892 1441831766 0.422852 0.643188 -0.174683 0.613892 1441831766 0.422852 0.643188 -0.174683 0.613892 1441831766 0.422852 0.643188 -0.174683 0.613892 1441831766 0.444702 0.395142 -0.095398 0.798035 1441831766 0.444702 0.395142 -0.095398 0.798035 1441831766 0.444702 0.395142 -0.095398 0.798035 1441831766 0.444702 0.395142 -0.095398 0.798035 1441831766 0.444702 0.395142 -0.095398 0.798035 1441831766 0.444702 0.395142 -0.095398 0.798035 1441831766 0.434265 0.346375 -0.059448 0.829346 1441831766 0.434265 0.346375 -0.059448 0.829346 1441831766 0.434265 0.346375 -0.059448 0.829346 1441831766 0.434265 0.346375 -0.059448 0.829346 1441831766 0.434265 0.346375 -0.059448 0.829346 1441831766 0.434265 0.346375 -0.059448 0.829346 1441831766 0.490234 0.457581 -0.104309 0.734375 1441831766 0.490234 0.457581 -0.104309 0.734375 1441831766 0.490234 0.457581 -0.104309 0.734375 1441831766 0.490234 0.457581 -0.104309 0.734375 1441831766 0.490234 0.457581 -0.104309 0.734375 1441831766 0.490234 0.457581 -0.104309 0.734375 1441831766 0.507446 0.660461 -0.163086 0.528748 1441831766 0.507446 0.660461 -0.163086 0.528748 1441831766 0.507446 0.660461 -0.163086 0.528748 1441831766 0.507446 0.660461 -0.163086 0.528748 1441831766 0.507446 0.660461 -0.163086 0.528748 1441831766 0.507446 0.660461 -0.163086 0.528748 1441831766 0.457764 0.844116 -0.184326 0.209412 1441831766 0.457764 0.844116 -0.184326 0.209412 1441831766 0.457764 0.844116 -0.184326 0.209412 1441831766 0.457764 0.844116 -0.184326 0.209412 1441831766 0.457764 0.844116 -0.184326 0.209412 1441831766 0.457764 0.844116 -0.184326 0.209412 1441831766 0.392151 0.897644 -0.171265 -0.105408 1441831766 0.392151 0.897644 -0.171265 -0.105408 1441831766 0.392151 0.897644 -0.171265 -0.105408 1441831766 0.392151 0.897644 -0.171265 -0.105408 1441831766 0.392151 0.897644 -0.171265 -0.105408 1441831766 0.392151 0.897644 -0.171265 -0.105408 1441831766 0.248779 0.916443 -0.181396 -0.255615 1441831766 0.248779 0.916443 -0.181396 -0.255615 1441831766 0.248779 0.916443 -0.181396 -0.255615 1441831766 0.248779 0.916443 -0.181396 -0.255615 1441831766 0.248779 0.916443 -0.181396 -0.255615 1441831766 0.248779 0.916443 -0.181396 -0.255615 1441831766 0.248779 0.916443 -0.181396 -0.255615 1441831766 0.139893 0.934326 -0.229858 -0.233765 1441831766 0.139893 0.934326 -0.229858 -0.233765 1441831766 0.139893 0.934326 -0.229858 -0.233765 1441831766 0.139893 0.934326 -0.229858 -0.233765 1441831766 0.139893 0.934326 -0.229858 -0.233765 1441831766 0.139893 0.934326 -0.229858 -0.233765 1441831766 0.218933 0.942566 -0.234375 -0.093262 1441831766 0.218933 0.942566 -0.234375 -0.093262 1441831766 0.218933 0.942566 -0.234375 -0.093262 1441831766 0.218933 0.942566 -0.234375 -0.093262 1441831766 0.218933 0.942566 -0.234375 -0.093262 1441831766 0.270569 0.921631 -0.227722 0.159607 1441831766 0.270569 0.921631 -0.227722 0.159607 1441831766 0.270569 0.921631 -0.227722 0.159607 1441831766 0.270569 0.921631 -0.227722 0.159607 1441831766 0.270569 0.921631 -0.227722 0.159607 1441831766 0.270569 0.921631 -0.227722 0.159607 1441831766 0.368164 0.804199 -0.191528 0.425415 1441831766 0.368164 0.804199 -0.191528 0.425415 1441831766 0.368164 0.804199 -0.191528 0.425415 1441831766 0.368164 0.804199 -0.191528 0.425415 1441831766 0.368164 0.804199 -0.191528 0.425415 1441831767 0.368164 0.804199 -0.191528 0.425415 1441831767 0.368164 0.804199 -0.191528 0.425415 1441831767 0.424561 0.628662 -0.153687 0.633118 1441831767 0.424561 0.628662 -0.153687 0.633118 1441831767 0.424561 0.628662 -0.153687 0.633118 1441831767 0.424561 0.628662 -0.153687 0.633118 1441831767 0.424561 0.628662 -0.153687 0.633118 1441831767 0.457336 0.411133 -0.143372 0.775330 1441831767 0.457336 0.411133 -0.143372 0.775330 1441831767 0.457336 0.411133 -0.143372 0.775330 1441831767 0.457336 0.411133 -0.143372 0.775330 1441831767 0.457336 0.411133 -0.143372 0.775330 1441831767 0.457336 0.411133 -0.143372 0.775330 1441831767 0.457336 0.411133 -0.143372 0.775330 1441831767 0.470642 0.434998 -0.145691 0.753662 1441831767 0.470642 0.434998 -0.145691 0.753662 1441831767 0.470642 0.434998 -0.145691 0.753662 1441831767 0.470642 0.434998 -0.145691 0.753662 1441831767 0.470642 0.434998 -0.145691 0.753662 1441831767 0.470642 0.434998 -0.145691 0.753662 1441831767 0.533691 0.564636 -0.198120 0.597473 1441831767 0.533691 0.564636 -0.198120 0.597473 1441831767 0.533691 0.564636 -0.198120 0.597473 1441831767 0.533691 0.564636 -0.198120 0.597473 1441831767 0.533691 0.564636 -0.198120 0.597473 1441831767 0.533691 0.564636 -0.198120 0.597473 1441831767 0.523254 0.751038 -0.198242 0.350464 1441831767 0.523254 0.751038 -0.198242 0.350464 1441831767 0.523254 0.751038 -0.198242 0.350464 1441831767 0.523254 0.751038 -0.198242 0.350464 1441831767 0.523254 0.751038 -0.198242 0.350464 1441831767 0.523254 0.751038 -0.198242 0.350464 1441831767 0.466797 0.864563 -0.181946 0.037415 1441831767 0.466797 0.864563 -0.181946 0.037415 1441831767 0.466797 0.864563 -0.181946 0.037415 1441831767 0.466797 0.864563 -0.181946 0.037415 1441831767 0.360413 0.894714 -0.174194 -0.197876 1441831767 0.360413 0.894714 -0.174194 -0.197876 1441831767 0.360413 0.894714 -0.174194 -0.197876 1441831767 0.360413 0.894714 -0.174194 -0.197876 1441831767 0.360413 0.894714 -0.174194 -0.197876 1441831767 0.160400 0.922485 -0.211365 -0.280396 1441831767 0.160400 0.922485 -0.211365 -0.280396 1441831767 0.160400 0.922485 -0.211365 -0.280396 1441831767 0.160400 0.922485 -0.211365 -0.280396 1441831767 0.160400 0.922485 -0.211365 -0.280396 1441831767 0.160400 0.922485 -0.211365 -0.280396 1441831767 0.160400 0.922485 -0.211365 -0.280396 1441831767 0.148926 0.927673 -0.255554 -0.227783 1441831767 0.148926 0.927673 -0.255554 -0.227783 1441831767 0.148926 0.927673 -0.255554 -0.227783 1441831767 0.148926 0.927673 -0.255554 -0.227783 1441831767 0.148926 0.927673 -0.255554 -0.227783 1441831767 0.148926 0.927673 -0.255554 -0.227783 1441831767 0.203552 0.943970 -0.257874 -0.029785 1441831767 0.203552 0.943970 -0.257874 -0.029785 1441831767 0.203552 0.943970 -0.257874 -0.029785 1441831767 0.203552 0.943970 -0.257874 -0.029785 1441831767 0.203552 0.943970 -0.257874 -0.029785 1441831767 0.203552 0.943970 -0.257874 -0.029785 1441831767 0.203552 0.943970 -0.257874 -0.029785 1441831767 0.321655 0.879456 -0.218506 0.274292 1441831767 0.321655 0.879456 -0.218506 0.274292 1441831767 0.321655 0.879456 -0.218506 0.274292 1441831767 0.321655 0.879456 -0.218506 0.274292 1441831767 0.321655 0.879456 -0.218506 0.274292 1441831767 0.321655 0.879456 -0.218506 0.274292 1441831767 0.482910 0.657593 -0.197266 0.543457 1441831767 0.482910 0.657593 -0.197266 0.543457 1441831767 0.482910 0.657593 -0.197266 0.543457 1441831767 0.482910 0.657593 -0.197266 0.543457 1441831767 0.482910 0.657593 -0.197266 0.543457 1441831767 0.507263 0.448425 -0.198364 0.708618 1441831767 0.507263 0.448425 -0.198364 0.708618 1441831767 0.507263 0.448425 -0.198364 0.708618 1441831767 0.507263 0.448425 -0.198364 0.708618 1441831767 0.507263 0.448425 -0.198364 0.708618 1441831767 0.507263 0.448425 -0.198364 0.708618 1441831767 0.493164 0.343323 -0.163757 0.782288 1441831767 0.493164 0.343323 -0.163757 0.782288 1441831767 0.493164 0.343323 -0.163757 0.782288 1441831767 0.493164 0.343323 -0.163757 0.782288 1441831767 0.493164 0.343323 -0.163757 0.782288 1441831767 0.493164 0.343323 -0.163757 0.782288 1441831767 0.545288 0.364929 -0.129211 0.743469 1441831767 0.545288 0.364929 -0.129211 0.743469 1441831767 0.545288 0.364929 -0.129211 0.743469 1441831767 0.545288 0.364929 -0.129211 0.743469 1441831767 0.545288 0.364929 -0.129211 0.743469 1441831767 0.545288 0.364929 -0.129211 0.743469 1441831767 0.615723 0.502319 -0.132874 0.592224 1441831767 0.615723 0.502319 -0.132874 0.592224 1441831767 0.615723 0.502319 -0.132874 0.592224 1441831767 0.615723 0.502319 -0.132874 0.592224 1441831767 0.615723 0.502319 -0.132874 0.592224 1441831767 0.615723 0.502319 -0.132874 0.592224 1441831767 0.608704 0.702026 -0.110168 0.352661 1441831767 0.608704 0.702026 -0.110168 0.352661 1441831767 0.608704 0.702026 -0.110168 0.352661 1441831767 0.608704 0.702026 -0.110168 0.352661 1441831767 0.608704 0.702026 -0.110168 0.352661 1441831767 0.608704 0.702026 -0.110168 0.352661 1441831767 0.489319 0.868286 -0.070862 0.038513 1441831767 0.489319 0.868286 -0.070862 0.038513 1441831767 0.489319 0.868286 -0.070862 0.038513 1441831767 0.489319 0.868286 -0.070862 0.038513 1441831767 0.489319 0.868286 -0.070862 0.038513 1441831767 0.489319 0.868286 -0.070862 0.038513 1441831768 0.489319 0.868286 -0.070862 0.038513 1441831768 0.327271 0.918335 -0.059692 -0.214294 1441831768 0.327271 0.918335 -0.059692 -0.214294 1441831768 0.327271 0.918335 -0.059692 -0.214294 1441831768 0.327271 0.918335 -0.059692 -0.214294 1441831768 0.327271 0.918335 -0.059692 -0.214294 1441831768 0.327271 0.918335 -0.059692 -0.214294 1441831768 0.327271 0.918335 -0.059692 -0.214294 1441831768 0.227356 0.916809 -0.075256 -0.319397 1441831768 0.227356 0.916809 -0.075256 -0.319397 1441831768 0.227356 0.916809 -0.075256 -0.319397 1441831768 0.227356 0.916809 -0.075256 -0.319397 1441831768 0.227356 0.916809 -0.075256 -0.319397 1441831768 0.227356 0.916809 -0.075256 -0.319397 1441831768 0.254150 0.933472 -0.070618 -0.242920 1441831768 0.254150 0.933472 -0.070618 -0.242920 1441831768 0.254150 0.933472 -0.070618 -0.242920 1441831768 0.254150 0.933472 -0.070618 -0.242920 1441831768 0.254150 0.933472 -0.070618 -0.242920 1441831768 0.254150 0.933472 -0.070618 -0.242920 1441831768 0.315491 0.945007 -0.084717 -0.014832 1441831768 0.315491 0.945007 -0.084717 -0.014832 1441831768 0.315491 0.945007 -0.084717 -0.014832 1441831768 0.315491 0.945007 -0.084717 -0.014832 1441831768 0.315491 0.945007 -0.084717 -0.014832 1441831768 0.315491 0.945007 -0.084717 -0.014832 1441831768 0.416565 0.846313 -0.098083 0.317078 1441831768 0.416565 0.846313 -0.098083 0.317078 1441831768 0.416565 0.846313 -0.098083 0.317078 1441831768 0.416565 0.846313 -0.098083 0.317078 1441831768 0.416565 0.846313 -0.098083 0.317078 1441831768 0.416565 0.846313 -0.098083 0.317078 1441831768 0.524109 0.579468 -0.129028 0.610535 1441831768 0.524109 0.579468 -0.129028 0.610535 1441831768 0.524109 0.579468 -0.129028 0.610535 1441831768 0.524109 0.579468 -0.129028 0.610535 1441831768 0.524109 0.579468 -0.129028 0.610535 1441831768 0.524109 0.579468 -0.129028 0.610535 1441831768 0.516052 0.332214 -0.203552 0.762756 1441831768 0.516052 0.332214 -0.203552 0.762756 1441831768 0.516052 0.332214 -0.203552 0.762756 1441831768 0.516052 0.332214 -0.203552 0.762756 1441831768 0.516052 0.332214 -0.203552 0.762756 1441831768 0.516052 0.332214 -0.203552 0.762756 1441831768 0.501709 0.269531 -0.150024 0.808105 1441831768 0.501709 0.269531 -0.150024 0.808105 1441831768 0.501709 0.269531 -0.150024 0.808105 1441831768 0.501709 0.269531 -0.150024 0.808105 1441831768 0.501709 0.269531 -0.150024 0.808105 1441831768 0.585205 0.357239 -0.128540 0.716431 1441831768 0.585205 0.357239 -0.128540 0.716431 1441831768 0.585205 0.357239 -0.128540 0.716431 1441831768 0.585205 0.357239 -0.128540 0.716431 1441831768 0.585205 0.357239 -0.128540 0.716431 1441831768 0.585205 0.357239 -0.128540 0.716431 1441831768 0.625000 0.543823 -0.112793 0.548462 1441831768 0.625000 0.543823 -0.112793 0.548462 1441831768 0.625000 0.543823 -0.112793 0.548462 1441831768 0.625000 0.543823 -0.112793 0.548462 1441831768 0.625000 0.543823 -0.112793 0.548462 1441831768 0.625000 0.543823 -0.112793 0.548462 1441831768 0.601379 0.738892 -0.105896 0.284790 1441831768 0.601379 0.738892 -0.105896 0.284790 1441831768 0.601379 0.738892 -0.105896 0.284790 1441831768 0.601379 0.738892 -0.105896 0.284790 1441831768 0.601379 0.738892 -0.105896 0.284790 1441831768 0.601379 0.738892 -0.105896 0.284790 1441831768 0.491516 0.863892 -0.109558 -0.006958 1441831768 0.491516 0.863892 -0.109558 -0.006958 1441831768 0.491516 0.863892 -0.109558 -0.006958 1441831768 0.491516 0.863892 -0.109558 -0.006958 1441831768 0.491516 0.863892 -0.109558 -0.006958 1441831768 0.491516 0.863892 -0.109558 -0.006958 1441831768 0.381287 0.889404 -0.132507 -0.214355 1441831768 0.381287 0.889404 -0.132507 -0.214355 1441831768 0.381287 0.889404 -0.132507 -0.214355 1441831768 0.381287 0.889404 -0.132507 -0.214355 1441831768 0.381287 0.889404 -0.132507 -0.214355 1441831768 0.381287 0.889404 -0.132507 -0.214355 1441831768 0.261719 0.908569 -0.172424 -0.276184 1441831768 0.261719 0.908569 -0.172424 -0.276184 1441831768 0.261719 0.908569 -0.172424 -0.276184 1441831768 0.261719 0.908569 -0.172424 -0.276184 1441831768 0.261719 0.908569 -0.172424 -0.276184 1441831768 0.261719 0.908569 -0.172424 -0.276184 1441831768 0.235352 0.925842 -0.216248 -0.201477 1441831768 0.235352 0.925842 -0.216248 -0.201477 1441831768 0.235352 0.925842 -0.216248 -0.201477 1441831768 0.235352 0.925842 -0.216248 -0.201477 1441831768 0.310547 0.920715 -0.236145 -0.000366 1441831768 0.310547 0.920715 -0.236145 -0.000366 1441831768 0.310547 0.920715 -0.236145 -0.000366 1441831768 0.310547 0.920715 -0.236145 -0.000366 1441831768 0.310547 0.920715 -0.236145 -0.000366 1441831768 0.310547 0.920715 -0.236145 -0.000366 1441831768 0.413147 0.830078 -0.226440 0.298279 1441831768 
0.640686 0.469299 0.388489 -0.467224 1441831771 0.640686 0.469299 0.388489 -0.467224 1441831771 0.640686 0.469299 0.388489 -0.467224 1441831771 0.640686 0.469299 0.388489 -0.467224 1441831771 0.640686 0.469299 0.388489 -0.467224 1441831771 0.639038 0.469360 0.397095 -0.462219 1441831771 0.639038 0.469360 0.397095 -0.462219 1441831771 0.639038 0.469360 0.397095 -0.462219 1441831771 0.639038 0.469360 0.397095 -0.462219 1441831771 0.639038 0.469360 0.397095 -0.462219 1441831771 0.639038 0.469360 0.397095 -0.462219 1441831771 0.654968 0.435608 0.421692 -0.450989 1441831771 0.654968 0.435608 0.421692 -0.450989 1441831771 0.654968 0.435608 0.421692 -0.450989 1441831771 0.654968 0.435608 0.421692 -0.450989 1441831771 0.654968 0.435608 0.421692 -0.450989 1441831771 0.654968 0.435608 0.421692 -0.450989 1441831771 0.674316 0.406006 0.425781 -0.446167 1441831771 0.674316 0.406006 0.425781 -0.446167 1441831771 0.674316 0.406006 0.425781 -0.446167 1441831771 0.674316 0.406006 0.425781 -0.446167 1441831771 0.674316 0.406006 0.425781 -0.446167 1441831771 0.674316 0.406006 0.425781 -0.446167 1441831771 0.673462 0.417664 0.409058 -0.452332 1441831771 0.673462 0.417664 0.409058 -0.452332 1441831771 0.673462 0.417664 0.409058 -0.452332 1441831771 0.673462 0.417664 0.409058 -0.452332 1441831771 0.673462 0.417664 0.409058 -0.452332 1441831771 0.673462 0.417664 0.409058 -0.452332 1441831771 0.655518 0.464600 0.369019 -0.467163 1441831771 0.655518 0.464600 0.369019 -0.467163 1441831771 0.655518 0.464600 0.369019 -0.467163 1441831771 0.655518 0.464600 0.369019 -0.467163 1441831771 0.655518 0.464600 0.369019 -0.467163 1441831771 0.639282 0.501587 0.339661 -0.473572 1441831771 0.639282 0.501587 0.339661 -0.473572 1441831771 0.639282 0.501587 0.339661 -0.473572 1441831771 0.639282 0.501587 0.339661 -0.473572 1441831771 0.639282 0.501587 0.339661 -0.473572 1441831771 0.639282 0.501587 0.339661 -0.473572 1441831771 0.644226 0.494751 0.341309 -0.472961 1441831771 0.644226 0.494751 0.341309 -0.472961 1441831771 0.644226 0.494751 0.341309 -0.472961 1441831771 0.644226 0.494751 0.341309 -0.472961 1441831771 0.644226 0.494751 0.341309 -0.472961 1441831771 0.644226 0.494751 0.341309 -0.472961 1441831771 0.648254 0.481140 0.347107 -0.477173 1441831771 0.648254 0.481140 0.347107 -0.477173 1441831771 0.648254 0.481140 0.347107 -0.477173 1441831771 0.648254 0.481140 0.347107 -0.477173 1441831771 0.648254 0.481140 0.347107 -0.477173 1441831771 0.648254 0.481140 0.347107 -0.477173 1441831771 0.633789 0.488831 0.343933 -0.490906 1441831771 0.633789 0.488831 0.343933 -0.490906 1441831771 0.633789 0.488831 0.343933 -0.490906 1441831771 0.633789 0.488831 0.343933 -0.490906 1441831771 0.633789 0.488831 0.343933 -0.490906 1441831771 0.633789 0.488831 0.343933 -0.490906 1441831771 0.633789 0.488831 0.343933 -0.490906 1441831771 0.610962 0.502930 0.344055 -0.505310 1441831771 0.610962 0.502930 0.344055 -0.505310 1441831771 0.610962 0.502930 0.344055 -0.505310 1441831771 0.610962 0.502930 0.344055 -0.505310 1441831771 0.610962 0.502930 0.344055 -0.505310 1441831771 0.610962 0.502930 0.344055 -0.505310 1441831771 0.595520 0.499329 0.366577 -0.511475 1441831771 0.595520 0.499329 0.366577 -0.511475 1441831771 0.595520 0.499329 0.366577 -0.511475 1441831771 0.595520 0.499329 0.366577 -0.511475 1441831771 0.595520 0.499329 0.366577 -0.511475 1441831771 0.595520 0.499329 0.366577 -0.511475 1441831771 0.595520 0.499329 0.366577 -0.511475 1441831771 0.592590 0.472229 0.407471 -0.509705 1441831771 0.592590 0.472229 0.407471 -0.509705 1441831771 0.592590 0.472229 0.407471 -0.509705 1441831771 0.592590 0.472229 0.407471 -0.509705 1441831771 0.592590 0.472229 0.407471 -0.509705 1441831771 0.582092 0.442017 0.425354 -0.533691 1441831771 0.582092 0.442017 0.425354 -0.533691 1441831771 0.582092 0.442017 0.425354 -0.533691 1441831771 0.582092 0.442017 0.425354 -0.533691 1441831771 0.582092 0.442017 0.425354 -0.533691 1441831771 0.582092 0.442017 0.425354 -0.533691 1441831771 0.582092 0.442017 0.425354 -0.533691 1441831771 0.545227 0.463501 0.371338 -0.591553 1441831771 0.545227 0.463501 0.371338 -0.591553 1441831771 0.545227 0.463501 0.371338 -0.591553 1441831771 0.545227 0.463501 0.371338 -0.591553 1441831771 0.545227 0.463501 0.371338 -0.591553 1441831771 0.545227 0.463501 0.371338 -0.591553 1441831771 0.515808 0.498169 0.304565 -0.626831 1441831771 0.515808 0.498169 0.304565 -0.626831 1441831771 0.515808 0.498169 0.304565 -0.626831 1441831771 0.515808 0.498169 0.304565 -0.626831 1441831771 0.515808 0.498169 0.304565 -0.626831 1441831771 0.515808 0.498169 0.304565 -0.626831 1441831771 0.515808 0.498169 0.304565 -0.626831 1441831771 0.495544 0.541992 0.224365 -0.640564 1441831771 0.495544 0.541992 0.224365 -0.640564 1441831771 0.495544 0.541992 0.224365 -0.640564 1441831771 0.495544 0.541992 0.224365 -0.640564 1441831771 0.495544 0.541992 0.224365 -0.640564 1441831771 0.495544 0.541992 0.224365 -0.640564 1441831771 0.501404 0.569153 0.190186 -0.623291 1441831771 0.501404 0.569153 0.190186 -0.623291 1441831771 0.501404 0.569153 0.190186 -0.623291 1441831771 0.501404 0.569153 0.190186 -0.623291 1441831771 0.501404 0.569153 0.190186 -0.623291 1441831771 0.501404 0.569153 0.190186 -0.623291 1441831771 0.501404 0.569153 0.190186 -0.623291 1441831771 0.538696 0.552185 0.216736 -0.598267 1441831771 0.538696 0.552185 0.216736 -0.598267 1441831771 0.538696 0.552185 0.216736 -0.598267 1441831772 0.538696 0.552185 0.216736 -0.598267 1441831772 0.538696 0.552185 0.216736 -0.598267 1441831772 0.538696 0.552185 0.216736 -0.598267 1441831772 0.581116 0.516907 0.254822 -0.574585 1441831772 0.581116 0.516907 0.254822 -0.574585 1441831772 0.581116 0.516907 0.254822 -0.574585 1441831772 0.581116 0.516907 0.254822 -0.574585 1441831772 0.581116 0.516907 0.254822 -0.574585 1441831772 0.581116 0.516907 0.254822 -0.574585 1441831772 0.599548 0.504211 0.273987 -0.557861 1441831772 0.599548 0.504211 0.273987 -0.557861 1441831772 0.599548 0.504211 0.273987 -0.557861 1441831772 0.599548 0.504211 0.273987 -0.557861 1441831772 0.593445 0.514038 0.283691 -0.550537 1441831772 0.593445 0.514038 0.283691 -0.550537 1441831772 0.593445 0.514038 0.283691 -0.550537 1441831772 0.593445 0.514038 0.283691 -0.550537 1441831772 0.593445 0.514038 0.283691 -0.550537 1441831772 0.593445 0.514038 0.283691 -0.550537 1441831772 0.593445 0.514038 0.283691 -0.550537 1441831772 0.577515 0.524658 0.285095 -0.556702 1441831772 0.577515 0.524658 0.285095 -0.556702 1441831772 0.577515 0.524658 0.285095 -0.556702 1441831772 0.577515 0.524658 0.285095 -0.556702 1441831772 0.577515 0.524658 0.285095 -0.556702 1441831772 0.562439 0.529968 0.300659 -0.558899 1441831772 0.562439 0.529968 0.300659 -0.558899 1441831772 0.562439 0.529968 0.300659 -0.558899 1441831772 0.562439 0.529968 0.300659 -0.558899 1441831772 0.562439 0.529968 0.300659 -0.558899 1441831772 0.562439 0.529968 0.300659 -0.558899 1441831772 0.562439 0.529968 0.300659 -0.558899 1441831772 0.552551 0.521362 0.335815 -0.556824 1441831772 0.552551 0.521362 0.335815 -0.556824 1441831772 0.552551 0.521362 0.335815 -0.556824 1441831772 0.552551 0.521362 0.335815 -0.556824 1441831772 0.552551 0.521362 0.335815 -0.556824 1441831772 0.552551 0.521362 0.335815 -0.556824 1441831772 0.551086 0.500854 0.360657 -0.561523 1441831772 0.551086 0.500854 0.360657 -0.561523 1441831772 0.551086 0.500854 0.360657 -0.561523 1441831772 0.551086 0.500854 0.360657 -0.561523 1441831772 0.551086 0.500854 0.360657 -0.561523 1441831772 0.551086 0.500854 0.360657 -0.561523 1441831772 0.553772 0.480103 0.374146 -0.568176 1441831772 0.553772 0.480103 0.374146 -0.568176 1441831772 0.553772 0.480103 0.374146 -0.568176 1441831772 0.553772 0.480103 0.374146 -0.568176 1441831772 0.553772 0.480103 0.374146 -0.568176 1441831772 0.553772 0.480103 0.374146 -0.568176 1441831772 0.552246 0.475220 0.362366 -0.581177 1441831772 0.552246 0.475220 0.362366 -0.581177 1441831772 0.552246 0.475220 0.362366 -0.581177 1441831772 0.552246 0.475220 0.362366 -0.581177 1441831772 0.552246 0.475220 0.362366 -0.581177 1441831772 0.539001 0.500549 0.328125 -0.592590 1441831772 0.539001 0.500549 0.328125 -0.592590 1441831772 0.539001 0.500549 0.328125 -0.592590 1441831772 0.539001 0.500549 0.328125 -0.592590 1441831772 0.539001 0.500549 0.328125 -0.592590 1441831772 0.539001 0.500549 0.328125 -0.592590 1441831772 0.539001 0.500549 0.328125 -0.592590 1441831772 0.524780 0.533142 0.290405 -0.596619 1441831772 0.524780 0.533142 0.290405 -0.596619 1441831772 0.524780 0.533142 0.290405 -0.596619 1441831772 0.524780 0.533142 0.290405 -0.596619 1441831772 0.524780 0.533142 0.290405 -0.596619 1441831772 0.524780 0.533142 0.290405 -0.596619 1441831772 0.525024 0.546997 0.274109 -0.591553 1441831772 0.525024 0.546997 0.274109 -0.591553 1441831772 0.525024 0.546997 0.274109 -0.591553 1441831772 0.525024 0.546997 0.274109 -0.591553 1441831772 0.543091 0.536987 0.276794 -0.583130 1441831772 0.543091 0.536987 0.276794 -0.583130 1441831772 0.543091 0.536987 0.276794 -0.583130 1441831772 0.543091 0.536987 0.276794 -0.583130 1441831772 0.543091 0.536987 0.276794 -0.583130 1441831772 0.543091 0.536987 0.276794 -0.583130 1441831772 0.557983 0.527588 0.278870 -0.576660 1441831772 0.557983 0.527588 0.278870 -0.576660 1441831772 0.557983 0.527588 0.278870 -0.576660 1441831772 0.557983 0.527588 0.278870 -0.576660 1441831772 0.557983 0.527588 0.278870 -0.576660 1441831772 0.557983 0.527588 0.278870 -0.576660 1441831772 0.552551 0.537109 0.261597 -0.581116 1441831772 0.552551 0.537109 0.261597 -0.581116 1441831772 0.552551 0.537109 0.261597 -0.581116 1441831772 0.552551 0.537109 0.261597 -0.581116 1441831772 0.552551 0.537109 0.261597 -0.581116 1441831772 0.552551 0.537109 0.261597 -0.581116 1441831772 0.552551 0.537109 0.261597 -0.581116 1441831772 0.536072 0.557678 0.242859 -0.585266 1441831772 0.536072 0.557678 0.242859 -0.585266 1441831772 0.536072 0.557678 0.242859 -0.585266 1441831772 0.536072 0.557678 0.242859 -0.585266 1441831772 0.536072 0.557678 0.242859 -0.585266 1441831772 0.536072 0.557678 0.242859 -0.585266 1441831772 0.526367 0.560608 0.265564 -0.581421 1441831772 0.526367 0.560608 0.265564 -0.581421 1441831772 0.526367 0.560608 0.265564 -0.581421 1441831772 0.526367 0.560608 0.265564 -0.581421 1441831772 0.526367 0.560608 0.265564 -0.581421 1441831772 0.526367 0.560608 0.265564 -0.581421 1441831772 0.535278 0.527039 0.316101 -0.579407 1441831772 0.535278 0.527039 0.316101 -0.579407 1441831772 0.535278 0.527039 0.316101 -0.579407 1441831772 0.535278 0.527039 0.316101 -0.579407 1441831773 0.535278 0.527039 0.316101 -0.579407 1441831773 0.535278 0.527039 0.316101 -0.579407 1441831773 0.547546 0.481934 0.365295 -0.578308 1441831773 0.547546 0.481934 0.365295 -0.578308 1441831773 0.547546 0.481934 0.365295 -0.578308 1441831773 0.547546 0.481934 0.365295 -0.578308 1441831773 0.547546 0.481934 0.365295 -0.578308 1441831773 0.547546 0.481934 0.365295 -0.578308 1441831773 0.547546 0.481934 0.365295 -0.578308 1441831773 0.549194 0.462524 0.366760 -0.591492 1441831773 0.549194 0.462524 0.366760 -0.591492 1441831773 0.549194 0.462524 0.366760 -0.591492 1441831773 0.549194 0.462524 0.366760 -0.591492 1441831773 0.549194 0.462524 0.366760 -0.591492 1441831773 0.549194 0.462524 0.366760 -0.591492 1441831773 0.530945 0.495300 0.328491 -0.604004 1441831773 0.530945 0.495300 0.328491 -0.604004 1441831773 0.530945 0.495300 0.328491 -0.604004 1441831773 0.530945 0.495300 0.328491 -0.604004 1441831773 0.530945 0.495300 0.328491 -0.604004 1441831773 0.530945 0.495300 0.328491 -0.604004 1441831773 0.510315 0.541260 0.284790 -0.604553 1441831773 0.510315 0.541260 0.284790 -0.604553 1441831773 0.510315 0.541260 0.284790 -0.604553 1441831773 0.510315 0.541260 0.284790 -0.604553 1441831773 0.510315 0.541260 0.284790 -0.604553 1441831773 0.510315 0.541260 0.284790 -0.604553 1441831773 0.508301 0.559937 0.259094 -0.600769 1441831773 0.508301 0.559937 0.259094 -0.600769 1441831773 0.508301 0.559937 0.259094 -0.600769 1441831773 0.508301 0.559937 0.259094 -0.600769 1441831773 0.508301 0.559937 0.259094 -0.600769 1441831773 0.508301 0.559937 0.259094 -0.600769 1441831773 0.508301 0.559937 0.259094 -0.600769 1441831773 0.523499 0.557068 0.254639 -0.592285 1441831773 0.523499 0.557068 0.254639 -0.592285 1441831773 0.523499 0.557068 0.254639 -0.592285 1441831773 0.523499 0.557068 0.254639 -0.592285 1441831773 0.523499 0.557068 0.254639 -0.592285 1441831773 0.531494 0.559326 0.258057 -0.581421 1441831773 0.531494 0.559326 0.258057 -0.581421 1441831773 0.531494 0.559326 0.258057 -0.581421 1441831773 0.531494 0.559326 0.258057 -0.581421 1441831773 0.531494 0.559326 0.258057 -0.581421 1441831773 0.531494 0.559326 0.258057 -0.581421 1441831773 0.531494 0.559326 0.258057 -0.581421 1441831773 0.529968 0.566711 0.262268 -0.573730 1441831773 0.529968 0.566711 0.262268 -0.573730 1441831773 0.529968 0.566711 0.262268 -0.573730 1441831773 0.529968 0.566711 0.262268 -0.573730 1441831773 0.529968 0.566711 0.262268 -0.573730 1441831773 0.529968 0.566711 0.262268 -0.573730 1441831773 0.532654 0.563904 0.289307 -0.560852 1441831773 0.532654 0.563904 0.289307 -0.560852 1441831773 0.532654 0.563904 0.289307 -0.560852 1441831773 0.532654 0.563904 0.289307 -0.560852 1441831773 0.532654 0.563904 0.289307 -0.560852 1441831773 0.532654 0.563904 0.289307 -0.560852 1441831773 0.532654 0.563904 0.289307 -0.560852 1441831773 0.546814 0.538818 0.340454 -0.542908 1441831773 0.546814 0.538818 0.340454 -0.542908 1441831773 0.546814 0.538818 0.340454 -0.542908 1441831773 0.567322 0.495056 0.396790 -0.524902 1441831773 0.567322 0.495056 0.396790 -0.524902 1441831773 0.567322 0.495056 0.396790 -0.524902 1441831773 0.567322 0.495056 0.396790 -0.524902 1441831773 0.567322 0.495056 0.396790 -0.524902 1441831773 0.567322 0.495056 0.396790 -0.524902 1441831773 0.580078 0.463867 0.418152 -0.522827 1441831773 0.580078 0.463867 0.418152 -0.522827 1441831773 0.580078 0.463867 0.418152 -0.522827 1441831773 0.580078 0.463867 0.418152 -0.522827 1441831773 0.580078 0.463867 0.418152 -0.522827 1441831773 0.580078 0.463867 0.418152 -0.522827 1441831773 0.586182 0.459839 0.399597 -0.534058 1441831773 0.586182 0.459839 0.399597 -0.534058 1441831773 0.586182 0.459839 0.399597 -0.534058 1441831773 0.586182 0.459839 0.399597 -0.534058 1441831773 0.586182 0.459839 0.399597 -0.534058 1441831773 0.586182 0.459839 0.399597 -0.534058 1441831773 0.586182 0.459839 0.399597 -0.534058 1441831773 0.573853 0.491638 0.352112 -0.552246 1441831773 0.573853 0.491638 0.352112 -0.552246 1441831773 0.573853 0.491638 0.352112 -0.552246 1441831773 0.573853 0.491638 0.352112 -0.552246 1441831773 0.573853 0.491638 0.352112 -0.552246 1441831773 0.573853 0.491638 0.352112 -0.552246 1441831773 0.559082 0.532532 0.301636 -0.559265 1441831773 0.559082 0.532532 0.301636 -0.559265 1441831773 0.559082 0.532532 0.301636 -0.559265 1441831773 0.559082 0.532532 0.301636 -0.559265 1441831773 0.559082 0.532532 0.301636 -0.559265 1441831773 0.561096 0.541931 0.287231 -0.555786 1441831773 0.561096 0.541931 0.287231 -0.555786 1441831773 0.561096 0.541931 0.287231 -0.555786 1441831773 0.561096 0.541931 0.287231 -0.555786 1441831773 0.561096 0.541931 0.287231 -0.555786 1441831773 0.561096 0.541931 0.287231 -0.555786 1441831773 0.570129 0.532654 0.282349 -0.558105 1441831773 0.570129 0.532654 0.282349 -0.558105 1441831773 0.570129 0.532654 0.282349 -0.558105 1441831773 0.570129 0.532654 0.282349 -0.558105 1441831773 0.570129 0.532654 0.282349 -0.558105 1441831773 0.570129 0.532654 0.282349 -0.558105 1441831773 0.570251 0.537476 0.277161 -0.555908 1441831773 0.570251 0.537476 0.277161 -0.555908 1441831773 0.570251 0.537476 0.277161 -0.555908 1441831773 0.570251 0.537476 0.277161 -0.555908 1441831774 0.570251 0.537476 0.277161 -0.555908 1441831774 0.567749 0.547363 0.279480 -0.547607 1441831774 0.567749 0.547363 0.279480 -0.547607 1441831774 0.567749 0.547363 0.279480 -0.547607 1441831774 0.567749 0.547363 0.279480 -0.547607 1441831774 0.567749 0.547363 0.279480 -0.547607 1441831774 0.567749 0.547363 0.279480 -0.547607 1441831774 0.571533 0.543274 0.310425 -0.530823 1441831774 0.571533 0.543274 0.310425 -0.530823 1441831774 0.571533 0.543274 0.310425 -0.530823 1441831774 0.571533 0.543274 0.310425 -0.530823 1441831774 0.571533 0.543274 0.310425 -0.530823 1441831774 0.571533 0.543274 0.310425 -0.530823 1441831774 0.571533 0.543274 0.310425 -0.530823 1441831774 0.576660 0.520020 0.360901 -0.516479 1441831774 0.576660 0.520020 0.360901 -0.516479 1441831774 0.576660 0.520020 0.360901 -0.516479 1441831774 0.576660 0.520020 0.360901 -0.516479 1441831774 0.576660 0.520020 0.360901 -0.516479 1441831774 0.576660 0.520020 0.360901 -0.516479 1441831774 0.580566 0.480042 0.419128 -0.506714 1441831774 0.580566 0.480042 0.419128 -0.506714 1441831774 0.580566 0.480042 0.419128 -0.506714 1441831774 0.580566 0.480042 0.419128 -0.506714 1441831774 0.580566 0.480042 0.419128 -0.506714 1441831774 0.580566 0.480042 0.419128 -0.506714 1441831774 0.582397 0.448975 0.449524 -0.507080 1441831774 0.582397 0.448975 0.449524 -0.507080 1441831774 0.582397 0.448975 0.449524 -0.507080 1441831774 0.582397 0.448975 0.449524 -0.507080 1441831774 0.582397 0.448975 0.449524 -0.507080 1441831774 0.582397 0.448975 0.449524 -0.507080 1441831774 0.582397 0.448975 0.449524 -0.507080 1441831774 0.579956 0.445129 0.446350 -0.515991 1441831774 0.579956 0.445129 0.446350 -0.515991 1441831774 0.579956 0.445129 0.446350 -0.515991 1441831774 0.579956 0.445129 0.446350 -0.515991 1441831774 0.579956 0.445129 0.446350 -0.515991 1441831774 0.579956 0.445129 0.446350 -0.515991 1441831774 0.566772 0.473389 0.407959 -0.536804 1441831774 0.566772 0.473389 0.407959 -0.536804 1441831774 0.566772 0.473389 0.407959 -0.536804 1441831774 0.566772 0.473389 0.407959 -0.536804 1441831774 0.566772 0.473389 0.407959 -0.536804 1441831774 0.566772 0.473389 0.407959 -0.536804 1441831774 0.544678 0.521423 0.355835 -0.552002 1441831774 0.544678 0.521423 0.355835 -0.552002 1441831774 0.544678 0.521423 0.355835 -0.552002 1441831774 0.544678 0.521423 0.355835 -0.552002 1441831774 0.544678 0.521423 0.355835 -0.552002 1441831774 0.544678 0.521423 0.355835 -0.552002 1441831774 0.542297 0.541260 0.337830 -0.546631 1441831774 0.542297 0.541260 0.337830 -0.546631 1441831774 0.542297 0.541260 0.337830 -0.546631 1441831774 0.542297 0.541260 0.337830 -0.546631 1441831774 0.542297 0.541260 0.337830 -0.546631 1441831774 0.542297 0.541260 0.337830 -0.546631 1441831774 0.565857 0.520203 0.346252 -0.537842 1441831774 0.565857 0.520203 0.346252 -0.537842 1441831774 0.565857 0.520203 0.346252 -0.537842 1441831774 0.565857 0.520203 0.346252 -0.537842 1441831774 0.565857 0.520203 0.346252 -0.537842 1441831774 0.565857 0.520203 0.346252 -0.537842 1441831774 0.565857 0.520203 0.346252 -0.537842 1441831774 0.582153 0.504883 0.347107 -0.534424 1441831774 0.582153 0.504883 0.347107 -0.534424 1441831774 0.582153 0.504883 0.347107 -0.534424 1441831774 0.582153 0.504883 0.347107 -0.534424 1441831774 0.582153 0.504883 0.347107 -0.534424 1441831774 0.582153 0.504883 0.347107 -0.534424 1441831774 0.576233 0.517578 0.332275 -0.538147 1441831774 0.576233 0.517578 0.332275 -0.538147 1441831774 0.576233 0.517578 0.332275 -0.538147 1441831774 0.576233 0.517578 0.332275 -0.538147 1441831774 0.576233 0.517578 0.332275 -0.538147 1441831774 0.576233 0.517578 0.332275 -0.538147 1441831774 0.562012 0.539246 0.317688 -0.540649 1441831774 0.562012 0.539246 0.317688 -0.540649 1441831774 0.562012 0.539246 0.317688 -0.540649 1441831774 0.562012 0.539246 0.317688 -0.540649 1441831774 0.562012 0.539246 0.317688 -0.540649 1441831774 0.562012 0.539246 0.317688 -0.540649 1441831774 0.562012 0.539246 0.317688 -0.540649 1441831774 0.563293 0.533142 0.335815 -0.534485 1441831774 0.563293 0.533142 0.335815 -0.534485 1441831774 0.563293 0.533142 0.335815 -0.534485 1441831774 0.563293 0.533142 0.335815 -0.534485 1441831774 0.563293 0.533142 0.335815 -0.534485 1441831774 0.563293 0.533142 0.335815 -0.534485 1441831774 0.573547 0.502014 0.375427 -0.527283 1441831774 0.573547 0.502014 0.375427 -0.527283 1441831774 0.573547 0.502014 0.375427 -0.527283 1441831774 0.573547 0.502014 0.375427 -0.527283 1441831774 0.573547 0.502014 0.375427 -0.527283 1441831774 0.573547 0.502014 0.375427 -0.527283 1441831774 0.579834 0.470825 0.400024 -0.531006 1441831774 0.579834 0.470825 0.400024 -0.531006 1441831774 0.579834 0.470825 0.400024 -0.531006 1441831774 0.579834 0.470825 0.400024 -0.531006 1441831774 0.579834 0.470825 0.400024 -0.531006 1441831774 0.579834 0.470825 0.400024 -0.531006 1441831774 0.574158 0.468750 0.386597 -0.548767 1441831774 0.574158 0.468750 0.386597 -0.548767 1441831774 0.574158 0.468750 0.386597 -0.548767 1441831774 0.574158 0.468750 0.386597 -0.548767 1441831774 0.574158 0.468750 0.386597 -0.548767 1441831774 0.574158 0.468750 0.386597 -0.548767 1441831774 0.574158 0.468750 0.386597 -0.548767 1441831774 0.555908 0.496582 0.350708 -0.566833 1441831774 0.555908 0.496582 0.350708 -0.566833 1441831774 0.555908 0.496582 0.350708 -0.566833 1441831774 0.555908 0.496582 0.350708 -0.566833 1441831774 0.555908 0.496582 0.350708 -0.566833 1441831774 0.555908 0.496582 0.350708 -0.566833 1441831774 0.534546 0.533630 0.313416 -0.575562 1441831775 0.534546 0.533630 0.313416 -0.575562 1441831775 0.534546 0.533630 0.313416 -0.575562 1441831775 0.534546 0.533630 0.313416 -0.575562 1441831775 0.534546 0.533630 0.313416 -0.575562 1441831775 0.534546 0.533630 0.313416 -0.575562 1441831775 0.534546 0.533630 0.313416 -0.575562 1441831775 0.531738 0.543701 0.304077 -0.573730 1441831775 0.531738 0.543701 0.304077 -0.573730 1441831775 0.531738 0.543701 0.304077 -0.573730 1441831775 0.540466 0.534790 0.311768 -0.569763 1441831775 0.540466 0.534790 0.311768 -0.569763 1441831775 0.540466 0.534790 0.311768 -0.569763 1441831775 0.540466 0.534790 0.311768 -0.569763 1441831775 0.540466 0.534790 0.311768 -0.569763 1441831775 0.540466 0.534790 0.311768 -0.569763 1441831775 0.539673 0.535461 0.316528 -0.567261 1441831775 0.539673 0.535461 0.316528 -0.567261 1441831775 0.539673 0.535461 0.316528 -0.567261 1441831775 0.539673 0.535461 0.316528 -0.567261 1441831775 0.539673 0.535461 0.316528 -0.567261 1441831775 0.531250 0.542542 0.317078 -0.568237 1441831775 0.531250 0.542542 0.317078 -0.568237 1441831775 0.531250 0.542542 0.317078 -0.568237 1441831775 0.531250 0.542542 0.317078 -0.568237 1441831775 0.531250 0.542542 0.317078 -0.568237 1441831775 0.531250 0.542542 0.317078 -0.568237 1441831775 0.526001 0.542664 0.331787 -0.564514 1441831775 0.526001 0.542664 0.331787 -0.564514 1441831775 0.526001 0.542664 0.331787 -0.564514 1441831775 0.526001 0.542664 0.331787 -0.564514 1441831775 0.526001 0.542664 0.331787 -0.564514 1441831775 0.526001 0.542664 0.331787 -0.564514 1441831775 0.526001 0.542664 0.331787 -0.564514 1441831775 0.531921 0.527222 0.363220 -0.554199 1441831775 0.531921 0.527222 0.363220 -0.554199 1441831775 0.531921 0.527222 0.363220 -0.554199 1441831775 0.531921 0.527222 0.363220 -0.554199 1441831775 0.531921 0.527222 0.363220 -0.554199 1441831775 0.531921 0.527222 0.363220 -0.554199 1441831775 0.548950 0.493530 0.401794 -0.541809 1441831775 0.548950 0.493530 0.401794 -0.541809 1441831775 0.548950 0.493530 0.401794 -0.541809 1441831775 0.548950 0.493530 0.401794 -0.541809 1441831775 0.548950 0.493530 0.401794 -0.541809 1441831775 0.548950 0.493530 0.401794 -0.541809 1441831775 0.567139 0.460144 0.419495 -0.539063 1441831775 0.567139 0.460144 0.419495 -0.539063 1441831775 0.567139 0.460144 0.419495 -0.539063 1441831775 0.567139 0.460144 0.419495 -0.539063 1441831775 0.567139 0.460144 0.419495 -0.539063 1441831775 0.567139 0.460144 0.419495 -0.539063 1441831775 0.575134 0.456177 0.394409 -0.552734 1441831775 0.575134 0.456177 0.394409 -0.552734 1441831775 0.575134 0.456177 0.394409 -0.552734 1441831775 0.575134 0.456177 0.394409 -0.552734 1441831775 0.575134 0.456177 0.394409 -0.552734 1441831775 0.575134 0.456177 0.394409 -0.552734 1441831775 0.575134 0.456177 0.394409 -0.552734 1441831775 0.566223 0.487305 0.344299 -0.568604 1441831775 0.566223 0.487305 0.344299 -0.568604 1441831775 0.566223 0.487305 0.344299 -0.568604 1441831775 0.566223 0.487305 0.344299 -0.568604 1441831775 0.566223 0.487305 0.344299 -0.568604 1441831775 0.566223 0.487305 0.344299 -0.568604 1441831775 0.553345 0.528442 0.289917 -0.574829 1441831775 0.553345 0.528442 0.289917 -0.574829 1441831775 0.553345 0.528442 0.289917 -0.574829 1441831775 0.553345 0.528442 0.289917 -0.574829 1441831775 0.553345 0.528442 0.289917 -0.574829 1441831775 0.553345 0.528442 0.289917 -0.574829 1441831775 0.553345 0.528442 0.289917 -0.574829 1441831775 0.559265 0.536316 0.277527 -0.567932 1441831775 0.559265 0.536316 0.277527 -0.567932 1441831775 0.559265 0.536316 0.277527 -0.567932 1441831775 0.559265 0.536316 0.277527 -0.567932 1441831775 0.559265 0.536316 0.277527 -0.567932 1441831775 0.559265 0.536316 0.277527 -0.567932 1441831775 0.577393 0.515625 0.288452 -0.563477 1441831775 0.577393 0.515625 0.288452 -0.563477 1441831775 0.577393 0.515625 0.288452 -0.563477 1441831775 0.577393 0.515625 0.288452 -0.563477 1441831775 0.577393 0.515625 0.288452 -0.563477 1441831775 0.577393 0.515625 0.288452 -0.563477 1441831775 0.584595 0.507141 0.298279 -0.558594 1441831775 0.584595 0.507141 0.298279 -0.558594 1441831775 0.584595 0.507141 0.298279 -0.558594 1441831775 0.584595 0.507141 0.298279 -0.558594 1441831775 0.584595 0.507141 0.298279 -0.558594 1441831775 0.584595 0.507141 0.298279 -0.558594 1441831775 0.582825 0.510620 0.302917 -0.554749 1441831775 0.582825 0.510620 0.302917 -0.554749 1441831775 0.582825 0.510620 0.302917 -0.554749 1441831775 0.582825 0.510620 0.302917 -0.554749 1441831775 0.582825 0.510620 0.302917 -0.554749 1441831775 0.582825 0.510620 0.302917 -0.554749 1441831775 0.581116 0.513245 0.312317 -0.548889 1441831775 0.581116 0.513245 0.312317 -0.548889 1441831775 0.581116 0.513245 0.312317 -0.548889 1441831775 0.581116 0.513245 0.312317 -0.548889 1441831775 0.581116 0.513245 0.312317 -0.548889 1441831775 0.579468 0.508362 0.332520 -0.543274 1441831775 0.579468 0.508362 0.332520 -0.543274 1441831775 0.579468 0.508362 0.332520 -0.543274 1441831775 0.579468 0.508362 0.332520 -0.543274 1441831775 0.579468 0.508362 0.332520 -0.543274 1441831775 0.579468 0.508362 0.332520 -0.543274 1441831775 0.573547 0.503235 0.354187 -0.540649 1441831776 0.573547 0.503235 0.354187 -0.540649 1441831776 0.573547 0.503235 0.354187 -0.540649 1441831776 0.573547 0.503235 0.354187 -0.540649 1441831776 0.573547 0.503235 0.354187 -0.540649 1441831776 0.573547 0.503235 0.354187 -0.540649 1441831776 0.566040 0.500610 0.370422 -0.540100 1441831776 0.566040 0.500610 0.370422 -0.540100 1441831776 0.566040 0.500610 0.370422 -0.540100 1441831776 0.566040 0.500610 0.370422 -0.540100 1441831776 0.566040 0.500610 0.370422 -0.540100 1441831776 0.561462 0.501160 0.379883 -0.537781 1441831776 0.561462 0.501160 0.379883 -0.537781 1441831776 0.561462 0.501160 0.379883 -0.537781 1441831776 0.561462 0.501160 0.379883 -0.537781 1441831776 0.561462 0.501160 0.379883 -0.537781 1441831776 0.561462 0.501160 0.379883 -0.537781 1441831776 0.561462 0.501953 0.384583 -0.533752 1441831776 0.561462 0.501953 0.384583 -0.533752 1441831776 0.561462 0.501953 0.384583 -0.533752 1441831776 0.561462 0.501953 0.384583 -0.533752 1441831776 0.561462 0.501953 0.384583 -0.533752 1441831776 0.561462 0.501953 0.384583 -0.533752 1441831776 0.562317 0.503784 0.385559 -0.530334 1441831776 0.562317 0.503784 0.385559 -0.530334 1441831776 0.562317 0.503784 0.385559 -0.530334 1441831776 0.562317 0.503784 0.385559 -0.530334 1441831776 0.562317 0.503784 0.385559 -0.530334 1441831776 0.562317 0.503784 0.385559 -0.530334 1441831776 0.560974 0.507690 0.383057 -0.529846 1441831776 0.560974 0.507690 0.383057 -0.529846 1441831776 0.560974 0.507690 0.383057 -0.529846 1441831776 0.560974 0.507690 0.383057 -0.529846 1441831776 0.559570 0.511047 0.379822 -0.530457 1441831776 0.559570 0.511047 0.379822 -0.530457 1441831776 0.559570 0.511047 0.379822 -0.530457 1441831776 0.559570 0.511047 0.379822 -0.530457 1441831776 0.559570 0.511047 0.379822 -0.530457 1441831776 0.560486 0.512939 0.377197 -0.529541 1441831776 0.560486 0.512939 0.377197 -0.529541 1441831776 0.560486 0.512939 0.377197 -0.529541 1441831776 0.560486 0.512939 0.377197 -0.529541 1441831776 0.560486 0.512939 0.377197 -0.529541 1441831776 0.560486 0.512939 0.377197 -0.529541 1441831776 0.563477 0.514282 0.374084 -0.527283 1441831776 0.563477 0.514282 0.374084 -0.527283 1441831776 0.563477 0.514282 0.374084 -0.527283 1441831776 0.563477 0.514282 0.374084 -0.527283 1441831776 0.563477 0.514282 0.374084 -0.527283 1441831776 0.563477 0.514282 0.374084 -0.527283 1441831776 0.566284 0.515869 0.369812 -0.525696 1441831776 0.566284 0.515869 0.369812 -0.525696 1441831776 0.566284 0.515869 0.369812 -0.525696 1441831776 0.566284 0.515869 0.369812 -0.525696 1441831776 0.566284 0.515869 0.369812 -0.525696 1441831776 0.566284 0.515869 0.369812 -0.525696 1441831776 0.566284 0.515869 0.369812 -0.525696 1441831776 0.567627 0.518066 0.364441 -0.525879 1441831776 0.567627 0.518066 0.364441 -0.525879 1441831776 0.567627 0.518066 0.364441 -0.525879 1441831776 0.567627 0.518066 0.364441 -0.525879 1441831776 0.567627 0.518066 0.364441 -0.525879 1441831776 0.568237 0.519348 0.361206 -0.526184 1441831776 0.568237 0.519348 0.361206 -0.526184 1441831776 0.568237 0.519348 0.361206 -0.526184 1441831776 0.568237 0.519348 0.361206 -0.526184 1441831776 0.568237 0.519348 0.361206 -0.526184 1441831776 0.568237 0.519348 0.361206 -0.526184 1441831776 0.568237 0.519348 0.361206 -0.526184 1441831776 0.568787 0.518738 0.360596 -0.526550 1441831776 0.568787 0.518738 0.360596 -0.526550 1441831776 0.568787 0.518738 0.360596 -0.526550 1441831776 0.568787 0.518738 0.360596 -0.526550 1441831776 0.568787 0.518738 0.360596 -0.526550 1441831776 0.568787 0.518738 0.360596 -0.526550 1441831776 0.568237 0.517883 0.361084 -0.527710 1441831776 
0.551453 0.528137 0.362427 -0.534363 1441831783 0.551453 0.528137 0.362427 -0.534363 1441831783 0.551453 0.528137 0.362427 -0.534363 1441831783 0.551453 0.528137 0.362427 -0.534363 1441831783 0.551025 0.528870 0.361877 -0.534485 1441831783 0.551025 0.528870 0.361877 -0.534485 1441831783 0.551025 0.528870 0.361877 -0.534485 1441831783 0.551025 0.528870 0.361877 -0.534485 1441831783 0.551025 0.528870 0.361877 -0.534485 1441831783 0.551025 0.528870 0.361877 -0.534485 1441831783 0.549072 0.530212 0.360596 -0.535950 1441831783 0.549072 0.530212 0.360596 -0.535950 1441831783 0.549072 0.530212 0.360596 -0.535950 1441831783 0.549072 0.530212 0.360596 -0.535950 1441831783 0.549072 0.530212 0.360596 -0.535950 1441831783 0.549072 0.530212 0.360596 -0.535950 1441831783 0.537720 0.540283 0.349548 -0.544678 1441831783 0.537720 0.540283 0.349548 -0.544678 1441831783 0.537720 0.540283 0.349548 -0.544678 1441831783 0.537720 0.540283 0.349548 -0.544678 1441831783 0.537720 0.540283 0.349548 -0.544678 1441831783 0.537720 0.540283 0.349548 -0.544678 1441831783 0.477234 0.595642 0.287781 -0.578430 1441831783 0.477234 0.595642 0.287781 -0.578430 1441831783 0.477234 0.595642 0.287781 -0.578430 1441831783 0.477234 0.595642 0.287781 -0.578430 1441831783 0.477234 0.595642 0.287781 -0.578430 1441831783 0.477234 0.595642 0.287781 -0.578430 1441831783 0.371582 0.701599 0.116455 -0.596741 1441831783 0.371582 0.701599 0.116455 -0.596741 1441831783 0.371582 0.701599 0.116455 -0.596741 1441831783 0.371582 0.701599 0.116455 -0.596741 1441831783 0.371582 0.701599 0.116455 -0.596741 1441831783 0.371582 0.701599 0.116455 -0.596741 1441831783 0.252747 0.818298 -0.158813 -0.491150 1441831783 0.252747 0.818298 -0.158813 -0.491150 1441831783 0.252747 0.818298 -0.158813 -0.491150 1441831784 0.252747 0.818298 -0.158813 -0.491150 1441831784 0.252747 0.818298 -0.158813 -0.491150 1441831784 0.252747 0.818298 -0.158813 -0.491150 1441831784 0.184448 0.869385 -0.350586 -0.295227 1441831784 0.184448 0.869385 -0.350586 -0.295227 1441831784 0.184448 0.869385 -0.350586 -0.295227 1441831784 0.184448 0.869385 -0.350586 -0.295227 1441831784 0.184448 0.869385 -0.350586 -0.295227 1441831784 0.184448 0.869385 -0.350586 -0.295227 1441831784 0.263062 0.862915 -0.429749 0.037720 1441831784 0.263062 0.862915 -0.429749 0.037720 1441831784 0.263062 0.862915 -0.429749 0.037720 1441831784 0.263062 0.862915 -0.429749 0.037720 1441831784 0.263062 0.862915 -0.429749 0.037720 1441831784 0.263062 0.862915 -0.429749 0.037720 1441831784 0.452148 0.698486 -0.421753 0.360229 1441831784 0.452148 0.698486 -0.421753 0.360229 1441831784 0.452148 0.698486 -0.421753 0.360229 1441831784 0.452148 0.698486 -0.421753 0.360229 1441831784 0.452148 0.698486 -0.421753 0.360229 1441831784 0.452148 0.698486 -0.421753 0.360229 1441831784 0.542664 0.486389 -0.378662 0.570435 1441831784 0.542664 0.486389 -0.378662 0.570435 1441831784 0.542664 0.486389 -0.378662 0.570435 1441831784 0.542664 0.486389 -0.378662 0.570435 1441831784 0.542664 0.486389 -0.378662 0.570435 1441831784 0.542664 0.486389 -0.378662 0.570435 1441831784 0.562683 0.368713 -0.328796 0.662781 1441831784 0.562683 0.368713 -0.328796 0.662781 1441831784 0.562683 0.368713 -0.328796 0.662781 1441831784 0.562683 0.368713 -0.328796 0.662781 1441831784 0.562683 0.368713 -0.328796 0.662781 1441831784 0.562683 0.368713 -0.328796 0.662781 1441831784 0.606873 0.403687 -0.323669 0.603271 1441831784 0.606873 0.403687 -0.323669 0.603271 1441831784 0.606873 0.403687 -0.323669 0.603271 1441831784 0.606873 0.403687 -0.323669 0.603271 1441831784 0.606873 0.403687 -0.323669 0.603271 1441831784 0.606873 0.403687 -0.323669 0.603271 1441831784 0.626038 0.559631 -0.346680 0.417847 1441831784 0.626038 0.559631 -0.346680 0.417847 1441831784 0.626038 0.559631 -0.346680 0.417847 1441831784 0.626038 0.559631 -0.346680 0.417847 1441831784 0.626038 0.559631 -0.346680 0.417847 1441831784 0.626038 0.559631 -0.346680 0.417847 1441831784 0.626038 0.559631 -0.346680 0.417847 1441831784 0.559570 0.753174 -0.314087 0.144592 1441831784 0.559570 0.753174 -0.314087 0.144592 1441831784 0.559570 0.753174 -0.314087 0.144592 1441831784 0.559570 0.753174 -0.314087 0.144592 1441831784 0.559570 0.753174 -0.314087 0.144592 1441831784 0.559570 0.753174 -0.314087 0.144592 1441831784 0.445068 0.844910 -0.247253 -0.163818 1441831784 0.445068 0.844910 -0.247253 -0.163818 1441831784 0.445068 0.844910 -0.247253 -0.163818 1441831784 0.445068 0.844910 -0.247253 -0.163818 1441831784 0.445068 0.844910 -0.247253 -0.163818 1441831784 0.445068 0.844910 -0.247253 -0.163818 1441831784 0.445068 0.844910 -0.247253 -0.163818 1441831784 0.219421 0.892944 -0.218750 -0.326477 1441831784 0.219421 0.892944 -0.218750 -0.326477 1441831784 0.219421 0.892944 -0.218750 -0.326477 1441831784 0.219421 0.892944 -0.218750 -0.326477 1441831784 0.219421 0.892944 -0.218750 -0.326477 1441831784 0.219421 0.892944 -0.218750 -0.326477 1441831784 0.027039 0.896057 -0.289795 -0.335266 1441831784 0.027039 0.896057 -0.289795 -0.335266 1441831784 0.027039 0.896057 -0.289795 -0.335266 1441831784 0.027039 0.896057 -0.289795 -0.335266 1441831784 0.027039 0.896057 -0.289795 -0.335266 1441831784 0.027039 0.896057 -0.289795 -0.335266 1441831784 0.083740 0.914001 -0.322327 -0.231628 1441831784 0.083740 0.914001 -0.322327 -0.231628 1441831784 0.083740 0.914001 -0.322327 -0.231628 1441831784 0.083740 0.914001 -0.322327 -0.231628 1441831784 0.083740 0.914001 -0.322327 -0.231628 1441831784 0.083740 0.914001 -0.322327 -0.231628 1441831784 0.172668 0.918884 -0.353943 0.022827 1441831784 0.172668 0.918884 -0.353943 0.022827 1441831784 0.172668 0.918884 -0.353943 0.022827 1441831784 0.172668 0.918884 -0.353943 0.022827 1441831784 0.172668 0.918884 -0.353943 0.022827 1441831784 0.172668 0.918884 -0.353943 0.022827 1441831784 0.172668 0.918884 -0.353943 0.022827 1441831784 0.356445 0.798462 -0.347534 0.338501 1441831784 0.356445 0.798462 -0.347534 0.338501 1441831784 0.356445 0.798462 -0.347534 0.338501 1441831784 0.356445 0.798462 -0.347534 0.338501 1441831784 0.356445 0.798462 -0.347534 0.338501 1441831784 0.356445 0.798462 -0.347534 0.338501 1441831784 0.511902 0.567993 -0.314270 0.562622 1441831784 0.511902 0.567993 -0.314270 0.562622 1441831784 0.511902 0.567993 -0.314270 0.562622 1441831784 0.511902 0.567993 -0.314270 0.562622 1441831784 0.549316 0.372070 -0.272156 0.696899 1441831784 0.549316 0.372070 -0.272156 0.696899 1441831784 0.549316 0.372070 -0.272156 0.696899 1441831784 0.549316 0.372070 -0.272156 0.696899 1441831784 0.549316 0.372070 -0.272156 0.696899 1441831784 0.549316 0.372070 -0.272156 0.696899 1441831784 0.578613 0.380310 -0.272217 0.668091 1441831784 0.578613 0.380310 -0.272217 0.668091 1441831784 0.578613 0.380310 -0.272217 0.668091 1441831784 0.578613 0.380310 -0.272217 0.668091 1441831784 0.578613 0.380310 -0.272217 0.668091 1441831784 0.578613 0.380310 -0.272217 0.668091 1441831784 0.623230 0.512634 -0.331970 0.488403 1441831784 0.623230 0.512634 -0.331970 0.488403 1441831784 0.623230 0.512634 -0.331970 0.488403 1441831784 0.623230 0.512634 -0.331970 0.488403 1441831784 0.623230 0.512634 -0.331970 0.488403 1441831785 0.623230 0.512634 -0.331970 0.488403 1441831785 0.562073 0.725037 -0.334961 0.214783 1441831785 0.562073 0.725037 -0.334961 0.214783 1441831785 0.562073 0.725037 -0.334961 0.214783 1441831785 0.562073 0.725037 -0.334961 0.214783 1441831785 0.562073 0.725037 -0.334961 0.214783 1441831785 0.562073 0.725037 -0.334961 0.214783 1441831785 0.562073 0.725037 -0.334961 0.214783 1441831785 0.433655 0.846069 -0.290894 -0.106873 1441831785 0.433655 0.846069 -0.290894 -0.106873 1441831785 0.433655 0.846069 -0.290894 -0.106873 1441831785 0.433655 0.846069 -0.290894 -0.106873 1441831785 0.433655 0.846069 -0.290894 -0.106873 1441831785 0.433655 0.846069 -0.290894 -0.106873 1441831785 0.243103 0.886047 -0.266235 -0.291382 1441831785 0.243103 0.886047 -0.266235 -0.291382 1441831785 0.243103 0.886047 -0.266235 -0.291382 1441831785 0.243103 0.886047 -0.266235 -0.291382 1441831785 0.243103 0.886047 -0.266235 -0.291382 1441831785 0.243103 0.886047 -0.266235 -0.291382 1441831785 0.074341 0.893738 -0.311829 -0.313721 1441831785 0.074341 0.893738 -0.311829 -0.313721 1441831785 0.074341 0.893738 -0.311829 -0.313721 1441831785 0.074341 0.893738 -0.311829 -0.313721 1441831785 0.074341 0.893738 -0.311829 -0.313721 1441831785 0.074341 0.893738 -0.311829 -0.313721 1441831785 0.074341 0.893738 -0.311829 -0.313721 1441831785 0.115906 0.905212 -0.336426 -0.232361 1441831785 0.115906 0.905212 -0.336426 -0.232361 1441831785 0.115906 0.905212 -0.336426 -0.232361 1441831785 0.115906 0.905212 -0.336426 -0.232361 1441831785 0.115906 0.905212 -0.336426 -0.232361 1441831785 0.115906 0.905212 -0.336426 -0.232361 1441831785 0.187134 0.915039 -0.356873 -0.015747 1441831785 0.187134 0.915039 -0.356873 -0.015747 1441831785 0.187134 0.915039 -0.356873 -0.015747 1441831785 0.187134 0.915039 -0.356873 -0.015747 1441831785 0.187134 0.915039 -0.356873 -0.015747 1441831785 0.187134 0.915039 -0.356873 -0.015747 1441831785 0.330872 0.835815 -0.337830 0.278809 1441831785 0.330872 0.835815 -0.337830 0.278809 1441831785 0.330872 0.835815 -0.337830 0.278809 1441831785 0.330872 0.835815 -0.337830 0.278809 1441831785 0.330872 0.835815 -0.337830 0.278809 1441831785 0.330872 0.835815 -0.337830 0.278809 1441831785 0.499390 0.628540 -0.296143 0.517456 1441831785 0.499390 0.628540 -0.296143 0.517456 1441831785 0.499390 0.628540 -0.296143 0.517456 1441831785 0.499390 0.628540 -0.296143 0.517456 1441831785 0.499390 0.628540 -0.296143 0.517456 1441831785 0.499390 0.628540 -0.296143 0.517456 1441831785 0.550842 0.414001 -0.253845 0.678711 1441831785 0.550842 0.414001 -0.253845 0.678711 1441831785 0.550842 0.414001 -0.253845 0.678711 1441831785 0.550842 0.414001 -0.253845 0.678711 1441831785 0.550842 0.414001 -0.253845 0.678711 1441831785 0.550842 0.414001 -0.253845 0.678711 1441831785 0.554077 0.346497 -0.223450 0.723145 1441831785 0.554077 0.346497 -0.223450 0.723145 1441831785 0.554077 0.346497 -0.223450 0.723145 1441831785 0.554077 0.346497 -0.223450 0.723145 1441831785 0.554077 0.346497 -0.223450 0.723145 1441831785 0.554077 0.346497 -0.223450 0.723145 1441831785 0.619263 0.406982 -0.258423 0.619629 1441831785 0.619263 0.406982 -0.258423 0.619629 1441831785 0.619263 0.406982 -0.258423 0.619629 1441831785 0.619263 0.406982 -0.258423 0.619629 1441831785 0.619263 0.406982 -0.258423 0.619629 1441831785 0.619263 0.406982 -0.258423 0.619629 1441831785 0.634521 0.585876 -0.282837 0.417175 1441831785 0.634521 0.585876 -0.282837 0.417175 1441831785 0.634521 0.585876 -0.282837 0.417175 1441831785 0.634521 0.585876 -0.282837 0.417175 1441831785 0.634521 0.585876 -0.282837 0.417175 1441831785 0.634521 0.585876 -0.282837 0.417175 1441831785 0.543701 0.783936 -0.275818 0.117249 1441831785 0.543701 0.783936 -0.275818 0.117249 1441831785 0.543701 0.783936 -0.275818 0.117249 1441831785 0.543701 0.783936 -0.275818 0.117249 1441831785 0.543701 0.783936 -0.275818 0.117249 1441831785 0.377686 0.872803 -0.261414 -0.164795 1441831785 0.377686 0.872803 -0.261414 -0.164795 1441831785 0.377686 0.872803 -0.261414 -0.164795 1441831785 0.377686 0.872803 -0.261414 -0.164795 1441831785 0.377686 0.872803 -0.261414 -0.164795 1441831785 0.377686 0.872803 -0.261414 -0.164795 1441831785 0.189758 0.892212 -0.295105 -0.284302 1441831785 0.189758 0.892212 -0.295105 -0.284302 1441831785 0.189758 0.892212 -0.295105 -0.284302 1441831785 0.189758 0.892212 -0.295105 -0.284302 1441831785 0.189758 0.892212 -0.295105 -0.284302 1441831785 0.189758 0.892212 -0.295105 -0.284302 1441831785 0.136536 0.898682 -0.337952 -0.243835 1441831785 0.136536 0.898682 -0.337952 -0.243835 1441831785 0.136536 0.898682 -0.337952 -0.243835 1441831785 0.136536 0.898682 -0.337952 -0.243835 1441831785 0.136536 0.898682 -0.337952 -0.243835 1441831785 0.136536 0.898682 -0.337952 -0.243835 1441831785 0.214417 0.910706 -0.346802 -0.066040 1441831785 0.214417 0.910706 -0.346802 -0.066040 1441831785 0.214417 0.910706 -0.346802 -0.066040 1441831785 0.214417 0.910706 -0.346802 -0.066040 1441831785 0.214417 0.910706 -0.346802 -0.066040 1441831785 0.214417 0.910706 -0.346802 -0.066040 1441831785 0.214417 0.910706 -0.346802 -0.066040 1441831785 0.334229 0.852051 -0.321167 0.243042 1441831785 0.334229 0.852051 -0.321167 0.243042 1441831785 0.334229 0.852051 -0.321167 0.243042 1441831785 0.334229 0.852051 -0.321167 0.243042 1441831785 0.334229 0.852051 -0.321167 0.243042 1441831786 0.523499 0.628845 -0.266296 0.509399 1441831786 0.523499 0.628845 -0.266296 0.509399 1441831786 0.523499 0.628845 -0.266296 0.509399 1441831786 0.523499 0.628845 -0.266296 0.509399 1441831786 0.523499 0.628845 -0.266296 0.509399 1441831786 0.523499 0.628845 -0.266296 0.509399 1441831786 0.523499 0.628845 -0.266296 0.509399 1441831786 0.579651 0.401062 -0.208496 0.677979 1441831786 0.579651 0.401062 -0.208496 0.677979 1441831786 0.579651 0.401062 -0.208496 0.677979 1441831786 0.579651 0.401062 -0.208496 0.677979 1441831786 0.579651 0.401062 -0.208496 0.677979 1441831786 0.583191 0.330200 -0.156921 0.725342 1441831786 0.583191 0.330200 -0.156921 0.725342 1441831786 0.583191 0.330200 -0.156921 0.725342 1441831786 0.583191 0.330200 -0.156921 0.725342 1441831786 0.583191 0.330200 -0.156921 0.725342 1441831786 0.583191 0.330200 -0.156921 0.725342 1441831786 0.658386 0.378906 -0.195435 0.620239 1441831786 0.658386 0.378906 -0.195435 0.620239 1441831786 0.658386 0.378906 -0.195435 0.620239 1441831786 0.658386 0.378906 -0.195435 0.620239 1441831786 0.658386 0.378906 -0.195435 0.620239 1441831786 0.666565 0.566650 -0.230835 0.425720 1441831786 0.666565 0.566650 -0.230835 0.425720 1441831786 0.666565 0.566650 -0.230835 0.425720 1441831786 0.666565 0.566650 -0.230835 0.425720 1441831786 0.666565 0.566650 -0.230835 0.425720 1441831786 0.585022 0.759033 -0.261963 0.113770 1441831786 0.585022 0.759033 -0.261963 0.113770 1441831786 0.585022 0.759033 -0.261963 0.113770 1441831786 0.585022 0.759033 -0.261963 0.113770 1441831786 0.585022 0.759033 -0.261963 0.113770 1441831786 0.428894 0.837830 -0.276550 -0.193726 1441831786 0.428894 0.837830 -0.276550 -0.193726 1441831786 0.428894 0.837830 -0.276550 -0.193726 1441831786 0.428894 0.837830 -0.276550 -0.193726 1441831786 0.428894 0.837830 -0.276550 -0.193726 1441831786 0.428894 0.837830 -0.276550 -0.193726 1441831786 0.428894 0.837830 -0.276550 -0.193726 1441831786 0.230957 0.854065 -0.325928 -0.333130 1441831786 0.230957 0.854065 -0.325928 -0.333130 1441831786 0.230957 0.854065 -0.325928 -0.333130 1441831786 0.230957 0.854065 -0.325928 -0.333130 1441831786 0.230957 0.854065 -0.325928 -0.333130 1441831786 0.230957 0.854065 -0.325928 -0.333130 1441831786 0.194397 0.867188 -0.365723 -0.276367 1441831786 0.194397 0.867188 -0.365723 -0.276367 1441831786 0.194397 0.867188 -0.365723 -0.276367 1441831786 0.194397 0.867188 -0.365723 -0.276367 1441831786 0.194397 0.867188 -0.365723 -0.276367 1441831786 0.194397 0.867188 -0.365723 -0.276367 1441831786 0.316162 0.874084 -0.358459 -0.086670 1441831786 0.316162 0.874084 -0.358459 -0.086670 1441831786 0.316162 0.874084 -0.358459 -0.086670 1441831786 0.316162 0.874084 -0.358459 -0.086670 1441831786 0.316162 0.874084 -0.358459 -0.086670 1441831786 0.424805 0.817078 -0.321106 0.220825 1441831786 0.424805 0.817078 -0.321106 0.220825 1441831786 0.424805 0.817078 -0.321106 0.220825 1441831786 0.424805 0.817078 -0.321106 0.220825 1441831786 0.424805 0.817078 -0.321106 0.220825 1441831786 0.424805 0.817078 -0.321106 0.220825 1441831786 0.553955 0.640198 -0.247131 0.471313 1441831786 0.553955 0.640198 -0.247131 0.471313 1441831786 0.553955 0.640198 -0.247131 0.471313 1441831786 0.553955 0.640198 -0.247131 0.471313 1441831786 0.553955 0.640198 -0.247131 0.471313 1441831786 0.553955 0.640198 -0.247131 0.471313 1441831786 0.553955 0.640198 -0.247131 0.471313 1441831786 0.601196 0.448975 -0.182556 0.635315 1441831786 0.601196 0.448975 -0.182556 0.635315 1441831786 0.601196 0.448975 -0.182556 0.635315 1441831786 0.601196 0.448975 -0.182556 0.635315 1441831786 0.601196 0.448975 -0.182556 0.635315 1441831786 0.618103 0.359314 -0.129517 0.687012 1441831786 0.618103 0.359314 -0.129517 0.687012 1441831786 0.618103 0.359314 -0.129517 0.687012 1441831786 0.618103 0.359314 -0.129517 0.687012 1441831786 0.618103 0.359314 -0.129517 0.687012 1441831786 0.683960 0.401489 -0.155945 0.588745 1441831786 0.683960 0.401489 -0.155945 0.588745 1441831786 0.683960 0.401489 -0.155945 0.588745 1441831786 0.683960 0.401489 -0.155945 0.588745 1441831786 0.683960 0.401489 -0.155945 0.588745 1441831786 0.683960 0.401489 -0.155945 0.588745 1441831786 0.698975 0.573975 -0.200134 0.376648 1441831786 0.698975 0.573975 -0.200134 0.376648 1441831786 0.698975 0.573975 -0.200134 0.376648 1441831786 0.698975 0.573975 -0.200134 0.376648 1441831786 0.698975 0.573975 -0.200134 0.376648 1441831786 0.698975 0.573975 -0.200134 0.376648 1441831786 0.602539 0.759399 -0.241577 0.042542 1441831786 0.602539 0.759399 -0.241577 0.042542 1441831786 0.602539 0.759399 -0.241577 0.042542 1441831786 0.602539 0.759399 -0.241577 0.042542 1441831786 0.602539 0.759399 -0.241577 0.042542 1441831786 0.602539 0.759399 -0.241577 0.042542 1441831786 0.602539 0.759399 -0.241577 0.042542 1441831786 0.425781 0.823242 -0.270813 -0.260010 1441831786 0.425781 0.823242 -0.270813 -0.260010 1441831786 0.425781 0.823242 -0.270813 -0.260010 1441831786 0.425781 0.823242 -0.270813 -0.260010 1441831786 0.425781 0.823242 -0.270813 -0.260010 1441831786 0.425781 0.823242 -0.270813 -0.260010 1441831787 0.232666 0.840881 -0.336365 -0.354492 1441831787 0.232666 0.840881 -0.336365 -0.354492 1441831787 0.232666 0.840881 -0.336365 -0.354492 1441831787 0.232666 0.840881 -0.336365 -0.354492 1441831787 0.232666 0.840881 -0.336365 -0.354492 1441831787 0.232666 0.840881 -0.336365 -0.354492 1441831787 0.221619 0.858948 -0.381653 -0.259583 1441831787 0.221619 0.858948 -0.381653 -0.259583 1441831787 0.221619 0.858948 -0.381653 -0.259583 1441831787 0.221619 0.858948 -0.381653 -0.259583 1441831787 0.221619 0.858948 -0.381653 -0.259583 1441831787 0.221619 0.858948 -0.381653 -0.259583 1441831787 0.221619 0.858948 -0.381653 -0.259583 1441831787 0.375916 0.853699 -0.360229 -0.001282 1441831787 0.375916 0.853699 -0.360229 -0.001282 1441831787 0.375916 0.853699 -0.360229 -0.001282 1441831787 0.375916 0.853699 -0.360229 -0.001282 1441831787 0.375916 0.853699 -0.360229 -0.001282 1441831787 0.520630 0.738159 -0.269104 0.333984 1441831787 0.520630 0.738159 -0.269104 0.333984 1441831787 0.520630 0.738159 -0.269104 0.333984 1441831787 0.520630 0.738159 -0.269104 0.333984 1441831787 0.520630 0.738159 -0.269104 0.333984 1441831787 0.520630 0.738159 -0.269104 0.333984 1441831787 0.520630 0.738159 -0.269104 0.333984 1441831787 0.610107 0.548157 -0.164307 0.547974 1441831787 0.610107 0.548157 -0.164307 0.547974 1441831787 0.610107 0.548157 -0.164307 0.547974 1441831787 0.610107 0.548157 -0.164307 0.547974 1441831787 0.610107 0.548157 -0.164307 0.547974 1441831787 0.610107 0.548157 -0.164307 0.547974 1441831787 0.638306 0.360718 -0.099060 0.672729 1441831787 0.638306 0.360718 -0.099060 0.672729 1441831787 0.638306 0.360718 -0.099060 0.672729 1441831787 0.638306 0.360718 -0.099060 0.672729 1441831787 0.638306 0.360718 -0.099060 0.672729 1441831787 0.638306 0.360718 -0.099060 0.672729 1441831787 0.680176 0.359680 -0.085205 0.632935 1441831787 0.680176 0.359680 -0.085205 0.632935 1441831787 0.680176 0.359680 -0.085205 0.632935 1441831787 0.680176 0.359680 -0.085205 0.632935 1441831787 0.680176 0.359680 -0.085205 0.632935 1441831787 0.744995 0.451294 -0.144897 0.469238 1441831787 0.744995 0.451294 -0.144897 0.469238 1441831787 0.744995 0.451294 -0.144897 0.469238 1441831787 0.744995 0.451294 -0.144897 0.469238 1441831787 0.744995 0.451294 -0.144897 0.469238 1441831787 0.744995 0.451294 -0.144897 0.469238 1441831787 0.713684 0.637085 -0.196350 0.214844 1441831787 0.713684 0.637085 -0.196350 0.214844 1441831787 0.713684 0.637085 -0.196350 0.214844 1441831787 0.713684 0.637085 -0.196350 0.214844 1441831787 0.713684 0.637085 -0.196350 0.214844 1441831787 0.713684 0.637085 -0.196350 0.214844 1441831787 0.579346 0.773071 -0.237976 -0.100342 1441831787 0.579346 0.773071 -0.237976 -0.100342 1441831787 0.579346 0.773071 -0.237976 -0.100342 1441831787 0.579346 0.773071 -0.237976 -0.100342 1441831787 0.579346 0.773071 -0.237976 -0.100342 1441831787 0.579346 0.773071 -0.237976 -0.100342 1441831787 0.406738 0.803894 -0.289368 -0.323364 1441831787 0.406738 0.803894 -0.289368 -0.323364 1441831787 0.406738 0.803894 -0.289368 -0.323364 1441831787 0.406738 0.803894 -0.289368 -0.323364 1441831787 0.406738 0.803894 -0.289368 -0.323364 1441831787 0.406738 0.803894 -0.289368 -0.323364 1441831787 0.259094 0.826660 -0.355957 -0.350403 1441831787 0.259094 0.826660 -0.355957 -0.350403 1441831787 0.259094 0.826660 -0.355957 -0.350403 1441831787 0.259094 0.826660 -0.355957 -0.350403 1441831787 0.259094 0.826660 -0.355957 -0.350403 1441831787 0.259094 0.826660 -0.355957 -0.350403 1441831787 0.244385 0.858276 -0.386658 -0.232666 1441831787 0.244385 0.858276 -0.386658 -0.232666 1441831787 0.244385 0.858276 -0.386658 -0.232666 1441831787 0.244385 0.858276 -0.386658 -0.232666 1441831787 0.244385 0.858276 -0.386658 -0.232666 1441831787 0.244385 0.858276 -0.386658 -0.232666 1441831787 0.244385 0.858276 -0.386658 -0.232666 1441831787 0.384033 0.850952 -0.358215 -0.007629 1441831787 0.384033 0.850952 -0.358215 -0.007629 1441831787 0.384033 0.850952 -0.358215 -0.007629 1441831787 0.384033 0.850952 -0.358215 -0.007629 1441831787 0.384033 0.850952 -0.358215 -0.007629 1441831787 0.384033 0.850952 -0.358215 -0.007629 1441831787 0.496094 0.761230 -0.283447 0.306519 1441831787 0.496094 0.761230 -0.283447 0.306519 1441831787 0.496094 0.761230 -0.283447 0.306519 1441831787 0.496094 0.761230 -0.283447 0.306519 1441831787 0.496094 0.761230 -0.283447 0.306519 1441831787 0.496094 0.761230 -0.283447 0.306519 1441831787 0.577759 0.595154 -0.181763 0.528015 1441831787 0.577759 0.595154 -0.181763 0.528015 1441831787 0.577759 0.595154 -0.181763 0.528015 1441831787 0.577759 0.595154 -0.181763 0.528015 1441831787 0.577759 0.595154 -0.181763 0.528015 1441831787 0.577759 0.595154 -0.181763 0.528015 1441831787 0.596069 0.434082 -0.102112 0.667603 1441831787 0.596069 0.434082 -0.102112 0.667603 1441831787 0.596069 0.434082 -0.102112 0.667603 1441831787 0.596069 0.434082 -0.102112 0.667603 1441831787 0.596069 0.434082 -0.102112 0.667603 1441831787 0.596069 0.434082 -0.102112 0.667603 1441831787 0.631958 0.363770 -0.064209 0.681213 1441831787 0.631958 0.363770 -0.064209 0.681213 1441831787 0.631958 0.363770 -0.064209 0.681213 1441831787 0.631958 0.363770 -0.064209 0.681213 1441831787 0.631958 0.363770 -0.064209 0.681213 1441831787 0.631958 0.363770 -0.064209 0.681213 1441831787 0.705994 0.440125 -0.129333 0.539490 1441831787 0.705994 0.440125 -0.129333 0.539490 1441831788 0.705994 0.440125 -0.129333 0.539490 1441831788 0.705994 0.440125 -0.129333 0.539490 1441831788 0.705994 0.440125 -0.129333 0.539490 1441831788 0.705994 0.440125 -0.129333 0.539490 1441831788 0.705994 0.440125 -0.129333 0.539490 1441831788 0.682129 0.636719 -0.184143 0.308716 1441831788 0.682129 0.636719 -0.184143 0.308716 1441831788 0.682129 0.636719 -0.184143 0.308716 1441831788 0.682129 0.636719 -0.184143 0.308716 1441831788 0.682129 0.636719 -0.184143 0.308716 1441831788 0.682129 0.636719 -0.184143 0.308716 1441831788 0.578064 0.780334 -0.238403 0.006226 1441831788 0.578064 0.780334 -0.238403 0.006226 1441831788 0.578064 0.780334 -0.238403 0.006226 1441831788 0.578064 0.780334 -0.238403 0.006226 1441831788 0.578064 0.780334 -0.238403 0.006226 1441831788 0.578064 0.780334 -0.238403 0.006226 1441831788 0.578064 0.780334 -0.238403 0.006226 1441831788 0.429321 0.819031 -0.288757 -0.247925 1441831788 0.429321 0.819031 -0.288757 -0.247925 1441831788 0.429321 0.819031 -0.288757 -0.247925 1441831788 0.429321 0.819031 -0.288757 -0.247925 1441831788 0.429321 0.819031 -0.288757 -0.247925 1441831788 0.429321 0.819031 -0.288757 -0.247925 1441831788 0.301331 0.820618 -0.348572 -0.338135 1441831788 0.301331 0.820618 -0.348572 -0.338135 1441831788 0.301331 0.820618 -0.348572 -0.338135 1441831788 0.301331 0.820618 -0.348572 -0.338135 1441831788 0.301331 0.820618 -0.348572 -0.338135 1441831788 0.301331 0.820618 -0.348572 -0.338135 1441831788 0.301331 0.820618 -0.348572 -0.338135 1441831788 0.291626 0.838989 -0.381470 -0.255920 1441831788 0.291626 0.838989 -0.381470 -0.255920 1441831788 0.291626 0.838989 -0.381470 -0.255920 1441831788 0.291626 0.838989 -0.381470 -0.255920 1441831788 0.291626 0.838989 -0.381470 -0.255920 1441831788 0.291626 0.838989 -0.381470 -0.255920 1441831788 0.409851 0.831299 -0.366150 -0.082458 1441831788 0.409851 0.831299 -0.366150 -0.082458 1441831788 0.409851 0.831299 -0.366150 -0.082458 1441831788 0.409851 0.831299 -0.366150 -0.082458 1441831788 0.409851 0.831299 -0.366150 -0.082458 1441831788 0.409851 0.831299 -0.366150 -0.082458 1441831788 0.491211 0.788147 -0.319519 0.188049 1441831788 0.491211 0.788147 -0.319519 0.188049 1441831788 0.491211 0.788147 -0.319519 0.188049 1441831788 0.491211 0.788147 -0.319519 0.188049 1441831788 0.491211 0.788147 -0.319519 0.188049 1441831788 0.491211 0.788147 -0.319519 0.188049 1441831788 0.584473 0.647766 -0.226990 0.432617 1441831788 0.584473 0.647766 -0.226990 0.432617 1441831788 0.584473 0.647766 -0.226990 0.432617 1441831788 0.584473 0.647766 -0.226990 0.432617 1441831788 0.584473 0.647766 -0.226990 0.432617 1441831788 0.584473 0.647766 -0.226990 0.432617 1441831788 0.622437 0.465332 -0.147583 0.611694 1441831788 0.622437 0.465332 -0.147583 0.611694 1441831788 0.622437 0.465332 -0.147583 0.611694 1441831788 0.622437 0.465332 -0.147583 0.611694 1441831788 0.622437 0.465332 -0.147583 0.611694 1441831788 0.622437 0.465332 -0.147583 0.611694 1441831788 0.634155 0.322693 -0.083679 0.697571 1441831788 0.634155 0.322693 -0.083679 0.697571 1441831788 0.634155 0.322693 -0.083679 0.697571 1441831788 0.634155 0.322693 -0.083679 0.697571 1441831788 0.634155 0.322693 -0.083679 0.697571 1441831788 0.634155 0.322693 -0.083679 0.697571 1441831788 0.684753 0.371643 -0.120911 0.615051 1441831788 0.684753 0.371643 -0.120911 0.615051 1441831788 0.684753 0.371643 -0.120911 0.615051 1441831788 0.684753 0.371643 -0.120911 0.615051 1441831788 0.684753 0.371643 -0.120911 0.615051 1441831788 0.684753 0.371643 -0.120911 0.615051 1441831788 0.711365 0.515930 -0.180420 0.441650 1441831788 0.711365 0.515930 -0.180420 0.441650 1441831788 0.711365 0.515930 -0.180420 0.441650 1441831788 0.711365 0.515930 -0.180420 0.441650 1441831788 0.711365 0.515930 -0.180420 0.441650 1441831788 0.711365 0.515930 -0.180420 0.441650 1441831788 0.656616 0.696411 -0.239319 0.162781 1441831788 0.656616 0.696411 -0.239319 0.162781 1441831788 0.656616 0.696411 -0.239319 0.162781 1441831788 0.656616 0.696411 -0.239319 0.162781 1441831788 0.656616 0.696411 -0.239319 0.162781 1441831788 0.656616 0.696411 -0.239319 0.162781 1441831788 0.524841 0.790955 -0.275208 -0.152100 1441831788 0.524841 0.790955 -0.275208 -0.152100 1441831788 0.524841 0.790955 -0.275208 -0.152100 1441831788 0.524841 0.790955 -0.275208 -0.152100 1441831788 0.524841 0.790955 -0.275208 -0.152100 1441831788 0.524841 0.790955 -0.275208 -0.152100 1441831788 0.524841 0.790955 -0.275208 -0.152100 1441831788 0.354797 0.804504 -0.315063 -0.357239 1441831788 0.354797 0.804504 -0.315063 -0.357239 1441831788 0.354797 0.804504 -0.315063 -0.357239 1441831788 0.354797 0.804504 -0.315063 -0.357239 1441831788 0.354797 0.804504 -0.315063 -0.357239 1441831788 0.354797 0.804504 -0.315063 -0.357239 1441831788 0.227539 0.820679 -0.386536 -0.353943 1441831788 0.227539 0.820679 -0.386536 -0.353943 1441831788 0.227539 0.820679 -0.386536 -0.353943 1441831788 0.227539 0.820679 -0.386536 -0.353943 1441831788 0.227539 0.820679 -0.386536 -0.353943 1441831788 0.227539 0.820679 -0.386536 -0.353943 1441831788 0.310303 0.832275 -0.392639 -0.238281 1441831788 0.310303 0.832275 -0.392639 -0.238281 1441831788 0.310303 0.832275 -0.392639 -0.238281 1441831788 0.310303 0.832275 -0.392639 -0.238281 1441831788 0.310303 0.832275 -0.392639 -0.238281 1441831788 0.310303 0.832275 -0.392639 -0.238281 1441831788 0.440369 0.822021 -0.360291 -0.022766 1441831788 0.440369 0.822021 -0.360291 -0.022766 1441831789 0.440369 0.822021 -0.360291 -0.022766 1441831789 0.440369 0.822021 -0.360291 -0.022766 1441831789 0.440369 0.822021 -0.360291 -0.022766 1441831789 0.440369 0.822021 -0.360291 -0.022766 1441831789 0.537476 0.744629 -0.290588 0.268494 1441831789 0.537476 0.744629 -0.290588 0.268494 1441831789 0.537476 0.744629 -0.290588 0.268494 1441831789 0.537476 0.744629 -0.290588 0.268494 1441831789 0.537476 0.744629 -0.290588 0.268494 1441831789 0.537476 0.744629 -0.290588 0.268494 1441831789 0.537476 0.744629 -0.290588 0.268494 1441831789 0.611755 0.592041 -0.194275 0.487244 1441831789 0.611755 0.592041 -0.194275 0.487244 1441831789 0.611755 0.592041 -0.194275 0.487244 1441831789 0.611755 0.592041 -0.194275 0.487244 1441831789 0.611755 0.592041 -0.194275 0.487244 1441831789 0.640869 0.398254 -0.122620 0.644653 1441831789 
0.506348 0.544434 0.311707 -0.591553 1441831802 0.506348 0.544434 0.311707 -0.591553 1441831802 0.504395 0.545288 0.309082 -0.593811 1441831802 0.504395 0.545288 0.309082 -0.593811 1441831802 0.504395 0.545288 0.309082 -0.593811 1441831802 0.504395 0.545288 0.309082 -0.593811 1441831802 0.504395 0.545288 0.309082 -0.593811 1441831802 0.504395 0.545288 0.309082 -0.593811 1441831802 0.504211 0.545532 0.308960 -0.593811 1441831802 0.504211 0.545532 0.308960 -0.593811 1441831802 0.504211 0.545532 0.308960 -0.593811 1441831802 0.504211 0.545532 0.308960 -0.593811 1441831802 0.501099 0.544006 0.309570 -0.597534 1441831802 0.501099 0.544006 0.309570 -0.597534 1441831802 0.501099 0.544006 0.309570 -0.597534 1441831802 0.501099 0.544006 0.309570 -0.597534 1441831802 0.501099 0.544006 0.309570 -0.597534 1441831802 0.501953 0.536133 0.316040 -0.600586 1441831802 0.501953 0.536133 0.316040 -0.600586 1441831802 0.501953 0.536133 0.316040 -0.600586 1441831802 0.507690 0.528320 0.312195 -0.604675 1441831802 0.507690 0.528320 0.312195 -0.604675 1441831802 0.507690 0.528320 0.312195 -0.604675 1441831802 0.507690 0.528320 0.312195 -0.604675 1441831802 0.507690 0.528320 0.312195 -0.604675 1441831802 0.507690 0.528320 0.312195 -0.604675 1441831802 0.507080 0.536316 0.287598 -0.610291 1441831802 0.507080 0.536316 0.287598 -0.610291 1441831802 0.507080 0.536316 0.287598 -0.610291 1441831802 0.507080 0.536316 0.287598 -0.610291 1441831802 0.507080 0.536316 0.287598 -0.610291 1441831802 0.507080 0.536316 0.287598 -0.610291 1441831802 0.507080 0.536316 0.287598 -0.610291 1441831802 0.503296 0.552124 0.264343 -0.609802 1441831802 0.503296 0.552124 0.264343 -0.609802 1441831802 0.503296 0.552124 0.264343 -0.609802 1441831802 0.503296 0.552124 0.264343 -0.609802 1441831802 0.503296 0.552124 0.264343 -0.609802 1441831802 0.503296 0.552124 0.264343 -0.609802 1441831802 0.504761 0.555359 0.269775 -0.603271 1441831802 0.504761 0.555359 0.269775 -0.603271 1441831802 0.504761 0.555359 0.269775 -0.603271 1441831802 0.504761 0.555359 0.269775 -0.603271 1441831802 0.504761 0.555359 0.269775 -0.603271 1441831802 0.504761 0.555359 0.269775 -0.603271 1441831802 0.505981 0.545959 0.288147 -0.602356 1441831802 0.505981 0.545959 0.288147 -0.602356 1441831802 0.505981 0.545959 0.288147 -0.602356 1441831802 0.505981 0.545959 0.288147 -0.602356 1441831802 0.505981 0.545959 0.288147 -0.602356 1441831802 0.505981 0.545959 0.288147 -0.602356 1441831802 0.492615 0.548279 0.289978 -0.610413 1441831802 0.492615 0.548279 0.289978 -0.610413 1441831802 0.492615 0.548279 0.289978 -0.610413 1441831802 0.492615 0.548279 0.289978 -0.610413 1441831802 0.492615 0.548279 0.289978 -0.610413 1441831802 0.492615 0.548279 0.289978 -0.610413 1441831802 0.492615 0.548279 0.289978 -0.610413 1441831802 0.477478 0.555908 0.283630 -0.618469 1441831802 0.477478 0.555908 0.283630 -0.618469 1441831802 0.477478 0.555908 0.283630 -0.618469 1441831802 0.477478 0.555908 0.283630 -0.618469 1441831802 0.477478 0.555908 0.283630 -0.618469 1441831802 0.477478 0.555908 0.283630 -0.618469 1441831802 0.472229 0.555786 0.295898 -0.616821 1441831802 0.472229 0.555786 0.295898 -0.616821 1441831802 0.472229 0.555786 0.295898 -0.616821 1441831802 0.472229 0.555786 0.295898 -0.616821 1441831802 0.472229 0.555786 0.295898 -0.616821 1441831802 0.472229 0.555786 0.295898 -0.616821 1441831802 0.472229 0.555786 0.295898 -0.616821 1441831802 0.474976 0.543091 0.328918 -0.609314 1441831802 0.474976 0.543091 0.328918 -0.609314 1441831802 0.474976 0.543091 0.328918 -0.609314 1441831802 0.474976 0.543091 0.328918 -0.609314 1441831802 0.474976 0.543091 0.328918 -0.609314 1441831802 0.474976 0.543091 0.328918 -0.609314 1441831802 0.488708 0.515869 0.368225 -0.599548 1441831802 0.488708 0.515869 0.368225 -0.599548 1441831802 0.488708 0.515869 0.368225 -0.599548 1441831802 0.488708 0.515869 0.368225 -0.599548 1441831802 0.488708 0.515869 0.368225 -0.599548 1441831802 0.488708 0.515869 0.368225 -0.599548 1441831802 0.507813 0.490723 0.382507 -0.595764 1441831802 0.507813 0.490723 0.382507 -0.595764 1441831802 0.507813 0.490723 0.382507 -0.595764 1441831802 0.507813 0.490723 0.382507 -0.595764 1441831802 0.507813 0.490723 0.382507 -0.595764 1441831802 0.507813 0.490723 0.382507 -0.595764 1441831802 0.507813 0.490723 0.382507 -0.595764 1441831802 0.512085 0.493896 0.365295 -0.600342 1441831802 0.512085 0.493896 0.365295 -0.600342 1441831802 0.512085 0.493896 0.365295 -0.600342 1441831802 0.512085 0.493896 0.365295 -0.600342 1441831802 0.512085 0.493896 0.365295 -0.600342 1441831802 0.512085 0.493896 0.365295 -0.600342 1441831802 0.504089 0.517700 0.320129 -0.612671 1441831802 0.504089 0.517700 0.320129 -0.612671 1441831802 0.504089 0.517700 0.320129 -0.612671 1441831802 0.504089 0.517700 0.320129 -0.612671 1441831802 0.504089 0.517700 0.320129 -0.612671 1441831802 0.504089 0.517700 0.320129 -0.612671 1441831802 0.508850 0.539734 0.278992 -0.609863 1441831802 0.508850 0.539734 0.278992 -0.609863 1441831802 0.508850 0.539734 0.278992 -0.609863 1441831802 0.508850 0.539734 0.278992 -0.609863 1441831802 0.508850 0.539734 0.278992 -0.609863 1441831803 0.508850 0.539734 0.278992 -0.609863 1441831803 0.530518 0.540161 0.275879 -0.592102 1441831803 0.530518 0.540161 0.275879 -0.592102 1441831803 0.530518 0.540161 0.275879 -0.592102 1441831803 0.530518 0.540161 0.275879 -0.592102 1441831803 0.530518 0.540161 0.275879 -0.592102 1441831803 0.530518 0.540161 0.275879 -0.592102 1441831803 0.530518 0.540161 0.275879 -0.592102 1441831803 0.544067 0.535828 0.268738 -0.587036 1441831803 0.544067 0.535828 0.268738 -0.587036 1441831803 0.544067 0.535828 0.268738 -0.587036 1441831803 0.544067 0.535828 0.268738 -0.587036 1441831803 0.544067 0.535828 0.268738 -0.587036 1441831803 0.544067 0.535828 0.268738 -0.587036 1441831803 0.538086 0.549866 0.247131 -0.589050 1441831803 0.538086 0.549866 0.247131 -0.589050 1441831803 0.538086 0.549866 0.247131 -0.589050 1441831803 0.538086 0.549866 0.247131 -0.589050 1441831803 0.538086 0.549866 0.247131 -0.589050 1441831803 0.538086 0.549866 0.247131 -0.589050 1441831803 0.525940 0.564209 0.232971 -0.592224 1441831803 0.525940 0.564209 0.232971 -0.592224 1441831803 0.525940 0.564209 0.232971 -0.592224 1441831803 0.525940 0.564209 0.232971 -0.592224 1441831803 0.525940 0.564209 0.232971 -0.592224 1441831803 0.525940 0.564209 0.232971 -0.592224 1441831803 0.525940 0.564209 0.232971 -0.592224 1441831803 0.520935 0.567078 0.238586 -0.591675 1441831803 0.520935 0.567078 0.238586 -0.591675 1441831803 0.520935 0.567078 0.238586 -0.591675 1441831803 0.520935 0.567078 0.238586 -0.591675 1441831803 0.520935 0.567078 0.238586 -0.591675 1441831803 0.523804 0.555908 0.278137 -0.582397 1441831803 0.523804 0.555908 0.278137 -0.582397 1441831803 0.523804 0.555908 0.278137 -0.582397 1441831803 0.523804 0.555908 0.278137 -0.582397 1441831803 0.523804 0.555908 0.278137 -0.582397 1441831803 0.523804 0.555908 0.278137 -0.582397 1441831803 0.523804 0.555908 0.278137 -0.582397 1441831803 0.528442 0.528137 0.335266 -0.573914 1441831803 0.528442 0.528137 0.335266 -0.573914 1441831803 0.528442 0.528137 0.335266 -0.573914 1441831803 0.528442 0.528137 0.335266 -0.573914 1441831803 0.528442 0.528137 0.335266 -0.573914 1441831803 0.528442 0.528137 0.335266 -0.573914 1441831803 0.538269 0.487183 0.384033 -0.570435 1441831803 0.538269 0.487183 0.384033 -0.570435 1441831803 0.538269 0.487183 0.384033 -0.570435 1441831803 0.538269 0.487183 0.384033 -0.570435 1441831803 0.538269 0.487183 0.384033 -0.570435 1441831803 0.538269 0.487183 0.384033 -0.570435 1441831803 0.538025 0.466980 0.404480 -0.573364 1441831803 0.538025 0.466980 0.404480 -0.573364 1441831803 0.538025 0.466980 0.404480 -0.573364 1441831803 0.538025 0.466980 0.404480 -0.573364 1441831803 0.538025 0.466980 0.404480 -0.573364 1441831803 0.538025 0.466980 0.404480 -0.573364 1441831803 0.526001 0.475403 0.383911 -0.591492 1441831803 0.526001 0.475403 0.383911 -0.591492 1441831803 0.526001 0.475403 0.383911 -0.591492 1441831803 0.526001 0.475403 0.383911 -0.591492 1441831803 0.526001 0.475403 0.383911 -0.591492 1441831803 0.526001 0.475403 0.383911 -0.591492 1441831803 0.503174 0.510193 0.335632 -0.611389 1441831803 0.503174 0.510193 0.335632 -0.611389 1441831803 0.503174 0.510193 0.335632 -0.611389 1441831803 0.503174 0.510193 0.335632 -0.611389 1441831803 0.503174 0.510193 0.335632 -0.611389 1441831803 0.503174 0.510193 0.335632 -0.611389 1441831803 0.503174 0.510193 0.335632 -0.611389 1441831803 0.495117 0.534485 0.305908 -0.612793 1441831803 0.495117 0.534485 0.305908 -0.612793 1441831803 0.495117 0.534485 0.305908 -0.612793 1441831803 0.495117 0.534485 0.305908 -0.612793 1441831803 0.495117 0.534485 0.305908 -0.612793 1441831803 0.495117 0.534485 0.305908 -0.612793 1441831803 0.508545 0.525757 0.307800 -0.608398 1441831803 0.508545 0.525757 0.307800 -0.608398 1441831803 0.508545 0.525757 0.307800 -0.608398 1441831803 0.508545 0.525757 0.307800 -0.608398 1441831803 0.508545 0.525757 0.307800 -0.608398 1441831803 0.508545 0.525757 0.307800 -0.608398 1441831803 0.515808 0.522888 0.304993 -0.606201 1441831803 0.515808 0.522888 0.304993 -0.606201 1441831803 0.515808 0.522888 0.304993 -0.606201 1441831803 0.515808 0.522888 0.304993 -0.606201 1441831803 0.515808 0.522888 0.304993 -0.606201 1441831803 0.515808 0.522888 0.304993 -0.606201 1441831803 0.515808 0.522888 0.304993 -0.606201 1441831803 0.517212 0.525269 0.293945 -0.608398 1441831803 0.517212 0.525269 0.293945 -0.608398 1441831803 0.517212 0.525269 0.293945 -0.608398 1441831803 0.517212 0.525269 0.293945 -0.608398 1441831803 0.517212 0.525269 0.293945 -0.608398 1441831803 0.517212 0.525269 0.293945 -0.608398 1441831803 0.512268 0.537598 0.271729 -0.612122 1441831803 0.512268 0.537598 0.271729 -0.612122 1441831803 0.512268 0.537598 0.271729 -0.612122 1441831803 0.512268 0.537598 0.271729 -0.612122 1441831803 0.512268 0.537598 0.271729 -0.612122 1441831803 0.512268 0.537598 0.271729 -0.612122 1441831803 0.510315 0.545166 0.269104 -0.608215 1441831803 0.510315 0.545166 0.269104 -0.608215 1441831803 0.510315 0.545166 0.269104 -0.608215 1441831803 0.510315 0.545166 0.269104 -0.608215 1441831803 0.510315 0.545166 0.269104 -0.608215 1441831803 0.510315 0.545166 0.269104 -0.608215 1441831803 0.510315 0.545166 0.269104 -0.608215 1441831803 0.503113 0.542419 0.282349 -0.610657 1441831803 0.503113 0.542419 0.282349 -0.610657 1441831803 0.503113 0.542419 0.282349 -0.610657 1441831803 0.503113 0.542419 0.282349 -0.610657 1441831803 0.503113 0.542419 0.282349 -0.610657 1441831803 0.503113 0.542419 0.282349 -0.610657 1441831804 0.498840 0.527832 0.300964 -0.617981 1441831804 0.498840 0.527832 0.300964 -0.617981 1441831804 0.498840 0.527832 0.300964 -0.617981 1441831804 0.498840 0.527832 0.300964 -0.617981 1441831804 0.498840 0.527832 0.300964 -0.617981 1441831804 0.498840 0.527832 0.300964 -0.617981 1441831804 0.488403 0.522095 0.310913 -0.626221 1441831804 0.488403 0.522095 0.310913 -0.626221 1441831804 0.488403 0.522095 0.310913 -0.626221 1441831804 0.488403 0.522095 0.310913 -0.626221 1441831804 0.488403 0.522095 0.310913 -0.626221 1441831804 0.488403 0.522095 0.310913 -0.626221 1441831804 0.473999 0.533447 0.297729 -0.634094 1441831804 0.473999 0.533447 0.297729 -0.634094 1441831804 0.473999 0.533447 0.297729 -0.634094 1441831804 0.473999 0.533447 0.297729 -0.634094 1441831804 0.473999 0.533447 0.297729 -0.634094 1441831804 0.473999 0.533447 0.297729 -0.634094 1441831804 0.473267 0.545654 0.290161 -0.627747 1441831804 0.473267 0.545654 0.290161 -0.627747 1441831804 0.473267 0.545654 0.290161 -0.627747 1441831804 0.473267 0.545654 0.290161 -0.627747 1441831804 0.473267 0.545654 0.290161 -0.627747 1441831804 0.473267 0.545654 0.290161 -0.627747 1441831804 0.485229 0.540588 0.304504 -0.616089 1441831804 0.485229 0.540588 0.304504 -0.616089 1441831804 0.485229 0.540588 0.304504 -0.616089 1441831804 0.485229 0.540588 0.304504 -0.616089 1441831804 0.485229 0.540588 0.304504 -0.616089 1441831804 0.485229 0.540588 0.304504 -0.616089 1441831804 0.489868 0.534607 0.308594 -0.615540 1441831804 0.489868 0.534607 0.308594 -0.615540 1441831804 0.489868 0.534607 0.308594 -0.615540 1441831804 0.489868 0.534607 0.308594 -0.615540 1441831804 0.489868 0.534607 0.308594 -0.615540 1441831804 0.489868 0.534607 0.308594 -0.615540 1441831804 0.477783 0.541382 0.297424 -0.624634 1441831804 0.477783 0.541382 0.297424 -0.624634 1441831804 0.477783 0.541382 0.297424 -0.624634 1441831804 0.477783 0.541382 0.297424 -0.624634 1441831804 0.477783 0.541382 0.297424 -0.624634 1441831804 0.477783 0.541382 0.297424 -0.624634 1441831804 0.477783 0.541382 0.297424 -0.624634 1441831804 0.463989 0.551941 0.279846 -0.633850 1441831804 0.463989 0.551941 0.279846 -0.633850 1441831804 0.463989 0.551941 0.279846 -0.633850 1441831804 0.463989 0.551941 0.279846 -0.633850 1441831804 0.463989 0.551941 0.279846 -0.633850 1441831804 0.463989 0.551941 0.279846 -0.633850 1441831804 0.460938 0.555664 0.272949 -0.635803 1441831804 0.460938 0.555664 0.272949 -0.635803 1441831804 0.460938 0.555664 0.272949 -0.635803 1441831804 0.460938 0.555664 0.272949 -0.635803 1441831804 0.460938 0.555664 0.272949 -0.635803 1441831804 0.460938 0.555664 0.272949 -0.635803 1441831804 0.470398 0.546936 0.294617 -0.626709 1441831804 0.470398 0.546936 0.294617 -0.626709 1441831804 0.470398 0.546936 0.294617 -0.626709 1441831804 0.470398 0.546936 0.294617 -0.626709 1441831804 0.470398 0.546936 0.294617 -0.626709 1441831804 0.470398 0.546936 0.294617 -0.626709 1441831804 0.484680 0.527283 0.320374 -0.620056 1441831804 0.484680 0.527283 0.320374 -0.620056 1441831804 0.484680 0.527283 0.320374 -0.620056 1441831804 0.484680 0.527283 0.320374 -0.620056 1441831804 0.484680 0.527283 0.320374 -0.620056 1441831804 0.484680 0.527283 0.320374 -0.620056 1441831804 0.484680 0.527283 0.320374 -0.620056 1441831804 0.499207 0.508850 0.327209 -0.620300 1441831804 0.499207 0.508850 0.327209 -0.620300 1441831804 0.499207 0.508850 0.327209 -0.620300 1441831804 0.499207 0.508850 0.327209 -0.620300 1441831804 0.499207 0.508850 0.327209 -0.620300 1441831804 0.499207 0.508850 0.327209 -0.620300 1441831804 0.499207 0.508850 0.327209 -0.620300 1441831804 0.500854 0.513489 0.304565 -0.626648 1441831804 0.500854 0.513489 0.304565 -0.626648 1441831804 0.500854 0.513489 0.304565 -0.626648 1441831804 0.500854 0.513489 0.304565 -0.626648 1441831804 0.500854 0.513489 0.304565 -0.626648 1441831804 0.500854 0.513489 0.304565 -0.626648 1441831804 0.490173 0.538330 0.261841 -0.633484 1441831804 0.490173 0.538330 0.261841 -0.633484 1441831804 0.490173 0.538330 0.261841 -0.633484 1441831804 0.490173 0.538330 0.261841 -0.633484 1441831804 0.490173 0.538330 0.261841 -0.633484 1441831804 0.490173 0.538330 0.261841 -0.633484 1441831804 0.490173 0.538330 0.261841 -0.633484 1441831804 0.486328 0.561340 0.230957 -0.628540 1441831804 0.486328 0.561340 0.230957 -0.628540 1441831804 0.486328 0.561340 0.230957 -0.628540 1441831804 0.486328 0.561340 0.230957 -0.628540 1441831804 0.486328 0.561340 0.230957 -0.628540 1441831804 0.486328 0.561340 0.230957 -0.628540 1441831804 0.497070 0.557495 0.233154 -0.622620 1441831804 0.497070 0.557495 0.233154 -0.622620 1441831804 0.497070 0.557495 0.233154 -0.622620 1441831804 0.497070 0.557495 0.233154 -0.622620 1441831804 0.497070 0.557495 0.233154 -0.622620 1441831804 0.497070 0.557495 0.233154 -0.622620 1441831804 0.502197 0.552185 0.235413 -0.622437 1441831804 0.502197 0.552185 0.235413 -0.622437 1441831804 0.502197 0.552185 0.235413 -0.622437 1441831804 0.502197 0.552185 0.235413 -0.622437 1441831804 0.502197 0.552185 0.235413 -0.622437 1441831804 0.502197 0.552185 0.235413 -0.622437 1441831804 0.494263 0.556763 0.233948 -0.625244 1441831804 0.494263 0.556763 0.233948 -0.625244 1441831804 0.494263 0.556763 0.233948 -0.625244 1441831804 0.494263 0.556763 0.233948 -0.625244 1441831804 0.494263 0.556763 0.233948 -0.625244 1441831804 0.494263 0.556763 0.233948 -0.625244 1441831804 0.477966 0.564392 0.237183 -0.629883 1441831805 0.477966 0.564392 0.237183 -0.629883 1441831805 0.477966 0.564392 0.237183 -0.629883 1441831805 0.477966 0.564392 0.237183 -0.629883 1441831805 0.477966 0.564392 0.237183 -0.629883 1441831805 0.477966 0.564392 0.237183 -0.629883 1441831805 0.469849 0.561035 0.263611 -0.628479 1441831805 0.469849 0.561035 0.263611 -0.628479 1441831805 0.469849 0.561035 0.263611 -0.628479 1441831805 0.469849 0.561035 0.263611 -0.628479 1441831805 0.469849 0.561035 0.263611 -0.628479 1441831805 0.469849 0.561035 0.263611 -0.628479 1441831805 0.473999 0.540405 0.313049 -0.620667 1441831805 0.473999 0.540405 0.313049 -0.620667 1441831805 0.473999 0.540405 0.313049 -0.620667 1441831805 0.473999 0.540405 0.313049 -0.620667 1441831805 0.473999 0.540405 0.313049 -0.620667 1441831805 0.473999 0.540405 0.313049 -0.620667 1441831805 0.484131 0.512024 0.355164 -0.614197 1441831805 0.484131 0.512024 0.355164 -0.614197 1441831805 0.484131 0.512024 0.355164 -0.614197 1441831805 0.484131 0.512024 0.355164 -0.614197 1441831805 0.484131 0.512024 0.355164 -0.614197 1441831805 0.484131 0.512024 0.355164 -0.614197 1441831805 0.492004 0.496765 0.360413 -0.617371 1441831805 0.492004 0.496765 0.360413 -0.617371 1441831805 0.492004 0.496765 0.360413 -0.617371 1441831805 0.492004 0.496765 0.360413 -0.617371 1441831805 0.492004 0.496765 0.360413 -0.617371 1441831805 0.492004 0.496765 0.360413 -0.617371 1441831805 0.492004 0.496765 0.360413 -0.617371 1441831805 0.479797 0.512329 0.329468 -0.631409 1441831805 0.479797 0.512329 0.329468 -0.631409 1441831805 0.479797 0.512329 0.329468 -0.631409 1441831805 0.479797 0.512329 0.329468 -0.631409 1441831805 0.479797 0.512329 0.329468 -0.631409 1441831805 0.456787 0.546570 0.274231 -0.646057 1441831805 0.456787 0.546570 0.274231 -0.646057 1441831805 0.456787 0.546570 0.274231 -0.646057 1441831805 0.456787 0.546570 0.274231 -0.646057 1441831805 0.458008 0.564636 0.246887 -0.640686 1441831805 0.458008 0.564636 0.246887 -0.640686 1441831805 0.458008 0.564636 0.246887 -0.640686 1441831805 0.458008 0.564636 0.246887 -0.640686 1441831805 0.458008 0.564636 0.246887 -0.640686 1441831805 0.458008 0.564636 0.246887 -0.640686 1441831805 0.458008 0.564636 0.246887 -0.640686 1441831805 0.483154 0.551575 0.269470 -0.624207 1441831805 0.483154 0.551575 0.269470 -0.624207 1441831805 0.483154 0.551575 0.269470 -0.624207 1441831805 0.483154 0.551575 0.269470 -0.624207 1441831805 0.483154 0.551575 0.269470 -0.624207 1441831805 0.483154 0.551575 0.269470 -0.624207 1441831805 0.496948 0.535522 0.281616 -0.622009 1441831805 0.496948 0.535522 0.281616 -0.622009 1441831805 0.496948 0.535522 0.281616 -0.622009 1441831805 0.496948 0.535522 0.281616 -0.622009 1441831805 0.496948 0.535522 0.281616 -0.622009 1441831805 0.496948 0.535522 0.281616 -0.622009 1441831805 0.486877 0.541809 0.269043 -0.630066 1441831805 0.486877 0.541809 0.269043 -0.630066 1441831805 0.486877 0.541809 0.269043 -0.630066 1441831805 0.486877 0.541809 0.269043 -0.630066 1441831805 0.486877 0.541809 0.269043 -0.630066 1441831805 0.486877 0.541809 0.269043 -0.630066 1441831805 0.467346 0.558533 0.246887 -0.639282 1441831805 0.467346 0.558533 0.246887 -0.639282 1441831805 0.467346 0.558533 0.246887 -0.639282 1441831805 0.467346 0.558533 0.246887 -0.639282 1441831805 0.467346 0.558533 0.246887 -0.639282 1441831805 0.467346 0.558533 0.246887 -0.639282 1441831805 0.458008 0.567017 0.247131 -0.638428 1441831805 0.458008 0.567017 0.247131 -0.638428 1441831805 0.458008 0.567017 0.247131 -0.638428 1441831805 0.458008 0.567017 0.247131 -0.638428 1441831805 0.458008 0.567017 0.247131 -0.638428 1441831805 0.458008 0.567017 0.247131 -0.638428 1441831805 0.467224 0.551086 0.281433 -0.631470 1441831805 0.467224 0.551086 0.281433 -0.631470 1441831805 0.467224 0.551086 0.281433 -0.631470 1441831805 0.467224 0.551086 0.281433 -0.631470 1441831805 0.467224 0.551086 0.281433 -0.631470 1441831805 0.467224 0.551086 0.281433 -0.631470 1441831805 0.467224 0.551086 0.281433 -0.631470 1441831805 0.473328 0.533142 0.308655 -0.629578 1441831805 0.473328 0.533142 0.308655 -0.629578 1441831805 0.473328 0.533142 0.308655 -0.629578 1441831805 0.473328 0.533142 0.308655 -0.629578 1441831805 0.473328 0.533142 0.308655 -0.629578 1441831805 0.467163 0.533264 0.311768 -0.632568 1441831805 0.467163 0.533264 0.311768 -0.632568 1441831805 0.467163 0.533264 0.311768 -0.632568 1441831805 0.467163 0.533264 0.311768 -0.632568 1441831805 0.467163 0.533264 0.311768 -0.632568 1441831805 0.453796 0.553101 0.274902 -0.642334 1441831805 0.453796 0.553101 0.274902 -0.642334 1441831805 0.453796 0.553101 0.274902 -0.642334 1441831805 0.453796 0.553101 0.274902 -0.642334 1441831805 0.453796 0.553101 0.274902 -0.642334 1441831805 0.453796 0.553101 0.274902 -0.642334 1441831805 0.458801 0.568237 0.253052 -0.634460 1441831805 0.458801 0.568237 0.253052 -0.634460 1441831805 0.458801 0.568237 0.253052 -0.634460 1441831805 0.458801 0.568237 0.253052 -0.634460 1441831805 0.458801 0.568237 0.253052 -0.634460 1441831805 0.458801 0.568237 0.253052 -0.634460 1441831805 0.458801 0.568237 0.253052 -0.634460 1441831805 0.486145 0.562622 0.260315 -0.615906 1441831806 0.486145 0.562622 0.260315 -0.615906 1441831806 0.486145 0.562622 0.260315 -0.615906 1441831806 0.486145 0.562622 0.260315 -0.615906 1441831806 0.486145 0.562622 0.260315 -0.615906 1441831806 0.486145 0.562622 0.260315 -0.615906 1441831806 0.511047 0.543518 0.284668 -0.601929 1441831806 0.511047 0.543518 0.284668 -0.601929 1441831806 0.511047 0.543518 0.284668 -0.601929 1441831806 0.511047 0.543518 0.284668 -0.601929 1441831806 0.511047 0.543518 0.284668 -0.601929 1441831806 0.511047 0.543518 0.284668 -0.601929 1441831806 0.513123 0.533386 0.287109 -0.608032 1441831806 0.513123 0.533386 0.287109 -0.608032 1441831806 0.513123 0.533386 0.287109 -0.608032 1441831806 0.513123 0.533386 0.287109 -0.608032 1441831806 0.513123 0.533386 0.287109 -0.608032 1441831806 0.513123 0.533386 0.287109 -0.608032 1441831806 0.497314 0.542969 0.274536 -0.618408 1441831806 0.497314 0.542969 0.274536 -0.618408 1441831806 0.497314 0.542969 0.274536 -0.618408 1441831806 0.497314 0.542969 0.274536 -0.618408 1441831806 0.497314 0.542969 0.274536 -0.618408 1441831806 0.497314 0.542969 0.274536 -0.618408 1441831806 0.481628 0.551270 0.260010 -0.629639 1441831806 0.481628 0.551270 0.260010 -0.629639 1441831806 0.481628 0.551270 0.260010 -0.629639 1441831806 0.481628 0.551270 0.260010 -0.629639 1441831806 0.481628 0.551270 0.260010 -0.629639 1441831806 0.481628 0.551270 0.260010 -0.629639 1441831806 0.481628 0.551270 0.260010 -0.629639 1441831806 0.476990 0.554749 0.268372 -0.626648 1441831806 0.476990 0.554749 0.268372 -0.626648 1441831806 0.476990 0.554749 0.268372 -0.626648 1441831806 0.476990 0.554749 0.268372 -0.626648 1441831806 0.476990 0.554749 0.268372 -0.626648 1441831806 0.476990 0.554749 0.268372 -0.626648 1441831806 0.476257 0.547852 0.293518 -0.621948 1441831806 0.476257 0.547852 0.293518 -0.621948 1441831806 0.476257 0.547852 0.293518 -0.621948 1441831806 0.476257 0.547852 0.293518 -0.621948 1441831806 0.476257 0.547852 0.293518 -0.621948 1441831806 0.476257 0.547852 0.293518 -0.621948 1441831806 0.476257 0.547852 0.293518 -0.621948 1441831806 0.470032 0.539795 0.304993 -0.628174 1441831806 0.470032 0.539795 0.304993 -0.628174 1441831806 0.470032 0.539795 0.304993 -0.628174 1441831806 0.470032 0.539795 0.304993 -0.628174 1441831806 0.470032 0.539795 0.304993 -0.628174 1441831806 0.470032 0.539795 0.304993 -0.628174 1441831806 0.456665 0.549255 0.286682 -0.638428 1441831806 0.456665 0.549255 0.286682 -0.638428 1441831806 0.456665 0.549255 0.286682 -0.638428 1441831806 0.456665 0.549255 0.286682 -0.638428 1441831806 0.447327 0.564758 0.251465 -0.646301 1441831806 0.447327 0.564758 0.251465 -0.646301 1441831806 0.447327 0.564758 0.251465 -0.646301 1441831806 0.447327 0.564758 0.251465 -0.646301 1441831806 0.447327 0.564758 0.251465 -0.646301 1441831806 0.447327 0.564758 0.251465 -0.646301 1441831806 0.439819 0.583313 0.219238 -0.646667 1441831806 0.439819 0.583313 0.219238 -0.646667 1441831806 0.439819 0.583313 0.219238 -0.646667 1441831806 0.439819 0.583313 0.219238 -0.646667 1441831806 0.439819 0.583313 0.219238 -0.646667 1441831806 0.439819 0.583313 0.219238 -0.646667 1441831806 0.448486 0.588318 0.219238 -0.636108 1441831806 0.448486 0.588318 0.219238 -0.636108 1441831806 0.448486 0.588318 0.219238 -0.636108 1441831806 0.448486 0.588318 0.219238 -0.636108 1441831806 0.448486 0.588318 0.219238 -0.636108 1441831806 0.448486 0.588318 0.219238 -0.636108 1441831806 0.448486 0.588318 0.219238 -0.636108 1441831806 0.466187 0.573914 0.250061 -0.625122 1441831806 0.466187 0.573914 0.250061 -0.625122 1441831806 0.466187 0.573914 0.250061 -0.625122 1441831806 0.466187 0.573914 0.250061 -0.625122 1441831806 0.466187 0.573914 0.250061 -0.625122 1441831806 0.469971 0.564514 0.262329 -0.625732 1441831806 0.469971 0.564514 0.262329 -0.625732 1441831806 0.469971 0.564514 0.262329 -0.625732 1441831806 0.469971 0.564514 0.262329 -0.625732 1441831806 0.469971 0.564514 0.262329 -0.625732 1441831806 0.462769 0.568298 0.259460 -0.628906 1441831806 0.462769 0.568298 0.259460 -0.628906 1441831806 0.462769 0.568298 0.259460 -0.628906 1441831806 0.462769 0.568298 0.259460 -0.628906 1441831806 0.462769 0.568298 0.259460 -0.628906 1441831806 0.456421 0.571899 0.261353 -0.629517 1441831806 0.456421 0.571899 0.261353 -0.629517 1441831806 0.456421 0.571899 0.261353 -0.629517 1441831806 0.456421 0.571899 0.261353 -0.629517 1441831806 0.456421 0.571899 0.261353 -0.629517 1441831806 0.456421 0.571899 0.261353 -0.629517 1441831806 0.456421 0.571899 0.261353 -0.629517 1441831806 0.459412 0.566467 0.283203 -0.622742 1441831806 0.459412 0.566467 0.283203 -0.622742 1441831806 0.459412 0.566467 0.283203 -0.622742 1441831806 0.459412 0.566467 0.283203 -0.622742 1441831806 0.459412 0.566467 0.283203 -0.622742 1441831806 0.459412 0.566467 0.283203 -0.622742 1441831806 0.465881 0.549927 0.317505 -0.616150 1441831806 0.465881 0.549927 0.317505 -0.616150 1441831806 0.465881 0.549927 0.317505 -0.616150 1441831806 0.465881 0.549927 0.317505 -0.616150 1441831806 0.465881 0.549927 0.317505 -0.616150 1441831806 0.465881 0.549927 0.317505 -0.616150 1441831806 0.473694 0.532227 0.336914 -0.615479 1441831806 0.473694 0.532227 0.336914 -0.615479 1441831806 0.473694 0.532227 0.336914 -0.615479 1441831807 0.473694 0.532227 0.336914 -0.615479 1441831807 0.473694 0.532227 0.336914 -0.615479 1441831807 
0.339050 0.677917 0.093384 -0.645569 1441831809 0.339050 0.677917 0.093384 -0.645569 1441831809 0.339050 0.677917 0.093384 -0.645569 1441831809 0.339050 0.677917 0.093384 -0.645569 1441831809 0.339050 0.677917 0.093384 -0.645569 1441831809 0.339050 0.677917 0.093384 -0.645569 1441831809 0.339050 0.677917 0.093384 -0.645569 1441831809 0.224670 0.768982 -0.162964 -0.575806 1441831809 0.224670 0.768982 -0.162964 -0.575806 1441831809 0.224670 0.768982 -0.162964 -0.575806 1441831809 0.224670 0.768982 -0.162964 -0.575806 1441831809 0.224670 0.768982 -0.162964 -0.575806 1441831809 0.224670 0.768982 -0.162964 -0.575806 1441831809 0.133850 0.829590 -0.379028 -0.387512 1441831809 0.133850 0.829590 -0.379028 -0.387512 1441831809 0.133850 0.829590 -0.379028 -0.387512 1441831809 0.133850 0.829590 -0.379028 -0.387512 1441831809 0.133850 0.829590 -0.379028 -0.387512 1441831809 0.133850 0.829590 -0.379028 -0.387512 1441831809 0.218750 0.845459 -0.483887 -0.055969 1441831809 0.218750 0.845459 -0.483887 -0.055969 1441831809 0.218750 0.845459 -0.483887 -0.055969 1441831809 0.218750 0.845459 -0.483887 -0.055969 1441831809 0.218750 0.845459 -0.483887 -0.055969 1441831809 0.218750 0.845459 -0.483887 -0.055969 1441831809 0.455872 0.692200 -0.487854 0.273804 1441831809 0.455872 0.692200 -0.487854 0.273804 1441831809 0.455872 0.692200 -0.487854 0.273804 1441831809 0.455872 0.692200 -0.487854 0.273804 1441831809 0.455872 0.692200 -0.487854 0.273804 1441831809 0.455872 0.692200 -0.487854 0.273804 1441831809 0.455872 0.692200 -0.487854 0.273804 1441831809 0.600891 0.484802 -0.420288 0.476624 1441831809 0.600891 0.484802 -0.420288 0.476624 1441831809 0.600891 0.484802 -0.420288 0.476624 1441831809 0.600891 0.484802 -0.420288 0.476624 1441831809 0.600891 0.484802 -0.420288 0.476624 1441831809 0.600891 0.484802 -0.420288 0.476624 1441831810 0.632935 0.352844 -0.346313 0.595703 1441831810 0.632935 0.352844 -0.346313 0.595703 1441831810 0.632935 0.352844 -0.346313 0.595703 1441831810 0.632935 0.352844 -0.346313 0.595703 1441831810 0.632935 0.352844 -0.346313 0.595703 1441831810 0.632935 0.352844 -0.346313 0.595703 1441831810 0.694519 0.332031 -0.359375 0.527344 1441831810 0.694519 0.332031 -0.359375 0.527344 1441831810 0.694519 0.332031 -0.359375 0.527344 1441831810 0.694519 0.332031 -0.359375 0.527344 1441831810 0.694519 0.332031 -0.359375 0.527344 1441831810 0.694519 0.332031 -0.359375 0.527344 1441831810 0.713074 0.474915 -0.408569 0.314575 1441831810 0.713074 0.474915 -0.408569 0.314575 1441831810 0.713074 0.474915 -0.408569 0.314575 1441831810 0.713074 0.474915 -0.408569 0.314575 1441831810 0.713074 0.474915 -0.408569 0.314575 1441831810 0.713074 0.474915 -0.408569 0.314575 1441831810 0.601624 0.694946 -0.393066 0.023132 1441831810 0.601624 0.694946 -0.393066 0.023132 1441831810 0.601624 0.694946 -0.393066 0.023132 1441831810 0.601624 0.694946 -0.393066 0.023132 1441831810 0.601624 0.694946 -0.393066 0.023132 1441831810 0.601624 0.694946 -0.393066 0.023132 1441831810 0.601624 0.694946 -0.393066 0.023132 1441831810 0.432251 0.791321 -0.329895 -0.279480 1441831810 0.432251 0.791321 -0.329895 -0.279480 1441831810 0.432251 0.791321 -0.329895 -0.279480 1441831810 0.432251 0.791321 -0.329895 -0.279480 1441831810 0.432251 0.791321 -0.329895 -0.279480 1441831810 0.432251 0.791321 -0.329895 -0.279480 1441831810 0.230774 0.826111 -0.300171 -0.417358 1441831810 0.230774 0.826111 -0.300171 -0.417358 1441831810 0.230774 0.826111 -0.300171 -0.417358 1441831810 0.230774 0.826111 -0.300171 -0.417358 1441831810 0.230774 0.826111 -0.300171 -0.417358 1441831810 0.230774 0.826111 -0.300171 -0.417358 1441831810 0.080261 0.846375 -0.358521 -0.385498 1441831810 0.080261 0.846375 -0.358521 -0.385498 1441831810 0.080261 0.846375 -0.358521 -0.385498 1441831810 0.080261 0.846375 -0.358521 -0.385498 1441831810 0.080261 0.846375 -0.358521 -0.385498 1441831810 0.080261 0.846375 -0.358521 -0.385498 1441831810 0.080261 0.846375 -0.358521 -0.385498 1441831810 0.189880 0.858887 -0.367859 -0.301514 1441831810 0.189880 0.858887 -0.367859 -0.301514 1441831810 0.189880 0.858887 -0.367859 -0.301514 1441831810 0.189880 0.858887 -0.367859 -0.301514 1441831810 0.189880 0.858887 -0.367859 -0.301514 1441831810 0.362366 0.845520 -0.367859 -0.135803 1441831810 0.362366 0.845520 -0.367859 -0.135803 1441831810 0.362366 0.845520 -0.367859 -0.135803 1441831810 0.362366 0.845520 -0.367859 -0.135803 1441831810 0.362366 0.845520 -0.367859 -0.135803 1441831810 0.474548 0.778198 -0.393311 0.120300 1441831810 0.474548 0.778198 -0.393311 0.120300 1441831810 0.474548 0.778198 -0.393311 0.120300 1441831810 0.474548 0.778198 -0.393311 0.120300 1441831810 0.474548 0.778198 -0.393311 0.120300 1441831810 0.474548 0.778198 -0.393311 0.120300 1441831810 0.578369 0.621155 -0.388672 0.358521 1441831810 0.578369 0.621155 -0.388672 0.358521 1441831810 0.578369 0.621155 -0.388672 0.358521 1441831810 0.578369 0.621155 -0.388672 0.358521 1441831810 0.578369 0.621155 -0.388672 0.358521 1441831810 0.578369 0.621155 -0.388672 0.358521 1441831810 0.632263 0.431152 -0.370239 0.526489 1441831810 0.632263 0.431152 -0.370239 0.526489 1441831810 0.632263 0.431152 -0.370239 0.526489 1441831810 0.632263 0.431152 -0.370239 0.526489 1441831810 0.632263 0.431152 -0.370239 0.526489 1441831810 0.632263 0.431152 -0.370239 0.526489 1441831810 0.632263 0.431152 -0.370239 0.526489 1441831810 0.646545 0.339233 -0.338013 0.593750 1441831810 0.646545 0.339233 -0.338013 0.593750 1441831810 0.646545 0.339233 -0.338013 0.593750 1441831810 0.646545 0.339233 -0.338013 0.593750 1441831810 0.646545 0.339233 -0.338013 0.593750 1441831810 0.708618 0.373474 -0.353516 0.483093 1441831810 0.708618 0.373474 -0.353516 0.483093 1441831810 0.708618 0.373474 -0.353516 0.483093 1441831810 0.708618 0.373474 -0.353516 0.483093 1441831810 0.708618 0.373474 -0.353516 0.483093 1441831810 0.708618 0.373474 -0.353516 0.483093 1441831810 0.692322 0.543579 -0.392944 0.265808 1441831810 0.692322 0.543579 -0.392944 0.265808 1441831810 0.692322 0.543579 -0.392944 0.265808 1441831810 0.692322 0.543579 -0.392944 0.265808 1441831810 0.692322 0.543579 -0.392944 0.265808 1441831810 0.692322 0.543579 -0.392944 0.265808 1441831810 0.500488 0.791016 -0.350525 0.029297 1441831810 0.500488 0.791016 -0.350525 0.029297 1441831810 0.500488 0.791016 -0.350525 0.029297 1441831810 0.500488 0.791016 -0.350525 0.029297 1441831810 0.500488 0.791016 -0.350525 0.029297 1441831810 0.500488 0.791016 -0.350525 0.029297 1441831810 0.500488 0.791016 -0.350525 0.029297 1441831810 0.310059 0.863281 -0.323486 -0.232300 1441831810 0.310059 0.863281 -0.323486 -0.232300 1441831810 0.310059 0.863281 -0.323486 -0.232300 1441831810 0.310059 0.863281 -0.323486 -0.232300 1441831810 0.310059 0.863281 -0.323486 -0.232300 1441831810 0.310059 0.863281 -0.323486 -0.232300 1441831810 0.155273 0.868835 -0.320435 -0.344055 1441831810 0.155273 0.868835 -0.320435 -0.344055 1441831810 0.155273 0.868835 -0.320435 -0.344055 1441831810 0.155273 0.868835 -0.320435 -0.344055 1441831810 0.155273 0.868835 -0.320435 -0.344055 1441831810 0.155273 0.868835 -0.320435 -0.344055 1441831810 0.155273 0.868835 -0.320435 -0.344055 1441831810 0.049988 0.889587 -0.361023 -0.275391 1441831811 0.049988 0.889587 -0.361023 -0.275391 1441831811 0.049988 0.889587 -0.361023 -0.275391 1441831811 0.049988 0.889587 -0.361023 -0.275391 1441831811 0.049988 0.889587 -0.361023 -0.275391 1441831811 0.049988 0.889587 -0.361023 -0.275391 1441831811 0.175110 0.902100 -0.367981 -0.141785 1441831811 0.175110 0.902100 -0.367981 -0.141785 1441831811 0.175110 0.902100 -0.367981 -0.141785 1441831811 0.175110 0.902100 -0.367981 -0.141785 1441831811 0.175110 0.902100 -0.367981 -0.141785 1441831811 0.175110 0.902100 -0.367981 -0.141785 1441831811 0.175110 0.902100 -0.367981 -0.141785 1441831811 0.335876 0.860596 -0.371643 0.091370 1441831811 0.335876 0.860596 -0.371643 0.091370 1441831811 0.335876 0.860596 -0.371643 0.091370 1441831811 0.335876 0.860596 -0.371643 0.091370 1441831811 0.335876 0.860596 -0.371643 0.091370 1441831811 0.335876 0.860596 -0.371643 0.091370 1441831811 0.508911 0.709839 -0.357178 0.330811 1441831811 0.508911 0.709839 -0.357178 0.330811 1441831811 0.508911 0.709839 -0.357178 0.330811 1441831811 0.508911 0.709839 -0.357178 0.330811 1441831811 0.508911 0.709839 -0.357178 0.330811 1441831811 0.508911 0.709839 -0.357178 0.330811 1441831811 0.624268 0.489929 -0.321899 0.516296 1441831811 0.624268 0.489929 -0.321899 0.516296 1441831811 0.624268 0.489929 -0.321899 0.516296 1441831811 0.624268 0.489929 -0.321899 0.516296 1441831811 0.624268 0.489929 -0.321899 0.516296 1441831811 0.624268 0.489929 -0.321899 0.516296 1441831811 0.661499 0.362061 -0.288208 0.590088 1441831811 0.661499 0.362061 -0.288208 0.590088 1441831811 0.661499 0.362061 -0.288208 0.590088 1441831811 0.661499 0.362061 -0.288208 0.590088 1441831811 0.661499 0.362061 -0.288208 0.590088 1441831811 0.661499 0.362061 -0.288208 0.590088 1441831811 0.713379 0.384338 -0.304321 0.500671 1441831811 0.713379 0.384338 -0.304321 0.500671 1441831811 0.713379 0.384338 -0.304321 0.500671 1441831811 0.713379 0.384338 -0.304321 0.500671 1441831811 0.713379 0.384338 -0.304321 0.500671 1441831811 0.713379 0.384338 -0.304321 0.500671 1441831811 0.713379 0.384338 -0.304321 0.500671 1441831811 0.678162 0.560974 -0.355103 0.315002 1441831811 0.678162 0.560974 -0.355103 0.315002 1441831811 0.678162 0.560974 -0.355103 0.315002 1441831811 0.678162 0.560974 -0.355103 0.315002 1441831811 0.678162 0.560974 -0.355103 0.315002 1441831811 0.678162 0.560974 -0.355103 0.315002 1441831811 0.533691 0.762268 -0.358765 0.072998 1441831811 0.533691 0.762268 -0.358765 0.072998 1441831811 0.533691 0.762268 -0.358765 0.072998 1441831811 0.533691 0.762268 -0.358765 0.072998 1441831811 0.533691 0.762268 -0.358765 0.072998 1441831811 0.533691 0.762268 -0.358765 0.072998 1441831811 0.341858 0.850220 -0.362671 -0.169556 1441831811 0.341858 0.850220 -0.362671 -0.169556 1441831811 0.341858 0.850220 -0.362671 -0.169556 1441831811 0.341858 0.850220 -0.362671 -0.169556 1441831811 0.341858 0.850220 -0.362671 -0.169556 1441831811 0.341858 0.850220 -0.362671 -0.169556 1441831811 0.185791 0.857300 -0.372131 -0.303284 1441831811 0.185791 0.857300 -0.372131 -0.303284 1441831811 0.185791 0.857300 -0.372131 -0.303284 1441831811 0.185791 0.857300 -0.372131 -0.303284 1441831811 0.185791 0.857300 -0.372131 -0.303284 1441831811 0.185791 0.857300 -0.372131 -0.303284 1441831811 0.185791 0.857300 -0.372131 -0.303284 1441831811 0.097778 0.871948 -0.398987 -0.266418 1441831811 0.097778 0.871948 -0.398987 -0.266418 1441831811 0.097778 0.871948 -0.398987 -0.266418 1441831811 0.097778 0.871948 -0.398987 -0.266418 1441831811 0.097778 0.871948 -0.398987 -0.266418 1441831811 0.097778 0.871948 -0.398987 -0.266418 1441831811 0.100403 0.901917 -0.410583 -0.088684 1441831811 0.100403 0.901917 -0.410583 -0.088684 1441831811 0.100403 0.901917 -0.410583 -0.088684 1441831811 0.100403 0.901917 -0.410583 -0.088684 1441831811 0.100403 0.901917 -0.410583 -0.088684 1441831811 0.100403 0.901917 -0.410583 -0.088684 1441831811 0.242249 0.876526 -0.388306 0.148987 1441831811 0.242249 0.876526 -0.388306 0.148987 1441831811 0.242249 0.876526 -0.388306 0.148987 1441831811 0.443237 0.734253 -0.346924 0.379333 1441831811 0.443237 0.734253 -0.346924 0.379333 1441831811 0.443237 0.734253 -0.346924 0.379333 1441831811 0.443237 0.734253 -0.346924 0.379333 1441831811 0.443237 0.734253 -0.346924 0.379333 1441831811 0.443237 0.734253 -0.346924 0.379333 1441831811 0.594543 0.502258 -0.313354 0.544067 1441831811 0.594543 0.502258 -0.313354 0.544067 1441831811 0.594543 0.502258 -0.313354 0.544067 1441831811 0.594543 0.502258 -0.313354 0.544067 1441831811 0.594543 0.502258 -0.313354 0.544067 1441831811 0.594543 0.502258 -0.313354 0.544067 1441831811 0.624878 0.360962 -0.259827 0.641663 1441831811 0.624878 0.360962 -0.259827 0.641663 1441831811 0.624878 0.360962 -0.259827 0.641663 1441831811 0.624878 0.360962 -0.259827 0.641663 1441831811 0.624878 0.360962 -0.259827 0.641663 1441831811 0.624878 0.360962 -0.259827 0.641663 1441831811 0.624878 0.360962 -0.259827 0.641663 1441831811 0.678589 0.394043 -0.286438 0.549683 1441831811 0.678589 0.394043 -0.286438 0.549683 1441831811 0.678589 0.394043 -0.286438 0.549683 1441831811 0.678589 0.394043 -0.286438 0.549683 1441831811 0.678589 0.394043 -0.286438 0.549683 1441831811 0.678589 0.394043 -0.286438 0.549683 1441831811 0.632507 0.595337 -0.354065 0.346558 1441831811 0.632507 0.595337 -0.354065 0.346558 1441831812 0.632507 0.595337 -0.354065 0.346558 1441831812 0.632507 0.595337 -0.354065 0.346558 1441831812 0.632507 0.595337 -0.354065 0.346558 1441831812 0.632507 0.595337 -0.354065 0.346558 1441831812 0.518616 0.763611 -0.380005 0.058533 1441831812 0.518616 0.763611 -0.380005 0.058533 1441831812 0.518616 0.763611 -0.380005 0.058533 1441831812 0.518616 0.763611 -0.380005 0.058533 1441831812 0.518616 0.763611 -0.380005 0.058533 1441831812 0.518616 0.763611 -0.380005 0.058533 1441831812 0.354675 0.826233 -0.396423 -0.185547 1441831812 0.354675 0.826233 -0.396423 -0.185547 1441831812 0.354675 0.826233 -0.396423 -0.185547 1441831812 0.354675 0.826233 -0.396423 -0.185547 1441831812 0.354675 0.826233 -0.396423 -0.185547 1441831812 0.354675 0.826233 -0.396423 -0.185547 1441831812 0.166382 0.849670 -0.418701 -0.273987 1441831812 0.166382 0.849670 -0.418701 -0.273987 1441831812 0.166382 0.849670 -0.418701 -0.273987 1441831812 0.166382 0.849670 -0.418701 -0.273987 1441831812 0.166382 0.849670 -0.418701 -0.273987 1441831812 0.166382 0.849670 -0.418701 -0.273987 1441831812 0.072693 0.869080 -0.442688 -0.208313 1441831812 0.072693 0.869080 -0.442688 -0.208313 1441831812 0.072693 0.869080 -0.442688 -0.208313 1441831812 0.072693 0.869080 -0.442688 -0.208313 1441831812 0.197754 0.878479 -0.428284 -0.075378 1441831812 0.197754 0.878479 -0.428284 -0.075378 1441831812 0.197754 0.878479 -0.428284 -0.075378 1441831812 0.197754 0.878479 -0.428284 -0.075378 1441831812 0.197754 0.878479 -0.428284 -0.075378 1441831812 0.197754 0.878479 -0.428284 -0.075378 1441831812 0.332092 0.838806 -0.397156 0.168396 1441831812 0.332092 0.838806 -0.397156 0.168396 1441831812 0.332092 0.838806 -0.397156 0.168396 1441831812 0.332092 0.838806 -0.397156 0.168396 1441831812 0.332092 0.838806 -0.397156 0.168396 1441831812 0.332092 0.838806 -0.397156 0.168396 1441831812 0.518616 0.681763 -0.329407 0.397095 1441831812 0.518616 0.681763 -0.329407 0.397095 1441831812 0.518616 0.681763 -0.329407 0.397095 1441831812 0.518616 0.681763 -0.329407 0.397095 1441831812 0.518616 0.681763 -0.329407 0.397095 1441831812 0.518616 0.681763 -0.329407 0.397095 1441831812 0.653870 0.435730 -0.262024 0.560242 1441831812 0.653870 0.435730 -0.262024 0.560242 1441831812 0.653870 0.435730 -0.262024 0.560242 1441831812 0.653870 0.435730 -0.262024 0.560242 1441831812 0.653870 0.435730 -0.262024 0.560242 1441831812 0.653870 0.435730 -0.262024 0.560242 1441831812 0.653870 0.435730 -0.262024 0.560242 1441831812 0.670349 0.295044 -0.189758 0.653870 1441831812 0.670349 0.295044 -0.189758 0.653870 1441831812 0.670349 0.295044 -0.189758 0.653870 1441831812 0.670349 0.295044 -0.189758 0.653870 1441831812 0.670349 0.295044 -0.189758 0.653870 1441831812 0.670349 0.295044 -0.189758 0.653870 1441831812 0.714050 0.321899 -0.227295 0.578613 1441831812 0.714050 0.321899 -0.227295 0.578613 1441831812 0.714050 0.321899 -0.227295 0.578613 1441831812 0.714050 0.321899 -0.227295 0.578613 1441831812 0.714050 0.321899 -0.227295 0.578613 1441831812 0.714050 0.321899 -0.227295 0.578613 1441831812 0.666931 0.548523 -0.296387 0.407959 1441831812 0.666931 0.548523 -0.296387 0.407959 1441831812 0.666931 0.548523 -0.296387 0.407959 1441831812 0.666931 0.548523 -0.296387 0.407959 1441831812 0.666931 0.548523 -0.296387 0.407959 1441831812 0.666931 0.548523 -0.296387 0.407959 1441831812 0.542175 0.762756 -0.323914 0.138916 1441831812 0.542175 0.762756 -0.323914 0.138916 1441831812 0.542175 0.762756 -0.323914 0.138916 1441831812 0.542175 0.762756 -0.323914 0.138916 1441831812 0.542175 0.762756 -0.323914 0.138916 1441831812 0.542175 0.762756 -0.323914 0.138916 1441831812 0.379944 0.850159 -0.343689 -0.121277 1441831812 0.379944 0.850159 -0.343689 -0.121277 1441831812 0.379944 0.850159 -0.343689 -0.121277 1441831812 0.379944 0.850159 -0.343689 -0.121277 1441831812 0.379944 0.850159 -0.343689 -0.121277 1441831812 0.379944 0.850159 -0.343689 -0.121277 1441831812 0.220886 0.875000 -0.364380 -0.229675 1441831812 0.220886 0.875000 -0.364380 -0.229675 1441831812 0.220886 0.875000 -0.364380 -0.229675 1441831812 0.220886 0.875000 -0.364380 -0.229675 1441831812 0.220886 0.875000 -0.364380 -0.229675 1441831812 0.220886 0.875000 -0.364380 -0.229675 1441831812 0.147278 0.893250 -0.393677 -0.159363 1441831812 0.147278 0.893250 -0.393677 -0.159363 1441831812 0.147278 0.893250 -0.393677 -0.159363 1441831812 0.147278 0.893250 -0.393677 -0.159363 1441831812 0.147278 0.893250 -0.393677 -0.159363 1441831812 0.147278 0.893250 -0.393677 -0.159363 1441831812 0.292908 0.870117 -0.396118 -0.008972 1441831812 0.292908 0.870117 -0.396118 -0.008972 1441831812 0.292908 0.870117 -0.396118 -0.008972 1441831812 0.292908 0.870117 -0.396118 -0.008972 1441831812 0.292908 0.870117 -0.396118 -0.008972 1441831812 0.292908 0.870117 -0.396118 -0.008972 1441831812 0.430420 0.782227 -0.376282 0.247437 1441831812 0.430420 0.782227 -0.376282 0.247437 1441831812 0.430420 0.782227 -0.376282 0.247437 1441831812 0.430420 0.782227 -0.376282 0.247437 1441831812 0.430420 0.782227 -0.376282 0.247437 1441831812 0.430420 0.782227 -0.376282 0.247437 1441831812 0.430420 0.782227 -0.376282 0.247437 1441831812 0.555542 0.604858 -0.305603 0.481689 1441831812 0.555542 0.604858 -0.305603 0.481689 1441831813 0.555542 0.604858 -0.305603 0.481689 1441831813 0.555542 0.604858 -0.305603 0.481689 1441831813 0.555542 0.604858 -0.305603 0.481689 1441831813 0.633240 0.374512 -0.238098 0.634033 1441831813 0.633240 0.374512 -0.238098 0.634033 1441831813 0.633240 0.374512 -0.238098 0.634033 1441831813 0.633240 0.374512 -0.238098 0.634033 1441831813 0.633240 0.374512 -0.238098 0.634033 1441831813 0.652954 0.266968 -0.198120 0.680481 1441831813 0.652954 0.266968 -0.198120 0.680481 1441831813 0.652954 0.266968 -0.198120 0.680481 1441831813 0.652954 0.266968 -0.198120 0.680481 1441831813 0.652954 0.266968 -0.198120 0.680481 1441831813 0.652954 0.266968 -0.198120 0.680481 1441831813 0.696106 0.345642 -0.233215 0.584412 1441831813 0.696106 0.345642 -0.233215 0.584412 1441831813 0.696106 0.345642 -0.233215 0.584412 1441831813 0.696106 0.345642 -0.233215 0.584412 1441831813 0.696106 0.345642 -0.233215 0.584412 1441831813 0.696106 0.345642 -0.233215 0.584412 1441831813 0.675781 0.546875 -0.293396 0.397644 1441831813 0.675781 0.546875 -0.293396 0.397644 1441831813 0.675781 0.546875 -0.293396 0.397644 1441831813 0.675781 0.546875 -0.293396 0.397644 1441831813 0.675781 0.546875 -0.293396 0.397644 1441831813 0.554810 0.750732 -0.338196 0.118835 1441831813 0.554810 0.750732 -0.338196 0.118835 1441831813 0.554810 0.750732 -0.338196 0.118835 1441831813 0.554810 0.750732 -0.338196 0.118835 1441831813 0.554810 0.750732 -0.338196 0.118835 1441831813 0.554810 0.750732 -0.338196 0.118835 1441831813 0.554810 0.750732 -0.338196 0.118835 1441831813 0.392395 0.837219 -0.347168 -0.156494 1441831813 0.392395 0.837219 -0.347168 -0.156494 1441831813 0.392395 0.837219 -0.347168 -0.156494 1441831813 0.392395 0.837219 -0.347168 -0.156494 1441831813 0.392395 0.837219 -0.347168 -0.156494 1441831813 0.392395 0.837219 -0.347168 -0.156494 1441831813 0.225281 0.862793 -0.371948 -0.257813 1441831813 0.225281 0.862793 -0.371948 -0.257813 1441831813 0.225281 0.862793 -0.371948 -0.257813 1441831813 0.225281 0.862793 -0.371948 -0.257813 1441831813 0.225281 0.862793 -0.371948 -0.257813 1441831813 0.225281 0.862793 -0.371948 -0.257813 1441831813 0.225281 0.862793 -0.371948 -0.257813 1441831813 0.232788 0.868835 -0.383484 -0.209229 1441831813 0.232788 0.868835 -0.383484 -0.209229 1441831813 0.232788 0.868835 -0.383484 -0.209229 1441831813 0.232788 0.868835 -0.383484 -0.209229 1441831813 0.232788 0.868835 -0.383484 -0.209229 1441831813 0.232788 0.868835 -0.383484 -0.209229 1441831813 0.365173 0.846130 -0.386353 -0.036743 1441831813 0.365173 0.846130 -0.386353 -0.036743 1441831813 0.365173 0.846130 -0.386353 -0.036743 1441831813 0.365173 0.846130 -0.386353 -0.036743 1441831813 0.365173 0.846130 -0.386353 -0.036743 1441831813 0.365173 0.846130 -0.386353 -0.036743 1441831813 0.486938 0.753845 -0.369141 0.241272 1441831813 0.486938 0.753845 -0.369141 0.241272 1441831813 0.486938 0.753845 -0.369141 0.241272 1441831813 0.486938 0.753845 -0.369141 0.241272 1441831813 0.486938 0.753845 -0.369141 0.241272 1441831813 0.486938 0.753845 -0.369141 0.241272 1441831813 0.572632 0.579163 -0.299072 0.497131 1441831813 0.572632 0.579163 -0.299072 0.497131 1441831813 0.572632 0.579163 -0.299072 0.497131 1441831813 0.572632 0.579163 -0.299072 0.497131 1441831813 0.572632 0.579163 -0.299072 0.497131 1441831813 0.572632 0.579163 -0.299072 0.497131 1441831813 0.572632 0.579163 -0.299072 0.497131 1441831813 0.620239 0.367981 -0.233582 0.652100 1441831813 0.620239 0.367981 -0.233582 0.652100 1441831813 0.620239 0.367981 -0.233582 0.652100 1441831813 0.620239 0.367981 -0.233582 0.652100 1441831813 0.620239 0.367981 -0.233582 0.652100 1441831813 0.627991 0.286682 -0.196960 0.696106 1441831813 0.627991 0.286682 -0.196960 0.696106 1441831813 0.627991 0.286682 -0.196960 0.696106 1441831813 0.627991 0.286682 -0.196960 0.696106 1441831813 0.627991 0.286682 -0.196960 0.696106 1441831813 0.627991 0.286682 -0.196960 0.696106 1441831813 0.677063 0.382568 -0.237366 0.582031 1441831813 0.677063 0.382568 -0.237366 0.582031 1441831813 0.677063 0.382568 -0.237366 0.582031 1441831813 0.677063 0.382568 -0.237366 0.582031 1441831813 0.677063 0.382568 -0.237366 0.582031 1441831813 0.677063 0.382568 -0.237366 0.582031 1441831813 0.660645 0.588867 -0.293640 0.361145 1441831813 0.660645 0.588867 -0.293640 0.361145 1441831813 0.660645 0.588867 -0.293640 0.361145 1441831813 0.660645 0.588867 -0.293640 0.361145 1441831813 0.660645 0.588867 -0.293640 0.361145 1441831813 0.660645 0.588867 -0.293640 0.361145 1441831813 0.660645 0.588867 -0.293640 0.361145 1441831813 0.555115 0.762207 -0.330444 0.040710 1441831813 0.555115 0.762207 -0.330444 0.040710 1441831813 0.555115 0.762207 -0.330444 0.040710 1441831813 0.555115 0.762207 -0.330444 0.040710 1441831813 0.555115 0.762207 -0.330444 0.040710 1441831813 0.555115 0.762207 -0.330444 0.040710 1441831813 0.384155 0.838623 -0.320251 -0.215637 1441831813 0.384155 0.838623 -0.320251 -0.215637 1441831813 0.384155 0.838623 -0.320251 -0.215637 1441831813 0.384155 0.838623 -0.320251 -0.215637 1441831813 0.384155 0.838623 -0.320251 -0.215637 1441831813 0.384155 0.838623 -0.320251 -0.215637 1441831813 0.150085 0.881042 -0.367859 -0.256714 1441831813 0.150085 0.881042 -0.367859 -0.256714 1441831813 0.150085 0.881042 -0.367859 -0.256714 1441831813 0.150085 0.881042 -0.367859 -0.256714 1441831814 0.150085 0.881042 -0.367859 -0.256714 1441831814 0.150085 0.881042 -0.367859 -0.256714 1441831814 0.177673 0.883423 -0.391296 -0.186768 1441831814 0.177673 0.883423 -0.391296 -0.186768 1441831814 0.177673 0.883423 -0.391296 -0.186768 1441831814 0.177673 0.883423 -0.391296 -0.186768 1441831814 0.177673 0.883423 -0.391296 -0.186768 1441831814 0.177673 0.883423 -0.391296 -0.186768 1441831814 0.177673 0.883423 -0.391296 -0.186768 1441831814 0.274597 0.884399 -0.377136 0.011536 1441831814 0.274597 0.884399 -0.377136 0.011536 1441831814 0.274597 0.884399 -0.377136 0.011536 1441831814 0.274597 0.884399 -0.377136 0.011536 1441831814 0.274597 0.884399 -0.377136 0.011536 1441831814 0.274597 0.884399 -0.377136 0.011536 1441831814 0.418823 0.799988 -0.325500 0.280212 1441831814 0.418823 0.799988 -0.325500 0.280212 1441831814 0.418823 0.799988 -0.325500 0.280212 1441831814 0.418823 0.799988 -0.325500 0.280212 1441831814 0.418823 0.799988 -0.325500 0.280212 1441831814 0.418823 0.799988 -0.325500 0.280212 1441831814 0.568237 0.587646 -0.255737 0.516113 1441831814 0.568237 0.587646 -0.255737 0.516113 1441831814 0.568237 0.587646 -0.255737 0.516113 1441831814 0.568237 0.587646 -0.255737 0.516113 1441831814 0.568237 0.587646 -0.255737 0.516113 1441831814 0.568237 0.587646 -0.255737 0.516113 1441831814 0.607300 0.365112 -0.203796 0.675476 1441831814 0.607300 0.365112 -0.203796 0.675476 1441831814 0.607300 0.365112 -0.203796 0.675476 1441831814 0.607300 0.365112 -0.203796 0.675476 1441831814 0.611267 0.329895 -0.173157 0.698181 1441831814 0.611267 0.329895 -0.173157 0.698181 1441831814 0.611267 0.329895 -0.173157 0.698181 1441831814 0.611267 0.329895 -0.173157 0.698181 1441831814 0.611267 0.329895 -0.173157 0.698181 1441831814 0.611267 0.329895 -0.173157 0.698181 1441831814 0.653748 0.435608 -0.224854 0.576416 1441831814 0.653748 0.435608 -0.224854 0.576416 1441831814 0.653748 0.435608 -0.224854 0.576416 1441831814 0.653748 0.435608 -0.224854 0.576416 1441831814 0.653748 0.435608 -0.224854 0.576416 1441831814 0.653748 0.435608 -0.224854 0.576416 1441831814 0.635498 0.620911 -0.286072 0.358704 1441831814 0.635498 0.620911 -0.286072 0.358704 1441831814 0.635498 0.620911 -0.286072 0.358704 1441831814 0.635498 0.620911 -0.286072 0.358704 1441831814 0.635498 0.620911 -0.286072 0.358704 1441831814 0.635498 0.620911 -0.286072 0.358704 1441831814 0.635498 0.620911 -0.286072 0.358704 1441831814 0.525085 0.783813 -0.325317 0.063538 1441831814 0.525085 0.783813 -0.325317 0.063538 1441831814 0.525085 0.783813 -0.325317 0.063538 1441831814 0.525085 0.783813 -0.325317 0.063538 1441831814 0.525085 0.783813 -0.325317 0.063538 1441831814 0.335876 0.862061 -0.340332 -0.167725 1441831814 0.335876 0.862061 -0.340332 -0.167725 1441831814 0.335876 0.862061 -0.340332 -0.167725 1441831814 0.335876 0.862061 -0.340332 -0.167725 1441831814 0.335876 0.862061 -0.340332 -0.167725 1441831814 0.335876 0.862061 -0.340332 -0.167725 1441831814 0.134644 0.888306 -0.385132 -0.210876 1441831814 0.134644 0.888306 -0.385132 -0.210876 1441831814 0.134644 0.888306 -0.385132 -0.210876 1441831814 0.134644 0.888306 -0.385132 -0.210876 1441831814 0.134644 0.888306 -0.385132 -0.210876 1441831814 0.134644 0.888306 -0.385132 -0.210876 1441831814 0.134644 0.888306 -0.385132 -0.210876 1441831814 0.169678 0.895752 -0.382507 -0.149780 1441831814 0.169678 0.895752 -0.382507 -0.149780 1441831814 0.169678 0.895752 -0.382507 -0.149780 1441831814 0.169678 0.895752 -0.382507 -0.149780 1441831814 0.169678 0.895752 -0.382507 -0.149780 1441831814 0.169678 0.895752 -0.382507 -0.149780 1441831814 0.286560 0.886719 -0.360474 0.039673 1441831814 0.286560 0.886719 -0.360474 0.039673 1441831814 0.286560 0.886719 -0.360474 0.039673 1441831814 0.286560 0.886719 -0.360474 0.039673 1441831814 0.286560 0.886719 -0.360474 0.039673 1441831814 0.286560 0.886719 -0.360474 0.039673 1441831814 0.439453 0.790833 -0.313904 0.287842 1441831814 0.439453 0.790833 -0.313904 0.287842 1441831814 0.439453 0.790833 -0.313904 0.287842 1441831814 0.439453 0.790833 -0.313904 0.287842 1441831814 0.439453 0.790833 -0.313904 0.287842 1441831814 0.439453 0.790833 -0.313904 0.287842 1441831814 0.570374 0.600952 -0.243774 0.503967 1441831814 0.570374 0.600952 -0.243774 0.503967 1441831814 0.570374 0.600952 -0.243774 0.503967 1441831814 
0.522400 0.533691 0.302246 -0.592346 1441831817 0.522400 0.533691 0.302246 -0.592346 1441831817 0.527161 0.526672 0.318298 -0.585938 1441831817 0.527161 0.526672 0.318298 -0.585938 1441831817 0.527161 0.526672 0.318298 -0.585938 1441831817 0.527161 0.526672 0.318298 -0.585938 1441831817 0.527161 0.526672 0.318298 -0.585938 1441831817 0.537659 0.507935 0.343079 -0.578918 1441831817 0.537659 0.507935 0.343079 -0.578918 1441831817 0.537659 0.507935 0.343079 -0.578918 1441831817 0.537659 0.507935 0.343079 -0.578918 1441831817 0.537659 0.507935 0.343079 -0.578918 1441831817 0.537659 0.507935 0.343079 -0.578918 1441831817 0.537659 0.507935 0.343079 -0.578918 1441831817 0.557739 0.481018 0.363159 -0.570618 1441831817 0.557739 0.481018 0.363159 -0.570618 1441831817 0.557739 0.481018 0.363159 -0.570618 1441831817 0.557739 0.481018 0.363159 -0.570618 1441831817 0.557739 0.481018 0.363159 -0.570618 1441831817 0.557739 0.481018 0.363159 -0.570618 1441831817 0.568115 0.477234 0.352661 -0.570129 1441831817 0.568115 0.477234 0.352661 -0.570129 1441831817 0.568115 0.477234 0.352661 -0.570129 1441831817 0.568115 0.477234 0.352661 -0.570129 1441831817 0.568115 0.477234 0.352661 -0.570129 1441831817 0.568115 0.477234 0.352661 -0.570129 1441831817 0.563293 0.501404 0.319702 -0.573608 1441831817 0.563293 0.501404 0.319702 -0.573608 1441831817 0.563293 0.501404 0.319702 -0.573608 1441831817 0.563293 0.501404 0.319702 -0.573608 1441831817 0.563293 0.501404 0.319702 -0.573608 1441831817 0.563293 0.501404 0.319702 -0.573608 1441831817 0.547607 0.533936 0.288086 -0.576172 1441831817 0.547607 0.533936 0.288086 -0.576172 1441831817 0.547607 0.533936 0.288086 -0.576172 1441831817 0.547607 0.533936 0.288086 -0.576172 1441831817 0.547607 0.533936 0.288086 -0.576172 1441831817 0.547607 0.533936 0.288086 -0.576172 1441831817 0.547607 0.533936 0.288086 -0.576172 1441831817 0.543274 0.538269 0.284180 -0.578247 1441831817 0.543274 0.538269 0.284180 -0.578247 1441831817 0.543274 0.538269 0.284180 -0.578247 1441831817 0.543274 0.538269 0.284180 -0.578247 1441831817 0.543274 0.538269 0.284180 -0.578247 1441831817 0.550232 0.523254 0.296936 -0.579041 1441831817 0.550232 0.523254 0.296936 -0.579041 1441831817 0.550232 0.523254 0.296936 -0.579041 1441831817 0.550232 0.523254 0.296936 -0.579041 1441831817 0.550232 0.523254 0.296936 -0.579041 1441831817 0.550232 0.523254 0.296936 -0.579041 1441831817 0.550232 0.523254 0.296936 -0.579041 1441831817 0.549561 0.518127 0.306519 -0.579285 1441831817 0.549561 0.518127 0.306519 -0.579285 1441831817 0.549561 0.518127 0.306519 -0.579285 1441831817 0.549561 0.518127 0.306519 -0.579285 1441831817 0.549561 0.518127 0.306519 -0.579285 1441831817 0.549561 0.518127 0.306519 -0.579285 1441831817 0.544006 0.521545 0.311218 -0.578918 1441831817 0.544006 0.521545 0.311218 -0.578918 1441831818 0.544006 0.521545 0.311218 -0.578918 1441831818 0.544006 0.521545 0.311218 -0.578918 1441831818 0.544006 0.521545 0.311218 -0.578918 1441831818 0.544006 0.521545 0.311218 -0.578918 1441831818 0.544006 0.521545 0.311218 -0.578918 1441831818 0.545898 0.517639 0.324158 -0.573547 1441831818 0.545898 0.517639 0.324158 -0.573547 1441831818 0.545898 0.517639 0.324158 -0.573547 1441831818 0.545898 0.517639 0.324158 -0.573547 1441831818 0.545898 0.517639 0.324158 -0.573547 1441831818 0.552917 0.507751 0.347229 -0.562073 1441831818 0.552917 0.507751 0.347229 -0.562073 1441831818 0.552917 0.507751 0.347229 -0.562073 1441831818 0.552917 0.507751 0.347229 -0.562073 1441831818 0.552917 0.507751 0.347229 -0.562073 1441831818 0.552917 0.507751 0.347229 -0.562073 1441831818 0.552917 0.507751 0.347229 -0.562073 1441831818 0.562256 0.485413 0.375549 -0.554199 1441831818 0.562256 0.485413 0.375549 -0.554199 1441831818 0.562256 0.485413 0.375549 -0.554199 1441831818 0.569580 0.467041 0.385864 -0.555481 1441831818 0.569580 0.467041 0.385864 -0.555481 1441831818 0.569580 0.467041 0.385864 -0.555481 1441831818 0.569580 0.467041 0.385864 -0.555481 1441831818 0.569580 0.467041 0.385864 -0.555481 1441831818 0.569580 0.467041 0.385864 -0.555481 1441831818 0.567322 0.469238 0.374817 -0.563416 1441831818 0.567322 0.469238 0.374817 -0.563416 1441831818 0.567322 0.469238 0.374817 -0.563416 1441831818 0.567322 0.469238 0.374817 -0.563416 1441831818 0.567322 0.469238 0.374817 -0.563416 1441831818 0.567322 0.469238 0.374817 -0.563416 1441831818 0.552063 0.493347 0.344360 -0.577209 1441831818 0.552063 0.493347 0.344360 -0.577209 1441831818 0.552063 0.493347 0.344360 -0.577209 1441831818 0.552063 0.493347 0.344360 -0.577209 1441831818 0.552063 0.493347 0.344360 -0.577209 1441831818 0.552063 0.493347 0.344360 -0.577209 1441831818 0.552063 0.493347 0.344360 -0.577209 1441831818 0.541443 0.520020 0.316895 -0.579651 1441831818 0.541443 0.520020 0.316895 -0.579651 1441831818 0.541443 0.520020 0.316895 -0.579651 1441831818 0.541443 0.520020 0.316895 -0.579651 1441831818 0.541443 0.520020 0.316895 -0.579651 1441831818 0.541443 0.520020 0.316895 -0.579651 1441831818 0.546631 0.519043 0.317383 -0.575256 1441831818 0.546631 0.519043 0.317383 -0.575256 1441831818 0.546631 0.519043 0.317383 -0.575256 1441831818 0.546631 0.519043 0.317383 -0.575256 1441831818 0.546631 0.519043 0.317383 -0.575256 1441831818 0.546631 0.519043 0.317383 -0.575256 1441831818 0.549377 0.515625 0.315674 -0.576721 1441831818 0.549377 0.515625 0.315674 -0.576721 1441831818 0.549377 0.515625 0.315674 -0.576721 1441831818 0.549377 0.515625 0.315674 -0.576721 1441831818 0.549377 0.515625 0.315674 -0.576721 1441831818 0.549377 0.515625 0.315674 -0.576721 1441831818 0.549377 0.515625 0.315674 -0.576721 1441831818 0.542480 0.521301 0.307678 -0.582397 1441831818 0.542480 0.521301 0.307678 -0.582397 1441831818 0.542480 0.521301 0.307678 -0.582397 1441831818 0.542480 0.521301 0.307678 -0.582397 1441831818 0.542480 0.521301 0.307678 -0.582397 1441831818 0.542480 0.521301 0.307678 -0.582397 1441831818 0.537170 0.524719 0.300476 -0.588013 1441831818 0.537170 0.524719 0.300476 -0.588013 1441831818 0.537170 0.524719 0.300476 -0.588013 1441831818 0.537170 0.524719 0.300476 -0.588013 1441831818 0.537170 0.524719 0.300476 -0.588013 1441831818 0.537170 0.524719 0.300476 -0.588013 1441831818 0.537170 0.524719 0.300476 -0.588013 1441831818 0.532593 0.527161 0.304504 -0.587952 1441831818 0.532593 0.527161 0.304504 -0.587952 1441831818 0.532593 0.527161 0.304504 -0.587952 1441831818 0.531921 0.521973 0.320007 -0.584961 1441831818 0.531921 0.521973 0.320007 -0.584961 1441831818 0.531921 0.521973 0.320007 -0.584961 1441831818 0.531921 0.521973 0.320007 -0.584961 1441831818 0.531921 0.521973 0.320007 -0.584961 1441831818 0.531921 0.521973 0.320007 -0.584961 1441831818 0.540894 0.503235 0.356018 -0.572144 1441831818 0.540894 0.503235 0.356018 -0.572144 1441831818 0.540894 0.503235 0.356018 -0.572144 1441831818 0.540894 0.503235 0.356018 -0.572144 1441831818 0.540894 0.503235 0.356018 -0.572144 1441831818 0.540894 0.503235 0.356018 -0.572144 1441831818 0.563477 0.461304 0.389038 -0.564148 1441831818 0.563477 0.461304 0.389038 -0.564148 1441831818 0.563477 0.461304 0.389038 -0.564148 1441831818 0.563477 0.461304 0.389038 -0.564148 1441831818 0.563477 0.461304 0.389038 -0.564148 1441831818 0.563477 0.461304 0.389038 -0.564148 1441831818 0.563477 0.461304 0.389038 -0.564148 1441831818 0.573303 0.445251 0.390625 -0.566040 1441831818 0.573303 0.445251 0.390625 -0.566040 1441831818 0.573303 0.445251 0.390625 -0.566040 1441831818 0.573303 0.445251 0.390625 -0.566040 1441831818 0.563782 0.461853 0.365784 -0.578796 1441831818 0.563782 0.461853 0.365784 -0.578796 1441831818 0.563782 0.461853 0.365784 -0.578796 1441831818 0.563782 0.461853 0.365784 -0.578796 1441831818 0.563782 0.461853 0.365784 -0.578796 1441831818 0.563782 0.461853 0.365784 -0.578796 1441831818 0.563782 0.461853 0.365784 -0.578796 1441831818 0.539795 0.506470 0.312866 -0.595154 1441831818 0.539795 0.506470 0.312866 -0.595154 1441831818 0.539795 0.506470 0.312866 -0.595154 1441831819 0.539795 0.506470 0.312866 -0.595154 1441831819 0.539795 0.506470 0.312866 -0.595154 1441831819 0.539795 0.506470 0.312866 -0.595154 1441831819 0.528992 0.531799 0.290405 -0.594116 1441831819 0.528992 0.531799 0.290405 -0.594116 1441831819 0.528992 0.531799 0.290405 -0.594116 1441831819 0.528992 0.531799 0.290405 -0.594116 1441831819 0.528992 0.531799 0.290405 -0.594116 1441831819 0.528992 0.531799 0.290405 -0.594116 1441831819 0.528992 0.531799 0.290405 -0.594116 1441831819 0.537170 0.524780 0.289063 -0.593689 1441831819 0.537170 0.524780 0.289063 -0.593689 1441831819 0.537170 0.524780 0.289063 -0.593689 1441831819 0.537170 0.524780 0.289063 -0.593689 1441831819 0.537170 0.524780 0.289063 -0.593689 1441831819 0.537170 0.524780 0.289063 -0.593689 1441831819 0.541199 0.524414 0.288147 -0.590759 1441831819 0.541199 0.524414 0.288147 -0.590759 1441831819 0.541199 0.524414 0.288147 -0.590759 1441831819 0.541199 0.524414 0.288147 -0.590759 1441831819 0.541199 0.524414 0.288147 -0.590759 1441831819 0.541199 0.524414 0.288147 -0.590759 1441831819 0.528931 0.538147 0.274292 -0.596130 1441831819 0.528931 0.538147 0.274292 -0.596130 1441831819 0.528931 0.538147 0.274292 -0.596130 1441831819 0.528931 0.538147 0.274292 -0.596130 1441831819 0.528931 0.538147 0.274292 -0.596130 1441831819 0.528931 0.538147 0.274292 -0.596130 1441831819 0.509277 0.559204 0.259155 -0.600647 1441831819 0.509277 0.559204 0.259155 -0.600647 1441831819 0.509277 0.559204 0.259155 -0.600647 1441831819 0.509277 0.559204 0.259155 -0.600647 1441831819 0.509277 0.559204 0.259155 -0.600647 1441831819 0.509277 0.559204 0.259155 -0.600647 1441831819 0.510681 0.553711 0.288147 -0.591187 1441831819 0.510681 0.553711 0.288147 -0.591187 1441831819 0.510681 0.553711 0.288147 -0.591187 1441831819 0.510681 0.553711 0.288147 -0.591187 1441831819 0.510681 0.553711 0.288147 -0.591187 1441831819 0.510681 0.553711 0.288147 -0.591187 1441831819 0.510681 0.553711 0.288147 -0.591187 1441831819 0.527222 0.518372 0.350769 -0.574707 1441831819 0.527222 0.518372 0.350769 -0.574707 1441831819 0.527222 0.518372 0.350769 -0.574707 1441831819 0.527222 0.518372 0.350769 -0.574707 1441831819 0.527222 0.518372 0.350769 -0.574707 1441831819 0.527222 0.518372 0.350769 -0.574707 1441831819 0.538513 0.478027 0.391968 -0.572510 1441831819 0.538513 0.478027 0.391968 -0.572510 1441831819 0.538513 0.478027 0.391968 -0.572510 1441831819 0.538513 0.478027 0.391968 -0.572510 1441831819 0.534302 0.471252 0.389465 -0.583679 1441831819 0.534302 0.471252 0.389465 -0.583679 1441831819 0.534302 0.471252 0.389465 -0.583679 1441831819 0.534302 0.471252 0.389465 -0.583679 1441831819 0.534302 0.471252 0.389465 -0.583679 1441831819 0.534302 0.471252 0.389465 -0.583679 1441831819 0.517090 0.496216 0.361938 -0.596069 1441831819 0.517090 0.496216 0.361938 -0.596069 1441831819 0.517090 0.496216 0.361938 -0.596069 1441831819 0.517090 0.496216 0.361938 -0.596069 1441831819 0.517090 0.496216 0.361938 -0.596069 1441831819 0.517090 0.496216 0.361938 -0.596069 1441831819 0.517090 0.496216 0.361938 -0.596069 1441831819 0.505005 0.522888 0.327393 -0.603577 1441831819 0.505005 0.522888 0.327393 -0.603577 1441831819 0.505005 0.522888 0.327393 -0.603577 1441831819 0.505005 0.522888 0.327393 -0.603577 1441831819 0.505005 0.522888 0.327393 -0.603577 1441831819 0.505005 0.522888 0.327393 -0.603577 1441831819 0.513123 0.525940 0.321899 -0.597046 1441831819 0.513123 0.525940 0.321899 -0.597046 1441831819 0.513123 0.525940 0.321899 -0.597046 1441831819 0.513123 0.525940 0.321899 -0.597046 1441831819 0.513123 0.525940 0.321899 -0.597046 1441831819 0.513123 0.525940 0.321899 -0.597046 1441831819 0.513123 0.525940 0.321899 -0.597046 1441831819 0.531677 0.510864 0.326355 -0.591431 1441831819 0.531677 0.510864 0.326355 -0.591431 1441831819 0.531677 0.510864 0.326355 -0.591431 1441831819 0.531677 0.510864 0.326355 -0.591431 1441831819 0.531677 0.510864 0.326355 -0.591431 1441831819 0.531677 0.510864 0.326355 -0.591431 1441831819 0.544067 0.509888 0.321472 -0.583679 1441831819 0.544067 0.509888 0.321472 -0.583679 1441831819 0.544067 0.509888 0.321472 -0.583679 1441831819 0.544067 0.509888 0.321472 -0.583679 1441831819 0.544067 0.509888 0.321472 -0.583679 1441831819 0.544067 0.509888 0.321472 -0.583679 1441831819 0.563904 0.497620 0.334229 -0.567993 1441831819 0.563904 0.497620 0.334229 -0.567993 1441831819 0.563904 0.497620 0.334229 -0.567993 1441831819 0.563904 0.497620 0.334229 -0.567993 1441831819 0.563904 0.497620 0.334229 -0.567993 1441831819 0.563904 0.497620 0.334229 -0.567993 1441831819 0.581604 0.488342 0.335999 -0.557068 1441831819 0.581604 0.488342 0.335999 -0.557068 1441831819 0.581604 0.488342 0.335999 -0.557068 1441831819 0.581604 0.488342 0.335999 -0.557068 1441831819 0.581604 0.488342 0.335999 -0.557068 1441831819 0.581604 0.488342 0.335999 -0.557068 1441831819 0.587585 0.481873 0.356018 -0.543823 1441831819 0.587585 0.481873 0.356018 -0.543823 1441831819 0.587585 0.481873 0.356018 -0.543823 1441831819 0.587585 0.481873 0.356018 -0.543823 1441831819 0.578674 0.478638 0.374817 -0.543579 1441831819 0.578674 0.478638 0.374817 -0.543579 1441831819 0.578674 0.478638 0.374817 -0.543579 1441831819 0.578674 0.478638 0.374817 -0.543579 1441831819 0.578674 0.478638 0.374817 -0.543579 1441831820 0.578674 0.478638 0.374817 -0.543579 1441831820 0.574036 0.469666 0.383362 -0.550354 1441831820 0.574036 0.469666 0.383362 -0.550354 1441831820 0.574036 0.469666 0.383362 -0.550354 1441831820 0.574036 0.469666 0.383362 -0.550354 1441831820 0.574036 0.469666 0.383362 -0.550354 1441831820 0.574036 0.469666 0.383362 -0.550354 1441831820 0.574158 0.464050 0.385620 -0.553406 1441831820 0.574158 0.464050 0.385620 -0.553406 1441831820 0.574158 0.464050 0.385620 -0.553406 1441831820 0.574158 0.464050 0.385620 -0.553406 1441831820 0.574158 0.464050 0.385620 -0.553406 1441831820 0.574158 0.464050 0.385620 -0.553406 1441831820 0.574158 0.464050 0.385620 -0.553406 1441831820 0.571716 0.474243 0.370667 -0.557495 1441831820 0.571716 0.474243 0.370667 -0.557495 1441831820 0.571716 0.474243 0.370667 -0.557495 1441831820 0.571716 0.474243 0.370667 -0.557495 1441831820 0.571716 0.474243 0.370667 -0.557495 1441831820 0.571716 0.474243 0.370667 -0.557495 1441831820 0.569214 0.493286 0.348633 -0.557739 1441831820 0.569214 0.493286 0.348633 -0.557739 1441831820 0.569214 0.493286 0.348633 -0.557739 1441831820 0.569214 0.493286 0.348633 -0.557739 1441831820 0.569214 0.493286 0.348633 -0.557739 1441831820 0.569214 0.493286 0.348633 -0.557739 1441831820 0.565430 0.505371 0.344177 -0.553528 1441831820 0.565430 0.505371 0.344177 -0.553528 1441831820 0.565430 0.505371 0.344177 -0.553528 1441831820 0.565430 0.505371 0.344177 -0.553528 1441831820 0.565430 0.505371 0.344177 -0.553528 1441831820 0.565430 0.505371 0.344177 -0.553528 1441831820 0.562317 0.501221 0.345886 -0.559387 1441831820 0.562317 0.501221 0.345886 -0.559387 1441831820 0.562317 0.501221 0.345886 -0.559387 1441831820 0.562317 0.501221 0.345886 -0.559387 1441831820 0.562317 0.501221 0.345886 -0.559387 1441831820 0.562317 0.501221 0.345886 -0.559387 1441831820 0.552612 0.503540 0.334473 -0.573730 1441831820 0.552612 0.503540 0.334473 -0.573730 1441831820 0.552612 0.503540 0.334473 -0.573730 1441831820 0.552612 0.503540 0.334473 -0.573730 1441831820 0.552612 0.503540 0.334473 -0.573730 1441831820 0.552612 0.503540 0.334473 -0.573730 1441831820 0.552612 0.503540 0.334473 -0.573730 1441831820 0.526001 0.526917 0.316345 -0.587830 1441831820 0.526001 0.526917 0.316345 -0.587830 1441831820 0.526001 0.526917 0.316345 -0.587830 1441831820 0.526001 0.526917 0.316345 -0.587830 1441831820 0.495667 0.555359 0.302124 -0.595398 1441831820 0.495667 0.555359 0.302124 -0.595398 1441831820 0.495667 0.555359 0.302124 -0.595398 1441831820 0.495667 0.555359 0.302124 -0.595398 1441831820 0.495667 0.555359 0.302124 -0.595398 1441831820 0.495667 0.555359 0.302124 -0.595398 1441831820 0.495667 0.555359 0.302124 -0.595398 1441831820 0.498962 0.547424 0.333313 -0.583313 1441831820 0.498962 0.547424 0.333313 -0.583313 1441831820 0.498962 0.547424 0.333313 -0.583313 1441831820 0.498962 0.547424 0.333313 -0.583313 1441831820 0.498962 0.547424 0.333313 -0.583313 1441831820 0.498962 0.547424 0.333313 -0.583313 1441831820 0.524414 0.509949 0.400208 -0.552002 1441831820 0.524414 0.509949 0.400208 -0.552002 1441831820 0.524414 0.509949 0.400208 -0.552002 1441831820 0.524414 0.509949 0.400208 -0.552002 1441831820 0.524414 0.509949 0.400208 -0.552002 1441831820 0.524414 0.509949 0.400208 -0.552002 1441831820 0.549683 0.469177 0.451599 -0.523193 1441831820 0.549683 0.469177 0.451599 -0.523193 1441831820 0.549683 0.469177 0.451599 -0.523193 1441831820 0.549683 0.469177 0.451599 -0.523193 1441831820 0.549683 0.469177 0.451599 -0.523193 1441831820 0.549683 0.469177 0.451599 -0.523193 1441831820 0.562073 0.452759 0.462769 -0.514709 1441831820 0.562073 0.452759 0.462769 -0.514709 1441831820 0.562073 0.452759 0.462769 -0.514709 1441831820 0.562073 0.452759 0.462769 -0.514709 1441831820 0.562073 0.452759 0.462769 -0.514709 1441831820 0.562073 0.452759 0.462769 -0.514709 1441831820 0.562073 0.452759 0.462769 -0.514709 1441831820 0.567261 0.451538 0.450928 -0.520508 1441831820 0.567261 0.451538 0.450928 -0.520508 1441831820 0.567261 0.451538 0.450928 -0.520508 1441831820 0.567261 0.451538 0.450928 -0.520508 1441831820 0.567261 0.451538 0.450928 -0.520508 1441831820 0.567261 0.451538 0.450928 -0.520508 1441831820 0.548828 0.474121 0.429932 -0.537659 1441831820 0.548828 0.474121 0.429932 -0.537659 1441831820 0.548828 0.474121 0.429932 -0.537659 1441831820 0.548828 0.474121 0.429932 -0.537659 1441831820 0.548828 0.474121 0.429932 -0.537659 1441831820 0.548828 0.474121 0.429932 -0.537659 1441831820 0.537415 0.486450 0.423523 -0.543274 1441831820 0.537415 0.486450 0.423523 -0.543274 1441831820 0.537415 0.486450 0.423523 -0.543274 1441831820 0.537415 0.486450 0.423523 -0.543274 1441831820 0.537415 0.486450 0.423523 -0.543274 1441831820 0.537415 0.486450 0.423523 -0.543274 1441831820 0.530029 0.490479 0.416992 -0.551941 1441831820 0.530029 0.490479 0.416992 -0.551941 1441831820 0.530029 0.490479 0.416992 -0.551941 1441831820 0.530029 0.490479 0.416992 -0.551941 1441831820 0.530029 0.490479 0.416992 -0.551941 1441831820 0.530029 0.490479 0.416992 -0.551941 1441831820 0.530029 0.490479 0.416992 -0.551941 1441831820 0.515320 0.501831 0.396484 -0.570435 1441831820 0.515320 0.501831 0.396484 -0.570435 1441831820 0.515320 0.501831 0.396484 -0.570435 1441831820 0.515320 0.501831 0.396484 -0.570435 1441831820 0.515320 0.501831 0.396484 -0.570435 1441831821 0.515320 0.501831 0.396484 -0.570435 1441831821 0.490417 0.517090 0.359070 -0.602661 1441831821 0.490417 0.517090 0.359070 -0.602661 1441831821 0.490417 0.517090 0.359070 -0.602661 1441831821 0.490417 0.517090 0.359070 -0.602661 1441831821 0.490417 0.517090 0.359070 -0.602661 1441831821 0.490417 0.517090 0.359070 -0.602661 1441831821 0.469604 0.523071 0.335815 -0.626953 1441831821 0.469604 0.523071 0.335815 -0.626953 1441831821 0.469604 0.523071 0.335815 -0.626953 1441831821 0.469604 0.523071 0.335815 -0.626953 1441831821 0.469604 0.523071 0.335815 -0.626953 1441831821 0.469604 0.523071 0.335815 -0.626953 1441831821 0.468140 0.516052 0.340881 -0.631104 1441831821 0.468140 0.516052 0.340881 -0.631104 1441831821 0.468140 0.516052 0.340881 -0.631104 1441831821 0.468140 0.516052 0.340881 -0.631104 1441831821 0.468140 0.516052 0.340881 -0.631104 1441831821 0.468140 0.516052 0.340881 -0.631104 1441831821 0.468140 0.516052 0.340881 -0.631104 1441831821 0.481567 0.498962 0.363342 -0.622192 1441831821 0.481567 0.498962 0.363342 -0.622192 1441831821 0.481567 0.498962 0.363342 -0.622192 1441831821 0.481567 0.498962 0.363342 -0.622192 1441831821 0.481567 0.498962 0.363342 -0.622192 1441831821 0.481567 0.498962 0.363342 -0.622192 1441831821 0.495789 0.492004 0.361816 -0.617371 1441831821 0.495789 0.492004 0.361816 -0.617371 1441831821 0.495789 0.492004 0.361816 -0.617371 1441831821 0.495789 0.492004 0.361816 -0.617371 1441831821 0.495789 0.492004 0.361816 -0.617371 1441831821 0.495789 0.492004 0.361816 -0.617371 1441831821 0.502563 0.501160 0.332336 -0.621155 1441831821 0.502563 0.501160 0.332336 -0.621155 1441831821 0.502563 0.501160 0.332336 -0.621155 1441831821 0.502563 0.501160 0.332336 -0.621155 1441831821 0.502563 0.501160 0.332336 -0.621155 1441831821 0.502563 0.501160 0.332336 -0.621155 1441831821 0.502563 0.501160 0.332336 -0.621155 1441831821 0.498291 0.523743 0.286804 -0.628601 1441831821 0.498291 0.523743 0.286804 -0.628601 1441831821 0.498291 0.523743 0.286804 -0.628601 1441831821 0.498291 0.523743 0.286804 -0.628601 1441831821 0.498291 0.523743 0.286804 -0.628601 1441831821 0.498291 0.523743 0.286804 -0.628601 1441831821 0.490540 0.546631 0.255371 -0.628723 1441831821 0.490540 0.546631 0.255371 -0.628723 1441831821 0.490540 0.546631 0.255371 -0.628723 1441831821 0.490540 0.546631 0.255371 -0.628723 1441831821 0.490540 0.546631 0.255371 -0.628723 1441831821 0.490540 0.546631 0.255371 -0.628723 1441831821 0.497375 0.549072 0.267578 -0.616028 1441831821 0.497375 0.549072 0.267578 -0.616028 1441831821 0.497375 0.549072 0.267578 -0.616028 1441831821 0.497375 0.549072 0.267578 -0.616028 1441831821 0.497375 0.549072 0.267578 -0.616028 1441831821 0.497375 0.549072 0.267578 -0.616028 1441831821 0.518494 0.530884 0.304626 -0.597046 1441831821 0.518494 0.530884 0.304626 -0.597046 1441831821 0.518494 0.530884 0.304626 -0.597046 1441831821 0.518494 0.530884 0.304626 -0.597046 1441831821 0.518494 0.530884 0.304626 -0.597046 1441831821 0.538574 0.508118 0.331482 -0.584656 1441831821 0.538574 0.508118 0.331482 -0.584656 1441831821 0.538574 0.508118 0.331482 -0.584656 1441831821 0.538574 0.508118 0.331482 -0.584656 1441831821 0.538574 0.508118 0.331482 -0.584656 1441831821 0.538574 0.508118 0.331482 -0.584656 1441831821 0.538574 0.508118 0.331482 -0.584656 1441831821 0.530457 0.515930 0.321899 -0.590576 1441831821 0.530457 0.515930 0.321899 -0.590576 1441831821 0.530457 0.515930 0.321899 -0.590576 1441831821 0.530457 0.515930 0.321899 -0.590576 1441831821 0.530457 0.515930 0.321899 -0.590576 1441831821 0.530457 0.515930 0.321899 -0.590576 1441831821 0.506592 0.537781 0.299438 -0.603638 1441831821 0.506592 0.537781 0.299438 -0.603638 1441831821 0.506592 0.537781 0.299438 -0.603638 1441831821 0.506592 0.537781 0.299438 -0.603638 1441831821 0.506592 0.537781 0.299438 -0.603638 1441831821 0.506592 0.537781 0.299438 -0.603638 1441831821 0.506592 0.537781 0.299438 -0.603638 1441831821 0.489441 0.547668 0.295898 -0.610657 1441831821 0.489441 0.547668 0.295898 -0.610657 1441831821 0.489441 0.547668 0.295898 -0.610657 1441831821 0.489441 0.547668 0.295898 -0.610657 1441831821 0.499207 0.524170 0.338074 -0.601440 1441831821 0.499207 0.524170 0.338074 -0.601440 1441831821 0.499207 0.524170 0.338074 -0.601440 1441831821 0.499207 0.524170 0.338074 -0.601440 1441831821 0.499207 0.524170 0.338074 -0.601440 1441831821 0.499207 0.524170 0.338074 -0.601440 1441831821 0.521118 0.478821 0.392517 -0.587341 1441831821 0.521118 0.478821 0.392517 -0.587341 1441831821 0.521118 0.478821 0.392517 -0.587341 1441831821 0.521118 0.478821 0.392517 -0.587341 1441831821 0.521118 0.478821 0.392517 -0.587341 1441831821 0.521118 0.478821 0.392517 -0.587341 1441831821 0.525452 0.458130 0.405945 -0.590942 1441831821 0.525452 0.458130 0.405945 -0.590942 1441831821 0.525452 0.458130 0.405945 -0.590942 1441831821 0.525452 0.458130 0.405945 -0.590942 1441831821 0.525452 0.458130 0.405945 -0.590942 1441831821 0.525452 0.458130 0.405945 -0.590942 1441831821 0.509888 0.473694 0.372375 -0.613892 1441831821 0.509888 0.473694 0.372375 -0.613892 1441831821 0.509888 0.473694 0.372375 -0.613892 1441831821 0.509888 0.473694 0.372375 -0.613892 1441831821 0.509888 0.473694 0.372375 -0.613892 1441831821 0.509888 0.473694 0.372375 -0.613892 1441831822 0.485840 0.513794 0.311096 -0.634949 1441831822 0.485840 0.513794 0.311096 -0.634949 1441831822 0.485840 0.513794 0.311096 -0.634949 1441831822 0.485840 0.513794 0.311096 -0.634949 1441831822 0.485840 0.513794 0.311096 -0.634949 1441831822 0.485840 0.513794 0.311096 -0.634949 1441831822 0.485840 0.513794 0.311096 -0.634949 1441831822 0.477539 0.543762 0.278748 -0.631287 1441831822 0.477539 0.543762 0.278748 -0.631287 1441831822 0.477539 0.543762 0.278748 -0.631287 1441831822 0.477539 0.543762 0.278748 -0.631287 1441831822 0.477539 0.543762 0.278748 -0.631287 1441831822 0.497009 0.533997 0.294312 -0.617432 1441831822 0.497009 0.533997 0.294312 -0.617432 1441831822 0.497009 0.533997 0.294312 -0.617432 1441831822 0.497009 0.533997 0.294312 -0.617432 1441831822 0.497009 0.533997 0.294312 -0.617432 1441831822 0.497009 0.533997 0.294312 -0.617432 1441831822 0.514099 0.519897 0.308533 -0.608398 1441831822 0.514099 0.519897 0.308533 -0.608398 1441831822 0.514099 0.519897 0.308533 -0.608398 1441831822 0.514099 0.519897 0.308533 -0.608398 1441831822 0.514099 0.519897 0.308533 -0.608398 1441831822 0.514282 0.522339 0.304382 -0.608276 1441831822 0.514282 0.522339 0.304382 -0.608276 1441831822 0.514282 0.522339 0.304382 -0.608276 1441831822 0.514282 0.522339 0.304382 -0.608276 1441831822 0.503357 0.534912 0.286194 -0.615234 1441831822 0.503357 0.534912 0.286194 -0.615234 1441831822 0.503357 0.534912 0.286194 -0.615234 1441831822 0.503357 0.534912 0.286194 -0.615234 1441831822 0.503357 0.534912 0.286194 -0.615234 1441831822 0.503357 0.534912 0.286194 -0.615234 1441831822 0.489258 0.547058 0.278809 -0.619324 1441831822 0.489258 0.547058 0.278809 -0.619324 1441831822 0.489258 0.547058 0.278809 -0.619324 1441831822 0.489258 0.547058 0.278809 -0.619324 1441831822 0.489258 0.547058 0.278809 -0.619324 1441831822 0.489258 0.547058 0.278809 -0.619324 1441831822 0.481812 0.545288 0.297546 -0.617981 1441831822 0.481812 0.545288 0.297546 -0.617981 1441831822 0.481812 0.545288 0.297546 -0.617981 1441831822 0.481812 0.545288 0.297546 -0.617981 1441831822 0.481812 0.545288 0.297546 -0.617981 1441831822 0.481812 0.545288 0.297546 -0.617981 1441831822 0.481812 0.545288 0.297546 -0.617981 1441831822 0.494080 0.515198 0.346313 -0.608643 1441831822 0.494080 0.515198 0.346313 -0.608643 1441831822 0.494080 0.515198 0.346313 -0.608643 1441831822 0.494080 0.515198 0.346313 -0.608643 1441831822 0.494080 0.515198 0.346313 -0.608643 1441831822 0.513062 0.476196 0.378967 -0.605286 1441831822 0.513062 0.476196 0.378967 -0.605286 1441831822 0.513062 0.476196 0.378967 -0.605286 1441831822 0.513062 0.476196 0.378967 -0.605286 1441831822 0.513062 0.476196 0.378967 -0.605286 1441831822 0.513062 0.476196 0.378967 -0.605286 1441831822 0.512024 0.477112 0.359436 -0.617249 1441831822 0.512024 0.477112 0.359436 -0.617249 1441831822 0.512024 0.477112 0.359436 -0.617249 1441831822 0.512024 0.477112 0.359436 -0.617249 1441831822 0.512024 0.477112 0.359436 -0.617249 1441831822 0.512024 0.477112 0.359436 -0.617249 1441831822 0.512024 0.477112 0.359436 -0.617249 1441831822 0.490295 0.513184 0.314209 -0.630493 1441831822 0.490295 0.513184 0.314209 -0.630493 1441831822 0.490295 0.513184 0.314209 -0.630493 1441831822 0.490295 0.513184 0.314209 -0.630493 1441831822 0.490295 0.513184 0.314209 -0.630493 1441831822 0.469543 0.554443 0.263306 -0.634644 1441831822 0.469543 0.554443 0.263306 -0.634644 1441831822 0.469543 0.554443 0.263306 -0.634644 1441831822 0.469543 0.554443 0.263306 -0.634644 1441831822 0.469543 0.554443 0.263306 -0.634644 1441831822 0.469543 0.554443 0.263306 -0.634644 1441831822 0.469543 0.554443 0.263306 -0.634644 1441831822 0.484192 0.555359 0.266235 -0.621460 1441831822 0.484192 0.555359 0.266235 -0.621460 1441831822 0.484192 0.555359 0.266235 -0.621460 1441831822 0.484192 0.555359 0.266235 -0.621460 1441831822 0.484192 0.555359 0.266235 -0.621460 1441831822 0.484192 0.555359 0.266235 -0.621460 1441831822 0.506836 0.540039 0.282715 -0.609497 1441831822 0.506836 0.540039 0.282715 -0.609497 1441831822 0.506836 0.540039 0.282715 -0.609497 1441831822 0.506836 0.540039 0.282715 -0.609497 1441831822 0.506836 0.540039 0.282715 -0.609497 1441831822 0.506836 0.540039 0.282715 -0.609497 1441831822 0.506836 0.540039 0.282715 -0.609497 1441831822 0.510498 0.539551 0.285095 -0.605774 1441831822 0.510498 0.539551 0.285095 -0.605774 1441831822 0.510498 0.539551 0.285095 -0.605774 1441831822 0.510498 0.539551 0.285095 -0.605774 1441831822 0.510498 0.539551 0.285095 -0.605774 1441831822 0.510498 0.539551 0.285095 -0.605774 1441831822 0.500122 0.550598 0.271484 -0.610718 1441831822 0.500122 0.550598 0.271484 -0.610718 1441831822 0.500122 0.550598 0.271484 -0.610718 1441831822 0.500122 0.550598 0.271484 -0.610718 1441831822 
