# Supplementary material for: Quaternion-Based Gesture Recognition Using Wireless Wearable Motion Capture Sensors
Source: Sensors (Basel). 2016 Apr 28;16(5):605. doi: 10.3390/s16050605 (PMC4883296; doi:10.3390/s16050605)
Supplement: Supplementary file 1 [file sensors-16-00605-s001.zip › MultiSensorGestureData/P3/2. Uppercut/2/Training16.txt]

0.172241 0.691772 0.194702 0.673584 1441831734 0.172241 0.691772 0.194702 0.673584 1441831734 0.172241 0.691772 0.194702 0.673584 1441831734 0.172241 0.691772 0.194702 0.673584 1441831734 0.172241 0.691772 0.194702 0.673584 1441831734 0.172241 0.691772 0.194702 0.673584 1441831734 0.113647 0.695251 0.146362 0.694397 1441831734 0.113647 0.695251 0.146362 0.694397 1441831734 0.113647 0.695251 0.146362 0.694397 1441831734 0.113647 0.695251 0.146362 0.694397 1441831734 0.113647 0.695251 0.146362 0.694397 1441831734 0.113647 0.695251 0.146362 0.694397 1441831734 0.113647 0.695251 0.146362 0.694397 1441831734 -0.047241 0.669006 -0.003662 0.741699 1441831734 -0.047241 0.669006 -0.003662 0.741699 1441831734 -0.047241 0.669006 -0.003662 0.741699 1441831734 -0.047241 0.669006 -0.003662 0.741699 1441831734 -0.047241 0.669006 -0.003662 0.741699 1441831734 -0.047241 0.669006 -0.003662 0.741699 1441831734 -0.239868 0.563293 -0.101990 0.783997 1441831734 -0.239868 0.563293 -0.101990 0.783997 1441831734 -0.239868 0.563293 -0.101990 0.783997 1441831734 -0.239868 0.563293 -0.101990 0.783997 1441831734 -0.239868 0.563293 -0.101990 0.783997 1441831734 -0.239868 0.563293 -0.101990 0.783997 1441831734 -0.337036 0.462280 -0.168091 0.802734 1441831734 -0.337036 0.462280 -0.168091 0.802734 1441831734 -0.337036 0.462280 -0.168091 0.802734 1441831734 -0.337036 0.462280 -0.168091 0.802734 1441831734 -0.337036 0.462280 -0.168091 0.802734 1441831734 -0.337036 0.462280 -0.168091 0.802734 1441831734 -0.337036 0.462280 -0.168091 0.802734 1441831734 -0.350098 0.414246 -0.188110 0.818787 1441831734 -0.350098 0.414246 -0.188110 0.818787 1441831734 -0.350098 0.414246 -0.188110 0.818787 1441831734 -0.350098 0.414246 -0.188110 0.818787 1441831734 -0.350098 0.414246 -0.188110 0.818787 1441831734 -0.350098 0.414246 -0.188110 0.818787 1441831734 -0.333801 0.447571 -0.166260 0.812744 1441831734 -0.333801 0.447571 -0.166260 0.812744 1441831734 -0.333801 0.447571 -0.166260 0.812744 1441831734 -0.333801 0.447571 -0.166260 0.812744 1441831734 -0.333801 0.447571 -0.166260 0.812744 1441831734 -0.333801 0.447571 -0.166260 0.812744 1441831734 -0.260254 0.507141 -0.100525 0.815430 1441831734 -0.260254 0.507141 -0.100525 0.815430 1441831734 -0.260254 0.507141 -0.100525 0.815430 1441831734 -0.260254 0.507141 -0.100525 0.815430 1441831734 -0.260254 0.507141 -0.100525 0.815430 1441831734 -0.126648 0.587769 -0.007568 0.799011 1441831734 -0.126648 0.587769 -0.007568 0.799011 1441831734 -0.126648 0.587769 -0.007568 0.799011 1441831734 -0.126648 0.587769 -0.007568 0.799011 1441831734 -0.126648 0.587769 -0.007568 0.799011 1441831734 0.052856 0.644714 0.054932 0.760559 1441831734 0.052856 0.644714 0.054932 0.760559 1441831734 0.052856 0.644714 0.054932 0.760559 1441831734 0.052856 0.644714 0.054932 0.760559 1441831734 0.052856 0.644714 0.054932 0.760559 1441831734 0.052856 0.644714 0.054932 0.760559 1441831734 0.225281 0.645325 0.110107 0.721558 1441831734 0.225281 0.645325 0.110107 0.721558 1441831734 0.297913 0.630920 0.178955 0.693542 1441831734 0.297913 0.630920 0.178955 0.693542 1441831734 0.297913 0.630920 0.178955 0.693542 1441831734 0.297913 0.630920 0.178955 0.693542 1441831734 0.297913 0.630920 0.178955 0.693542 1441831734 0.310974 0.631531 0.225220 0.673523 1441831734 0.310974 0.631531 0.225220 0.673523 1441831734 0.310974 0.631531 0.225220 0.673523 1441831734 0.310974 0.631531 0.225220 0.673523 1441831734 0.310974 0.631531 0.225220 0.673523 1441831734 0.310974 0.631531 0.225220 0.673523 1441831734 0.268555 0.664063 0.273315 0.641907 1441831734 0.268555 0.664063 0.273315 0.641907 1441831734 0.268555 0.664063 0.273315 0.641907 1441831734 0.268555 0.664063 0.273315 0.641907 1441831734 0.268555 0.664063 0.273315 0.641907 1441831734 0.268555 0.664063 0.273315 0.641907 1441831734 0.212524 0.697388 0.261230 0.632568 1441831734 0.212524 0.697388 0.261230 0.632568 1441831734 0.212524 0.697388 0.261230 0.632568 1441831734 0.212524 0.697388 0.261230 0.632568 1441831734 0.212524 0.697388 0.261230 0.632568 1441831734 0.113342 0.709961 0.177551 0.671936 1441831734 0.113342 0.709961 0.177551 0.671936 1441831734 0.113342 0.709961 0.177551 0.671936 1441831734 0.113342 0.709961 0.177551 0.671936 1441831734 0.113342 0.709961 0.177551 0.671936 1441831734 0.113342 0.709961 0.177551 0.671936 1441831734 0.113342 0.709961 0.177551 0.671936 1441831734 0.113342 0.709961 0.177551 0.671936 1441831734 -0.089417 0.675110 0.017273 0.731995 1441831734 -0.089417 0.675110 0.017273 0.731995 1441831734 -0.089417 0.675110 0.017273 0.731995 1441831734 -0.089417 0.675110 0.017273 0.731995 1441831734 -0.089417 0.675110 0.017273 0.731995 1441831734 -0.089417 0.675110 0.017273 0.731995 1441831734 -0.312622 0.544922 -0.117981 0.768982 1441831734 -0.312622 0.544922 -0.117981 0.768982 1441831734 -0.312622 0.544922 -0.117981 0.768982 1441831734 -0.312622 0.544922 -0.117981 0.768982 1441831734 -0.312622 0.544922 -0.117981 0.768982 1441831734 -0.312622 0.544922 -0.117981 0.768982 1441831734 -0.408447 0.447510 -0.223328 0.763550 1441831734 -0.408447 0.447510 -0.223328 0.763550 1441831735 -0.408447 0.447510 -0.223328 0.763550 1441831735 -0.408447 0.447510 -0.223328 0.763550 1441831735 -0.408447 0.447510 -0.223328 0.763550 1441831735 -0.408447 0.447510 -0.223328 0.763550 1441831735 -0.408447 0.447510 -0.223328 0.763550 1441831735 -0.419434 0.356201 -0.192627 0.812439 1441831735 -0.419434 0.356201 -0.192627 0.812439 1441831735 -0.419434 0.356201 -0.192627 0.812439 1441831735 -0.419434 0.356201 -0.192627 0.812439 1441831735 -0.419434 0.356201 -0.192627 0.812439 1441831735 -0.419434 0.356201 -0.192627 0.812439 1441831735 -0.370850 0.391357 -0.171265 0.824585 1441831735 -0.370850 0.391357 -0.171265 0.824585 1441831735 -0.370850 0.391357 -0.171265 0.824585 1441831735 -0.370850 0.391357 -0.171265 0.824585 1441831735 -0.370850 0.391357 -0.171265 0.824585 1441831735 -0.370850 0.391357 -0.171265 0.824585 1441831735 -0.268982 0.476379 -0.096252 0.831482 1441831735 -0.268982 0.476379 -0.096252 0.831482 1441831735 -0.268982 0.476379 -0.096252 0.831482 1441831735 -0.268982 0.476379 -0.096252 0.831482 1441831735 -0.268982 0.476379 -0.096252 0.831482 1441831735 -0.268982 0.476379 -0.096252 0.831482 1441831735 -0.120911 0.561157 -0.007263 0.818726 1441831735 -0.120911 0.561157 -0.007263 0.818726 1441831735 -0.120911 0.561157 -0.007263 0.818726 1441831735 -0.120911 0.561157 -0.007263 0.818726 1441831735 -0.120911 0.561157 -0.007263 0.818726 1441831735 -0.120911 0.561157 -0.007263 0.818726 1441831735 0.032898 0.613647 0.075134 0.785217 1441831735 0.032898 0.613647 0.075134 0.785217 1441831735 0.032898 0.613647 0.075134 0.785217 1441831735 0.032898 0.613647 0.075134 0.785217 1441831735 0.032898 0.613647 0.075134 0.785217 1441831735 0.032898 0.613647 0.075134 0.785217 1441831735 0.032898 0.613647 0.075134 0.785217 1441831735 0.181885 0.634399 0.128296 0.740234 1441831735 0.181885 0.634399 0.128296 0.740234 1441831735 0.181885 0.634399 0.128296 0.740234 1441831735 0.181885 0.634399 0.128296 0.740234 1441831735 0.181885 0.634399 0.128296 0.740234 1441831735 0.181885 0.634399 0.128296 0.740234 1441831735 0.256104 0.627747 0.175232 0.713806 1441831735 0.256104 0.627747 0.175232 0.713806 1441831735 0.256104 0.627747 0.175232 0.713806 1441831735 0.256104 0.627747 0.175232 0.713806 1441831735 0.256104 0.627747 0.175232 0.713806 1441831735 0.256104 0.627747 0.175232 0.713806 1441831735 0.284973 0.629517 0.208252 0.692078 1441831735 0.284973 0.629517 0.208252 0.692078 1441831735 0.284973 0.629517 0.208252 0.692078 1441831735 0.284973 0.629517 0.208252 0.692078 1441831735 0.284973 0.629517 0.208252 0.692078 1441831735 0.284973 0.629517 0.208252 0.692078 1441831735 0.284973 0.629517 0.208252 0.692078 1441831735 0.268738 0.652405 0.251221 0.662476 1441831735 0.268738 0.652405 0.251221 0.662476 1441831735 0.268738 0.652405 0.251221 0.662476 1441831735 0.268738 0.652405 0.251221 0.662476 1441831735 0.268738 0.652405 0.251221 0.662476 1441831735 0.268738 0.652405 0.251221 0.662476 1441831735 0.206787 0.693115 0.243347 0.646179 1441831735 0.206787 0.693115 0.243347 0.646179 1441831735 0.206787 0.693115 0.243347 0.646179 1441831735 0.206787 0.693115 0.243347 0.646179 1441831735 0.206787 0.693115 0.243347 0.646179 1441831735 0.206787 0.693115 0.243347 0.646179 1441831735 0.081482 0.699768 0.123352 0.698853 1441831735 0.081482 0.699768 0.123352 0.698853 1441831735 0.081482 0.699768 0.123352 0.698853 1441831735 0.081482 0.699768 0.123352 0.698853 1441831735 0.081482 0.699768 0.123352 0.698853 1441831735 0.081482 0.699768 0.123352 0.698853 1441831735 -0.147339 0.624878 0.007263 0.766602 1441831735 -0.147339 0.624878 0.007263 0.766602 1441831735 -0.147339 0.624878 0.007263 0.766602 1441831735 -0.147339 0.624878 0.007263 0.766602 1441831735 -0.147339 0.624878 0.007263 0.766602 1441831735 -0.147339 0.624878 0.007263 0.766602 1441831735 -0.308838 0.493408 -0.104065 0.806396 1441831735 -0.308838 0.493408 -0.104065 0.806396 1441831735 -0.308838 0.493408 -0.104065 0.806396 1441831735 -0.308838 0.493408 -0.104065 0.806396 1441831735 -0.308838 0.493408 -0.104065 0.806396 1441831735 -0.308838 0.493408 -0.104065 0.806396 1441831735 -0.393433 0.407715 -0.222534 0.793396 1441831735 -0.393433 0.407715 -0.222534 0.793396 1441831735 -0.393433 0.407715 -0.222534 0.793396 1441831735 -0.393433 0.407715 -0.222534 0.793396 1441831735 -0.393433 0.407715 -0.222534 0.793396 1441831735 -0.393433 0.407715 -0.222534 0.793396 1441831735 -0.404297 0.308777 -0.185059 0.840820 1441831735 -0.404297 0.308777 -0.185059 0.840820 1441831735 -0.404297 0.308777 -0.185059 0.840820 1441831735 -0.404297 0.308777 -0.185059 0.840820 1441831735 -0.404297 0.308777 -0.185059 0.840820 1441831735 -0.404297 0.308777 -0.185059 0.840820 1441831735 -0.404297 0.308777 -0.185059 0.840820 1441831735 -0.375488 0.329834 -0.166809 0.849915 1441831735 -0.375488 0.329834 -0.166809 0.849915 1441831735 -0.375488 0.329834 -0.166809 0.849915 1441831735 -0.375488 0.329834 -0.166809 0.849915 1441831735 -0.311096 0.412720 -0.098999 0.850281 1441831735 -0.311096 0.412720 -0.098999 0.850281 1441831735 -0.311096 0.412720 -0.098999 0.850281 1441831735 -0.311096 0.412720 -0.098999 0.850281 1441831735 -0.311096 0.412720 -0.098999 0.850281 1441831735 -0.180054 0.514404 -0.000610 0.838379 1441831735 -0.180054 0.514404 -0.000610 0.838379 1441831736 -0.180054 0.514404 -0.000610 0.838379 1441831736 -0.180054 0.514404 -0.000610 0.838379 1441831736 -0.180054 0.514404 -0.000610 0.838379 1441831736 -0.023315 0.593628 0.119873 0.795349 1441831736 -0.023315 0.593628 0.119873 0.795349 1441831736 -0.023315 0.593628 0.119873 0.795349 1441831736 -0.023315 0.593628 0.119873 0.795349 1441831736 -0.023315 0.593628 0.119873 0.795349 1441831736 -0.023315 0.593628 0.119873 0.795349 1441831736 -0.023315 0.593628 0.119873 0.795349 1441831736 0.163879 0.641296 0.182861 0.726868 1441831736 0.163879 0.641296 0.182861 0.726868 1441831736 0.163879 0.641296 0.182861 0.726868 1441831736 0.163879 0.641296 0.182861 0.726868 1441831736 0.163879 0.641296 0.182861 0.726868 1441831736 0.298584 0.629395 0.207947 0.686523 1441831736 0.298584 0.629395 0.207947 0.686523 1441831736 0.298584 0.629395 0.207947 0.686523 1441831736 0.298584 0.629395 0.207947 0.686523 1441831736 0.298584 0.629395 0.207947 0.686523 1441831736 0.298584 0.629395 0.207947 0.686523 1441831736 0.320740 0.626770 0.260742 0.660461 1441831736 0.289978 0.633118 0.277344 0.661804 1441831736 0.289978 0.633118 0.277344 0.661804 1441831736 0.289978 0.633118 0.277344 0.661804 1441831736 0.289978 0.633118 0.277344 0.661804 1441831736 0.289978 0.633118 0.277344 0.661804 1441831736 0.188599 0.659241 0.226929 0.691528 1441831736 0.188599 0.659241 0.226929 0.691528 1441831736 0.188599 0.659241 0.226929 0.691528 1441831736 0.188599 0.659241 0.226929 0.691528 1441831736 0.188599 0.659241 0.226929 0.691528 1441831736 0.188599 0.659241 0.226929 0.691528 1441831736 0.015381 0.652283 0.075317 0.754028 1441831736 0.015381 0.652283 0.075317 0.754028 1441831736 0.015381 0.652283 0.075317 0.754028 1441831736 0.015381 0.652283 0.075317 0.754028 1441831736 0.015381 0.652283 0.075317 0.754028 1441831736 0.015381 0.652283 0.075317 0.754028 1441831736 0.015381 0.652283 0.075317 0.754028 1441831736 -0.185913 0.565369 -0.080261 0.799561 1441831736 -0.185913 0.565369 -0.080261 0.799561 1441831736 -0.185913 0.565369 -0.080261 0.799561 1441831736 -0.185913 0.565369 -0.080261 0.799561 1441831736 -0.345398 0.448792 -0.207886 0.797485 1441831736 -0.345398 0.448792 -0.207886 0.797485 1441831736 -0.345398 0.448792 -0.207886 0.797485 1441831736 -0.399231 0.362671 -0.214478 0.814270 1441831736 -0.399231 0.362671 -0.214478 0.814270 1441831736 -0.399231 0.362671 -0.214478 0.814270 1441831736 -0.399231 0.362671 -0.214478 0.814270 1441831736 -0.399231 0.362671 -0.214478 0.814270 1441831736 -0.399231 0.362671 -0.214478 0.814270 1441831736 -0.399231 0.362671 -0.214478 0.814270 1441831736 -0.394043 0.325745 -0.185181 0.839233 1441831736 -0.394043 0.325745 -0.185181 0.839233 1441831736 -0.394043 0.325745 -0.185181 0.839233 1441831736 -0.394043 0.325745 -0.185181 0.839233 1441831736 -0.394043 0.325745 -0.185181 0.839233 1441831736 -0.394043 0.325745 -0.185181 0.839233 1441831736 -0.320313 0.387024 -0.131592 0.854553 1441831736 -0.320313 0.387024 -0.131592 0.854553 1441831736 -0.320313 0.387024 -0.131592 0.854553 1441831736 -0.320313 0.387024 -0.131592 0.854553 1441831736 -0.193787 0.478577 -0.038452 0.855530 1441831736 -0.193787 0.478577 -0.038452 0.855530 1441831736 -0.193787 0.478577 -0.038452 0.855530 1441831736 -0.193787 0.478577 -0.038452 0.855530 1441831736 -0.193787 0.478577 -0.038452 0.855530 1441831736 -0.193787 0.478577 -0.038452 0.855530 1441831736 -0.034607 0.548645 0.074219 0.831970 1441831736 -0.034607 0.548645 0.074219 0.831970 1441831736 -0.034607 0.548645 0.074219 0.831970 1441831736 -0.034607 0.548645 0.074219 0.831970 1441831736 -0.034607 0.548645 0.074219 0.831970 1441831736 -0.034607 0.548645 0.074219 0.831970 1441831736 0.148560 0.564636 0.128906 0.801514 1441831736 0.148560 0.564636 0.128906 0.801514 1441831736 0.148560 0.564636 0.128906 0.801514 1441831736 0.148560 0.564636 0.128906 0.801514 1441831736 0.148560 0.564636 0.128906 0.801514 1441831736 0.148560 0.564636 0.128906 0.801514 1441831736 0.262573 0.549316 0.193420 0.769287 1441831736 0.262573 0.549316 0.193420 0.769287 1441831736 0.262573 0.549316 0.193420 0.769287 1441831736 0.262573 0.549316 0.193420 0.769287 1441831736 0.262573 0.549316 0.193420 0.769287 1441831736 0.262573 0.549316 0.193420 0.769287 1441831736 0.275208 0.549377 0.284424 0.735840 1441831736 0.275208 0.549377 0.284424 0.735840 1441831736 0.275208 0.549377 0.284424 0.735840 1441831736 0.275208 0.549377 0.284424 0.735840 1441831736 0.275208 0.549377 0.284424 0.735840 1441831736 0.275208 0.549377 0.284424 0.735840 1441831736 0.271606 0.562805 0.341309 0.702026 1441831736 0.271606 0.562805 0.341309 0.702026 1441831736 0.271606 0.562805 0.341309 0.702026 1441831736 0.271606 0.562805 0.341309 0.702026 1441831737 0.271606 0.562805 0.341309 0.702026 1441831737 0.271606 0.562805 0.341309 0.702026 1441831737 0.242920 0.596436 0.318909 0.695251 1441831737 0.242920 0.596436 0.318909 0.695251 1441831737 0.242920 0.596436 0.318909 0.695251 1441831737 0.242920 0.596436 0.318909 0.695251 1441831737 0.242920 0.596436 0.318909 0.695251 1441831737 0.242920 0.596436 0.318909 0.695251 1441831737 0.154114 0.635071 0.204407 0.728699 1441831737 0.154114 0.635071 0.204407 0.728699 1441831737 0.154114 0.635071 0.204407 0.728699 1441831737 0.154114 0.635071 0.204407 0.728699 1441831737 0.154114 0.635071 0.204407 0.728699 1441831737 0.154114 0.635071 0.204407 0.728699 1441831737 -0.001953 0.630249 0.033081 0.775635 1441831737 -0.001953 0.630249 0.033081 0.775635 1441831737 -0.001953 0.630249 0.033081 0.775635 1441831737 -0.001953 0.630249 0.033081 0.775635 1441831737 -0.001953 0.630249 0.033081 0.775635 1441831737 -0.001953 0.630249 0.033081 0.775635 1441831737 -0.195129 0.543762 -0.071167 0.813110 1441831737 -0.195129 0.543762 -0.071167 0.813110 1441831737 -0.195129 0.543762 -0.071167 0.813110 1441831737 -0.195129 0.543762 -0.071167 0.813110 1441831737 -0.195129 0.543762 -0.071167 0.813110 1441831737 -0.195129 0.543762 -0.071167 0.813110 1441831737 -0.304749 0.453857 -0.174500 0.818909 1441831737 -0.304749 0.453857 -0.174500 0.818909 1441831737 -0.304749 0.453857 -0.174500 0.818909 1441831737 -0.304749 0.453857 -0.174500 0.818909 1441831737 -0.304749 0.453857 -0.174500 0.818909 1441831737 -0.304749 0.453857 -0.174500 0.818909 1441831737 -0.359741 0.366150 -0.173828 0.840393 1441831737 -0.359741 0.366150 -0.173828 0.840393 1441831737 -0.359741 0.366150 -0.173828 0.840393 1441831737 -0.359741 0.366150 -0.173828 0.840393 1441831737 -0.359741 0.366150 -0.173828 0.840393 1441831737 -0.359741 0.366150 -0.173828 0.840393 1441831737 -0.353394 0.344482 -0.186768 0.849426 1441831737 -0.353394 0.344482 -0.186768 0.849426 1441831737 -0.353394 0.344482 -0.186768 0.849426 1441831737 -0.353394 0.344482 -0.186768 0.849426 1441831737 -0.353394 0.344482 -0.186768 0.849426 1441831737 -0.353394 0.344482 -0.186768 0.849426 1441831737 -0.353394 0.344482 -0.186768 0.849426 1441831737 -0.318054 0.380615 -0.162781 0.852905 1441831737 -0.318054 0.380615 -0.162781 0.852905 1441831737 -0.318054 0.380615 -0.162781 0.852905 1441831737 -0.318054 0.380615 -0.162781 0.852905 1441831737 -0.318054 0.380615 -0.162781 0.852905 1441831737 -0.318054 0.380615 -0.162781 0.852905 1441831737 -0.228088 0.447571 -0.105103 0.858215 1441831737 -0.228088 0.447571 -0.105103 0.858215 1441831737 -0.228088 0.447571 -0.105103 0.858215 1441831737 -0.228088 0.447571 -0.105103 0.858215 1441831737 -0.228088 0.447571 -0.105103 0.858215 1441831737 -0.228088 0.447571 -0.105103 0.858215 1441831737 -0.105835 0.528625 -0.008423 0.842163 1441831737 -0.105835 0.528625 -0.008423 0.842163 1441831737 -0.105835 0.528625 -0.008423 0.842163 1441831737 -0.105835 0.528625 -0.008423 0.842163 1441831737 -0.105835 0.528625 -0.008423 0.842163 1441831737 -0.105835 0.528625 -0.008423 0.842163 1441831737 -0.105835 0.528625 -0.008423 0.842163 1441831737 0.024536 0.566528 0.115601 0.815491 1441831737 0.024536 0.566528 0.115601 0.815491 1441831737 0.024536 0.566528 0.115601 0.815491 1441831737 0.024536 0.566528 0.115601 0.815491 1441831737 0.169495 0.581421 0.197266 0.770874 1441831737 0.169495 0.581421 0.197266 0.770874 1441831737 0.169495 0.581421 0.197266 0.770874 1441831737 0.169495 0.581421 0.197266 0.770874 1441831737 0.169495 0.581421 0.197266 0.770874 1441831737 0.169495 0.581421 0.197266 0.770874 1441831737 0.259583 0.575317 0.243042 0.736511 1441831737 0.259583 0.575317 0.243042 0.736511 1441831737 0.259583 0.575317 0.243042 0.736511 1441831737 0.259583 0.575317 0.243042 0.736511 1441831737 0.259583 0.575317 0.243042 0.736511 1441831737 0.259583 0.575317 0.243042 0.736511 1441831737 0.274048 0.575378 0.301880 0.708923 1441831737 0.274048 0.575378 0.301880 0.708923 1441831737 0.274048 0.575378 0.301880 0.708923 1441831737 0.274048 0.575378 0.301880 0.708923 1441831737 0.274048 0.575378 0.301880 0.708923 1441831737 0.274048 0.575378 0.301880 0.708923 1441831737 0.274048 0.575378 0.301880 0.708923 1441831737 0.230225 0.607239 0.299622 0.698853 1441831737 0.230225 0.607239 0.299622 0.698853 1441831737 0.230225 0.607239 0.299622 0.698853 1441831737 0.230225 0.607239 0.299622 0.698853 1441831737 0.230225 0.607239 0.299622 0.698853 1441831737 0.138062 0.622620 0.190002 0.746338 1441831737 0.138062 0.622620 0.190002 0.746338 1441831737 0.138062 0.622620 0.190002 0.746338 1441831737 0.138062 0.622620 0.190002 0.746338 1441831737 0.138062 0.622620 0.190002 0.746338 1441831737 0.138062 0.622620 0.190002 0.746338 1441831737 0.138062 0.622620 0.190002 0.746338 1441831737 -0.036865 0.597046 0.004761 0.801270 1441831737 -0.036865 0.597046 0.004761 0.801270 1441831737 -0.036865 0.597046 0.004761 0.801270 1441831737 -0.036865 0.597046 0.004761 0.801270 1441831737 -0.036865 0.597046 0.004761 0.801270 1441831737 -0.218079 0.511902 -0.141663 0.818665 1441831737 -0.218079 0.511902 -0.141663 0.818665 1441831737 -0.218079 0.511902 -0.141663 0.818665 1441831737 -0.218079 0.511902 -0.141663 0.818665 1441831737 -0.218079 0.511902 -0.141663 0.818665 1441831737 -0.218079 0.511902 -0.141663 0.818665 1441831738 -0.218079 0.511902 -0.141663 0.818665 1441831738 -0.346619 0.433105 -0.209167 0.805298 1441831738 -0.346619 0.433105 -0.209167 0.805298 1441831738 -0.346619 0.433105 -0.209167 0.805298 1441831738 -0.346619 0.433105 -0.209167 0.805298 1441831738 -0.346619 0.433105 -0.209167 0.805298 1441831738 -0.346619 0.433105 -0.209167 0.805298 1441831738 -0.391052 0.382874 -0.179871 0.817383 1441831738 -0.391052 0.382874 -0.179871 0.817383 1441831738 -0.391052 0.382874 -0.179871 0.817383 1441831738 -0.391052 0.382874 -0.179871 0.817383 1441831738 -0.391052 0.382874 -0.179871 0.817383 1441831738 -0.391052 0.382874 -0.179871 0.817383 1441831738 -0.394897 0.389893 -0.144226 0.819275 1441831738 -0.394897 0.389893 -0.144226 0.819275 1441831738 -0.394897 0.389893 -0.144226 0.819275 1441831738 -0.394897 0.389893 -0.144226 0.819275 1441831738 -0.394897 0.389893 -0.144226 0.819275 1441831738 -0.394897 0.389893 -0.144226 0.819275 1441831738 -0.330017 0.443848 -0.076843 0.829529 1441831738 -0.330017 0.443848 -0.076843 0.829529 1441831738 -0.330017 0.443848 -0.076843 0.829529 1441831738 -0.330017 0.443848 -0.076843 0.829529 1441831738 -0.330017 0.443848 -0.076843 0.829529 1441831738 -0.330017 0.443848 -0.076843 0.829529 1441831738 -0.330017 0.443848 -0.076843 0.829529 1441831738 -0.216797 0.527893 -0.014648 0.820984 1441831738 -0.216797 0.527893 -0.014648 0.820984 1441831738 -0.216797 0.527893 -0.014648 0.820984 1441831738 -0.216797 0.527893 -0.014648 0.820984 1441831738 -0.216797 0.527893 -0.014648 0.820984 1441831738 -0.216797 0.527893 -0.014648 0.820984 1441831738 -0.052612 0.594482 0.040833 0.801331 1441831738 -0.052612 0.594482 0.040833 0.801331 1441831738 -0.052612 0.594482 0.040833 0.801331 1441831738 -0.052612 0.594482 0.040833 0.801331 1441831738 -0.052612 0.594482 0.040833 0.801331 1441831738 0.106750 0.618042 0.132996 0.767395 1441831738 0.106750 0.618042 0.132996 0.767395 1441831738 0.106750 0.618042 0.132996 0.767395 1441831738 0.106750 0.618042 0.132996 0.767395 1441831738 0.106750 0.618042 0.132996 0.767395 1441831738 0.106750 0.618042 0.132996 0.767395 1441831738 0.106750 0.618042 0.132996 0.767395 1441831738 0.201355 0.616760 0.222778 0.727539 1441831738 0.201355 0.616760 0.222778 0.727539 1441831738 0.201355 0.616760 0.222778 0.727539 1441831738 0.201355 0.616760 0.222778 0.727539 1441831738 0.201355 0.616760 0.222778 0.727539 1441831738 0.201355 0.616760 0.222778 0.727539 1441831738 0.243591 0.606934 0.257385 0.711304 1441831738 0.243591 0.606934 0.257385 0.711304 1441831738 0.243591 0.606934 0.257385 0.711304 1441831738 0.243591 0.606934 0.257385 0.711304 1441831738 0.243591 0.606934 0.257385 0.711304 1441831738 0.243591 0.606934 0.257385 0.711304 1441831738 0.217285 0.611633 0.304382 0.697083 1441831738 0.217285 0.611633 0.304382 0.697083 1441831738 0.217285 0.611633 0.304382 0.697083 1441831738 0.217285 0.611633 0.304382 0.697083 1441831738 0.217285 0.611633 0.304382 0.697083 1441831738 0.217285 0.611633 0.304382 0.697083 1441831738 0.133240 0.652161 0.277039 0.692871 1441831738 0.133240 0.652161 0.277039 0.692871 1441831738 0.133240 0.652161 0.277039 0.692871 1441831738 0.133240 0.652161 0.277039 0.692871 1441831738 0.133240 0.652161 0.277039 0.692871 1441831738 0.133240 0.652161 0.277039 0.692871 1441831738 0.133240 0.652161 0.277039 0.692871 1441831738 -0.005737 0.662903 0.087585 0.743530 1441831738 -0.005737 0.662903 0.087585 0.743530 1441831738 -0.005737 0.662903 0.087585 0.743530 1441831738 -0.005737 0.662903 0.087585 0.743530 1441831738 -0.005737 0.662903 0.087585 0.743530 1441831738 -0.005737 0.662903 0.087585 0.743530 1441831738 -0.242371 0.570190 -0.042114 0.783813 1441831738 -0.242371 0.570190 -0.042114 0.783813 1441831738 -0.242371 0.570190 -0.042114 0.783813 1441831738 -0.242371 0.570190 -0.042114 0.783813 1441831738 -0.242371 0.570190 -0.042114 0.783813 1441831738 -0.242371 0.570190 -0.042114 0.783813 1441831738 -0.383667 0.447998 -0.120239 0.798523 1441831738 -0.383667 0.447998 -0.120239 0.798523 1441831738 -0.383667 0.447998 -0.120239 0.798523 1441831738 -0.383667 0.447998 -0.120239 0.798523 1441831738 -0.383667 0.447998 -0.120239 0.798523 1441831738 -0.383667 0.447998 -0.120239 0.798523 1441831738 -0.439636 0.391357 -0.186279 0.786682 1441831738 -0.439636 0.391357 -0.186279 0.786682 1441831738 -0.439636 0.391357 -0.186279 0.786682 1441831738 -0.444275 0.334961 -0.148071 0.817627 1441831738 -0.444275 0.334961 -0.148071 0.817627 1441831738 -0.444275 0.334961 -0.148071 0.817627 1441831738 -0.387024 0.371521 -0.113708 0.836182 1441831738 -0.387024 0.371521 -0.113708 0.836182 1441831738 -0.387024 0.371521 -0.113708 0.836182 1441831738 -0.387024 0.371521 -0.113708 0.836182 1441831738 -0.387024 0.371521 -0.113708 0.836182 1441831738 -0.282410 0.451111 -0.044922 0.845398 1441831738 -0.282410 0.451111 -0.044922 0.845398 1441831738 -0.282410 0.451111 -0.044922 0.845398 1441831738 -0.282410 0.451111 -0.044922 0.845398 1441831738 -0.282410 0.451111 -0.044922 0.845398 1441831738 -0.282410 0.451111 -0.044922 0.845398 1441831739 -0.137756 0.538635 0.041382 0.830139 1441831739 -0.137756 0.538635 0.041382 0.830139 1441831739 -0.137756 0.538635 0.041382 0.830139 1441831739 -0.137756 0.538635 0.041382 0.830139 1441831739 -0.137756 0.538635 0.041382 0.830139 1441831739 -0.137756 0.538635 0.041382 0.830139 1441831739 0.023132 0.605103 0.158203 0.779846 1441831739 0.023132 0.605103 0.158203 0.779846 1441831739 0.023132 0.605103 0.158203 0.779846 1441831739 0.023132 0.605103 0.158203 0.779846 1441831739 0.023132 0.605103 0.158203 0.779846 1441831739 0.023132 0.605103 0.158203 0.779846 1441831739 0.023132 0.605103 0.158203 0.779846 1441831739 0.211670 0.655151 0.199280 0.697205 1441831739 0.211670 0.655151 0.199280 0.697205 1441831739 0.211670 0.655151 0.199280 0.697205 1441831739 0.211670 0.655151 0.199280 0.697205 1441831739 0.211670 0.655151 0.199280 0.697205 1441831739 0.211670 0.655151 0.199280 0.697205 1441831739 0.291260 0.652100 0.230835 0.660706 1441831739 0.291260 0.652100 0.230835 0.660706 1441831739 0.291260 0.652100 0.230835 0.660706 1441831739 0.291260 0.652100 0.230835 0.660706 1441831739 0.291260 0.652100 0.230835 0.660706 1441831739 0.291260 0.652100 0.230835 0.660706 1441831739 0.272888 0.668274 0.262817 0.640137 1441831739 0.272888 0.668274 0.262817 0.640137 1441831739 0.272888 0.668274 0.262817 0.640137 1441831739 0.272888 0.668274 0.262817 0.640137 1441831739 0.272888 0.668274 0.262817 0.640137 1441831739 0.272888 0.668274 0.262817 0.640137 1441831739 0.190186 0.694946 0.242310 0.649658 1441831739 
-0.033325 0.642883 0.209900 0.735840 1441831741 -0.033325 0.642883 0.209900 0.735840 1441831741 -0.033325 0.642883 0.209900 0.735840 1441831741 -0.033325 0.642883 0.209900 0.735840 1441831741 -0.033325 0.642883 0.209900 0.735840 1441831741 -0.033325 0.642883 0.209900 0.735840 1441831741 -0.033325 0.642883 0.209900 0.735840 1441831741 -0.021729 0.637756 0.212769 0.739868 1441831741 -0.021729 0.637756 0.212769 0.739868 1441831741 -0.021729 0.637756 0.212769 0.739868 1441831741 -0.021729 0.637756 0.212769 0.739868 1441831741 -0.021729 0.637756 0.212769 0.739868 1441831741 -0.021729 0.637756 0.212769 0.739868 1441831741 -0.007935 0.632568 0.211243 0.745056 1441831741 -0.007935 0.632568 0.211243 0.745056 1441831741 -0.007935 0.632568 0.211243 0.745056 1441831741 -0.007935 0.632568 0.211243 0.745056 1441831741 -0.007935 0.632568 0.211243 0.745056 1441831741 -0.037537 0.626892 0.232666 0.742554 1441831741 -0.037537 0.626892 0.232666 0.742554 1441831742 -0.037537 0.626892 0.232666 0.742554 1441831742 -0.037537 0.626892 0.232666 0.742554 1441831742 -0.045898 0.616699 0.238037 0.748901 1441831742 -0.045898 0.616699 0.238037 0.748901 1441831742 -0.045898 0.616699 0.238037 0.748901 1441831742 -0.045898 0.616699 0.238037 0.748901 1441831742 -0.045898 0.616699 0.238037 0.748901 1441831742 -0.045898 0.616699 0.238037 0.748901 1441831742 -0.045898 0.616699 0.238037 0.748901 1441831742 -0.023926 0.614807 0.212891 0.758972 1441831742 -0.023926 0.614807 0.212891 0.758972 1441831742 -0.023926 0.614807 0.212891 0.758972 1441831742 -0.023926 0.614807 0.212891 0.758972 1441831742 -0.023926 0.614807 0.212891 0.758972 1441831742 -0.023926 0.614807 0.212891 0.758972 1441831742 -0.001587 0.617920 0.176575 0.766113 1441831742 -0.001587 0.617920 0.176575 0.766113 1441831742 -0.001587 0.617920 0.176575 0.766113 1441831742 -0.001587 0.617920 0.176575 0.766113 1441831742 -0.001587 0.617920 0.176575 0.766113 1441831742 -0.001587 0.617920 0.176575 0.766113 1441831742 0.013489 0.625061 0.160461 0.763733 1441831742 0.013489 0.625061 0.160461 0.763733 1441831742 0.013489 0.625061 0.160461 0.763733 1441831742 0.013489 0.625061 0.160461 0.763733 1441831742 0.013489 0.625061 0.160461 0.763733 1441831742 0.013489 0.625061 0.160461 0.763733 1441831742 0.014893 0.635803 0.146179 0.757690 1441831742 0.014893 0.635803 0.146179 0.757690 1441831742 0.014893 0.635803 0.146179 0.757690 1441831742 0.014893 0.635803 0.146179 0.757690 1441831742 0.014893 0.635803 0.146179 0.757690 1441831742 0.014893 0.635803 0.146179 0.757690 1441831742 0.014893 0.635803 0.146179 0.757690 1441831742 0.028564 0.648315 0.121277 0.751038 1441831742 0.028564 0.648315 0.121277 0.751038 1441831742 0.028564 0.648315 0.121277 0.751038 1441831742 0.028564 0.648315 0.121277 0.751038 1441831742 0.028564 0.648315 0.121277 0.751038 1441831742 0.028564 0.648315 0.121277 0.751038 1441831742 0.057007 0.659302 0.093201 0.743835 1441831742 0.057007 0.659302 0.093201 0.743835 1441831742 0.057007 0.659302 0.093201 0.743835 1441831742 0.057007 0.659302 0.093201 0.743835 1441831742 0.075439 0.660889 0.077454 0.742615 1441831742 0.075439 0.660889 0.077454 0.742615 1441831742 0.075439 0.660889 0.077454 0.742615 1441831742 0.075439 0.660889 0.077454 0.742615 1441831742 0.075439 0.660889 0.077454 0.742615 1441831742 0.075439 0.660889 0.077454 0.742615 1441831742 0.077271 0.665100 0.083984 0.737915 1441831742 0.077271 0.665100 0.083984 0.737915 1441831742 0.077271 0.665100 0.083984 0.737915 1441831742 0.077271 0.665100 0.083984 0.737915 1441831742 0.077271 0.665100 0.083984 0.737915 1441831742 0.077271 0.665100 0.083984 0.737915 1441831742 0.077271 0.665100 0.083984 0.737915 1441831742 0.088196 0.664795 0.074768 0.737915 1441831742 0.088196 0.664795 0.074768 0.737915 1441831742 0.088196 0.664795 0.074768 0.737915 1441831742 0.088196 0.664795 0.074768 0.737915 1441831742 0.088196 0.664795 0.074768 0.737915 1441831742 0.088196 0.664795 0.074768 0.737915 1441831742 0.088196 0.664795 0.074768 0.737915 1441831742 0.075928 0.665710 0.078125 0.738159 1441831742 0.075928 0.665710 0.078125 0.738159 1441831742 0.075928 0.665710 0.078125 0.738159 1441831742 0.075928 0.665710 0.078125 0.738159 1441831742 0.075928 0.665710 0.078125 0.738159 1441831742 0.042542 0.665405 0.129333 0.733948 1441831742 0.042542 0.665405 0.129333 0.733948 1441831742 0.042542 0.665405 0.129333 0.733948 1441831742 0.042542 0.665405 0.129333 0.733948 1441831742 0.042542 0.665405 0.129333 0.733948 1441831742 0.042542 0.665405 0.129333 0.733948 1441831742 0.031799 0.658386 0.159607 0.734802 1441831742 0.031799 0.658386 0.159607 0.734802 1441831742 0.031799 0.658386 0.159607 0.734802 1441831742 0.031799 0.658386 0.159607 0.734802 1441831742 0.031799 0.658386 0.159607 0.734802 1441831742 0.031799 0.658386 0.159607 0.734802 1441831742 0.038452 0.647766 0.164856 0.742737 1441831742 0.038452 0.647766 0.164856 0.742737 1441831742 0.038452 0.647766 0.164856 0.742737 1441831742 0.038452 0.647766 0.164856 0.742737 1441831742 0.038452 0.647766 0.164856 0.742737 1441831742 0.038452 0.647766 0.164856 0.742737 1441831742 0.038452 0.647766 0.164856 0.742737 1441831742 0.048462 0.648865 0.149719 0.744385 1441831742 0.048462 0.648865 0.149719 0.744385 1441831742 0.048462 0.648865 0.149719 0.744385 1441831742 0.048462 0.648865 0.149719 0.744385 1441831742 0.048462 0.648865 0.149719 0.744385 1441831742 0.048462 0.648865 0.149719 0.744385 1441831742 0.056091 0.653442 0.131104 0.743347 1441831742 0.056091 0.653442 0.131104 0.743347 1441831742 0.056091 0.653442 0.131104 0.743347 1441831742 0.056091 0.653442 0.131104 0.743347 1441831742 0.056091 0.653442 0.131104 0.743347 1441831742 0.043030 0.655518 0.130371 0.742554 1441831742 0.043030 0.655518 0.130371 0.742554 1441831742 0.043030 0.655518 0.130371 0.742554 1441831742 0.043030 0.655518 0.130371 0.742554 1441831742 0.043030 0.655518 0.130371 0.742554 1441831742 0.048218 0.661072 0.113220 0.740112 1441831742 0.048218 0.661072 0.113220 0.740112 1441831742 0.048218 0.661072 0.113220 0.740112 1441831742 0.048218 0.661072 0.113220 0.740112 1441831743 0.048218 0.661072 0.113220 0.740112 1441831743 0.048218 0.661072 0.113220 0.740112 1441831743 0.069153 0.664307 0.094910 0.738098 1441831743 0.069153 0.664307 0.094910 0.738098 1441831743 0.069153 0.664307 0.094910 0.738098 1441831743 0.069153 0.664307 0.094910 0.738098 1441831743 0.069153 0.664307 0.094910 0.738098 1441831743 0.069153 0.664307 0.094910 0.738098 1441831743 0.075134 0.663208 0.092957 0.738770 1441831743 0.075134 0.663208 0.092957 0.738770 1441831743 0.075134 0.663208 0.092957 0.738770 1441831743 0.075134 0.663208 0.092957 0.738770 1441831743 0.075134 0.663208 0.092957 0.738770 1441831743 0.075134 0.663208 0.092957 0.738770 1441831743 0.075134 0.663208 0.092957 0.738770 1441831743 0.078918 0.663879 0.096497 0.737305 1441831743 0.078918 0.663879 0.096497 0.737305 1441831743 0.078918 0.663879 0.096497 0.737305 1441831743 0.078918 0.663879 0.096497 0.737305 1441831743 0.078918 0.663879 0.096497 0.737305 1441831743 0.073181 0.660767 0.088623 0.741699 1441831743 0.073181 0.660767 0.088623 0.741699 1441831743 0.073181 0.660767 0.088623 0.741699 1441831743 0.073181 0.660767 0.088623 0.741699 1441831743 0.073181 0.660767 0.088623 0.741699 1441831743 0.073181 0.660767 0.088623 0.741699 1441831743 0.045166 0.657410 0.097351 0.745789 1441831743 0.045166 0.657410 0.097351 0.745789 1441831743 0.045166 0.657410 0.097351 0.745789 1441831743 0.045166 0.657410 0.097351 0.745789 1441831743 0.045166 0.657410 0.097351 0.745789 1441831743 0.045166 0.657410 0.097351 0.745789 1441831743 0.023682 0.654297 0.118896 0.746399 1441831743 0.023682 0.654297 0.118896 0.746399 1441831743 0.023682 0.654297 0.118896 0.746399 1441831743 0.023682 0.654297 0.118896 0.746399 1441831743 0.023682 0.654297 0.118896 0.746399 1441831743 0.033813 0.648560 0.132935 0.748596 1441831743 0.033813 0.648560 0.132935 0.748596 1441831743 0.033813 0.648560 0.132935 0.748596 1441831743 0.033813 0.648560 0.132935 0.748596 1441831743 0.033813 0.648560 0.132935 0.748596 1441831743 0.033813 0.648560 0.132935 0.748596 1441831743 0.040833 0.642029 0.145813 0.751526 1441831743 0.040833 0.642029 0.145813 0.751526 1441831743 0.040833 0.642029 0.145813 0.751526 1441831743 0.040833 0.642029 0.145813 0.751526 1441831743 0.040833 0.642029 0.145813 0.751526 1441831743 0.040833 0.642029 0.145813 0.751526 1441831743 0.066528 0.645813 0.134521 0.748535 1441831743 0.066528 0.645813 0.134521 0.748535 1441831743 0.066528 0.645813 0.134521 0.748535 1441831743 0.066528 0.645813 0.134521 0.748535 1441831743 0.066528 0.645813 0.134521 0.748535 1441831743 0.066528 0.645813 0.134521 0.748535 1441831743 0.066528 0.645813 0.134521 0.748535 1441831743 0.082703 0.647949 0.130371 0.745789 1441831743 0.082703 0.647949 0.130371 0.745789 1441831743 0.082703 0.647949 0.130371 0.745789 1441831743 0.082703 0.647949 0.130371 0.745789 1441831743 0.082703 0.647949 0.130371 0.745789 1441831743 0.082703 0.647949 0.130371 0.745789 1441831743 0.086792 0.651672 0.133667 0.741516 1441831743 0.086792 0.651672 0.133667 0.741516 1441831743 0.086792 0.651672 0.133667 0.741516 1441831743 0.086792 0.651672 0.133667 0.741516 1441831743 0.086792 0.651672 0.133667 0.741516 1441831743 0.086792 0.651672 0.133667 0.741516 1441831743 0.105103 0.653137 0.122253 0.739807 1441831743 0.105103 0.653137 0.122253 0.739807 1441831743 0.105103 0.653137 0.122253 0.739807 1441831743 0.105103 0.653137 0.122253 0.739807 1441831743 0.105103 0.653137 0.122253 0.739807 1441831743 0.105103 0.653137 0.122253 0.739807 1441831743 0.122742 0.651367 0.109619 0.740662 1441831743 0.122742 0.651367 0.109619 0.740662 1441831743 0.122742 0.651367 0.109619 0.740662 1441831743 0.122742 0.651367 0.109619 0.740662 1441831743 0.122742 0.651367 0.109619 0.740662 1441831743 0.122742 0.651367 0.109619 0.740662 1441831743 0.127991 0.652222 0.103333 0.739868 1441831743 0.127991 0.652222 0.103333 0.739868 1441831743 0.127991 0.652222 0.103333 0.739868 1441831743 0.127991 0.652222 0.103333 0.739868 1441831743 0.127991 0.652222 0.103333 0.739868 1441831743 0.126099 0.654846 0.106995 0.737427 1441831743 0.126099 0.654846 0.106995 0.737427 1441831743 0.126099 0.654846 0.106995 0.737427 1441831743 0.126099 0.654846 0.106995 0.737427 1441831743 0.126099 0.654846 0.106995 0.737427 1441831743 0.126099 0.654846 0.106995 0.737427 1441831743 0.126099 0.654846 0.106995 0.737427 1441831743 0.097656 0.654297 0.116333 0.740784 1441831743 0.097656 0.654297 0.116333 0.740784 1441831743 0.097656 0.654297 0.116333 0.740784 1441831743 0.097656 0.654297 0.116333 0.740784 1441831743 0.097656 0.654297 0.116333 0.740784 1441831743 0.097656 0.654297 0.116333 0.740784 1441831743 0.075562 0.648071 0.117188 0.748657 1441831743 0.075562 0.648071 0.117188 0.748657 1441831743 0.075562 0.648071 0.117188 0.748657 1441831743 0.075562 0.648071 0.117188 0.748657 1441831743 0.075562 0.648071 0.117188 0.748657 1441831743 0.079773 0.640930 0.098145 0.757080 1441831743 0.079773 0.640930 0.098145 0.757080 1441831743 0.079773 0.640930 0.098145 0.757080 1441831743 0.079773 0.640930 0.098145 0.757080 1441831743 0.079773 0.640930 0.098145 0.757080 1441831744 0.079773 0.640930 0.098145 0.757080 1441831744 0.079773 0.640930 0.098145 0.757080 1441831744 0.091553 0.633057 0.075806 0.764893 1441831744 0.091553 0.633057 0.075806 0.764893 1441831744 0.091553 0.633057 0.075806 0.764893 1441831744 0.091553 0.633057 0.075806 0.764893 1441831744 0.091553 0.633057 0.075806 0.764893 1441831744 0.091553 0.633057 0.075806 0.764893 1441831744 0.092224 0.632446 0.080566 0.764832 1441831744 0.092224 0.632446 0.080566 0.764832 1441831744 0.092224 0.632446 0.080566 0.764832 1441831744 0.092224 0.632446 0.080566 0.764832 1441831744 0.092224 0.632446 0.080566 0.764832 1441831744 0.092224 0.632446 0.080566 0.764832 1441831744 0.092224 0.632446 0.080566 0.764832 1441831744 0.090149 0.632690 0.101868 0.762268 1441831744 0.090149 0.632690 0.101868 0.762268 1441831744 0.090149 0.632690 0.101868 0.762268 1441831744 0.090149 0.632690 0.101868 0.762268 1441831744 0.090149 0.632690 0.101868 0.762268 1441831744 0.090149 0.632690 0.101868 0.762268 1441831744 0.077881 0.632141 0.120972 0.761353 1441831744 0.077881 0.632141 0.120972 0.761353 1441831744 0.077881 0.632141 0.120972 0.761353 1441831744 0.077881 0.632141 0.120972 0.761353 1441831744 0.077881 0.632141 0.120972 0.761353 1441831744 0.077881 0.632141 0.120972 0.761353 1441831744 0.086243 0.633057 0.122925 0.759338 1441831744 0.086243 0.633057 0.122925 0.759338 1441831744 0.086243 0.633057 0.122925 0.759338 1441831744 0.086243 0.633057 0.122925 0.759338 1441831744 0.086243 0.633057 0.122925 0.759338 1441831744 0.098511 0.634827 0.127441 0.755615 1441831744 0.098511 0.634827 0.127441 0.755615 1441831744 0.098511 0.634827 0.127441 0.755615 1441831744 0.098511 0.634827 0.127441 0.755615 1441831744 0.098511 0.634827 0.127441 0.755615 1441831744 0.098511 0.634827 0.127441 0.755615 1441831744 0.098999 0.635620 0.131165 0.754211 1441831744 0.098999 0.635620 0.131165 0.754211 1441831744 0.098999 0.635620 0.131165 0.754211 1441831744 0.098999 0.635620 0.131165 0.754211 1441831744 0.098999 0.635620 0.131165 0.754211 1441831744 0.098999 0.635620 0.131165 0.754211 1441831744 0.090942 0.638306 0.135498 0.752197 1441831744 0.090942 0.638306 0.135498 0.752197 1441831744 0.090942 0.638306 0.135498 0.752197 1441831744 0.090942 0.638306 0.135498 0.752197 1441831744 0.090942 0.638306 0.135498 0.752197 1441831744 0.090942 0.638306 0.135498 0.752197 1441831744 0.090942 0.638306 0.135498 0.752197 1441831744 0.078003 0.640564 0.138184 0.751221 1441831744 0.078003 0.640564 0.138184 0.751221 1441831744 0.078003 0.640564 0.138184 0.751221 1441831744 0.078003 0.640564 0.138184 0.751221 1441831744 0.078003 0.640564 0.138184 0.751221 1441831744 0.078003 0.640564 0.138184 0.751221 1441831744 0.058289 0.639465 0.143372 0.752991 1441831744 0.058289 0.639465 0.143372 0.752991 1441831744 0.058289 0.639465 0.143372 0.752991 1441831744 0.058289 0.639465 0.143372 0.752991 1441831744 0.058289 0.639465 0.143372 0.752991 1441831744 0.058289 0.639465 0.143372 0.752991 1441831744 0.043945 0.638428 0.141602 0.755188 1441831744 0.043945 0.638428 0.141602 0.755188 1441831744 0.043945 0.638428 0.141602 0.755188 1441831744 0.043945 0.638428 0.141602 0.755188 1441831744 0.043945 0.638428 0.141602 0.755188 1441831744 0.043945 0.638428 0.141602 0.755188 1441831744 0.053955 0.638550 0.132141 0.756165 1441831744 0.053955 0.638550 0.132141 0.756165 1441831744 0.053955 0.638550 0.132141 0.756165 1441831744 0.053955 0.638550 0.132141 0.756165 1441831744 0.053955 0.638550 0.132141 0.756165 1441831744 0.053955 0.638550 0.132141 0.756165 1441831744 0.056763 0.637512 0.127136 0.757690 1441831744 0.056763 0.637512 0.127136 0.757690 1441831744 0.056763 0.637512 0.127136 0.757690 1441831744 0.056763 0.637512 0.127136 0.757690 1441831744 0.056763 0.637512 0.127136 0.757690 1441831744 0.056763 0.637512 0.127136 0.757690 1441831744 0.060852 0.641418 0.119873 0.755249 1441831744 0.060852 0.641418 0.119873 0.755249 1441831744 0.060852 0.641418 0.119873 0.755249 1441831744 0.060852 0.641418 0.119873 0.755249 1441831744 0.060852 0.641418 0.119873 0.755249 1441831744 0.060852 0.641418 0.119873 0.755249 1441831744 0.060852 0.641418 0.119873 0.755249 1441831744 0.060242 0.644348 0.114990 0.753540 1441831744 0.060242 0.644348 0.114990 0.753540 1441831744 0.060242 0.644348 0.114990 0.753540 1441831744 0.060242 0.644348 0.114990 0.753540 1441831744 0.060242 0.644348 0.114990 0.753540 1441831744 0.060242 0.644348 0.114990 0.753540 1441831744 0.058289 0.647888 0.105652 0.752014 1441831744 0.058289 0.647888 0.105652 0.752014 1441831744 0.058289 0.647888 0.105652 0.752014 1441831744 0.058289 0.647888 0.105652 0.752014 1441831744 0.058289 0.647888 0.105652 0.752014 1441831744 0.058289 0.647888 0.105652 0.752014 1441831744 0.074951 0.654785 0.089539 0.746643 1441831744 0.074951 0.654785 0.089539 0.746643 1441831744 0.074951 0.654785 0.089539 0.746643 1441831744 0.074951 0.654785 0.089539 0.746643 1441831744 0.074951 0.654785 0.089539 0.746643 1441831744 0.074951 0.654785 0.089539 0.746643 1441831744 0.092285 0.656921 0.086365 0.743225 1441831744 0.092285 0.656921 0.086365 0.743225 1441831744 0.092285 0.656921 0.086365 0.743225 1441831744 0.092285 0.656921 0.086365 0.743225 1441831744 0.092285 0.656921 0.086365 0.743225 1441831744 0.092285 0.656921 0.086365 0.743225 1441831745 0.099854 0.657288 0.093933 0.741028 1441831745 0.099854 0.657288 0.093933 0.741028 1441831745 0.099854 0.657288 0.093933 0.741028 1441831745 0.099854 0.657288 0.093933 0.741028 1441831745 0.099854 0.657288 0.093933 0.741028 1441831745 0.099854 0.657288 0.093933 0.741028 1441831745 0.107788 0.659485 0.101013 0.737000 1441831745 0.107788 0.659485 0.101013 0.737000 1441831745 0.107788 0.659485 0.101013 0.737000 1441831745 0.107788 0.659485 0.101013 0.737000 1441831745 0.107788 0.659485 0.101013 0.737000 1441831745 0.107788 0.659485 0.101013 0.737000 1441831745 0.085022 0.656799 0.110413 0.740967 1441831745 0.085022 0.656799 0.110413 0.740967 1441831745 0.085022 0.656799 0.110413 0.740967 1441831745 0.085022 0.656799 0.110413 0.740967 1441831745 0.085022 0.656799 0.110413 0.740967 1441831745 0.085022 0.656799 0.110413 0.740967 1441831745 0.085022 0.656799 0.110413 0.740967 1441831745 0.053040 0.652893 0.129150 0.744446 1441831745 0.053040 0.652893 0.129150 0.744446 1441831745 0.053040 0.652893 0.129150 0.744446 1441831745 0.053040 0.652893 0.129150 0.744446 1441831745 0.053040 0.652893 0.129150 0.744446 1441831745 0.038452 0.644165 0.132202 0.752319 1441831745 0.038452 0.644165 0.132202 0.752319 1441831745 0.038452 0.644165 0.132202 0.752319 1441831745 0.038452 0.644165 0.132202 0.752319 1441831745 0.038452 0.644165 0.132202 0.752319 1441831745 0.038452 0.644165 0.132202 0.752319 1441831745 0.040894 0.636719 0.131592 0.758667 1441831745 0.040894 0.636719 0.131592 0.758667 1441831745 0.040894 0.636719 0.131592 0.758667 1441831745 0.040894 0.636719 0.131592 0.758667 1441831745 0.040894 0.636719 0.131592 0.758667 1441831745 0.040894 0.636719 0.131592 0.758667 1441831745 0.061279 0.633118 0.115417 0.762878 1441831745 0.061279 0.633118 0.115417 0.762878 1441831745 0.061279 0.633118 0.115417 0.762878 1441831745 0.061279 0.633118 0.115417 0.762878 1441831745 0.061279 0.633118 0.115417 0.762878 1441831745 0.061279 0.633118 0.115417 0.762878 1441831745 0.081360 0.638794 0.095764 0.758972 1441831745 0.081360 0.638794 0.095764 0.758972 1441831745 0.081360 0.638794 0.095764 0.758972 1441831745 0.081360 0.638794 0.095764 0.758972 1441831745 0.081360 0.638794 0.095764 0.758972 1441831745 0.081360 0.638794 0.095764 0.758972 1441831745 0.081604 0.641785 0.097656 0.756165 1441831745 0.081604 0.641785 0.097656 0.756165 1441831745 0.081604 0.641785 0.097656 0.756165 1441831745 0.081604 0.641785 0.097656 0.756165 1441831745 0.081604 0.641785 0.097656 0.756165 1441831745 0.081604 0.641785 0.097656 0.756165 1441831745 0.084229 0.643188 0.092834 0.755310 1441831745 0.084229 0.643188 0.092834 0.755310 1441831745 0.084229 0.643188 0.092834 0.755310 1441831745 0.084229 0.643188 0.092834 0.755310 1441831745 0.084229 0.643188 0.092834 0.755310 1441831745 0.084229 0.643188 0.092834 0.755310 1441831745 0.084229 0.643188 0.092834 0.755310 1441831745 0.085022 0.646423 0.077209 0.754211 1441831745 0.085022 0.646423 0.077209 0.754211 1441831745 0.085022 0.646423 0.077209 0.754211 1441831745 0.085022 0.646423 0.077209 0.754211 1441831745 0.085022 0.646423 0.077209 0.754211 1441831745 0.091431 0.648804 0.076904 0.751465 1441831745 0.091431 0.648804 0.076904 0.751465 1441831745 0.091431 0.648804 0.076904 0.751465 1441831745 0.091431 0.648804 0.076904 0.751465 1441831745 0.091431 0.648804 0.076904 0.751465 1441831745 0.091431 0.648804 0.076904 0.751465 1441831745 0.091431 0.648804 0.076904 0.751465 1441831745 0.110718 0.648499 0.079346 0.748840 1441831745 0.110718 0.648499 0.079346 0.748840 1441831745 0.110718 0.648499 0.079346 0.748840 1441831745 0.110718 0.648499 0.079346 0.748840 1441831745 0.110718 0.648499 0.079346 0.748840 1441831745 0.110718 0.648499 0.079346 0.748840 1441831745 0.125427 0.645630 0.075317 0.749451 1441831745 0.125427 0.645630 0.075317 0.749451 1441831745 0.125427 0.645630 0.075317 0.749451 1441831745 0.125427 0.645630 0.075317 0.749451 1441831745 0.125427 0.645630 0.075317 0.749451 1441831745 0.125427 0.645630 0.075317 0.749451 1441831745 0.120483 0.645691 0.085144 0.749146 1441831745 0.120483 0.645691 0.085144 0.749146 1441831745 0.120483 0.645691 0.085144 0.749146 1441831745 0.120483 0.645691 0.085144 0.749146 1441831745 0.120483 0.645691 0.085144 0.749146 1441831745 0.120483 0.645691 0.085144 0.749146 1441831745 0.090393 0.644043 0.105713 0.752197 1441831745 0.090393 0.644043 0.105713 0.752197 1441831745 0.090393 0.644043 0.105713 0.752197 1441831745 0.090393 0.644043 0.105713 0.752197 1441831745 0.090393 0.644043 0.105713 0.752197 1441831745 0.090393 0.644043 0.105713 0.752197 1441831745 0.090393 0.644043 0.105713 0.752197 1441831745 0.065491 0.643494 0.123230 0.752563 1441831745 0.065491 0.643494 0.123230 0.752563 1441831745 0.065491 0.643494 0.123230 0.752563 1441831745 0.065491 0.643494 0.123230 0.752563 1441831745 0.065491 0.643494 0.123230 0.752563 1441831745 0.065491 0.643494 0.123230 0.752563 1441831745 0.064148 0.640442 0.122070 0.755493 1441831745 0.064148 0.640442 0.122070 0.755493 1441831745 0.064148 0.640442 0.122070 0.755493 1441831745 0.064148 0.640442 0.122070 0.755493 1441831745 0.064148 0.640442 0.122070 0.755493 1441831745 0.064148 0.640442 0.122070 0.755493 1441831745 0.067932 0.635925 0.130554 0.757507 1441831746 0.067932 0.635925 0.130554 0.757507 1441831746 0.067932 0.635925 0.130554 0.757507 1441831746 0.067932 0.635925 0.130554 0.757507 1441831746 0.067932 0.635925 0.130554 0.757507 1441831746 0.067932 0.635925 0.130554 0.757507 1441831746 0.071716 0.634155 0.137207 0.757446 1441831746 0.071716 0.634155 0.137207 0.757446 1441831746 0.071716 0.634155 0.137207 0.757446 1441831746 0.071716 0.634155 0.137207 0.757446 1441831746 0.071716 0.634155 0.137207 0.757446 1441831746 0.071716 0.634155 0.137207 0.757446 1441831746 0.083679 0.636658 0.129028 0.755554 1441831746 0.083679 0.636658 0.129028 0.755554 1441831746 0.083679 0.636658 0.129028 0.755554 1441831746 0.083679 0.636658 0.129028 0.755554 1441831746 0.083679 0.636658 0.129028 0.755554 1441831746 0.083679 0.636658 0.129028 0.755554 1441831746 0.080566 0.639954 0.125366 0.753784 1441831746 0.080566 0.639954 0.125366 0.753784 1441831746 0.080566 0.639954 0.125366 0.753784 1441831746 0.080566 0.639954 0.125366 0.753784 1441831746 0.080566 0.639954 0.125366 0.753784 1441831746 0.080566 0.639954 0.125366 0.753784 1441831746 0.076172 0.644958 0.116028 0.751404 1441831746 0.076172 0.644958 0.116028 0.751404 1441831746 0.076172 0.644958 0.116028 0.751404 1441831746 0.076172 0.644958 0.116028 0.751404 1441831746 0.076172 0.644958 0.116028 0.751404 1441831746 0.076172 0.644958 0.116028 0.751404 1441831746 0.085876 0.649475 0.104187 0.748230 1441831746 0.085876 0.649475 0.104187 0.748230 1441831746 0.085876 0.649475 0.104187 0.748230 1441831746 0.085876 0.649475 0.104187 0.748230 1441831746 0.085876 0.649475 0.104187 0.748230 1441831746 0.085876 0.649475 0.104187 0.748230 1441831746 0.098450 0.649475 0.103516 0.746765 1441831746 0.098450 0.649475 0.103516 0.746765 1441831746 0.098450 0.649475 0.103516 0.746765 1441831746 0.098450 0.649475 0.103516 0.746765 1441831746 0.098450 0.649475 0.103516 0.746765 1441831746 0.098450 0.649475 0.103516 0.746765 1441831746 0.107666 0.649292 0.104553 0.745544 1441831746 0.107666 0.649292 0.104553 0.745544 1441831746 0.107666 0.649292 0.104553 0.745544 1441831746 0.107666 0.649292 0.104553 0.745544 1441831746 0.107666 0.649292 0.104553 0.745544 1441831746 0.107666 0.649292 0.104553 0.745544 1441831746 0.096924 0.648621 0.106750 0.747253 1441831746 0.096924 0.648621 0.106750 0.747253 1441831746 0.096924 0.648621 0.106750 0.747253 1441831746 0.096924 0.648621 0.106750 0.747253 1441831746 0.096924 0.648621 0.106750 0.747253 1441831746 0.096924 0.648621 0.106750 0.747253 1441831746 0.096924 0.648621 0.106750 0.747253 1441831746 0.061890 0.644348 0.120605 0.752563 1441831746 0.061890 0.644348 0.120605 0.752563 1441831746 0.061890 0.644348 0.120605 0.752563 1441831746 0.061890 0.644348 0.120605 0.752563 1441831746 0.061890 0.644348 0.120605 0.752563 1441831746 0.061890 0.644348 0.120605 0.752563 1441831746 0.032104 0.639709 0.134277 0.756042 1441831746 0.032104 0.639709 0.134277 0.756042 1441831746 0.032104 0.639709 0.134277 0.756042 1441831746 0.032104 0.639709 0.134277 0.756042 1441831746 0.032104 0.639709 0.134277 0.756042 1441831746 0.032654 0.634399 0.140015 0.759460 1441831746 0.032654 0.634399 0.140015 0.759460 1441831746 0.032654 0.634399 0.140015 0.759460 1441831746 0.032654 0.634399 0.140015 0.759460 1441831746 0.032654 0.634399 0.140015 0.759460 1441831746 0.053528 0.628235 0.136047 0.764099 1441831746 0.053528 0.628235 0.136047 0.764099 1441831746 0.053528 0.628235 0.136047 0.764099 1441831746 0.053528 0.628235 0.136047 0.764099 1441831746 0.053528 0.628235 0.136047 0.764099 1441831746 0.053528 0.628235 0.136047 0.764099 1441831746 0.061462 0.627014 0.133057 0.765015 1441831746 0.061462 0.627014 0.133057 0.765015 1441831746 0.061462 0.627014 0.133057 0.765015 1441831746 0.061462 0.627014 0.133057 0.765015 1441831746 0.061462 0.627014 0.133057 0.765015 1441831746 0.061462 0.627014 0.133057 0.765015 1441831746 0.071045 0.629089 0.119446 0.764771 1441831746 0.071045 0.629089 0.119446 0.764771 1441831746 0.071045 0.629089 0.119446 0.764771 1441831746 0.071045 0.629089 0.119446 0.764771 1441831746 0.071045 0.629089 0.119446 0.764771 1441831746 0.071045 0.629089 0.119446 0.764771 1441831746 0.072876 0.632751 0.102539 0.764038 1441831746 0.072876 0.632751 0.102539 0.764038 1441831746 0.072876 0.632751 0.102539 0.764038 1441831746 0.072876 0.632751 0.102539 0.764038 1441831746 0.072876 0.632751 0.102539 0.764038 1441831746 0.072876 0.632751 0.102539 0.764038 1441831746 0.070618 0.636353 0.095276 0.762207 1441831746 0.070618 0.636353 0.095276 0.762207 1441831746 0.070618 0.636353 0.095276 0.762207 1441831746 0.070618 0.636353 0.095276 0.762207 1441831746 0.070618 0.636353 0.095276 0.762207 1441831746 0.081726 0.639954 0.087097 0.758972 1441831746 0.081726 0.639954 0.087097 0.758972 1441831746 0.081726 0.639954 0.087097 0.758972 1441831746 0.081726 0.639954 0.087097 0.758972 1441831746 0.081726 0.639954 0.087097 0.758972 1441831746 0.081726 0.639954 0.087097 0.758972 1441831746 0.081726 0.639954 0.087097 0.758972 1441831746 0.086487 0.641907 0.088867 0.756592 1441831747 0.086487 0.641907 0.088867 0.756592 1441831747 0.086487 0.641907 0.088867 0.756592 1441831747 0.086487 0.641907 0.088867 0.756592 1441831747 0.086487 0.641907 0.088867 0.756592 1441831747 0.095032 0.642822 0.097839 0.753723 1441831747 0.095032 0.642822 0.097839 0.753723 1441831747 0.095032 0.642822 0.097839 0.753723 1441831747 0.095032 0.642822 0.097839 0.753723 1441831747 0.095032 0.642822 0.097839 0.753723 1441831747 0.095032 0.642822 0.097839 0.753723 1441831747 0.095032 0.642822 0.097839 0.753723 1441831747 0.098877 0.643860 0.100342 0.752014 1441831747 0.098877 0.643860 0.100342 0.752014 1441831747 0.098877 0.643860 0.100342 0.752014 1441831747 
0.053833 0.668457 0.151184 0.726196 1441831749 0.053833 0.668457 0.151184 0.726196 1441831749 0.053833 0.668457 0.151184 0.726196 1441831749 0.053833 0.668457 0.151184 0.726196 1441831749 0.053833 0.668457 0.151184 0.726196 1441831749 0.080261 0.675842 0.166992 0.713318 1441831749 0.080261 0.675842 0.166992 0.713318 1441831749 0.080261 0.675842 0.166992 0.713318 1441831749 0.080261 0.675842 0.166992 0.713318 1441831749 0.159546 0.685425 0.198303 0.682129 1441831749 0.159546 0.685425 0.198303 0.682129 1441831749 0.159546 0.685425 0.198303 0.682129 1441831749 0.159546 0.685425 0.198303 0.682129 1441831749 0.159546 0.685425 0.198303 0.682129 1441831749 0.155701 0.684631 0.217957 0.677795 1441831749 0.155701 0.684631 0.217957 0.677795 1441831749 0.155701 0.684631 0.217957 0.677795 1441831749 0.155701 0.684631 0.217957 0.677795 1441831749 0.155701 0.684631 0.217957 0.677795 1441831749 0.057495 0.667358 0.085693 0.737488 1441831749 0.057495 0.667358 0.085693 0.737488 1441831749 0.057495 0.667358 0.085693 0.737488 1441831749 0.057495 0.667358 0.085693 0.737488 1441831749 -0.152771 0.591858 -0.131470 0.780396 1441831749 -0.152771 0.591858 -0.131470 0.780396 1441831749 -0.152771 0.591858 -0.131470 0.780396 1441831749 -0.152771 0.591858 -0.131470 0.780396 1441831749 -0.152771 0.591858 -0.131470 0.780396 1441831749 -0.152771 0.591858 -0.131470 0.780396 1441831749 -0.315125 0.465393 -0.230347 0.794373 1441831749 -0.315125 0.465393 -0.230347 0.794373 1441831749 -0.315125 0.465393 -0.230347 0.794373 1441831749 -0.315125 0.465393 -0.230347 0.794373 1441831749 -0.315125 0.465393 -0.230347 0.794373 1441831749 -0.315125 0.465393 -0.230347 0.794373 1441831749 -0.365173 0.368347 -0.204590 0.830139 1441831749 -0.365173 0.368347 -0.204590 0.830139 1441831749 -0.365173 0.368347 -0.204590 0.830139 1441831749 -0.365173 0.368347 -0.204590 0.830139 1441831749 -0.365173 0.368347 -0.204590 0.830139 1441831749 -0.365173 0.368347 -0.204590 0.830139 1441831749 -0.353027 0.353149 -0.189026 0.845520 1441831749 -0.353027 0.353149 -0.189026 0.845520 1441831749 -0.353027 0.353149 -0.189026 0.845520 1441831749 -0.353027 0.353149 -0.189026 0.845520 1441831749 -0.353027 0.353149 -0.189026 0.845520 1441831749 -0.353027 0.353149 -0.189026 0.845520 1441831749 -0.299500 0.408875 -0.135071 0.851379 1441831749 -0.299500 0.408875 -0.135071 0.851379 1441831749 -0.299500 0.408875 -0.135071 0.851379 1441831749 -0.299500 0.408875 -0.135071 0.851379 1441831749 -0.299500 0.408875 -0.135071 0.851379 1441831749 -0.299500 0.408875 -0.135071 0.851379 1441831749 -0.194763 0.491272 -0.085815 0.844543 1441831749 -0.194763 0.491272 -0.085815 0.844543 1441831749 -0.194763 0.491272 -0.085815 0.844543 1441831749 -0.194763 0.491272 -0.085815 0.844543 1441831749 -0.194763 0.491272 -0.085815 0.844543 1441831750 -0.194763 0.491272 -0.085815 0.844543 1441831750 -0.068054 0.570862 -0.003174 0.818176 1441831750 -0.068054 0.570862 -0.003174 0.818176 1441831750 -0.068054 0.570862 -0.003174 0.818176 1441831750 -0.068054 0.570862 -0.003174 0.818176 1441831750 -0.068054 0.570862 -0.003174 0.818176 1441831750 -0.068054 0.570862 -0.003174 0.818176 1441831750 0.093872 0.629211 0.093750 0.765808 1441831750 0.093872 0.629211 0.093750 0.765808 1441831750 0.093872 0.629211 0.093750 0.765808 1441831750 0.093872 0.629211 0.093750 0.765808 1441831750 0.093872 0.629211 0.093750 0.765808 1441831750 0.093872 0.629211 0.093750 0.765808 1441831750 0.093872 0.629211 0.093750 0.765808 1441831750 0.241577 0.652405 0.141602 0.704163 1441831750 0.241577 0.652405 0.141602 0.704163 1441831750 0.241577 0.652405 0.141602 0.704163 1441831750 0.241577 0.652405 0.141602 0.704163 1441831750 0.241577 0.652405 0.141602 0.704163 1441831750 0.241577 0.652405 0.141602 0.704163 1441831750 0.256836 0.659180 0.207275 0.675598 1441831750 0.256836 0.659180 0.207275 0.675598 1441831750 0.256836 0.659180 0.207275 0.675598 1441831750 0.256836 0.659180 0.207275 0.675598 1441831750 0.256836 0.659180 0.207275 0.675598 1441831750 0.210754 0.680542 0.246216 0.657043 1441831750 0.210754 0.680542 0.246216 0.657043 1441831750 0.210754 0.680542 0.246216 0.657043 1441831750 0.210754 0.680542 0.246216 0.657043 1441831750 0.210754 0.680542 0.246216 0.657043 1441831750 0.210754 0.680542 0.246216 0.657043 1441831750 0.210754 0.680542 0.246216 0.657043 1441831750 0.129395 0.686646 0.169617 0.694885 1441831750 0.129395 0.686646 0.169617 0.694885 1441831750 0.129395 0.686646 0.169617 0.694885 1441831750 0.129395 0.686646 0.169617 0.694885 1441831750 0.129395 0.686646 0.169617 0.694885 1441831750 0.129395 0.686646 0.169617 0.694885 1441831750 -0.035095 0.660889 0.008423 0.749573 1441831750 -0.035095 0.660889 0.008423 0.749573 1441831750 -0.035095 0.660889 0.008423 0.749573 1441831750 -0.035095 0.660889 0.008423 0.749573 1441831750 -0.035095 0.660889 0.008423 0.749573 1441831750 -0.223694 0.562927 -0.161011 0.779175 1441831750 -0.223694 0.562927 -0.161011 0.779175 1441831750 -0.223694 0.562927 -0.161011 0.779175 1441831750 -0.223694 0.562927 -0.161011 0.779175 1441831750 -0.223694 0.562927 -0.161011 0.779175 1441831750 -0.223694 0.562927 -0.161011 0.779175 1441831750 -0.342712 0.449585 -0.254517 0.784607 1441831750 -0.342712 0.449585 -0.254517 0.784607 1441831750 -0.342712 0.449585 -0.254517 0.784607 1441831750 -0.342712 0.449585 -0.254517 0.784607 1441831750 -0.342712 0.449585 -0.254517 0.784607 1441831750 -0.368286 0.351501 -0.229553 0.829529 1441831750 -0.368286 0.351501 -0.229553 0.829529 1441831750 -0.368286 0.351501 -0.229553 0.829529 1441831750 -0.368286 0.351501 -0.229553 0.829529 1441831750 -0.368286 0.351501 -0.229553 0.829529 1441831750 -0.368286 0.351501 -0.229553 0.829529 1441831750 -0.316650 0.368103 -0.218994 0.846313 1441831750 -0.316650 0.368103 -0.218994 0.846313 1441831750 -0.316650 0.368103 -0.218994 0.846313 1441831750 -0.316650 0.368103 -0.218994 0.846313 1441831750 -0.316650 0.368103 -0.218994 0.846313 1441831750 -0.316650 0.368103 -0.218994 0.846313 1441831750 -0.316650 0.368103 -0.218994 0.846313 1441831750 -0.232971 0.460754 -0.145996 0.843811 1441831750 -0.232971 0.460754 -0.145996 0.843811 1441831750 -0.232971 0.460754 -0.145996 0.843811 1441831750 -0.232971 0.460754 -0.145996 0.843811 1441831750 -0.232971 0.460754 -0.145996 0.843811 1441831750 -0.232971 0.460754 -0.145996 0.843811 1441831750 -0.232971 0.460754 -0.145996 0.843811 1441831750 -0.077332 0.548706 -0.043396 0.831238 1441831750 -0.077332 0.548706 -0.043396 0.831238 1441831750 -0.077332 0.548706 -0.043396 0.831238 1441831750 -0.077332 0.548706 -0.043396 0.831238 1441831750 -0.077332 0.548706 -0.043396 0.831238 1441831750 -0.077332 0.548706 -0.043396 0.831238 1441831750 0.063965 0.612732 0.079834 0.783630 1441831750 0.063965 0.612732 0.079834 0.783630 1441831750 0.063965 0.612732 0.079834 0.783630 1441831750 0.063965 0.612732 0.079834 0.783630 1441831750 0.063965 0.612732 0.079834 0.783630 1441831750 0.063965 0.612732 0.079834 0.783630 1441831750 0.229858 0.654175 0.138000 0.707153 1441831750 0.229858 0.654175 0.138000 0.707153 1441831750 0.229858 0.654175 0.138000 0.707153 1441831750 0.229858 0.654175 0.138000 0.707153 1441831750 0.229858 0.654175 0.138000 0.707153 1441831750 0.229858 0.654175 0.138000 0.707153 1441831750 0.293762 0.646729 0.185303 0.678955 1441831750 0.293762 0.646729 0.185303 0.678955 1441831750 0.293762 0.646729 0.185303 0.678955 1441831750 0.293762 0.646729 0.185303 0.678955 1441831750 0.293762 0.646729 0.185303 0.678955 1441831750 0.293762 0.646729 0.185303 0.678955 1441831750 0.247559 0.667847 0.252808 0.654724 1441831750 0.247559 0.667847 0.252808 0.654724 1441831750 0.247559 0.667847 0.252808 0.654724 1441831750 0.247559 0.667847 0.252808 0.654724 1441831750 0.247559 0.667847 0.252808 0.654724 1441831750 0.247559 0.667847 0.252808 0.654724 1441831750 0.247559 0.667847 0.252808 0.654724 1441831750 0.164429 0.665894 0.229187 0.690613 1441831750 0.164429 0.665894 0.229187 0.690613 1441831750 0.164429 0.665894 0.229187 0.690613 1441831750 0.164429 0.665894 0.229187 0.690613 1441831750 0.164429 0.665894 0.229187 0.690613 1441831750 0.164429 0.665894 0.229187 0.690613 1441831751 0.021973 0.642639 0.111877 0.757568 1441831751 0.021973 0.642639 0.111877 0.757568 1441831751 0.021973 0.642639 0.111877 0.757568 1441831751 0.021973 0.642639 0.111877 0.757568 1441831751 0.021973 0.642639 0.111877 0.757568 1441831751 -0.148743 0.560242 -0.032593 0.814148 1441831751 -0.148743 0.560242 -0.032593 0.814148 1441831751 -0.148743 0.560242 -0.032593 0.814148 1441831751 -0.148743 0.560242 -0.032593 0.814148 1441831751 -0.148743 0.560242 -0.032593 0.814148 1441831751 -0.148743 0.560242 -0.032593 0.814148 1441831751 -0.267822 0.477417 -0.180664 0.817139 1441831751 -0.267822 0.477417 -0.180664 0.817139 1441831751 -0.267822 0.477417 -0.180664 0.817139 1441831751 -0.267822 0.477417 -0.180664 0.817139 1441831751 -0.267822 0.477417 -0.180664 0.817139 1441831751 -0.267822 0.477417 -0.180664 0.817139 1441831751 -0.327271 0.382446 -0.208740 0.838440 1441831751 -0.327271 0.382446 -0.208740 0.838440 1441831751 -0.327271 0.382446 -0.208740 0.838440 1441831751 -0.327271 0.382446 -0.208740 0.838440 1441831751 -0.327271 0.382446 -0.208740 0.838440 1441831751 -0.327271 0.382446 -0.208740 0.838440 1441831751 -0.287659 0.335449 -0.173157 0.880188 1441831751 -0.287659 0.335449 -0.173157 0.880188 1441831751 -0.287659 0.335449 -0.173157 0.880188 1441831751 -0.287659 0.335449 -0.173157 0.880188 1441831751 -0.287659 0.335449 -0.173157 0.880188 1441831751 -0.287659 0.335449 -0.173157 0.880188 1441831751 -0.223328 0.391357 -0.121582 0.884399 1441831751 -0.223328 0.391357 -0.121582 0.884399 1441831751 -0.223328 0.391357 -0.121582 0.884399 1441831751 -0.223328 0.391357 -0.121582 0.884399 1441831751 -0.087830 0.466736 -0.049255 0.878601 1441831751 -0.087830 0.466736 -0.049255 0.878601 1441831751 -0.087830 0.466736 -0.049255 0.878601 1441831751 -0.087830 0.466736 -0.049255 0.878601 1441831751 0.023621 0.539063 0.086121 0.837463 1441831751 0.023621 0.539063 0.086121 0.837463 1441831751 0.023621 0.539063 0.086121 0.837463 1441831751 0.023621 0.539063 0.086121 0.837463 1441831751 0.023621 0.539063 0.086121 0.837463 1441831751 0.023621 0.539063 0.086121 0.837463 1441831751 0.142151 0.605286 0.157532 0.767151 1441831751 0.142151 0.605286 0.157532 0.767151 1441831751 0.142151 0.605286 0.157532 0.767151 1441831751 0.142151 0.605286 0.157532 0.767151 1441831751 0.142151 0.605286 0.157532 0.767151 1441831751 0.142151 0.605286 0.157532 0.767151 1441831751 0.267883 0.632263 0.171997 0.706299 1441831751 0.267883 0.632263 0.171997 0.706299 1441831751 0.267883 0.632263 0.171997 0.706299 1441831751 0.267883 0.632263 0.171997 0.706299 1441831751 0.267883 0.632263 0.171997 0.706299 1441831751 0.267883 0.632263 0.171997 0.706299 1441831751 0.263123 0.646790 0.240295 0.674255 1441831751 0.263123 0.646790 0.240295 0.674255 1441831751 0.263123 0.646790 0.240295 0.674255 1441831751 0.263123 0.646790 0.240295 0.674255 1441831751 0.263123 0.646790 0.240295 0.674255 1441831751 0.263123 0.646790 0.240295 0.674255 1441831751 0.207642 0.676575 0.276184 0.650208 1441831751 0.207642 0.676575 0.276184 0.650208 1441831751 0.207642 0.676575 0.276184 0.650208 1441831751 0.207642 0.676575 0.276184 0.650208 1441831751 0.207642 0.676575 0.276184 0.650208 1441831751 0.207642 0.676575 0.276184 0.650208 1441831751 0.207642 0.676575 0.276184 0.650208 1441831751 0.114319 0.672546 0.199524 0.703369 1441831751 0.114319 0.672546 0.199524 0.703369 1441831751 0.114319 0.672546 0.199524 0.703369 1441831751 0.114319 0.672546 0.199524 0.703369 1441831751 0.114319 0.672546 0.199524 0.703369 1441831751 0.114319 0.672546 0.199524 0.703369 1441831751 -0.079041 0.627808 0.056274 0.772278 1441831751 -0.079041 0.627808 0.056274 0.772278 1441831751 -0.079041 0.627808 0.056274 0.772278 1441831751 -0.079041 0.627808 0.056274 0.772278 1441831751 -0.079041 0.627808 0.056274 0.772278 1441831751 -0.079041 0.627808 0.056274 0.772278 1441831751 -0.259338 0.532410 -0.137024 0.794006 1441831751 -0.259338 0.532410 -0.137024 0.794006 1441831751 -0.259338 0.532410 -0.137024 0.794006 1441831751 -0.355103 0.429443 -0.202454 0.805298 1441831751 -0.355103 0.429443 -0.202454 0.805298 1441831751 -0.355103 0.429443 -0.202454 0.805298 1441831751 -0.355103 0.429443 -0.202454 0.805298 1441831751 -0.355103 0.429443 -0.202454 0.805298 1441831751 -0.355103 0.429443 -0.202454 0.805298 1441831751 -0.341980 0.340576 -0.119385 0.867615 1441831751 -0.341980 0.340576 -0.119385 0.867615 1441831751 -0.341980 0.340576 -0.119385 0.867615 1441831751 -0.341980 0.340576 -0.119385 0.867615 1441831751 -0.341980 0.340576 -0.119385 0.867615 1441831751 -0.341980 0.340576 -0.119385 0.867615 1441831751 -0.283508 0.396118 -0.088562 0.868774 1441831751 -0.283508 0.396118 -0.088562 0.868774 1441831751 -0.283508 0.396118 -0.088562 0.868774 1441831751 -0.283508 0.396118 -0.088562 0.868774 1441831751 -0.283508 0.396118 -0.088562 0.868774 1441831751 -0.283508 0.396118 -0.088562 0.868774 1441831751 -0.151794 0.491516 -0.026245 0.857117 1441831752 -0.151794 0.491516 -0.026245 0.857117 1441831752 -0.151794 0.491516 -0.026245 0.857117 1441831752 -0.151794 0.491516 -0.026245 0.857117 1441831752 -0.151794 0.491516 -0.026245 0.857117 1441831752 -0.151794 0.491516 -0.026245 0.857117 1441831752 -0.022339 0.566406 0.073425 0.820496 1441831752 -0.022339 0.566406 0.073425 0.820496 1441831752 -0.022339 0.566406 0.073425 0.820496 1441831752 -0.022339 0.566406 0.073425 0.820496 1441831752 -0.022339 0.566406 0.073425 0.820496 1441831752 -0.022339 0.566406 0.073425 0.820496 1441831752 0.134094 0.622253 0.136353 0.759033 1441831752 0.134094 0.622253 0.136353 0.759033 1441831752 0.134094 0.622253 0.136353 0.759033 1441831752 0.134094 0.622253 0.136353 0.759033 1441831752 0.134094 0.622253 0.136353 0.759033 1441831752 0.134094 0.622253 0.136353 0.759033 1441831752 0.268616 0.635803 0.171997 0.702820 1441831752 0.268616 0.635803 0.171997 0.702820 1441831752 0.268616 0.635803 0.171997 0.702820 1441831752 0.268616 0.635803 0.171997 0.702820 1441831752 0.268616 0.635803 0.171997 0.702820 1441831752 0.268616 0.635803 0.171997 0.702820 1441831752 0.309753 0.640808 0.218079 0.667603 1441831752 0.309753 0.640808 0.218079 0.667603 1441831752 0.309753 0.640808 0.218079 0.667603 1441831752 0.309753 0.640808 0.218079 0.667603 1441831752 0.309753 0.640808 0.218079 0.667603 1441831752 0.309753 0.640808 0.218079 0.667603 1441831752 0.293335 0.653809 0.244629 0.653137 1441831752 0.293335 0.653809 0.244629 0.653137 1441831752 0.293335 0.653809 0.244629 0.653137 1441831752 0.293335 0.653809 0.244629 0.653137 1441831752 0.293335 0.653809 0.244629 0.653137 1441831752 0.293335 0.653809 0.244629 0.653137 1441831752 0.207642 0.667786 0.199768 0.686279 1441831752 0.207642 0.667786 0.199768 0.686279 1441831752 0.207642 0.667786 0.199768 0.686279 1441831752 0.207642 0.667786 0.199768 0.686279 1441831752 0.207642 0.667786 0.199768 0.686279 1441831752 0.207642 0.667786 0.199768 0.686279 1441831752 0.024353 0.648254 0.084473 0.756287 1441831752 0.024353 0.648254 0.084473 0.756287 1441831752 0.024353 0.648254 0.084473 0.756287 1441831752 0.024353 0.648254 0.084473 0.756287 1441831752 0.024353 0.648254 0.084473 0.756287 1441831752 0.024353 0.648254 0.084473 0.756287 1441831752 0.024353 0.648254 0.084473 0.756287 1441831752 -0.195435 0.563110 -0.062805 0.800476 1441831752 -0.195435 0.563110 -0.062805 0.800476 1441831752 -0.195435 0.563110 -0.062805 0.800476 1441831752 -0.195435 0.563110 -0.062805 0.800476 1441831752 -0.195435 0.563110 -0.062805 0.800476 1441831752 -0.195435 0.563110 -0.062805 0.800476 1441831752 -0.327881 0.475647 -0.209473 0.788879 1441831752 -0.327881 0.475647 -0.209473 0.788879 1441831752 -0.327881 0.475647 -0.209473 0.788879 1441831752 -0.327881 0.475647 -0.209473 0.788879 1441831752 -0.327881 0.475647 -0.209473 0.788879 1441831752 -0.327881 0.475647 -0.209473 0.788879 1441831752 -0.387634 0.360779 -0.170471 0.830933 1441831752 -0.387634 0.360779 -0.170471 0.830933 1441831752 -0.387634 0.360779 -0.170471 0.830933 1441831752 -0.387634 0.360779 -0.170471 0.830933 1441831752 -0.355652 0.318420 -0.132202 0.868652 1441831752 -0.355652 0.318420 -0.132202 0.868652 1441831752 -0.355652 0.318420 -0.132202 0.868652 1441831752 -0.355652 0.318420 -0.132202 0.868652 1441831752 -0.355652 0.318420 -0.132202 0.868652 1441831752 -0.355652 0.318420 -0.132202 0.868652 1441831752 -0.355652 0.318420 -0.132202 0.868652 1441831752 -0.289001 0.377625 -0.072144 0.876709 1441831752 -0.289001 0.377625 -0.072144 0.876709 1441831752 -0.289001 0.377625 -0.072144 0.876709 1441831752 -0.289001 0.377625 -0.072144 0.876709 1441831752 -0.289001 0.377625 -0.072144 0.876709 1441831752 -0.289001 0.377625 -0.072144 0.876709 1441831752 -0.161255 0.474487 0.003357 0.865295 1441831752 -0.161255 0.474487 0.003357 0.865295 1441831752 -0.161255 0.474487 0.003357 0.865295 1441831752 -0.161255 0.474487 0.003357 0.865295 1441831752 -0.161255 0.474487 0.003357 0.865295 1441831752 -0.161255 0.474487 0.003357 0.865295 1441831752 -0.161255 0.474487 0.003357 0.865295 1441831752 -0.041565 0.556458 0.130859 0.819397 1441831752 -0.041565 0.556458 0.130859 0.819397 1441831752 -0.041565 0.556458 0.130859 0.819397 1441831752 -0.041565 0.556458 0.130859 0.819397 1441831752 -0.041565 0.556458 0.130859 0.819397 1441831752 -0.041565 0.556458 0.130859 0.819397 1441831752 0.112671 0.619690 0.199768 0.750549 1441831752 0.112671 0.619690 0.199768 0.750549 1441831752 0.112671 0.619690 0.199768 0.750549 1441831752 0.112671 0.619690 0.199768 0.750549 1441831752 0.112671 0.619690 0.199768 0.750549 1441831752 0.112671 0.619690 0.199768 0.750549 1441831752 0.242737 0.629639 0.197571 0.710999 1441831752 0.242737 0.629639 0.197571 0.710999 1441831752 0.242737 0.629639 0.197571 0.710999 1441831752 0.242737 0.629639 0.197571 0.710999 1441831752 0.242737 0.629639 0.197571 0.710999 1441831752 0.242737 0.629639 0.197571 0.710999 1441831752 0.242737 0.629639 0.197571 0.710999 1441831752 0.240234 0.639893 0.260193 0.681946 1441831752 0.240234 0.639893 0.260193 0.681946 1441831752 0.240234 0.639893 0.260193 0.681946 1441831752 0.240234 0.639893 0.260193 0.681946 1441831752 0.179932 0.667419 0.303406 0.655762 1441831753 0.179932 0.667419 0.303406 0.655762 1441831753 0.179932 0.667419 0.303406 0.655762 1441831753 0.179932 0.667419 0.303406 0.655762 1441831753 0.106445 0.667603 0.226685 0.701050 1441831753 0.106445 0.667603 0.226685 0.701050 1441831753 0.106445 0.667603 0.226685 0.701050 1441831753 0.106445 0.667603 0.226685 0.701050 1441831753 0.106445 0.667603 0.226685 0.701050 1441831753 0.106445 0.667603 0.226685 0.701050 1441831753 -0.058533 0.627808 0.082642 0.771667 1441831753 -0.058533 0.627808 0.082642 0.771667 1441831753 -0.058533 0.627808 0.082642 0.771667 1441831753 -0.058533 0.627808 0.082642 0.771667 1441831753 -0.058533 0.627808 0.082642 0.771667 1441831753 -0.058533 0.627808 0.082642 0.771667 1441831753 -0.058533 0.627808 0.082642 0.771667 1441831753 -0.255127 0.535461 -0.084106 0.800659 1441831753 -0.255127 0.535461 -0.084106 0.800659 1441831753 -0.255127 0.535461 -0.084106 0.800659 1441831753 -0.255127 0.535461 -0.084106 0.800659 1441831753 -0.255127 0.535461 -0.084106 0.800659 1441831753 -0.255127 0.535461 -0.084106 0.800659 1441831753 -0.361816 0.440918 -0.182129 0.800903 1441831753 -0.361816 0.440918 -0.182129 0.800903 1441831753 -0.361816 0.440918 -0.182129 0.800903 1441831753 -0.361816 0.440918 -0.182129 0.800903 1441831753 -0.361816 0.440918 -0.182129 0.800903 1441831753 -0.361816 0.440918 -0.182129 0.800903 1441831753 -0.367432 0.350952 -0.135254 0.850586 1441831753 -0.367432 0.350952 -0.135254 0.850586 1441831753 -0.367432 0.350952 -0.135254 0.850586 1441831753 -0.367432 0.350952 -0.135254 0.850586 1441831753 -0.367432 0.350952 -0.135254 0.850586 1441831753 -0.367432 0.350952 -0.135254 0.850586 1441831753 -0.297974 0.390198 -0.115356 0.863464 1441831753 -0.297974 0.390198 -0.115356 0.863464 1441831753 -0.297974 0.390198 -0.115356 0.863464 1441831753 -0.297974 0.390198 -0.115356 0.863464 1441831753 -0.297974 0.390198 -0.115356 0.863464 1441831753 -0.297974 0.390198 -0.115356 0.863464 1441831753 -0.297974 0.390198 -0.115356 0.863464 1441831753 -0.191467 0.486938 -0.072449 0.849060 1441831753 -0.191467 0.486938 -0.072449 0.849060 1441831753 -0.191467 0.486938 -0.072449 0.849060 1441831753 -0.191467 0.486938 -0.072449 0.849060 1441831753 -0.191467 0.486938 -0.072449 0.849060 1441831753 -0.191467 0.486938 -0.072449 0.849060 1441831753 -0.058411 0.554932 0.035400 0.829041 1441831753 -0.058411 0.554932 0.035400 0.829041 1441831753 -0.058411 0.554932 0.035400 0.829041 1441831753 -0.058411 0.554932 0.035400 0.829041 1441831753 -0.058411 0.554932 0.035400 0.829041 1441831753 -0.058411 0.554932 0.035400 0.829041 1441831753 0.095581 0.621399 0.135132 0.765747 1441831753 0.095581 0.621399 0.135132 0.765747 1441831753 0.095581 0.621399 0.135132 0.765747 1441831753 0.095581 0.621399 0.135132 0.765747 1441831753 0.095581 0.621399 0.135132 0.765747 1441831753 0.095581 0.621399 0.135132 0.765747 1441831753 0.253052 0.635437 0.157837 0.712158 1441831753 0.253052 0.635437 0.157837 0.712158 1441831753 0.253052 0.635437 0.157837 0.712158 1441831753 0.253052 0.635437 0.157837 0.712158 1441831753 0.253052 0.635437 0.157837 0.712158 1441831753 0.253052 0.635437 0.157837 0.712158 1441831753 0.272461 0.648499 0.210388 0.678833 1441831753 0.272461 0.648499 0.210388 0.678833 1441831753 0.272461 0.648499 0.210388 0.678833 1441831753 0.272461 0.648499 0.210388 0.678833 1441831753 0.272461 0.648499 0.210388 0.678833 1441831753 0.272461 0.648499 0.210388 0.678833 1441831753 0.230225 0.666138 0.225525 0.672485 1441831753 0.230225 0.666138 0.225525 0.672485 1441831753 0.230225 0.666138 0.225525 0.672485 1441831753 0.230225 0.666138 0.225525 0.672485 1441831753 0.133240 0.668518 0.140381 0.718018 1441831753 0.133240 0.668518 0.140381 0.718018 1441831753 0.133240 0.668518 0.140381 0.718018 1441831753 0.133240 0.668518 0.140381 0.718018 1441831753 0.133240 0.668518 0.140381 0.718018 1441831753 0.133240 0.668518 0.140381 0.718018 1441831753 0.133240 0.668518 0.140381 0.718018 1441831753 -0.041687 0.619751 -0.017578 0.783447 1441831753 -0.041687 0.619751 -0.017578 0.783447 1441831753 -0.041687 0.619751 -0.017578 0.783447 1441831753 -0.041687 0.619751 -0.017578 0.783447 1441831753 -0.041687 0.619751 -0.017578 0.783447 1441831753 -0.041687 0.619751 -0.017578 0.783447 1441831753 -0.205566 0.532532 -0.171448 0.802917 1441831753 -0.205566 0.532532 -0.171448 0.802917 1441831753 -0.205566 0.532532 -0.171448 0.802917 1441831753 -0.205566 0.532532 -0.171448 0.802917 1441831753 -0.205566 0.532532 -0.171448 0.802917 1441831753 -0.205566 0.532532 -0.171448 0.802917 1441831753 -0.308533 0.447510 -0.259705 0.798157 1441831753 -0.308533 0.447510 -0.259705 0.798157 1441831753 -0.308533 0.447510 -0.259705 0.798157 1441831753 -0.308533 0.447510 -0.259705 0.798157 1441831753 -0.308533 0.447510 -0.259705 0.798157 1441831753 -0.308533 0.447510 -0.259705 0.798157 1441831753 -0.308533 0.447510 -0.259705 0.798157 1441831753 -0.346680 0.370667 -0.220032 0.833069 1441831753 -0.346680 0.370667 -0.220032 0.833069 1441831753 -0.346680 0.370667 -0.220032 0.833069 1441831753 -0.346680 0.370667 -0.220032 0.833069 1441831753 -0.346680 0.370667 -0.220032 0.833069 1441831753 -0.346680 0.370667 -0.220032 0.833069 1441831753 -0.322449 0.377502 -0.174866 0.850220 1441831753 -0.322449 0.377502 -0.174866 0.850220 1441831753 -0.322449 0.377502 -0.174866 0.850220 1441831754 -0.322449 0.377502 -0.174866 0.850220 1441831754 -0.322449 0.377502 -0.174866 0.850220 1441831754 -0.322449 0.377502 -0.174866 0.850220 1441831754 -0.253296 0.458374 -0.118164 0.843628 1441831754 -0.253296 0.458374 -0.118164 0.843628 1441831754 -0.253296 0.458374 -0.118164 0.843628 1441831754 -0.253296 0.458374 -0.118164 0.843628 1441831754 -0.253296 0.458374 -0.118164 0.843628 1441831754 -0.253296 0.458374 -0.118164 0.843628 1441831754 -0.115234 0.541199 -0.016418 0.832764 1441831754 -0.115234 0.541199 -0.016418 0.832764 1441831754 -0.115234 0.541199 -0.016418 0.832764 1441831754 -0.115234 0.541199 -0.016418 0.832764 1441831754 -0.115234 0.541199 -0.016418 0.832764 1441831754 -0.115234 0.541199 -0.016418 0.832764 1441831754 0.035583 0.565735 0.116211 0.815491 1441831754 0.035583 0.565735 0.116211 0.815491 1441831754 0.035583 0.565735 0.116211 0.815491 1441831754 0.035583 0.565735 0.116211 0.815491 1441831754 0.035583 0.565735 0.116211 0.815491 1441831754 0.035583 0.565735 0.116211 0.815491 1441831754 0.149963 0.568115 0.224243 0.777405 1441831754 0.149963 0.568115 0.224243 0.777405 1441831754 0.149963 0.568115 0.224243 0.777405 1441831754 0.149963 0.568115 0.224243 0.777405 1441831754 0.149963 0.568115 0.224243 0.777405 1441831754 0.149963 0.568115 0.224243 0.777405 1441831754 0.173218 0.565186 0.322815 0.739075 1441831754 0.173218 0.565186 0.322815 0.739075 1441831754 0.173218 0.565186 0.322815 0.739075 1441831754 0.173218 0.565186 0.322815 0.739075 1441831754 0.174438 0.586670 0.396545 0.684143 1441831754 0.148621 0.597717 0.364014 0.698547 1441831754 0.148621 0.597717 0.364014 0.698547 1441831754 0.148621 0.597717 0.364014 0.698547 1441831754 0.148621 0.597717 0.364014 0.698547 1441831754 0.148621 0.597717 0.364014 0.698547 1441831754 0.033264 0.618591 0.261536 0.740051 1441831754 0.033264 0.618591 0.261536 0.740051 1441831754 0.033264 0.618591 0.261536 0.740051 1441831754 0.033264 0.618591 0.261536 0.740051 1441831754 0.033264 0.618591 0.261536 0.740051 1441831754 0.033264 0.618591 0.261536 0.740051 1441831754 -0.145996 0.595337 0.075378 0.786438 1441831754 -0.145996 0.595337 0.075378 0.786438 1441831754 -0.145996 0.595337 0.075378 0.786438 1441831754 -0.145996 0.595337 0.075378 0.786438 1441831754 -0.145996 0.595337 0.075378 0.786438 1441831754 -0.312927 0.523193 -0.117615 0.783875 1441831754 -0.312927 0.523193 -0.117615 0.783875 1441831754 -0.312927 0.523193 -0.117615 0.783875 1441831754 -0.312927 0.523193 -0.117615 0.783875 1441831754 -0.312927 0.523193 -0.117615 0.783875 1441831754 -0.312927 0.523193 -0.117615 0.783875 1441831754 -0.416626 0.434509 -0.186462 0.776428 1441831754 -0.416626 0.434509 -0.186462 0.776428 1441831754 -0.416626 0.434509 -0.186462 0.776428 1441831754 -0.416626 0.434509 -0.186462 0.776428 1441831754 -0.423218 0.357361 -0.171997 0.814575 1441831754 
-0.061646 0.641113 0.221375 0.732178 1441831756 -0.061646 0.641113 0.221375 0.732178 1441831756 -0.061646 0.641113 0.221375 0.732178 1441831756 -0.061646 0.641113 0.221375 0.732178 1441831756 -0.055298 0.643921 0.219849 0.730652 1441831756 -0.055298 0.643921 0.219849 0.730652 1441831756 -0.055298 0.643921 0.219849 0.730652 1441831756 -0.055298 0.643921 0.219849 0.730652 1441831756 -0.055298 0.643921 0.219849 0.730652 1441831756 -0.055298 0.643921 0.219849 0.730652 1441831756 -0.045593 0.650146 0.205200 0.730103 1441831756 -0.045593 0.650146 0.205200 0.730103 1441831756 -0.045593 0.650146 0.205200 0.730103 1441831756 -0.045593 0.650146 0.205200 0.730103 1441831756 -0.045593 0.650146 0.205200 0.730103 1441831756 -0.045593 0.650146 0.205200 0.730103 1441831756 -0.045593 0.650146 0.205200 0.730103 1441831756 -0.052307 0.648499 0.197998 0.733093 1441831756 -0.052307 0.648499 0.197998 0.733093 1441831756 -0.052307 0.648499 0.197998 0.733093 1441831756 -0.052307 0.648499 0.197998 0.733093 1441831756 -0.052307 0.648499 0.197998 0.733093 1441831756 -0.052307 0.648499 0.197998 0.733093 1441831756 -0.055664 0.642517 0.195862 0.738647 1441831756 -0.055664 0.642517 0.195862 0.738647 1441831756 -0.055664 0.642517 0.195862 0.738647 1441831756 -0.055664 0.642517 0.195862 0.738647 1441831756 -0.055664 0.642517 0.195862 0.738647 1441831756 -0.055664 0.642517 0.195862 0.738647 1441831756 -0.065857 0.636597 0.193787 0.743469 1441831756 -0.065857 0.636597 0.193787 0.743469 1441831756 -0.065857 0.636597 0.193787 0.743469 1441831756 -0.065857 0.636597 0.193787 0.743469 1441831756 -0.065857 0.636597 0.193787 0.743469 1441831756 -0.065857 0.636597 0.193787 0.743469 1441831756 -0.059387 0.632263 0.189087 0.748901 1441831756 -0.059387 0.632263 0.189087 0.748901 1441831756 -0.059387 0.632263 0.189087 0.748901 1441831756 -0.059387 0.632263 0.189087 0.748901 1441831756 -0.059387 0.632263 0.189087 0.748901 1441831756 -0.059387 0.632263 0.189087 0.748901 1441831756 -0.045288 0.634521 0.182556 0.749573 1441831756 -0.045288 0.634521 0.182556 0.749573 1441831756 -0.045288 0.634521 0.182556 0.749573 1441831756 -0.045288 0.634521 0.182556 0.749573 1441831756 -0.045288 0.634521 0.182556 0.749573 1441831756 -0.045288 0.634521 0.182556 0.749573 1441831756 -0.045288 0.634521 0.182556 0.749573 1441831756 -0.029907 0.639282 0.178711 0.747253 1441831756 -0.029907 0.639282 0.178711 0.747253 1441831756 -0.029907 0.639282 0.178711 0.747253 1441831756 -0.029907 0.639282 0.178711 0.747253 1441831756 -0.029907 0.639282 0.178711 0.747253 1441831756 -0.029907 0.639282 0.178711 0.747253 1441831757 -0.027710 0.640625 0.188232 0.743835 1441831757 -0.027710 0.640625 0.188232 0.743835 1441831757 -0.027710 0.640625 0.188232 0.743835 1441831757 -0.027710 0.640625 0.188232 0.743835 1441831757 -0.027710 0.640625 0.188232 0.743835 1441831757 -0.027710 0.640625 0.188232 0.743835 1441831757 -0.024109 0.642517 0.191406 0.741516 1441831757 -0.024109 0.642517 0.191406 0.741516 1441831757 -0.024109 0.642517 0.191406 0.741516 1441831757 -0.024109 0.642517 0.191406 0.741516 1441831757 -0.024109 0.642517 0.191406 0.741516 1441831757 -0.024109 0.642517 0.191406 0.741516 1441831757 -0.024109 0.642517 0.191406 0.741516 1441831757 -0.016785 0.648743 0.185181 0.737915 1441831757 -0.016785 0.648743 0.185181 0.737915 1441831757 -0.016785 0.648743 0.185181 0.737915 1441831757 -0.016785 0.648743 0.185181 0.737915 1441831757 0.004333 0.656067 0.168030 0.735718 1441831757 0.004333 0.656067 0.168030 0.735718 1441831757 0.004333 0.656067 0.168030 0.735718 1441831757 0.004333 0.656067 0.168030 0.735718 1441831757 0.004333 0.656067 0.168030 0.735718 1441831757 0.004333 0.656067 0.168030 0.735718 1441831757 0.026306 0.659668 0.147827 0.736328 1441831757 0.026306 0.659668 0.147827 0.736328 1441831757 0.026306 0.659668 0.147827 0.736328 1441831757 0.026306 0.659668 0.147827 0.736328 1441831757 0.026306 0.659668 0.147827 0.736328 1441831757 0.026306 0.659668 0.147827 0.736328 1441831757 0.036255 0.662292 0.130859 0.736755 1441831757 0.036255 0.662292 0.130859 0.736755 1441831757 0.036255 0.662292 0.130859 0.736755 1441831757 0.036255 0.662292 0.130859 0.736755 1441831757 0.036255 0.662292 0.130859 0.736755 1441831757 0.036255 0.662292 0.130859 0.736755 1441831757 0.039612 0.663818 0.110779 0.738525 1441831757 0.039612 0.663818 0.110779 0.738525 1441831757 0.039612 0.663818 0.110779 0.738525 1441831757 0.039612 0.663818 0.110779 0.738525 1441831757 0.039612 0.663818 0.110779 0.738525 1441831757 0.039612 0.663818 0.110779 0.738525 1441831757 0.033691 0.662354 0.105835 0.740845 1441831757 0.033691 0.662354 0.105835 0.740845 1441831757 0.033691 0.662354 0.105835 0.740845 1441831757 0.033691 0.662354 0.105835 0.740845 1441831757 0.033691 0.662354 0.105835 0.740845 1441831757 0.033691 0.662354 0.105835 0.740845 1441831757 0.031128 0.659973 0.104980 0.743225 1441831757 0.031128 0.659973 0.104980 0.743225 1441831757 0.031128 0.659973 0.104980 0.743225 1441831757 0.031128 0.659973 0.104980 0.743225 1441831757 0.031128 0.659973 0.104980 0.743225 1441831757 0.031128 0.659973 0.104980 0.743225 1441831757 0.044006 0.656921 0.106567 0.744995 1441831757 0.044006 0.656921 0.106567 0.744995 1441831757 0.044006 0.656921 0.106567 0.744995 1441831757 0.044006 0.656921 0.106567 0.744995 1441831757 0.044006 0.656921 0.106567 0.744995 1441831757 0.044006 0.656921 0.106567 0.744995 1441831757 0.051086 0.656067 0.119141 0.743408 1441831757 0.051086 0.656067 0.119141 0.743408 1441831757 0.051086 0.656067 0.119141 0.743408 1441831757 0.051086 0.656067 0.119141 0.743408 1441831757 0.051086 0.656067 0.119141 0.743408 1441831757 0.051086 0.656067 0.119141 0.743408 1441831757 0.051086 0.656067 0.119141 0.743408 1441831757 0.051086 0.656067 0.134033 0.740906 1441831757 0.051086 0.656067 0.134033 0.740906 1441831757 0.051086 0.656067 0.134033 0.740906 1441831757 0.051086 0.656067 0.134033 0.740906 1441831757 0.051086 0.656067 0.134033 0.740906 1441831757 0.051086 0.656067 0.134033 0.740906 1441831757 0.045715 0.654480 0.145325 0.740540 1441831757 0.045715 0.654480 0.145325 0.740540 1441831757 0.045715 0.654480 0.145325 0.740540 1441831757 0.045715 0.654480 0.145325 0.740540 1441831757 0.045715 0.654480 0.145325 0.740540 1441831757 0.045715 0.654480 0.145325 0.740540 1441831757 0.038269 0.654846 0.149414 0.739807 1441831757 0.038269 0.654846 0.149414 0.739807 1441831757 0.038269 0.654846 0.149414 0.739807 1441831757 0.038269 0.654846 0.149414 0.739807 1441831757 0.038269 0.654846 0.149414 0.739807 1441831757 0.038269 0.654846 0.149414 0.739807 1441831757 0.038879 0.655273 0.145935 0.740112 1441831757 0.038879 0.655273 0.145935 0.740112 1441831757 0.038879 0.655273 0.145935 0.740112 1441831757 0.038879 0.655273 0.145935 0.740112 1441831757 0.038879 0.655273 0.145935 0.740112 1441831757 0.038879 0.655273 0.145935 0.740112 1441831757 0.045105 0.654419 0.134216 0.742737 1441831757 0.045105 0.654419 0.134216 0.742737 1441831757 0.045105 0.654419 0.134216 0.742737 1441831757 0.045105 0.654419 0.134216 0.742737 1441831757 0.045105 0.654419 0.134216 0.742737 1441831757 0.044800 0.651855 0.125793 0.746399 1441831757 0.044800 0.651855 0.125793 0.746399 1441831757 0.044800 0.651855 0.125793 0.746399 1441831757 0.044800 0.651855 0.125793 0.746399 1441831757 0.044800 0.651855 0.125793 0.746399 1441831757 0.044800 0.651855 0.125793 0.746399 1441831757 0.044800 0.651855 0.125793 0.746399 1441831757 0.050781 0.651062 0.114807 0.748535 1441831757 0.050781 0.651062 0.114807 0.748535 1441831757 0.050781 0.651062 0.114807 0.748535 1441831757 0.050781 0.651062 0.114807 0.748535 1441831757 0.050781 0.651062 0.114807 0.748535 1441831757 0.038086 0.648071 0.098938 0.754089 1441831758 0.038086 0.648071 0.098938 0.754089 1441831758 0.038086 0.648071 0.098938 0.754089 1441831758 0.038086 0.648071 0.098938 0.754089 1441831758 0.038086 0.648071 0.098938 0.754089 1441831758 0.038086 0.648071 0.098938 0.754089 1441831758 0.011597 0.643433 0.115723 0.756592 1441831758 0.011597 0.643433 0.115723 0.756592 1441831758 0.011597 0.643433 0.115723 0.756592 1441831758 0.011597 0.643433 0.115723 0.756592 1441831758 0.011597 0.643433 0.115723 0.756592 1441831758 0.011597 0.643433 0.115723 0.756592 1441831758 0.011597 0.643433 0.115723 0.756592 1441831758 -0.001099 0.638916 0.118103 0.760071 1441831758 -0.001099 0.638916 0.118103 0.760071 1441831758 -0.001099 0.638916 0.118103 0.760071 1441831758 -0.001099 0.638916 0.118103 0.760071 1441831758 -0.001099 0.638916 0.118103 0.760071 1441831758 -0.001099 0.638916 0.118103 0.760071 1441831758 -0.001099 0.638916 0.118103 0.760071 1441831758 0.004761 0.634827 0.117676 0.763550 1441831758 0.004761 0.634827 0.117676 0.763550 1441831758 0.004761 0.634827 0.117676 0.763550 1441831758 0.004761 0.634827 0.117676 0.763550 1441831758 0.004761 0.634827 0.117676 0.763550 1441831758 0.021057 0.639771 0.112488 0.759949 1441831758 0.021057 0.639771 0.112488 0.759949 1441831758 0.021057 0.639771 0.112488 0.759949 1441831758 0.021057 0.639771 0.112488 0.759949 1441831758 0.021057 0.639771 0.112488 0.759949 1441831758 0.022705 0.645264 0.119568 0.754150 1441831758 0.022705 0.645264 0.119568 0.754150 1441831758 0.022705 0.645264 0.119568 0.754150 1441831758 0.022705 0.645264 0.119568 0.754150 1441831758 0.022705 0.645264 0.119568 0.754150 1441831758 0.022705 0.645264 0.119568 0.754150 1441831758 0.022705 0.645264 0.119568 0.754150 1441831758 0.013550 0.647095 0.138733 0.749512 1441831758 0.013550 0.647095 0.138733 0.749512 1441831758 0.013550 0.647095 0.138733 0.749512 1441831758 0.013550 0.647095 0.138733 0.749512 1441831758 0.013550 0.647095 0.138733 0.749512 1441831758 0.013550 0.647095 0.138733 0.749512 1441831758 0.020386 0.650269 0.133057 0.747620 1441831758 0.020386 0.650269 0.133057 0.747620 1441831758 0.020386 0.650269 0.133057 0.747620 1441831758 0.020386 0.650269 0.133057 0.747620 1441831758 0.020386 0.650269 0.133057 0.747620 1441831758 0.020386 0.650269 0.133057 0.747620 1441831758 0.034241 0.652588 0.124390 0.746582 1441831758 0.034241 0.652588 0.124390 0.746582 1441831758 0.034241 0.652588 0.124390 0.746582 1441831758 0.034241 0.652588 0.124390 0.746582 1441831758 0.034241 0.652588 0.124390 0.746582 1441831758 0.047058 0.653381 0.117126 0.746338 1441831758 0.047058 0.653381 0.117126 0.746338 1441831758 0.047058 0.653381 0.117126 0.746338 1441831758 0.047058 0.653381 0.117126 0.746338 1441831758 0.047058 0.653381 0.117126 0.746338 1441831758 0.053162 0.656555 0.118164 0.743042 1441831758 0.053162 0.656555 0.118164 0.743042 1441831758 0.053162 0.656555 0.118164 0.743042 1441831758 0.053162 0.656555 0.118164 0.743042 1441831758 0.053162 0.656555 0.118164 0.743042 1441831758 0.053162 0.656555 0.118164 0.743042 1441831758 0.040039 0.656555 0.122070 0.743225 1441831758 0.040039 0.656555 0.122070 0.743225 1441831758 0.040039 0.656555 0.122070 0.743225 1441831758 0.040039 0.656555 0.122070 0.743225 1441831758 0.040039 0.656555 0.122070 0.743225 1441831758 0.040039 0.656555 0.122070 0.743225 1441831758 0.009033 0.651611 0.143616 0.744690 1441831758 0.009033 0.651611 0.143616 0.744690 1441831758 0.009033 0.651611 0.143616 0.744690 1441831758 0.009033 0.651611 0.143616 0.744690 1441831758 0.009033 0.651611 0.143616 0.744690 1441831758 0.009033 0.651611 0.143616 0.744690 1441831758 0.014587 0.648438 0.134766 0.749023 1441831758 0.014587 0.648438 0.134766 0.749023 1441831758 0.014587 0.648438 0.134766 0.749023 1441831758 0.014587 0.648438 0.134766 0.749023 1441831758 0.014587 0.648438 0.134766 0.749023 1441831758 0.014587 0.648438 0.134766 0.749023 1441831758 0.018188 0.645142 0.133240 0.752075 1441831758 0.018188 0.645142 0.133240 0.752075 1441831758 0.018188 0.645142 0.133240 0.752075 1441831758 0.018188 0.645142 0.133240 0.752075 1441831758 0.018188 0.645142 0.133240 0.752075 1441831758 0.018188 0.645142 0.133240 0.752075 1441831758 0.021240 0.643616 0.134521 0.753052 1441831758 0.021240 0.643616 0.134521 0.753052 1441831758 0.021240 0.643616 0.134521 0.753052 1441831758 0.021240 0.643616 0.134521 0.753052 1441831758 0.021240 0.643616 0.134521 0.753052 1441831758 0.021240 0.643616 0.134521 0.753052 1441831758 0.035156 0.645569 0.122253 0.752991 1441831758 0.035156 0.645569 0.122253 0.752991 1441831758 0.035156 0.645569 0.122253 0.752991 1441831758 0.035156 0.645569 0.122253 0.752991 1441831758 0.035156 0.645569 0.122253 0.752991 1441831758 0.027893 0.646606 0.123840 0.752136 1441831758 0.027893 0.646606 0.123840 0.752136 1441831758 0.027893 0.646606 0.123840 0.752136 1441831758 0.027893 0.646606 0.123840 0.752136 1441831758 0.027893 0.646606 0.123840 0.752136 1441831758 0.027893 0.646606 0.123840 0.752136 1441831758 0.026550 0.649414 0.119385 0.750488 1441831758 0.026550 0.649414 0.119385 0.750488 1441831759 0.026550 0.649414 0.119385 0.750488 1441831759 0.026550 0.649414 0.119385 0.750488 1441831759 0.026550 0.649414 0.119385 0.750488 1441831759 0.026550 0.649414 0.119385 0.750488 1441831759 0.026550 0.649414 0.119385 0.750488 1441831759 0.045898 0.652588 0.102295 0.749329 1441831759 0.045898 0.652588 0.102295 0.749329 1441831759 0.045898 0.652588 0.102295 0.749329 1441831759 0.045898 0.652588 0.102295 0.749329 1441831759 0.045898 0.652588 0.102295 0.749329 1441831759 0.045898 0.652588 0.102295 0.749329 1441831759 0.055786 0.652649 0.094482 0.749634 1441831759 0.055786 0.652649 0.094482 0.749634 1441831759 0.055786 0.652649 0.094482 0.749634 1441831759 0.055786 0.652649 0.094482 0.749634 1441831759 0.055786 0.652649 0.094482 0.749634 1441831759 0.055786 0.652649 0.094482 0.749634 1441831759 0.061401 0.653320 0.091980 0.748901 1441831759 0.061401 0.653320 0.091980 0.748901 1441831759 0.061401 0.653320 0.091980 0.748901 1441831759 0.061401 0.653320 0.091980 0.748901 1441831759 0.061401 0.653320 0.091980 0.748901 1441831759 0.061401 0.653320 0.091980 0.748901 1441831759 0.058289 0.651672 0.081665 0.751770 1441831759 0.058289 0.651672 0.081665 0.751770 1441831759 0.058289 0.651672 0.081665 0.751770 1441831759 0.058289 0.651672 0.081665 0.751770 1441831759 0.058289 0.651672 0.081665 0.751770 1441831759 0.058289 0.651672 0.081665 0.751770 1441831759 0.027283 0.649780 0.097412 0.753296 1441831759 0.027283 0.649780 0.097412 0.753296 1441831759 0.027283 0.649780 0.097412 0.753296 1441831759 0.027283 0.649780 0.097412 0.753296 1441831759 0.027283 0.649780 0.097412 0.753296 1441831759 0.027283 0.649780 0.097412 0.753296 1441831759 0.001709 0.646423 0.121216 0.753235 1441831759 0.001709 0.646423 0.121216 0.753235 1441831759 0.001709 0.646423 0.121216 0.753235 1441831759 0.001709 0.646423 0.121216 0.753235 1441831759 0.001709 0.646423 0.121216 0.753235 1441831759 0.001709 0.646423 0.121216 0.753235 1441831759 -0.001709 0.639221 0.130249 0.757874 1441831759 -0.001709 0.639221 0.130249 0.757874 1441831759 -0.001709 0.639221 0.130249 0.757874 1441831759 -0.001709 0.639221 0.130249 0.757874 1441831759 -0.001709 0.639221 0.130249 0.757874 1441831759 -0.001709 0.639221 0.130249 0.757874 1441831759 -0.001709 0.639221 0.130249 0.757874 1441831759 0.001587 0.632813 0.137085 0.762024 1441831759 0.001587 0.632813 0.137085 0.762024 1441831759 0.001587 0.632813 0.137085 0.762024 1441831759 0.001587 0.632813 0.137085 0.762024 1441831759 0.001587 0.632813 0.137085 0.762024 1441831759 0.009399 0.631775 0.135559 0.763062 1441831759 0.009399 0.631775 0.135559 0.763062 1441831759 0.009399 0.631775 0.135559 0.763062 1441831759 0.009399 0.631775 0.135559 0.763062 1441831759 0.009399 0.631775 0.135559 0.763062 1441831759 0.009399 0.631775 0.135559 0.763062 1441831759 0.009399 0.631775 0.135559 0.763062 1441831759 0.026550 0.634766 0.122742 0.762390 1441831759 0.026550 0.634766 0.122742 0.762390 1441831759 0.026550 0.634766 0.122742 0.762390 1441831759 0.026550 0.634766 0.122742 0.762390 1441831759 0.026550 0.634766 0.122742 0.762390 1441831759 0.026550 0.634766 0.122742 0.762390 1441831759 0.030457 0.638794 0.111084 0.760620 1441831759 0.030457 0.638794 0.111084 0.760620 1441831759 0.030457 0.638794 0.111084 0.760620 1441831759 0.030457 0.638794 0.111084 0.760620 1441831759 0.030457 0.638794 0.111084 0.760620 1441831759 0.030457 0.638794 0.111084 0.760620 1441831759 0.033203 0.645325 0.094666 0.757202 1441831759 0.033203 0.645325 0.094666 0.757202 1441831759 0.033203 0.645325 0.094666 0.757202 1441831759 0.033203 0.645325 0.094666 0.757202 1441831759 0.033203 0.645325 0.094666 0.757202 1441831759 0.033203 0.645325 0.094666 0.757202 1441831759 0.050232 0.648499 0.070984 0.756165 1441831759 0.050232 0.648499 0.070984 0.756165 1441831759 0.050232 0.648499 0.070984 0.756165 1441831759 0.050232 0.648499 0.070984 0.756165 1441831759 0.050232 0.648499 0.070984 0.756165 1441831759 0.050232 0.648499 0.070984 0.756165 1441831759 0.050232 0.648499 0.070984 0.756165 1441831759 0.053955 0.645020 0.053223 0.760315 1441831759 0.053955 0.645020 0.053223 0.760315 1441831759 0.053955 0.645020 0.053223 0.760315 1441831759 0.053955 0.645020 0.053223 0.760315 1441831759 0.053955 0.645020 0.053223 0.760315 1441831759 0.053955 0.645020 0.053223 0.760315 1441831759 0.050354 0.646790 0.054810 0.758972 1441831759 0.050354 0.646790 0.054810 0.758972 1441831759 0.050354 0.646790 0.054810 0.758972 1441831759 0.050354 0.646790 0.054810 0.758972 1441831759 0.050354 0.646790 0.054810 0.758972 1441831759 0.050354 0.646790 0.054810 0.758972 1441831759 0.044250 0.648010 0.050110 0.758606 1441831759 0.044250 0.648010 0.050110 0.758606 1441831759 0.044250 0.648010 0.050110 0.758606 1441831759 0.044250 0.648010 0.050110 0.758606 1441831759 0.044250 0.648010 0.050110 0.758606 1441831759 0.044250 0.648010 0.050110 0.758606 1441831759 0.026001 0.647949 0.064514 0.758484 1441831759 0.026001 0.647949 0.064514 0.758484 1441831759 0.026001 0.647949 0.064514 0.758484 1441831759 0.026001 0.647949 0.064514 0.758484 1441831759 0.026001 0.647949 0.064514 0.758484 1441831759 0.026001 0.647949 0.064514 0.758484 1441831759 0.013306 0.645874 0.085754 0.758423 1441831759 0.013306 0.645874 0.085754 0.758423 1441831759 0.013306 0.645874 0.085754 0.758423 1441831760 0.013306 0.645874 0.085754 0.758423 1441831760 0.013306 0.645874 0.085754 0.758423 1441831760 0.013306 0.645874 0.085754 0.758423 1441831760 0.009155 0.642273 0.101685 0.759583 1441831760 0.009155 0.642273 0.101685 0.759583 1441831760 0.009155 0.642273 0.101685 0.759583 1441831760 0.009155 0.642273 0.101685 0.759583 1441831760 0.009155 0.642273 0.101685 0.759583 1441831760 0.009155 0.642273 0.101685 0.759583 1441831760 0.009155 0.642273 0.101685 0.759583 1441831760 0.012329 0.637878 0.113159 0.761597 1441831760 0.012329 0.637878 0.113159 0.761597 1441831760 0.012329 0.637878 0.113159 0.761597 1441831760 0.012329 0.637878 0.113159 0.761597 1441831760 0.012329 0.637878 0.113159 0.761597 1441831760 0.012329 0.637878 0.113159 0.761597 1441831760 0.012329 0.637878 0.113159 0.761597 1441831760 0.018250 0.638245 0.117493 0.760559 1441831760 0.018250 0.638245 0.117493 0.760559 1441831760 0.018250 0.638245 0.117493 0.760559 1441831760 0.018250 0.638245 0.117493 0.760559 1441831760 0.018250 0.638245 0.117493 0.760559 1441831760 0.017090 0.638062 0.124023 0.759705 1441831760 0.017090 0.638062 0.124023 0.759705 1441831760 0.017090 0.638062 0.124023 0.759705 1441831760 0.017090 0.638062 0.124023 0.759705 1441831760 0.017090 0.638062 0.124023 0.759705 1441831760 0.017090 0.638062 0.124023 0.759705 1441831760 0.017090 0.638062 0.124023 0.759705 1441831760 0.016663 0.640869 0.122131 0.757629 1441831760 0.016663 0.640869 0.122131 0.757629 1441831760 0.016663 0.640869 0.122131 0.757629 1441831760 0.016663 0.640869 0.122131 0.757629 1441831760 0.016663 0.640869 0.122131 0.757629 1441831760 0.016663 0.640869 0.122131 0.757629 1441831760 0.027100 0.645569 0.107666 0.755554 1441831760 0.027100 0.645569 0.107666 0.755554 1441831760 0.027100 0.645569 0.107666 0.755554 1441831760 0.027100 0.645569 0.107666 0.755554 1441831760 0.027100 0.645569 0.107666 0.755554 1441831760 0.027100 0.645569 0.107666 0.755554 1441831760 0.044189 0.648560 0.094482 0.753967 1441831760 0.044189 0.648560 0.094482 0.753967 1441831760 0.044189 0.648560 0.094482 0.753967 1441831760 0.044189 0.648560 0.094482 0.753967 1441831760 0.044189 0.648560 0.094482 0.753967 1441831760 0.044189 0.648560 0.094482 0.753967 1441831760 0.057068 0.647400 0.081848 0.755493 1441831760 0.057068 0.647400 0.081848 0.755493 1441831760 0.057068 0.647400 0.081848 0.755493 1441831760 0.057068 0.647400 0.081848 0.755493 1441831760 0.057068 0.647400 0.081848 0.755493 1441831760 0.057068 0.647400 0.081848 0.755493 1441831760 0.053589 0.649658 0.078247 0.754211 1441831760 0.053589 0.649658 0.078247 0.754211 1441831760 0.053589 0.649658 0.078247 0.754211 1441831760 0.053589 0.649658 0.078247 0.754211 1441831760 0.053589 0.649658 0.078247 0.754211 1441831760 0.053589 0.649658 0.078247 0.754211 1441831760 0.053589 0.649658 0.078247 0.754211 1441831760 0.023438 0.647705 0.085266 0.756653 1441831760 0.023438 0.647705 0.085266 0.756653 1441831760 0.023438 0.647705 0.085266 0.756653 1441831760 0.023438 0.647705 0.085266 0.756653 1441831760 -0.010437 0.642700 0.117798 0.756897 1441831760 -0.010437 0.642700 0.117798 0.756897 1441831760 -0.010437 0.642700 0.117798 0.756897 1441831760 -0.010437 0.642700 0.117798 0.756897 1441831760 -0.010437 0.642700 0.117798 0.756897 1441831760 -0.010437 0.642700 0.117798 0.756897 1441831760 -0.012878 0.636902 0.122498 0.760986 1441831760 -0.012878 0.636902 0.122498 0.760986 1441831760 -0.012878 0.636902 0.122498 0.760986 1441831760 -0.012878 0.636902 0.122498 0.760986 1441831760 -0.012878 0.636902 0.122498 0.760986 1441831760 -0.012878 0.636902 0.122498 0.760986 1441831760 -0.012878 0.636902 0.122498 0.760986 1441831760 0.002563 0.630554 0.123535 0.766174 1441831760 0.002563 0.630554 0.123535 0.766174 1441831760 0.002563 0.630554 0.123535 0.766174 1441831760 0.002563 0.630554 0.123535 0.766174 1441831760 0.002563 0.630554 0.123535 0.766174 1441831760 0.002563 0.630554 0.123535 0.766174 1441831760 0.011597 0.633118 0.123718 0.763916 1441831760 0.011597 0.633118 0.123718 0.763916 1441831760 0.011597 0.633118 0.123718 0.763916 1441831760 0.011597 0.633118 0.123718 0.763916 1441831760 0.011597 0.633118 0.123718 0.763916 1441831760 0.011597 0.633118 0.123718 0.763916 1441831760 0.029785 0.639832 0.108337 0.760193 1441831760 0.029785 0.639832 0.108337 0.760193 1441831760 0.029785 0.639832 0.108337 0.760193 1441831760 0.033447 0.645020 0.097900 0.757080 1441831760 0.033447 0.645020 0.097900 0.757080 1441831760 0.033447 0.645020 0.097900 0.757080 1441831760 0.033447 0.645020 0.097900 0.757080 1441831760 0.033447 0.645020 0.097900 0.757080 1441831760 0.033447 0.645020 0.097900 0.757080 1441831760 0.033447 0.645020 0.097900 0.757080 1441831760 0.038818 0.649963 0.085388 0.754089 1441831760 0.038818 0.649963 0.085388 0.754089 1441831760 0.038818 0.649963 0.085388 0.754089 1441831760 0.053162 0.651855 0.071960 0.752991 1441831760 0.053162 0.651855 0.071960 0.752991 1441831760 0.053162 0.651855 0.071960 0.752991 1441831760 0.053162 0.651855 0.071960 0.752991 1441831760 0.053162 0.651855 0.071960 0.752991 1441831761 0.053162 0.651855 0.071960 0.752991 1441831761 0.053162 0.651855 0.071960 0.752991 1441831761 0.059814 0.650391 0.066528 0.754272 1441831761 0.059814 0.650391 0.066528 0.754272 1441831761 0.059814 0.650391 0.066528 0.754272 1441831761 0.059814 0.650391 0.066528 0.754272 1441831761 0.059814 0.650391 0.066528 0.754272 1441831761 0.059814 0.650391 0.066528 0.754272 1441831761 0.067505 0.651306 0.068604 0.752625 1441831761 0.067505 0.651306 0.068604 0.752625 1441831761 0.067505 0.651306 0.068604 0.752625 1441831761 0.067505 0.651306 0.068604 0.752625 1441831761 0.067505 0.651306 0.068604 0.752625 1441831761 0.067505 0.651306 0.068604 0.752625 1441831761 0.067017 0.651672 0.067139 0.752502 1441831761 0.067017 0.651672 0.067139 0.752502 1441831761 0.067017 0.651672 0.067139 0.752502 1441831761 0.067017 0.651672 0.067139 0.752502 1441831761 0.067017 0.651672 0.067139 0.752502 1441831761 0.067017 0.651672 0.067139 0.752502 1441831761 0.032104 0.649170 0.094604 0.754028 1441831761 0.032104 0.649170 0.094604 0.754028 1441831761 0.032104 0.649170 0.094604 0.754028 1441831761 0.032104 0.649170 0.094604 0.754028 1441831761 0.032104 0.649170 0.094604 0.754028 1441831761 0.032104 0.649170 0.094604 0.754028 1441831761 0.032104 0.649170 0.094604 0.754028 1441831761 0.006958 0.642822 0.136169 0.753723 1441831761 0.006958 0.642822 0.136169 0.753723 1441831761 0.006958 0.642822 0.136169 0.753723 1441831761 0.006958 0.642822 0.136169 0.753723 1441831761 0.006958 0.642822 0.136169 0.753723 1441831761 0.006958 0.642822 0.136169 0.753723 1441831761 0.009399 0.635132 0.140869 0.759338 1441831761 0.009399 0.635132 0.140869 0.759338 1441831761 0.009399 0.635132 0.140869 0.759338 1441831761 0.009399 0.635132 0.140869 0.759338 1441831761 0.023193 0.627502 0.145630 0.764465 1441831761 0.023193 0.627502 0.145630 0.764465 1441831761 0.023193 0.627502 0.145630 0.764465 1441831761 0.023193 0.627502 0.145630 0.764465 1441831761 0.023193 0.627502 0.145630 0.764465 1441831761 0.023193 0.627502 0.145630 0.764465 1441831761 0.033508 0.627869 0.136414 0.765503 1441831761 0.033508 0.627869 0.136414 0.765503 1441831761 0.033508 0.627869 0.136414 0.765503 1441831761 0.033508 0.627869 0.136414 0.765503 1441831761 0.033508 0.627869 0.136414 0.765503 1441831761 0.033508 0.627869 0.136414 0.765503 1441831761 0.054993 0.636963 0.099060 0.762512 1441831761 0.054993 0.636963 0.099060 0.762512 1441831761 0.054993 0.636963 0.099060 0.762512 1441831761 0.054993 0.636963 0.099060 0.762512 1441831761 0.054993 0.636963 0.099060 0.762512 1441831761 0.054993 0.636963 0.099060 0.762512 1441831761 0.049011 0.642944 0.078186 0.760254 1441831761 0.049011 0.642944 0.078186 0.760254 1441831761 
0.091553 0.702148 0.138733 0.692261 1441831763 0.091553 0.702148 0.138733 0.692261 1441831763 0.091553 0.702148 0.138733 0.692261 1441831763 0.076965 0.700439 0.143311 0.694885 1441831763 0.076965 0.700439 0.143311 0.694885 1441831763 0.076965 0.700439 0.143311 0.694885 1441831763 0.076965 0.700439 0.143311 0.694885 1441831763 0.076965 0.700439 0.143311 0.694885 1441831763 0.076965 0.700439 0.143311 0.694885 1441831763 0.053162 0.667297 0.080078 0.738525 1441831763 0.053162 0.667297 0.080078 0.738525 1441831763 0.053162 0.667297 0.080078 0.738525 1441831763 0.053162 0.667297 0.080078 0.738525 1441831763 0.053162 0.667297 0.080078 0.738525 1441831763 0.053162 0.667297 0.080078 0.738525 1441831763 -0.082642 0.626770 -0.104736 0.767639 1441831763 -0.082642 0.626770 -0.104736 0.767639 1441831763 -0.082642 0.626770 -0.104736 0.767639 1441831763 -0.082642 0.626770 -0.104736 0.767639 1441831763 -0.082642 0.626770 -0.104736 0.767639 1441831763 -0.082642 0.626770 -0.104736 0.767639 1441831763 -0.246582 0.529297 -0.212036 0.783630 1441831763 -0.246582 0.529297 -0.212036 0.783630 1441831763 -0.246582 0.529297 -0.212036 0.783630 1441831763 -0.246582 0.529297 -0.212036 0.783630 1441831763 -0.275696 0.427063 -0.161133 0.845947 1441831763 -0.275696 0.427063 -0.161133 0.845947 1441831763 -0.275696 0.427063 -0.161133 0.845947 1441831763 -0.275696 0.427063 -0.161133 0.845947 1441831763 -0.275696 0.427063 -0.161133 0.845947 1441831763 -0.275696 0.427063 -0.161133 0.845947 1441831763 -0.275696 0.427063 -0.161133 0.845947 1441831763 -0.255493 0.400574 -0.142822 0.868225 1441831763 -0.255493 0.400574 -0.142822 0.868225 1441831763 -0.255493 0.400574 -0.142822 0.868225 1441831763 -0.255493 0.400574 -0.142822 0.868225 1441831763 -0.255493 0.400574 -0.142822 0.868225 1441831763 -0.255493 0.400574 -0.142822 0.868225 1441831763 -0.203247 0.463806 -0.077148 0.858826 1441831763 -0.203247 0.463806 -0.077148 0.858826 1441831763 -0.203247 0.463806 -0.077148 0.858826 1441831763 -0.203247 0.463806 -0.077148 0.858826 1441831763 -0.203247 0.463806 -0.077148 0.858826 1441831763 -0.203247 0.463806 -0.077148 0.858826 1441831763 -0.118591 0.548523 -0.001831 0.827637 1441831764 -0.118591 0.548523 -0.001831 0.827637 1441831764 -0.118591 0.548523 -0.001831 0.827637 1441831764 -0.118591 0.548523 -0.001831 0.827637 1441831764 -0.118591 0.548523 -0.001831 0.827637 1441831764 -0.118591 0.548523 -0.001831 0.827637 1441831764 0.005127 0.609863 0.077698 0.788635 1441831764 0.005127 0.609863 0.077698 0.788635 1441831764 0.005127 0.609863 0.077698 0.788635 1441831764 0.005127 0.609863 0.077698 0.788635 1441831764 0.140503 0.646118 0.153809 0.734192 1441831764 0.140503 0.646118 0.153809 0.734192 1441831764 0.140503 0.646118 0.153809 0.734192 1441831764 0.140503 0.646118 0.153809 0.734192 1441831764 0.140503 0.646118 0.153809 0.734192 1441831764 0.140503 0.646118 0.153809 0.734192 1441831764 0.195801 0.642090 0.204834 0.712219 1441831764 0.195801 0.642090 0.204834 0.712219 1441831764 0.195801 0.642090 0.204834 0.712219 1441831764 0.195801 0.642090 0.204834 0.712219 1441831764 0.195801 0.642090 0.204834 0.712219 1441831764 0.195801 0.642090 0.204834 0.712219 1441831764 0.176147 0.664429 0.288696 0.666382 1441831764 0.176147 0.664429 0.288696 0.666382 1441831764 0.176147 0.664429 0.288696 0.666382 1441831764 0.176147 0.664429 0.288696 0.666382 1441831764 0.157410 0.667053 0.273010 0.674988 1441831764 0.157410 0.667053 0.273010 0.674988 1441831764 0.157410 0.667053 0.273010 0.674988 1441831764 0.157410 0.667053 0.273010 0.674988 1441831764 0.157410 0.667053 0.273010 0.674988 1441831764 0.077637 0.665283 0.190002 0.717712 1441831764 0.077637 0.665283 0.190002 0.717712 1441831764 0.077637 0.665283 0.190002 0.717712 1441831764 0.077637 0.665283 0.190002 0.717712 1441831764 0.077637 0.665283 0.190002 0.717712 1441831764 0.077637 0.665283 0.190002 0.717712 1441831764 -0.080627 0.635803 0.010681 0.767517 1441831764 -0.080627 0.635803 0.010681 0.767517 1441831764 -0.080627 0.635803 0.010681 0.767517 1441831764 -0.080627 0.635803 0.010681 0.767517 1441831764 -0.080627 0.635803 0.010681 0.767517 1441831764 -0.080627 0.635803 0.010681 0.767517 1441831764 -0.261230 0.544312 -0.167542 0.779358 1441831764 -0.261230 0.544312 -0.167542 0.779358 1441831764 -0.261230 0.544312 -0.167542 0.779358 1441831764 -0.342651 0.446899 -0.187927 0.804688 1441831764 -0.342651 0.446899 -0.187927 0.804688 1441831764 -0.342651 0.446899 -0.187927 0.804688 1441831764 -0.342651 0.446899 -0.187927 0.804688 1441831764 -0.342651 0.446899 -0.187927 0.804688 1441831764 -0.330505 0.410339 -0.144836 0.837463 1441831764 -0.330505 0.410339 -0.144836 0.837463 1441831764 -0.330505 0.410339 -0.144836 0.837463 1441831764 -0.330505 0.410339 -0.144836 0.837463 1441831764 -0.330505 0.410339 -0.144836 0.837463 1441831764 -0.330505 0.410339 -0.144836 0.837463 1441831764 -0.253723 0.479309 -0.081909 0.836121 1441831764 -0.253723 0.479309 -0.081909 0.836121 1441831764 -0.253723 0.479309 -0.081909 0.836121 1441831764 -0.253723 0.479309 -0.081909 0.836121 1441831764 -0.253723 0.479309 -0.081909 0.836121 1441831764 -0.253723 0.479309 -0.081909 0.836121 1441831764 -0.124756 0.568787 -0.016968 0.812744 1441831764 -0.124756 0.568787 -0.016968 0.812744 1441831764 -0.124756 0.568787 -0.016968 0.812744 1441831764 -0.124756 0.568787 -0.016968 0.812744 1441831764 -0.124756 0.568787 -0.016968 0.812744 1441831764 -0.124756 0.568787 -0.016968 0.812744 1441831764 0.001343 0.623352 0.061035 0.779541 1441831764 0.001343 0.623352 0.061035 0.779541 1441831764 0.001343 0.623352 0.061035 0.779541 1441831764 0.001343 0.623352 0.061035 0.779541 1441831764 0.153870 0.651978 0.150208 0.727051 1441831764 0.153870 0.651978 0.150208 0.727051 1441831764 0.153870 0.651978 0.150208 0.727051 1441831764 0.153870 0.651978 0.150208 0.727051 1441831764 0.153870 0.651978 0.150208 0.727051 1441831764 0.153870 0.651978 0.150208 0.727051 1441831764 0.210449 0.648010 0.214294 0.699829 1441831764 0.210449 0.648010 0.214294 0.699829 1441831764 0.210449 0.648010 0.214294 0.699829 1441831764 0.210449 0.648010 0.214294 0.699829 1441831764 0.187134 0.674438 0.277039 0.658203 1441831764 0.187134 0.674438 0.277039 0.658203 1441831764 0.187134 0.674438 0.277039 0.658203 1441831764 0.187134 0.674438 0.277039 0.658203 1441831764 0.187134 0.674438 0.277039 0.658203 1441831764 0.128784 0.671875 0.225525 0.693604 1441831764 0.128784 0.671875 0.225525 0.693604 1441831764 0.128784 0.671875 0.225525 0.693604 1441831764 0.128784 0.671875 0.225525 0.693604 1441831764 0.128784 0.671875 0.225525 0.693604 1441831764 0.128784 0.671875 0.225525 0.693604 1441831764 -0.006592 0.655701 0.088013 0.749817 1441831765 -0.006592 0.655701 0.088013 0.749817 1441831765 -0.006592 0.655701 0.088013 0.749817 1441831765 -0.006592 0.655701 0.088013 0.749817 1441831765 -0.006592 0.655701 0.088013 0.749817 1441831765 -0.006592 0.655701 0.088013 0.749817 1441831765 -0.171326 0.572815 -0.074158 0.798096 1441831765 -0.171326 0.572815 -0.074158 0.798096 1441831765 -0.171326 0.572815 -0.074158 0.798096 1441831765 -0.171326 0.572815 -0.074158 0.798096 1441831765 -0.171326 0.572815 -0.074158 0.798096 1441831765 -0.171326 0.572815 -0.074158 0.798096 1441831765 -0.277527 0.482605 -0.182800 0.810303 1441831765 -0.277527 0.482605 -0.182800 0.810303 1441831765 -0.277527 0.482605 -0.182800 0.810303 1441831765 -0.277527 0.482605 -0.182800 0.810303 1441831765 -0.277527 0.482605 -0.182800 0.810303 1441831765 -0.277527 0.482605 -0.182800 0.810303 1441831765 -0.291748 0.412048 -0.188660 0.842285 1441831765 -0.291748 0.412048 -0.188660 0.842285 1441831765 -0.291748 0.412048 -0.188660 0.842285 1441831765 -0.291748 0.412048 -0.188660 0.842285 1441831765 -0.291748 0.412048 -0.188660 0.842285 1441831765 -0.291748 0.412048 -0.188660 0.842285 1441831765 -0.291748 0.412048 -0.188660 0.842285 1441831765 -0.241821 0.416931 -0.160889 0.861267 1441831765 -0.241821 0.416931 -0.160889 0.861267 1441831765 -0.241821 0.416931 -0.160889 0.861267 1441831765 -0.241821 0.416931 -0.160889 0.861267 1441831765 -0.241821 0.416931 -0.160889 0.861267 1441831765 -0.241821 0.416931 -0.160889 0.861267 1441831765 -0.164551 0.494934 -0.088501 0.848572 1441831765 -0.164551 0.494934 -0.088501 0.848572 1441831765 -0.164551 0.494934 -0.088501 0.848572 1441831765 -0.164551 0.494934 -0.088501 0.848572 1441831765 -0.164551 0.494934 -0.088501 0.848572 1441831765 -0.164551 0.494934 -0.088501 0.848572 1441831765 -0.034912 0.572510 0.018433 0.818909 1441831765 -0.034912 0.572510 0.018433 0.818909 1441831765 -0.034912 0.572510 0.018433 0.818909 1441831765 -0.034912 0.572510 0.018433 0.818909 1441831765 -0.034912 0.572510 0.018433 0.818909 1441831765 -0.034912 0.572510 0.018433 0.818909 1441831765 0.073242 0.634216 0.142578 0.756287 1441831765 0.073242 0.634216 0.142578 0.756287 1441831765 0.073242 0.634216 0.142578 0.756287 1441831765 0.073242 0.634216 0.142578 0.756287 1441831765 0.073242 0.634216 0.142578 0.756287 1441831765 0.225708 0.656433 0.168823 0.699646 1441831765 0.225708 0.656433 0.168823 0.699646 1441831765 0.225708 0.656433 0.168823 0.699646 1441831765 0.225708 0.656433 0.168823 0.699646 1441831765 0.225708 0.656433 0.168823 0.699646 1441831765 0.225708 0.656433 0.168823 0.699646 1441831765 0.271362 0.653442 0.202576 0.676941 1441831765 0.271362 0.653442 0.202576 0.676941 1441831765 0.271362 0.653442 0.202576 0.676941 1441831765 0.271362 0.653442 0.202576 0.676941 1441831765 0.271362 0.653442 0.202576 0.676941 1441831765 0.271362 0.653442 0.202576 0.676941 1441831765 0.271362 0.653442 0.202576 0.676941 1441831765 0.221313 0.671997 0.235107 0.666382 1441831765 0.221313 0.671997 0.235107 0.666382 1441831765 0.221313 0.671997 0.235107 0.666382 1441831765 0.221313 0.671997 0.235107 0.666382 1441831765 0.221313 0.671997 0.235107 0.666382 1441831765 0.115173 0.671631 0.147461 0.716797 1441831765 0.115173 0.671631 0.147461 0.716797 1441831765 0.115173 0.671631 0.147461 0.716797 1441831765 0.115173 0.671631 0.147461 0.716797 1441831765 0.115173 0.671631 0.147461 0.716797 1441831765 0.115173 0.671631 0.147461 0.716797 1441831765 0.115173 0.671631 0.147461 0.716797 1441831765 -0.084351 0.637207 -0.023743 0.765625 1441831765 -0.084351 0.637207 -0.023743 0.765625 1441831765 -0.084351 0.637207 -0.023743 0.765625 1441831765 -0.084351 0.637207 -0.023743 0.765625 1441831765 -0.084351 0.637207 -0.023743 0.765625 1441831765 -0.084351 0.637207 -0.023743 0.765625 1441831765 -0.262512 0.526978 -0.162048 0.791870 1441831765 -0.262512 0.526978 -0.162048 0.791870 1441831765 -0.262512 0.526978 -0.162048 0.791870 1441831765 -0.262512 0.526978 -0.162048 0.791870 1441831765 -0.262512 0.526978 -0.162048 0.791870 1441831765 -0.262512 0.526978 -0.162048 0.791870 1441831765 -0.367249 0.424316 -0.196777 0.803955 1441831765 -0.367249 0.424316 -0.196777 0.803955 1441831765 -0.367249 0.424316 -0.196777 0.803955 1441831765 -0.367249 0.424316 -0.196777 0.803955 1441831765 -0.367249 0.424316 -0.196777 0.803955 1441831765 -0.367249 0.424316 -0.196777 0.803955 1441831765 -0.366760 0.384766 -0.158936 0.831909 1441831765 -0.366760 0.384766 -0.158936 0.831909 1441831765 -0.366760 0.384766 -0.158936 0.831909 1441831765 -0.366760 0.384766 -0.158936 0.831909 1441831765 -0.366760 0.384766 -0.158936 0.831909 1441831765 -0.366760 0.384766 -0.158936 0.831909 1441831765 -0.296021 0.445984 -0.094849 0.839294 1441831765 -0.296021 0.445984 -0.094849 0.839294 1441831765 -0.296021 0.445984 -0.094849 0.839294 1441831765 -0.296021 0.445984 -0.094849 0.839294 1441831765 -0.296021 0.445984 -0.094849 0.839294 1441831765 -0.144409 0.556396 -0.027893 0.817749 1441831765 -0.144409 0.556396 -0.027893 0.817749 1441831765 -0.144409 0.556396 -0.027893 0.817749 1441831765 -0.144409 0.556396 -0.027893 0.817749 1441831765 -0.144409 0.556396 -0.027893 0.817749 1441831765 -0.144409 0.556396 -0.027893 0.817749 1441831765 -0.144409 0.556396 -0.027893 0.817749 1441831765 0.007813 0.628601 0.067566 0.774719 1441831765 0.007813 0.628601 0.067566 0.774719 1441831765 0.007813 0.628601 0.067566 0.774719 1441831766 0.007813 0.628601 0.067566 0.774719 1441831766 0.007813 0.628601 0.067566 0.774719 1441831766 0.007813 0.628601 0.067566 0.774719 1441831766 0.164734 0.650574 0.164978 0.722717 1441831766 0.164734 0.650574 0.164978 0.722717 1441831766 0.164734 0.650574 0.164978 0.722717 1441831766 0.164734 0.650574 0.164978 0.722717 1441831766 0.164734 0.650574 0.164978 0.722717 1441831766 0.164734 0.650574 0.164978 0.722717 1441831766 0.256958 0.630859 0.199951 0.704224 1441831766 0.256958 0.630859 0.199951 0.704224 1441831766 0.256958 0.630859 0.199951 0.704224 1441831766 0.256958 0.630859 0.199951 0.704224 1441831766 0.256958 0.630859 0.199951 0.704224 1441831766 0.256958 0.630859 0.199951 0.704224 1441831766 0.230591 0.627502 0.263977 0.695190 1441831766 0.230591 0.627502 0.263977 0.695190 1441831766 0.171814 0.639343 0.266724 0.700317 1441831766 0.171814 0.639343 0.266724 0.700317 1441831766 0.171814 0.639343 0.266724 0.700317 1441831766 0.171814 0.639343 0.266724 0.700317 1441831766 0.171814 0.639343 0.266724 0.700317 1441831766 0.171814 0.639343 0.266724 0.700317 1441831766 0.053772 0.643433 0.122864 0.753601 1441831766 0.053772 0.643433 0.122864 0.753601 1441831766 0.053772 0.643433 0.122864 0.753601 1441831766 0.053772 0.643433 0.122864 0.753601 1441831766 0.053772 0.643433 0.122864 0.753601 1441831766 0.053772 0.643433 0.122864 0.753601 1441831766 -0.133606 0.605652 -0.098328 0.778198 1441831766 -0.133606 0.605652 -0.098328 0.778198 1441831766 -0.133606 0.605652 -0.098328 0.778198 1441831766 -0.133606 0.605652 -0.098328 0.778198 1441831766 -0.133606 0.605652 -0.098328 0.778198 1441831766 -0.133606 0.605652 -0.098328 0.778198 1441831766 -0.133606 0.605652 -0.098328 0.778198 1441831766 -0.320496 0.482727 -0.199646 0.790161 1441831766 -0.320496 0.482727 -0.199646 0.790161 1441831766 -0.320496 0.482727 -0.199646 0.790161 1441831766 -0.320496 0.482727 -0.199646 0.790161 1441831766 -0.320496 0.482727 -0.199646 0.790161 1441831766 -0.320496 0.482727 -0.199646 0.790161 1441831766 -0.400757 0.378235 -0.183411 0.814026 1441831766 -0.400757 0.378235 -0.183411 0.814026 1441831766 -0.400757 0.378235 -0.183411 0.814026 1441831766 -0.400757 0.378235 -0.183411 0.814026 1441831766 -0.400757 0.378235 -0.183411 0.814026 1441831766 -0.400757 0.378235 -0.183411 0.814026 1441831766 -0.398315 0.351624 -0.139587 0.835571 1441831766 -0.398315 0.351624 -0.139587 0.835571 1441831766 -0.398315 0.351624 -0.139587 0.835571 1441831766 -0.398315 0.351624 -0.139587 0.835571 1441831766 -0.398315 0.351624 -0.139587 0.835571 1441831766 -0.398315 0.351624 -0.139587 0.835571 1441831766 -0.398315 0.351624 -0.139587 0.835571 1441831766 -0.312317 0.441162 -0.072205 0.838196 1441831766 -0.312317 0.441162 -0.072205 0.838196 1441831766 -0.312317 0.441162 -0.072205 0.838196 1441831766 -0.312317 0.441162 -0.072205 0.838196 1441831766 -0.148315 0.563904 -0.014343 0.812256 1441831766 -0.148315 0.563904 -0.014343 0.812256 1441831766 -0.148315 0.563904 -0.014343 0.812256 1441831766 -0.148315 0.563904 -0.014343 0.812256 1441831766 -0.148315 0.563904 -0.014343 0.812256 1441831766 -0.148315 0.563904 -0.014343 0.812256 1441831766 0.033020 0.630066 0.046387 0.774414 1441831766 0.033020 0.630066 0.046387 0.774414 1441831766 0.033020 0.630066 0.046387 0.774414 1441831766 0.033020 0.630066 0.046387 0.774414 1441831766 0.033020 0.630066 0.046387 0.774414 1441831766 0.033020 0.630066 0.046387 0.774414 1441831766 0.155396 0.641479 0.154236 0.735107 1441831766 0.155396 0.641479 0.154236 0.735107 1441831766 0.155396 0.641479 0.154236 0.735107 1441831766 0.155396 0.641479 0.154236 0.735107 1441831766 0.155396 0.641479 0.154236 0.735107 1441831766 0.155396 0.641479 0.154236 0.735107 1441831766 0.214539 0.636353 0.208557 0.710938 1441831766 0.214539 0.636353 0.208557 0.710938 1441831766 0.214539 0.636353 0.208557 0.710938 1441831766 0.214539 0.636353 0.208557 0.710938 1441831766 0.214539 0.636353 0.208557 0.710938 1441831766 0.214539 0.636353 0.208557 0.710938 1441831766 0.197998 0.650879 0.245117 0.690613 1441831766 0.197998 0.650879 0.245117 0.690613 1441831766 0.197998 0.650879 0.245117 0.690613 1441831766 0.197998 0.650879 0.245117 0.690613 1441831766 0.197998 0.650879 0.245117 0.690613 1441831766 0.197998 0.650879 0.245117 0.690613 1441831766 0.197998 0.650879 0.245117 0.690613 1441831766 0.114502 0.658142 0.188293 0.719849 1441831766 0.114502 0.658142 0.188293 0.719849 1441831766 0.114502 0.658142 0.188293 0.719849 1441831766 0.114502 0.658142 0.188293 0.719849 1441831766 0.114502 0.658142 0.188293 0.719849 1441831766 -0.030212 0.644531 0.035583 0.763062 1441831766 -0.030212 0.644531 0.035583 0.763062 1441831766 -0.030212 0.644531 0.035583 0.763062 1441831766 -0.030212 0.644531 0.035583 0.763062 1441831766 -0.030212 0.644531 0.035583 0.763062 1441831766 -0.030212 0.644531 0.035583 0.763062 1441831766 -0.209045 0.554016 -0.088501 0.800903 1441831766 -0.209045 0.554016 -0.088501 0.800903 1441831766 -0.209045 0.554016 -0.088501 0.800903 1441831766 -0.209045 0.554016 -0.088501 0.800903 1441831767 -0.209045 0.554016 -0.088501 0.800903 1441831767 -0.209045 0.554016 -0.088501 0.800903 1441831767 -0.314575 0.473450 -0.191650 0.800049 1441831767 -0.314575 0.473450 -0.191650 0.800049 1441831767 -0.314575 0.473450 -0.191650 0.800049 1441831767 -0.314575 0.473450 -0.191650 0.800049 1441831767 -0.314575 0.473450 -0.191650 0.800049 1441831767 -0.314575 0.473450 -0.191650 0.800049 1441831767 -0.344360 0.423035 -0.169861 0.820740 1441831767 -0.344360 0.423035 -0.169861 0.820740 1441831767 -0.344360 0.423035 -0.169861 0.820740 1441831767 -0.344360 0.423035 -0.169861 0.820740 1441831767 -0.344360 0.423035 -0.169861 0.820740 1441831767 -0.344360 0.423035 -0.169861 0.820740 1441831767 -0.344360 0.423035 -0.169861 0.820740 1441831767 -0.324646 0.439758 -0.119019 0.828857 1441831767 -0.324646 0.439758 -0.119019 0.828857 1441831767 -0.324646 0.439758 -0.119019 0.828857 1441831767 -0.324646 0.439758 -0.119019 0.828857 1441831767 -0.324646 0.439758 -0.119019 0.828857 1441831767 -0.324646 0.439758 -0.119019 0.828857 1441831767 -0.214355 0.523132 -0.054443 0.822998 1441831767 -0.214355 0.523132 -0.054443 0.822998 1441831767 -0.214355 0.523132 -0.054443 0.822998 1441831767 -0.214355 0.523132 -0.054443 0.822998 1441831767 -0.214355 0.523132 -0.054443 0.822998 1441831767 -0.214355 0.523132 -0.054443 0.822998 1441831767 -0.068054 0.593201 -0.002197 0.802124 1441831767 -0.068054 0.593201 -0.002197 0.802124 1441831767 -0.068054 0.593201 -0.002197 0.802124 1441831767 -0.068054 0.593201 -0.002197 0.802124 1441831767 0.096252 0.626892 0.084717 0.768372 1441831767 0.096252 0.626892 0.084717 0.768372 1441831767 0.096252 0.626892 0.084717 0.768372 1441831767 0.096252 0.626892 0.084717 0.768372 1441831767 0.096252 0.626892 0.084717 0.768372 1441831767 0.198669 0.636719 0.171448 0.724976 1441831767 0.198669 0.636719 0.171448 0.724976 1441831767 0.198669 0.636719 0.171448 0.724976 1441831767 0.198669 0.636719 0.171448 0.724976 1441831767 0.198669 0.636719 0.171448 0.724976 1441831767 0.228333 0.636047 0.231995 0.699524 1441831767 0.228333 0.636047 0.231995 0.699524 1441831767 0.228333 0.636047 0.231995 0.699524 1441831767 0.228333 0.636047 0.231995 0.699524 1441831767 0.228333 0.636047 0.231995 0.699524 1441831767 0.228333 0.636047 0.231995 0.699524 1441831767 0.216492 0.654358 0.243835 0.682190 1441831767 0.216492 0.654358 0.243835 0.682190 1441831767 0.216492 0.654358 0.243835 0.682190 1441831767 0.216492 0.654358 0.243835 0.682190 1441831767 0.216492 0.654358 0.243835 0.682190 1441831767 0.133545 0.653442 0.147034 0.730408 1441831767 0.133545 0.653442 0.147034 0.730408 1441831767 0.133545 0.653442 0.147034 0.730408 1441831767 0.133545 0.653442 0.147034 0.730408 1441831767 0.133545 0.653442 0.147034 0.730408 1441831767 0.133545 0.653442 0.147034 0.730408 1441831767 -0.038269 0.604614 -0.040527 0.794556 1441831767 -0.038269 0.604614 -0.040527 0.794556 1441831767 -0.038269 0.604614 -0.040527 0.794556 1441831767 -0.038269 0.604614 -0.040527 0.794556 1441831767 -0.038269 0.604614 -0.040527 0.794556 1441831767 -0.212891 0.500671 -0.220215 0.809570 1441831767 -0.212891 0.500671 -0.220215 0.809570 1441831767 -0.212891 0.500671 -0.220215 0.809570 1441831767 -0.212891 0.500671 -0.220215 0.809570 1441831767 -0.212891 0.500671 -0.220215 0.809570 1441831767 -0.212891 0.500671 -0.220215 0.809570 1441831767 -0.300720 0.432251 -0.275879 0.804077 1441831767 -0.300720 0.432251 -0.275879 0.804077 1441831767 -0.300720 0.432251 -0.275879 0.804077 1441831767 -0.300720 0.432251 -0.275879 0.804077 1441831767 -0.300720 0.432251 -0.275879 0.804077 1441831767 -0.300720 0.432251 -0.275879 0.804077 1441831767 -0.320862 0.373413 -0.232605 0.838745 1441831767 -0.320862 0.373413 -0.232605 0.838745 1441831767 -0.320862 0.373413 -0.232605 0.838745 1441831767 -0.320862 0.373413 -0.232605 0.838745 1441831767 -0.320862 0.373413 -0.232605 0.838745 1441831767 -0.320862 0.373413 -0.232605 0.838745 1441831767 -0.281921 0.386719 -0.182495 0.858826 1441831767 -0.281921 0.386719 -0.182495 0.858826 1441831767 -0.281921 0.386719 -0.182495 0.858826 1441831767 -0.281921 0.386719 -0.182495 0.858826 1441831767 -0.281921 0.386719 -0.182495 0.858826 1441831767 -0.281921 0.386719 -0.182495 0.858826 1441831767 -0.203796 0.451721 -0.073242 0.865479 1441831767 -0.203796 0.451721 -0.073242 0.865479 1441831767 -0.203796 0.451721 -0.073242 0.865479 1441831767 -0.203796 0.451721 -0.073242 0.865479 1441831767 -0.203796 0.451721 -0.073242 0.865479 1441831767 -0.203796 0.451721 -0.073242 0.865479 1441831767 -0.099854 0.518494 0.058289 0.847168 1441831767 -0.099854 0.518494 0.058289 0.847168 1441831767 -0.099854 0.518494 0.058289 0.847168 1441831767 -0.099854 0.518494 0.058289 0.847168 1441831767 -0.099854 0.518494 0.058289 0.847168 1441831767 0.014465 0.553162 0.143005 0.820496 1441831767 0.014465 0.553162 0.143005 0.820496 1441831767 0.014465 0.553162 0.143005 0.820496 1441831767 0.014465 0.553162 0.143005 0.820496 1441831768 0.014465 0.553162 0.143005 0.820496 1441831768 0.014465 0.553162 0.143005 0.820496 1441831768 0.075378 0.552063 0.228638 0.798218 1441831768 0.075378 0.552063 0.228638 0.798218 1441831768 0.075378 0.552063 0.228638 0.798218 1441831768 0.075378 0.552063 0.228638 0.798218 1441831768 0.075378 0.552063 0.228638 0.798218 1441831768 0.075378 0.552063 0.228638 0.798218 1441831768 0.062561 0.555725 0.348450 0.752136 1441831768 0.062561 0.555725 0.348450 0.752136 1441831768 0.062561 0.555725 0.348450 0.752136 1441831768 0.062561 0.555725 0.348450 0.752136 1441831768 0.062561 0.555725 0.348450 0.752136 1441831768 0.076965 0.555969 0.356201 0.747009 1441831768 0.076965 0.555969 0.356201 0.747009 1441831768 0.076965 0.555969 0.356201 0.747009 1441831768 0.076965 0.555969 0.356201 0.747009 1441831768 0.076965 0.555969 0.356201 0.747009 1441831768 0.047302 0.548523 0.241821 0.798950 1441831768 0.047302 0.548523 0.241821 0.798950 1441831768 0.047302 0.548523 0.241821 0.798950 1441831768 0.047302 0.548523 0.241821 0.798950 1441831768 0.047302 0.548523 0.241821 0.798950 1441831768 0.047302 0.548523 0.241821 0.798950 1441831768 -0.058594 0.523987 0.027649 0.849243 1441831768 -0.058594 0.523987 0.027649 0.849243 1441831768 -0.058594 0.523987 0.027649 0.849243 1441831768 -0.058594 0.523987 0.027649 0.849243 1441831768 -0.058594 0.523987 0.027649 0.849243 1441831768 -0.058594 0.523987 0.027649 0.849243 1441831768 -0.153137 0.479431 -0.235229 0.831421 1441831768 -0.153137 0.479431 -0.235229 0.831421 1441831768 -0.153137 0.479431 -0.235229 0.831421 1441831768 -0.153137 0.479431 -0.235229 0.831421 1441831768 -0.153137 0.479431 -0.235229 0.831421 1441831768 -0.153137 0.479431 -0.235229 0.831421 1441831768 -0.234558 0.446228 -0.312134 0.805237 1441831768 -0.234558 0.446228 -0.312134 0.805237 1441831768 -0.234558 0.446228 -0.312134 0.805237 1441831768 -0.234558 0.446228 -0.312134 0.805237 1441831768 -0.234558 0.446228 -0.312134 0.805237 1441831768 -0.234558 0.446228 -0.312134 0.805237 1441831768 -0.251282 0.407166 -0.253967 0.840515 1441831768 -0.251282 0.407166 -0.253967 0.840515 1441831768 -0.251282 0.407166 -0.253967 0.840515 1441831768 -0.251282 0.407166 -0.253967 0.840515 1441831768 -0.251282 0.407166 -0.253967 0.840515 1441831768 -0.251282 0.407166 -0.253967 0.840515 1441831768 -0.197632 0.414551 -0.161743 0.873413 1441831768 -0.197632 0.414551 -0.161743 0.873413 1441831768 -0.197632 0.414551 -0.161743 0.873413 1441831768 -0.197632 0.414551 -0.161743 0.873413 1441831768 -0.197632 0.414551 -0.161743 0.873413 1441831768 -0.197632 0.414551 -0.161743 0.873413 1441831768 -0.109009 0.467896 -0.010925 0.876892 1441831768 -0.109009 0.467896 -0.010925 0.876892 1441831768 -0.109009 0.467896 -0.010925 0.876892 1441831768 -0.109009 0.467896 -0.010925 0.876892 1441831768 -0.109009 0.467896 -0.010925 0.876892 1441831768 -0.109009 0.467896 -0.010925 0.876892 1441831768 -0.016052 0.544861 0.126709 0.828674 1441831768 -0.016052 0.544861 0.126709 0.828674 1441831768 -0.016052 0.544861 0.126709 0.828674 1441831768 -0.016052 0.544861 0.126709 0.828674 1441831768 -0.016052 0.544861 0.126709 0.828674 1441831768 0.089966 0.611023 0.185303 0.764282 1441831768 0.089966 0.611023 0.185303 0.764282 1441831768 0.089966 0.611023 0.185303 0.764282 1441831768 0.089966 0.611023 0.185303 0.764282 1441831768 0.089966 0.611023 0.185303 0.764282 1441831768 0.089966 0.611023 0.185303 0.764282 1441831768 0.190552 0.633240 0.197632 0.723572 1441831768 0.190552 0.633240 0.197632 0.723572 1441831768 0.190552 0.633240 0.197632 0.723572 1441831768 0.190552 0.633240 0.197632 0.723572 1441831768 0.190552 0.633240 0.197632 0.723572 1441831768 0.190552 0.633240 0.197632 0.723572 1441831768 0.194763 0.652161 0.252197 0.687805 1441831768 0.194763 0.652161 0.252197 0.687805 1441831768 0.194763 0.652161 0.252197 0.687805 1441831768 0.194763 0.652161 0.252197 0.687805 1441831768 0.194763 0.652161 0.252197 0.687805 1441831768 0.194763 0.652161 0.252197 0.687805 1441831768 0.176208 0.654602 0.244385 0.693298 1441831768 0.176208 0.654602 0.244385 0.693298 1441831768 0.176208 0.654602 0.244385 0.693298 1441831768 0.176208 0.654602 0.244385 0.693298 1441831768 0.176208 0.654602 0.244385 0.693298 1441831768 0.176208 0.654602 0.244385 0.693298 1441831768 0.100037 0.639587 0.144043 0.748413 1441831768 0.100037 0.639587 0.144043 0.748413 1441831768 0.100037 0.639587 0.144043 0.748413 1441831768 0.100037 0.639587 0.144043 0.748413 1441831768 0.100037 0.639587 0.144043 0.748413 1441831768 0.100037 0.639587 0.144043 0.748413 1441831768 0.100037 0.639587 0.144043 0.748413 1441831768 -0.041077 0.594910 -0.059509 0.800476 1441831768 
-0.021118 0.644348 0.161255 0.747192 1441831771 -0.021118 0.644348 0.161255 0.747192 1441831771 -0.021118 0.644348 0.161255 0.747192 1441831771 -0.021118 0.644348 0.161255 0.747192 1441831771 -0.021118 0.644348 0.161255 0.747192 1441831771 -0.031555 0.640381 0.180542 0.745850 1441831771 -0.031555 0.640381 0.180542 0.745850 1441831771 -0.031555 0.640381 0.180542 0.745850 1441831771 -0.031555 0.640381 0.180542 0.745850 1441831771 -0.031555 0.640381 0.180542 0.745850 1441831771 -0.031555 0.640381 0.180542 0.745850 1441831771 -0.051697 0.630676 0.202515 0.747314 1441831771 -0.051697 0.630676 0.202515 0.747314 1441831771 -0.051697 0.630676 0.202515 0.747314 1441831771 -0.051697 0.630676 0.202515 0.747314 1441831771 -0.051697 0.630676 0.202515 0.747314 1441831771 -0.051697 0.630676 0.202515 0.747314 1441831771 -0.041138 0.624512 0.192261 0.755798 1441831771 -0.041138 0.624512 0.192261 0.755798 1441831771 -0.041138 0.624512 0.192261 0.755798 1441831771 -0.041138 0.624512 0.192261 0.755798 1441831771 -0.041138 0.624512 0.192261 0.755798 1441831771 -0.041138 0.624512 0.192261 0.755798 1441831771 -0.023132 0.627625 0.168701 0.759583 1441831771 -0.023132 0.627625 0.168701 0.759583 1441831771 -0.023132 0.627625 0.168701 0.759583 1441831771 -0.023132 0.627625 0.168701 0.759583 1441831771 -0.023132 0.627625 0.168701 0.759583 1441831771 -0.023132 0.627625 0.168701 0.759583 1441831771 -0.017761 0.629272 0.171875 0.757690 1441831771 -0.017761 0.629272 0.171875 0.757690 1441831771 -0.017761 0.629272 0.171875 0.757690 1441831771 -0.017761 0.629272 0.171875 0.757690 1441831771 -0.017761 0.629272 0.171875 0.757690 1441831771 -0.017761 0.629272 0.171875 0.757690 1441831771 -0.022461 0.632202 0.185303 0.751892 1441831771 -0.022461 0.632202 0.185303 0.751892 1441831771 -0.022461 0.632202 0.185303 0.751892 1441831771 -0.022461 0.632202 0.185303 0.751892 1441831771 -0.022461 0.632202 0.185303 0.751892 1441831771 -0.022461 0.632202 0.185303 0.751892 1441831771 -0.012085 0.637695 0.169556 0.751221 1441831771 -0.012085 0.637695 0.169556 0.751221 1441831771 -0.012085 0.637695 0.169556 0.751221 1441831771 -0.012085 0.637695 0.169556 0.751221 1441831771 -0.012085 0.637695 0.169556 0.751221 1441831771 -0.012085 0.637695 0.169556 0.751221 1441831771 0.014893 0.642517 0.143494 0.752502 1441831771 0.014893 0.642517 0.143494 0.752502 1441831771 0.014893 0.642517 0.143494 0.752502 1441831771 0.014893 0.642517 0.143494 0.752502 1441831771 0.014893 0.642517 0.143494 0.752502 1441831771 0.037781 0.640686 0.120728 0.757202 1441831771 0.037781 0.640686 0.120728 0.757202 1441831771 0.037781 0.640686 0.120728 0.757202 1441831771 0.037781 0.640686 0.120728 0.757202 1441831771 0.037781 0.640686 0.120728 0.757202 1441831771 0.036377 0.646545 0.132080 0.750427 1441831771 0.036377 0.646545 0.132080 0.750427 1441831771 0.036377 0.646545 0.132080 0.750427 1441831771 0.036377 0.646545 0.132080 0.750427 1441831771 0.036377 0.646545 0.132080 0.750427 1441831771 0.036377 0.646545 0.132080 0.750427 1441831771 0.040649 0.644775 0.127747 0.752441 1441831771 0.040649 0.644775 0.127747 0.752441 1441831771 0.040649 0.644775 0.127747 0.752441 1441831771 0.040649 0.644775 0.127747 0.752441 1441831771 0.040649 0.644775 0.127747 0.752441 1441831771 0.040649 0.644775 0.127747 0.752441 1441831771 0.031677 0.643738 0.144104 0.750793 1441831771 0.031677 0.643738 0.144104 0.750793 1441831771 0.031677 0.643738 0.144104 0.750793 1441831771 0.031677 0.643738 0.144104 0.750793 1441831771 0.031677 0.643738 0.144104 0.750793 1441831771 0.031677 0.643738 0.144104 0.750793 1441831771 0.032227 0.647705 0.153625 0.745483 1441831771 0.032227 0.647705 0.153625 0.745483 1441831771 0.032227 0.647705 0.153625 0.745483 1441831771 0.032227 0.647705 0.153625 0.745483 1441831771 0.032227 0.647705 0.153625 0.745483 1441831771 0.032227 0.647705 0.153625 0.745483 1441831771 0.032227 0.647705 0.153625 0.745483 1441831771 0.088074 0.638245 0.087463 0.759705 1441831771 0.088074 0.638245 0.087463 0.759705 1441831771 0.088074 0.638245 0.087463 0.759705 1441831771 0.088074 0.638245 0.087463 0.759705 1441831771 0.088074 0.638245 0.087463 0.759705 1441831771 0.088074 0.638245 0.087463 0.759705 1441831771 0.104858 0.628174 0.055542 0.768921 1441831771 0.104858 0.628174 0.055542 0.768921 1441831771 0.104858 0.628174 0.055542 0.768921 1441831771 0.104858 0.628174 0.055542 0.768921 1441831771 0.104858 0.628174 0.055542 0.768921 1441831771 0.104858 0.628174 0.055542 0.768921 1441831771 0.105835 0.623962 0.085327 0.769470 1441831771 0.105835 0.623962 0.085327 0.769470 1441831771 0.105835 0.623962 0.085327 0.769470 1441831771 0.105835 0.623962 0.085327 0.769470 1441831771 0.105835 0.623962 0.085327 0.769470 1441831771 0.105835 0.623962 0.085327 0.769470 1441831771 0.109375 0.621338 0.089050 0.770691 1441831771 0.109375 0.621338 0.089050 0.770691 1441831771 0.109375 0.621338 0.089050 0.770691 1441831771 0.109375 0.621338 0.089050 0.770691 1441831771 0.109375 0.621338 0.089050 0.770691 1441831771 0.109375 0.621338 0.089050 0.770691 1441831771 0.109375 0.621338 0.089050 0.770691 1441831771 0.108459 0.620850 0.080078 0.772156 1441831771 0.108459 0.620850 0.080078 0.772156 1441831771 0.108459 0.620850 0.080078 0.772156 1441831772 0.108459 0.620850 0.080078 0.772156 1441831772 0.108459 0.620850 0.080078 0.772156 1441831772 0.108459 0.620850 0.080078 0.772156 1441831772 0.109558 0.632019 0.058411 0.764893 1441831772 0.109558 0.632019 0.058411 0.764893 1441831772 0.109558 0.632019 0.058411 0.764893 1441831772 0.109558 0.632019 0.058411 0.764893 1441831772 0.109558 0.632019 0.058411 0.764893 1441831772 0.109558 0.632019 0.058411 0.764893 1441831772 0.106628 0.647339 0.060730 0.752197 1441831772 0.106628 0.647339 0.060730 0.752197 1441831772 0.106628 0.647339 0.060730 0.752197 1441831772 0.106628 0.647339 0.060730 0.752197 1441831772 0.106628 0.647339 0.060730 0.752197 1441831772 0.106628 0.647339 0.060730 0.752197 1441831772 0.110229 0.647217 0.054871 0.752258 1441831772 0.110229 0.647217 0.054871 0.752258 1441831772 0.110229 0.647217 0.054871 0.752258 1441831772 0.110229 0.647217 0.054871 0.752258 1441831772 0.098694 0.648987 0.070129 0.751038 1441831772 0.098694 0.648987 0.070129 0.751038 1441831772 0.098694 0.648987 0.070129 0.751038 1441831772 0.098694 0.648987 0.070129 0.751038 1441831772 0.098694 0.648987 0.070129 0.751038 1441831772 0.098694 0.648987 0.070129 0.751038 1441831772 0.080383 0.644531 0.106140 0.752808 1441831772 0.080383 0.644531 0.106140 0.752808 1441831772 0.080383 0.644531 0.106140 0.752808 1441831772 0.080383 0.644531 0.106140 0.752808 1441831772 0.080383 0.644531 0.106140 0.752808 1441831772 0.080383 0.644531 0.106140 0.752808 1441831772 0.091003 0.636230 0.110901 0.757996 1441831772 0.091003 0.636230 0.110901 0.757996 1441831772 0.091003 0.636230 0.110901 0.757996 1441831772 0.091003 0.636230 0.110901 0.757996 1441831772 0.091003 0.636230 0.110901 0.757996 1441831772 0.091003 0.636230 0.110901 0.757996 1441831772 0.102478 0.632568 0.107788 0.760010 1441831772 0.102478 0.632568 0.107788 0.760010 1441831772 0.102478 0.632568 0.107788 0.760010 1441831772 0.102478 0.632568 0.107788 0.760010 1441831772 0.102478 0.632568 0.107788 0.760010 1441831772 0.102478 0.632568 0.107788 0.760010 1441831772 0.119263 0.634277 0.091980 0.758179 1441831772 0.119263 0.634277 0.091980 0.758179 1441831772 0.119263 0.634277 0.091980 0.758179 1441831772 0.119263 0.634277 0.091980 0.758179 1441831772 0.119263 0.634277 0.091980 0.758179 1441831772 0.119263 0.634277 0.091980 0.758179 1441831772 0.119263 0.634277 0.091980 0.758179 1441831772 0.119934 0.637634 0.091125 0.755432 1441831772 0.119934 0.637634 0.091125 0.755432 1441831772 0.119934 0.637634 0.091125 0.755432 1441831772 0.119934 0.637634 0.091125 0.755432 1441831772 0.119934 0.637634 0.091125 0.755432 1441831772 0.119934 0.637634 0.091125 0.755432 1441831772 0.116516 0.642029 0.087341 0.752625 1441831772 0.116516 0.642029 0.087341 0.752625 1441831772 0.116516 0.642029 0.087341 0.752625 1441831772 0.116516 0.642029 0.087341 0.752625 1441831772 0.116516 0.642029 0.087341 0.752625 1441831772 0.116516 0.642029 0.087341 0.752625 1441831772 0.127869 0.645264 0.066528 0.750183 1441831772 0.127869 0.645264 0.066528 0.750183 1441831772 0.127869 0.645264 0.066528 0.750183 1441831772 0.127869 0.645264 0.066528 0.750183 1441831772 0.127869 0.645264 0.066528 0.750183 1441831772 0.127869 0.645264 0.066528 0.750183 1441831772 0.127869 0.645264 0.066528 0.750183 1441831772 0.144287 0.646484 0.049683 0.747437 1441831772 0.144287 0.646484 0.049683 0.747437 1441831772 0.144287 0.646484 0.049683 0.747437 1441831772 0.144287 0.646484 0.049683 0.747437 1441831772 0.144287 0.646484 0.049683 0.747437 1441831772 0.144287 0.646484 0.049683 0.747437 1441831772 0.162964 0.651794 0.043945 0.739319 1441831772 0.162964 0.651794 0.043945 0.739319 1441831772 0.162964 0.651794 0.043945 0.739319 1441831772 0.162964 0.651794 0.043945 0.739319 1441831772 0.162964 0.651794 0.043945 0.739319 1441831772 0.162964 0.651794 0.043945 0.739319 1441831772 0.175171 0.648315 0.035645 0.739990 1441831772 0.175171 0.648315 0.035645 0.739990 1441831772 0.175171 0.648315 0.035645 0.739990 1441831772 0.175171 0.648315 0.035645 0.739990 1441831772 0.175171 0.648315 0.035645 0.739990 1441831772 0.175171 0.648315 0.035645 0.739990 1441831772 0.146362 0.642029 0.051208 0.750732 1441831772 0.146362 0.642029 0.051208 0.750732 1441831772 0.146362 0.642029 0.051208 0.750732 1441831772 0.146362 0.642029 0.051208 0.750732 1441831772 0.146362 0.642029 0.051208 0.750732 1441831772 0.146362 0.642029 0.051208 0.750732 1441831772 0.116577 0.639526 0.089722 0.754517 1441831772 0.116577 0.639526 0.089722 0.754517 1441831772 0.116577 0.639526 0.089722 0.754517 1441831773 0.122131 0.628418 0.084900 0.763489 1441831773 0.122131 0.628418 0.084900 0.763489 1441831773 0.122131 0.628418 0.084900 0.763489 1441831773 0.122131 0.628418 0.084900 0.763489 1441831773 0.122131 0.628418 0.084900 0.763489 1441831773 0.122131 0.628418 0.084900 0.763489 1441831773 0.127502 0.624817 0.082764 0.765747 1441831773 0.127502 0.624817 0.082764 0.765747 1441831773 0.127502 0.624817 0.082764 0.765747 1441831773 0.127502 0.624817 0.082764 0.765747 1441831773 0.127502 0.624817 0.082764 0.765747 1441831773 0.127502 0.624817 0.082764 0.765747 1441831773 0.127502 0.624817 0.082764 0.765747 1441831773 0.136475 0.627014 0.074951 0.763184 1441831773 0.136475 0.627014 0.074951 0.763184 1441831773 0.136475 0.627014 0.074951 0.763184 1441831773 0.136475 0.627014 0.074951 0.763184 1441831773 0.136475 0.627014 0.074951 0.763184 1441831773 0.135132 0.633240 0.078796 0.757935 1441831773 0.135132 0.633240 0.078796 0.757935 1441831773 0.135132 0.633240 0.078796 0.757935 1441831773 0.135132 0.633240 0.078796 0.757935 1441831773 0.135132 0.633240 0.078796 0.757935 1441831773 0.135132 0.633240 0.078796 0.757935 1441831773 0.135132 0.633240 0.078796 0.757935 1441831773 0.136047 0.641052 0.073425 0.751648 1441831773 0.136047 0.641052 0.073425 0.751648 1441831773 0.136047 0.641052 0.073425 0.751648 1441831773 0.136047 0.641052 0.073425 0.751648 1441831773 0.136047 0.641052 0.073425 0.751648 1441831773 0.136047 0.641052 0.073425 0.751648 1441831773 0.150818 0.647217 0.058899 0.744812 1441831773 0.150818 0.647217 0.058899 0.744812 1441831773 0.150818 0.647217 0.058899 0.744812 1441831773 0.150818 0.647217 0.058899 0.744812 1441831773 0.150818 0.647217 0.058899 0.744812 1441831773 0.150818 0.647217 0.058899 0.744812 1441831773 0.156738 0.651184 0.056824 0.740356 1441831773 0.156738 0.651184 0.056824 0.740356 1441831773 0.156738 0.651184 0.056824 0.740356 1441831773 0.156738 0.651184 0.056824 0.740356 1441831773 0.156738 0.651184 0.056824 0.740356 1441831773 0.156738 0.651184 0.056824 0.740356 1441831773 0.156738 0.651184 0.056824 0.740356 1441831773 0.155701 0.658386 0.068848 0.733154 1441831773 0.155701 0.658386 0.068848 0.733154 1441831773 0.155701 0.658386 0.068848 0.733154 1441831773 0.155701 0.658386 0.068848 0.733154 1441831773 0.155701 0.658386 0.068848 0.733154 1441831773 0.155701 0.658386 0.068848 0.733154 1441831773 0.136963 0.660034 0.084778 0.733704 1441831773 0.136963 0.660034 0.084778 0.733704 1441831773 0.136963 0.660034 0.084778 0.733704 1441831773 0.136963 0.660034 0.084778 0.733704 1441831773 0.136963 0.660034 0.084778 0.733704 1441831773 0.136963 0.660034 0.084778 0.733704 1441831773 0.102661 0.658936 0.109070 0.737061 1441831773 0.102661 0.658936 0.109070 0.737061 1441831773 0.102661 0.658936 0.109070 0.737061 1441831773 0.102661 0.658936 0.109070 0.737061 1441831773 0.102661 0.658936 0.109070 0.737061 1441831773 0.102661 0.658936 0.109070 0.737061 1441831773 0.102661 0.658936 0.109070 0.737061 1441831773 0.075806 0.651855 0.124817 0.744080 1441831773 0.075806 0.651855 0.124817 0.744080 1441831773 0.075806 0.651855 0.124817 0.744080 1441831773 0.075806 0.651855 0.124817 0.744080 1441831773 0.075806 0.651855 0.124817 0.744080 1441831773 0.081787 0.645447 0.123535 0.749268 1441831773 0.081787 0.645447 0.123535 0.749268 1441831773 0.081787 0.645447 0.123535 0.749268 1441831773 0.081787 0.645447 0.123535 0.749268 1441831773 0.081787 0.645447 0.123535 0.749268 1441831773 0.081787 0.645447 0.123535 0.749268 1441831773 0.089966 0.641113 0.122742 0.752136 1441831773 0.089966 0.641113 0.122742 0.752136 1441831773 0.089966 0.641113 0.122742 0.752136 1441831773 0.089966 0.641113 0.122742 0.752136 1441831773 0.089966 0.641113 0.122742 0.752136 1441831773 0.089966 0.641113 0.122742 0.752136 1441831773 0.091370 0.637146 0.127319 0.754578 1441831773 0.091370 0.637146 0.127319 0.754578 1441831773 0.091370 0.637146 0.127319 0.754578 1441831773 0.091370 0.637146 0.127319 0.754578 1441831773 0.091370 0.637146 0.127319 0.754578 1441831773 0.091370 0.637146 0.127319 0.754578 1441831773 0.094116 0.636292 0.123535 0.755615 1441831773 0.094116 0.636292 0.123535 0.755615 1441831773 0.094116 0.636292 0.123535 0.755615 1441831773 0.094116 0.636292 0.123535 0.755615 1441831773 0.094116 0.636292 0.123535 0.755615 1441831773 0.094116 0.636292 0.123535 0.755615 1441831773 0.095825 0.638611 0.110229 0.755493 1441831773 0.095825 0.638611 0.110229 0.755493 1441831773 0.095825 0.638611 0.110229 0.755493 1441831773 0.095825 0.638611 0.110229 0.755493 1441831773 0.095825 0.638611 0.110229 0.755493 1441831773 0.095825 0.638611 0.110229 0.755493 1441831773 0.095825 0.638611 0.110229 0.755493 1441831773 0.102783 0.641724 0.096252 0.753845 1441831773 0.102783 0.641724 0.096252 0.753845 1441831773 0.102783 0.641724 0.096252 0.753845 1441831773 0.102783 0.641724 0.096252 0.753845 1441831773 0.102783 0.641724 0.096252 0.753845 1441831773 0.102783 0.641724 0.096252 0.753845 1441831773 0.115417 0.643311 0.097717 0.750427 1441831773 0.115417 0.643311 0.097717 0.750427 1441831773 0.115417 0.643311 0.097717 0.750427 1441831773 0.115417 0.643311 0.097717 0.750427 1441831773 0.115417 0.643311 0.097717 0.750427 1441831774 0.115417 0.643311 0.097717 0.750427 1441831774 0.127991 0.642944 0.110291 0.747009 1441831774 0.127991 0.642944 0.110291 0.747009 1441831774 0.127991 0.642944 0.110291 0.747009 1441831774 0.127991 0.642944 0.110291 0.747009 1441831774 0.123901 0.645142 0.126831 0.743103 1441831774 0.123901 0.645142 0.126831 0.743103 1441831774 0.123901 0.645142 0.126831 0.743103 1441831774 0.123901 0.645142 0.126831 0.743103 1441831774 0.123901 0.645142 0.126831 0.743103 1441831774 0.123901 0.645142 0.126831 0.743103 1441831774 0.106262 0.646423 0.141907 0.742065 1441831774 0.106262 0.646423 0.141907 0.742065 1441831774 0.106262 0.646423 0.141907 0.742065 1441831774 0.106262 0.646423 0.141907 0.742065 1441831774 0.106262 0.646423 0.141907 0.742065 1441831774 0.106262 0.646423 0.141907 0.742065 1441831774 0.106262 0.646423 0.141907 0.742065 1441831774 0.079773 0.645081 0.153809 0.744141 1441831774 0.079773 0.645081 0.153809 0.744141 1441831774 0.079773 0.645081 0.153809 0.744141 1441831774 0.079773 0.645081 0.153809 0.744141 1441831774 0.079773 0.645081 0.153809 0.744141 1441831774 0.079773 0.645081 0.153809 0.744141 1441831774 0.074402 0.641113 0.161499 0.746460 1441831774 0.074402 0.641113 0.161499 0.746460 1441831774 0.074402 0.641113 0.161499 0.746460 1441831774 0.074402 0.641113 0.161499 0.746460 1441831774 0.074402 0.641113 0.161499 0.746460 1441831774 0.074402 0.641113 0.161499 0.746460 1441831774 0.089478 0.637024 0.159729 0.748718 1441831774 0.089478 0.637024 0.159729 0.748718 1441831774 0.089478 0.637024 0.159729 0.748718 1441831774 0.089478 0.637024 0.159729 0.748718 1441831774 0.089478 0.637024 0.159729 0.748718 1441831774 0.089478 0.637024 0.159729 0.748718 1441831774 0.104248 0.638062 0.156433 0.746643 1441831774 0.104248 0.638062 0.156433 0.746643 1441831774 0.104248 0.638062 0.156433 0.746643 1441831774 0.104248 0.638062 0.156433 0.746643 1441831774 0.104248 0.638062 0.156433 0.746643 1441831774 0.104248 0.638062 0.156433 0.746643 1441831774 0.110535 0.640503 0.157593 0.743408 1441831774 0.110535 0.640503 0.157593 0.743408 1441831774 0.110535 0.640503 0.157593 0.743408 1441831774 0.110535 0.640503 0.157593 0.743408 1441831774 0.110535 0.640503 0.157593 0.743408 1441831774 0.110535 0.640503 0.157593 0.743408 1441831774 0.111267 0.643677 0.151855 0.741699 1441831774 0.111267 0.643677 0.151855 0.741699 1441831774 0.111267 0.643677 0.151855 0.741699 1441831774 0.111267 0.643677 0.151855 0.741699 1441831774 0.111267 0.643677 0.151855 0.741699 1441831774 0.111267 0.643677 0.151855 0.741699 1441831774 0.122070 0.646729 0.136353 0.740417 1441831774 0.122070 0.646729 0.136353 0.740417 1441831774 0.122070 0.646729 0.136353 0.740417 1441831774 0.122070 0.646729 0.136353 0.740417 1441831774 0.122070 0.646729 0.136353 0.740417 1441831774 0.122070 0.646729 0.136353 0.740417 1441831774 0.140686 0.647339 0.122131 0.739014 1441831774 0.140686 0.647339 0.122131 0.739014 1441831774 0.140686 0.647339 0.122131 0.739014 1441831774 0.140686 0.647339 0.122131 0.739014 1441831774 0.140686 0.647339 0.122131 0.739014 1441831774 0.140686 0.647339 0.122131 0.739014 1441831774 0.149536 0.649536 0.116943 0.736206 1441831774 0.149536 0.649536 0.116943 0.736206 1441831774 0.149536 0.649536 0.116943 0.736206 1441831774 0.149536 0.649536 0.116943 0.736206 1441831774 0.149536 0.649536 0.116943 0.736206 1441831774 0.149536 0.649536 0.116943 0.736206 1441831774 0.146484 0.653015 0.119446 0.733337 1441831774 0.146484 0.653015 0.119446 0.733337 1441831774 0.146484 0.653015 0.119446 0.733337 1441831774 0.146484 0.653015 0.119446 0.733337 1441831774 0.146484 0.653015 0.119446 0.733337 1441831774 0.146484 0.653015 0.119446 0.733337 1441831774 0.119385 0.651978 0.128235 0.737671 1441831774 0.119385 0.651978 0.128235 0.737671 1441831774 0.119385 0.651978 0.128235 0.737671 1441831774 0.119385 0.651978 0.128235 0.737671 1441831774 0.119385 0.651978 0.128235 0.737671 1441831774 0.119385 0.651978 0.128235 0.737671 1441831774 0.119385 0.651978 0.128235 0.737671 1441831774 0.101807 0.646057 0.126160 0.745789 1441831774 0.101807 0.646057 0.126160 0.745789 1441831774 0.101807 0.646057 0.126160 0.745789 1441831774 0.101807 0.646057 0.126160 0.745789 1441831774 0.101807 0.646057 0.126160 0.745789 1441831774 0.101807 0.646057 0.126160 0.745789 1441831774 0.099487 0.640320 0.123474 0.751465 1441831774 0.099487 0.640320 0.123474 0.751465 1441831774 0.099487 0.640320 0.123474 0.751465 1441831774 0.099487 0.640320 0.123474 0.751465 1441831774 0.099487 0.640320 0.123474 0.751465 1441831774 0.099487 0.640320 0.123474 0.751465 1441831774 0.099487 0.640320 0.123474 0.751465 1441831774 0.108154 0.634827 0.123596 0.754944 1441831774 0.108154 0.634827 0.123596 0.754944 1441831774 0.108154 0.634827 0.123596 0.754944 1441831774 0.108154 0.634827 0.123596 0.754944 1441831774 0.108154 0.634827 0.123596 0.754944 1441831774 0.125916 0.635620 0.111023 0.753479 1441831774 0.125916 0.635620 0.111023 0.753479 1441831774 0.125916 0.635620 0.111023 0.753479 1441831774 0.125916 0.635620 0.111023 0.753479 1441831774 0.125916 0.635620 0.111023 0.753479 1441831774 0.125916 0.635620 0.111023 0.753479 1441831775 0.126038 0.638489 0.113281 0.750671 1441831775 0.126038 0.638489 0.113281 0.750671 1441831775 0.126038 0.638489 0.113281 0.750671 1441831775 0.126038 0.638489 0.113281 0.750671 1441831775 0.126038 0.638489 0.113281 0.750671 1441831775 0.126038 0.638489 0.113281 0.750671 1441831775 0.128235 0.641907 0.114136 0.747253 1441831775 0.128235 0.641907 0.114136 0.747253 1441831775 0.128235 0.641907 0.114136 0.747253 1441831775 0.128235 0.641907 0.114136 0.747253 1441831775 0.128235 0.641907 0.114136 0.747253 1441831775 0.128235 0.641907 0.114136 0.747253 1441831775 0.146973 0.646057 0.101929 0.742004 1441831775 0.146973 0.646057 0.101929 0.742004 1441831775 0.146973 0.646057 0.101929 0.742004 1441831775 0.146973 0.646057 0.101929 0.742004 1441831775 0.146973 0.646057 0.101929 0.742004 1441831775 0.146973 0.646057 0.101929 0.742004 1441831775 0.155457 0.649597 0.102417 0.737061 1441831775 0.155457 0.649597 0.102417 0.737061 1441831775 0.155457 0.649597 0.102417 0.737061 1441831775 0.155457 0.649597 0.102417 0.737061 1441831775 0.155457 0.649597 0.102417 0.737061 1441831775 0.158752 0.654541 0.105286 0.731567 1441831775 0.158752 0.654541 0.105286 0.731567 1441831775 0.158752 0.654541 0.105286 0.731567 1441831775 0.158752 0.654541 0.105286 0.731567 1441831775 0.153687 0.655212 0.100342 0.732727 1441831775 0.153687 0.655212 0.100342 0.732727 1441831775 0.153687 0.655212 0.100342 0.732727 1441831775 0.153687 0.655212 0.100342 0.732727 1441831775 0.153687 0.655212 0.100342 0.732727 1441831775 0.126343 0.653564 0.109619 0.738098 1441831775 0.126343 0.653564 0.109619 0.738098 1441831775 0.126343 0.653564 0.109619 0.738098 1441831775 0.126343 0.653564 0.109619 0.738098 1441831775 0.126343 0.653564 0.109619 0.738098 1441831775 0.126343 0.653564 0.109619 0.738098 1441831775 0.126343 0.653564 0.109619 0.738098 1441831775 0.102600 0.645874 0.115417 0.747620 1441831775 0.102600 0.645874 0.115417 0.747620 1441831775 0.102600 0.645874 0.115417 0.747620 1441831775 0.102600 0.645874 0.115417 0.747620 1441831775 0.102600 0.645874 0.115417 0.747620 1441831775 0.102600 0.645874 0.115417 0.747620 1441831775 0.097656 0.637268 0.114197 0.755798 1441831775 0.097656 0.637268 0.114197 0.755798 1441831775 0.097656 0.637268 0.114197 0.755798 1441831775 0.097656 0.637268 0.114197 0.755798 1441831775 0.097656 0.637268 0.114197 0.755798 1441831775 0.097656 0.637268 0.114197 0.755798 1441831775 0.097656 0.637268 0.114197 0.755798 1441831775 0.101563 0.630127 0.109131 0.762024 1441831775 0.101563 0.630127 0.109131 0.762024 1441831775 0.101563 0.630127 0.109131 0.762024 1441831775 0.101563 0.630127 0.109131 0.762024 1441831775 0.101563 0.630127 0.109131 0.762024 1441831775 0.101563 0.630127 0.109131 0.762024 1441831775 0.108643 0.628540 0.096558 0.764038 1441831775 0.108643 0.628540 0.096558 0.764038 1441831775 0.108643 0.628540 0.096558 0.764038 1441831775 0.108643 0.628540 0.096558 0.764038 1441831775 0.108643 0.628540 0.096558 0.764038 1441831775 0.108643 0.628540 0.096558 0.764038 1441831775 0.099304 0.627869 0.096436 0.765869 1441831775 0.099304 0.627869 0.096436 0.765869 1441831775 0.099304 0.627869 0.096436 0.765869 1441831775 0.099304 0.627869 0.096436 0.765869 1441831775 0.099304 0.627869 0.096436 0.765869 1441831775 0.099304 0.627869 0.096436 0.765869 1441831775 0.090637 0.626526 0.085083 0.769348 1441831775 0.090637 0.626526 0.085083 0.769348 1441831775 0.090637 0.626526 0.085083 0.769348 1441831775 0.090637 0.626526 0.085083 0.769348 1441831775 0.090637 0.626526 0.085083 0.769348 1441831775 0.090637 0.626526 0.085083 0.769348 1441831775 0.090637 0.626526 0.085083 0.769348 1441831775 0.094849 0.628662 0.062439 0.769287 1441831775 0.094849 0.628662 0.062439 0.769287 1441831775 0.094849 0.628662 0.062439 0.769287 1441831775 0.094849 0.628662 0.062439 0.769287 1441831775 0.094849 0.628662 0.062439 0.769287 1441831775 0.094849 0.628662 0.062439 0.769287 1441831775 0.095093 0.628723 0.058167 0.769531 1441831775 0.095093 0.628723 0.058167 0.769531 1441831775 0.095093 0.628723 0.058167 0.769531 1441831775 0.095093 0.628723 0.058167 0.769531 1441831775 0.095093 0.628723 0.058167 0.769531 1441831775 0.095093 0.628723 0.058167 0.769531 1441831775 0.087219 0.630859 0.078125 0.766968 1441831775 0.087219 0.630859 0.078125 0.766968 1441831775 0.087219 0.630859 0.078125 0.766968 1441831775 0.087219 0.630859 0.078125 0.766968 1441831775 0.087219 0.630859 0.078125 0.766968 1441831775 0.087219 0.630859 0.078125 0.766968 1441831775 0.088196 0.633667 0.088684 0.763367 1441831775 0.088196 0.633667 0.088684 0.763367 1441831775 0.088196 0.633667 0.088684 0.763367 1441831775 0.088196 0.633667 0.088684 0.763367 1441831775 0.088196 0.633667 0.088684 0.763367 1441831775 0.088196 0.633667 0.088684 0.763367 1441831775 0.082764 0.637085 0.094727 0.760437 1441831775 0.082764 0.637085 0.094727 0.760437 1441831775 0.082764 0.637085 0.094727 0.760437 1441831775 0.082764 0.637085 0.094727 0.760437 1441831775 0.082764 0.637085 0.094727 0.760437 1441831775 0.075562 0.640564 0.101257 0.757385 1441831776 0.075562 0.640564 0.101257 0.757385 1441831776 0.075562 0.640564 0.101257 0.757385 1441831776 0.075562 0.640564 0.101257 0.757385 1441831776 0.075562 0.640564 0.101257 0.757385 1441831776 0.075562 0.640564 0.101257 0.757385 1441831776 0.073303 0.644714 0.104797 0.753601 1441831776 0.073303 0.644714 0.104797 0.753601 1441831776 0.073303 0.644714 0.104797 0.753601 1441831776 0.073303 0.644714 0.104797 0.753601 1441831776 0.073303 0.644714 0.104797 0.753601 1441831776 0.072754 0.648315 0.110474 0.749695 1441831776 0.072754 0.648315 0.110474 0.749695 1441831776 0.072754 0.648315 0.110474 0.749695 1441831776 0.072754 0.648315 0.110474 0.749695 1441831776 0.072754 0.648315 0.110474 0.749695 1441831776 0.072754 0.648315 0.110474 0.749695 1441831776 0.071899 0.651428 0.118591 0.745850 1441831776 0.071899 0.651428 0.118591 0.745850 1441831776 0.071899 0.651428 0.118591 0.745850 1441831776 0.071899 0.651428 0.118591 0.745850 1441831776 0.073242 0.654114 0.122803 0.742737 1441831776 0.073242 0.654114 0.122803 0.742737 1441831776 0.073242 0.654114 0.122803 0.742737 1441831776 0.073242 0.654114 0.122803 0.742737 1441831776 0.073242 0.654114 0.122803 0.742737 1441831776 0.073242 0.654114 0.122803 0.742737 1441831776 0.073242 0.654114 0.122803 0.742737 1441831776 0.074219 0.656311 0.122986 0.740601 1441831776 0.074219 0.656311 0.122986 0.740601 1441831776 0.074219 0.656311 0.122986 0.740601 1441831776 0.074219 0.656311 0.122986 0.740601 1441831776 0.074219 0.656311 0.122986 0.740601 1441831776 0.073914 0.658142 0.121948 0.739197 1441831776 0.073914 0.658142 0.121948 0.739197 1441831776 0.073914 0.658142 0.121948 0.739197 1441831776 0.073914 0.658142 0.121948 0.739197 1441831776 0.073914 0.658142 0.121948 0.739197 1441831776 0.072144 0.659180 0.122192 0.738403 1441831776 0.072144 0.659180 0.122192 0.738403 1441831776 0.072144 0.659180 0.122192 0.738403 1441831776 0.072144 0.659180 0.122192 0.738403 1441831776 0.072144 0.659180 0.122192 0.738403 1441831776 0.072144 0.659180 0.122192 0.738403 1441831776 0.070557 0.659729 0.123108 0.737915 1441831776 0.070557 0.659729 0.123108 0.737915 1441831776 0.070557 0.659729 0.123108 0.737915 1441831776 0.070557 0.659729 0.123108 0.737915 1441831776 0.070557 0.659729 0.123108 0.737915 1441831776 0.070557 0.659729 0.123108 0.737915 1441831776 0.070557 0.659729 0.123108 0.737915 1441831776 0.070679 0.660339 0.121277 0.737671 1441831776 0.070679 0.660339 0.121277 0.737671 1441831776 0.070679 0.660339 0.121277 0.737671 1441831776 0.070679 0.660339 0.121277 0.737671 1441831776 0.070679 0.660339 0.121277 0.737671 1441831776 0.070679 0.660339 0.121277 0.737671 1441831776 0.070862 0.660645 0.118774 0.737793 1441831776 0.070862 0.660645 0.118774 0.737793 1441831776 0.070862 0.660645 0.118774 0.737793 1441831776 0.070862 0.660645 0.118774 0.737793 1441831776 0.070862 0.660645 0.118774 0.737793 1441831776 0.070007 0.660461 0.117065 0.738342 1441831776 0.070007 0.660461 0.117065 0.738342 1441831776 0.070007 0.660461 0.117065 0.738342 1441831776 0.070007 0.660461 0.117065 0.738342 1441831776 0.070007 0.660461 0.117065 0.738342 1441831776 0.070007 0.660461 0.117065 0.738342 1441831776 0.069214 0.659851 0.116577 0.739014 1441831776 0.069214 0.659851 0.116577 0.739014 1441831776 0.069214 0.659851 0.116577 0.739014 1441831776 0.069214 0.659851 0.116577 0.739014 1441831776 0.069214 0.659851 0.116577 0.739014 1441831776 0.069214 0.659851 0.116577 0.739014 1441831776 0.069397 0.659241 0.115356 0.739685 1441831776 
0.058533 0.666626 0.124023 0.732605 1441831783 0.058533 0.666626 0.124023 0.732605 1441831783 0.058533 0.666626 0.124023 0.732605 1441831783 0.058533 0.666626 0.124023 0.732605 1441831783 0.058533 0.666626 0.124023 0.732605 1441831783 0.058655 0.666931 0.123169 0.732422 1441831783 0.058655 0.666931 0.123169 0.732422 1441831783 0.058655 0.666931 0.123169 0.732422 1441831783 0.058655 0.666931 0.123169 0.732422 1441831783 0.058655 0.666931 0.123169 0.732422 1441831783 0.058655 0.666931 0.123169 0.732422 1441831783 0.059265 0.667480 0.122131 0.732117 1441831783 0.059265 0.667480 0.122131 0.732117 1441831783 0.059265 0.667480 0.122131 0.732117 1441831783 0.059265 0.667480 0.122131 0.732117 1441831783 0.059265 0.667480 0.122131 0.732117 1441831783 0.060303 0.669312 0.122681 0.730225 1441831783 0.060303 0.669312 0.122681 0.730225 1441831783 0.060303 0.669312 0.122681 0.730225 1441831783 0.060303 0.669312 0.122681 0.730225 1441831783 0.060303 0.669312 0.122681 0.730225 1441831783 0.060303 0.669312 0.122681 0.730225 1441831783 0.069824 0.675476 0.125977 0.723083 1441831783 0.069824 0.675476 0.125977 0.723083 1441831783 0.069824 0.675476 0.125977 0.723083 1441831783 0.069824 0.675476 0.125977 0.723083 1441831783 0.069824 0.675476 0.125977 0.723083 1441831783 0.069824 0.675476 0.125977 0.723083 1441831783 0.131409 0.693054 0.130310 0.696655 1441831783 0.131409 0.693054 0.130310 0.696655 1441831783 0.131409 0.693054 0.130310 0.696655 1441831783 0.131409 0.693054 0.130310 0.696655 1441831783 0.131409 0.693054 0.130310 0.696655 1441831783 0.131409 0.693054 0.130310 0.696655 1441831783 0.212769 0.709778 0.126099 0.659485 1441831783 0.212769 0.709778 0.126099 0.659485 1441831783 0.212769 0.709778 0.126099 0.659485 1441831784 0.212769 0.709778 0.126099 0.659485 1441831784 0.212769 0.709778 0.126099 0.659485 1441831784 0.212769 0.709778 0.126099 0.659485 1441831784 0.223694 0.713074 0.128479 0.651855 1441831784 0.223694 0.713074 0.128479 0.651855 1441831784 0.223694 0.713074 0.128479 0.651855 1441831784 0.223694 0.713074 0.128479 0.651855 1441831784 0.223694 0.713074 0.128479 0.651855 1441831784 0.223694 0.713074 0.128479 0.651855 1441831784 0.117432 0.689087 0.002441 0.715027 1441831784 0.117432 0.689087 0.002441 0.715027 1441831784 0.117432 0.689087 0.002441 0.715027 1441831784 0.117432 0.689087 0.002441 0.715027 1441831784 0.117432 0.689087 0.002441 0.715027 1441831784 0.117432 0.689087 0.002441 0.715027 1441831784 -0.097412 0.580627 -0.176575 0.788757 1441831784 -0.097412 0.580627 -0.176575 0.788757 1441831784 -0.097412 0.580627 -0.176575 0.788757 1441831784 -0.097412 0.580627 -0.176575 0.788757 1441831784 -0.097412 0.580627 -0.176575 0.788757 1441831784 -0.097412 0.580627 -0.176575 0.788757 1441831784 -0.097412 0.580627 -0.176575 0.788757 1441831784 -0.230347 0.452820 -0.254578 0.822815 1441831784 -0.230347 0.452820 -0.254578 0.822815 1441831784 -0.230347 0.452820 -0.254578 0.822815 1441831784 -0.230347 0.452820 -0.254578 0.822815 1441831784 -0.230347 0.452820 -0.254578 0.822815 1441831784 -0.230347 0.452820 -0.254578 0.822815 1441831784 -0.250122 0.398499 -0.211487 0.856628 1441831784 -0.250122 0.398499 -0.211487 0.856628 1441831784 -0.250122 0.398499 -0.211487 0.856628 1441831784 -0.250122 0.398499 -0.211487 0.856628 1441831784 -0.250122 0.398499 -0.211487 0.856628 1441831784 -0.250122 0.398499 -0.211487 0.856628 1441831784 -0.206665 0.442200 -0.157227 0.858459 1441831784 -0.206665 0.442200 -0.157227 0.858459 1441831784 -0.206665 0.442200 -0.157227 0.858459 1441831784 -0.206665 0.442200 -0.157227 0.858459 1441831784 -0.206665 0.442200 -0.157227 0.858459 1441831784 -0.206665 0.442200 -0.157227 0.858459 1441831784 -0.206665 0.442200 -0.157227 0.858459 1441831784 -0.101196 0.535095 -0.069336 0.835815 1441831784 -0.101196 0.535095 -0.069336 0.835815 1441831784 -0.101196 0.535095 -0.069336 0.835815 1441831784 -0.101196 0.535095 -0.069336 0.835815 1441831784 -0.101196 0.535095 -0.069336 0.835815 1441831784 -0.101196 0.535095 -0.069336 0.835815 1441831784 0.017578 0.607056 0.006287 0.794373 1441831784 0.017578 0.607056 0.006287 0.794373 1441831784 0.017578 0.607056 0.006287 0.794373 1441831784 0.017578 0.607056 0.006287 0.794373 1441831784 0.017578 0.607056 0.006287 0.794373 1441831784 0.017578 0.607056 0.006287 0.794373 1441831784 0.194031 0.660583 0.073669 0.721436 1441831784 0.194031 0.660583 0.073669 0.721436 1441831784 0.194031 0.660583 0.073669 0.721436 1441831784 0.194031 0.660583 0.073669 0.721436 1441831784 0.194031 0.660583 0.073669 0.721436 1441831784 0.194031 0.660583 0.073669 0.721436 1441831784 0.194031 0.660583 0.073669 0.721436 1441831784 0.279175 0.660522 0.135193 0.683655 1441831784 0.279175 0.660522 0.135193 0.683655 1441831784 0.279175 0.660522 0.135193 0.683655 1441831784 0.279175 0.660522 0.135193 0.683655 1441831784 0.279175 0.660522 0.135193 0.683655 1441831784 0.279175 0.660522 0.135193 0.683655 1441831784 0.245667 0.688293 0.218201 0.646667 1441831784 0.245667 0.688293 0.218201 0.646667 1441831784 0.245667 0.688293 0.218201 0.646667 1441831784 0.245667 0.688293 0.218201 0.646667 1441831784 0.245667 0.688293 0.218201 0.646667 1441831784 0.245667 0.688293 0.218201 0.646667 1441831784 0.206421 0.696533 0.193726 0.659241 1441831784 0.206421 0.696533 0.193726 0.659241 1441831784 0.206421 0.696533 0.193726 0.659241 1441831784 0.206421 0.696533 0.193726 0.659241 1441831784 0.206421 0.696533 0.193726 0.659241 1441831784 0.206421 0.696533 0.193726 0.659241 1441831784 0.089539 0.683899 0.047546 0.722473 1441831784 0.089539 0.683899 0.047546 0.722473 1441831784 0.089539 0.683899 0.047546 0.722473 1441831784 0.089539 0.683899 0.047546 0.722473 1441831784 0.089539 0.683899 0.047546 0.722473 1441831784 0.089539 0.683899 0.047546 0.722473 1441831784 -0.113708 0.601013 -0.137695 0.778992 1441831784 -0.113708 0.601013 -0.137695 0.778992 1441831784 -0.113708 0.601013 -0.137695 0.778992 1441831784 -0.113708 0.601013 -0.137695 0.778992 1441831784 -0.271484 0.463989 -0.252258 0.804565 1441831784 -0.271484 0.463989 -0.252258 0.804565 1441831784 -0.271484 0.463989 -0.252258 0.804565 1441831784 -0.271484 0.463989 -0.252258 0.804565 1441831784 -0.271484 0.463989 -0.252258 0.804565 1441831784 -0.271484 0.463989 -0.252258 0.804565 1441831784 -0.299316 0.395691 -0.238953 0.834717 1441831784 -0.299316 0.395691 -0.238953 0.834717 1441831784 -0.299316 0.395691 -0.238953 0.834717 1441831784 -0.299316 0.395691 -0.238953 0.834717 1441831784 -0.299316 0.395691 -0.238953 0.834717 1441831784 -0.255310 0.422974 -0.203247 0.845337 1441831784 -0.255310 0.422974 -0.203247 0.845337 1441831784 -0.255310 0.422974 -0.203247 0.845337 1441831784 -0.255310 0.422974 -0.203247 0.845337 1441831784 -0.255310 0.422974 -0.203247 0.845337 1441831784 -0.255310 0.422974 -0.203247 0.845337 1441831784 -0.137146 0.525146 -0.121582 0.830994 1441831784 -0.137146 0.525146 -0.121582 0.830994 1441831784 -0.137146 0.525146 -0.121582 0.830994 1441831784 -0.137146 0.525146 -0.121582 0.830994 1441831785 -0.137146 0.525146 -0.121582 0.830994 1441831785 -0.137146 0.525146 -0.121582 0.830994 1441831785 0.015930 0.603882 -0.046692 0.795471 1441831785 0.015930 0.603882 -0.046692 0.795471 1441831785 0.015930 0.603882 -0.046692 0.795471 1441831785 0.015930 0.603882 -0.046692 0.795471 1441831785 0.015930 0.603882 -0.046692 0.795471 1441831785 0.015930 0.603882 -0.046692 0.795471 1441831785 0.015930 0.603882 -0.046692 0.795471 1441831785 0.167480 0.650757 0.051270 0.738708 1441831785 0.167480 0.650757 0.051270 0.738708 1441831785 0.167480 0.650757 0.051270 0.738708 1441831785 0.167480 0.650757 0.051270 0.738708 1441831785 0.167480 0.650757 0.051270 0.738708 1441831785 0.249756 0.662476 0.131165 0.693848 1441831785 0.249756 0.662476 0.131165 0.693848 1441831785 0.249756 0.662476 0.131165 0.693848 1441831785 0.249756 0.662476 0.131165 0.693848 1441831785 0.231934 0.687500 0.200684 0.658142 1441831785 0.231934 0.687500 0.200684 0.658142 1441831785 0.231934 0.687500 0.200684 0.658142 1441831785 0.231934 0.687500 0.200684 0.658142 1441831785 0.231934 0.687500 0.200684 0.658142 1441831785 0.231934 0.687500 0.200684 0.658142 1441831785 0.231934 0.687500 0.200684 0.658142 1441831785 0.192505 0.698181 0.182800 0.664795 1441831785 0.192505 0.698181 0.182800 0.664795 1441831785 0.192505 0.698181 0.182800 0.664795 1441831785 0.192505 0.698181 0.182800 0.664795 1441831785 0.192505 0.698181 0.182800 0.664795 1441831785 0.192505 0.698181 0.182800 0.664795 1441831785 0.085999 0.687805 0.062622 0.718018 1441831785 0.085999 0.687805 0.062622 0.718018 1441831785 0.085999 0.687805 0.062622 0.718018 1441831785 0.085999 0.687805 0.062622 0.718018 1441831785 0.085999 0.687805 0.062622 0.718018 1441831785 0.085999 0.687805 0.062622 0.718018 1441831785 -0.091736 0.618530 -0.103821 0.773376 1441831785 -0.091736 0.618530 -0.103821 0.773376 1441831785 -0.091736 0.618530 -0.103821 0.773376 1441831785 -0.091736 0.618530 -0.103821 0.773376 1441831785 -0.091736 0.618530 -0.103821 0.773376 1441831785 -0.091736 0.618530 -0.103821 0.773376 1441831785 -0.237732 0.498901 -0.242249 0.797363 1441831785 -0.237732 0.498901 -0.242249 0.797363 1441831785 -0.237732 0.498901 -0.242249 0.797363 1441831785 -0.237732 0.498901 -0.242249 0.797363 1441831785 -0.237732 0.498901 -0.242249 0.797363 1441831785 -0.315857 0.406738 -0.259888 0.816833 1441831785 -0.315857 0.406738 -0.259888 0.816833 1441831785 -0.315857 0.406738 -0.259888 0.816833 1441831785 -0.315857 0.406738 -0.259888 0.816833 1441831785 -0.315857 0.406738 -0.259888 0.816833 1441831785 -0.315857 0.406738 -0.259888 0.816833 1441831785 -0.293640 0.380066 -0.221130 0.848755 1441831785 -0.293640 0.380066 -0.221130 0.848755 1441831785 -0.293640 0.380066 -0.221130 0.848755 1441831785 -0.293640 0.380066 -0.221130 0.848755 1441831785 -0.293640 0.380066 -0.221130 0.848755 1441831785 -0.293640 0.380066 -0.221130 0.848755 1441831785 -0.210022 0.444702 -0.163879 0.855103 1441831785 -0.210022 0.444702 -0.163879 0.855103 1441831785 -0.210022 0.444702 -0.163879 0.855103 1441831785 -0.210022 0.444702 -0.163879 0.855103 1441831785 -0.210022 0.444702 -0.163879 0.855103 1441831785 -0.210022 0.444702 -0.163879 0.855103 1441831785 -0.210022 0.444702 -0.163879 0.855103 1441831785 -0.064819 0.537781 -0.078247 0.836914 1441831785 -0.064819 0.537781 -0.078247 0.836914 1441831785 -0.064819 0.537781 -0.078247 0.836914 1441831785 -0.064819 0.537781 -0.078247 0.836914 1441831785 -0.064819 0.537781 -0.078247 0.836914 1441831785 -0.064819 0.537781 -0.078247 0.836914 1441831785 0.063782 0.609375 0.040344 0.789246 1441831785 0.063782 0.609375 0.040344 0.789246 1441831785 0.063782 0.609375 0.040344 0.789246 1441831785 0.063782 0.609375 0.040344 0.789246 1441831785 0.063782 0.609375 0.040344 0.789246 1441831785 0.063782 0.609375 0.040344 0.789246 1441831785 0.063782 0.609375 0.040344 0.789246 1441831785 0.200806 0.663574 0.115845 0.711182 1441831785 0.200806 0.663574 0.115845 0.711182 1441831785 0.200806 0.663574 0.115845 0.711182 1441831785 0.200806 0.663574 0.115845 0.711182 1441831785 0.200806 0.663574 0.115845 0.711182 1441831785 0.200806 0.663574 0.115845 0.711182 1441831785 0.259705 0.670044 0.152527 0.678406 1441831785 0.259705 0.670044 0.152527 0.678406 1441831785 0.259705 0.670044 0.152527 0.678406 1441831785 0.259705 0.670044 0.152527 0.678406 1441831785 0.259705 0.670044 0.152527 0.678406 1441831785 0.259705 0.670044 0.152527 0.678406 1441831785 0.217712 0.688354 0.187927 0.665833 1441831785 0.217712 0.688354 0.187927 0.665833 1441831785 0.217712 0.688354 0.187927 0.665833 1441831785 0.217712 0.688354 0.187927 0.665833 1441831785 0.217712 0.688354 0.187927 0.665833 1441831785 0.217712 0.688354 0.187927 0.665833 1441831785 0.134033 0.675598 0.096008 0.718506 1441831785 0.134033 0.675598 0.096008 0.718506 1441831785 0.134033 0.675598 0.096008 0.718506 1441831785 0.134033 0.675598 0.096008 0.718506 1441831785 0.134033 0.675598 0.096008 0.718506 1441831785 0.134033 0.675598 0.096008 0.718506 1441831785 0.134033 0.675598 0.096008 0.718506 1441831785 -0.043884 0.623352 -0.095337 0.774780 1441831785 -0.043884 0.623352 -0.095337 0.774780 1441831785 -0.043884 0.623352 -0.095337 0.774780 1441831785 -0.043884 0.623352 -0.095337 0.774780 1441831786 -0.043884 0.623352 -0.095337 0.774780 1441831786 -0.222900 0.494568 -0.243103 0.804077 1441831786 -0.222900 0.494568 -0.243103 0.804077 1441831786 -0.222900 0.494568 -0.243103 0.804077 1441831786 -0.222900 0.494568 -0.243103 0.804077 1441831786 -0.310059 0.390137 -0.266602 0.824951 1441831786 -0.310059 0.390137 -0.266602 0.824951 1441831786 -0.310059 0.390137 -0.266602 0.824951 1441831786 -0.310059 0.390137 -0.266602 0.824951 1441831786 -0.310059 0.390137 -0.266602 0.824951 1441831786 -0.310059 0.390137 -0.266602 0.824951 1441831786 -0.294617 0.353149 -0.226135 0.858643 1441831786 -0.294617 0.353149 -0.226135 0.858643 1441831786 -0.294617 0.353149 -0.226135 0.858643 1441831786 -0.294617 0.353149 -0.226135 0.858643 1441831786 -0.294617 0.353149 -0.226135 0.858643 1441831786 -0.294617 0.353149 -0.226135 0.858643 1441831786 -0.226685 0.418884 -0.175293 0.861633 1441831786 -0.226685 0.418884 -0.175293 0.861633 1441831786 -0.226685 0.418884 -0.175293 0.861633 1441831786 -0.226685 0.418884 -0.175293 0.861633 1441831786 -0.226685 0.418884 -0.175293 0.861633 1441831786 -0.226685 0.418884 -0.175293 0.861633 1441831786 -0.079163 0.519348 -0.081299 0.846924 1441831786 -0.079163 0.519348 -0.081299 0.846924 1441831786 -0.079163 0.519348 -0.081299 0.846924 1441831786 -0.079163 0.519348 -0.081299 0.846924 1441831786 -0.079163 0.519348 -0.081299 0.846924 1441831786 -0.079163 0.519348 -0.081299 0.846924 1441831786 0.072021 0.609680 0.035706 0.788513 1441831786 0.072021 0.609680 0.035706 0.788513 1441831786 0.072021 0.609680 0.035706 0.788513 1441831786 0.072021 0.609680 0.035706 0.788513 1441831786 0.244751 0.658691 0.105286 0.703552 1441831786 0.244751 0.658691 0.105286 0.703552 1441831786 0.244751 0.658691 0.105286 0.703552 1441831786 0.244751 0.658691 0.105286 0.703552 1441831786 0.244751 0.658691 0.105286 0.703552 1441831786 0.244751 0.658691 0.105286 0.703552 1441831786 0.323059 0.661255 0.137451 0.662842 1441831786 0.323059 0.661255 0.137451 0.662842 1441831786 0.323059 0.661255 0.137451 0.662842 1441831786 0.323059 0.661255 0.137451 0.662842 1441831786 0.323059 0.661255 0.137451 0.662842 1441831786 0.323059 0.661255 0.137451 0.662842 1441831786 0.264465 0.685425 0.169861 0.656738 1441831786 0.264465 0.685425 0.169861 0.656738 1441831786 0.264465 0.685425 0.169861 0.656738 1441831786 0.264465 0.685425 0.169861 0.656738 1441831786 0.264465 0.685425 0.169861 0.656738 1441831786 0.264465 0.685425 0.169861 0.656738 1441831786 0.142151 0.674255 0.059998 0.722107 1441831786 0.142151 0.674255 0.059998 0.722107 1441831786 0.142151 0.674255 0.059998 0.722107 1441831786 0.142151 0.674255 0.059998 0.722107 1441831786 0.142151 0.674255 0.059998 0.722107 1441831786 0.142151 0.674255 0.059998 0.722107 1441831786 -0.065002 0.614197 -0.125122 0.776428 1441831786 -0.065002 0.614197 -0.125122 0.776428 1441831786 -0.065002 0.614197 -0.125122 0.776428 1441831786 -0.065002 0.614197 -0.125122 0.776428 1441831786 -0.065002 0.614197 -0.125122 0.776428 1441831786 -0.245667 0.494812 -0.252869 0.794250 1441831786 -0.245667 0.494812 -0.252869 0.794250 1441831786 -0.245667 0.494812 -0.252869 0.794250 1441831786 -0.245667 0.494812 -0.252869 0.794250 1441831786 -0.245667 0.494812 -0.252869 0.794250 1441831786 -0.245667 0.494812 -0.252869 0.794250 1441831786 -0.336182 0.392334 -0.252808 0.817993 1441831786 -0.336182 0.392334 -0.252808 0.817993 1441831786 -0.336182 0.392334 -0.252808 0.817993 1441831786 -0.336182 0.392334 -0.252808 0.817993 1441831786 -0.336182 0.392334 -0.252808 0.817993 1441831786 -0.336182 0.392334 -0.252808 0.817993 1441831786 -0.336182 0.392334 -0.252808 0.817993 1441831786 -0.324768 0.346863 -0.207947 0.854919 1441831786 -0.324768 0.346863 -0.207947 0.854919 1441831786 -0.324768 0.346863 -0.207947 0.854919 1441831786 -0.324768 0.346863 -0.207947 0.854919 1441831786 -0.324768 0.346863 -0.207947 0.854919 1441831786 -0.324768 0.346863 -0.207947 0.854919 1441831786 -0.240112 0.423462 -0.155090 0.859619 1441831786 -0.240112 0.423462 -0.155090 0.859619 1441831786 -0.240112 0.423462 -0.155090 0.859619 1441831786 -0.240112 0.423462 -0.155090 0.859619 1441831786 -0.240112 0.423462 -0.155090 0.859619 1441831786 -0.240112 0.423462 -0.155090 0.859619 1441831786 -0.240112 0.423462 -0.155090 0.859619 1441831786 -0.070251 0.537903 -0.072083 0.836914 1441831786 -0.070251 0.537903 -0.072083 0.836914 1441831786 -0.070251 0.537903 -0.072083 0.836914 1441831786 -0.070251 0.537903 -0.072083 0.836914 1441831786 -0.070251 0.537903 -0.072083 0.836914 1441831786 0.102417 0.617249 0.032043 0.779358 1441831786 0.102417 0.617249 0.032043 0.779358 1441831786 0.102417 0.617249 0.032043 0.779358 1441831786 0.102417 0.617249 0.032043 0.779358 1441831786 0.102417 0.617249 0.032043 0.779358 1441831786 0.102417 0.617249 0.032043 0.779358 1441831786 0.260071 0.661682 0.113770 0.693909 1441831786 0.260071 0.661682 0.113770 0.693909 1441831786 0.260071 0.661682 0.113770 0.693909 1441831786 0.260071 0.661682 0.113770 0.693909 1441831786 0.260071 0.661682 0.113770 0.693909 1441831786 0.260071 0.661682 0.113770 0.693909 1441831786 0.260071 0.661682 0.113770 0.693909 1441831787 0.305298 0.667725 0.158691 0.660034 1441831787 0.305298 0.667725 0.158691 0.660034 1441831787 0.305298 0.667725 0.158691 0.660034 1441831787 0.305298 0.667725 0.158691 0.660034 1441831787 0.305298 0.667725 0.158691 0.660034 1441831787 0.305298 0.667725 0.158691 0.660034 1441831787 0.235107 0.685181 0.158508 0.670837 1441831787 0.235107 0.685181 0.158508 0.670837 1441831787 0.235107 0.685181 0.158508 0.670837 1441831787 0.235107 0.685181 0.158508 0.670837 1441831787 0.235107 0.685181 0.158508 0.670837 1441831787 0.235107 0.685181 0.158508 0.670837 1441831787 0.088989 0.661072 -0.003967 0.744934 1441831787 0.088989 0.661072 -0.003967 0.744934 1441831787 0.088989 0.661072 -0.003967 0.744934 1441831787 0.088989 0.661072 -0.003967 0.744934 1441831787 0.088989 0.661072 -0.003967 0.744934 1441831787 0.088989 0.661072 -0.003967 0.744934 1441831787 0.088989 0.661072 -0.003967 0.744934 1441831787 -0.141724 0.548340 -0.188965 0.802185 1441831787 -0.141724 0.548340 -0.188965 0.802185 1441831787 -0.141724 0.548340 -0.188965 0.802185 1441831787 -0.141724 0.548340 -0.188965 0.802185 1441831787 -0.141724 0.548340 -0.188965 0.802185 1441831787 -0.141724 0.548340 -0.188965 0.802185 1441831787 -0.293213 0.414185 -0.277283 0.815796 1441831787 -0.293213 0.414185 -0.277283 0.815796 1441831787 -0.293213 0.414185 -0.277283 0.815796 1441831787 -0.293213 0.414185 -0.277283 0.815796 1441831787 -0.293213 0.414185 -0.277283 0.815796 1441831787 -0.293213 0.414185 -0.277283 0.815796 1441831787 -0.311218 0.334106 -0.230042 0.859375 1441831787 -0.311218 0.334106 -0.230042 0.859375 1441831787 -0.311218 0.334106 -0.230042 0.859375 1441831787 -0.311218 0.334106 -0.230042 0.859375 1441831787 -0.311218 0.334106 -0.230042 0.859375 1441831787 -0.311218 0.334106 -0.230042 0.859375 1441831787 -0.275330 0.348450 -0.206055 0.871948 1441831787 -0.275330 0.348450 -0.206055 0.871948 1441831787 -0.275330 0.348450 -0.206055 0.871948 1441831787 -0.275330 0.348450 -0.206055 0.871948 1441831787 -0.275330 0.348450 -0.206055 0.871948 1441831787 -0.275330 0.348450 -0.206055 0.871948 1441831787 -0.156860 0.448914 -0.125305 0.870667 1441831787 -0.156860 0.448914 -0.125305 0.870667 1441831787 -0.156860 0.448914 -0.125305 0.870667 1441831787 -0.156860 0.448914 -0.125305 0.870667 1441831787 -0.156860 0.448914 -0.125305 0.870667 1441831787 -0.156860 0.448914 -0.125305 0.870667 1441831787 -0.003357 0.560730 -0.027649 0.827454 1441831787 -0.003357 0.560730 -0.027649 0.827454 1441831787 -0.003357 0.560730 -0.027649 0.827454 1441831787 -0.003357 0.560730 -0.027649 0.827454 1441831787 -0.003357 0.560730 -0.027649 0.827454 1441831787 -0.003357 0.560730 -0.027649 0.827454 1441831787 0.153931 0.643005 0.062561 0.747559 1441831787 0.153931 0.643005 0.062561 0.747559 1441831787 0.153931 0.643005 0.062561 0.747559 1441831787 0.153931 0.643005 0.062561 0.747559 1441831787 0.153931 0.643005 0.062561 0.747559 1441831787 0.153931 0.643005 0.062561 0.747559 1441831787 0.296265 0.674988 0.098816 0.668396 1441831787 0.296265 0.674988 0.098816 0.668396 1441831787 0.296265 0.674988 0.098816 0.668396 1441831787 0.296265 0.674988 0.098816 0.668396 1441831787 0.296265 0.674988 0.098816 0.668396 1441831787 0.296265 0.674988 0.098816 0.668396 1441831787 0.307983 0.682678 0.144714 0.646606 1441831787 0.307983 0.682678 0.144714 0.646606 1441831787 0.307983 0.682678 0.144714 0.646606 1441831787 0.307983 0.682678 0.144714 0.646606 1441831787 0.307983 0.682678 0.144714 0.646606 1441831787 0.307983 0.682678 0.144714 0.646606 1441831787 0.229736 0.692261 0.130676 0.671448 1441831787 0.229736 0.692261 0.130676 0.671448 1441831787 0.229736 0.692261 0.130676 0.671448 1441831787 0.229736 0.692261 0.130676 0.671448 1441831787 0.229736 0.692261 0.130676 0.671448 1441831787 0.229736 0.692261 0.130676 0.671448 1441831787 0.229736 0.692261 0.130676 0.671448 1441831787 0.071594 0.663269 -0.000061 0.744873 1441831787 0.071594 0.663269 -0.000061 0.744873 1441831787 0.071594 0.663269 -0.000061 0.744873 1441831787 0.071594 0.663269 -0.000061 0.744873 1441831787 0.071594 0.663269 -0.000061 0.744873 1441831787 0.071594 0.663269 -0.000061 0.744873 1441831787 -0.141602 0.568176 -0.179626 0.790466 1441831787 -0.141602 0.568176 -0.179626 0.790466 1441831787 -0.141602 0.568176 -0.179626 0.790466 1441831787 -0.141602 0.568176 -0.179626 0.790466 1441831787 -0.141602 0.568176 -0.179626 0.790466 1441831787 -0.141602 0.568176 -0.179626 0.790466 1441831787 -0.289001 0.437012 -0.285278 0.802551 1441831787 -0.289001 0.437012 -0.285278 0.802551 1441831787 -0.289001 0.437012 -0.285278 0.802551 1441831787 -0.289001 0.437012 -0.285278 0.802551 1441831787 -0.289001 0.437012 -0.285278 0.802551 1441831787 -0.289001 0.437012 -0.285278 0.802551 1441831787 -0.359863 0.339172 -0.262878 0.828430 1441831787 -0.359863 0.339172 -0.262878 0.828430 1441831787 -0.359863 0.339172 -0.262878 0.828430 1441831787 -0.359863 0.339172 -0.262878 0.828430 1441831787 -0.359863 0.339172 -0.262878 0.828430 1441831787 -0.359863 0.339172 -0.262878 0.828430 1441831787 -0.334106 0.328186 -0.230469 0.852966 1441831787 -0.334106 0.328186 -0.230469 0.852966 1441831787 -0.334106 0.328186 -0.230469 0.852966 1441831787 -0.334106 0.328186 -0.230469 0.852966 1441831787 -0.334106 0.328186 -0.230469 0.852966 1441831787 -0.334106 0.328186 -0.230469 0.852966 1441831788 -0.233948 0.427979 -0.158508 0.858459 1441831788 -0.233948 0.427979 -0.158508 0.858459 1441831788 -0.233948 0.427979 -0.158508 0.858459 1441831788 -0.233948 0.427979 -0.158508 0.858459 1441831788 -0.233948 0.427979 -0.158508 0.858459 1441831788 -0.233948 0.427979 -0.158508 0.858459 1441831788 -0.074463 0.540955 -0.073730 0.834412 1441831788 -0.074463 0.540955 -0.073730 0.834412 1441831788 -0.074463 0.540955 -0.073730 0.834412 1441831788 -0.074463 0.540955 -0.073730 0.834412 1441831788 -0.074463 0.540955 -0.073730 0.834412 1441831788 -0.074463 0.540955 -0.073730 0.834412 1441831788 0.081482 0.630371 0.057373 0.769836 1441831788 0.081482 0.630371 0.057373 0.769836 1441831788 0.081482 0.630371 0.057373 0.769836 1441831788 0.081482 0.630371 0.057373 0.769836 1441831788 0.081482 0.630371 0.057373 0.769836 1441831788 0.081482 0.630371 0.057373 0.769836 1441831788 0.081482 0.630371 0.057373 0.769836 1441831788 0.263000 0.677917 0.119141 0.675964 1441831788 0.263000 0.677917 0.119141 0.675964 1441831788 0.263000 0.677917 0.119141 0.675964 1441831788 0.263000 0.677917 0.119141 0.675964 1441831788 0.263000 0.677917 0.119141 0.675964 1441831788 0.327454 0.681519 0.138794 0.639465 1441831788 0.327454 0.681519 0.138794 0.639465 1441831788 0.327454 0.681519 0.138794 0.639465 1441831788 0.327454 0.681519 0.138794 0.639465 1441831788 0.327454 0.681519 0.138794 0.639465 1441831788 0.327454 0.681519 0.138794 0.639465 1441831788 0.327454 0.681519 0.138794 0.639465 1441831788 0.262573 0.694458 0.137390 0.655579 1441831788 0.262573 0.694458 0.137390 0.655579 1441831788 0.262573 0.694458 0.137390 0.655579 1441831788 0.262573 0.694458 0.137390 0.655579 1441831788 0.262573 0.694458 0.137390 0.655579 1441831788 0.262573 0.694458 0.137390 0.655579 1441831788 0.118958 0.674377 0.027039 0.728210 1441831788 0.118958 0.674377 0.027039 0.728210 1441831788 0.118958 0.674377 0.027039 0.728210 1441831788 0.118958 0.674377 0.027039 0.728210 1441831788 0.118958 0.674377 0.027039 0.728210 1441831788 -0.090759 0.596863 -0.119812 0.788086 1441831788 -0.090759 0.596863 -0.119812 0.788086 1441831788 -0.090759 0.596863 -0.119812 0.788086 1441831788 -0.090759 0.596863 -0.119812 0.788086 1441831788 -0.090759 0.596863 -0.119812 0.788086 1441831788 -0.252258 0.477539 -0.245056 0.805115 1441831788 -0.252258 0.477539 -0.245056 0.805115 1441831788 -0.252258 0.477539 -0.245056 0.805115 1441831788 -0.252258 0.477539 -0.245056 0.805115 1441831788 -0.252258 0.477539 -0.245056 0.805115 1441831788 -0.352905 0.368713 -0.286987 0.810608 1441831788 -0.352905 0.368713 -0.286987 0.810608 1441831788 -0.352905 0.368713 -0.286987 0.810608 1441831788 -0.352905 0.368713 -0.286987 0.810608 1441831788 -0.352905 0.368713 -0.286987 0.810608 1441831788 -0.352905 0.368713 -0.286987 0.810608 1441831788 -0.336121 0.311768 -0.249023 0.853088 1441831788 -0.336121 0.311768 -0.249023 0.853088 1441831788 -0.336121 0.311768 -0.249023 0.853088 1441831788 -0.336121 0.311768 -0.249023 0.853088 1441831788 -0.336121 0.311768 -0.249023 0.853088 1441831788 -0.336121 0.311768 -0.249023 0.853088 1441831788 -0.336121 0.311768 -0.249023 0.853088 1441831788 -0.283142 0.375122 -0.218689 0.855103 1441831788 -0.283142 0.375122 -0.218689 0.855103 1441831788 -0.283142 0.375122 -0.218689 0.855103 1441831788 -0.283142 0.375122 -0.218689 0.855103 1441831788 -0.283142 0.375122 -0.218689 0.855103 1441831788 -0.156189 0.496277 -0.146301 0.841370 1441831788 -0.156189 0.496277 -0.146301 0.841370 1441831788 -0.156189 0.496277 -0.146301 0.841370 1441831788 -0.156189 0.496277 -0.146301 0.841370 1441831788 -0.156189 0.496277 -0.146301 0.841370 1441831788 -0.156189 0.496277 -0.146301 0.841370 1441831788 0.022888 0.597534 -0.050354 0.799866 1441831788 0.022888 0.597534 -0.050354 0.799866 1441831788 0.022888 0.597534 -0.050354 0.799866 1441831788 0.022888 0.597534 -0.050354 0.799866 1441831788 0.022888 0.597534 -0.050354 0.799866 1441831788 0.022888 0.597534 -0.050354 0.799866 1441831788 0.203308 0.661377 0.049072 0.720215 1441831788 0.203308 0.661377 0.049072 0.720215 1441831788 0.203308 0.661377 0.049072 0.720215 1441831788 0.203308 0.661377 0.049072 0.720215 1441831788 0.203308 0.661377 0.049072 0.720215 1441831788 0.203308 0.661377 0.049072 0.720215 1441831788 0.327820 0.679443 0.106384 0.647644 1441831788 0.327820 0.679443 0.106384 0.647644 1441831788 0.327820 0.679443 0.106384 0.647644 1441831788 0.327820 0.679443 0.106384 0.647644 1441831788 0.327820 0.679443 0.106384 0.647644 1441831788 0.327820 0.679443 0.106384 0.647644 1441831788 0.320862 0.696167 0.140930 0.626404 1441831788 0.320862 0.696167 0.140930 0.626404 1441831788 0.320862 0.696167 0.140930 0.626404 1441831788 0.320862 0.696167 0.140930 0.626404 1441831788 0.320862 0.696167 0.140930 0.626404 1441831788 0.234009 0.695618 0.091553 0.672974 1441831788 0.234009 0.695618 0.091553 0.672974 1441831788 0.234009 0.695618 0.091553 0.672974 1441831788 0.234009 0.695618 0.091553 0.672974 1441831788 0.234009 0.695618 0.091553 0.672974 1441831788 0.234009 0.695618 0.091553 0.672974 1441831788 0.234009 0.695618 0.091553 0.672974 1441831788 0.054993 0.658020 -0.038086 0.749939 1441831788 0.054993 0.658020 -0.038086 0.749939 1441831789 0.054993 0.658020 -0.038086 0.749939 1441831789 0.054993 0.658020 -0.038086 0.749939 1441831789 0.054993 0.658020 -0.038086 0.749939 1441831789 0.054993 0.658020 -0.038086 0.749939 1441831789 -0.150208 0.558716 -0.181702 0.795105 1441831789 -0.150208 0.558716 -0.181702 0.795105 1441831789 -0.150208 0.558716 -0.181702 0.795105 1441831789 -0.150208 0.558716 -0.181702 0.795105 1441831789 -0.150208 0.558716 -0.181702 0.795105 1441831789 -0.150208 0.558716 -0.181702 0.795105 1441831789 -0.282288 0.448059 -0.300537 0.793213 1441831789 -0.282288 0.448059 -0.300537 0.793213 1441831789 -0.282288 0.448059 -0.300537 0.793213 1441831789 -0.282288 0.448059 -0.300537 0.793213 1441831789 -0.282288 0.448059 -0.300537 0.793213 1441831789 -0.282288 0.448059 -0.300537 0.793213 1441831789 -0.358643 0.342773 -0.274292 0.823792 1441831789 
0.062683 0.665527 0.104736 0.736267 1441831802 0.062683 0.665527 0.104736 0.736267 1441831802 0.066772 0.665894 0.102234 0.735962 1441831802 0.066772 0.665894 0.102234 0.735962 1441831802 0.066772 0.665894 0.102234 0.735962 1441831802 0.066772 0.665894 0.102234 0.735962 1441831802 0.066772 0.665894 0.102234 0.735962 1441831802 0.069702 0.665283 0.101257 0.736328 1441831802 0.069702 0.665283 0.101257 0.736328 1441831802 0.069702 0.665283 0.101257 0.736328 1441831802 0.069702 0.665283 0.101257 0.736328 1441831802 0.069702 0.665283 0.101257 0.736328 1441831802 0.069702 0.665283 0.101257 0.736328 1441831802 0.068054 0.664429 0.100891 0.737305 1441831802 0.068054 0.664429 0.100891 0.737305 1441831802 0.068054 0.664429 0.100891 0.737305 1441831802 0.068054 0.664429 0.100891 0.737305 1441831802 0.068054 0.664429 0.100891 0.737305 1441831802 0.068054 0.664429 0.100891 0.737305 1441831802 0.065430 0.660400 0.100830 0.741211 1441831802 0.065430 0.660400 0.100830 0.741211 1441831802 0.065430 0.660400 0.100830 0.741211 1441831802 0.065430 0.660400 0.100830 0.741211 1441831802 0.074280 0.654785 0.106567 0.744507 1441831802 0.074280 0.654785 0.106567 0.744507 1441831802 0.074280 0.654785 0.106567 0.744507 1441831802 0.074280 0.654785 0.106567 0.744507 1441831802 0.074280 0.654785 0.106567 0.744507 1441831802 0.074280 0.654785 0.106567 0.744507 1441831802 0.074280 0.654785 0.106567 0.744507 1441831802 0.090454 0.651733 0.103882 0.745789 1441831802 0.090454 0.651733 0.103882 0.745789 1441831802 0.090454 0.651733 0.103882 0.745789 1441831802 0.090454 0.651733 0.103882 0.745789 1441831802 0.090454 0.651733 0.103882 0.745789 1441831802 0.090454 0.651733 0.103882 0.745789 1441831802 0.090454 0.651733 0.103882 0.745789 1441831802 0.108337 0.652527 0.095215 0.743835 1441831802 0.108337 0.652527 0.095215 0.743835 1441831802 0.108337 0.652527 0.095215 0.743835 1441831802 0.108337 0.652527 0.095215 0.743835 1441831802 0.108337 0.652527 0.095215 0.743835 1441831802 0.108337 0.652527 0.095215 0.743835 1441831802 0.095154 0.654968 0.113892 0.740845 1441831802 0.095154 0.654968 0.113892 0.740845 1441831802 0.095154 0.654968 0.113892 0.740845 1441831802 0.095154 0.654968 0.113892 0.740845 1441831802 0.095154 0.654968 0.113892 0.740845 1441831802 0.095154 0.654968 0.113892 0.740845 1441831802 0.097473 0.659058 0.114380 0.736816 1441831802 0.097473 0.659058 0.114380 0.736816 1441831802 0.097473 0.659058 0.114380 0.736816 1441831802 0.097473 0.659058 0.114380 0.736816 1441831802 0.119995 0.662781 0.095947 0.732849 1441831802 0.119995 0.662781 0.095947 0.732849 1441831802 0.119995 0.662781 0.095947 0.732849 1441831802 0.119995 0.662781 0.095947 0.732849 1441831802 0.119995 0.662781 0.095947 0.732849 1441831802 0.119995 0.662781 0.095947 0.732849 1441831802 0.125671 0.664063 0.094360 0.730957 1441831802 0.125671 0.664063 0.094360 0.730957 1441831802 0.125671 0.664063 0.094360 0.730957 1441831802 0.125671 0.664063 0.094360 0.730957 1441831802 0.122314 0.662964 0.100037 0.731750 1441831802 0.122314 0.662964 0.100037 0.731750 1441831802 0.122314 0.662964 0.100037 0.731750 1441831802 0.122314 0.662964 0.100037 0.731750 1441831802 0.122314 0.662964 0.100037 0.731750 1441831802 0.122314 0.662964 0.100037 0.731750 1441831802 0.103394 0.662659 0.108582 0.733704 1441831802 0.103394 0.662659 0.108582 0.733704 1441831802 0.103394 0.662659 0.108582 0.733704 1441831802 0.103394 0.662659 0.108582 0.733704 1441831802 0.103394 0.662659 0.108582 0.733704 1441831802 0.103394 0.662659 0.108582 0.733704 1441831802 0.073914 0.656860 0.128235 0.739258 1441831802 0.073914 0.656860 0.128235 0.739258 1441831802 0.073914 0.656860 0.128235 0.739258 1441831802 0.073914 0.656860 0.128235 0.739258 1441831802 0.073914 0.656860 0.128235 0.739258 1441831802 0.073914 0.656860 0.128235 0.739258 1441831802 0.074219 0.649597 0.130127 0.745300 1441831802 0.074219 0.649597 0.130127 0.745300 1441831802 0.074219 0.649597 0.130127 0.745300 1441831802 0.074219 0.649597 0.130127 0.745300 1441831802 0.082642 0.642212 0.119446 0.752625 1441831802 0.082642 0.642212 0.119446 0.752625 1441831802 0.082642 0.642212 0.119446 0.752625 1441831802 0.082642 0.642212 0.119446 0.752625 1441831802 0.082642 0.642212 0.119446 0.752625 1441831802 0.082642 0.642212 0.119446 0.752625 1441831802 0.075928 0.641724 0.123108 0.753113 1441831802 0.075928 0.641724 0.123108 0.753113 1441831802 0.075928 0.641724 0.123108 0.753113 1441831802 0.075928 0.641724 0.123108 0.753113 1441831802 0.075928 0.641724 0.123108 0.753113 1441831802 0.075928 0.641724 0.123108 0.753113 1441831802 0.068970 0.641479 0.127991 0.753113 1441831802 0.068970 0.641479 0.127991 0.753113 1441831802 0.068970 0.641479 0.127991 0.753113 1441831802 0.068970 0.641479 0.127991 0.753113 1441831803 0.068970 0.641479 0.127991 0.753113 1441831803 0.068970 0.641479 0.127991 0.753113 1441831803 0.068970 0.641479 0.127991 0.753113 1441831803 0.064514 0.641663 0.117493 0.755127 1441831803 0.064514 0.641663 0.117493 0.755127 1441831803 0.064514 0.641663 0.117493 0.755127 1441831803 0.064514 0.641663 0.117493 0.755127 1441831803 0.064514 0.641663 0.117493 0.755127 1441831803 0.064514 0.641663 0.117493 0.755127 1441831803 0.070435 0.648743 0.097778 0.751343 1441831803 0.070435 0.648743 0.097778 0.751343 1441831803 0.070435 0.648743 0.097778 0.751343 1441831803 0.070435 0.648743 0.097778 0.751343 1441831803 0.070435 0.648743 0.097778 0.751343 1441831803 0.070435 0.648743 0.097778 0.751343 1441831803 0.070435 0.648743 0.097778 0.751343 1441831803 0.083801 0.654053 0.078125 0.747681 1441831803 0.083801 0.654053 0.078125 0.747681 1441831803 0.083801 0.654053 0.078125 0.747681 1441831803 0.083801 0.654053 0.078125 0.747681 1441831803 0.083801 0.654053 0.078125 0.747681 1441831803 0.087708 0.660583 0.075317 0.741760 1441831803 0.087708 0.660583 0.075317 0.741760 1441831803 0.087708 0.660583 0.075317 0.741760 1441831803 0.087708 0.660583 0.075317 0.741760 1441831803 0.087708 0.660583 0.075317 0.741760 1441831803 0.087708 0.660583 0.075317 0.741760 1441831803 0.086731 0.664368 0.081238 0.737854 1441831803 0.086731 0.664368 0.081238 0.737854 1441831803 0.086731 0.664368 0.081238 0.737854 1441831803 0.086731 0.664368 0.081238 0.737854 1441831803 0.086731 0.664368 0.081238 0.737854 1441831803 0.086731 0.664368 0.081238 0.737854 1441831803 0.071106 0.660828 0.078735 0.742920 1441831803 0.071106 0.660828 0.078735 0.742920 1441831803 0.071106 0.660828 0.078735 0.742920 1441831803 0.071106 0.660828 0.078735 0.742920 1441831803 0.071106 0.660828 0.078735 0.742920 1441831803 0.071106 0.660828 0.078735 0.742920 1441831803 0.071106 0.660828 0.078735 0.742920 1441831803 0.039307 0.658081 0.105164 0.744446 1441831803 0.039307 0.658081 0.105164 0.744446 1441831803 0.039307 0.658081 0.105164 0.744446 1441831803 0.039307 0.658081 0.105164 0.744446 1441831803 0.039307 0.658081 0.105164 0.744446 1441831803 0.039307 0.658081 0.105164 0.744446 1441831803 0.028564 0.652161 0.115479 0.748596 1441831803 0.028564 0.652161 0.115479 0.748596 1441831803 0.028564 0.652161 0.115479 0.748596 1441831803 0.028564 0.652161 0.115479 0.748596 1441831803 0.028564 0.652161 0.115479 0.748596 1441831803 0.028564 0.652161 0.115479 0.748596 1441831803 0.040405 0.644165 0.115417 0.755005 1441831803 0.040405 0.644165 0.115417 0.755005 1441831803 0.040405 0.644165 0.115417 0.755005 1441831803 0.040405 0.644165 0.115417 0.755005 1441831803 0.040405 0.644165 0.115417 0.755005 1441831803 0.040405 0.644165 0.115417 0.755005 1441831803 0.051575 0.643250 0.118408 0.754639 1441831803 0.051575 0.643250 0.118408 0.754639 1441831803 0.051575 0.643250 0.118408 0.754639 1441831803 0.051575 0.643250 0.118408 0.754639 1441831803 0.051575 0.643250 0.118408 0.754639 1441831803 0.051575 0.643250 0.118408 0.754639 1441831803 0.051575 0.643250 0.118408 0.754639 1441831803 0.063049 0.643188 0.120117 0.753540 1441831803 0.063049 0.643188 0.120117 0.753540 1441831803 0.063049 0.643188 0.120117 0.753540 1441831803 0.063049 0.643188 0.120117 0.753540 1441831803 0.063049 0.643188 0.120117 0.753540 1441831803 0.063049 0.643188 0.120117 0.753540 1441831803 0.068970 0.643066 0.115173 0.753845 1441831803 0.068970 0.643066 0.115173 0.753845 1441831803 0.068970 0.643066 0.115173 0.753845 1441831803 0.068970 0.643066 0.115173 0.753845 1441831803 0.068970 0.643066 0.115173 0.753845 1441831803 0.073364 0.646667 0.098572 0.752747 1441831803 0.073364 0.646667 0.098572 0.752747 1441831803 0.073364 0.646667 0.098572 0.752747 1441831803 0.073364 0.646667 0.098572 0.752747 1441831803 0.073364 0.646667 0.098572 0.752747 1441831803 0.073364 0.646667 0.098572 0.752747 1441831803 0.073364 0.646667 0.098572 0.752747 1441831803 0.093567 0.646790 0.077209 0.752930 1441831803 0.093567 0.646790 0.077209 0.752930 1441831803 0.093567 0.646790 0.077209 0.752930 1441831803 0.093567 0.646790 0.077209 0.752930 1441831803 0.093567 0.646790 0.077209 0.752930 1441831803 0.093567 0.646790 0.077209 0.752930 1441831803 0.090393 0.648682 0.073914 0.751953 1441831803 0.090393 0.648682 0.073914 0.751953 1441831803 0.090393 0.648682 0.073914 0.751953 1441831803 0.090393 0.648682 0.073914 0.751953 1441831803 0.090393 0.648682 0.073914 0.751953 1441831803 0.090393 0.648682 0.073914 0.751953 1441831803 0.099365 0.650635 0.067871 0.749756 1441831803 0.099365 0.650635 0.067871 0.749756 1441831803 0.099365 0.650635 0.067871 0.749756 1441831803 0.099365 0.650635 0.067871 0.749756 1441831803 0.099365 0.650635 0.067871 0.749756 1441831803 0.099365 0.650635 0.067871 0.749756 1441831803 0.119080 0.647095 0.038391 0.752014 1441831803 0.119080 0.647095 0.038391 0.752014 1441831803 0.119080 0.647095 0.038391 0.752014 1441831803 0.119080 0.647095 0.038391 0.752014 1441831803 0.096252 0.648315 0.052124 0.753418 1441831803 0.096252 0.648315 0.052124 0.753418 1441831803 0.096252 0.648315 0.052124 0.753418 1441831803 0.096252 0.648315 0.052124 0.753418 1441831804 0.096252 0.648315 0.052124 0.753418 1441831804 0.093262 0.648438 0.072388 0.752014 1441831804 0.093262 0.648438 0.072388 0.752014 1441831804 0.093262 0.648438 0.072388 0.752014 1441831804 0.093262 0.648438 0.072388 0.752014 1441831804 0.093262 0.648438 0.072388 0.752014 1441831804 0.107971 0.646301 0.065674 0.752502 1441831804 0.107971 0.646301 0.065674 0.752502 1441831804 0.107971 0.646301 0.065674 0.752502 1441831804 0.107971 0.646301 0.065674 0.752502 1441831804 0.107971 0.646301 0.065674 0.752502 1441831804 0.107971 0.646301 0.065674 0.752502 1441831804 0.107971 0.646301 0.065674 0.752502 1441831804 0.114014 0.649475 0.075928 0.747864 1441831804 0.114014 0.649475 0.075928 0.747864 1441831804 0.114014 0.649475 0.075928 0.747864 1441831804 0.114014 0.649475 0.075928 0.747864 1441831804 0.114014 0.649475 0.075928 0.747864 1441831804 0.114014 0.649475 0.075928 0.747864 1441831804 0.113281 0.651367 0.096558 0.743958 1441831804 0.113281 0.651367 0.096558 0.743958 1441831804 0.113281 0.651367 0.096558 0.743958 1441831804 0.113281 0.651367 0.096558 0.743958 1441831804 0.113281 0.651367 0.096558 0.743958 1441831804 0.113281 0.651367 0.096558 0.743958 1441831804 0.119385 0.653870 0.094299 0.741089 1441831804 0.119385 0.653870 0.094299 0.741089 1441831804 0.119385 0.653870 0.094299 0.741089 1441831804 0.119385 0.653870 0.094299 0.741089 1441831804 0.119385 0.653870 0.094299 0.741089 1441831804 0.119385 0.653870 0.094299 0.741089 1441831804 0.135254 0.656250 0.084290 0.737427 1441831804 0.135254 0.656250 0.084290 0.737427 1441831804 0.135254 0.656250 0.084290 0.737427 1441831804 0.135254 0.656250 0.084290 0.737427 1441831804 0.135254 0.656250 0.084290 0.737427 1441831804 0.135254 0.656250 0.084290 0.737427 1441831804 0.146118 0.657959 0.076660 0.734680 1441831804 0.146118 0.657959 0.076660 0.734680 1441831804 0.146118 0.657959 0.076660 0.734680 1441831804 0.146118 0.657959 0.076660 0.734680 1441831804 0.146118 0.657959 0.076660 0.734680 1441831804 0.146118 0.657959 0.076660 0.734680 1441831804 0.146118 0.657959 0.076660 0.734680 1441831804 0.148865 0.658752 0.077393 0.733337 1441831804 0.148865 0.658752 0.077393 0.733337 1441831804 0.148865 0.658752 0.077393 0.733337 1441831804 0.148865 0.658752 0.077393 0.733337 1441831804 0.148865 0.658752 0.077393 0.733337 1441831804 0.148865 0.658752 0.077393 0.733337 1441831804 0.141174 0.658203 0.071594 0.735962 1441831804 0.141174 0.658203 0.071594 0.735962 1441831804 0.141174 0.658203 0.071594 0.735962 1441831804 0.141174 0.658203 0.071594 0.735962 1441831804 0.141174 0.658203 0.071594 0.735962 1441831804 0.141174 0.658203 0.071594 0.735962 1441831804 0.124512 0.655518 0.068115 0.741699 1441831804 0.124512 0.655518 0.068115 0.741699 1441831804 0.124512 0.655518 0.068115 0.741699 1441831804 0.124512 0.655518 0.068115 0.741699 1441831804 0.124512 0.655518 0.068115 0.741699 1441831804 0.124512 0.655518 0.068115 0.741699 1441831804 0.124512 0.655518 0.068115 0.741699 1441831804 0.100525 0.650146 0.079346 0.748901 1441831804 0.100525 0.650146 0.079346 0.748901 1441831804 0.100525 0.650146 0.079346 0.748901 1441831804 0.100525 0.650146 0.079346 0.748901 1441831804 0.100525 0.650146 0.079346 0.748901 1441831804 0.100525 0.650146 0.079346 0.748901 1441831804 0.098999 0.644531 0.089966 0.752747 1441831804 0.098999 0.644531 0.089966 0.752747 1441831804 0.098999 0.644531 0.089966 0.752747 1441831804 0.098999 0.644531 0.089966 0.752747 1441831804 0.098999 0.644531 0.089966 0.752747 1441831804 0.098999 0.644531 0.089966 0.752747 1441831804 0.108521 0.640320 0.085083 0.755554 1441831804 0.108521 0.640320 0.085083 0.755554 1441831804 0.108521 0.640320 0.085083 0.755554 1441831804 0.108521 0.640320 0.085083 0.755554 1441831804 0.108521 0.640320 0.085083 0.755554 1441831804 0.108521 0.640320 0.085083 0.755554 1441831804 0.117554 0.645386 0.072632 0.751221 1441831804 0.117554 0.645386 0.072632 0.751221 1441831804 0.117554 0.645386 0.072632 0.751221 1441831804 0.117554 0.645386 0.072632 0.751221 1441831804 0.117554 0.645386 0.072632 0.751221 1441831804 0.117554 0.645386 0.072632 0.751221 1441831804 0.113098 0.649841 0.079163 0.747375 1441831804 0.113098 0.649841 0.079163 0.747375 1441831804 0.113098 0.649841 0.079163 0.747375 1441831804 0.113098 0.649841 0.079163 0.747375 1441831804 0.113098 0.649841 0.079163 0.747375 1441831804 0.113098 0.649841 0.079163 0.747375 1441831804 0.113098 0.649841 0.079163 0.747375 1441831804 0.115234 0.653931 0.072937 0.744080 1441831804 0.115234 0.653931 0.072937 0.744080 1441831804 0.115234 0.653931 0.072937 0.744080 1441831804 0.115234 0.653931 0.072937 0.744080 1441831804 0.115234 0.653931 0.072937 0.744080 1441831804 0.115234 0.653931 0.072937 0.744080 1441831804 0.136047 0.656616 0.059753 0.739380 1441831804 0.136047 0.656616 0.059753 0.739380 1441831804 0.136047 0.656616 0.059753 0.739380 1441831804 0.136047 0.656616 0.059753 0.739380 1441831804 0.136047 0.656616 0.059753 0.739380 1441831804 0.136047 0.656616 0.059753 0.739380 1441831804 0.147461 0.653809 0.053955 0.740112 1441831804 0.147461 0.653809 0.053955 0.740112 1441831804 0.147461 0.653809 0.053955 0.740112 1441831804 0.147461 0.653809 0.053955 0.740112 1441831804 0.147461 0.653809 0.053955 0.740112 1441831804 0.147461 0.653809 0.053955 0.740112 1441831805 0.150635 0.657227 0.057251 0.736145 1441831805 0.150635 0.657227 0.057251 0.736145 1441831805 0.150635 0.657227 0.057251 0.736145 1441831805 0.150635 0.657227 0.057251 0.736145 1441831805 0.150635 0.657227 0.057251 0.736145 1441831805 0.150635 0.657227 0.057251 0.736145 1441831805 0.129089 0.657166 0.062073 0.739929 1441831805 0.129089 0.657166 0.062073 0.739929 1441831805 0.129089 0.657166 0.062073 0.739929 1441831805 0.129089 0.657166 0.062073 0.739929 1441831805 0.129089 0.657166 0.062073 0.739929 1441831805 0.097717 0.656006 0.075745 0.744507 1441831805 0.097717 0.656006 0.075745 0.744507 1441831805 0.097717 0.656006 0.075745 0.744507 1441831805 0.097717 0.656006 0.075745 0.744507 1441831805 0.097717 0.656006 0.075745 0.744507 1441831805 0.093323 0.652954 0.072937 0.747986 1441831805 0.093323 0.652954 0.072937 0.747986 1441831805 0.093323 0.652954 0.072937 0.747986 1441831805 0.093323 0.652954 0.072937 0.747986 1441831805 0.093323 0.652954 0.072937 0.747986 1441831805 0.093323 0.652954 0.072937 0.747986 1441831805 0.093323 0.652954 0.072937 0.747986 1441831805 0.104736 0.647705 0.081238 0.750244 1441831805 0.104736 0.647705 0.081238 0.750244 1441831805 0.104736 0.647705 0.081238 0.750244 1441831805 0.104736 0.647705 0.081238 0.750244 1441831805 0.104736 0.647705 0.081238 0.750244 1441831805 0.104736 0.647705 0.081238 0.750244 1441831805 0.115540 0.645752 0.086426 0.749756 1441831805 0.115540 0.645752 0.086426 0.749756 1441831805 0.115540 0.645752 0.086426 0.749756 1441831805 0.115540 0.645752 0.086426 0.749756 1441831805 0.115540 0.645752 0.086426 0.749756 1441831805 0.133484 0.649292 0.072083 0.745178 1441831805 0.133484 0.649292 0.072083 0.745178 1441831805 0.133484 0.649292 0.072083 0.745178 1441831805 0.133484 0.649292 0.072083 0.745178 1441831805 0.125488 0.651550 0.085510 0.743164 1441831805 0.125488 0.651550 0.085510 0.743164 1441831805 0.125488 0.651550 0.085510 0.743164 1441831805 0.125488 0.651550 0.085510 0.743164 1441831805 0.125488 0.651550 0.085510 0.743164 1441831805 0.125488 0.651550 0.085510 0.743164 1441831805 0.123291 0.653320 0.083618 0.742249 1441831805 0.123291 0.653320 0.083618 0.742249 1441831805 0.123291 0.653320 0.083618 0.742249 1441831805 0.123291 0.653320 0.083618 0.742249 1441831805 0.123291 0.653320 0.083618 0.742249 1441831805 0.123291 0.653320 0.083618 0.742249 1441831805 0.137451 0.655029 0.063354 0.740173 1441831805 0.137451 0.655029 0.063354 0.740173 1441831805 0.137451 0.655029 0.063354 0.740173 1441831805 0.137451 0.655029 0.063354 0.740173 1441831805 0.137451 0.655029 0.063354 0.740173 1441831805 0.137451 0.655029 0.063354 0.740173 1441831805 0.147827 0.653442 0.050964 0.740601 1441831805 0.147827 0.653442 0.050964 0.740601 1441831805 0.147827 0.653442 0.050964 0.740601 1441831805 0.147827 0.653442 0.050964 0.740601 1441831805 0.147827 0.653442 0.050964 0.740601 1441831805 0.147827 0.653442 0.050964 0.740601 1441831805 0.149231 0.656128 0.052979 0.737793 1441831805 0.149231 0.656128 0.052979 0.737793 1441831805 0.149231 0.656128 0.052979 0.737793 1441831805 0.149231 0.656128 0.052979 0.737793 1441831805 0.149231 0.656128 0.052979 0.737793 1441831805 0.149231 0.656128 0.052979 0.737793 1441831805 0.131775 0.655212 0.054688 0.741821 1441831805 0.131775 0.655212 0.054688 0.741821 1441831805 0.131775 0.655212 0.054688 0.741821 1441831805 0.131775 0.655212 0.054688 0.741821 1441831805 0.131775 0.655212 0.054688 0.741821 1441831805 0.131775 0.655212 0.054688 0.741821 1441831805 0.111389 0.654236 0.057007 0.745850 1441831805 0.111389 0.654236 0.057007 0.745850 1441831805 0.111389 0.654236 0.057007 0.745850 1441831805 0.111389 0.654236 0.057007 0.745850 1441831805 0.111389 0.654236 0.057007 0.745850 1441831805 0.111389 0.654236 0.057007 0.745850 1441831805 0.108154 0.653870 0.046204 0.747375 1441831805 0.108154 0.653870 0.046204 0.747375 1441831805 0.108154 0.653870 0.046204 0.747375 1441831805 0.108154 0.653870 0.046204 0.747375 1441831805 0.108154 0.653870 0.046204 0.747375 1441831805 0.119690 0.654419 0.034851 0.745728 1441831805 0.119690 0.654419 0.034851 0.745728 1441831805 0.119690 0.654419 0.034851 0.745728 1441831805 0.119690 0.654419 0.034851 0.745728 1441831805 0.119690 0.654419 0.034851 0.745728 1441831805 0.122742 0.655884 0.049133 0.743103 1441831805 0.122742 0.655884 0.049133 0.743103 1441831805 0.122742 0.655884 0.049133 0.743103 1441831805 0.122742 0.655884 0.049133 0.743103 1441831805 0.122742 0.655884 0.049133 0.743103 1441831805 0.122742 0.655884 0.049133 0.743103 1441831805 0.113220 0.660645 0.070435 0.738708 1441831805 0.113220 0.660645 0.070435 0.738708 1441831805 0.113220 0.660645 0.070435 0.738708 1441831805 0.113220 0.660645 0.070435 0.738708 1441831805 0.113220 0.660645 0.070435 0.738708 1441831805 0.113220 0.660645 0.070435 0.738708 1441831805 0.113220 0.660645 0.070435 0.738708 1441831805 0.107727 0.659424 0.083984 0.739197 1441831806 0.107727 0.659424 0.083984 0.739197 1441831806 0.107727 0.659424 0.083984 0.739197 1441831806 0.107727 0.659424 0.083984 0.739197 1441831806 0.107727 0.659424 0.083984 0.739197 1441831806 0.107727 0.659424 0.083984 0.739197 1441831806 0.112915 0.657959 0.074585 0.740723 1441831806 0.112915 0.657959 0.074585 0.740723 1441831806 0.112915 0.657959 0.074585 0.740723 1441831806 0.112915 0.657959 0.074585 0.740723 1441831806 0.112915 0.657959 0.074585 0.740723 1441831806 0.112915 0.657959 0.074585 0.740723 1441831806 0.114990 0.657959 0.066528 0.741150 1441831806 0.114990 0.657959 0.066528 0.741150 1441831806 0.114990 0.657959 0.066528 0.741150 1441831806 0.114990 0.657959 0.066528 0.741150 1441831806 0.114990 0.657959 0.066528 0.741150 1441831806 0.114990 0.657959 0.066528 0.741150 1441831806 0.127441 0.654236 0.053345 0.743469 1441831806 0.127441 0.654236 0.053345 0.743469 1441831806 0.127441 0.654236 0.053345 0.743469 1441831806 0.127441 0.654236 0.053345 0.743469 1441831806 0.127441 0.654236 0.053345 0.743469 1441831806 0.127441 0.654236 0.053345 0.743469 1441831806 0.127441 0.654236 0.053345 0.743469 1441831806 0.130981 0.653259 0.042419 0.744446 1441831806 0.130981 0.653259 0.042419 0.744446 1441831806 0.130981 0.653259 0.042419 0.744446 1441831806 0.130981 0.653259 0.042419 0.744446 1441831806 0.130981 0.653259 0.042419 0.744446 1441831806 0.130981 0.653259 0.042419 0.744446 1441831806 0.121460 0.653320 0.035339 0.746399 1441831806 0.121460 0.653320 0.035339 0.746399 1441831806 0.121460 0.653320 0.035339 0.746399 1441831806 0.121460 0.653320 0.035339 0.746399 1441831806 0.121460 0.653320 0.035339 0.746399 1441831806 0.121460 0.653320 0.035339 0.746399 1441831806 0.097107 0.653076 0.045166 0.749634 1441831806 0.097107 0.653076 0.045166 0.749634 1441831806 0.097107 0.653076 0.045166 0.749634 1441831806 0.097107 0.653076 0.045166 0.749634 1441831806 0.097107 0.653076 0.045166 0.749634 1441831806 0.097107 0.653076 0.045166 0.749634 1441831806 0.085693 0.651306 0.047180 0.752441 1441831806 0.085693 0.651306 0.047180 0.752441 1441831806 0.085693 0.651306 0.047180 0.752441 1441831806 0.085693 0.651306 0.047180 0.752441 1441831806 0.085693 0.651306 0.047180 0.752441 1441831806 0.085693 0.651306 0.047180 0.752441 1441831806 0.102356 0.647095 0.038269 0.754456 1441831806 0.102356 0.647095 0.038269 0.754456 1441831806 0.102356 0.647095 0.038269 0.754456 1441831806 0.102356 0.647095 0.038269 0.754456 1441831806 0.124512 0.647583 0.032043 0.750977 1441831806 0.124512 0.647583 0.032043 0.750977 1441831806 0.124512 0.647583 0.032043 0.750977 1441831806 0.124512 0.647583 0.032043 0.750977 1441831806 0.124512 0.647583 0.032043 0.750977 1441831806 0.129456 0.650818 0.035583 0.747192 1441831806 0.129456 0.650818 0.035583 0.747192 1441831806 0.129456 0.650818 0.035583 0.747192 1441831806 0.129456 0.650818 0.035583 0.747192 1441831806 0.129456 0.650818 0.035583 0.747192 1441831806 0.129456 0.650818 0.035583 0.747192 1441831806 0.129456 0.650818 0.035583 0.747192 1441831806 0.120239 0.654663 0.056763 0.744080 1441831806 0.120239 0.654663 0.056763 0.744080 1441831806 0.120239 0.654663 0.056763 0.744080 1441831806 0.120239 0.654663 0.056763 0.744080 1441831806 0.120239 0.654663 0.056763 0.744080 1441831806 0.120239 0.654663 0.056763 0.744080 1441831806 0.120667 0.657776 0.065491 0.740540 1441831806 0.120667 0.657776 0.065491 0.740540 1441831806 0.120667 0.657776 0.065491 0.740540 1441831806 0.120667 0.657776 0.065491 0.740540 1441831806 0.120667 0.657776 0.065491 0.740540 1441831806 0.120667 0.657776 0.065491 0.740540 1441831806 0.134766 0.659668 0.063904 0.736511 1441831806 0.134766 0.659668 0.063904 0.736511 1441831806 0.134766 0.659668 0.063904 0.736511 1441831806 0.134766 0.659668 0.063904 0.736511 1441831806 0.134766 0.659668 0.063904 0.736511 1441831806 0.134766 0.659668 0.063904 0.736511 1441831806 0.152710 0.660217 0.062073 0.732666 1441831806 0.152710 0.660217 0.062073 0.732666 1441831806 0.152710 0.660217 0.062073 0.732666 1441831806 0.152710 0.660217 0.062073 0.732666 1441831806 0.152710 0.660217 0.062073 0.732666 1441831806 0.152710 0.660217 0.062073 0.732666 1441831806 0.148743 0.663025 0.068298 0.730408 1441831806 0.148743 0.663025 0.068298 0.730408 1441831806 0.148743 0.663025 0.068298 0.730408 1441831806 0.148743 0.663025 0.068298 0.730408 1441831806 0.148743 0.663025 0.068298 0.730408 1441831806 0.148743 0.663025 0.068298 0.730408 1441831806 0.130371 0.662170 0.071350 0.734436 1441831806 0.130371 0.662170 0.071350 0.734436 1441831806 0.130371 0.662170 0.071350 0.734436 1441831806 0.130371 0.662170 0.071350 0.734436 1441831806 0.130371 0.662170 0.071350 0.734436 1441831806 0.130371 0.662170 0.071350 0.734436 1441831806 0.130371 0.662170 0.071350 0.734436 1441831806 0.114990 0.660522 0.069214 0.738647 1441831806 0.114990 0.660522 0.069214 0.738647 1441831806 0.114990 0.660522 0.069214 0.738647 1441831806 0.114990 0.660522 0.069214 0.738647 1441831806 0.114990 0.660522 0.069214 0.738647 1441831806 0.114990 0.660522 0.069214 0.738647 1441831806 0.107910 0.658142 0.074646 0.741272 1441831806 0.107910 0.658142 0.074646 0.741272 1441831807 0.107910 0.658142 0.074646 0.741272 1441831807 0.107910 0.658142 0.074646 0.741272 1441831807 0.107910 0.658142 0.074646 0.741272 1441831807 
0.250122 0.709412 0.055786 0.656494 1441831809 0.250122 0.709412 0.055786 0.656494 1441831809 0.250122 0.709412 0.055786 0.656494 1441831809 0.250122 0.709412 0.055786 0.656494 1441831809 0.250122 0.709412 0.055786 0.656494 1441831809 0.250122 0.709412 0.055786 0.656494 1441831809 0.250122 0.709412 0.055786 0.656494 1441831809 0.313660 0.717102 0.054260 0.619934 1441831809 0.313660 0.717102 0.054260 0.619934 1441831809 0.313660 0.717102 0.054260 0.619934 1441831809 0.313660 0.717102 0.054260 0.619934 1441831809 0.313660 0.717102 0.054260 0.619934 1441831809 0.290161 0.718018 0.082825 0.627136 1441831809 0.290161 0.718018 0.082825 0.627136 1441831809 0.290161 0.718018 0.082825 0.627136 1441831809 0.290161 0.718018 0.082825 0.627136 1441831809 0.290161 0.718018 0.082825 0.627136 1441831809 0.290161 0.718018 0.082825 0.627136 1441831809 0.161743 0.693420 -0.040283 0.700928 1441831809 0.161743 0.693420 -0.040283 0.700928 1441831809 0.161743 0.693420 -0.040283 0.700928 1441831809 0.161743 0.693420 -0.040283 0.700928 1441831809 0.161743 0.693420 -0.040283 0.700928 1441831809 0.161743 0.693420 -0.040283 0.700928 1441831809 -0.073792 0.572205 -0.252197 0.776855 1441831809 -0.073792 0.572205 -0.252197 0.776855 1441831809 -0.073792 0.572205 -0.252197 0.776855 1441831809 -0.073792 0.572205 -0.252197 0.776855 1441831809 -0.073792 0.572205 -0.252197 0.776855 1441831809 -0.073792 0.572205 -0.252197 0.776855 1441831809 -0.212585 0.434448 -0.296997 0.823303 1441831809 -0.212585 0.434448 -0.296997 0.823303 1441831809 -0.212585 0.434448 -0.296997 0.823303 1441831809 -0.212585 0.434448 -0.296997 0.823303 1441831809 -0.212585 0.434448 -0.296997 0.823303 1441831809 -0.212585 0.434448 -0.296997 0.823303 1441831810 -0.212585 0.434448 -0.296997 0.823303 1441831810 -0.218689 0.355835 -0.257507 0.871338 1441831810 -0.218689 0.355835 -0.257507 0.871338 1441831810 -0.218689 0.355835 -0.257507 0.871338 1441831810 -0.218689 0.355835 -0.257507 0.871338 1441831810 -0.218689 0.355835 -0.257507 0.871338 1441831810 -0.218689 0.355835 -0.257507 0.871338 1441831810 -0.144836 0.408997 -0.217651 0.874268 1441831810 -0.144836 0.408997 -0.217651 0.874268 1441831810 -0.144836 0.408997 -0.217651 0.874268 1441831810 -0.144836 0.408997 -0.217651 0.874268 1441831810 -0.144836 0.408997 -0.217651 0.874268 1441831810 -0.012756 0.512390 -0.116760 0.850647 1441831810 -0.012756 0.512390 -0.116760 0.850647 1441831810 -0.012756 0.512390 -0.116760 0.850647 1441831810 -0.012756 0.512390 -0.116760 0.850647 1441831810 -0.012756 0.512390 -0.116760 0.850647 1441831810 0.112244 0.594971 -0.037842 0.794922 1441831810 0.112244 0.594971 -0.037842 0.794922 1441831810 0.112244 0.594971 -0.037842 0.794922 1441831810 0.112244 0.594971 -0.037842 0.794922 1441831810 0.264343 0.654480 0.057434 0.705933 1441831810 0.264343 0.654480 0.057434 0.705933 1441831810 0.264343 0.654480 0.057434 0.705933 1441831810 0.264343 0.654480 0.057434 0.705933 1441831810 0.264343 0.654480 0.057434 0.705933 1441831810 0.264343 0.654480 0.057434 0.705933 1441831810 0.352600 0.667175 0.087585 0.650208 1441831810 0.352600 0.667175 0.087585 0.650208 1441831810 0.352600 0.667175 0.087585 0.650208 1441831810 0.352600 0.667175 0.087585 0.650208 1441831810 0.352600 0.667175 0.087585 0.650208 1441831810 0.352600 0.667175 0.087585 0.650208 1441831810 0.352600 0.667175 0.087585 0.650208 1441831810 0.321228 0.695618 0.148193 0.625183 1441831810 0.321228 0.695618 0.148193 0.625183 1441831810 0.321228 0.695618 0.148193 0.625183 1441831810 0.321228 0.695618 0.148193 0.625183 1441831810 0.321228 0.695618 0.148193 0.625183 1441831810 0.265564 0.691406 0.126953 0.659668 1441831810 0.265564 0.691406 0.126953 0.659668 1441831810 0.265564 0.691406 0.126953 0.659668 1441831810 0.265564 0.691406 0.126953 0.659668 1441831810 0.158203 0.662231 0.028992 0.731812 1441831810 0.158203 0.662231 0.028992 0.731812 1441831810 0.158203 0.662231 0.028992 0.731812 1441831810 0.158203 0.662231 0.028992 0.731812 1441831810 0.158203 0.662231 0.028992 0.731812 1441831810 -0.019226 0.581421 -0.102051 0.806885 1441831810 -0.019226 0.581421 -0.102051 0.806885 1441831810 -0.019226 0.581421 -0.102051 0.806885 1441831810 -0.019226 0.581421 -0.102051 0.806885 1441831810 -0.019226 0.581421 -0.102051 0.806885 1441831810 -0.019226 0.581421 -0.102051 0.806885 1441831810 -0.019226 0.581421 -0.102051 0.806885 1441831810 -0.148254 0.466125 -0.229797 0.841370 1441831810 -0.148254 0.466125 -0.229797 0.841370 1441831810 -0.148254 0.466125 -0.229797 0.841370 1441831810 -0.148254 0.466125 -0.229797 0.841370 1441831810 -0.148254 0.466125 -0.229797 0.841370 1441831810 -0.148254 0.466125 -0.229797 0.841370 1441831810 -0.198547 0.377014 -0.272461 0.862671 1441831810 -0.198547 0.377014 -0.272461 0.862671 1441831810 -0.198547 0.377014 -0.272461 0.862671 1441831810 -0.198547 0.377014 -0.272461 0.862671 1441831810 -0.198547 0.377014 -0.272461 0.862671 1441831810 -0.198547 0.377014 -0.272461 0.862671 1441831810 -0.161499 0.336182 -0.244873 0.894897 1441831810 -0.161499 0.336182 -0.244873 0.894897 1441831810 -0.161499 0.336182 -0.244873 0.894897 1441831810 -0.161499 0.336182 -0.244873 0.894897 1441831810 -0.161499 0.336182 -0.244873 0.894897 1441831810 -0.161499 0.336182 -0.244873 0.894897 1441831810 -0.093689 0.404297 -0.171448 0.893494 1441831810 -0.093689 0.404297 -0.171448 0.893494 1441831810 -0.093689 0.404297 -0.171448 0.893494 1441831810 -0.093689 0.404297 -0.171448 0.893494 1441831810 -0.093689 0.404297 -0.171448 0.893494 1441831810 -0.093689 0.404297 -0.171448 0.893494 1441831810 0.057678 0.509766 -0.048767 0.856934 1441831810 0.057678 0.509766 -0.048767 0.856934 1441831810 0.057678 0.509766 -0.048767 0.856934 1441831810 0.057678 0.509766 -0.048767 0.856934 1441831810 0.057678 0.509766 -0.048767 0.856934 1441831810 0.150818 0.610962 0.080811 0.772888 1441831810 0.150818 0.610962 0.080811 0.772888 1441831810 0.150818 0.610962 0.080811 0.772888 1441831810 0.150818 0.610962 0.080811 0.772888 1441831810 0.150818 0.610962 0.080811 0.772888 1441831810 0.150818 0.610962 0.080811 0.772888 1441831810 0.278320 0.673950 0.138367 0.670166 1441831810 0.278320 0.673950 0.138367 0.670166 1441831810 0.278320 0.673950 0.138367 0.670166 1441831810 0.278320 0.673950 0.138367 0.670166 1441831810 0.278320 0.673950 0.138367 0.670166 1441831810 0.356018 0.676880 0.142212 0.628296 1441831810 0.356018 0.676880 0.142212 0.628296 1441831810 0.356018 0.676880 0.142212 0.628296 1441831810 0.356018 0.676880 0.142212 0.628296 1441831810 0.356018 0.676880 0.142212 0.628296 1441831810 0.356018 0.676880 0.142212 0.628296 1441831811 0.288147 0.690613 0.174866 0.639832 1441831811 0.288147 0.690613 0.174866 0.639832 1441831811 0.288147 0.690613 0.174866 0.639832 1441831811 0.288147 0.690613 0.174866 0.639832 1441831811 0.288147 0.690613 0.174866 0.639832 1441831811 0.288147 0.690613 0.174866 0.639832 1441831811 0.167236 0.667908 0.134338 0.712585 1441831811 0.167236 0.667908 0.134338 0.712585 1441831811 0.167236 0.667908 0.134338 0.712585 1441831811 0.167236 0.667908 0.134338 0.712585 1441831811 0.167236 0.667908 0.134338 0.712585 1441831811 0.167236 0.667908 0.134338 0.712585 1441831811 0.167236 0.667908 0.134338 0.712585 1441831811 0.023987 0.595276 -0.025818 0.802673 1441831811 0.023987 0.595276 -0.025818 0.802673 1441831811 0.023987 0.595276 -0.025818 0.802673 1441831811 0.023987 0.595276 -0.025818 0.802673 1441831811 0.023987 0.595276 -0.025818 0.802673 1441831811 0.023987 0.595276 -0.025818 0.802673 1441831811 -0.119507 0.490967 -0.217407 0.835083 1441831811 -0.119507 0.490967 -0.217407 0.835083 1441831811 -0.119507 0.490967 -0.217407 0.835083 1441831811 -0.119507 0.490967 -0.217407 0.835083 1441831811 -0.119507 0.490967 -0.217407 0.835083 1441831811 -0.119507 0.490967 -0.217407 0.835083 1441831811 -0.119507 0.490967 -0.217407 0.835083 1441831811 -0.204407 0.392456 -0.272644 0.854309 1441831811 -0.204407 0.392456 -0.272644 0.854309 1441831811 -0.204407 0.392456 -0.272644 0.854309 1441831811 -0.204407 0.392456 -0.272644 0.854309 1441831811 -0.204407 0.392456 -0.272644 0.854309 1441831811 -0.204407 0.392456 -0.272644 0.854309 1441831811 -0.181885 0.330688 -0.217163 0.900208 1441831811 -0.181885 0.330688 -0.217163 0.900208 1441831811 -0.181885 0.330688 -0.217163 0.900208 1441831811 -0.181885 0.330688 -0.217163 0.900208 1441831811 -0.181885 0.330688 -0.217163 0.900208 1441831811 -0.181885 0.330688 -0.217163 0.900208 1441831811 -0.115173 0.402344 -0.164307 0.893188 1441831811 -0.115173 0.402344 -0.164307 0.893188 1441831811 -0.115173 0.402344 -0.164307 0.893188 1441831811 -0.115173 0.402344 -0.164307 0.893188 1441831811 -0.115173 0.402344 -0.164307 0.893188 1441831811 -0.115173 0.402344 -0.164307 0.893188 1441831811 0.025757 0.501709 -0.057556 0.862671 1441831811 0.025757 0.501709 -0.057556 0.862671 1441831811 0.025757 0.501709 -0.057556 0.862671 1441831811 0.025757 0.501709 -0.057556 0.862671 1441831811 0.025757 0.501709 -0.057556 0.862671 1441831811 0.143005 0.603271 0.099304 0.778259 1441831811 0.143005 0.603271 0.099304 0.778259 1441831811 0.143005 0.603271 0.099304 0.778259 1441831811 0.143005 0.603271 0.099304 0.778259 1441831811 0.143005 0.603271 0.099304 0.778259 1441831811 0.143005 0.603271 0.099304 0.778259 1441831811 0.282349 0.674622 0.145447 0.666260 1441831811 0.282349 0.674622 0.145447 0.666260 1441831811 0.282349 0.674622 0.145447 0.666260 1441831811 0.282349 0.674622 0.145447 0.666260 1441831811 0.394104 0.670227 0.124451 0.616333 1441831811 0.394104 0.670227 0.124451 0.616333 1441831811 0.394104 0.670227 0.124451 0.616333 1441831811 0.394104 0.670227 0.124451 0.616333 1441831811 0.394104 0.670227 0.124451 0.616333 1441831811 0.394104 0.670227 0.124451 0.616333 1441831811 0.394104 0.670227 0.124451 0.616333 1441831811 0.343750 0.686768 0.157227 0.620789 1441831811 0.343750 0.686768 0.157227 0.620789 1441831811 0.343750 0.686768 0.157227 0.620789 1441831811 0.343750 0.686768 0.157227 0.620789 1441831811 0.343750 0.686768 0.157227 0.620789 1441831811 0.199280 0.688782 0.120483 0.686523 1441831811 0.199280 0.688782 0.120483 0.686523 1441831811 0.199280 0.688782 0.120483 0.686523 1441831811 0.199280 0.688782 0.120483 0.686523 1441831811 0.199280 0.688782 0.120483 0.686523 1441831811 0.199280 0.688782 0.120483 0.686523 1441831811 0.024719 0.633606 -0.032043 0.772522 1441831811 0.024719 0.633606 -0.032043 0.772522 1441831811 0.024719 0.633606 -0.032043 0.772522 1441831811 0.024719 0.633606 -0.032043 0.772522 1441831811 0.024719 0.633606 -0.032043 0.772522 1441831811 0.024719 0.633606 -0.032043 0.772522 1441831811 -0.137329 0.523621 -0.189453 0.819153 1441831811 -0.137329 0.523621 -0.189453 0.819153 1441831811 -0.137329 0.523621 -0.189453 0.819153 1441831811 -0.137329 0.523621 -0.189453 0.819153 1441831811 -0.137329 0.523621 -0.189453 0.819153 1441831811 -0.237427 0.423645 -0.270386 0.831299 1441831811 -0.237427 0.423645 -0.270386 0.831299 1441831811 -0.237427 0.423645 -0.270386 0.831299 1441831811 -0.237427 0.423645 -0.270386 0.831299 1441831811 -0.237427 0.423645 -0.270386 0.831299 1441831811 -0.237427 0.423645 -0.270386 0.831299 1441831811 -0.237427 0.423645 -0.270386 0.831299 1441831811 -0.226196 0.358276 -0.227539 0.876709 1441831811 -0.226196 0.358276 -0.227539 0.876709 1441831811 -0.226196 0.358276 -0.227539 0.876709 1441831811 -0.226196 0.358276 -0.227539 0.876709 1441831811 -0.226196 0.358276 -0.227539 0.876709 1441831811 -0.226196 0.358276 -0.227539 0.876709 1441831811 -0.147217 0.419678 -0.188721 0.875549 1441831811 -0.147217 0.419678 -0.188721 0.875549 1441831811 -0.147217 0.419678 -0.188721 0.875549 1441831811 -0.147217 0.419678 -0.188721 0.875549 1441831811 -0.147217 0.419678 -0.188721 0.875549 1441831811 -0.147217 0.419678 -0.188721 0.875549 1441831811 0.001709 0.509827 -0.113403 0.852722 1441831812 0.001709 0.509827 -0.113403 0.852722 1441831812 0.001709 0.509827 -0.113403 0.852722 1441831812 0.001709 0.509827 -0.113403 0.852722 1441831812 0.001709 0.509827 -0.113403 0.852722 1441831812 0.001709 0.509827 -0.113403 0.852722 1441831812 0.144836 0.595276 0.013245 0.790222 1441831812 0.144836 0.595276 0.013245 0.790222 1441831812 0.144836 0.595276 0.013245 0.790222 1441831812 0.144836 0.595276 0.013245 0.790222 1441831812 0.144836 0.595276 0.013245 0.790222 1441831812 0.144836 0.595276 0.013245 0.790222 1441831812 0.278503 0.658508 0.099121 0.692017 1441831812 0.278503 0.658508 0.099121 0.692017 1441831812 0.278503 0.658508 0.099121 0.692017 1441831812 0.360840 0.664490 0.113770 0.644348 1441831812 0.360840 0.664490 0.113770 0.644348 1441831812 0.360840 0.664490 0.113770 0.644348 1441831812 0.360840 0.664490 0.113770 0.644348 1441831812 0.360840 0.664490 0.113770 0.644348 1441831812 0.360840 0.664490 0.113770 0.644348 1441831812 0.360840 0.664490 0.113770 0.644348 1441831812 0.298767 0.688049 0.138428 0.646545 1441831812 0.298767 0.688049 0.138428 0.646545 1441831812 0.298767 0.688049 0.138428 0.646545 1441831812 0.298767 0.688049 0.138428 0.646545 1441831812 0.175171 0.681396 0.067566 0.707397 1441831812 0.175171 0.681396 0.067566 0.707397 1441831812 0.175171 0.681396 0.067566 0.707397 1441831812 0.175171 0.681396 0.067566 0.707397 1441831812 0.175171 0.681396 0.067566 0.707397 1441831812 -0.005798 0.612610 -0.086182 0.785583 1441831812 -0.005798 0.612610 -0.086182 0.785583 1441831812 -0.005798 0.612610 -0.086182 0.785583 1441831812 -0.005798 0.612610 -0.086182 0.785583 1441831812 -0.005798 0.612610 -0.086182 0.785583 1441831812 -0.174744 0.483826 -0.215881 0.829895 1441831812 -0.174744 0.483826 -0.215881 0.829895 1441831812 -0.174744 0.483826 -0.215881 0.829895 1441831812 -0.174744 0.483826 -0.215881 0.829895 1441831812 -0.174744 0.483826 -0.215881 0.829895 1441831812 -0.174744 0.483826 -0.215881 0.829895 1441831812 -0.279053 0.360229 -0.282104 0.844238 1441831812 -0.279053 0.360229 -0.282104 0.844238 1441831812 -0.279053 0.360229 -0.282104 0.844238 1441831812 -0.279053 0.360229 -0.282104 0.844238 1441831812 -0.279053 0.360229 -0.282104 0.844238 1441831812 -0.279053 0.360229 -0.282104 0.844238 1441831812 -0.267151 0.300476 -0.244934 0.882202 1441831812 -0.267151 0.300476 -0.244934 0.882202 1441831812 -0.267151 0.300476 -0.244934 0.882202 1441831812 -0.267151 0.300476 -0.244934 0.882202 1441831812 -0.267151 0.300476 -0.244934 0.882202 1441831812 -0.267151 0.300476 -0.244934 0.882202 1441831812 -0.199646 0.378845 -0.192383 0.882935 1441831812 -0.199646 0.378845 -0.192383 0.882935 1441831812 -0.199646 0.378845 -0.192383 0.882935 1441831812 -0.199646 0.378845 -0.192383 0.882935 1441831812 -0.199646 0.378845 -0.192383 0.882935 1441831812 -0.199646 0.378845 -0.192383 0.882935 1441831812 -0.063965 0.493835 -0.092529 0.862183 1441831812 -0.063965 0.493835 -0.092529 0.862183 1441831812 -0.063965 0.493835 -0.092529 0.862183 1441831812 -0.063965 0.493835 -0.092529 0.862183 1441831812 -0.063965 0.493835 -0.092529 0.862183 1441831812 -0.063965 0.493835 -0.092529 0.862183 1441831812 0.092957 0.598694 0.032837 0.794800 1441831812 0.092957 0.598694 0.032837 0.794800 1441831812 0.092957 0.598694 0.032837 0.794800 1441831812 0.092957 0.598694 0.032837 0.794800 1441831812 0.092957 0.598694 0.032837 0.794800 1441831812 0.092957 0.598694 0.032837 0.794800 1441831812 0.249023 0.656799 0.092712 0.705627 1441831812 0.249023 0.656799 0.092712 0.705627 1441831812 0.249023 0.656799 0.092712 0.705627 1441831812 0.249023 0.656799 0.092712 0.705627 1441831812 0.249023 0.656799 0.092712 0.705627 1441831812 0.249023 0.656799 0.092712 0.705627 1441831812 0.304443 0.663879 0.122803 0.671814 1441831812 0.304443 0.663879 0.122803 0.671814 1441831812 0.304443 0.663879 0.122803 0.671814 1441831812 0.304443 0.663879 0.122803 0.671814 1441831812 0.304443 0.663879 0.122803 0.671814 1441831812 0.304443 0.663879 0.122803 0.671814 1441831812 0.304443 0.663879 0.122803 0.671814 1441831812 0.247375 0.683594 0.124146 0.675293 1441831812 0.247375 0.683594 0.124146 0.675293 1441831812 0.247375 0.683594 0.124146 0.675293 1441831812 0.247375 0.683594 0.124146 0.675293 1441831812 0.247375 0.683594 0.124146 0.675293 1441831812 0.247375 0.683594 0.124146 0.675293 1441831812 0.121094 0.662048 0.009949 0.739502 1441831812 0.121094 0.662048 0.009949 0.739502 1441831812 0.121094 0.662048 0.009949 0.739502 1441831812 0.121094 0.662048 0.009949 0.739502 1441831812 0.121094 0.662048 0.009949 0.739502 1441831812 0.121094 0.662048 0.009949 0.739502 1441831812 -0.059326 0.581543 -0.139648 0.799194 1441831812 -0.059326 0.581543 -0.139648 0.799194 1441831812 -0.059326 0.581543 -0.139648 0.799194 1441831812 -0.059326 0.581543 -0.139648 0.799194 1441831812 -0.059326 0.581543 -0.139648 0.799194 1441831812 -0.059326 0.581543 -0.139648 0.799194 1441831812 -0.221741 0.444763 -0.238159 0.834412 1441831812 -0.221741 0.444763 -0.238159 0.834412 1441831813 -0.221741 0.444763 -0.238159 0.834412 1441831813 -0.221741 0.444763 -0.238159 0.834412 1441831813 -0.221741 0.444763 -0.238159 0.834412 1441831813 -0.221741 0.444763 -0.238159 0.834412 1441831813 -0.283447 0.354675 -0.283875 0.844543 1441831813 -0.283447 0.354675 -0.283875 0.844543 1441831813 -0.283447 0.354675 -0.283875 0.844543 1441831813 -0.283447 0.354675 -0.283875 0.844543 1441831813 -0.283447 0.354675 -0.283875 0.844543 1441831813 -0.258118 0.323853 -0.244934 0.876587 1441831813 -0.258118 0.323853 -0.244934 0.876587 1441831813 -0.258118 0.323853 -0.244934 0.876587 1441831813 -0.258118 0.323853 -0.244934 0.876587 1441831813 -0.258118 0.323853 -0.244934 0.876587 1441831813 -0.258118 0.323853 -0.244934 0.876587 1441831813 -0.180908 0.398315 -0.176575 0.881714 1441831813 -0.180908 0.398315 -0.176575 0.881714 1441831813 -0.180908 0.398315 -0.176575 0.881714 1441831813 -0.180908 0.398315 -0.176575 0.881714 1441831813 -0.180908 0.398315 -0.176575 0.881714 1441831813 -0.180908 0.398315 -0.176575 0.881714 1441831813 -0.180908 0.398315 -0.176575 0.881714 1441831813 -0.038757 0.511902 -0.087402 0.853638 1441831813 -0.038757 0.511902 -0.087402 0.853638 1441831813 -0.038757 0.511902 -0.087402 0.853638 1441831813 -0.038757 0.511902 -0.087402 0.853638 1441831813 -0.038757 0.511902 -0.087402 0.853638 1441831813 -0.038757 0.511902 -0.087402 0.853638 1441831813 0.107788 0.614014 0.022034 0.781555 1441831813 0.107788 0.614014 0.022034 0.781555 1441831813 0.107788 0.614014 0.022034 0.781555 1441831813 0.107788 0.614014 0.022034 0.781555 1441831813 0.107788 0.614014 0.022034 0.781555 1441831813 0.107788 0.614014 0.022034 0.781555 1441831813 0.263000 0.660645 0.075378 0.699036 1441831813 0.263000 0.660645 0.075378 0.699036 1441831813 0.263000 0.660645 0.075378 0.699036 1441831813 0.263000 0.660645 0.075378 0.699036 1441831813 0.263000 0.660645 0.075378 0.699036 1441831813 0.263000 0.660645 0.075378 0.699036 1441831813 0.300110 0.672607 0.138550 0.661987 1441831813 0.300110 0.672607 0.138550 0.661987 1441831813 0.300110 0.672607 0.138550 0.661987 1441831813 0.300110 0.672607 0.138550 0.661987 1441831813 0.300110 0.672607 0.138550 0.661987 1441831813 0.300110 0.672607 0.138550 0.661987 1441831813 0.257019 0.672241 0.145447 0.678833 1441831813 0.257019 0.672241 0.145447 0.678833 1441831813 0.257019 0.672241 0.145447 0.678833 1441831813 0.257019 0.672241 0.145447 0.678833 1441831813 0.257019 0.672241 0.145447 0.678833 1441831813 0.257019 0.672241 0.145447 0.678833 1441831813 0.135864 0.647095 0.027466 0.749634 1441831813 0.135864 0.647095 0.027466 0.749634 1441831813 0.135864 0.647095 0.027466 0.749634 1441831813 0.135864 0.647095 0.027466 0.749634 1441831813 0.135864 0.647095 0.027466 0.749634 1441831813 0.135864 0.647095 0.027466 0.749634 1441831813 -0.055420 0.567810 -0.153687 0.806702 1441831813 -0.055420 0.567810 -0.153687 0.806702 1441831813 -0.055420 0.567810 -0.153687 0.806702 1441831813 -0.055420 0.567810 -0.153687 0.806702 1441831813 -0.055420 0.567810 -0.153687 0.806702 1441831813 -0.055420 0.567810 -0.153687 0.806702 1441831813 -0.221619 0.454895 -0.289063 0.812622 1441831813 -0.221619 0.454895 -0.289063 0.812622 1441831813 -0.221619 0.454895 -0.289063 0.812622 1441831813 -0.221619 0.454895 -0.289063 0.812622 1441831813 -0.221619 0.454895 -0.289063 0.812622 1441831813 -0.221619 0.454895 -0.289063 0.812622 1441831813 -0.308044 0.380310 -0.273621 0.828003 1441831813 -0.308044 0.380310 -0.273621 0.828003 1441831813 -0.308044 0.380310 -0.273621 0.828003 1441831813 -0.308044 0.380310 -0.273621 0.828003 1441831813 -0.308044 0.380310 -0.273621 0.828003 1441831813 -0.308044 0.380310 -0.273621 0.828003 1441831813 -0.308044 0.380310 -0.273621 0.828003 1441831813 -0.294800 0.359497 -0.221497 0.857178 1441831813 -0.294800 0.359497 -0.221497 0.857178 1441831813 -0.294800 0.359497 -0.221497 0.857178 1441831813 -0.294800 0.359497 -0.221497 0.857178 1441831813 -0.294800 0.359497 -0.221497 0.857178 1441831813 -0.294800 0.359497 -0.221497 0.857178 1441831813 -0.200439 0.450928 -0.152649 0.856201 1441831813 -0.200439 0.450928 -0.152649 0.856201 1441831813 -0.200439 0.450928 -0.152649 0.856201 1441831813 -0.200439 0.450928 -0.152649 0.856201 1441831813 -0.200439 0.450928 -0.152649 0.856201 1441831813 -0.200439 0.450928 -0.152649 0.856201 1441831813 -0.037231 0.563049 -0.106323 0.818665 1441831813 -0.037231 0.563049 -0.106323 0.818665 1441831813 -0.037231 0.563049 -0.106323 0.818665 1441831813 -0.037231 0.563049 -0.106323 0.818665 1441831813 -0.037231 0.563049 -0.106323 0.818665 1441831813 -0.037231 0.563049 -0.106323 0.818665 1441831813 0.124512 0.634094 -0.014099 0.763000 1441831813 0.124512 0.634094 -0.014099 0.763000 1441831813 0.124512 0.634094 -0.014099 0.763000 1441831813 0.124512 0.634094 -0.014099 0.763000 1441831813 0.240845 0.658081 0.084778 0.708252 1441831813 0.240845 0.658081 0.084778 0.708252 1441831813 0.240845 0.658081 0.084778 0.708252 1441831813 0.240845 0.658081 0.084778 0.708252 1441831813 0.240845 0.658081 0.084778 0.708252 1441831813 0.240845 0.658081 0.084778 0.708252 1441831813 0.240845 0.658081 0.084778 0.708252 1441831813 0.257813 0.681091 0.167175 0.664551 1441831813 0.257813 0.681091 0.167175 0.664551 1441831813 0.257813 0.681091 0.167175 0.664551 1441831814 0.257813 0.681091 0.167175 0.664551 1441831814 0.257813 0.681091 0.167175 0.664551 1441831814 0.235657 0.686218 0.148865 0.671814 1441831814 0.235657 0.686218 0.148865 0.671814 1441831814 0.235657 0.686218 0.148865 0.671814 1441831814 0.235657 0.686218 0.148865 0.671814 1441831814 0.235657 0.686218 0.148865 0.671814 1441831814 0.235657 0.686218 0.148865 0.671814 1441831814 0.235657 0.686218 0.148865 0.671814 1441831814 0.115601 0.662292 0.026855 0.739746 1441831814 0.115601 0.662292 0.026855 0.739746 1441831814 0.115601 0.662292 0.026855 0.739746 1441831814 0.115601 0.662292 0.026855 0.739746 1441831814 0.115601 0.662292 0.026855 0.739746 1441831814 -0.077881 0.569214 -0.139282 0.806519 1441831814 -0.077881 0.569214 -0.139282 0.806519 1441831814 -0.077881 0.569214 -0.139282 0.806519 1441831814 -0.077881 0.569214 -0.139282 0.806519 1441831814 -0.210022 0.461548 -0.287048 0.812622 1441831814 -0.210022 0.461548 -0.287048 0.812622 1441831814 -0.210022 0.461548 -0.287048 0.812622 1441831814 -0.210022 0.461548 -0.287048 0.812622 1441831814 -0.210022 0.461548 -0.287048 0.812622 1441831814 -0.210022 0.461548 -0.287048 0.812622 1441831814 -0.267700 0.390381 -0.293030 0.830688 1441831814 -0.267700 0.390381 -0.293030 0.830688 1441831814 -0.267700 0.390381 -0.293030 0.830688 1441831814 -0.267700 0.390381 -0.293030 0.830688 1441831814 -0.267700 0.390381 -0.293030 0.830688 1441831814 -0.267700 0.390381 -0.293030 0.830688 1441831814 -0.250427 0.382202 -0.248840 0.853943 1441831814 -0.250427 0.382202 -0.248840 0.853943 1441831814 -0.250427 0.382202 -0.248840 0.853943 1441831814 -0.250427 0.382202 -0.248840 0.853943 1441831814 -0.250427 0.382202 -0.248840 0.853943 1441831814 -0.250427 0.382202 -0.248840 0.853943 1441831814 -0.250427 0.382202 -0.248840 0.853943 1441831814 -0.149780 0.460144 -0.174744 0.857483 1441831814 -0.149780 0.460144 -0.174744 0.857483 1441831814 -0.149780 0.460144 -0.174744 0.857483 1441831814 -0.149780 0.460144 -0.174744 0.857483 1441831814 -0.149780 0.460144 -0.174744 0.857483 1441831814 -0.149780 0.460144 -0.174744 0.857483 1441831814 0.007080 0.557068 -0.064758 0.827881 1441831814 0.007080 0.557068 -0.064758 0.827881 1441831814 0.007080 0.557068 -0.064758 0.827881 1441831814 0.007080 0.557068 -0.064758 0.827881 1441831814 0.007080 0.557068 -0.064758 0.827881 1441831814 0.165039 0.624084 0.014771 0.763550 1441831814 0.165039 0.624084 0.014771 0.763550 1441831814 0.165039 0.624084 0.014771 0.763550 1441831814 0.165039 0.624084 0.014771 0.763550 1441831814 0.165039 0.624084 0.014771 0.763550 1441831814 0.269714 0.654236 0.102600 0.699036 1441831814 0.269714 0.654236 0.102600 0.699036 1441831814 0.269714 0.654236 0.102600 0.699036 1441831814 0.269714 0.654236 0.102600 0.699036 1441831814 0.269714 0.654236 0.102600 0.699036 1441831814 0.269714 0.654236 0.102600 0.699036 1441831814 0.290710 0.671448 0.156372 0.663391 1441831814 0.290710 0.671448 0.156372 0.663391 1441831814 0.290710 0.671448 0.156372 0.663391 1441831814 0.290710 0.671448 0.156372 0.663391 1441831814 0.232117 0.677856 0.145325 0.682251 1441831814 0.232117 0.677856 0.145325 0.682251 1441831814 0.232117 0.677856 0.145325 0.682251 1441831814 0.232117 0.677856 0.145325 0.682251 1441831814 0.232117 0.677856 0.145325 0.682251 1441831814 0.232117 0.677856 0.145325 0.682251 1441831814 0.092346 0.655090 0.024719 0.749390 1441831814 0.092346 0.655090 0.024719 0.749390 1441831814 0.092346 0.655090 0.024719 0.749390 1441831814 0.092346 0.655090 0.024719 0.749390 1441831814 0.092346 0.655090 0.024719 0.749390 1441831814 0.092346 0.655090 0.024719 0.749390 1441831814 -0.094910 0.555298 -0.138489 0.814514 1441831814 -0.094910 0.555298 -0.138489 0.814514 1441831814 -0.094910 0.555298 -0.138489 0.814514 1441831814 -0.230286 0.436096 -0.259216 0.830383 1441831814 -0.230286 0.436096 -0.259216 0.830383 1441831814 -0.230286 0.436096 -0.259216 0.830383 1441831814 
0.067871 0.666992 0.092896 0.736084 1441831817 0.069397 0.664856 0.091919 0.737976 1441831817 0.069397 0.664856 0.091919 0.737976 1441831817 0.057556 0.661926 0.101379 0.740356 1441831817 0.057556 0.661926 0.101379 0.740356 1441831817 0.057556 0.661926 0.101379 0.740356 1441831817 0.057556 0.661926 0.101379 0.740356 1441831817 0.057556 0.661926 0.101379 0.740356 1441831817 0.057556 0.661926 0.101379 0.740356 1441831817 0.042786 0.658264 0.109253 0.743530 1441831817 0.042786 0.658264 0.109253 0.743530 1441831817 0.042786 0.658264 0.109253 0.743530 1441831817 0.042786 0.658264 0.109253 0.743530 1441831817 0.042786 0.658264 0.109253 0.743530 1441831817 0.042786 0.658264 0.109253 0.743530 1441831817 0.039734 0.652039 0.113037 0.748596 1441831817 0.039734 0.652039 0.113037 0.748596 1441831817 0.039734 0.652039 0.113037 0.748596 1441831817 0.039734 0.652039 0.113037 0.748596 1441831817 0.039734 0.652039 0.113037 0.748596 1441831817 0.039734 0.652039 0.113037 0.748596 1441831817 0.045776 0.647095 0.113708 0.752441 1441831817 0.045776 0.647095 0.113708 0.752441 1441831817 0.045776 0.647095 0.113708 0.752441 1441831817 0.045776 0.647095 0.113708 0.752441 1441831817 0.045776 0.647095 0.113708 0.752441 1441831817 0.059875 0.646545 0.107422 0.752808 1441831817 0.059875 0.646545 0.107422 0.752808 1441831817 0.059875 0.646545 0.107422 0.752808 1441831817 0.059875 0.646545 0.107422 0.752808 1441831817 0.059875 0.646545 0.107422 0.752808 1441831817 0.059875 0.646545 0.107422 0.752808 1441831817 0.048462 0.647278 0.132446 0.749023 1441831817 0.048462 0.647278 0.132446 0.749023 1441831817 0.048462 0.647278 0.132446 0.749023 1441831817 0.048462 0.647278 0.132446 0.749023 1441831817 0.048462 0.647278 0.132446 0.749023 1441831817 0.048462 0.647278 0.132446 0.749023 1441831817 0.048462 0.647278 0.132446 0.749023 1441831817 0.044312 0.649597 0.138123 0.746216 1441831817 0.044312 0.649597 0.138123 0.746216 1441831817 0.044312 0.649597 0.138123 0.746216 1441831817 0.044312 0.649597 0.138123 0.746216 1441831817 0.044312 0.649597 0.138123 0.746216 1441831817 0.055908 0.650879 0.116760 0.748047 1441831817 0.055908 0.650879 0.116760 0.748047 1441831817 0.055908 0.650879 0.116760 0.748047 1441831817 0.055908 0.650879 0.116760 0.748047 1441831817 0.055908 0.650879 0.116760 0.748047 1441831817 0.055908 0.650879 0.116760 0.748047 1441831817 0.061401 0.650452 0.105469 0.749634 1441831817 0.061401 0.650452 0.105469 0.749634 1441831817 0.061401 0.650452 0.105469 0.749634 1441831817 0.061401 0.650452 0.105469 0.749634 1441831817 0.061401 0.650452 0.105469 0.749634 1441831817 0.061401 0.650452 0.105469 0.749634 1441831817 0.061401 0.650452 0.105469 0.749634 1441831817 0.053711 0.653015 0.103699 0.748230 1441831818 0.053711 0.653015 0.103699 0.748230 1441831818 0.053711 0.653015 0.103699 0.748230 1441831818 0.053711 0.653015 0.103699 0.748230 1441831818 0.053711 0.653015 0.103699 0.748230 1441831818 0.053711 0.653015 0.103699 0.748230 1441831818 0.048218 0.655457 0.099121 0.747131 1441831818 0.048218 0.655457 0.099121 0.747131 1441831818 0.048218 0.655457 0.099121 0.747131 1441831818 0.048218 0.655457 0.099121 0.747131 1441831818 0.048218 0.655457 0.099121 0.747131 1441831818 0.048218 0.655457 0.099121 0.747131 1441831818 0.041016 0.654236 0.103271 0.748047 1441831818 0.041016 0.654236 0.103271 0.748047 1441831818 0.041016 0.654236 0.103271 0.748047 1441831818 0.041016 0.654236 0.103271 0.748047 1441831818 0.041016 0.654236 0.103271 0.748047 1441831818 0.041016 0.654236 0.103271 0.748047 1441831818 0.020325 0.651550 0.116882 0.749207 1441831818 0.020325 0.651550 0.116882 0.749207 1441831818 0.020325 0.651550 0.116882 0.749207 1441831818 0.020325 0.651550 0.116882 0.749207 1441831818 0.020325 0.651550 0.116882 0.749207 1441831818 0.020325 0.651550 0.116882 0.749207 1441831818 0.020325 0.651550 0.116882 0.749207 1441831818 0.027527 0.644958 0.118103 0.754456 1441831818 0.027527 0.644958 0.118103 0.754456 1441831818 0.027527 0.644958 0.118103 0.754456 1441831818 0.027527 0.644958 0.118103 0.754456 1441831818 0.027527 0.644958 0.118103 0.754456 1441831818 0.027527 0.644958 0.118103 0.754456 1441831818 0.038025 0.640930 0.109436 0.758728 1441831818 0.038025 0.640930 0.109436 0.758728 1441831818 0.038025 0.640930 0.109436 0.758728 1441831818 0.038025 0.640930 0.109436 0.758728 1441831818 0.038025 0.640930 0.109436 0.758728 1441831818 0.041504 0.643677 0.114258 0.755493 1441831818 0.041504 0.643677 0.114258 0.755493 1441831818 0.041504 0.643677 0.114258 0.755493 1441831818 0.041504 0.643677 0.114258 0.755493 1441831818 0.041504 0.643677 0.114258 0.755493 1441831818 0.041504 0.643677 0.114258 0.755493 1441831818 0.041626 0.645020 0.121887 0.753174 1441831818 0.041626 0.645020 0.121887 0.753174 1441831818 0.041626 0.645020 0.121887 0.753174 1441831818 0.041626 0.645020 0.121887 0.753174 1441831818 0.041626 0.645020 0.121887 0.753174 1441831818 0.041626 0.645020 0.121887 0.753174 1441831818 0.043457 0.648071 0.113708 0.751709 1441831818 0.043457 0.648071 0.113708 0.751709 1441831818 0.043457 0.648071 0.113708 0.751709 1441831818 0.043457 0.648071 0.113708 0.751709 1441831818 0.043457 0.648071 0.113708 0.751709 1441831818 0.043457 0.648071 0.113708 0.751709 1441831818 0.063599 0.650574 0.091370 0.751160 1441831818 0.063599 0.650574 0.091370 0.751160 1441831818 0.063599 0.650574 0.091370 0.751160 1441831818 0.063599 0.650574 0.091370 0.751160 1441831818 0.063599 0.650574 0.091370 0.751160 1441831818 0.063599 0.650574 0.091370 0.751160 1441831818 0.070740 0.649841 0.082520 0.752197 1441831818 0.070740 0.649841 0.082520 0.752197 1441831818 0.070740 0.649841 0.082520 0.752197 1441831818 0.070740 0.649841 0.082520 0.752197 1441831818 0.070740 0.649841 0.082520 0.752197 1441831818 0.070740 0.649841 0.082520 0.752197 1441831818 0.069885 0.651733 0.085632 0.750305 1441831818 0.069885 0.651733 0.085632 0.750305 1441831818 0.069885 0.651733 0.085632 0.750305 1441831818 0.069885 0.651733 0.085632 0.750305 1441831818 0.069885 0.651733 0.085632 0.750305 1441831818 0.069885 0.651733 0.085632 0.750305 1441831818 0.069885 0.651733 0.085632 0.750305 1441831818 0.076294 0.653137 0.066589 0.750366 1441831818 0.076294 0.653137 0.066589 0.750366 1441831818 0.076294 0.653137 0.066589 0.750366 1441831818 0.076294 0.653137 0.066589 0.750366 1441831818 0.076294 0.653137 0.066589 0.750366 1441831818 0.076294 0.653137 0.066589 0.750366 1441831818 0.067200 0.650513 0.056641 0.754333 1441831818 0.067200 0.650513 0.056641 0.754333 1441831818 0.067200 0.650513 0.056641 0.754333 1441831818 0.067200 0.650513 0.056641 0.754333 1441831818 0.067200 0.650513 0.056641 0.754333 1441831818 0.067200 0.650513 0.056641 0.754333 1441831818 0.047546 0.645691 0.078308 0.757996 1441831818 0.047546 0.645691 0.078308 0.757996 1441831818 0.047546 0.645691 0.078308 0.757996 1441831818 0.047546 0.645691 0.078308 0.757996 1441831818 0.047546 0.645691 0.078308 0.757996 1441831818 0.047546 0.645691 0.078308 0.757996 1441831818 0.035217 0.639282 0.111145 0.760010 1441831818 0.035217 0.639282 0.111145 0.760010 1441831818 0.035217 0.639282 0.111145 0.760010 1441831818 0.035217 0.639282 0.111145 0.760010 1441831818 0.035217 0.639282 0.111145 0.760010 1441831818 0.035217 0.639282 0.111145 0.760010 1441831818 0.035217 0.639282 0.111145 0.760010 1441831818 0.054016 0.630188 0.106628 0.767090 1441831818 0.054016 0.630188 0.106628 0.767090 1441831818 0.054016 0.630188 0.106628 0.767090 1441831818 0.054016 0.630188 0.106628 0.767090 1441831818 0.054016 0.630188 0.106628 0.767090 1441831818 0.066040 0.631958 0.099365 0.765686 1441831818 0.066040 0.631958 0.099365 0.765686 1441831818 0.066040 0.631958 0.099365 0.765686 1441831818 0.066040 0.631958 0.099365 0.765686 1441831818 0.066040 0.631958 0.099365 0.765686 1441831818 0.069397 0.633667 0.105469 0.763184 1441831818 0.069397 0.633667 0.105469 0.763184 1441831818 0.069397 0.633667 0.105469 0.763184 1441831819 0.069397 0.633667 0.105469 0.763184 1441831819 0.069397 0.633667 0.105469 0.763184 1441831819 0.069397 0.633667 0.105469 0.763184 1441831819 0.070007 0.637695 0.101990 0.760254 1441831819 0.070007 0.637695 0.101990 0.760254 1441831819 0.070007 0.637695 0.101990 0.760254 1441831819 0.070007 0.637695 0.101990 0.760254 1441831819 0.070007 0.637695 0.101990 0.760254 1441831819 0.070007 0.637695 0.101990 0.760254 1441831819 0.079407 0.645020 0.089172 0.754700 1441831819 0.079407 0.645020 0.089172 0.754700 1441831819 0.079407 0.645020 0.089172 0.754700 1441831819 0.079407 0.645020 0.089172 0.754700 1441831819 0.079407 0.645020 0.089172 0.754700 1441831819 0.079407 0.645020 0.089172 0.754700 1441831819 0.107910 0.647888 0.062073 0.751465 1441831819 0.107910 0.647888 0.062073 0.751465 1441831819 0.107910 0.647888 0.062073 0.751465 1441831819 0.107910 0.647888 0.062073 0.751465 1441831819 0.107910 0.647888 0.062073 0.751465 1441831819 0.107910 0.647888 0.062073 0.751465 1441831819 0.132141 0.649048 0.036865 0.748230 1441831819 0.132141 0.649048 0.036865 0.748230 1441831819 0.132141 0.649048 0.036865 0.748230 1441831819 0.132141 0.649048 0.036865 0.748230 1441831819 0.132141 0.649048 0.036865 0.748230 1441831819 0.132141 0.649048 0.036865 0.748230 1441831819 0.132141 0.649048 0.036865 0.748230 1441831819 0.125122 0.656677 0.044617 0.742310 1441831819 0.125122 0.656677 0.044617 0.742310 1441831819 0.125122 0.656677 0.044617 0.742310 1441831819 0.125122 0.656677 0.044617 0.742310 1441831819 0.125122 0.656677 0.044617 0.742310 1441831819 0.125122 0.656677 0.044617 0.742310 1441831819 0.092224 0.660217 0.074524 0.741577 1441831819 0.092224 0.660217 0.074524 0.741577 1441831819 0.092224 0.660217 0.074524 0.741577 1441831819 0.092224 0.660217 0.074524 0.741577 1441831819 0.092224 0.660217 0.074524 0.741577 1441831819 0.092224 0.660217 0.074524 0.741577 1441831819 0.076294 0.656067 0.088135 0.745605 1441831819 0.076294 0.656067 0.088135 0.745605 1441831819 0.076294 0.656067 0.088135 0.745605 1441831819 0.076294 0.656067 0.088135 0.745605 1441831819 0.076294 0.656067 0.088135 0.745605 1441831819 0.076294 0.656067 0.088135 0.745605 1441831819 0.078918 0.650391 0.093018 0.749634 1441831819 0.078918 0.650391 0.093018 0.749634 1441831819 0.078918 0.650391 0.093018 0.749634 1441831819 0.086731 0.644287 0.104614 0.752563 1441831819 0.086731 0.644287 0.104614 0.752563 1441831819 0.086731 0.644287 0.104614 0.752563 1441831819 0.086731 0.644287 0.104614 0.752563 1441831819 0.086731 0.644287 0.104614 0.752563 1441831819 0.086731 0.644287 0.104614 0.752563 1441831819 0.093018 0.643250 0.112854 0.751465 1441831819 0.093018 0.643250 0.112854 0.751465 1441831819 0.093018 0.643250 0.112854 0.751465 1441831819 0.093018 0.643250 0.112854 0.751465 1441831819 0.093018 0.643250 0.112854 0.751465 1441831819 0.093018 0.643250 0.112854 0.751465 1441831819 0.088928 0.642639 0.125488 0.750549 1441831819 0.088928 0.642639 0.125488 0.750549 1441831819 0.088928 0.642639 0.125488 0.750549 1441831819 0.088928 0.642639 0.125488 0.750549 1441831819 0.088745 0.644348 0.121460 0.749756 1441831819 0.088745 0.644348 0.121460 0.749756 1441831819 0.088745 0.644348 0.121460 0.749756 1441831819 0.088745 0.644348 0.121460 0.749756 1441831819 0.088745 0.644348 0.121460 0.749756 1441831819 0.088745 0.644348 0.121460 0.749756 1441831819 0.088745 0.644348 0.121460 0.749756 1441831819 0.097717 0.645630 0.100464 0.750610 1441831819 0.097717 0.645630 0.100464 0.750610 1441831819 0.097717 0.645630 0.100464 0.750610 1441831819 0.097717 0.645630 0.100464 0.750610 1441831819 0.097717 0.645630 0.100464 0.750610 1441831819 0.104187 0.636169 0.081482 0.760071 1441831819 0.104187 0.636169 0.081482 0.760071 1441831819 0.104187 0.636169 0.081482 0.760071 1441831819 0.104187 0.636169 0.081482 0.760071 1441831819 0.104187 0.636169 0.081482 0.760071 1441831819 0.104187 0.636169 0.081482 0.760071 1441831819 0.080505 0.633179 0.092834 0.764099 1441831819 0.080505 0.633179 0.092834 0.764099 1441831819 0.080505 0.633179 0.092834 0.764099 1441831819 0.080505 0.633179 0.092834 0.764099 1441831819 0.080505 0.633179 0.092834 0.764099 1441831819 0.080505 0.633179 0.092834 0.764099 1441831819 0.065369 0.632507 0.110291 0.763855 1441831819 0.065369 0.632507 0.110291 0.763855 1441831819 0.065369 0.632507 0.110291 0.763855 1441831819 0.065369 0.632507 0.110291 0.763855 1441831819 0.065369 0.632507 0.110291 0.763855 1441831819 0.065369 0.632507 0.110291 0.763855 1441831819 0.063477 0.634216 0.088074 0.765442 1441831819 0.063477 0.634216 0.088074 0.765442 1441831819 0.063477 0.634216 0.088074 0.765442 1441831819 0.063477 0.634216 0.088074 0.765442 1441831819 0.063477 0.634216 0.088074 0.765442 1441831819 0.063477 0.634216 0.088074 0.765442 1441831819 0.044617 0.636292 0.090332 0.764832 1441831819 0.044617 0.636292 0.090332 0.764832 1441831819 0.044617 0.636292 0.090332 0.764832 1441831820 0.044617 0.636292 0.090332 0.764832 1441831820 0.044617 0.636292 0.090332 0.764832 1441831820 0.044617 0.636292 0.090332 0.764832 1441831820 0.038574 0.636780 0.105713 0.762756 1441831820 0.038574 0.636780 0.105713 0.762756 1441831820 0.038574 0.636780 0.105713 0.762756 1441831820 0.038574 0.636780 0.105713 0.762756 1441831820 0.038574 0.636780 0.105713 0.762756 1441831820 0.038574 0.636780 0.105713 0.762756 1441831820 0.038574 0.636780 0.105713 0.762756 1441831820 0.041504 0.635254 0.110901 0.763062 1441831820 0.041504 0.635254 0.110901 0.763062 1441831820 0.041504 0.635254 0.110901 0.763062 1441831820 0.041504 0.635254 0.110901 0.763062 1441831820 0.041504 0.635254 0.110901 0.763062 1441831820 0.041504 0.635254 0.110901 0.763062 1441831820 0.052124 0.636047 0.111877 0.761658 1441831820 0.052124 0.636047 0.111877 0.761658 1441831820 0.052124 0.636047 0.111877 0.761658 1441831820 0.052124 0.636047 0.111877 0.761658 1441831820 0.052124 0.636047 0.111877 0.761658 1441831820 0.052124 0.636047 0.111877 0.761658 1441831820 0.052124 0.636047 0.111877 0.761658 1441831820 0.064575 0.639282 0.113098 0.757813 1441831820 0.064575 0.639282 0.113098 0.757813 1441831820 0.064575 0.639282 0.113098 0.757813 1441831820 0.064575 0.639282 0.113098 0.757813 1441831820 0.064575 0.639282 0.113098 0.757813 1441831820 0.064575 0.639282 0.113098 0.757813 1441831820 0.064209 0.642883 0.115540 0.754395 1441831820 0.064209 0.642883 0.115540 0.754395 1441831820 0.064209 0.642883 0.115540 0.754395 1441831820 0.064209 0.642883 0.115540 0.754395 1441831820 0.064209 0.642883 0.115540 0.754395 1441831820 0.064209 0.642883 0.115540 0.754395 1441831820 0.073303 0.647217 0.104858 0.751465 1441831820 0.073303 0.647217 0.104858 0.751465 1441831820 0.073303 0.647217 0.104858 0.751465 1441831820 0.073303 0.647217 0.104858 0.751465 1441831820 0.102051 0.649231 0.085327 0.748840 1441831820 0.102051 0.649231 0.085327 0.748840 1441831820 0.102051 0.649231 0.085327 0.748840 1441831820 0.102051 0.649231 0.085327 0.748840 1441831820 0.102051 0.649231 0.085327 0.748840 1441831820 0.123901 0.647766 0.067322 0.748657 1441831820 0.123901 0.647766 0.067322 0.748657 1441831820 0.123901 0.647766 0.067322 0.748657 1441831820 0.123901 0.647766 0.067322 0.748657 1441831820 0.123901 0.647766 0.067322 0.748657 1441831820 0.123901 0.647766 0.067322 0.748657 1441831820 0.122009 0.654236 0.077942 0.742249 1441831820 0.122009 0.654236 0.077942 0.742249 1441831820 0.122009 0.654236 0.077942 0.742249 1441831820 0.122009 0.654236 0.077942 0.742249 1441831820 0.122009 0.654236 0.077942 0.742249 1441831820 0.122009 0.654236 0.077942 0.742249 1441831820 0.122009 0.654236 0.077942 0.742249 1441831820 0.095276 0.656006 0.098755 0.742126 1441831820 0.095276 0.656006 0.098755 0.742126 1441831820 0.095276 0.656006 0.098755 0.742126 1441831820 0.095276 0.656006 0.098755 0.742126 1441831820 0.095276 0.656006 0.098755 0.742126 1441831820 0.095276 0.656006 0.098755 0.742126 1441831820 0.067139 0.652832 0.136353 0.742004 1441831820 0.067139 0.652832 0.136353 0.742004 1441831820 0.067139 0.652832 0.136353 0.742004 1441831820 0.067139 0.652832 0.136353 0.742004 1441831820 0.067139 0.652832 0.136353 0.742004 1441831820 0.050049 0.646362 0.168274 0.742493 1441831820 0.050049 0.646362 0.168274 0.742493 1441831820 0.050049 0.646362 0.168274 0.742493 1441831820 0.050049 0.646362 0.168274 0.742493 1441831820 0.050049 0.646362 0.168274 0.742493 1441831820 0.050720 0.642273 0.192749 0.740051 1441831820 0.050720 0.642273 0.192749 0.740051 1441831820 0.050720 0.642273 0.192749 0.740051 1441831820 0.050720 0.642273 0.192749 0.740051 1441831820 0.050720 0.642273 0.192749 0.740051 1441831820 0.050720 0.642273 0.192749 0.740051 1441831820 0.062866 0.645447 0.182678 0.738953 1441831820 0.062866 0.645447 0.182678 0.738953 1441831820 0.062866 0.645447 0.182678 0.738953 1441831820 0.062866 0.645447 0.182678 0.738953 1441831820 0.059998 0.652283 0.178833 0.734070 1441831820 0.059998 0.652283 0.178833 0.734070 1441831820 0.059998 0.652283 0.178833 0.734070 1441831820 0.059998 0.652283 0.178833 0.734070 1441831820 0.059998 0.652283 0.178833 0.734070 1441831820 0.059998 0.652283 0.178833 0.734070 1441831820 0.059509 0.655273 0.185486 0.729797 1441831820 0.059509 0.655273 0.185486 0.729797 1441831820 0.059509 0.655273 0.185486 0.729797 1441831820 0.059509 0.655273 0.185486 0.729797 1441831820 0.059509 0.655273 0.185486 0.729797 1441831820 0.059509 0.655273 0.185486 0.729797 1441831820 0.059509 0.655273 0.185486 0.729797 1441831820 0.081116 0.661011 0.162964 0.727905 1441831820 0.081116 0.661011 0.162964 0.727905 1441831820 0.081116 0.661011 0.162964 0.727905 1441831820 0.081116 0.661011 0.162964 0.727905 1441831820 0.081116 0.661011 0.162964 0.727905 1441831820 0.081116 0.661011 0.162964 0.727905 1441831820 0.105286 0.662659 0.138000 0.728455 1441831820 0.105286 0.662659 0.138000 0.728455 1441831820 0.105286 0.662659 0.138000 0.728455 1441831820 0.105286 0.662659 0.138000 0.728455 1441831821 0.105286 0.662659 0.138000 0.728455 1441831821 0.105286 0.662659 0.138000 0.728455 1441831821 0.124268 0.661987 0.117615 0.729675 1441831821 0.124268 0.661987 0.117615 0.729675 1441831821 0.124268 0.661987 0.117615 0.729675 1441831821 0.124268 0.661987 0.117615 0.729675 1441831821 0.124268 0.661987 0.117615 0.729675 1441831821 0.124268 0.661987 0.117615 0.729675 1441831821 0.126099 0.661743 0.105103 0.731506 1441831821 0.126099 0.661743 0.105103 0.731506 1441831821 0.126099 0.661743 0.105103 0.731506 1441831821 0.126099 0.661743 0.105103 0.731506 1441831821 0.126099 0.661743 0.105103 0.731506 1441831821 0.126099 0.661743 0.105103 0.731506 1441831821 0.126099 0.661743 0.105103 0.731506 1441831821 0.105774 0.658081 0.102234 0.738403 1441831821 0.105774 0.658081 0.102234 0.738403 1441831821 0.105774 0.658081 0.102234 0.738403 1441831821 0.105774 0.658081 0.102234 0.738403 1441831821 0.105774 0.658081 0.102234 0.738403 1441831821 0.105774 0.658081 0.102234 0.738403 1441831821 0.088928 0.651611 0.110657 0.745056 1441831821 0.088928 0.651611 0.110657 0.745056 1441831821 0.088928 0.651611 0.110657 0.745056 1441831821 0.088928 0.651611 0.110657 0.745056 1441831821 0.088928 0.651611 0.110657 0.745056 1441831821 0.088928 0.651611 0.110657 0.745056 1441831821 0.088928 0.651611 0.110657 0.745056 1441831821 0.092224 0.645081 0.111328 0.750244 1441831821 0.092224 0.645081 0.111328 0.750244 1441831821 0.092224 0.645081 0.111328 0.750244 1441831821 0.092224 0.645081 0.111328 0.750244 1441831821 0.092224 0.645081 0.111328 0.750244 1441831821 0.092224 0.645081 0.111328 0.750244 1441831821 0.097595 0.641113 0.117065 0.752075 1441831821 0.097595 0.641113 0.117065 0.752075 1441831821 0.097595 0.641113 0.117065 0.752075 1441831821 0.097595 0.641113 0.117065 0.752075 1441831821 0.097595 0.641113 0.117065 0.752075 1441831821 0.097595 0.641113 0.117065 0.752075 1441831821 0.102478 0.640320 0.121277 0.751465 1441831821 0.102478 0.640320 0.121277 0.751465 1441831821 0.102478 0.640320 0.121277 0.751465 1441831821 0.102478 0.640320 0.121277 0.751465 1441831821 0.102478 0.640320 0.121277 0.751465 1441831821 0.102478 0.640320 0.121277 0.751465 1441831821 0.095825 0.642334 0.132202 0.748779 1441831821 0.095825 0.642334 0.132202 0.748779 1441831821 0.095825 0.642334 0.132202 0.748779 1441831821 0.095825 0.642334 0.132202 0.748779 1441831821 0.095825 0.642334 0.132202 0.748779 1441831821 0.095825 0.642334 0.132202 0.748779 1441831821 0.095825 0.642334 0.132202 0.748779 1441831821 0.079468 0.645386 0.150696 0.744568 1441831821 0.079468 0.645386 0.150696 0.744568 1441831821 0.079468 0.645386 0.150696 0.744568 1441831821 0.079468 0.645386 0.150696 0.744568 1441831821 0.079468 0.645386 0.150696 0.744568 1441831821 0.079468 0.645386 0.150696 0.744568 1441831821 0.074280 0.647522 0.148682 0.743591 1441831821 0.074280 0.647522 0.148682 0.743591 1441831821 0.074280 0.647522 0.148682 0.743591 1441831821 0.074280 0.647522 0.148682 0.743591 1441831821 0.074280 0.647522 0.148682 0.743591 1441831821 0.074280 0.647522 0.148682 0.743591 1441831821 0.083618 0.651306 0.130615 0.742676 1441831821 0.083618 0.651306 0.130615 0.742676 1441831821 0.083618 0.651306 0.130615 0.742676 1441831821 0.083618 0.651306 0.130615 0.742676 1441831821 0.083618 0.651306 0.130615 0.742676 1441831821 0.083618 0.651306 0.130615 0.742676 1441831821 0.111267 0.652710 0.101013 0.742493 1441831821 0.111267 0.652710 0.101013 0.742493 1441831821 0.111267 0.652710 0.101013 0.742493 1441831821 0.111267 0.652710 0.101013 0.742493 1441831821 0.111267 0.652710 0.101013 0.742493 1441831821 0.111267 0.652710 0.101013 0.742493 1441831821 0.126160 0.652832 0.080444 0.742493 1441831821 0.126160 0.652832 0.080444 0.742493 1441831821 0.126160 0.652832 0.080444 0.742493 1441831821 0.126160 0.652832 0.080444 0.742493 1441831821 0.126160 0.652832 0.080444 0.742493 1441831821 0.126160 0.652832 0.080444 0.742493 1441831821 0.109802 0.655212 0.085144 0.742493 1441831821 0.109802 0.655212 0.085144 0.742493 1441831821 0.109802 0.655212 0.085144 0.742493 1441831821 0.109802 0.655212 0.085144 0.742493 1441831821 0.109802 0.655212 0.085144 0.742493 1441831821 0.109802 0.655212 0.085144 0.742493 1441831821 0.109802 0.655212 0.085144 0.742493 1441831821 0.084351 0.652832 0.104431 0.745483 1441831821 0.084351 0.652832 0.104431 0.745483 1441831821 0.084351 0.652832 0.104431 0.745483 1441831821 0.084351 0.652832 0.104431 0.745483 1441831821 0.084351 0.652832 0.104431 0.745483 1441831821 0.084351 0.652832 0.104431 0.745483 1441831821 0.077942 0.645264 0.108459 0.752136 1441831821 0.077942 0.645264 0.108459 0.752136 1441831821 0.077942 0.645264 0.108459 0.752136 1441831821 0.077942 0.645264 0.108459 0.752136 1441831821 0.077942 0.645264 0.108459 0.752136 1441831821 0.077942 0.645264 0.108459 0.752136 1441831821 0.077942 0.645264 0.108459 0.752136 1441831821 0.092590 0.635864 0.112610 0.757813 1441831821 0.092590 0.635864 0.112610 0.757813 1441831821 0.092590 0.635864 0.112610 0.757813 1441831821 0.092590 0.635864 0.112610 0.757813 1441831821 0.092590 0.635864 0.112610 0.757813 1441831821 0.092590 0.635864 0.112610 0.757813 1441831821 0.104919 0.632141 0.118469 0.758423 1441831821 0.104919 0.632141 0.118469 0.758423 1441831821 0.104919 0.632141 0.118469 0.758423 1441831821 0.104919 0.632141 0.118469 0.758423 1441831821 0.104919 0.632141 0.118469 0.758423 1441831822 0.104919 0.632141 0.118469 0.758423 1441831822 0.117615 0.634949 0.119629 0.754028 1441831822 0.117615 0.634949 0.119629 0.754028 1441831822 0.117615 0.634949 0.119629 0.754028 1441831822 0.117615 0.634949 0.119629 0.754028 1441831822 0.117615 0.634949 0.119629 0.754028 1441831822 0.117615 0.634949 0.119629 0.754028 1441831822 0.111816 0.638306 0.127014 0.750854 1441831822 0.111816 0.638306 0.127014 0.750854 1441831822 0.111816 0.638306 0.127014 0.750854 1441831822 0.111816 0.638306 0.127014 0.750854 1441831822 0.111816 0.638306 0.127014 0.750854 1441831822 0.111816 0.638306 0.127014 0.750854 1441831822 0.108215 0.642639 0.121521 0.748657 1441831822 0.108215 0.642639 0.121521 0.748657 1441831822 0.108215 0.642639 0.121521 0.748657 1441831822 0.108215 0.642639 0.121521 0.748657 1441831822 0.108215 0.642639 0.121521 0.748657 1441831822 0.108215 0.642639 0.121521 0.748657 1441831822 0.125061 0.646362 0.106934 0.744995 1441831822 0.125061 0.646362 0.106934 0.744995 1441831822 0.125061 0.646362 0.106934 0.744995 1441831822 0.125061 0.646362 0.106934 0.744995 1441831822 0.125061 0.646362 0.106934 0.744995 1441831822 0.136963 0.648438 0.102539 0.741760 1441831822 0.136963 0.648438 0.102539 0.741760 1441831822 0.136963 0.648438 0.102539 0.741760 1441831822 0.136963 0.648438 0.102539 0.741760 1441831822 0.140991 0.651794 0.106689 0.737427 1441831822 0.140991 0.651794 0.106689 0.737427 1441831822 0.140991 0.651794 0.106689 0.737427 1441831822 0.147339 0.652527 0.091064 0.737610 1441831822 0.147339 0.652527 0.091064 0.737610 1441831822 0.147339 0.652527 0.091064 0.737610 1441831822 0.147339 0.652527 0.091064 0.737610 1441831822 0.147339 0.652527 0.091064 0.737610 1441831822 0.147339 0.652527 0.091064 0.737610 1441831822 0.119690 0.653137 0.090576 0.742188 1441831822 0.119690 0.653137 0.090576 0.742188 1441831822 0.119690 0.653137 0.090576 0.742188 1441831822 0.119690 0.653137 0.090576 0.742188 1441831822 0.119690 0.653137 0.090576 0.742188 1441831822 0.119690 0.653137 0.090576 0.742188 1441831822 0.089539 0.646423 0.108154 0.749878 1441831822 0.089539 0.646423 0.108154 0.749878 1441831822 0.089539 0.646423 0.108154 0.749878 1441831822 0.089539 0.646423 0.108154 0.749878 1441831822 0.089539 0.646423 0.108154 0.749878 1441831822 0.100281 0.638489 0.104919 0.755737 1441831822 0.100281 0.638489 0.104919 0.755737 1441831822 0.100281 0.638489 0.104919 0.755737 1441831822 0.100281 0.638489 0.104919 0.755737 1441831822 0.100281 0.638489 0.104919 0.755737 1441831822 0.100281 0.638489 0.104919 0.755737 1441831822 0.120361 0.634094 0.090393 0.758423 1441831822 0.120361 0.634094 0.090393 0.758423 1441831822 0.120361 0.634094 0.090393 0.758423 1441831822 0.120361 0.634094 0.090393 0.758423 1441831822 0.120361 0.634094 0.090393 0.758423 1441831822 0.120361 0.634094 0.090393 0.758423 1441831822 0.122009 0.639282 0.093201 0.753418 1441831822 0.122009 0.639282 0.093201 0.753418 1441831822 0.122009 0.639282 0.093201 0.753418 1441831822 0.122009 0.639282 0.093201 0.753418 1441831822 0.122009 0.639282 0.093201 0.753418 1441831822 0.122009 0.639282 0.093201 0.753418 1441831822 0.109314 0.645447 0.113342 0.747314 1441831822 0.109314 0.645447 0.113342 0.747314 1441831822 0.109314 0.645447 0.113342 0.747314 1441831822 0.109314 0.645447 0.113342 0.747314 1441831822 0.109314 0.645447 0.113342 0.747314 1441831822 0.114563 0.648926 0.103333 0.744934 1441831822 0.114563 0.648926 0.103333 0.744934 1441831822 0.114563 0.648926 0.103333 0.744934 1441831822 0.114563 0.648926 0.103333 0.744934 1441831822 0.114563 0.648926 0.103333 0.744934 1441831822 0.114563 0.648926 0.103333 0.744934 1441831822 0.129456 0.654114 0.090393 0.739685 1441831822 0.129456 0.654114 0.090393 0.739685 1441831822 0.129456 0.654114 0.090393 0.739685 1441831822 0.129456 0.654114 0.090393 0.739685 1441831822 0.129456 0.654114 0.090393 0.739685 1441831822 0.138184 0.657593 0.091858 0.734802 1441831822 0.138184 0.657593 0.091858 0.734802 1441831822 0.138184 0.657593 0.091858 0.734802 1441831822 0.138184 0.657593 0.091858 0.734802 1441831822 0.138184 0.657593 0.091858 0.734802 1441831822 0.138184 0.657593 0.091858 0.734802 1441831822 0.148987 0.661560 0.093201 0.728943 1441831822 0.148987 0.661560 0.093201 0.728943 1441831822 0.148987 0.661560 0.093201 0.728943 1441831822 
