# Supplementary material for: Quaternion-Based Gesture Recognition Using Wireless Wearable Motion Capture Sensors
Source: Sensors (Basel). 2016 Apr 28;16(5):605. doi: 10.3390/s16050605 (PMC4883296; doi:10.3390/s16050605)
Supplement: Supplementary file 1 [file sensors-16-00605-s001.zip › MultiSensorGestureData/P3/2. Uppercut/2/Training17.txt]

-0.366638 -0.568481 0.427124 -0.600037 1441831734 -0.366638 -0.568481 0.427124 -0.600037 1441831734 -0.366638 -0.568481 0.427124 -0.600037 1441831734 -0.366638 -0.568481 0.427124 -0.600037 1441831734 -0.355896 -0.570435 0.412170 -0.614929 1441831734 -0.355896 -0.570435 0.412170 -0.614929 1441831734 -0.355896 -0.570435 0.412170 -0.614929 1441831734 -0.355896 -0.570435 0.412170 -0.614929 1441831734 -0.355896 -0.570435 0.412170 -0.614929 1441831734 -0.355896 -0.570435 0.412170 -0.614929 1441831734 -0.354248 -0.566895 0.407532 -0.622192 1441831734 -0.354248 -0.566895 0.407532 -0.622192 1441831734 -0.354248 -0.566895 0.407532 -0.622192 1441831734 -0.354248 -0.566895 0.407532 -0.622192 1441831734 -0.354248 -0.566895 0.407532 -0.622192 1441831734 -0.354248 -0.566895 0.407532 -0.622192 1441831734 -0.363892 -0.559570 0.405518 -0.624573 1441831734 -0.363892 -0.559570 0.405518 -0.624573 1441831734 -0.363892 -0.559570 0.405518 -0.624573 1441831734 -0.363892 -0.559570 0.405518 -0.624573 1441831734 -0.363892 -0.559570 0.405518 -0.624573 1441831734 -0.363892 -0.559570 0.405518 -0.624573 1441831734 -0.369019 -0.552979 0.399414 -0.631348 1441831734 -0.369019 -0.552979 0.399414 -0.631348 1441831734 -0.369019 -0.552979 0.399414 -0.631348 1441831734 -0.369019 -0.552979 0.399414 -0.631348 1441831734 -0.369019 -0.552979 0.399414 -0.631348 1441831734 -0.369019 -0.552979 0.399414 -0.631348 1441831734 -0.369019 -0.552979 0.399414 -0.631348 1441831734 -0.358826 -0.555420 0.385254 -0.643677 1441831734 -0.358826 -0.555420 0.385254 -0.643677 1441831734 -0.358826 -0.555420 0.385254 -0.643677 1441831734 -0.358826 -0.555420 0.385254 -0.643677 1441831734 -0.358826 -0.555420 0.385254 -0.643677 1441831734 -0.358826 -0.555420 0.385254 -0.643677 1441831734 -0.341614 -0.566528 0.368652 -0.653076 1441831734 -0.341614 -0.566528 0.368652 -0.653076 1441831734 -0.341614 -0.566528 0.368652 -0.653076 1441831734 -0.341614 -0.566528 0.368652 -0.653076 1441831734 -0.341614 -0.566528 0.368652 -0.653076 1441831734 -0.341614 -0.566528 0.368652 -0.653076 1441831734 -0.341614 -0.566528 0.368652 -0.653076 1441831734 -0.328064 -0.577942 0.362793 -0.653259 1441831734 -0.328064 -0.577942 0.362793 -0.653259 1441831734 -0.328064 -0.577942 0.362793 -0.653259 1441831734 -0.328064 -0.577942 0.362793 -0.653259 1441831734 -0.328064 -0.577942 0.362793 -0.653259 1441831734 -0.328064 -0.577942 0.362793 -0.653259 1441831734 -0.329346 -0.578918 0.378967 -0.642517 1441831734 -0.329346 -0.578918 0.378967 -0.642517 1441831734 -0.329346 -0.578918 0.378967 -0.642517 1441831734 -0.329346 -0.578918 0.378967 -0.642517 1441831734 -0.329346 -0.578918 0.378967 -0.642517 1441831734 -0.329346 -0.578918 0.378967 -0.642517 1441831734 -0.316650 -0.585205 0.386169 -0.638916 1441831734 -0.316650 -0.585205 0.386169 -0.638916 1441831734 -0.316650 -0.585205 0.386169 -0.638916 1441831734 -0.316650 -0.585205 0.386169 -0.638916 1441831734 -0.316650 -0.585205 0.386169 -0.638916 1441831734 -0.316650 -0.585205 0.386169 -0.638916 1441831734 -0.316650 -0.585205 0.386169 -0.638916 1441831734 -0.289246 -0.599365 0.378845 -0.643127 1441831734 -0.289246 -0.599365 0.378845 -0.643127 1441831734 -0.289246 -0.599365 0.378845 -0.643127 1441831734 -0.289246 -0.599365 0.378845 -0.643127 1441831734 -0.289246 -0.599365 0.378845 -0.643127 1441831734 -0.289246 -0.599365 0.378845 -0.643127 1441831734 -0.271179 -0.608215 0.376038 -0.644348 1441831734 -0.271179 -0.608215 0.376038 -0.644348 1441831734 -0.271179 -0.608215 0.376038 -0.644348 1441831734 -0.271179 -0.608215 0.376038 -0.644348 1441831734 -0.271179 -0.608215 0.376038 -0.644348 1441831734 -0.271179 -0.608215 0.376038 -0.644348 1441831734 -0.271179 -0.608215 0.376038 -0.644348 1441831734 -0.268433 -0.610413 0.366516 -0.648865 1441831734 -0.268433 -0.610413 0.366516 -0.648865 1441831734 -0.268433 -0.610413 0.366516 -0.648865 1441831734 -0.268433 -0.610413 0.366516 -0.648865 1441831734 -0.268433 -0.610413 0.366516 -0.648865 1441831734 -0.268433 -0.610413 0.366516 -0.648865 1441831734 -0.270996 -0.607117 0.357910 -0.655701 1441831734 -0.270996 -0.607117 0.357910 -0.655701 1441831734 -0.270996 -0.607117 0.357910 -0.655701 1441831734 -0.270996 -0.607117 0.357910 -0.655701 1441831734 -0.270996 -0.607117 0.357910 -0.655701 1441831734 -0.270996 -0.607117 0.357910 -0.655701 1441831734 -0.278809 -0.595886 0.356812 -0.663269 1441831734 -0.278809 -0.595886 0.356812 -0.663269 1441831734 -0.278809 -0.595886 0.356812 -0.663269 1441831734 -0.278809 -0.595886 0.356812 -0.663269 1441831734 -0.278809 -0.595886 0.356812 -0.663269 1441831734 -0.278809 -0.595886 0.356812 -0.663269 1441831734 -0.280273 -0.589844 0.338867 -0.677368 1441831734 -0.280273 -0.589844 0.338867 -0.677368 1441831734 -0.280273 -0.589844 0.338867 -0.677368 1441831734 -0.280273 -0.589844 0.338867 -0.677368 1441831734 -0.280273 -0.589844 0.338867 -0.677368 1441831734 -0.280273 -0.589844 0.338867 -0.677368 1441831734 -0.280273 -0.589844 0.338867 -0.677368 1441831734 -0.284058 -0.587341 0.319458 -0.687317 1441831734 -0.284058 -0.587341 0.319458 -0.687317 1441831734 -0.284058 -0.587341 0.319458 -0.687317 1441831734 -0.284058 -0.587341 0.319458 -0.687317 1441831734 -0.284058 -0.587341 0.319458 -0.687317 1441831734 -0.284058 -0.587341 0.319458 -0.687317 1441831734 -0.299072 -0.578735 0.316956 -0.689392 1441831734 -0.299072 -0.578735 0.316956 -0.689392 1441831734 -0.299072 -0.578735 0.316956 -0.689392 1441831734 -0.299072 -0.578735 0.316956 -0.689392 1441831734 -0.299072 -0.578735 0.316956 -0.689392 1441831734 -0.299072 -0.578735 0.316956 -0.689392 1441831734 -0.299072 -0.578735 0.316956 -0.689392 1441831734 -0.312073 -0.572266 0.314636 -0.690063 1441831734 -0.312073 -0.572266 0.314636 -0.690063 1441831734 -0.312073 -0.572266 0.314636 -0.690063 1441831734 -0.312073 -0.572266 0.314636 -0.690063 1441831735 -0.312073 -0.572266 0.314636 -0.690063 1441831735 -0.312073 -0.572266 0.314636 -0.690063 1441831735 -0.306824 -0.576782 0.304504 -0.693176 1441831735 -0.306824 -0.576782 0.304504 -0.693176 1441831735 -0.306824 -0.576782 0.304504 -0.693176 1441831735 -0.306824 -0.576782 0.304504 -0.693176 1441831735 -0.306824 -0.576782 0.304504 -0.693176 1441831735 -0.306824 -0.576782 0.304504 -0.693176 1441831735 -0.288391 -0.590210 0.290466 -0.695801 1441831735 -0.288391 -0.590210 0.290466 -0.695801 1441831735 -0.288391 -0.590210 0.290466 -0.695801 1441831735 -0.288391 -0.590210 0.290466 -0.695801 1441831735 -0.288391 -0.590210 0.290466 -0.695801 1441831735 -0.288391 -0.590210 0.290466 -0.695801 1441831735 -0.288391 -0.590210 0.290466 -0.695801 1441831735 -0.290955 -0.597595 0.295837 -0.686096 1441831735 -0.290955 -0.597595 0.295837 -0.686096 1441831735 -0.290955 -0.597595 0.295837 -0.686096 1441831735 -0.290955 -0.597595 0.295837 -0.686096 1441831735 -0.290955 -0.597595 0.295837 -0.686096 1441831735 -0.290955 -0.597595 0.295837 -0.686096 1441831735 -0.308960 -0.594666 0.319397 -0.670044 1441831735 -0.308960 -0.594666 0.319397 -0.670044 1441831735 -0.308960 -0.594666 0.319397 -0.670044 1441831735 -0.308960 -0.594666 0.319397 -0.670044 1441831735 -0.308960 -0.594666 0.319397 -0.670044 1441831735 -0.308960 -0.594666 0.319397 -0.670044 1441831735 -0.312134 -0.598816 0.325928 -0.661682 1441831735 -0.312134 -0.598816 0.325928 -0.661682 1441831735 -0.312134 -0.598816 0.325928 -0.661682 1441831735 -0.312134 -0.598816 0.325928 -0.661682 1441831735 -0.312134 -0.598816 0.325928 -0.661682 1441831735 -0.312134 -0.598816 0.325928 -0.661682 1441831735 -0.293701 -0.611755 0.320984 -0.660767 1441831735 -0.293701 -0.611755 0.320984 -0.660767 1441831735 -0.293701 -0.611755 0.320984 -0.660767 1441831735 -0.293701 -0.611755 0.320984 -0.660767 1441831735 -0.293701 -0.611755 0.320984 -0.660767 1441831735 -0.293701 -0.611755 0.320984 -0.660767 1441831735 -0.279846 -0.620178 0.325256 -0.656738 1441831735 -0.279846 -0.620178 0.325256 -0.656738 1441831735 -0.279846 -0.620178 0.325256 -0.656738 1441831735 -0.279846 -0.620178 0.325256 -0.656738 1441831735 -0.279846 -0.620178 0.325256 -0.656738 1441831735 -0.279846 -0.620178 0.325256 -0.656738 1441831735 -0.279846 -0.620178 0.325256 -0.656738 1441831735 -0.269714 -0.624695 0.327087 -0.655823 1441831735 -0.269714 -0.624695 0.327087 -0.655823 1441831735 -0.269714 -0.624695 0.327087 -0.655823 1441831735 -0.269714 -0.624695 0.327087 -0.655823 1441831735 -0.269714 -0.624695 0.327087 -0.655823 1441831735 -0.269714 -0.624695 0.327087 -0.655823 1441831735 -0.266968 -0.626526 0.326477 -0.655457 1441831735 -0.266968 -0.626526 0.326477 -0.655457 1441831735 -0.266968 -0.626526 0.326477 -0.655457 1441831735 -0.266968 -0.626526 0.326477 -0.655457 1441831735 -0.266968 -0.626526 0.326477 -0.655457 1441831735 -0.266968 -0.626526 0.326477 -0.655457 1441831735 -0.275757 -0.619629 0.339233 -0.651917 1441831735 -0.275757 -0.619629 0.339233 -0.651917 1441831735 -0.275757 -0.619629 0.339233 -0.651917 1441831735 -0.275757 -0.619629 0.339233 -0.651917 1441831735 -0.275757 -0.619629 0.339233 -0.651917 1441831735 -0.275757 -0.619629 0.339233 -0.651917 1441831735 -0.275757 -0.619629 0.339233 -0.651917 1441831735 -0.279053 -0.614563 0.348083 -0.650635 1441831735 -0.279053 -0.614563 0.348083 -0.650635 1441831735 -0.279053 -0.614563 0.348083 -0.650635 1441831735 -0.279053 -0.614563 0.348083 -0.650635 1441831735 -0.279053 -0.614563 0.348083 -0.650635 1441831735 -0.279053 -0.614563 0.348083 -0.650635 1441831735 -0.279053 -0.614563 0.348083 -0.650635 1441831735 -0.291870 -0.605774 0.361206 -0.646118 1441831735 -0.291870 -0.605774 0.361206 -0.646118 1441831735 -0.291870 -0.605774 0.361206 -0.646118 1441831735 -0.291870 -0.605774 0.361206 -0.646118 1441831735 -0.291870 -0.605774 0.361206 -0.646118 1441831735 -0.291870 -0.605774 0.361206 -0.646118 1441831735 -0.319885 -0.591431 0.382080 -0.633972 1441831735 -0.319885 -0.591431 0.382080 -0.633972 1441831735 -0.319885 -0.591431 0.382080 -0.633972 1441831735 -0.319885 -0.591431 0.382080 -0.633972 1441831735 -0.319885 -0.591431 0.382080 -0.633972 1441831735 -0.319885 -0.591431 0.382080 -0.633972 1441831735 -0.340027 -0.578308 0.387390 -0.632385 1441831735 -0.340027 -0.578308 0.387390 -0.632385 1441831735 -0.340027 -0.578308 0.387390 -0.632385 1441831735 -0.340027 -0.578308 0.387390 -0.632385 1441831735 -0.340027 -0.578308 0.387390 -0.632385 1441831735 -0.340027 -0.578308 0.387390 -0.632385 1441831735 -0.340027 -0.578308 0.387390 -0.632385 1441831735 -0.322144 -0.590332 0.353210 -0.650452 1441831735 -0.322144 -0.590332 0.353210 -0.650452 1441831735 -0.322144 -0.590332 0.353210 -0.650452 1441831735 -0.322144 -0.590332 0.353210 -0.650452 1441831735 -0.322144 -0.590332 0.353210 -0.650452 1441831735 -0.322144 -0.590332 0.353210 -0.650452 1441831735 -0.310486 -0.605042 0.330566 -0.654480 1441831735 -0.310486 -0.605042 0.330566 -0.654480 1441831735 -0.310486 -0.605042 0.330566 -0.654480 1441831735 -0.310486 -0.605042 0.330566 -0.654480 1441831735 -0.310486 -0.605042 0.330566 -0.654480 1441831735 -0.310486 -0.605042 0.330566 -0.654480 1441831735 -0.310486 -0.605042 0.330566 -0.654480 1441831735 -0.316406 -0.606384 0.339233 -0.645874 1441831735 -0.316406 -0.606384 0.339233 -0.645874 1441831735 -0.316406 -0.606384 0.339233 -0.645874 1441831735 -0.316406 -0.606384 0.339233 -0.645874 1441831735 -0.316406 -0.606384 0.339233 -0.645874 1441831735 -0.316406 -0.606384 0.339233 -0.645874 1441831735 -0.316406 -0.606384 0.339233 -0.645874 1441831735 -0.322083 -0.601501 0.352539 -0.640503 1441831735 -0.322083 -0.601501 0.352539 -0.640503 1441831735 -0.322083 -0.601501 0.352539 -0.640503 1441831735 -0.322083 -0.601501 0.352539 -0.640503 1441831735 -0.322083 -0.601501 0.352539 -0.640503 1441831736 -0.322083 -0.601501 0.352539 -0.640503 1441831736 -0.312378 -0.605469 0.347900 -0.644104 1441831736 -0.312378 -0.605469 0.347900 -0.644104 1441831736 -0.312378 -0.605469 0.347900 -0.644104 1441831736 -0.312378 -0.605469 0.347900 -0.644104 1441831736 -0.312378 -0.605469 0.347900 -0.644104 1441831736 -0.291382 -0.615662 0.335876 -0.650635 1441831736 -0.291382 -0.615662 0.335876 -0.650635 1441831736 -0.291382 -0.615662 0.335876 -0.650635 1441831736 -0.291382 -0.615662 0.335876 -0.650635 1441831736 -0.291382 -0.615662 0.335876 -0.650635 1441831736 -0.291382 -0.615662 0.335876 -0.650635 1441831736 -0.291382 -0.615662 0.335876 -0.650635 1441831736 -0.267517 -0.624939 0.329712 -0.655212 1441831736 -0.267517 -0.624939 0.329712 -0.655212 1441831736 -0.267517 -0.624939 0.329712 -0.655212 1441831736 -0.267517 -0.624939 0.329712 -0.655212 1441831736 -0.267517 -0.624939 0.329712 -0.655212 1441831736 -0.267517 -0.624939 0.329712 -0.655212 1441831736 -0.248779 -0.632080 0.323303 -0.658936 1441831736 -0.248779 -0.632080 0.323303 -0.658936 1441831736 -0.248779 -0.632080 0.323303 -0.658936 1441831736 -0.248779 -0.632080 0.323303 -0.658936 1441831736 -0.248779 -0.632080 0.323303 -0.658936 1441831736 -0.248779 -0.632080 0.323303 -0.658936 1441831736 -0.248779 -0.632080 0.323303 -0.658936 1441831736 -0.242371 -0.634705 0.323303 -0.658752 1441831736 -0.242371 -0.634705 0.323303 -0.658752 1441831736 -0.242371 -0.634705 0.323303 -0.658752 1441831736 -0.242371 -0.634705 0.323303 -0.658752 1441831736 -0.242371 -0.634705 0.323303 -0.658752 1441831736 -0.242371 -0.634705 0.323303 -0.658752 1441831736 -0.240601 -0.632813 0.325989 -0.659912 1441831736 -0.240601 -0.632813 0.325989 -0.659912 1441831736 -0.240601 -0.632813 0.325989 -0.659912 1441831736 -0.240601 -0.632813 0.325989 -0.659912 1441831736 -0.240601 -0.632813 0.325989 -0.659912 1441831736 -0.240601 -0.632813 0.325989 -0.659912 1441831736 -0.239990 -0.630005 0.317444 -0.666931 1441831736 -0.239990 -0.630005 0.317444 -0.666931 1441831736 -0.239990 -0.630005 0.317444 -0.666931 1441831736 -0.239990 -0.630005 0.317444 -0.666931 1441831736 -0.239990 -0.630005 0.317444 -0.666931 1441831736 -0.239990 -0.630005 0.317444 -0.666931 1441831736 -0.239990 -0.630005 0.317444 -0.666931 1441831736 -0.253967 -0.622192 0.311890 -0.671692 1441831736 -0.253967 -0.622192 0.311890 -0.671692 1441831736 -0.253967 -0.622192 0.311890 -0.671692 1441831736 -0.253967 -0.622192 0.311890 -0.671692 1441831736 -0.253967 -0.622192 0.311890 -0.671692 1441831736 -0.253967 -0.622192 0.311890 -0.671692 1441831736 -0.268677 -0.613770 0.301575 -0.678406 1441831736 -0.268677 -0.613770 0.301575 -0.678406 1441831736 -0.268677 -0.613770 0.301575 -0.678406 1441831736 -0.268677 -0.613770 0.301575 -0.678406 1441831736 -0.268677 -0.613770 0.301575 -0.678406 1441831736 -0.268677 -0.613770 0.301575 -0.678406 1441831736 -0.281860 -0.605591 0.292480 -0.684387 1441831736 -0.281860 -0.605591 0.292480 -0.684387 1441831736 -0.281860 -0.605591 0.292480 -0.684387 1441831736 -0.281860 -0.605591 0.292480 -0.684387 1441831736 -0.281860 -0.605591 0.292480 -0.684387 1441831736 -0.281860 -0.605591 0.292480 -0.684387 1441831736 -0.282776 -0.606750 0.276611 -0.689514 1441831736 -0.282776 -0.606750 0.276611 -0.689514 1441831736 -0.282776 -0.606750 0.276611 -0.689514 1441831736 -0.282776 -0.606750 0.276611 -0.689514 1441831736 -0.282776 -0.606750 0.276611 -0.689514 1441831736 -0.282776 -0.606750 0.276611 -0.689514 1441831736 -0.282776 -0.606750 0.276611 -0.689514 1441831736 -0.280029 -0.613037 0.264404 -0.689880 1441831736 -0.280029 -0.613037 0.264404 -0.689880 1441831736 -0.280029 -0.613037 0.264404 -0.689880 1441831736 -0.280029 -0.613037 0.264404 -0.689880 1441831736 -0.280029 -0.613037 0.264404 -0.689880 1441831736 -0.280029 -0.613037 0.264404 -0.689880 1441831736 -0.293640 -0.608765 0.279419 -0.682068 1441831736 -0.293640 -0.608765 0.279419 -0.682068 1441831736 -0.293640 -0.608765 0.279419 -0.682068 1441831736 -0.293640 -0.608765 0.279419 -0.682068 1441831736 -0.293640 -0.608765 0.279419 -0.682068 1441831736 -0.293640 -0.608765 0.279419 -0.682068 1441831736 -0.305115 -0.603149 0.296936 -0.674561 1441831736 -0.305115 -0.603149 0.296936 -0.674561 1441831736 -0.305115 -0.603149 0.296936 -0.674561 1441831736 -0.305115 -0.603149 0.296936 -0.674561 1441831736 -0.305115 -0.603149 0.296936 -0.674561 1441831736 -0.305115 -0.603149 0.296936 -0.674561 1441831736 -0.305115 -0.603149 0.296936 -0.674561 1441831736 -0.295837 -0.608398 0.297791 -0.673645 1441831736 -0.295837 -0.608398 0.297791 -0.673645 1441831736 -0.295837 -0.608398 0.297791 -0.673645 1441831736 -0.295837 -0.608398 0.297791 -0.673645 1441831736 -0.295837 -0.608398 0.297791 -0.673645 1441831736 -0.295837 -0.608398 0.297791 -0.673645 1441831736 -0.282410 -0.617371 0.290100 -0.674561 1441831736 -0.282410 -0.617371 0.290100 -0.674561 1441831736 -0.282410 -0.617371 0.290100 -0.674561 1441831736 -0.282410 -0.617371 0.290100 -0.674561 1441831736 -0.282410 -0.617371 0.290100 -0.674561 1441831736 -0.282410 -0.617371 0.290100 -0.674561 1441831736 -0.261841 -0.624817 0.293396 -0.674561 1441831736 -0.261841 -0.624817 0.293396 -0.674561 1441831736 -0.261841 -0.624817 0.293396 -0.674561 1441831736 -0.261841 -0.624817 0.293396 -0.674561 1441831736 -0.261841 -0.624817 0.293396 -0.674561 1441831736 -0.261841 -0.624817 0.293396 -0.674561 1441831736 -0.240723 -0.632874 0.300293 -0.671936 1441831736 -0.240723 -0.632874 0.300293 -0.671936 1441831736 -0.240723 -0.632874 0.300293 -0.671936 1441831736 -0.240723 -0.632874 0.300293 -0.671936 1441831736 -0.240723 -0.632874 0.300293 -0.671936 1441831736 -0.240723 -0.632874 0.300293 -0.671936 1441831736 -0.237183 -0.632751 0.318848 -0.664673 1441831737 -0.237183 -0.632751 0.318848 -0.664673 1441831737 -0.237183 -0.632751 0.318848 -0.664673 1441831737 -0.237183 -0.632751 0.318848 -0.664673 1441831737 -0.237183 -0.632751 0.318848 -0.664673 1441831737 -0.237183 -0.632751 0.318848 -0.664673 1441831737 -0.237183 -0.632751 0.318848 -0.664673 1441831737 -0.226685 -0.633179 0.320679 -0.667053 1441831737 -0.226685 -0.633179 0.320679 -0.667053 1441831737 -0.226685 -0.633179 0.320679 -0.667053 1441831737 -0.226685 -0.633179 0.320679 -0.667053 1441831737 -0.226685 -0.633179 0.320679 -0.667053 1441831737 -0.226685 -0.633179 0.320679 -0.667053 1441831737 -0.229919 -0.631409 0.320679 -0.667603 1441831737 -0.229919 -0.631409 0.320679 -0.667603 1441831737 -0.229919 -0.631409 0.320679 -0.667603 1441831737 -0.229919 -0.631409 0.320679 -0.667603 1441831737 -0.229919 -0.631409 0.320679 -0.667603 1441831737 -0.229919 -0.631409 0.320679 -0.667603 1441831737 -0.229919 -0.631409 0.320679 -0.667603 1441831737 -0.250916 -0.620605 0.331787 -0.664734 1441831737 -0.250916 -0.620605 0.331787 -0.664734 1441831737 -0.250916 -0.620605 0.331787 -0.664734 1441831737 -0.250916 -0.620605 0.331787 -0.664734 1441831737 -0.250916 -0.620605 0.331787 -0.664734 1441831737 -0.250916 -0.620605 0.331787 -0.664734 1441831737 -0.266296 -0.607666 0.333862 -0.669678 1441831737 -0.266296 -0.607666 0.333862 -0.669678 1441831737 -0.266296 -0.607666 0.333862 -0.669678 1441831737 -0.266296 -0.607666 0.333862 -0.669678 1441831737 -0.266296 -0.607666 0.333862 -0.669678 1441831737 -0.266296 -0.607666 0.333862 -0.669678 1441831737 -0.266296 -0.607666 0.333862 -0.669678 1441831737 -0.273132 -0.597107 0.331116 -0.677734 1441831737 -0.273132 -0.597107 0.331116 -0.677734 1441831737 -0.273132 -0.597107 0.331116 -0.677734 1441831737 -0.273132 -0.597107 0.331116 -0.677734 1441831737 -0.273132 -0.597107 0.331116 -0.677734 1441831737 -0.273132 -0.597107 0.331116 -0.677734 1441831737 -0.278442 -0.592834 0.324768 -0.682373 1441831737 -0.278442 -0.592834 0.324768 -0.682373 1441831737 -0.278442 -0.592834 0.324768 -0.682373 1441831737 -0.278442 -0.592834 0.324768 -0.682373 1441831737 -0.278442 -0.592834 0.324768 -0.682373 1441831737 -0.278442 -0.592834 0.324768 -0.682373 1441831737 -0.278442 -0.592834 0.324768 -0.682373 1441831737 -0.286377 -0.590149 0.321716 -0.682861 1441831737 -0.286377 -0.590149 0.321716 -0.682861 1441831737 -0.286377 -0.590149 0.321716 -0.682861 1441831737 -0.286377 -0.590149 0.321716 -0.682861 1441831737 -0.286377 -0.590149 0.321716 -0.682861 1441831737 -0.286377 -0.590149 0.321716 -0.682861 1441831737 -0.297485 -0.585999 0.329895 -0.677734 1441831737 -0.297485 -0.585999 0.329895 -0.677734 1441831737 -0.297485 -0.585999 0.329895 -0.677734 1441831737 -0.297485 -0.585999 0.329895 -0.677734 1441831737 -0.297485 -0.585999 0.329895 -0.677734 1441831737 -0.297485 -0.585999 0.329895 -0.677734 1441831737 -0.307556 -0.582153 0.342224 -0.670410 1441831737 -0.307556 -0.582153 0.342224 -0.670410 1441831737 -0.307556 -0.582153 0.342224 -0.670410 1441831737 -0.307556 -0.582153 0.342224 -0.670410 1441831737 -0.307556 -0.582153 0.342224 -0.670410 1441831737 -0.307556 -0.582153 0.342224 -0.670410 1441831737 -0.302124 -0.589172 0.343140 -0.666260 1441831737 -0.302124 -0.589172 0.343140 -0.666260 1441831737 -0.302124 -0.589172 0.343140 -0.666260 1441831737 -0.302124 -0.589172 0.343140 -0.666260 1441831737 -0.302124 -0.589172 0.343140 -0.666260 1441831737 -0.302124 -0.589172 0.343140 -0.666260 1441831737 -0.302124 -0.589172 0.343140 -0.666260 1441831737 -0.286255 -0.603882 0.339722 -0.661865 1441831737 -0.286255 -0.603882 0.339722 -0.661865 1441831737 -0.286255 -0.603882 0.339722 -0.661865 1441831737 -0.286255 -0.603882 0.339722 -0.661865 1441831737 -0.286255 -0.603882 0.339722 -0.661865 1441831737 -0.286255 -0.603882 0.339722 -0.661865 1441831737 -0.286255 -0.603882 0.339722 -0.661865 1441831737 -0.265381 -0.623230 0.334412 -0.655334 1441831737 -0.265381 -0.623230 0.334412 -0.655334 1441831737 -0.265381 -0.623230 0.334412 -0.655334 1441831737 -0.265381 -0.623230 0.334412 -0.655334 1441831737 -0.265381 -0.623230 0.334412 -0.655334 1441831737 -0.265381 -0.623230 0.334412 -0.655334 1441831737 -0.248474 -0.639343 0.323730 -0.651794 1441831737 -0.248474 -0.639343 0.323730 -0.651794 1441831737 -0.248474 -0.639343 0.323730 -0.651794 1441831737 -0.248474 -0.639343 0.323730 -0.651794 1441831737 -0.248474 -0.639343 0.323730 -0.651794 1441831737 -0.233154 -0.649658 0.310242 -0.653809 1441831737 -0.233154 -0.649658 0.310242 -0.653809 1441831737 -0.233154 -0.649658 0.310242 -0.653809 1441831737 -0.233154 -0.649658 0.310242 -0.653809 1441831737 -0.233154 -0.649658 0.310242 -0.653809 1441831737 -0.233154 -0.649658 0.310242 -0.653809 1441831737 -0.228455 -0.653992 0.305847 -0.653137 1441831737 -0.228455 -0.653992 0.305847 -0.653137 1441831737 -0.228455 -0.653992 0.305847 -0.653137 1441831737 -0.228455 -0.653992 0.305847 -0.653137 1441831737 -0.228455 -0.653992 0.305847 -0.653137 1441831737 -0.228455 -0.653992 0.305847 -0.653137 1441831737 -0.228455 -0.653992 0.305847 -0.653137 1441831737 -0.233765 -0.650452 0.305298 -0.655151 1441831737 -0.233765 -0.650452 0.305298 -0.655151 1441831737 -0.233765 -0.650452 0.305298 -0.655151 1441831737 -0.233765 -0.650452 0.305298 -0.655151 1441831737 -0.233765 -0.650452 0.305298 -0.655151 1441831737 -0.233765 -0.650452 0.305298 -0.655151 1441831737 -0.255127 -0.638123 0.312256 -0.655945 1441831737 -0.255127 -0.638123 0.312256 -0.655945 1441831737 -0.255127 -0.638123 0.312256 -0.655945 1441831737 -0.255127 -0.638123 0.312256 -0.655945 1441831737 -0.255127 -0.638123 0.312256 -0.655945 1441831737 -0.255127 -0.638123 0.312256 -0.655945 1441831737 -0.279602 -0.620850 0.325256 -0.656250 1441831737 -0.279602 -0.620850 0.325256 -0.656250 1441831738 -0.279602 -0.620850 0.325256 -0.656250 1441831738 -0.279602 -0.620850 0.325256 -0.656250 1441831738 -0.279602 -0.620850 0.325256 -0.656250 1441831738 -0.279602 -0.620850 0.325256 -0.656250 1441831738 -0.279602 -0.620850 0.325256 -0.656250 1441831738 -0.284729 -0.611755 0.319580 -0.665283 1441831738 -0.284729 -0.611755 0.319580 -0.665283 1441831738 -0.284729 -0.611755 0.319580 -0.665283 1441831738 -0.284729 -0.611755 0.319580 -0.665283 1441831738 -0.284729 -0.611755 0.319580 -0.665283 1441831738 -0.284729 -0.611755 0.319580 -0.665283 1441831738 -0.276001 -0.612915 0.304749 -0.674805 1441831738 -0.276001 -0.612915 0.304749 -0.674805 1441831738 -0.276001 -0.612915 0.304749 -0.674805 1441831738 -0.276001 -0.612915 0.304749 -0.674805 1441831738 -0.276001 -0.612915 0.304749 -0.674805 1441831738 -0.276001 -0.612915 0.304749 -0.674805 1441831738 -0.276001 -0.612915 0.304749 -0.674805 1441831738 -0.281006 -0.610413 0.314331 -0.670593 1441831738 -0.281006 -0.610413 0.314331 -0.670593 1441831738 -0.281006 -0.610413 0.314331 -0.670593 1441831738 -0.281006 -0.610413 0.314331 -0.670593 1441831738 -0.281006 -0.610413 0.314331 -0.670593 1441831738 -0.281006 -0.610413 0.314331 -0.670593 1441831738 -0.289001 -0.607117 0.344299 -0.655334 1441831738 -0.289001 -0.607117 0.344299 -0.655334 1441831738 -0.289001 -0.607117 0.344299 -0.655334 1441831738 -0.289001 -0.607117 0.344299 -0.655334 1441831738 -0.289001 -0.607117 0.344299 -0.655334 1441831738 -0.289001 -0.607117 0.344299 -0.655334 1441831738 -0.289001 -0.607117 0.344299 -0.655334 1441831738 -0.270508 -0.616577 0.363708 -0.643799 1441831738 -0.270508 -0.616577 0.363708 -0.643799 1441831738 -0.270508 -0.616577 0.363708 -0.643799 1441831738 -0.270508 -0.616577 0.363708 -0.643799 1441831738 -0.270508 -0.616577 0.363708 -0.643799 1441831738 -0.270508 -0.616577 0.363708 -0.643799 1441831738 -0.240417 -0.632385 0.367493 -0.638184 1441831738 -0.240417 -0.632385 0.367493 -0.638184 1441831738 -0.240417 -0.632385 0.367493 -0.638184 1441831738 -0.240417 -0.632385 0.367493 -0.638184 1441831738 -0.240417 -0.632385 0.367493 -0.638184 1441831738 -0.240417 -0.632385 0.367493 -0.638184 1441831738 -0.213928 -0.650696 0.364258 -0.631042 1441831738 -0.213928 -0.650696 0.364258 -0.631042 1441831738 -0.213928 -0.650696 0.364258 -0.631042 1441831738 -0.213928 -0.650696 0.364258 -0.631042 1441831738 -0.213928 -0.650696 0.364258 -0.631042 1441831738 -0.213928 -0.650696 0.364258 -0.631042 1441831738 -0.213928 -0.650696 0.364258 -0.631042 1441831738 -0.194824 -0.663940 0.353088 -0.629822 1441831738 -0.194824 -0.663940 0.353088 -0.629822 1441831738 -0.194824 -0.663940 0.353088 -0.629822 1441831738 -0.194824 -0.663940 0.353088 -0.629822 1441831738 -0.194824 -0.663940 0.353088 -0.629822 1441831738 -0.194824 -0.663940 0.353088 -0.629822 1441831738 -0.199646 -0.663818 0.351440 -0.629333 1441831738 -0.199646 -0.663818 0.351440 -0.629333 1441831738 -0.199646 -0.663818 0.351440 -0.629333 1441831738 -0.199646 -0.663818 0.351440 -0.629333 1441831738 -0.199646 -0.663818 0.351440 -0.629333 1441831738 -0.199646 -0.663818 0.351440 -0.629333 1441831738 -0.221985 -0.651611 0.360046 -0.629761 1441831738 -0.221985 -0.651611 0.360046 -0.629761 1441831738 -0.221985 -0.651611 0.360046 -0.629761 1441831738 -0.221985 -0.651611 0.360046 -0.629761 1441831738 -0.221985 -0.651611 0.360046 -0.629761 1441831738 -0.221985 -0.651611 0.360046 -0.629761 1441831738 -0.221985 -0.651611 0.360046 -0.629761 1441831738 -0.247498 -0.635498 0.363647 -0.634583 1441831738 -0.247498 -0.635498 0.363647 -0.634583 1441831738 -0.247498 -0.635498 0.363647 -0.634583 1441831738 -0.247498 -0.635498 0.363647 -0.634583 1441831738 -0.247498 -0.635498 0.363647 -0.634583 1441831738 -0.247498 -0.635498 0.363647 -0.634583 1441831738 -0.277710 -0.615784 0.373474 -0.635864 1441831738 -0.277710 -0.615784 0.373474 -0.635864 1441831738 -0.277710 -0.615784 0.373474 -0.635864 1441831738 -0.277710 -0.615784 0.373474 -0.635864 1441831738 -0.277710 -0.615784 0.373474 -0.635864 1441831738 -0.277710 -0.615784 0.373474 -0.635864 1441831738 -0.277710 -0.615784 0.373474 -0.635864 1441831738 -0.300537 -0.597961 0.379700 -0.638794 1441831738 -0.300537 -0.597961 0.379700 -0.638794 1441831738 -0.300537 -0.597961 0.379700 -0.638794 1441831738 -0.300537 -0.597961 0.379700 -0.638794 1441831738 -0.300537 -0.597961 0.379700 -0.638794 1441831738 -0.300537 -0.597961 0.379700 -0.638794 1441831738 -0.314453 -0.584900 0.378540 -0.644775 1441831738 -0.314453 -0.584900 0.378540 -0.644775 1441831738 -0.314453 -0.584900 0.378540 -0.644775 1441831738 -0.314453 -0.584900 0.378540 -0.644775 1441831738 -0.314453 -0.584900 0.378540 -0.644775 1441831738 -0.314453 -0.584900 0.378540 -0.644775 1441831738 -0.303162 -0.590942 0.356445 -0.657166 1441831738 -0.303162 -0.590942 0.356445 -0.657166 1441831738 -0.303162 -0.590942 0.356445 -0.657166 1441831738 -0.303162 -0.590942 0.356445 -0.657166 1441831738 -0.303162 -0.590942 0.356445 -0.657166 1441831738 -0.303162 -0.590942 0.356445 -0.657166 1441831738 -0.303162 -0.590942 0.356445 -0.657166 1441831738 -0.283752 -0.606812 0.328064 -0.666138 1441831738 -0.283752 -0.606812 0.328064 -0.666138 1441831738 -0.283752 -0.606812 0.328064 -0.666138 1441831738 -0.283752 -0.606812 0.328064 -0.666138 1441831738 -0.283752 -0.606812 0.328064 -0.666138 1441831738 -0.283752 -0.606812 0.328064 -0.666138 1441831738 -0.289734 -0.610046 0.333374 -0.657898 1441831738 -0.289734 -0.610046 0.333374 -0.657898 1441831738 -0.289734 -0.610046 0.333374 -0.657898 1441831738 -0.289734 -0.610046 0.333374 -0.657898 1441831738 -0.289734 -0.610046 0.333374 -0.657898 1441831738 -0.289734 -0.610046 0.333374 -0.657898 1441831738 -0.289734 -0.610046 0.333374 -0.657898 1441831738 -0.298584 -0.605469 0.349060 -0.650024 1441831738 -0.298584 -0.605469 0.349060 -0.650024 1441831739 -0.298584 -0.605469 0.349060 -0.650024 1441831739 -0.298584 -0.605469 0.349060 -0.650024 1441831739 -0.298584 -0.605469 0.349060 -0.650024 1441831739 -0.298584 -0.605469 0.349060 -0.650024 1441831739 -0.284241 -0.611938 0.348450 -0.650696 1441831739 -0.284241 -0.611938 0.348450 -0.650696 1441831739 -0.284241 -0.611938 0.348450 -0.650696 1441831739 -0.284241 -0.611938 0.348450 -0.650696 1441831739 -0.284241 -0.611938 0.348450 -0.650696 1441831739 -0.284241 -0.611938 0.348450 -0.650696 1441831739 -0.284241 -0.611938 0.348450 -0.650696 1441831739 -0.251526 -0.626465 0.337280 -0.656189 1441831739 -0.251526 -0.626465 0.337280 -0.656189 1441831739 -0.251526 -0.626465 0.337280 -0.656189 1441831739 -0.251526 -0.626465 0.337280 -0.656189 1441831739 -0.251526 -0.626465 0.337280 -0.656189 1441831739 -0.251526 -0.626465 0.337280 -0.656189 1441831739 -0.220215 -0.637512 0.332886 -0.659058 1441831739 -0.220215 -0.637512 0.332886 -0.659058 1441831739 -0.220215 -0.637512 0.332886 -0.659058 1441831739 -0.220215 -0.637512 0.332886 -0.659058 1441831739 -0.220215 -0.637512 0.332886 -0.659058 1441831739 -0.220215 -0.637512 0.332886 -0.659058 1441831739 -0.211182 -0.638550 0.345764 -0.654358 1441831739 -0.211182 -0.638550 0.345764 -0.654358 1441831739 -0.211182 -0.638550 0.345764 -0.654358 1441831739 -0.211182 -0.638550 0.345764 -0.654358 1441831739 -0.211182 -0.638550 0.345764 -0.654358 1441831739 -0.211182 -0.638550 0.345764 -0.654358 1441831739 -0.220032 -0.627991 0.368347 -0.649353 1441831739 -0.220032 -0.627991 0.368347 -0.649353 1441831739 -0.220032 -0.627991 0.368347 -0.649353 1441831739 
-0.233704 -0.618164 0.440186 -0.607910 1441831741 -0.233704 -0.618164 0.440186 -0.607910 1441831741 -0.233704 -0.618164 0.440186 -0.607910 1441831741 -0.233704 -0.618164 0.440186 -0.607910 1441831741 -0.233704 -0.618164 0.440186 -0.607910 1441831741 -0.154419 -0.607910 0.451172 -0.634888 1441831741 -0.154419 -0.607910 0.451172 -0.634888 1441831741 -0.154419 -0.607910 0.451172 -0.634888 1441831741 -0.154419 -0.607910 0.451172 -0.634888 1441831741 -0.154419 -0.607910 0.451172 -0.634888 1441831741 -0.154419 -0.607910 0.451172 -0.634888 1441831741 -0.195129 -0.594238 0.375671 -0.683899 1441831741 -0.195129 -0.594238 0.375671 -0.683899 1441831741 -0.195129 -0.594238 0.375671 -0.683899 1441831741 -0.195129 -0.594238 0.375671 -0.683899 1441831741 -0.195129 -0.594238 0.375671 -0.683899 1441831741 -0.195129 -0.594238 0.375671 -0.683899 1441831741 -0.342896 -0.534912 0.175110 -0.752136 1441831741 -0.342896 -0.534912 0.175110 -0.752136 1441831741 -0.342896 -0.534912 0.175110 -0.752136 1441831741 -0.342896 -0.534912 0.175110 -0.752136 1441831741 -0.342896 -0.534912 0.175110 -0.752136 1441831741 -0.342896 -0.534912 0.175110 -0.752136 1441831742 -0.342896 -0.534912 0.175110 -0.752136 1441831742 -0.513611 -0.407837 0.026306 -0.754517 1441831742 -0.513611 -0.407837 0.026306 -0.754517 1441831742 -0.513611 -0.407837 0.026306 -0.754517 1441831742 -0.513611 -0.407837 0.026306 -0.754517 1441831742 -0.513611 -0.407837 0.026306 -0.754517 1441831742 -0.513611 -0.407837 0.026306 -0.754517 1441831742 -0.572083 -0.268188 0.039246 -0.774170 1441831742 -0.572083 -0.268188 0.039246 -0.774170 1441831742 -0.572083 -0.268188 0.039246 -0.774170 1441831742 -0.572083 -0.268188 0.039246 -0.774170 1441831742 -0.572083 -0.268188 0.039246 -0.774170 1441831742 -0.572083 -0.268188 0.039246 -0.774170 1441831742 -0.570679 -0.222778 0.055420 -0.788513 1441831742 -0.570679 -0.222778 0.055420 -0.788513 1441831742 -0.570679 -0.222778 0.055420 -0.788513 1441831742 -0.570679 -0.222778 0.055420 -0.788513 1441831742 -0.570679 -0.222778 0.055420 -0.788513 1441831742 -0.570679 -0.222778 0.055420 -0.788513 1441831742 -0.533997 -0.314819 0.113831 -0.776428 1441831742 -0.533997 -0.314819 0.113831 -0.776428 1441831742 -0.533997 -0.314819 0.113831 -0.776428 1441831742 -0.533997 -0.314819 0.113831 -0.776428 1441831742 -0.533997 -0.314819 0.113831 -0.776428 1441831742 -0.533997 -0.314819 0.113831 -0.776428 1441831742 -0.533997 -0.314819 0.113831 -0.776428 1441831742 -0.446411 -0.430176 0.189636 -0.761414 1441831742 -0.446411 -0.430176 0.189636 -0.761414 1441831742 -0.446411 -0.430176 0.189636 -0.761414 1441831742 -0.446411 -0.430176 0.189636 -0.761414 1441831742 -0.446411 -0.430176 0.189636 -0.761414 1441831742 -0.446411 -0.430176 0.189636 -0.761414 1441831742 -0.297668 -0.536438 0.223694 -0.757446 1441831742 -0.297668 -0.536438 0.223694 -0.757446 1441831742 -0.297668 -0.536438 0.223694 -0.757446 1441831742 -0.297668 -0.536438 0.223694 -0.757446 1441831742 -0.297668 -0.536438 0.223694 -0.757446 1441831742 -0.297668 -0.536438 0.223694 -0.757446 1441831742 -0.171570 -0.576965 0.328674 -0.727844 1441831742 -0.171570 -0.576965 0.328674 -0.727844 1441831742 -0.171570 -0.576965 0.328674 -0.727844 1441831742 -0.171570 -0.576965 0.328674 -0.727844 1441831742 -0.078125 -0.592590 0.426819 -0.678711 1441831742 -0.078125 -0.592590 0.426819 -0.678711 1441831742 -0.078125 -0.592590 0.426819 -0.678711 1441831742 -0.078125 -0.592590 0.426819 -0.678711 1441831742 -0.078125 -0.592590 0.426819 -0.678711 1441831742 -0.059937 -0.592712 0.479675 -0.644226 1441831742 -0.059937 -0.592712 0.479675 -0.644226 1441831742 -0.059937 -0.592712 0.479675 -0.644226 1441831742 -0.059937 -0.592712 0.479675 -0.644226 1441831742 -0.059937 -0.592712 0.479675 -0.644226 1441831742 -0.059937 -0.592712 0.479675 -0.644226 1441831742 -0.059937 -0.592712 0.479675 -0.644226 1441831742 -0.128296 -0.578064 0.458618 -0.662598 1441831742 -0.128296 -0.578064 0.458618 -0.662598 1441831742 -0.128296 -0.578064 0.458618 -0.662598 1441831742 -0.128296 -0.578064 0.458618 -0.662598 1441831742 -0.128296 -0.578064 0.458618 -0.662598 1441831742 -0.128296 -0.578064 0.458618 -0.662598 1441831742 -0.274597 -0.535400 0.344116 -0.720825 1441831742 -0.274597 -0.535400 0.344116 -0.720825 1441831742 -0.274597 -0.535400 0.344116 -0.720825 1441831742 -0.274597 -0.535400 0.344116 -0.720825 1441831742 -0.274597 -0.535400 0.344116 -0.720825 1441831742 -0.274597 -0.535400 0.344116 -0.720825 1441831742 -0.274597 -0.535400 0.344116 -0.720825 1441831742 -0.440979 -0.429504 0.177979 -0.767761 1441831742 -0.440979 -0.429504 0.177979 -0.767761 1441831742 -0.440979 -0.429504 0.177979 -0.767761 1441831742 -0.440979 -0.429504 0.177979 -0.767761 1441831742 -0.440979 -0.429504 0.177979 -0.767761 1441831742 -0.440979 -0.429504 0.177979 -0.767761 1441831742 -0.545593 -0.280640 0.075439 -0.786133 1441831742 -0.545593 -0.280640 0.075439 -0.786133 1441831742 -0.545593 -0.280640 0.075439 -0.786133 1441831742 -0.545593 -0.280640 0.075439 -0.786133 1441831742 -0.545593 -0.280640 0.075439 -0.786133 1441831742 -0.545593 -0.280640 0.075439 -0.786133 1441831742 -0.531311 -0.152893 0.048767 -0.831909 1441831742 -0.531311 -0.152893 0.048767 -0.831909 1441831742 -0.531311 -0.152893 0.048767 -0.831909 1441831742 -0.531311 -0.152893 0.048767 -0.831909 1441831742 -0.531311 -0.152893 0.048767 -0.831909 1441831742 -0.531311 -0.152893 0.048767 -0.831909 1441831742 -0.490723 -0.194702 0.024658 -0.848999 1441831742 -0.490723 -0.194702 0.024658 -0.848999 1441831742 -0.490723 -0.194702 0.024658 -0.848999 1441831742 -0.490723 -0.194702 0.024658 -0.848999 1441831742 -0.490723 -0.194702 0.024658 -0.848999 1441831742 -0.490723 -0.194702 0.024658 -0.848999 1441831742 -0.490723 -0.194702 0.024658 -0.848999 1441831742 -0.449341 -0.283325 0.105652 -0.840698 1441831742 -0.449341 -0.283325 0.105652 -0.840698 1441831742 -0.449341 -0.283325 0.105652 -0.840698 1441831742 -0.449341 -0.283325 0.105652 -0.840698 1441831742 -0.449341 -0.283325 0.105652 -0.840698 1441831742 -0.449341 -0.283325 0.105652 -0.840698 1441831742 -0.372009 -0.356873 0.240845 -0.822388 1441831742 -0.372009 -0.356873 0.240845 -0.822388 1441831742 -0.372009 -0.356873 0.240845 -0.822388 1441831742 -0.372009 -0.356873 0.240845 -0.822388 1441831742 -0.372009 -0.356873 0.240845 -0.822388 1441831742 -0.372009 -0.356873 0.240845 -0.822388 1441831742 -0.372009 -0.356873 0.240845 -0.822388 1441831742 -0.276794 -0.468567 0.330139 -0.771301 1441831742 -0.276794 -0.468567 0.330139 -0.771301 1441831742 -0.276794 -0.468567 0.330139 -0.771301 1441831742 -0.276794 -0.468567 0.330139 -0.771301 1441831742 -0.276794 -0.468567 0.330139 -0.771301 1441831742 -0.276794 -0.468567 0.330139 -0.771301 1441831743 -0.130920 -0.581909 0.345154 -0.724670 1441831743 -0.130920 -0.581909 0.345154 -0.724670 1441831743 -0.130920 -0.581909 0.345154 -0.724670 1441831743 -0.130920 -0.581909 0.345154 -0.724670 1441831743 -0.130920 -0.581909 0.345154 -0.724670 1441831743 -0.130920 -0.581909 0.345154 -0.724670 1441831743 -0.027344 -0.619019 0.384705 -0.684143 1441831743 -0.027344 -0.619019 0.384705 -0.684143 1441831743 -0.027344 -0.619019 0.384705 -0.684143 1441831743 -0.027344 -0.619019 0.384705 -0.684143 1441831743 -0.027344 -0.619019 0.384705 -0.684143 1441831743 -0.027344 -0.619019 0.384705 -0.684143 1441831743 -0.047302 -0.603638 0.421204 -0.675293 1441831743 -0.047302 -0.603638 0.421204 -0.675293 1441831743 -0.047302 -0.603638 0.421204 -0.675293 1441831743 -0.047302 -0.603638 0.421204 -0.675293 1441831743 -0.047302 -0.603638 0.421204 -0.675293 1441831743 -0.047302 -0.603638 0.421204 -0.675293 1441831743 -0.162415 -0.563965 0.379517 -0.715271 1441831743 -0.162415 -0.563965 0.379517 -0.715271 1441831743 -0.162415 -0.563965 0.379517 -0.715271 1441831743 -0.162415 -0.563965 0.379517 -0.715271 1441831743 -0.162415 -0.563965 0.379517 -0.715271 1441831743 -0.162415 -0.563965 0.379517 -0.715271 1441831743 -0.162415 -0.563965 0.379517 -0.715271 1441831743 -0.321228 -0.485779 0.252869 -0.772644 1441831743 -0.321228 -0.485779 0.252869 -0.772644 1441831743 -0.321228 -0.485779 0.252869 -0.772644 1441831743 -0.321228 -0.485779 0.252869 -0.772644 1441831743 -0.321228 -0.485779 0.252869 -0.772644 1441831743 -0.321228 -0.485779 0.252869 -0.772644 1441831743 -0.449951 -0.379211 0.112793 -0.800720 1441831743 -0.449951 -0.379211 0.112793 -0.800720 1441831743 -0.449951 -0.379211 0.112793 -0.800720 1441831743 -0.449951 -0.379211 0.112793 -0.800720 1441831743 -0.449951 -0.379211 0.112793 -0.800720 1441831743 -0.449951 -0.379211 0.112793 -0.800720 1441831743 -0.525818 -0.279175 0.047485 -0.802124 1441831743 -0.525818 -0.279175 0.047485 -0.802124 1441831743 -0.525818 -0.279175 0.047485 -0.802124 1441831743 -0.525818 -0.279175 0.047485 -0.802124 1441831743 -0.525818 -0.279175 0.047485 -0.802124 1441831743 -0.525818 -0.279175 0.047485 -0.802124 1441831743 -0.506226 -0.178955 0.071167 -0.840637 1441831743 -0.506226 -0.178955 0.071167 -0.840637 1441831743 -0.506226 -0.178955 0.071167 -0.840637 1441831743 -0.506226 -0.178955 0.071167 -0.840637 1441831743 -0.506226 -0.178955 0.071167 -0.840637 1441831743 -0.506226 -0.178955 0.071167 -0.840637 1441831743 -0.506226 -0.178955 0.071167 -0.840637 1441831743 -0.482422 -0.244873 0.095215 -0.835632 1441831743 -0.482422 -0.244873 0.095215 -0.835632 1441831743 -0.482422 -0.244873 0.095215 -0.835632 1441831743 -0.482422 -0.244873 0.095215 -0.835632 1441831743 -0.482422 -0.244873 0.095215 -0.835632 1441831743 -0.482422 -0.244873 0.095215 -0.835632 1441831743 -0.427307 -0.351257 0.180786 -0.813293 1441831743 -0.427307 -0.351257 0.180786 -0.813293 1441831743 -0.427307 -0.351257 0.180786 -0.813293 1441831743 -0.427307 -0.351257 0.180786 -0.813293 1441831743 -0.427307 -0.351257 0.180786 -0.813293 1441831743 -0.427307 -0.351257 0.180786 -0.813293 1441831743 -0.340698 -0.443787 0.279480 -0.780334 1441831743 -0.340698 -0.443787 0.279480 -0.780334 1441831743 -0.340698 -0.443787 0.279480 -0.780334 1441831743 -0.340698 -0.443787 0.279480 -0.780334 1441831743 -0.340698 -0.443787 0.279480 -0.780334 1441831743 -0.340698 -0.443787 0.279480 -0.780334 1441831743 -0.214050 -0.552551 0.342773 -0.729004 1441831743 -0.214050 -0.552551 0.342773 -0.729004 1441831743 -0.214050 -0.552551 0.342773 -0.729004 1441831743 -0.214050 -0.552551 0.342773 -0.729004 1441831743 -0.214050 -0.552551 0.342773 -0.729004 1441831743 -0.214050 -0.552551 0.342773 -0.729004 1441831743 -0.214050 -0.552551 0.342773 -0.729004 1441831743 -0.079163 -0.626282 0.377625 -0.677490 1441831743 -0.079163 -0.626282 0.377625 -0.677490 1441831743 -0.079163 -0.626282 0.377625 -0.677490 1441831743 -0.079163 -0.626282 0.377625 -0.677490 1441831743 -0.079163 -0.626282 0.377625 -0.677490 1441831743 -0.049805 -0.630188 0.413513 -0.655334 1441831743 -0.049805 -0.630188 0.413513 -0.655334 1441831743 -0.049805 -0.630188 0.413513 -0.655334 1441831743 -0.049805 -0.630188 0.413513 -0.655334 1441831743 -0.049805 -0.630188 0.413513 -0.655334 1441831743 -0.049805 -0.630188 0.413513 -0.655334 1441831743 -0.139160 -0.593323 0.416077 -0.674927 1441831743 -0.139160 -0.593323 0.416077 -0.674927 1441831743 -0.139160 -0.593323 0.416077 -0.674927 1441831743 -0.139160 -0.593323 0.416077 -0.674927 1441831743 -0.139160 -0.593323 0.416077 -0.674927 1441831743 -0.286682 -0.532349 0.297729 -0.738831 1441831743 -0.286682 -0.532349 0.297729 -0.738831 1441831743 -0.286682 -0.532349 0.297729 -0.738831 1441831743 -0.286682 -0.532349 0.297729 -0.738831 1441831743 -0.286682 -0.532349 0.297729 -0.738831 1441831743 -0.286682 -0.532349 0.297729 -0.738831 1441831743 -0.430969 -0.448608 0.118103 -0.774048 1441831743 -0.430969 -0.448608 0.118103 -0.774048 1441831743 -0.430969 -0.448608 0.118103 -0.774048 1441831743 -0.430969 -0.448608 0.118103 -0.774048 1441831743 -0.430969 -0.448608 0.118103 -0.774048 1441831743 -0.430969 -0.448608 0.118103 -0.774048 1441831743 -0.513245 -0.372620 0.014282 -0.773071 1441831743 -0.513245 -0.372620 0.014282 -0.773071 1441831743 -0.513245 -0.372620 0.014282 -0.773071 1441831743 -0.513245 -0.372620 0.014282 -0.773071 1441831743 -0.513245 -0.372620 0.014282 -0.773071 1441831743 -0.513245 -0.372620 0.014282 -0.773071 1441831743 -0.513245 -0.372620 0.014282 -0.773071 1441831743 -0.503967 -0.253723 0.036316 -0.824890 1441831744 -0.503967 -0.253723 0.036316 -0.824890 1441831744 -0.503967 -0.253723 0.036316 -0.824890 1441831744 -0.503967 -0.253723 0.036316 -0.824890 1441831744 -0.503967 -0.253723 0.036316 -0.824890 1441831744 -0.503967 -0.253723 0.036316 -0.824890 1441831744 -0.473206 -0.299866 0.050720 -0.826843 1441831744 -0.473206 -0.299866 0.050720 -0.826843 1441831744 -0.473206 -0.299866 0.050720 -0.826843 1441831744 -0.473206 -0.299866 0.050720 -0.826843 1441831744 -0.473206 -0.299866 0.050720 -0.826843 1441831744 -0.473206 -0.299866 0.050720 -0.826843 1441831744 -0.473206 -0.299866 0.050720 -0.826843 1441831744 -0.445740 -0.380615 0.141418 -0.797852 1441831744 -0.445740 -0.380615 0.141418 -0.797852 1441831744 -0.445740 -0.380615 0.141418 -0.797852 1441831744 -0.445740 -0.380615 0.141418 -0.797852 1441831744 -0.445740 -0.380615 0.141418 -0.797852 1441831744 -0.445740 -0.380615 0.141418 -0.797852 1441831744 -0.375854 -0.447998 0.251038 -0.771423 1441831744 -0.375854 -0.447998 0.251038 -0.771423 1441831744 -0.375854 -0.447998 0.251038 -0.771423 1441831744 -0.375854 -0.447998 0.251038 -0.771423 1441831744 -0.375854 -0.447998 0.251038 -0.771423 1441831744 -0.375854 -0.447998 0.251038 -0.771423 1441831744 -0.254822 -0.545776 0.317078 -0.732605 1441831744 -0.254822 -0.545776 0.317078 -0.732605 1441831744 -0.254822 -0.545776 0.317078 -0.732605 1441831744 -0.254822 -0.545776 0.317078 -0.732605 1441831744 -0.254822 -0.545776 0.317078 -0.732605 1441831744 -0.254822 -0.545776 0.317078 -0.732605 1441831744 -0.106445 -0.614258 0.368835 -0.689453 1441831744 -0.106445 -0.614258 0.368835 -0.689453 1441831744 -0.106445 -0.614258 0.368835 -0.689453 1441831744 -0.106445 -0.614258 0.368835 -0.689453 1441831744 -0.106445 -0.614258 0.368835 -0.689453 1441831744 -0.106445 -0.614258 0.368835 -0.689453 1441831744 -0.014038 -0.631775 0.407532 -0.659241 1441831744 -0.014038 -0.631775 0.407532 -0.659241 1441831744 -0.014038 -0.631775 0.407532 -0.659241 1441831744 -0.014038 -0.631775 0.407532 -0.659241 1441831744 -0.014038 -0.631775 0.407532 -0.659241 1441831744 -0.014038 -0.631775 0.407532 -0.659241 1441831744 -0.014038 -0.631775 0.407532 -0.659241 1441831744 -0.016296 -0.622009 0.435791 -0.650391 1441831744 -0.016296 -0.622009 0.435791 -0.650391 1441831744 -0.016296 -0.622009 0.435791 -0.650391 1441831744 -0.016296 -0.622009 0.435791 -0.650391 1441831744 -0.016296 -0.622009 0.435791 -0.650391 1441831744 -0.125244 -0.598755 0.398560 -0.683350 1441831744 -0.125244 -0.598755 0.398560 -0.683350 1441831744 -0.125244 -0.598755 0.398560 -0.683350 1441831744 -0.125244 -0.598755 0.398560 -0.683350 1441831744 -0.125244 -0.598755 0.398560 -0.683350 1441831744 -0.125244 -0.598755 0.398560 -0.683350 1441831744 -0.309937 -0.540833 0.273865 -0.732483 1441831744 -0.309937 -0.540833 0.273865 -0.732483 1441831744 -0.309937 -0.540833 0.273865 -0.732483 1441831744 -0.309937 -0.540833 0.273865 -0.732483 1441831744 -0.309937 -0.540833 0.273865 -0.732483 1441831744 -0.309937 -0.540833 0.273865 -0.732483 1441831744 -0.464783 -0.436646 0.113586 -0.761902 1441831744 -0.464783 -0.436646 0.113586 -0.761902 1441831744 -0.464783 -0.436646 0.113586 -0.761902 1441831744 -0.464783 -0.436646 0.113586 -0.761902 1441831744 -0.464783 -0.436646 0.113586 -0.761902 1441831744 -0.464783 -0.436646 0.113586 -0.761902 1441831744 -0.558105 -0.337524 -0.003967 -0.758057 1441831744 -0.558105 -0.337524 -0.003967 -0.758057 1441831744 -0.558105 -0.337524 -0.003967 -0.758057 1441831744 -0.558105 -0.337524 -0.003967 -0.758057 1441831744 -0.558105 -0.337524 -0.003967 -0.758057 1441831744 -0.558105 -0.337524 -0.003967 -0.758057 1441831744 -0.568542 -0.225220 0.011292 -0.791199 1441831744 -0.568542 -0.225220 0.011292 -0.791199 1441831744 -0.568542 -0.225220 0.011292 -0.791199 1441831744 -0.568542 -0.225220 0.011292 -0.791199 1441831744 -0.568542 -0.225220 0.011292 -0.791199 1441831744 -0.568542 -0.225220 0.011292 -0.791199 1441831744 -0.568542 -0.225220 0.011292 -0.791199 1441831744 -0.563354 -0.243958 0.053284 -0.787659 1441831744 -0.563354 -0.243958 0.053284 -0.787659 1441831744 -0.563354 -0.243958 0.053284 -0.787659 1441831744 -0.563354 -0.243958 0.053284 -0.787659 1441831744 -0.563354 -0.243958 0.053284 -0.787659 1441831744 -0.563354 -0.243958 0.053284 -0.787659 1441831744 -0.518738 -0.339417 0.174805 -0.765015 1441831744 -0.518738 -0.339417 0.174805 -0.765015 1441831744 -0.518738 -0.339417 0.174805 -0.765015 1441831744 -0.518738 -0.339417 0.174805 -0.765015 1441831744 -0.518738 -0.339417 0.174805 -0.765015 1441831744 -0.518738 -0.339417 0.174805 -0.765015 1441831744 -0.518738 -0.339417 0.174805 -0.765015 1441831744 -0.406616 -0.456116 0.235779 -0.755737 1441831744 -0.406616 -0.456116 0.235779 -0.755737 1441831744 -0.406616 -0.456116 0.235779 -0.755737 1441831744 -0.406616 -0.456116 0.235779 -0.755737 1441831744 -0.406616 -0.456116 0.235779 -0.755737 1441831744 -0.406616 -0.456116 0.235779 -0.755737 1441831744 -0.276428 -0.522888 0.337769 -0.732178 1441831744 -0.276428 -0.522888 0.337769 -0.732178 1441831744 -0.276428 -0.522888 0.337769 -0.732178 1441831744 -0.276428 -0.522888 0.337769 -0.732178 1441831744 -0.276428 -0.522888 0.337769 -0.732178 1441831744 -0.144409 -0.551453 0.431885 -0.698975 1441831744 -0.144409 -0.551453 0.431885 -0.698975 1441831744 -0.144409 -0.551453 0.431885 -0.698975 1441831744 -0.144409 -0.551453 0.431885 -0.698975 1441831744 -0.144409 -0.551453 0.431885 -0.698975 1441831744 -0.144409 -0.551453 0.431885 -0.698975 1441831744 -0.056335 -0.562439 0.477173 -0.672913 1441831744 -0.056335 -0.562439 0.477173 -0.672913 1441831745 -0.056335 -0.562439 0.477173 -0.672913 1441831745 -0.056335 -0.562439 0.477173 -0.672913 1441831745 -0.056335 -0.562439 0.477173 -0.672913 1441831745 -0.056335 -0.562439 0.477173 -0.672913 1441831745 -0.056335 -0.562439 0.477173 -0.672913 1441831745 -0.087463 -0.563721 0.474915 -0.670105 1441831745 -0.087463 -0.563721 0.474915 -0.670105 1441831745 -0.087463 -0.563721 0.474915 -0.670105 1441831745 -0.087463 -0.563721 0.474915 -0.670105 1441831745 -0.087463 -0.563721 0.474915 -0.670105 1441831745 -0.087463 -0.563721 0.474915 -0.670105 1441831745 -0.238770 -0.547485 0.406616 -0.691345 1441831745 -0.238770 -0.547485 0.406616 -0.691345 1441831745 -0.238770 -0.547485 0.406616 -0.691345 1441831745 -0.238770 -0.547485 0.406616 -0.691345 1441831745 -0.238770 -0.547485 0.406616 -0.691345 1441831745 -0.238770 -0.547485 0.406616 -0.691345 1441831745 -0.238770 -0.547485 0.406616 -0.691345 1441831745 -0.414856 -0.480652 0.248779 -0.731445 1441831745 -0.414856 -0.480652 0.248779 -0.731445 1441831745 -0.414856 -0.480652 0.248779 -0.731445 1441831745 -0.414856 -0.480652 0.248779 -0.731445 1441831745 -0.414856 -0.480652 0.248779 -0.731445 1441831745 -0.414856 -0.480652 0.248779 -0.731445 1441831745 -0.546875 -0.364990 0.103088 -0.746460 1441831745 -0.546875 -0.364990 0.103088 -0.746460 1441831745 -0.546875 -0.364990 0.103088 -0.746460 1441831745 -0.546875 -0.364990 0.103088 -0.746460 1441831745 -0.546875 -0.364990 0.103088 -0.746460 1441831745 -0.546875 -0.364990 0.103088 -0.746460 1441831745 -0.610474 -0.241028 0.011230 -0.754456 1441831745 -0.610474 -0.241028 0.011230 -0.754456 1441831745 -0.610474 -0.241028 0.011230 -0.754456 1441831745 -0.610474 -0.241028 0.011230 -0.754456 1441831745 -0.610474 -0.241028 0.011230 -0.754456 1441831745 -0.610474 -0.241028 0.011230 -0.754456 1441831745 -0.610474 -0.241028 0.011230 -0.754456 1441831745 -0.606689 -0.155518 -0.030884 -0.778992 1441831745 -0.606689 -0.155518 -0.030884 -0.778992 1441831745 -0.606689 -0.155518 -0.030884 -0.778992 1441831745 -0.606689 -0.155518 -0.030884 -0.778992 1441831745 -0.606689 -0.155518 -0.030884 -0.778992 1441831745 -0.606689 -0.155518 -0.030884 -0.778992 1441831745 -0.602783 -0.142883 -0.028320 -0.784546 1441831745 -0.602783 -0.142883 -0.028320 -0.784546 1441831745 -0.602783 -0.142883 -0.028320 -0.784546 1441831745 -0.602783 -0.142883 -0.028320 -0.784546 1441831745 -0.602783 -0.142883 -0.028320 -0.784546 1441831745 -0.602783 -0.142883 -0.028320 -0.784546 1441831745 -0.581787 -0.207947 0.061523 -0.783997 1441831745 -0.581787 -0.207947 0.061523 -0.783997 1441831745 -0.581787 -0.207947 0.061523 -0.783997 1441831745 -0.581787 -0.207947 0.061523 -0.783997 1441831745 -0.581787 -0.207947 0.061523 -0.783997 1441831745 -0.581787 -0.207947 0.061523 -0.783997 1441831745 -0.581787 -0.207947 0.061523 -0.783997 1441831745 -0.523315 -0.306030 0.181824 -0.774231 1441831745 -0.523315 -0.306030 0.181824 -0.774231 1441831745 -0.523315 -0.306030 0.181824 -0.774231 1441831745 -0.523315 -0.306030 0.181824 -0.774231 1441831745 -0.523315 -0.306030 0.181824 -0.774231 1441831745 -0.523315 -0.306030 0.181824 -0.774231 1441831745 -0.523315 -0.306030 0.181824 -0.774231 1441831745 -0.418213 -0.417297 0.294434 -0.751221 1441831745 -0.418213 -0.417297 0.294434 -0.751221 1441831745 -0.418213 -0.417297 0.294434 -0.751221 1441831745 -0.418213 -0.417297 0.294434 -0.751221 1441831745 -0.418213 -0.417297 0.294434 -0.751221 1441831745 -0.418213 -0.417297 0.294434 -0.751221 1441831745 -0.264465 -0.522339 0.374146 -0.719238 1441831745 -0.264465 -0.522339 0.374146 -0.719238 1441831745 -0.264465 -0.522339 0.374146 -0.719238 1441831745 -0.264465 -0.522339 0.374146 -0.719238 1441831745 -0.264465 -0.522339 0.374146 -0.719238 1441831745 -0.264465 -0.522339 0.374146 -0.719238 1441831745 -0.119751 -0.572388 0.437012 -0.683472 1441831745 -0.119751 -0.572388 0.437012 -0.683472 1441831745 -0.119751 -0.572388 0.437012 -0.683472 1441831745 -0.119751 -0.572388 0.437012 -0.683472 1441831745 -0.119751 -0.572388 0.437012 -0.683472 1441831745 -0.119751 -0.572388 0.437012 -0.683472 1441831745 -0.119751 -0.572388 0.437012 -0.683472 1441831745 -0.077271 -0.578552 0.472717 -0.660217 1441831745 -0.077271 -0.578552 0.472717 -0.660217 1441831745 -0.077271 -0.578552 0.472717 -0.660217 1441831745 -0.077271 -0.578552 0.472717 -0.660217 1441831745 -0.077271 -0.578552 0.472717 -0.660217 1441831745 -0.077271 -0.578552 0.472717 -0.660217 1441831745 -0.150330 -0.563171 0.459717 -0.670044 1441831745 -0.150330 -0.563171 0.459717 -0.670044 1441831745 -0.150330 -0.563171 0.459717 -0.670044 1441831745 -0.150330 -0.563171 0.459717 -0.670044 1441831745 -0.150330 -0.563171 0.459717 -0.670044 1441831745 -0.150330 -0.563171 0.459717 -0.670044 1441831745 -0.310059 -0.519165 0.353210 -0.713928 1441831745 -0.310059 -0.519165 0.353210 -0.713928 1441831745 -0.310059 -0.519165 0.353210 -0.713928 1441831745 -0.310059 -0.519165 0.353210 -0.713928 1441831745 -0.310059 -0.519165 0.353210 -0.713928 1441831745 -0.310059 -0.519165 0.353210 -0.713928 1441831745 -0.310059 -0.519165 0.353210 -0.713928 1441831745 -0.472046 -0.433594 0.187378 -0.744385 1441831745 -0.472046 -0.433594 0.187378 -0.744385 1441831745 -0.472046 -0.433594 0.187378 -0.744385 1441831745 -0.472046 -0.433594 0.187378 -0.744385 1441831745 -0.472046 -0.433594 0.187378 -0.744385 1441831745 -0.472046 -0.433594 0.187378 -0.744385 1441831745 -0.573242 -0.333923 0.059082 -0.745972 1441831745 -0.573242 -0.333923 0.059082 -0.745972 1441831745 -0.573242 -0.333923 0.059082 -0.745972 1441831745 -0.573242 -0.333923 0.059082 -0.745972 1441831745 -0.573242 -0.333923 0.059082 -0.745972 1441831745 -0.573242 -0.333923 0.059082 -0.745972 1441831745 -0.621338 -0.235168 0.004456 -0.747498 1441831745 -0.621338 -0.235168 0.004456 -0.747498 1441831745 -0.621338 -0.235168 0.004456 -0.747498 1441831746 -0.621338 -0.235168 0.004456 -0.747498 1441831746 -0.621338 -0.235168 0.004456 -0.747498 1441831746 -0.621338 -0.235168 0.004456 -0.747498 1441831746 -0.621338 -0.235168 0.004456 -0.747498 1441831746 -0.590393 -0.194336 -0.004272 -0.783386 1441831746 -0.590393 -0.194336 -0.004272 -0.783386 1441831746 -0.590393 -0.194336 -0.004272 -0.783386 1441831746 -0.590393 -0.194336 -0.004272 -0.783386 1441831746 -0.590393 -0.194336 -0.004272 -0.783386 1441831746 -0.590393 -0.194336 -0.004272 -0.783386 1441831746 -0.569885 -0.242371 0.075745 -0.781555 1441831746 -0.569885 -0.242371 0.075745 -0.781555 1441831746 -0.569885 -0.242371 0.075745 -0.781555 1441831746 -0.569885 -0.242371 0.075745 -0.781555 1441831746 -0.569885 -0.242371 0.075745 -0.781555 1441831746 -0.569885 -0.242371 0.075745 -0.781555 1441831746 -0.510071 -0.338074 0.185669 -0.768860 1441831746 -0.510071 -0.338074 0.185669 -0.768860 1441831746 -0.510071 -0.338074 0.185669 -0.768860 1441831746 -0.510071 -0.338074 0.185669 -0.768860 1441831746 -0.510071 -0.338074 0.185669 -0.768860 1441831746 -0.510071 -0.338074 0.185669 -0.768860 1441831746 -0.401672 -0.441040 0.283875 -0.750732 1441831746 -0.401672 -0.441040 0.283875 -0.750732 1441831746 -0.401672 -0.441040 0.283875 -0.750732 1441831746 -0.401672 -0.441040 0.283875 -0.750732 1441831746 -0.401672 -0.441040 0.283875 -0.750732 1441831746 -0.401672 -0.441040 0.283875 -0.750732 1441831746 -0.401672 -0.441040 0.283875 -0.750732 1441831746 -0.250671 -0.540344 0.362244 -0.716919 1441831746 -0.250671 -0.540344 0.362244 -0.716919 1441831746 -0.250671 -0.540344 0.362244 -0.716919 1441831746 -0.250671 -0.540344 0.362244 -0.716919 1441831746 -0.250671 -0.540344 0.362244 -0.716919 1441831746 -0.250671 -0.540344 0.362244 -0.716919 1441831746 -0.250671 -0.540344 0.362244 -0.716919 1441831746 -0.100952 -0.589355 0.437256 -0.671814 1441831746 -0.100952 -0.589355 0.437256 -0.671814 1441831746 -0.100952 -0.589355 0.437256 -0.671814 1441831746 -0.059082 -0.598206 0.460693 -0.653076 1441831746 -0.059082 -0.598206 0.460693 -0.653076 1441831746 -0.059082 -0.598206 0.460693 -0.653076 1441831746 -0.059082 -0.598206 0.460693 -0.653076 1441831746 -0.059082 -0.598206 0.460693 -0.653076 1441831746 -0.059082 -0.598206 0.460693 -0.653076 1441831746 -0.167908 -0.573669 0.431335 -0.675842 1441831746 -0.167908 -0.573669 0.431335 -0.675842 1441831746 -0.167908 -0.573669 0.431335 -0.675842 1441831746 -0.167908 -0.573669 0.431335 -0.675842 1441831746 -0.167908 -0.573669 0.431335 -0.675842 1441831746 -0.167908 -0.573669 0.431335 -0.675842 1441831746 -0.336487 -0.510193 0.297302 -0.733582 1441831746 -0.336487 -0.510193 0.297302 -0.733582 1441831746 -0.336487 -0.510193 0.297302 -0.733582 1441831746 -0.336487 -0.510193 0.297302 -0.733582 1441831746 -0.336487 -0.510193 0.297302 -0.733582 1441831746 -0.336487 -0.510193 0.297302 -0.733582 1441831746 -0.336487 -0.510193 0.297302 -0.733582 1441831746 -0.500610 -0.372070 0.153015 -0.766541 1441831746 -0.500610 -0.372070 0.153015 -0.766541 1441831746 -0.500610 -0.372070 0.153015 -0.766541 1441831746 -0.500610 -0.372070 0.153015 -0.766541 1441831746 -0.500610 -0.372070 0.153015 -0.766541 1441831746 -0.500610 -0.372070 0.153015 -0.766541 1441831746 -0.586060 -0.239990 0.045044 -0.772644 1441831746 -0.586060 -0.239990 0.045044 -0.772644 1441831746 -0.586060 -0.239990 0.045044 -0.772644 1441831746 -0.586060 -0.239990 0.045044 -0.772644 1441831746 -0.586060 -0.239990 0.045044 -0.772644 1441831746 -0.586060 -0.239990 0.045044 -0.772644 1441831746 -0.604126 -0.122498 0.005310 -0.787415 1441831746 -0.604126 -0.122498 0.005310 -0.787415 1441831746 -0.604126 -0.122498 0.005310 -0.787415 1441831746 -0.604126 -0.122498 0.005310 -0.787415 1441831746 -0.604126 -0.122498 0.005310 -0.787415 1441831746 -0.604126 -0.122498 0.005310 -0.787415 1441831746 -0.592957 -0.126770 -0.065918 -0.792480 1441831746 -0.592957 -0.126770 -0.065918 -0.792480 1441831746 -0.592957 -0.126770 -0.065918 -0.792480 1441831746 -0.592957 -0.126770 -0.065918 -0.792480 1441831746 -0.592957 -0.126770 -0.065918 -0.792480 1441831746 -0.592957 -0.126770 -0.065918 -0.792480 1441831746 -0.592957 -0.126770 -0.065918 -0.792480 1441831746 -0.569519 -0.187195 -0.009827 -0.800415 1441831746 -0.569519 -0.187195 -0.009827 -0.800415 1441831746 -0.569519 -0.187195 -0.009827 -0.800415 1441831746 -0.569519 -0.187195 -0.009827 -0.800415 1441831746 -0.569519 -0.187195 -0.009827 -0.800415 1441831746 -0.569519 -0.187195 -0.009827 -0.800415 1441831746 -0.513489 -0.281616 0.095459 -0.804993 1441831746 -0.513489 -0.281616 0.095459 -0.804993 1441831746 -0.513489 -0.281616 0.095459 -0.804993 1441831746 -0.513489 -0.281616 0.095459 -0.804993 1441831746 -0.513489 -0.281616 0.095459 -0.804993 1441831746 -0.513489 -0.281616 0.095459 -0.804993 1441831746 -0.435242 -0.375793 0.217407 -0.788757 1441831746 -0.435242 -0.375793 0.217407 -0.788757 1441831746 -0.435242 -0.375793 0.217407 -0.788757 1441831746 -0.435242 -0.375793 0.217407 -0.788757 1441831746 -0.435242 -0.375793 0.217407 -0.788757 1441831746 -0.435242 -0.375793 0.217407 -0.788757 1441831746 -0.319702 -0.474915 0.333496 -0.749084 1441831746 -0.319702 -0.474915 0.333496 -0.749084 1441831746 -0.319702 -0.474915 0.333496 -0.749084 1441831746 -0.319702 -0.474915 0.333496 -0.749084 1441831746 -0.319702 -0.474915 0.333496 -0.749084 1441831746 -0.319702 -0.474915 0.333496 -0.749084 1441831746 -0.171326 -0.566162 0.402893 -0.698486 1441831746 -0.171326 -0.566162 0.402893 -0.698486 1441831746 -0.171326 -0.566162 0.402893 -0.698486 1441831747 -0.171326 -0.566162 0.402893 -0.698486 1441831747 -0.171326 -0.566162 0.402893 -0.698486 1441831747 -0.072693 -0.596497 0.453613 -0.658203 1441831747 -0.072693 -0.596497 0.453613 -0.658203 1441831747 -0.072693 -0.596497 0.453613 -0.658203 1441831747 -0.072693 -0.596497 0.453613 -0.658203 1441831747 -0.072693 -0.596497 0.453613 -0.658203 1441831747 -0.072693 -0.596497 0.453613 -0.658203 1441831747 -0.063293 -0.601685 0.461792 -0.648621 1441831747 -0.063293 -0.601685 0.461792 -0.648621 1441831747 -0.063293 -0.601685 0.461792 -0.648621 1441831747 -0.063293 -0.601685 0.461792 -0.648621 1441831747 -0.063293 -0.601685 0.461792 -0.648621 1441831747 -0.063293 -0.601685 0.461792 -0.648621 1441831747 
-0.344604 -0.566406 0.440857 -0.605103 1441831749 -0.344604 -0.566406 0.440857 -0.605103 1441831749 -0.344604 -0.566406 0.440857 -0.605103 1441831749 -0.339783 -0.568237 0.440674 -0.606262 1441831749 -0.339783 -0.568237 0.440674 -0.606262 1441831749 -0.339783 -0.568237 0.440674 -0.606262 1441831749 -0.339783 -0.568237 0.440674 -0.606262 1441831749 -0.339783 -0.568237 0.440674 -0.606262 1441831749 -0.339783 -0.568237 0.440674 -0.606262 1441831749 -0.335571 -0.570679 0.436951 -0.608948 1441831749 -0.335571 -0.570679 0.436951 -0.608948 1441831749 -0.335571 -0.570679 0.436951 -0.608948 1441831749 -0.335571 -0.570679 0.436951 -0.608948 1441831749 -0.335571 -0.570679 0.436951 -0.608948 1441831749 -0.335571 -0.570679 0.436951 -0.608948 1441831749 -0.335571 -0.570679 0.436951 -0.608948 1441831749 -0.327332 -0.574646 0.420715 -0.621033 1441831749 -0.327332 -0.574646 0.420715 -0.621033 1441831749 -0.327332 -0.574646 0.420715 -0.621033 1441831749 -0.327332 -0.574646 0.420715 -0.621033 1441831749 -0.327332 -0.574646 0.420715 -0.621033 1441831749 -0.327332 -0.574646 0.420715 -0.621033 1441831749 -0.306091 -0.581848 0.403564 -0.636353 1441831749 -0.306091 -0.581848 0.403564 -0.636353 1441831749 -0.306091 -0.581848 0.403564 -0.636353 1441831749 -0.306091 -0.581848 0.403564 -0.636353 1441831749 -0.306091 -0.581848 0.403564 -0.636353 1441831749 -0.306091 -0.581848 0.403564 -0.636353 1441831749 -0.306091 -0.581848 0.403564 -0.636353 1441831749 -0.294189 -0.584473 0.397339 -0.643433 1441831749 -0.294189 -0.584473 0.397339 -0.643433 1441831749 -0.294189 -0.584473 0.397339 -0.643433 1441831749 -0.294189 -0.584473 0.397339 -0.643433 1441831749 -0.294189 -0.584473 0.397339 -0.643433 1441831749 -0.294189 -0.584473 0.397339 -0.643433 1441831749 -0.309692 -0.574280 0.399719 -0.643921 1441831749 -0.309692 -0.574280 0.399719 -0.643921 1441831749 -0.309692 -0.574280 0.399719 -0.643921 1441831749 -0.309692 -0.574280 0.399719 -0.643921 1441831749 -0.309692 -0.574280 0.399719 -0.643921 1441831749 -0.309692 -0.574280 0.399719 -0.643921 1441831749 -0.306458 -0.572510 0.386292 -0.655090 1441831749 -0.306458 -0.572510 0.386292 -0.655090 1441831749 -0.306458 -0.572510 0.386292 -0.655090 1441831749 -0.306458 -0.572510 0.386292 -0.655090 1441831749 -0.306458 -0.572510 0.386292 -0.655090 1441831749 -0.306458 -0.572510 0.386292 -0.655090 1441831749 -0.306458 -0.572510 0.386292 -0.655090 1441831749 -0.283875 -0.584656 0.363708 -0.667419 1441831749 -0.283875 -0.584656 0.363708 -0.667419 1441831749 -0.283875 -0.584656 0.363708 -0.667419 1441831749 -0.283875 -0.584656 0.363708 -0.667419 1441831749 -0.283875 -0.584656 0.363708 -0.667419 1441831749 -0.283875 -0.584656 0.363708 -0.667419 1441831749 -0.263794 -0.599854 0.354797 -0.666931 1441831749 -0.263794 -0.599854 0.354797 -0.666931 1441831749 -0.263794 -0.599854 0.354797 -0.666931 1441831749 -0.263794 -0.599854 0.354797 -0.666931 1441831749 -0.263794 -0.599854 0.354797 -0.666931 1441831749 -0.263794 -0.599854 0.354797 -0.666931 1441831749 -0.263794 -0.604065 0.368347 -0.655640 1441831749 -0.263794 -0.604065 0.368347 -0.655640 1441831749 -0.263794 -0.604065 0.368347 -0.655640 1441831749 -0.263794 -0.604065 0.368347 -0.655640 1441831749 -0.263794 -0.604065 0.368347 -0.655640 1441831749 -0.263794 -0.604065 0.368347 -0.655640 1441831749 -0.263794 -0.604065 0.368347 -0.655640 1441831749 -0.262878 -0.607910 0.374329 -0.649048 1441831750 -0.262878 -0.607910 0.374329 -0.649048 1441831750 -0.262878 -0.607910 0.374329 -0.649048 1441831750 -0.262878 -0.607910 0.374329 -0.649048 1441831750 -0.262878 -0.607910 0.374329 -0.649048 1441831750 -0.262878 -0.607910 0.374329 -0.649048 1441831750 -0.251465 -0.614929 0.370728 -0.648987 1441831750 -0.251465 -0.614929 0.370728 -0.648987 1441831750 -0.251465 -0.614929 0.370728 -0.648987 1441831750 -0.251465 -0.614929 0.370728 -0.648987 1441831750 -0.251465 -0.614929 0.370728 -0.648987 1441831750 -0.251465 -0.614929 0.370728 -0.648987 1441831750 -0.239075 -0.619995 0.367676 -0.650635 1441831750 -0.239075 -0.619995 0.367676 -0.650635 1441831750 -0.239075 -0.619995 0.367676 -0.650635 1441831750 -0.239075 -0.619995 0.367676 -0.650635 1441831750 -0.239075 -0.619995 0.367676 -0.650635 1441831750 -0.239075 -0.619995 0.367676 -0.650635 1441831750 -0.239075 -0.619995 0.367676 -0.650635 1441831750 -0.226501 -0.622375 0.359924 -0.657166 1441831750 -0.226501 -0.622375 0.359924 -0.657166 1441831750 -0.226501 -0.622375 0.359924 -0.657166 1441831750 -0.226501 -0.622375 0.359924 -0.657166 1441831750 -0.226501 -0.622375 0.359924 -0.657166 1441831750 -0.226501 -0.622375 0.359924 -0.657166 1441831750 -0.231140 -0.618652 0.364441 -0.656616 1441831750 -0.231140 -0.618652 0.364441 -0.656616 1441831750 -0.231140 -0.618652 0.364441 -0.656616 1441831750 -0.231140 -0.618652 0.364441 -0.656616 1441831750 -0.231140 -0.618652 0.364441 -0.656616 1441831750 -0.231140 -0.618652 0.364441 -0.656616 1441831750 -0.231140 -0.618652 0.364441 -0.656616 1441831750 -0.245483 -0.606567 0.374939 -0.656799 1441831750 -0.245483 -0.606567 0.374939 -0.656799 1441831750 -0.245483 -0.606567 0.374939 -0.656799 1441831750 -0.245483 -0.606567 0.374939 -0.656799 1441831750 -0.245483 -0.606567 0.374939 -0.656799 1441831750 -0.245483 -0.606567 0.374939 -0.656799 1441831750 -0.245483 -0.606567 0.374939 -0.656799 1441831750 -0.252930 -0.598938 0.371521 -0.662781 1441831750 -0.252930 -0.598938 0.371521 -0.662781 1441831750 -0.252930 -0.598938 0.371521 -0.662781 1441831750 -0.252930 -0.598938 0.371521 -0.662781 1441831750 -0.252930 -0.598938 0.371521 -0.662781 1441831750 -0.252930 -0.598938 0.371521 -0.662781 1441831750 -0.260071 -0.594727 0.362976 -0.668579 1441831750 -0.260071 -0.594727 0.362976 -0.668579 1441831750 -0.260071 -0.594727 0.362976 -0.668579 1441831750 -0.260071 -0.594727 0.362976 -0.668579 1441831750 -0.260071 -0.594727 0.362976 -0.668579 1441831750 -0.260071 -0.594727 0.362976 -0.668579 1441831750 -0.266357 -0.589478 0.363464 -0.670471 1441831750 -0.266357 -0.589478 0.363464 -0.670471 1441831750 -0.266357 -0.589478 0.363464 -0.670471 1441831750 -0.266357 -0.589478 0.363464 -0.670471 1441831750 -0.266357 -0.589478 0.363464 -0.670471 1441831750 -0.266357 -0.589478 0.363464 -0.670471 1441831750 -0.262146 -0.591370 0.357239 -0.673828 1441831750 -0.262146 -0.591370 0.357239 -0.673828 1441831750 -0.262146 -0.591370 0.357239 -0.673828 1441831750 -0.262146 -0.591370 0.357239 -0.673828 1441831750 -0.262146 -0.591370 0.357239 -0.673828 1441831750 -0.262146 -0.591370 0.357239 -0.673828 1441831750 -0.262146 -0.591370 0.357239 -0.673828 1441831750 -0.252502 -0.600708 0.348755 -0.673645 1441831750 -0.252502 -0.600708 0.348755 -0.673645 1441831750 -0.252502 -0.600708 0.348755 -0.673645 1441831750 -0.252502 -0.600708 0.348755 -0.673645 1441831750 -0.252502 -0.600708 0.348755 -0.673645 1441831750 -0.252502 -0.600708 0.348755 -0.673645 1441831750 -0.254700 -0.605347 0.355286 -0.665222 1441831750 -0.254700 -0.605347 0.355286 -0.665222 1441831750 -0.254700 -0.605347 0.355286 -0.665222 1441831750 -0.254700 -0.605347 0.355286 -0.665222 1441831750 -0.254700 -0.605347 0.355286 -0.665222 1441831750 -0.254700 -0.605347 0.355286 -0.665222 1441831750 -0.254700 -0.605347 0.355286 -0.665222 1441831750 -0.254028 -0.609070 0.360107 -0.659424 1441831750 -0.254028 -0.609070 0.360107 -0.659424 1441831750 -0.254028 -0.609070 0.360107 -0.659424 1441831750 -0.254028 -0.609070 0.360107 -0.659424 1441831750 -0.254028 -0.609070 0.360107 -0.659424 1441831750 -0.254028 -0.609070 0.360107 -0.659424 1441831750 -0.254761 -0.613342 0.360535 -0.654968 1441831750 -0.254761 -0.613342 0.360535 -0.654968 1441831750 -0.254761 -0.613342 0.360535 -0.654968 1441831750 -0.254761 -0.613342 0.360535 -0.654968 1441831750 -0.254761 -0.613342 0.360535 -0.654968 1441831750 -0.254761 -0.613342 0.360535 -0.654968 1441831750 -0.254761 -0.613342 0.360535 -0.654968 1441831750 -0.239380 -0.623901 0.346802 -0.658264 1441831750 -0.239380 -0.623901 0.346802 -0.658264 1441831750 -0.239380 -0.623901 0.346802 -0.658264 1441831750 -0.239380 -0.623901 0.346802 -0.658264 1441831750 -0.239380 -0.623901 0.346802 -0.658264 1441831750 -0.239380 -0.623901 0.346802 -0.658264 1441831750 -0.216919 -0.636292 0.327942 -0.663757 1441831750 -0.216919 -0.636292 0.327942 -0.663757 1441831750 -0.216919 -0.636292 0.327942 -0.663757 1441831750 -0.216919 -0.636292 0.327942 -0.663757 1441831750 -0.216919 -0.636292 0.327942 -0.663757 1441831750 -0.216919 -0.636292 0.327942 -0.663757 1441831750 -0.200623 -0.644897 0.320801 -0.664124 1441831750 -0.200623 -0.644897 0.320801 -0.664124 1441831750 -0.200623 -0.644897 0.320801 -0.664124 1441831750 -0.200623 -0.644897 0.320801 -0.664124 1441831750 -0.200623 -0.644897 0.320801 -0.664124 1441831750 -0.200623 -0.644897 0.320801 -0.664124 1441831750 -0.200623 -0.644897 0.320801 -0.664124 1441831750 -0.199341 -0.644714 0.322327 -0.663879 1441831750 -0.199341 -0.644714 0.322327 -0.663879 1441831750 -0.199341 -0.644714 0.322327 -0.663879 1441831750 -0.199341 -0.644714 0.322327 -0.663879 1441831750 -0.199341 -0.644714 0.322327 -0.663879 1441831750 -0.199341 -0.644714 0.322327 -0.663879 1441831750 -0.205383 -0.641418 0.317078 -0.667786 1441831750 -0.205383 -0.641418 0.317078 -0.667786 1441831751 -0.205383 -0.641418 0.317078 -0.667786 1441831751 -0.205383 -0.641418 0.317078 -0.667786 1441831751 -0.205383 -0.641418 0.317078 -0.667786 1441831751 -0.205383 -0.641418 0.317078 -0.667786 1441831751 -0.207520 -0.640930 0.299561 -0.675659 1441831751 -0.207520 -0.640930 0.299561 -0.675659 1441831751 -0.207520 -0.640930 0.299561 -0.675659 1441831751 -0.207520 -0.640930 0.299561 -0.675659 1441831751 -0.207520 -0.640930 0.299561 -0.675659 1441831751 -0.207520 -0.640930 0.299561 -0.675659 1441831751 -0.207520 -0.640930 0.299561 -0.675659 1441831751 -0.219727 -0.638672 0.294983 -0.675964 1441831751 -0.219727 -0.638672 0.294983 -0.675964 1441831751 -0.219727 -0.638672 0.294983 -0.675964 1441831751 -0.219727 -0.638672 0.294983 -0.675964 1441831751 -0.219727 -0.638672 0.294983 -0.675964 1441831751 -0.219727 -0.638672 0.294983 -0.675964 1441831751 -0.227905 -0.635193 0.300720 -0.674011 1441831751 -0.227905 -0.635193 0.300720 -0.674011 1441831751 -0.227905 -0.635193 0.300720 -0.674011 1441831751 -0.227905 -0.635193 0.300720 -0.674011 1441831751 -0.227905 -0.635193 0.300720 -0.674011 1441831751 -0.227905 -0.635193 0.300720 -0.674011 1441831751 -0.225037 -0.638916 0.295532 -0.673706 1441831751 -0.225037 -0.638916 0.295532 -0.673706 1441831751 -0.225037 -0.638916 0.295532 -0.673706 1441831751 -0.225037 -0.638916 0.295532 -0.673706 1441831751 -0.225037 -0.638916 0.295532 -0.673706 1441831751 -0.225037 -0.638916 0.295532 -0.673706 1441831751 -0.220337 -0.644775 0.294067 -0.670288 1441831751 -0.220337 -0.644775 0.294067 -0.670288 1441831751 -0.220337 -0.644775 0.294067 -0.670288 1441831751 -0.220337 -0.644775 0.294067 -0.670288 1441831751 -0.220337 -0.644775 0.294067 -0.670288 1441831751 -0.220337 -0.644775 0.294067 -0.670288 1441831751 -0.230591 -0.643066 0.314209 -0.659302 1441831751 -0.230591 -0.643066 0.314209 -0.659302 1441831751 -0.230591 -0.643066 0.314209 -0.659302 1441831751 -0.230591 -0.643066 0.314209 -0.659302 1441831751 -0.230591 -0.643066 0.314209 -0.659302 1441831751 -0.230591 -0.643066 0.314209 -0.659302 1441831751 -0.229675 -0.643250 0.329956 -0.651733 1441831751 -0.229675 -0.643250 0.329956 -0.651733 1441831751 -0.229675 -0.643250 0.329956 -0.651733 1441831751 -0.229675 -0.643250 0.329956 -0.651733 1441831751 -0.229675 -0.643250 0.329956 -0.651733 1441831751 -0.229675 -0.643250 0.329956 -0.651733 1441831751 -0.229675 -0.643250 0.329956 -0.651733 1441831751 -0.206848 -0.650696 0.320007 -0.656860 1441831751 -0.206848 -0.650696 0.320007 -0.656860 1441831751 -0.206848 -0.650696 0.320007 -0.656860 1441831751 -0.206848 -0.650696 0.320007 -0.656860 1441831751 -0.206848 -0.650696 0.320007 -0.656860 1441831751 -0.206848 -0.650696 0.320007 -0.656860 1441831751 -0.182068 -0.656372 0.312195 -0.662292 1441831751 -0.182068 -0.656372 0.312195 -0.662292 1441831751 -0.182068 -0.656372 0.312195 -0.662292 1441831751 -0.182068 -0.656372 0.312195 -0.662292 1441831751 -0.182068 -0.656372 0.312195 -0.662292 1441831751 -0.172058 -0.656921 0.310364 -0.665283 1441831751 -0.172058 -0.656921 0.310364 -0.665283 1441831751 -0.172058 -0.656921 0.310364 -0.665283 1441831751 -0.172058 -0.656921 0.310364 -0.665283 1441831751 -0.172058 -0.656921 0.310364 -0.665283 1441831751 -0.172058 -0.656921 0.310364 -0.665283 1441831751 -0.180359 -0.652222 0.312988 -0.666443 1441831751 -0.180359 -0.652222 0.312988 -0.666443 1441831751 -0.180359 -0.652222 0.312988 -0.666443 1441831751 -0.180359 -0.652222 0.312988 -0.666443 1441831751 -0.180359 -0.652222 0.312988 -0.666443 1441831751 -0.180359 -0.652222 0.312988 -0.666443 1441831751 -0.180359 -0.652222 0.312988 -0.666443 1441831751 -0.200317 -0.641418 0.324341 -0.665833 1441831751 -0.200317 -0.641418 0.324341 -0.665833 1441831751 -0.200317 -0.641418 0.324341 -0.665833 1441831751 -0.200317 -0.641418 0.324341 -0.665833 1441831751 -0.200317 -0.641418 0.324341 -0.665833 1441831751 -0.200317 -0.641418 0.324341 -0.665833 1441831751 -0.200317 -0.641418 0.324341 -0.665833 1441831751 -0.208557 -0.632385 0.325134 -0.671509 1441831751 -0.208557 -0.632385 0.325134 -0.671509 1441831751 -0.208557 -0.632385 0.325134 -0.671509 1441831751 -0.208557 -0.632385 0.325134 -0.671509 1441831751 -0.208557 -0.632385 0.325134 -0.671509 1441831751 -0.208557 -0.632385 0.325134 -0.671509 1441831751 -0.214050 -0.627197 0.321045 -0.676575 1441831751 -0.214050 -0.627197 0.321045 -0.676575 1441831751 -0.214050 -0.627197 0.321045 -0.676575 1441831751 -0.214050 -0.627197 0.321045 -0.676575 1441831751 -0.214050 -0.627197 0.321045 -0.676575 1441831751 -0.214050 -0.627197 0.321045 -0.676575 1441831751 -0.219177 -0.623779 0.319153 -0.679016 1441831751 -0.219177 -0.623779 0.319153 -0.679016 1441831751 -0.219177 -0.623779 0.319153 -0.679016 1441831751 -0.219177 -0.623779 0.319153 -0.679016 1441831751 -0.219177 -0.623779 0.319153 -0.679016 1441831751 -0.219177 -0.623779 0.319153 -0.679016 1441831751 -0.217834 -0.629028 0.309326 -0.679138 1441831751 -0.217834 -0.629028 0.309326 -0.679138 1441831751 -0.217834 -0.629028 0.309326 -0.679138 1441831751 -0.217834 -0.629028 0.309326 -0.679138 1441831751 -0.217834 -0.629028 0.309326 -0.679138 1441831751 -0.217834 -0.629028 0.309326 -0.679138 1441831751 -0.217834 -0.629028 0.309326 -0.679138 1441831751 -0.209656 -0.640259 0.295471 -0.677429 1441831751 -0.209656 -0.640259 0.295471 -0.677429 1441831751 -0.209656 -0.640259 0.295471 -0.677429 1441831751 -0.209656 -0.640259 0.295471 -0.677429 1441831751 -0.209656 -0.640259 0.295471 -0.677429 1441831751 -0.209656 -0.640259 0.295471 -0.677429 1441831751 -0.221497 -0.642029 0.305176 -0.667603 1441831751 -0.221497 -0.642029 0.305176 -0.667603 1441831752 -0.221497 -0.642029 0.305176 -0.667603 1441831752 -0.221497 -0.642029 0.305176 -0.667603 1441831752 -0.221497 -0.642029 0.305176 -0.667603 1441831752 -0.221497 -0.642029 0.305176 -0.667603 1441831752 -0.240479 -0.636108 0.325989 -0.656738 1441831752 -0.240479 -0.636108 0.325989 -0.656738 1441831752 -0.240479 -0.636108 0.325989 -0.656738 1441831752 -0.240479 -0.636108 0.325989 -0.656738 1441831752 -0.240479 -0.636108 0.325989 -0.656738 1441831752 -0.240479 -0.636108 0.325989 -0.656738 1441831752 -0.224304 -0.641663 0.319336 -0.660400 1441831752 -0.224304 -0.641663 0.319336 -0.660400 1441831752 -0.224304 -0.641663 0.319336 -0.660400 1441831752 -0.224304 -0.641663 0.319336 -0.660400 1441831752 -0.224304 -0.641663 0.319336 -0.660400 1441831752 -0.224304 -0.641663 0.319336 -0.660400 1441831752 -0.224304 -0.641663 0.319336 -0.660400 1441831752 -0.199585 -0.650024 0.310486 -0.664307 1441831752 -0.199585 -0.650024 0.310486 -0.664307 1441831752 -0.199585 -0.650024 0.310486 -0.664307 1441831752 -0.199585 -0.650024 0.310486 -0.664307 1441831752 -0.199585 -0.650024 0.310486 -0.664307 1441831752 -0.199585 -0.650024 0.310486 -0.664307 1441831752 -0.185730 -0.652405 0.325317 -0.658813 1441831752 -0.185730 -0.652405 0.325317 -0.658813 1441831752 -0.185730 -0.652405 0.325317 -0.658813 1441831752 -0.185730 -0.652405 0.325317 -0.658813 1441831752 -0.185730 -0.652405 0.325317 -0.658813 1441831752 -0.185730 -0.652405 0.325317 -0.658813 1441831752 -0.193604 -0.646484 0.348694 -0.650452 1441831752 -0.193604 -0.646484 0.348694 -0.650452 1441831752 -0.193604 -0.646484 0.348694 -0.650452 1441831752 -0.193604 -0.646484 0.348694 -0.650452 1441831752 -0.193604 -0.646484 0.348694 -0.650452 1441831752 -0.193604 -0.646484 0.348694 -0.650452 1441831752 -0.233032 -0.619080 0.387085 -0.642334 1441831752 -0.233032 -0.619080 0.387085 -0.642334 1441831752 -0.233032 -0.619080 0.387085 -0.642334 1441831752 -0.233032 -0.619080 0.387085 -0.642334 1441831752 -0.233032 -0.619080 0.387085 -0.642334 1441831752 -0.233032 -0.619080 0.387085 -0.642334 1441831752 -0.279358 -0.586121 0.426392 -0.629822 1441831752 -0.279358 -0.586121 0.426392 -0.629822 1441831752 -0.279358 -0.586121 0.426392 -0.629822 1441831752 -0.279358 -0.586121 0.426392 -0.629822 1441831752 -0.279358 -0.586121 0.426392 -0.629822 1441831752 -0.279358 -0.586121 0.426392 -0.629822 1441831752 -0.291931 -0.570557 0.424622 -0.639526 1441831752 -0.291931 -0.570557 0.424622 -0.639526 1441831752 -0.291931 -0.570557 0.424622 -0.639526 1441831752 -0.291931 -0.570557 0.424622 -0.639526 1441831752 -0.291931 -0.570557 0.424622 -0.639526 1441831752 -0.291931 -0.570557 0.424622 -0.639526 1441831752 -0.291931 -0.570557 0.424622 -0.639526 1441831752 -0.289856 -0.573486 0.395813 -0.656128 1441831752 -0.289856 -0.573486 0.395813 -0.656128 1441831752 -0.289856 -0.573486 0.395813 -0.656128 1441831752 -0.289856 -0.573486 0.395813 -0.656128 1441831752 -0.289856 -0.573486 0.395813 -0.656128 1441831752 -0.289856 -0.573486 0.395813 -0.656128 1441831752 -0.287537 -0.579346 0.384338 -0.658752 1441831752 -0.287537 -0.579346 0.384338 -0.658752 1441831752 -0.287537 -0.579346 0.384338 -0.658752 1441831752 -0.287537 -0.579346 0.384338 -0.658752 1441831752 -0.287537 -0.579346 0.384338 -0.658752 1441831752 -0.287537 -0.579346 0.384338 -0.658752 1441831752 -0.287537 -0.579346 0.384338 -0.658752 1441831752 -0.287537 -0.579346 0.384338 -0.658752 1441831752 -0.274536 -0.594788 0.364014 -0.662109 1441831752 -0.274536 -0.594788 0.364014 -0.662109 1441831752 -0.274536 -0.594788 0.364014 -0.662109 1441831752 -0.274536 -0.594788 0.364014 -0.662109 1441831752 -0.274536 -0.594788 0.364014 -0.662109 1441831752 -0.274536 -0.594788 0.364014 -0.662109 1441831752 -0.264404 -0.610352 0.344727 -0.662415 1441831752 -0.264404 -0.610352 0.344727 -0.662415 1441831752 -0.264404 -0.610352 0.344727 -0.662415 1441831752 -0.264404 -0.610352 0.344727 -0.662415 1441831752 -0.264404 -0.610352 0.344727 -0.662415 1441831752 -0.264404 -0.610352 0.344727 -0.662415 1441831752 -0.270691 -0.612671 0.347229 -0.656372 1441831752 -0.270691 -0.612671 0.347229 -0.656372 1441831752 -0.270691 -0.612671 0.347229 -0.656372 1441831752 -0.270691 -0.612671 0.347229 -0.656372 1441831752 -0.270691 -0.612671 0.347229 -0.656372 1441831752 -0.270691 -0.612671 0.347229 -0.656372 1441831752 -0.275452 -0.615051 0.352112 -0.649536 1441831752 -0.275452 -0.615051 0.352112 -0.649536 1441831752 -0.275452 -0.615051 0.352112 -0.649536 1441831752 -0.275452 -0.615051 0.352112 -0.649536 1441831752 -0.275452 -0.615051 0.352112 -0.649536 1441831752 -0.275452 -0.615051 0.352112 -0.649536 1441831752 -0.275452 -0.615051 0.352112 -0.649536 1441831752 -0.258118 -0.626465 0.339783 -0.652344 1441831752 -0.258118 -0.626465 0.339783 -0.652344 1441831752 -0.258118 -0.626465 0.339783 -0.652344 1441831752 -0.258118 -0.626465 0.339783 -0.652344 1441831752 -0.258118 -0.626465 0.339783 -0.652344 1441831752 -0.258118 -0.626465 0.339783 -0.652344 1441831752 -0.237610 -0.636902 0.323730 -0.658142 1441831752 -0.237610 -0.636902 0.323730 -0.658142 1441831752 -0.237610 -0.636902 0.323730 -0.658142 1441831752 -0.237610 -0.636902 0.323730 -0.658142 1441831752 -0.237610 -0.636902 0.323730 -0.658142 1441831752 -0.237610 -0.636902 0.323730 -0.658142 1441831752 -0.222656 -0.643188 0.312988 -0.662415 1441831752 -0.222656 -0.643188 0.312988 -0.662415 1441831752 -0.222656 -0.643188 0.312988 -0.662415 1441831752 -0.222656 -0.643188 0.312988 -0.662415 1441831752 -0.222656 -0.643188 0.312988 -0.662415 1441831752 -0.222656 -0.643188 0.312988 -0.662415 1441831752 -0.222290 -0.643433 0.310181 -0.663635 1441831752 -0.222290 -0.643433 0.310181 -0.663635 1441831752 -0.222290 -0.643433 0.310181 -0.663635 1441831752 -0.222290 -0.643433 0.310181 -0.663635 1441831753 -0.222290 -0.643433 0.310181 -0.663635 1441831753 -0.222290 -0.643433 0.310181 -0.663635 1441831753 -0.222290 -0.643433 0.310181 -0.663635 1441831753 -0.234680 -0.634644 0.317871 -0.664185 1441831753 -0.234680 -0.634644 0.317871 -0.664185 1441831753 -0.234680 -0.634644 0.317871 -0.664185 1441831753 -0.234680 -0.634644 0.317871 -0.664185 1441831753 -0.234680 -0.634644 0.317871 -0.664185 1441831753 -0.234680 -0.634644 0.317871 -0.664185 1441831753 -0.239258 -0.627930 0.319397 -0.668213 1441831753 -0.239258 -0.627930 0.319397 -0.668213 1441831753 -0.239258 -0.627930 0.319397 -0.668213 1441831753 -0.239258 -0.627930 0.319397 -0.668213 1441831753 -0.239258 -0.627930 0.319397 -0.668213 1441831753 -0.239258 -0.627930 0.319397 -0.668213 1441831753 -0.245789 -0.621765 0.326721 -0.668030 1441831753 -0.245789 -0.621765 0.326721 -0.668030 1441831753 -0.245789 -0.621765 0.326721 -0.668030 1441831753 -0.245789 -0.621765 0.326721 -0.668030 1441831753 -0.245789 -0.621765 0.326721 -0.668030 1441831753 -0.245789 -0.621765 0.326721 -0.668030 1441831753 -0.264954 -0.607727 0.343506 -0.665222 1441831753 -0.264954 -0.607727 0.343506 -0.665222 1441831753 -0.264954 -0.607727 0.343506 -0.665222 1441831753 -0.264954 -0.607727 0.343506 -0.665222 1441831753 -0.264954 -0.607727 0.343506 -0.665222 1441831753 -0.264954 -0.607727 0.343506 -0.665222 1441831753 -0.264954 -0.607727 0.343506 -0.665222 1441831753 -0.269531 -0.599487 0.345886 -0.669617 1441831753 -0.269531 -0.599487 0.345886 -0.669617 1441831753 -0.269531 -0.599487 0.345886 -0.669617 1441831753 -0.269531 -0.599487 0.345886 -0.669617 1441831753 -0.269531 -0.599487 0.345886 -0.669617 1441831753 -0.269531 -0.599487 0.345886 -0.669617 1441831753 -0.265808 -0.601013 0.335815 -0.674866 1441831753 -0.265808 -0.601013 0.335815 -0.674866 1441831753 -0.265808 -0.601013 0.335815 -0.674866 1441831753 -0.265808 -0.601013 0.335815 -0.674866 1441831753 -0.265808 -0.601013 0.335815 -0.674866 1441831753 -0.265808 -0.601013 0.335815 -0.674866 1441831753 -0.269043 -0.603333 0.333191 -0.672791 1441831753 -0.269043 -0.603333 0.333191 -0.672791 1441831753 -0.269043 -0.603333 0.333191 -0.672791 1441831753 -0.269043 -0.603333 0.333191 -0.672791 1441831753 -0.269043 -0.603333 0.333191 -0.672791 1441831753 -0.269043 -0.603333 0.333191 -0.672791 1441831753 -0.273254 -0.602600 0.335083 -0.670776 1441831753 -0.273254 -0.602600 0.335083 -0.670776 1441831753 -0.273254 -0.602600 0.335083 -0.670776 1441831753 -0.273254 -0.602600 0.335083 -0.670776 1441831753 -0.273254 -0.602600 0.335083 -0.670776 1441831753 -0.273254 -0.602600 0.335083 -0.670776 1441831753 -0.273254 -0.602600 0.335083 -0.670776 1441831753 -0.260071 -0.608765 0.324951 -0.675476 1441831753 -0.260071 -0.608765 0.324951 -0.675476 1441831753 -0.260071 -0.608765 0.324951 -0.675476 1441831753 -0.260071 -0.608765 0.324951 -0.675476 1441831753 -0.260071 -0.608765 0.324951 -0.675476 1441831753 -0.235291 -0.620056 0.305664 -0.683228 1441831753 -0.235291 -0.620056 0.305664 -0.683228 1441831753 -0.235291 -0.620056 0.305664 -0.683228 1441831753 -0.235291 -0.620056 0.305664 -0.683228 1441831753 -0.235291 -0.620056 0.305664 -0.683228 1441831753 -0.235291 -0.620056 0.305664 -0.683228 1441831753 -0.235291 -0.620056 0.305664 -0.683228 1441831753 -0.232300 -0.626587 0.299500 -0.681091 1441831753 -0.232300 -0.626587 0.299500 -0.681091 1441831753 -0.232300 -0.626587 0.299500 -0.681091 1441831753 -0.232300 -0.626587 0.299500 -0.681091 1441831753 -0.232300 -0.626587 0.299500 -0.681091 1441831753 -0.232300 -0.626587 0.299500 -0.681091 1441831753 -0.232849 -0.630005 0.299194 -0.677856 1441831753 -0.232849 -0.630005 0.299194 -0.677856 1441831753 -0.232849 -0.630005 0.299194 -0.677856 1441831753 -0.232849 -0.630005 0.299194 -0.677856 1441831753 -0.232849 -0.630005 0.299194 -0.677856 1441831753 -0.232849 -0.630005 0.299194 -0.677856 1441831753 -0.251831 -0.625244 0.311890 -0.669678 1441831753 -0.251831 -0.625244 0.311890 -0.669678 1441831753 -0.251831 -0.625244 0.311890 -0.669678 1441831753 -0.251831 -0.625244 0.311890 -0.669678 1441831753 -0.251831 -0.625244 0.311890 -0.669678 1441831753 -0.251831 -0.625244 0.311890 -0.669678 1441831753 -0.263672 -0.616638 0.330933 -0.663879 1441831753 -0.263672 -0.616638 0.330933 -0.663879 1441831753 -0.263672 -0.616638 0.330933 -0.663879 1441831753 -0.263672 -0.616638 0.330933 -0.663879 1441831753 -0.263672 -0.616638 0.330933 -0.663879 1441831753 -0.263672 -0.616638 0.330933 -0.663879 1441831753 -0.265076 -0.613342 0.336914 -0.663391 1441831753 -0.265076 -0.613342 0.336914 -0.663391 1441831753 -0.265076 -0.613342 0.336914 -0.663391 1441831753 -0.265076 -0.613342 0.336914 -0.663391 1441831753 -0.265076 -0.613342 0.336914 -0.663391 1441831753 -0.265076 -0.613342 0.336914 -0.663391 1441831753 -0.265076 -0.613342 0.336914 -0.663391 1441831753 -0.265503 -0.608826 0.346497 -0.662476 1441831753 -0.265503 -0.608826 0.346497 -0.662476 1441831753 -0.265503 -0.608826 0.346497 -0.662476 1441831753 -0.265503 -0.608826 0.346497 -0.662476 1441831753 -0.265503 -0.608826 0.346497 -0.662476 1441831753 -0.263611 -0.602600 0.358032 -0.662781 1441831753 -0.263611 -0.602600 0.358032 -0.662781 1441831753 -0.263611 -0.602600 0.358032 -0.662781 1441831753 -0.263611 -0.602600 0.358032 -0.662781 1441831753 -0.263611 -0.602600 0.358032 -0.662781 1441831753 -0.263611 -0.602600 0.358032 -0.662781 1441831753 -0.263611 -0.602600 0.358032 -0.662781 1441831753 -0.275391 -0.589722 0.375000 -0.660156 1441831753 -0.275391 -0.589722 0.375000 -0.660156 1441831753 -0.275391 -0.589722 0.375000 -0.660156 1441831753 -0.275391 -0.589722 0.375000 -0.660156 1441831753 -0.275391 -0.589722 0.375000 -0.660156 1441831754 -0.275391 -0.589722 0.375000 -0.660156 1441831754 -0.288208 -0.576599 0.386047 -0.659912 1441831754 -0.288208 -0.576599 0.386047 -0.659912 1441831754 -0.288208 -0.576599 0.386047 -0.659912 1441831754 -0.288208 -0.576599 0.386047 -0.659912 1441831754 -0.288208 -0.576599 0.386047 -0.659912 1441831754 -0.288208 -0.576599 0.386047 -0.659912 1441831754 -0.295837 -0.571045 0.385681 -0.661560 1441831754 -0.295837 -0.571045 0.385681 -0.661560 1441831754 -0.295837 -0.571045 0.385681 -0.661560 1441831754 -0.295837 -0.571045 0.385681 -0.661560 1441831754 -0.295837 -0.571045 0.385681 -0.661560 1441831754 -0.295837 -0.571045 0.385681 -0.661560 1441831754 -0.288513 -0.577209 0.372620 -0.666931 1441831754 -0.288513 -0.577209 0.372620 -0.666931 1441831754 -0.288513 -0.577209 0.372620 -0.666931 1441831754 -0.288513 -0.577209 0.372620 -0.666931 1441831754 -0.288513 -0.577209 0.372620 -0.666931 1441831754 -0.288513 -0.577209 0.372620 -0.666931 1441831754 -0.261719 -0.594543 0.347046 -0.676514 1441831754 -0.261719 -0.594543 0.347046 -0.676514 1441831754 -0.261719 -0.594543 0.347046 -0.676514 1441831754 -0.261719 -0.594543 0.347046 -0.676514 1441831754 -0.234070 -0.608337 0.328186 -0.683777 1441831754 -0.234070 -0.608337 0.328186 -0.683777 1441831754 -0.234070 -0.608337 0.328186 -0.683777 1441831754 -0.234070 -0.608337 0.328186 -0.683777 1441831754 -0.234070 -0.608337 0.328186 -0.683777 1441831754 -0.234070 -0.608337 0.328186 -0.683777 1441831754 -0.234070 -0.608337 0.328186 -0.683777 1441831754 -0.223328 -0.620605 0.306824 -0.686218 1441831754 -0.223328 -0.620605 0.306824 -0.686218 1441831754 -0.223328 -0.620605 0.306824 -0.686218 1441831754 -0.223328 -0.620605 0.306824 -0.686218 1441831754 -0.223328 -0.620605 0.306824 -0.686218 1441831754 -0.223328 -0.620605 0.306824 -0.686218 1441831754 -0.228821 -0.627991 0.289368 -0.685303 1441831754 -0.228821 -0.627991 0.289368 -0.685303 1441831754 -0.228821 -0.627991 0.289368 -0.685303 1441831754 -0.228821 -0.627991 0.289368 -0.685303 1441831754 -0.228821 -0.627991 0.289368 -0.685303 1441831754 -0.228821 -0.627991 0.289368 -0.685303 1441831754 -0.235718 -0.633423 0.275452 -0.683716 1441831754 -0.235718 -0.633423 0.275452 -0.683716 1441831754 -0.235718 -0.633423 0.275452 -0.683716 1441831754 -0.235718 -0.633423 0.275452 -0.683716 1441831754 -0.235718 -0.633423 0.275452 -0.683716 1441831754 -0.235718 -0.633423 0.275452 -0.683716 1441831754 -0.235718 -0.633423 0.275452 -0.683716 1441831754 -0.244507 -0.636963 0.270996 -0.679077 1441831754 -0.244507 -0.636963 0.270996 -0.679077 1441831754 -0.244507 -0.636963 0.270996 -0.679077 1441831754 -0.244507 -0.636963 0.270996 -0.679077 1441831754 -0.244507 -0.636963 0.270996 -0.679077 1441831754 -0.244507 -0.636963 0.270996 -0.679077 1441831754 -0.244507 -0.636963 0.270996 -0.679077 1441831754 -0.250854 -0.633972 0.277588 -0.676880 1441831754 -0.250854 -0.633972 0.277588 -0.676880 1441831754 -0.250854 -0.633972 0.277588 -0.676880 1441831754 -0.250854 -0.633972 0.277588 -0.676880 1441831754 -0.250854 -0.633972 0.277588 -0.676880 1441831754 -0.254395 -0.627014 0.288330 -0.677551 1441831754 -0.254395 -0.627014 0.288330 -0.677551 1441831754 -0.254395 -0.627014 0.288330 -0.677551 1441831754 -0.254395 -0.627014 0.288330 -0.677551 1441831754 -0.254395 -0.627014 0.288330 -0.677551 1441831754 -0.254395 -0.627014 0.288330 -0.677551 1441831754 -0.254395 -0.627014 0.288330 -0.677551 1441831754 -0.249146 -0.624573 0.285339 -0.682983 1441831754 -0.249146 -0.624573 0.285339 -0.682983 1441831754 
-0.198975 -0.620178 0.415405 -0.635010 1441831756 -0.198975 -0.620178 0.415405 -0.635010 1441831756 -0.146423 -0.632385 0.413879 -0.638306 1441831756 -0.146423 -0.632385 0.413879 -0.638306 1441831756 -0.146423 -0.632385 0.413879 -0.638306 1441831756 -0.146423 -0.632385 0.413879 -0.638306 1441831756 -0.146423 -0.632385 0.413879 -0.638306 1441831756 -0.146423 -0.632385 0.413879 -0.638306 1441831756 -0.172729 -0.625793 0.412476 -0.639160 1441831756 -0.172729 -0.625793 0.412476 -0.639160 1441831756 -0.172729 -0.625793 0.412476 -0.639160 1441831756 -0.172729 -0.625793 0.412476 -0.639160 1441831756 -0.172729 -0.625793 0.412476 -0.639160 1441831756 -0.172729 -0.625793 0.412476 -0.639160 1441831756 -0.238037 -0.592773 0.378357 -0.669983 1441831756 -0.238037 -0.592773 0.378357 -0.669983 1441831756 -0.238037 -0.592773 0.378357 -0.669983 1441831756 -0.238037 -0.592773 0.378357 -0.669983 1441831756 -0.238037 -0.592773 0.378357 -0.669983 1441831756 -0.238037 -0.592773 0.378357 -0.669983 1441831756 -0.334656 -0.543457 0.211487 -0.740295 1441831756 -0.334656 -0.543457 0.211487 -0.740295 1441831756 -0.334656 -0.543457 0.211487 -0.740295 1441831756 -0.334656 -0.543457 0.211487 -0.740295 1441831756 -0.334656 -0.543457 0.211487 -0.740295 1441831756 -0.334656 -0.543457 0.211487 -0.740295 1441831756 -0.334656 -0.543457 0.211487 -0.740295 1441831756 -0.499146 -0.433533 0.092529 -0.744568 1441831756 -0.499146 -0.433533 0.092529 -0.744568 1441831756 -0.499146 -0.433533 0.092529 -0.744568 1441831756 -0.499146 -0.433533 0.092529 -0.744568 1441831756 -0.499146 -0.433533 0.092529 -0.744568 1441831756 -0.590881 -0.297729 0.074707 -0.746155 1441831756 -0.590881 -0.297729 0.074707 -0.746155 1441831756 -0.590881 -0.297729 0.074707 -0.746155 1441831756 -0.590881 -0.297729 0.074707 -0.746155 1441831756 -0.590881 -0.297729 0.074707 -0.746155 1441831756 -0.590881 -0.297729 0.074707 -0.746155 1441831756 -0.569153 -0.274048 0.074158 -0.771729 1441831756 -0.569153 -0.274048 0.074158 -0.771729 1441831756 -0.569153 -0.274048 0.074158 -0.771729 1441831756 -0.569153 -0.274048 0.074158 -0.771729 1441831756 -0.569153 -0.274048 0.074158 -0.771729 1441831756 -0.569153 -0.274048 0.074158 -0.771729 1441831756 -0.567749 -0.327332 0.119812 -0.745789 1441831756 -0.567749 -0.327332 0.119812 -0.745789 1441831756 -0.567749 -0.327332 0.119812 -0.745789 1441831756 -0.567749 -0.327332 0.119812 -0.745789 1441831756 -0.567749 -0.327332 0.119812 -0.745789 1441831756 -0.567749 -0.327332 0.119812 -0.745789 1441831756 -0.504761 -0.424011 0.209656 -0.722229 1441831756 -0.504761 -0.424011 0.209656 -0.722229 1441831757 -0.504761 -0.424011 0.209656 -0.722229 1441831757 -0.504761 -0.424011 0.209656 -0.722229 1441831757 -0.504761 -0.424011 0.209656 -0.722229 1441831757 -0.504761 -0.424011 0.209656 -0.722229 1441831757 -0.504761 -0.424011 0.209656 -0.722229 1441831757 -0.386414 -0.539612 0.247070 -0.706055 1441831757 -0.386414 -0.539612 0.247070 -0.706055 1441831757 -0.386414 -0.539612 0.247070 -0.706055 1441831757 -0.386414 -0.539612 0.247070 -0.706055 1441831757 -0.386414 -0.539612 0.247070 -0.706055 1441831757 -0.270508 -0.584229 0.345520 -0.682800 1441831757 -0.270508 -0.584229 0.345520 -0.682800 1441831757 -0.270508 -0.584229 0.345520 -0.682800 1441831757 -0.270508 -0.584229 0.345520 -0.682800 1441831757 -0.270508 -0.584229 0.345520 -0.682800 1441831757 -0.270508 -0.584229 0.345520 -0.682800 1441831757 -0.270508 -0.584229 0.345520 -0.682800 1441831757 -0.163513 -0.599060 0.443054 -0.646667 1441831757 -0.163513 -0.599060 0.443054 -0.646667 1441831757 -0.163513 -0.599060 0.443054 -0.646667 1441831757 -0.163513 -0.599060 0.443054 -0.646667 1441831757 -0.163513 -0.599060 0.443054 -0.646667 1441831757 -0.163513 -0.599060 0.443054 -0.646667 1441831757 -0.098938 -0.623291 0.456360 -0.627319 1441831757 -0.098938 -0.623291 0.456360 -0.627319 1441831757 -0.098938 -0.623291 0.456360 -0.627319 1441831757 -0.098938 -0.623291 0.456360 -0.627319 1441831757 -0.098938 -0.623291 0.456360 -0.627319 1441831757 -0.098938 -0.623291 0.456360 -0.627319 1441831757 -0.158264 -0.616333 0.418396 -0.648132 1441831757 -0.158264 -0.616333 0.418396 -0.648132 1441831757 -0.158264 -0.616333 0.418396 -0.648132 1441831757 -0.158264 -0.616333 0.418396 -0.648132 1441831757 -0.158264 -0.616333 0.418396 -0.648132 1441831757 -0.158264 -0.616333 0.418396 -0.648132 1441831757 -0.158264 -0.616333 0.418396 -0.648132 1441831757 -0.324341 -0.552612 0.341248 -0.687805 1441831757 -0.324341 -0.552612 0.341248 -0.687805 1441831757 -0.324341 -0.552612 0.341248 -0.687805 1441831757 -0.324341 -0.552612 0.341248 -0.687805 1441831757 -0.324341 -0.552612 0.341248 -0.687805 1441831757 -0.324341 -0.552612 0.341248 -0.687805 1441831757 -0.467407 -0.457764 0.203369 -0.728516 1441831757 -0.467407 -0.457764 0.203369 -0.728516 1441831757 -0.467407 -0.457764 0.203369 -0.728516 1441831757 -0.467407 -0.457764 0.203369 -0.728516 1441831757 -0.467407 -0.457764 0.203369 -0.728516 1441831757 -0.467407 -0.457764 0.203369 -0.728516 1441831757 -0.467407 -0.457764 0.203369 -0.728516 1441831757 -0.561157 -0.374573 0.078552 -0.734009 1441831757 -0.561157 -0.374573 0.078552 -0.734009 1441831757 -0.561157 -0.374573 0.078552 -0.734009 1441831757 -0.561157 -0.374573 0.078552 -0.734009 1441831757 -0.561157 -0.374573 0.078552 -0.734009 1441831757 -0.561157 -0.374573 0.078552 -0.734009 1441831757 -0.611145 -0.290894 0.057007 -0.733948 1441831757 -0.611145 -0.290894 0.057007 -0.733948 1441831757 -0.611145 -0.290894 0.057007 -0.733948 1441831757 -0.611145 -0.290894 0.057007 -0.733948 1441831757 -0.611145 -0.290894 0.057007 -0.733948 1441831757 -0.611145 -0.290894 0.057007 -0.733948 1441831757 -0.586060 -0.253662 0.087769 -0.764587 1441831757 -0.586060 -0.253662 0.087769 -0.764587 1441831757 -0.586060 -0.253662 0.087769 -0.764587 1441831757 -0.586060 -0.253662 0.087769 -0.764587 1441831757 -0.586060 -0.253662 0.087769 -0.764587 1441831757 -0.586060 -0.253662 0.087769 -0.764587 1441831757 -0.552307 -0.325500 0.154175 -0.751892 1441831757 -0.552307 -0.325500 0.154175 -0.751892 1441831757 -0.552307 -0.325500 0.154175 -0.751892 1441831757 -0.552307 -0.325500 0.154175 -0.751892 1441831757 -0.552307 -0.325500 0.154175 -0.751892 1441831757 -0.552307 -0.325500 0.154175 -0.751892 1441831757 -0.465027 -0.438965 0.213745 -0.738525 1441831757 -0.465027 -0.438965 0.213745 -0.738525 1441831757 -0.465027 -0.438965 0.213745 -0.738525 1441831757 -0.465027 -0.438965 0.213745 -0.738525 1441831757 -0.465027 -0.438965 0.213745 -0.738525 1441831757 -0.465027 -0.438965 0.213745 -0.738525 1441831757 -0.341125 -0.540771 0.269775 -0.720093 1441831757 -0.341125 -0.540771 0.269775 -0.720093 1441831757 -0.341125 -0.540771 0.269775 -0.720093 1441831757 -0.341125 -0.540771 0.269775 -0.720093 1441831757 -0.341125 -0.540771 0.269775 -0.720093 1441831757 -0.341125 -0.540771 0.269775 -0.720093 1441831757 -0.341125 -0.540771 0.269775 -0.720093 1441831757 -0.224854 -0.570251 0.391418 -0.686340 1441831757 -0.224854 -0.570251 0.391418 -0.686340 1441831757 -0.224854 -0.570251 0.391418 -0.686340 1441831757 -0.224854 -0.570251 0.391418 -0.686340 1441831757 -0.224854 -0.570251 0.391418 -0.686340 1441831757 -0.224854 -0.570251 0.391418 -0.686340 1441831757 -0.118408 -0.582031 0.489746 -0.638245 1441831757 -0.118408 -0.582031 0.489746 -0.638245 1441831757 -0.118408 -0.582031 0.489746 -0.638245 1441831757 -0.118408 -0.582031 0.489746 -0.638245 1441831757 -0.118408 -0.582031 0.489746 -0.638245 1441831757 -0.118408 -0.582031 0.489746 -0.638245 1441831757 -0.047668 -0.588318 0.507202 -0.628052 1441831757 -0.047668 -0.588318 0.507202 -0.628052 1441831757 -0.047668 -0.588318 0.507202 -0.628052 1441831757 -0.047668 -0.588318 0.507202 -0.628052 1441831757 -0.047668 -0.588318 0.507202 -0.628052 1441831757 -0.047668 -0.588318 0.507202 -0.628052 1441831757 -0.109863 -0.582703 0.465454 -0.657104 1441831757 -0.109863 -0.582703 0.465454 -0.657104 1441831757 -0.109863 -0.582703 0.465454 -0.657104 1441831757 -0.109863 -0.582703 0.465454 -0.657104 1441831757 -0.109863 -0.582703 0.465454 -0.657104 1441831757 -0.109863 -0.582703 0.465454 -0.657104 1441831757 -0.109863 -0.582703 0.465454 -0.657104 1441831757 -0.278503 -0.540100 0.361206 -0.707397 1441831757 -0.278503 -0.540100 0.361206 -0.707397 1441831758 -0.278503 -0.540100 0.361206 -0.707397 1441831758 -0.278503 -0.540100 0.361206 -0.707397 1441831758 -0.278503 -0.540100 0.361206 -0.707397 1441831758 -0.278503 -0.540100 0.361206 -0.707397 1441831758 -0.444641 -0.457520 0.189453 -0.746460 1441831758 -0.444641 -0.457520 0.189453 -0.746460 1441831758 -0.444641 -0.457520 0.189453 -0.746460 1441831758 -0.444641 -0.457520 0.189453 -0.746460 1441831758 -0.444641 -0.457520 0.189453 -0.746460 1441831758 -0.444641 -0.457520 0.189453 -0.746460 1441831758 -0.534180 -0.364990 0.081909 -0.758179 1441831758 -0.534180 -0.364990 0.081909 -0.758179 1441831758 -0.534180 -0.364990 0.081909 -0.758179 1441831758 -0.534180 -0.364990 0.081909 -0.758179 1441831758 -0.534180 -0.364990 0.081909 -0.758179 1441831758 -0.534180 -0.364990 0.081909 -0.758179 1441831758 -0.520203 -0.273438 0.079102 -0.805237 1441831758 -0.520203 -0.273438 0.079102 -0.805237 1441831758 -0.520203 -0.273438 0.079102 -0.805237 1441831758 -0.520203 -0.273438 0.079102 -0.805237 1441831758 -0.520203 -0.273438 0.079102 -0.805237 1441831758 -0.520203 -0.273438 0.079102 -0.805237 1441831758 -0.520203 -0.273438 0.079102 -0.805237 1441831758 -0.507507 -0.291260 0.067993 -0.808105 1441831758 -0.507507 -0.291260 0.067993 -0.808105 1441831758 -0.507507 -0.291260 0.067993 -0.808105 1441831758 -0.507507 -0.291260 0.067993 -0.808105 1441831758 -0.507507 -0.291260 0.067993 -0.808105 1441831758 -0.507507 -0.291260 0.067993 -0.808105 1441831758 -0.475342 -0.352661 0.130493 -0.795471 1441831758 -0.475342 -0.352661 0.130493 -0.795471 1441831758 -0.475342 -0.352661 0.130493 -0.795471 1441831758 -0.475342 -0.352661 0.130493 -0.795471 1441831758 -0.475342 -0.352661 0.130493 -0.795471 1441831758 -0.475342 -0.352661 0.130493 -0.795471 1441831758 -0.475342 -0.352661 0.130493 -0.795471 1441831758 -0.395020 -0.416565 0.249634 -0.779846 1441831758 -0.395020 -0.416565 0.249634 -0.779846 1441831758 -0.395020 -0.416565 0.249634 -0.779846 1441831758 -0.395020 -0.416565 0.249634 -0.779846 1441831758 -0.395020 -0.416565 0.249634 -0.779846 1441831758 -0.395020 -0.416565 0.249634 -0.779846 1441831758 -0.283752 -0.514404 0.348206 -0.730530 1441831758 -0.283752 -0.514404 0.348206 -0.730530 1441831758 -0.283752 -0.514404 0.348206 -0.730530 1441831758 -0.283752 -0.514404 0.348206 -0.730530 1441831758 -0.283752 -0.514404 0.348206 -0.730530 1441831758 -0.283752 -0.514404 0.348206 -0.730530 1441831758 -0.283752 -0.514404 0.348206 -0.730530 1441831758 -0.133484 -0.602356 0.388916 -0.684204 1441831758 -0.133484 -0.602356 0.388916 -0.684204 1441831758 -0.133484 -0.602356 0.388916 -0.684204 1441831758 -0.133484 -0.602356 0.388916 -0.684204 1441831758 -0.133484 -0.602356 0.388916 -0.684204 1441831758 -0.133484 -0.602356 0.388916 -0.684204 1441831758 -0.037415 -0.619812 0.416687 -0.663940 1441831758 -0.037415 -0.619812 0.416687 -0.663940 1441831758 -0.037415 -0.619812 0.416687 -0.663940 1441831758 -0.037415 -0.619812 0.416687 -0.663940 1441831758 -0.037415 -0.619812 0.416687 -0.663940 1441831758 -0.037415 -0.619812 0.416687 -0.663940 1441831758 -0.092102 -0.587219 0.418884 -0.686523 1441831758 -0.092102 -0.587219 0.418884 -0.686523 1441831758 -0.092102 -0.587219 0.418884 -0.686523 1441831758 -0.092102 -0.587219 0.418884 -0.686523 1441831758 -0.092102 -0.587219 0.418884 -0.686523 1441831758 -0.092102 -0.587219 0.418884 -0.686523 1441831758 -0.253845 -0.525024 0.348145 -0.734009 1441831758 -0.253845 -0.525024 0.348145 -0.734009 1441831758 -0.253845 -0.525024 0.348145 -0.734009 1441831758 -0.253845 -0.525024 0.348145 -0.734009 1441831758 -0.253845 -0.525024 0.348145 -0.734009 1441831758 -0.253845 -0.525024 0.348145 -0.734009 1441831758 -0.411377 -0.432861 0.175110 -0.782837 1441831758 -0.411377 -0.432861 0.175110 -0.782837 1441831758 -0.411377 -0.432861 0.175110 -0.782837 1441831758 -0.411377 -0.432861 0.175110 -0.782837 1441831758 -0.411377 -0.432861 0.175110 -0.782837 1441831758 -0.411377 -0.432861 0.175110 -0.782837 1441831758 -0.512146 -0.352539 0.026611 -0.782776 1441831758 -0.512146 -0.352539 0.026611 -0.782776 1441831758 -0.512146 -0.352539 0.026611 -0.782776 1441831758 -0.512146 -0.352539 0.026611 -0.782776 1441831758 -0.512146 -0.352539 0.026611 -0.782776 1441831758 -0.512146 -0.352539 0.026611 -0.782776 1441831758 -0.512146 -0.352539 0.026611 -0.782776 1441831758 -0.531250 -0.281799 0.023987 -0.798706 1441831758 -0.531250 -0.281799 0.023987 -0.798706 1441831758 -0.531250 -0.281799 0.023987 -0.798706 1441831758 -0.531250 -0.281799 0.023987 -0.798706 1441831758 -0.531250 -0.281799 0.023987 -0.798706 1441831758 -0.531250 -0.281799 0.023987 -0.798706 1441831758 -0.511169 -0.278748 0.069397 -0.810120 1441831758 -0.511169 -0.278748 0.069397 -0.810120 1441831758 -0.511169 -0.278748 0.069397 -0.810120 1441831758 -0.511169 -0.278748 0.069397 -0.810120 1441831758 -0.511169 -0.278748 0.069397 -0.810120 1441831758 -0.511169 -0.278748 0.069397 -0.810120 1441831758 -0.511169 -0.278748 0.069397 -0.810120 1441831758 -0.487671 -0.349121 0.156616 -0.784790 1441831758 -0.487671 -0.349121 0.156616 -0.784790 1441831758 -0.487671 -0.349121 0.156616 -0.784790 1441831758 -0.487671 -0.349121 0.156616 -0.784790 1441831758 -0.487671 -0.349121 0.156616 -0.784790 1441831758 -0.487671 -0.349121 0.156616 -0.784790 1441831758 -0.409790 -0.433777 0.271912 -0.755005 1441831758 -0.409790 -0.433777 0.271912 -0.755005 1441831758 -0.409790 -0.433777 0.271912 -0.755005 1441831758 -0.409790 -0.433777 0.271912 -0.755005 1441831758 -0.409790 -0.433777 0.271912 -0.755005 1441831758 -0.409790 -0.433777 0.271912 -0.755005 1441831758 -0.409790 -0.433777 0.271912 -0.755005 1441831758 -0.284485 -0.531921 0.357605 -0.712952 1441831758 -0.284485 -0.531921 0.357605 -0.712952 1441831758 -0.284485 -0.531921 0.357605 -0.712952 1441831759 -0.284485 -0.531921 0.357605 -0.712952 1441831759 -0.284485 -0.531921 0.357605 -0.712952 1441831759 -0.284485 -0.531921 0.357605 -0.712952 1441831759 -0.128113 -0.603516 0.405518 -0.674561 1441831759 -0.128113 -0.603516 0.405518 -0.674561 1441831759 -0.128113 -0.603516 0.405518 -0.674561 1441831759 -0.128113 -0.603516 0.405518 -0.674561 1441831759 -0.128113 -0.603516 0.405518 -0.674561 1441831759 -0.128113 -0.603516 0.405518 -0.674561 1441831759 -0.017029 -0.620422 0.436279 -0.651550 1441831759 -0.017029 -0.620422 0.436279 -0.651550 1441831759 -0.017029 -0.620422 0.436279 -0.651550 1441831759 -0.017029 -0.620422 0.436279 -0.651550 1441831759 -0.017029 -0.620422 0.436279 -0.651550 1441831759 -0.017029 -0.620422 0.436279 -0.651550 1441831759 -0.018311 -0.599792 0.455444 -0.657654 1441831759 -0.018311 -0.599792 0.455444 -0.657654 1441831759 -0.018311 -0.599792 0.455444 -0.657654 1441831759 -0.018311 -0.599792 0.455444 -0.657654 1441831759 -0.018311 -0.599792 0.455444 -0.657654 1441831759 -0.018311 -0.599792 0.455444 -0.657654 1441831759 -0.146301 -0.561401 0.418396 -0.698914 1441831759 -0.146301 -0.561401 0.418396 -0.698914 1441831759 -0.146301 -0.561401 0.418396 -0.698914 1441831759 -0.146301 -0.561401 0.418396 -0.698914 1441831759 -0.146301 -0.561401 0.418396 -0.698914 1441831759 -0.146301 -0.561401 0.418396 -0.698914 1441831759 -0.324890 -0.489807 0.278320 -0.759705 1441831759 -0.324890 -0.489807 0.278320 -0.759705 1441831759 -0.324890 -0.489807 0.278320 -0.759705 1441831759 -0.324890 -0.489807 0.278320 -0.759705 1441831759 -0.324890 -0.489807 0.278320 -0.759705 1441831759 -0.324890 -0.489807 0.278320 -0.759705 1441831759 -0.459900 -0.401550 0.099121 -0.785828 1441831759 -0.459900 -0.401550 0.099121 -0.785828 1441831759 -0.459900 -0.401550 0.099121 -0.785828 1441831759 -0.459900 -0.401550 0.099121 -0.785828 1441831759 -0.459900 -0.401550 0.099121 -0.785828 1441831759 -0.459900 -0.401550 0.099121 -0.785828 1441831759 -0.537964 -0.306824 -0.004822 -0.785217 1441831759 -0.537964 -0.306824 -0.004822 -0.785217 1441831759 -0.537964 -0.306824 -0.004822 -0.785217 1441831759 -0.537964 -0.306824 -0.004822 -0.785217 1441831759 -0.537964 -0.306824 -0.004822 -0.785217 1441831759 -0.537964 -0.306824 -0.004822 -0.785217 1441831759 -0.541382 -0.210083 -0.008667 -0.814087 1441831759 -0.541382 -0.210083 -0.008667 -0.814087 1441831759 -0.541382 -0.210083 -0.008667 -0.814087 1441831759 -0.541382 -0.210083 -0.008667 -0.814087 1441831759 -0.541382 -0.210083 -0.008667 -0.814087 1441831759 -0.541382 -0.210083 -0.008667 -0.814087 1441831759 -0.541382 -0.210083 -0.008667 -0.814087 1441831759 -0.524170 -0.230591 -0.004089 -0.819824 1441831759 -0.524170 -0.230591 -0.004089 -0.819824 1441831759 -0.524170 -0.230591 -0.004089 -0.819824 1441831759 -0.524170 -0.230591 -0.004089 -0.819824 1441831759 -0.524170 -0.230591 -0.004089 -0.819824 1441831759 -0.524170 -0.230591 -0.004089 -0.819824 1441831759 -0.524170 -0.230591 -0.004089 -0.819824 1441831759 -0.486023 -0.315918 0.082581 -0.810730 1441831759 -0.486023 -0.315918 0.082581 -0.810730 1441831759 -0.486023 -0.315918 0.082581 -0.810730 1441831759 -0.486023 -0.315918 0.082581 -0.810730 1441831759 -0.486023 -0.315918 0.082581 -0.810730 1441831759 -0.486023 -0.315918 0.082581 -0.810730 1441831759 -0.399353 -0.413757 0.203308 -0.792480 1441831759 -0.399353 -0.413757 0.203308 -0.792480 1441831759 -0.399353 -0.413757 0.203308 -0.792480 1441831759 -0.399353 -0.413757 0.203308 -0.792480 1441831759 -0.399353 -0.413757 0.203308 -0.792480 1441831759 -0.399353 -0.413757 0.203308 -0.792480 1441831759 -0.399353 -0.413757 0.203308 -0.792480 1441831759 -0.270203 -0.519165 0.309753 -0.749390 1441831759 -0.270203 -0.519165 0.309753 -0.749390 1441831759 -0.270203 -0.519165 0.309753 -0.749390 1441831759 -0.270203 -0.519165 0.309753 -0.749390 1441831759 -0.270203 -0.519165 0.309753 -0.749390 1441831759 -0.270203 -0.519165 0.309753 -0.749390 1441831759 -0.125427 -0.581726 0.404602 -0.694397 1441831759 -0.125427 -0.581726 0.404602 -0.694397 1441831759 -0.125427 -0.581726 0.404602 -0.694397 1441831759 -0.125427 -0.581726 0.404602 -0.694397 1441831759 -0.125427 -0.581726 0.404602 -0.694397 1441831759 -0.125427 -0.581726 0.404602 -0.694397 1441831759 -0.039063 -0.592285 0.458923 -0.661133 1441831759 -0.039063 -0.592285 0.458923 -0.661133 1441831759 -0.039063 -0.592285 0.458923 -0.661133 1441831759 -0.039063 -0.592285 0.458923 -0.661133 1441831759 -0.039063 -0.592285 0.458923 -0.661133 1441831759 -0.039063 -0.592285 0.458923 -0.661133 1441831759 -0.087830 -0.561096 0.490112 -0.661255 1441831759 -0.087830 -0.561096 0.490112 -0.661255 1441831759 -0.087830 -0.561096 0.490112 -0.661255 1441831759 -0.087830 -0.561096 0.490112 -0.661255 1441831759 -0.087830 -0.561096 0.490112 -0.661255 1441831759 -0.087830 -0.561096 0.490112 -0.661255 1441831759 -0.087830 -0.561096 0.490112 -0.661255 1441831759 -0.232117 -0.507507 0.434448 -0.707031 1441831759 -0.232117 -0.507507 0.434448 -0.707031 1441831759 -0.232117 -0.507507 0.434448 -0.707031 1441831759 -0.232117 -0.507507 0.434448 -0.707031 1441831759 -0.232117 -0.507507 0.434448 -0.707031 1441831759 -0.232117 -0.507507 0.434448 -0.707031 1441831759 -0.390076 -0.434021 0.283264 -0.761108 1441831759 -0.390076 -0.434021 0.283264 -0.761108 1441831759 -0.390076 -0.434021 0.283264 -0.761108 1441831759 -0.390076 -0.434021 0.283264 -0.761108 1441831759 -0.390076 -0.434021 0.283264 -0.761108 1441831759 -0.390076 -0.434021 0.283264 -0.761108 1441831759 -0.390076 -0.434021 0.283264 -0.761108 1441831759 -0.492249 -0.391541 0.109680 -0.769714 1441831759 -0.492249 -0.391541 0.109680 -0.769714 1441831759 -0.492249 -0.391541 0.109680 -0.769714 1441831759 -0.492249 -0.391541 0.109680 -0.769714 1441831759 -0.492249 -0.391541 0.109680 -0.769714 1441831760 -0.492249 -0.391541 0.109680 -0.769714 1441831760 -0.553040 -0.337830 0.045898 -0.760315 1441831760 -0.553040 -0.337830 0.045898 -0.760315 1441831760 -0.553040 -0.337830 0.045898 -0.760315 1441831760 -0.553040 -0.337830 0.045898 -0.760315 1441831760 -0.553040 -0.337830 0.045898 -0.760315 1441831760 -0.553040 -0.337830 0.045898 -0.760315 1441831760 -0.553040 -0.337830 0.045898 -0.760315 1441831760 -0.545349 -0.268799 0.067749 -0.791138 1441831760 -0.545349 -0.268799 0.067749 -0.791138 1441831760 -0.545349 -0.268799 0.067749 -0.791138 1441831760 -0.545349 -0.268799 0.067749 -0.791138 1441831760 -0.545349 -0.268799 0.067749 -0.791138 1441831760 -0.545349 -0.268799 0.067749 -0.791138 1441831760 -0.511902 -0.324463 0.092590 -0.790100 1441831760 -0.511902 -0.324463 0.092590 -0.790100 1441831760 -0.511902 -0.324463 0.092590 -0.790100 1441831760 -0.511902 -0.324463 0.092590 -0.790100 1441831760 -0.511902 -0.324463 0.092590 -0.790100 1441831760 -0.511902 -0.324463 0.092590 -0.790100 1441831760 -0.440552 -0.420288 0.171753 -0.774536 1441831760 -0.440552 -0.420288 0.171753 -0.774536 1441831760 -0.440552 -0.420288 0.171753 -0.774536 1441831760 -0.440552 -0.420288 0.171753 -0.774536 1441831760 -0.440552 -0.420288 0.171753 -0.774536 1441831760 -0.440552 -0.420288 0.171753 -0.774536 1441831760 -0.327087 -0.507019 0.261292 -0.753479 1441831760 -0.327087 -0.507019 0.261292 -0.753479 1441831760 -0.327087 -0.507019 0.261292 -0.753479 1441831760 -0.327087 -0.507019 0.261292 -0.753479 1441831760 -0.327087 -0.507019 0.261292 -0.753479 1441831760 -0.327087 -0.507019 0.261292 -0.753479 1441831760 -0.327087 -0.507019 0.261292 -0.753479 1441831760 -0.226135 -0.545410 0.378662 -0.712769 1441831760 -0.226135 -0.545410 0.378662 -0.712769 1441831760 -0.226135 -0.545410 0.378662 -0.712769 1441831760 -0.226135 -0.545410 0.378662 -0.712769 1441831760 -0.226135 -0.545410 0.378662 -0.712769 1441831760 -0.226135 -0.545410 0.378662 -0.712769 1441831760 -0.096436 -0.583618 0.448853 -0.669800 1441831760 -0.096436 -0.583618 0.448853 -0.669800 1441831760 -0.096436 -0.583618 0.448853 -0.669800 1441831760 -0.096436 -0.583618 0.448853 -0.669800 1441831760 -0.096436 -0.583618 0.448853 -0.669800 1441831760 -0.096436 -0.583618 0.448853 -0.669800 1441831760 -0.096436 -0.583618 0.448853 -0.669800 1441831760 -0.041443 -0.593994 0.458069 -0.660034 1441831760 -0.041443 -0.593994 0.458069 -0.660034 1441831760 -0.041443 -0.593994 0.458069 -0.660034 1441831760 -0.041443 -0.593994 0.458069 -0.660034 1441831760 -0.041443 -0.593994 0.458069 -0.660034 1441831760 -0.166809 -0.557800 0.428711 -0.690857 1441831760 -0.166809 -0.557800 0.428711 -0.690857 1441831760 -0.166809 -0.557800 0.428711 -0.690857 1441831760 -0.166809 -0.557800 0.428711 -0.690857 1441831760 -0.166809 -0.557800 0.428711 -0.690857 1441831760 -0.166809 -0.557800 0.428711 -0.690857 1441831760 -0.352051 -0.473999 0.292419 -0.752319 1441831760 -0.352051 -0.473999 0.292419 -0.752319 1441831760 -0.352051 -0.473999 0.292419 -0.752319 1441831760 -0.352051 -0.473999 0.292419 -0.752319 1441831760 -0.352051 -0.473999 0.292419 -0.752319 1441831760 -0.352051 -0.473999 0.292419 -0.752319 1441831760 -0.500122 -0.366882 0.116150 -0.775818 1441831760 -0.500122 -0.366882 0.116150 -0.775818 1441831760 -0.500122 -0.366882 0.116150 -0.775818 1441831760 -0.500122 -0.366882 0.116150 -0.775818 1441831760 -0.500122 -0.366882 0.116150 -0.775818 1441831760 -0.574829 -0.299500 0.002502 -0.761536 1441831760 -0.574829 -0.299500 0.002502 -0.761536 1441831760 -0.574829 -0.299500 0.002502 -0.761536 1441831760 -0.574829 -0.299500 0.002502 -0.761536 1441831760 -0.574829 -0.299500 0.002502 -0.761536 1441831760 -0.574829 -0.299500 0.002502 -0.761536 1441831760 -0.569824 -0.209595 0.003052 -0.794617 1441831760 -0.569824 -0.209595 0.003052 -0.794617 1441831760 -0.569824 -0.209595 0.003052 -0.794617 1441831760 -0.569824 -0.209595 0.003052 -0.794617 1441831760 -0.569824 -0.209595 0.003052 -0.794617 1441831760 -0.569824 -0.209595 0.003052 -0.794617 1441831760 -0.569824 -0.209595 0.003052 -0.794617 1441831760 -0.553467 -0.228149 -0.011169 -0.801025 1441831760 -0.553467 -0.228149 -0.011169 -0.801025 1441831760 -0.553467 -0.228149 -0.011169 -0.801025 1441831760 -0.553467 -0.228149 -0.011169 -0.801025 1441831760 -0.553467 -0.228149 -0.011169 -0.801025 1441831760 -0.553467 -0.228149 -0.011169 -0.801025 1441831760 -0.553467 -0.228149 -0.011169 -0.801025 1441831760 -0.509399 -0.289917 0.066833 -0.807556 1441831760 -0.509399 -0.289917 0.066833 -0.807556 1441831760 -0.509399 -0.289917 0.066833 -0.807556 1441831760 -0.509399 -0.289917 0.066833 -0.807556 1441831760 -0.509399 -0.289917 0.066833 -0.807556 1441831760 -0.509399 -0.289917 0.066833 -0.807556 1441831760 -0.421265 -0.371704 0.189880 -0.805237 1441831760 -0.421265 -0.371704 0.189880 -0.805237 1441831760 -0.421265 -0.371704 0.189880 -0.805237 1441831760 -0.421265 -0.371704 0.189880 -0.805237 1441831760 -0.421265 -0.371704 0.189880 -0.805237 1441831760 -0.421265 -0.371704 0.189880 -0.805237 1441831760 -0.321899 -0.464478 0.309387 -0.764832 1441831760 -0.321899 -0.464478 0.309387 -0.764832 1441831760 -0.321899 -0.464478 0.309387 -0.764832 1441831760 -0.321899 -0.464478 0.309387 -0.764832 1441831760 -0.321899 -0.464478 0.309387 -0.764832 1441831760 -0.321899 -0.464478 0.309387 -0.764832 1441831760 -0.184143 -0.546753 0.400879 -0.711731 1441831760 -0.184143 -0.546753 0.400879 -0.711731 1441831760 -0.184143 -0.546753 0.400879 -0.711731 1441831760 -0.184143 -0.546753 0.400879 -0.711731 1441831760 -0.184143 -0.546753 0.400879 -0.711731 1441831760 -0.184143 -0.546753 0.400879 -0.711731 1441831760 -0.184143 -0.546753 0.400879 -0.711731 1441831761 -0.029236 -0.601624 0.423096 -0.676941 1441831761 -0.029236 -0.601624 0.423096 -0.676941 1441831761 -0.029236 -0.601624 0.423096 -0.676941 1441831761 -0.029236 -0.601624 0.423096 -0.676941 1441831761 -0.029236 -0.601624 0.423096 -0.676941 1441831761 -0.029236 -0.601624 0.423096 -0.676941 1441831761 0.007996 -0.607178 0.426819 -0.670227 1441831761 0.007996 -0.607178 0.426819 -0.670227 1441831761 0.007996 -0.607178 0.426819 -0.670227 1441831761 0.007996 -0.607178 0.426819 -0.670227 1441831761 0.007996 -0.607178 0.426819 -0.670227 1441831761 0.007996 -0.607178 0.426819 -0.670227 1441831761 0.007996 -0.607178 0.426819 -0.670227 1441831761 -0.059387 -0.588196 0.388794 -0.706665 1441831761 -0.059387 -0.588196 0.388794 -0.706665 1441831761 -0.059387 -0.588196 0.388794 -0.706665 1441831761 -0.059387 -0.588196 0.388794 -0.706665 1441831761 -0.059387 -0.588196 0.388794 -0.706665 1441831761 -0.059387 -0.588196 0.388794 -0.706665 1441831761 -0.204285 -0.544739 0.276794 -0.764832 1441831761 -0.204285 -0.544739 0.276794 -0.764832 1441831761 -0.204285 -0.544739 0.276794 -0.764832 1441831761 -0.204285 -0.544739 0.276794 -0.764832 1441831761 -0.204285 -0.544739 0.276794 -0.764832 1441831761 -0.204285 -0.544739 0.276794 -0.764832 1441831761 -0.365051 -0.469360 0.124023 -0.794434 1441831761 -0.365051 -0.469360 0.124023 -0.794434 1441831761 -0.365051 -0.469360 0.124023 -0.794434 1441831761 -0.365051 -0.469360 0.124023 -0.794434 1441831761 -0.365051 -0.469360 0.124023 -0.794434 1441831761 -0.365051 -0.469360 0.124023 -0.794434 1441831761 -0.488281 -0.392029 -0.007080 -0.779724 1441831761 -0.488281 -0.392029 -0.007080 -0.779724 1441831761 -0.488281 -0.392029 -0.007080 -0.779724 1441831761 -0.488281 -0.392029 -0.007080 -0.779724 1441831761 -0.488281 -0.392029 -0.007080 -0.779724 1441831761 -0.488281 -0.392029 -0.007080 -0.779724 1441831761 -0.560120 -0.284424 -0.022949 -0.777771 1441831761 -0.560120 -0.284424 -0.022949 -0.777771 1441831761 -0.560120 -0.284424 -0.022949 -0.777771 1441831761 -0.560120 -0.284424 -0.022949 -0.777771 1441831761 -0.560120 -0.284424 -0.022949 -0.777771 1441831761 -0.560120 -0.284424 -0.022949 -0.777771 1441831761 -0.521423 -0.217590 0.006592 -0.825134 1441831761 -0.521423 -0.217590 0.006592 -0.825134 1441831761 -0.521423 -0.217590 0.006592 -0.825134 1441831761 -0.521423 -0.217590 0.006592 -0.825134 1441831761 -0.521423 -0.217590 0.006592 -0.825134 1441831761 -0.521423 -0.217590 0.006592 -0.825134 1441831761 -0.482117 -0.276489 0.029297 -0.830872 1441831761 -0.482117 -0.276489 0.029297 -0.830872 1441831761 -0.482117 -0.276489 0.029297 -0.830872 1441831761 -0.482117 -0.276489 0.029297 -0.830872 1441831761 -0.482117 -0.276489 0.029297 -0.830872 1441831761 -0.482117 -0.276489 0.029297 -0.830872 1441831761 -0.482117 -0.276489 0.029297 -0.830872 1441831761 -0.422607 -0.364014 0.109253 -0.822815 1441831761 -0.422607 -0.364014 0.109253 -0.822815 1441831761 -0.422607 -0.364014 0.109253 -0.822815 1441831761 
-0.356689 -0.559692 0.436951 -0.607178 1441831763 -0.353882 -0.562073 0.422485 -0.616821 1441831763 -0.353882 -0.562073 0.422485 -0.616821 1441831763 -0.353882 -0.562073 0.422485 -0.616821 1441831763 -0.353882 -0.562073 0.422485 -0.616821 1441831763 -0.353882 -0.562073 0.422485 -0.616821 1441831763 -0.353882 -0.562073 0.422485 -0.616821 1441831763 -0.353882 -0.562073 0.422485 -0.616821 1441831763 -0.338867 -0.567688 0.406494 -0.630676 1441831763 -0.338867 -0.567688 0.406494 -0.630676 1441831763 -0.338867 -0.567688 0.406494 -0.630676 1441831763 -0.338867 -0.567688 0.406494 -0.630676 1441831763 -0.338867 -0.567688 0.406494 -0.630676 1441831763 -0.338867 -0.567688 0.406494 -0.630676 1441831763 -0.319397 -0.576477 0.390991 -0.642517 1441831763 -0.319397 -0.576477 0.390991 -0.642517 1441831763 -0.319397 -0.576477 0.390991 -0.642517 1441831763 -0.319397 -0.576477 0.390991 -0.642517 1441831763 -0.319397 -0.576477 0.390991 -0.642517 1441831763 -0.319397 -0.576477 0.390991 -0.642517 1441831763 -0.319397 -0.576477 0.390991 -0.642517 1441831763 -0.309631 -0.579468 0.377991 -0.652344 1441831763 -0.309631 -0.579468 0.377991 -0.652344 1441831763 -0.309631 -0.579468 0.377991 -0.652344 1441831763 -0.309631 -0.579468 0.377991 -0.652344 1441831763 -0.309631 -0.579468 0.377991 -0.652344 1441831763 -0.309631 -0.579468 0.377991 -0.652344 1441831763 -0.305603 -0.580261 0.362305 -0.662354 1441831763 -0.305603 -0.580261 0.362305 -0.662354 1441831763 -0.305603 -0.580261 0.362305 -0.662354 1441831763 -0.305603 -0.580261 0.362305 -0.662354 1441831763 -0.305603 -0.580261 0.362305 -0.662354 1441831763 -0.305603 -0.580261 0.362305 -0.662354 1441831763 -0.305603 -0.580261 0.362305 -0.662354 1441831763 -0.283752 -0.590027 0.344421 -0.672913 1441831763 -0.283752 -0.590027 0.344421 -0.672913 1441831763 -0.283752 -0.590027 0.344421 -0.672913 1441831763 -0.283752 -0.590027 0.344421 -0.672913 1441831763 -0.283752 -0.590027 0.344421 -0.672913 1441831763 -0.283752 -0.590027 0.344421 -0.672913 1441831763 -0.258728 -0.605408 0.332947 -0.675110 1441831763 -0.258728 -0.605408 0.332947 -0.675110 1441831763 -0.258728 -0.605408 0.332947 -0.675110 1441831763 -0.258728 -0.605408 0.332947 -0.675110 1441831763 -0.258728 -0.605408 0.332947 -0.675110 1441831763 -0.258728 -0.605408 0.332947 -0.675110 1441831763 -0.249268 -0.612366 0.339417 -0.669128 1441831763 -0.249268 -0.612366 0.339417 -0.669128 1441831763 -0.249268 -0.612366 0.339417 -0.669128 1441831764 -0.249268 -0.612366 0.339417 -0.669128 1441831764 -0.249268 -0.612366 0.339417 -0.669128 1441831764 -0.249268 -0.612366 0.339417 -0.669128 1441831764 -0.249268 -0.612366 0.339417 -0.669128 1441831764 -0.239502 -0.618958 0.337585 -0.667603 1441831764 -0.239502 -0.618958 0.337585 -0.667603 1441831764 -0.239502 -0.618958 0.337585 -0.667603 1441831764 -0.239502 -0.618958 0.337585 -0.667603 1441831764 -0.239502 -0.618958 0.337585 -0.667603 1441831764 -0.239502 -0.618958 0.337585 -0.667603 1441831764 -0.224792 -0.626465 0.327576 -0.670654 1441831764 -0.224792 -0.626465 0.327576 -0.670654 1441831764 -0.224792 -0.626465 0.327576 -0.670654 1441831764 -0.224792 -0.626465 0.327576 -0.670654 1441831764 -0.224792 -0.626465 0.327576 -0.670654 1441831764 -0.224792 -0.626465 0.327576 -0.670654 1441831764 -0.210876 -0.630615 0.321350 -0.674316 1441831764 -0.210876 -0.630615 0.321350 -0.674316 1441831764 -0.210876 -0.630615 0.321350 -0.674316 1441831764 -0.210876 -0.630615 0.321350 -0.674316 1441831764 -0.210876 -0.630615 0.321350 -0.674316 1441831764 -0.205566 -0.632507 0.310913 -0.679016 1441831764 -0.205566 -0.632507 0.310913 -0.679016 1441831764 -0.205566 -0.632507 0.310913 -0.679016 1441831764 -0.205566 -0.632507 0.310913 -0.679016 1441831764 -0.205566 -0.632507 0.310913 -0.679016 1441831764 -0.205566 -0.632507 0.310913 -0.679016 1441831764 -0.205566 -0.632507 0.310913 -0.679016 1441831764 -0.212646 -0.628784 0.310974 -0.680237 1441831764 -0.212646 -0.628784 0.310974 -0.680237 1441831764 -0.212646 -0.628784 0.310974 -0.680237 1441831764 -0.212646 -0.628784 0.310974 -0.680237 1441831764 -0.212646 -0.628784 0.310974 -0.680237 1441831764 -0.212646 -0.628784 0.310974 -0.680237 1441831764 -0.225220 -0.621582 0.321350 -0.677979 1441831764 -0.225220 -0.621582 0.321350 -0.677979 1441831764 -0.225220 -0.621582 0.321350 -0.677979 1441831764 -0.225220 -0.621582 0.321350 -0.677979 1441831764 -0.225220 -0.621582 0.321350 -0.677979 1441831764 -0.225220 -0.621582 0.321350 -0.677979 1441831764 -0.225220 -0.621582 0.321350 -0.677979 1441831764 -0.235291 -0.615540 0.326416 -0.677734 1441831764 -0.235291 -0.615540 0.326416 -0.677734 1441831764 -0.235291 -0.615540 0.326416 -0.677734 1441831764 -0.235291 -0.615540 0.326416 -0.677734 1441831764 -0.235291 -0.615540 0.326416 -0.677734 1441831764 -0.235291 -0.615540 0.326416 -0.677734 1441831764 -0.242798 -0.608337 0.329895 -0.679871 1441831764 -0.242798 -0.608337 0.329895 -0.679871 1441831764 -0.242798 -0.608337 0.329895 -0.679871 1441831764 -0.242798 -0.608337 0.329895 -0.679871 1441831764 -0.242798 -0.608337 0.329895 -0.679871 1441831764 -0.242798 -0.608337 0.329895 -0.679871 1441831764 -0.255493 -0.598877 0.332214 -0.682434 1441831764 -0.255493 -0.598877 0.332214 -0.682434 1441831764 -0.255493 -0.598877 0.332214 -0.682434 1441831764 -0.255493 -0.598877 0.332214 -0.682434 1441831764 -0.255493 -0.598877 0.332214 -0.682434 1441831764 -0.255493 -0.598877 0.332214 -0.682434 1441831764 -0.264648 -0.592773 0.330505 -0.685181 1441831764 -0.264648 -0.592773 0.330505 -0.685181 1441831764 -0.264648 -0.592773 0.330505 -0.685181 1441831764 -0.264648 -0.592773 0.330505 -0.685181 1441831764 -0.264648 -0.592773 0.330505 -0.685181 1441831764 -0.264648 -0.592773 0.330505 -0.685181 1441831764 -0.264648 -0.592773 0.330505 -0.685181 1441831764 -0.261902 -0.595825 0.327148 -0.685181 1441831764 -0.261902 -0.595825 0.327148 -0.685181 1441831764 -0.261902 -0.595825 0.327148 -0.685181 1441831764 -0.261902 -0.595825 0.327148 -0.685181 1441831764 -0.261902 -0.595825 0.327148 -0.685181 1441831764 -0.261902 -0.595825 0.327148 -0.685181 1441831764 -0.267700 -0.595276 0.337219 -0.678467 1441831764 -0.267700 -0.595276 0.337219 -0.678467 1441831764 -0.267700 -0.595276 0.337219 -0.678467 1441831764 -0.267700 -0.595276 0.337219 -0.678467 1441831764 -0.267700 -0.595276 0.337219 -0.678467 1441831764 -0.267700 -0.595276 0.337219 -0.678467 1441831764 -0.271729 -0.599792 0.335754 -0.673645 1441831764 -0.271729 -0.599792 0.335754 -0.673645 1441831764 -0.271729 -0.599792 0.335754 -0.673645 1441831764 -0.271729 -0.599792 0.335754 -0.673645 1441831764 -0.271729 -0.599792 0.335754 -0.673645 1441831764 -0.271729 -0.599792 0.335754 -0.673645 1441831764 -0.271729 -0.599792 0.335754 -0.673645 1441831764 -0.255188 -0.614380 0.318848 -0.675171 1441831764 -0.255188 -0.614380 0.318848 -0.675171 1441831764 -0.255188 -0.614380 0.318848 -0.675171 1441831764 -0.255188 -0.614380 0.318848 -0.675171 1441831764 -0.255188 -0.614380 0.318848 -0.675171 1441831764 -0.255188 -0.614380 0.318848 -0.675171 1441831764 -0.243347 -0.623291 0.310608 -0.675171 1441831764 -0.243347 -0.623291 0.310608 -0.675171 1441831764 -0.243347 -0.623291 0.310608 -0.675171 1441831764 -0.243347 -0.623291 0.310608 -0.675171 1441831764 -0.243347 -0.623291 0.310608 -0.675171 1441831764 -0.243347 -0.623291 0.310608 -0.675171 1441831764 -0.238647 -0.630005 0.299255 -0.675781 1441831764 -0.238647 -0.630005 0.299255 -0.675781 1441831764 -0.238647 -0.630005 0.299255 -0.675781 1441831764 -0.238647 -0.630005 0.299255 -0.675781 1441831764 -0.238647 -0.630005 0.299255 -0.675781 1441831764 -0.238647 -0.630005 0.299255 -0.675781 1441831764 -0.244202 -0.630310 0.300842 -0.672729 1441831764 -0.244202 -0.630310 0.300842 -0.672729 1441831764 -0.244202 -0.630310 0.300842 -0.672729 1441831764 -0.244202 -0.630310 0.300842 -0.672729 1441831764 -0.244202 -0.630310 0.300842 -0.672729 1441831764 -0.244202 -0.630310 0.300842 -0.672729 1441831764 -0.244202 -0.630310 0.300842 -0.672729 1441831764 -0.254211 -0.623779 0.317322 -0.667603 1441831764 -0.254211 -0.623779 0.317322 -0.667603 1441831764 -0.254211 -0.623779 0.317322 -0.667603 1441831765 -0.254211 -0.623779 0.317322 -0.667603 1441831765 -0.254211 -0.623779 0.317322 -0.667603 1441831765 -0.254211 -0.623779 0.317322 -0.667603 1441831765 -0.256042 -0.618774 0.324829 -0.667908 1441831765 -0.256042 -0.618774 0.324829 -0.667908 1441831765 -0.256042 -0.618774 0.324829 -0.667908 1441831765 -0.256042 -0.618774 0.324829 -0.667908 1441831765 -0.256042 -0.618774 0.324829 -0.667908 1441831765 -0.256042 -0.618774 0.324829 -0.667908 1441831765 -0.256042 -0.618774 0.324829 -0.667908 1441831765 -0.253967 -0.614685 0.329407 -0.670288 1441831765 -0.253967 -0.614685 0.329407 -0.670288 1441831765 -0.253967 -0.614685 0.329407 -0.670288 1441831765 -0.253967 -0.614685 0.329407 -0.670288 1441831765 -0.253967 -0.614685 0.329407 -0.670288 1441831765 -0.253967 -0.614685 0.329407 -0.670288 1441831765 -0.251465 -0.606506 0.338318 -0.674194 1441831765 -0.251465 -0.606506 0.338318 -0.674194 1441831765 -0.251465 -0.606506 0.338318 -0.674194 1441831765 -0.251465 -0.606506 0.338318 -0.674194 1441831765 -0.251465 -0.606506 0.338318 -0.674194 1441831765 -0.251465 -0.606506 0.338318 -0.674194 1441831765 -0.251465 -0.606506 0.338318 -0.674194 1441831765 -0.244812 -0.603210 0.339539 -0.678955 1441831765 -0.244812 -0.603210 0.339539 -0.678955 1441831765 -0.244812 -0.603210 0.339539 -0.678955 1441831765 -0.244812 -0.603210 0.339539 -0.678955 1441831765 -0.244812 -0.603210 0.339539 -0.678955 1441831765 -0.244812 -0.603210 0.339539 -0.678955 1441831765 -0.248474 -0.598145 0.346008 -0.678833 1441831765 -0.248474 -0.598145 0.346008 -0.678833 1441831765 -0.248474 -0.598145 0.346008 -0.678833 1441831765 -0.248474 -0.598145 0.346008 -0.678833 1441831765 -0.248474 -0.598145 0.346008 -0.678833 1441831765 -0.248474 -0.598145 0.346008 -0.678833 1441831765 -0.254517 -0.593994 0.349670 -0.678406 1441831765 -0.254517 -0.593994 0.349670 -0.678406 1441831765 -0.254517 -0.593994 0.349670 -0.678406 1441831765 -0.254517 -0.593994 0.349670 -0.678406 1441831765 -0.254517 -0.593994 0.349670 -0.678406 1441831765 -0.254517 -0.593994 0.349670 -0.678406 1441831765 -0.253906 -0.597534 0.332886 -0.683960 1441831765 -0.253906 -0.597534 0.332886 -0.683960 1441831765 -0.253906 -0.597534 0.332886 -0.683960 1441831765 -0.253906 -0.597534 0.332886 -0.683960 1441831765 -0.253906 -0.597534 0.332886 -0.683960 1441831765 -0.253906 -0.597534 0.332886 -0.683960 1441831765 -0.253906 -0.597534 0.332886 -0.683960 1441831765 -0.246216 -0.605652 0.307129 -0.691650 1441831765 -0.246216 -0.605652 0.307129 -0.691650 1441831765 -0.246216 -0.605652 0.307129 -0.691650 1441831765 -0.246216 -0.605652 0.307129 -0.691650 1441831765 -0.246216 -0.605652 0.307129 -0.691650 1441831765 -0.246216 -0.605652 0.307129 -0.691650 1441831765 -0.237610 -0.611084 0.292542 -0.696167 1441831765 -0.237610 -0.611084 0.292542 -0.696167 1441831765 -0.237610 -0.611084 0.292542 -0.696167 1441831765 -0.237610 -0.611084 0.292542 -0.696167 1441831765 -0.237610 -0.611084 0.292542 -0.696167 1441831765 -0.237610 -0.611084 0.292542 -0.696167 1441831765 -0.237610 -0.611084 0.292542 -0.696167 1441831765 -0.234009 -0.616394 0.284424 -0.696106 1441831765 -0.234009 -0.616394 0.284424 -0.696106 1441831765 -0.234009 -0.616394 0.284424 -0.696106 1441831765 -0.234009 -0.616394 0.284424 -0.696106 1441831765 -0.234009 -0.616394 0.284424 -0.696106 1441831765 -0.234009 -0.616394 0.284424 -0.696106 1441831765 -0.255249 -0.610168 0.296387 -0.689087 1441831765 -0.255249 -0.610168 0.296387 -0.689087 1441831765 -0.255249 -0.610168 0.296387 -0.689087 1441831765 -0.255249 -0.610168 0.296387 -0.689087 1441831765 -0.255249 -0.610168 0.296387 -0.689087 1441831765 -0.255249 -0.610168 0.296387 -0.689087 1441831765 -0.255249 -0.610168 0.296387 -0.689087 1441831765 -0.279968 -0.597717 0.317810 -0.680725 1441831765 -0.279968 -0.597717 0.317810 -0.680725 1441831765 -0.279968 -0.597717 0.317810 -0.680725 1441831765 -0.279968 -0.597717 0.317810 -0.680725 1441831765 -0.279968 -0.597717 0.317810 -0.680725 1441831765 -0.279968 -0.597717 0.317810 -0.680725 1441831765 -0.290161 -0.589233 0.328735 -0.678711 1441831765 -0.290161 -0.589233 0.328735 -0.678711 1441831765 -0.290161 -0.589233 0.328735 -0.678711 1441831765 -0.290161 -0.589233 0.328735 -0.678711 1441831765 -0.290161 -0.589233 0.328735 -0.678711 1441831765 -0.290161 -0.589233 0.328735 -0.678711 1441831765 -0.290161 -0.589233 0.328735 -0.678711 1441831765 -0.292969 -0.581787 0.341492 -0.677612 1441831765 -0.292969 -0.581787 0.341492 -0.677612 1441831765 -0.292969 -0.581787 0.341492 -0.677612 1441831765 -0.292969 -0.581787 0.341492 -0.677612 1441831765 -0.292969 -0.581787 0.341492 -0.677612 1441831765 -0.292969 -0.581787 0.341492 -0.677612 1441831765 -0.284607 -0.579895 0.348083 -0.679443 1441831765 -0.284607 -0.579895 0.348083 -0.679443 1441831765 -0.284607 -0.579895 0.348083 -0.679443 1441831765 -0.284607 -0.579895 0.348083 -0.679443 1441831765 -0.284607 -0.579895 0.348083 -0.679443 1441831765 -0.284607 -0.579895 0.348083 -0.679443 1441831765 -0.272522 -0.584534 0.345154 -0.681885 1441831765 -0.272522 -0.584534 0.345154 -0.681885 1441831765 -0.272522 -0.584534 0.345154 -0.681885 1441831765 -0.272522 -0.584534 0.345154 -0.681885 1441831765 -0.272522 -0.584534 0.345154 -0.681885 1441831765 -0.272522 -0.584534 0.345154 -0.681885 1441831765 -0.273315 -0.586914 0.344727 -0.679749 1441831765 -0.273315 -0.586914 0.344727 -0.679749 1441831765 -0.273315 -0.586914 0.344727 -0.679749 1441831765 -0.273315 -0.586914 0.344727 -0.679749 1441831765 -0.273315 -0.586914 0.344727 -0.679749 1441831765 -0.273315 -0.586914 0.344727 -0.679749 1441831765 -0.273315 -0.586914 0.344727 -0.679749 1441831765 -0.273438 -0.591797 0.335632 -0.679993 1441831765 -0.273438 -0.591797 0.335632 -0.679993 1441831765 -0.273438 -0.591797 0.335632 -0.679993 1441831765 -0.273438 -0.591797 0.335632 -0.679993 1441831766 -0.273438 -0.591797 0.335632 -0.679993 1441831766 -0.273438 -0.591797 0.335632 -0.679993 1441831766 -0.249023 -0.611206 0.300903 -0.688477 1441831766 -0.249023 -0.611206 0.300903 -0.688477 1441831766 -0.249023 -0.611206 0.300903 -0.688477 1441831766 -0.249023 -0.611206 0.300903 -0.688477 1441831766 -0.249023 -0.611206 0.300903 -0.688477 1441831766 -0.249023 -0.611206 0.300903 -0.688477 1441831766 -0.249023 -0.611206 0.300903 -0.688477 1441831766 -0.223450 -0.626465 0.272583 -0.695251 1441831766 -0.223450 -0.626465 0.272583 -0.695251 1441831766 -0.223450 -0.626465 0.272583 -0.695251 1441831766 -0.223450 -0.626465 0.272583 -0.695251 1441831766 -0.223450 -0.626465 0.272583 -0.695251 1441831766 -0.223450 -0.626465 0.272583 -0.695251 1441831766 -0.223450 -0.626465 0.272583 -0.695251 1441831766 -0.205444 -0.635986 0.255432 -0.698669 1441831766 -0.205444 -0.635986 0.255432 -0.698669 1441831766 -0.205444 -0.635986 0.255432 -0.698669 1441831766 -0.205444 -0.635986 0.255432 -0.698669 1441831766 -0.205444 -0.635986 0.255432 -0.698669 1441831766 -0.205444 -0.635986 0.255432 -0.698669 1441831766 -0.218384 -0.635742 0.257996 -0.693970 1441831766 -0.218384 -0.635742 0.257996 -0.693970 1441831766 -0.218384 -0.635742 0.257996 -0.693970 1441831766 -0.218384 -0.635742 0.257996 -0.693970 1441831766 -0.218384 -0.635742 0.257996 -0.693970 1441831766 -0.218384 -0.635742 0.257996 -0.693970 1441831766 -0.238892 -0.628967 0.274048 -0.687256 1441831766 -0.238892 -0.628967 0.274048 -0.687256 1441831766 -0.238892 -0.628967 0.274048 -0.687256 1441831766 -0.238892 -0.628967 0.274048 -0.687256 1441831766 -0.238892 -0.628967 0.274048 -0.687256 1441831766 -0.238892 -0.628967 0.274048 -0.687256 1441831766 -0.240295 -0.626038 0.280579 -0.686768 1441831766 -0.240295 -0.626038 0.280579 -0.686768 1441831766 -0.240295 -0.626038 0.280579 -0.686768 1441831766 -0.240295 -0.626038 0.280579 -0.686768 1441831766 -0.240295 -0.626038 0.280579 -0.686768 1441831766 -0.240295 -0.626038 0.280579 -0.686768 1441831766 -0.240295 -0.626038 0.280579 -0.686768 1441831766 -0.238464 -0.622986 0.290222 -0.686218 1441831766 -0.238464 -0.622986 0.290222 -0.686218 1441831766 -0.238464 -0.622986 0.290222 -0.686218 1441831766 -0.238464 -0.622986 0.290222 -0.686218 1441831766 -0.238464 -0.622986 0.290222 -0.686218 1441831766 -0.238464 -0.622986 0.290222 -0.686218 1441831766 -0.239624 -0.615967 0.306580 -0.684998 1441831766 -0.239624 -0.615967 0.306580 -0.684998 1441831766 -0.239624 -0.615967 0.306580 -0.684998 1441831766 -0.239624 -0.615967 0.306580 -0.684998 1441831766 -0.239624 -0.615967 0.306580 -0.684998 1441831766 -0.239624 -0.615967 0.306580 -0.684998 1441831766 -0.239624 -0.615967 0.306580 -0.684998 1441831766 -0.227112 -0.614807 0.308289 -0.689575 1441831766 -0.227112 -0.614807 0.308289 -0.689575 1441831766 -0.227112 -0.614807 0.308289 -0.689575 1441831766 -0.227112 -0.614807 0.308289 -0.689575 1441831766 -0.227112 -0.614807 0.308289 -0.689575 1441831766 -0.227112 -0.614807 0.308289 -0.689575 1441831766 -0.227112 -0.614807 0.308289 -0.689575 1441831766 -0.230103 -0.613403 0.309937 -0.689087 1441831766 -0.230103 -0.613403 0.309937 -0.689087 1441831766 -0.230103 -0.613403 0.309937 -0.689087 1441831766 -0.230103 -0.613403 0.309937 -0.689087 1441831766 -0.230103 -0.613403 0.309937 -0.689087 1441831766 -0.230103 -0.613403 0.309937 -0.689087 1441831766 -0.246704 -0.607178 0.318848 -0.684753 1441831766 -0.246704 -0.607178 0.318848 -0.684753 1441831766 -0.246704 -0.607178 0.318848 -0.684753 1441831766 -0.246704 -0.607178 0.318848 -0.684753 1441831766 -0.246704 -0.607178 0.318848 -0.684753 1441831766 -0.246704 -0.607178 0.318848 -0.684753 1441831766 -0.246704 -0.607178 0.318848 -0.684753 1441831766 -0.248535 -0.610535 0.304016 -0.687805 1441831766 -0.248535 -0.610535 0.304016 -0.687805 1441831766 -0.248535 -0.610535 0.304016 -0.687805 1441831766 -0.248535 -0.610535 0.304016 -0.687805 1441831766 -0.248535 -0.610535 0.304016 -0.687805 1441831766 -0.248535 -0.610535 0.304016 -0.687805 1441831766 -0.231934 -0.625305 0.275940 -0.692200 1441831766 -0.231934 -0.625305 0.275940 -0.692200 1441831766 -0.231934 -0.625305 0.275940 -0.692200 1441831766 -0.231934 -0.625305 0.275940 -0.692200 1441831766 -0.231934 -0.625305 0.275940 -0.692200 1441831766 -0.231934 -0.625305 0.275940 -0.692200 1441831766 -0.221680 -0.633911 0.264221 -0.692322 1441831766 -0.221680 -0.633911 0.264221 -0.692322 1441831766 -0.221680 -0.633911 0.264221 -0.692322 1441831766 -0.221680 -0.633911 0.264221 -0.692322 1441831766 -0.221680 -0.633911 0.264221 -0.692322 1441831766 -0.221680 -0.633911 0.264221 -0.692322 1441831766 -0.221680 -0.633911 0.264221 -0.692322 1441831766 -0.216248 -0.641174 0.255249 -0.690674 1441831766 -0.216248 -0.641174 0.255249 -0.690674 1441831766 -0.216248 -0.641174 0.255249 -0.690674 1441831766 -0.216248 -0.641174 0.255249 -0.690674 1441831766 -0.216248 -0.641174 0.255249 -0.690674 1441831766 -0.216248 -0.641174 0.255249 -0.690674 1441831766 -0.227112 -0.642578 0.264282 -0.682434 1441831766 -0.227112 -0.642578 0.264282 -0.682434 1441831766 -0.227112 -0.642578 0.264282 -0.682434 1441831766 -0.227112 -0.642578 0.264282 -0.682434 1441831766 -0.227112 -0.642578 0.264282 -0.682434 1441831766 -0.227112 -0.642578 0.264282 -0.682434 1441831766 -0.245056 -0.637756 0.289612 -0.670410 1441831766 -0.245056 -0.637756 0.289612 -0.670410 1441831766 -0.245056 -0.637756 0.289612 -0.670410 1441831766 -0.245056 -0.637756 0.289612 -0.670410 1441831766 -0.245056 -0.637756 0.289612 -0.670410 1441831766 -0.245056 -0.637756 0.289612 -0.670410 1441831766 -0.249939 -0.634644 0.303589 -0.665344 1441831766 -0.249939 -0.634644 0.303589 -0.665344 1441831766 -0.249939 -0.634644 0.303589 -0.665344 1441831766 -0.249939 -0.634644 0.303589 -0.665344 1441831766 -0.249939 -0.634644 0.303589 -0.665344 1441831767 -0.249939 -0.634644 0.303589 -0.665344 1441831767 -0.245605 -0.633850 0.310059 -0.664734 1441831767 -0.245605 -0.633850 0.310059 -0.664734 1441831767 -0.245605 -0.633850 0.310059 -0.664734 1441831767 -0.245605 -0.633850 0.310059 -0.664734 1441831767 -0.245605 -0.633850 0.310059 -0.664734 1441831767 -0.245605 -0.633850 0.310059 -0.664734 1441831767 -0.239990 -0.631958 0.320679 -0.663513 1441831767 -0.239990 -0.631958 0.320679 -0.663513 1441831767 -0.239990 -0.631958 0.320679 -0.663513 1441831767 -0.239990 -0.631958 0.320679 -0.663513 1441831767 -0.239990 -0.631958 0.320679 -0.663513 1441831767 -0.239990 -0.631958 0.320679 -0.663513 1441831767 -0.239990 -0.631958 0.320679 -0.663513 1441831767 -0.226379 -0.634277 0.321045 -0.665894 1441831767 -0.226379 -0.634277 0.321045 -0.665894 1441831767 -0.226379 -0.634277 0.321045 -0.665894 1441831767 -0.226379 -0.634277 0.321045 -0.665894 1441831767 -0.226379 -0.634277 0.321045 -0.665894 1441831767 -0.226379 -0.634277 0.321045 -0.665894 1441831767 -0.229004 -0.631226 0.327393 -0.664856 1441831767 -0.229004 -0.631226 0.327393 -0.664856 1441831767 -0.229004 -0.631226 0.327393 -0.664856 1441831767 -0.229004 -0.631226 0.327393 -0.664856 1441831767 -0.229004 -0.631226 0.327393 -0.664856 1441831767 -0.229004 -0.631226 0.327393 -0.664856 1441831767 -0.232727 -0.630188 0.330383 -0.663025 1441831767 -0.232727 -0.630188 0.330383 -0.663025 1441831767 -0.232727 -0.630188 0.330383 -0.663025 1441831767 -0.232727 -0.630188 0.330383 -0.663025 1441831767 -0.232727 -0.630188 0.330383 -0.663025 1441831767 -0.232727 -0.630188 0.330383 -0.663025 1441831767 -0.212341 -0.641602 0.308472 -0.669434 1441831767 -0.212341 -0.641602 0.308472 -0.669434 1441831767 -0.212341 -0.641602 0.308472 -0.669434 1441831767 -0.212341 -0.641602 0.308472 -0.669434 1441831767 -0.212341 -0.641602 0.308472 -0.669434 1441831767 -0.212341 -0.641602 0.308472 -0.669434 1441831767 -0.183777 -0.656128 0.283447 -0.674866 1441831767 -0.183777 -0.656128 0.283447 -0.674866 1441831767 -0.183777 -0.656128 0.283447 -0.674866 1441831767 -0.183777 -0.656128 0.283447 -0.674866 1441831767 -0.183777 -0.656128 0.283447 -0.674866 1441831767 -0.183777 -0.656128 0.283447 -0.674866 1441831767 -0.183777 -0.656128 0.283447 -0.674866 1441831767 -0.169556 -0.663940 0.277954 -0.673218 1441831767 -0.169556 -0.663940 0.277954 -0.673218 1441831767 -0.169556 -0.663940 0.277954 -0.673218 1441831767 -0.169556 -0.663940 0.277954 -0.673218 1441831767 -0.169556 -0.663940 0.277954 -0.673218 1441831767 -0.169556 -0.663940 0.277954 -0.673218 1441831767 -0.169556 -0.663940 0.277954 -0.673218 1441831767 -0.168152 -0.665710 0.274536 -0.673218 1441831767 -0.168152 -0.665710 0.274536 -0.673218 1441831767 -0.168152 -0.665710 0.274536 -0.673218 1441831767 -0.168152 -0.665710 0.274536 -0.673218 1441831767 -0.168152 -0.665710 0.274536 -0.673218 1441831767 -0.168152 -0.665710 0.274536 -0.673218 1441831767 -0.179565 -0.662415 0.281372 -0.670776 1441831767 -0.179565 -0.662415 0.281372 -0.670776 1441831767 -0.179565 -0.662415 0.281372 -0.670776 1441831767 -0.179565 -0.662415 0.281372 -0.670776 1441831767 -0.179565 -0.662415 0.281372 -0.670776 1441831767 -0.179565 -0.662415 0.281372 -0.670776 1441831767 -0.179565 -0.662415 0.281372 -0.670776 1441831767 -0.206116 -0.652649 0.306458 -0.661621 1441831767 -0.206116 -0.652649 0.306458 -0.661621 1441831767 -0.206116 -0.652649 0.306458 -0.661621 1441831767 -0.206116 -0.652649 0.306458 -0.661621 1441831767 -0.206116 -0.652649 0.306458 -0.661621 1441831767 -0.206116 -0.652649 0.306458 -0.661621 1441831767 -0.222900 -0.640991 0.328552 -0.656982 1441831767 -0.222900 -0.640991 0.328552 -0.656982 1441831767 -0.222900 -0.640991 0.328552 -0.656982 1441831767 -0.222900 -0.640991 0.328552 -0.656982 1441831767 -0.222900 -0.640991 0.328552 -0.656982 1441831767 -0.222900 -0.640991 0.328552 -0.656982 1441831767 -0.236450 -0.626953 0.346252 -0.656677 1441831767 -0.236450 -0.626953 0.346252 -0.656677 1441831767 -0.236450 -0.626953 0.346252 -0.656677 1441831767 -0.236450 -0.626953 0.346252 -0.656677 1441831767 -0.236450 -0.626953 0.346252 -0.656677 1441831767 -0.236450 -0.626953 0.346252 -0.656677 1441831767 -0.227356 -0.613586 0.353699 -0.668457 1441831767 -0.227356 -0.613586 0.353699 -0.668457 1441831767 -0.227356 -0.613586 0.353699 -0.668457 1441831767 -0.227356 -0.613586 0.353699 -0.668457 1441831767 -0.227356 -0.613586 0.353699 -0.668457 1441831767 -0.227356 -0.613586 0.353699 -0.668457 1441831767 -0.226501 -0.616577 0.338318 -0.673889 1441831767 -0.226501 -0.616577 0.338318 -0.673889 1441831767 -0.226501 -0.616577 0.338318 -0.673889 1441831767 -0.226501 -0.616577 0.338318 -0.673889 1441831767 -0.226501 -0.616577 0.338318 -0.673889 1441831767 -0.226501 -0.616577 0.338318 -0.673889 1441831767 -0.226501 -0.616577 0.338318 -0.673889 1441831767 -0.240112 -0.611938 0.345642 -0.669678 1441831767 -0.240112 -0.611938 0.345642 -0.669678 1441831767 -0.240112 -0.611938 0.345642 -0.669678 1441831767 -0.240112 -0.611938 0.345642 -0.669678 1441831767 -0.240112 -0.611938 0.345642 -0.669678 1441831767 -0.240112 -0.611938 0.345642 -0.669678 1441831767 -0.244873 -0.612915 0.343445 -0.668213 1441831767 -0.244873 -0.612915 0.343445 -0.668213 1441831767 -0.244873 -0.612915 0.343445 -0.668213 1441831767 -0.244873 -0.612915 0.343445 -0.668213 1441831767 -0.244873 -0.612915 0.343445 -0.668213 1441831767 -0.244873 -0.612915 0.343445 -0.668213 1441831767 -0.237244 -0.623657 0.319946 -0.672668 1441831767 -0.237244 -0.623657 0.319946 -0.672668 1441831767 -0.237244 -0.623657 0.319946 -0.672668 1441831767 -0.237244 -0.623657 0.319946 -0.672668 1441831767 -0.237244 -0.623657 0.319946 -0.672668 1441831767 -0.237244 -0.623657 0.319946 -0.672668 1441831767 -0.237244 -0.623657 0.319946 -0.672668 1441831768 -0.228149 -0.634155 0.305542 -0.672668 1441831768 -0.228149 -0.634155 0.305542 -0.672668 1441831768 -0.228149 -0.634155 0.305542 -0.672668 1441831768 -0.228149 -0.634155 0.305542 -0.672668 1441831768 -0.228149 -0.634155 0.305542 -0.672668 1441831768 -0.228149 -0.634155 0.305542 -0.672668 1441831768 -0.224304 -0.638916 0.299438 -0.672241 1441831768 -0.224304 -0.638916 0.299438 -0.672241 1441831768 -0.224304 -0.638916 0.299438 -0.672241 1441831768 -0.224304 -0.638916 0.299438 -0.672241 1441831768 -0.224304 -0.638916 0.299438 -0.672241 1441831768 -0.224304 -0.638916 0.299438 -0.672241 1441831768 -0.230042 -0.639343 0.294189 -0.672180 1441831768 -0.230042 -0.639343 0.294189 -0.672180 1441831768 -0.230042 -0.639343 0.294189 -0.672180 1441831768 -0.230042 -0.639343 0.294189 -0.672180 1441831768 -0.230042 -0.639343 0.294189 -0.672180 1441831768 -0.230042 -0.639343 0.294189 -0.672180 1441831768 -0.230042 -0.639343 0.294189 -0.672180 1441831768 -0.246704 -0.633240 0.304993 -0.667236 1441831768 -0.246704 -0.633240 0.304993 -0.667236 1441831768 -0.246704 -0.633240 0.304993 -0.667236 1441831768 -0.246704 -0.633240 0.304993 -0.667236 1441831768 -0.246704 -0.633240 0.304993 -0.667236 1441831768 -0.246704 -0.633240 0.304993 -0.667236 1441831768 -0.259949 -0.625488 0.316406 -0.664185 1441831768 -0.259949 -0.625488 0.316406 -0.664185 1441831768 -0.259949 -0.625488 0.316406 -0.664185 1441831768 -0.259949 -0.625488 0.316406 -0.664185 1441831768 -0.259949 -0.625488 0.316406 -0.664185 1441831768 -0.259949 -0.625488 0.316406 -0.664185 1441831768 -0.259949 -0.625488 0.316406 -0.664185 1441831768 -0.257568 -0.621826 0.320129 -0.666748 1441831768 -0.257568 -0.621826 0.320129 -0.666748 1441831768 -0.257568 -0.621826 0.320129 -0.666748 1441831768 -0.257568 -0.621826 0.320129 -0.666748 1441831768 -0.257568 -0.621826 0.320129 -0.666748 1441831768 -0.257568 -0.621826 0.320129 -0.666748 1441831768 -0.251953 -0.619263 0.323364 -0.669800 1441831768 -0.251953 -0.619263 0.323364 -0.669800 1441831768 -0.251953 -0.619263 0.323364 -0.669800 1441831768 -0.251953 -0.619263 0.323364 -0.669800 1441831768 -0.251953 -0.619263 0.323364 -0.669800 1441831768 -0.251953 -0.619263 0.323364 -0.669800 1441831768 -0.249451 -0.616150 0.329834 -0.670349 1441831768 -0.249451 -0.616150 0.329834 -0.670349 1441831768 -0.249451 -0.616150 0.329834 -0.670349 1441831768 -0.249451 -0.616150 0.329834 -0.670349 1441831768 -0.249451 -0.616150 0.329834 -0.670349 1441831768 -0.249451 -0.616150 0.329834 -0.670349 1441831768 -0.233276 -0.623474 0.318542 -0.674866 1441831768 -0.233276 -0.623474 0.318542 -0.674866 1441831768 -0.233276 -0.623474 0.318542 -0.674866 1441831768 -0.233276 -0.623474 0.318542 -0.674866 1441831768 -0.233276 -0.623474 0.318542 -0.674866 1441831768 -0.233276 -0.623474 0.318542 -0.674866 1441831768 -0.227783 -0.628967 0.317139 -0.672363 1441831768 -0.227783 -0.628967 0.317139 -0.672363 1441831768 -0.227783 -0.628967 0.317139 -0.672363 1441831768 -0.227783 -0.628967 0.317139 -0.672363 1441831768 -0.227783 -0.628967 0.317139 -0.672363 1441831768 -0.227783 -0.628967 0.317139 -0.672363 1441831768 -0.230713 -0.632874 0.319214 -0.666626 1441831768 -0.230713 -0.632874 0.319214 -0.666626 1441831768 -0.230713 -0.632874 0.319214 -0.666626 1441831768 -0.230713 -0.632874 0.319214 -0.666626 1441831768 -0.230713 -0.632874 0.319214 -0.666626 1441831768 -0.230713 -0.632874 0.319214 -0.666626 1441831768 -0.230713 -0.632874 0.319214 -0.666626 1441831768 -0.219299 -0.642090 0.308838 -0.666565 1441831768 -0.219299 -0.642090 0.308838 -0.666565 1441831768 -0.219299 -0.642090 0.308838 -0.666565 1441831768 -0.219299 -0.642090 0.308838 -0.666565 1441831768 -0.219299 -0.642090 0.308838 -0.666565 1441831768 -0.205139 -0.652100 0.296814 -0.666809 1441831768 -0.205139 -0.652100 0.296814 -0.666809 1441831768 -0.205139 -0.652100 0.296814 -0.666809 1441831768 -0.205139 -0.652100 0.296814 -0.666809 1441831768 -0.205139 -0.652100 0.296814 -0.666809 1441831768 -0.205139 -0.652100 0.296814 -0.666809 1441831768 -0.205139 -0.652100 0.296814 -0.666809 1441831768 -0.203125 -0.655640 0.295715 -0.664490 1441831768 -0.203125 -0.655640 0.295715 -0.664490 1441831768 -0.203125 -0.655640 0.295715 -0.664490 1441831768 -0.203125 -0.655640 0.295715 -0.664490 1441831768 -0.203125 -0.655640 0.295715 -0.664490 1441831768 -0.203125 -0.655640 0.295715 -0.664490 1441831768 -0.212708 -0.652588 0.305542 -0.659973 1441831768 -0.212708 -0.652588 0.305542 -0.659973 1441831768 -0.212708 -0.652588 0.305542 -0.659973 1441831768 -0.212708 -0.652588 0.305542 -0.659973 1441831768 -0.212708 -0.652588 0.305542 -0.659973 1441831768 -0.212708 -0.652588 0.305542 -0.659973 1441831768 -0.212708 -0.652588 0.305542 -0.659973 1441831768 -0.231079 -0.644226 0.321533 -0.654419 1441831768 -0.231079 -0.644226 0.321533 -0.654419 1441831768 -0.231079 -0.644226 0.321533 -0.654419 1441831768 -0.231079 -0.644226 0.321533 -0.654419 1441831768 -0.231079 -0.644226 0.321533 -0.654419 1441831768 -0.231079 -0.644226 0.321533 -0.654419 1441831768 -0.242859 -0.635132 0.330750 -0.654480 1441831768 
-0.260315 -0.546448 0.288391 -0.742004 1441831771 -0.260315 -0.546448 0.288391 -0.742004 1441831771 -0.260315 -0.546448 0.288391 -0.742004 1441831771 -0.260315 -0.546448 0.288391 -0.742004 1441831771 -0.429016 -0.439270 0.115234 -0.780884 1441831771 -0.429016 -0.439270 0.115234 -0.780884 1441831771 -0.429016 -0.439270 0.115234 -0.780884 1441831771 -0.429016 -0.439270 0.115234 -0.780884 1441831771 -0.429016 -0.439270 0.115234 -0.780884 1441831771 -0.429016 -0.439270 0.115234 -0.780884 1441831771 -0.429016 -0.439270 0.115234 -0.780884 1441831771 -0.525635 -0.291748 0.057678 -0.797119 1441831771 -0.525635 -0.291748 0.057678 -0.797119 1441831771 -0.525635 -0.291748 0.057678 -0.797119 1441831771 -0.525635 -0.291748 0.057678 -0.797119 1441831771 -0.525635 -0.291748 0.057678 -0.797119 1441831771 -0.525635 -0.291748 0.057678 -0.797119 1441831771 -0.537537 -0.252808 0.028076 -0.804016 1441831771 -0.537537 -0.252808 0.028076 -0.804016 1441831771 -0.537537 -0.252808 0.028076 -0.804016 1441831771 -0.537537 -0.252808 0.028076 -0.804016 1441831771 -0.537537 -0.252808 0.028076 -0.804016 1441831771 -0.537537 -0.252808 0.028076 -0.804016 1441831771 -0.535278 -0.262817 0.025940 -0.802368 1441831771 -0.535278 -0.262817 0.025940 -0.802368 1441831771 -0.535278 -0.262817 0.025940 -0.802368 1441831771 -0.535278 -0.262817 0.025940 -0.802368 1441831771 -0.535278 -0.262817 0.025940 -0.802368 1441831771 -0.535278 -0.262817 0.025940 -0.802368 1441831771 -0.475098 -0.349548 0.105591 -0.800659 1441831771 -0.475098 -0.349548 0.105591 -0.800659 1441831771 -0.475098 -0.349548 0.105591 -0.800659 1441831771 -0.475098 -0.349548 0.105591 -0.800659 1441831771 -0.475098 -0.349548 0.105591 -0.800659 1441831771 -0.475098 -0.349548 0.105591 -0.800659 1441831771 -0.475098 -0.349548 0.105591 -0.800659 1441831771 -0.364990 -0.470947 0.176025 -0.783630 1441831771 -0.364990 -0.470947 0.176025 -0.783630 1441831771 -0.364990 -0.470947 0.176025 -0.783630 1441831771 -0.364990 -0.470947 0.176025 -0.783630 1441831771 -0.364990 -0.470947 0.176025 -0.783630 1441831771 -0.364990 -0.470947 0.176025 -0.783630 1441831771 -0.250488 -0.563232 0.244141 -0.748657 1441831771 -0.250488 -0.563232 0.244141 -0.748657 1441831771 -0.250488 -0.563232 0.244141 -0.748657 1441831771 -0.250488 -0.563232 0.244141 -0.748657 1441831771 -0.250488 -0.563232 0.244141 -0.748657 1441831771 -0.250488 -0.563232 0.244141 -0.748657 1441831771 -0.145935 -0.595276 0.371643 -0.697327 1441831771 -0.145935 -0.595276 0.371643 -0.697327 1441831771 -0.145935 -0.595276 0.371643 -0.697327 1441831771 -0.145935 -0.595276 0.371643 -0.697327 1441831771 -0.145935 -0.595276 0.371643 -0.697327 1441831771 -0.145935 -0.595276 0.371643 -0.697327 1441831771 -0.091980 -0.610168 0.428894 -0.659790 1441831771 -0.091980 -0.610168 0.428894 -0.659790 1441831771 -0.091980 -0.610168 0.428894 -0.659790 1441831771 -0.091980 -0.610168 0.428894 -0.659790 1441831771 -0.091980 -0.610168 0.428894 -0.659790 1441831771 -0.091980 -0.610168 0.428894 -0.659790 1441831771 -0.091980 -0.610168 0.428894 -0.659790 1441831771 -0.159607 -0.576111 0.466309 -0.652100 1441831771 -0.159607 -0.576111 0.466309 -0.652100 1441831771 -0.159607 -0.576111 0.466309 -0.652100 1441831771 -0.159607 -0.576111 0.466309 -0.652100 1441831771 -0.159607 -0.576111 0.466309 -0.652100 1441831771 -0.159607 -0.576111 0.466309 -0.652100 1441831771 -0.294312 -0.518433 0.386719 -0.703674 1441831771 -0.294312 -0.518433 0.386719 -0.703674 1441831771 -0.294312 -0.518433 0.386719 -0.703674 1441831771 -0.294312 -0.518433 0.386719 -0.703674 1441831771 -0.294312 -0.518433 0.386719 -0.703674 1441831771 -0.294312 -0.518433 0.386719 -0.703674 1441831771 -0.438538 -0.427429 0.192139 -0.766907 1441831771 -0.438538 -0.427429 0.192139 -0.766907 1441831771 -0.438538 -0.427429 0.192139 -0.766907 1441831771 -0.438538 -0.427429 0.192139 -0.766907 1441831771 -0.438538 -0.427429 0.192139 -0.766907 1441831771 -0.438538 -0.427429 0.192139 -0.766907 1441831771 -0.544067 -0.321655 0.041748 -0.773865 1441831771 -0.544067 -0.321655 0.041748 -0.773865 1441831771 -0.544067 -0.321655 0.041748 -0.773865 1441831771 -0.544067 -0.321655 0.041748 -0.773865 1441831771 -0.544067 -0.321655 0.041748 -0.773865 1441831771 -0.544067 -0.321655 0.041748 -0.773865 1441831771 -0.544067 -0.321655 0.041748 -0.773865 1441831771 -0.577820 -0.189087 0.028137 -0.793518 1441831771 -0.577820 -0.189087 0.028137 -0.793518 1441831771 -0.577820 -0.189087 0.028137 -0.793518 1441831771 -0.577820 -0.189087 0.028137 -0.793518 1441831771 -0.577820 -0.189087 0.028137 -0.793518 1441831771 -0.577820 -0.189087 0.028137 -0.793518 1441831771 -0.554321 -0.200439 0.013428 -0.807739 1441831771 -0.554321 -0.200439 0.013428 -0.807739 1441831771 -0.554321 -0.200439 0.013428 -0.807739 1441831771 -0.554321 -0.200439 0.013428 -0.807739 1441831771 -0.554321 -0.200439 0.013428 -0.807739 1441831771 -0.554321 -0.200439 0.013428 -0.807739 1441831771 -0.539978 -0.269287 0.092957 -0.792053 1441831771 -0.539978 -0.269287 0.092957 -0.792053 1441831771 -0.539978 -0.269287 0.092957 -0.792053 1441831771 -0.539978 -0.269287 0.092957 -0.792053 1441831771 -0.539978 -0.269287 0.092957 -0.792053 1441831771 -0.539978 -0.269287 0.092957 -0.792053 1441831771 -0.539978 -0.269287 0.092957 -0.792053 1441831771 -0.469543 -0.354187 0.202515 -0.783020 1441831771 -0.469543 -0.354187 0.202515 -0.783020 1441831771 -0.469543 -0.354187 0.202515 -0.783020 1441831771 -0.469543 -0.354187 0.202515 -0.783020 1441831771 -0.469543 -0.354187 0.202515 -0.783020 1441831771 -0.469543 -0.354187 0.202515 -0.783020 1441831771 -0.356689 -0.468872 0.298096 -0.751099 1441831771 -0.356689 -0.468872 0.298096 -0.751099 1441831771 -0.356689 -0.468872 0.298096 -0.751099 1441831771 -0.356689 -0.468872 0.298096 -0.751099 1441831772 -0.356689 -0.468872 0.298096 -0.751099 1441831772 -0.356689 -0.468872 0.298096 -0.751099 1441831772 -0.229675 -0.530151 0.404053 -0.709229 1441831772 -0.229675 -0.530151 0.404053 -0.709229 1441831772 -0.229675 -0.530151 0.404053 -0.709229 1441831772 -0.229675 -0.530151 0.404053 -0.709229 1441831772 -0.229675 -0.530151 0.404053 -0.709229 1441831772 -0.229675 -0.530151 0.404053 -0.709229 1441831772 -0.229675 -0.530151 0.404053 -0.709229 1441831772 -0.117615 -0.563232 0.451111 -0.682251 1441831772 -0.117615 -0.563232 0.451111 -0.682251 1441831772 -0.117615 -0.563232 0.451111 -0.682251 1441831772 -0.117615 -0.563232 0.451111 -0.682251 1441831772 -0.117615 -0.563232 0.451111 -0.682251 1441831772 -0.117615 -0.563232 0.451111 -0.682251 1441831772 -0.136353 -0.548340 0.490234 -0.663696 1441831772 -0.136353 -0.548340 0.490234 -0.663696 1441831772 -0.136353 -0.548340 0.490234 -0.663696 1441831772 -0.136353 -0.548340 0.490234 -0.663696 1441831772 -0.136353 -0.548340 0.490234 -0.663696 1441831772 -0.136353 -0.548340 0.490234 -0.663696 1441831772 -0.226440 -0.517639 0.463745 -0.682495 1441831772 -0.226440 -0.517639 0.463745 -0.682495 1441831772 -0.226440 -0.517639 0.463745 -0.682495 1441831772 -0.226440 -0.517639 0.463745 -0.682495 1441831772 -0.226440 -0.517639 0.463745 -0.682495 1441831772 -0.226440 -0.517639 0.463745 -0.682495 1441831772 -0.226440 -0.517639 0.463745 -0.682495 1441831772 -0.358521 -0.464905 0.330139 -0.739197 1441831772 -0.358521 -0.464905 0.330139 -0.739197 1441831772 -0.358521 -0.464905 0.330139 -0.739197 1441831772 -0.358521 -0.464905 0.330139 -0.739197 1441831772 -0.358521 -0.464905 0.330139 -0.739197 1441831772 -0.358521 -0.464905 0.330139 -0.739197 1441831772 -0.489563 -0.372559 0.159912 -0.772034 1441831772 -0.489563 -0.372559 0.159912 -0.772034 1441831772 -0.489563 -0.372559 0.159912 -0.772034 1441831772 -0.489563 -0.372559 0.159912 -0.772034 1441831772 -0.489563 -0.372559 0.159912 -0.772034 1441831772 -0.489563 -0.372559 0.159912 -0.772034 1441831772 -0.567383 -0.268677 0.054993 -0.776550 1441831772 -0.567383 -0.268677 0.054993 -0.776550 1441831772 -0.567383 -0.268677 0.054993 -0.776550 1441831772 -0.567383 -0.268677 0.054993 -0.776550 1441831772 -0.567383 -0.268677 0.054993 -0.776550 1441831772 -0.567383 -0.268677 0.054993 -0.776550 1441831772 -0.567383 -0.268677 0.054993 -0.776550 1441831772 -0.600037 -0.176270 0.009583 -0.780334 1441831772 -0.600037 -0.176270 0.009583 -0.780334 1441831772 -0.600037 -0.176270 0.009583 -0.780334 1441831772 -0.600037 -0.176270 0.009583 -0.780334 1441831772 -0.600037 -0.176270 0.009583 -0.780334 1441831772 -0.600037 -0.176270 0.009583 -0.780334 1441831772 -0.553833 -0.197632 -0.003540 -0.808899 1441831772 -0.553833 -0.197632 -0.003540 -0.808899 1441831772 -0.553833 -0.197632 -0.003540 -0.808899 1441831772 -0.553833 -0.197632 -0.003540 -0.808899 1441831772 -0.553833 -0.197632 -0.003540 -0.808899 1441831772 -0.553833 -0.197632 -0.003540 -0.808899 1441831772 -0.513916 -0.273682 0.084229 -0.808716 1441831772 -0.513916 -0.273682 0.084229 -0.808716 1441831772 -0.513916 -0.273682 0.084229 -0.808716 1441831772 -0.513916 -0.273682 0.084229 -0.808716 1441831772 -0.513916 -0.273682 0.084229 -0.808716 1441831772 -0.513916 -0.273682 0.084229 -0.808716 1441831772 -0.431763 -0.388245 0.168701 -0.796570 1441831772 -0.431763 -0.388245 0.168701 -0.796570 1441831772 -0.431763 -0.388245 0.168701 -0.796570 1441831772 -0.431763 -0.388245 0.168701 -0.796570 1441831772 -0.431763 -0.388245 0.168701 -0.796570 1441831772 -0.431763 -0.388245 0.168701 -0.796570 1441831772 -0.431763 -0.388245 0.168701 -0.796570 1441831772 -0.332825 -0.466248 0.289734 -0.766785 1441831772 -0.332825 -0.466248 0.289734 -0.766785 1441831772 -0.332825 -0.466248 0.289734 -0.766785 1441831772 -0.332825 -0.466248 0.289734 -0.766785 1441831772 -0.332825 -0.466248 0.289734 -0.766785 1441831772 -0.332825 -0.466248 0.289734 -0.766785 1441831772 -0.192383 -0.549072 0.371277 -0.723694 1441831772 -0.192383 -0.549072 0.371277 -0.723694 1441831772 -0.192383 -0.549072 0.371277 -0.723694 1441831772 -0.192383 -0.549072 0.371277 -0.723694 1441831772 -0.192383 -0.549072 0.371277 -0.723694 1441831772 -0.192383 -0.549072 0.371277 -0.723694 1441831772 -0.084900 -0.576904 0.427246 -0.691040 1441831772 -0.084900 -0.576904 0.427246 -0.691040 1441831772 -0.084900 -0.576904 0.427246 -0.691040 1441831772 -0.084900 -0.576904 0.427246 -0.691040 1441831772 -0.084900 -0.576904 0.427246 -0.691040 1441831772 -0.084900 -0.576904 0.427246 -0.691040 1441831772 -0.084900 -0.576904 0.427246 -0.691040 1441831772 -0.100952 -0.554443 0.424133 -0.708923 1441831772 -0.100952 -0.554443 0.424133 -0.708923 1441831772 -0.100952 -0.554443 0.424133 -0.708923 1441831772 -0.100952 -0.554443 0.424133 -0.708923 1441831772 -0.100952 -0.554443 0.424133 -0.708923 1441831772 -0.100952 -0.554443 0.424133 -0.708923 1441831772 -0.231750 -0.505981 0.309998 -0.770874 1441831772 -0.231750 -0.505981 0.309998 -0.770874 1441831772 -0.231750 -0.505981 0.309998 -0.770874 1441831772 -0.231750 -0.505981 0.309998 -0.770874 1441831772 -0.231750 -0.505981 0.309998 -0.770874 1441831772 -0.231750 -0.505981 0.309998 -0.770874 1441831772 -0.388062 -0.431763 0.117798 -0.805725 1441831772 -0.388062 -0.431763 0.117798 -0.805725 1441831772 -0.388062 -0.431763 0.117798 -0.805725 1441831772 -0.388062 -0.431763 0.117798 -0.805725 1441831772 -0.388062 -0.431763 0.117798 -0.805725 1441831772 -0.388062 -0.431763 0.117798 -0.805725 1441831772 -0.509827 -0.345032 -0.022888 -0.787781 1441831772 -0.509827 -0.345032 -0.022888 -0.787781 1441831772 -0.509827 -0.345032 -0.022888 -0.787781 1441831772 -0.509827 -0.345032 -0.022888 -0.787781 1441831772 -0.509827 -0.345032 -0.022888 -0.787781 1441831773 -0.509827 -0.345032 -0.022888 -0.787781 1441831773 -0.552551 -0.246338 -0.028259 -0.795776 1441831773 -0.552551 -0.246338 -0.028259 -0.795776 1441831773 -0.552551 -0.246338 -0.028259 -0.795776 1441831773 -0.552551 -0.246338 -0.028259 -0.795776 1441831773 -0.552551 -0.246338 -0.028259 -0.795776 1441831773 -0.552551 -0.246338 -0.028259 -0.795776 1441831773 -0.524353 -0.214050 0.016541 -0.824036 1441831773 -0.524353 -0.214050 0.016541 -0.824036 1441831773 -0.524353 -0.214050 0.016541 -0.824036 1441831773 -0.524353 -0.214050 0.016541 -0.824036 1441831773 -0.524353 -0.214050 0.016541 -0.824036 1441831773 -0.524353 -0.214050 0.016541 -0.824036 1441831773 -0.524353 -0.214050 0.016541 -0.824036 1441831773 -0.498596 -0.277771 0.122559 -0.812012 1441831773 -0.498596 -0.277771 0.122559 -0.812012 1441831773 -0.498596 -0.277771 0.122559 -0.812012 1441831773 -0.498596 -0.277771 0.122559 -0.812012 1441831773 -0.498596 -0.277771 0.122559 -0.812012 1441831773 -0.498596 -0.277771 0.122559 -0.812012 1441831773 -0.436340 -0.369080 0.250916 -0.781372 1441831773 -0.436340 -0.369080 0.250916 -0.781372 1441831773 -0.436340 -0.369080 0.250916 -0.781372 1441831773 -0.436340 -0.369080 0.250916 -0.781372 1441831773 -0.436340 -0.369080 0.250916 -0.781372 1441831773 -0.436340 -0.369080 0.250916 -0.781372 1441831773 -0.436340 -0.369080 0.250916 -0.781372 1441831773 -0.326172 -0.492065 0.333496 -0.735046 1441831773 -0.326172 -0.492065 0.333496 -0.735046 1441831773 -0.326172 -0.492065 0.333496 -0.735046 1441831773 -0.326172 -0.492065 0.333496 -0.735046 1441831773 -0.326172 -0.492065 0.333496 -0.735046 1441831773 -0.326172 -0.492065 0.333496 -0.735046 1441831773 -0.160278 -0.609253 0.348633 -0.694031 1441831773 -0.160278 -0.609253 0.348633 -0.694031 1441831773 -0.160278 -0.609253 0.348633 -0.694031 1441831773 -0.160278 -0.609253 0.348633 -0.694031 1441831773 -0.160278 -0.609253 0.348633 -0.694031 1441831773 -0.160278 -0.609253 0.348633 -0.694031 1441831773 -0.160278 -0.609253 0.348633 -0.694031 1441831773 -0.058350 -0.629150 0.393616 -0.667725 1441831773 -0.058350 -0.629150 0.393616 -0.667725 1441831773 -0.058350 -0.629150 0.393616 -0.667725 1441831773 -0.058350 -0.629150 0.393616 -0.667725 1441831773 -0.058350 -0.629150 0.393616 -0.667725 1441831773 -0.058350 -0.629150 0.393616 -0.667725 1441831773 -0.099670 -0.609070 0.437744 -0.653870 1441831773 -0.099670 -0.609070 0.437744 -0.653870 1441831773 -0.099670 -0.609070 0.437744 -0.653870 1441831773 -0.099670 -0.609070 0.437744 -0.653870 1441831773 -0.099670 -0.609070 0.437744 -0.653870 1441831773 -0.099670 -0.609070 0.437744 -0.653870 1441831773 -0.205078 -0.576233 0.369446 -0.699585 1441831773 -0.205078 -0.576233 0.369446 -0.699585 1441831773 -0.205078 -0.576233 0.369446 -0.699585 1441831773 -0.205078 -0.576233 0.369446 -0.699585 1441831773 -0.205078 -0.576233 0.369446 -0.699585 1441831773 -0.205078 -0.576233 0.369446 -0.699585 1441831773 -0.358276 -0.511108 0.202393 -0.754639 1441831773 -0.358276 -0.511108 0.202393 -0.754639 1441831773 -0.358276 -0.511108 0.202393 -0.754639 1441831773 -0.358276 -0.511108 0.202393 -0.754639 1441831773 -0.358276 -0.511108 0.202393 -0.754639 1441831773 -0.358276 -0.511108 0.202393 -0.754639 1441831773 -0.358276 -0.511108 0.202393 -0.754639 1441831773 -0.495544 -0.400696 0.044556 -0.769409 1441831773 -0.495544 -0.400696 0.044556 -0.769409 1441831773 -0.495544 -0.400696 0.044556 -0.769409 1441831773 -0.495544 -0.400696 0.044556 -0.769409 1441831773 -0.495544 -0.400696 0.044556 -0.769409 1441831773 -0.495544 -0.400696 0.044556 -0.769409 1441831773 -0.495544 -0.400696 0.044556 -0.769409 1441831773 -0.558655 -0.287231 -0.038757 -0.777222 1441831773 -0.558655 -0.287231 -0.038757 -0.777222 1441831773 -0.558655 -0.287231 -0.038757 -0.777222 1441831773 -0.558655 -0.287231 -0.038757 -0.777222 1441831773 -0.558655 -0.287231 -0.038757 -0.777222 1441831773 -0.558655 -0.287231 -0.038757 -0.777222 1441831773 -0.545715 -0.264526 -0.072632 -0.791870 1441831773 -0.545715 -0.264526 -0.072632 -0.791870 1441831773 -0.545715 -0.264526 -0.072632 -0.791870 1441831773 -0.545715 -0.264526 -0.072632 -0.791870 1441831773 -0.545715 -0.264526 -0.072632 -0.791870 1441831773 -0.545715 -0.264526 -0.072632 -0.791870 1441831773 -0.534973 -0.304260 -0.020325 -0.787964 1441831773 -0.534973 -0.304260 -0.020325 -0.787964 1441831773 -0.534973 -0.304260 -0.020325 -0.787964 1441831773 -0.534973 -0.304260 -0.020325 -0.787964 1441831773 -0.534973 -0.304260 -0.020325 -0.787964 1441831773 -0.534973 -0.304260 -0.020325 -0.787964 1441831773 -0.468140 -0.388245 0.097961 -0.787781 1441831773 -0.468140 -0.388245 0.097961 -0.787781 1441831773 -0.468140 -0.388245 0.097961 -0.787781 1441831773 -0.468140 -0.388245 0.097961 -0.787781 1441831773 -0.468140 -0.388245 0.097961 -0.787781 1441831773 -0.468140 -0.388245 0.097961 -0.787781 1441831773 -0.468140 -0.388245 0.097961 -0.787781 1441831773 -0.355957 -0.494141 0.223267 -0.761169 1441831773 -0.355957 -0.494141 0.223267 -0.761169 1441831773 -0.355957 -0.494141 0.223267 -0.761169 1441831773 -0.355957 -0.494141 0.223267 -0.761169 1441831773 -0.355957 -0.494141 0.223267 -0.761169 1441831773 -0.355957 -0.494141 0.223267 -0.761169 1441831773 -0.217590 -0.596680 0.256592 -0.728577 1441831773 -0.217590 -0.596680 0.256592 -0.728577 1441831773 -0.217590 -0.596680 0.256592 -0.728577 1441831773 -0.217590 -0.596680 0.256592 -0.728577 1441831773 -0.217590 -0.596680 0.256592 -0.728577 1441831773 -0.217590 -0.596680 0.256592 -0.728577 1441831773 -0.217590 -0.596680 0.256592 -0.728577 1441831773 -0.107422 -0.605896 0.318420 -0.721130 1441831773 -0.107422 -0.605896 0.318420 -0.721130 1441831773 -0.107422 -0.605896 0.318420 -0.721130 1441831773 -0.107422 -0.605896 0.318420 -0.721130 1441831773 -0.107422 -0.605896 0.318420 -0.721130 1441831773 -0.106506 -0.602478 0.371460 -0.698425 1441831774 -0.106506 -0.602478 0.371460 -0.698425 1441831774 -0.106506 -0.602478 0.371460 -0.698425 1441831774 -0.106506 -0.602478 0.371460 -0.698425 1441831774 -0.106506 -0.602478 0.371460 -0.698425 1441831774 -0.180542 -0.585388 0.338501 -0.714294 1441831774 -0.180542 -0.585388 0.338501 -0.714294 1441831774 -0.180542 -0.585388 0.338501 -0.714294 1441831774 -0.180542 -0.585388 0.338501 -0.714294 1441831774 -0.180542 -0.585388 0.338501 -0.714294 1441831774 -0.180542 -0.585388 0.338501 -0.714294 1441831774 -0.309082 -0.535889 0.182617 -0.764221 1441831774 -0.309082 -0.535889 0.182617 -0.764221 1441831774 -0.309082 -0.535889 0.182617 -0.764221 1441831774 -0.309082 -0.535889 0.182617 -0.764221 1441831774 -0.309082 -0.535889 0.182617 -0.764221 1441831774 -0.309082 -0.535889 0.182617 -0.764221 1441831774 -0.447449 -0.429504 0.042358 -0.783325 1441831774 -0.447449 -0.429504 0.042358 -0.783325 1441831774 -0.447449 -0.429504 0.042358 -0.783325 1441831774 -0.447449 -0.429504 0.042358 -0.783325 1441831774 -0.447449 -0.429504 0.042358 -0.783325 1441831774 -0.509827 -0.315186 -0.014404 -0.800415 1441831774 -0.509827 -0.315186 -0.014404 -0.800415 1441831774 -0.509827 -0.315186 -0.014404 -0.800415 1441831774 -0.509827 -0.315186 -0.014404 -0.800415 1441831774 -0.509827 -0.315186 -0.014404 -0.800415 1441831774 -0.509827 -0.315186 -0.014404 -0.800415 1441831774 -0.465332 -0.262634 -0.023499 -0.845032 1441831774 -0.465332 -0.262634 -0.023499 -0.845032 1441831774 -0.465332 -0.262634 -0.023499 -0.845032 1441831774 -0.465332 -0.262634 -0.023499 -0.845032 1441831774 -0.465332 -0.262634 -0.023499 -0.845032 1441831774 -0.465332 -0.262634 -0.023499 -0.845032 1441831774 -0.465332 -0.262634 -0.023499 -0.845032 1441831774 -0.475098 -0.319641 0.030762 -0.819336 1441831774 -0.475098 -0.319641 0.030762 -0.819336 1441831774 -0.475098 -0.319641 0.030762 -0.819336 1441831774 -0.475098 -0.319641 0.030762 -0.819336 1441831774 -0.475098 -0.319641 0.030762 -0.819336 1441831774 -0.432983 -0.389832 0.155396 -0.797791 1441831774 -0.432983 -0.389832 0.155396 -0.797791 1441831774 -0.432983 -0.389832 0.155396 -0.797791 1441831774 -0.432983 -0.389832 0.155396 -0.797791 1441831774 -0.432983 -0.389832 0.155396 -0.797791 1441831774 -0.432983 -0.389832 0.155396 -0.797791 1441831774 -0.432983 -0.389832 0.155396 -0.797791 1441831774 -0.343445 -0.479980 0.308899 -0.745850 1441831774 -0.343445 -0.479980 0.308899 -0.745850 1441831774 -0.343445 -0.479980 0.308899 -0.745850 1441831774 -0.343445 -0.479980 0.308899 -0.745850 1441831774 -0.343445 -0.479980 0.308899 -0.745850 1441831774 -0.343445 -0.479980 0.308899 -0.745850 1441831774 -0.202332 -0.589172 0.369568 -0.689514 1441831774 -0.202332 -0.589172 0.369568 -0.689514 1441831774 -0.202332 -0.589172 0.369568 -0.689514 1441831774 -0.202332 -0.589172 0.369568 -0.689514 1441831774 -0.202332 -0.589172 0.369568 -0.689514 1441831774 -0.078613 -0.627563 0.385681 -0.671814 1441831774 -0.078613 -0.627563 0.385681 -0.671814 1441831774 -0.078613 -0.627563 0.385681 -0.671814 1441831774 -0.078613 -0.627563 0.385681 -0.671814 1441831774 -0.078613 -0.627563 0.385681 -0.671814 1441831774 -0.078613 -0.627563 0.385681 -0.671814 1441831774 -0.104614 -0.598877 0.439636 -0.661194 1441831774 -0.104614 -0.598877 0.439636 -0.661194 1441831774 -0.104614 -0.598877 0.439636 -0.661194 1441831774 -0.104614 -0.598877 0.439636 -0.661194 1441831774 -0.104614 -0.598877 0.439636 -0.661194 1441831774 -0.104614 -0.598877 0.439636 -0.661194 1441831774 -0.215088 -0.555603 0.424683 -0.681763 1441831774 -0.215088 -0.555603 0.424683 -0.681763 1441831774 -0.215088 -0.555603 0.424683 -0.681763 1441831774 -0.215088 -0.555603 0.424683 -0.681763 1441831774 -0.215088 -0.555603 0.424683 -0.681763 1441831774 -0.215088 -0.555603 0.424683 -0.681763 1441831774 -0.215088 -0.555603 0.424683 -0.681763 1441831774 -0.333862 -0.499817 0.270630 -0.752014 1441831774 -0.333862 -0.499817 0.270630 -0.752014 1441831774 -0.333862 -0.499817 0.270630 -0.752014 1441831774 -0.333862 -0.499817 0.270630 -0.752014 1441831774 -0.333862 -0.499817 0.270630 -0.752014 1441831774 -0.451355 -0.426086 0.080688 -0.779968 1441831774 -0.451355 -0.426086 0.080688 -0.779968 1441831774 -0.451355 -0.426086 0.080688 -0.779968 1441831774 -0.451355 -0.426086 0.080688 -0.779968 1441831774 -0.451355 -0.426086 0.080688 -0.779968 1441831774 -0.451355 -0.426086 0.080688 -0.779968 1441831774 -0.528870 -0.338196 -0.005005 -0.778442 1441831774 -0.528870 -0.338196 -0.005005 -0.778442 1441831774 -0.528870 -0.338196 -0.005005 -0.778442 1441831774 -0.528870 -0.338196 -0.005005 -0.778442 1441831774 -0.528870 -0.338196 -0.005005 -0.778442 1441831774 -0.528870 -0.338196 -0.005005 -0.778442 1441831774 -0.528870 -0.338196 -0.005005 -0.778442 1441831774 -0.507324 -0.253662 0.016479 -0.823486 1441831774 -0.507324 -0.253662 0.016479 -0.823486 1441831774 -0.507324 -0.253662 0.016479 -0.823486 1441831774 -0.507324 -0.253662 0.016479 -0.823486 1441831774 -0.507324 -0.253662 0.016479 -0.823486 1441831774 -0.507324 -0.253662 0.016479 -0.823486 1441831774 -0.486755 -0.298645 0.068665 -0.818115 1441831774 -0.486755 -0.298645 0.068665 -0.818115 1441831774 -0.486755 -0.298645 0.068665 -0.818115 1441831774 -0.486755 -0.298645 0.068665 -0.818115 1441831774 -0.486755 -0.298645 0.068665 -0.818115 1441831774 -0.486755 -0.298645 0.068665 -0.818115 1441831774 -0.427979 -0.387024 0.184204 -0.795715 1441831775 -0.427979 -0.387024 0.184204 -0.795715 1441831775 -0.427979 -0.387024 0.184204 -0.795715 1441831775 -0.427979 -0.387024 0.184204 -0.795715 1441831775 -0.427979 -0.387024 0.184204 -0.795715 1441831775 -0.427979 -0.387024 0.184204 -0.795715 1441831775 -0.333923 -0.481689 0.314941 -0.746521 1441831775 -0.333923 -0.481689 0.314941 -0.746521 1441831775 -0.333923 -0.481689 0.314941 -0.746521 1441831775 -0.333923 -0.481689 0.314941 -0.746521 1441831775 -0.333923 -0.481689 0.314941 -0.746521 1441831775 -0.333923 -0.481689 0.314941 -0.746521 1441831775 -0.333923 -0.481689 0.314941 -0.746521 1441831775 -0.186462 -0.578491 0.373718 -0.700684 1441831775 -0.186462 -0.578491 0.373718 -0.700684 1441831775 -0.186462 -0.578491 0.373718 -0.700684 1441831775 -0.186462 -0.578491 0.373718 -0.700684 1441831775 -0.186462 -0.578491 0.373718 -0.700684 1441831775 -0.186462 -0.578491 0.373718 -0.700684 1441831775 -0.071594 -0.610107 0.400513 -0.679932 1441831775 -0.071594 -0.610107 0.400513 -0.679932 1441831775 -0.071594 -0.610107 0.400513 -0.679932 1441831775 -0.071594 -0.610107 0.400513 -0.679932 1441831775 -0.071594 -0.610107 0.400513 -0.679932 1441831775 -0.071594 -0.610107 0.400513 -0.679932 1441831775 -0.071594 -0.610107 0.400513 -0.679932 1441831775 -0.083923 -0.591980 0.437744 -0.671509 1441831775 -0.083923 -0.591980 0.437744 -0.671509 1441831775 -0.083923 -0.591980 0.437744 -0.671509 1441831775 -0.083923 -0.591980 0.437744 -0.671509 1441831775 -0.083923 -0.591980 0.437744 -0.671509 1441831775 -0.173950 -0.555115 0.373352 -0.722717 1441831775 -0.173950 -0.555115 0.373352 -0.722717 1441831775 -0.173950 -0.555115 0.373352 -0.722717 1441831775 -0.173950 -0.555115 0.373352 -0.722717 1441831775 -0.173950 -0.555115 0.373352 -0.722717 1441831775 -0.173950 -0.555115 0.373352 -0.722717 1441831775 -0.173950 -0.555115 0.373352 -0.722717 1441831775 -0.296448 -0.492065 0.162903 -0.802185 1441831775 -0.296448 -0.492065 0.162903 -0.802185 1441831775 -0.296448 -0.492065 0.162903 -0.802185 1441831775 -0.296448 -0.492065 0.162903 -0.802185 1441831775 -0.296448 -0.492065 0.162903 -0.802185 1441831775 -0.296448 -0.492065 0.162903 -0.802185 1441831775 -0.414307 -0.395386 -0.037109 -0.818970 1441831775 -0.414307 -0.395386 -0.037109 -0.818970 1441831775 -0.414307 -0.395386 -0.037109 -0.818970 1441831775 -0.414307 -0.395386 -0.037109 -0.818970 1441831775 -0.414307 -0.395386 -0.037109 -0.818970 1441831775 -0.414307 -0.395386 -0.037109 -0.818970 1441831775 -0.414307 -0.395386 -0.037109 -0.818970 1441831775 -0.467041 -0.276001 -0.080505 -0.836243 1441831775 -0.467041 -0.276001 -0.080505 -0.836243 1441831775 -0.467041 -0.276001 -0.080505 -0.836243 1441831775 -0.467041 -0.276001 -0.080505 -0.836243 1441831775 -0.467041 -0.276001 -0.080505 -0.836243 1441831775 -0.467041 -0.276001 -0.080505 -0.836243 1441831775 -0.459595 -0.223877 -0.068604 -0.856750 1441831775 -0.459595 -0.223877 -0.068604 -0.856750 1441831775 -0.459595 -0.223877 -0.068604 -0.856750 1441831775 -0.459595 -0.223877 -0.068604 -0.856750 1441831775 -0.459595 -0.223877 -0.068604 -0.856750 1441831775 -0.459595 -0.223877 -0.068604 -0.856750 1441831775 -0.453186 -0.241943 -0.001099 -0.858032 1441831775 -0.453186 -0.241943 -0.001099 -0.858032 1441831775 -0.453186 -0.241943 -0.001099 -0.858032 1441831775 -0.453186 -0.241943 -0.001099 -0.858032 1441831775 -0.453186 -0.241943 -0.001099 -0.858032 1441831775 -0.453186 -0.241943 -0.001099 -0.858032 1441831775 -0.453186 -0.241943 -0.001099 -0.858032 1441831775 -0.419373 -0.317749 0.118042 -0.842224 1441831775 -0.419373 -0.317749 0.118042 -0.842224 1441831775 -0.419373 -0.317749 0.118042 -0.842224 1441831775 -0.419373 -0.317749 0.118042 -0.842224 1441831775 -0.419373 -0.317749 0.118042 -0.842224 1441831775 -0.419373 -0.317749 0.118042 -0.842224 1441831775 -0.360657 -0.421265 0.206848 -0.806091 1441831775 -0.360657 -0.421265 0.206848 -0.806091 1441831775 -0.360657 -0.421265 0.206848 -0.806091 1441831775 -0.360657 -0.421265 0.206848 -0.806091 1441831775 -0.360657 -0.421265 0.206848 -0.806091 1441831775 -0.360657 -0.421265 0.206848 -0.806091 1441831775 -0.255859 -0.531372 0.238220 -0.771667 1441831775 -0.255859 -0.531372 0.238220 -0.771667 1441831775 -0.255859 -0.531372 0.238220 -0.771667 1441831775 -0.255859 -0.531372 0.238220 -0.771667 1441831775 -0.255859 -0.531372 0.238220 -0.771667 1441831775 -0.255859 -0.531372 0.238220 -0.771667 1441831775 -0.170105 -0.575317 0.282471 -0.748596 1441831775 -0.170105 -0.575317 0.282471 -0.748596 1441831775 -0.170105 -0.575317 0.282471 -0.748596 1441831775 -0.170105 -0.575317 0.282471 -0.748596 1441831775 -0.170105 -0.575317 0.282471 -0.748596 1441831775 -0.170105 -0.575317 0.282471 -0.748596 1441831775 -0.144714 -0.583191 0.351074 -0.718140 1441831775 -0.144714 -0.583191 0.351074 -0.718140 1441831775 -0.144714 -0.583191 0.351074 -0.718140 1441831775 -0.144714 -0.583191 0.351074 -0.718140 1441831775 -0.144714 -0.583191 0.351074 -0.718140 1441831775 -0.144714 -0.583191 0.351074 -0.718140 1441831775 -0.144714 -0.583191 0.351074 -0.718140 1441831775 -0.150208 -0.596191 0.382629 -0.689636 1441831775 -0.150208 -0.596191 0.382629 -0.689636 1441831775 -0.150208 -0.596191 0.382629 -0.689636 1441831775 -0.150208 -0.596191 0.382629 -0.689636 1441831775 -0.172913 -0.607910 0.377380 -0.676880 1441831775 -0.172913 -0.607910 0.377380 -0.676880 1441831775 -0.172913 -0.607910 0.377380 -0.676880 1441831775 -0.172913 -0.607910 0.377380 -0.676880 1441831775 -0.172913 -0.607910 0.377380 -0.676880 1441831775 -0.172913 -0.607910 0.377380 -0.676880 1441831775 -0.172913 -0.607910 0.377380 -0.676880 1441831775 -0.203125 -0.611572 0.363892 -0.672546 1441831776 -0.203125 -0.611572 0.363892 -0.672546 1441831776 -0.203125 -0.611572 0.363892 -0.672546 1441831776 -0.203125 -0.611572 0.363892 -0.672546 1441831776 -0.203125 -0.611572 0.363892 -0.672546 1441831776 -0.247803 -0.604187 0.374573 -0.658264 1441831776 -0.247803 -0.604187 0.374573 -0.658264 1441831776 -0.247803 -0.604187 0.374573 -0.658264 1441831776 -0.247803 -0.604187 0.374573 -0.658264 1441831776 -0.247803 -0.604187 0.374573 -0.658264 1441831776 -0.247803 -0.604187 0.374573 -0.658264 1441831776 -0.247803 -0.604187 0.374573 -0.658264 1441831776 -0.263489 -0.589905 0.402771 -0.648376 1441831776 -0.263489 -0.589905 0.402771 -0.648376 1441831776 -0.263489 -0.589905 0.402771 -0.648376 1441831776 -0.263489 -0.589905 0.402771 -0.648376 1441831776 -0.263489 -0.589905 0.402771 -0.648376 1441831776 -0.258057 -0.588379 0.404480 -0.650940 1441831776 -0.258057 -0.588379 0.404480 -0.650940 1441831776 -0.258057 -0.588379 0.404480 -0.650940 1441831776 -0.258057 -0.588379 0.404480 -0.650940 1441831776 -0.258057 -0.588379 0.404480 -0.650940 1441831776 -0.258057 -0.588379 0.404480 -0.650940 1441831776 -0.258057 -0.588379 0.404480 -0.650940 1441831776 -0.245300 -0.591797 0.396118 -0.657837 1441831776 -0.245300 -0.591797 0.396118 -0.657837 1441831776 -0.245300 -0.591797 0.396118 -0.657837 1441831776 -0.245300 -0.591797 0.396118 -0.657837 1441831776 -0.245300 -0.591797 0.396118 -0.657837 1441831776 -0.245300 -0.591797 0.396118 -0.657837 1441831776 -0.247498 -0.597168 0.383850 -0.659424 1441831776 -0.247498 -0.597168 0.383850 -0.659424 1441831776 -0.247498 -0.597168 0.383850 -0.659424 1441831776 -0.247498 -0.597168 0.383850 -0.659424 1441831776 -0.247498 -0.597168 0.383850 -0.659424 1441831776 -0.247498 -0.597168 0.383850 -0.659424 1441831776 -0.247498 -0.597168 0.383850 -0.659424 1441831776 -0.254761 -0.596252 0.381592 -0.658813 1441831776 -0.254761 -0.596252 0.381592 -0.658813 1441831776 -0.254761 -0.596252 0.381592 -0.658813 1441831776 -0.254761 -0.596252 0.381592 -0.658813 1441831776 -0.254761 -0.596252 0.381592 -0.658813 1441831776 -0.254761 -0.596252 0.381592 -0.658813 1441831776 -0.267944 -0.593445 0.382324 -0.655640 1441831776 -0.267944 -0.593445 0.382324 -0.655640 1441831776 -0.267944 -0.593445 0.382324 -0.655640 1441831776 -0.267944 -0.593445 0.382324 -0.655640 1441831776 -0.267944 -0.593445 0.382324 -0.655640 1441831776 -0.267944 -0.593445 0.382324 -0.655640 1441831776 -0.283752 -0.587158 0.388184 -0.651245 1441831776 -0.283752 -0.587158 0.388184 -0.651245 1441831776 -0.283752 -0.587158 0.388184 -0.651245 1441831776 -0.283752 -0.587158 0.388184 -0.651245 1441831776 -0.283752 -0.587158 0.388184 -0.651245 1441831776 -0.283752 -0.587158 0.388184 -0.651245 1441831776 -0.295898 -0.581238 0.394714 -0.647217 1441831776 -0.295898 -0.581238 0.394714 -0.647217 1441831776 -0.295898 -0.581238 0.394714 -0.647217 1441831776 -0.295898 -0.581238 0.394714 -0.647217 1441831776 -0.295898 -0.581238 0.394714 -0.647217 1441831776 -0.295898 -0.581238 0.394714 -0.647217 1441831776 -0.295898 -0.581238 0.394714 -0.647217 1441831776 -0.303833 -0.576477 0.398987 -0.645203 1441831776 -0.303833 -0.576477 0.398987 -0.645203 1441831776 -0.303833 -0.576477 0.398987 -0.645203 1441831776 -0.303833 -0.576477 0.398987 -0.645203 1441831776 -0.303833 -0.576477 0.398987 -0.645203 1441831776 -0.303833 -0.576477 0.398987 -0.645203 1441831776 -0.303833 -0.576477 0.398987 -0.645203 1441831776 -0.310120 -0.572510 0.402283 -0.643616 1441831776 -0.310120 -0.572510 0.402283 -0.643616 1441831776 -0.310120 -0.572510 0.402283 -0.643616 1441831776 -0.310120 -0.572510 0.402283 -0.643616 1441831776 -0.310120 -0.572510 0.402283 -0.643616 1441831776 -0.310120 -0.572510 0.402283 -0.643616 1441831776 -0.315247 -0.570007 0.405029 -0.641663 1441831776 -0.315247 -0.570007 0.405029 -0.641663 1441831776 -0.315247 -0.570007 0.405029 -0.641663 1441831776 -0.315247 -0.570007 0.405029 -0.641663 1441831776 -0.315247 -0.570007 0.405029 -0.641663 1441831776 -0.315247 -0.570007 0.405029 -0.641663 1441831776 -0.315247 -0.570007 0.405029 -0.641663 1441831776 -0.317749 -0.569031 0.406494 -0.640381 1441831776 
-0.347229 -0.571472 0.433167 -0.604370 1441831783 -0.347229 -0.571472 0.433167 -0.604370 1441831783 -0.347229 -0.571472 0.433167 -0.604370 1441831783 -0.347229 -0.571472 0.433167 -0.604370 1441831783 -0.347168 -0.571045 0.432495 -0.605286 1441831783 -0.347168 -0.571045 0.432495 -0.605286 1441831783 -0.347168 -0.571045 0.432495 -0.605286 1441831783 -0.347168 -0.571045 0.432495 -0.605286 1441831783 -0.347168 -0.571045 0.432495 -0.605286 1441831783 -0.347168 -0.571045 0.432495 -0.605286 1441831783 -0.346741 -0.570313 0.432373 -0.606323 1441831783 -0.346741 -0.570313 0.432373 -0.606323 1441831783 -0.346741 -0.570313 0.432373 -0.606323 1441831783 -0.346741 -0.570313 0.432373 -0.606323 1441831783 -0.346741 -0.570313 0.432373 -0.606323 1441831783 -0.346741 -0.570313 0.432373 -0.606323 1441831783 -0.346741 -0.570313 0.432373 -0.606323 1441831783 -0.346191 -0.569763 0.432373 -0.607178 1441831783 -0.346191 -0.569763 0.432373 -0.607178 1441831783 -0.346191 -0.569763 0.432373 -0.607178 1441831783 -0.346191 -0.569763 0.432373 -0.607178 1441831783 -0.346191 -0.569763 0.432373 -0.607178 1441831783 -0.346191 -0.569763 0.432373 -0.607178 1441831783 -0.344788 -0.569214 0.433228 -0.607849 1441831783 -0.344788 -0.569214 0.433228 -0.607849 1441831783 -0.344788 -0.569214 0.433228 -0.607849 1441831783 -0.344788 -0.569214 0.433228 -0.607849 1441831783 -0.344788 -0.569214 0.433228 -0.607849 1441831783 -0.344788 -0.569214 0.433228 -0.607849 1441831783 -0.342590 -0.569702 0.432190 -0.609375 1441831783 -0.342590 -0.569702 0.432190 -0.609375 1441831783 -0.342590 -0.569702 0.432190 -0.609375 1441831783 -0.342590 -0.569702 0.432190 -0.609375 1441831783 -0.342590 -0.569702 0.432190 -0.609375 1441831783 -0.342590 -0.569702 0.432190 -0.609375 1441831783 -0.342590 -0.569702 0.432190 -0.609375 1441831783 -0.337402 -0.572266 0.426636 -0.613831 1441831783 -0.337402 -0.572266 0.426636 -0.613831 1441831783 -0.337402 -0.572266 0.426636 -0.613831 1441831784 -0.337402 -0.572266 0.426636 -0.613831 1441831784 -0.337402 -0.572266 0.426636 -0.613831 1441831784 -0.337402 -0.572266 0.426636 -0.613831 1441831784 -0.325989 -0.578979 0.411621 -0.623779 1441831784 -0.325989 -0.578979 0.411621 -0.623779 1441831784 -0.325989 -0.578979 0.411621 -0.623779 1441831784 -0.325989 -0.578979 0.411621 -0.623779 1441831784 -0.325989 -0.578979 0.411621 -0.623779 1441831784 -0.325989 -0.578979 0.411621 -0.623779 1441831784 -0.325989 -0.578979 0.411621 -0.623779 1441831784 -0.314575 -0.583435 0.400085 -0.632996 1441831784 -0.314575 -0.583435 0.400085 -0.632996 1441831784 -0.314575 -0.583435 0.400085 -0.632996 1441831784 -0.314575 -0.583435 0.400085 -0.632996 1441831784 -0.314575 -0.583435 0.400085 -0.632996 1441831784 -0.314575 -0.583435 0.400085 -0.632996 1441831784 -0.314575 -0.583435 0.400085 -0.632996 1441831784 -0.312683 -0.582275 0.395508 -0.637817 1441831784 -0.312683 -0.582275 0.395508 -0.637817 1441831784 -0.312683 -0.582275 0.395508 -0.637817 1441831784 -0.312683 -0.582275 0.395508 -0.637817 1441831784 -0.312683 -0.582275 0.395508 -0.637817 1441831784 -0.312683 -0.582275 0.395508 -0.637817 1441831784 -0.315491 -0.577820 0.389160 -0.644348 1441831784 -0.315491 -0.577820 0.389160 -0.644348 1441831784 -0.315491 -0.577820 0.389160 -0.644348 1441831784 -0.315491 -0.577820 0.389160 -0.644348 1441831784 -0.315491 -0.577820 0.389160 -0.644348 1441831784 -0.315491 -0.577820 0.389160 -0.644348 1441831784 -0.310120 -0.580750 0.374451 -0.653015 1441831784 -0.310120 -0.580750 0.374451 -0.653015 1441831784 -0.310120 -0.580750 0.374451 -0.653015 1441831784 -0.310120 -0.580750 0.374451 -0.653015 1441831784 -0.310120 -0.580750 0.374451 -0.653015 1441831784 -0.310120 -0.580750 0.374451 -0.653015 1441831784 -0.281067 -0.598083 0.355103 -0.661255 1441831784 -0.281067 -0.598083 0.355103 -0.661255 1441831784 -0.281067 -0.598083 0.355103 -0.661255 1441831784 -0.281067 -0.598083 0.355103 -0.661255 1441831784 -0.281067 -0.598083 0.355103 -0.661255 1441831784 -0.281067 -0.598083 0.355103 -0.661255 1441831784 -0.269653 -0.610596 0.357178 -0.653381 1441831784 -0.269653 -0.610596 0.357178 -0.653381 1441831784 -0.269653 -0.610596 0.357178 -0.653381 1441831784 -0.269653 -0.610596 0.357178 -0.653381 1441831784 -0.269653 -0.610596 0.357178 -0.653381 1441831784 -0.269653 -0.610596 0.357178 -0.653381 1441831784 -0.270630 -0.614136 0.370178 -0.642334 1441831784 -0.270630 -0.614136 0.370178 -0.642334 1441831784 -0.270630 -0.614136 0.370178 -0.642334 1441831784 -0.270630 -0.614136 0.370178 -0.642334 1441831784 -0.270630 -0.614136 0.370178 -0.642334 1441831784 -0.270630 -0.614136 0.370178 -0.642334 1441831784 -0.270630 -0.614136 0.370178 -0.642334 1441831784 -0.249817 -0.628479 0.355286 -0.645325 1441831784 -0.249817 -0.628479 0.355286 -0.645325 1441831784 -0.249817 -0.628479 0.355286 -0.645325 1441831784 -0.249817 -0.628479 0.355286 -0.645325 1441831784 -0.249817 -0.628479 0.355286 -0.645325 1441831784 -0.249817 -0.628479 0.355286 -0.645325 1441831784 -0.234680 -0.639343 0.342712 -0.647156 1441831784 -0.234680 -0.639343 0.342712 -0.647156 1441831784 -0.234680 -0.639343 0.342712 -0.647156 1441831784 -0.234680 -0.639343 0.342712 -0.647156 1441831784 -0.234680 -0.639343 0.342712 -0.647156 1441831784 -0.234680 -0.639343 0.342712 -0.647156 1441831784 -0.234680 -0.639343 0.342712 -0.647156 1441831784 -0.230957 -0.645081 0.339966 -0.644226 1441831784 -0.230957 -0.645081 0.339966 -0.644226 1441831784 -0.230957 -0.645081 0.339966 -0.644226 1441831784 -0.230957 -0.645081 0.339966 -0.644226 1441831784 -0.230957 -0.645081 0.339966 -0.644226 1441831784 -0.230957 -0.645081 0.339966 -0.644226 1441831784 -0.230957 -0.645081 0.339966 -0.644226 1441831784 -0.228455 -0.645386 0.339355 -0.645081 1441831784 -0.228455 -0.645386 0.339355 -0.645081 1441831784 -0.228455 -0.645386 0.339355 -0.645081 1441831784 -0.228455 -0.645386 0.339355 -0.645081 1441831784 -0.228455 -0.645386 0.339355 -0.645081 1441831784 -0.228455 -0.645386 0.339355 -0.645081 1441831784 -0.227234 -0.641724 0.339417 -0.649170 1441831784 -0.227234 -0.641724 0.339417 -0.649170 1441831784 -0.227234 -0.641724 0.339417 -0.649170 1441831784 -0.227234 -0.641724 0.339417 -0.649170 1441831784 -0.227234 -0.641724 0.339417 -0.649170 1441831784 -0.227234 -0.641724 0.339417 -0.649170 1441831784 -0.227234 -0.641724 0.339417 -0.649170 1441831784 -0.232300 -0.632751 0.343933 -0.653809 1441831784 -0.232300 -0.632751 0.343933 -0.653809 1441831784 -0.232300 -0.632751 0.343933 -0.653809 1441831784 -0.232300 -0.632751 0.343933 -0.653809 1441831784 -0.232300 -0.632751 0.343933 -0.653809 1441831784 -0.232300 -0.632751 0.343933 -0.653809 1441831784 -0.238647 -0.620483 0.347168 -0.661499 1441831784 -0.238647 -0.620483 0.347168 -0.661499 1441831784 -0.238647 -0.620483 0.347168 -0.661499 1441831784 -0.238647 -0.620483 0.347168 -0.661499 1441831784 -0.238647 -0.620483 0.347168 -0.661499 1441831784 -0.238647 -0.620483 0.347168 -0.661499 1441831784 -0.238647 -0.620483 0.347168 -0.661499 1441831784 -0.246277 -0.611450 0.344177 -0.668701 1441831784 -0.246277 -0.611450 0.344177 -0.668701 1441831784 -0.246277 -0.611450 0.344177 -0.668701 1441831784 -0.246277 -0.611450 0.344177 -0.668701 1441831784 -0.246277 -0.611450 0.344177 -0.668701 1441831784 -0.246277 -0.611450 0.344177 -0.668701 1441831784 -0.236755 -0.614197 0.330017 -0.676636 1441831784 -0.236755 -0.614197 0.330017 -0.676636 1441831784 -0.236755 -0.614197 0.330017 -0.676636 1441831784 -0.236755 -0.614197 0.330017 -0.676636 1441831784 -0.236755 -0.614197 0.330017 -0.676636 1441831784 -0.236755 -0.614197 0.330017 -0.676636 1441831784 -0.239990 -0.616211 0.334229 -0.671631 1441831784 -0.239990 -0.616211 0.334229 -0.671631 1441831784 -0.239990 -0.616211 0.334229 -0.671631 1441831784 -0.239990 -0.616211 0.334229 -0.671631 1441831784 -0.239990 -0.616211 0.334229 -0.671631 1441831785 -0.239990 -0.616211 0.334229 -0.671631 1441831785 -0.239990 -0.616211 0.334229 -0.671631 1441831785 -0.254395 -0.610474 0.354187 -0.661255 1441831785 -0.254395 -0.610474 0.354187 -0.661255 1441831785 -0.254395 -0.610474 0.354187 -0.661255 1441831785 -0.254395 -0.610474 0.354187 -0.661255 1441831785 -0.254395 -0.610474 0.354187 -0.661255 1441831785 -0.254395 -0.610474 0.354187 -0.661255 1441831785 -0.247192 -0.616089 0.345337 -0.663391 1441831785 -0.247192 -0.616089 0.345337 -0.663391 1441831785 -0.247192 -0.616089 0.345337 -0.663391 1441831785 -0.247192 -0.616089 0.345337 -0.663391 1441831785 -0.247192 -0.616089 0.345337 -0.663391 1441831785 -0.247192 -0.616089 0.345337 -0.663391 1441831785 -0.226929 -0.629150 0.318848 -0.671631 1441831785 -0.226929 -0.629150 0.318848 -0.671631 1441831785 -0.226929 -0.629150 0.318848 -0.671631 1441831785 -0.226929 -0.629150 0.318848 -0.671631 1441831785 -0.226929 -0.629150 0.318848 -0.671631 1441831785 -0.226929 -0.629150 0.318848 -0.671631 1441831785 -0.226929 -0.629150 0.318848 -0.671631 1441831785 -0.225769 -0.634705 0.307129 -0.672241 1441831785 -0.225769 -0.634705 0.307129 -0.672241 1441831785 -0.225769 -0.634705 0.307129 -0.672241 1441831785 -0.225769 -0.634705 0.307129 -0.672241 1441831785 -0.225769 -0.634705 0.307129 -0.672241 1441831785 -0.225769 -0.634705 0.307129 -0.672241 1441831785 -0.236877 -0.633972 0.312012 -0.666870 1441831785 -0.236877 -0.633972 0.312012 -0.666870 1441831785 -0.236877 -0.633972 0.312012 -0.666870 1441831785 -0.236877 -0.633972 0.312012 -0.666870 1441831785 -0.236877 -0.633972 0.312012 -0.666870 1441831785 -0.236877 -0.633972 0.312012 -0.666870 1441831785 -0.236877 -0.633972 0.312012 -0.666870 1441831785 -0.244202 -0.632263 0.318298 -0.662842 1441831785 -0.244202 -0.632263 0.318298 -0.662842 1441831785 -0.244202 -0.632263 0.318298 -0.662842 1441831785 -0.244202 -0.632263 0.318298 -0.662842 1441831785 -0.244202 -0.632263 0.318298 -0.662842 1441831785 -0.244202 -0.632263 0.318298 -0.662842 1441831785 -0.246094 -0.629272 0.321594 -0.663391 1441831785 -0.246094 -0.629272 0.321594 -0.663391 1441831785 -0.246094 -0.629272 0.321594 -0.663391 1441831785 -0.246094 -0.629272 0.321594 -0.663391 1441831785 -0.246094 -0.629272 0.321594 -0.663391 1441831785 -0.246094 -0.629272 0.321594 -0.663391 1441831785 -0.246094 -0.629272 0.321594 -0.663391 1441831785 -0.240601 -0.625610 0.323547 -0.667908 1441831785 -0.240601 -0.625610 0.323547 -0.667908 1441831785 -0.240601 -0.625610 0.323547 -0.667908 1441831785 -0.240601 -0.625610 0.323547 -0.667908 1441831785 -0.240601 -0.625610 0.323547 -0.667908 1441831785 -0.240601 -0.625610 0.323547 -0.667908 1441831785 -0.235046 -0.623962 0.319702 -0.673279 1441831785 -0.235046 -0.623962 0.319702 -0.673279 1441831785 -0.235046 -0.623962 0.319702 -0.673279 1441831785 -0.235046 -0.623962 0.319702 -0.673279 1441831785 -0.235046 -0.623962 0.319702 -0.673279 1441831785 -0.235046 -0.623962 0.319702 -0.673279 1441831785 -0.235046 -0.623962 0.319702 -0.673279 1441831785 -0.216064 -0.630066 0.304077 -0.681091 1441831785 -0.216064 -0.630066 0.304077 -0.681091 1441831785 -0.216064 -0.630066 0.304077 -0.681091 1441831785 -0.216064 -0.630066 0.304077 -0.681091 1441831785 -0.216064 -0.630066 0.304077 -0.681091 1441831785 -0.216064 -0.630066 0.304077 -0.681091 1441831785 -0.199097 -0.641296 0.288208 -0.682739 1441831785 -0.199097 -0.641296 0.288208 -0.682739 1441831785 -0.199097 -0.641296 0.288208 -0.682739 1441831785 -0.199097 -0.641296 0.288208 -0.682739 1441831785 -0.199097 -0.641296 0.288208 -0.682739 1441831785 -0.199097 -0.641296 0.288208 -0.682739 1441831785 -0.201965 -0.646667 0.294800 -0.673950 1441831785 -0.201965 -0.646667 0.294800 -0.673950 1441831785 -0.201965 -0.646667 0.294800 -0.673950 1441831785 -0.201965 -0.646667 0.294800 -0.673950 1441831785 -0.201965 -0.646667 0.294800 -0.673950 1441831785 -0.201965 -0.646667 0.294800 -0.673950 1441831785 -0.201965 -0.646667 0.294800 -0.673950 1441831785 -0.198059 -0.652588 0.290100 -0.671387 1441831785 -0.198059 -0.652588 0.290100 -0.671387 1441831785 -0.198059 -0.652588 0.290100 -0.671387 1441831785 -0.198059 -0.652588 0.290100 -0.671387 1441831785 -0.198059 -0.652588 0.290100 -0.671387 1441831785 -0.198059 -0.652588 0.290100 -0.671387 1441831785 -0.176514 -0.664368 0.262085 -0.677429 1441831785 -0.176514 -0.664368 0.262085 -0.677429 1441831785 -0.176514 -0.664368 0.262085 -0.677429 1441831785 -0.176514 -0.664368 0.262085 -0.677429 1441831785 -0.176514 -0.664368 0.262085 -0.677429 1441831785 -0.176514 -0.664368 0.262085 -0.677429 1441831785 -0.168152 -0.670471 0.246399 -0.679382 1441831785 -0.168152 -0.670471 0.246399 -0.679382 1441831785 -0.168152 -0.670471 0.246399 -0.679382 1441831785 -0.168152 -0.670471 0.246399 -0.679382 1441831785 -0.168152 -0.670471 0.246399 -0.679382 1441831785 -0.168152 -0.670471 0.246399 -0.679382 1441831785 -0.168152 -0.670471 0.246399 -0.679382 1441831785 -0.170654 -0.670593 0.245850 -0.678833 1441831785 -0.170654 -0.670593 0.245850 -0.678833 1441831785 -0.170654 -0.670593 0.245850 -0.678833 1441831785 -0.170654 -0.670593 0.245850 -0.678833 1441831785 -0.170654 -0.670593 0.245850 -0.678833 1441831785 -0.170654 -0.670593 0.245850 -0.678833 1441831785 -0.188477 -0.664673 0.264465 -0.672913 1441831785 -0.188477 -0.664673 0.264465 -0.672913 1441831785 -0.188477 -0.664673 0.264465 -0.672913 1441831785 -0.188477 -0.664673 0.264465 -0.672913 1441831785 -0.188477 -0.664673 0.264465 -0.672913 1441831785 -0.188477 -0.664673 0.264465 -0.672913 1441831785 -0.188477 -0.664673 0.264465 -0.672913 1441831785 -0.201904 -0.654053 0.283630 -0.671631 1441831785 -0.201904 -0.654053 0.283630 -0.671631 1441831785 -0.201904 -0.654053 0.283630 -0.671631 1441831785 -0.201904 -0.654053 0.283630 -0.671631 1441831785 -0.201904 -0.654053 0.283630 -0.671631 1441831786 -0.201904 -0.654053 0.283630 -0.671631 1441831786 -0.207092 -0.644104 0.289673 -0.677063 1441831786 -0.207092 -0.644104 0.289673 -0.677063 1441831786 -0.207092 -0.644104 0.289673 -0.677063 1441831786 -0.207092 -0.644104 0.289673 -0.677063 1441831786 -0.207092 -0.644104 0.289673 -0.677063 1441831786 -0.207092 -0.644104 0.289673 -0.677063 1441831786 -0.218079 -0.633667 0.295166 -0.681091 1441831786 -0.218079 -0.633667 0.295166 -0.681091 1441831786 -0.218079 -0.633667 0.295166 -0.681091 1441831786 -0.218079 -0.633667 0.295166 -0.681091 1441831786 -0.218079 -0.633667 0.295166 -0.681091 1441831786 -0.218079 -0.633667 0.295166 -0.681091 1441831786 -0.214539 -0.630188 0.295593 -0.685181 1441831786 -0.214539 -0.630188 0.295593 -0.685181 1441831786 -0.214539 -0.630188 0.295593 -0.685181 1441831786 -0.214539 -0.630188 0.295593 -0.685181 1441831786 -0.214539 -0.630188 0.295593 -0.685181 1441831786 -0.214539 -0.630188 0.295593 -0.685181 1441831786 -0.214539 -0.630188 0.295593 -0.685181 1441831786 -0.212585 -0.631775 0.300964 -0.682007 1441831786 -0.212585 -0.631775 0.300964 -0.682007 1441831786 -0.212585 -0.631775 0.300964 -0.682007 1441831786 -0.212585 -0.631775 0.300964 -0.682007 1441831786 -0.212585 -0.631775 0.300964 -0.682007 1441831786 -0.212585 -0.631775 0.300964 -0.682007 1441831786 -0.228271 -0.625000 0.331787 -0.668762 1441831786 -0.228271 -0.625000 0.331787 -0.668762 1441831786 -0.228271 -0.625000 0.331787 -0.668762 1441831786 -0.228271 -0.625000 0.331787 -0.668762 1441831786 -0.228271 -0.625000 0.331787 -0.668762 1441831786 -0.228271 -0.625000 0.331787 -0.668762 1441831786 -0.228455 -0.624390 0.340942 -0.664673 1441831786 -0.228455 -0.624390 0.340942 -0.664673 1441831786 -0.228455 -0.624390 0.340942 -0.664673 1441831786 -0.228455 -0.624390 0.340942 -0.664673 1441831786 -0.228455 -0.624390 0.340942 -0.664673 1441831786 -0.228455 -0.624390 0.340942 -0.664673 1441831786 -0.228455 -0.624390 0.340942 -0.664673 1441831786 -0.209961 -0.634155 0.321289 -0.671265 1441831786 -0.209961 -0.634155 0.321289 -0.671265 1441831786 -0.209961 -0.634155 0.321289 -0.671265 1441831786 -0.209961 -0.634155 0.321289 -0.671265 1441831786 -0.209961 -0.634155 0.321289 -0.671265 1441831786 -0.209961 -0.634155 0.321289 -0.671265 1441831786 -0.192078 -0.645630 0.304810 -0.673340 1441831786 -0.192078 -0.645630 0.304810 -0.673340 1441831786 -0.192078 -0.645630 0.304810 -0.673340 1441831786 -0.192078 -0.645630 0.304810 -0.673340 1441831786 -0.192078 -0.645630 0.304810 -0.673340 1441831786 -0.192078 -0.645630 0.304810 -0.673340 1441831786 -0.192078 -0.645630 0.304810 -0.673340 1441831786 -0.184082 -0.649109 0.294922 -0.676636 1441831786 -0.184082 -0.649109 0.294922 -0.676636 1441831786 -0.184082 -0.649109 0.294922 -0.676636 1441831786 -0.184082 -0.649109 0.294922 -0.676636 1441831786 -0.184082 -0.649109 0.294922 -0.676636 1441831786 -0.184082 -0.649109 0.294922 -0.676636 1441831786 -0.201050 -0.643982 0.304504 -0.672485 1441831786 -0.201050 -0.643982 0.304504 -0.672485 1441831786 -0.201050 -0.643982 0.304504 -0.672485 1441831786 -0.201050 -0.643982 0.304504 -0.672485 1441831786 -0.201050 -0.643982 0.304504 -0.672485 1441831786 -0.201050 -0.643982 0.304504 -0.672485 1441831786 -0.220154 -0.634155 0.310364 -0.673157 1441831786 -0.220154 -0.634155 0.310364 -0.673157 1441831786 -0.220154 -0.634155 0.310364 -0.673157 1441831786 -0.220154 -0.634155 0.310364 -0.673157 1441831786 -0.220154 -0.634155 0.310364 -0.673157 1441831786 -0.220154 -0.634155 0.310364 -0.673157 1441831786 -0.220154 -0.634155 0.310364 -0.673157 1441831786 -0.221436 -0.628540 0.304810 -0.680481 1441831786 -0.221436 -0.628540 0.304810 -0.680481 1441831786 -0.221436 -0.628540 0.304810 -0.680481 1441831786 -0.221436 -0.628540 0.304810 -0.680481 1441831786 -0.221436 -0.628540 0.304810 -0.680481 1441831786 -0.221436 -0.628540 0.304810 -0.680481 1441831786 -0.216125 -0.626343 0.303894 -0.684631 1441831786 -0.216125 -0.626343 0.303894 -0.684631 1441831786 -0.216125 -0.626343 0.303894 -0.684631 1441831786 -0.216125 -0.626343 0.303894 -0.684631 1441831786 -0.216125 -0.626343 0.303894 -0.684631 1441831786 -0.216125 -0.626343 0.303894 -0.684631 1441831786 -0.190979 -0.632935 0.290466 -0.691833 1441831786 -0.190979 -0.632935 0.290466 -0.691833 1441831786 -0.190979 -0.632935 0.290466 -0.691833 1441831786 -0.190979 -0.632935 0.290466 -0.691833 1441831786 -0.190979 -0.632935 0.290466 -0.691833 1441831786 -0.190979 -0.632935 0.290466 -0.691833 1441831786 -0.190979 -0.632935 0.290466 -0.691833 1441831786 -0.180603 -0.640381 0.286133 -0.689514 1441831786 -0.180603 -0.640381 0.286133 -0.689514 1441831786 -0.180603 -0.640381 0.286133 -0.689514 1441831786 -0.180603 -0.640381 0.286133 -0.689514 1441831786 -0.180603 -0.640381 0.286133 -0.689514 1441831786 -0.180603 -0.640381 0.286133 -0.689514 1441831786 -0.189026 -0.640198 0.303650 -0.679932 1441831786 -0.189026 -0.640198 0.303650 -0.679932 1441831786 -0.189026 -0.640198 0.303650 -0.679932 1441831786 -0.189026 -0.640198 0.303650 -0.679932 1441831786 -0.189026 -0.640198 0.303650 -0.679932 1441831786 -0.189026 -0.640198 0.303650 -0.679932 1441831786 -0.182983 -0.646240 0.299744 -0.677612 1441831786 -0.182983 -0.646240 0.299744 -0.677612 1441831786 -0.182983 -0.646240 0.299744 -0.677612 1441831786 -0.182983 -0.646240 0.299744 -0.677612 1441831786 -0.182983 -0.646240 0.299744 -0.677612 1441831786 -0.182983 -0.646240 0.299744 -0.677612 1441831786 -0.160950 -0.656738 0.269653 -0.685669 1441831786 -0.160950 -0.656738 0.269653 -0.685669 1441831786 -0.160950 -0.656738 0.269653 -0.685669 1441831786 -0.160950 -0.656738 0.269653 -0.685669 1441831786 -0.160950 -0.656738 0.269653 -0.685669 1441831786 -0.160950 -0.656738 0.269653 -0.685669 1441831786 -0.144775 -0.664001 0.245728 -0.691284 1441831787 -0.144775 -0.664001 0.245728 -0.691284 1441831787 -0.144775 -0.664001 0.245728 -0.691284 1441831787 -0.144775 -0.664001 0.245728 -0.691284 1441831787 -0.144775 -0.664001 0.245728 -0.691284 1441831787 -0.144775 -0.664001 0.245728 -0.691284 1441831787 -0.144775 -0.664001 0.245728 -0.691284 1441831787 -0.143494 -0.665955 0.238647 -0.692139 1441831787 -0.143494 -0.665955 0.238647 -0.692139 1441831787 -0.143494 -0.665955 0.238647 -0.692139 1441831787 -0.143494 -0.665955 0.238647 -0.692139 1441831787 -0.143494 -0.665955 0.238647 -0.692139 1441831787 -0.143494 -0.665955 0.238647 -0.692139 1441831787 -0.167969 -0.658508 0.257874 -0.686890 1441831787 -0.167969 -0.658508 0.257874 -0.686890 1441831787 -0.167969 -0.658508 0.257874 -0.686890 1441831787 -0.167969 -0.658508 0.257874 -0.686890 1441831787 -0.167969 -0.658508 0.257874 -0.686890 1441831787 -0.167969 -0.658508 0.257874 -0.686890 1441831787 -0.190491 -0.645996 0.277710 -0.685120 1441831787 -0.190491 -0.645996 0.277710 -0.685120 1441831787 -0.190491 -0.645996 0.277710 -0.685120 1441831787 -0.190491 -0.645996 0.277710 -0.685120 1441831787 -0.190491 -0.645996 0.277710 -0.685120 1441831787 -0.190491 -0.645996 0.277710 -0.685120 1441831787 -0.197449 -0.638794 0.277100 -0.690125 1441831787 -0.197449 -0.638794 0.277100 -0.690125 1441831787 -0.197449 -0.638794 0.277100 -0.690125 1441831787 -0.197449 -0.638794 0.277100 -0.690125 1441831787 -0.197449 -0.638794 0.277100 -0.690125 1441831787 -0.197449 -0.638794 0.277100 -0.690125 1441831787 -0.198608 -0.636902 0.283325 -0.688965 1441831787 -0.198608 -0.636902 0.283325 -0.688965 1441831787 -0.198608 -0.636902 0.283325 -0.688965 1441831787 -0.198608 -0.636902 0.283325 -0.688965 1441831787 -0.198608 -0.636902 0.283325 -0.688965 1441831787 -0.198608 -0.636902 0.283325 -0.688965 1441831787 -0.198608 -0.636902 0.283325 -0.688965 1441831787 -0.190063 -0.641418 0.290222 -0.684326 1441831787 -0.190063 -0.641418 0.290222 -0.684326 1441831787 -0.190063 -0.641418 0.290222 -0.684326 1441831787 -0.190063 -0.641418 0.290222 -0.684326 1441831787 -0.190063 -0.641418 0.290222 -0.684326 1441831787 -0.190063 -0.641418 0.290222 -0.684326 1441831787 -0.207642 -0.635864 0.326660 -0.667786 1441831787 -0.207642 -0.635864 0.326660 -0.667786 1441831787 -0.207642 -0.635864 0.326660 -0.667786 1441831787 -0.207642 -0.635864 0.326660 -0.667786 1441831787 -0.207642 -0.635864 0.326660 -0.667786 1441831787 -0.207642 -0.635864 0.326660 -0.667786 1441831787 -0.215820 -0.630676 0.348145 -0.659241 1441831787 -0.215820 -0.630676 0.348145 -0.659241 1441831787 -0.215820 -0.630676 0.348145 -0.659241 1441831787 -0.215820 -0.630676 0.348145 -0.659241 1441831787 -0.215820 -0.630676 0.348145 -0.659241 1441831787 -0.215820 -0.630676 0.348145 -0.659241 1441831787 -0.210876 -0.632996 0.339905 -0.662903 1441831787 -0.210876 -0.632996 0.339905 -0.662903 1441831787 -0.210876 -0.632996 0.339905 -0.662903 1441831787 -0.210876 -0.632996 0.339905 -0.662903 1441831787 -0.210876 -0.632996 0.339905 -0.662903 1441831787 -0.210876 -0.632996 0.339905 -0.662903 1441831787 -0.210876 -0.632996 0.339905 -0.662903 1441831787 -0.201904 -0.638367 0.321228 -0.669739 1441831787 -0.201904 -0.638367 0.321228 -0.669739 1441831787 -0.201904 -0.638367 0.321228 -0.669739 1441831787 -0.201904 -0.638367 0.321228 -0.669739 1441831787 -0.201904 -0.638367 0.321228 -0.669739 1441831787 -0.201904 -0.638367 0.321228 -0.669739 1441831787 -0.193970 -0.641418 0.309448 -0.674744 1441831787 -0.193970 -0.641418 0.309448 -0.674744 1441831787 -0.193970 -0.641418 0.309448 -0.674744 1441831787 -0.193970 -0.641418 0.309448 -0.674744 1441831787 -0.193970 -0.641418 0.309448 -0.674744 1441831787 -0.193970 -0.641418 0.309448 -0.674744 1441831787 -0.197815 -0.640198 0.306274 -0.676208 1441831787 -0.197815 -0.640198 0.306274 -0.676208 1441831787 -0.197815 -0.640198 0.306274 -0.676208 1441831787 -0.197815 -0.640198 0.306274 -0.676208 1441831787 -0.197815 -0.640198 0.306274 -0.676208 1441831787 -0.197815 -0.640198 0.306274 -0.676208 1441831787 -0.197815 -0.640198 0.306274 -0.676208 1441831787 -0.207214 -0.634033 0.306946 -0.678894 1441831787 -0.207214 -0.634033 0.306946 -0.678894 1441831787 -0.207214 -0.634033 0.306946 -0.678894 1441831787 -0.207214 -0.634033 0.306946 -0.678894 1441831787 -0.207214 -0.634033 0.306946 -0.678894 1441831787 -0.207214 -0.634033 0.306946 -0.678894 1441831787 -0.210510 -0.628479 0.302795 -0.684875 1441831787 -0.210510 -0.628479 0.302795 -0.684875 1441831787 -0.210510 -0.628479 0.302795 -0.684875 1441831787 -0.210510 -0.628479 0.302795 -0.684875 1441831787 -0.210510 -0.628479 0.302795 -0.684875 1441831787 -0.210510 -0.628479 0.302795 -0.684875 1441831787 -0.208191 -0.625671 0.297241 -0.690552 1441831787 -0.208191 -0.625671 0.297241 -0.690552 1441831787 -0.208191 -0.625671 0.297241 -0.690552 1441831787 -0.208191 -0.625671 0.297241 -0.690552 1441831787 -0.208191 -0.625671 0.297241 -0.690552 1441831787 -0.208191 -0.625671 0.297241 -0.690552 1441831787 -0.198792 -0.625549 0.295959 -0.694031 1441831787 -0.198792 -0.625549 0.295959 -0.694031 1441831787 -0.198792 -0.625549 0.295959 -0.694031 1441831787 -0.198792 -0.625549 0.295959 -0.694031 1441831787 -0.198792 -0.625549 0.295959 -0.694031 1441831787 -0.198792 -0.625549 0.295959 -0.694031 1441831787 -0.198792 -0.625549 0.295959 -0.694031 1441831787 -0.176575 -0.632324 0.284790 -0.698547 1441831787 -0.176575 -0.632324 0.284790 -0.698547 1441831787 -0.176575 -0.632324 0.284790 -0.698547 1441831787 -0.176575 -0.632324 0.284790 -0.698547 1441831787 -0.176575 -0.632324 0.284790 -0.698547 1441831787 -0.176575 -0.632324 0.284790 -0.698547 1441831787 -0.176453 -0.637024 0.293213 -0.690735 1441831788 -0.176453 -0.637024 0.293213 -0.690735 1441831788 -0.176453 -0.637024 0.293213 -0.690735 1441831788 -0.176453 -0.637024 0.293213 -0.690735 1441831788 -0.176453 -0.637024 0.293213 -0.690735 1441831788 -0.176453 -0.637024 0.293213 -0.690735 1441831788 -0.176453 -0.637024 0.293213 -0.690735 1441831788 -0.188049 -0.634644 0.319519 -0.678101 1441831788 -0.188049 -0.634644 0.319519 -0.678101 1441831788 -0.188049 -0.634644 0.319519 -0.678101 1441831788 -0.188049 -0.634644 0.319519 -0.678101 1441831788 -0.188049 -0.634644 0.319519 -0.678101 1441831788 -0.188049 -0.634644 0.319519 -0.678101 1441831788 -0.187500 -0.636780 0.316772 -0.677551 1441831788 -0.187500 -0.636780 0.316772 -0.677551 1441831788 -0.187500 -0.636780 0.316772 -0.677551 1441831788 -0.187500 -0.636780 0.316772 -0.677551 1441831788 -0.187500 -0.636780 0.316772 -0.677551 1441831788 -0.187500 -0.636780 0.316772 -0.677551 1441831788 -0.187500 -0.636780 0.316772 -0.677551 1441831788 -0.184082 -0.641785 0.296997 -0.682678 1441831788 -0.184082 -0.641785 0.296997 -0.682678 1441831788 -0.184082 -0.641785 0.296997 -0.682678 1441831788 -0.184082 -0.641785 0.296997 -0.682678 1441831788 -0.184082 -0.641785 0.296997 -0.682678 1441831788 -0.184082 -0.641785 0.296997 -0.682678 1441831788 -0.185669 -0.644165 0.287415 -0.684143 1441831788 -0.185669 -0.644165 0.287415 -0.684143 1441831788 -0.185669 -0.644165 0.287415 -0.684143 1441831788 -0.185669 -0.644165 0.287415 -0.684143 1441831788 -0.185669 -0.644165 0.287415 -0.684143 1441831788 -0.185669 -0.644165 0.287415 -0.684143 1441831788 -0.196045 -0.644165 0.293945 -0.678467 1441831788 -0.196045 -0.644165 0.293945 -0.678467 1441831788 -0.196045 -0.644165 0.293945 -0.678467 1441831788 -0.196045 -0.644165 0.293945 -0.678467 1441831788 -0.196045 -0.644165 0.293945 -0.678467 1441831788 -0.196045 -0.644165 0.293945 -0.678467 1441831788 -0.196045 -0.644165 0.293945 -0.678467 1441831788 -0.217163 -0.637634 0.305786 -0.672913 1441831788 -0.217163 -0.637634 0.305786 -0.672913 1441831788 -0.217163 -0.637634 0.305786 -0.672913 1441831788 -0.217163 -0.637634 0.305786 -0.672913 1441831788 -0.217163 -0.637634 0.305786 -0.672913 1441831788 -0.217163 -0.637634 0.305786 -0.672913 1441831788 -0.231750 -0.629456 0.307434 -0.674988 1441831788 -0.231750 -0.629456 0.307434 -0.674988 1441831788 -0.231750 -0.629456 0.307434 -0.674988 1441831788 -0.231750 -0.629456 0.307434 -0.674988 1441831788 -0.231750 -0.629456 0.307434 -0.674988 1441831788 -0.231750 -0.629456 0.307434 -0.674988 1441831788 -0.231750 -0.629456 0.307434 -0.674988 1441831788 -0.230713 -0.626648 0.297302 -0.682434 1441831788 -0.230713 -0.626648 0.297302 -0.682434 1441831788 -0.230713 -0.626648 0.297302 -0.682434 1441831788 -0.230713 -0.626648 0.297302 -0.682434 1441831788 -0.230713 -0.626648 0.297302 -0.682434 1441831788 -0.230713 -0.626648 0.297302 -0.682434 1441831788 -0.228882 -0.626221 0.295898 -0.684082 1441831788 -0.228882 -0.626221 0.295898 -0.684082 1441831788 -0.228882 -0.626221 0.295898 -0.684082 1441831788 -0.228882 -0.626221 0.295898 -0.684082 1441831788 -0.228882 -0.626221 0.295898 -0.684082 1441831788 -0.228882 -0.626221 0.295898 -0.684082 1441831788 -0.211548 -0.631958 0.291626 -0.686218 1441831788 -0.211548 -0.631958 0.291626 -0.686218 1441831788 -0.211548 -0.631958 0.291626 -0.686218 1441831788 -0.211548 -0.631958 0.291626 -0.686218 1441831788 -0.211548 -0.631958 0.291626 -0.686218 1441831788 -0.211548 -0.631958 0.291626 -0.686218 1441831788 -0.211548 -0.631958 0.291626 -0.686218 1441831788 -0.203003 -0.636597 0.296265 -0.682556 1441831788 -0.203003 -0.636597 0.296265 -0.682556 1441831788 -0.203003 -0.636597 0.296265 -0.682556 1441831788 -0.203003 -0.636597 0.296265 -0.682556 1441831788 -0.203003 -0.636597 0.296265 -0.682556 1441831788 -0.203003 -0.636597 0.296265 -0.682556 1441831788 -0.219543 -0.627991 0.333496 -0.668030 1441831788 -0.219543 -0.627991 0.333496 -0.668030 1441831788 -0.219543 -0.627991 0.333496 -0.668030 1441831788 -0.219543 -0.627991 0.333496 -0.668030 1441831788 -0.219543 -0.627991 0.333496 -0.668030 1441831788 -0.219543 -0.627991 0.333496 -0.668030 1441831788 -0.219543 -0.627991 0.333496 -0.668030 1441831788 -0.221802 -0.623474 0.352722 -0.661621 1441831788 -0.221802 -0.623474 0.352722 -0.661621 1441831788 -0.221802 -0.623474 0.352722 -0.661621 1441831788 -0.221802 -0.623474 0.352722 -0.661621 1441831788 -0.221802 -0.623474 0.352722 -0.661621 1441831788 -0.221802 -0.623474 0.352722 -0.661621 1441831788 -0.206299 -0.628601 0.342651 -0.667053 1441831788 -0.206299 -0.628601 0.342651 -0.667053 1441831788 -0.206299 -0.628601 0.342651 -0.667053 1441831788 -0.206299 -0.628601 0.342651 -0.667053 1441831788 -0.206299 -0.628601 0.342651 -0.667053 1441831788 -0.206299 -0.628601 0.342651 -0.667053 1441831788 -0.195190 -0.633850 0.332214 -0.670715 1441831788 -0.195190 -0.633850 0.332214 -0.670715 1441831788 -0.195190 -0.633850 0.332214 -0.670715 1441831788 -0.195190 -0.633850 0.332214 -0.670715 1441831788 -0.195190 -0.633850 0.332214 -0.670715 1441831788 -0.195190 -0.633850 0.332214 -0.670715 1441831788 -0.191040 -0.636475 0.322815 -0.674011 1441831788 -0.191040 -0.636475 0.322815 -0.674011 1441831788 -0.191040 -0.636475 0.322815 -0.674011 1441831788 -0.191040 -0.636475 0.322815 -0.674011 1441831788 -0.191040 -0.636475 0.322815 -0.674011 1441831788 -0.191040 -0.636475 0.322815 -0.674011 1441831788 -0.191040 -0.636475 0.322815 -0.674011 1441831788 -0.205322 -0.632874 0.329163 -0.670105 1441831788 -0.205322 -0.632874 0.329163 -0.670105 1441831788 -0.205322 -0.632874 0.329163 -0.670105 1441831788 -0.205322 -0.632874 0.329163 -0.670105 1441831788 -0.205322 -0.632874 0.329163 -0.670105 1441831788 -0.205322 -0.632874 0.329163 -0.670105 1441831788 -0.224609 -0.624023 0.336426 -0.668640 1441831788 -0.224609 -0.624023 0.336426 -0.668640 1441831789 -0.224609 -0.624023 0.336426 -0.668640 1441831789 -0.224609 -0.624023 0.336426 -0.668640 1441831789 -0.224609 -0.624023 0.336426 -0.668640 1441831789 -0.224609 -0.624023 0.336426 -0.668640 1441831789 -0.227722 -0.619080 0.328552 -0.676025 1441831789 -0.227722 -0.619080 0.328552 -0.676025 1441831789 -0.227722 -0.619080 0.328552 -0.676025 1441831789 -0.227722 -0.619080 0.328552 -0.676025 1441831789 -0.227722 -0.619080 0.328552 -0.676025 1441831789 -0.227722 -0.619080 0.328552 -0.676025 1441831789 -0.227722 -0.619080 0.328552 -0.676025 1441831789 -0.226074 -0.616577 0.321533 -0.682190 1441831789 -0.226074 -0.616577 0.321533 -0.682190 1441831789 -0.226074 -0.616577 0.321533 -0.682190 1441831789 -0.226074 -0.616577 0.321533 -0.682190 1441831789 -0.226074 -0.616577 0.321533 -0.682190 1441831789 -0.226074 -0.616577 0.321533 -0.682190 1441831789 -0.217346 -0.618591 0.320313 -0.683838 1441831789 
-0.277527 -0.601013 0.429932 -0.614014 1441831802 -0.277527 -0.601013 0.429932 -0.614014 1441831802 -0.277527 -0.601013 0.429932 -0.614014 1441831802 -0.274780 -0.589661 0.446838 -0.614136 1441831802 -0.274780 -0.589661 0.446838 -0.614136 1441831802 -0.274780 -0.589661 0.446838 -0.614136 1441831802 -0.274780 -0.589661 0.446838 -0.614136 1441831802 -0.274780 -0.589661 0.446838 -0.614136 1441831802 -0.274780 -0.589661 0.446838 -0.614136 1441831802 -0.296021 -0.557861 0.367859 -0.682556 1441831802 -0.296021 -0.557861 0.367859 -0.682556 1441831802 -0.296021 -0.557861 0.367859 -0.682556 1441831802 -0.296021 -0.557861 0.367859 -0.682556 1441831802 -0.296021 -0.557861 0.367859 -0.682556 1441831802 -0.296021 -0.557861 0.367859 -0.682556 1441831802 -0.296021 -0.557861 0.367859 -0.682556 1441831802 -0.417236 -0.497314 0.169983 -0.741455 1441831802 -0.417236 -0.497314 0.169983 -0.741455 1441831802 -0.417236 -0.497314 0.169983 -0.741455 1441831802 -0.417236 -0.497314 0.169983 -0.741455 1441831802 -0.417236 -0.497314 0.169983 -0.741455 1441831802 -0.417236 -0.497314 0.169983 -0.741455 1441831802 -0.556580 -0.337769 0.054138 -0.757202 1441831802 -0.556580 -0.337769 0.054138 -0.757202 1441831802 -0.556580 -0.337769 0.054138 -0.757202 1441831802 -0.556580 -0.337769 0.054138 -0.757202 1441831802 -0.556580 -0.337769 0.054138 -0.757202 1441831802 -0.556580 -0.337769 0.054138 -0.757202 1441831802 -0.547607 -0.287598 0.029663 -0.785278 1441831802 -0.547607 -0.287598 0.029663 -0.785278 1441831802 -0.547607 -0.287598 0.029663 -0.785278 1441831802 -0.547607 -0.287598 0.029663 -0.785278 1441831802 -0.547607 -0.287598 0.029663 -0.785278 1441831802 -0.547607 -0.287598 0.029663 -0.785278 1441831802 -0.534424 -0.330811 0.088196 -0.772827 1441831802 -0.534424 -0.330811 0.088196 -0.772827 1441831802 -0.534424 -0.330811 0.088196 -0.772827 1441831802 -0.534424 -0.330811 0.088196 -0.772827 1441831802 -0.534424 -0.330811 0.088196 -0.772827 1441831802 -0.534424 -0.330811 0.088196 -0.772827 1441831802 -0.534424 -0.330811 0.088196 -0.772827 1441831802 -0.442139 -0.439697 0.199585 -0.755920 1441831802 -0.442139 -0.439697 0.199585 -0.755920 1441831802 -0.442139 -0.439697 0.199585 -0.755920 1441831802 -0.442139 -0.439697 0.199585 -0.755920 1441831802 -0.442139 -0.439697 0.199585 -0.755920 1441831802 -0.442139 -0.439697 0.199585 -0.755920 1441831802 -0.293335 -0.563049 0.269470 -0.724121 1441831802 -0.293335 -0.563049 0.269470 -0.724121 1441831802 -0.293335 -0.563049 0.269470 -0.724121 1441831802 -0.293335 -0.563049 0.269470 -0.724121 1441831802 -0.293335 -0.563049 0.269470 -0.724121 1441831802 -0.293335 -0.563049 0.269470 -0.724121 1441831802 -0.145020 -0.613953 0.363525 -0.685547 1441831802 -0.145020 -0.613953 0.363525 -0.685547 1441831802 -0.145020 -0.613953 0.363525 -0.685547 1441831802 -0.145020 -0.613953 0.363525 -0.685547 1441831802 -0.145020 -0.613953 0.363525 -0.685547 1441831802 -0.145020 -0.613953 0.363525 -0.685547 1441831802 -0.038391 -0.632507 0.432190 -0.641602 1441831802 -0.038391 -0.632507 0.432190 -0.641602 1441831802 -0.038391 -0.632507 0.432190 -0.641602 1441831802 -0.038391 -0.632507 0.432190 -0.641602 1441831802 -0.038391 -0.632507 0.432190 -0.641602 1441831802 -0.038391 -0.632507 0.432190 -0.641602 1441831802 -0.038391 -0.632507 0.432190 -0.641602 1441831802 -0.033630 -0.633484 0.410767 -0.654907 1441831802 -0.033630 -0.633484 0.410767 -0.654907 1441831802 -0.033630 -0.633484 0.410767 -0.654907 1441831802 -0.033630 -0.633484 0.410767 -0.654907 1441831802 -0.033630 -0.633484 0.410767 -0.654907 1441831802 -0.033630 -0.633484 0.410767 -0.654907 1441831802 -0.177490 -0.594910 0.312927 -0.718872 1441831802 -0.177490 -0.594910 0.312927 -0.718872 1441831802 -0.177490 -0.594910 0.312927 -0.718872 1441831802 -0.177490 -0.594910 0.312927 -0.718872 1441831802 -0.177490 -0.594910 0.312927 -0.718872 1441831802 -0.177490 -0.594910 0.312927 -0.718872 1441831802 -0.368652 -0.475281 0.142456 -0.786133 1441831802 -0.368652 -0.475281 0.142456 -0.786133 1441831802 -0.368652 -0.475281 0.142456 -0.786133 1441831802 -0.368652 -0.475281 0.142456 -0.786133 1441831802 -0.368652 -0.475281 0.142456 -0.786133 1441831802 -0.368652 -0.475281 0.142456 -0.786133 1441831802 -0.482971 -0.312378 0.016602 -0.817932 1441831802 -0.482971 -0.312378 0.016602 -0.817932 1441831802 -0.482971 -0.312378 0.016602 -0.817932 1441831802 -0.482971 -0.312378 0.016602 -0.817932 1441831802 -0.482971 -0.312378 0.016602 -0.817932 1441831802 -0.482971 -0.312378 0.016602 -0.817932 1441831802 -0.485168 -0.199341 -0.047607 -0.850098 1441831802 -0.485168 -0.199341 -0.047607 -0.850098 1441831802 -0.485168 -0.199341 -0.047607 -0.850098 1441831802 -0.485168 -0.199341 -0.047607 -0.850098 1441831802 -0.485168 -0.199341 -0.047607 -0.850098 1441831802 -0.485168 -0.199341 -0.047607 -0.850098 1441831802 -0.485168 -0.199341 -0.047607 -0.850098 1441831802 -0.466492 -0.205383 -0.089172 -0.855774 1441831802 -0.466492 -0.205383 -0.089172 -0.855774 1441831802 -0.466492 -0.205383 -0.089172 -0.855774 1441831802 -0.466492 -0.205383 -0.089172 -0.855774 1441831802 -0.466492 -0.205383 -0.089172 -0.855774 1441831802 -0.466492 -0.205383 -0.089172 -0.855774 1441831802 -0.459229 -0.245422 -0.014709 -0.853638 1441831802 -0.459229 -0.245422 -0.014709 -0.853638 1441831802 -0.459229 -0.245422 -0.014709 -0.853638 1441831802 -0.459229 -0.245422 -0.014709 -0.853638 1441831802 -0.459229 -0.245422 -0.014709 -0.853638 1441831802 -0.459229 -0.245422 -0.014709 -0.853638 1441831802 -0.459229 -0.245422 -0.014709 -0.853638 1441831802 -0.400085 -0.336670 0.109558 -0.845398 1441831802 -0.400085 -0.336670 0.109558 -0.845398 1441831802 -0.400085 -0.336670 0.109558 -0.845398 1441831803 -0.400085 -0.336670 0.109558 -0.845398 1441831803 -0.400085 -0.336670 0.109558 -0.845398 1441831803 -0.400085 -0.336670 0.109558 -0.845398 1441831803 -0.310974 -0.473694 0.227905 -0.791870 1441831803 -0.310974 -0.473694 0.227905 -0.791870 1441831803 -0.310974 -0.473694 0.227905 -0.791870 1441831803 -0.310974 -0.473694 0.227905 -0.791870 1441831803 -0.310974 -0.473694 0.227905 -0.791870 1441831803 -0.310974 -0.473694 0.227905 -0.791870 1441831803 -0.145752 -0.604736 0.299561 -0.723450 1441831803 -0.145752 -0.604736 0.299561 -0.723450 1441831803 -0.145752 -0.604736 0.299561 -0.723450 1441831803 -0.145752 -0.604736 0.299561 -0.723450 1441831803 -0.145752 -0.604736 0.299561 -0.723450 1441831803 -0.145752 -0.604736 0.299561 -0.723450 1441831803 -0.010925 -0.635986 0.395508 -0.662598 1441831803 -0.010925 -0.635986 0.395508 -0.662598 1441831803 -0.010925 -0.635986 0.395508 -0.662598 1441831803 -0.010925 -0.635986 0.395508 -0.662598 1441831803 -0.010925 -0.635986 0.395508 -0.662598 1441831803 -0.010925 -0.635986 0.395508 -0.662598 1441831803 -0.010925 -0.635986 0.395508 -0.662598 1441831803 0.034058 -0.625732 0.436829 -0.645386 1441831803 0.034058 -0.625732 0.436829 -0.645386 1441831803 0.034058 -0.625732 0.436829 -0.645386 1441831803 0.034058 -0.625732 0.436829 -0.645386 1441831803 0.034058 -0.625732 0.436829 -0.645386 1441831803 0.034058 -0.625732 0.436829 -0.645386 1441831803 -0.060120 -0.590942 0.381348 -0.708374 1441831803 -0.060120 -0.590942 0.381348 -0.708374 1441831803 -0.060120 -0.590942 0.381348 -0.708374 1441831803 -0.060120 -0.590942 0.381348 -0.708374 1441831803 -0.060120 -0.590942 0.381348 -0.708374 1441831803 -0.060120 -0.590942 0.381348 -0.708374 1441831803 -0.060120 -0.590942 0.381348 -0.708374 1441831803 -0.256042 -0.502747 0.245972 -0.788208 1441831803 -0.256042 -0.502747 0.245972 -0.788208 1441831803 -0.256042 -0.502747 0.245972 -0.788208 1441831803 -0.256042 -0.502747 0.245972 -0.788208 1441831803 -0.256042 -0.502747 0.245972 -0.788208 1441831803 -0.256042 -0.502747 0.245972 -0.788208 1441831803 -0.412109 -0.382019 0.062317 -0.824890 1441831803 -0.412109 -0.382019 0.062317 -0.824890 1441831803 -0.412109 -0.382019 0.062317 -0.824890 1441831803 -0.412109 -0.382019 0.062317 -0.824890 1441831803 -0.412109 -0.382019 0.062317 -0.824890 1441831803 -0.412109 -0.382019 0.062317 -0.824890 1441831803 -0.484009 -0.289368 -0.044250 -0.824707 1441831803 -0.484009 -0.289368 -0.044250 -0.824707 1441831803 -0.484009 -0.289368 -0.044250 -0.824707 1441831803 -0.484009 -0.289368 -0.044250 -0.824707 1441831803 -0.484009 -0.289368 -0.044250 -0.824707 1441831803 -0.484009 -0.289368 -0.044250 -0.824707 1441831803 -0.484009 -0.289368 -0.044250 -0.824707 1441831803 -0.462830 -0.212524 -0.048462 -0.859314 1441831803 -0.462830 -0.212524 -0.048462 -0.859314 1441831803 -0.462830 -0.212524 -0.048462 -0.859314 1441831803 -0.462830 -0.212524 -0.048462 -0.859314 1441831803 -0.462830 -0.212524 -0.048462 -0.859314 1441831803 -0.462830 -0.212524 -0.048462 -0.859314 1441831803 -0.429138 -0.288269 -0.032410 -0.855469 1441831803 -0.429138 -0.288269 -0.032410 -0.855469 1441831803 -0.429138 -0.288269 -0.032410 -0.855469 1441831803 -0.429138 -0.288269 -0.032410 -0.855469 1441831803 -0.429138 -0.288269 -0.032410 -0.855469 1441831803 -0.429138 -0.288269 -0.032410 -0.855469 1441831803 -0.429138 -0.288269 -0.032410 -0.855469 1441831803 -0.379456 -0.390747 0.071289 -0.835632 1441831803 -0.379456 -0.390747 0.071289 -0.835632 1441831803 -0.379456 -0.390747 0.071289 -0.835632 1441831803 -0.379456 -0.390747 0.071289 -0.835632 1441831803 -0.379456 -0.390747 0.071289 -0.835632 1441831803 -0.379456 -0.390747 0.071289 -0.835632 1441831803 -0.285461 -0.488403 0.203308 -0.799255 1441831803 -0.285461 -0.488403 0.203308 -0.799255 1441831803 -0.285461 -0.488403 0.203308 -0.799255 1441831803 -0.285461 -0.488403 0.203308 -0.799255 1441831803 -0.285461 -0.488403 0.203308 -0.799255 1441831803 -0.285461 -0.488403 0.203308 -0.799255 1441831803 -0.156921 -0.586182 0.285828 -0.741760 1441831803 -0.156921 -0.586182 0.285828 -0.741760 1441831803 -0.156921 -0.586182 0.285828 -0.741760 1441831803 -0.156921 -0.586182 0.285828 -0.741760 1441831803 -0.156921 -0.586182 0.285828 -0.741760 1441831803 -0.156921 -0.586182 0.285828 -0.741760 1441831803 -0.055969 -0.639771 0.362061 -0.675659 1441831803 -0.055969 -0.639771 0.362061 -0.675659 1441831803 -0.055969 -0.639771 0.362061 -0.675659 1441831803 -0.055969 -0.639771 0.362061 -0.675659 1441831803 -0.055969 -0.639771 0.362061 -0.675659 1441831803 -0.055969 -0.639771 0.362061 -0.675659 1441831803 -0.055969 -0.639771 0.362061 -0.675659 1441831803 -0.106140 -0.616760 0.415588 -0.660034 1441831803 -0.106140 -0.616760 0.415588 -0.660034 1441831803 -0.106140 -0.616760 0.415588 -0.660034 1441831803 -0.106140 -0.616760 0.415588 -0.660034 1441831803 -0.106140 -0.616760 0.415588 -0.660034 1441831803 -0.106140 -0.616760 0.415588 -0.660034 1441831803 -0.252930 -0.558655 0.324036 -0.720398 1441831803 -0.252930 -0.558655 0.324036 -0.720398 1441831803 -0.252930 -0.558655 0.324036 -0.720398 1441831803 -0.252930 -0.558655 0.324036 -0.720398 1441831803 -0.252930 -0.558655 0.324036 -0.720398 1441831803 -0.252930 -0.558655 0.324036 -0.720398 1441831803 -0.422363 -0.444336 0.146973 -0.776306 1441831803 -0.422363 -0.444336 0.146973 -0.776306 1441831803 -0.422363 -0.444336 0.146973 -0.776306 1441831803 -0.422363 -0.444336 0.146973 -0.776306 1441831803 -0.422363 -0.444336 0.146973 -0.776306 1441831803 -0.422363 -0.444336 0.146973 -0.776306 1441831803 -0.422363 -0.444336 0.146973 -0.776306 1441831803 -0.523560 -0.341553 -0.008362 -0.780579 1441831803 -0.523560 -0.341553 -0.008362 -0.780579 1441831803 -0.523560 -0.341553 -0.008362 -0.780579 1441831803 -0.523560 -0.341553 -0.008362 -0.780579 1441831804 -0.523560 -0.341553 -0.008362 -0.780579 1441831804 -0.525696 -0.279114 -0.051941 -0.802002 1441831804 -0.525696 -0.279114 -0.051941 -0.802002 1441831804 -0.525696 -0.279114 -0.051941 -0.802002 1441831804 -0.525696 -0.279114 -0.051941 -0.802002 1441831804 -0.525696 -0.279114 -0.051941 -0.802002 1441831804 -0.525696 -0.279114 -0.051941 -0.802002 1441831804 -0.494263 -0.294861 -0.064514 -0.815308 1441831804 -0.494263 -0.294861 -0.064514 -0.815308 1441831804 -0.494263 -0.294861 -0.064514 -0.815308 1441831804 -0.494263 -0.294861 -0.064514 -0.815308 1441831804 -0.494263 -0.294861 -0.064514 -0.815308 1441831804 -0.439209 -0.358215 0.032288 -0.823303 1441831804 -0.439209 -0.358215 0.032288 -0.823303 1441831804 -0.439209 -0.358215 0.032288 -0.823303 1441831804 -0.439209 -0.358215 0.032288 -0.823303 1441831804 -0.439209 -0.358215 0.032288 -0.823303 1441831804 -0.439209 -0.358215 0.032288 -0.823303 1441831804 -0.439209 -0.358215 0.032288 -0.823303 1441831804 -0.344788 -0.452087 0.157471 -0.807495 1441831804 -0.344788 -0.452087 0.157471 -0.807495 1441831804 -0.344788 -0.452087 0.157471 -0.807495 1441831804 -0.344788 -0.452087 0.157471 -0.807495 1441831804 -0.344788 -0.452087 0.157471 -0.807495 1441831804 -0.344788 -0.452087 0.157471 -0.807495 1441831804 -0.226624 -0.537048 0.273254 -0.765320 1441831804 -0.226624 -0.537048 0.273254 -0.765320 1441831804 -0.226624 -0.537048 0.273254 -0.765320 1441831804 -0.226624 -0.537048 0.273254 -0.765320 1441831804 -0.226624 -0.537048 0.273254 -0.765320 1441831804 -0.226624 -0.537048 0.273254 -0.765320 1441831804 -0.226624 -0.537048 0.273254 -0.765320 1441831804 -0.085266 -0.595764 0.372437 -0.706482 1441831804 -0.085266 -0.595764 0.372437 -0.706482 1441831804 -0.085266 -0.595764 0.372437 -0.706482 1441831804 -0.085266 -0.595764 0.372437 -0.706482 1441831804 -0.085266 -0.595764 0.372437 -0.706482 1441831804 -0.085266 -0.595764 0.372437 -0.706482 1441831804 0.009766 -0.616211 0.414368 -0.669739 1441831804 0.009766 -0.616211 0.414368 -0.669739 1441831804 0.009766 -0.616211 0.414368 -0.669739 1441831804 0.009766 -0.616211 0.414368 -0.669739 1441831804 0.009766 -0.616211 0.414368 -0.669739 1441831804 0.009766 -0.616211 0.414368 -0.669739 1441831804 0.009766 -0.616211 0.414368 -0.669739 1441831804 -0.050659 -0.600647 0.417419 -0.680054 1441831804 -0.050659 -0.600647 0.417419 -0.680054 1441831804 -0.050659 -0.600647 0.417419 -0.680054 1441831804 -0.050659 -0.600647 0.417419 -0.680054 1441831804 -0.050659 -0.600647 0.417419 -0.680054 1441831804 -0.050659 -0.600647 0.417419 -0.680054 1441831804 -0.220764 -0.544922 0.311340 -0.746643 1441831804 -0.220764 -0.544922 0.311340 -0.746643 1441831804 -0.220764 -0.544922 0.311340 -0.746643 1441831804 -0.220764 -0.544922 0.311340 -0.746643 1441831804 -0.220764 -0.544922 0.311340 -0.746643 1441831804 -0.220764 -0.544922 0.311340 -0.746643 1441831804 -0.220764 -0.544922 0.311340 -0.746643 1441831804 -0.402649 -0.442932 0.114929 -0.792786 1441831804 -0.402649 -0.442932 0.114929 -0.792786 1441831804 -0.402649 -0.442932 0.114929 -0.792786 1441831804 -0.402649 -0.442932 0.114929 -0.792786 1441831804 -0.402649 -0.442932 0.114929 -0.792786 1441831804 -0.402649 -0.442932 0.114929 -0.792786 1441831804 -0.525146 -0.335144 -0.047241 -0.780884 1441831804 -0.525146 -0.335144 -0.047241 -0.780884 1441831804 -0.525146 -0.335144 -0.047241 -0.780884 1441831804 -0.525146 -0.335144 -0.047241 -0.780884 1441831804 -0.525146 -0.335144 -0.047241 -0.780884 1441831804 -0.525146 -0.335144 -0.047241 -0.780884 1441831804 -0.541992 -0.231140 -0.074219 -0.804626 1441831804 -0.541992 -0.231140 -0.074219 -0.804626 1441831804 -0.541992 -0.231140 -0.074219 -0.804626 1441831804 -0.541992 -0.231140 -0.074219 -0.804626 1441831804 -0.541992 -0.231140 -0.074219 -0.804626 1441831804 -0.541992 -0.231140 -0.074219 -0.804626 1441831804 -0.541992 -0.231140 -0.074219 -0.804626 1441831804 -0.526855 -0.195923 -0.037476 -0.826294 1441831804 -0.526855 -0.195923 -0.037476 -0.826294 1441831804 -0.526855 -0.195923 -0.037476 -0.826294 1441831804 -0.526855 -0.195923 -0.037476 -0.826294 1441831804 -0.526855 -0.195923 -0.037476 -0.826294 1441831804 -0.526855 -0.195923 -0.037476 -0.826294 1441831804 -0.480591 -0.274536 0.072510 -0.829773 1441831804 -0.480591 -0.274536 0.072510 -0.829773 1441831804 -0.480591 -0.274536 0.072510 -0.829773 1441831804 -0.480591 -0.274536 0.072510 -0.829773 1441831804 -0.480591 -0.274536 0.072510 -0.829773 1441831804 -0.480591 -0.274536 0.072510 -0.829773 1441831804 -0.480591 -0.274536 0.072510 -0.829773 1441831804 -0.390198 -0.403931 0.207703 -0.800964 1441831804 -0.390198 -0.403931 0.207703 -0.800964 1441831804 -0.390198 -0.403931 0.207703 -0.800964 1441831804 -0.390198 -0.403931 0.207703 -0.800964 1441831804 -0.390198 -0.403931 0.207703 -0.800964 1441831804 -0.390198 -0.403931 0.207703 -0.800964 1441831804 -0.390198 -0.403931 0.207703 -0.800964 1441831804 -0.231934 -0.533386 0.311401 -0.751526 1441831804 -0.231934 -0.533386 0.311401 -0.751526 1441831804 -0.231934 -0.533386 0.311401 -0.751526 1441831804 -0.231934 -0.533386 0.311401 -0.751526 1441831804 -0.231934 -0.533386 0.311401 -0.751526 1441831804 -0.231934 -0.533386 0.311401 -0.751526 1441831804 -0.052490 -0.614075 0.369080 -0.695679 1441831804 -0.052490 -0.614075 0.369080 -0.695679 1441831804 -0.052490 -0.614075 0.369080 -0.695679 1441831804 -0.052490 -0.614075 0.369080 -0.695679 1441831804 -0.052490 -0.614075 0.369080 -0.695679 1441831804 -0.052490 -0.614075 0.369080 -0.695679 1441831804 0.006348 -0.625549 0.390625 -0.675354 1441831804 0.006348 -0.625549 0.390625 -0.675354 1441831804 0.006348 -0.625549 0.390625 -0.675354 1441831804 0.006348 -0.625549 0.390625 -0.675354 1441831804 0.006348 -0.625549 0.390625 -0.675354 1441831804 0.006348 -0.625549 0.390625 -0.675354 1441831805 0.006348 -0.625549 0.390625 -0.675354 1441831805 -0.109009 -0.593384 0.344543 -0.719299 1441831805 -0.109009 -0.593384 0.344543 -0.719299 1441831805 -0.109009 -0.593384 0.344543 -0.719299 1441831805 -0.109009 -0.593384 0.344543 -0.719299 1441831805 -0.109009 -0.593384 0.344543 -0.719299 1441831805 -0.109009 -0.593384 0.344543 -0.719299 1441831805 -0.293640 -0.511414 0.179626 -0.787415 1441831805 -0.293640 -0.511414 0.179626 -0.787415 1441831805 -0.293640 -0.511414 0.179626 -0.787415 1441831805 -0.293640 -0.511414 0.179626 -0.787415 1441831805 -0.293640 -0.511414 0.179626 -0.787415 1441831805 -0.293640 -0.511414 0.179626 -0.787415 1441831805 -0.293640 -0.511414 0.179626 -0.787415 1441831805 -0.447632 -0.385742 0.013123 -0.806641 1441831805 -0.447632 -0.385742 0.013123 -0.806641 1441831805 -0.447632 -0.385742 0.013123 -0.806641 1441831805 -0.447632 -0.385742 0.013123 -0.806641 1441831805 -0.447632 -0.385742 0.013123 -0.806641 1441831805 -0.447632 -0.385742 0.013123 -0.806641 1441831805 -0.519470 -0.284973 -0.068481 -0.802734 1441831805 -0.519470 -0.284973 -0.068481 -0.802734 1441831805 -0.519470 -0.284973 -0.068481 -0.802734 1441831805 -0.519470 -0.284973 -0.068481 -0.802734 1441831805 -0.519470 -0.284973 -0.068481 -0.802734 1441831805 -0.519470 -0.284973 -0.068481 -0.802734 1441831805 -0.503113 -0.198486 -0.080750 -0.837280 1441831805 -0.503113 -0.198486 -0.080750 -0.837280 1441831805 -0.503113 -0.198486 -0.080750 -0.837280 1441831805 -0.503113 -0.198486 -0.080750 -0.837280 1441831805 -0.503113 -0.198486 -0.080750 -0.837280 1441831805 -0.503113 -0.198486 -0.080750 -0.837280 1441831805 -0.503113 -0.198486 -0.080750 -0.837280 1441831805 -0.489380 -0.231995 -0.085266 -0.836365 1441831805 -0.489380 -0.231995 -0.085266 -0.836365 1441831805 -0.489380 -0.231995 -0.085266 -0.836365 1441831805 -0.489380 -0.231995 -0.085266 -0.836365 1441831805 -0.489380 -0.231995 -0.085266 -0.836365 1441831805 -0.489380 -0.231995 -0.085266 -0.836365 1441831805 -0.438660 -0.320313 0.010559 -0.839600 1441831805 -0.438660 -0.320313 0.010559 -0.839600 1441831805 -0.438660 -0.320313 0.010559 -0.839600 1441831805 -0.438660 -0.320313 0.010559 -0.839600 1441831805 -0.438660 -0.320313 0.010559 -0.839600 1441831805 -0.438660 -0.320313 0.010559 -0.839600 1441831805 -0.438660 -0.320313 0.010559 -0.839600 1441831805 -0.351929 -0.400635 0.166199 -0.829529 1441831805 -0.351929 -0.400635 0.166199 -0.829529 1441831805 -0.351929 -0.400635 0.166199 -0.829529 1441831805 -0.351929 -0.400635 0.166199 -0.829529 1441831805 -0.351929 -0.400635 0.166199 -0.829529 1441831805 -0.351929 -0.400635 0.166199 -0.829529 1441831805 -0.231873 -0.510010 0.285950 -0.777466 1441831805 -0.231873 -0.510010 0.285950 -0.777466 1441831805 -0.231873 -0.510010 0.285950 -0.777466 1441831805 -0.231873 -0.510010 0.285950 -0.777466 1441831805 -0.231873 -0.510010 0.285950 -0.777466 1441831805 -0.231873 -0.510010 0.285950 -0.777466 1441831805 -0.093933 -0.580078 0.369507 -0.719910 1441831805 -0.093933 -0.580078 0.369507 -0.719910 1441831805 -0.093933 -0.580078 0.369507 -0.719910 1441831805 -0.093933 -0.580078 0.369507 -0.719910 1441831805 -0.093933 -0.580078 0.369507 -0.719910 1441831805 -0.093933 -0.580078 0.369507 -0.719910 1441831805 -0.060791 -0.589905 0.395691 -0.701294 1441831805 -0.060791 -0.589905 0.395691 -0.701294 1441831805 -0.060791 -0.589905 0.395691 -0.701294 1441831805 -0.060791 -0.589905 0.395691 -0.701294 1441831805 -0.060791 -0.589905 0.395691 -0.701294 1441831805 -0.060791 -0.589905 0.395691 -0.701294 1441831805 -0.183411 -0.538147 0.359497 -0.739990 1441831805 -0.183411 -0.538147 0.359497 -0.739990 1441831805 -0.183411 -0.538147 0.359497 -0.739990 1441831805 -0.183411 -0.538147 0.359497 -0.739990 1441831805 -0.183411 -0.538147 0.359497 -0.739990 1441831805 -0.183411 -0.538147 0.359497 -0.739990 1441831805 -0.183411 -0.538147 0.359497 -0.739990 1441831805 -0.336670 -0.450500 0.180542 -0.806946 1441831805 -0.336670 -0.450500 0.180542 -0.806946 1441831805 -0.336670 -0.450500 0.180542 -0.806946 1441831805 -0.336670 -0.450500 0.180542 -0.806946 1441831805 -0.336670 -0.450500 0.180542 -0.806946 1441831805 -0.336670 -0.450500 0.180542 -0.806946 1441831805 -0.449646 -0.369873 -0.018860 -0.812866 1441831805 -0.449646 -0.369873 -0.018860 -0.812866 1441831805 -0.449646 -0.369873 -0.018860 -0.812866 1441831805 -0.449646 -0.369873 -0.018860 -0.812866 1441831805 -0.449646 -0.369873 -0.018860 -0.812866 1441831805 -0.449646 -0.369873 -0.018860 -0.812866 1441831805 -0.449646 -0.369873 -0.018860 -0.812866 1441831805 -0.503967 -0.278442 -0.111572 -0.810059 1441831805 -0.503967 -0.278442 -0.111572 -0.810059 1441831805 -0.503967 -0.278442 -0.111572 -0.810059 1441831805 -0.503967 -0.278442 -0.111572 -0.810059 1441831805 -0.503967 -0.278442 -0.111572 -0.810059 1441831805 -0.503967 -0.278442 -0.111572 -0.810059 1441831805 -0.487732 -0.221741 -0.132874 -0.833923 1441831805 -0.487732 -0.221741 -0.132874 -0.833923 1441831805 -0.487732 -0.221741 -0.132874 -0.833923 1441831805 -0.487732 -0.221741 -0.132874 -0.833923 1441831805 -0.487732 -0.221741 -0.132874 -0.833923 1441831805 -0.487732 -0.221741 -0.132874 -0.833923 1441831805 -0.487732 -0.221741 -0.132874 -0.833923 1441831805 -0.457520 -0.220947 -0.112976 -0.853943 1441831805 -0.457520 -0.220947 -0.112976 -0.853943 1441831805 -0.457520 -0.220947 -0.112976 -0.853943 1441831805 -0.457520 -0.220947 -0.112976 -0.853943 1441831805 -0.457520 -0.220947 -0.112976 -0.853943 1441831805 -0.379395 -0.295227 -0.008057 -0.876892 1441831805 -0.379395 -0.295227 -0.008057 -0.876892 1441831805 -0.379395 -0.295227 -0.008057 -0.876892 1441831805 -0.379395 -0.295227 -0.008057 -0.876892 1441831805 -0.379395 -0.295227 -0.008057 -0.876892 1441831805 -0.379395 -0.295227 -0.008057 -0.876892 1441831805 -0.379395 -0.295227 -0.008057 -0.876892 1441831806 -0.281067 -0.405518 0.149536 -0.856934 1441831806 -0.281067 -0.405518 0.149536 -0.856934 1441831806 -0.281067 -0.405518 0.149536 -0.856934 1441831806 -0.281067 -0.405518 0.149536 -0.856934 1441831806 -0.281067 -0.405518 0.149536 -0.856934 1441831806 -0.281067 -0.405518 0.149536 -0.856934 1441831806 -0.175842 -0.508972 0.295044 -0.789368 1441831806 -0.175842 -0.508972 0.295044 -0.789368 1441831806 -0.175842 -0.508972 0.295044 -0.789368 1441831806 -0.175842 -0.508972 0.295044 -0.789368 1441831806 -0.175842 -0.508972 0.295044 -0.789368 1441831806 -0.175842 -0.508972 0.295044 -0.789368 1441831806 -0.175842 -0.508972 0.295044 -0.789368 1441831806 -0.034973 -0.593933 0.353027 -0.722107 1441831806 -0.034973 -0.593933 0.353027 -0.722107 1441831806 -0.034973 -0.593933 0.353027 -0.722107 1441831806 -0.034973 -0.593933 0.353027 -0.722107 1441831806 -0.034973 -0.593933 0.353027 -0.722107 1441831806 -0.034973 -0.593933 0.353027 -0.722107 1441831806 0.020142 -0.594849 0.407898 -0.692383 1441831806 0.020142 -0.594849 0.407898 -0.692383 1441831806 0.020142 -0.594849 0.407898 -0.692383 1441831806 0.020142 -0.594849 0.407898 -0.692383 1441831806 0.020142 -0.594849 0.407898 -0.692383 1441831806 0.020142 -0.594849 0.407898 -0.692383 1441831806 -0.060242 -0.560364 0.402649 -0.721313 1441831806 -0.060242 -0.560364 0.402649 -0.721313 1441831806 -0.060242 -0.560364 0.402649 -0.721313 1441831806 -0.060242 -0.560364 0.402649 -0.721313 1441831806 -0.060242 -0.560364 0.402649 -0.721313 1441831806 -0.060242 -0.560364 0.402649 -0.721313 1441831806 -0.060242 -0.560364 0.402649 -0.721313 1441831806 -0.223328 -0.481445 0.277039 -0.801025 1441831806 -0.223328 -0.481445 0.277039 -0.801025 1441831806 -0.223328 -0.481445 0.277039 -0.801025 1441831806 -0.223328 -0.481445 0.277039 -0.801025 1441831806 -0.223328 -0.481445 0.277039 -0.801025 1441831806 -0.223328 -0.481445 0.277039 -0.801025 1441831806 -0.386353 -0.374329 0.062439 -0.840759 1441831806 -0.386353 -0.374329 0.062439 -0.840759 1441831806 -0.386353 -0.374329 0.062439 -0.840759 1441831806 -0.386353 -0.374329 0.062439 -0.840759 1441831806 -0.386353 -0.374329 0.062439 -0.840759 1441831806 -0.386353 -0.374329 0.062439 -0.840759 1441831806 -0.386353 -0.374329 0.062439 -0.840759 1441831806 -0.458496 -0.252808 -0.013672 -0.851929 1441831806 -0.458496 -0.252808 -0.013672 -0.851929 1441831806 -0.458496 -0.252808 -0.013672 -0.851929 1441831806 -0.458496 -0.252808 -0.013672 -0.851929 1441831806 -0.458496 -0.252808 -0.013672 -0.851929 1441831806 -0.454285 -0.167786 -0.044312 -0.873840 1441831806 -0.454285 -0.167786 -0.044312 -0.873840 1441831806 -0.454285 -0.167786 -0.044312 -0.873840 1441831806 -0.454285 -0.167786 -0.044312 -0.873840 1441831806 -0.454285 -0.167786 -0.044312 -0.873840 1441831806 -0.454285 -0.167786 -0.044312 -0.873840 1441831806 -0.458130 -0.207703 -0.034790 -0.863586 1441831806 -0.458130 -0.207703 -0.034790 -0.863586 1441831806 -0.458130 -0.207703 -0.034790 -0.863586 1441831806 -0.458130 -0.207703 -0.034790 -0.863586 1441831806 -0.458130 -0.207703 -0.034790 -0.863586 1441831806 -0.458130 -0.207703 -0.034790 -0.863586 1441831806 -0.458130 -0.207703 -0.034790 -0.863586 1441831806 -0.408203 -0.279297 0.097778 -0.863647 1441831806 -0.408203 -0.279297 0.097778 -0.863647 1441831806 -0.408203 -0.279297 0.097778 -0.863647 1441831806 -0.408203 -0.279297 0.097778 -0.863647 1441831806 -0.408203 -0.279297 0.097778 -0.863647 1441831806 -0.408203 -0.279297 0.097778 -0.863647 1441831806 -0.323242 -0.398193 0.249512 -0.821411 1441831806 -0.323242 -0.398193 0.249512 -0.821411 1441831806 -0.323242 -0.398193 0.249512 -0.821411 1441831806 -0.323242 -0.398193 0.249512 -0.821411 1441831806 -0.323242 -0.398193 0.249512 -0.821411 1441831806 -0.323242 -0.398193 0.249512 -0.821411 1441831806 -0.188965 -0.531067 0.346619 -0.749817 1441831806 -0.188965 -0.531067 0.346619 -0.749817 1441831806 -0.188965 -0.531067 0.346619 -0.749817 1441831806 -0.188965 -0.531067 0.346619 -0.749817 1441831806 -0.188965 -0.531067 0.346619 -0.749817 1441831806 -0.188965 -0.531067 0.346619 -0.749817 1441831806 -0.031189 -0.600830 0.373901 -0.705872 1441831806 -0.031189 -0.600830 0.373901 -0.705872 1441831806 -0.031189 -0.600830 0.373901 -0.705872 1441831806 -0.031189 -0.600830 0.373901 -0.705872 1441831806 -0.031189 -0.600830 0.373901 -0.705872 1441831806 -0.031189 -0.600830 0.373901 -0.705872 1441831806 -0.031189 -0.600830 0.373901 -0.705872 1441831806 -0.017517 -0.583435 0.413696 -0.698730 1441831806 -0.017517 -0.583435 0.413696 -0.698730 1441831806 -0.017517 -0.583435 0.413696 -0.698730 1441831806 -0.017517 -0.583435 0.413696 -0.698730 1441831806 -0.017517 -0.583435 0.413696 -0.698730 1441831806 -0.017517 -0.583435 0.413696 -0.698730 1441831806 -0.147705 -0.543640 0.389771 -0.728577 1441831806 -0.147705 -0.543640 0.389771 -0.728577 1441831806 -0.147705 -0.543640 0.389771 -0.728577 1441831806 -0.147705 -0.543640 0.389771 -0.728577 1441831806 -0.147705 -0.543640 0.389771 -0.728577 1441831806 -0.147705 -0.543640 0.389771 -0.728577 1441831806 -0.147705 -0.543640 0.389771 -0.728577 1441831806 -0.312134 -0.460083 0.226135 -0.799927 1441831806 -0.312134 -0.460083 0.226135 -0.799927 1441831806 -0.312134 -0.460083 0.226135 -0.799927 1441831806 -0.312134 -0.460083 0.226135 -0.799927 1441831806 -0.312134 -0.460083 0.226135 -0.799927 1441831806 -0.312134 -0.460083 0.226135 -0.799927 1441831806 -0.447144 -0.346558 0.051636 -0.823059 1441831806 -0.447144 -0.346558 0.051636 -0.823059 1441831806 -0.447144 -0.346558 0.051636 -0.823059 1441831806 -0.447144 -0.346558 0.051636 -0.823059 1441831806 -0.447144 -0.346558 0.051636 -0.823059 1441831806 -0.447144 -0.346558 0.051636 -0.823059 1441831806 -0.447144 -0.346558 0.051636 -0.823059 1441831806 -0.522766 -0.241211 -0.051697 -0.816040 1441831807 -0.522766 -0.241211 -0.051697 -0.816040 1441831807 -0.522766 -0.241211 -0.051697 -0.816040 1441831807 -0.522766 -0.241211 -0.051697 -0.816040 1441831807 
-0.294922 -0.573486 0.431335 -0.630981 1441831809 -0.292664 -0.572754 0.436951 -0.628845 1441831809 -0.292664 -0.572754 0.436951 -0.628845 1441831809 -0.292664 -0.572754 0.436951 -0.628845 1441831809 -0.292664 -0.572754 0.436951 -0.628845 1441831809 -0.292664 -0.572754 0.436951 -0.628845 1441831809 -0.292664 -0.572754 0.436951 -0.628845 1441831809 -0.292664 -0.572754 0.436951 -0.628845 1441831809 -0.285400 -0.578491 0.420044 -0.638367 1441831809 -0.285400 -0.578491 0.420044 -0.638367 1441831809 -0.285400 -0.578491 0.420044 -0.638367 1441831809 -0.285400 -0.578491 0.420044 -0.638367 1441831809 -0.285400 -0.578491 0.420044 -0.638367 1441831809 -0.285400 -0.578491 0.420044 -0.638367 1441831809 -0.276917 -0.586182 0.392090 -0.652710 1441831809 -0.276917 -0.586182 0.392090 -0.652710 1441831809 -0.276917 -0.586182 0.392090 -0.652710 1441831809 -0.276917 -0.586182 0.392090 -0.652710 1441831809 -0.276917 -0.586182 0.392090 -0.652710 1441831809 -0.276917 -0.586182 0.392090 -0.652710 1441831809 -0.276917 -0.586182 0.392090 -0.652710 1441831809 -0.273499 -0.584778 0.379211 -0.662964 1441831809 -0.273499 -0.584778 0.379211 -0.662964 1441831809 -0.273499 -0.584778 0.379211 -0.662964 1441831809 -0.273499 -0.584778 0.379211 -0.662964 1441831809 -0.273499 -0.584778 0.379211 -0.662964 1441831809 -0.273499 -0.584778 0.379211 -0.662964 1441831809 -0.280396 -0.573975 0.376038 -0.671265 1441831809 -0.280396 -0.573975 0.376038 -0.671265 1441831809 -0.280396 -0.573975 0.376038 -0.671265 1441831809 -0.280396 -0.573975 0.376038 -0.671265 1441831809 -0.280396 -0.573975 0.376038 -0.671265 1441831809 -0.280396 -0.573975 0.376038 -0.671265 1441831809 -0.282532 -0.568787 0.361084 -0.682922 1441831809 -0.282532 -0.568787 0.361084 -0.682922 1441831809 -0.282532 -0.568787 0.361084 -0.682922 1441831809 -0.282532 -0.568787 0.361084 -0.682922 1441831809 -0.282532 -0.568787 0.361084 -0.682922 1441831810 -0.282532 -0.568787 0.361084 -0.682922 1441831810 -0.265259 -0.574768 0.340637 -0.695190 1441831810 -0.265259 -0.574768 0.340637 -0.695190 1441831810 -0.265259 -0.574768 0.340637 -0.695190 1441831810 -0.265259 -0.574768 0.340637 -0.695190 1441831810 -0.265259 -0.574768 0.340637 -0.695190 1441831810 -0.265259 -0.574768 0.340637 -0.695190 1441831810 -0.234070 -0.593811 0.316101 -0.701965 1441831810 -0.234070 -0.593811 0.316101 -0.701965 1441831810 -0.234070 -0.593811 0.316101 -0.701965 1441831810 -0.234070 -0.593811 0.316101 -0.701965 1441831810 -0.234070 -0.593811 0.316101 -0.701965 1441831810 -0.234070 -0.593811 0.316101 -0.701965 1441831810 -0.227661 -0.602722 0.323486 -0.693054 1441831810 -0.227661 -0.602722 0.323486 -0.693054 1441831810 -0.227661 -0.602722 0.323486 -0.693054 1441831810 -0.227661 -0.602722 0.323486 -0.693054 1441831810 -0.227661 -0.602722 0.323486 -0.693054 1441831810 -0.227661 -0.602722 0.323486 -0.693054 1441831810 -0.223022 -0.608276 0.328918 -0.687134 1441831810 -0.223022 -0.608276 0.328918 -0.687134 1441831810 -0.223022 -0.608276 0.328918 -0.687134 1441831810 -0.223022 -0.608276 0.328918 -0.687134 1441831810 -0.223022 -0.608276 0.328918 -0.687134 1441831810 -0.223022 -0.608276 0.328918 -0.687134 1441831810 -0.223022 -0.608276 0.328918 -0.687134 1441831810 -0.203064 -0.621521 0.311462 -0.689575 1441831810 -0.203064 -0.621521 0.311462 -0.689575 1441831810 -0.203064 -0.621521 0.311462 -0.689575 1441831810 -0.203064 -0.621521 0.311462 -0.689575 1441831810 -0.203064 -0.621521 0.311462 -0.689575 1441831810 -0.203064 -0.621521 0.311462 -0.689575 1441831810 -0.181763 -0.632690 0.295288 -0.692505 1441831810 -0.181763 -0.632690 0.295288 -0.692505 1441831810 -0.181763 -0.632690 0.295288 -0.692505 1441831810 -0.181763 -0.632690 0.295288 -0.692505 1441831810 -0.181763 -0.632690 0.295288 -0.692505 1441831810 -0.171143 -0.640869 0.286133 -0.691528 1441831810 -0.171143 -0.640869 0.286133 -0.691528 1441831810 -0.171143 -0.640869 0.286133 -0.691528 1441831810 -0.171143 -0.640869 0.286133 -0.691528 1441831810 -0.171143 -0.640869 0.286133 -0.691528 1441831810 -0.171143 -0.640869 0.286133 -0.691528 1441831810 -0.185181 -0.640381 0.302002 -0.681519 1441831810 -0.185181 -0.640381 0.302002 -0.681519 1441831810 -0.185181 -0.640381 0.302002 -0.681519 1441831810 -0.185181 -0.640381 0.302002 -0.681519 1441831810 -0.185181 -0.640381 0.302002 -0.681519 1441831810 -0.185181 -0.640381 0.302002 -0.681519 1441831810 -0.185181 -0.640381 0.302002 -0.681519 1441831810 -0.205566 -0.633728 0.317749 -0.674683 1441831810 -0.205566 -0.633728 0.317749 -0.674683 1441831810 -0.205566 -0.633728 0.317749 -0.674683 1441831810 -0.205566 -0.633728 0.317749 -0.674683 1441831810 -0.205566 -0.633728 0.317749 -0.674683 1441831810 -0.205566 -0.633728 0.317749 -0.674683 1441831810 -0.213379 -0.629456 0.317810 -0.676270 1441831810 -0.213379 -0.629456 0.317810 -0.676270 1441831810 -0.213379 -0.629456 0.317810 -0.676270 1441831810 -0.213379 -0.629456 0.317810 -0.676270 1441831810 -0.213379 -0.629456 0.317810 -0.676270 1441831810 -0.213379 -0.629456 0.317810 -0.676270 1441831810 -0.222961 -0.624268 0.321289 -0.676331 1441831810 -0.222961 -0.624268 0.321289 -0.676331 1441831810 -0.222961 -0.624268 0.321289 -0.676331 1441831810 -0.222961 -0.624268 0.321289 -0.676331 1441831810 -0.222961 -0.624268 0.321289 -0.676331 1441831810 -0.222961 -0.624268 0.321289 -0.676331 1441831810 -0.231506 -0.615601 0.330139 -0.677124 1441831810 -0.231506 -0.615601 0.330139 -0.677124 1441831810 -0.231506 -0.615601 0.330139 -0.677124 1441831810 -0.231506 -0.615601 0.330139 -0.677124 1441831810 -0.231506 -0.615601 0.330139 -0.677124 1441831810 -0.231506 -0.615601 0.330139 -0.677124 1441831810 -0.231506 -0.615601 0.330139 -0.677124 1441831810 -0.241760 -0.608398 0.332458 -0.678955 1441831810 -0.241760 -0.608398 0.332458 -0.678955 1441831810 -0.241760 -0.608398 0.332458 -0.678955 1441831810 -0.241760 -0.608398 0.332458 -0.678955 1441831810 -0.241760 -0.608398 0.332458 -0.678955 1441831810 -0.241760 -0.608398 0.332458 -0.678955 1441831810 -0.255981 -0.598816 0.347107 -0.674927 1441831810 -0.255981 -0.598816 0.347107 -0.674927 1441831810 -0.255981 -0.598816 0.347107 -0.674927 1441831810 -0.255981 -0.598816 0.347107 -0.674927 1441831810 -0.255981 -0.598816 0.347107 -0.674927 1441831810 -0.255981 -0.598816 0.347107 -0.674927 1441831810 -0.255981 -0.598816 0.347107 -0.674927 1441831810 -0.265198 -0.591064 0.365295 -0.668579 1441831810 -0.265198 -0.591064 0.365295 -0.668579 1441831810 -0.265198 -0.591064 0.365295 -0.668579 1441831810 -0.265198 -0.591064 0.365295 -0.668579 1441831810 -0.265198 -0.591064 0.365295 -0.668579 1441831810 -0.265198 -0.591064 0.365295 -0.668579 1441831810 -0.261108 -0.597229 0.357178 -0.669067 1441831810 -0.261108 -0.597229 0.357178 -0.669067 1441831810 -0.261108 -0.597229 0.357178 -0.669067 1441831810 -0.261108 -0.597229 0.357178 -0.669067 1441831810 -0.261108 -0.597229 0.357178 -0.669067 1441831810 -0.261108 -0.597229 0.357178 -0.669067 1441831810 -0.261108 -0.597229 0.357178 -0.669067 1441831810 -0.239014 -0.612366 0.334717 -0.675232 1441831810 -0.239014 -0.612366 0.334717 -0.675232 1441831810 -0.239014 -0.612366 0.334717 -0.675232 1441831810 -0.239014 -0.612366 0.334717 -0.675232 1441831810 -0.239014 -0.612366 0.334717 -0.675232 1441831810 -0.239014 -0.612366 0.334717 -0.675232 1441831810 -0.228455 -0.624023 0.313599 -0.678345 1441831810 -0.228455 -0.624023 0.313599 -0.678345 1441831810 -0.228455 -0.624023 0.313599 -0.678345 1441831810 -0.228455 -0.624023 0.313599 -0.678345 1441831810 -0.228455 -0.624023 0.313599 -0.678345 1441831810 -0.228455 -0.624023 0.313599 -0.678345 1441831811 -0.233459 -0.628540 0.308228 -0.674927 1441831811 -0.233459 -0.628540 0.308228 -0.674927 1441831811 -0.233459 -0.628540 0.308228 -0.674927 1441831811 -0.233459 -0.628540 0.308228 -0.674927 1441831811 -0.233459 -0.628540 0.308228 -0.674927 1441831811 -0.233459 -0.628540 0.308228 -0.674927 1441831811 -0.233459 -0.628540 0.308228 -0.674927 1441831811 -0.256287 -0.621887 0.325073 -0.664795 1441831811 -0.256287 -0.621887 0.325073 -0.664795 1441831811 -0.256287 -0.621887 0.325073 -0.664795 1441831811 -0.256287 -0.621887 0.325073 -0.664795 1441831811 -0.256287 -0.621887 0.325073 -0.664795 1441831811 -0.256287 -0.621887 0.325073 -0.664795 1441831811 -0.264587 -0.615540 0.337280 -0.661377 1441831811 -0.264587 -0.615540 0.337280 -0.661377 1441831811 -0.264587 -0.615540 0.337280 -0.661377 1441831811 -0.264587 -0.615540 0.337280 -0.661377 1441831811 -0.264587 -0.615540 0.337280 -0.661377 1441831811 -0.264587 -0.615540 0.337280 -0.661377 1441831811 -0.264587 -0.615540 0.337280 -0.661377 1441831811 -0.253113 -0.614868 0.342896 -0.663574 1441831811 -0.253113 -0.614868 0.342896 -0.663574 1441831811 -0.253113 -0.614868 0.342896 -0.663574 1441831811 -0.253113 -0.614868 0.342896 -0.663574 1441831811 -0.253113 -0.614868 0.342896 -0.663574 1441831811 -0.253113 -0.614868 0.342896 -0.663574 1441831811 -0.243286 -0.614807 0.351440 -0.662842 1441831811 -0.243286 -0.614807 0.351440 -0.662842 1441831811 -0.243286 -0.614807 0.351440 -0.662842 1441831811 -0.243286 -0.614807 0.351440 -0.662842 1441831811 -0.243286 -0.614807 0.351440 -0.662842 1441831811 -0.243286 -0.614807 0.351440 -0.662842 1441831811 -0.219299 -0.623108 0.345459 -0.666626 1441831811 -0.219299 -0.623108 0.345459 -0.666626 1441831811 -0.219299 -0.623108 0.345459 -0.666626 1441831811 -0.219299 -0.623108 0.345459 -0.666626 1441831811 -0.219299 -0.623108 0.345459 -0.666626 1441831811 -0.208496 -0.629333 0.344604 -0.664673 1441831811 -0.208496 -0.629333 0.344604 -0.664673 1441831811 -0.208496 -0.629333 0.344604 -0.664673 1441831811 -0.208496 -0.629333 0.344604 -0.664673 1441831811 -0.208496 -0.629333 0.344604 -0.664673 1441831811 -0.208496 -0.629333 0.344604 -0.664673 1441831811 -0.208496 -0.629333 0.344604 -0.664673 1441831811 -0.211792 -0.627991 0.360413 -0.656494 1441831811 -0.211792 -0.627991 0.360413 -0.656494 1441831811 -0.211792 -0.627991 0.360413 -0.656494 1441831811 -0.211792 -0.627991 0.360413 -0.656494 1441831811 -0.211792 -0.627991 0.360413 -0.656494 1441831811 -0.211792 -0.627991 0.360413 -0.656494 1441831811 -0.211792 -0.627991 0.360413 -0.656494 1441831811 -0.203247 -0.631714 0.349915 -0.661255 1441831811 -0.203247 -0.631714 0.349915 -0.661255 1441831811 -0.203247 -0.631714 0.349915 -0.661255 1441831811 -0.203247 -0.631714 0.349915 -0.661255 1441831811 -0.203247 -0.631714 0.349915 -0.661255 1441831811 -0.203247 -0.631714 0.349915 -0.661255 1441831811 -0.182068 -0.640686 0.316345 -0.675537 1441831811 -0.182068 -0.640686 0.316345 -0.675537 1441831811 -0.182068 -0.640686 0.316345 -0.675537 1441831811 -0.182068 -0.640686 0.316345 -0.675537 1441831811 -0.182068 -0.640686 0.316345 -0.675537 1441831811 -0.182068 -0.640686 0.316345 -0.675537 1441831811 -0.182068 -0.640686 0.316345 -0.675537 1441831811 -0.174683 -0.644653 0.295654 -0.683044 1441831811 -0.174683 -0.644653 0.295654 -0.683044 1441831811 -0.174683 -0.644653 0.295654 -0.683044 1441831811 -0.174683 -0.644653 0.295654 -0.683044 1441831811 -0.174683 -0.644653 0.295654 -0.683044 1441831811 -0.174683 -0.644653 0.295654 -0.683044 1441831811 -0.185608 -0.644592 0.292358 -0.681702 1441831811 -0.185608 -0.644592 0.292358 -0.681702 1441831811 -0.185608 -0.644592 0.292358 -0.681702 1441831811 -0.185608 -0.644592 0.292358 -0.681702 1441831811 -0.185608 -0.644592 0.292358 -0.681702 1441831811 -0.185608 -0.644592 0.292358 -0.681702 1441831811 -0.185608 -0.644592 0.292358 -0.681702 1441831811 -0.216309 -0.636353 0.309387 -0.672729 1441831811 -0.216309 -0.636353 0.309387 -0.672729 1441831811 -0.216309 -0.636353 0.309387 -0.672729 1441831811 -0.216309 -0.636353 0.309387 -0.672729 1441831811 -0.216309 -0.636353 0.309387 -0.672729 1441831811 -0.216309 -0.636353 0.309387 -0.672729 1441831811 -0.237671 -0.625000 0.320129 -0.671204 1441831811 -0.237671 -0.625000 0.320129 -0.671204 1441831811 -0.237671 -0.625000 0.320129 -0.671204 1441831811 -0.237671 -0.625000 0.320129 -0.671204 1441831811 -0.237671 -0.625000 0.320129 -0.671204 1441831811 -0.237671 -0.625000 0.320129 -0.671204 1441831811 -0.234131 -0.622314 0.311707 -0.678833 1441831811 -0.234131 -0.622314 0.311707 -0.678833 1441831811 -0.234131 -0.622314 0.311707 -0.678833 1441831811 -0.234131 -0.622314 0.311707 -0.678833 1441831811 -0.234131 -0.622314 0.311707 -0.678833 1441831811 -0.234131 -0.622314 0.311707 -0.678833 1441831811 -0.238525 -0.618164 0.317810 -0.678284 1441831811 -0.238525 -0.618164 0.317810 -0.678284 1441831811 -0.238525 -0.618164 0.317810 -0.678284 1441831811 -0.238525 -0.618164 0.317810 -0.678284 1441831811 -0.238525 -0.618164 0.317810 -0.678284 1441831811 -0.238525 -0.618164 0.317810 -0.678284 1441831811 -0.234924 -0.617676 0.320557 -0.678711 1441831811 -0.234924 -0.617676 0.320557 -0.678711 1441831811 -0.234924 -0.617676 0.320557 -0.678711 1441831811 -0.234924 -0.617676 0.320557 -0.678711 1441831811 -0.234924 -0.617676 0.320557 -0.678711 1441831811 -0.234924 -0.617676 0.320557 -0.678711 1441831811 -0.234924 -0.617676 0.320557 -0.678711 1441831811 -0.231018 -0.620178 0.318970 -0.678528 1441831811 -0.231018 -0.620178 0.318970 -0.678528 1441831811 -0.231018 -0.620178 0.318970 -0.678528 1441831811 -0.231018 -0.620178 0.318970 -0.678528 1441831811 -0.231018 -0.620178 0.318970 -0.678528 1441831811 -0.231018 -0.620178 0.318970 -0.678528 1441831812 -0.240845 -0.616150 0.335754 -0.670593 1441831812 -0.240845 -0.616150 0.335754 -0.670593 1441831812 -0.240845 -0.616150 0.335754 -0.670593 1441831812 -0.240845 -0.616150 0.335754 -0.670593 1441831812 -0.240845 -0.616150 0.335754 -0.670593 1441831812 -0.240845 -0.616150 0.335754 -0.670593 1441831812 -0.235901 -0.619812 0.333313 -0.670227 1441831812 -0.235901 -0.619812 0.333313 -0.670227 1441831812 -0.235901 -0.619812 0.333313 -0.670227 1441831812 -0.235901 -0.619812 0.333313 -0.670227 1441831812 -0.235901 -0.619812 0.333313 -0.670227 1441831812 -0.235901 -0.619812 0.333313 -0.670227 1441831812 -0.213379 -0.632019 0.310669 -0.677185 1441831812 -0.213379 -0.632019 0.310669 -0.677185 1441831812 -0.213379 -0.632019 0.310669 -0.677185 1441831812 -0.213379 -0.632019 0.310669 -0.677185 1441831812 -0.213379 -0.632019 0.310669 -0.677185 1441831812 -0.213379 -0.632019 0.310669 -0.677185 1441831812 -0.188599 -0.643738 0.296997 -0.679626 1441831812 -0.188599 -0.643738 0.296997 -0.679626 1441831812 -0.188599 -0.643738 0.296997 -0.679626 1441831812 -0.188599 -0.643738 0.296997 -0.679626 1441831812 -0.188599 -0.643738 0.296997 -0.679626 1441831812 -0.188599 -0.643738 0.296997 -0.679626 1441831812 -0.188599 -0.643738 0.296997 -0.679626 1441831812 -0.170471 -0.651917 0.291809 -0.678894 1441831812 -0.170471 -0.651917 0.291809 -0.678894 1441831812 -0.170471 -0.651917 0.291809 -0.678894 1441831812 -0.170471 -0.651917 0.291809 -0.678894 1441831812 -0.170471 -0.651917 0.291809 -0.678894 1441831812 -0.170471 -0.651917 0.291809 -0.678894 1441831812 -0.181763 -0.649414 0.308167 -0.671082 1441831812 -0.181763 -0.649414 0.308167 -0.671082 1441831812 -0.181763 -0.649414 0.308167 -0.671082 1441831812 -0.181763 -0.649414 0.308167 -0.671082 1441831812 -0.181763 -0.649414 0.308167 -0.671082 1441831812 -0.181763 -0.649414 0.308167 -0.671082 1441831812 -0.196045 -0.642151 0.322937 -0.667114 1441831812 -0.196045 -0.642151 0.322937 -0.667114 1441831812 -0.196045 -0.642151 0.322937 -0.667114 1441831812 -0.196045 -0.642151 0.322937 -0.667114 1441831812 -0.196045 -0.642151 0.322937 -0.667114 1441831812 -0.196045 -0.642151 0.322937 -0.667114 1441831812 -0.196045 -0.642151 0.322937 -0.667114 1441831812 -0.184265 -0.641785 0.318665 -0.672852 1441831812 -0.184265 -0.641785 0.318665 -0.672852 1441831812 -0.184265 -0.641785 0.318665 -0.672852 1441831812 -0.184265 -0.641785 0.318665 -0.672852 1441831812 -0.184265 -0.641785 0.318665 -0.672852 1441831812 -0.184265 -0.641785 0.318665 -0.672852 1441831812 -0.173767 -0.642883 0.321960 -0.672974 1441831812 -0.173767 -0.642883 0.321960 -0.672974 1441831812 -0.173767 -0.642883 0.321960 -0.672974 1441831812 -0.173767 -0.642883 0.321960 -0.672974 1441831812 -0.173767 -0.642883 0.321960 -0.672974 1441831812 -0.173767 -0.642883 0.321960 -0.672974 1441831812 -0.173767 -0.642883 0.321960 -0.672974 1441831812 -0.155579 -0.647400 0.315186 -0.676331 1441831812 -0.155579 -0.647400 0.315186 -0.676331 1441831812 -0.155579 -0.647400 0.315186 -0.676331 1441831812 -0.155579 -0.647400 0.315186 -0.676331 1441831812 -0.155579 -0.647400 0.315186 -0.676331 1441831812 -0.155579 -0.647400 0.315186 -0.676331 1441831812 -0.152527 -0.653503 0.311829 -0.672668 1441831812 -0.152527 -0.653503 0.311829 -0.672668 1441831812 -0.152527 -0.653503 0.311829 -0.672668 1441831812 -0.152527 -0.653503 0.311829 -0.672668 1441831812 -0.152527 -0.653503 0.311829 -0.672668 1441831812 -0.152527 -0.653503 0.311829 -0.672668 1441831812 -0.161438 -0.656860 0.315186 -0.665710 1441831812 -0.161438 -0.656860 0.315186 -0.665710 1441831812 -0.161438 -0.656860 0.315186 -0.665710 1441831812 -0.161438 -0.656860 0.315186 -0.665710 1441831812 -0.161438 -0.656860 0.315186 -0.665710 1441831812 -0.161438 -0.656860 0.315186 -0.665710 1441831812 -0.155579 -0.663879 0.301819 -0.666321 1441831812 -0.155579 -0.663879 0.301819 -0.666321 1441831812 -0.155579 -0.663879 0.301819 -0.666321 1441831812 -0.155579 -0.663879 0.301819 -0.666321 1441831812 -0.155579 -0.663879 0.301819 -0.666321 1441831812 -0.155579 -0.663879 0.301819 -0.666321 1441831812 -0.155579 -0.663879 0.301819 -0.666321 1441831812 -0.141479 -0.670654 0.280334 -0.672058 1441831812 -0.141479 -0.670654 0.280334 -0.672058 1441831812 -0.141479 -0.670654 0.280334 -0.672058 1441831812 -0.141479 -0.670654 0.280334 -0.672058 1441831812 -0.141479 -0.670654 0.280334 -0.672058 1441831812 -0.141479 -0.670654 0.280334 -0.672058 1441831812 -0.138916 -0.674133 0.269348 -0.673645 1441831812 -0.138916 -0.674133 0.269348 -0.673645 1441831812 -0.138916 -0.674133 0.269348 -0.673645 1441831812 -0.138916 -0.674133 0.269348 -0.673645 1441831812 -0.138916 -0.674133 0.269348 -0.673645 1441831812 -0.138916 -0.674133 0.269348 -0.673645 1441831812 -0.138916 -0.674133 0.269348 -0.673645 1441831812 -0.150513 -0.673767 0.273743 -0.669739 1441831812 -0.150513 -0.673767 0.273743 -0.669739 1441831812 -0.150513 -0.673767 0.273743 -0.669739 1441831812 -0.150513 -0.673767 0.273743 -0.669739 1441831812 -0.150513 -0.673767 0.273743 -0.669739 1441831812 -0.150513 -0.673767 0.273743 -0.669739 1441831812 -0.174011 -0.666077 0.288147 -0.665710 1441831812 -0.174011 -0.666077 0.288147 -0.665710 1441831812 -0.174011 -0.666077 0.288147 -0.665710 1441831812 -0.174011 -0.666077 0.288147 -0.665710 1441831812 -0.174011 -0.666077 0.288147 -0.665710 1441831812 -0.174011 -0.666077 0.288147 -0.665710 1441831812 -0.180481 -0.658752 0.288940 -0.670898 1441831812 -0.180481 -0.658752 0.288940 -0.670898 1441831812 -0.180481 -0.658752 0.288940 -0.670898 1441831812 -0.180481 -0.658752 0.288940 -0.670898 1441831812 -0.180481 -0.658752 0.288940 -0.670898 1441831812 -0.180481 -0.658752 0.288940 -0.670898 1441831812 -0.180481 -0.658752 0.288940 -0.670898 1441831812 -0.184753 -0.652466 0.288574 -0.676025 1441831813 -0.184753 -0.652466 0.288574 -0.676025 1441831813 -0.184753 -0.652466 0.288574 -0.676025 1441831813 -0.184753 -0.652466 0.288574 -0.676025 1441831813 -0.184753 -0.652466 0.288574 -0.676025 1441831813 -0.184753 -0.652466 0.288574 -0.676025 1441831813 -0.184143 -0.648804 0.290100 -0.679016 1441831813 -0.184143 -0.648804 0.290100 -0.679016 1441831813 -0.184143 -0.648804 0.290100 -0.679016 1441831813 -0.184143 -0.648804 0.290100 -0.679016 1441831813 -0.184143 -0.648804 0.290100 -0.679016 1441831813 -0.184143 -0.648804 0.290100 -0.679016 1441831813 -0.175476 -0.650330 0.285156 -0.681946 1441831813 -0.175476 -0.650330 0.285156 -0.681946 1441831813 -0.175476 -0.650330 0.285156 -0.681946 1441831813 -0.175476 -0.650330 0.285156 -0.681946 1441831813 -0.175476 -0.650330 0.285156 -0.681946 1441831813 -0.175476 -0.650330 0.285156 -0.681946 1441831813 -0.175476 -0.650330 0.285156 -0.681946 1441831813 -0.182739 -0.649109 0.296021 -0.676514 1441831813 -0.182739 -0.649109 0.296021 -0.676514 1441831813 -0.182739 -0.649109 0.296021 -0.676514 1441831813 -0.182739 -0.649109 0.296021 -0.676514 1441831813 -0.182739 -0.649109 0.296021 -0.676514 1441831813 -0.182739 -0.649109 0.296021 -0.676514 1441831813 -0.189026 -0.646851 0.306091 -0.672485 1441831813 -0.189026 -0.646851 0.306091 -0.672485 1441831813 -0.189026 -0.646851 0.306091 -0.672485 1441831813 -0.189026 -0.646851 0.306091 -0.672485 1441831813 -0.189026 -0.646851 0.306091 -0.672485 1441831813 -0.189026 -0.646851 0.306091 -0.672485 1441831813 -0.181152 -0.649475 0.299377 -0.675171 1441831813 -0.181152 -0.649475 0.299377 -0.675171 1441831813 -0.181152 -0.649475 0.299377 -0.675171 1441831813 -0.181152 -0.649475 0.299377 -0.675171 1441831813 -0.181152 -0.649475 0.299377 -0.675171 1441831813 -0.181152 -0.649475 0.299377 -0.675171 1441831813 -0.181152 -0.649475 0.299377 -0.675171 1441831813 -0.171387 -0.654602 0.289978 -0.676819 1441831813 -0.171387 -0.654602 0.289978 -0.676819 1441831813 -0.171387 -0.654602 0.289978 -0.676819 1441831813 -0.171387 -0.654602 0.289978 -0.676819 1441831813 -0.171387 -0.654602 0.289978 -0.676819 1441831813 -0.171387 -0.654602 0.289978 -0.676819 1441831813 -0.163818 -0.658386 0.279236 -0.679565 1441831813 -0.163818 -0.658386 0.279236 -0.679565 1441831813 -0.163818 -0.658386 0.279236 -0.679565 1441831813 -0.163818 -0.658386 0.279236 -0.679565 1441831813 -0.163818 -0.658386 0.279236 -0.679565 1441831813 -0.163818 -0.658386 0.279236 -0.679565 1441831813 -0.163818 -0.658386 0.279236 -0.679565 1441831813 -0.169739 -0.659485 0.279541 -0.676880 1441831813 -0.169739 -0.659485 0.279541 -0.676880 1441831813 -0.169739 -0.659485 0.279541 -0.676880 1441831813 -0.169739 -0.659485 0.279541 -0.676880 1441831813 -0.169739 -0.659485 0.279541 -0.676880 1441831813 -0.169739 -0.659485 0.279541 -0.676880 1441831813 -0.189575 -0.653198 0.298157 -0.669800 1441831813 -0.189575 -0.653198 0.298157 -0.669800 1441831813 -0.189575 -0.653198 0.298157 -0.669800 1441831813 -0.189575 -0.653198 0.298157 -0.669800 1441831813 -0.189575 -0.653198 0.298157 -0.669800 1441831813 -0.189575 -0.653198 0.298157 -0.669800 1441831813 -0.189575 -0.653198 0.298157 -0.669800 1441831813 -0.192505 -0.646912 0.297058 -0.675476 1441831813 -0.192505 -0.646912 0.297058 -0.675476 1441831813 -0.192505 -0.646912 0.297058 -0.675476 1441831813 -0.192505 -0.646912 0.297058 -0.675476 1441831813 -0.192505 -0.646912 0.297058 -0.675476 1441831813 -0.192505 -0.646912 0.297058 -0.675476 1441831813 -0.192932 -0.640747 0.292297 -0.683228 1441831813 -0.192932 -0.640747 0.292297 -0.683228 1441831813 -0.192932 -0.640747 0.292297 -0.683228 1441831813 -0.192932 -0.640747 0.292297 -0.683228 1441831813 -0.192932 -0.640747 0.292297 -0.683228 1441831813 -0.192932 -0.640747 0.292297 -0.683228 1441831813 -0.194092 -0.634766 0.298950 -0.685669 1441831813 -0.194092 -0.634766 0.298950 -0.685669 1441831813 -0.194092 -0.634766 0.298950 -0.685669 1441831813 -0.194092 -0.634766 0.298950 -0.685669 1441831813 -0.194092 -0.634766 0.298950 -0.685669 1441831813 -0.194092 -0.634766 0.298950 -0.685669 1441831813 -0.194092 -0.634766 0.298950 -0.685669 1441831813 -0.188538 -0.633423 0.300659 -0.687683 1441831813 -0.188538 -0.633423 0.300659 -0.687683 1441831813 -0.188538 -0.633423 0.300659 -0.687683 1441831813 -0.188538 -0.633423 0.300659 -0.687683 1441831813 -0.188538 -0.633423 0.300659 -0.687683 1441831813 -0.188538 -0.633423 0.300659 -0.687683 1441831813 -0.194336 -0.631531 0.308838 -0.684143 1441831813 -0.194336 -0.631531 0.308838 -0.684143 1441831813 -0.194336 -0.631531 0.308838 -0.684143 1441831813 -0.194336 -0.631531 0.308838 -0.684143 1441831813 -0.194336 -0.631531 0.308838 -0.684143 1441831813 -0.194336 -0.631531 0.308838 -0.684143 1441831813 -0.199524 -0.631409 0.312195 -0.681274 1441831813 -0.199524 -0.631409 0.312195 -0.681274 1441831813 -0.199524 -0.631409 0.312195 -0.681274 1441831813 -0.199524 -0.631409 0.312195 -0.681274 1441831813 -0.199524 -0.631409 0.312195 -0.681274 1441831813 -0.199524 -0.631409 0.312195 -0.681274 1441831813 -0.193665 -0.637878 0.301086 -0.681946 1441831813 -0.193665 -0.637878 0.301086 -0.681946 1441831813 -0.193665 -0.637878 0.301086 -0.681946 1441831813 -0.193665 -0.637878 0.301086 -0.681946 1441831813 -0.193665 -0.637878 0.301086 -0.681946 1441831813 -0.193665 -0.637878 0.301086 -0.681946 1441831813 -0.193665 -0.637878 0.301086 -0.681946 1441831813 -0.182312 -0.646362 0.285339 -0.683838 1441831813 -0.182312 -0.646362 0.285339 -0.683838 1441831813 -0.182312 -0.646362 0.285339 -0.683838 1441831813 -0.182312 -0.646362 0.285339 -0.683838 1441831813 -0.182312 -0.646362 0.285339 -0.683838 1441831813 -0.182312 -0.646362 0.285339 -0.683838 1441831813 -0.177429 -0.651672 0.265076 -0.688232 1441831813 -0.177429 -0.651672 0.265076 -0.688232 1441831814 -0.177429 -0.651672 0.265076 -0.688232 1441831814 -0.177429 -0.651672 0.265076 -0.688232 1441831814 -0.177429 -0.651672 0.265076 -0.688232 1441831814 -0.177429 -0.651672 0.265076 -0.688232 1441831814 -0.175659 -0.653748 0.262024 -0.687866 1441831814 -0.175659 -0.653748 0.262024 -0.687866 1441831814 -0.175659 -0.653748 0.262024 -0.687866 1441831814 -0.175659 -0.653748 0.262024 -0.687866 1441831814 -0.175659 -0.653748 0.262024 -0.687866 1441831814 -0.175659 -0.653748 0.262024 -0.687866 1441831814 -0.175659 -0.653748 0.262024 -0.687866 1441831814 -0.186157 -0.649292 0.278076 -0.683044 1441831814 -0.186157 -0.649292 0.278076 -0.683044 1441831814 -0.186157 -0.649292 0.278076 -0.683044 1441831814 -0.186157 -0.649292 0.278076 -0.683044 1441831814 -0.186157 -0.649292 0.278076 -0.683044 1441831814 -0.186157 -0.649292 0.278076 -0.683044 1441831814 -0.190979 -0.645203 0.285706 -0.682373 1441831814 -0.190979 -0.645203 0.285706 -0.682373 1441831814 -0.190979 -0.645203 0.285706 -0.682373 1441831814 -0.190979 -0.645203 0.285706 -0.682373 1441831814 -0.190979 -0.645203 0.285706 -0.682373 1441831814 -0.190979 -0.645203 0.285706 -0.682373 1441831814 -0.190979 -0.645203 0.285706 -0.682373 1441831814 -0.190857 -0.641235 0.283386 -0.687134 1441831814 -0.190857 -0.641235 0.283386 -0.687134 1441831814 -0.190857 -0.641235 0.283386 -0.687134 1441831814 -0.190857 -0.641235 0.283386 -0.687134 1441831814 -0.190857 -0.641235 0.283386 -0.687134 1441831814 -0.190857 -0.641235 0.283386 -0.687134 1441831814 -0.187622 -0.639221 0.284851 -0.689331 1441831814 -0.187622 -0.639221 0.284851 -0.689331 1441831814 -0.187622 -0.639221 0.284851 -0.689331 1441831814 -0.187622 -0.639221 0.284851 -0.689331 1441831814 -0.187622 -0.639221 0.284851 -0.689331 1441831814 -0.187622 -0.639221 0.284851 -0.689331 1441831814 -0.179321 -0.639526 0.285278 -0.691040 1441831814 -0.179321 -0.639526 0.285278 -0.691040 1441831814 -0.179321 -0.639526 0.285278 -0.691040 1441831814 -0.179321 -0.639526 0.285278 -0.691040 1441831814 -0.179321 -0.639526 0.285278 -0.691040 1441831814 -0.179321 -0.639526 0.285278 -0.691040 1441831814 -0.188110 -0.635681 0.299561 -0.686157 1441831814 -0.188110 -0.635681 0.299561 -0.686157 1441831814 -0.188110 -0.635681 0.299561 -0.686157 1441831814 -0.188110 -0.635681 0.299561 -0.686157 1441831814 -0.188110 -0.635681 0.299561 -0.686157 1441831814 -0.188110 -0.635681 0.299561 -0.686157 1441831814 -0.188110 -0.635681 0.299561 -0.686157 1441831814 -0.188843 -0.635803 0.304749 -0.683594 1441831814 -0.188843 -0.635803 0.304749 -0.683594 1441831814 -0.188843 -0.635803 0.304749 -0.683594 1441831814 -0.188843 -0.635803 0.304749 -0.683594 1441831814 -0.188843 -0.635803 0.304749 -0.683594 1441831814 -0.188843 -0.635803 0.304749 -0.683594 1441831814 -0.174133 -0.643494 0.287903 -0.687561 1441831814 -0.174133 -0.643494 0.287903 -0.687561 1441831814 -0.174133 -0.643494 0.287903 -0.687561 1441831814 -0.174133 -0.643494 0.287903 -0.687561 1441831814 -0.174133 -0.643494 0.287903 -0.687561 1441831814 -0.174133 -0.643494 0.287903 -0.687561 1441831814 -0.163696 -0.648682 0.275269 -0.690491 1441831814 -0.163696 -0.648682 0.275269 -0.690491 1441831814 -0.163696 -0.648682 0.275269 -0.690491 1441831814 -0.163696 -0.648682 0.275269 -0.690491 1441831814 -0.163696 -0.648682 0.275269 -0.690491 1441831814 -0.163696 -0.648682 0.275269 -0.690491 1441831814 -0.170471 -0.648987 0.265747 -0.692261 1441831814 -0.170471 -0.648987 0.265747 -0.692261 1441831814 -0.170471 -0.648987 0.265747 -0.692261 1441831814 -0.170471 -0.648987 0.265747 -0.692261 1441831814 -0.170471 -0.648987 0.265747 -0.692261 1441831814 -0.170471 -0.648987 0.265747 -0.692261 1441831814 -0.191284 -0.646118 0.261047 -0.691284 1441831814 -0.191284 -0.646118 0.261047 -0.691284 1441831814 -0.191284 -0.646118 0.261047 -0.691284 1441831814 -0.191284 -0.646118 0.261047 -0.691284 1441831814 -0.191284 -0.646118 0.261047 -0.691284 1441831814 -0.191284 -0.646118 0.261047 -0.691284 1441831814 -0.216187 -0.641541 0.270447 -0.684570 1441831814 -0.216187 -0.641541 0.270447 -0.684570 1441831814 -0.216187 -0.641541 0.270447 -0.684570 1441831814 -0.216187 -0.641541 0.270447 -0.684570 1441831814 -0.216187 -0.641541 0.270447 -0.684570 1441831814 -0.216187 -0.641541 0.270447 -0.684570 1441831814 -0.216980 -0.641602 0.274048 -0.682800 1441831814 -0.216980 -0.641602 0.274048 -0.682800 1441831814 -0.216980 -0.641602 0.274048 -0.682800 1441831814 -0.216980 -0.641602 0.274048 -0.682800 1441831814 -0.216980 -0.641602 0.274048 -0.682800 1441831814 -0.216980 -0.641602 0.274048 -0.682800 1441831814 -0.212524 -0.642090 0.270813 -0.685059 1441831814 -0.212524 -0.642090 0.270813 -0.685059 1441831814 
-0.192078 -0.611572 0.393433 -0.659058 1441831817 -0.192078 -0.611572 0.393433 -0.659058 1441831817 -0.180969 -0.585449 0.269592 -0.742920 1441831817 -0.180969 -0.585449 0.269592 -0.742920 1441831817 -0.180969 -0.585449 0.269592 -0.742920 1441831817 -0.180969 -0.585449 0.269592 -0.742920 1441831817 -0.180969 -0.585449 0.269592 -0.742920 1441831817 -0.180969 -0.585449 0.269592 -0.742920 1441831817 -0.180969 -0.585449 0.269592 -0.742920 1441831817 -0.326904 -0.513428 0.087219 -0.788696 1441831817 -0.326904 -0.513428 0.087219 -0.788696 1441831817 -0.326904 -0.513428 0.087219 -0.788696 1441831817 -0.326904 -0.513428 0.087219 -0.788696 1441831817 -0.326904 -0.513428 0.087219 -0.788696 1441831817 -0.326904 -0.513428 0.087219 -0.788696 1441831817 -0.326904 -0.513428 0.087219 -0.788696 1441831817 -0.455261 -0.372742 -0.025757 -0.808228 1441831817 -0.455261 -0.372742 -0.025757 -0.808228 1441831817 -0.455261 -0.372742 -0.025757 -0.808228 1441831817 -0.455261 -0.372742 -0.025757 -0.808228 1441831817 -0.455261 -0.372742 -0.025757 -0.808228 1441831817 -0.455261 -0.372742 -0.025757 -0.808228 1441831817 -0.442688 -0.314575 -0.022827 -0.839417 1441831817 -0.442688 -0.314575 -0.022827 -0.839417 1441831817 -0.442688 -0.314575 -0.022827 -0.839417 1441831817 -0.442688 -0.314575 -0.022827 -0.839417 1441831817 -0.442688 -0.314575 -0.022827 -0.839417 1441831817 -0.442688 -0.314575 -0.022827 -0.839417 1441831817 -0.442688 -0.314575 -0.022827 -0.839417 1441831817 -0.431702 -0.338318 0.031921 -0.835632 1441831817 -0.431702 -0.338318 0.031921 -0.835632 1441831817 -0.431702 -0.338318 0.031921 -0.835632 1441831817 -0.431702 -0.338318 0.031921 -0.835632 1441831817 -0.431702 -0.338318 0.031921 -0.835632 1441831817 -0.431702 -0.338318 0.031921 -0.835632 1441831817 -0.379028 -0.440063 0.126343 -0.804199 1441831817 -0.379028 -0.440063 0.126343 -0.804199 1441831817 -0.379028 -0.440063 0.126343 -0.804199 1441831817 -0.379028 -0.440063 0.126343 -0.804199 1441831817 -0.379028 -0.440063 0.126343 -0.804199 1441831817 -0.379028 -0.440063 0.126343 -0.804199 1441831817 -0.279114 -0.540527 0.216248 -0.763672 1441831817 -0.279114 -0.540527 0.216248 -0.763672 1441831817 -0.279114 -0.540527 0.216248 -0.763672 1441831817 -0.279114 -0.540527 0.216248 -0.763672 1441831817 -0.279114 -0.540527 0.216248 -0.763672 1441831817 -0.279114 -0.540527 0.216248 -0.763672 1441831817 -0.125366 -0.625244 0.279663 -0.717773 1441831817 -0.125366 -0.625244 0.279663 -0.717773 1441831817 -0.125366 -0.625244 0.279663 -0.717773 1441831817 -0.125366 -0.625244 0.279663 -0.717773 1441831817 -0.125366 -0.625244 0.279663 -0.717773 1441831817 -0.125366 -0.625244 0.279663 -0.717773 1441831817 -0.125366 -0.625244 0.279663 -0.717773 1441831817 0.000854 -0.642151 0.363159 -0.675171 1441831817 0.000854 -0.642151 0.363159 -0.675171 1441831817 0.000854 -0.642151 0.363159 -0.675171 1441831817 0.000854 -0.642151 0.363159 -0.675171 1441831817 0.000854 -0.642151 0.363159 -0.675171 1441831817 0.000854 -0.642151 0.363159 -0.675171 1441831817 0.042725 -0.620483 0.418335 -0.661987 1441831817 0.042725 -0.620483 0.418335 -0.661987 1441831817 0.042725 -0.620483 0.418335 -0.661987 1441831817 0.042725 -0.620483 0.418335 -0.661987 1441831817 0.042725 -0.620483 0.418335 -0.661987 1441831817 0.042725 -0.620483 0.418335 -0.661987 1441831817 0.042725 -0.620483 0.418335 -0.661987 1441831818 -0.045288 -0.577759 0.431152 -0.691650 1441831818 -0.045288 -0.577759 0.431152 -0.691650 1441831818 -0.045288 -0.577759 0.431152 -0.691650 1441831818 -0.045288 -0.577759 0.431152 -0.691650 1441831818 -0.045288 -0.577759 0.431152 -0.691650 1441831818 -0.045288 -0.577759 0.431152 -0.691650 1441831818 -0.200134 -0.515808 0.292053 -0.780151 1441831818 -0.200134 -0.515808 0.292053 -0.780151 1441831818 -0.200134 -0.515808 0.292053 -0.780151 1441831818 -0.200134 -0.515808 0.292053 -0.780151 1441831818 -0.200134 -0.515808 0.292053 -0.780151 1441831818 -0.200134 -0.515808 0.292053 -0.780151 1441831818 -0.356750 -0.423035 0.071533 -0.829895 1441831818 -0.356750 -0.423035 0.071533 -0.829895 1441831818 -0.356750 -0.423035 0.071533 -0.829895 1441831818 -0.356750 -0.423035 0.071533 -0.829895 1441831818 -0.356750 -0.423035 0.071533 -0.829895 1441831818 -0.356750 -0.423035 0.071533 -0.829895 1441831818 -0.447937 -0.311707 -0.057373 -0.836060 1441831818 -0.447937 -0.311707 -0.057373 -0.836060 1441831818 -0.447937 -0.311707 -0.057373 -0.836060 1441831818 -0.447937 -0.311707 -0.057373 -0.836060 1441831818 -0.447937 -0.311707 -0.057373 -0.836060 1441831818 -0.447937 -0.311707 -0.057373 -0.836060 1441831818 -0.447937 -0.311707 -0.057373 -0.836060 1441831818 -0.443726 -0.253113 -0.094482 -0.854492 1441831818 -0.443726 -0.253113 -0.094482 -0.854492 1441831818 -0.443726 -0.253113 -0.094482 -0.854492 1441831818 -0.443726 -0.253113 -0.094482 -0.854492 1441831818 -0.443726 -0.253113 -0.094482 -0.854492 1441831818 -0.443726 -0.253113 -0.094482 -0.854492 1441831818 -0.443726 -0.253113 -0.094482 -0.854492 1441831818 -0.438538 -0.287354 -0.057068 -0.849670 1441831818 -0.438538 -0.287354 -0.057068 -0.849670 1441831818 -0.438538 -0.287354 -0.057068 -0.849670 1441831818 -0.438538 -0.287354 -0.057068 -0.849670 1441831818 -0.438538 -0.287354 -0.057068 -0.849670 1441831818 -0.438538 -0.287354 -0.057068 -0.849670 1441831818 -0.402039 -0.341919 0.057312 -0.847534 1441831818 -0.402039 -0.341919 0.057312 -0.847534 1441831818 -0.402039 -0.341919 0.057312 -0.847534 1441831818 -0.402039 -0.341919 0.057312 -0.847534 1441831818 -0.402039 -0.341919 0.057312 -0.847534 1441831818 -0.402039 -0.341919 0.057312 -0.847534 1441831818 -0.317749 -0.428284 0.222290 -0.816284 1441831818 -0.317749 -0.428284 0.222290 -0.816284 1441831818 -0.317749 -0.428284 0.222290 -0.816284 1441831818 -0.317749 -0.428284 0.222290 -0.816284 1441831818 -0.317749 -0.428284 0.222290 -0.816284 1441831818 -0.317749 -0.428284 0.222290 -0.816284 1441831818 -0.188171 -0.541687 0.340332 -0.745239 1441831818 -0.188171 -0.541687 0.340332 -0.745239 1441831818 -0.188171 -0.541687 0.340332 -0.745239 1441831818 -0.188171 -0.541687 0.340332 -0.745239 1441831818 -0.188171 -0.541687 0.340332 -0.745239 1441831818 -0.188171 -0.541687 0.340332 -0.745239 1441831818 -0.057678 -0.618591 0.388184 -0.680725 1441831818 -0.057678 -0.618591 0.388184 -0.680725 1441831818 -0.057678 -0.618591 0.388184 -0.680725 1441831818 -0.057678 -0.618591 0.388184 -0.680725 1441831818 -0.057678 -0.618591 0.388184 -0.680725 1441831818 -0.057678 -0.618591 0.388184 -0.680725 1441831818 -0.057678 -0.618591 0.388184 -0.680725 1441831818 0.006409 -0.626892 0.438599 -0.643921 1441831818 0.006409 -0.626892 0.438599 -0.643921 1441831818 0.006409 -0.626892 0.438599 -0.643921 1441831818 0.006409 -0.626892 0.438599 -0.643921 1441831818 0.006409 -0.626892 0.438599 -0.643921 1441831818 0.006409 -0.626892 0.438599 -0.643921 1441831818 -0.045837 -0.589478 0.445496 -0.672302 1441831818 -0.045837 -0.589478 0.445496 -0.672302 1441831818 -0.045837 -0.589478 0.445496 -0.672302 1441831818 -0.045837 -0.589478 0.445496 -0.672302 1441831818 -0.045837 -0.589478 0.445496 -0.672302 1441831818 -0.045837 -0.589478 0.445496 -0.672302 1441831818 -0.185791 -0.527832 0.349365 -0.751587 1441831818 -0.185791 -0.527832 0.349365 -0.751587 1441831818 -0.185791 -0.527832 0.349365 -0.751587 1441831818 -0.185791 -0.527832 0.349365 -0.751587 1441831818 -0.185791 -0.527832 0.349365 -0.751587 1441831818 -0.185791 -0.527832 0.349365 -0.751587 1441831818 -0.367065 -0.411926 0.168213 -0.816895 1441831818 -0.367065 -0.411926 0.168213 -0.816895 1441831818 -0.367065 -0.411926 0.168213 -0.816895 1441831818 -0.367065 -0.411926 0.168213 -0.816895 1441831818 -0.367065 -0.411926 0.168213 -0.816895 1441831818 -0.367065 -0.411926 0.168213 -0.816895 1441831818 -0.477539 -0.296875 0.038086 -0.826111 1441831818 -0.477539 -0.296875 0.038086 -0.826111 1441831818 -0.477539 -0.296875 0.038086 -0.826111 1441831818 -0.477539 -0.296875 0.038086 -0.826111 1441831818 -0.477539 -0.296875 0.038086 -0.826111 1441831818 -0.477539 -0.296875 0.038086 -0.826111 1441831818 -0.510193 -0.234985 -0.023254 -0.827087 1441831818 -0.510193 -0.234985 -0.023254 -0.827087 1441831818 -0.510193 -0.234985 -0.023254 -0.827087 1441831818 -0.510193 -0.234985 -0.023254 -0.827087 1441831818 -0.510193 -0.234985 -0.023254 -0.827087 1441831818 -0.510193 -0.234985 -0.023254 -0.827087 1441831818 -0.493591 -0.216675 -0.015564 -0.842163 1441831818 -0.493591 -0.216675 -0.015564 -0.842163 1441831818 -0.493591 -0.216675 -0.015564 -0.842163 1441831818 -0.493591 -0.216675 -0.015564 -0.842163 1441831818 -0.493591 -0.216675 -0.015564 -0.842163 1441831818 -0.493591 -0.216675 -0.015564 -0.842163 1441831818 -0.493591 -0.216675 -0.015564 -0.842163 1441831818 -0.465393 -0.267578 0.088135 -0.839172 1441831818 -0.465393 -0.267578 0.088135 -0.839172 1441831818 -0.465393 -0.267578 0.088135 -0.839172 1441831818 -0.465393 -0.267578 0.088135 -0.839172 1441831818 -0.465393 -0.267578 0.088135 -0.839172 1441831818 -0.465393 -0.267578 0.088135 -0.839172 1441831818 -0.398621 -0.370361 0.213501 -0.811401 1441831819 -0.398621 -0.370361 0.213501 -0.811401 1441831819 -0.398621 -0.370361 0.213501 -0.811401 1441831819 -0.398621 -0.370361 0.213501 -0.811401 1441831819 -0.398621 -0.370361 0.213501 -0.811401 1441831819 -0.398621 -0.370361 0.213501 -0.811401 1441831819 -0.297485 -0.488770 0.334106 -0.749023 1441831819 -0.297485 -0.488770 0.334106 -0.749023 1441831819 -0.297485 -0.488770 0.334106 -0.749023 1441831819 -0.297485 -0.488770 0.334106 -0.749023 1441831819 -0.297485 -0.488770 0.334106 -0.749023 1441831819 -0.297485 -0.488770 0.334106 -0.749023 1441831819 -0.297485 -0.488770 0.334106 -0.749023 1441831819 -0.128662 -0.609070 0.389771 -0.678650 1441831819 -0.128662 -0.609070 0.389771 -0.678650 1441831819 -0.128662 -0.609070 0.389771 -0.678650 1441831819 -0.128662 -0.609070 0.389771 -0.678650 1441831819 -0.128662 -0.609070 0.389771 -0.678650 1441831819 -0.128662 -0.609070 0.389771 -0.678650 1441831819 -0.128662 -0.609070 0.389771 -0.678650 1441831819 -0.009705 -0.636719 0.402954 -0.657410 1441831819 -0.009705 -0.636719 0.402954 -0.657410 1441831819 -0.009705 -0.636719 0.402954 -0.657410 1441831819 -0.009705 -0.636719 0.402954 -0.657410 1441831819 -0.009705 -0.636719 0.402954 -0.657410 1441831819 -0.009705 -0.636719 0.402954 -0.657410 1441831819 -0.056824 -0.608276 0.425537 -0.667664 1441831819 -0.056824 -0.608276 0.425537 -0.667664 1441831819 -0.056824 -0.608276 0.425537 -0.667664 1441831819 -0.056824 -0.608276 0.425537 -0.667664 1441831819 -0.056824 -0.608276 0.425537 -0.667664 1441831819 -0.056824 -0.608276 0.425537 -0.667664 1441831819 -0.180481 -0.559326 0.328857 -0.739258 1441831819 -0.180481 -0.559326 0.328857 -0.739258 1441831819 -0.180481 -0.559326 0.328857 -0.739258 1441831819 -0.180481 -0.559326 0.328857 -0.739258 1441831819 -0.180481 -0.559326 0.328857 -0.739258 1441831819 -0.180481 -0.559326 0.328857 -0.739258 1441831819 -0.328674 -0.511169 0.120667 -0.784973 1441831819 -0.328674 -0.511169 0.120667 -0.784973 1441831819 -0.328674 -0.511169 0.120667 -0.784973 1441831819 -0.328674 -0.511169 0.120667 -0.784973 1441831819 -0.328674 -0.511169 0.120667 -0.784973 1441831819 -0.328674 -0.511169 0.120667 -0.784973 1441831819 -0.328674 -0.511169 0.120667 -0.784973 1441831819 -0.450745 -0.445862 -0.023682 -0.773010 1441831819 -0.450745 -0.445862 -0.023682 -0.773010 1441831819 -0.450745 -0.445862 -0.023682 -0.773010 1441831819 -0.450745 -0.445862 -0.023682 -0.773010 1441831819 -0.450745 -0.445862 -0.023682 -0.773010 1441831819 -0.505371 -0.328003 0.018127 -0.797974 1441831819 -0.505371 -0.328003 0.018127 -0.797974 1441831819 -0.505371 -0.328003 0.018127 -0.797974 1441831819 -0.505371 -0.328003 0.018127 -0.797974 1441831819 -0.505371 -0.328003 0.018127 -0.797974 1441831819 -0.505371 -0.328003 0.018127 -0.797974 1441831819 -0.501587 -0.306458 0.060181 -0.806824 1441831819 -0.501587 -0.306458 0.060181 -0.806824 1441831819 -0.501587 -0.306458 0.060181 -0.806824 1441831819 -0.501587 -0.306458 0.060181 -0.806824 1441831819 -0.501587 -0.306458 0.060181 -0.806824 1441831819 -0.501587 -0.306458 0.060181 -0.806824 1441831819 -0.501587 -0.306458 0.060181 -0.806824 1441831819 -0.466431 -0.374084 0.119141 -0.792725 1441831819 -0.466431 -0.374084 0.119141 -0.792725 1441831819 -0.466431 -0.374084 0.119141 -0.792725 1441831819 -0.466431 -0.374084 0.119141 -0.792725 1441831819 -0.466431 -0.374084 0.119141 -0.792725 1441831819 -0.466431 -0.374084 0.119141 -0.792725 1441831819 -0.373718 -0.468506 0.191467 -0.777344 1441831819 -0.373718 -0.468506 0.191467 -0.777344 1441831819 -0.373718 -0.468506 0.191467 -0.777344 1441831819 -0.373718 -0.468506 0.191467 -0.777344 1441831819 -0.373718 -0.468506 0.191467 -0.777344 1441831819 -0.373718 -0.468506 0.191467 -0.777344 1441831819 -0.373718 -0.468506 0.191467 -0.777344 1441831819 -0.259521 -0.545105 0.288818 -0.743103 1441831819 -0.259521 -0.545105 0.288818 -0.743103 1441831819 -0.259521 -0.545105 0.288818 -0.743103 1441831819 -0.259521 -0.545105 0.288818 -0.743103 1441831819 -0.259521 -0.545105 0.288818 -0.743103 1441831819 -0.259521 -0.545105 0.288818 -0.743103 1441831819 -0.128845 -0.593262 0.391113 -0.691772 1441831819 -0.128845 -0.593262 0.391113 -0.691772 1441831819 -0.128845 -0.593262 0.391113 -0.691772 1441831819 -0.128845 -0.593262 0.391113 -0.691772 1441831819 -0.128845 -0.593262 0.391113 -0.691772 1441831819 -0.128845 -0.593262 0.391113 -0.691772 1441831819 -0.128845 -0.593262 0.391113 -0.691772 1441831819 -0.011230 -0.616211 0.436218 -0.655701 1441831819 -0.011230 -0.616211 0.436218 -0.655701 1441831819 -0.011230 -0.616211 0.436218 -0.655701 1441831819 -0.011230 -0.616211 0.436218 -0.655701 1441831819 -0.011230 -0.616211 0.436218 -0.655701 1441831819 -0.011230 -0.616211 0.436218 -0.655701 1441831819 -0.049438 -0.584473 0.466431 -0.662170 1441831819 -0.049438 -0.584473 0.466431 -0.662170 1441831819 -0.049438 -0.584473 0.466431 -0.662170 1441831819 -0.049438 -0.584473 0.466431 -0.662170 1441831819 -0.049438 -0.584473 0.466431 -0.662170 1441831819 -0.049438 -0.584473 0.466431 -0.662170 1441831819 -0.188049 -0.530701 0.363708 -0.742126 1441831819 -0.188049 -0.530701 0.363708 -0.742126 1441831819 -0.188049 -0.530701 0.363708 -0.742126 1441831819 -0.188049 -0.530701 0.363708 -0.742126 1441831819 -0.188049 -0.530701 0.363708 -0.742126 1441831819 -0.188049 -0.530701 0.363708 -0.742126 1441831819 -0.188049 -0.530701 0.363708 -0.742126 1441831819 -0.349365 -0.449524 0.169922 -0.804382 1441831819 -0.349365 -0.449524 0.169922 -0.804382 1441831819 -0.349365 -0.449524 0.169922 -0.804382 1441831819 -0.349365 -0.449524 0.169922 -0.804382 1441831819 -0.349365 -0.449524 0.169922 -0.804382 1441831819 -0.349365 -0.449524 0.169922 -0.804382 1441831819 -0.463318 -0.372986 0.010498 -0.803894 1441831819 -0.463318 -0.372986 0.010498 -0.803894 1441831820 -0.463318 -0.372986 0.010498 -0.803894 1441831820 -0.463318 -0.372986 0.010498 -0.803894 1441831820 -0.463318 -0.372986 0.010498 -0.803894 1441831820 -0.463318 -0.372986 0.010498 -0.803894 1441831820 -0.463318 -0.372986 0.010498 -0.803894 1441831820 -0.518372 -0.277161 -0.006348 -0.809021 1441831820 -0.518372 -0.277161 -0.006348 -0.809021 1441831820 -0.518372 -0.277161 -0.006348 -0.809021 1441831820 -0.518372 -0.277161 -0.006348 -0.809021 1441831820 -0.518372 -0.277161 -0.006348 -0.809021 1441831820 -0.518372 -0.277161 -0.006348 -0.809021 1441831820 -0.505859 -0.260437 -0.007507 -0.822388 1441831820 -0.505859 -0.260437 -0.007507 -0.822388 1441831820 -0.505859 -0.260437 -0.007507 -0.822388 1441831820 -0.505859 -0.260437 -0.007507 -0.822388 1441831820 -0.505859 -0.260437 -0.007507 -0.822388 1441831820 -0.505859 -0.260437 -0.007507 -0.822388 1441831820 -0.494080 -0.309204 0.080994 -0.808594 1441831820 -0.494080 -0.309204 0.080994 -0.808594 1441831820 -0.494080 -0.309204 0.080994 -0.808594 1441831820 -0.494080 -0.309204 0.080994 -0.808594 1441831820 -0.494080 -0.309204 0.080994 -0.808594 1441831820 -0.494080 -0.309204 0.080994 -0.808594 1441831820 -0.417419 -0.396790 0.195435 -0.793884 1441831820 -0.417419 -0.396790 0.195435 -0.793884 1441831820 -0.417419 -0.396790 0.195435 -0.793884 1441831820 -0.417419 -0.396790 0.195435 -0.793884 1441831820 -0.417419 -0.396790 0.195435 -0.793884 1441831820 -0.417419 -0.396790 0.195435 -0.793884 1441831820 -0.281921 -0.514954 0.293457 -0.754517 1441831820 -0.281921 -0.514954 0.293457 -0.754517 1441831820 -0.281921 -0.514954 0.293457 -0.754517 1441831820 -0.281921 -0.514954 0.293457 -0.754517 1441831820 -0.281921 -0.514954 0.293457 -0.754517 1441831820 -0.281921 -0.514954 0.293457 -0.754517 1441831820 -0.121033 -0.585449 0.385193 -0.703064 1441831820 -0.121033 -0.585449 0.385193 -0.703064 1441831820 -0.121033 -0.585449 0.385193 -0.703064 1441831820 -0.121033 -0.585449 0.385193 -0.703064 1441831820 -0.121033 -0.585449 0.385193 -0.703064 1441831820 -0.121033 -0.585449 0.385193 -0.703064 1441831820 -0.121033 -0.585449 0.385193 -0.703064 1441831820 0.034607 -0.612366 0.424866 -0.665833 1441831820 0.034607 -0.612366 0.424866 -0.665833 1441831820 0.034607 -0.612366 0.424866 -0.665833 1441831820 0.034607 -0.612366 0.424866 -0.665833 1441831820 0.034607 -0.612366 0.424866 -0.665833 1441831820 0.034851 -0.586609 0.452698 -0.670654 1441831820 0.034851 -0.586609 0.452698 -0.670654 1441831820 0.034851 -0.586609 0.452698 -0.670654 1441831820 0.034851 -0.586609 0.452698 -0.670654 1441831820 0.034851 -0.586609 0.452698 -0.670654 1441831820 0.034851 -0.586609 0.452698 -0.670654 1441831820 0.034851 -0.586609 0.452698 -0.670654 1441831820 -0.096436 -0.546692 0.393738 -0.732666 1441831820 -0.096436 -0.546692 0.393738 -0.732666 1441831820 -0.096436 -0.546692 0.393738 -0.732666 1441831820 -0.096436 -0.546692 0.393738 -0.732666 1441831820 -0.096436 -0.546692 0.393738 -0.732666 1441831820 -0.096436 -0.546692 0.393738 -0.732666 1441831820 -0.295776 -0.458435 0.248840 -0.800293 1441831820 -0.295776 -0.458435 0.248840 -0.800293 1441831820 -0.295776 -0.458435 0.248840 -0.800293 1441831820 -0.295776 -0.458435 0.248840 -0.800293 1441831820 -0.295776 -0.458435 0.248840 -0.800293 1441831820 -0.295776 -0.458435 0.248840 -0.800293 1441831820 -0.433167 -0.375793 0.079041 -0.815430 1441831820 -0.433167 -0.375793 0.079041 -0.815430 1441831820 -0.433167 -0.375793 0.079041 -0.815430 1441831820 -0.433167 -0.375793 0.079041 -0.815430 1441831820 -0.433167 -0.375793 0.079041 -0.815430 1441831820 -0.433167 -0.375793 0.079041 -0.815430 1441831820 -0.513611 -0.306458 -0.012878 -0.801392 1441831820 -0.513611 -0.306458 -0.012878 -0.801392 1441831820 -0.513611 -0.306458 -0.012878 -0.801392 1441831820 -0.513611 -0.306458 -0.012878 -0.801392 1441831820 -0.513611 -0.306458 -0.012878 -0.801392 1441831820 -0.513611 -0.306458 -0.012878 -0.801392 1441831820 -0.513611 -0.306458 -0.012878 -0.801392 1441831820 -0.499573 -0.249329 -0.008423 -0.829590 1441831820 -0.499573 -0.249329 -0.008423 -0.829590 1441831820 -0.499573 -0.249329 -0.008423 -0.829590 1441831820 -0.499573 -0.249329 -0.008423 -0.829590 1441831820 -0.499573 -0.249329 -0.008423 -0.829590 1441831820 -0.499573 -0.249329 -0.008423 -0.829590 1441831820 -0.488892 -0.286072 0.057739 -0.822144 1441831820 -0.488892 -0.286072 0.057739 -0.822144 1441831820 -0.488892 -0.286072 0.057739 -0.822144 1441831820 -0.488892 -0.286072 0.057739 -0.822144 1441831820 -0.488892 -0.286072 0.057739 -0.822144 1441831820 -0.488892 -0.286072 0.057739 -0.822144 1441831820 -0.488892 -0.286072 0.057739 -0.822144 1441831820 -0.422852 -0.378723 0.151611 -0.809265 1441831820 -0.422852 -0.378723 0.151611 -0.809265 1441831820 -0.422852 -0.378723 0.151611 -0.809265 1441831820 -0.422852 -0.378723 0.151611 -0.809265 1441831820 -0.422852 -0.378723 0.151611 -0.809265 1441831820 -0.422852 -0.378723 0.151611 -0.809265 1441831820 -0.312195 -0.487183 0.251831 -0.775757 1441831820 -0.312195 -0.487183 0.251831 -0.775757 1441831820 -0.312195 -0.487183 0.251831 -0.775757 1441831820 -0.312195 -0.487183 0.251831 -0.775757 1441831820 -0.312195 -0.487183 0.251831 -0.775757 1441831820 -0.312195 -0.487183 0.251831 -0.775757 1441831820 -0.163086 -0.569397 0.344055 -0.728638 1441831820 -0.163086 -0.569397 0.344055 -0.728638 1441831820 -0.163086 -0.569397 0.344055 -0.728638 1441831820 -0.163086 -0.569397 0.344055 -0.728638 1441831820 -0.163086 -0.569397 0.344055 -0.728638 1441831820 -0.163086 -0.569397 0.344055 -0.728638 1441831820 -0.163086 -0.569397 0.344055 -0.728638 1441831820 -0.032654 -0.616577 0.385803 -0.685547 1441831820 -0.032654 -0.616577 0.385803 -0.685547 1441831821 -0.032654 -0.616577 0.385803 -0.685547 1441831821 -0.032654 -0.616577 0.385803 -0.685547 1441831821 -0.032654 -0.616577 0.385803 -0.685547 1441831821 -0.032654 -0.616577 0.385803 -0.685547 1441831821 -0.085327 -0.601868 0.377075 -0.698853 1441831821 -0.085327 -0.601868 0.377075 -0.698853 1441831821 -0.085327 -0.601868 0.377075 -0.698853 1441831821 -0.085327 -0.601868 0.377075 -0.698853 1441831821 -0.085327 -0.601868 0.377075 -0.698853 1441831821 -0.085327 -0.601868 0.377075 -0.698853 1441831821 -0.233521 -0.534180 0.281677 -0.762146 1441831821 -0.233521 -0.534180 0.281677 -0.762146 1441831821 -0.233521 -0.534180 0.281677 -0.762146 1441831821 -0.233521 -0.534180 0.281677 -0.762146 1441831821 -0.233521 -0.534180 0.281677 -0.762146 1441831821 -0.233521 -0.534180 0.281677 -0.762146 1441831821 -0.380371 -0.424255 0.132385 -0.811096 1441831821 -0.380371 -0.424255 0.132385 -0.811096 1441831821 -0.380371 -0.424255 0.132385 -0.811096 1441831821 -0.380371 -0.424255 0.132385 -0.811096 1441831821 -0.380371 -0.424255 0.132385 -0.811096 1441831821 -0.380371 -0.424255 0.132385 -0.811096 1441831821 -0.474854 -0.308105 0.019409 -0.824219 1441831821 -0.474854 -0.308105 0.019409 -0.824219 1441831821 -0.474854 -0.308105 0.019409 -0.824219 1441831821 -0.474854 -0.308105 0.019409 -0.824219 1441831821 -0.474854 -0.308105 0.019409 -0.824219 1441831821 -0.474854 -0.308105 0.019409 -0.824219 1441831821 -0.474854 -0.308105 0.019409 -0.824219 1441831821 -0.519287 -0.208557 -0.033386 -0.828186 1441831821 -0.519287 -0.208557 -0.033386 -0.828186 1441831821 -0.519287 -0.208557 -0.033386 -0.828186 1441831821 -0.519287 -0.208557 -0.033386 -0.828186 1441831821 -0.519287 -0.208557 -0.033386 -0.828186 1441831821 -0.519287 -0.208557 -0.033386 -0.828186 1441831821 -0.511719 -0.182861 -0.064392 -0.837036 1441831821 -0.511719 -0.182861 -0.064392 -0.837036 1441831821 -0.511719 -0.182861 -0.064392 -0.837036 1441831821 -0.511719 -0.182861 -0.064392 -0.837036 1441831821 -0.511719 -0.182861 -0.064392 -0.837036 1441831821 -0.511719 -0.182861 -0.064392 -0.837036 1441831821 -0.497864 -0.237854 -0.027161 -0.833618 1441831821 -0.497864 -0.237854 -0.027161 -0.833618 1441831821 -0.497864 -0.237854 -0.027161 -0.833618 1441831821 -0.497864 -0.237854 -0.027161 -0.833618 1441831821 -0.497864 -0.237854 -0.027161 -0.833618 1441831821 -0.497864 -0.237854 -0.027161 -0.833618 1441831821 -0.437683 -0.337891 0.089539 -0.828430 1441831821 -0.437683 -0.337891 0.089539 -0.828430 1441831821 -0.437683 -0.337891 0.089539 -0.828430 1441831821 -0.437683 -0.337891 0.089539 -0.828430 1441831821 -0.437683 -0.337891 0.089539 -0.828430 1441831821 -0.437683 -0.337891 0.089539 -0.828430 1441831821 -0.437683 -0.337891 0.089539 -0.828430 1441831821 -0.328308 -0.460449 0.206909 -0.798401 1441831821 -0.328308 -0.460449 0.206909 -0.798401 1441831821 -0.328308 -0.460449 0.206909 -0.798401 1441831821 -0.328308 -0.460449 0.206909 -0.798401 1441831821 -0.328308 -0.460449 0.206909 -0.798401 1441831821 -0.328308 -0.460449 0.206909 -0.798401 1441831821 -0.179993 -0.568237 0.304504 -0.742981 1441831821 -0.179993 -0.568237 0.304504 -0.742981 1441831821 -0.179993 -0.568237 0.304504 -0.742981 1441831821 -0.179993 -0.568237 0.304504 -0.742981 1441831821 -0.179993 -0.568237 0.304504 -0.742981 1441831821 -0.179993 -0.568237 0.304504 -0.742981 1441831821 -0.043213 -0.607056 0.406555 -0.681458 1441831821 -0.043213 -0.607056 0.406555 -0.681458 1441831821 -0.043213 -0.607056 0.406555 -0.681458 1441831821 -0.043213 -0.607056 0.406555 -0.681458 1441831821 -0.043213 -0.607056 0.406555 -0.681458 1441831821 -0.043213 -0.607056 0.406555 -0.681458 1441831821 -0.043213 -0.607056 0.406555 -0.681458 1441831821 0.010620 -0.617004 0.432190 -0.657654 1441831821 0.010620 -0.617004 0.432190 -0.657654 1441831821 0.010620 -0.617004 0.432190 -0.657654 1441831821 0.010620 -0.617004 0.432190 -0.657654 1441831821 0.010620 -0.617004 0.432190 -0.657654 1441831821 0.010620 -0.617004 0.432190 -0.657654 1441831821 0.010620 -0.617004 0.432190 -0.657654 1441831821 -0.106567 -0.590942 0.393005 -0.696472 1441831821 -0.106567 -0.590942 0.393005 -0.696472 1441831821 -0.106567 -0.590942 0.393005 -0.696472 1441831821 -0.106567 -0.590942 0.393005 -0.696472 1441831821 -0.106567 -0.590942 0.393005 -0.696472 1441831821 -0.106567 -0.590942 0.393005 -0.696472 1441831821 -0.305481 -0.514282 0.235718 -0.765991 1441831821 -0.305481 -0.514282 0.235718 -0.765991 1441831821 -0.305481 -0.514282 0.235718 -0.765991 1441831821 -0.305481 -0.514282 0.235718 -0.765991 1441831821 -0.305481 -0.514282 0.235718 -0.765991 1441831821 -0.305481 -0.514282 0.235718 -0.765991 1441831821 -0.468994 -0.402893 0.054749 -0.784119 1441831821 -0.468994 -0.402893 0.054749 -0.784119 1441831821 -0.468994 -0.402893 0.054749 -0.784119 1441831821 -0.468994 -0.402893 0.054749 -0.784119 1441831821 -0.468994 -0.402893 0.054749 -0.784119 1441831821 -0.468994 -0.402893 0.054749 -0.784119 1441831821 -0.560669 -0.329346 -0.054199 -0.757813 1441831821 -0.560669 -0.329346 -0.054199 -0.757813 1441831821 -0.560669 -0.329346 -0.054199 -0.757813 1441831821 -0.560669 -0.329346 -0.054199 -0.757813 1441831821 -0.560669 -0.329346 -0.054199 -0.757813 1441831821 -0.560669 -0.329346 -0.054199 -0.757813 1441831821 -0.560669 -0.329346 -0.054199 -0.757813 1441831821 -0.563538 -0.276611 -0.054993 -0.776550 1441831821 -0.563538 -0.276611 -0.054993 -0.776550 1441831821 -0.563538 -0.276611 -0.054993 -0.776550 1441831821 -0.563538 -0.276611 -0.054993 -0.776550 1441831821 -0.563538 -0.276611 -0.054993 -0.776550 1441831821 -0.563538 -0.276611 -0.054993 -0.776550 1441831821 -0.555237 -0.279785 0.014771 -0.783142 1441831821 -0.555237 -0.279785 0.014771 -0.783142 1441831821 -0.555237 -0.279785 0.014771 -0.783142 1441831821 -0.555237 -0.279785 0.014771 -0.783142 1441831822 -0.555237 -0.279785 0.014771 -0.783142 1441831822 -0.555237 -0.279785 0.014771 -0.783142 1441831822 -0.470825 -0.379211 0.128601 -0.786194 1441831822 -0.470825 -0.379211 0.128601 -0.786194 1441831822 -0.470825 -0.379211 0.128601 -0.786194 1441831822 -0.470825 -0.379211 0.128601 -0.786194 1441831822 -0.470825 -0.379211 0.128601 -0.786194 1441831822 -0.470825 -0.379211 0.128601 -0.786194 1441831822 -0.470825 -0.379211 0.128601 -0.786194 1441831822 -0.337646 -0.497559 0.223572 -0.767151 1441831822 -0.337646 -0.497559 0.223572 -0.767151 1441831822 -0.337646 -0.497559 0.223572 -0.767151 1441831822 -0.337646 -0.497559 0.223572 -0.767151 1441831822 -0.337646 -0.497559 0.223572 -0.767151 1441831822 -0.337646 -0.497559 0.223572 -0.767151 1441831822 -0.182373 -0.551941 0.341492 -0.738586 1441831822 -0.182373 -0.551941 0.341492 -0.738586 1441831822 -0.182373 -0.551941 0.341492 -0.738586 1441831822 -0.182373 -0.551941 0.341492 -0.738586 1441831822 -0.182373 -0.551941 0.341492 -0.738586 1441831822 -0.182373 -0.551941 0.341492 -0.738586 1441831822 -0.040222 -0.575623 0.445435 -0.684570 1441831822 -0.040222 -0.575623 0.445435 -0.684570 1441831822 -0.040222 -0.575623 0.445435 -0.684570 1441831822 -0.040222 -0.575623 0.445435 -0.684570 1441831822 -0.040222 -0.575623 0.445435 -0.684570 1441831822 -0.040222 -0.575623 0.445435 -0.684570 1441831822 0.060486 -0.606384 0.477600 -0.632935 1441831822 0.060486 -0.606384 0.477600 -0.632935 1441831822 0.060486 -0.606384 0.477600 -0.632935 1441831822 0.060486 -0.606384 0.477600 -0.632935 1441831822 0.060486 -0.606384 0.477600 -0.632935 1441831822 0.060486 -0.606384 0.477600 -0.632935 1441831822 0.060486 -0.606384 0.477600 -0.632935 1441831822 0.038696 -0.620422 0.449036 -0.641846 1441831822 0.038696 -0.620422 0.449036 -0.641846 1441831822 0.038696 -0.620422 0.449036 -0.641846 1441831822 0.038696 -0.620422 0.449036 -0.641846 1441831822 0.038696 -0.620422 0.449036 -0.641846 1441831822 0.038696 -0.620422 0.449036 -0.641846 1441831822 -0.176147 -0.585999 0.347412 -0.710571 1441831822 -0.176147 -0.585999 0.347412 -0.710571 1441831822 -0.176147 -0.585999 0.347412 -0.710571 1441831822 -0.176147 -0.585999 0.347412 -0.710571 1441831822 -0.176147 -0.585999 0.347412 -0.710571 1441831822 -0.176147 -0.585999 0.347412 -0.710571 1441831822 -0.417603 -0.474731 0.135437 -0.762878 1441831822 -0.417603 -0.474731 0.135437 -0.762878 1441831822 -0.417603 -0.474731 0.135437 -0.762878 1441831822 -0.417603 -0.474731 0.135437 -0.762878 1441831822 -0.417603 -0.474731 0.135437 -0.762878 1441831822 -0.417603 -0.474731 0.135437 -0.762878 1441831822 -0.543823 -0.318726 -0.005249 -0.776367 1441831822 -0.543823 -0.318726 -0.005249 -0.776367 1441831822 -0.543823 -0.318726 -0.005249 -0.776367 1441831822 -0.543823 -0.318726 -0.005249 -0.776367 1441831822 -0.543823 -0.318726 -0.005249 -0.776367 1441831822 -0.543823 -0.318726 -0.005249 -0.776367 1441831822 -0.561035 -0.245789 -0.028015 -0.790039 1441831822 -0.561035 -0.245789 -0.028015 -0.790039 1441831822 -0.561035 -0.245789 -0.028015 -0.790039 1441831822 -0.561035 -0.245789 -0.028015 -0.790039 1441831822 -0.561035 -0.245789 -0.028015 -0.790039 1441831822 -0.561035 -0.245789 -0.028015 -0.790039 1441831822 -0.561035 -0.245789 -0.028015 -0.790039 1441831822 -0.559998 -0.223511 0.032410 -0.797180 1441831822 -0.559998 -0.223511 0.032410 -0.797180 1441831822 -0.559998 -0.223511 0.032410 -0.797180 1441831822 -0.559998 -0.223511 0.032410 -0.797180 1441831822 -0.559998 -0.223511 0.032410 -0.797180 1441831822 -0.559998 -0.223511 0.032410 -0.797180 1441831822 -0.503174 -0.301636 0.153381 -0.795227 1441831822 -0.503174 -0.301636 0.153381 -0.795227 1441831822 -0.503174 -0.301636 0.153381 -0.795227 1441831822 -0.503174 -0.301636 0.153381 -0.795227 1441831822 -0.503174 -0.301636 0.153381 -0.795227 1441831822 -0.503174 -0.301636 0.153381 -0.795227 1441831822 -0.392395 -0.435608 0.266113 -0.765198 1441831822 -0.392395 -0.435608 0.266113 -0.765198 1441831822 -0.392395 -0.435608 0.266113 -0.765198 1441831822 -0.392395 -0.435608 0.266113 -0.765198 1441831822 -0.392395 -0.435608 0.266113 -0.765198 1441831822 -0.392395 -0.435608 0.266113 -0.765198 1441831822 -0.392395 -0.435608 0.266113 -0.765198 1441831822 -0.226257 -0.567688 0.310608 -0.728149 1441831822 -0.226257 -0.567688 0.310608 -0.728149 1441831822 -0.226257 -0.567688 0.310608 -0.728149 1441831822 -0.226257 -0.567688 0.310608 -0.728149 1441831822 -0.226257 -0.567688 0.310608 -0.728149 1441831822 -0.226257 -0.567688 0.310608 -0.728149 1441831822 -0.226257 -0.567688 0.310608 -0.728149 1441831822 -0.069275 -0.598328 0.390381 -0.696350 1441831822 -0.069275 -0.598328 0.390381 -0.696350 1441831822 -0.069275 -0.598328 0.390381 -0.696350 1441831822 -0.069275 -0.598328 0.390381 -0.696350 1441831822 -0.069275 -0.598328 0.390381 -0.696350 1441831822 -0.069275 -0.598328 0.390381 -0.696350 1441831822 0.034912 -0.599548 0.439270 -0.668152 1441831822 0.034912 -0.599548 0.439270 -0.668152 1441831822 0.034912 -0.599548 0.439270 -0.668152 1441831822 0.034912 -0.599548 0.439270 -0.668152 1441831822 0.034912 -0.599548 0.439270 -0.668152 1441831822 0.034912 -0.599548 0.439270 -0.668152 1441831822 0.034912 -0.599548 0.439270 -0.668152 1441831822 0.007813 -0.590210 0.435608 -0.679626 1441831822 
