# Supplementary material for: Quaternion-Based Gesture Recognition Using Wireless Wearable Motion Capture Sensors
Source: Sensors (Basel). 2016 Apr 28;16(5):605. doi: 10.3390/s16050605 (PMC4883296; doi:10.3390/s16050605)
Supplement: Supplementary file 1 [file sensors-16-00605-s001.zip › MultiSensorGestureData/P3/2. Uppercut/2/Training18.txt]

0.685059 0.233215 0.553589 -0.411987 1441831734 0.685059 0.233215 0.553589 -0.411987 1441831734 0.685059 0.233215 0.553589 -0.411987 1441831734 0.685059 0.233215 0.553589 -0.411987 1441831734 0.685059 0.233215 0.553589 -0.411987 1441831734 0.693726 0.223755 0.551147 -0.406067 1441831734 0.693726 0.223755 0.551147 -0.406067 1441831734 0.693726 0.223755 0.551147 -0.406067 1441831734 0.693726 0.223755 0.551147 -0.406067 1441831734 0.693726 0.223755 0.551147 -0.406067 1441831734 0.693726 0.223755 0.551147 -0.406067 1441831734 0.696106 0.225708 0.546387 -0.407288 1441831734 0.696106 0.225708 0.546387 -0.407288 1441831734 0.696106 0.225708 0.546387 -0.407288 1441831734 0.696106 0.225708 0.546387 -0.407288 1441831734 0.696106 0.225708 0.546387 -0.407288 1441831734 0.696106 0.225708 0.546387 -0.407288 1441831734 0.696716 0.238647 0.535522 -0.413208 1441831734 0.696716 0.238647 0.535522 -0.413208 1441831734 0.696716 0.238647 0.535522 -0.413208 1441831734 0.696716 0.238647 0.535522 -0.413208 1441831734 0.696716 0.238647 0.535522 -0.413208 1441831734 0.696716 0.238647 0.535522 -0.413208 1441831734 0.696716 0.238647 0.535522 -0.413208 1441831734 0.702454 0.241150 0.523621 -0.417358 1441831734 0.702454 0.241150 0.523621 -0.417358 1441831734 0.702454 0.241150 0.523621 -0.417358 1441831734 0.702454 0.241150 0.523621 -0.417358 1441831734 0.702454 0.241150 0.523621 -0.417358 1441831734 0.702454 0.241150 0.523621 -0.417358 1441831734 0.715698 0.211792 0.527344 -0.405884 1441831734 0.715698 0.211792 0.527344 -0.405884 1441831734 0.715698 0.211792 0.527344 -0.405884 1441831734 0.715698 0.211792 0.527344 -0.405884 1441831734 0.715698 0.211792 0.527344 -0.405884 1441831734 0.715698 0.211792 0.527344 -0.405884 1441831734 0.727051 0.165710 0.544922 -0.383423 1441831734 0.727051 0.165710 0.544922 -0.383423 1441831734 0.727051 0.165710 0.544922 -0.383423 1441831734 0.727051 0.165710 0.544922 -0.383423 1441831734 0.727051 0.165710 0.544922 -0.383423 1441831734 0.727051 0.165710 0.544922 -0.383423 1441831734 0.727051 0.165710 0.544922 -0.383423 1441831734 0.726685 0.144470 0.557129 -0.375000 1441831734 0.726685 0.144470 0.557129 -0.375000 1441831734 0.726685 0.144470 0.557129 -0.375000 1441831734 0.726685 0.144470 0.557129 -0.375000 1441831734 0.726685 0.144470 0.557129 -0.375000 1441831734 0.726685 0.144470 0.557129 -0.375000 1441831734 0.718628 0.160767 0.557312 -0.383484 1441831734 0.718628 0.160767 0.557312 -0.383484 1441831734 0.718628 0.160767 0.557312 -0.383484 1441831734 0.718628 0.160767 0.557312 -0.383484 1441831734 0.718628 0.160767 0.557312 -0.383484 1441831734 0.718628 0.160767 0.557312 -0.383484 1441831734 0.714417 0.175049 0.557312 -0.385132 1441831734 0.714417 0.175049 0.557312 -0.385132 1441831734 0.714417 0.175049 0.557312 -0.385132 1441831734 0.714417 0.175049 0.557312 -0.385132 1441831734 0.714417 0.175049 0.557312 -0.385132 1441831734 0.714417 0.175049 0.557312 -0.385132 1441831734 0.717468 0.168945 0.567200 -0.367310 1441831734 0.717468 0.168945 0.567200 -0.367310 1441831734 0.717468 0.168945 0.567200 -0.367310 1441831734 0.717468 0.168945 0.567200 -0.367310 1441831734 0.717468 0.168945 0.567200 -0.367310 1441831734 0.717468 0.168945 0.567200 -0.367310 1441831734 0.717468 0.168945 0.567200 -0.367310 1441831734 0.722351 0.166260 0.576721 -0.343323 1441831734 0.722351 0.166260 0.576721 -0.343323 1441831734 0.722351 0.166260 0.576721 -0.343323 1441831734 0.722351 0.166260 0.576721 -0.343323 1441831734 0.722351 0.166260 0.576721 -0.343323 1441831734 0.722351 0.166260 0.576721 -0.343323 1441831734 0.726990 0.189819 0.572266 -0.328369 1441831734 0.726990 0.189819 0.572266 -0.328369 1441831734 0.726990 0.189819 0.572266 -0.328369 1441831734 0.726990 0.189819 0.572266 -0.328369 1441831734 0.726990 0.189819 0.572266 -0.328369 1441831734 0.726990 0.189819 0.572266 -0.328369 1441831734 0.734802 0.207825 0.558899 -0.323120 1441831734 0.734802 0.207825 0.558899 -0.323120 1441831734 0.734802 0.207825 0.558899 -0.323120 1441831734 0.734802 0.207825 0.558899 -0.323120 1441831734 0.734802 0.207825 0.558899 -0.323120 1441831734 0.734802 0.207825 0.558899 -0.323120 1441831734 0.745117 0.197144 0.549194 -0.322937 1441831734 0.745117 0.197144 0.549194 -0.322937 1441831734 0.745117 0.197144 0.549194 -0.322937 1441831734 0.745117 0.197144 0.549194 -0.322937 1441831734 0.745117 0.197144 0.549194 -0.322937 1441831734 0.745117 0.197144 0.549194 -0.322937 1441831734 0.755981 0.169189 0.542419 -0.324951 1441831734 0.755981 0.169189 0.542419 -0.324951 1441831734 0.755981 0.169189 0.542419 -0.324951 1441831734 0.755981 0.169189 0.542419 -0.324951 1441831734 0.755981 0.169189 0.542419 -0.324951 1441831734 0.755981 0.169189 0.542419 -0.324951 1441831734 0.755981 0.169189 0.542419 -0.324951 1441831734 0.763367 0.134094 0.538330 -0.330811 1441831734 0.763367 0.134094 0.538330 -0.330811 1441831734 0.763367 0.134094 0.538330 -0.330811 1441831734 0.763367 0.134094 0.538330 -0.330811 1441831734 0.763367 0.134094 0.538330 -0.330811 1441831734 0.763367 0.134094 0.538330 -0.330811 1441831734 0.760315 0.118164 0.533020 -0.351807 1441831734 0.760315 0.118164 0.533020 -0.351807 1441831734 0.760315 0.118164 0.533020 -0.351807 1441831734 0.760315 0.118164 0.533020 -0.351807 1441831734 0.760315 0.118164 0.533020 -0.351807 1441831734 0.760315 0.118164 0.533020 -0.351807 1441831734 0.756592 0.126709 0.518982 -0.377014 1441831734 0.756592 0.126709 0.518982 -0.377014 1441831734 0.756592 0.126709 0.518982 -0.377014 1441831735 0.756592 0.126709 0.518982 -0.377014 1441831735 0.756592 0.126709 0.518982 -0.377014 1441831735 0.756592 0.126709 0.518982 -0.377014 1441831735 0.756592 0.126709 0.518982 -0.377014 1441831735 0.762268 0.104065 0.516541 -0.375793 1441831735 0.762268 0.104065 0.516541 -0.375793 1441831735 0.762268 0.104065 0.516541 -0.375793 1441831735 0.762268 0.104065 0.516541 -0.375793 1441831735 0.762268 0.104065 0.516541 -0.375793 1441831735 0.763000 0.059021 0.537048 -0.354797 1441831735 0.763000 0.059021 0.537048 -0.354797 1441831735 0.763000 0.059021 0.537048 -0.354797 1441831735 0.763000 0.059021 0.537048 -0.354797 1441831735 0.763000 0.059021 0.537048 -0.354797 1441831735 0.763000 0.059021 0.537048 -0.354797 1441831735 0.763000 0.059021 0.537048 -0.354797 1441831735 0.754761 0.047363 0.556519 -0.343994 1441831735 0.754761 0.047363 0.556519 -0.343994 1441831735 0.754761 0.047363 0.556519 -0.343994 1441831735 0.754761 0.047363 0.556519 -0.343994 1441831735 0.754761 0.047363 0.556519 -0.343994 1441831735 0.754761 0.047363 0.556519 -0.343994 1441831735 0.743652 0.092224 0.561096 -0.351501 1441831735 0.743652 0.092224 0.561096 -0.351501 1441831735 0.743652 0.092224 0.561096 -0.351501 1441831735 0.743652 0.092224 0.561096 -0.351501 1441831735 0.743652 0.092224 0.561096 -0.351501 1441831735 0.743652 0.092224 0.561096 -0.351501 1441831735 0.743652 0.092224 0.561096 -0.351501 1441831735 0.737061 0.136536 0.564514 -0.345459 1441831735 0.737061 0.136536 0.564514 -0.345459 1441831735 0.737061 0.136536 0.564514 -0.345459 1441831735 0.737061 0.136536 0.564514 -0.345459 1441831735 0.737061 0.136536 0.564514 -0.345459 1441831735 0.737061 0.136536 0.564514 -0.345459 1441831735 0.736755 0.146606 0.578247 -0.318298 1441831735 0.736755 0.146606 0.578247 -0.318298 1441831735 0.736755 0.146606 0.578247 -0.318298 1441831735 0.736755 0.146606 0.578247 -0.318298 1441831735 0.736755 0.146606 0.578247 -0.318298 1441831735 0.736755 0.146606 0.578247 -0.318298 1441831735 0.737427 0.150574 0.588745 -0.294739 1441831735 0.737427 0.150574 0.588745 -0.294739 1441831735 0.737427 0.150574 0.588745 -0.294739 1441831735 0.737427 0.150574 0.588745 -0.294739 1441831735 0.737427 0.150574 0.588745 -0.294739 1441831735 0.737427 0.150574 0.588745 -0.294739 1441831735 0.737427 0.150574 0.588745 -0.294739 1441831735 0.737732 0.158081 0.593628 -0.279724 1441831735 0.737732 0.158081 0.593628 -0.279724 1441831735 0.737732 0.158081 0.593628 -0.279724 1441831735 0.737732 0.158081 0.593628 -0.279724 1441831735 0.737732 0.158081 0.593628 -0.279724 1441831735 0.737732 0.158081 0.593628 -0.279724 1441831735 0.739380 0.162842 0.592957 -0.273987 1441831735 0.739380 0.162842 0.592957 -0.273987 1441831735 0.739380 0.162842 0.592957 -0.273987 1441831735 0.739380 0.162842 0.592957 -0.273987 1441831735 0.739380 0.162842 0.592957 -0.273987 1441831735 0.739380 0.162842 0.592957 -0.273987 1441831735 0.741516 0.155640 0.589966 -0.278931 1441831735 0.741516 0.155640 0.589966 -0.278931 1441831735 0.741516 0.155640 0.589966 -0.278931 1441831735 0.741516 0.155640 0.589966 -0.278931 1441831735 0.741516 0.155640 0.589966 -0.278931 1441831735 0.741516 0.155640 0.589966 -0.278931 1441831735 0.742676 0.132690 0.587708 -0.292236 1441831735 0.742676 0.132690 0.587708 -0.292236 1441831735 0.742676 0.132690 0.587708 -0.292236 1441831735 0.742676 0.132690 0.587708 -0.292236 1441831735 0.742676 0.132690 0.587708 -0.292236 1441831735 0.742676 0.132690 0.587708 -0.292236 1441831735 0.742676 0.132690 0.587708 -0.292236 1441831735 0.734741 0.120605 0.586853 -0.318054 1441831735 0.734741 0.120605 0.586853 -0.318054 1441831735 0.734741 0.120605 0.586853 -0.318054 1441831735 0.734741 0.120605 0.586853 -0.318054 1441831735 0.734741 0.120605 0.586853 -0.318054 1441831735 0.734741 0.120605 0.586853 -0.318054 1441831735 0.731750 0.115295 0.576782 -0.344238 1441831735 0.731750 0.115295 0.576782 -0.344238 1441831735 0.731750 0.115295 0.576782 -0.344238 1441831735 0.733154 0.102417 0.561401 -0.369812 1441831735 0.733154 0.102417 0.561401 -0.369812 1441831735 0.733154 0.102417 0.561401 -0.369812 1441831735 0.733154 0.102417 0.561401 -0.369812 1441831735 0.733154 0.102417 0.561401 -0.369812 1441831735 0.733154 0.102417 0.561401 -0.369812 1441831735 0.733154 0.102417 0.561401 -0.369812 1441831735 0.739197 0.063171 0.556885 -0.373474 1441831735 0.739197 0.063171 0.556885 -0.373474 1441831735 0.739197 0.063171 0.556885 -0.373474 1441831735 0.739197 0.063171 0.556885 -0.373474 1441831735 0.739197 0.063171 0.556885 -0.373474 1441831735 0.739197 0.063171 0.556885 -0.373474 1441831735 0.741699 0.008789 0.562134 -0.365723 1441831735 0.741699 0.008789 0.562134 -0.365723 1441831735 0.741699 0.008789 0.562134 -0.365723 1441831735 0.741699 0.008789 0.562134 -0.365723 1441831735 0.741699 0.008789 0.562134 -0.365723 1441831735 0.741699 0.008789 0.562134 -0.365723 1441831735 0.735718 -0.018066 0.568115 -0.368164 1441831735 0.735718 -0.018066 0.568115 -0.368164 1441831735 0.735718 -0.018066 0.568115 -0.368164 1441831735 0.735718 -0.018066 0.568115 -0.368164 1441831735 0.735718 -0.018066 0.568115 -0.368164 1441831735 0.735718 -0.018066 0.568115 -0.368164 1441831735 0.731079 0.007935 0.561157 -0.388000 1441831735 0.731079 0.007935 0.561157 -0.388000 1441831735 0.731079 0.007935 0.561157 -0.388000 1441831735 0.731079 0.007935 0.561157 -0.388000 1441831736 0.731079 0.007935 0.561157 -0.388000 1441831736 0.731079 0.007935 0.561157 -0.388000 1441831736 0.731384 0.054810 0.548279 -0.401794 1441831736 0.731384 0.054810 0.548279 -0.401794 1441831736 0.731384 0.054810 0.548279 -0.401794 1441831736 0.731384 0.054810 0.548279 -0.401794 1441831736 0.731384 0.054810 0.548279 -0.401794 1441831736 0.731384 0.054810 0.548279 -0.401794 1441831736 0.731384 0.054810 0.548279 -0.401794 1441831736 0.738586 0.081848 0.550842 -0.379883 1441831736 0.738586 0.081848 0.550842 -0.379883 1441831736 0.738586 0.081848 0.550842 -0.379883 1441831736 0.738586 0.081848 0.550842 -0.379883 1441831736 0.738586 0.081848 0.550842 -0.379883 1441831736 0.738586 0.081848 0.550842 -0.379883 1441831736 0.750549 0.075012 0.573547 -0.319336 1441831736 0.750549 0.075012 0.573547 -0.319336 1441831736 0.750549 0.075012 0.573547 -0.319336 1441831736 0.750549 0.075012 0.573547 -0.319336 1441831736 0.750549 0.075012 0.573547 -0.319336 1441831736 0.750549 0.075012 0.573547 -0.319336 1441831736 0.750549 0.075012 0.573547 -0.319336 1441831736 0.761475 0.048523 0.599976 -0.240356 1441831736 0.761475 0.048523 0.599976 -0.240356 1441831736 0.761475 0.048523 0.599976 -0.240356 1441831736 0.761475 0.048523 0.599976 -0.240356 1441831736 0.761475 0.048523 0.599976 -0.240356 1441831736 0.761475 0.048523 0.599976 -0.240356 1441831736 0.769287 0.017639 0.612061 -0.182190 1441831736 0.769287 0.017639 0.612061 -0.182190 1441831736 0.769287 0.017639 0.612061 -0.182190 1441831736 0.769287 0.017639 0.612061 -0.182190 1441831736 0.769287 0.017639 0.612061 -0.182190 1441831736 0.769287 0.017639 0.612061 -0.182190 1441831736 0.769287 0.017639 0.612061 -0.182190 1441831736 0.772034 0.004761 0.611816 -0.171875 1441831736 0.772034 0.004761 0.611816 -0.171875 1441831736 0.772034 0.004761 0.611816 -0.171875 1441831736 0.772034 0.004761 0.611816 -0.171875 1441831736 0.772034 0.004761 0.611816 -0.171875 1441831736 0.772034 0.004761 0.611816 -0.171875 1441831736 0.773438 -0.000854 0.605774 -0.186340 1441831736 0.773438 -0.000854 0.605774 -0.186340 1441831736 0.773438 -0.000854 0.605774 -0.186340 1441831736 0.773438 -0.000854 0.605774 -0.186340 1441831736 0.773438 -0.000854 0.605774 -0.186340 1441831736 0.773438 -0.000854 0.605774 -0.186340 1441831736 0.773376 -0.049927 0.603394 -0.187866 1441831736 0.773376 -0.049927 0.603394 -0.187866 1441831736 0.773376 -0.049927 0.603394 -0.187866 1441831736 0.773376 -0.049927 0.603394 -0.187866 1441831736 0.773376 -0.049927 0.603394 -0.187866 1441831736 0.773376 -0.049927 0.603394 -0.187866 1441831736 0.770813 -0.100647 0.596008 -0.201111 1441831736 0.770813 -0.100647 0.596008 -0.201111 1441831736 0.770813 -0.100647 0.596008 -0.201111 1441831736 0.770813 -0.100647 0.596008 -0.201111 1441831736 0.770813 -0.100647 0.596008 -0.201111 1441831736 0.770813 -0.100647 0.596008 -0.201111 1441831736 0.768250 -0.137329 0.583984 -0.223328 1441831736 0.768250 -0.137329 0.583984 -0.223328 1441831736 0.768250 -0.137329 0.583984 -0.223328 1441831736 0.768250 -0.137329 0.583984 -0.223328 1441831736 0.768250 -0.137329 0.583984 -0.223328 1441831736 0.768250 -0.137329 0.583984 -0.223328 1441831736 0.768250 -0.137329 0.583984 -0.223328 1441831736 0.759766 -0.185730 0.579468 -0.228943 1441831736 0.759766 -0.185730 0.579468 -0.228943 1441831736 0.759766 -0.185730 0.579468 -0.228943 1441831736 0.759766 -0.185730 0.579468 -0.228943 1441831736 0.759766 -0.185730 0.579468 -0.228943 1441831736 0.743286 -0.229248 0.583252 -0.233826 1441831736 0.743286 -0.229248 0.583252 -0.233826 1441831736 0.743286 -0.229248 0.583252 -0.233826 1441831736 0.743286 -0.229248 0.583252 -0.233826 1441831736 0.743286 -0.229248 0.583252 -0.233826 1441831736 0.743286 -0.229248 0.583252 -0.233826 1441831736 0.743286 -0.229248 0.583252 -0.233826 1441831736 0.735840 -0.219727 0.584045 -0.262756 1441831736 0.735840 -0.219727 0.584045 -0.262756 1441831736 0.735840 -0.219727 0.584045 -0.262756 1441831736 0.735840 -0.219727 0.584045 -0.262756 1441831736 0.735840 -0.219727 0.584045 -0.262756 1441831736 0.735840 -0.219727 0.584045 -0.262756 1441831736 0.742554 -0.155701 0.576599 -0.302979 1441831736 0.742554 -0.155701 0.576599 -0.302979 1441831736 0.742554 -0.155701 0.576599 -0.302979 1441831736 0.742554 -0.155701 0.576599 -0.302979 1441831736 0.753296 -0.069092 0.563965 -0.331238 1441831736 0.753296 -0.069092 0.563965 -0.331238 1441831736 0.753296 -0.069092 0.563965 -0.331238 1441831736 0.753296 -0.069092 0.563965 -0.331238 1441831736 0.753296 -0.069092 0.563965 -0.331238 1441831736 0.753296 -0.069092 0.563965 -0.331238 1441831736 0.753296 -0.069092 0.563965 -0.331238 1441831736 0.760437 -0.002441 0.559998 -0.328857 1441831736 0.760437 -0.002441 0.559998 -0.328857 1441831736 0.760437 -0.002441 0.559998 -0.328857 1441831736 0.760437 -0.002441 0.559998 -0.328857 1441831736 0.760437 -0.002441 0.559998 -0.328857 1441831736 0.760437 -0.002441 0.559998 -0.328857 1441831736 0.762329 0.021851 0.578003 -0.290283 1441831736 0.762329 0.021851 0.578003 -0.290283 1441831736 0.762329 0.021851 0.578003 -0.290283 1441831736 0.762329 0.021851 0.578003 -0.290283 1441831736 0.762329 0.021851 0.578003 -0.290283 1441831736 0.762329 0.021851 0.578003 -0.290283 1441831736 0.764832 0.014526 0.598022 -0.239136 1441831736 0.764832 0.014526 0.598022 -0.239136 1441831736 0.764832 0.014526 0.598022 -0.239136 1441831736 0.764832 0.014526 0.598022 -0.239136 1441831736 0.764832 0.014526 0.598022 -0.239136 1441831737 0.764832 0.014526 0.598022 -0.239136 1441831737 0.766724 0.004150 0.606934 -0.208984 1441831737 0.766724 0.004150 0.606934 -0.208984 1441831737 0.766724 0.004150 0.606934 -0.208984 1441831737 0.766724 0.004150 0.606934 -0.208984 1441831737 0.766724 0.004150 0.606934 -0.208984 1441831737 0.766724 0.004150 0.606934 -0.208984 1441831737 0.766724 0.004150 0.606934 -0.208984 1441831737 0.765076 0.009766 0.609436 -0.207458 1441831737 0.765076 0.009766 0.609436 -0.207458 1441831737 0.765076 0.009766 0.609436 -0.207458 1441831737 0.765076 0.009766 0.609436 -0.207458 1441831737 0.765076 0.009766 0.609436 -0.207458 1441831737 0.765076 0.009766 0.609436 -0.207458 1441831737 0.763123 0.028503 0.607056 -0.219543 1441831737 0.763123 0.028503 0.607056 -0.219543 1441831737 0.763123 0.028503 0.607056 -0.219543 1441831737 0.763123 0.028503 0.607056 -0.219543 1441831737 0.763123 0.028503 0.607056 -0.219543 1441831737 0.763489 0.056580 0.595520 -0.243286 1441831737 0.763489 0.056580 0.595520 -0.243286 1441831737 0.763489 0.056580 0.595520 -0.243286 1441831737 0.763489 0.056580 0.595520 -0.243286 1441831737 0.763489 0.056580 0.595520 -0.243286 1441831737 0.763489 0.056580 0.595520 -0.243286 1441831737 0.763489 0.056580 0.595520 -0.243286 1441831737 0.764221 0.088623 0.573181 -0.281982 1441831737 0.764221 0.088623 0.573181 -0.281982 1441831737 0.764221 0.088623 0.573181 -0.281982 1441831737 0.764221 0.088623 0.573181 -0.281982 1441831737 0.764221 0.088623 0.573181 -0.281982 1441831737 0.764221 0.088623 0.573181 -0.281982 1441831737 0.766296 0.098694 0.555847 -0.306580 1441831737 0.766296 0.098694 0.555847 -0.306580 1441831737 0.766296 0.098694 0.555847 -0.306580 1441831737 0.766296 0.098694 0.555847 -0.306580 1441831737 0.766296 0.098694 0.555847 -0.306580 1441831737 0.766296 0.098694 0.555847 -0.306580 1441831737 0.766296 0.098694 0.555847 -0.306580 1441831737 0.772461 0.075439 0.550232 -0.307861 1441831737 0.772461 0.075439 0.550232 -0.307861 1441831737 0.772461 0.075439 0.550232 -0.307861 1441831737 0.772461 0.075439 0.550232 -0.307861 1441831737 0.772461 0.075439 0.550232 -0.307861 1441831737 0.772461 0.075439 0.550232 -0.307861 1441831737 0.772888 0.042297 0.553711 -0.306824 1441831737 0.772888 0.042297 0.553711 -0.306824 1441831737 0.772888 0.042297 0.553711 -0.306824 1441831737 0.772888 0.042297 0.553711 -0.306824 1441831737 0.772888 0.042297 0.553711 -0.306824 1441831737 0.772888 0.042297 0.553711 -0.306824 1441831737 0.765137 0.044250 0.553162 -0.326477 1441831737 0.765137 0.044250 0.553162 -0.326477 1441831737 0.765137 0.044250 0.553162 -0.326477 1441831737 0.765137 0.044250 0.553162 -0.326477 1441831737 0.765137 0.044250 0.553162 -0.326477 1441831737 0.765137 0.044250 0.553162 -0.326477 1441831737 0.755676 0.071899 0.545776 -0.354797 1441831737 0.755676 0.071899 0.545776 -0.354797 1441831737 0.755676 0.071899 0.545776 -0.354797 1441831737 0.755676 0.071899 0.545776 -0.354797 1441831737 0.755676 0.071899 0.545776 -0.354797 1441831737 0.755676 0.071899 0.545776 -0.354797 1441831737 0.748901 0.094482 0.539368 -0.373047 1441831737 0.748901 0.094482 0.539368 -0.373047 1441831737 0.748901 0.094482 0.539368 -0.373047 1441831737 0.748901 0.094482 0.539368 -0.373047 1441831737 0.748901 0.094482 0.539368 -0.373047 1441831737 0.748901 0.094482 0.539368 -0.373047 1441831737 0.748901 0.094482 0.539368 -0.373047 1441831737 0.745850 0.091064 0.549133 -0.365784 1441831737 0.745850 0.091064 0.549133 -0.365784 1441831737 0.745850 0.091064 0.549133 -0.365784 1441831737 0.745850 0.091064 0.549133 -0.365784 1441831737 0.745850 0.091064 0.549133 -0.365784 1441831737 0.745850 0.091064 0.549133 -0.365784 1441831737 0.749451 0.056885 0.574402 -0.324219 1441831737 0.749451 0.056885 0.574402 -0.324219 1441831737 0.749451 0.056885 0.574402 -0.324219 1441831737 0.749451 0.056885 0.574402 -0.324219 1441831737 0.749451 0.056885 0.574402 -0.324219 1441831737 0.749451 0.056885 0.574402 -0.324219 1441831737 0.753784 0.022583 0.595093 -0.277710 1441831737 0.753784 0.022583 0.595093 -0.277710 1441831737 0.753784 0.022583 0.595093 -0.277710 1441831737 0.753784 0.022583 0.595093 -0.277710 1441831737 0.753784 0.022583 0.595093 -0.277710 1441831737 0.753784 0.022583 0.595093 -0.277710 1441831737 0.756653 0.002380 0.603149 -0.252136 1441831737 0.756653 0.002380 0.603149 -0.252136 1441831737 0.756653 0.002380 0.603149 -0.252136 1441831737 0.756653 0.002380 0.603149 -0.252136 1441831737 0.756653 0.002380 0.603149 -0.252136 1441831737 0.756653 0.002380 0.603149 -0.252136 1441831737 0.758484 -0.043213 0.611023 -0.222107 1441831737 0.758484 -0.043213 0.611023 -0.222107 1441831737 0.758484 -0.043213 0.611023 -0.222107 1441831737 0.758484 -0.043213 0.611023 -0.222107 1441831737 0.758484 -0.043213 0.611023 -0.222107 1441831737 0.758484 -0.043213 0.611023 -0.222107 1441831737 0.753906 -0.074829 0.618103 -0.209412 1441831737 0.753906 -0.074829 0.618103 -0.209412 1441831737 0.753906 -0.074829 0.618103 -0.209412 1441831737 0.753906 -0.074829 0.618103 -0.209412 1441831737 0.753906 -0.074829 0.618103 -0.209412 1441831737 0.753906 -0.074829 0.618103 -0.209412 1441831737 0.753601 -0.053772 0.613586 -0.229492 1441831737 0.753601 -0.053772 0.613586 -0.229492 1441831737 0.753601 -0.053772 0.613586 -0.229492 1441831737 0.753601 -0.053772 0.613586 -0.229492 1441831737 0.753601 -0.053772 0.613586 -0.229492 1441831737 0.753601 -0.053772 0.613586 -0.229492 1441831737 0.758911 -0.010071 0.595032 -0.264282 1441831738 0.758911 -0.010071 0.595032 -0.264282 1441831738 0.758911 -0.010071 0.595032 -0.264282 1441831738 0.758911 -0.010071 0.595032 -0.264282 1441831738 0.758911 -0.010071 0.595032 -0.264282 1441831738 0.758911 -0.010071 0.595032 -0.264282 1441831738 0.764893 0.011780 0.577515 -0.284912 1441831738 0.764893 0.011780 0.577515 -0.284912 1441831738 0.764893 0.011780 0.577515 -0.284912 1441831738 0.764893 0.011780 0.577515 -0.284912 1441831738 0.764893 0.011780 0.577515 -0.284912 1441831738 0.764893 0.011780 0.577515 -0.284912 1441831738 0.764893 0.011780 0.577515 -0.284912 1441831738 0.766418 0.011169 0.574463 -0.286987 1441831738 0.766418 0.011169 0.574463 -0.286987 1441831738 0.766418 0.011169 0.574463 -0.286987 1441831738 0.766418 0.011169 0.574463 -0.286987 1441831738 0.766418 0.011169 0.574463 -0.286987 1441831738 0.766418 0.011169 0.574463 -0.286987 1441831738 0.762695 0.008606 0.580566 -0.284851 1441831738 0.762695 0.008606 0.580566 -0.284851 1441831738 0.762695 0.008606 0.580566 -0.284851 1441831738 0.762695 0.008606 0.580566 -0.284851 1441831738 0.762695 0.008606 0.580566 -0.284851 1441831738 0.762695 0.008606 0.580566 -0.284851 1441831738 0.755249 0.027710 0.583923 -0.296448 1441831738 0.755249 0.027710 0.583923 -0.296448 1441831738 0.755249 0.027710 0.583923 -0.296448 1441831738 0.755249 0.027710 0.583923 -0.296448 1441831738 0.755249 0.027710 0.583923 -0.296448 1441831738 0.755249 0.027710 0.583923 -0.296448 1441831738 0.747070 0.043579 0.586487 -0.309814 1441831738 0.747070 0.043579 0.586487 -0.309814 1441831738 0.747070 0.043579 0.586487 -0.309814 1441831738 0.747070 0.043579 0.586487 -0.309814 1441831738 0.747070 0.043579 0.586487 -0.309814 1441831738 0.747070 0.043579 0.586487 -0.309814 1441831738 0.747070 0.043579 0.586487 -0.309814 1441831738 0.738708 0.033264 0.604675 -0.295837 1441831738 0.738708 0.033264 0.604675 -0.295837 1441831738 0.738708 0.033264 0.604675 -0.295837 1441831738 0.738708 0.033264 0.604675 -0.295837 1441831738 0.738708 0.033264 0.604675 -0.295837 1441831738 0.737000 0.018799 0.620850 -0.266357 1441831738 0.737000 0.018799 0.620850 -0.266357 1441831738 0.737000 0.018799 0.620850 -0.266357 1441831738 0.737000 0.018799 0.620850 -0.266357 1441831738 0.737000 0.018799 0.620850 -0.266357 1441831738 0.737000 0.018799 0.620850 -0.266357 1441831738 0.740295 0.027283 0.623596 -0.249573 1441831738 0.740295 0.027283 0.623596 -0.249573 1441831738 0.740295 0.027283 0.623596 -0.249573 1441831738 0.740295 0.027283 0.623596 -0.249573 1441831738 0.740295 0.027283 0.623596 -0.249573 1441831738 0.740295 0.027283 0.623596 -0.249573 1441831738 0.740295 0.027283 0.623596 -0.249573 1441831738 0.747070 -0.002380 0.628967 -0.214844 1441831738 0.747070 -0.002380 0.628967 -0.214844 1441831738 0.747070 -0.002380 0.628967 -0.214844 1441831738 0.747070 -0.002380 0.628967 -0.214844 1441831738 0.747070 -0.002380 0.628967 -0.214844 1441831738 0.747070 -0.002380 0.628967 -0.214844 1441831738 0.748413 0.004700 0.621216 -0.232117 1441831738 0.748413 0.004700 0.621216 -0.232117 1441831738 0.748413 0.004700 0.621216 -0.232117 1441831738 0.748413 0.004700 0.621216 -0.232117 1441831738 0.748413 0.004700 0.621216 -0.232117 1441831738 0.748413 0.004700 0.621216 -0.232117 1441831738 0.743042 0.045715 0.608948 -0.273743 1441831738 0.743042 0.045715 0.608948 -0.273743 1441831738 0.743042 0.045715 0.608948 -0.273743 1441831738 0.743042 0.045715 0.608948 -0.273743 1441831738 0.743042 0.045715 0.608948 -0.273743 1441831738 0.743042 0.045715 0.608948 -0.273743 1441831738 0.732239 0.099304 0.590942 -0.323486 1441831738 0.732239 0.099304 0.590942 -0.323486 1441831738 0.732239 0.099304 0.590942 -0.323486 1441831738 0.732239 0.099304 0.590942 -0.323486 1441831738 0.732239 0.099304 0.590942 -0.323486 1441831738 0.732239 0.099304 0.590942 -0.323486 1441831738 0.722961 0.149353 0.558350 -0.378418 1441831738 0.722961 0.149353 0.558350 -0.378418 1441831738 0.722961 0.149353 0.558350 -0.378418 1441831738 0.722961 0.149353 0.558350 -0.378418 1441831738 0.722961 0.149353 0.558350 -0.378418 1441831738 0.722961 0.149353 0.558350 -0.378418 1441831738 0.722229 0.170654 0.526917 -0.414246 1441831738 0.722229 0.170654 0.526917 -0.414246 1441831738 0.722229 0.170654 0.526917 -0.414246 1441831738 0.722229 0.170654 0.526917 -0.414246 1441831738 0.722229 0.170654 0.526917 -0.414246 1441831738 0.722229 0.170654 0.526917 -0.414246 1441831738 0.735779 0.134460 0.527832 -0.402405 1441831738 0.735779 0.134460 0.527832 -0.402405 1441831738 0.735779 0.134460 0.527832 -0.402405 1441831738 0.735779 0.134460 0.527832 -0.402405 1441831738 0.735779 0.134460 0.527832 -0.402405 1441831738 0.735779 0.134460 0.527832 -0.402405 1441831738 0.747742 0.059570 0.557373 -0.355774 1441831738 0.747742 0.059570 0.557373 -0.355774 1441831738 0.747742 0.059570 0.557373 -0.355774 1441831738 0.747742 0.059570 0.557373 -0.355774 1441831738 0.747742 0.059570 0.557373 -0.355774 1441831738 0.747742 0.059570 0.557373 -0.355774 1441831738 0.747742 0.059570 0.557373 -0.355774 1441831738 0.746704 0.018188 0.580994 -0.323303 1441831738 0.746704 0.018188 0.580994 -0.323303 1441831738 0.746704 0.018188 0.580994 -0.323303 1441831738 0.746704 0.018188 0.580994 -0.323303 1441831738 0.746704 0.018188 0.580994 -0.323303 1441831738 0.746704 0.018188 0.580994 -0.323303 1441831738 0.740479 0.061523 0.576721 -0.339539 1441831739 0.740479 0.061523 0.576721 -0.339539 1441831739 0.740479 0.061523 0.576721 -0.339539 1441831739 0.740479 0.061523 0.576721 -0.339539 1441831739 0.740479 0.061523 0.576721 -0.339539 1441831739 0.740479 0.061523 0.576721 -0.339539 1441831739 0.740479 0.061523 0.576721 -0.339539 1441831739 0.733948 0.125244 0.563171 -0.358337 1441831739 0.733948 0.125244 0.563171 -0.358337 1441831739 0.733948 0.125244 0.563171 -0.358337 1441831739 0.733948 0.125244 0.563171 -0.358337 1441831739 0.733948 0.125244 0.563171 -0.358337 1441831739 0.733948 0.125244 0.563171 -0.358337 1441831739 0.736938 0.142700 0.571228 -0.331970 1441831739 0.736938 0.142700 0.571228 -0.331970 1441831739 0.736938 0.142700 0.571228 -0.331970 1441831739 0.736938 0.142700 0.571228 -0.331970 1441831739 0.736938 0.142700 0.571228 -0.331970 1441831739 0.736938 0.142700 0.571228 -0.331970 1441831739 0.747925 0.111450 0.598816 -0.263611 1441831739 0.747925 0.111450 0.598816 -0.263611 1441831739 0.747925 0.111450 0.598816 -0.263611 1441831739 0.747925 0.111450 0.598816 -0.263611 1441831739 0.747925 0.111450 0.598816 -0.263611 1441831739 0.747925 0.111450 0.598816 -0.263611 1441831739 0.747925 0.111450 0.598816 -0.263611 1441831739 0.759155 0.068542 0.615295 -0.200806 1441831739 0.759155 0.068542 0.615295 -0.200806 1441831739 0.759155 0.068542 0.615295 -0.200806 1441831739 0.759155 0.068542 0.615295 -0.200806 1441831739 0.759155 0.068542 0.615295 -0.200806 1441831739 0.759155 0.068542 0.615295 -0.200806 1441831739 0.759155 0.068542 0.615295 -0.200806 1441831739 0.761780 0.075012 0.607910 -0.210754 1441831739 0.761780 0.075012 0.607910 -0.210754 1441831739 
0.732971 -0.010620 0.633484 -0.247498 1441831741 0.732971 -0.010620 0.633484 -0.247498 1441831741 0.732971 -0.010620 0.633484 -0.247498 1441831741 0.732971 -0.010620 0.633484 -0.247498 1441831741 0.607666 -0.376587 0.690613 -0.109192 1441831741 0.607666 -0.376587 0.690613 -0.109192 1441831741 0.607666 -0.376587 0.690613 -0.109192 1441831741 0.607666 -0.376587 0.690613 -0.109192 1441831741 0.403870 -0.550537 0.683105 -0.259277 1441831741 0.403870 -0.550537 0.683105 -0.259277 1441831741 0.403870 -0.550537 0.683105 -0.259277 1441831741 0.403870 -0.550537 0.683105 -0.259277 1441831741 0.403870 -0.550537 0.683105 -0.259277 1441831741 0.403870 -0.550537 0.683105 -0.259277 1441831741 0.192261 -0.604492 0.558594 -0.534424 1441831741 0.192261 -0.604492 0.558594 -0.534424 1441831741 0.192261 -0.604492 0.558594 -0.534424 1441831741 0.192261 -0.604492 0.558594 -0.534424 1441831742 0.192261 -0.604492 0.558594 -0.534424 1441831742 0.192261 -0.604492 0.558594 -0.534424 1441831742 0.062378 -0.603882 0.397461 -0.688110 1441831742 0.062378 -0.603882 0.397461 -0.688110 1441831742 0.062378 -0.603882 0.397461 -0.688110 1441831742 0.062378 -0.603882 0.397461 -0.688110 1441831742 0.062378 -0.603882 0.397461 -0.688110 1441831742 0.062378 -0.603882 0.397461 -0.688110 1441831742 0.062378 -0.603882 0.397461 -0.688110 1441831742 -0.060730 -0.586609 0.303833 -0.748291 1441831742 -0.060730 -0.586609 0.303833 -0.748291 1441831742 -0.060730 -0.586609 0.303833 -0.748291 1441831742 -0.060730 -0.586609 0.303833 -0.748291 1441831742 -0.060730 -0.586609 0.303833 -0.748291 1441831742 -0.060730 -0.586609 0.303833 -0.748291 1441831742 -0.087341 -0.579590 0.249268 -0.770996 1441831742 -0.087341 -0.579590 0.249268 -0.770996 1441831742 -0.087341 -0.579590 0.249268 -0.770996 1441831742 -0.087341 -0.579590 0.249268 -0.770996 1441831742 -0.087341 -0.579590 0.249268 -0.770996 1441831742 -0.087341 -0.579590 0.249268 -0.770996 1441831742 -0.054626 -0.604431 0.294250 -0.738342 1441831742 -0.054626 -0.604431 0.294250 -0.738342 1441831742 -0.054626 -0.604431 0.294250 -0.738342 1441831742 -0.054626 -0.604431 0.294250 -0.738342 1441831742 -0.054626 -0.604431 0.294250 -0.738342 1441831742 -0.054626 -0.604431 0.294250 -0.738342 1441831742 0.065918 -0.614990 0.430847 -0.657166 1441831742 0.065918 -0.614990 0.430847 -0.657166 1441831742 0.065918 -0.614990 0.430847 -0.657166 1441831742 0.065918 -0.614990 0.430847 -0.657166 1441831742 0.065918 -0.614990 0.430847 -0.657166 1441831742 0.065918 -0.614990 0.430847 -0.657166 1441831742 0.230286 -0.585571 0.592346 -0.503174 1441831742 0.230286 -0.585571 0.592346 -0.503174 1441831742 0.230286 -0.585571 0.592346 -0.503174 1441831742 0.230286 -0.585571 0.592346 -0.503174 1441831742 0.230286 -0.585571 0.592346 -0.503174 1441831742 0.356873 -0.536316 0.689453 -0.331177 1441831742 0.356873 -0.536316 0.689453 -0.331177 1441831742 0.356873 -0.536316 0.689453 -0.331177 1441831742 0.356873 -0.536316 0.689453 -0.331177 1441831742 0.356873 -0.536316 0.689453 -0.331177 1441831742 0.356873 -0.536316 0.689453 -0.331177 1441831742 0.356873 -0.536316 0.689453 -0.331177 1441831742 0.401794 -0.497864 0.749207 -0.171326 1441831742 0.401794 -0.497864 0.749207 -0.171326 1441831742 0.401794 -0.497864 0.749207 -0.171326 1441831742 0.401794 -0.497864 0.749207 -0.171326 1441831742 0.401794 -0.497864 0.749207 -0.171326 1441831742 0.401794 -0.497864 0.749207 -0.171326 1441831742 0.382568 -0.495178 0.768555 -0.133057 1441831742 0.382568 -0.495178 0.768555 -0.133057 1441831742 0.382568 -0.495178 0.768555 -0.133057 1441831742 0.382568 -0.495178 0.768555 -0.133057 1441831742 0.382568 -0.495178 0.768555 -0.133057 1441831742 0.382568 -0.495178 0.768555 -0.133057 1441831742 0.313110 -0.520508 0.754883 -0.247314 1441831742 0.313110 -0.520508 0.754883 -0.247314 1441831742 0.313110 -0.520508 0.754883 -0.247314 1441831742 0.313110 -0.520508 0.754883 -0.247314 1441831742 0.313110 -0.520508 0.754883 -0.247314 1441831742 0.313110 -0.520508 0.754883 -0.247314 1441831742 0.187134 -0.568481 0.684570 -0.416138 1441831742 0.187134 -0.568481 0.684570 -0.416138 1441831742 0.187134 -0.568481 0.684570 -0.416138 1441831742 0.187134 -0.568481 0.684570 -0.416138 1441831742 0.187134 -0.568481 0.684570 -0.416138 1441831742 0.187134 -0.568481 0.684570 -0.416138 1441831742 0.187134 -0.568481 0.684570 -0.416138 1441831742 0.033081 -0.576782 0.543396 -0.609131 1441831742 0.033081 -0.576782 0.543396 -0.609131 1441831742 0.033081 -0.576782 0.543396 -0.609131 1441831742 0.033081 -0.576782 0.543396 -0.609131 1441831742 0.033081 -0.576782 0.543396 -0.609131 1441831742 0.033081 -0.576782 0.543396 -0.609131 1441831742 -0.059570 -0.543335 0.363525 -0.754395 1441831742 -0.059570 -0.543335 0.363525 -0.754395 1441831742 -0.059570 -0.543335 0.363525 -0.754395 1441831742 -0.059570 -0.543335 0.363525 -0.754395 1441831742 -0.059570 -0.543335 0.363525 -0.754395 1441831742 -0.059570 -0.543335 0.363525 -0.754395 1441831742 -0.059570 -0.543335 0.363525 -0.754395 1441831742 -0.123596 -0.503906 0.193481 -0.832703 1441831742 -0.123596 -0.503906 0.193481 -0.832703 1441831742 -0.123596 -0.503906 0.193481 -0.832703 1441831742 -0.123596 -0.503906 0.193481 -0.832703 1441831742 -0.123596 -0.503906 0.193481 -0.832703 1441831742 -0.123596 -0.503906 0.193481 -0.832703 1441831742 -0.125000 -0.524536 0.157471 -0.827332 1441831742 -0.125000 -0.524536 0.157471 -0.827332 1441831742 -0.125000 -0.524536 0.157471 -0.827332 1441831742 -0.125000 -0.524536 0.157471 -0.827332 1441831742 -0.125000 -0.524536 0.157471 -0.827332 1441831742 -0.125000 -0.524536 0.157471 -0.827332 1441831742 -0.024170 -0.544922 0.243591 -0.802002 1441831742 -0.024170 -0.544922 0.243591 -0.802002 1441831742 -0.024170 -0.544922 0.243591 -0.802002 1441831742 -0.024170 -0.544922 0.243591 -0.802002 1441831742 -0.024170 -0.544922 0.243591 -0.802002 1441831742 -0.024170 -0.544922 0.243591 -0.802002 1441831742 0.099976 -0.568237 0.440735 -0.687683 1441831742 0.099976 -0.568237 0.440735 -0.687683 1441831742 0.099976 -0.568237 0.440735 -0.687683 1441831742 0.099976 -0.568237 0.440735 -0.687683 1441831742 0.099976 -0.568237 0.440735 -0.687683 1441831742 0.099976 -0.568237 0.440735 -0.687683 1441831742 0.240601 -0.580811 0.594666 -0.501099 1441831742 0.240601 -0.580811 0.594666 -0.501099 1441831742 0.240601 -0.580811 0.594666 -0.501099 1441831742 0.240601 -0.580811 0.594666 -0.501099 1441831742 0.240601 -0.580811 0.594666 -0.501099 1441831742 0.240601 -0.580811 0.594666 -0.501099 1441831743 0.240601 -0.580811 0.594666 -0.501099 1441831743 0.349121 -0.574646 0.676270 -0.300842 1441831743 0.349121 -0.574646 0.676270 -0.300842 1441831743 0.349121 -0.574646 0.676270 -0.300842 1441831743 0.349121 -0.574646 0.676270 -0.300842 1441831743 0.349121 -0.574646 0.676270 -0.300842 1441831743 0.349121 -0.574646 0.676270 -0.300842 1441831743 0.373413 -0.577759 0.708679 -0.156433 1441831743 0.373413 -0.577759 0.708679 -0.156433 1441831743 0.373413 -0.577759 0.708679 -0.156433 1441831743 0.373413 -0.577759 0.708679 -0.156433 1441831743 0.373413 -0.577759 0.708679 -0.156433 1441831743 0.373413 -0.577759 0.708679 -0.156433 1441831743 0.351624 -0.568665 0.713013 -0.211121 1441831743 0.351624 -0.568665 0.713013 -0.211121 1441831743 0.351624 -0.568665 0.713013 -0.211121 1441831743 0.351624 -0.568665 0.713013 -0.211121 1441831743 0.351624 -0.568665 0.713013 -0.211121 1441831743 0.351624 -0.568665 0.713013 -0.211121 1441831743 0.266968 -0.578735 0.673706 -0.374023 1441831743 0.266968 -0.578735 0.673706 -0.374023 1441831743 0.266968 -0.578735 0.673706 -0.374023 1441831743 0.266968 -0.578735 0.673706 -0.374023 1441831743 0.266968 -0.578735 0.673706 -0.374023 1441831743 0.266968 -0.578735 0.673706 -0.374023 1441831743 0.178833 -0.588013 0.553406 -0.562195 1441831743 0.178833 -0.588013 0.553406 -0.562195 1441831743 0.178833 -0.588013 0.553406 -0.562195 1441831743 0.178833 -0.588013 0.553406 -0.562195 1441831743 0.178833 -0.588013 0.553406 -0.562195 1441831743 0.178833 -0.588013 0.553406 -0.562195 1441831743 0.178833 -0.588013 0.553406 -0.562195 1441831743 0.098145 -0.585022 0.410645 -0.692505 1441831743 0.098145 -0.585022 0.410645 -0.692505 1441831743 0.098145 -0.585022 0.410645 -0.692505 1441831743 0.098145 -0.585022 0.410645 -0.692505 1441831743 0.098145 -0.585022 0.410645 -0.692505 1441831743 0.098145 -0.585022 0.410645 -0.692505 1441831743 -0.005493 -0.581970 0.305603 -0.753601 1441831743 -0.005493 -0.581970 0.305603 -0.753601 1441831743 -0.005493 -0.581970 0.305603 -0.753601 1441831743 -0.005493 -0.581970 0.305603 -0.753601 1441831743 -0.005493 -0.581970 0.305603 -0.753601 1441831743 -0.005493 -0.581970 0.305603 -0.753601 1441831743 -0.068298 -0.560181 0.203491 -0.800110 1441831743 -0.068298 -0.560181 0.203491 -0.800110 1441831743 -0.068298 -0.560181 0.203491 -0.800110 1441831743 -0.068298 -0.560181 0.203491 -0.800110 1441831743 -0.068298 -0.560181 0.203491 -0.800110 1441831743 -0.068298 -0.560181 0.203491 -0.800110 1441831743 -0.068298 -0.560181 0.203491 -0.800110 1441831743 -0.027039 -0.570679 0.194153 -0.797485 1441831743 -0.027039 -0.570679 0.194153 -0.797485 1441831743 -0.027039 -0.570679 0.194153 -0.797485 1441831743 -0.027039 -0.570679 0.194153 -0.797485 1441831743 -0.027039 -0.570679 0.194153 -0.797485 1441831743 -0.027039 -0.570679 0.194153 -0.797485 1441831743 0.057434 -0.582886 0.354492 -0.728882 1441831743 0.057434 -0.582886 0.354492 -0.728882 1441831743 0.057434 -0.582886 0.354492 -0.728882 1441831743 0.057434 -0.582886 0.354492 -0.728882 1441831743 0.057434 -0.582886 0.354492 -0.728882 1441831743 0.057434 -0.582886 0.354492 -0.728882 1441831743 0.165955 -0.593445 0.540955 -0.572388 1441831743 0.165955 -0.593445 0.540955 -0.572388 1441831743 0.165955 -0.593445 0.540955 -0.572388 1441831743 0.165955 -0.593445 0.540955 -0.572388 1441831743 0.165955 -0.593445 0.540955 -0.572388 1441831743 0.165955 -0.593445 0.540955 -0.572388 1441831743 0.266663 -0.594116 0.652283 -0.387878 1441831743 0.266663 -0.594116 0.652283 -0.387878 1441831743 0.266663 -0.594116 0.652283 -0.387878 1441831743 0.266663 -0.594116 0.652283 -0.387878 1441831743 0.266663 -0.594116 0.652283 -0.387878 1441831743 0.266663 -0.594116 0.652283 -0.387878 1441831743 0.302917 -0.597168 0.721008 -0.178040 1441831743 0.302917 -0.597168 0.721008 -0.178040 1441831743 0.302917 -0.597168 0.721008 -0.178040 1441831743 0.302917 -0.597168 0.721008 -0.178040 1441831743 0.302917 -0.597168 0.721008 -0.178040 1441831743 0.302917 -0.597168 0.721008 -0.178040 1441831743 0.245789 -0.602417 0.755554 -0.076538 1441831743 0.245789 -0.602417 0.755554 -0.076538 1441831743 0.245789 -0.602417 0.755554 -0.076538 1441831743 0.245789 -0.602417 0.755554 -0.076538 1441831743 0.245789 -0.602417 0.755554 -0.076538 1441831743 0.245789 -0.602417 0.755554 -0.076538 1441831743 0.203247 -0.593506 0.741577 -0.237610 1441831743 0.203247 -0.593506 0.741577 -0.237610 1441831743 0.203247 -0.593506 0.741577 -0.237610 1441831743 0.203247 -0.593506 0.741577 -0.237610 1441831743 0.203247 -0.593506 0.741577 -0.237610 1441831743 0.203247 -0.593506 0.741577 -0.237610 1441831743 0.203247 -0.593506 0.741577 -0.237610 1441831743 0.087646 -0.613708 0.661926 -0.421387 1441831743 0.087646 -0.613708 0.661926 -0.421387 1441831743 0.087646 -0.613708 0.661926 -0.421387 1441831743 0.087646 -0.613708 0.661926 -0.421387 1441831743 0.087646 -0.613708 0.661926 -0.421387 1441831743 0.087646 -0.613708 0.661926 -0.421387 1441831743 -0.057495 -0.617737 0.543091 -0.565796 1441831743 -0.057495 -0.617737 0.543091 -0.565796 1441831743 -0.057495 -0.617737 0.543091 -0.565796 1441831743 -0.057495 -0.617737 0.543091 -0.565796 1441831743 -0.057495 -0.617737 0.543091 -0.565796 1441831743 -0.057495 -0.617737 0.543091 -0.565796 1441831743 -0.169861 -0.603394 0.406799 -0.664551 1441831743 -0.169861 -0.603394 0.406799 -0.664551 1441831743 -0.169861 -0.603394 0.406799 -0.664551 1441831743 -0.169861 -0.603394 0.406799 -0.664551 1441831743 -0.169861 -0.603394 0.406799 -0.664551 1441831743 -0.169861 -0.603394 0.406799 -0.664551 1441831744 -0.250671 -0.560913 0.269043 -0.741821 1441831744 -0.250671 -0.560913 0.269043 -0.741821 1441831744 -0.250671 -0.560913 0.269043 -0.741821 1441831744 -0.250671 -0.560913 0.269043 -0.741821 1441831744 -0.250671 -0.560913 0.269043 -0.741821 1441831744 -0.250671 -0.560913 0.269043 -0.741821 1441831744 -0.250671 -0.560913 0.269043 -0.741821 1441831744 -0.194214 -0.589539 0.238892 -0.746826 1441831744 -0.194214 -0.589539 0.238892 -0.746826 1441831744 -0.194214 -0.589539 0.238892 -0.746826 1441831744 -0.194214 -0.589539 0.238892 -0.746826 1441831744 -0.194214 -0.589539 0.238892 -0.746826 1441831744 -0.194214 -0.589539 0.238892 -0.746826 1441831744 -0.194214 -0.589539 0.238892 -0.746826 1441831744 -0.088928 -0.611694 0.376343 -0.690186 1441831744 -0.088928 -0.611694 0.376343 -0.690186 1441831744 -0.088928 -0.611694 0.376343 -0.690186 1441831744 -0.088928 -0.611694 0.376343 -0.690186 1441831744 -0.088928 -0.611694 0.376343 -0.690186 1441831744 -0.088928 -0.611694 0.376343 -0.690186 1441831744 0.046570 -0.616333 0.565796 -0.545776 1441831744 0.046570 -0.616333 0.565796 -0.545776 1441831744 0.046570 -0.616333 0.565796 -0.545776 1441831744 0.046570 -0.616333 0.565796 -0.545776 1441831744 0.046570 -0.616333 0.565796 -0.545776 1441831744 0.046570 -0.616333 0.565796 -0.545776 1441831744 0.210388 -0.598145 0.667664 -0.390137 1441831744 0.210388 -0.598145 0.667664 -0.390137 1441831744 0.210388 -0.598145 0.667664 -0.390137 1441831744 0.210388 -0.598145 0.667664 -0.390137 1441831744 0.210388 -0.598145 0.667664 -0.390137 1441831744 0.315491 -0.580078 0.719360 -0.215637 1441831744 0.315491 -0.580078 0.719360 -0.215637 1441831744 0.315491 -0.580078 0.719360 -0.215637 1441831744 0.315491 -0.580078 0.719360 -0.215637 1441831744 0.315491 -0.580078 0.719360 -0.215637 1441831744 0.315491 -0.580078 0.719360 -0.215637 1441831744 0.359070 -0.561340 0.737915 -0.106873 1441831744 0.359070 -0.561340 0.737915 -0.106873 1441831744 0.359070 -0.561340 0.737915 -0.106873 1441831744 0.359070 -0.561340 0.737915 -0.106873 1441831744 0.359070 -0.561340 0.737915 -0.106873 1441831744 0.359070 -0.561340 0.737915 -0.106873 1441831744 0.337036 -0.560181 0.744385 -0.136047 1441831744 0.337036 -0.560181 0.744385 -0.136047 1441831744 0.337036 -0.560181 0.744385 -0.136047 1441831744 0.337036 -0.560181 0.744385 -0.136047 1441831744 0.337036 -0.560181 0.744385 -0.136047 1441831744 0.337036 -0.560181 0.744385 -0.136047 1441831744 0.235840 -0.579895 0.729675 -0.275208 1441831744 0.235840 -0.579895 0.729675 -0.275208 1441831744 0.235840 -0.579895 0.729675 -0.275208 1441831744 0.235840 -0.579895 0.729675 -0.275208 1441831744 0.235840 -0.579895 0.729675 -0.275208 1441831744 0.235840 -0.579895 0.729675 -0.275208 1441831744 0.235840 -0.579895 0.729675 -0.275208 1441831744 0.039673 -0.603882 0.679016 -0.415588 1441831744 0.039673 -0.603882 0.679016 -0.415588 1441831744 0.039673 -0.603882 0.679016 -0.415588 1441831744 0.039673 -0.603882 0.679016 -0.415588 1441831744 0.039673 -0.603882 0.679016 -0.415588 1441831744 0.039673 -0.603882 0.679016 -0.415588 1441831744 -0.070862 -0.589417 0.506836 -0.625061 1441831744 -0.070862 -0.589417 0.506836 -0.625061 1441831744 -0.070862 -0.589417 0.506836 -0.625061 1441831744 -0.070862 -0.589417 0.506836 -0.625061 1441831744 -0.070862 -0.589417 0.506836 -0.625061 1441831744 -0.070862 -0.589417 0.506836 -0.625061 1441831744 -0.168579 -0.559937 0.346680 -0.733459 1441831744 -0.168579 -0.559937 0.346680 -0.733459 1441831744 -0.168579 -0.559937 0.346680 -0.733459 1441831744 -0.168579 -0.559937 0.346680 -0.733459 1441831744 -0.168579 -0.559937 0.346680 -0.733459 1441831744 -0.168579 -0.559937 0.346680 -0.733459 1441831744 -0.168579 -0.559937 0.346680 -0.733459 1441831744 -0.278687 -0.518188 0.254578 -0.767517 1441831744 -0.278687 -0.518188 0.254578 -0.767517 1441831744 -0.278687 -0.518188 0.254578 -0.767517 1441831744 -0.278687 -0.518188 0.254578 -0.767517 1441831744 -0.278687 -0.518188 0.254578 -0.767517 1441831744 -0.278687 -0.518188 0.254578 -0.767517 1441831744 -0.246155 -0.543701 0.262756 -0.758179 1441831744 -0.246155 -0.543701 0.262756 -0.758179 1441831744 -0.246155 -0.543701 0.262756 -0.758179 1441831744 -0.246155 -0.543701 0.262756 -0.758179 1441831744 -0.246155 -0.543701 0.262756 -0.758179 1441831744 -0.246155 -0.543701 0.262756 -0.758179 1441831744 -0.140259 -0.561523 0.417908 -0.700256 1441831744 -0.140259 -0.561523 0.417908 -0.700256 1441831744 -0.140259 -0.561523 0.417908 -0.700256 1441831744 -0.140259 -0.561523 0.417908 -0.700256 1441831744 -0.140259 -0.561523 0.417908 -0.700256 1441831744 -0.140259 -0.561523 0.417908 -0.700256 1441831744 0.035339 -0.562195 0.599854 -0.568237 1441831744 0.035339 -0.562195 0.599854 -0.568237 1441831744 0.035339 -0.562195 0.599854 -0.568237 1441831744 0.035339 -0.562195 0.599854 -0.568237 1441831744 0.035339 -0.562195 0.599854 -0.568237 1441831744 0.035339 -0.562195 0.599854 -0.568237 1441831744 0.184448 -0.554382 0.702698 -0.406067 1441831744 0.184448 -0.554382 0.702698 -0.406067 1441831744 0.184448 -0.554382 0.702698 -0.406067 1441831744 0.184448 -0.554382 0.702698 -0.406067 1441831744 0.184448 -0.554382 0.702698 -0.406067 1441831744 0.184448 -0.554382 0.702698 -0.406067 1441831744 0.293945 -0.533264 0.743713 -0.275818 1441831744 0.293945 -0.533264 0.743713 -0.275818 1441831744 0.293945 -0.533264 0.743713 -0.275818 1441831744 0.293945 -0.533264 0.743713 -0.275818 1441831744 0.293945 -0.533264 0.743713 -0.275818 1441831744 0.293945 -0.533264 0.743713 -0.275818 1441831744 0.321106 -0.526367 0.761902 -0.198425 1441831745 0.321106 -0.526367 0.761902 -0.198425 1441831745 0.321106 -0.526367 0.761902 -0.198425 1441831745 0.321106 -0.526367 0.761902 -0.198425 1441831745 0.321106 -0.526367 0.761902 -0.198425 1441831745 0.321106 -0.526367 0.761902 -0.198425 1441831745 0.240234 -0.537964 0.768494 -0.249512 1441831745 0.240234 -0.537964 0.768494 -0.249512 1441831745 0.240234 -0.537964 0.768494 -0.249512 1441831745 0.240234 -0.537964 0.768494 -0.249512 1441831745 0.240234 -0.537964 0.768494 -0.249512 1441831745 0.240234 -0.537964 0.768494 -0.249512 1441831745 0.103638 -0.554199 0.721497 -0.401978 1441831745 0.103638 -0.554199 0.721497 -0.401978 1441831745 0.103638 -0.554199 0.721497 -0.401978 1441831745 0.103638 -0.554199 0.721497 -0.401978 1441831745 0.103638 -0.554199 0.721497 -0.401978 1441831745 -0.043579 -0.561829 0.615540 -0.550964 1441831745 -0.043579 -0.561829 0.615540 -0.550964 1441831745 -0.043579 -0.561829 0.615540 -0.550964 1441831745 -0.043579 -0.561829 0.615540 -0.550964 1441831745 -0.043579 -0.561829 0.615540 -0.550964 1441831745 -0.043579 -0.561829 0.615540 -0.550964 1441831745 -0.043579 -0.561829 0.615540 -0.550964 1441831745 -0.162170 -0.539856 0.480286 -0.671997 1441831745 -0.162170 -0.539856 0.480286 -0.671997 1441831745 -0.162170 -0.539856 0.480286 -0.671997 1441831745 -0.162170 -0.539856 0.480286 -0.671997 1441831745 -0.162170 -0.539856 0.480286 -0.671997 1441831745 -0.243652 -0.508667 0.320313 -0.761169 1441831745 -0.243652 -0.508667 0.320313 -0.761169 1441831745 -0.243652 -0.508667 0.320313 -0.761169 1441831745 -0.243652 -0.508667 0.320313 -0.761169 1441831745 -0.243652 -0.508667 0.320313 -0.761169 1441831745 -0.243652 -0.508667 0.320313 -0.761169 1441831745 -0.279602 -0.494324 0.151672 -0.809021 1441831745 -0.279602 -0.494324 0.151672 -0.809021 1441831745 -0.279602 -0.494324 0.151672 -0.809021 1441831745 -0.279602 -0.494324 0.151672 -0.809021 1441831745 -0.279602 -0.494324 0.151672 -0.809021 1441831745 -0.279602 -0.494324 0.151672 -0.809021 1441831745 -0.279602 -0.494324 0.151672 -0.809021 1441831745 -0.287842 -0.498352 0.134277 -0.806763 1441831745 -0.287842 -0.498352 0.134277 -0.806763 1441831745 -0.287842 -0.498352 0.134277 -0.806763 1441831745 -0.287842 -0.498352 0.134277 -0.806763 1441831745 -0.287842 -0.498352 0.134277 -0.806763 1441831745 -0.287842 -0.498352 0.134277 -0.806763 1441831745 -0.215088 -0.518372 0.224365 -0.796753 1441831745 -0.215088 -0.518372 0.224365 -0.796753 1441831745 -0.215088 -0.518372 0.224365 -0.796753 1441831745 -0.215088 -0.518372 0.224365 -0.796753 1441831745 -0.215088 -0.518372 0.224365 -0.796753 1441831745 -0.215088 -0.518372 0.224365 -0.796753 1441831745 -0.215088 -0.518372 0.224365 -0.796753 1441831745 -0.107239 -0.540955 0.417603 -0.722168 1441831745 -0.107239 -0.540955 0.417603 -0.722168 1441831745 -0.107239 -0.540955 0.417603 -0.722168 1441831745 -0.107239 -0.540955 0.417603 -0.722168 1441831745 -0.107239 -0.540955 0.417603 -0.722168 1441831745 -0.107239 -0.540955 0.417603 -0.722168 1441831745 0.043518 -0.551453 0.603394 -0.574402 1441831745 0.043518 -0.551453 0.603394 -0.574402 1441831745 0.043518 -0.551453 0.603394 -0.574402 1441831745 0.043518 -0.551453 0.603394 -0.574402 1441831745 0.043518 -0.551453 0.603394 -0.574402 1441831745 0.043518 -0.551453 0.603394 -0.574402 1441831745 0.214844 -0.534851 0.707214 -0.409424 1441831745 0.214844 -0.534851 0.707214 -0.409424 1441831745 0.214844 -0.534851 0.707214 -0.409424 1441831745 0.214844 -0.534851 0.707214 -0.409424 1441831745 0.214844 -0.534851 0.707214 -0.409424 1441831745 0.214844 -0.534851 0.707214 -0.409424 1441831745 0.318420 -0.506104 0.763367 -0.244385 1441831745 0.318420 -0.506104 0.763367 -0.244385 1441831745 0.318420 -0.506104 0.763367 -0.244385 1441831745 0.318420 -0.506104 0.763367 -0.244385 1441831745 0.318420 -0.506104 0.763367 -0.244385 1441831745 0.318420 -0.506104 0.763367 -0.244385 1441831745 0.322388 -0.495972 0.782532 -0.194031 1441831745 0.322388 -0.495972 0.782532 -0.194031 1441831745 0.322388 -0.495972 0.782532 -0.194031 1441831745 0.322388 -0.495972 0.782532 -0.194031 1441831745 0.322388 -0.495972 0.782532 -0.194031 1441831745 0.322388 -0.495972 0.782532 -0.194031 1441831745 0.322388 -0.495972 0.782532 -0.194031 1441831745 0.248169 -0.514648 0.763123 -0.302002 1441831745 0.248169 -0.514648 0.763123 -0.302002 1441831745 0.248169 -0.514648 0.763123 -0.302002 1441831745 0.248169 -0.514648 0.763123 -0.302002 1441831745 0.248169 -0.514648 0.763123 -0.302002 1441831745 0.248169 -0.514648 0.763123 -0.302002 1441831745 0.107910 -0.554260 0.690735 -0.451721 1441831745 0.107910 -0.554260 0.690735 -0.451721 1441831745 0.107910 -0.554260 0.690735 -0.451721 1441831745 0.107910 -0.554260 0.690735 -0.451721 1441831745 0.107910 -0.554260 0.690735 -0.451721 1441831745 0.107910 -0.554260 0.690735 -0.451721 1441831745 -0.038696 -0.577881 0.561829 -0.590637 1441831745 -0.038696 -0.577881 0.561829 -0.590637 1441831745 -0.038696 -0.577881 0.561829 -0.590637 1441831745 -0.038696 -0.577881 0.561829 -0.590637 1441831745 -0.038696 -0.577881 0.561829 -0.590637 1441831745 -0.038696 -0.577881 0.561829 -0.590637 1441831745 -0.038696 -0.577881 0.561829 -0.590637 1441831745 -0.154785 -0.576538 0.424683 -0.680664 1441831745 -0.154785 -0.576538 0.424683 -0.680664 1441831745 -0.154785 -0.576538 0.424683 -0.680664 1441831745 -0.154785 -0.576538 0.424683 -0.680664 1441831745 -0.154785 -0.576538 0.424683 -0.680664 1441831745 -0.154785 -0.576538 0.424683 -0.680664 1441831745 -0.239685 -0.553589 0.270081 -0.750488 1441831745 -0.239685 -0.553589 0.270081 -0.750488 1441831746 -0.239685 -0.553589 0.270081 -0.750488 1441831746 -0.239685 -0.553589 0.270081 -0.750488 1441831746 -0.239685 -0.553589 0.270081 -0.750488 1441831746 -0.239685 -0.553589 0.270081 -0.750488 1441831746 -0.239685 -0.553589 0.270081 -0.750488 1441831746 -0.281128 -0.544739 0.188293 -0.767334 1441831746 -0.281128 -0.544739 0.188293 -0.767334 1441831746 -0.281128 -0.544739 0.188293 -0.767334 1441831746 -0.281128 -0.544739 0.188293 -0.767334 1441831746 -0.281128 -0.544739 0.188293 -0.767334 1441831746 -0.281128 -0.544739 0.188293 -0.767334 1441831746 -0.218872 -0.555786 0.226624 -0.769409 1441831746 -0.218872 -0.555786 0.226624 -0.769409 1441831746 -0.218872 -0.555786 0.226624 -0.769409 1441831746 -0.218872 -0.555786 0.226624 -0.769409 1441831746 -0.218872 -0.555786 0.226624 -0.769409 1441831746 -0.218872 -0.555786 0.226624 -0.769409 1441831746 -0.111572 -0.567444 0.409302 -0.705750 1441831746 -0.111572 -0.567444 0.409302 -0.705750 1441831746 -0.111572 -0.567444 0.409302 -0.705750 1441831746 -0.111572 -0.567444 0.409302 -0.705750 1441831746 -0.111572 -0.567444 0.409302 -0.705750 1441831746 -0.111572 -0.567444 0.409302 -0.705750 1441831746 0.045166 -0.569946 0.603699 -0.555603 1441831746 0.045166 -0.569946 0.603699 -0.555603 1441831746 0.045166 -0.569946 0.603699 -0.555603 1441831746 0.045166 -0.569946 0.603699 -0.555603 1441831746 0.045166 -0.569946 0.603699 -0.555603 1441831746 0.045166 -0.569946 0.603699 -0.555603 1441831746 0.045166 -0.569946 0.603699 -0.555603 1441831746 0.216797 -0.545288 0.712708 -0.384399 1441831746 0.216797 -0.545288 0.712708 -0.384399 1441831746 0.216797 -0.545288 0.712708 -0.384399 1441831746 0.216797 -0.545288 0.712708 -0.384399 1441831746 0.216797 -0.545288 0.712708 -0.384399 1441831746 0.216797 -0.545288 0.712708 -0.384399 1441831746 0.298767 -0.527039 0.772888 -0.188538 1441831746 0.298767 -0.527039 0.772888 -0.188538 1441831746 0.298767 -0.527039 0.772888 -0.188538 1441831746 0.298767 -0.527039 0.772888 -0.188538 1441831746 0.298767 -0.527039 0.772888 -0.188538 1441831746 0.298767 -0.527039 0.772888 -0.188538 1441831746 0.285339 -0.529053 0.783447 -0.157654 1441831746 0.285339 -0.529053 0.783447 -0.157654 1441831746 0.285339 -0.529053 0.783447 -0.157654 1441831746 0.285339 -0.529053 0.783447 -0.157654 1441831746 0.285339 -0.529053 0.783447 -0.157654 1441831746 0.285339 -0.529053 0.783447 -0.157654 1441831746 0.207764 -0.549011 0.750488 -0.303650 1441831746 0.207764 -0.549011 0.750488 -0.303650 1441831746 0.207764 -0.549011 0.750488 -0.303650 1441831746 0.207764 -0.549011 0.750488 -0.303650 1441831746 0.207764 -0.549011 0.750488 -0.303650 1441831746 0.051880 -0.572998 0.679138 -0.455811 1441831746 0.051880 -0.572998 0.679138 -0.455811 1441831746 0.051880 -0.572998 0.679138 -0.455811 1441831746 0.051880 -0.572998 0.679138 -0.455811 1441831746 0.051880 -0.572998 0.679138 -0.455811 1441831746 0.051880 -0.572998 0.679138 -0.455811 1441831746 0.051880 -0.572998 0.679138 -0.455811 1441831746 -0.084778 -0.543701 0.553101 -0.625549 1441831746 -0.084778 -0.543701 0.553101 -0.625549 1441831746 -0.084778 -0.543701 0.553101 -0.625549 1441831746 -0.084778 -0.543701 0.553101 -0.625549 1441831746 -0.084778 -0.543701 0.553101 -0.625549 1441831746 -0.084778 -0.543701 0.553101 -0.625549 1441831746 -0.187195 -0.512817 0.416626 -0.726990 1441831746 -0.187195 -0.512817 0.416626 -0.726990 1441831746 -0.187195 -0.512817 0.416626 -0.726990 1441831746 -0.187195 -0.512817 0.416626 -0.726990 1441831746 -0.187195 -0.512817 0.416626 -0.726990 1441831746 -0.187195 -0.512817 0.416626 -0.726990 1441831746 -0.276489 -0.483215 0.264954 -0.787354 1441831746 -0.276489 -0.483215 0.264954 -0.787354 1441831746 -0.276489 -0.483215 0.264954 -0.787354 1441831746 -0.276489 -0.483215 0.264954 -0.787354 1441831746 -0.276489 -0.483215 0.264954 -0.787354 1441831746 -0.276489 -0.483215 0.264954 -0.787354 1441831746 -0.276489 -0.483215 0.264954 -0.787354 1441831746 -0.308960 -0.498413 0.128540 -0.799805 1441831746 -0.308960 -0.498413 0.128540 -0.799805 1441831746 -0.308960 -0.498413 0.128540 -0.799805 1441831746 -0.308960 -0.498413 0.128540 -0.799805 1441831746 -0.308960 -0.498413 0.128540 -0.799805 1441831746 -0.279907 -0.532043 0.170410 -0.780823 1441831746 -0.279907 -0.532043 0.170410 -0.780823 1441831746 -0.279907 -0.532043 0.170410 -0.780823 1441831746 -0.279907 -0.532043 0.170410 -0.780823 1441831746 -0.279907 -0.532043 0.170410 -0.780823 1441831746 -0.279907 -0.532043 0.170410 -0.780823 1441831746 -0.162781 -0.568726 0.302979 -0.747192 1441831746 -0.162781 -0.568726 0.302979 -0.747192 1441831746 -0.162781 -0.568726 0.302979 -0.747192 1441831746 -0.162781 -0.568726 0.302979 -0.747192 1441831746 -0.162781 -0.568726 0.302979 -0.747192 1441831746 -0.162781 -0.568726 0.302979 -0.747192 1441831746 -0.026367 -0.583069 0.517517 -0.625732 1441831746 -0.026367 -0.583069 0.517517 -0.625732 1441831746 -0.026367 -0.583069 0.517517 -0.625732 1441831746 -0.026367 -0.583069 0.517517 -0.625732 1441831746 -0.026367 -0.583069 0.517517 -0.625732 1441831746 -0.026367 -0.583069 0.517517 -0.625732 1441831746 0.127686 -0.580872 0.674316 -0.437683 1441831746 0.127686 -0.580872 0.674316 -0.437683 1441831746 0.127686 -0.580872 0.674316 -0.437683 1441831746 0.127686 -0.580872 0.674316 -0.437683 1441831746 0.127686 -0.580872 0.674316 -0.437683 1441831746 0.127686 -0.580872 0.674316 -0.437683 1441831746 0.256226 -0.565125 0.746399 -0.240601 1441831746 0.256226 -0.565125 0.746399 -0.240601 1441831746 0.256226 -0.565125 0.746399 -0.240601 1441831747 0.256226 -0.565125 0.746399 -0.240601 1441831747 0.256226 -0.565125 0.746399 -0.240601 1441831747 0.256226 -0.565125 0.746399 -0.240601 1441831747 0.256226 -0.565125 0.746399 -0.240601 1441831747 0.295837 -0.562256 0.761658 -0.127075 1441831747 0.295837 -0.562256 0.761658 -0.127075 1441831747 0.295837 -0.562256 0.761658 -0.127075 1441831747 0.295837 -0.562256 0.761658 -0.127075 1441831747 0.295837 -0.562256 0.761658 -0.127075 1441831747 0.295837 -0.562256 0.761658 -0.127075 1441831747 0.279236 -0.579346 0.749084 -0.158997 1441831747 0.279236 -0.579346 0.749084 -0.158997 1441831747 0.279236 -0.579346 0.749084 -0.158997 1441831747 0.279236 -0.579346 0.749084 -0.158997 1441831747 0.279236 -0.579346 0.749084 -0.158997 1441831747 
0.702942 0.159973 0.581726 -0.376587 1441831749 0.702942 0.159973 0.581726 -0.376587 1441831749 0.702942 0.159973 0.581726 -0.376587 1441831749 0.702942 0.159973 0.581726 -0.376587 1441831749 0.702942 0.159973 0.581726 -0.376587 1441831749 0.704102 0.162231 0.578247 -0.378845 1441831749 0.704102 0.162231 0.578247 -0.378845 1441831749 0.704102 0.162231 0.578247 -0.378845 1441831749 0.704102 0.162231 0.578247 -0.378845 1441831749 0.704102 0.162231 0.578247 -0.378845 1441831749 0.704102 0.162231 0.578247 -0.378845 1441831749 0.710083 0.162537 0.572632 -0.376038 1441831749 0.710083 0.162537 0.572632 -0.376038 1441831749 0.710083 0.162537 0.572632 -0.376038 1441831749 0.710083 0.162537 0.572632 -0.376038 1441831749 0.710083 0.162537 0.572632 -0.376038 1441831749 0.710083 0.162537 0.572632 -0.376038 1441831749 0.718445 0.159668 0.570496 -0.364441 1441831749 0.718445 0.159668 0.570496 -0.364441 1441831749 0.718445 0.159668 0.570496 -0.364441 1441831749 0.718445 0.159668 0.570496 -0.364441 1441831749 0.718445 0.159668 0.570496 -0.364441 1441831749 0.718445 0.159668 0.570496 -0.364441 1441831749 0.727417 0.144653 0.571228 -0.351501 1441831749 0.727417 0.144653 0.571228 -0.351501 1441831749 0.727417 0.144653 0.571228 -0.351501 1441831749 0.727417 0.144653 0.571228 -0.351501 1441831749 0.727417 0.144653 0.571228 -0.351501 1441831749 0.727417 0.144653 0.571228 -0.351501 1441831749 0.727417 0.144653 0.571228 -0.351501 1441831749 0.728149 0.144043 0.575684 -0.342834 1441831749 0.728149 0.144043 0.575684 -0.342834 1441831749 0.728149 0.144043 0.575684 -0.342834 1441831749 0.728149 0.144043 0.575684 -0.342834 1441831749 0.728149 0.144043 0.575684 -0.342834 1441831749 0.728149 0.144043 0.575684 -0.342834 1441831749 0.729675 0.170959 0.565430 -0.344360 1441831749 0.729675 0.170959 0.565430 -0.344360 1441831749 0.729675 0.170959 0.565430 -0.344360 1441831749 0.729675 0.170959 0.565430 -0.344360 1441831749 0.729675 0.170959 0.565430 -0.344360 1441831749 0.737854 0.183472 0.553162 -0.340454 1441831749 0.737854 0.183472 0.553162 -0.340454 1441831749 0.737854 0.183472 0.553162 -0.340454 1441831749 0.737854 0.183472 0.553162 -0.340454 1441831749 0.737854 0.183472 0.553162 -0.340454 1441831749 0.737854 0.183472 0.553162 -0.340454 1441831749 0.746033 0.157776 0.563110 -0.318359 1441831749 0.746033 0.157776 0.563110 -0.318359 1441831749 0.746033 0.157776 0.563110 -0.318359 1441831749 0.746033 0.157776 0.563110 -0.318359 1441831749 0.746033 0.157776 0.563110 -0.318359 1441831749 0.746033 0.157776 0.563110 -0.318359 1441831749 0.746033 0.157776 0.563110 -0.318359 1441831749 0.750244 0.101746 0.589478 -0.281494 1441831749 0.750244 0.101746 0.589478 -0.281494 1441831749 0.750244 0.101746 0.589478 -0.281494 1441831749 0.750244 0.101746 0.589478 -0.281494 1441831749 0.750244 0.101746 0.589478 -0.281494 1441831749 0.750244 0.101746 0.589478 -0.281494 1441831749 0.744385 0.082458 0.603821 -0.272705 1441831749 0.744385 0.082458 0.603821 -0.272705 1441831749 0.744385 0.082458 0.603821 -0.272705 1441831749 0.744385 0.082458 0.603821 -0.272705 1441831749 0.744385 0.082458 0.603821 -0.272705 1441831749 0.744385 0.082458 0.603821 -0.272705 1441831750 0.735046 0.122131 0.595032 -0.301086 1441831750 0.735046 0.122131 0.595032 -0.301086 1441831750 0.735046 0.122131 0.595032 -0.301086 1441831750 0.735046 0.122131 0.595032 -0.301086 1441831750 0.735046 0.122131 0.595032 -0.301086 1441831750 0.735046 0.122131 0.595032 -0.301086 1441831750 0.735046 0.122131 0.595032 -0.301086 1441831750 0.729858 0.160217 0.581421 -0.321777 1441831750 0.729858 0.160217 0.581421 -0.321777 1441831750 0.729858 0.160217 0.581421 -0.321777 1441831750 0.729858 0.160217 0.581421 -0.321777 1441831750 0.729858 0.160217 0.581421 -0.321777 1441831750 0.729858 0.160217 0.581421 -0.321777 1441831750 0.734863 0.162048 0.578491 -0.314575 1441831750 0.734863 0.162048 0.578491 -0.314575 1441831750 0.734863 0.162048 0.578491 -0.314575 1441831750 0.734863 0.162048 0.578491 -0.314575 1441831750 0.734863 0.162048 0.578491 -0.314575 1441831750 0.734863 0.162048 0.578491 -0.314575 1441831750 0.740051 0.161987 0.580261 -0.298828 1441831750 0.740051 0.161987 0.580261 -0.298828 1441831750 0.740051 0.161987 0.580261 -0.298828 1441831750 0.740051 0.161987 0.580261 -0.298828 1441831750 0.740051 0.161987 0.580261 -0.298828 1441831750 0.740051 0.161987 0.580261 -0.298828 1441831750 0.746216 0.159363 0.578552 -0.288147 1441831750 0.746216 0.159363 0.578552 -0.288147 1441831750 0.746216 0.159363 0.578552 -0.288147 1441831750 0.746216 0.159363 0.578552 -0.288147 1441831750 0.746216 0.159363 0.578552 -0.288147 1441831750 0.746216 0.159363 0.578552 -0.288147 1441831750 0.746216 0.159363 0.578552 -0.288147 1441831750 0.746826 0.166504 0.572693 -0.294067 1441831750 0.746826 0.166504 0.572693 -0.294067 1441831750 0.746826 0.166504 0.572693 -0.294067 1441831750 0.746826 0.166504 0.572693 -0.294067 1441831750 0.746826 0.166504 0.572693 -0.294067 1441831750 0.746826 0.166504 0.572693 -0.294067 1441831750 0.745056 0.169861 0.568237 -0.305115 1441831750 0.745056 0.169861 0.568237 -0.305115 1441831750 0.745056 0.169861 0.568237 -0.305115 1441831750 0.745056 0.169861 0.568237 -0.305115 1441831750 0.745056 0.169861 0.568237 -0.305115 1441831750 0.745056 0.169861 0.568237 -0.305115 1441831750 0.742615 0.169861 0.564026 -0.318604 1441831750 0.742615 0.169861 0.564026 -0.318604 1441831750 0.742615 0.169861 0.564026 -0.318604 1441831750 0.742615 0.169861 0.564026 -0.318604 1441831750 0.742615 0.169861 0.564026 -0.318604 1441831750 0.742615 0.169861 0.564026 -0.318604 1441831750 0.742615 0.169861 0.564026 -0.318604 1441831750 0.742859 0.164001 0.557800 -0.331665 1441831750 0.742859 0.164001 0.557800 -0.331665 1441831750 0.742859 0.164001 0.557800 -0.331665 1441831750 0.742859 0.164001 0.557800 -0.331665 1441831750 0.742859 0.164001 0.557800 -0.331665 1441831750 0.742859 0.164001 0.557800 -0.331665 1441831750 0.746948 0.144348 0.556396 -0.334106 1441831750 0.746948 0.144348 0.556396 -0.334106 1441831750 0.746948 0.144348 0.556396 -0.334106 1441831750 0.746948 0.144348 0.556396 -0.334106 1441831750 0.746948 0.144348 0.556396 -0.334106 1441831750 0.746948 0.144348 0.556396 -0.334106 1441831750 0.750549 0.111206 0.560913 -0.331116 1441831750 0.750549 0.111206 0.560913 -0.331116 1441831750 0.750549 0.111206 0.560913 -0.331116 1441831750 0.750549 0.111206 0.560913 -0.331116 1441831750 0.750549 0.111206 0.560913 -0.331116 1441831750 0.750549 0.111206 0.560913 -0.331116 1441831750 0.746704 0.090149 0.567810 -0.334351 1441831750 0.746704 0.090149 0.567810 -0.334351 1441831750 0.746704 0.090149 0.567810 -0.334351 1441831750 0.746704 0.090149 0.567810 -0.334351 1441831750 0.746704 0.090149 0.567810 -0.334351 1441831750 0.746704 0.090149 0.567810 -0.334351 1441831750 0.746704 0.090149 0.567810 -0.334351 1441831750 0.738770 0.093994 0.571655 -0.344177 1441831750 0.738770 0.093994 0.571655 -0.344177 1441831750 0.738770 0.093994 0.571655 -0.344177 1441831750 0.738770 0.093994 0.571655 -0.344177 1441831750 0.738770 0.093994 0.571655 -0.344177 1441831750 0.738770 0.093994 0.571655 -0.344177 1441831750 0.739075 0.105713 0.568542 -0.345398 1441831750 0.739075 0.105713 0.568542 -0.345398 1441831750 0.739075 0.105713 0.568542 -0.345398 1441831750 0.739075 0.105713 0.568542 -0.345398 1441831750 0.739075 0.105713 0.568542 -0.345398 1441831750 0.739075 0.105713 0.568542 -0.345398 1441831750 0.747864 0.101563 0.568054 -0.328186 1441831750 0.747864 0.101563 0.568054 -0.328186 1441831750 0.747864 0.101563 0.568054 -0.328186 1441831750 0.747864 0.101563 0.568054 -0.328186 1441831750 0.747864 0.101563 0.568054 -0.328186 1441831750 0.747864 0.101563 0.568054 -0.328186 1441831750 0.756775 0.079468 0.579895 -0.290955 1441831750 0.756775 0.079468 0.579895 -0.290955 1441831750 0.756775 0.079468 0.579895 -0.290955 1441831750 0.756775 0.079468 0.579895 -0.290955 1441831750 0.756775 0.079468 0.579895 -0.290955 1441831750 0.756775 0.079468 0.579895 -0.290955 1441831750 0.763245 0.040161 0.594788 -0.248962 1441831750 0.763245 0.040161 0.594788 -0.248962 1441831750 0.763245 0.040161 0.594788 -0.248962 1441831750 0.763245 0.040161 0.594788 -0.248962 1441831750 0.763245 0.040161 0.594788 -0.248962 1441831750 0.763245 0.040161 0.594788 -0.248962 1441831750 0.764832 0.010559 0.601990 -0.229126 1441831750 0.764832 0.010559 0.601990 -0.229126 1441831750 0.764832 0.010559 0.601990 -0.229126 1441831750 0.764832 0.010559 0.601990 -0.229126 1441831750 0.764832 0.010559 0.601990 -0.229126 1441831750 0.764832 0.010559 0.601990 -0.229126 1441831750 0.763062 -0.000610 0.603210 -0.231934 1441831751 0.763062 -0.000610 0.603210 -0.231934 1441831751 0.763062 -0.000610 0.603210 -0.231934 1441831751 0.763062 -0.000610 0.603210 -0.231934 1441831751 0.763062 -0.000610 0.603210 -0.231934 1441831751 0.763062 -0.000610 0.603210 -0.231934 1441831751 0.758301 0.001709 0.604797 -0.243164 1441831751 0.758301 0.001709 0.604797 -0.243164 1441831751 0.758301 0.001709 0.604797 -0.243164 1441831751 0.758301 0.001709 0.604797 -0.243164 1441831751 0.758301 0.001709 0.604797 -0.243164 1441831751 0.758301 0.001709 0.604797 -0.243164 1441831751 0.755127 0.008362 0.605469 -0.251160 1441831751 0.755127 0.008362 0.605469 -0.251160 1441831751 0.755127 0.008362 0.605469 -0.251160 1441831751 0.755127 0.008362 0.605469 -0.251160 1441831751 0.755127 0.008362 0.605469 -0.251160 1441831751 0.755127 0.008362 0.605469 -0.251160 1441831751 0.754883 0.014648 0.603882 -0.255432 1441831751 0.754883 0.014648 0.603882 -0.255432 1441831751 0.754883 0.014648 0.603882 -0.255432 1441831751 0.754883 0.014648 0.603882 -0.255432 1441831751 0.754883 0.014648 0.603882 -0.255432 1441831751 0.754883 0.014648 0.603882 -0.255432 1441831751 0.754883 0.014648 0.603882 -0.255432 1441831751 0.755676 0.015442 0.603394 -0.254150 1441831751 0.755676 0.015442 0.603394 -0.254150 1441831751 0.755676 0.015442 0.603394 -0.254150 1441831751 0.755676 0.015442 0.603394 -0.254150 1441831751 0.755676 0.015442 0.603394 -0.254150 1441831751 0.755676 0.015442 0.603394 -0.254150 1441831751 0.750732 0.018005 0.609497 -0.253906 1441831751 0.750732 0.018005 0.609497 -0.253906 1441831751 0.750732 0.018005 0.609497 -0.253906 1441831751 0.750732 0.018005 0.609497 -0.253906 1441831751 0.750732 0.018005 0.609497 -0.253906 1441831751 0.742920 0.044250 0.613770 -0.263245 1441831751 0.742920 0.044250 0.613770 -0.263245 1441831751 0.742920 0.044250 0.613770 -0.263245 1441831751 0.742920 0.044250 0.613770 -0.263245 1441831751 0.742920 0.044250 0.613770 -0.263245 1441831751 0.742920 0.044250 0.613770 -0.263245 1441831751 0.742188 0.068237 0.611023 -0.266479 1441831751 0.742188 0.068237 0.611023 -0.266479 1441831751 0.742188 0.068237 0.611023 -0.266479 1441831751 0.742188 0.068237 0.611023 -0.266479 1441831751 0.742188 0.068237 0.611023 -0.266479 1441831751 0.742188 0.068237 0.611023 -0.266479 1441831751 0.750732 0.063599 0.605835 -0.255432 1441831751 0.750732 0.063599 0.605835 -0.255432 1441831751 0.750732 0.063599 0.605835 -0.255432 1441831751 0.750732 0.063599 0.605835 -0.255432 1441831751 0.750732 0.063599 0.605835 -0.255432 1441831751 0.750732 0.063599 0.605835 -0.255432 1441831751 0.750732 0.063599 0.605835 -0.255432 1441831751 0.758362 0.047607 0.604004 -0.240356 1441831751 0.758362 0.047607 0.604004 -0.240356 1441831751 0.758362 0.047607 0.604004 -0.240356 1441831751 0.758362 0.047607 0.604004 -0.240356 1441831751 0.758362 0.047607 0.604004 -0.240356 1441831751 0.760986 0.036865 0.608032 -0.223083 1441831751 0.760986 0.036865 0.608032 -0.223083 1441831751 0.760986 0.036865 0.608032 -0.223083 1441831751 0.760986 0.036865 0.608032 -0.223083 1441831751 0.760986 0.036865 0.608032 -0.223083 1441831751 0.760986 0.036865 0.608032 -0.223083 1441831751 0.760986 0.036865 0.608032 -0.223083 1441831751 0.762207 0.043884 0.607422 -0.219299 1441831751 0.762207 0.043884 0.607422 -0.219299 1441831751 0.762207 0.043884 0.607422 -0.219299 1441831751 0.762207 0.043884 0.607422 -0.219299 1441831751 0.762207 0.043884 0.607422 -0.219299 1441831751 0.761475 0.062927 0.599426 -0.238220 1441831751 0.761475 0.062927 0.599426 -0.238220 1441831751 0.761475 0.062927 0.599426 -0.238220 1441831751 0.761475 0.062927 0.599426 -0.238220 1441831751 0.761475 0.062927 0.599426 -0.238220 1441831751 0.755737 0.084961 0.591248 -0.268372 1441831751 0.755737 0.084961 0.591248 -0.268372 1441831751 0.755737 0.084961 0.591248 -0.268372 1441831751 0.755737 0.084961 0.591248 -0.268372 1441831751 0.755737 0.084961 0.591248 -0.268372 1441831751 0.755737 0.084961 0.591248 -0.268372 1441831751 0.749817 0.099731 0.584900 -0.292786 1441831751 0.749817 0.099731 0.584900 -0.292786 1441831751 0.749817 0.099731 0.584900 -0.292786 1441831751 0.749817 0.099731 0.584900 -0.292786 1441831751 0.749817 0.099731 0.584900 -0.292786 1441831751 0.749817 0.099731 0.584900 -0.292786 1441831751 0.749817 0.099731 0.584900 -0.292786 1441831751 0.752625 0.093933 0.579956 -0.297119 1441831751 0.752625 0.093933 0.579956 -0.297119 1441831751 0.752625 0.093933 0.579956 -0.297119 1441831751 0.752625 0.093933 0.579956 -0.297119 1441831751 0.752625 0.093933 0.579956 -0.297119 1441831751 0.752625 0.093933 0.579956 -0.297119 1441831751 0.752625 0.093933 0.579956 -0.297119 1441831751 0.757385 0.065796 0.583130 -0.286194 1441831751 0.757385 0.065796 0.583130 -0.286194 1441831751 0.757385 0.065796 0.583130 -0.286194 1441831751 0.757385 0.065796 0.583130 -0.286194 1441831751 0.757385 0.065796 0.583130 -0.286194 1441831751 0.757385 0.065796 0.583130 -0.286194 1441831751 0.755066 0.034668 0.595703 -0.271606 1441831751 0.755066 0.034668 0.595703 -0.271606 1441831751 0.755066 0.034668 0.595703 -0.271606 1441831751 0.755066 0.034668 0.595703 -0.271606 1441831751 0.755066 0.034668 0.595703 -0.271606 1441831751 0.755066 0.034668 0.595703 -0.271606 1441831751 0.755066 0.034668 0.595703 -0.271606 1441831751 0.746460 0.043884 0.603760 -0.276245 1441831752 0.746460 0.043884 0.603760 -0.276245 1441831752 0.746460 0.043884 0.603760 -0.276245 1441831752 0.746460 0.043884 0.603760 -0.276245 1441831752 0.746460 0.043884 0.603760 -0.276245 1441831752 0.746460 0.043884 0.603760 -0.276245 1441831752 0.742737 0.075745 0.601135 -0.284912 1441831752 0.742737 0.075745 0.601135 -0.284912 1441831752 0.742737 0.075745 0.601135 -0.284912 1441831752 0.742737 0.075745 0.601135 -0.284912 1441831752 0.742737 0.075745 0.601135 -0.284912 1441831752 0.742737 0.075745 0.601135 -0.284912 1441831752 0.748352 0.073914 0.599731 -0.273315 1441831752 0.748352 0.073914 0.599731 -0.273315 1441831752 0.748352 0.073914 0.599731 -0.273315 1441831752 0.748352 0.073914 0.599731 -0.273315 1441831752 0.748352 0.073914 0.599731 -0.273315 1441831752 0.748352 0.073914 0.599731 -0.273315 1441831752 0.752075 0.061340 0.602234 -0.260498 1441831752 0.752075 0.061340 0.602234 -0.260498 1441831752 0.752075 0.061340 0.602234 -0.260498 1441831752 0.752075 0.061340 0.602234 -0.260498 1441831752 0.752075 0.061340 0.602234 -0.260498 1441831752 0.752075 0.061340 0.602234 -0.260498 1441831752 0.752075 0.061340 0.602234 -0.260498 1441831752 0.748108 0.059631 0.613159 -0.246460 1441831752 0.748108 0.059631 0.613159 -0.246460 1441831752 0.748108 0.059631 0.613159 -0.246460 1441831752 0.748108 0.059631 0.613159 -0.246460 1441831752 0.748108 0.059631 0.613159 -0.246460 1441831752 0.740967 0.077881 0.622498 -0.239319 1441831752 0.740967 0.077881 0.622498 -0.239319 1441831752 0.740967 0.077881 0.622498 -0.239319 1441831752 0.740967 0.077881 0.622498 -0.239319 1441831752 0.740967 0.077881 0.622498 -0.239319 1441831752 0.740967 0.077881 0.622498 -0.239319 1441831752 0.732239 0.111328 0.619995 -0.258850 1441831752 0.732239 0.111328 0.619995 -0.258850 1441831752 0.732239 0.111328 0.619995 -0.258850 1441831752 0.732239 0.111328 0.619995 -0.258850 1441831752 0.732239 0.111328 0.619995 -0.258850 1441831752 0.732239 0.111328 0.619995 -0.258850 1441831752 0.714294 0.172180 0.597046 -0.321899 1441831752 0.714294 0.172180 0.597046 -0.321899 1441831752 0.714294 0.172180 0.597046 -0.321899 1441831752 0.714294 0.172180 0.597046 -0.321899 1441831752 0.714294 0.172180 0.597046 -0.321899 1441831752 0.714294 0.172180 0.597046 -0.321899 1441831752 0.714294 0.172180 0.597046 -0.321899 1441831752 0.705994 0.203918 0.570068 -0.367310 1441831752 0.705994 0.203918 0.570068 -0.367310 1441831752 0.705994 0.203918 0.570068 -0.367310 1441831752 0.705994 0.203918 0.570068 -0.367310 1441831752 0.705994 0.203918 0.570068 -0.367310 1441831752 0.705994 0.203918 0.570068 -0.367310 1441831752 0.705994 0.203918 0.570068 -0.367310 1441831752 0.709534 0.201233 0.554504 -0.385376 1441831752 0.709534 0.201233 0.554504 -0.385376 1441831752 0.709534 0.201233 0.554504 -0.385376 1441831752 0.709534 0.201233 0.554504 -0.385376 1441831752 0.709534 0.201233 0.554504 -0.385376 1441831752 0.724854 0.152100 0.558533 -0.373413 1441831752 0.724854 0.152100 0.558533 -0.373413 1441831752 0.724854 0.152100 0.558533 -0.373413 1441831752 0.724854 0.152100 0.558533 -0.373413 1441831752 0.724854 0.152100 0.558533 -0.373413 1441831752 0.724854 0.152100 0.558533 -0.373413 1441831752 0.724854 0.152100 0.558533 -0.373413 1441831752 0.734619 0.092346 0.569641 -0.356689 1441831752 0.734619 0.092346 0.569641 -0.356689 1441831752 0.734619 0.092346 0.569641 -0.356689 1441831752 0.734619 0.092346 0.569641 -0.356689 1441831752 0.734619 0.092346 0.569641 -0.356689 1441831752 0.734619 0.092346 0.569641 -0.356689 1441831752 0.731689 0.058960 0.579468 -0.353943 1441831752 0.731689 0.058960 0.579468 -0.353943 1441831752 0.731689 0.058960 0.579468 -0.353943 1441831752 0.731689 0.058960 0.579468 -0.353943 1441831752 0.731689 0.058960 0.579468 -0.353943 1441831752 0.731689 0.058960 0.579468 -0.353943 1441831752 0.731689 0.058960 0.579468 -0.353943 1441831752 0.724060 0.066406 0.584656 -0.359741 1441831752 0.724060 0.066406 0.584656 -0.359741 1441831752 0.724060 0.066406 0.584656 -0.359741 1441831752 0.724060 0.066406 0.584656 -0.359741 1441831752 0.724060 0.066406 0.584656 -0.359741 1441831752 0.724060 0.066406 0.584656 -0.359741 1441831752 0.723083 0.094910 0.580505 -0.362122 1441831752 0.723083 0.094910 0.580505 -0.362122 1441831752 0.723083 0.094910 0.580505 -0.362122 1441831752 0.723083 0.094910 0.580505 -0.362122 1441831752 0.723083 0.094910 0.580505 -0.362122 1441831752 0.723083 0.094910 0.580505 -0.362122 1441831752 0.730286 0.102478 0.580872 -0.344482 1441831752 0.730286 0.102478 0.580872 -0.344482 1441831752 0.730286 0.102478 0.580872 -0.344482 1441831752 0.730286 0.102478 0.580872 -0.344482 1441831752 0.730286 0.102478 0.580872 -0.344482 1441831752 0.730286 0.102478 0.580872 -0.344482 1441831752 0.739380 0.082825 0.595154 -0.303589 1441831752 0.739380 0.082825 0.595154 -0.303589 1441831752 0.739380 0.082825 0.595154 -0.303589 1441831752 0.739380 0.082825 0.595154 -0.303589 1441831752 0.739380 0.082825 0.595154 -0.303589 1441831752 0.739380 0.082825 0.595154 -0.303589 1441831752 0.745300 0.048584 0.614685 -0.253418 1441831752 0.745300 0.048584 0.614685 -0.253418 1441831752 0.745300 0.048584 0.614685 -0.253418 1441831752 0.745300 0.048584 0.614685 -0.253418 1441831752 0.745300 0.048584 0.614685 -0.253418 1441831752 0.745300 0.048584 0.614685 -0.253418 1441831752 0.745300 0.048584 0.614685 -0.253418 1441831752 0.751099 0.032227 0.617920 -0.229980 1441831752 0.751099 0.032227 0.617920 -0.229980 1441831753 0.751099 0.032227 0.617920 -0.229980 1441831753 0.751099 0.032227 0.617920 -0.229980 1441831753 0.751099 0.032227 0.617920 -0.229980 1441831753 0.751099 0.032227 0.617920 -0.229980 1441831753 0.750854 0.052124 0.610901 -0.245483 1441831753 0.750854 0.052124 0.610901 -0.245483 1441831753 0.750854 0.052124 0.610901 -0.245483 1441831753 0.750854 0.052124 0.610901 -0.245483 1441831753 0.750854 0.052124 0.610901 -0.245483 1441831753 0.750854 0.052124 0.610901 -0.245483 1441831753 0.745667 0.079224 0.602600 -0.273010 1441831753 0.745667 0.079224 0.602600 -0.273010 1441831753 0.745667 0.079224 0.602600 -0.273010 1441831753 0.745667 0.079224 0.602600 -0.273010 1441831753 0.745667 0.079224 0.602600 -0.273010 1441831753 0.739746 0.097473 0.596558 -0.295471 1441831753 0.739746 0.097473 0.596558 -0.295471 1441831753 0.739746 0.097473 0.596558 -0.295471 1441831753 0.739746 0.097473 0.596558 -0.295471 1441831753 0.739746 0.097473 0.596558 -0.295471 1441831753 0.739746 0.097473 0.596558 -0.295471 1441831753 0.737671 0.121216 0.580627 -0.322449 1441831753 0.737671 0.121216 0.580627 -0.322449 1441831753 0.737671 0.121216 0.580627 -0.322449 1441831753 0.737671 0.121216 0.580627 -0.322449 1441831753 0.737671 0.121216 0.580627 -0.322449 1441831753 0.737671 0.121216 0.580627 -0.322449 1441831753 0.738831 0.135742 0.562378 -0.345520 1441831753 0.738831 0.135742 0.562378 -0.345520 1441831753 0.738831 0.135742 0.562378 -0.345520 1441831753 0.738831 0.135742 0.562378 -0.345520 1441831753 0.738831 0.135742 0.562378 -0.345520 1441831753 0.738831 0.135742 0.562378 -0.345520 1441831753 0.738831 0.135742 0.562378 -0.345520 1441831753 0.741028 0.122314 0.560486 -0.348877 1441831753 0.741028 0.122314 0.560486 -0.348877 1441831753 0.741028 0.122314 0.560486 -0.348877 1441831753 0.741028 0.122314 0.560486 -0.348877 1441831753 0.741028 0.122314 0.560486 -0.348877 1441831753 0.741028 0.122314 0.560486 -0.348877 1441831753 0.740417 0.099365 0.568665 -0.344177 1441831753 0.740417 0.099365 0.568665 -0.344177 1441831753 0.740417 0.099365 0.568665 -0.344177 1441831753 0.740417 0.099365 0.568665 -0.344177 1441831753 0.740417 0.099365 0.568665 -0.344177 1441831753 0.740417 0.099365 0.568665 -0.344177 1441831753 0.741333 0.098206 0.565979 -0.346924 1441831753 0.741333 0.098206 0.565979 -0.346924 1441831753 0.741333 0.098206 0.565979 -0.346924 1441831753 0.741333 0.098206 0.565979 -0.346924 1441831753 0.741333 0.098206 0.565979 -0.346924 1441831753 0.741333 0.098206 0.565979 -0.346924 1441831753 0.747742 0.094604 0.559509 -0.344666 1441831753 0.747742 0.094604 0.559509 -0.344666 1441831753 0.747742 0.094604 0.559509 -0.344666 1441831753 0.747742 0.094604 0.559509 -0.344666 1441831753 0.747742 0.094604 0.559509 -0.344666 1441831753 0.747742 0.094604 0.559509 -0.344666 1441831753 0.747742 0.094604 0.559509 -0.344666 1441831753 0.753601 0.073669 0.568176 -0.322083 1441831753 0.753601 0.073669 0.568176 -0.322083 1441831753 0.753601 0.073669 0.568176 -0.322083 1441831753 0.753601 0.073669 0.568176 -0.322083 1441831753 0.753601 0.073669 0.568176 -0.322083 1441831753 0.756958 0.052490 0.586243 -0.283691 1441831753 0.756958 0.052490 0.586243 -0.283691 1441831753 0.756958 0.052490 0.586243 -0.283691 1441831753 0.756958 0.052490 0.586243 -0.283691 1441831753 0.756958 0.052490 0.586243 -0.283691 1441831753 0.756958 0.052490 0.586243 -0.283691 1441831753 0.756714 0.069153 0.594604 -0.262756 1441831753 0.756714 0.069153 0.594604 -0.262756 1441831753 0.756714 0.069153 0.594604 -0.262756 1441831753 0.756714 0.069153 0.594604 -0.262756 1441831753 0.756714 0.069153 0.594604 -0.262756 1441831753 0.756714 0.069153 0.594604 -0.262756 1441831753 0.752808 0.107544 0.594238 -0.261841 1441831753 0.752808 0.107544 0.594238 -0.261841 1441831753 0.752808 0.107544 0.594238 -0.261841 1441831753 0.752808 0.107544 0.594238 -0.261841 1441831753 0.752808 0.107544 0.594238 -0.261841 1441831753 0.752808 0.107544 0.594238 -0.261841 1441831753 0.741516 0.151428 0.588562 -0.284180 1441831753 0.741516 0.151428 0.588562 -0.284180 1441831753 0.741516 0.151428 0.588562 -0.284180 1441831753 0.741516 0.151428 0.588562 -0.284180 1441831753 0.741516 0.151428 0.588562 -0.284180 1441831753 0.741516 0.151428 0.588562 -0.284180 1441831753 0.741516 0.151428 0.588562 -0.284180 1441831753 0.730957 0.179932 0.580811 -0.309631 1441831753 0.730957 0.179932 0.580811 -0.309631 1441831753 0.730957 0.179932 0.580811 -0.309631 1441831753 0.730957 0.179932 0.580811 -0.309631 1441831753 0.730957 0.179932 0.580811 -0.309631 1441831753 0.730957 0.179932 0.580811 -0.309631 1441831753 0.726318 0.184448 0.576416 -0.325806 1441831753 0.726318 0.184448 0.576416 -0.325806 1441831753 0.726318 0.184448 0.576416 -0.325806 1441831753 0.726318 0.184448 0.576416 -0.325806 1441831753 0.726318 0.184448 0.576416 -0.325806 1441831753 0.726318 0.184448 0.576416 -0.325806 1441831753 0.725830 0.183716 0.569458 -0.339233 1441831753 0.725830 0.183716 0.569458 -0.339233 1441831753 0.725830 0.183716 0.569458 -0.339233 1441831753 0.725830 0.183716 0.569458 -0.339233 1441831753 0.725830 0.183716 0.569458 -0.339233 1441831753 0.725830 0.183716 0.569458 -0.339233 1441831753 0.725769 0.185364 0.557129 -0.358459 1441831753 0.725769 0.185364 0.557129 -0.358459 1441831753 0.725769 0.185364 0.557129 -0.358459 1441831754 0.725769 0.185364 0.557129 -0.358459 1441831754 0.725769 0.185364 0.557129 -0.358459 1441831754 0.725769 0.185364 0.557129 -0.358459 1441831754 0.722900 0.190430 0.544983 -0.379639 1441831754 0.722900 0.190430 0.544983 -0.379639 1441831754 0.722900 0.190430 0.544983 -0.379639 1441831754 0.722900 0.190430 0.544983 -0.379639 1441831754 0.722900 0.190430 0.544983 -0.379639 1441831754 0.722900 0.190430 0.544983 -0.379639 1441831754 0.723083 0.188843 0.537354 -0.390747 1441831754 0.723083 0.188843 0.537354 -0.390747 1441831754 0.723083 0.188843 0.537354 -0.390747 1441831754 0.723083 0.188843 0.537354 -0.390747 1441831754 0.723083 0.188843 0.537354 -0.390747 1441831754 0.723083 0.188843 0.537354 -0.390747 1441831754 0.733704 0.158508 0.536377 -0.385742 1441831754 0.733704 0.158508 0.536377 -0.385742 1441831754 0.733704 0.158508 0.536377 -0.385742 1441831754 0.733704 0.158508 0.536377 -0.385742 1441831754 0.745056 0.101074 0.541138 -0.376526 1441831754 0.745056 0.101074 0.541138 -0.376526 1441831754 0.745056 0.101074 0.541138 -0.376526 1441831754 0.745056 0.101074 0.541138 -0.376526 1441831754 0.745056 0.101074 0.541138 -0.376526 1441831754 0.745056 0.101074 0.541138 -0.376526 1441831754 0.749207 0.051758 0.551331 -0.363220 1441831754 0.749207 0.051758 0.551331 -0.363220 1441831754 0.749207 0.051758 0.551331 -0.363220 1441831754 0.749207 0.051758 0.551331 -0.363220 1441831754 0.755859 0.021851 0.560303 -0.337891 1441831754 0.755859 0.021851 0.560303 -0.337891 1441831754 0.755859 0.021851 0.560303 -0.337891 1441831754 0.755859 0.021851 0.560303 -0.337891 1441831754 0.755859 0.021851 0.560303 -0.337891 1441831754 0.755859 0.021851 0.560303 -0.337891 1441831754 0.761658 0.011719 0.569763 -0.308350 1441831754 0.761658 0.011719 0.569763 -0.308350 1441831754 0.761658 0.011719 0.569763 -0.308350 1441831754 0.761658 0.011719 0.569763 -0.308350 1441831754 0.761658 0.011719 0.569763 -0.308350 1441831754 0.761658 0.011719 0.569763 -0.308350 1441831754 0.761780 0.014404 0.582947 -0.282227 1441831754 0.761780 0.014404 0.582947 -0.282227 1441831754 0.761780 0.014404 0.582947 -0.282227 1441831754 0.761780 0.014404 0.582947 -0.282227 1441831754 0.761780 0.014404 0.582947 -0.282227 1441831754 0.761780 0.014404 0.582947 -0.282227 1441831754 0.759827 0.020935 0.593201 -0.265137 1441831754 0.759827 0.020935 0.593201 -0.265137 1441831754 0.759827 0.020935 0.593201 -0.265137 1441831754 0.759827 0.020935 0.593201 -0.265137 1441831754 0.759827 0.020935 0.593201 -0.265137 1441831754 0.759827 0.020935 0.593201 -0.265137 1441831754 0.759827 0.020935 0.593201 -0.265137 1441831754 0.757446 0.047485 0.591919 -0.271240 1441831754 0.757446 0.047485 0.591919 -0.271240 1441831754 0.757446 0.047485 0.591919 -0.271240 1441831754 0.757446 0.047485 0.591919 -0.271240 1441831754 0.757446 0.047485 0.591919 -0.271240 1441831754 0.757446 0.047485 0.591919 -0.271240 1441831754 0.758606 0.080322 0.578674 -0.288330 1441831754 0.758606 0.080322 0.578674 -0.288330 1441831754 0.758606 0.080322 0.578674 -0.288330 1441831754 0.758606 0.080322 0.578674 -0.288330 1441831754 0.758606 0.080322 0.578674 -0.288330 1441831754 0.758606 0.080322 0.578674 -0.288330 1441831754 0.763306 0.080322 0.575317 -0.282532 1441831754 0.763306 0.080322 0.575317 -0.282532 1441831754 
0.723328 -0.082214 0.648376 -0.222534 1441831756 0.723328 -0.082214 0.648376 -0.222534 1441831756 0.723328 -0.082214 0.648376 -0.222534 1441831756 0.649292 -0.318481 0.686646 -0.073608 1441831756 0.649292 -0.318481 0.686646 -0.073608 1441831756 0.649292 -0.318481 0.686646 -0.073608 1441831756 0.649292 -0.318481 0.686646 -0.073608 1441831756 0.649292 -0.318481 0.686646 -0.073608 1441831756 0.649292 -0.318481 0.686646 -0.073608 1441831756 0.649292 -0.318481 0.686646 -0.073608 1441831756 0.465759 -0.541260 0.699585 0.024963 1441831756 0.465759 -0.541260 0.699585 0.024963 1441831756 0.465759 -0.541260 0.699585 0.024963 1441831756 0.465759 -0.541260 0.699585 0.024963 1441831756 0.465759 -0.541260 0.699585 0.024963 1441831756 0.465759 -0.541260 0.699585 0.024963 1441831756 0.299500 -0.634705 0.699890 -0.132629 1441831756 0.299500 -0.634705 0.699890 -0.132629 1441831756 0.299500 -0.634705 0.699890 -0.132629 1441831756 0.299500 -0.634705 0.699890 -0.132629 1441831756 0.299500 -0.634705 0.699890 -0.132629 1441831756 0.299500 -0.634705 0.699890 -0.132629 1441831756 0.123474 -0.621033 0.661133 -0.402466 1441831756 0.123474 -0.621033 0.661133 -0.402466 1441831756 0.123474 -0.621033 0.661133 -0.402466 1441831756 0.123474 -0.621033 0.661133 -0.402466 1441831756 0.123474 -0.621033 0.661133 -0.402466 1441831756 0.123474 -0.621033 0.661133 -0.402466 1441831756 0.123474 -0.621033 0.661133 -0.402466 1441831756 -0.026123 -0.555786 0.567017 -0.607361 1441831756 -0.026123 -0.555786 0.567017 -0.607361 1441831756 -0.026123 -0.555786 0.567017 -0.607361 1441831756 -0.026123 -0.555786 0.567017 -0.607361 1441831756 -0.026123 -0.555786 0.567017 -0.607361 1441831756 -0.026123 -0.555786 0.567017 -0.607361 1441831756 -0.026123 -0.555786 0.567017 -0.607361 1441831756 -0.172424 -0.502869 0.474426 -0.701660 1441831756 -0.172424 -0.502869 0.474426 -0.701660 1441831756 -0.172424 -0.502869 0.474426 -0.701660 1441831756 -0.172424 -0.502869 0.474426 -0.701660 1441831756 -0.172424 -0.502869 0.474426 -0.701660 1441831756 -0.172424 -0.502869 0.474426 -0.701660 1441831756 -0.245483 -0.483643 0.409180 -0.733765 1441831756 -0.245483 -0.483643 0.409180 -0.733765 1441831756 -0.245483 -0.483643 0.409180 -0.733765 1441831756 -0.245483 -0.483643 0.409180 -0.733765 1441831756 -0.245483 -0.483643 0.409180 -0.733765 1441831756 -0.245483 -0.483643 0.409180 -0.733765 1441831756 -0.200745 -0.500305 0.407471 -0.737183 1441831756 -0.200745 -0.500305 0.407471 -0.737183 1441831756 -0.200745 -0.500305 0.407471 -0.737183 1441831756 -0.200745 -0.500305 0.407471 -0.737183 1441831756 -0.200745 -0.500305 0.407471 -0.737183 1441831757 -0.095093 -0.513977 0.522522 -0.673645 1441831757 -0.095093 -0.513977 0.522522 -0.673645 1441831757 -0.095093 -0.513977 0.522522 -0.673645 1441831757 -0.095093 -0.513977 0.522522 -0.673645 1441831757 -0.095093 -0.513977 0.522522 -0.673645 1441831757 -0.095093 -0.513977 0.522522 -0.673645 1441831757 0.071472 -0.506592 0.677124 -0.528992 1441831757 0.071472 -0.506592 0.677124 -0.528992 1441831757 0.071472 -0.506592 0.677124 -0.528992 1441831757 0.071472 -0.506592 0.677124 -0.528992 1441831757 0.071472 -0.506592 0.677124 -0.528992 1441831757 0.071472 -0.506592 0.677124 -0.528992 1441831757 0.248108 -0.482483 0.757813 -0.362488 1441831757 0.248108 -0.482483 0.757813 -0.362488 1441831757 0.248108 -0.482483 0.757813 -0.362488 1441831757 0.248108 -0.482483 0.757813 -0.362488 1441831757 0.248108 -0.482483 0.757813 -0.362488 1441831757 0.248108 -0.482483 0.757813 -0.362488 1441831757 0.351868 -0.464172 0.790405 -0.189758 1441831757 0.351868 -0.464172 0.790405 -0.189758 1441831757 0.351868 -0.464172 0.790405 -0.189758 1441831757 0.351868 -0.464172 0.790405 -0.189758 1441831757 0.351868 -0.464172 0.790405 -0.189758 1441831757 0.351868 -0.464172 0.790405 -0.189758 1441831757 0.351868 -0.464172 0.790405 -0.189758 1441831757 0.349304 -0.496155 0.783569 -0.133362 1441831757 0.349304 -0.496155 0.783569 -0.133362 1441831757 0.349304 -0.496155 0.783569 -0.133362 1441831757 0.349304 -0.496155 0.783569 -0.133362 1441831757 0.271118 -0.507385 0.783447 -0.235168 1441831757 0.271118 -0.507385 0.783447 -0.235168 1441831757 0.271118 -0.507385 0.783447 -0.235168 1441831757 0.271118 -0.507385 0.783447 -0.235168 1441831757 0.271118 -0.507385 0.783447 -0.235168 1441831757 0.271118 -0.507385 0.783447 -0.235168 1441831757 0.159363 -0.507813 0.728516 -0.431335 1441831757 0.159363 -0.507813 0.728516 -0.431335 1441831757 0.159363 -0.507813 0.728516 -0.431335 1441831757 0.159363 -0.507813 0.728516 -0.431335 1441831757 0.159363 -0.507813 0.728516 -0.431335 1441831757 0.159363 -0.507813 0.728516 -0.431335 1441831757 0.159363 -0.507813 0.728516 -0.431335 1441831757 -0.003174 -0.497620 0.638611 -0.587036 1441831757 -0.003174 -0.497620 0.638611 -0.587036 1441831757 -0.003174 -0.497620 0.638611 -0.587036 1441831757 -0.003174 -0.497620 0.638611 -0.587036 1441831757 -0.003174 -0.497620 0.638611 -0.587036 1441831757 -0.113342 -0.476990 0.534302 -0.688660 1441831757 -0.113342 -0.476990 0.534302 -0.688660 1441831757 -0.113342 -0.476990 0.534302 -0.688660 1441831757 -0.113342 -0.476990 0.534302 -0.688660 1441831757 -0.113342 -0.476990 0.534302 -0.688660 1441831757 -0.113342 -0.476990 0.534302 -0.688660 1441831757 -0.195984 -0.461609 0.448425 -0.739929 1441831757 -0.195984 -0.461609 0.448425 -0.739929 1441831757 -0.195984 -0.461609 0.448425 -0.739929 1441831757 -0.195984 -0.461609 0.448425 -0.739929 1441831757 -0.195984 -0.461609 0.448425 -0.739929 1441831757 -0.195984 -0.461609 0.448425 -0.739929 1441831757 -0.195984 -0.461609 0.448425 -0.739929 1441831757 -0.215637 -0.472351 0.402344 -0.754028 1441831757 -0.215637 -0.472351 0.402344 -0.754028 1441831757 -0.215637 -0.472351 0.402344 -0.754028 1441831757 -0.215637 -0.472351 0.402344 -0.754028 1441831757 -0.215637 -0.472351 0.402344 -0.754028 1441831757 -0.215637 -0.472351 0.402344 -0.754028 1441831757 -0.157593 -0.503967 0.429382 -0.732727 1441831757 -0.157593 -0.503967 0.429382 -0.732727 1441831757 -0.157593 -0.503967 0.429382 -0.732727 1441831757 -0.157593 -0.503967 0.429382 -0.732727 1441831757 -0.157593 -0.503967 0.429382 -0.732727 1441831757 -0.157593 -0.503967 0.429382 -0.732727 1441831757 -0.037720 -0.519592 0.557373 -0.646484 1441831757 -0.037720 -0.519592 0.557373 -0.646484 1441831757 -0.037720 -0.519592 0.557373 -0.646484 1441831757 -0.037720 -0.519592 0.557373 -0.646484 1441831757 -0.037720 -0.519592 0.557373 -0.646484 1441831757 -0.037720 -0.519592 0.557373 -0.646484 1441831757 0.133667 -0.512512 0.691223 -0.491638 1441831757 0.133667 -0.512512 0.691223 -0.491638 1441831757 0.133667 -0.512512 0.691223 -0.491638 1441831757 0.133667 -0.512512 0.691223 -0.491638 1441831757 0.133667 -0.512512 0.691223 -0.491638 1441831757 0.133667 -0.512512 0.691223 -0.491638 1441831757 0.273804 -0.491089 0.770569 -0.300232 1441831757 0.273804 -0.491089 0.770569 -0.300232 1441831757 0.273804 -0.491089 0.770569 -0.300232 1441831757 0.273804 -0.491089 0.770569 -0.300232 1441831757 0.273804 -0.491089 0.770569 -0.300232 1441831757 0.273804 -0.491089 0.770569 -0.300232 1441831757 0.273804 -0.491089 0.770569 -0.300232 1441831757 0.361572 -0.479065 0.785400 -0.151062 1441831757 0.361572 -0.479065 0.785400 -0.151062 1441831757 0.361572 -0.479065 0.785400 -0.151062 1441831757 0.361572 -0.479065 0.785400 -0.151062 1441831757 0.361572 -0.479065 0.785400 -0.151062 1441831757 0.361572 -0.479065 0.785400 -0.151062 1441831757 0.365967 -0.493164 0.783020 -0.098145 1441831757 0.365967 -0.493164 0.783020 -0.098145 1441831757 0.365967 -0.493164 0.783020 -0.098145 1441831757 0.365967 -0.493164 0.783020 -0.098145 1441831757 0.365967 -0.493164 0.783020 -0.098145 1441831757 0.365967 -0.493164 0.783020 -0.098145 1441831757 0.286011 -0.520203 0.773621 -0.221619 1441831757 0.286011 -0.520203 0.773621 -0.221619 1441831757 0.286011 -0.520203 0.773621 -0.221619 1441831757 0.286011 -0.520203 0.773621 -0.221619 1441831757 0.286011 -0.520203 0.773621 -0.221619 1441831757 0.286011 -0.520203 0.773621 -0.221619 1441831757 0.135803 -0.536316 0.716858 -0.424316 1441831757 0.135803 -0.536316 0.716858 -0.424316 1441831758 0.135803 -0.536316 0.716858 -0.424316 1441831758 0.135803 -0.536316 0.716858 -0.424316 1441831758 0.135803 -0.536316 0.716858 -0.424316 1441831758 0.135803 -0.536316 0.716858 -0.424316 1441831758 0.135803 -0.536316 0.716858 -0.424316 1441831758 -0.036682 -0.529114 0.598572 -0.600342 1441831758 -0.036682 -0.529114 0.598572 -0.600342 1441831758 -0.036682 -0.529114 0.598572 -0.600342 1441831758 -0.036682 -0.529114 0.598572 -0.600342 1441831758 -0.036682 -0.529114 0.598572 -0.600342 1441831758 -0.036682 -0.529114 0.598572 -0.600342 1441831758 -0.143005 -0.505676 0.462708 -0.713989 1441831758 -0.143005 -0.505676 0.462708 -0.713989 1441831758 -0.143005 -0.505676 0.462708 -0.713989 1441831758 -0.143005 -0.505676 0.462708 -0.713989 1441831758 -0.143005 -0.505676 0.462708 -0.713989 1441831758 -0.143005 -0.505676 0.462708 -0.713989 1441831758 -0.143005 -0.505676 0.462708 -0.713989 1441831758 -0.192993 -0.485596 0.337158 -0.783203 1441831758 -0.192993 -0.485596 0.337158 -0.783203 1441831758 -0.192993 -0.485596 0.337158 -0.783203 1441831758 -0.192993 -0.485596 0.337158 -0.783203 1441831758 -0.192993 -0.485596 0.337158 -0.783203 1441831758 -0.192993 -0.485596 0.337158 -0.783203 1441831758 -0.159729 -0.491455 0.278931 -0.809448 1441831758 -0.159729 -0.491455 0.278931 -0.809448 1441831758 -0.159729 -0.491455 0.278931 -0.809448 1441831758 -0.159729 -0.491455 0.278931 -0.809448 1441831758 -0.159729 -0.491455 0.278931 -0.809448 1441831758 -0.159729 -0.491455 0.278931 -0.809448 1441831758 -0.079895 -0.500427 0.363770 -0.781616 1441831758 -0.079895 -0.500427 0.363770 -0.781616 1441831758 -0.079895 -0.500427 0.363770 -0.781616 1441831758 -0.079895 -0.500427 0.363770 -0.781616 1441831758 -0.079895 -0.500427 0.363770 -0.781616 1441831758 -0.079895 -0.500427 0.363770 -0.781616 1441831758 0.052856 -0.515564 0.514465 -0.683228 1441831758 0.052856 -0.515564 0.514465 -0.683228 1441831758 0.052856 -0.515564 0.514465 -0.683228 1441831758 0.052856 -0.515564 0.514465 -0.683228 1441831758 0.052856 -0.515564 0.514465 -0.683228 1441831758 0.052856 -0.515564 0.514465 -0.683228 1441831758 0.196899 -0.529785 0.657776 -0.497864 1441831758 0.196899 -0.529785 0.657776 -0.497864 1441831758 0.196899 -0.529785 0.657776 -0.497864 1441831758 0.196899 -0.529785 0.657776 -0.497864 1441831758 0.196899 -0.529785 0.657776 -0.497864 1441831758 0.196899 -0.529785 0.657776 -0.497864 1441831758 0.317749 -0.537048 0.710510 -0.325317 1441831758 0.317749 -0.537048 0.710510 -0.325317 1441831758 0.317749 -0.537048 0.710510 -0.325317 1441831758 0.317749 -0.537048 0.710510 -0.325317 1441831758 0.317749 -0.537048 0.710510 -0.325317 1441831758 0.317749 -0.537048 0.710510 -0.325317 1441831758 0.317749 -0.537048 0.710510 -0.325317 1441831758 0.355835 -0.537842 0.727722 -0.233459 1441831758 0.355835 -0.537842 0.727722 -0.233459 1441831758 0.355835 -0.537842 0.727722 -0.233459 1441831758 0.355835 -0.537842 0.727722 -0.233459 1441831758 0.355835 -0.537842 0.727722 -0.233459 1441831758 0.355835 -0.537842 0.727722 -0.233459 1441831758 0.308350 -0.517029 0.733154 -0.316345 1441831758 0.308350 -0.517029 0.733154 -0.316345 1441831758 0.308350 -0.517029 0.733154 -0.316345 1441831758 0.308350 -0.517029 0.733154 -0.316345 1441831758 0.308350 -0.517029 0.733154 -0.316345 1441831758 0.308350 -0.517029 0.733154 -0.316345 1441831758 0.308350 -0.517029 0.733154 -0.316345 1441831758 0.209961 -0.512756 0.662354 -0.504272 1441831758 0.209961 -0.512756 0.662354 -0.504272 1441831758 0.209961 -0.512756 0.662354 -0.504272 1441831758 0.209961 -0.512756 0.662354 -0.504272 1441831758 0.209961 -0.512756 0.662354 -0.504272 1441831758 0.209961 -0.512756 0.662354 -0.504272 1441831758 0.060486 -0.522949 0.538696 -0.657776 1441831758 0.060486 -0.522949 0.538696 -0.657776 1441831758 0.060486 -0.522949 0.538696 -0.657776 1441831758 0.060486 -0.522949 0.538696 -0.657776 1441831758 0.060486 -0.522949 0.538696 -0.657776 1441831758 -0.071594 -0.513184 0.360291 -0.775757 1441831758 -0.071594 -0.513184 0.360291 -0.775757 1441831758 -0.071594 -0.513184 0.360291 -0.775757 1441831758 -0.071594 -0.513184 0.360291 -0.775757 1441831758 -0.071594 -0.513184 0.360291 -0.775757 1441831758 -0.171509 -0.509155 0.244751 -0.807129 1441831758 -0.171509 -0.509155 0.244751 -0.807129 1441831758 -0.171509 -0.509155 0.244751 -0.807129 1441831758 -0.171509 -0.509155 0.244751 -0.807129 1441831758 -0.171509 -0.509155 0.244751 -0.807129 1441831758 -0.171509 -0.509155 0.244751 -0.807129 1441831758 -0.171509 -0.509155 0.244751 -0.807129 1441831758 -0.165161 -0.512756 0.216064 -0.814392 1441831758 -0.165161 -0.512756 0.216064 -0.814392 1441831758 -0.165161 -0.512756 0.216064 -0.814392 1441831758 -0.165161 -0.512756 0.216064 -0.814392 1441831758 -0.165161 -0.512756 0.216064 -0.814392 1441831758 -0.096680 -0.514282 0.328552 -0.786316 1441831758 -0.096680 -0.514282 0.328552 -0.786316 1441831758 -0.096680 -0.514282 0.328552 -0.786316 1441831758 -0.096680 -0.514282 0.328552 -0.786316 1441831758 -0.096680 -0.514282 0.328552 -0.786316 1441831758 -0.096680 -0.514282 0.328552 -0.786316 1441831758 -0.096680 -0.514282 0.328552 -0.786316 1441831758 0.028809 -0.518982 0.518616 -0.678894 1441831758 0.028809 -0.518982 0.518616 -0.678894 1441831758 0.028809 -0.518982 0.518616 -0.678894 1441831758 0.028809 -0.518982 0.518616 -0.678894 1441831758 0.028809 -0.518982 0.518616 -0.678894 1441831758 0.028809 -0.518982 0.518616 -0.678894 1441831758 0.176086 -0.526917 0.661194 -0.504150 1441831758 0.176086 -0.526917 0.661194 -0.504150 1441831758 0.176086 -0.526917 0.661194 -0.504150 1441831759 0.176086 -0.526917 0.661194 -0.504150 1441831759 0.176086 -0.526917 0.661194 -0.504150 1441831759 0.176086 -0.526917 0.661194 -0.504150 1441831759 0.176086 -0.526917 0.661194 -0.504150 1441831759 0.302673 -0.524353 0.721863 -0.335205 1441831759 0.302673 -0.524353 0.721863 -0.335205 1441831759 0.302673 -0.524353 0.721863 -0.335205 1441831759 0.302673 -0.524353 0.721863 -0.335205 1441831759 0.302673 -0.524353 0.721863 -0.335205 1441831759 0.302673 -0.524353 0.721863 -0.335205 1441831759 0.373230 -0.511963 0.734009 -0.244568 1441831759 0.373230 -0.511963 0.734009 -0.244568 1441831759 0.373230 -0.511963 0.734009 -0.244568 1441831759 0.373230 -0.511963 0.734009 -0.244568 1441831759 0.373230 -0.511963 0.734009 -0.244568 1441831759 0.373230 -0.511963 0.734009 -0.244568 1441831759 0.346313 -0.512573 0.737549 -0.270874 1441831759 0.346313 -0.512573 0.737549 -0.270874 1441831759 0.346313 -0.512573 0.737549 -0.270874 1441831759 0.346313 -0.512573 0.737549 -0.270874 1441831759 0.346313 -0.512573 0.737549 -0.270874 1441831759 0.346313 -0.512573 0.737549 -0.270874 1441831759 0.247131 -0.521912 0.703552 -0.414185 1441831759 0.247131 -0.521912 0.703552 -0.414185 1441831759 0.247131 -0.521912 0.703552 -0.414185 1441831759 0.247131 -0.521912 0.703552 -0.414185 1441831759 0.247131 -0.521912 0.703552 -0.414185 1441831759 0.247131 -0.521912 0.703552 -0.414185 1441831759 0.247131 -0.521912 0.703552 -0.414185 1441831759 0.098206 -0.546936 0.627686 -0.545227 1441831759 0.098206 -0.546936 0.627686 -0.545227 1441831759 0.098206 -0.546936 0.627686 -0.545227 1441831759 0.098206 -0.546936 0.627686 -0.545227 1441831759 0.098206 -0.546936 0.627686 -0.545227 1441831759 -0.033081 -0.555176 0.505005 -0.660095 1441831759 -0.033081 -0.555176 0.505005 -0.660095 1441831759 -0.033081 -0.555176 0.505005 -0.660095 1441831759 -0.033081 -0.555176 0.505005 -0.660095 1441831759 -0.033081 -0.555176 0.505005 -0.660095 1441831759 -0.033081 -0.555176 0.505005 -0.660095 1441831759 -0.033081 -0.555176 0.505005 -0.660095 1441831759 -0.155029 -0.546326 0.400146 -0.719360 1441831759 -0.155029 -0.546326 0.400146 -0.719360 1441831759 -0.155029 -0.546326 0.400146 -0.719360 1441831759 -0.155029 -0.546326 0.400146 -0.719360 1441831759 -0.155029 -0.546326 0.400146 -0.719360 1441831759 -0.155029 -0.546326 0.400146 -0.719360 1441831759 -0.226379 -0.516541 0.279663 -0.777039 1441831759 -0.226379 -0.516541 0.279663 -0.777039 1441831759 -0.226379 -0.516541 0.279663 -0.777039 1441831759 -0.226379 -0.516541 0.279663 -0.777039 1441831759 -0.226379 -0.516541 0.279663 -0.777039 1441831759 -0.226379 -0.516541 0.279663 -0.777039 1441831759 -0.226379 -0.516541 0.279663 -0.777039 1441831759 -0.213196 -0.535095 0.221130 -0.786987 1441831759 -0.213196 -0.535095 0.221130 -0.786987 1441831759 -0.213196 -0.535095 0.221130 -0.786987 1441831759 -0.213196 -0.535095 0.221130 -0.786987 1441831759 -0.213196 -0.535095 0.221130 -0.786987 1441831759 -0.213196 -0.535095 0.221130 -0.786987 1441831759 -0.140686 -0.558350 0.303589 -0.759155 1441831759 -0.140686 -0.558350 0.303589 -0.759155 1441831759 -0.140686 -0.558350 0.303589 -0.759155 1441831759 -0.140686 -0.558350 0.303589 -0.759155 1441831759 -0.140686 -0.558350 0.303589 -0.759155 1441831759 -0.140686 -0.558350 0.303589 -0.759155 1441831759 -0.005432 -0.578125 0.485046 -0.656128 1441831759 -0.005432 -0.578125 0.485046 -0.656128 1441831759 -0.005432 -0.578125 0.485046 -0.656128 1441831759 -0.005432 -0.578125 0.485046 -0.656128 1441831759 -0.005432 -0.578125 0.485046 -0.656128 1441831759 -0.005432 -0.578125 0.485046 -0.656128 1441831759 -0.005432 -0.578125 0.485046 -0.656128 1441831759 0.143677 -0.580078 0.651978 -0.466736 1441831759 0.143677 -0.580078 0.651978 -0.466736 1441831759 0.143677 -0.580078 0.651978 -0.466736 1441831759 0.143677 -0.580078 0.651978 -0.466736 1441831759 0.260132 -0.559509 0.732727 -0.287048 1441831759 0.260132 -0.559509 0.732727 -0.287048 1441831759 0.260132 -0.559509 0.732727 -0.287048 1441831759 0.260132 -0.559509 0.732727 -0.287048 1441831759 0.260132 -0.559509 0.732727 -0.287048 1441831759 0.260132 -0.559509 0.732727 -0.287048 1441831759 0.285095 -0.527649 0.776917 -0.191650 1441831759 0.285095 -0.527649 0.776917 -0.191650 1441831759 0.285095 -0.527649 0.776917 -0.191650 1441831759 0.285095 -0.527649 0.776917 -0.191650 1441831759 0.285095 -0.527649 0.776917 -0.191650 1441831759 0.285095 -0.527649 0.776917 -0.191650 1441831759 0.237366 -0.498352 0.787903 -0.272888 1441831759 0.237366 -0.498352 0.787903 -0.272888 1441831759 0.237366 -0.498352 0.787903 -0.272888 1441831759 0.237366 -0.498352 0.787903 -0.272888 1441831759 0.237366 -0.498352 0.787903 -0.272888 1441831759 0.237366 -0.498352 0.787903 -0.272888 1441831759 0.128540 -0.498840 0.738220 -0.435486 1441831759 0.128540 -0.498840 0.738220 -0.435486 1441831759 0.128540 -0.498840 0.738220 -0.435486 1441831759 0.128540 -0.498840 0.738220 -0.435486 1441831759 0.128540 -0.498840 0.738220 -0.435486 1441831759 0.128540 -0.498840 0.738220 -0.435486 1441831759 0.128540 -0.498840 0.738220 -0.435486 1441831759 -0.018982 -0.512939 0.646240 -0.564758 1441831759 -0.018982 -0.512939 0.646240 -0.564758 1441831759 -0.018982 -0.512939 0.646240 -0.564758 1441831759 -0.018982 -0.512939 0.646240 -0.564758 1441831759 -0.018982 -0.512939 0.646240 -0.564758 1441831759 -0.018982 -0.512939 0.646240 -0.564758 1441831759 -0.125549 -0.526855 0.519592 -0.660828 1441831759 -0.125549 -0.526855 0.519592 -0.660828 1441831759 -0.125549 -0.526855 0.519592 -0.660828 1441831759 -0.125549 -0.526855 0.519592 -0.660828 1441831760 -0.125549 -0.526855 0.519592 -0.660828 1441831760 -0.125549 -0.526855 0.519592 -0.660828 1441831760 -0.125549 -0.526855 0.519592 -0.660828 1441831760 -0.222046 -0.539185 0.406921 -0.703125 1441831760 -0.222046 -0.539185 0.406921 -0.703125 1441831760 -0.222046 -0.539185 0.406921 -0.703125 1441831760 -0.222046 -0.539185 0.406921 -0.703125 1441831760 -0.222046 -0.539185 0.406921 -0.703125 1441831760 -0.222046 -0.539185 0.406921 -0.703125 1441831760 -0.262451 -0.534241 0.316345 -0.738708 1441831760 -0.262451 -0.534241 0.316345 -0.738708 1441831760 -0.262451 -0.534241 0.316345 -0.738708 1441831760 -0.262451 -0.534241 0.316345 -0.738708 1441831760 -0.262451 -0.534241 0.316345 -0.738708 1441831760 -0.262451 -0.534241 0.316345 -0.738708 1441831760 -0.223206 -0.555481 0.287598 -0.747620 1441831760 -0.223206 -0.555481 0.287598 -0.747620 1441831760 -0.223206 -0.555481 0.287598 -0.747620 1441831760 -0.223206 -0.555481 0.287598 -0.747620 1441831760 -0.223206 -0.555481 0.287598 -0.747620 1441831760 -0.223206 -0.555481 0.287598 -0.747620 1441831760 -0.132874 -0.567871 0.405518 -0.703918 1441831760 -0.132874 -0.567871 0.405518 -0.703918 1441831760 -0.132874 -0.567871 0.405518 -0.703918 1441831760 -0.132874 -0.567871 0.405518 -0.703918 1441831760 -0.132874 -0.567871 0.405518 -0.703918 1441831760 -0.132874 -0.567871 0.405518 -0.703918 1441831760 0.027222 -0.570984 0.583374 -0.577026 1441831760 0.027222 -0.570984 0.583374 -0.577026 1441831760 0.027222 -0.570984 0.583374 -0.577026 1441831760 0.027222 -0.570984 0.583374 -0.577026 1441831760 0.027222 -0.570984 0.583374 -0.577026 1441831760 0.027222 -0.570984 0.583374 -0.577026 1441831760 0.027222 -0.570984 0.583374 -0.577026 1441831760 0.178284 -0.552124 0.715515 -0.389099 1441831760 0.178284 -0.552124 0.715515 -0.389099 1441831760 0.178284 -0.552124 0.715515 -0.389099 1441831760 0.178284 -0.552124 0.715515 -0.389099 1441831760 0.178284 -0.552124 0.715515 -0.389099 1441831760 0.178284 -0.552124 0.715515 -0.389099 1441831760 0.282471 -0.527588 0.760864 -0.250793 1441831760 0.282471 -0.527588 0.760864 -0.250793 1441831760 0.282471 -0.527588 0.760864 -0.250793 1441831760 0.282471 -0.527588 0.760864 -0.250793 1441831760 0.282471 -0.527588 0.760864 -0.250793 1441831760 0.282471 -0.527588 0.760864 -0.250793 1441831760 0.264221 -0.534668 0.777710 -0.198669 1441831760 0.264221 -0.534668 0.777710 -0.198669 1441831760 0.264221 -0.534668 0.777710 -0.198669 1441831760 0.264221 -0.534668 0.777710 -0.198669 1441831760 0.264221 -0.534668 0.777710 -0.198669 1441831760 0.264221 -0.534668 0.777710 -0.198669 1441831760 0.264221 -0.534668 0.777710 -0.198669 1441831760 0.183411 -0.528931 0.752563 -0.346680 1441831760 0.183411 -0.528931 0.752563 -0.346680 1441831760 0.183411 -0.528931 0.752563 -0.346680 1441831760 0.183411 -0.528931 0.752563 -0.346680 1441831760 0.183411 -0.528931 0.752563 -0.346680 1441831760 0.183411 -0.528931 0.752563 -0.346680 1441831760 0.031738 -0.528992 0.671814 -0.517578 1441831760 0.031738 -0.528992 0.671814 -0.517578 1441831760 0.031738 -0.528992 0.671814 -0.517578 1441831760 0.031738 -0.528992 0.671814 -0.517578 1441831760 0.031738 -0.528992 0.671814 -0.517578 1441831760 0.031738 -0.528992 0.671814 -0.517578 1441831760 -0.095520 -0.515442 0.522583 -0.672424 1441831760 -0.095520 -0.515442 0.522583 -0.672424 1441831760 -0.095520 -0.515442 0.522583 -0.672424 1441831760 -0.095520 -0.515442 0.522583 -0.672424 1441831760 -0.095520 -0.515442 0.522583 -0.672424 1441831760 -0.095520 -0.515442 0.522583 -0.672424 1441831760 -0.193481 -0.523682 0.376465 -0.739380 1441831760 -0.193481 -0.523682 0.376465 -0.739380 1441831760 -0.193481 -0.523682 0.376465 -0.739380 1441831760 -0.193481 -0.523682 0.376465 -0.739380 1441831760 -0.193481 -0.523682 0.376465 -0.739380 1441831760 -0.193481 -0.523682 0.376465 -0.739380 1441831760 -0.284180 -0.517273 0.251892 -0.767029 1441831760 -0.284180 -0.517273 0.251892 -0.767029 1441831760 -0.284180 -0.517273 0.251892 -0.767029 1441831760 -0.284180 -0.517273 0.251892 -0.767029 1441831760 -0.284180 -0.517273 0.251892 -0.767029 1441831760 -0.284180 -0.517273 0.251892 -0.767029 1441831760 -0.284180 -0.517273 0.251892 -0.767029 1441831760 -0.280334 -0.523193 0.185486 -0.783203 1441831760 -0.280334 -0.523193 0.185486 -0.783203 1441831760 -0.280334 -0.523193 0.185486 -0.783203 1441831760 -0.280334 -0.523193 0.185486 -0.783203 1441831760 -0.280334 -0.523193 0.185486 -0.783203 1441831760 -0.280334 -0.523193 0.185486 -0.783203 1441831760 -0.208740 -0.532593 0.265869 -0.776001 1441831760 -0.208740 -0.532593 0.265869 -0.776001 1441831760 -0.208740 -0.532593 0.265869 -0.776001 1441831760 -0.208740 -0.532593 0.265869 -0.776001 1441831760 -0.208740 -0.532593 0.265869 -0.776001 1441831760 -0.208740 -0.532593 0.265869 -0.776001 1441831760 -0.208740 -0.532593 0.265869 -0.776001 1441831760 -0.069336 -0.541565 0.441406 -0.712097 1441831760 -0.069336 -0.541565 0.441406 -0.712097 1441831760 -0.069336 -0.541565 0.441406 -0.712097 1441831760 -0.069336 -0.541565 0.441406 -0.712097 1441831760 -0.069336 -0.541565 0.441406 -0.712097 1441831760 -0.069336 -0.541565 0.441406 -0.712097 1441831760 0.101257 -0.538696 0.641785 -0.536377 1441831760 0.101257 -0.538696 0.641785 -0.536377 1441831760 0.101257 -0.538696 0.641785 -0.536377 1441831760 0.101257 -0.538696 0.641785 -0.536377 1441831760 0.101257 -0.538696 0.641785 -0.536377 1441831760 0.101257 -0.538696 0.641785 -0.536377 1441831760 0.101257 -0.538696 0.641785 -0.536377 1441831760 0.274414 -0.529419 0.717957 -0.359192 1441831760 0.274414 -0.529419 0.717957 -0.359192 1441831760 0.274414 -0.529419 0.717957 -0.359192 1441831760 0.274414 -0.529419 0.717957 -0.359192 1441831761 0.274414 -0.529419 0.717957 -0.359192 1441831761 0.274414 -0.529419 0.717957 -0.359192 1441831761 0.371460 -0.521118 0.738892 -0.210999 1441831761 0.371460 -0.521118 0.738892 -0.210999 1441831761 0.371460 -0.521118 0.738892 -0.210999 1441831761 0.371460 -0.521118 0.738892 -0.210999 1441831761 0.371460 -0.521118 0.738892 -0.210999 1441831761 0.400757 -0.526611 0.718384 -0.214417 1441831761 0.400757 -0.526611 0.718384 -0.214417 1441831761 0.400757 -0.526611 0.718384 -0.214417 1441831761 0.400757 -0.526611 0.718384 -0.214417 1441831761 0.400757 -0.526611 0.718384 -0.214417 1441831761 0.400757 -0.526611 0.718384 -0.214417 1441831761 0.339844 -0.564209 0.678955 -0.324341 1441831761 0.339844 -0.564209 0.678955 -0.324341 1441831761 0.339844 -0.564209 0.678955 -0.324341 1441831761 0.339844 -0.564209 0.678955 -0.324341 1441831761 0.339844 -0.564209 0.678955 -0.324341 1441831761 0.339844 -0.564209 0.678955 -0.324341 1441831761 0.214661 -0.600159 0.612610 -0.467285 1441831761 0.214661 -0.600159 0.612610 -0.467285 1441831761 0.214661 -0.600159 0.612610 -0.467285 1441831761 0.214661 -0.600159 0.612610 -0.467285 1441831761 0.214661 -0.600159 0.612610 -0.467285 1441831761 0.214661 -0.600159 0.612610 -0.467285 1441831761 0.214661 -0.600159 0.612610 -0.467285 1441831761 0.046265 -0.609497 0.524597 -0.592651 1441831761 0.046265 -0.609497 0.524597 -0.592651 1441831761 0.046265 -0.609497 0.524597 -0.592651 1441831761 0.046265 -0.609497 0.524597 -0.592651 1441831761 0.046265 -0.609497 0.524597 -0.592651 1441831761 0.046265 -0.609497 0.524597 -0.592651 1441831761 -0.100891 -0.596375 0.414734 -0.679871 1441831761 -0.100891 -0.596375 0.414734 -0.679871 1441831761 -0.100891 -0.596375 0.414734 -0.679871 1441831761 -0.100891 -0.596375 0.414734 -0.679871 1441831761 -0.100891 -0.596375 0.414734 -0.679871 1441831761 -0.100891 -0.596375 0.414734 -0.679871 1441831761 -0.199829 -0.554382 0.290771 -0.753845 1441831761 -0.199829 -0.554382 0.290771 -0.753845 1441831761 -0.199829 -0.554382 0.290771 -0.753845 1441831761 -0.199829 -0.554382 0.290771 -0.753845 1441831761 -0.199829 -0.554382 0.290771 -0.753845 1441831761 -0.199829 -0.554382 0.290771 -0.753845 1441831761 -0.253174 -0.529663 0.228577 -0.776672 1441831761 -0.253174 -0.529663 0.228577 -0.776672 1441831761 -0.253174 -0.529663 0.228577 -0.776672 1441831761 -0.253174 -0.529663 0.228577 -0.776672 1441831761 -0.253174 -0.529663 0.228577 -0.776672 1441831761 -0.253174 -0.529663 0.228577 -0.776672 1441831761 -0.198669 -0.543030 0.208130 -0.788940 1441831761 -0.198669 -0.543030 0.208130 -0.788940 1441831761 -0.198669 -0.543030 0.208130 -0.788940 1441831761 -0.198669 -0.543030 0.208130 -0.788940 1441831761 -0.198669 -0.543030 0.208130 -0.788940 1441831761 -0.198669 -0.543030 0.208130 -0.788940 1441831761 -0.105042 -0.570496 0.318604 -0.749695 1441831761 -0.105042 -0.570496 0.318604 -0.749695 1441831761 
0.702454 0.187500 0.561157 -0.395630 1441831763 0.702454 0.187500 0.561157 -0.395630 1441831763 0.715698 0.172302 0.559753 -0.380432 1441831763 0.715698 0.172302 0.559753 -0.380432 1441831763 0.715698 0.172302 0.559753 -0.380432 1441831763 0.715698 0.172302 0.559753 -0.380432 1441831763 0.715698 0.172302 0.559753 -0.380432 1441831763 0.715698 0.172302 0.559753 -0.380432 1441831763 0.715698 0.172302 0.559753 -0.380432 1441831763 0.726196 0.144531 0.565247 -0.363586 1441831763 0.726196 0.144531 0.565247 -0.363586 1441831763 0.726196 0.144531 0.565247 -0.363586 1441831763 0.735046 0.122253 0.569702 -0.346558 1441831763 0.735046 0.122253 0.569702 -0.346558 1441831763 0.735046 0.122253 0.569702 -0.346558 1441831763 0.735046 0.122253 0.569702 -0.346558 1441831763 0.743286 0.122375 0.566528 -0.333984 1441831763 0.743286 0.122375 0.566528 -0.333984 1441831763 0.743286 0.122375 0.566528 -0.333984 1441831763 0.743286 0.122375 0.566528 -0.333984 1441831763 0.743286 0.122375 0.566528 -0.333984 1441831763 0.743286 0.122375 0.566528 -0.333984 1441831763 0.754456 0.124390 0.559265 -0.320190 1441831763 0.754456 0.124390 0.559265 -0.320190 1441831763 0.754456 0.124390 0.559265 -0.320190 1441831763 0.754456 0.124390 0.559265 -0.320190 1441831763 0.754456 0.124390 0.559265 -0.320190 1441831763 0.762024 0.098877 0.569092 -0.292664 1441831763 0.762024 0.098877 0.569092 -0.292664 1441831763 0.762024 0.098877 0.569092 -0.292664 1441831763 0.762024 0.098877 0.569092 -0.292664 1441831763 0.762024 0.098877 0.569092 -0.292664 1441831763 0.762024 0.098877 0.569092 -0.292664 1441831763 0.762024 0.098877 0.569092 -0.292664 1441831763 0.764832 0.059753 0.587036 -0.258423 1441831763 0.764832 0.059753 0.587036 -0.258423 1441831763 0.764832 0.059753 0.587036 -0.258423 1441831763 0.764832 0.059753 0.587036 -0.258423 1441831763 0.764832 0.059753 0.587036 -0.258423 1441831763 0.764832 0.059753 0.587036 -0.258423 1441831763 0.762512 0.055664 0.596313 -0.244568 1441831764 0.762512 0.055664 0.596313 -0.244568 1441831764 0.762512 0.055664 0.596313 -0.244568 1441831764 0.762512 0.055664 0.596313 -0.244568 1441831764 0.762512 0.055664 0.596313 -0.244568 1441831764 0.762512 0.055664 0.596313 -0.244568 1441831764 0.761597 0.085144 0.593628 -0.245483 1441831764 0.761597 0.085144 0.593628 -0.245483 1441831764 0.761597 0.085144 0.593628 -0.245483 1441831764 0.761597 0.085144 0.593628 -0.245483 1441831764 0.761597 0.085144 0.593628 -0.245483 1441831764 0.761597 0.085144 0.593628 -0.245483 1441831764 0.765198 0.100098 0.589966 -0.237183 1441831764 0.765198 0.100098 0.589966 -0.237183 1441831764 0.765198 0.100098 0.589966 -0.237183 1441831764 0.765198 0.100098 0.589966 -0.237183 1441831764 0.765198 0.100098 0.589966 -0.237183 1441831764 0.765198 0.100098 0.589966 -0.237183 1441831764 0.769165 0.090088 0.595276 -0.214111 1441831764 0.769165 0.090088 0.595276 -0.214111 1441831764 0.769165 0.090088 0.595276 -0.214111 1441831764 0.769165 0.090088 0.595276 -0.214111 1441831764 0.769165 0.090088 0.595276 -0.214111 1441831764 0.769165 0.090088 0.595276 -0.214111 1441831764 0.774780 0.075256 0.599609 -0.185547 1441831764 0.774780 0.075256 0.599609 -0.185547 1441831764 0.774780 0.075256 0.599609 -0.185547 1441831764 0.774780 0.075256 0.599609 -0.185547 1441831764 0.774780 0.075256 0.599609 -0.185547 1441831764 0.774780 0.075256 0.599609 -0.185547 1441831764 0.774780 0.075256 0.599609 -0.185547 1441831764 0.777100 0.072632 0.599792 -0.176086 1441831764 0.777100 0.072632 0.599792 -0.176086 1441831764 0.777100 0.072632 0.599792 -0.176086 1441831764 0.777100 0.072632 0.599792 -0.176086 1441831764 0.777100 0.072632 0.599792 -0.176086 1441831764 0.777100 0.072632 0.599792 -0.176086 1441831764 0.774109 0.087219 0.597107 -0.191284 1441831764 0.774109 0.087219 0.597107 -0.191284 1441831764 0.774109 0.087219 0.597107 -0.191284 1441831764 0.774109 0.087219 0.597107 -0.191284 1441831764 0.774109 0.087219 0.597107 -0.191284 1441831764 0.771545 0.101746 0.590393 -0.213867 1441831764 0.771545 0.101746 0.590393 -0.213867 1441831764 0.771545 0.101746 0.590393 -0.213867 1441831764 0.771545 0.101746 0.590393 -0.213867 1441831764 0.771545 0.101746 0.590393 -0.213867 1441831764 0.771545 0.101746 0.590393 -0.213867 1441831764 0.771545 0.101746 0.590393 -0.213867 1441831764 0.770264 0.108643 0.582214 -0.236328 1441831764 0.770264 0.108643 0.582214 -0.236328 1441831764 0.770264 0.108643 0.582214 -0.236328 1441831764 0.770264 0.108643 0.582214 -0.236328 1441831764 0.770264 0.108643 0.582214 -0.236328 1441831764 0.774841 0.104736 0.569275 -0.253906 1441831764 0.774841 0.104736 0.569275 -0.253906 1441831764 0.774841 0.104736 0.569275 -0.253906 1441831764 0.774841 0.104736 0.569275 -0.253906 1441831764 0.774841 0.104736 0.569275 -0.253906 1441831764 0.774841 0.104736 0.569275 -0.253906 1441831764 0.779907 0.075623 0.561523 -0.265747 1441831764 0.779907 0.075623 0.561523 -0.265747 1441831764 0.779907 0.075623 0.561523 -0.265747 1441831764 0.779907 0.075623 0.561523 -0.265747 1441831764 0.779907 0.075623 0.561523 -0.265747 1441831764 0.779907 0.075623 0.561523 -0.265747 1441831764 0.776917 0.036316 0.562744 -0.279907 1441831764 0.776917 0.036316 0.562744 -0.279907 1441831764 0.776917 0.036316 0.562744 -0.279907 1441831764 0.776917 0.036316 0.562744 -0.279907 1441831764 0.776917 0.036316 0.562744 -0.279907 1441831764 0.776917 0.036316 0.562744 -0.279907 1441831764 0.776917 0.036316 0.562744 -0.279907 1441831764 0.769470 0.018921 0.563965 -0.299133 1441831764 0.769470 0.018921 0.563965 -0.299133 1441831764 0.769470 0.018921 0.563965 -0.299133 1441831764 0.769470 0.018921 0.563965 -0.299133 1441831764 0.769470 0.018921 0.563965 -0.299133 1441831764 0.769470 0.018921 0.563965 -0.299133 1441831764 0.768616 0.017578 0.558960 -0.310547 1441831764 0.768616 0.017578 0.558960 -0.310547 1441831764 0.768616 0.017578 0.558960 -0.310547 1441831764 0.768616 0.017578 0.558960 -0.310547 1441831764 0.768616 0.017578 0.558960 -0.310547 1441831764 0.768616 0.017578 0.558960 -0.310547 1441831764 0.771729 0.005676 0.557373 -0.306091 1441831764 0.771729 0.005676 0.557373 -0.306091 1441831764 0.771729 0.005676 0.557373 -0.306091 1441831764 0.771729 0.005676 0.557373 -0.306091 1441831764 0.771729 0.005676 0.557373 -0.306091 1441831764 0.771729 0.005676 0.557373 -0.306091 1441831764 0.772766 -0.008606 0.567505 -0.283875 1441831764 0.772766 -0.008606 0.567505 -0.283875 1441831764 0.772766 -0.008606 0.567505 -0.283875 1441831764 0.772766 -0.008606 0.567505 -0.283875 1441831764 0.772766 -0.008606 0.567505 -0.283875 1441831764 0.772766 -0.008606 0.567505 -0.283875 1441831764 0.773560 -0.009583 0.583679 -0.246521 1441831764 0.773560 -0.009583 0.583679 -0.246521 1441831764 0.773560 -0.009583 0.583679 -0.246521 1441831764 0.773560 -0.009583 0.583679 -0.246521 1441831764 0.773560 -0.009583 0.583679 -0.246521 1441831764 0.773560 -0.009583 0.583679 -0.246521 1441831764 0.772949 0.009705 0.595459 -0.218628 1441831764 0.772949 0.009705 0.595459 -0.218628 1441831764 0.772949 0.009705 0.595459 -0.218628 1441831764 0.772949 0.009705 0.595459 -0.218628 1441831764 0.772949 0.009705 0.595459 -0.218628 1441831764 0.772949 0.009705 0.595459 -0.218628 1441831764 0.767822 0.057922 0.599854 -0.217163 1441831764 0.767822 0.057922 0.599854 -0.217163 1441831764 0.767822 0.057922 0.599854 -0.217163 1441831765 0.767822 0.057922 0.599854 -0.217163 1441831765 0.767822 0.057922 0.599854 -0.217163 1441831765 0.767822 0.057922 0.599854 -0.217163 1441831765 0.760864 0.112305 0.597961 -0.225464 1441831765 0.760864 0.112305 0.597961 -0.225464 1441831765 0.760864 0.112305 0.597961 -0.225464 1441831765 0.760864 0.112305 0.597961 -0.225464 1441831765 0.760864 0.112305 0.597961 -0.225464 1441831765 0.760864 0.112305 0.597961 -0.225464 1441831765 0.760864 0.112305 0.597961 -0.225464 1441831765 0.759644 0.147156 0.588989 -0.232910 1441831765 0.759644 0.147156 0.588989 -0.232910 1441831765 0.759644 0.147156 0.588989 -0.232910 1441831765 0.759644 0.147156 0.588989 -0.232910 1441831765 0.759644 0.147156 0.588989 -0.232910 1441831765 0.759644 0.147156 0.588989 -0.232910 1441831765 0.766479 0.148987 0.579956 -0.232056 1441831765 0.766479 0.148987 0.579956 -0.232056 1441831765 0.766479 0.148987 0.579956 -0.232056 1441831765 0.766479 0.148987 0.579956 -0.232056 1441831765 0.774231 0.127380 0.575867 -0.229431 1441831765 0.774231 0.127380 0.575867 -0.229431 1441831765 0.774231 0.127380 0.575867 -0.229431 1441831765 0.774231 0.127380 0.575867 -0.229431 1441831765 0.774231 0.127380 0.575867 -0.229431 1441831765 0.774231 0.127380 0.575867 -0.229431 1441831765 0.777039 0.103821 0.573792 -0.236938 1441831765 0.777039 0.103821 0.573792 -0.236938 1441831765 0.777039 0.103821 0.573792 -0.236938 1441831765 0.777039 0.103821 0.573792 -0.236938 1441831765 0.777039 0.103821 0.573792 -0.236938 1441831765 0.777039 0.103821 0.573792 -0.236938 1441831765 0.777039 0.103821 0.573792 -0.236938 1441831765 0.777161 0.092407 0.569214 -0.251770 1441831765 0.777161 0.092407 0.569214 -0.251770 1441831765 0.777161 0.092407 0.569214 -0.251770 1441831765 0.777161 0.092407 0.569214 -0.251770 1441831765 0.777161 0.092407 0.569214 -0.251770 1441831765 0.777161 0.092407 0.569214 -0.251770 1441831765 0.783325 0.064331 0.562195 -0.257141 1441831765 0.783325 0.064331 0.562195 -0.257141 1441831765 0.783325 0.064331 0.562195 -0.257141 1441831765 0.783325 0.064331 0.562195 -0.257141 1441831765 0.783325 0.064331 0.562195 -0.257141 1441831765 0.783325 0.064331 0.562195 -0.257141 1441831765 0.788147 0.025452 0.558899 -0.256470 1441831765 0.788147 0.025452 0.558899 -0.256470 1441831765 0.788147 0.025452 0.558899 -0.256470 1441831765 0.788147 0.025452 0.558899 -0.256470 1441831765 0.788147 0.025452 0.558899 -0.256470 1441831765 0.788147 0.025452 0.558899 -0.256470 1441831765 0.788330 -0.004761 0.561646 -0.251038 1441831765 0.788330 -0.004761 0.561646 -0.251038 1441831765 0.788330 -0.004761 0.561646 -0.251038 1441831765 0.788330 -0.004761 0.561646 -0.251038 1441831765 0.788330 -0.004761 0.561646 -0.251038 1441831765 0.788330 -0.004761 0.561646 -0.251038 1441831765 0.786011 -0.012756 0.567017 -0.245789 1441831765 0.786011 -0.012756 0.567017 -0.245789 1441831765 0.786011 -0.012756 0.567017 -0.245789 1441831765 0.786011 -0.012756 0.567017 -0.245789 1441831765 0.786011 -0.012756 0.567017 -0.245789 1441831765 0.786011 -0.012756 0.567017 -0.245789 1441831765 0.786011 -0.012756 0.567017 -0.245789 1441831765 0.780518 0.021301 0.567871 -0.260254 1441831765 0.780518 0.021301 0.567871 -0.260254 1441831765 0.780518 0.021301 0.567871 -0.260254 1441831765 0.780518 0.021301 0.567871 -0.260254 1441831765 0.780518 0.021301 0.567871 -0.260254 1441831765 0.780518 0.021301 0.567871 -0.260254 1441831765 0.770325 0.086426 0.564148 -0.284302 1441831765 0.770325 0.086426 0.564148 -0.284302 1441831765 0.770325 0.086426 0.564148 -0.284302 1441831765 0.770325 0.086426 0.564148 -0.284302 1441831765 0.770325 0.086426 0.564148 -0.284302 1441831765 0.770325 0.086426 0.564148 -0.284302 1441831765 0.770325 0.086426 0.564148 -0.284302 1441831765 0.762024 0.144714 0.558167 -0.294495 1441831765 0.762024 0.144714 0.558167 -0.294495 1441831765 0.762024 0.144714 0.558167 -0.294495 1441831765 0.762024 0.144714 0.558167 -0.294495 1441831765 0.762024 0.144714 0.558167 -0.294495 1441831765 0.762024 0.144714 0.558167 -0.294495 1441831765 0.765503 0.162537 0.549683 -0.292175 1441831765 0.765503 0.162537 0.549683 -0.292175 1441831765 0.765503 0.162537 0.549683 -0.292175 1441831765 0.765503 0.162537 0.549683 -0.292175 1441831765 0.765503 0.162537 0.549683 -0.292175 1441831765 0.765503 0.162537 0.549683 -0.292175 1441831765 0.772522 0.143677 0.548950 -0.284790 1441831765 0.772522 0.143677 0.548950 -0.284790 1441831765 0.772522 0.143677 0.548950 -0.284790 1441831765 0.772522 0.143677 0.548950 -0.284790 1441831765 0.772522 0.143677 0.548950 -0.284790 1441831765 0.772522 0.143677 0.548950 -0.284790 1441831765 0.776917 0.106995 0.555054 -0.277100 1441831765 0.776917 0.106995 0.555054 -0.277100 1441831765 0.776917 0.106995 0.555054 -0.277100 1441831765 0.776917 0.106995 0.555054 -0.277100 1441831765 0.776917 0.106995 0.555054 -0.277100 1441831765 0.776917 0.106995 0.555054 -0.277100 1441831765 0.776917 0.106995 0.555054 -0.277100 1441831765 0.776489 0.084045 0.557922 -0.280518 1441831765 0.776489 0.084045 0.557922 -0.280518 1441831765 0.776489 0.084045 0.557922 -0.280518 1441831765 0.776489 0.084045 0.557922 -0.280518 1441831765 0.776489 0.084045 0.557922 -0.280518 1441831765 0.776489 0.084045 0.557922 -0.280518 1441831765 0.778564 0.074707 0.555847 -0.281494 1441831765 0.778564 0.074707 0.555847 -0.281494 1441831765 0.778564 0.074707 0.555847 -0.281494 1441831766 0.778564 0.074707 0.555847 -0.281494 1441831766 0.778564 0.074707 0.555847 -0.281494 1441831766 0.778564 0.074707 0.555847 -0.281494 1441831766 0.787292 0.036316 0.557373 -0.261108 1441831766 0.787292 0.036316 0.557373 -0.261108 1441831766 0.787292 0.036316 0.557373 -0.261108 1441831766 0.787292 0.036316 0.557373 -0.261108 1441831766 0.787292 0.036316 0.557373 -0.261108 1441831766 0.787292 0.036316 0.557373 -0.261108 1441831766 0.791138 -0.008606 0.566895 -0.229126 1441831766 0.791138 -0.008606 0.566895 -0.229126 1441831766 0.791138 -0.008606 0.566895 -0.229126 1441831766 0.791138 -0.008606 0.566895 -0.229126 1441831766 0.791138 -0.008606 0.566895 -0.229126 1441831766 0.791138 -0.008606 0.566895 -0.229126 1441831766 0.791138 -0.008606 0.566895 -0.229126 1441831766 0.790039 -0.027405 0.579285 -0.198608 1441831766 0.790039 -0.027405 0.579285 -0.198608 1441831766 0.790039 -0.027405 0.579285 -0.198608 1441831766 0.790039 -0.027405 0.579285 -0.198608 1441831766 0.790039 -0.027405 0.579285 -0.198608 1441831766 0.790039 -0.027405 0.579285 -0.198608 1441831766 0.790039 -0.027405 0.579285 -0.198608 1441831766 0.787659 -0.006775 0.588257 -0.182922 1441831766 0.787659 -0.006775 0.588257 -0.182922 1441831766 0.787659 -0.006775 0.588257 -0.182922 1441831766 0.787659 -0.006775 0.588257 -0.182922 1441831766 0.787659 -0.006775 0.588257 -0.182922 1441831766 0.787659 -0.006775 0.588257 -0.182922 1441831766 0.783752 0.042786 0.590332 -0.187866 1441831766 0.783752 0.042786 0.590332 -0.187866 1441831766 0.783752 0.042786 0.590332 -0.187866 1441831766 0.783752 0.042786 0.590332 -0.187866 1441831766 0.783752 0.042786 0.590332 -0.187866 1441831766 0.783752 0.042786 0.590332 -0.187866 1441831766 0.776733 0.088745 0.592346 -0.194641 1441831766 0.776733 0.088745 0.592346 -0.194641 1441831766 0.776733 0.088745 0.592346 -0.194641 1441831766 0.776733 0.088745 0.592346 -0.194641 1441831766 0.776733 0.088745 0.592346 -0.194641 1441831766 0.776733 0.088745 0.592346 -0.194641 1441831766 0.776733 0.088745 0.592346 -0.194641 1441831766 0.776062 0.108704 0.588684 -0.198303 1441831766 0.776062 0.108704 0.588684 -0.198303 1441831766 0.776062 0.108704 0.588684 -0.198303 1441831766 0.776062 0.108704 0.588684 -0.198303 1441831766 0.776062 0.108704 0.588684 -0.198303 1441831766 0.776062 0.108704 0.588684 -0.198303 1441831766 0.780334 0.106201 0.580688 -0.206116 1441831766 0.780334 0.106201 0.580688 -0.206116 1441831766 0.780334 0.106201 0.580688 -0.206116 1441831766 0.780334 0.106201 0.580688 -0.206116 1441831766 0.780334 0.106201 0.580688 -0.206116 1441831766 0.780334 0.106201 0.580688 -0.206116 1441831766 0.785156 0.085449 0.573730 -0.216797 1441831766 0.785156 0.085449 0.573730 -0.216797 1441831766 0.785156 0.085449 0.573730 -0.216797 1441831766 0.785156 0.085449 0.573730 -0.216797 1441831766 0.785156 0.085449 0.573730 -0.216797 1441831766 0.785156 0.085449 0.573730 -0.216797 1441831766 0.785645 0.065369 0.570435 -0.230225 1441831766 0.785645 0.065369 0.570435 -0.230225 1441831766 0.785645 0.065369 0.570435 -0.230225 1441831766 0.785645 0.065369 0.570435 -0.230225 1441831766 0.785645 0.065369 0.570435 -0.230225 1441831766 0.785645 0.065369 0.570435 -0.230225 1441831766 0.785645 0.065369 0.570435 -0.230225 1441831766 0.783936 0.062012 0.566040 -0.247131 1441831766 0.783936 0.062012 0.566040 -0.247131 1441831766 0.783936 0.062012 0.566040 -0.247131 1441831766 0.783936 0.062012 0.566040 -0.247131 1441831766 0.783936 0.062012 0.566040 -0.247131 1441831766 0.787170 0.043091 0.562744 -0.248535 1441831766 0.787170 0.043091 0.562744 -0.248535 1441831766 0.787170 0.043091 0.562744 -0.248535 1441831766 0.787170 0.043091 0.562744 -0.248535 1441831766 0.787170 0.043091 0.562744 -0.248535 1441831766 0.787170 0.043091 0.562744 -0.248535 1441831766 0.791504 -0.006470 0.563477 -0.236328 1441831766 0.791504 -0.006470 0.563477 -0.236328 1441831766 0.791504 -0.006470 0.563477 -0.236328 1441831766 0.791504 -0.006470 0.563477 -0.236328 1441831766 0.791504 -0.006470 0.563477 -0.236328 1441831766 0.791504 -0.006470 0.563477 -0.236328 1441831766 0.791504 -0.006470 0.563477 -0.236328 1441831766 0.789368 -0.046753 0.569946 -0.223022 1441831766 0.789368 -0.046753 0.569946 -0.223022 1441831766 0.789368 -0.046753 0.569946 -0.223022 1441831766 0.789368 -0.046753 0.569946 -0.223022 1441831766 0.789368 -0.046753 0.569946 -0.223022 1441831766 0.789368 -0.046753 0.569946 -0.223022 1441831766 0.784851 -0.054016 0.580811 -0.209045 1441831766 0.784851 -0.054016 0.580811 -0.209045 1441831766 0.784851 -0.054016 0.580811 -0.209045 1441831766 0.784851 -0.054016 0.580811 -0.209045 1441831766 0.784851 -0.054016 0.580811 -0.209045 1441831766 0.784851 -0.054016 0.580811 -0.209045 1441831766 0.784851 -0.054016 0.580811 -0.209045 1441831766 0.779907 -0.030334 0.592590 -0.198975 1441831766 0.779907 -0.030334 0.592590 -0.198975 1441831766 0.779907 -0.030334 0.592590 -0.198975 1441831766 0.779907 -0.030334 0.592590 -0.198975 1441831766 0.779907 -0.030334 0.592590 -0.198975 1441831766 0.779907 -0.030334 0.592590 -0.198975 1441831766 0.772461 0.021240 0.601135 -0.203491 1441831766 0.772461 0.021240 0.601135 -0.203491 1441831766 0.772461 0.021240 0.601135 -0.203491 1441831766 0.772461 0.021240 0.601135 -0.203491 1441831766 0.772461 0.021240 0.601135 -0.203491 1441831766 0.772461 0.021240 0.601135 -0.203491 1441831766 0.763184 0.084167 0.603821 -0.213989 1441831766 0.763184 0.084167 0.603821 -0.213989 1441831766 0.763184 0.084167 0.603821 -0.213989 1441831766 0.763184 0.084167 0.603821 -0.213989 1441831766 0.763184 0.084167 0.603821 -0.213989 1441831767 0.763184 0.084167 0.603821 -0.213989 1441831767 0.763184 0.084167 0.603821 -0.213989 1441831767 0.760742 0.120911 0.599487 -0.217285 1441831767 0.760742 0.120911 0.599487 -0.217285 1441831767 0.760742 0.120911 0.599487 -0.217285 1441831767 0.760742 0.120911 0.599487 -0.217285 1441831767 0.760742 0.120911 0.599487 -0.217285 1441831767 0.760742 0.120911 0.599487 -0.217285 1441831767 0.763733 0.120056 0.599426 -0.207275 1441831767 0.763733 0.120056 0.599426 -0.207275 1441831767 0.763733 0.120056 0.599426 -0.207275 1441831767 0.763733 0.120056 0.599426 -0.207275 1441831767 0.763733 0.120056 0.599426 -0.207275 1441831767 0.763733 0.120056 0.599426 -0.207275 1441831767 0.768311 0.098572 0.600159 -0.199341 1441831767 0.768311 0.098572 0.600159 -0.199341 1441831767 0.768311 0.098572 0.600159 -0.199341 1441831767 0.768311 0.098572 0.600159 -0.199341 1441831767 0.768311 0.098572 0.600159 -0.199341 1441831767 0.768311 0.098572 0.600159 -0.199341 1441831767 0.768311 0.098572 0.600159 -0.199341 1441831767 0.769165 0.087708 0.597900 -0.207642 1441831767 0.769165 0.087708 0.597900 -0.207642 1441831767 0.769165 0.087708 0.597900 -0.207642 1441831767 0.769165 0.087708 0.597900 -0.207642 1441831767 0.768738 0.086670 0.591431 -0.227295 1441831767 0.768738 0.086670 0.591431 -0.227295 1441831767 0.768738 0.086670 0.591431 -0.227295 1441831767 0.768738 0.086670 0.591431 -0.227295 1441831767 0.768738 0.086670 0.591431 -0.227295 1441831767 0.775940 0.049438 0.586182 -0.227600 1441831767 0.775940 0.049438 0.586182 -0.227600 1441831767 0.775940 0.049438 0.586182 -0.227600 1441831767 0.775940 0.049438 0.586182 -0.227600 1441831767 0.775940 0.049438 0.586182 -0.227600 1441831767 0.775940 0.049438 0.586182 -0.227600 1441831767 0.780273 -0.013489 0.588379 -0.211609 1441831767 0.780273 -0.013489 0.588379 -0.211609 1441831767 0.780273 -0.013489 0.588379 -0.211609 1441831767 0.780273 -0.013489 0.588379 -0.211609 1441831767 0.780273 -0.013489 0.588379 -0.211609 1441831767 0.780273 -0.013489 0.588379 -0.211609 1441831767 0.777100 -0.054932 0.594177 -0.200012 1441831767 0.777100 -0.054932 0.594177 -0.200012 1441831767 0.777100 -0.054932 0.594177 -0.200012 1441831767 0.777100 -0.054932 0.594177 -0.200012 1441831767 0.777100 -0.054932 0.594177 -0.200012 1441831767 0.777100 -0.054932 0.594177 -0.200012 1441831767 0.773743 -0.046631 0.599854 -0.198120 1441831767 0.773743 -0.046631 0.599854 -0.198120 1441831767 0.773743 -0.046631 0.599854 -0.198120 1441831767 0.773743 -0.046631 0.599854 -0.198120 1441831767 0.773743 -0.046631 0.599854 -0.198120 1441831767 0.773743 -0.046631 0.599854 -0.198120 1441831767 0.767700 -0.003479 0.608704 -0.200134 1441831767 0.767700 -0.003479 0.608704 -0.200134 1441831767 0.767700 -0.003479 0.608704 -0.200134 1441831767 0.767700 -0.003479 0.608704 -0.200134 1441831767 0.767700 -0.003479 0.608704 -0.200134 1441831767 0.767700 -0.003479 0.608704 -0.200134 1441831767 0.757019 0.069031 0.614685 -0.210327 1441831767 0.757019 0.069031 0.614685 -0.210327 1441831767 0.757019 0.069031 0.614685 -0.210327 1441831767 0.757019 0.069031 0.614685 -0.210327 1441831767 0.757019 0.069031 0.614685 -0.210327 1441831767 0.751282 0.119080 0.614380 -0.209412 1441831767 0.751282 0.119080 0.614380 -0.209412 1441831767 0.751282 0.119080 0.614380 -0.209412 1441831767 0.751282 0.119080 0.614380 -0.209412 1441831767 0.751282 0.119080 0.614380 -0.209412 1441831767 0.751282 0.119080 0.614380 -0.209412 1441831767 0.751282 0.119080 0.614380 -0.209412 1441831767 0.755188 0.149292 0.598755 -0.220886 1441831767 0.755188 0.149292 0.598755 -0.220886 1441831767 0.755188 0.149292 0.598755 -0.220886 1441831767 0.755188 0.149292 0.598755 -0.220886 1441831767 0.755188 0.149292 0.598755 -0.220886 1441831767 0.755188 0.149292 0.598755 -0.220886 1441831767 0.763489 0.143188 0.585938 -0.230652 1441831767 0.763489 0.143188 0.585938 -0.230652 1441831767 0.763489 0.143188 0.585938 -0.230652 1441831767 0.763489 0.143188 0.585938 -0.230652 1441831767 0.763489 0.143188 0.585938 -0.230652 1441831767 0.763489 0.143188 0.585938 -0.230652 1441831767 0.767090 0.121338 0.582825 -0.239014 1441831767 0.767090 0.121338 0.582825 -0.239014 1441831767 0.767090 0.121338 0.582825 -0.239014 1441831767 0.767090 0.121338 0.582825 -0.239014 1441831767 0.767090 0.121338 0.582825 -0.239014 1441831767 0.767090 0.121338 0.582825 -0.239014 1441831767 0.770264 0.089294 0.581848 -0.245178 1441831767 0.770264 0.089294 0.581848 -0.245178 1441831767 0.770264 0.089294 0.581848 -0.245178 1441831767 0.770264 0.089294 0.581848 -0.245178 1441831767 0.770264 0.089294 0.581848 -0.245178 1441831767 0.770264 0.089294 0.581848 -0.245178 1441831767 0.771118 0.068604 0.578308 -0.257141 1441831767 0.771118 0.068604 0.578308 -0.257141 1441831767 0.771118 0.068604 0.578308 -0.257141 1441831767 0.771118 0.068604 0.578308 -0.257141 1441831767 0.771118 0.068604 0.578308 -0.257141 1441831767 0.771118 0.068604 0.578308 -0.257141 1441831767 0.771118 0.068604 0.578308 -0.257141 1441831767 0.774780 0.028015 0.576782 -0.257324 1441831767 0.774780 0.028015 0.576782 -0.257324 1441831767 0.774780 0.028015 0.576782 -0.257324 1441831767 0.774780 0.028015 0.576782 -0.257324 1441831767 0.774780 0.028015 0.576782 -0.257324 1441831768 0.774780 0.028015 0.576782 -0.257324 1441831768 0.773987 -0.011597 0.577332 -0.259705 1441831768 0.773987 -0.011597 0.577332 -0.259705 1441831768 0.773987 -0.011597 0.577332 -0.259705 1441831768 0.773987 -0.011597 0.577332 -0.259705 1441831768 0.773987 -0.011597 0.577332 -0.259705 1441831768 0.773987 -0.011597 0.577332 -0.259705 1441831768 0.773987 -0.011597 0.577332 -0.259705 1441831768 0.771851 -0.019592 0.577698 -0.264709 1441831768 0.771851 -0.019592 0.577698 -0.264709 1441831768 0.771851 -0.019592 0.577698 -0.264709 1441831768 0.771851 -0.019592 0.577698 -0.264709 1441831768 0.771851 -0.019592 0.577698 -0.264709 1441831768 0.771851 -0.019592 0.577698 -0.264709 1441831768 0.771851 -0.001709 0.580688 -0.258728 1441831768 0.771851 -0.001709 0.580688 -0.258728 1441831768 0.771851 -0.001709 0.580688 -0.258728 1441831768 0.771851 -0.001709 0.580688 -0.258728 1441831768 0.771851 -0.001709 0.580688 -0.258728 1441831768 0.771851 -0.001709 0.580688 -0.258728 1441831768 0.771851 -0.001709 0.580688 -0.258728 1441831768 0.772461 0.029602 0.585144 -0.244873 1441831768 0.772461 0.029602 0.585144 -0.244873 1441831768 0.772461 0.029602 0.585144 -0.244873 1441831768 0.772461 0.029602 0.585144 -0.244873 1441831768 0.772461 0.029602 0.585144 -0.244873 1441831768 0.770935 0.072571 0.587769 -0.234314 1441831768 0.770935 0.072571 0.587769 -0.234314 1441831768 0.770935 0.072571 0.587769 -0.234314 1441831768 0.770935 0.072571 0.587769 -0.234314 1441831768 0.770935 0.072571 0.587769 -0.234314 1441831768 0.770935 0.072571 0.587769 -0.234314 1441831768 0.768616 0.107178 0.588501 -0.226624 1441831768 0.768616 0.107178 0.588501 -0.226624 1441831768 0.768616 0.107178 0.588501 -0.226624 1441831768 0.768616 0.107178 0.588501 -0.226624 1441831768 0.768616 0.107178 0.588501 -0.226624 1441831768 0.768616 0.107178 0.588501 -0.226624 1441831768 0.768616 0.107178 0.588501 -0.226624 1441831768 0.770081 0.126892 0.584229 -0.222290 1441831768 0.770081 0.126892 0.584229 -0.222290 1441831768 0.770081 0.126892 0.584229 -0.222290 1441831768 0.770081 0.126892 0.584229 -0.222290 1441831768 0.770081 0.126892 0.584229 -0.222290 1441831768 0.774597 0.115967 0.582336 -0.217590 1441831768 0.774597 0.115967 0.582336 -0.217590 1441831768 0.774597 0.115967 0.582336 -0.217590 1441831768 0.774597 0.115967 0.582336 -0.217590 1441831768 0.774597 0.115967 0.582336 -0.217590 1441831768 0.774597 0.115967 0.582336 -0.217590 1441831768 0.774597 0.115967 0.582336 -0.217590 1441831768 0.775818 0.087585 0.587341 -0.213135 1441831768 0.775818 0.087585 0.587341 -0.213135 1441831768 0.775818 0.087585 0.587341 -0.213135 1441831768 0.775818 0.087585 0.587341 -0.213135 1441831768 0.775818 0.087585 0.587341 -0.213135 1441831768 0.775818 0.087585 0.587341 -0.213135 1441831768 0.774536 0.063232 0.591919 -0.213684 1441831768 0.774536 0.063232 0.591919 -0.213684 1441831768 0.774536 0.063232 0.591919 -0.213684 1441831768 0.774536 0.063232 0.591919 -0.213684 1441831768 0.774536 0.063232 0.591919 -0.213684 1441831768 0.774536 0.063232 0.591919 -0.213684 1441831768 0.773132 0.054138 0.593506 -0.216919 1441831768 0.773132 0.054138 0.593506 -0.216919 1441831768 0.773132 0.054138 0.593506 -0.216919 1441831768 0.773132 0.054138 0.593506 -0.216919 1441831768 0.773132 0.054138 0.593506 -0.216919 1441831768 0.774902 0.032959 0.595154 -0.210205 1441831768 0.774902 0.032959 0.595154 -0.210205 1441831768 0.774902 0.032959 0.595154 -0.210205 1441831768 0.774902 0.032959 0.595154 -0.210205 1441831768 0.774902 0.032959 0.595154 -0.210205 1441831768 0.774902 0.032959 0.595154 -0.210205 1441831768 0.774902 0.032959 0.595154 -0.210205 1441831768 0.774475 0.014526 0.599976 -0.199707 1441831768 0.774475 0.014526 0.599976 -0.199707 1441831768 0.774475 0.014526 0.599976 -0.199707 1441831768 0.774475 0.014526 0.599976 -0.199707 1441831768 0.774475 0.014526 0.599976 -0.199707 1441831768 0.774475 0.014526 0.599976 -0.199707 1441831768 0.771973 0.019409 0.605835 -0.191406 1441831768 0.771973 0.019409 0.605835 -0.191406 1441831768 0.771973 0.019409 0.605835 -0.191406 1441831768 0.771973 0.019409 0.605835 -0.191406 1441831768 0.771973 0.019409 0.605835 -0.191406 1441831768 0.771973 0.019409 0.605835 -0.191406 1441831768 0.767517 0.047485 0.609985 -0.191040 1441831768 0.767517 0.047485 0.609985 -0.191040 1441831768 0.767517 0.047485 0.609985 -0.191040 1441831768 0.767517 0.047485 0.609985 -0.191040 1441831768 0.767517 0.047485 0.609985 -0.191040 1441831768 0.767517 0.047485 0.609985 -0.191040 1441831768 0.762207 0.090271 0.609070 -0.199524 1441831768 0.762207 0.090271 0.609070 -0.199524 1441831768 0.762207 0.090271 0.609070 -0.199524 1441831768 0.762207 0.090271 0.609070 -0.199524 1441831768 0.762207 0.090271 0.609070 -0.199524 1441831768 0.762207 0.090271 0.609070 -0.199524 1441831768 0.758057 0.129150 0.603394 -0.210999 1441831768 
0.369934 -0.525085 0.630005 -0.436523 1441831771 0.369934 -0.525085 0.630005 -0.436523 1441831771 0.369934 -0.525085 0.630005 -0.436523 1441831771 0.369934 -0.525085 0.630005 -0.436523 1441831771 0.369934 -0.525085 0.630005 -0.436523 1441831771 0.099182 -0.564087 0.535095 -0.621033 1441831771 0.099182 -0.564087 0.535095 -0.621033 1441831771 0.099182 -0.564087 0.535095 -0.621033 1441831771 0.099182 -0.564087 0.535095 -0.621033 1441831771 0.099182 -0.564087 0.535095 -0.621033 1441831771 0.099182 -0.564087 0.535095 -0.621033 1441831771 -0.061523 -0.559387 0.416565 -0.714050 1441831771 -0.061523 -0.559387 0.416565 -0.714050 1441831771 -0.061523 -0.559387 0.416565 -0.714050 1441831771 -0.061523 -0.559387 0.416565 -0.714050 1441831771 -0.061523 -0.559387 0.416565 -0.714050 1441831771 -0.061523 -0.559387 0.416565 -0.714050 1441831771 -0.170654 -0.558533 0.328674 -0.742249 1441831771 -0.170654 -0.558533 0.328674 -0.742249 1441831771 -0.170654 -0.558533 0.328674 -0.742249 1441831771 -0.170654 -0.558533 0.328674 -0.742249 1441831771 -0.170654 -0.558533 0.328674 -0.742249 1441831771 -0.170654 -0.558533 0.328674 -0.742249 1441831771 -0.166748 -0.552429 0.299500 -0.759888 1441831771 -0.166748 -0.552429 0.299500 -0.759888 1441831771 -0.166748 -0.552429 0.299500 -0.759888 1441831771 -0.166748 -0.552429 0.299500 -0.759888 1441831771 -0.166748 -0.552429 0.299500 -0.759888 1441831771 -0.166748 -0.552429 0.299500 -0.759888 1441831771 -0.166748 -0.552429 0.299500 -0.759888 1441831771 -0.078308 -0.572937 0.352844 -0.735657 1441831771 -0.078308 -0.572937 0.352844 -0.735657 1441831771 -0.078308 -0.572937 0.352844 -0.735657 1441831771 -0.078308 -0.572937 0.352844 -0.735657 1441831771 -0.078308 -0.572937 0.352844 -0.735657 1441831771 -0.078308 -0.572937 0.352844 -0.735657 1441831771 0.065308 -0.583923 0.497192 -0.638428 1441831771 0.065308 -0.583923 0.497192 -0.638428 1441831771 0.065308 -0.583923 0.497192 -0.638428 1441831771 0.065308 -0.583923 0.497192 -0.638428 1441831771 0.065308 -0.583923 0.497192 -0.638428 1441831771 0.065308 -0.583923 0.497192 -0.638428 1441831771 0.065308 -0.583923 0.497192 -0.638428 1441831771 0.237488 -0.563110 0.648376 -0.453979 1441831771 0.237488 -0.563110 0.648376 -0.453979 1441831771 0.237488 -0.563110 0.648376 -0.453979 1441831771 0.237488 -0.563110 0.648376 -0.453979 1441831771 0.237488 -0.563110 0.648376 -0.453979 1441831771 0.237488 -0.563110 0.648376 -0.453979 1441831771 0.364746 -0.516052 0.728210 -0.265137 1441831771 0.364746 -0.516052 0.728210 -0.265137 1441831771 0.364746 -0.516052 0.728210 -0.265137 1441831771 0.364746 -0.516052 0.728210 -0.265137 1441831771 0.364746 -0.516052 0.728210 -0.265137 1441831771 0.364746 -0.516052 0.728210 -0.265137 1441831771 0.397095 -0.466003 0.769775 -0.180542 1441831771 0.397095 -0.466003 0.769775 -0.180542 1441831771 0.397095 -0.466003 0.769775 -0.180542 1441831771 0.397095 -0.466003 0.769775 -0.180542 1441831771 0.397095 -0.466003 0.769775 -0.180542 1441831771 0.397095 -0.466003 0.769775 -0.180542 1441831771 0.342468 -0.446960 0.787842 -0.249512 1441831771 0.342468 -0.446960 0.787842 -0.249512 1441831771 0.342468 -0.446960 0.787842 -0.249512 1441831771 0.342468 -0.446960 0.787842 -0.249512 1441831771 0.342468 -0.446960 0.787842 -0.249512 1441831771 0.342468 -0.446960 0.787842 -0.249512 1441831771 0.227234 -0.493286 0.727661 -0.418945 1441831771 0.227234 -0.493286 0.727661 -0.418945 1441831771 0.227234 -0.493286 0.727661 -0.418945 1441831771 0.227234 -0.493286 0.727661 -0.418945 1441831771 0.227234 -0.493286 0.727661 -0.418945 1441831771 0.227234 -0.493286 0.727661 -0.418945 1441831771 0.227234 -0.493286 0.727661 -0.418945 1441831771 0.051636 -0.534119 0.603394 -0.589966 1441831771 0.051636 -0.534119 0.603394 -0.589966 1441831771 0.051636 -0.534119 0.603394 -0.589966 1441831771 0.051636 -0.534119 0.603394 -0.589966 1441831771 0.051636 -0.534119 0.603394 -0.589966 1441831771 0.051636 -0.534119 0.603394 -0.589966 1441831771 -0.093994 -0.529541 0.474915 -0.696594 1441831771 -0.093994 -0.529541 0.474915 -0.696594 1441831771 -0.093994 -0.529541 0.474915 -0.696594 1441831771 -0.093994 -0.529541 0.474915 -0.696594 1441831771 -0.093994 -0.529541 0.474915 -0.696594 1441831771 -0.093994 -0.529541 0.474915 -0.696594 1441831771 -0.205994 -0.497253 0.360596 -0.761780 1441831771 -0.205994 -0.497253 0.360596 -0.761780 1441831771 -0.205994 -0.497253 0.360596 -0.761780 1441831771 -0.205994 -0.497253 0.360596 -0.761780 1441831771 -0.205994 -0.497253 0.360596 -0.761780 1441831771 -0.205994 -0.497253 0.360596 -0.761780 1441831771 -0.205994 -0.497253 0.360596 -0.761780 1441831771 -0.228882 -0.492493 0.295532 -0.786011 1441831771 -0.228882 -0.492493 0.295532 -0.786011 1441831771 -0.228882 -0.492493 0.295532 -0.786011 1441831771 -0.228882 -0.492493 0.295532 -0.786011 1441831771 -0.228882 -0.492493 0.295532 -0.786011 1441831771 -0.228882 -0.492493 0.295532 -0.786011 1441831771 -0.172974 -0.513855 0.369873 -0.754517 1441831771 -0.172974 -0.513855 0.369873 -0.754517 1441831771 -0.172974 -0.513855 0.369873 -0.754517 1441831771 -0.172974 -0.513855 0.369873 -0.754517 1441831771 -0.172974 -0.513855 0.369873 -0.754517 1441831771 -0.172974 -0.513855 0.369873 -0.754517 1441831771 -0.172974 -0.513855 0.369873 -0.754517 1441831771 -0.040283 -0.535034 0.527832 -0.658447 1441831771 -0.040283 -0.535034 0.527832 -0.658447 1441831771 -0.040283 -0.535034 0.527832 -0.658447 1441831771 -0.040283 -0.535034 0.527832 -0.658447 1441831771 -0.040283 -0.535034 0.527832 -0.658447 1441831771 -0.040283 -0.535034 0.527832 -0.658447 1441831771 0.135193 -0.519043 0.690735 -0.484985 1441831771 0.135193 -0.519043 0.690735 -0.484985 1441831771 0.135193 -0.519043 0.690735 -0.484985 1441831772 0.135193 -0.519043 0.690735 -0.484985 1441831772 0.135193 -0.519043 0.690735 -0.484985 1441831772 0.135193 -0.519043 0.690735 -0.484985 1441831772 0.135193 -0.519043 0.690735 -0.484985 1441831772 0.281311 -0.480774 0.780457 -0.283936 1441831772 0.281311 -0.480774 0.780457 -0.283936 1441831772 0.281311 -0.480774 0.780457 -0.283936 1441831772 0.281311 -0.480774 0.780457 -0.283936 1441831772 0.281311 -0.480774 0.780457 -0.283936 1441831772 0.281311 -0.480774 0.780457 -0.283936 1441831772 0.340210 -0.449829 0.811523 -0.152588 1441831772 0.340210 -0.449829 0.811523 -0.152588 1441831772 0.340210 -0.449829 0.811523 -0.152588 1441831772 0.340210 -0.449829 0.811523 -0.152588 1441831772 0.340210 -0.449829 0.811523 -0.152588 1441831772 0.340210 -0.449829 0.811523 -0.152588 1441831772 0.299744 -0.453247 0.830811 -0.120056 1441831772 0.299744 -0.453247 0.830811 -0.120056 1441831772 0.299744 -0.453247 0.830811 -0.120056 1441831772 0.299744 -0.453247 0.830811 -0.120056 1441831772 0.299744 -0.453247 0.830811 -0.120056 1441831772 0.299744 -0.453247 0.830811 -0.120056 1441831772 0.203308 -0.484497 0.820313 -0.225891 1441831772 0.203308 -0.484497 0.820313 -0.225891 1441831772 0.203308 -0.484497 0.820313 -0.225891 1441831772 0.203308 -0.484497 0.820313 -0.225891 1441831772 0.203308 -0.484497 0.820313 -0.225891 1441831772 0.203308 -0.484497 0.820313 -0.225891 1441831772 0.073792 -0.514343 0.748535 -0.411987 1441831772 0.073792 -0.514343 0.748535 -0.411987 1441831772 0.073792 -0.514343 0.748535 -0.411987 1441831772 0.073792 -0.514343 0.748535 -0.411987 1441831772 0.073792 -0.514343 0.748535 -0.411987 1441831772 0.073792 -0.514343 0.748535 -0.411987 1441831772 -0.055420 -0.518860 0.617126 -0.588989 1441831772 -0.055420 -0.518860 0.617126 -0.588989 1441831772 -0.055420 -0.518860 0.617126 -0.588989 1441831772 -0.055420 -0.518860 0.617126 -0.588989 1441831772 -0.055420 -0.518860 0.617126 -0.588989 1441831772 -0.055420 -0.518860 0.617126 -0.588989 1441831772 -0.142395 -0.521973 0.461548 -0.703064 1441831772 -0.142395 -0.521973 0.461548 -0.703064 1441831772 -0.142395 -0.521973 0.461548 -0.703064 1441831772 -0.142395 -0.521973 0.461548 -0.703064 1441831772 -0.142395 -0.521973 0.461548 -0.703064 1441831772 -0.142395 -0.521973 0.461548 -0.703064 1441831772 -0.181763 -0.521423 0.269470 -0.789001 1441831772 -0.181763 -0.521423 0.269470 -0.789001 1441831772 -0.181763 -0.521423 0.269470 -0.789001 1441831772 -0.181763 -0.521423 0.269470 -0.789001 1441831772 -0.181763 -0.521423 0.269470 -0.789001 1441831772 -0.181763 -0.521423 0.269470 -0.789001 1441831772 -0.181763 -0.521423 0.269470 -0.789001 1441831772 -0.194336 -0.548523 0.198120 -0.788818 1441831772 -0.194336 -0.548523 0.198120 -0.788818 1441831772 -0.194336 -0.548523 0.198120 -0.788818 1441831772 -0.194336 -0.548523 0.198120 -0.788818 1441831772 -0.194336 -0.548523 0.198120 -0.788818 1441831772 -0.133118 -0.566650 0.268005 -0.767761 1441831772 -0.133118 -0.566650 0.268005 -0.767761 1441831772 -0.133118 -0.566650 0.268005 -0.767761 1441831772 -0.133118 -0.566650 0.268005 -0.767761 1441831772 -0.133118 -0.566650 0.268005 -0.767761 1441831772 -0.133118 -0.566650 0.268005 -0.767761 1441831772 0.009705 -0.574768 0.425171 -0.699158 1441831772 0.009705 -0.574768 0.425171 -0.699158 1441831772 0.009705 -0.574768 0.425171 -0.699158 1441831772 0.009705 -0.574768 0.425171 -0.699158 1441831772 0.009705 -0.574768 0.425171 -0.699158 1441831772 0.009705 -0.574768 0.425171 -0.699158 1441831772 0.155518 -0.561096 0.632324 -0.511047 1441831772 0.155518 -0.561096 0.632324 -0.511047 1441831772 0.155518 -0.561096 0.632324 -0.511047 1441831772 0.155518 -0.561096 0.632324 -0.511047 1441831772 0.155518 -0.561096 0.632324 -0.511047 1441831772 0.155518 -0.561096 0.632324 -0.511047 1441831772 0.155518 -0.561096 0.632324 -0.511047 1441831772 0.281982 -0.531799 0.736389 -0.308899 1441831772 0.281982 -0.531799 0.736389 -0.308899 1441831772 0.281982 -0.531799 0.736389 -0.308899 1441831772 0.281982 -0.531799 0.736389 -0.308899 1441831772 0.281982 -0.531799 0.736389 -0.308899 1441831772 0.281982 -0.531799 0.736389 -0.308899 1441831772 0.338745 -0.506958 0.770996 -0.183716 1441831772 0.338745 -0.506958 0.770996 -0.183716 1441831772 0.338745 -0.506958 0.770996 -0.183716 1441831772 0.338745 -0.506958 0.770996 -0.183716 1441831772 0.338745 -0.506958 0.770996 -0.183716 1441831772 0.338745 -0.506958 0.770996 -0.183716 1441831772 0.303406 -0.524597 0.760803 -0.232239 1441831772 0.303406 -0.524597 0.760803 -0.232239 1441831772 0.303406 -0.524597 0.760803 -0.232239 1441831772 0.303406 -0.524597 0.760803 -0.232239 1441831772 0.303406 -0.524597 0.760803 -0.232239 1441831772 0.303406 -0.524597 0.760803 -0.232239 1441831772 0.303406 -0.524597 0.760803 -0.232239 1441831772 0.199402 -0.565552 0.677063 -0.426575 1441831772 0.199402 -0.565552 0.677063 -0.426575 1441831772 0.199402 -0.565552 0.677063 -0.426575 1441831772 0.199402 -0.565552 0.677063 -0.426575 1441831772 0.199402 -0.565552 0.677063 -0.426575 1441831772 0.199402 -0.565552 0.677063 -0.426575 1441831772 0.018738 -0.591797 0.568481 -0.571289 1441831772 0.018738 -0.591797 0.568481 -0.571289 1441831772 0.018738 -0.591797 0.568481 -0.571289 1441831772 0.018738 -0.591797 0.568481 -0.571289 1441831772 0.018738 -0.591797 0.568481 -0.571289 1441831772 0.018738 -0.591797 0.568481 -0.571289 1441831772 -0.138367 -0.576294 0.428162 -0.682251 1441831772 -0.138367 -0.576294 0.428162 -0.682251 1441831772 -0.138367 -0.576294 0.428162 -0.682251 1441831773 -0.138367 -0.576294 0.428162 -0.682251 1441831773 -0.138367 -0.576294 0.428162 -0.682251 1441831773 -0.138367 -0.576294 0.428162 -0.682251 1441831773 -0.278381 -0.510315 0.313965 -0.750732 1441831773 -0.278381 -0.510315 0.313965 -0.750732 1441831773 -0.278381 -0.510315 0.313965 -0.750732 1441831773 -0.278381 -0.510315 0.313965 -0.750732 1441831773 -0.278381 -0.510315 0.313965 -0.750732 1441831773 -0.278381 -0.510315 0.313965 -0.750732 1441831773 -0.273743 -0.472961 0.246094 -0.800598 1441831773 -0.273743 -0.472961 0.246094 -0.800598 1441831773 -0.273743 -0.472961 0.246094 -0.800598 1441831773 -0.273743 -0.472961 0.246094 -0.800598 1441831773 -0.273743 -0.472961 0.246094 -0.800598 1441831773 -0.273743 -0.472961 0.246094 -0.800598 1441831773 -0.200928 -0.486389 0.332703 -0.782593 1441831773 -0.200928 -0.486389 0.332703 -0.782593 1441831773 -0.200928 -0.486389 0.332703 -0.782593 1441831773 -0.200928 -0.486389 0.332703 -0.782593 1441831773 -0.200928 -0.486389 0.332703 -0.782593 1441831773 -0.200928 -0.486389 0.332703 -0.782593 1441831773 -0.074219 -0.525696 0.534119 -0.657959 1441831773 -0.074219 -0.525696 0.534119 -0.657959 1441831773 -0.074219 -0.525696 0.534119 -0.657959 1441831773 -0.074219 -0.525696 0.534119 -0.657959 1441831773 -0.074219 -0.525696 0.534119 -0.657959 1441831773 -0.074219 -0.525696 0.534119 -0.657959 1441831773 -0.074219 -0.525696 0.534119 -0.657959 1441831773 0.106567 -0.555542 0.684631 -0.459656 1441831773 0.106567 -0.555542 0.684631 -0.459656 1441831773 0.106567 -0.555542 0.684631 -0.459656 1441831773 0.106567 -0.555542 0.684631 -0.459656 1441831773 0.106567 -0.555542 0.684631 -0.459656 1441831773 0.106567 -0.555542 0.684631 -0.459656 1441831773 0.271729 -0.548584 0.752441 -0.242920 1441831773 0.271729 -0.548584 0.752441 -0.242920 1441831773 0.271729 -0.548584 0.752441 -0.242920 1441831773 0.271729 -0.548584 0.752441 -0.242920 1441831773 0.271729 -0.548584 0.752441 -0.242920 1441831773 0.271729 -0.548584 0.752441 -0.242920 1441831773 0.271729 -0.548584 0.752441 -0.242920 1441831773 0.306519 -0.545105 0.778137 -0.058044 1441831773 0.306519 -0.545105 0.778137 -0.058044 1441831773 0.306519 -0.545105 0.778137 -0.058044 1441831773 0.306519 -0.545105 0.778137 -0.058044 1441831773 0.306519 -0.545105 0.778137 -0.058044 1441831773 0.306519 -0.545105 0.778137 -0.058044 1441831773 0.240112 -0.558350 0.792053 -0.056702 1441831773 0.240112 -0.558350 0.792053 -0.056702 1441831773 0.240112 -0.558350 0.792053 -0.056702 1441831773 0.240112 -0.558350 0.792053 -0.056702 1441831773 0.240112 -0.558350 0.792053 -0.056702 1441831773 0.166382 -0.576599 0.756592 -0.259521 1441831773 0.166382 -0.576599 0.756592 -0.259521 1441831773 0.166382 -0.576599 0.756592 -0.259521 1441831773 0.166382 -0.576599 0.756592 -0.259521 1441831773 0.166382 -0.576599 0.756592 -0.259521 1441831773 0.166382 -0.576599 0.756592 -0.259521 1441831773 0.001770 -0.587769 0.650513 -0.481018 1441831773 0.001770 -0.587769 0.650513 -0.481018 1441831773 0.001770 -0.587769 0.650513 -0.481018 1441831773 0.001770 -0.587769 0.650513 -0.481018 1441831773 0.001770 -0.587769 0.650513 -0.481018 1441831773 0.001770 -0.587769 0.650513 -0.481018 1441831773 0.001770 -0.587769 0.650513 -0.481018 1441831773 -0.111511 -0.553467 0.426941 -0.706421 1441831773 -0.111511 -0.553467 0.426941 -0.706421 1441831773 -0.111511 -0.553467 0.426941 -0.706421 1441831773 -0.111511 -0.553467 0.426941 -0.706421 1441831773 -0.111511 -0.553467 0.426941 -0.706421 1441831773 -0.264832 -0.524475 0.273254 -0.761658 1441831773 -0.264832 -0.524475 0.273254 -0.761658 1441831773 -0.264832 -0.524475 0.273254 -0.761658 1441831773 -0.264832 -0.524475 0.273254 -0.761658 1441831773 -0.264832 -0.524475 0.273254 -0.761658 1441831773 -0.264832 -0.524475 0.273254 -0.761658 1441831773 -0.334351 -0.507813 0.161987 -0.777283 1441831773 -0.334351 -0.507813 0.161987 -0.777283 1441831773 -0.334351 -0.507813 0.161987 -0.777283 1441831773 -0.334351 -0.507813 0.161987 -0.777283 1441831773 -0.334351 -0.507813 0.161987 -0.777283 1441831773 -0.334351 -0.507813 0.161987 -0.777283 1441831773 -0.334351 -0.507813 0.161987 -0.777283 1441831773 -0.303345 -0.527222 0.171448 -0.775024 1441831773 -0.303345 -0.527222 0.171448 -0.775024 1441831773 -0.303345 -0.527222 0.171448 -0.775024 1441831773 -0.303345 -0.527222 0.171448 -0.775024 1441831773 -0.303345 -0.527222 0.171448 -0.775024 1441831773 -0.303345 -0.527222 0.171448 -0.775024 1441831773 -0.205933 -0.566772 0.313477 -0.733582 1441831773 -0.205933 -0.566772 0.313477 -0.733582 1441831773 -0.205933 -0.566772 0.313477 -0.733582 1441831773 -0.205933 -0.566772 0.313477 -0.733582 1441831773 -0.205933 -0.566772 0.313477 -0.733582 1441831773 -0.205933 -0.566772 0.313477 -0.733582 1441831773 -0.205933 -0.566772 0.313477 -0.733582 1441831773 -0.022949 -0.593872 0.520508 -0.613098 1441831773 -0.022949 -0.593872 0.520508 -0.613098 1441831773 -0.022949 -0.593872 0.520508 -0.613098 1441831773 -0.022949 -0.593872 0.520508 -0.613098 1441831773 -0.022949 -0.593872 0.520508 -0.613098 1441831773 0.253845 -0.561279 0.644104 -0.453552 1441831773 0.253845 -0.561279 0.644104 -0.453552 1441831773 0.253845 -0.561279 0.644104 -0.453552 1441831773 0.253845 -0.561279 0.644104 -0.453552 1441831773 0.253845 -0.561279 0.644104 -0.453552 1441831773 0.253845 -0.561279 0.644104 -0.453552 1441831773 0.253845 -0.561279 0.644104 -0.453552 1441831773 0.428345 -0.479431 0.695557 -0.320557 1441831773 0.428345 -0.479431 0.695557 -0.320557 1441831773 0.428345 -0.479431 0.695557 -0.320557 1441831773 0.428345 -0.479431 0.695557 -0.320557 1441831773 0.428345 -0.479431 0.695557 -0.320557 1441831774 0.428345 -0.479431 0.695557 -0.320557 1441831774 0.424316 -0.483398 0.720764 -0.258301 1441831774 0.424316 -0.483398 0.720764 -0.258301 1441831774 0.424316 -0.483398 0.720764 -0.258301 1441831774 0.424316 -0.483398 0.720764 -0.258301 1441831774 0.424316 -0.483398 0.720764 -0.258301 1441831774 0.424316 -0.483398 0.720764 -0.258301 1441831774 0.424316 -0.483398 0.720764 -0.258301 1441831774 0.314697 -0.549744 0.686279 -0.357422 1441831774 0.314697 -0.549744 0.686279 -0.357422 1441831774 0.314697 -0.549744 0.686279 -0.357422 1441831774 0.314697 -0.549744 0.686279 -0.357422 1441831774 0.314697 -0.549744 0.686279 -0.357422 1441831774 0.314697 -0.549744 0.686279 -0.357422 1441831774 0.149353 -0.610657 0.580200 -0.517883 1441831774 0.149353 -0.610657 0.580200 -0.517883 1441831774 0.149353 -0.610657 0.580200 -0.517883 1441831774 0.149353 -0.610657 0.580200 -0.517883 1441831774 0.149353 -0.610657 0.580200 -0.517883 1441831774 0.149353 -0.610657 0.580200 -0.517883 1441831774 -0.046448 -0.620483 0.434509 -0.651245 1441831774 -0.046448 -0.620483 0.434509 -0.651245 1441831774 -0.046448 -0.620483 0.434509 -0.651245 1441831774 -0.046448 -0.620483 0.434509 -0.651245 1441831774 -0.046448 -0.620483 0.434509 -0.651245 1441831774 -0.046448 -0.620483 0.434509 -0.651245 1441831774 -0.172852 -0.582520 0.282471 -0.742310 1441831774 -0.172852 -0.582520 0.282471 -0.742310 1441831774 -0.172852 -0.582520 0.282471 -0.742310 1441831774 -0.172852 -0.582520 0.282471 -0.742310 1441831774 -0.172852 -0.582520 0.282471 -0.742310 1441831774 -0.172852 -0.582520 0.282471 -0.742310 1441831774 -0.172852 -0.582520 0.282471 -0.742310 1441831774 -0.261963 -0.543640 0.198242 -0.772400 1441831774 -0.261963 -0.543640 0.198242 -0.772400 1441831774 -0.261963 -0.543640 0.198242 -0.772400 1441831774 -0.261963 -0.543640 0.198242 -0.772400 1441831774 -0.261963 -0.543640 0.198242 -0.772400 1441831774 -0.261963 -0.543640 0.198242 -0.772400 1441831774 -0.220032 -0.563232 0.234253 -0.761292 1441831774 -0.220032 -0.563232 0.234253 -0.761292 1441831774 -0.220032 -0.563232 0.234253 -0.761292 1441831774 -0.220032 -0.563232 0.234253 -0.761292 1441831774 -0.220032 -0.563232 0.234253 -0.761292 1441831774 -0.220032 -0.563232 0.234253 -0.761292 1441831774 -0.133118 -0.591187 0.388367 -0.694275 1441831774 -0.133118 -0.591187 0.388367 -0.694275 1441831774 -0.133118 -0.591187 0.388367 -0.694275 1441831774 -0.133118 -0.591187 0.388367 -0.694275 1441831774 -0.133118 -0.591187 0.388367 -0.694275 1441831774 -0.133118 -0.591187 0.388367 -0.694275 1441831774 -0.002563 -0.606689 0.604553 -0.516174 1441831774 -0.002563 -0.606689 0.604553 -0.516174 1441831774 -0.002563 -0.606689 0.604553 -0.516174 1441831774 -0.002563 -0.606689 0.604553 -0.516174 1441831774 -0.002563 -0.606689 0.604553 -0.516174 1441831774 -0.002563 -0.606689 0.604553 -0.516174 1441831774 0.175659 -0.582520 0.729553 -0.312378 1441831774 0.175659 -0.582520 0.729553 -0.312378 1441831774 0.175659 -0.582520 0.729553 -0.312378 1441831774 0.175659 -0.582520 0.729553 -0.312378 1441831774 0.175659 -0.582520 0.729553 -0.312378 1441831774 0.175659 -0.582520 0.729553 -0.312378 1441831774 0.175659 -0.582520 0.729553 -0.312378 1441831774 0.269409 -0.528198 0.791565 -0.147644 1441831774 0.269409 -0.528198 0.791565 -0.147644 1441831774 0.269409 -0.528198 0.791565 -0.147644 1441831774 0.269409 -0.528198 0.791565 -0.147644 1441831774 0.269409 -0.528198 0.791565 -0.147644 1441831774 0.269409 -0.528198 0.791565 -0.147644 1441831774 0.210693 -0.517395 0.826294 -0.071228 1441831774 0.210693 -0.517395 0.826294 -0.071228 1441831774 0.210693 -0.517395 0.826294 -0.071228 1441831774 0.210693 -0.517395 0.826294 -0.071228 1441831774 0.210693 -0.517395 0.826294 -0.071228 1441831774 0.210693 -0.517395 0.826294 -0.071228 1441831774 0.173523 -0.531982 0.780579 -0.278625 1441831774 0.173523 -0.531982 0.780579 -0.278625 1441831774 0.173523 -0.531982 0.780579 -0.278625 1441831774 0.173523 -0.531982 0.780579 -0.278625 1441831774 0.173523 -0.531982 0.780579 -0.278625 1441831774 0.173523 -0.531982 0.780579 -0.278625 1441831774 0.049194 -0.571777 0.676575 -0.461426 1441831774 0.049194 -0.571777 0.676575 -0.461426 1441831774 0.049194 -0.571777 0.676575 -0.461426 1441831774 0.049194 -0.571777 0.676575 -0.461426 1441831774 0.049194 -0.571777 0.676575 -0.461426 1441831774 0.049194 -0.571777 0.676575 -0.461426 1441831774 -0.070313 -0.586121 0.512146 -0.623962 1441831774 -0.070313 -0.586121 0.512146 -0.623962 1441831774 -0.070313 -0.586121 0.512146 -0.623962 1441831774 -0.070313 -0.586121 0.512146 -0.623962 1441831774 -0.070313 -0.586121 0.512146 -0.623962 1441831774 -0.070313 -0.586121 0.512146 -0.623962 1441831774 -0.070313 -0.586121 0.512146 -0.623962 1441831774 -0.146790 -0.574402 0.353516 -0.723633 1441831774 -0.146790 -0.574402 0.353516 -0.723633 1441831774 -0.146790 -0.574402 0.353516 -0.723633 1441831774 -0.146790 -0.574402 0.353516 -0.723633 1441831774 -0.146790 -0.574402 0.353516 -0.723633 1441831774 -0.182068 -0.557861 0.240295 -0.773254 1441831774 -0.182068 -0.557861 0.240295 -0.773254 1441831774 -0.182068 -0.557861 0.240295 -0.773254 1441831774 -0.182068 -0.557861 0.240295 -0.773254 1441831774 -0.182068 -0.557861 0.240295 -0.773254 1441831774 -0.182068 -0.557861 0.240295 -0.773254 1441831774 -0.158386 -0.569275 0.271240 -0.759827 1441831774 -0.158386 -0.569275 0.271240 -0.759827 1441831774 -0.158386 -0.569275 0.271240 -0.759827 1441831774 -0.158386 -0.569275 0.271240 -0.759827 1441831774 -0.158386 -0.569275 0.271240 -0.759827 1441831774 -0.158386 -0.569275 0.271240 -0.759827 1441831774 -0.158386 -0.569275 0.271240 -0.759827 1441831775 -0.047607 -0.581604 0.413391 -0.699036 1441831775 -0.047607 -0.581604 0.413391 -0.699036 1441831775 -0.047607 -0.581604 0.413391 -0.699036 1441831775 -0.047607 -0.581604 0.413391 -0.699036 1441831775 -0.047607 -0.581604 0.413391 -0.699036 1441831775 -0.047607 -0.581604 0.413391 -0.699036 1441831775 0.108582 -0.568787 0.610046 -0.540894 1441831775 0.108582 -0.568787 0.610046 -0.540894 1441831775 0.108582 -0.568787 0.610046 -0.540894 1441831775 0.108582 -0.568787 0.610046 -0.540894 1441831775 0.108582 -0.568787 0.610046 -0.540894 1441831775 0.108582 -0.568787 0.610046 -0.540894 1441831775 0.279297 -0.526550 0.726318 -0.342285 1441831775 0.279297 -0.526550 0.726318 -0.342285 1441831775 0.279297 -0.526550 0.726318 -0.342285 1441831775 0.279297 -0.526550 0.726318 -0.342285 1441831775 0.279297 -0.526550 0.726318 -0.342285 1441831775 0.279297 -0.526550 0.726318 -0.342285 1441831775 0.279297 -0.526550 0.726318 -0.342285 1441831775 0.349121 -0.489929 0.782532 -0.160095 1441831775 0.349121 -0.489929 0.782532 -0.160095 1441831775 0.349121 -0.489929 0.782532 -0.160095 1441831775 0.349121 -0.489929 0.782532 -0.160095 1441831775 0.349121 -0.489929 0.782532 -0.160095 1441831775 0.349121 -0.489929 0.782532 -0.160095 1441831775 0.299988 -0.510071 0.793213 -0.143738 1441831775 0.299988 -0.510071 0.793213 -0.143738 1441831775 0.299988 -0.510071 0.793213 -0.143738 1441831775 0.299988 -0.510071 0.793213 -0.143738 1441831775 0.299988 -0.510071 0.793213 -0.143738 1441831775 0.299988 -0.510071 0.793213 -0.143738 1441831775 0.178833 -0.577576 0.739746 -0.295288 1441831775 0.178833 -0.577576 0.739746 -0.295288 1441831775 0.178833 -0.577576 0.739746 -0.295288 1441831775 0.178833 -0.577576 0.739746 -0.295288 1441831775 0.178833 -0.577576 0.739746 -0.295288 1441831775 0.178833 -0.577576 0.739746 -0.295288 1441831775 0.029785 -0.635925 0.566467 -0.523315 1441831775 0.029785 -0.635925 0.566467 -0.523315 1441831775 0.029785 -0.635925 0.566467 -0.523315 1441831775 0.029785 -0.635925 0.566467 -0.523315 1441831775 0.029785 -0.635925 0.566467 -0.523315 1441831775 0.029785 -0.635925 0.566467 -0.523315 1441831775 0.029785 -0.635925 0.566467 -0.523315 1441831775 -0.091187 -0.630737 0.368042 -0.677124 1441831775 -0.091187 -0.630737 0.368042 -0.677124 1441831775 -0.091187 -0.630737 0.368042 -0.677124 1441831775 -0.091187 -0.630737 0.368042 -0.677124 1441831775 -0.091187 -0.630737 0.368042 -0.677124 1441831775 -0.091187 -0.630737 0.368042 -0.677124 1441831775 -0.179321 -0.591187 0.211487 -0.757446 1441831775 -0.179321 -0.591187 0.211487 -0.757446 1441831775 -0.179321 -0.591187 0.211487 -0.757446 1441831775 -0.179321 -0.591187 0.211487 -0.757446 1441831775 -0.179321 -0.591187 0.211487 -0.757446 1441831775 -0.179321 -0.591187 0.211487 -0.757446 1441831775 -0.202393 -0.560181 0.139771 -0.791077 1441831775 -0.202393 -0.560181 0.139771 -0.791077 1441831775 -0.202393 -0.560181 0.139771 -0.791077 1441831775 -0.202393 -0.560181 0.139771 -0.791077 1441831775 -0.202393 -0.560181 0.139771 -0.791077 1441831775 -0.202393 -0.560181 0.139771 -0.791077 1441831775 -0.202393 -0.560181 0.139771 -0.791077 1441831775 -0.163818 -0.557495 0.182800 -0.793152 1441831775 -0.163818 -0.557495 0.182800 -0.793152 1441831775 -0.163818 -0.557495 0.182800 -0.793152 1441831775 -0.163818 -0.557495 0.182800 -0.793152 1441831775 -0.163818 -0.557495 0.182800 -0.793152 1441831775 -0.163818 -0.557495 0.182800 -0.793152 1441831775 -0.087219 -0.580933 0.335144 -0.736694 1441831775 -0.087219 -0.580933 0.335144 -0.736694 1441831775 -0.087219 -0.580933 0.335144 -0.736694 1441831775 -0.087219 -0.580933 0.335144 -0.736694 1441831775 -0.087219 -0.580933 0.335144 -0.736694 1441831775 -0.087219 -0.580933 0.335144 -0.736694 1441831775 0.062500 -0.601501 0.501404 -0.618835 1441831775 0.062500 -0.601501 0.501404 -0.618835 1441831775 0.062500 -0.601501 0.501404 -0.618835 1441831775 0.062500 -0.601501 0.501404 -0.618835 1441831775 0.062500 -0.601501 0.501404 -0.618835 1441831775 0.062500 -0.601501 0.501404 -0.618835 1441831775 0.062500 -0.601501 0.501404 -0.618835 1441831775 0.250183 -0.574646 0.620850 -0.470886 1441831775 0.250183 -0.574646 0.620850 -0.470886 1441831775 0.250183 -0.574646 0.620850 -0.470886 1441831775 0.250183 -0.574646 0.620850 -0.470886 1441831775 0.250183 -0.574646 0.620850 -0.470886 1441831775 0.424194 -0.479858 0.667908 -0.379089 1441831775 0.424194 -0.479858 0.667908 -0.379089 1441831775 0.424194 -0.479858 0.667908 -0.379089 1441831775 0.424194 -0.479858 0.667908 -0.379089 1441831775 0.424194 -0.479858 0.667908 -0.379089 1441831775 0.424194 -0.479858 0.667908 -0.379089 1441831775 0.497498 -0.401794 0.720276 -0.268677 1441831775 0.497498 -0.401794 0.720276 -0.268677 1441831775 0.497498 -0.401794 0.720276 -0.268677 1441831775 0.497498 -0.401794 0.720276 -0.268677 1441831775 0.497498 -0.401794 0.720276 -0.268677 1441831775 0.497498 -0.401794 0.720276 -0.268677 1441831775 0.587463 -0.271790 0.712585 -0.270569 1441831775 0.587463 -0.271790 0.712585 -0.270569 1441831775 0.587463 -0.271790 0.712585 -0.270569 1441831775 0.587463 -0.271790 0.712585 -0.270569 1441831775 0.587463 -0.271790 0.712585 -0.270569 1441831775 0.587463 -0.271790 0.712585 -0.270569 1441831775 0.651978 -0.138794 0.698547 -0.260010 1441831775 0.651978 -0.138794 0.698547 -0.260010 1441831775 0.651978 -0.138794 0.698547 -0.260010 1441831775 0.651978 -0.138794 0.698547 -0.260010 1441831775 0.651978 -0.138794 0.698547 -0.260010 1441831775 0.651978 -0.138794 0.698547 -0.260010 1441831775 0.685547 -0.007019 0.687622 -0.238892 1441831776 0.685547 -0.007019 0.687622 -0.238892 1441831776 0.685547 -0.007019 0.687622 -0.238892 1441831776 0.685547 -0.007019 0.687622 -0.238892 1441831776 0.685547 -0.007019 0.687622 -0.238892 1441831776 0.685547 -0.007019 0.687622 -0.238892 1441831776 0.702087 0.052002 0.688171 -0.175354 1441831776 0.702087 0.052002 0.688171 -0.175354 1441831776 0.702087 0.052002 0.688171 -0.175354 1441831776 0.702087 0.052002 0.688171 -0.175354 1441831776 0.702087 0.052002 0.688171 -0.175354 1441831776 0.702087 0.052002 0.688171 -0.175354 1441831776 0.716125 0.087341 0.674805 -0.155396 1441831776 0.716125 0.087341 0.674805 -0.155396 1441831776 0.716125 0.087341 0.674805 -0.155396 1441831776 0.716125 0.087341 0.674805 -0.155396 1441831776 0.716125 0.087341 0.674805 -0.155396 1441831776 0.716125 0.087341 0.674805 -0.155396 1441831776 0.716064 0.111633 0.665222 -0.179565 1441831776 0.716064 0.111633 0.665222 -0.179565 1441831776 0.716064 0.111633 0.665222 -0.179565 1441831776 0.716064 0.111633 0.665222 -0.179565 1441831776 0.716064 0.111633 0.665222 -0.179565 1441831776 0.716064 0.111633 0.665222 -0.179565 1441831776 0.713318 0.115967 0.656677 -0.215393 1441831776 0.713318 0.115967 0.656677 -0.215393 1441831776 0.713318 0.115967 0.656677 -0.215393 1441831776 0.713318 0.115967 0.656677 -0.215393 1441831776 0.713318 0.115967 0.656677 -0.215393 1441831776 0.713318 0.115967 0.656677 -0.215393 1441831776 0.713318 0.115967 0.656677 -0.215393 1441831776 0.711853 0.103333 0.649109 -0.247192 1441831776 0.711853 0.103333 0.649109 -0.247192 1441831776 0.711853 0.103333 0.649109 -0.247192 1441831776 0.711853 0.103333 0.649109 -0.247192 1441831776 0.711853 0.103333 0.649109 -0.247192 1441831776 0.711853 0.103333 0.649109 -0.247192 1441831776 0.711731 0.085754 0.642883 -0.269531 1441831776 0.711731 0.085754 0.642883 -0.269531 1441831776 0.711731 0.085754 0.642883 -0.269531 1441831776 0.711731 0.085754 0.642883 -0.269531 1441831776 0.711731 0.085754 0.642883 -0.269531 1441831776 0.711731 0.085754 0.642883 -0.269531 1441831776 0.710022 0.074890 0.636963 -0.290527 1441831776 0.710022 0.074890 0.636963 -0.290527 1441831776 0.710022 0.074890 0.636963 -0.290527 1441831776 0.710022 0.074890 0.636963 -0.290527 1441831776 0.710022 0.074890 0.636963 -0.290527 1441831776 0.710022 0.074890 0.636963 -0.290527 1441831776 0.710022 0.074890 0.636963 -0.290527 1441831776 0.706665 0.075195 0.628845 -0.315369 1441831776 0.706665 0.075195 0.628845 -0.315369 1441831776 0.706665 0.075195 0.628845 -0.315369 1441831776 0.706665 0.075195 0.628845 -0.315369 1441831776 0.706665 0.075195 0.628845 -0.315369 1441831776 0.706665 0.075195 0.628845 -0.315369 1441831776 0.703308 0.081665 0.618835 -0.340088 1441831776 0.703308 0.081665 0.618835 -0.340088 1441831776 0.703308 0.081665 0.618835 -0.340088 1441831776 0.703308 0.081665 0.618835 -0.340088 1441831776 0.703308 0.081665 0.618835 -0.340088 1441831776 0.703308 0.081665 0.618835 -0.340088 1441831776 0.700684 0.086548 0.611267 -0.357605 1441831776 0.700684 0.086548 0.611267 -0.357605 1441831776 0.700684 0.086548 0.611267 -0.357605 1441831776 0.700684 0.086548 0.611267 -0.357605 1441831776 0.700684 0.086548 0.611267 -0.357605 1441831776 0.700684 0.086548 0.611267 -0.357605 1441831776 0.699219 0.089478 0.607666 -0.365784 1441831776 0.699219 0.089478 0.607666 -0.365784 1441831776 0.699219 0.089478 0.607666 -0.365784 1441831776 0.699219 0.089478 0.607666 -0.365784 1441831776 0.699219 0.089478 0.607666 -0.365784 1441831776 0.699219 0.089478 0.607666 -0.365784 1441831776 0.699219 0.089478 0.607666 -0.365784 1441831776 0.698975 0.097778 0.605286 -0.368042 1441831776 0.698975 0.097778 0.605286 -0.368042 1441831776 0.698975 0.097778 0.605286 -0.368042 1441831776 0.698975 0.097778 0.605286 -0.368042 1441831776 0.698975 0.097778 0.605286 -0.368042 1441831776 0.700623 0.106628 0.604858 -0.363098 1441831776 
0.708435 0.198120 0.556580 -0.385986 1441831783 0.708435 0.198120 0.556580 -0.385986 1441831783 0.708435 0.198120 0.556580 -0.385986 1441831783 0.708435 0.198120 0.556580 -0.385986 1441831783 0.708435 0.198120 0.556580 -0.385986 1441831783 0.709045 0.199768 0.554932 -0.386475 1441831783 0.709045 0.199768 0.554932 -0.386475 1441831783 0.709045 0.199768 0.554932 -0.386475 1441831783 0.709045 0.199768 0.554932 -0.386475 1441831783 0.709045 0.199768 0.554932 -0.386475 1441831783 0.710083 0.199097 0.554932 -0.384949 1441831783 0.710083 0.199097 0.554932 -0.384949 1441831783 0.710083 0.199097 0.554932 -0.384949 1441831783 0.710083 0.199097 0.554932 -0.384949 1441831783 0.710083 0.199097 0.554932 -0.384949 1441831783 0.710083 0.199097 0.554932 -0.384949 1441831783 0.710571 0.200378 0.554871 -0.383423 1441831783 0.710571 0.200378 0.554871 -0.383423 1441831783 0.710571 0.200378 0.554871 -0.383423 1441831783 0.710571 0.200378 0.554871 -0.383423 1441831783 0.710571 0.200378 0.554871 -0.383423 1441831783 0.710571 0.200378 0.554871 -0.383423 1441831783 0.710571 0.200378 0.554871 -0.383423 1441831783 0.711792 0.199829 0.555725 -0.380188 1441831783 0.711792 0.199829 0.555725 -0.380188 1441831783 0.711792 0.199829 0.555725 -0.380188 1441831783 0.711792 0.199829 0.555725 -0.380188 1441831783 0.711792 0.199829 0.555725 -0.380188 1441831783 0.711792 0.199829 0.555725 -0.380188 1441831783 0.714478 0.200439 0.554688 -0.376343 1441831783 0.714478 0.200439 0.554688 -0.376343 1441831783 0.714478 0.200439 0.554688 -0.376343 1441831783 0.714478 0.200439 0.554688 -0.376343 1441831783 0.714478 0.200439 0.554688 -0.376343 1441831783 0.714478 0.200439 0.554688 -0.376343 1441831783 0.720825 0.193176 0.555481 -0.366638 1441831783 0.720825 0.193176 0.555481 -0.366638 1441831783 0.720825 0.193176 0.555481 -0.366638 1441831784 0.720825 0.193176 0.555481 -0.366638 1441831784 0.720825 0.193176 0.555481 -0.366638 1441831784 0.720825 0.193176 0.555481 -0.366638 1441831784 0.731750 0.175964 0.555908 -0.352844 1441831784 0.731750 0.175964 0.555908 -0.352844 1441831784 0.731750 0.175964 0.555908 -0.352844 1441831784 0.731750 0.175964 0.555908 -0.352844 1441831784 0.731750 0.175964 0.555908 -0.352844 1441831784 0.731750 0.175964 0.555908 -0.352844 1441831784 0.731750 0.175964 0.555908 -0.352844 1441831784 0.739136 0.154907 0.559814 -0.340942 1441831784 0.739136 0.154907 0.559814 -0.340942 1441831784 0.739136 0.154907 0.559814 -0.340942 1441831784 0.739136 0.154907 0.559814 -0.340942 1441831784 0.739136 0.154907 0.559814 -0.340942 1441831784 0.739136 0.154907 0.559814 -0.340942 1441831784 0.739502 0.151611 0.559448 -0.342224 1441831784 0.739502 0.151611 0.559448 -0.342224 1441831784 0.739502 0.151611 0.559448 -0.342224 1441831784 0.739502 0.151611 0.559448 -0.342224 1441831784 0.739502 0.151611 0.559448 -0.342224 1441831784 0.739502 0.151611 0.559448 -0.342224 1441831784 0.741394 0.164063 0.547424 -0.351746 1441831784 0.741394 0.164063 0.547424 -0.351746 1441831784 0.741394 0.164063 0.547424 -0.351746 1441831784 0.741394 0.164063 0.547424 -0.351746 1441831784 0.741394 0.164063 0.547424 -0.351746 1441831784 0.741394 0.164063 0.547424 -0.351746 1441831784 0.741394 0.164063 0.547424 -0.351746 1441831784 0.749939 0.149353 0.544006 -0.345337 1441831784 0.749939 0.149353 0.544006 -0.345337 1441831784 0.749939 0.149353 0.544006 -0.345337 1441831784 0.749939 0.149353 0.544006 -0.345337 1441831784 0.749939 0.149353 0.544006 -0.345337 1441831784 0.753296 0.107666 0.564209 -0.320190 1441831784 0.753296 0.107666 0.564209 -0.320190 1441831784 0.753296 0.107666 0.564209 -0.320190 1441831784 0.753296 0.107666 0.564209 -0.320190 1441831784 0.753296 0.107666 0.564209 -0.320190 1441831784 0.753296 0.107666 0.564209 -0.320190 1441831784 0.753296 0.107666 0.564209 -0.320190 1441831784 0.751282 0.069214 0.586243 -0.294983 1441831784 0.751282 0.069214 0.586243 -0.294983 1441831784 0.751282 0.069214 0.586243 -0.294983 1441831784 0.751282 0.069214 0.586243 -0.294983 1441831784 0.751282 0.069214 0.586243 -0.294983 1441831784 0.751282 0.069214 0.586243 -0.294983 1441831784 0.749023 0.070679 0.591675 -0.289490 1441831784 0.749023 0.070679 0.591675 -0.289490 1441831784 0.749023 0.070679 0.591675 -0.289490 1441831784 0.749023 0.070679 0.591675 -0.289490 1441831784 0.749023 0.070679 0.591675 -0.289490 1441831784 0.749023 0.070679 0.591675 -0.289490 1441831784 0.748840 0.092468 0.589478 -0.288269 1441831784 0.748840 0.092468 0.589478 -0.288269 1441831784 0.748840 0.092468 0.589478 -0.288269 1441831784 0.748840 0.092468 0.589478 -0.288269 1441831784 0.748840 0.092468 0.589478 -0.288269 1441831784 0.748840 0.092468 0.589478 -0.288269 1441831784 0.751648 0.090942 0.598511 -0.261658 1441831784 0.751648 0.090942 0.598511 -0.261658 1441831784 0.751648 0.090942 0.598511 -0.261658 1441831784 0.751648 0.090942 0.598511 -0.261658 1441831784 0.751648 0.090942 0.598511 -0.261658 1441831784 0.751648 0.090942 0.598511 -0.261658 1441831784 0.756775 0.078186 0.607971 -0.226990 1441831784 0.756775 0.078186 0.607971 -0.226990 1441831784 0.756775 0.078186 0.607971 -0.226990 1441831784 0.756775 0.078186 0.607971 -0.226990 1441831784 0.756775 0.078186 0.607971 -0.226990 1441831784 0.756775 0.078186 0.607971 -0.226990 1441831784 0.756775 0.078186 0.607971 -0.226990 1441831784 0.760925 0.071411 0.609253 -0.211304 1441831784 0.760925 0.071411 0.609253 -0.211304 1441831784 0.760925 0.071411 0.609253 -0.211304 1441831784 0.760925 0.071411 0.609253 -0.211304 1441831784 0.760925 0.071411 0.609253 -0.211304 1441831784 0.760925 0.071411 0.609253 -0.211304 1441831784 0.760559 0.079224 0.606384 -0.218018 1441831784 0.760559 0.079224 0.606384 -0.218018 1441831784 0.760559 0.079224 0.606384 -0.218018 1441831784 0.760559 0.079224 0.606384 -0.218018 1441831784 0.760559 0.079224 0.606384 -0.218018 1441831784 0.760559 0.079224 0.606384 -0.218018 1441831784 0.760559 0.079224 0.606384 -0.218018 1441831784 0.759949 0.097473 0.597107 -0.237549 1441831784 0.759949 0.097473 0.597107 -0.237549 1441831784 0.759949 0.097473 0.597107 -0.237549 1441831784 0.759949 0.097473 0.597107 -0.237549 1441831784 0.759949 0.097473 0.597107 -0.237549 1441831784 0.763306 0.119568 0.580139 -0.257813 1441831784 0.763306 0.119568 0.580139 -0.257813 1441831784 0.763306 0.119568 0.580139 -0.257813 1441831784 0.763306 0.119568 0.580139 -0.257813 1441831784 0.763306 0.119568 0.580139 -0.257813 1441831784 0.763306 0.119568 0.580139 -0.257813 1441831784 0.763306 0.119568 0.580139 -0.257813 1441831784 0.773132 0.113953 0.565979 -0.262451 1441831784 0.773132 0.113953 0.565979 -0.262451 1441831784 0.773132 0.113953 0.565979 -0.262451 1441831784 0.773132 0.113953 0.565979 -0.262451 1441831784 0.773132 0.113953 0.565979 -0.262451 1441831784 0.773132 0.113953 0.565979 -0.262451 1441831784 0.777283 0.076721 0.569519 -0.255859 1441831784 0.777283 0.076721 0.569519 -0.255859 1441831784 0.777283 0.076721 0.569519 -0.255859 1441831784 0.777283 0.076721 0.569519 -0.255859 1441831784 0.777283 0.076721 0.569519 -0.255859 1441831784 0.777283 0.076721 0.569519 -0.255859 1441831784 0.777283 0.076721 0.569519 -0.255859 1441831784 0.774292 0.040283 0.575989 -0.258911 1441831784 0.774292 0.040283 0.575989 -0.258911 1441831784 0.774292 0.040283 0.575989 -0.258911 1441831785 0.774292 0.040283 0.575989 -0.258911 1441831785 0.774292 0.040283 0.575989 -0.258911 1441831785 0.774292 0.040283 0.575989 -0.258911 1441831785 0.768372 0.042114 0.572998 -0.281799 1441831785 0.768372 0.042114 0.572998 -0.281799 1441831785 0.768372 0.042114 0.572998 -0.281799 1441831785 0.768372 0.042114 0.572998 -0.281799 1441831785 0.768372 0.042114 0.572998 -0.281799 1441831785 0.768372 0.042114 0.572998 -0.281799 1441831785 0.770752 0.050110 0.559998 -0.299622 1441831785 0.770752 0.050110 0.559998 -0.299622 1441831785 0.770752 0.050110 0.559998 -0.299622 1441831785 0.770752 0.050110 0.559998 -0.299622 1441831785 0.770752 0.050110 0.559998 -0.299622 1441831785 0.770752 0.050110 0.559998 -0.299622 1441831785 0.770752 0.050110 0.559998 -0.299622 1441831785 0.775513 0.034241 0.561401 -0.286682 1441831785 0.775513 0.034241 0.561401 -0.286682 1441831785 0.775513 0.034241 0.561401 -0.286682 1441831785 0.775513 0.034241 0.561401 -0.286682 1441831785 0.775513 0.034241 0.561401 -0.286682 1441831785 0.777710 0.006958 0.575806 -0.252014 1441831785 0.777710 0.006958 0.575806 -0.252014 1441831785 0.777710 0.006958 0.575806 -0.252014 1441831785 0.777710 0.006958 0.575806 -0.252014 1441831785 0.777710 0.006958 0.575806 -0.252014 1441831785 0.777710 0.006958 0.575806 -0.252014 1441831785 0.777710 0.006958 0.575806 -0.252014 1441831785 0.776733 0.000916 0.587280 -0.227417 1441831785 0.776733 0.000916 0.587280 -0.227417 1441831785 0.776733 0.000916 0.587280 -0.227417 1441831785 0.776733 0.000916 0.587280 -0.227417 1441831785 0.776733 0.000916 0.587280 -0.227417 1441831785 0.776733 0.000916 0.587280 -0.227417 1441831785 0.773560 0.026062 0.591797 -0.225037 1441831785 0.773560 0.026062 0.591797 -0.225037 1441831785 0.773560 0.026062 0.591797 -0.225037 1441831785 0.773560 0.026062 0.591797 -0.225037 1441831785 0.773560 0.026062 0.591797 -0.225037 1441831785 0.773560 0.026062 0.591797 -0.225037 1441831785 0.773560 0.026062 0.591797 -0.225037 1441831785 0.770569 0.065186 0.588074 -0.236877 1441831785 0.770569 0.065186 0.588074 -0.236877 1441831785 0.770569 0.065186 0.588074 -0.236877 1441831785 0.770569 0.065186 0.588074 -0.236877 1441831785 0.770569 0.065186 0.588074 -0.236877 1441831785 0.770569 0.065186 0.588074 -0.236877 1441831785 0.769592 0.099915 0.579712 -0.248169 1441831785 0.769592 0.099915 0.579712 -0.248169 1441831785 0.769592 0.099915 0.579712 -0.248169 1441831785 0.769592 0.099915 0.579712 -0.248169 1441831785 0.769592 0.099915 0.579712 -0.248169 1441831785 0.769592 0.099915 0.579712 -0.248169 1441831785 0.775330 0.106873 0.573059 -0.242798 1441831785 0.775330 0.106873 0.573059 -0.242798 1441831785 0.775330 0.106873 0.573059 -0.242798 1441831785 0.775330 0.106873 0.573059 -0.242798 1441831785 0.775330 0.106873 0.573059 -0.242798 1441831785 0.775330 0.106873 0.573059 -0.242798 1441831785 0.781555 0.074097 0.579529 -0.218567 1441831785 0.781555 0.074097 0.579529 -0.218567 1441831785 0.781555 0.074097 0.579529 -0.218567 1441831785 0.781555 0.074097 0.579529 -0.218567 1441831785 0.781555 0.074097 0.579529 -0.218567 1441831785 0.781555 0.074097 0.579529 -0.218567 1441831785 0.780640 0.031006 0.593323 -0.193726 1441831785 0.780640 0.031006 0.593323 -0.193726 1441831785 0.780640 0.031006 0.593323 -0.193726 1441831785 0.780640 0.031006 0.593323 -0.193726 1441831785 0.780640 0.031006 0.593323 -0.193726 1441831785 0.780640 0.031006 0.593323 -0.193726 1441831785 0.777344 0.015259 0.598816 -0.192017 1441831785 0.777344 0.015259 0.598816 -0.192017 1441831785 0.777344 0.015259 0.598816 -0.192017 1441831785 0.777344 0.015259 0.598816 -0.192017 1441831785 0.777344 0.015259 0.598816 -0.192017 1441831785 0.777344 0.015259 0.598816 -0.192017 1441831785 0.777832 0.020081 0.594788 -0.201843 1441831785 0.777832 0.020081 0.594788 -0.201843 1441831785 0.777832 0.020081 0.594788 -0.201843 1441831785 0.777832 0.020081 0.594788 -0.201843 1441831785 0.777832 0.020081 0.594788 -0.201843 1441831785 0.777832 0.020081 0.594788 -0.201843 1441831785 0.780334 0.008057 0.594727 -0.192932 1441831785 0.780334 0.008057 0.594727 -0.192932 1441831785 0.780334 0.008057 0.594727 -0.192932 1441831785 0.780334 0.008057 0.594727 -0.192932 1441831785 0.780334 0.008057 0.594727 -0.192932 1441831785 0.780334 0.008057 0.594727 -0.192932 1441831785 0.779968 -0.017273 0.603638 -0.163940 1441831785 0.779968 -0.017273 0.603638 -0.163940 1441831785 0.779968 -0.017273 0.603638 -0.163940 1441831785 0.779968 -0.017273 0.603638 -0.163940 1441831785 0.779968 -0.017273 0.603638 -0.163940 1441831785 0.779968 -0.017273 0.603638 -0.163940 1441831785 0.777649 -0.031311 0.612305 -0.138916 1441831785 0.777649 -0.031311 0.612305 -0.138916 1441831785 0.777649 -0.031311 0.612305 -0.138916 1441831785 0.777649 -0.031311 0.612305 -0.138916 1441831785 0.777649 -0.031311 0.612305 -0.138916 1441831785 0.777649 -0.031311 0.612305 -0.138916 1441831785 0.777649 -0.031311 0.612305 -0.138916 1441831785 0.776978 -0.012390 0.612183 -0.146118 1441831785 0.776978 -0.012390 0.612183 -0.146118 1441831785 0.776978 -0.012390 0.612183 -0.146118 1441831785 0.776978 -0.012390 0.612183 -0.146118 1441831785 0.776978 -0.012390 0.612183 -0.146118 1441831785 0.776978 -0.012390 0.612183 -0.146118 1441831785 0.773438 0.033020 0.606689 -0.180481 1441831785 0.773438 0.033020 0.606689 -0.180481 1441831785 0.773438 0.033020 0.606689 -0.180481 1441831785 0.773438 0.033020 0.606689 -0.180481 1441831786 0.773438 0.033020 0.606689 -0.180481 1441831786 0.773438 0.033020 0.606689 -0.180481 1441831786 0.772644 0.072998 0.593811 -0.212097 1441831786 0.772644 0.072998 0.593811 -0.212097 1441831786 0.772644 0.072998 0.593811 -0.212097 1441831786 0.772644 0.072998 0.593811 -0.212097 1441831786 0.772644 0.072998 0.593811 -0.212097 1441831786 0.772644 0.072998 0.593811 -0.212097 1441831786 0.772644 0.072998 0.593811 -0.212097 1441831786 0.778625 0.081909 0.578735 -0.228027 1441831786 0.778625 0.081909 0.578735 -0.228027 1441831786 0.778625 0.081909 0.578735 -0.228027 1441831786 0.778625 0.081909 0.578735 -0.228027 1441831786 0.778625 0.081909 0.578735 -0.228027 1441831786 0.778625 0.081909 0.578735 -0.228027 1441831786 0.781738 0.055054 0.576660 -0.230774 1441831786 0.781738 0.055054 0.576660 -0.230774 1441831786 0.781738 0.055054 0.576660 -0.230774 1441831786 0.781738 0.055054 0.576660 -0.230774 1441831786 0.781738 0.055054 0.576660 -0.230774 1441831786 0.781738 0.055054 0.576660 -0.230774 1441831786 0.777771 0.022644 0.581726 -0.236877 1441831786 0.777771 0.022644 0.581726 -0.236877 1441831786 0.777771 0.022644 0.581726 -0.236877 1441831786 0.777771 0.022644 0.581726 -0.236877 1441831786 0.777771 0.022644 0.581726 -0.236877 1441831786 0.777771 0.022644 0.581726 -0.236877 1441831786 0.769958 0.020508 0.580872 -0.263245 1441831786 0.769958 0.020508 0.580872 -0.263245 1441831786 0.769958 0.020508 0.580872 -0.263245 1441831786 0.769958 0.020508 0.580872 -0.263245 1441831786 0.769958 0.020508 0.580872 -0.263245 1441831786 0.769958 0.020508 0.580872 -0.263245 1441831786 0.769958 0.020508 0.580872 -0.263245 1441831786 0.766235 0.043701 0.568054 -0.297119 1441831786 0.766235 0.043701 0.568054 -0.297119 1441831786 0.766235 0.043701 0.568054 -0.297119 1441831786 0.766235 0.043701 0.568054 -0.297119 1441831786 0.766235 0.043701 0.568054 -0.297119 1441831786 0.766235 0.043701 0.568054 -0.297119 1441831786 0.769104 0.056030 0.557129 -0.308105 1441831786 0.769104 0.056030 0.557129 -0.308105 1441831786 0.769104 0.056030 0.557129 -0.308105 1441831786 0.769104 0.056030 0.557129 -0.308105 1441831786 0.769104 0.056030 0.557129 -0.308105 1441831786 0.769104 0.056030 0.557129 -0.308105 1441831786 0.777161 0.030212 0.563721 -0.277832 1441831786 0.777161 0.030212 0.563721 -0.277832 1441831786 0.777161 0.030212 0.563721 -0.277832 1441831786 0.777161 0.030212 0.563721 -0.277832 1441831786 0.777161 0.030212 0.563721 -0.277832 1441831786 0.777161 0.030212 0.563721 -0.277832 1441831786 0.777161 0.030212 0.563721 -0.277832 1441831786 0.779114 -0.001831 0.580017 -0.237610 1441831786 0.779114 -0.001831 0.580017 -0.237610 1441831786 0.779114 -0.001831 0.580017 -0.237610 1441831786 0.779114 -0.001831 0.580017 -0.237610 1441831786 0.779114 -0.001831 0.580017 -0.237610 1441831786 0.779114 -0.001831 0.580017 -0.237610 1441831786 0.779114 -0.001831 0.580017 -0.237610 1441831786 0.777710 0.007202 0.586853 -0.224976 1441831786 0.777710 0.007202 0.586853 -0.224976 1441831786 0.777710 0.007202 0.586853 -0.224976 1441831786 0.777710 0.007202 0.586853 -0.224976 1441831786 0.777710 0.007202 0.586853 -0.224976 1441831786 0.777710 0.007202 0.586853 -0.224976 1441831786 0.774841 0.061584 0.581909 -0.238892 1441831786 0.774841 0.061584 0.581909 -0.238892 1441831786 0.774841 0.061584 0.581909 -0.238892 1441831786 0.774841 0.061584 0.581909 -0.238892 1441831786 0.774841 0.061584 0.581909 -0.238892 1441831786 0.774841 0.061584 0.581909 -0.238892 1441831786 0.774658 0.107544 0.570923 -0.249512 1441831786 0.774658 0.107544 0.570923 -0.249512 1441831786 0.774658 0.107544 0.570923 -0.249512 1441831786 0.774658 0.107544 0.570923 -0.249512 1441831786 0.774658 0.107544 0.570923 -0.249512 1441831786 0.780701 0.108704 0.566040 -0.241150 1441831786 0.780701 0.108704 0.566040 -0.241150 1441831786 0.780701 0.108704 0.566040 -0.241150 1441831786 0.780701 0.108704 0.566040 -0.241150 1441831786 0.780701 0.108704 0.566040 -0.241150 1441831786 0.780701 0.108704 0.566040 -0.241150 1441831786 0.780701 0.108704 0.566040 -0.241150 1441831786 0.784729 0.071167 0.576477 -0.216187 1441831786 0.784729 0.071167 0.576477 -0.216187 1441831786 0.784729 0.071167 0.576477 -0.216187 1441831786 0.784729 0.071167 0.576477 -0.216187 1441831786 0.784729 0.071167 0.576477 -0.216187 1441831786 0.784729 0.071167 0.576477 -0.216187 1441831786 0.783752 0.035645 0.587708 -0.197632 1441831786 0.783752 0.035645 0.587708 -0.197632 1441831786 0.783752 0.035645 0.587708 -0.197632 1441831786 0.783752 0.035645 0.587708 -0.197632 1441831786 0.783752 0.035645 0.587708 -0.197632 1441831786 0.783752 0.035645 0.587708 -0.197632 1441831786 0.783752 0.035645 0.587708 -0.197632 1441831786 0.779480 0.044800 0.588379 -0.210083 1441831786 0.779480 0.044800 0.588379 -0.210083 1441831786 0.779480 0.044800 0.588379 -0.210083 1441831786 0.779480 0.044800 0.588379 -0.210083 1441831786 0.779480 0.044800 0.588379 -0.210083 1441831786 0.779480 0.044800 0.588379 -0.210083 1441831786 0.780273 0.068665 0.579712 -0.224304 1441831786 0.780273 0.068665 0.579712 -0.224304 1441831786 0.780273 0.068665 0.579712 -0.224304 1441831786 0.780273 0.068665 0.579712 -0.224304 1441831786 0.780273 0.068665 0.579712 -0.224304 1441831786 0.789368 0.042908 0.576416 -0.206787 1441831786 0.789368 0.042908 0.576416 -0.206787 1441831786 0.789368 0.042908 0.576416 -0.206787 1441831786 0.789368 0.042908 0.576416 -0.206787 1441831786 0.789368 0.042908 0.576416 -0.206787 1441831786 0.789368 0.042908 0.576416 -0.206787 1441831787 0.789368 0.042908 0.576416 -0.206787 1441831787 0.792419 -0.013916 0.586304 -0.167358 1441831787 0.792419 -0.013916 0.586304 -0.167358 1441831787 0.792419 -0.013916 0.586304 -0.167358 1441831787 0.792419 -0.013916 0.586304 -0.167358 1441831787 0.792419 -0.013916 0.586304 -0.167358 1441831787 0.792419 -0.013916 0.586304 -0.167358 1441831787 0.789124 -0.063660 0.595337 -0.136719 1441831787 0.789124 -0.063660 0.595337 -0.136719 1441831787 0.789124 -0.063660 0.595337 -0.136719 1441831787 0.789124 -0.063660 0.595337 -0.136719 1441831787 0.789124 -0.063660 0.595337 -0.136719 1441831787 0.789124 -0.063660 0.595337 -0.136719 1441831787 0.785828 -0.063416 0.596619 -0.149780 1441831787 0.785828 -0.063416 0.596619 -0.149780 1441831787 0.785828 -0.063416 0.596619 -0.149780 1441831787 0.785828 -0.063416 0.596619 -0.149780 1441831787 0.785828 -0.063416 0.596619 -0.149780 1441831787 0.785828 -0.063416 0.596619 -0.149780 1441831787 0.781677 -0.020142 0.593323 -0.190857 1441831787 0.781677 -0.020142 0.593323 -0.190857 1441831787 0.781677 -0.020142 0.593323 -0.190857 1441831787 0.781677 -0.020142 0.593323 -0.190857 1441831787 0.781677 -0.020142 0.593323 -0.190857 1441831787 0.781677 -0.020142 0.593323 -0.190857 1441831787 0.781982 0.021423 0.580872 -0.224976 1441831787 0.781982 0.021423 0.580872 -0.224976 1441831787 0.781982 0.021423 0.580872 -0.224976 1441831787 0.781982 0.021423 0.580872 -0.224976 1441831787 0.781982 0.021423 0.580872 -0.224976 1441831787 0.781982 0.021423 0.580872 -0.224976 1441831787 0.781982 0.021423 0.580872 -0.224976 1441831787 0.784424 0.017639 0.575989 -0.229126 1441831787 0.784424 0.017639 0.575989 -0.229126 1441831787 0.784424 0.017639 0.575989 -0.229126 1441831787 0.784424 0.017639 0.575989 -0.229126 1441831787 0.784424 0.017639 0.575989 -0.229126 1441831787 0.784424 0.017639 0.575989 -0.229126 1441831787 0.778748 -0.003845 0.586548 -0.222290 1441831787 0.778748 -0.003845 0.586548 -0.222290 1441831787 0.778748 -0.003845 0.586548 -0.222290 1441831787 0.778748 -0.003845 0.586548 -0.222290 1441831787 0.778748 -0.003845 0.586548 -0.222290 1441831787 0.778748 -0.003845 0.586548 -0.222290 1441831787 0.778748 -0.003845 0.586548 -0.222290 1441831787 0.769531 -0.005005 0.595032 -0.231506 1441831787 0.769531 -0.005005 0.595032 -0.231506 1441831787 0.769531 -0.005005 0.595032 -0.231506 1441831787 0.769531 -0.005005 0.595032 -0.231506 1441831787 0.769531 -0.005005 0.595032 -0.231506 1441831787 0.769531 -0.005005 0.595032 -0.231506 1441831787 0.761597 0.045410 0.589355 -0.265625 1441831787 0.761597 0.045410 0.589355 -0.265625 1441831787 0.761597 0.045410 0.589355 -0.265625 1441831787 0.761597 0.045410 0.589355 -0.265625 1441831787 0.761597 0.045410 0.589355 -0.265625 1441831787 0.762329 0.098145 0.569641 -0.291016 1441831787 0.762329 0.098145 0.569641 -0.291016 1441831787 0.762329 0.098145 0.569641 -0.291016 1441831787 0.762329 0.098145 0.569641 -0.291016 1441831787 0.762329 0.098145 0.569641 -0.291016 1441831787 0.762329 0.098145 0.569641 -0.291016 1441831787 0.762329 0.098145 0.569641 -0.291016 1441831787 0.770447 0.104675 0.564087 -0.277832 1441831787 0.770447 0.104675 0.564087 -0.277832 1441831787 0.770447 0.104675 0.564087 -0.277832 1441831787 0.770447 0.104675 0.564087 -0.277832 1441831787 0.770447 0.104675 0.564087 -0.277832 1441831787 0.770447 0.104675 0.564087 -0.277832 1441831787 0.778320 0.081787 0.573120 -0.242859 1441831787 0.778320 0.081787 0.573120 -0.242859 1441831787 0.778320 0.081787 0.573120 -0.242859 1441831787 0.778320 0.081787 0.573120 -0.242859 1441831787 0.778320 0.081787 0.573120 -0.242859 1441831787 0.778320 0.081787 0.573120 -0.242859 1441831787 0.783203 0.058167 0.580811 -0.213928 1441831787 0.783203 0.058167 0.580811 -0.213928 1441831787 0.783203 0.058167 0.580811 -0.213928 1441831787 0.783203 0.058167 0.580811 -0.213928 1441831787 0.783203 0.058167 0.580811 -0.213928 1441831787 0.783203 0.058167 0.580811 -0.213928 1441831787 0.783203 0.061401 0.581116 -0.212280 1441831787 0.783203 0.061401 0.581116 -0.212280 1441831787 0.783203 0.061401 0.581116 -0.212280 1441831787 0.783203 0.061401 0.581116 -0.212280 1441831787 0.783203 0.061401 0.581116 -0.212280 1441831787 0.780945 0.081482 0.576965 -0.224854 1441831787 0.780945 0.081482 0.576965 -0.224854 1441831787 0.780945 0.081482 0.576965 -0.224854 1441831787 0.780945 0.081482 0.576965 -0.224854 1441831787 0.780945 0.081482 0.576965 -0.224854 1441831787 0.780945 0.081482 0.576965 -0.224854 1441831787 0.782043 0.094666 0.570740 -0.231506 1441831787 0.782043 0.094666 0.570740 -0.231506 1441831787 0.782043 0.094666 0.570740 -0.231506 1441831787 0.782043 0.094666 0.570740 -0.231506 1441831787 0.782043 0.094666 0.570740 -0.231506 1441831787 0.782043 0.094666 0.570740 -0.231506 1441831787 0.788879 0.079224 0.567444 -0.222168 1441831787 0.788879 0.079224 0.567444 -0.222168 1441831787 0.788879 0.079224 0.567444 -0.222168 1441831787 0.788879 0.079224 0.567444 -0.222168 1441831787 0.788879 0.079224 0.567444 -0.222168 1441831787 0.788879 0.079224 0.567444 -0.222168 1441831787 0.790649 0.047302 0.575256 -0.203918 1441831787 0.790649 0.047302 0.575256 -0.203918 1441831787 0.790649 0.047302 0.575256 -0.203918 1441831787 0.790649 0.047302 0.575256 -0.203918 1441831787 0.790649 0.047302 0.575256 -0.203918 1441831787 0.790649 0.047302 0.575256 -0.203918 1441831787 0.790649 0.047302 0.575256 -0.203918 1441831788 0.786011 0.030457 0.584229 -0.199585 1441831788 0.786011 0.030457 0.584229 -0.199585 1441831788 0.786011 0.030457 0.584229 -0.199585 1441831788 0.786011 0.030457 0.584229 -0.199585 1441831788 0.776978 0.055542 0.586792 -0.220886 1441831788 0.776978 0.055542 0.586792 -0.220886 1441831788 0.776978 0.055542 0.586792 -0.220886 1441831788 0.776978 0.055542 0.586792 -0.220886 1441831788 0.776978 0.055542 0.586792 -0.220886 1441831788 0.776978 0.055542 0.586792 -0.220886 1441831788 0.775085 0.089600 0.577576 -0.239746 1441831788 0.775085 0.089600 0.577576 -0.239746 1441831788 0.775085 0.089600 0.577576 -0.239746 1441831788 0.775085 0.089600 0.577576 -0.239746 1441831788 0.775085 0.089600 0.577576 -0.239746 1441831788 0.775085 0.089600 0.577576 -0.239746 1441831788 0.780151 0.095581 0.574402 -0.228516 1441831788 0.780151 0.095581 0.574402 -0.228516 1441831788 0.780151 0.095581 0.574402 -0.228516 1441831788 0.780151 0.095581 0.574402 -0.228516 1441831788 0.780151 0.095581 0.574402 -0.228516 1441831788 0.780151 0.095581 0.574402 -0.228516 1441831788 0.785889 0.076538 0.580078 -0.199707 1441831788 0.785889 0.076538 0.580078 -0.199707 1441831788 0.785889 0.076538 0.580078 -0.199707 1441831788 0.785889 0.076538 0.580078 -0.199707 1441831788 0.785889 0.076538 0.580078 -0.199707 1441831788 0.785889 0.076538 0.580078 -0.199707 1441831788 0.786194 0.061401 0.586121 -0.185852 1441831788 0.786194 0.061401 0.586121 -0.185852 1441831788 0.786194 0.061401 0.586121 -0.185852 1441831788 0.786194 0.061401 0.586121 -0.185852 1441831788 0.786194 0.061401 0.586121 -0.185852 1441831788 0.786194 0.061401 0.586121 -0.185852 1441831788 0.782654 0.066040 0.585266 -0.201233 1441831788 0.782654 0.066040 0.585266 -0.201233 1441831788 0.782654 0.066040 0.585266 -0.201233 1441831788 0.782654 0.066040 0.585266 -0.201233 1441831788 0.782654 0.066040 0.585266 -0.201233 1441831788 0.782654 0.066040 0.585266 -0.201233 1441831788 0.776917 0.084290 0.579163 -0.231934 1441831788 0.776917 0.084290 0.579163 -0.231934 1441831788 0.776917 0.084290 0.579163 -0.231934 1441831788 0.776917 0.084290 0.579163 -0.231934 1441831788 0.776917 0.084290 0.579163 -0.231934 1441831788 0.775940 0.090759 0.570251 -0.253723 1441831788 0.775940 0.090759 0.570251 -0.253723 1441831788 0.775940 0.090759 0.570251 -0.253723 1441831788 0.775940 0.090759 0.570251 -0.253723 1441831788 0.775940 0.090759 0.570251 -0.253723 1441831788 0.775940 0.090759 0.570251 -0.253723 1441831788 0.780518 0.070679 0.565918 -0.255920 1441831788 0.780518 0.070679 0.565918 -0.255920 1441831788 0.780518 0.070679 0.565918 -0.255920 1441831788 0.780518 0.070679 0.565918 -0.255920 1441831788 0.780518 0.070679 0.565918 -0.255920 1441831788 0.780518 0.070679 0.565918 -0.255920 1441831788 0.780518 0.070679 0.565918 -0.255920 1441831788 0.781555 0.033936 0.572510 -0.245361 1441831788 0.781555 0.033936 0.572510 -0.245361 1441831788 0.781555 0.033936 0.572510 -0.245361 1441831788 0.781555 0.033936 0.572510 -0.245361 1441831788 0.781555 0.033936 0.572510 -0.245361 1441831788 0.774902 0.013672 0.583740 -0.241821 1441831788 0.774902 0.013672 0.583740 -0.241821 1441831788 0.774902 0.013672 0.583740 -0.241821 1441831788 0.774902 0.013672 0.583740 -0.241821 1441831788 0.774902 0.013672 0.583740 -0.241821 1441831788 0.774902 0.013672 0.583740 -0.241821 1441831788 0.774902 0.013672 0.583740 -0.241821 1441831788 0.764832 0.045288 0.585327 -0.265137 1441831788 0.764832 0.045288 0.585327 -0.265137 1441831788 0.764832 0.045288 0.585327 -0.265137 1441831788 0.764832 0.045288 0.585327 -0.265137 1441831788 0.764832 0.045288 0.585327 -0.265137 1441831788 0.764832 0.045288 0.585327 -0.265137 1441831788 0.756531 0.105652 0.573120 -0.296631 1441831788 0.756531 0.105652 0.573120 -0.296631 1441831788 0.756531 0.105652 0.573120 -0.296631 1441831788 0.756531 0.105652 0.573120 -0.296631 1441831788 0.756531 0.105652 0.573120 -0.296631 1441831788 0.756531 0.105652 0.573120 -0.296631 1441831788 0.756348 0.141052 0.563354 -0.301025 1441831788 0.756348 0.141052 0.563354 -0.301025 1441831788 0.756348 0.141052 0.563354 -0.301025 1441831788 0.756348 0.141052 0.563354 -0.301025 1441831788 0.756348 0.141052 0.563354 -0.301025 1441831788 0.756348 0.141052 0.563354 -0.301025 1441831788 0.765381 0.137329 0.566467 -0.272766 1441831788 0.765381 0.137329 0.566467 -0.272766 1441831788 0.765381 0.137329 0.566467 -0.272766 1441831788 0.765381 0.137329 0.566467 -0.272766 1441831788 0.765381 0.137329 0.566467 -0.272766 1441831788 0.765381 0.137329 0.566467 -0.272766 1441831788 0.773987 0.123108 0.574585 -0.235779 1441831788 0.773987 0.123108 0.574585 -0.235779 1441831788 0.773987 0.123108 0.574585 -0.235779 1441831788 0.773987 0.123108 0.574585 -0.235779 1441831788 0.773987 0.123108 0.574585 -0.235779 1441831788 0.773987 0.123108 0.574585 -0.235779 1441831788 0.777344 0.111572 0.579895 -0.216675 1441831788 0.777344 0.111572 0.579895 -0.216675 1441831788 0.777344 0.111572 0.579895 -0.216675 1441831788 0.777344 0.111572 0.579895 -0.216675 1441831788 0.777344 0.111572 0.579895 -0.216675 1441831788 0.777344 0.111572 0.579895 -0.216675 1441831788 0.773376 0.125488 0.577271 -0.229919 1441831788 0.773376 0.125488 0.577271 -0.229919 1441831789 0.773376 0.125488 0.577271 -0.229919 1441831789 0.773376 0.125488 0.577271 -0.229919 1441831789 0.773376 0.125488 0.577271 -0.229919 1441831789 0.773376 0.125488 0.577271 -0.229919 1441831789 0.773376 0.125488 0.577271 -0.229919 1441831789 0.770447 0.141052 0.568542 -0.251404 1441831789 0.770447 0.141052 0.568542 -0.251404 1441831789 0.770447 0.141052 0.568542 -0.251404 1441831789 0.770447 0.141052 0.568542 -0.251404 1441831789 0.770447 0.141052 0.568542 -0.251404 1441831789 0.770447 0.141052 0.568542 -0.251404 1441831789 0.774292 0.129456 0.562439 -0.259399 1441831789 0.774292 0.129456 0.562439 -0.259399 1441831789 0.774292 0.129456 0.562439 -0.259399 1441831789 0.774292 0.129456 0.562439 -0.259399 1441831789 0.774292 0.129456 0.562439 -0.259399 1441831789 0.774292 0.129456 0.562439 -0.259399 1441831789 
0.717346 -0.083984 0.663818 -0.194031 1441831802 0.717346 -0.083984 0.663818 -0.194031 1441831802 0.717346 -0.083984 0.663818 -0.194031 1441831802 0.572266 -0.355042 0.714966 -0.187744 1441831802 0.572266 -0.355042 0.714966 -0.187744 1441831802 0.572266 -0.355042 0.714966 -0.187744 1441831802 0.572266 -0.355042 0.714966 -0.187744 1441831802 0.572266 -0.355042 0.714966 -0.187744 1441831802 0.572266 -0.355042 0.714966 -0.187744 1441831802 0.308899 -0.529968 0.730591 -0.299927 1441831802 0.308899 -0.529968 0.730591 -0.299927 1441831802 0.308899 -0.529968 0.730591 -0.299927 1441831802 0.308899 -0.529968 0.730591 -0.299927 1441831802 0.047729 -0.562134 0.638306 -0.523743 1441831802 0.047729 -0.562134 0.638306 -0.523743 1441831802 0.047729 -0.562134 0.638306 -0.523743 1441831802 0.047729 -0.562134 0.638306 -0.523743 1441831802 0.047729 -0.562134 0.638306 -0.523743 1441831802 0.047729 -0.562134 0.638306 -0.523743 1441831802 0.047729 -0.562134 0.638306 -0.523743 1441831802 -0.158569 -0.511108 0.511780 -0.672180 1441831802 -0.158569 -0.511108 0.511780 -0.672180 1441831802 -0.158569 -0.511108 0.511780 -0.672180 1441831802 -0.158569 -0.511108 0.511780 -0.672180 1441831802 -0.158569 -0.511108 0.511780 -0.672180 1441831802 -0.158569 -0.511108 0.511780 -0.672180 1441831802 -0.158569 -0.511108 0.511780 -0.672180 1441831802 -0.271301 -0.490662 0.402222 -0.723877 1441831802 -0.271301 -0.490662 0.402222 -0.723877 1441831802 -0.271301 -0.490662 0.402222 -0.723877 1441831802 -0.271301 -0.490662 0.402222 -0.723877 1441831802 -0.271301 -0.490662 0.402222 -0.723877 1441831802 -0.271301 -0.490662 0.402222 -0.723877 1441831802 -0.210938 -0.517090 0.400024 -0.726746 1441831802 -0.210938 -0.517090 0.400024 -0.726746 1441831802 -0.210938 -0.517090 0.400024 -0.726746 1441831802 -0.210938 -0.517090 0.400024 -0.726746 1441831802 -0.210938 -0.517090 0.400024 -0.726746 1441831802 -0.210938 -0.517090 0.400024 -0.726746 1441831802 -0.054810 -0.557617 0.531860 -0.635010 1441831802 -0.054810 -0.557617 0.531860 -0.635010 1441831802 -0.054810 -0.557617 0.531860 -0.635010 1441831802 -0.054810 -0.557617 0.531860 -0.635010 1441831802 -0.054810 -0.557617 0.531860 -0.635010 1441831802 -0.054810 -0.557617 0.531860 -0.635010 1441831802 0.140686 -0.574829 0.684631 -0.425476 1441831802 0.140686 -0.574829 0.684631 -0.425476 1441831802 0.140686 -0.574829 0.684631 -0.425476 1441831802 0.140686 -0.574829 0.684631 -0.425476 1441831802 0.140686 -0.574829 0.684631 -0.425476 1441831802 0.140686 -0.574829 0.684631 -0.425476 1441831802 0.319031 -0.555603 0.734802 -0.222717 1441831802 0.319031 -0.555603 0.734802 -0.222717 1441831802 0.319031 -0.555603 0.734802 -0.222717 1441831802 0.319031 -0.555603 0.734802 -0.222717 1441831802 0.319031 -0.555603 0.734802 -0.222717 1441831802 0.319031 -0.555603 0.734802 -0.222717 1441831802 0.399719 -0.548401 0.730591 -0.075623 1441831802 0.399719 -0.548401 0.730591 -0.075623 1441831802 0.399719 -0.548401 0.730591 -0.075623 1441831802 0.399719 -0.548401 0.730591 -0.075623 1441831802 0.399719 -0.548401 0.730591 -0.075623 1441831802 0.399719 -0.548401 0.730591 -0.075623 1441831802 0.399719 -0.548401 0.730591 -0.075623 1441831802 0.354858 -0.585083 0.722046 -0.102173 1441831802 0.354858 -0.585083 0.722046 -0.102173 1441831802 0.354858 -0.585083 0.722046 -0.102173 1441831802 0.354858 -0.585083 0.722046 -0.102173 1441831802 0.354858 -0.585083 0.722046 -0.102173 1441831802 0.354858 -0.585083 0.722046 -0.102173 1441831802 0.238647 -0.617188 0.687561 -0.298950 1441831802 0.238647 -0.617188 0.687561 -0.298950 1441831802 0.238647 -0.617188 0.687561 -0.298950 1441831802 0.238647 -0.617188 0.687561 -0.298950 1441831802 0.238647 -0.617188 0.687561 -0.298950 1441831802 0.238647 -0.617188 0.687561 -0.298950 1441831802 0.238647 -0.617188 0.687561 -0.298950 1441831802 0.047913 -0.613647 0.591614 -0.520691 1441831802 0.047913 -0.613647 0.591614 -0.520691 1441831802 0.047913 -0.613647 0.591614 -0.520691 1441831802 0.047913 -0.613647 0.591614 -0.520691 1441831802 0.047913 -0.613647 0.591614 -0.520691 1441831802 0.047913 -0.613647 0.591614 -0.520691 1441831802 -0.089844 -0.541321 0.458557 -0.699036 1441831802 -0.089844 -0.541321 0.458557 -0.699036 1441831802 -0.089844 -0.541321 0.458557 -0.699036 1441831802 -0.089844 -0.541321 0.458557 -0.699036 1441831802 -0.089844 -0.541321 0.458557 -0.699036 1441831802 -0.089844 -0.541321 0.458557 -0.699036 1441831802 -0.161438 -0.491821 0.307983 -0.798340 1441831802 -0.161438 -0.491821 0.307983 -0.798340 1441831802 -0.161438 -0.491821 0.307983 -0.798340 1441831802 -0.161438 -0.491821 0.307983 -0.798340 1441831802 -0.161438 -0.491821 0.307983 -0.798340 1441831802 -0.161438 -0.491821 0.307983 -0.798340 1441831802 -0.217041 -0.491760 0.239319 -0.808594 1441831802 -0.217041 -0.491760 0.239319 -0.808594 1441831802 -0.217041 -0.491760 0.239319 -0.808594 1441831802 -0.217041 -0.491760 0.239319 -0.808594 1441831802 -0.217041 -0.491760 0.239319 -0.808594 1441831802 -0.217041 -0.491760 0.239319 -0.808594 1441831802 -0.217041 -0.491760 0.239319 -0.808594 1441831802 -0.160400 -0.525330 0.281738 -0.786743 1441831802 -0.160400 -0.525330 0.281738 -0.786743 1441831802 -0.160400 -0.525330 0.281738 -0.786743 1441831802 -0.160400 -0.525330 0.281738 -0.786743 1441831802 -0.160400 -0.525330 0.281738 -0.786743 1441831802 -0.160400 -0.525330 0.281738 -0.786743 1441831802 -0.048828 -0.572144 0.405212 -0.711426 1441831802 -0.048828 -0.572144 0.405212 -0.711426 1441831802 -0.048828 -0.572144 0.405212 -0.711426 1441831803 -0.048828 -0.572144 0.405212 -0.711426 1441831803 -0.048828 -0.572144 0.405212 -0.711426 1441831803 -0.048828 -0.572144 0.405212 -0.711426 1441831803 -0.048828 -0.572144 0.405212 -0.711426 1441831803 0.086487 -0.611206 0.589539 -0.520935 1441831803 0.086487 -0.611206 0.589539 -0.520935 1441831803 0.086487 -0.611206 0.589539 -0.520935 1441831803 0.086487 -0.611206 0.589539 -0.520935 1441831803 0.086487 -0.611206 0.589539 -0.520935 1441831803 0.086487 -0.611206 0.589539 -0.520935 1441831803 0.239685 -0.615112 0.691589 -0.293152 1441831803 0.239685 -0.615112 0.691589 -0.293152 1441831803 0.239685 -0.615112 0.691589 -0.293152 1441831803 0.239685 -0.615112 0.691589 -0.293152 1441831803 0.239685 -0.615112 0.691589 -0.293152 1441831803 0.239685 -0.615112 0.691589 -0.293152 1441831803 0.319214 -0.598572 0.727173 -0.104858 1441831803 0.319214 -0.598572 0.727173 -0.104858 1441831803 0.319214 -0.598572 0.727173 -0.104858 1441831803 0.319214 -0.598572 0.727173 -0.104858 1441831803 0.319214 -0.598572 0.727173 -0.104858 1441831803 0.319214 -0.598572 0.727173 -0.104858 1441831803 0.332520 -0.597351 0.724976 -0.083496 1441831803 0.332520 -0.597351 0.724976 -0.083496 1441831803 0.332520 -0.597351 0.724976 -0.083496 1441831803 0.332520 -0.597351 0.724976 -0.083496 1441831803 0.332520 -0.597351 0.724976 -0.083496 1441831803 0.332520 -0.597351 0.724976 -0.083496 1441831803 0.297607 -0.603394 0.683838 -0.282349 1441831803 0.297607 -0.603394 0.683838 -0.282349 1441831803 0.297607 -0.603394 0.683838 -0.282349 1441831803 0.297607 -0.603394 0.683838 -0.282349 1441831803 0.297607 -0.603394 0.683838 -0.282349 1441831803 0.297607 -0.603394 0.683838 -0.282349 1441831803 0.136780 -0.612000 0.615479 -0.477478 1441831803 0.136780 -0.612000 0.615479 -0.477478 1441831803 0.136780 -0.612000 0.615479 -0.477478 1441831803 0.136780 -0.612000 0.615479 -0.477478 1441831803 0.136780 -0.612000 0.615479 -0.477478 1441831803 0.136780 -0.612000 0.615479 -0.477478 1441831803 0.002380 -0.591614 0.469727 -0.655273 1441831803 0.002380 -0.591614 0.469727 -0.655273 1441831803 0.002380 -0.591614 0.469727 -0.655273 1441831803 0.002380 -0.591614 0.469727 -0.655273 1441831803 0.002380 -0.591614 0.469727 -0.655273 1441831803 0.002380 -0.591614 0.469727 -0.655273 1441831803 -0.124451 -0.571594 0.348755 -0.732239 1441831803 -0.124451 -0.571594 0.348755 -0.732239 1441831803 -0.124451 -0.571594 0.348755 -0.732239 1441831803 -0.124451 -0.571594 0.348755 -0.732239 1441831803 -0.124451 -0.571594 0.348755 -0.732239 1441831803 -0.124451 -0.571594 0.348755 -0.732239 1441831803 -0.124451 -0.571594 0.348755 -0.732239 1441831803 -0.203796 -0.529236 0.237549 -0.788696 1441831803 -0.203796 -0.529236 0.237549 -0.788696 1441831803 -0.203796 -0.529236 0.237549 -0.788696 1441831803 -0.203796 -0.529236 0.237549 -0.788696 1441831803 -0.203796 -0.529236 0.237549 -0.788696 1441831803 -0.203796 -0.529236 0.237549 -0.788696 1441831803 -0.164368 -0.563171 0.181885 -0.789185 1441831803 -0.164368 -0.563171 0.181885 -0.789185 1441831803 -0.164368 -0.563171 0.181885 -0.789185 1441831803 -0.164368 -0.563171 0.181885 -0.789185 1441831803 -0.164368 -0.563171 0.181885 -0.789185 1441831803 -0.164368 -0.563171 0.181885 -0.789185 1441831803 -0.164368 -0.563171 0.181885 -0.789185 1441831803 -0.077942 -0.597351 0.306580 -0.737000 1441831803 -0.077942 -0.597351 0.306580 -0.737000 1441831803 -0.077942 -0.597351 0.306580 -0.737000 1441831803 -0.077942 -0.597351 0.306580 -0.737000 1441831803 -0.077942 -0.597351 0.306580 -0.737000 1441831803 -0.077942 -0.597351 0.306580 -0.737000 1441831803 0.085144 -0.628906 0.509277 -0.581299 1441831803 0.085144 -0.628906 0.509277 -0.581299 1441831803 0.085144 -0.628906 0.509277 -0.581299 1441831803 0.085144 -0.628906 0.509277 -0.581299 1441831803 0.085144 -0.628906 0.509277 -0.581299 1441831803 0.085144 -0.628906 0.509277 -0.581299 1441831803 0.085144 -0.628906 0.509277 -0.581299 1441831803 0.247925 -0.619202 0.663269 -0.339417 1441831803 0.247925 -0.619202 0.663269 -0.339417 1441831803 0.247925 -0.619202 0.663269 -0.339417 1441831803 0.247925 -0.619202 0.663269 -0.339417 1441831803 0.247925 -0.619202 0.663269 -0.339417 1441831803 0.306824 -0.601501 0.724915 -0.136047 1441831803 0.306824 -0.601501 0.724915 -0.136047 1441831803 0.306824 -0.601501 0.724915 -0.136047 1441831803 0.306824 -0.601501 0.724915 -0.136047 1441831803 0.306824 -0.601501 0.724915 -0.136047 1441831803 0.306824 -0.601501 0.724915 -0.136047 1441831803 0.306824 -0.601501 0.724915 -0.136047 1441831803 0.234985 -0.596252 0.753052 -0.148804 1441831803 0.234985 -0.596252 0.753052 -0.148804 1441831803 0.234985 -0.596252 0.753052 -0.148804 1441831803 0.234985 -0.596252 0.753052 -0.148804 1441831803 0.234985 -0.596252 0.753052 -0.148804 1441831803 0.147156 -0.589539 0.694092 -0.386047 1441831803 0.147156 -0.589539 0.694092 -0.386047 1441831803 0.147156 -0.589539 0.694092 -0.386047 1441831803 0.147156 -0.589539 0.694092 -0.386047 1441831803 0.147156 -0.589539 0.694092 -0.386047 1441831803 0.147156 -0.589539 0.694092 -0.386047 1441831803 0.147156 -0.589539 0.694092 -0.386047 1441831803 -0.016052 -0.584900 0.582886 -0.563843 1441831803 -0.016052 -0.584900 0.582886 -0.563843 1441831803 -0.016052 -0.584900 0.582886 -0.563843 1441831803 -0.016052 -0.584900 0.582886 -0.563843 1441831803 -0.016052 -0.584900 0.582886 -0.563843 1441831803 -0.016052 -0.584900 0.582886 -0.563843 1441831803 -0.016052 -0.584900 0.582886 -0.563843 1441831803 -0.154968 -0.558289 0.427673 -0.693909 1441831803 -0.154968 -0.558289 0.427673 -0.693909 1441831803 -0.154968 -0.558289 0.427673 -0.693909 1441831804 -0.154968 -0.558289 0.427673 -0.693909 1441831804 -0.154968 -0.558289 0.427673 -0.693909 1441831804 -0.154968 -0.558289 0.427673 -0.693909 1441831804 -0.267578 -0.518494 0.294617 -0.756836 1441831804 -0.267578 -0.518494 0.294617 -0.756836 1441831804 -0.267578 -0.518494 0.294617 -0.756836 1441831804 -0.267578 -0.518494 0.294617 -0.756836 1441831804 -0.267578 -0.518494 0.294617 -0.756836 1441831804 -0.267578 -0.518494 0.294617 -0.756836 1441831804 -0.278870 -0.524231 0.209412 -0.776978 1441831804 -0.278870 -0.524231 0.209412 -0.776978 1441831804 -0.278870 -0.524231 0.209412 -0.776978 1441831804 -0.278870 -0.524231 0.209412 -0.776978 1441831804 -0.278870 -0.524231 0.209412 -0.776978 1441831804 -0.278870 -0.524231 0.209412 -0.776978 1441831804 -0.191833 -0.555847 0.280457 -0.758667 1441831804 -0.191833 -0.555847 0.280457 -0.758667 1441831804 -0.191833 -0.555847 0.280457 -0.758667 1441831804 -0.191833 -0.555847 0.280457 -0.758667 1441831804 -0.191833 -0.555847 0.280457 -0.758667 1441831804 -0.191833 -0.555847 0.280457 -0.758667 1441831804 -0.025879 -0.590332 0.471191 -0.654907 1441831804 -0.025879 -0.590332 0.471191 -0.654907 1441831804 -0.025879 -0.590332 0.471191 -0.654907 1441831804 -0.025879 -0.590332 0.471191 -0.654907 1441831804 -0.025879 -0.590332 0.471191 -0.654907 1441831804 -0.025879 -0.590332 0.471191 -0.654907 1441831804 -0.025879 -0.590332 0.471191 -0.654907 1441831804 0.167175 -0.593262 0.657593 -0.433228 1441831804 0.167175 -0.593262 0.657593 -0.433228 1441831804 0.167175 -0.593262 0.657593 -0.433228 1441831804 0.167175 -0.593262 0.657593 -0.433228 1441831804 0.167175 -0.593262 0.657593 -0.433228 1441831804 0.167175 -0.593262 0.657593 -0.433228 1441831804 0.318542 -0.567444 0.725830 -0.222900 1441831804 0.318542 -0.567444 0.725830 -0.222900 1441831804 0.318542 -0.567444 0.725830 -0.222900 1441831804 0.318542 -0.567444 0.725830 -0.222900 1441831804 0.318542 -0.567444 0.725830 -0.222900 1441831804 0.318542 -0.567444 0.725830 -0.222900 1441831804 0.342834 -0.565247 0.742737 -0.105896 1441831804 0.342834 -0.565247 0.742737 -0.105896 1441831804 0.342834 -0.565247 0.742737 -0.105896 1441831804 0.342834 -0.565247 0.742737 -0.105896 1441831804 0.342834 -0.565247 0.742737 -0.105896 1441831804 0.342834 -0.565247 0.742737 -0.105896 1441831804 0.280273 -0.575562 0.744934 -0.187622 1441831804 0.280273 -0.575562 0.744934 -0.187622 1441831804 0.280273 -0.575562 0.744934 -0.187622 1441831804 0.280273 -0.575562 0.744934 -0.187622 1441831804 0.280273 -0.575562 0.744934 -0.187622 1441831804 0.280273 -0.575562 0.744934 -0.187622 1441831804 0.152405 -0.588013 0.687805 -0.397461 1441831804 0.152405 -0.588013 0.687805 -0.397461 1441831804 0.152405 -0.588013 0.687805 -0.397461 1441831804 0.152405 -0.588013 0.687805 -0.397461 1441831804 0.152405 -0.588013 0.687805 -0.397461 1441831804 0.152405 -0.588013 0.687805 -0.397461 1441831804 -0.036011 -0.569946 0.572815 -0.588013 1441831804 -0.036011 -0.569946 0.572815 -0.588013 1441831804 -0.036011 -0.569946 0.572815 -0.588013 1441831804 -0.036011 -0.569946 0.572815 -0.588013 1441831804 -0.036011 -0.569946 0.572815 -0.588013 1441831804 -0.036011 -0.569946 0.572815 -0.588013 1441831804 -0.194458 -0.513428 0.406433 -0.730347 1441831804 -0.194458 -0.513428 0.406433 -0.730347 1441831804 -0.194458 -0.513428 0.406433 -0.730347 1441831804 -0.194458 -0.513428 0.406433 -0.730347 1441831804 -0.194458 -0.513428 0.406433 -0.730347 1441831804 -0.194458 -0.513428 0.406433 -0.730347 1441831804 -0.194458 -0.513428 0.406433 -0.730347 1441831804 -0.288452 -0.444519 0.236450 -0.814453 1441831804 -0.288452 -0.444519 0.236450 -0.814453 1441831804 -0.288452 -0.444519 0.236450 -0.814453 1441831804 -0.288452 -0.444519 0.236450 -0.814453 1441831804 -0.288452 -0.444519 0.236450 -0.814453 1441831804 -0.294189 -0.445007 0.208313 -0.819824 1441831804 -0.294189 -0.445007 0.208313 -0.819824 1441831804 -0.294189 -0.445007 0.208313 -0.819824 1441831804 -0.294189 -0.445007 0.208313 -0.819824 1441831804 -0.294189 -0.445007 0.208313 -0.819824 1441831804 -0.294189 -0.445007 0.208313 -0.819824 1441831804 -0.294189 -0.445007 0.208313 -0.819824 1441831804 -0.185730 -0.494385 0.281738 -0.801086 1441831804 -0.185730 -0.494385 0.281738 -0.801086 1441831804 -0.185730 -0.494385 0.281738 -0.801086 1441831804 -0.185730 -0.494385 0.281738 -0.801086 1441831804 -0.185730 -0.494385 0.281738 -0.801086 1441831804 -0.185730 -0.494385 0.281738 -0.801086 1441831804 -0.053467 -0.544983 0.509827 -0.663513 1441831804 -0.053467 -0.544983 0.509827 -0.663513 1441831804 -0.053467 -0.544983 0.509827 -0.663513 1441831804 -0.053467 -0.544983 0.509827 -0.663513 1441831804 -0.053467 -0.544983 0.509827 -0.663513 1441831804 -0.053467 -0.544983 0.509827 -0.663513 1441831804 -0.053467 -0.544983 0.509827 -0.663513 1441831804 0.137451 -0.581177 0.680298 -0.424866 1441831804 0.137451 -0.581177 0.680298 -0.424866 1441831804 0.137451 -0.581177 0.680298 -0.424866 1441831804 0.137451 -0.581177 0.680298 -0.424866 1441831804 0.137451 -0.581177 0.680298 -0.424866 1441831804 0.137451 -0.581177 0.680298 -0.424866 1441831804 0.296631 -0.583191 0.727417 -0.206787 1441831804 0.296631 -0.583191 0.727417 -0.206787 1441831804 0.296631 -0.583191 0.727417 -0.206787 1441831804 0.296631 -0.583191 0.727417 -0.206787 1441831804 0.296631 -0.583191 0.727417 -0.206787 1441831804 0.296631 -0.583191 0.727417 -0.206787 1441831804 0.296631 -0.583191 0.727417 -0.206787 1441831804 0.294189 -0.600220 0.730591 -0.139160 1441831804 0.294189 -0.600220 0.730591 -0.139160 1441831804 0.294189 -0.600220 0.730591 -0.139160 1441831804 0.294189 -0.600220 0.730591 -0.139160 1441831804 0.294189 -0.600220 0.730591 -0.139160 1441831805 0.294189 -0.600220 0.730591 -0.139160 1441831805 0.223938 -0.602722 0.690857 -0.330566 1441831805 0.223938 -0.602722 0.690857 -0.330566 1441831805 0.223938 -0.602722 0.690857 -0.330566 1441831805 0.223938 -0.602722 0.690857 -0.330566 1441831805 0.223938 -0.602722 0.690857 -0.330566 1441831805 0.223938 -0.602722 0.690857 -0.330566 1441831805 0.223938 -0.602722 0.690857 -0.330566 1441831805 0.063049 -0.614319 0.600281 -0.508301 1441831805 0.063049 -0.614319 0.600281 -0.508301 1441831805 0.063049 -0.614319 0.600281 -0.508301 1441831805 0.063049 -0.614319 0.600281 -0.508301 1441831805 0.063049 -0.614319 0.600281 -0.508301 1441831805 0.063049 -0.614319 0.600281 -0.508301 1441831805 -0.072998 -0.580200 0.458435 -0.669250 1441831805 -0.072998 -0.580200 0.458435 -0.669250 1441831805 -0.072998 -0.580200 0.458435 -0.669250 1441831805 -0.072998 -0.580200 0.458435 -0.669250 1441831805 -0.072998 -0.580200 0.458435 -0.669250 1441831805 -0.072998 -0.580200 0.458435 -0.669250 1441831805 -0.190735 -0.548218 0.335144 -0.742188 1441831805 -0.190735 -0.548218 0.335144 -0.742188 1441831805 -0.190735 -0.548218 0.335144 -0.742188 1441831805 -0.190735 -0.548218 0.335144 -0.742188 1441831805 -0.190735 -0.548218 0.335144 -0.742188 1441831805 -0.190735 -0.548218 0.335144 -0.742188 1441831805 -0.312317 -0.504211 0.222656 -0.773804 1441831805 -0.312317 -0.504211 0.222656 -0.773804 1441831805 -0.312317 -0.504211 0.222656 -0.773804 1441831805 -0.312317 -0.504211 0.222656 -0.773804 1441831805 -0.312317 -0.504211 0.222656 -0.773804 1441831805 -0.312317 -0.504211 0.222656 -0.773804 1441831805 -0.312317 -0.504211 0.222656 -0.773804 1441831805 -0.316284 -0.519714 0.175842 -0.773926 1441831805 -0.316284 -0.519714 0.175842 -0.773926 1441831805 -0.316284 -0.519714 0.175842 -0.773926 1441831805 -0.316284 -0.519714 0.175842 -0.773926 1441831805 -0.316284 -0.519714 0.175842 -0.773926 1441831805 -0.316284 -0.519714 0.175842 -0.773926 1441831805 -0.210327 -0.557983 0.252258 -0.762146 1441831805 -0.210327 -0.557983 0.252258 -0.762146 1441831805 -0.210327 -0.557983 0.252258 -0.762146 1441831805 -0.210327 -0.557983 0.252258 -0.762146 1441831805 -0.210327 -0.557983 0.252258 -0.762146 1441831805 -0.210327 -0.557983 0.252258 -0.762146 1441831805 -0.210327 -0.557983 0.252258 -0.762146 1441831805 -0.066589 -0.585876 0.473328 -0.654480 1441831805 -0.066589 -0.585876 0.473328 -0.654480 1441831805 -0.066589 -0.585876 0.473328 -0.654480 1441831805 -0.066589 -0.585876 0.473328 -0.654480 1441831805 -0.066589 -0.585876 0.473328 -0.654480 1441831805 -0.066589 -0.585876 0.473328 -0.654480 1441831805 0.113831 -0.592468 0.670410 -0.432007 1441831805 0.113831 -0.592468 0.670410 -0.432007 1441831805 0.113831 -0.592468 0.670410 -0.432007 1441831805 0.113831 -0.592468 0.670410 -0.432007 1441831805 0.113831 -0.592468 0.670410 -0.432007 1441831805 0.113831 -0.592468 0.670410 -0.432007 1441831805 0.113831 -0.592468 0.670410 -0.432007 1441831805 0.246033 -0.581726 0.738098 -0.237122 1441831805 0.246033 -0.581726 0.738098 -0.237122 1441831805 0.246033 -0.581726 0.738098 -0.237122 1441831805 0.246033 -0.581726 0.738098 -0.237122 1441831805 0.246033 -0.581726 0.738098 -0.237122 1441831805 0.246033 -0.581726 0.738098 -0.237122 1441831805 0.220459 -0.580627 0.764771 -0.171387 1441831805 0.220459 -0.580627 0.764771 -0.171387 1441831805 0.220459 -0.580627 0.764771 -0.171387 1441831805 0.220459 -0.580627 0.764771 -0.171387 1441831805 0.220459 -0.580627 0.764771 -0.171387 1441831805 0.220459 -0.580627 0.764771 -0.171387 1441831805 0.153381 -0.573792 0.718140 -0.362671 1441831805 0.153381 -0.573792 0.718140 -0.362671 1441831805 0.153381 -0.573792 0.718140 -0.362671 1441831805 0.153381 -0.573792 0.718140 -0.362671 1441831805 0.153381 -0.573792 0.718140 -0.362671 1441831805 0.153381 -0.573792 0.718140 -0.362671 1441831805 0.153381 -0.573792 0.718140 -0.362671 1441831805 -0.003418 -0.577881 0.613953 -0.537720 1441831805 -0.003418 -0.577881 0.613953 -0.537720 1441831805 -0.003418 -0.577881 0.613953 -0.537720 1441831805 -0.003418 -0.577881 0.613953 -0.537720 1441831805 -0.003418 -0.577881 0.613953 -0.537720 1441831805 -0.003418 -0.577881 0.613953 -0.537720 1441831805 -0.156311 -0.553284 0.454529 -0.680359 1441831805 -0.156311 -0.553284 0.454529 -0.680359 1441831805 -0.156311 -0.553284 0.454529 -0.680359 1441831805 -0.156311 -0.553284 0.454529 -0.680359 1441831805 -0.156311 -0.553284 0.454529 -0.680359 1441831805 -0.156311 -0.553284 0.454529 -0.680359 1441831805 -0.262756 -0.521790 0.280518 -0.761658 1441831805 -0.262756 -0.521790 0.280518 -0.761658 1441831805 -0.262756 -0.521790 0.280518 -0.761658 1441831805 -0.262756 -0.521790 0.280518 -0.761658 1441831805 -0.262756 -0.521790 0.280518 -0.761658 1441831805 -0.262756 -0.521790 0.280518 -0.761658 1441831805 -0.316284 -0.490540 0.159058 -0.796326 1441831805 -0.316284 -0.490540 0.159058 -0.796326 1441831805 -0.316284 -0.490540 0.159058 -0.796326 1441831805 -0.274719 -0.490479 0.122620 -0.817932 1441831805 -0.274719 -0.490479 0.122620 -0.817932 1441831805 -0.274719 -0.490479 0.122620 -0.817932 1441831805 -0.274719 -0.490479 0.122620 -0.817932 1441831805 -0.274719 -0.490479 0.122620 -0.817932 1441831805 -0.274719 -0.490479 0.122620 -0.817932 1441831805 -0.157410 -0.528870 0.213135 -0.806335 1441831805 -0.157410 -0.528870 0.213135 -0.806335 1441831805 -0.157410 -0.528870 0.213135 -0.806335 1441831805 -0.157410 -0.528870 0.213135 -0.806335 1441831805 -0.157410 -0.528870 0.213135 -0.806335 1441831805 -0.157410 -0.528870 0.213135 -0.806335 1441831806 0.015686 -0.585022 0.426697 -0.689575 1441831806 0.015686 -0.585022 0.426697 -0.689575 1441831806 0.015686 -0.585022 0.426697 -0.689575 1441831806 0.015686 -0.585022 0.426697 -0.689575 1441831806 0.015686 -0.585022 0.426697 -0.689575 1441831806 0.015686 -0.585022 0.426697 -0.689575 1441831806 0.192200 -0.617493 0.633850 -0.424255 1441831806 0.192200 -0.617493 0.633850 -0.424255 1441831806 0.192200 -0.617493 0.633850 -0.424255 1441831806 0.192200 -0.617493 0.633850 -0.424255 1441831806 0.192200 -0.617493 0.633850 -0.424255 1441831806 0.192200 -0.617493 0.633850 -0.424255 1441831806 0.310547 -0.605896 0.709900 -0.180237 1441831806 0.310547 -0.605896 0.709900 -0.180237 1441831806 0.310547 -0.605896 0.709900 -0.180237 1441831806 0.310547 -0.605896 0.709900 -0.180237 1441831806 0.310547 -0.605896 0.709900 -0.180237 1441831806 0.310547 -0.605896 0.709900 -0.180237 1441831806 0.297363 -0.590759 0.748291 -0.050781 1441831806 0.297363 -0.590759 0.748291 -0.050781 1441831806 0.297363 -0.590759 0.748291 -0.050781 1441831806 0.297363 -0.590759 0.748291 -0.050781 1441831806 0.297363 -0.590759 0.748291 -0.050781 1441831806 0.297363 -0.590759 0.748291 -0.050781 1441831806 0.244263 -0.583923 0.747986 -0.199768 1441831806 0.244263 -0.583923 0.747986 -0.199768 1441831806 0.244263 -0.583923 0.747986 -0.199768 1441831806 0.244263 -0.583923 0.747986 -0.199768 1441831806 0.244263 -0.583923 0.747986 -0.199768 1441831806 0.244263 -0.583923 0.747986 -0.199768 1441831806 0.244263 -0.583923 0.747986 -0.199768 1441831806 0.076538 -0.597961 0.684021 -0.410706 1441831806 0.076538 -0.597961 0.684021 -0.410706 1441831806 0.076538 -0.597961 0.684021 -0.410706 1441831806 0.076538 -0.597961 0.684021 -0.410706 1441831806 0.076538 -0.597961 0.684021 -0.410706 1441831806 0.076538 -0.597961 0.684021 -0.410706 1441831806 -0.094238 -0.541443 0.567932 -0.612732 1441831806 -0.094238 -0.541443 0.567932 -0.612732 1441831806 -0.094238 -0.541443 0.567932 -0.612732 1441831806 -0.094238 -0.541443 0.567932 -0.612732 1441831806 -0.094238 -0.541443 0.567932 -0.612732 1441831806 -0.094238 -0.541443 0.567932 -0.612732 1441831806 -0.209412 -0.462097 0.440674 -0.740601 1441831806 -0.209412 -0.462097 0.440674 -0.740601 1441831806 -0.209412 -0.462097 0.440674 -0.740601 1441831806 -0.209412 -0.462097 0.440674 -0.740601 1441831806 -0.209412 -0.462097 0.440674 -0.740601 1441831806 -0.209412 -0.462097 0.440674 -0.740601 1441831806 -0.273010 -0.395996 0.319946 -0.816284 1441831806 -0.273010 -0.395996 0.319946 -0.816284 1441831806 -0.273010 -0.395996 0.319946 -0.816284 1441831806 -0.273010 -0.395996 0.319946 -0.816284 1441831806 -0.273010 -0.395996 0.319946 -0.816284 1441831806 -0.273010 -0.395996 0.319946 -0.816284 1441831806 -0.273010 -0.395996 0.319946 -0.816284 1441831806 -0.267029 -0.405151 0.294983 -0.823181 1441831806 -0.267029 -0.405151 0.294983 -0.823181 1441831806 -0.267029 -0.405151 0.294983 -0.823181 1441831806 -0.267029 -0.405151 0.294983 -0.823181 1441831806 -0.267029 -0.405151 0.294983 -0.823181 1441831806 -0.267029 -0.405151 0.294983 -0.823181 1441831806 -0.172363 -0.458740 0.399414 -0.774841 1441831806 -0.172363 -0.458740 0.399414 -0.774841 1441831806 -0.172363 -0.458740 0.399414 -0.774841 1441831806 -0.172363 -0.458740 0.399414 -0.774841 1441831806 -0.172363 -0.458740 0.399414 -0.774841 1441831806 -0.172363 -0.458740 0.399414 -0.774841 1441831806 -0.016724 -0.531433 0.585632 -0.611877 1441831806 -0.016724 -0.531433 0.585632 -0.611877 1441831806 -0.016724 -0.531433 0.585632 -0.611877 1441831806 -0.016724 -0.531433 0.585632 -0.611877 1441831806 -0.016724 -0.531433 0.585632 -0.611877 1441831806 -0.016724 -0.531433 0.585632 -0.611877 1441831806 -0.016724 -0.531433 0.585632 -0.611877 1441831806 0.158508 -0.584900 0.713135 -0.352478 1441831806 0.158508 -0.584900 0.713135 -0.352478 1441831806 0.158508 -0.584900 0.713135 -0.352478 1441831806 0.158508 -0.584900 0.713135 -0.352478 1441831806 0.158508 -0.584900 0.713135 -0.352478 1441831806 0.272888 -0.594360 0.739075 -0.161133 1441831806 0.272888 -0.594360 0.739075 -0.161133 1441831806 0.272888 -0.594360 0.739075 -0.161133 1441831806 0.272888 -0.594360 0.739075 -0.161133 1441831806 0.272888 -0.594360 0.739075 -0.161133 1441831806 0.272888 -0.594360 0.739075 -0.161133 1441831806 0.272888 -0.594360 0.739075 -0.161133 1441831806 0.258118 -0.581055 0.761536 -0.125793 1441831806 0.258118 -0.581055 0.761536 -0.125793 1441831806 0.258118 -0.581055 0.761536 -0.125793 1441831806 0.258118 -0.581055 0.761536 -0.125793 1441831806 0.258118 -0.581055 0.761536 -0.125793 1441831806 0.258118 -0.581055 0.761536 -0.125793 1441831806 0.181580 -0.564148 0.746460 -0.302490 1441831806 0.181580 -0.564148 0.746460 -0.302490 1441831806 0.181580 -0.564148 0.746460 -0.302490 1441831806 0.181580 -0.564148 0.746460 -0.302490 1441831806 0.181580 -0.564148 0.746460 -0.302490 1441831806 0.181580 -0.564148 0.746460 -0.302490 1441831806 0.181580 -0.564148 0.746460 -0.302490 1441831806 0.031860 -0.543884 0.671875 -0.501770 1441831806 0.031860 -0.543884 0.671875 -0.501770 1441831806 0.031860 -0.543884 0.671875 -0.501770 1441831806 0.031860 -0.543884 0.671875 -0.501770 1441831806 0.031860 -0.543884 0.671875 -0.501770 1441831806 0.031860 -0.543884 0.671875 -0.501770 1441831806 0.031860 -0.543884 0.671875 -0.501770 1441831806 -0.110535 -0.481079 0.536926 -0.684143 1441831806 -0.110535 -0.481079 0.536926 -0.684143 1441831806 -0.110535 -0.481079 0.536926 -0.684143 1441831806 -0.110535 -0.481079 0.536926 -0.684143 1441831806 -0.110535 -0.481079 0.536926 -0.684143 1441831806 -0.110535 -0.481079 0.536926 -0.684143 1441831806 -0.239075 -0.418640 0.373291 -0.792664 1441831807 -0.239075 -0.418640 0.373291 -0.792664 1441831807 -0.239075 -0.418640 0.373291 -0.792664 1441831807 -0.239075 -0.418640 0.373291 -0.792664 1441831807 
0.732239 0.144897 0.567200 -0.347961 1441831809 0.732239 0.144897 0.567200 -0.347961 1441831809 0.734497 0.144470 0.562317 -0.351257 1441831809 0.734497 0.144470 0.562317 -0.351257 1441831809 0.734497 0.144470 0.562317 -0.351257 1441831809 0.734497 0.144470 0.562317 -0.351257 1441831809 0.734497 0.144470 0.562317 -0.351257 1441831809 0.734497 0.144470 0.562317 -0.351257 1441831809 0.744507 0.131470 0.558411 -0.341370 1441831809 0.744507 0.131470 0.558411 -0.341370 1441831809 0.744507 0.131470 0.558411 -0.341370 1441831809 0.744507 0.131470 0.558411 -0.341370 1441831809 0.744507 0.131470 0.558411 -0.341370 1441831809 0.744507 0.131470 0.558411 -0.341370 1441831809 0.757446 0.105774 0.557129 -0.323364 1441831809 0.757446 0.105774 0.557129 -0.323364 1441831809 0.757446 0.105774 0.557129 -0.323364 1441831809 0.757446 0.105774 0.557129 -0.323364 1441831809 0.757446 0.105774 0.557129 -0.323364 1441831809 0.757446 0.105774 0.557129 -0.323364 1441831809 0.765137 0.087341 0.555359 -0.313904 1441831809 0.765137 0.087341 0.555359 -0.313904 1441831809 0.765137 0.087341 0.555359 -0.313904 1441831809 0.765137 0.087341 0.555359 -0.313904 1441831809 0.765137 0.087341 0.555359 -0.313904 1441831809 0.765137 0.087341 0.555359 -0.313904 1441831809 0.768005 0.094299 0.546082 -0.320923 1441831809 0.768005 0.094299 0.546082 -0.320923 1441831809 0.768005 0.094299 0.546082 -0.320923 1441831809 0.768005 0.094299 0.546082 -0.320923 1441831809 0.768005 0.094299 0.546082 -0.320923 1441831809 0.768005 0.094299 0.546082 -0.320923 1441831809 0.776611 0.109558 0.526611 -0.327820 1441831809 0.776611 0.109558 0.526611 -0.327820 1441831809 0.776611 0.109558 0.526611 -0.327820 1441831809 0.776611 0.109558 0.526611 -0.327820 1441831810 0.776611 0.109558 0.526611 -0.327820 1441831810 0.776611 0.109558 0.526611 -0.327820 1441831810 0.776611 0.109558 0.526611 -0.327820 1441831810 0.786926 0.078369 0.531250 -0.303894 1441831810 0.786926 0.078369 0.531250 -0.303894 1441831810 0.786926 0.078369 0.531250 -0.303894 1441831810 0.786926 0.078369 0.531250 -0.303894 1441831810 0.786926 0.078369 0.531250 -0.303894 1441831810 0.786926 0.078369 0.531250 -0.303894 1441831810 0.789246 0.006409 0.557434 -0.257385 1441831810 0.789246 0.006409 0.557434 -0.257385 1441831810 0.789246 0.006409 0.557434 -0.257385 1441831810 0.789246 0.006409 0.557434 -0.257385 1441831810 0.789246 0.006409 0.557434 -0.257385 1441831810 0.789246 0.006409 0.557434 -0.257385 1441831810 0.783203 -0.035217 0.577393 -0.227844 1441831810 0.783203 -0.035217 0.577393 -0.227844 1441831810 0.783203 -0.035217 0.577393 -0.227844 1441831810 0.783203 -0.035217 0.577393 -0.227844 1441831810 0.783203 -0.035217 0.577393 -0.227844 1441831810 0.783203 -0.035217 0.577393 -0.227844 1441831810 0.781677 0.003784 0.578125 -0.233765 1441831810 0.781677 0.003784 0.578125 -0.233765 1441831810 0.781677 0.003784 0.578125 -0.233765 1441831810 0.781677 0.003784 0.578125 -0.233765 1441831810 0.781677 0.003784 0.578125 -0.233765 1441831810 0.781677 0.003784 0.578125 -0.233765 1441831810 0.786499 0.039551 0.574951 -0.221985 1441831810 0.786499 0.039551 0.574951 -0.221985 1441831810 0.786499 0.039551 0.574951 -0.221985 1441831810 0.786499 0.039551 0.574951 -0.221985 1441831810 0.788757 0.022888 0.589294 -0.173218 1441831810 0.788757 0.022888 0.589294 -0.173218 1441831810 0.788757 0.022888 0.589294 -0.173218 1441831810 0.788757 0.022888 0.589294 -0.173218 1441831810 0.788757 0.022888 0.589294 -0.173218 1441831810 0.788757 0.022888 0.589294 -0.173218 1441831810 0.786621 -0.001648 0.604431 -0.125671 1441831810 0.786621 -0.001648 0.604431 -0.125671 1441831810 0.786621 -0.001648 0.604431 -0.125671 1441831810 0.786621 -0.001648 0.604431 -0.125671 1441831810 0.786621 -0.001648 0.604431 -0.125671 1441831810 0.786621 -0.001648 0.604431 -0.125671 1441831810 0.784912 0.008911 0.607788 -0.119812 1441831810 0.784912 0.008911 0.607788 -0.119812 1441831810 0.784912 0.008911 0.607788 -0.119812 1441831810 0.784912 0.008911 0.607788 -0.119812 1441831810 0.784912 0.008911 0.607788 -0.119812 1441831810 0.784912 0.008911 0.607788 -0.119812 1441831810 0.778503 0.036072 0.611267 -0.137512 1441831810 0.778503 0.036072 0.611267 -0.137512 1441831810 0.778503 0.036072 0.611267 -0.137512 1441831810 0.778503 0.036072 0.611267 -0.137512 1441831810 0.778503 0.036072 0.611267 -0.137512 1441831810 0.778503 0.036072 0.611267 -0.137512 1441831810 0.775208 0.023010 0.616455 -0.135925 1441831810 0.775208 0.023010 0.616455 -0.135925 1441831810 0.775208 0.023010 0.616455 -0.135925 1441831810 0.775208 0.023010 0.616455 -0.135925 1441831810 0.775208 0.023010 0.616455 -0.135925 1441831810 0.775208 0.023010 0.616455 -0.135925 1441831810 0.775146 -0.018066 0.616150 -0.138123 1441831810 0.775146 -0.018066 0.616150 -0.138123 1441831810 0.775146 -0.018066 0.616150 -0.138123 1441831810 0.775146 -0.018066 0.616150 -0.138123 1441831810 0.775146 -0.018066 0.616150 -0.138123 1441831810 0.775146 -0.018066 0.616150 -0.138123 1441831810 0.773560 -0.044922 0.612122 -0.157654 1441831810 0.773560 -0.044922 0.612122 -0.157654 1441831810 0.773560 -0.044922 0.612122 -0.157654 1441831810 0.773560 -0.044922 0.612122 -0.157654 1441831810 0.773560 -0.044922 0.612122 -0.157654 1441831810 0.773560 -0.044922 0.612122 -0.157654 1441831810 0.773560 -0.044922 0.612122 -0.157654 1441831810 0.770935 -0.057739 0.605347 -0.189209 1441831810 0.770935 -0.057739 0.605347 -0.189209 1441831810 0.770935 -0.057739 0.605347 -0.189209 1441831810 0.770935 -0.057739 0.605347 -0.189209 1441831810 0.770935 -0.057739 0.605347 -0.189209 1441831810 0.764282 -0.044922 0.595703 -0.242737 1441831810 0.764282 -0.044922 0.595703 -0.242737 1441831810 0.764282 -0.044922 0.595703 -0.242737 1441831810 0.764282 -0.044922 0.595703 -0.242737 1441831810 0.764282 -0.044922 0.595703 -0.242737 1441831810 0.764282 -0.044922 0.595703 -0.242737 1441831810 0.764282 -0.044922 0.595703 -0.242737 1441831810 0.758057 -0.004272 0.578186 -0.301575 1441831810 0.758057 -0.004272 0.578186 -0.301575 1441831810 0.758057 -0.004272 0.578186 -0.301575 1441831810 0.758057 -0.004272 0.578186 -0.301575 1441831810 0.758057 -0.004272 0.578186 -0.301575 1441831810 0.758057 -0.004272 0.578186 -0.301575 1441831810 0.763245 0.017334 0.552795 -0.333984 1441831810 0.763245 0.017334 0.552795 -0.333984 1441831810 0.763245 0.017334 0.552795 -0.333984 1441831810 0.763245 0.017334 0.552795 -0.333984 1441831810 0.763245 0.017334 0.552795 -0.333984 1441831810 0.763245 0.017334 0.552795 -0.333984 1441831810 0.763245 0.017334 0.552795 -0.333984 1441831810 0.771057 -0.001038 0.545471 -0.328308 1441831810 0.771057 -0.001038 0.545471 -0.328308 1441831810 0.771057 -0.001038 0.545471 -0.328308 1441831810 0.771057 -0.001038 0.545471 -0.328308 1441831810 0.771057 -0.001038 0.545471 -0.328308 1441831810 0.775513 -0.037231 0.559387 -0.290161 1441831810 0.775513 -0.037231 0.559387 -0.290161 1441831810 0.775513 -0.037231 0.559387 -0.290161 1441831810 0.775513 -0.037231 0.559387 -0.290161 1441831810 0.775513 -0.037231 0.559387 -0.290161 1441831811 0.775513 -0.037231 0.559387 -0.290161 1441831811 0.775635 -0.058594 0.578003 -0.246460 1441831811 0.775635 -0.058594 0.578003 -0.246460 1441831811 0.775635 -0.058594 0.578003 -0.246460 1441831811 0.775635 -0.058594 0.578003 -0.246460 1441831811 0.775635 -0.058594 0.578003 -0.246460 1441831811 0.775635 -0.058594 0.578003 -0.246460 1441831811 0.774963 -0.037354 0.589172 -0.225464 1441831811 0.774963 -0.037354 0.589172 -0.225464 1441831811 0.774963 -0.037354 0.589172 -0.225464 1441831811 0.774963 -0.037354 0.589172 -0.225464 1441831811 0.774963 -0.037354 0.589172 -0.225464 1441831811 0.774963 -0.037354 0.589172 -0.225464 1441831811 0.773682 0.017700 0.591858 -0.225281 1441831811 0.773682 0.017700 0.591858 -0.225281 1441831811 0.773682 0.017700 0.591858 -0.225281 1441831811 0.773682 0.017700 0.591858 -0.225281 1441831811 0.773682 0.017700 0.591858 -0.225281 1441831811 0.773682 0.017700 0.591858 -0.225281 1441831811 0.771790 0.073792 0.588562 -0.228882 1441831811 0.771790 0.073792 0.588562 -0.228882 1441831811 0.771790 0.073792 0.588562 -0.228882 1441831811 0.771790 0.073792 0.588562 -0.228882 1441831811 0.771790 0.073792 0.588562 -0.228882 1441831811 0.771790 0.073792 0.588562 -0.228882 1441831811 0.773071 0.098816 0.587036 -0.218994 1441831811 0.773071 0.098816 0.587036 -0.218994 1441831811 0.773071 0.098816 0.587036 -0.218994 1441831811 0.773071 0.098816 0.587036 -0.218994 1441831811 0.773071 0.098816 0.587036 -0.218994 1441831811 0.773071 0.098816 0.587036 -0.218994 1441831811 0.775391 0.088440 0.593994 -0.195068 1441831811 0.775391 0.088440 0.593994 -0.195068 1441831811 0.775391 0.088440 0.593994 -0.195068 1441831811 0.775391 0.088440 0.593994 -0.195068 1441831811 0.775391 0.088440 0.593994 -0.195068 1441831811 0.775391 0.088440 0.593994 -0.195068 1441831811 0.775391 0.088440 0.593994 -0.195068 1441831811 0.774414 0.077087 0.600769 -0.182617 1441831811 0.774414 0.077087 0.600769 -0.182617 1441831811 0.774414 0.077087 0.600769 -0.182617 1441831811 0.774414 0.077087 0.600769 -0.182617 1441831811 0.774414 0.077087 0.600769 -0.182617 1441831811 0.774414 0.077087 0.600769 -0.182617 1441831811 0.769958 0.093567 0.599976 -0.195679 1441831811 0.769958 0.093567 0.599976 -0.195679 1441831811 0.769958 0.093567 0.599976 -0.195679 1441831811 0.769958 0.093567 0.599976 -0.195679 1441831811 0.769958 0.093567 0.599976 -0.195679 1441831811 0.769958 0.093567 0.599976 -0.195679 1441831811 0.774414 0.099060 0.591919 -0.200012 1441831811 0.774414 0.099060 0.591919 -0.200012 1441831811 0.774414 0.099060 0.591919 -0.200012 1441831811 0.774414 0.099060 0.591919 -0.200012 1441831811 0.774414 0.099060 0.591919 -0.200012 1441831811 0.774414 0.099060 0.591919 -0.200012 1441831811 0.786499 0.062012 0.587463 -0.179932 1441831811 0.786499 0.062012 0.587463 -0.179932 1441831811 0.786499 0.062012 0.587463 -0.179932 1441831811 0.786499 0.062012 0.587463 -0.179932 1441831811 0.786499 0.062012 0.587463 -0.179932 1441831811 0.786499 0.062012 0.587463 -0.179932 1441831811 0.786499 0.062012 0.587463 -0.179932 1441831811 0.791809 0.008911 0.591736 -0.150757 1441831811 0.791809 0.008911 0.591736 -0.150757 1441831811 0.791809 0.008911 0.591736 -0.150757 1441831811 0.791809 0.008911 0.591736 -0.150757 1441831811 0.791809 0.008911 0.591736 -0.150757 1441831811 0.791809 0.008911 0.591736 -0.150757 1441831811 0.790283 -0.028931 0.597168 -0.133972 1441831811 0.790283 -0.028931 0.597168 -0.133972 1441831811 0.790283 -0.028931 0.597168 -0.133972 1441831811 0.790283 -0.028931 0.597168 -0.133972 1441831811 0.790283 -0.028931 0.597168 -0.133972 1441831811 0.790283 -0.028931 0.597168 -0.133972 1441831811 0.786621 -0.024414 0.596863 -0.155701 1441831811 0.786621 -0.024414 0.596863 -0.155701 1441831811 0.786621 -0.024414 0.596863 -0.155701 1441831811 0.786621 -0.024414 0.596863 -0.155701 1441831811 0.786621 -0.024414 0.596863 -0.155701 1441831811 0.786621 -0.024414 0.596863 -0.155701 1441831811 0.781982 0.010498 0.589294 -0.202698 1441831811 0.781982 0.010498 0.589294 -0.202698 1441831811 0.781982 0.010498 0.589294 -0.202698 1441831811 0.781982 0.010498 0.589294 -0.202698 1441831811 0.781982 0.010498 0.589294 -0.202698 1441831811 0.781982 0.010498 0.589294 -0.202698 1441831811 0.781982 0.010498 0.589294 -0.202698 1441831811 0.780212 0.031433 0.576965 -0.239319 1441831811 0.780212 0.031433 0.576965 -0.239319 1441831811 0.780212 0.031433 0.576965 -0.239319 1441831811 0.780579 0.023926 0.571167 -0.252686 1441831811 0.780579 0.023926 0.571167 -0.252686 1441831811 0.780579 0.023926 0.571167 -0.252686 1441831811 0.780579 0.023926 0.571167 -0.252686 1441831811 0.780579 0.023926 0.571167 -0.252686 1441831811 0.780579 0.023926 0.571167 -0.252686 1441831811 0.780579 0.023926 0.571167 -0.252686 1441831811 0.781250 -0.000610 0.571655 -0.250671 1441831811 0.781250 -0.000610 0.571655 -0.250671 1441831811 0.781250 -0.000610 0.571655 -0.250671 1441831811 0.781250 -0.000610 0.571655 -0.250671 1441831811 0.781250 -0.000610 0.571655 -0.250671 1441831811 0.781250 -0.000610 0.571655 -0.250671 1441831811 0.776733 -0.013550 0.575623 -0.255066 1441831811 0.776733 -0.013550 0.575623 -0.255066 1441831811 0.776733 -0.013550 0.575623 -0.255066 1441831811 0.776733 -0.013550 0.575623 -0.255066 1441831811 0.776733 -0.013550 0.575623 -0.255066 1441831812 0.776733 -0.013550 0.575623 -0.255066 1441831812 0.771545 0.002441 0.576782 -0.268250 1441831812 0.771545 0.002441 0.576782 -0.268250 1441831812 0.771545 0.002441 0.576782 -0.268250 1441831812 0.771545 0.002441 0.576782 -0.268250 1441831812 0.771545 0.002441 0.576782 -0.268250 1441831812 0.771545 0.002441 0.576782 -0.268250 1441831812 0.774231 0.024658 0.570984 -0.271851 1441831812 0.774231 0.024658 0.570984 -0.271851 1441831812 0.774231 0.024658 0.570984 -0.271851 1441831812 0.774231 0.024658 0.570984 -0.271851 1441831812 0.774231 0.024658 0.570984 -0.271851 1441831812 0.779175 0.017883 0.575500 -0.247620 1441831812 0.779175 0.017883 0.575500 -0.247620 1441831812 0.779175 0.017883 0.575500 -0.247620 1441831812 0.779175 0.017883 0.575500 -0.247620 1441831812 0.779175 0.017883 0.575500 -0.247620 1441831812 0.778320 -0.017090 0.596130 -0.196167 1441831812 0.778320 -0.017090 0.596130 -0.196167 1441831812 0.778320 -0.017090 0.596130 -0.196167 1441831812 0.778320 -0.017090 0.596130 -0.196167 1441831812 0.778320 -0.017090 0.596130 -0.196167 1441831812 0.778320 -0.017090 0.596130 -0.196167 1441831812 0.772644 -0.059814 0.616028 -0.141113 1441831812 0.772644 -0.059814 0.616028 -0.141113 1441831812 0.772644 -0.059814 0.616028 -0.141113 1441831812 0.772644 -0.059814 0.616028 -0.141113 1441831812 0.772644 -0.059814 0.616028 -0.141113 1441831812 0.772644 -0.059814 0.616028 -0.141113 1441831812 0.768311 -0.044922 0.623413 -0.137756 1441831812 0.768311 -0.044922 0.623413 -0.137756 1441831812 0.768311 -0.044922 0.623413 -0.137756 1441831812 0.768311 -0.044922 0.623413 -0.137756 1441831812 0.768311 -0.044922 0.623413 -0.137756 1441831812 0.768311 -0.044922 0.623413 -0.137756 1441831812 0.767212 0.039856 0.612854 -0.184692 1441831812 0.767212 0.039856 0.612854 -0.184692 1441831812 0.767212 0.039856 0.612854 -0.184692 1441831812 0.767212 0.039856 0.612854 -0.184692 1441831812 0.767212 0.039856 0.612854 -0.184692 1441831812 0.767212 0.039856 0.612854 -0.184692 1441831812 0.766479 0.101257 0.597046 -0.213806 1441831812 0.766479 0.101257 0.597046 -0.213806 1441831812 0.766479 0.101257 0.597046 -0.213806 1441831812 0.766479 0.101257 0.597046 -0.213806 1441831812 0.766479 0.101257 0.597046 -0.213806 1441831812 0.766479 0.101257 0.597046 -0.213806 1441831812 0.766479 0.101257 0.597046 -0.213806 1441831812 0.773621 0.078979 0.594849 -0.203247 1441831812 0.773621 0.078979 0.594849 -0.203247 1441831812 0.773621 0.078979 0.594849 -0.203247 1441831812 0.773621 0.078979 0.594849 -0.203247 1441831812 0.773621 0.078979 0.594849 -0.203247 1441831812 0.773621 0.078979 0.594849 -0.203247 1441831812 0.776245 0.023376 0.604553 -0.176941 1441831812 0.776245 0.023376 0.604553 -0.176941 1441831812 0.776245 0.023376 0.604553 -0.176941 1441831812 0.776245 0.023376 0.604553 -0.176941 1441831812 0.776245 0.023376 0.604553 -0.176941 1441831812 0.776245 0.023376 0.604553 -0.176941 1441831812 0.773743 -0.013000 0.611145 -0.166016 1441831812 0.773743 -0.013000 0.611145 -0.166016 1441831812 0.773743 -0.013000 0.611145 -0.166016 1441831812 0.773743 -0.013000 0.611145 -0.166016 1441831812 0.773743 -0.013000 0.611145 -0.166016 1441831812 0.773743 -0.013000 0.611145 -0.166016 1441831812 0.773743 -0.013000 0.611145 -0.166016 1441831812 0.772278 -0.003113 0.608826 -0.181274 1441831812 0.772278 -0.003113 0.608826 -0.181274 1441831812 0.772278 -0.003113 0.608826 -0.181274 1441831812 0.772278 -0.003113 0.608826 -0.181274 1441831812 0.772278 -0.003113 0.608826 -0.181274 1441831812 0.777771 0.007874 0.599792 -0.187500 1441831812 0.777771 0.007874 0.599792 -0.187500 1441831812 0.777771 0.007874 0.599792 -0.187500 1441831812 0.777771 0.007874 0.599792 -0.187500 1441831812 0.777771 0.007874 0.599792 -0.187500 1441831812 0.777771 0.007874 0.599792 -0.187500 1441831812 0.777771 0.007874 0.599792 -0.187500 1441831812 0.781677 -0.018494 0.600708 -0.166687 1441831812 0.781677 -0.018494 0.600708 -0.166687 1441831812 0.781677 -0.018494 0.600708 -0.166687 1441831812 0.781677 -0.018494 0.600708 -0.166687 1441831812 0.781677 -0.018494 0.600708 -0.166687 1441831812 0.781677 -0.018494 0.600708 -0.166687 1441831812 0.781677 -0.018494 0.600708 -0.166687 1441831812 0.780212 -0.059387 0.609009 -0.129395 1441831812 0.780212 -0.059387 0.609009 -0.129395 1441831812 0.780212 -0.059387 0.609009 -0.129395 1441831812 0.780212 -0.059387 0.609009 -0.129395 1441831812 0.780212 -0.059387 0.609009 -0.129395 1441831812 0.780212 -0.059387 0.609009 -0.129395 1441831812 0.777039 -0.079407 0.614746 -0.109314 1441831812 0.777039 -0.079407 0.614746 -0.109314 1441831812 0.777039 -0.079407 0.614746 -0.109314 1441831812 0.777039 -0.079407 0.614746 -0.109314 1441831812 0.777039 -0.079407 0.614746 -0.109314 1441831812 0.777039 -0.079407 0.614746 -0.109314 1441831812 0.777039 -0.063538 0.614258 -0.121704 1441831812 0.777039 -0.063538 0.614258 -0.121704 1441831812 0.777039 -0.063538 0.614258 -0.121704 1441831812 0.777039 -0.063538 0.614258 -0.121704 1441831812 0.777039 -0.063538 0.614258 -0.121704 1441831812 0.777039 -0.063538 0.614258 -0.121704 1441831812 0.777039 -0.063538 0.614258 -0.121704 1441831812 0.778259 -0.033142 0.608948 -0.149414 1441831812 0.778259 -0.033142 0.608948 -0.149414 1441831812 0.778259 -0.033142 0.608948 -0.149414 1441831812 0.778259 -0.033142 0.608948 -0.149414 1441831812 0.778259 -0.033142 0.608948 -0.149414 1441831812 0.778259 -0.033142 0.608948 -0.149414 1441831813 0.781494 -0.009705 0.598816 -0.174683 1441831813 0.781494 -0.009705 0.598816 -0.174683 1441831813 0.781494 -0.009705 0.598816 -0.174683 1441831813 0.781494 -0.009705 0.598816 -0.174683 1441831813 0.781494 -0.009705 0.598816 -0.174683 1441831813 0.785583 -0.011658 0.591553 -0.180847 1441831813 0.785583 -0.011658 0.591553 -0.180847 1441831813 0.785583 -0.011658 0.591553 -0.180847 1441831813 0.785583 -0.011658 0.591553 -0.180847 1441831813 0.785583 -0.011658 0.591553 -0.180847 1441831813 0.785583 -0.011658 0.591553 -0.180847 1441831813 0.784546 -0.035889 0.594360 -0.172729 1441831813 0.784546 -0.035889 0.594360 -0.172729 1441831813 0.784546 -0.035889 0.594360 -0.172729 1441831813 0.784546 -0.035889 0.594360 -0.172729 1441831813 0.784546 -0.035889 0.594360 -0.172729 1441831813 0.784546 -0.035889 0.594360 -0.172729 1441831813 0.784546 -0.035889 0.594360 -0.172729 1441831813 0.780029 -0.049561 0.599670 -0.171631 1441831813 0.780029 -0.049561 0.599670 -0.171631 1441831813 0.780029 -0.049561 0.599670 -0.171631 1441831813 0.780029 -0.049561 0.599670 -0.171631 1441831813 0.780029 -0.049561 0.599670 -0.171631 1441831813 0.780029 -0.049561 0.599670 -0.171631 1441831813 0.778870 -0.023254 0.597168 -0.190002 1441831813 0.778870 -0.023254 0.597168 -0.190002 1441831813 0.778870 -0.023254 0.597168 -0.190002 1441831813 0.778870 -0.023254 0.597168 -0.190002 1441831813 0.778870 -0.023254 0.597168 -0.190002 1441831813 0.778870 -0.023254 0.597168 -0.190002 1441831813 0.778870 -0.023254 0.597168 -0.190002 1441831813 0.782288 0.002136 0.590210 -0.198914 1441831813 0.782288 0.002136 0.590210 -0.198914 1441831813 0.782288 0.002136 0.590210 -0.198914 1441831813 0.782288 0.002136 0.590210 -0.198914 1441831813 0.782288 0.002136 0.590210 -0.198914 1441831813 0.782288 0.002136 0.590210 -0.198914 1441831813 0.785767 -0.002625 0.591614 -0.180298 1441831813 0.785767 -0.002625 0.591614 -0.180298 1441831813 0.785767 -0.002625 0.591614 -0.180298 1441831813 0.785767 -0.002625 0.591614 -0.180298 1441831813 0.785767 -0.002625 0.591614 -0.180298 1441831813 0.785767 -0.002625 0.591614 -0.180298 1441831813 0.785767 -0.002625 0.591614 -0.180298 1441831813 0.785400 -0.020081 0.600586 -0.148315 1441831813 0.785400 -0.020081 0.600586 -0.148315 1441831813 0.785400 -0.020081 0.600586 -0.148315 1441831813 0.785400 -0.020081 0.600586 -0.148315 1441831813 0.785400 -0.020081 0.600586 -0.148315 1441831813 0.785400 -0.020081 0.600586 -0.148315 1441831813 0.783264 -0.013733 0.606323 -0.136475 1441831813 0.783264 -0.013733 0.606323 -0.136475 1441831813 0.783264 -0.013733 0.606323 -0.136475 1441831813 0.783264 -0.013733 0.606323 -0.136475 1441831813 0.783264 -0.013733 0.606323 -0.136475 1441831813 0.783264 -0.013733 0.606323 -0.136475 1441831813 0.782715 0.007751 0.604980 -0.145630 1441831813 0.782715 0.007751 0.604980 -0.145630 1441831813 0.782715 0.007751 0.604980 -0.145630 1441831813 0.782715 0.007751 0.604980 -0.145630 1441831813 0.782715 0.007751 0.604980 -0.145630 1441831813 0.782715 0.007751 0.604980 -0.145630 1441831813 0.782715 0.007751 0.604980 -0.145630 1441831813 0.783691 0.020569 0.600525 -0.157349 1441831813 0.783691 0.020569 0.600525 -0.157349 1441831813 0.783691 0.020569 0.600525 -0.157349 1441831813 0.783691 0.020569 0.600525 -0.157349 1441831813 0.783691 0.020569 0.600525 -0.157349 1441831813 0.783691 0.020569 0.600525 -0.157349 1441831813 0.786560 0.026978 0.592712 -0.170959 1441831813 0.786560 0.026978 0.592712 -0.170959 1441831813 0.786560 0.026978 0.592712 -0.170959 1441831813 0.786560 0.026978 0.592712 -0.170959 1441831813 0.786560 0.026978 0.592712 -0.170959 1441831813 0.786560 0.026978 0.592712 -0.170959 1441831813 0.791321 0.015991 0.584473 -0.178528 1441831813 0.791321 0.015991 0.584473 -0.178528 1441831813 0.791321 0.015991 0.584473 -0.178528 1441831813 0.791321 0.015991 0.584473 -0.178528 1441831813 0.791321 0.015991 0.584473 -0.178528 1441831813 0.791321 0.015991 0.584473 -0.178528 1441831813 0.791321 0.015991 0.584473 -0.178528 1441831813 0.790588 -0.006165 0.583862 -0.184204 1441831813 0.790588 -0.006165 0.583862 -0.184204 1441831813 0.790588 -0.006165 0.583862 -0.184204 1441831813 0.790588 -0.006165 0.583862 -0.184204 1441831813 0.790588 -0.006165 0.583862 -0.184204 1441831813 0.790588 -0.006165 0.583862 -0.184204 1441831813 0.787048 -0.018005 0.583862 -0.198120 1441831813 0.787048 -0.018005 0.583862 -0.198120 1441831813 0.787048 -0.018005 0.583862 -0.198120 1441831813 0.787048 -0.018005 0.583862 -0.198120 1441831813 0.787048 -0.018005 0.583862 -0.198120 1441831813 0.787048 -0.018005 0.583862 -0.198120 1441831813 0.784119 -0.007446 0.582031 -0.215271 1441831813 0.784119 -0.007446 0.582031 -0.215271 1441831813 0.784119 -0.007446 0.582031 -0.215271 1441831813 0.784119 -0.007446 0.582031 -0.215271 1441831813 0.784119 -0.007446 0.582031 -0.215271 1441831813 0.784119 -0.007446 0.582031 -0.215271 1441831813 0.786438 -0.005798 0.578979 -0.214905 1441831813 0.786438 -0.005798 0.578979 -0.214905 1441831813 0.786438 -0.005798 0.578979 -0.214905 1441831813 0.786438 -0.005798 0.578979 -0.214905 1441831813 0.786438 -0.005798 0.578979 -0.214905 1441831813 0.786438 -0.005798 0.578979 -0.214905 1441831813 0.787964 -0.022217 0.583313 -0.195618 1441831813 0.787964 -0.022217 0.583313 -0.195618 1441831813 0.787964 -0.022217 0.583313 -0.195618 1441831813 0.787964 -0.022217 0.583313 -0.195618 1441831813 0.787964 -0.022217 0.583313 -0.195618 1441831813 0.787964 -0.022217 0.583313 -0.195618 1441831813 0.790466 -0.022095 0.586792 -0.173889 1441831813 0.790466 -0.022095 0.586792 -0.173889 1441831814 0.790466 -0.022095 0.586792 -0.173889 1441831814 0.790466 -0.022095 0.586792 -0.173889 1441831814 0.790466 -0.022095 0.586792 -0.173889 1441831814 0.790466 -0.022095 0.586792 -0.173889 1441831814 0.790466 -0.022095 0.586792 -0.173889 1441831814 0.791016 -0.012329 0.590332 -0.159973 1441831814 0.791016 -0.012329 0.590332 -0.159973 1441831814 0.791016 -0.012329 0.590332 -0.159973 1441831814 0.791016 -0.012329 0.590332 -0.159973 1441831814 0.791016 -0.012329 0.590332 -0.159973 1441831814 0.791016 -0.012329 0.590332 -0.159973 1441831814 0.786804 0.007690 0.596252 -0.159180 1441831814 0.786804 0.007690 0.596252 -0.159180 1441831814 0.786804 0.007690 0.596252 -0.159180 1441831814 0.786804 0.007690 0.596252 -0.159180 1441831814 0.786804 0.007690 0.596252 -0.159180 1441831814 0.786804 0.007690 0.596252 -0.159180 1441831814 0.783447 0.041870 0.596741 -0.168274 1441831814 0.783447 0.041870 0.596741 -0.168274 1441831814 0.783447 0.041870 0.596741 -0.168274 1441831814 0.783447 0.041870 0.596741 -0.168274 1441831814 0.783447 0.041870 0.596741 -0.168274 1441831814 0.783447 0.041870 0.596741 -0.168274 1441831814 0.783447 0.041870 0.596741 -0.168274 1441831814 0.784180 0.068481 0.592346 -0.171509 1441831814 0.784180 0.068481 0.592346 -0.171509 1441831814 0.784180 0.068481 0.592346 -0.171509 1441831814 0.784180 0.068481 0.592346 -0.171509 1441831814 0.784180 0.068481 0.592346 -0.171509 1441831814 0.784180 0.068481 0.592346 -0.171509 1441831814 0.789368 0.062683 0.588318 -0.163635 1441831814 0.789368 0.062683 0.588318 -0.163635 1441831814 0.789368 0.062683 0.588318 -0.163635 1441831814 0.789368 0.062683 0.588318 -0.163635 1441831814 0.789368 0.062683 0.588318 -0.163635 1441831814 0.789368 0.062683 0.588318 -0.163635 1441831814 0.790100 0.042542 0.590393 -0.158936 1441831814 0.790100 0.042542 0.590393 -0.158936 1441831814 0.790100 0.042542 0.590393 -0.158936 1441831814 0.790100 0.042542 0.590393 -0.158936 1441831814 0.790100 0.042542 0.590393 -0.158936 1441831814 0.790100 0.042542 0.590393 -0.158936 1441831814 0.789368 0.034424 0.588806 -0.170227 1441831814 0.789368 0.034424 0.588806 -0.170227 1441831814 0.789368 0.034424 0.588806 -0.170227 1441831814 0.789368 0.034424 0.588806 -0.170227 1441831814 0.789368 0.034424 0.588806 -0.170227 1441831814 0.789368 0.034424 0.588806 -0.170227 1441831814 0.787964 0.040100 0.585327 -0.186523 1441831814 0.787964 0.040100 0.585327 -0.186523 1441831814 0.787964 0.040100 0.585327 -0.186523 1441831814 0.787964 0.040100 0.585327 -0.186523 1441831814 0.787964 0.040100 0.585327 -0.186523 1441831814 0.787964 0.040100 0.585327 -0.186523 1441831814 0.793579 0.014465 0.581482 -0.178467 1441831814 0.793579 0.014465 0.581482 -0.178467 1441831814 0.793579 0.014465 0.581482 -0.178467 1441831814 0.793579 0.014465 0.581482 -0.178467 1441831814 0.793579 0.014465 0.581482 -0.178467 1441831814 0.793579 0.014465 0.581482 -0.178467 1441831814 0.793579 0.014465 0.581482 -0.178467 1441831814 0.795227 -0.023804 0.584229 -0.160217 1441831814 0.795227 -0.023804 0.584229 -0.160217 1441831814 0.795227 -0.023804 0.584229 -0.160217 1441831814 0.795227 -0.023804 0.584229 -0.160217 1441831814 0.795227 -0.023804 0.584229 -0.160217 1441831814 0.793945 -0.035339 0.588562 -0.148071 1441831814 0.793945 -0.035339 0.588562 -0.148071 1441831814 0.793945 -0.035339 0.588562 -0.148071 1441831814 0.793945 -0.035339 0.588562 -0.148071 1441831814 0.793945 -0.035339 0.588562 -0.148071 1441831814 0.793945 -0.035339 0.588562 -0.148071 1441831814 0.791809 -0.014832 0.592285 -0.148010 1441831814 0.791809 -0.014832 0.592285 -0.148010 1441831814 0.791809 -0.014832 0.592285 -0.148010 1441831814 0.791809 -0.014832 0.592285 -0.148010 1441831814 0.791809 -0.014832 0.592285 -0.148010 1441831814 0.791809 -0.014832 0.592285 -0.148010 1441831814 0.791809 -0.014832 0.592285 -0.148010 1441831814 0.788513 0.007568 0.595520 -0.153320 1441831814 0.788513 0.007568 0.595520 -0.153320 1441831814 0.788513 0.007568 0.595520 -0.153320 1441831814 0.788513 0.007568 0.595520 -0.153320 1441831814 0.788513 0.007568 0.595520 -0.153320 1441831814 0.784546 0.019470 0.598755 -0.159607 1441831814 0.784546 0.019470 0.598755 -0.159607 1441831814 0.784546 0.019470 0.598755 -0.159607 1441831814 0.784546 0.019470 0.598755 -0.159607 1441831814 0.784546 0.019470 0.598755 -0.159607 1441831814 0.784546 0.019470 0.598755 -0.159607 1441831814 0.784546 0.019470 0.598755 -0.159607 1441831814 0.787231 0.019165 0.594055 -0.164246 1441831814 
0.652161 -0.323486 0.627808 -0.275574 1441831817 0.652161 -0.323486 0.627808 -0.275574 1441831817 0.652161 -0.323486 0.627808 -0.275574 1441831817 0.479492 -0.488464 0.545166 -0.484009 1441831817 0.479492 -0.488464 0.545166 -0.484009 1441831817 0.479492 -0.488464 0.545166 -0.484009 1441831817 0.479492 -0.488464 0.545166 -0.484009 1441831817 0.479492 -0.488464 0.545166 -0.484009 1441831817 0.479492 -0.488464 0.545166 -0.484009 1441831817 0.479492 -0.488464 0.545166 -0.484009 1441831817 0.223267 -0.576294 0.408936 -0.671448 1441831817 0.223267 -0.576294 0.408936 -0.671448 1441831817 0.223267 -0.576294 0.408936 -0.671448 1441831817 0.223267 -0.576294 0.408936 -0.671448 1441831817 0.223267 -0.576294 0.408936 -0.671448 1441831817 0.223267 -0.576294 0.408936 -0.671448 1441831817 0.223267 -0.576294 0.408936 -0.671448 1441831817 0.013123 -0.575134 0.269836 -0.772217 1441831817 0.013123 -0.575134 0.269836 -0.772217 1441831817 0.013123 -0.575134 0.269836 -0.772217 1441831817 0.013123 -0.575134 0.269836 -0.772217 1441831817 0.013123 -0.575134 0.269836 -0.772217 1441831817 0.013123 -0.575134 0.269836 -0.772217 1441831817 -0.090515 -0.550537 0.200500 -0.805359 1441831817 -0.090515 -0.550537 0.200500 -0.805359 1441831817 -0.090515 -0.550537 0.200500 -0.805359 1441831817 -0.090515 -0.550537 0.200500 -0.805359 1441831817 -0.090515 -0.550537 0.200500 -0.805359 1441831817 -0.090515 -0.550537 0.200500 -0.805359 1441831817 -0.052368 -0.548645 0.204407 -0.809021 1441831817 -0.052368 -0.548645 0.204407 -0.809021 1441831817 -0.052368 -0.548645 0.204407 -0.809021 1441831817 -0.052368 -0.548645 0.204407 -0.809021 1441831817 -0.052368 -0.548645 0.204407 -0.809021 1441831817 -0.052368 -0.548645 0.204407 -0.809021 1441831817 -0.052368 -0.548645 0.204407 -0.809021 1441831817 0.068298 -0.566833 0.322510 -0.755066 1441831817 0.068298 -0.566833 0.322510 -0.755066 1441831817 0.068298 -0.566833 0.322510 -0.755066 1441831817 0.068298 -0.566833 0.322510 -0.755066 1441831817 0.068298 -0.566833 0.322510 -0.755066 1441831817 0.068298 -0.566833 0.322510 -0.755066 1441831817 0.238220 -0.567261 0.514893 -0.596985 1441831817 0.238220 -0.567261 0.514893 -0.596985 1441831817 0.238220 -0.567261 0.514893 -0.596985 1441831817 0.238220 -0.567261 0.514893 -0.596985 1441831817 0.238220 -0.567261 0.514893 -0.596985 1441831817 0.238220 -0.567261 0.514893 -0.596985 1441831817 0.399048 -0.535461 0.635498 -0.387451 1441831817 0.399048 -0.535461 0.635498 -0.387451 1441831817 0.399048 -0.535461 0.635498 -0.387451 1441831817 0.399048 -0.535461 0.635498 -0.387451 1441831817 0.399048 -0.535461 0.635498 -0.387451 1441831817 0.399048 -0.535461 0.635498 -0.387451 1441831817 0.484497 -0.487549 0.693787 -0.214844 1441831817 0.484497 -0.487549 0.693787 -0.214844 1441831817 0.484497 -0.487549 0.693787 -0.214844 1441831817 0.484497 -0.487549 0.693787 -0.214844 1441831817 0.484497 -0.487549 0.693787 -0.214844 1441831817 0.484497 -0.487549 0.693787 -0.214844 1441831817 0.504211 -0.441406 0.718567 -0.186035 1441831817 0.504211 -0.441406 0.718567 -0.186035 1441831817 0.504211 -0.441406 0.718567 -0.186035 1441831817 0.504211 -0.441406 0.718567 -0.186035 1441831817 0.504211 -0.441406 0.718567 -0.186035 1441831817 0.504211 -0.441406 0.718567 -0.186035 1441831818 0.504211 -0.441406 0.718567 -0.186035 1441831818 0.438904 -0.467773 0.700256 -0.313232 1441831818 0.438904 -0.467773 0.700256 -0.313232 1441831818 0.438904 -0.467773 0.700256 -0.313232 1441831818 0.438904 -0.467773 0.700256 -0.313232 1441831818 0.438904 -0.467773 0.700256 -0.313232 1441831818 0.290100 -0.552368 0.613342 -0.484314 1441831818 0.290100 -0.552368 0.613342 -0.484314 1441831818 0.290100 -0.552368 0.613342 -0.484314 1441831818 0.290100 -0.552368 0.613342 -0.484314 1441831818 0.290100 -0.552368 0.613342 -0.484314 1441831818 0.290100 -0.552368 0.613342 -0.484314 1441831818 0.087524 -0.602173 0.462830 -0.644653 1441831818 0.087524 -0.602173 0.462830 -0.644653 1441831818 0.087524 -0.602173 0.462830 -0.644653 1441831818 0.087524 -0.602173 0.462830 -0.644653 1441831818 0.087524 -0.602173 0.462830 -0.644653 1441831818 0.087524 -0.602173 0.462830 -0.644653 1441831818 0.087524 -0.602173 0.462830 -0.644653 1441831818 -0.107544 -0.601501 0.338013 -0.715820 1441831818 -0.107544 -0.601501 0.338013 -0.715820 1441831818 -0.107544 -0.601501 0.338013 -0.715820 1441831818 -0.107544 -0.601501 0.338013 -0.715820 1441831818 -0.107544 -0.601501 0.338013 -0.715820 1441831818 -0.107544 -0.601501 0.338013 -0.715820 1441831818 -0.234070 -0.568665 0.230408 -0.754211 1441831818 -0.234070 -0.568665 0.230408 -0.754211 1441831818 -0.234070 -0.568665 0.230408 -0.754211 1441831818 -0.234070 -0.568665 0.230408 -0.754211 1441831818 -0.234070 -0.568665 0.230408 -0.754211 1441831818 -0.234070 -0.568665 0.230408 -0.754211 1441831818 -0.234070 -0.568665 0.230408 -0.754211 1441831818 -0.232849 -0.574097 0.235657 -0.748840 1441831818 -0.232849 -0.574097 0.235657 -0.748840 1441831818 -0.232849 -0.574097 0.235657 -0.748840 1441831818 -0.232849 -0.574097 0.235657 -0.748840 1441831818 -0.232849 -0.574097 0.235657 -0.748840 1441831818 -0.232849 -0.574097 0.235657 -0.748840 1441831818 -0.137634 -0.595459 0.352600 -0.708679 1441831818 -0.137634 -0.595459 0.352600 -0.708679 1441831818 -0.137634 -0.595459 0.352600 -0.708679 1441831818 -0.137634 -0.595459 0.352600 -0.708679 1441831818 -0.137634 -0.595459 0.352600 -0.708679 1441831818 -0.137634 -0.595459 0.352600 -0.708679 1441831818 -0.012268 -0.618835 0.548157 -0.562561 1441831818 -0.012268 -0.618835 0.548157 -0.562561 1441831818 -0.012268 -0.618835 0.548157 -0.562561 1441831818 -0.012268 -0.618835 0.548157 -0.562561 1441831818 -0.012268 -0.618835 0.548157 -0.562561 1441831818 -0.012268 -0.618835 0.548157 -0.562561 1441831818 0.141418 -0.623291 0.694946 -0.329529 1441831818 0.141418 -0.623291 0.694946 -0.329529 1441831818 0.141418 -0.623291 0.694946 -0.329529 1441831818 0.141418 -0.623291 0.694946 -0.329529 1441831818 0.141418 -0.623291 0.694946 -0.329529 1441831818 0.141418 -0.623291 0.694946 -0.329529 1441831818 0.268433 -0.598267 0.748047 -0.102417 1441831818 0.268433 -0.598267 0.748047 -0.102417 1441831818 0.268433 -0.598267 0.748047 -0.102417 1441831818 0.268433 -0.598267 0.748047 -0.102417 1441831818 0.268433 -0.598267 0.748047 -0.102417 1441831818 0.268433 -0.598267 0.748047 -0.102417 1441831818 0.300049 -0.581482 0.756042 0.015991 1441831818 0.300049 -0.581482 0.756042 0.015991 1441831818 0.300049 -0.581482 0.756042 0.015991 1441831818 0.300049 -0.581482 0.756042 0.015991 1441831818 0.300049 -0.581482 0.756042 0.015991 1441831818 0.300049 -0.581482 0.756042 0.015991 1441831818 0.274414 -0.569214 0.769653 -0.091064 1441831818 0.274414 -0.569214 0.769653 -0.091064 1441831818 0.274414 -0.569214 0.769653 -0.091064 1441831818 0.274414 -0.569214 0.769653 -0.091064 1441831818 0.274414 -0.569214 0.769653 -0.091064 1441831818 0.274414 -0.569214 0.769653 -0.091064 1441831818 0.182190 -0.579895 0.729370 -0.313965 1441831818 0.182190 -0.579895 0.729370 -0.313965 1441831818 0.182190 -0.579895 0.729370 -0.313965 1441831818 0.182190 -0.579895 0.729370 -0.313965 1441831818 0.182190 -0.579895 0.729370 -0.313965 1441831818 0.182190 -0.579895 0.729370 -0.313965 1441831818 0.055725 -0.563538 0.631348 -0.529785 1441831818 0.055725 -0.563538 0.631348 -0.529785 1441831818 0.055725 -0.563538 0.631348 -0.529785 1441831818 0.055725 -0.563538 0.631348 -0.529785 1441831818 0.055725 -0.563538 0.631348 -0.529785 1441831818 0.055725 -0.563538 0.631348 -0.529785 1441831818 -0.059692 -0.532166 0.488403 -0.689026 1441831818 -0.059692 -0.532166 0.488403 -0.689026 1441831818 -0.059692 -0.532166 0.488403 -0.689026 1441831818 -0.059692 -0.532166 0.488403 -0.689026 1441831818 -0.059692 -0.532166 0.488403 -0.689026 1441831818 -0.059692 -0.532166 0.488403 -0.689026 1441831818 -0.162109 -0.507813 0.346985 -0.771667 1441831818 -0.162109 -0.507813 0.346985 -0.771667 1441831818 -0.162109 -0.507813 0.346985 -0.771667 1441831818 -0.162109 -0.507813 0.346985 -0.771667 1441831818 -0.162109 -0.507813 0.346985 -0.771667 1441831818 -0.162109 -0.507813 0.346985 -0.771667 1441831818 -0.189819 -0.501587 0.267151 -0.800659 1441831818 -0.189819 -0.501587 0.267151 -0.800659 1441831818 -0.189819 -0.501587 0.267151 -0.800659 1441831818 -0.189819 -0.501587 0.267151 -0.800659 1441831818 -0.189819 -0.501587 0.267151 -0.800659 1441831818 -0.189819 -0.501587 0.267151 -0.800659 1441831818 -0.134094 -0.505676 0.317200 -0.791016 1441831818 -0.134094 -0.505676 0.317200 -0.791016 1441831818 -0.134094 -0.505676 0.317200 -0.791016 1441831818 -0.134094 -0.505676 0.317200 -0.791016 1441831818 -0.134094 -0.505676 0.317200 -0.791016 1441831818 -0.134094 -0.505676 0.317200 -0.791016 1441831819 -0.017517 -0.527954 0.487976 -0.694885 1441831819 -0.017517 -0.527954 0.487976 -0.694885 1441831819 -0.017517 -0.527954 0.487976 -0.694885 1441831819 -0.017517 -0.527954 0.487976 -0.694885 1441831819 -0.017517 -0.527954 0.487976 -0.694885 1441831819 -0.017517 -0.527954 0.487976 -0.694885 1441831819 0.139954 -0.552795 0.676025 -0.466736 1441831819 0.139954 -0.552795 0.676025 -0.466736 1441831819 0.139954 -0.552795 0.676025 -0.466736 1441831819 0.139954 -0.552795 0.676025 -0.466736 1441831819 0.139954 -0.552795 0.676025 -0.466736 1441831819 0.139954 -0.552795 0.676025 -0.466736 1441831819 0.139954 -0.552795 0.676025 -0.466736 1441831819 0.301697 -0.553406 0.743835 -0.222290 1441831819 0.301697 -0.553406 0.743835 -0.222290 1441831819 0.301697 -0.553406 0.743835 -0.222290 1441831819 0.301697 -0.553406 0.743835 -0.222290 1441831819 0.301697 -0.553406 0.743835 -0.222290 1441831819 0.301697 -0.553406 0.743835 -0.222290 1441831819 0.313904 -0.557312 0.768555 -0.013367 1441831819 0.313904 -0.557312 0.768555 -0.013367 1441831819 0.313904 -0.557312 0.768555 -0.013367 1441831819 0.313904 -0.557312 0.768555 -0.013367 1441831819 0.313904 -0.557312 0.768555 -0.013367 1441831819 0.313904 -0.557312 0.768555 -0.013367 1441831819 0.294861 -0.563110 0.763855 -0.111694 1441831819 0.294861 -0.563110 0.763855 -0.111694 1441831819 0.294861 -0.563110 0.763855 -0.111694 1441831819 0.294861 -0.563110 0.763855 -0.111694 1441831819 0.294861 -0.563110 0.763855 -0.111694 1441831819 0.294861 -0.563110 0.763855 -0.111694 1441831819 0.199463 -0.596680 0.708801 -0.319031 1441831819 0.199463 -0.596680 0.708801 -0.319031 1441831819 0.199463 -0.596680 0.708801 -0.319031 1441831819 0.199463 -0.596680 0.708801 -0.319031 1441831819 0.199463 -0.596680 0.708801 -0.319031 1441831819 -0.053467 -0.624634 0.647522 -0.433289 1441831819 -0.053467 -0.624634 0.647522 -0.433289 1441831819 -0.053467 -0.624634 0.647522 -0.433289 1441831819 -0.053467 -0.624634 0.647522 -0.433289 1441831819 -0.053467 -0.624634 0.647522 -0.433289 1441831819 -0.053467 -0.624634 0.647522 -0.433289 1441831819 -0.138123 -0.600403 0.481079 -0.623718 1441831819 -0.138123 -0.600403 0.481079 -0.623718 1441831819 -0.138123 -0.600403 0.481079 -0.623718 1441831819 -0.138123 -0.600403 0.481079 -0.623718 1441831819 -0.138123 -0.600403 0.481079 -0.623718 1441831819 -0.138123 -0.600403 0.481079 -0.623718 1441831819 -0.214294 -0.560669 0.347961 -0.720276 1441831819 -0.214294 -0.560669 0.347961 -0.720276 1441831819 -0.214294 -0.560669 0.347961 -0.720276 1441831819 -0.214294 -0.560669 0.347961 -0.720276 1441831819 -0.214294 -0.560669 0.347961 -0.720276 1441831819 -0.214294 -0.560669 0.347961 -0.720276 1441831819 -0.214294 -0.560669 0.347961 -0.720276 1441831819 -0.251892 -0.507690 0.305847 -0.765076 1441831819 -0.251892 -0.507690 0.305847 -0.765076 1441831819 -0.251892 -0.507690 0.305847 -0.765076 1441831819 -0.251892 -0.507690 0.305847 -0.765076 1441831819 -0.251892 -0.507690 0.305847 -0.765076 1441831819 -0.251892 -0.507690 0.305847 -0.765076 1441831819 -0.184937 -0.520386 0.395569 -0.733887 1441831819 -0.184937 -0.520386 0.395569 -0.733887 1441831819 -0.184937 -0.520386 0.395569 -0.733887 1441831819 -0.184937 -0.520386 0.395569 -0.733887 1441831819 -0.184937 -0.520386 0.395569 -0.733887 1441831819 -0.184937 -0.520386 0.395569 -0.733887 1441831819 -0.184937 -0.520386 0.395569 -0.733887 1441831819 -0.037109 -0.551819 0.562317 -0.614807 1441831819 -0.037109 -0.551819 0.562317 -0.614807 1441831819 -0.037109 -0.551819 0.562317 -0.614807 1441831819 -0.037109 -0.551819 0.562317 -0.614807 1441831819 -0.037109 -0.551819 0.562317 -0.614807 1441831819 0.134399 -0.575928 0.687744 -0.421021 1441831819 0.134399 -0.575928 0.687744 -0.421021 1441831819 0.134399 -0.575928 0.687744 -0.421021 1441831819 0.134399 -0.575928 0.687744 -0.421021 1441831819 0.134399 -0.575928 0.687744 -0.421021 1441831819 0.134399 -0.575928 0.687744 -0.421021 1441831819 0.134399 -0.575928 0.687744 -0.421021 1441831819 0.274109 -0.573364 0.739380 -0.222290 1441831819 0.274109 -0.573364 0.739380 -0.222290 1441831819 0.274109 -0.573364 0.739380 -0.222290 1441831819 0.274109 -0.573364 0.739380 -0.222290 1441831819 0.274109 -0.573364 0.739380 -0.222290 1441831819 0.274109 -0.573364 0.739380 -0.222290 1441831819 0.315430 -0.566772 0.757935 -0.069519 1441831819 0.315430 -0.566772 0.757935 -0.069519 1441831819 0.315430 -0.566772 0.757935 -0.069519 1441831819 0.315430 -0.566772 0.757935 -0.069519 1441831819 0.315430 -0.566772 0.757935 -0.069519 1441831819 0.267517 -0.571350 0.765259 -0.127808 1441831819 0.267517 -0.571350 0.765259 -0.127808 1441831819 0.267517 -0.571350 0.765259 -0.127808 1441831819 0.267517 -0.571350 0.765259 -0.127808 1441831819 0.267517 -0.571350 0.765259 -0.127808 1441831819 0.267517 -0.571350 0.765259 -0.127808 1441831819 0.267517 -0.571350 0.765259 -0.127808 1441831819 0.171448 -0.572449 0.718445 -0.356018 1441831819 0.171448 -0.572449 0.718445 -0.356018 1441831819 0.171448 -0.572449 0.718445 -0.356018 1441831819 0.171448 -0.572449 0.718445 -0.356018 1441831819 0.171448 -0.572449 0.718445 -0.356018 1441831819 0.019836 -0.558105 0.611084 -0.561035 1441831819 0.019836 -0.558105 0.611084 -0.561035 1441831819 0.019836 -0.558105 0.611084 -0.561035 1441831819 0.019836 -0.558105 0.611084 -0.561035 1441831819 0.019836 -0.558105 0.611084 -0.561035 1441831819 0.019836 -0.558105 0.611084 -0.561035 1441831819 -0.098511 -0.529968 0.470337 -0.698792 1441831820 -0.098511 -0.529968 0.470337 -0.698792 1441831820 -0.098511 -0.529968 0.470337 -0.698792 1441831820 -0.098511 -0.529968 0.470337 -0.698792 1441831820 -0.098511 -0.529968 0.470337 -0.698792 1441831820 -0.098511 -0.529968 0.470337 -0.698792 1441831820 -0.098511 -0.529968 0.470337 -0.698792 1441831820 -0.210510 -0.498901 0.350037 -0.764404 1441831820 -0.210510 -0.498901 0.350037 -0.764404 1441831820 -0.210510 -0.498901 0.350037 -0.764404 1441831820 -0.210510 -0.498901 0.350037 -0.764404 1441831820 -0.210510 -0.498901 0.350037 -0.764404 1441831820 -0.210510 -0.498901 0.350037 -0.764404 1441831820 -0.253357 -0.479004 0.289001 -0.789246 1441831820 -0.253357 -0.479004 0.289001 -0.789246 1441831820 -0.253357 -0.479004 0.289001 -0.789246 1441831820 -0.253357 -0.479004 0.289001 -0.789246 1441831820 -0.253357 -0.479004 0.289001 -0.789246 1441831820 -0.253357 -0.479004 0.289001 -0.789246 1441831820 -0.253357 -0.479004 0.289001 -0.789246 1441831820 -0.202820 -0.493042 0.353760 -0.768555 1441831820 -0.202820 -0.493042 0.353760 -0.768555 1441831820 -0.202820 -0.493042 0.353760 -0.768555 1441831820 -0.202820 -0.493042 0.353760 -0.768555 1441831820 -0.202820 -0.493042 0.353760 -0.768555 1441831820 -0.061890 -0.517212 0.506531 -0.687134 1441831820 -0.061890 -0.517212 0.506531 -0.687134 1441831820 -0.061890 -0.517212 0.506531 -0.687134 1441831820 -0.061890 -0.517212 0.506531 -0.687134 1441831820 -0.061890 -0.517212 0.506531 -0.687134 1441831820 -0.061890 -0.517212 0.506531 -0.687134 1441831820 -0.061890 -0.517212 0.506531 -0.687134 1441831820 0.123718 -0.542664 0.661621 -0.502441 1441831820 0.123718 -0.542664 0.661621 -0.502441 1441831820 0.123718 -0.542664 0.661621 -0.502441 1441831820 0.123718 -0.542664 0.661621 -0.502441 1441831820 0.297180 -0.551453 0.718079 -0.303223 1441831820 0.297180 -0.551453 0.718079 -0.303223 1441831820 0.297180 -0.551453 0.718079 -0.303223 1441831820 0.297180 -0.551453 0.718079 -0.303223 1441831820 0.297180 -0.551453 0.718079 -0.303223 1441831820 0.297180 -0.551453 0.718079 -0.303223 1441831820 0.297180 -0.551453 0.718079 -0.303223 1441831820 0.382080 -0.551331 0.727356 -0.144836 1441831820 0.382080 -0.551331 0.727356 -0.144836 1441831820 0.382080 -0.551331 0.727356 -0.144836 1441831820 0.382080 -0.551331 0.727356 -0.144836 1441831820 0.382080 -0.551331 0.727356 -0.144836 1441831820 0.359619 -0.563660 0.720947 -0.182190 1441831820 0.359619 -0.563660 0.720947 -0.182190 1441831820 0.359619 -0.563660 0.720947 -0.182190 1441831820 0.359619 -0.563660 0.720947 -0.182190 1441831820 0.359619 -0.563660 0.720947 -0.182190 1441831820 0.359619 -0.563660 0.720947 -0.182190 1441831820 0.254639 -0.564209 0.699341 -0.357422 1441831820 0.254639 -0.564209 0.699341 -0.357422 1441831820 0.254639 -0.564209 0.699341 -0.357422 1441831820 0.254639 -0.564209 0.699341 -0.357422 1441831820 0.254639 -0.564209 0.699341 -0.357422 1441831820 0.254639 -0.564209 0.699341 -0.357422 1441831820 0.096558 -0.548340 0.624329 -0.547974 1441831820 0.096558 -0.548340 0.624329 -0.547974 1441831820 0.096558 -0.548340 0.624329 -0.547974 1441831820 0.096558 -0.548340 0.624329 -0.547974 1441831820 0.096558 -0.548340 0.624329 -0.547974 1441831820 0.096558 -0.548340 0.624329 -0.547974 1441831820 -0.056702 -0.506836 0.502625 -0.698120 1441831820 -0.056702 -0.506836 0.502625 -0.698120 1441831820 -0.056702 -0.506836 0.502625 -0.698120 1441831820 -0.056702 -0.506836 0.502625 -0.698120 1441831820 -0.056702 -0.506836 0.502625 -0.698120 1441831820 -0.056702 -0.506836 0.502625 -0.698120 1441831820 -0.212219 -0.480408 0.382446 -0.760254 1441831820 -0.212219 -0.480408 0.382446 -0.760254 1441831820 -0.212219 -0.480408 0.382446 -0.760254 1441831820 -0.212219 -0.480408 0.382446 -0.760254 1441831820 -0.212219 -0.480408 0.382446 -0.760254 1441831820 -0.212219 -0.480408 0.382446 -0.760254 1441831820 -0.243103 -0.440674 0.257690 -0.824829 1441831820 -0.243103 -0.440674 0.257690 -0.824829 1441831820 -0.243103 -0.440674 0.257690 -0.824829 1441831820 -0.243103 -0.440674 0.257690 -0.824829 1441831820 -0.243103 -0.440674 0.257690 -0.824829 1441831820 -0.243103 -0.440674 0.257690 -0.824829 1441831820 -0.210022 -0.465088 0.275146 -0.814819 1441831820 -0.210022 -0.465088 0.275146 -0.814819 1441831820 -0.210022 -0.465088 0.275146 -0.814819 1441831820 -0.210022 -0.465088 0.275146 -0.814819 1441831820 -0.210022 -0.465088 0.275146 -0.814819 1441831820 -0.210022 -0.465088 0.275146 -0.814819 1441831820 -0.084534 -0.500488 0.411499 -0.757019 1441831820 -0.084534 -0.500488 0.411499 -0.757019 1441831820 -0.084534 -0.500488 0.411499 -0.757019 1441831820 -0.084534 -0.500488 0.411499 -0.757019 1441831820 -0.084534 -0.500488 0.411499 -0.757019 1441831820 -0.084534 -0.500488 0.411499 -0.757019 1441831820 0.076965 -0.539368 0.592163 -0.593750 1441831820 0.076965 -0.539368 0.592163 -0.593750 1441831820 0.076965 -0.539368 0.592163 -0.593750 1441831820 0.076965 -0.539368 0.592163 -0.593750 1441831820 0.076965 -0.539368 0.592163 -0.593750 1441831820 0.076965 -0.539368 0.592163 -0.593750 1441831820 0.076965 -0.539368 0.592163 -0.593750 1441831820 0.252869 -0.561340 0.685181 -0.389221 1441831820 0.252869 -0.561340 0.685181 -0.389221 1441831820 0.252869 -0.561340 0.685181 -0.389221 1441831820 0.252869 -0.561340 0.685181 -0.389221 1441831820 0.252869 -0.561340 0.685181 -0.389221 1441831820 0.252869 -0.561340 0.685181 -0.389221 1441831820 0.337952 -0.569275 0.719177 -0.210938 1441831820 0.337952 -0.569275 0.719177 -0.210938 1441831821 0.337952 -0.569275 0.719177 -0.210938 1441831821 0.337952 -0.569275 0.719177 -0.210938 1441831821 0.337952 -0.569275 0.719177 -0.210938 1441831821 0.337952 -0.569275 0.719177 -0.210938 1441831821 0.264587 -0.585571 0.723572 -0.252136 1441831821 0.264587 -0.585571 0.723572 -0.252136 1441831821 0.264587 -0.585571 0.723572 -0.252136 1441831821 0.264587 -0.585571 0.723572 -0.252136 1441831821 0.264587 -0.585571 0.723572 -0.252136 1441831821 0.264587 -0.585571 0.723572 -0.252136 1441831821 0.176819 -0.581177 0.639954 -0.470642 1441831821 0.176819 -0.581177 0.639954 -0.470642 1441831821 0.176819 -0.581177 0.639954 -0.470642 1441831821 0.176819 -0.581177 0.639954 -0.470642 1441831821 0.176819 -0.581177 0.639954 -0.470642 1441831821 0.176819 -0.581177 0.639954 -0.470642 1441831821 0.025269 -0.573975 0.552917 -0.603516 1441831821 0.025269 -0.573975 0.552917 -0.603516 1441831821 0.025269 -0.573975 0.552917 -0.603516 1441831821 0.025269 -0.573975 0.552917 -0.603516 1441831821 0.025269 -0.573975 0.552917 -0.603516 1441831821 0.025269 -0.573975 0.552917 -0.603516 1441831821 -0.096252 -0.528992 0.428406 -0.726257 1441831821 -0.096252 -0.528992 0.428406 -0.726257 1441831821 -0.096252 -0.528992 0.428406 -0.726257 1441831821 -0.096252 -0.528992 0.428406 -0.726257 1441831821 -0.096252 -0.528992 0.428406 -0.726257 1441831821 -0.096252 -0.528992 0.428406 -0.726257 1441831821 -0.096252 -0.528992 0.428406 -0.726257 1441831821 -0.195557 -0.485779 0.296509 -0.798706 1441831821 -0.195557 -0.485779 0.296509 -0.798706 1441831821 -0.195557 -0.485779 0.296509 -0.798706 1441831821 -0.195557 -0.485779 0.296509 -0.798706 1441831821 -0.195557 -0.485779 0.296509 -0.798706 1441831821 -0.195557 -0.485779 0.296509 -0.798706 1441831821 -0.230774 -0.467407 0.184387 -0.833252 1441831821 -0.230774 -0.467407 0.184387 -0.833252 1441831821 -0.230774 -0.467407 0.184387 -0.833252 1441831821 -0.230774 -0.467407 0.184387 -0.833252 1441831821 -0.230774 -0.467407 0.184387 -0.833252 1441831821 -0.230774 -0.467407 0.184387 -0.833252 1441831821 -0.222534 -0.481995 0.184570 -0.827148 1441831821 -0.222534 -0.481995 0.184570 -0.827148 1441831821 -0.222534 -0.481995 0.184570 -0.827148 1441831821 -0.222534 -0.481995 0.184570 -0.827148 1441831821 -0.222534 -0.481995 0.184570 -0.827148 1441831821 -0.222534 -0.481995 0.184570 -0.827148 1441831821 -0.119019 -0.526672 0.314514 -0.780762 1441831821 -0.119019 -0.526672 0.314514 -0.780762 1441831821 -0.119019 -0.526672 0.314514 -0.780762 1441831821 -0.119019 -0.526672 0.314514 -0.780762 1441831821 -0.119019 -0.526672 0.314514 -0.780762 1441831821 -0.119019 -0.526672 0.314514 -0.780762 1441831821 0.040771 -0.569458 0.529602 -0.627380 1441831821 0.040771 -0.569458 0.529602 -0.627380 1441831821 0.040771 -0.569458 0.529602 -0.627380 1441831821 0.040771 -0.569458 0.529602 -0.627380 1441831821 0.040771 -0.569458 0.529602 -0.627380 1441831821 0.040771 -0.569458 0.529602 -0.627380 1441831821 0.195679 -0.585022 0.688660 -0.381165 1441831821 0.195679 -0.585022 0.688660 -0.381165 1441831821 0.195679 -0.585022 0.688660 -0.381165 1441831821 0.195679 -0.585022 0.688660 -0.381165 1441831821 0.195679 -0.585022 0.688660 -0.381165 1441831821 0.195679 -0.585022 0.688660 -0.381165 1441831821 0.311401 -0.570313 0.735657 -0.191223 1441831821 0.311401 -0.570313 0.735657 -0.191223 1441831821 0.311401 -0.570313 0.735657 -0.191223 1441831821 0.311401 -0.570313 0.735657 -0.191223 1441831821 0.311401 -0.570313 0.735657 -0.191223 1441831821 0.311401 -0.570313 0.735657 -0.191223 1441831821 0.300659 -0.572327 0.752380 -0.126221 1441831821 0.300659 -0.572327 0.752380 -0.126221 1441831821 0.300659 -0.572327 0.752380 -0.126221 1441831821 0.300659 -0.572327 0.752380 -0.126221 1441831821 0.300659 -0.572327 0.752380 -0.126221 1441831821 0.300659 -0.572327 0.752380 -0.126221 1441831821 0.300659 -0.572327 0.752380 -0.126221 1441831821 0.221191 -0.568848 0.740540 -0.281250 1441831821 0.221191 -0.568848 0.740540 -0.281250 1441831821 0.221191 -0.568848 0.740540 -0.281250 1441831821 0.221191 -0.568848 0.740540 -0.281250 1441831821 0.221191 -0.568848 0.740540 -0.281250 1441831821 0.221191 -0.568848 0.740540 -0.281250 1441831821 0.056274 -0.571411 0.663513 -0.479675 1441831821 0.056274 -0.571411 0.663513 -0.479675 1441831821 0.056274 -0.571411 0.663513 -0.479675 1441831821 0.056274 -0.571411 0.663513 -0.479675 1441831821 0.056274 -0.571411 0.663513 -0.479675 1441831821 0.056274 -0.571411 0.663513 -0.479675 1441831821 -0.108826 -0.538147 0.512512 -0.660278 1441831821 -0.108826 -0.538147 0.512512 -0.660278 1441831821 -0.108826 -0.538147 0.512512 -0.660278 1441831821 -0.108826 -0.538147 0.512512 -0.660278 1441831821 -0.108826 -0.538147 0.512512 -0.660278 1441831821 -0.108826 -0.538147 0.512512 -0.660278 1441831821 -0.108826 -0.538147 0.512512 -0.660278 1441831821 -0.252502 -0.524109 0.338684 -0.739563 1441831821 -0.252502 -0.524109 0.338684 -0.739563 1441831821 -0.252502 -0.524109 0.338684 -0.739563 1441831821 -0.252502 -0.524109 0.338684 -0.739563 1441831821 -0.252502 -0.524109 0.338684 -0.739563 1441831821 -0.252502 -0.524109 0.338684 -0.739563 1441831821 -0.332764 -0.495239 0.201355 -0.776917 1441831821 -0.332764 -0.495239 0.201355 -0.776917 1441831821 -0.332764 -0.495239 0.201355 -0.776917 1441831821 -0.332764 -0.495239 0.201355 -0.776917 1441831821 -0.332764 -0.495239 0.201355 -0.776917 1441831821 -0.332764 -0.495239 0.201355 -0.776917 1441831821 -0.294739 -0.502930 0.198547 -0.787903 1441831821 -0.294739 -0.502930 0.198547 -0.787903 1441831821 -0.294739 -0.502930 0.198547 -0.787903 1441831822 -0.294739 -0.502930 0.198547 -0.787903 1441831822 -0.294739 -0.502930 0.198547 -0.787903 1441831822 -0.294739 -0.502930 0.198547 -0.787903 1441831822 -0.294739 -0.502930 0.198547 -0.787903 1441831822 -0.163452 -0.532776 0.336060 -0.759338 1441831822 -0.163452 -0.532776 0.336060 -0.759338 1441831822 -0.163452 -0.532776 0.336060 -0.759338 1441831822 -0.163452 -0.532776 0.336060 -0.759338 1441831822 -0.163452 -0.532776 0.336060 -0.759338 1441831822 -0.163452 -0.532776 0.336060 -0.759338 1441831822 0.012207 -0.561951 0.559998 -0.608704 1441831822 0.012207 -0.561951 0.559998 -0.608704 1441831822 0.012207 -0.561951 0.559998 -0.608704 1441831822 0.012207 -0.561951 0.559998 -0.608704 1441831822 0.012207 -0.561951 0.559998 -0.608704 1441831822 0.012207 -0.561951 0.559998 -0.608704 1441831822 0.219482 -0.556824 0.685303 -0.414856 1441831822 0.219482 -0.556824 0.685303 -0.414856 1441831822 0.219482 -0.556824 0.685303 -0.414856 1441831822 0.219482 -0.556824 0.685303 -0.414856 1441831822 0.219482 -0.556824 0.685303 -0.414856 1441831822 0.219482 -0.556824 0.685303 -0.414856 1441831822 0.368652 -0.519836 0.737488 -0.223511 1441831822 0.368652 -0.519836 0.737488 -0.223511 1441831822 0.368652 -0.519836 0.737488 -0.223511 1441831822 0.368652 -0.519836 0.737488 -0.223511 1441831822 0.368652 -0.519836 0.737488 -0.223511 1441831822 0.368652 -0.519836 0.737488 -0.223511 1441831822 0.368652 -0.519836 0.737488 -0.223511 1441831822 0.410767 -0.517212 0.743530 -0.104370 1441831822 0.410767 -0.517212 0.743530 -0.104370 1441831822 0.410767 -0.517212 0.743530 -0.104370 1441831822 0.410767 -0.517212 0.743530 -0.104370 1441831822 0.410767 -0.517212 0.743530 -0.104370 1441831822 0.410767 -0.517212 0.743530 -0.104370 1441831822 0.324280 -0.560974 0.748779 -0.139404 1441831822 0.324280 -0.560974 0.748779 -0.139404 1441831822 0.324280 -0.560974 0.748779 -0.139404 1441831822 0.324280 -0.560974 0.748779 -0.139404 1441831822 0.324280 -0.560974 0.748779 -0.139404 1441831822 0.146790 -0.576416 0.712585 -0.372070 1441831822 0.146790 -0.576416 0.712585 -0.372070 1441831822 0.146790 -0.576416 0.712585 -0.372070 1441831822 0.146790 -0.576416 0.712585 -0.372070 1441831822 0.146790 -0.576416 0.712585 -0.372070 1441831822 0.146790 -0.576416 0.712585 -0.372070 1441831822 -0.104980 -0.561218 0.574707 -0.586304 1441831822 -0.104980 -0.561218 0.574707 -0.586304 1441831822 -0.104980 -0.561218 0.574707 -0.586304 1441831822 -0.104980 -0.561218 0.574707 -0.586304 1441831822 -0.104980 -0.561218 0.574707 -0.586304 1441831822 -0.104980 -0.561218 0.574707 -0.586304 1441831822 -0.270935 -0.480591 0.413147 -0.724548 1441831822 -0.270935 -0.480591 0.413147 -0.724548 1441831822 -0.270935 -0.480591 0.413147 -0.724548 1441831822 -0.270935 -0.480591 0.413147 -0.724548 1441831822 -0.270935 -0.480591 0.413147 -0.724548 1441831822 -0.270935 -0.480591 0.413147 -0.724548 1441831822 -0.321960 -0.413208 0.270386 -0.807800 1441831822 -0.321960 -0.413208 0.270386 -0.807800 1441831822 -0.321960 -0.413208 0.270386 -0.807800 1441831822 -0.321960 -0.413208 0.270386 -0.807800 1441831822 -0.321960 -0.413208 0.270386 -0.807800 1441831822 -0.321960 -0.413208 0.270386 -0.807800 1441831822 -0.321960 -0.413208 0.270386 -0.807800 1441831822 -0.297180 -0.417358 0.272400 -0.814453 1441831822 -0.297180 -0.417358 0.272400 -0.814453 1441831822 -0.297180 -0.417358 0.272400 -0.814453 1441831822 -0.297180 -0.417358 0.272400 -0.814453 1441831822 -0.297180 -0.417358 0.272400 -0.814453 1441831822 -0.192322 -0.451050 0.384949 -0.781982 1441831822 -0.192322 -0.451050 0.384949 -0.781982 1441831822 -0.192322 -0.451050 0.384949 -0.781982 1441831822 -0.192322 -0.451050 0.384949 -0.781982 1441831822 -0.192322 -0.451050 0.384949 -0.781982 1441831822 -0.192322 -0.451050 0.384949 -0.781982 1441831822 -0.035706 -0.498840 0.587524 -0.636169 1441831822 -0.035706 -0.498840 0.587524 -0.636169 1441831822 -0.035706 -0.498840 0.587524 -0.636169 1441831822 -0.035706 -0.498840 0.587524 -0.636169 1441831822 -0.035706 -0.498840 0.587524 -0.636169 1441831822 -0.035706 -0.498840 0.587524 -0.636169 1441831822 0.167053 -0.531555 0.709473 -0.431396 1441831822 0.167053 -0.531555 0.709473 -0.431396 1441831822 0.167053 -0.531555 0.709473 -0.431396 1441831822 0.167053 -0.531555 0.709473 -0.431396 1441831822 0.167053 -0.531555 0.709473 -0.431396 1441831822 0.345337 -0.523743 0.733032 -0.262878 1441831822 0.345337 -0.523743 0.733032 -0.262878 1441831822 0.345337 -0.523743 0.733032 -0.262878 1441831822 0.345337 -0.523743 0.733032 -0.262878 1441831822 0.345337 -0.523743 0.733032 -0.262878 1441831822 0.345337 -0.523743 0.733032 -0.262878 1441831822 0.435486 -0.503113 0.729309 -0.159119 1441831822 0.435486 -0.503113 0.729309 -0.159119 1441831822 0.435486 -0.503113 0.729309 -0.159119 1441831822 0.435486 -0.503113 0.729309 -0.159119 1441831822 0.435486 -0.503113 0.729309 -0.159119 1441831822 0.435486 -0.503113 0.729309 -0.159119 1441831822 0.435486 -0.503113 0.729309 -0.159119 1441831822 0.381042 -0.516357 0.737976 -0.208740 1441831822 
