# Supplementary material for: Quaternion-Based Gesture Recognition Using Wireless Wearable Motion Capture Sensors
Source: Sensors (Basel). 2016 Apr 28;16(5):605. doi: 10.3390/s16050605 (PMC4883296; doi:10.3390/s16050605)
Supplement: Supplementary file 1 [file sensors-16-00605-s001.zip › MultiSensorGestureData/P3/2. Uppercut/2/Training19.txt]

-0.730103 0.096375 -0.669861 -0.094788 1441831733 -0.731995 0.107422 -0.663574 -0.111694 1441831734 -0.731995 0.107422 -0.663574 -0.111694 1441831734 -0.731995 0.107422 -0.663574 -0.111694 1441831734 -0.731995 0.107422 -0.663574 -0.111694 1441831734 -0.731995 0.107422 -0.663574 -0.111694 1441831734 -0.731995 0.107422 -0.663574 -0.111694 1441831734 -0.733887 0.110168 -0.659546 -0.120178 1441831734 -0.733887 0.110168 -0.659546 -0.120178 1441831734 -0.733887 0.110168 -0.659546 -0.120178 1441831734 -0.733887 0.110168 -0.659546 -0.120178 1441831734 -0.733887 0.110168 -0.659546 -0.120178 1441831734 -0.733887 0.110168 -0.659546 -0.120178 1441831734 -0.735413 0.098816 -0.661194 -0.110901 1441831734 -0.735413 0.098816 -0.661194 -0.110901 1441831734 -0.735413 0.098816 -0.661194 -0.110901 1441831734 -0.735413 0.098816 -0.661194 -0.110901 1441831734 -0.735413 0.098816 -0.661194 -0.110901 1441831734 -0.735413 0.098816 -0.661194 -0.110901 1441831734 -0.736816 0.082092 -0.664612 -0.093811 1441831734 -0.736816 0.082092 -0.664612 -0.093811 1441831734 -0.736816 0.082092 -0.664612 -0.093811 1441831734 -0.736816 0.082092 -0.664612 -0.093811 1441831734 -0.736816 0.082092 -0.664612 -0.093811 1441831734 -0.736816 0.082092 -0.664612 -0.093811 1441831734 -0.739258 0.077454 -0.662781 -0.091309 1441831734 -0.739258 0.077454 -0.662781 -0.091309 1441831734 -0.739258 0.077454 -0.662781 -0.091309 1441831734 -0.739258 0.077454 -0.662781 -0.091309 1441831734 -0.739258 0.077454 -0.662781 -0.091309 1441831734 -0.739258 0.077454 -0.662781 -0.091309 1441831734 -0.732544 0.090332 -0.667358 -0.099731 1441831734 -0.732544 0.090332 -0.667358 -0.099731 1441831734 -0.732544 0.090332 -0.667358 -0.099731 1441831734 -0.732544 0.090332 -0.667358 -0.099731 1441831734 -0.732544 0.090332 -0.667358 -0.099731 1441831734 -0.732544 0.090332 -0.667358 -0.099731 1441831734 -0.724670 0.094971 -0.674744 -0.103149 1441831734 -0.724670 0.094971 -0.674744 -0.103149 1441831734 -0.724670 0.094971 -0.674744 -0.103149 1441831734 -0.724670 0.094971 -0.674744 -0.103149 1441831734 -0.724670 0.094971 -0.674744 -0.103149 1441831734 -0.724670 0.094971 -0.674744 -0.103149 1441831734 -0.729614 0.096069 -0.669128 -0.104004 1441831734 -0.729614 0.096069 -0.669128 -0.104004 1441831734 -0.729614 0.096069 -0.669128 -0.104004 1441831734 -0.729614 0.096069 -0.669128 -0.104004 1441831734 -0.729614 0.096069 -0.669128 -0.104004 1441831734 -0.729614 0.096069 -0.669128 -0.104004 1441831734 -0.733032 0.098938 -0.666077 -0.096313 1441831734 -0.733032 0.098938 -0.666077 -0.096313 1441831734 -0.733032 0.098938 -0.666077 -0.096313 1441831734 -0.733032 0.098938 -0.666077 -0.096313 1441831734 -0.733032 0.098938 -0.666077 -0.096313 1441831734 -0.733032 0.098938 -0.666077 -0.096313 1441831734 -0.732239 0.105164 -0.664917 -0.103577 1441831734 -0.732239 0.105164 -0.664917 -0.103577 1441831734 -0.732239 0.105164 -0.664917 -0.103577 1441831734 -0.732239 0.105164 -0.664917 -0.103577 1441831734 -0.732239 0.105164 -0.664917 -0.103577 1441831734 -0.732239 0.105164 -0.664917 -0.103577 1441831734 -0.723816 0.116516 -0.669312 -0.120789 1441831734 -0.723816 0.116516 -0.669312 -0.120789 1441831734 -0.723816 0.116516 -0.669312 -0.120789 1441831734 -0.723816 0.116516 -0.669312 -0.120789 1441831734 -0.723816 0.116516 -0.669312 -0.120789 1441831734 -0.723816 0.116516 -0.669312 -0.120789 1441831734 -0.718445 0.125366 -0.669067 -0.143127 1441831734 -0.718445 0.125366 -0.669067 -0.143127 1441831734 -0.718445 0.125366 -0.669067 -0.143127 1441831734 -0.718445 0.125366 -0.669067 -0.143127 1441831734 -0.718445 0.125366 -0.669067 -0.143127 1441831734 -0.718445 0.125366 -0.669067 -0.143127 1441831734 -0.718445 0.125366 -0.669067 -0.143127 1441831734 -0.715210 0.128662 -0.668823 -0.157166 1441831734 -0.715210 0.128662 -0.668823 -0.157166 1441831734 -0.715210 0.128662 -0.668823 -0.157166 1441831734 -0.715210 0.128662 -0.668823 -0.157166 1441831734 -0.715210 0.128662 -0.668823 -0.157166 1441831734 -0.715210 0.128662 -0.668823 -0.157166 1441831734 -0.721497 0.129395 -0.659912 -0.165405 1441831734 -0.721497 0.129395 -0.659912 -0.165405 1441831734 -0.721497 0.129395 -0.659912 -0.165405 1441831734 -0.721497 0.129395 -0.659912 -0.165405 1441831734 -0.721497 0.129395 -0.659912 -0.165405 1441831734 -0.721497 0.129395 -0.659912 -0.165405 1441831734 -0.727051 0.134644 -0.650696 -0.173279 1441831734 -0.727051 0.134644 -0.650696 -0.173279 1441831734 -0.727051 0.134644 -0.650696 -0.173279 1441831734 -0.727051 0.134644 -0.650696 -0.173279 1441831734 -0.727051 0.134644 -0.650696 -0.173279 1441831734 -0.727051 0.134644 -0.650696 -0.173279 1441831734 -0.733521 0.135071 -0.644409 -0.168762 1441831734 -0.733521 0.135071 -0.644409 -0.168762 1441831734 -0.733521 0.135071 -0.644409 -0.168762 1441831734 -0.733521 0.135071 -0.644409 -0.168762 1441831734 -0.733521 0.135071 -0.644409 -0.168762 1441831734 -0.733521 0.135071 -0.644409 -0.168762 1441831734 -0.733521 0.135071 -0.644409 -0.168762 1441831734 -0.746704 0.116150 -0.638855 -0.144470 1441831734 -0.746704 0.116150 -0.638855 -0.144470 1441831734 -0.746704 0.116150 -0.638855 -0.144470 1441831734 -0.746704 0.116150 -0.638855 -0.144470 1441831734 -0.746704 0.116150 -0.638855 -0.144470 1441831734 -0.746704 0.116150 -0.638855 -0.144470 1441831734 -0.746704 0.116150 -0.638855 -0.144470 1441831734 -0.757385 0.098816 -0.632751 -0.127502 1441831734 -0.757385 0.098816 -0.632751 -0.127502 1441831734 -0.757385 0.098816 -0.632751 -0.127502 1441831734 -0.757385 0.098816 -0.632751 -0.127502 1441831734 -0.757385 0.098816 -0.632751 -0.127502 1441831734 -0.759399 0.092224 -0.632935 -0.119568 1441831734 -0.759399 0.092224 -0.632935 -0.119568 1441831735 -0.759399 0.092224 -0.632935 -0.119568 1441831735 -0.759399 0.092224 -0.632935 -0.119568 1441831735 -0.759399 0.092224 -0.632935 -0.119568 1441831735 -0.759399 0.092224 -0.632935 -0.119568 1441831735 -0.746399 0.111877 -0.643372 -0.128357 1441831735 -0.746399 0.111877 -0.643372 -0.128357 1441831735 -0.746399 0.111877 -0.643372 -0.128357 1441831735 -0.746399 0.111877 -0.643372 -0.128357 1441831735 -0.746399 0.111877 -0.643372 -0.128357 1441831735 -0.746399 0.111877 -0.643372 -0.128357 1441831735 -0.742432 0.121338 -0.646545 -0.127075 1441831735 -0.742432 0.121338 -0.646545 -0.127075 1441831735 -0.742432 0.121338 -0.646545 -0.127075 1441831735 -0.742432 0.121338 -0.646545 -0.127075 1441831735 -0.742432 0.121338 -0.646545 -0.127075 1441831735 -0.742432 0.121338 -0.646545 -0.127075 1441831735 -0.749084 0.117065 -0.641846 -0.114990 1441831735 -0.749084 0.117065 -0.641846 -0.114990 1441831735 -0.749084 0.117065 -0.641846 -0.114990 1441831735 -0.749084 0.117065 -0.641846 -0.114990 1441831735 -0.749084 0.117065 -0.641846 -0.114990 1441831735 -0.749084 0.117065 -0.641846 -0.114990 1441831735 -0.753296 0.116211 -0.638733 -0.105652 1441831735 -0.753296 0.116211 -0.638733 -0.105652 1441831735 -0.753296 0.116211 -0.638733 -0.105652 1441831735 -0.753296 0.116211 -0.638733 -0.105652 1441831735 -0.753296 0.116211 -0.638733 -0.105652 1441831735 -0.753296 0.116211 -0.638733 -0.105652 1441831735 -0.753296 0.116211 -0.638733 -0.105652 1441831735 -0.752380 0.123596 -0.637878 -0.108765 1441831735 -0.752380 0.123596 -0.637878 -0.108765 1441831735 -0.752380 0.123596 -0.637878 -0.108765 1441831735 -0.752380 0.123596 -0.637878 -0.108765 1441831735 -0.752380 0.123596 -0.637878 -0.108765 1441831735 -0.752380 0.123596 -0.637878 -0.108765 1441831735 -0.749329 0.128479 -0.639709 -0.113464 1441831735 -0.749329 0.128479 -0.639709 -0.113464 1441831735 -0.749329 0.128479 -0.639709 -0.113464 1441831735 -0.749329 0.128479 -0.639709 -0.113464 1441831735 -0.749329 0.128479 -0.639709 -0.113464 1441831735 -0.749329 0.128479 -0.639709 -0.113464 1441831735 -0.749329 0.128479 -0.639709 -0.113464 1441831735 -0.745850 0.128357 -0.642822 -0.118652 1441831735 -0.745850 0.128357 -0.642822 -0.118652 1441831735 -0.745850 0.128357 -0.642822 -0.118652 1441831735 -0.745850 0.128357 -0.642822 -0.118652 1441831735 -0.745850 0.128357 -0.642822 -0.118652 1441831735 -0.745850 0.128357 -0.642822 -0.118652 1441831735 -0.743347 0.129700 -0.644409 -0.124146 1441831735 -0.743347 0.129700 -0.644409 -0.124146 1441831735 -0.743347 0.129700 -0.644409 -0.124146 1441831735 -0.743347 0.129700 -0.644409 -0.124146 1441831735 -0.743347 0.129700 -0.644409 -0.124146 1441831735 -0.743347 0.129700 -0.644409 -0.124146 1441831735 -0.745911 0.131470 -0.640808 -0.125366 1441831735 -0.745911 0.131470 -0.640808 -0.125366 1441831735 -0.745911 0.131470 -0.640808 -0.125366 1441831735 -0.745911 0.131470 -0.640808 -0.125366 1441831735 -0.745911 0.131470 -0.640808 -0.125366 1441831735 -0.745911 0.131470 -0.640808 -0.125366 1441831735 -0.751587 0.127136 -0.636047 -0.120239 1441831735 -0.751587 0.127136 -0.636047 -0.120239 1441831735 -0.751587 0.127136 -0.636047 -0.120239 1441831735 -0.751587 0.127136 -0.636047 -0.120239 1441831735 -0.751587 0.127136 -0.636047 -0.120239 1441831735 -0.751587 0.127136 -0.636047 -0.120239 1441831735 -0.760193 0.106323 -0.632996 -0.101257 1441831735 -0.760193 0.106323 -0.632996 -0.101257 1441831735 -0.760193 0.106323 -0.632996 -0.101257 1441831735 -0.760193 0.106323 -0.632996 -0.101257 1441831735 -0.760193 0.106323 -0.632996 -0.101257 1441831735 -0.760193 0.106323 -0.632996 -0.101257 1441831735 -0.765930 0.085815 -0.631775 -0.083252 1441831735 -0.765930 0.085815 -0.631775 -0.083252 1441831735 -0.765930 0.085815 -0.631775 -0.083252 1441831735 -0.765930 0.085815 -0.631775 -0.083252 1441831735 -0.765930 0.085815 -0.631775 -0.083252 1441831735 -0.765930 0.085815 -0.631775 -0.083252 1441831735 -0.773315 0.062195 -0.627441 -0.067078 1441831735 -0.773315 0.062195 -0.627441 -0.067078 1441831735 -0.773315 0.062195 -0.627441 -0.067078 1441831735 -0.773315 0.062195 -0.627441 -0.067078 1441831735 -0.773315 0.062195 -0.627441 -0.067078 1441831735 -0.773315 0.062195 -0.627441 -0.067078 1441831735 -0.773315 0.062195 -0.627441 -0.067078 1441831735 -0.763611 0.063049 -0.638611 -0.071655 1441831735 -0.763611 0.063049 -0.638611 -0.071655 1441831735 -0.763611 0.063049 -0.638611 -0.071655 1441831735 -0.763611 0.063049 -0.638611 -0.071655 1441831735 -0.763611 0.063049 -0.638611 -0.071655 1441831735 -0.763611 0.063049 -0.638611 -0.071655 1441831735 -0.746521 0.079651 -0.655334 -0.083618 1441831735 -0.746521 0.079651 -0.655334 -0.083618 1441831735 -0.746521 0.079651 -0.655334 -0.083618 1441831735 -0.746521 0.079651 -0.655334 -0.083618 1441831735 -0.746521 0.079651 -0.655334 -0.083618 1441831735 -0.746521 0.079651 -0.655334 -0.083618 1441831735 -0.742188 0.088013 -0.658203 -0.091003 1441831735 -0.742188 0.088013 -0.658203 -0.091003 1441831735 -0.742188 0.088013 -0.658203 -0.091003 1441831735 -0.742188 0.088013 -0.658203 -0.091003 1441831735 -0.742188 0.088013 -0.658203 -0.091003 1441831735 -0.742188 0.088013 -0.658203 -0.091003 1441831735 -0.749451 0.090027 -0.649963 -0.088989 1441831735 -0.749451 0.090027 -0.649963 -0.088989 1441831735 -0.749451 0.090027 -0.649963 -0.088989 1441831735 -0.749451 0.090027 -0.649963 -0.088989 1441831735 -0.749451 0.090027 -0.649963 -0.088989 1441831735 -0.749451 0.090027 -0.649963 -0.088989 1441831735 -0.749451 0.090027 -0.649963 -0.088989 1441831735 -0.757263 0.094360 -0.640381 -0.087158 1441831735 -0.757263 0.094360 -0.640381 -0.087158 1441831735 -0.757263 0.094360 -0.640381 -0.087158 1441831736 -0.757263 0.094360 -0.640381 -0.087158 1441831736 -0.757263 0.094360 -0.640381 -0.087158 1441831736 -0.757263 0.094360 -0.640381 -0.087158 1441831736 -0.755920 0.103394 -0.638550 -0.101257 1441831736 -0.755920 0.103394 -0.638550 -0.101257 1441831736 -0.755920 0.103394 -0.638550 -0.101257 1441831736 -0.755920 0.103394 -0.638550 -0.101257 1441831736 -0.755920 0.103394 -0.638550 -0.101257 1441831736 -0.755920 0.103394 -0.638550 -0.101257 1441831736 -0.751343 0.122375 -0.636292 -0.125244 1441831736 -0.751343 0.122375 -0.636292 -0.125244 1441831736 -0.751343 0.122375 -0.636292 -0.125244 1441831736 -0.751343 0.122375 -0.636292 -0.125244 1441831736 -0.751343 0.122375 -0.636292 -0.125244 1441831736 -0.751343 0.122375 -0.636292 -0.125244 1441831736 -0.738586 0.141357 -0.641357 -0.152466 1441831736 -0.738586 0.141357 -0.641357 -0.152466 1441831736 -0.738586 0.141357 -0.641357 -0.152466 1441831736 -0.738586 0.141357 -0.641357 -0.152466 1441831736 -0.738586 0.141357 -0.641357 -0.152466 1441831736 -0.738586 0.141357 -0.641357 -0.152466 1441831736 -0.738586 0.141357 -0.641357 -0.152466 1441831736 -0.731018 0.151367 -0.644531 -0.165466 1441831736 -0.731018 0.151367 -0.644531 -0.165466 1441831736 -0.731018 0.151367 -0.644531 -0.165466 1441831736 -0.731018 0.151367 -0.644531 -0.165466 1441831736 -0.731018 0.151367 -0.644531 -0.165466 1441831736 -0.731018 0.151367 -0.644531 -0.165466 1441831736 -0.737671 0.148743 -0.638428 -0.161926 1441831736 -0.737671 0.148743 -0.638428 -0.161926 1441831736 -0.737671 0.148743 -0.638428 -0.161926 1441831736 -0.737671 0.148743 -0.638428 -0.161926 1441831736 -0.737671 0.148743 -0.638428 -0.161926 1441831736 -0.737671 0.148743 -0.638428 -0.161926 1441831736 -0.737671 0.148743 -0.638428 -0.161926 1441831736 -0.742676 0.147522 -0.634583 -0.155151 1441831736 -0.742676 0.147522 -0.634583 -0.155151 1441831736 -0.742676 0.147522 -0.634583 -0.155151 1441831736 -0.742676 0.147522 -0.634583 -0.155151 1441831736 -0.742676 0.147522 -0.634583 -0.155151 1441831736 -0.742676 0.147522 -0.634583 -0.155151 1441831736 -0.752502 0.141541 -0.627319 -0.142395 1441831736 -0.752502 0.141541 -0.627319 -0.142395 1441831736 -0.752502 0.141541 -0.627319 -0.142395 1441831736 -0.752502 0.141541 -0.627319 -0.142395 1441831736 -0.752502 0.141541 -0.627319 -0.142395 1441831736 -0.752502 0.141541 -0.627319 -0.142395 1441831736 -0.766602 0.116882 -0.620728 -0.115967 1441831736 -0.766602 0.116882 -0.620728 -0.115967 1441831736 -0.766602 0.116882 -0.620728 -0.115967 1441831736 -0.766602 0.116882 -0.620728 -0.115967 1441831736 -0.766602 0.116882 -0.620728 -0.115967 1441831736 -0.766602 0.116882 -0.620728 -0.115967 1441831736 -0.766602 0.116882 -0.620728 -0.115967 1441831736 -0.770996 0.098511 -0.620728 -0.103088 1441831736 -0.770996 0.098511 -0.620728 -0.103088 1441831736 -0.770996 0.098511 -0.620728 -0.103088 1441831736 -0.770996 0.098511 -0.620728 -0.103088 1441831736 -0.770996 0.098511 -0.620728 -0.103088 1441831736 -0.770996 0.098511 -0.620728 -0.103088 1441831736 -0.759033 0.107361 -0.632324 -0.112183 1441831736 -0.759033 0.107361 -0.632324 -0.112183 1441831736 -0.759033 0.107361 -0.632324 -0.112183 1441831736 -0.759033 0.107361 -0.632324 -0.112183 1441831736 -0.759033 0.107361 -0.632324 -0.112183 1441831736 -0.759033 0.107361 -0.632324 -0.112183 1441831736 -0.746704 0.124573 -0.642822 -0.117004 1441831736 -0.746704 0.124573 -0.642822 -0.117004 1441831736 -0.746704 0.124573 -0.642822 -0.117004 1441831736 -0.746704 0.124573 -0.642822 -0.117004 1441831736 -0.746704 0.124573 -0.642822 -0.117004 1441831736 -0.746704 0.124573 -0.642822 -0.117004 1441831736 -0.751587 0.132507 -0.634766 -0.121216 1441831736 -0.751587 0.132507 -0.634766 -0.121216 1441831736 -0.751587 0.132507 -0.634766 -0.121216 1441831736 -0.751587 0.132507 -0.634766 -0.121216 1441831736 -0.751587 0.132507 -0.634766 -0.121216 1441831736 -0.751587 0.132507 -0.634766 -0.121216 1441831736 -0.757996 0.134216 -0.628174 -0.113708 1441831736 -0.757996 0.134216 -0.628174 -0.113708 1441831736 -0.757996 0.134216 -0.628174 -0.113708 1441831736 -0.757996 0.134216 -0.628174 -0.113708 1441831736 -0.757996 0.134216 -0.628174 -0.113708 1441831736 -0.757996 0.134216 -0.628174 -0.113708 1441831736 -0.758301 0.138000 -0.625916 -0.119324 1441831736 -0.758301 0.138000 -0.625916 -0.119324 1441831736 -0.758301 0.138000 -0.625916 -0.119324 1441831736 -0.758301 0.138000 -0.625916 -0.119324 1441831736 -0.758301 0.138000 -0.625916 -0.119324 1441831736 -0.758301 0.138000 -0.625916 -0.119324 1441831736 -0.752747 0.148499 -0.628052 -0.130127 1441831736 -0.752747 0.148499 -0.628052 -0.130127 1441831736 -0.752747 0.148499 -0.628052 -0.130127 1441831736 -0.752747 0.148499 -0.628052 -0.130127 1441831736 -0.752747 0.148499 -0.628052 -0.130127 1441831736 -0.752747 0.148499 -0.628052 -0.130127 1441831736 -0.745239 0.149963 -0.635071 -0.137329 1441831736 -0.745239 0.149963 -0.635071 -0.137329 1441831736 -0.745239 0.149963 -0.635071 -0.137329 1441831736 -0.745239 0.149963 -0.635071 -0.137329 1441831736 -0.745239 0.149963 -0.635071 -0.137329 1441831736 -0.745239 0.149963 -0.635071 -0.137329 1441831736 -0.745239 0.149963 -0.635071 -0.137329 1441831736 -0.740479 0.151733 -0.637207 -0.150635 1441831736 -0.740479 0.151733 -0.637207 -0.150635 1441831736 -0.740479 0.151733 -0.637207 -0.150635 1441831736 -0.740479 0.151733 -0.637207 -0.150635 1441831736 -0.740479 0.151733 -0.637207 -0.150635 1441831736 -0.740479 0.151733 -0.637207 -0.150635 1441831736 -0.743408 0.149536 -0.632690 -0.157471 1441831736 -0.743408 0.149536 -0.632690 -0.157471 1441831736 -0.743408 0.149536 -0.632690 -0.157471 1441831736 -0.743408 0.149536 -0.632690 -0.157471 1441831736 -0.743408 0.149536 -0.632690 -0.157471 1441831737 -0.743408 0.149536 -0.632690 -0.157471 1441831737 -0.745117 0.146423 -0.632629 -0.152344 1441831737 -0.745117 0.146423 -0.632629 -0.152344 1441831737 -0.745117 0.146423 -0.632629 -0.152344 1441831737 -0.745117 0.146423 -0.632629 -0.152344 1441831737 -0.745117 0.146423 -0.632629 -0.152344 1441831737 -0.745117 0.146423 -0.632629 -0.152344 1441831737 -0.745117 0.146423 -0.632629 -0.152344 1441831737 -0.750122 0.136475 -0.632629 -0.136230 1441831737 -0.750122 0.136475 -0.632629 -0.136230 1441831737 -0.750122 0.136475 -0.632629 -0.136230 1441831737 -0.750122 0.136475 -0.632629 -0.136230 1441831737 -0.750122 0.136475 -0.632629 -0.136230 1441831737 -0.750122 0.136475 -0.632629 -0.136230 1441831737 -0.753418 0.117676 -0.637573 -0.110046 1441831737 -0.753418 0.117676 -0.637573 -0.110046 1441831737 -0.753418 0.117676 -0.637573 -0.110046 1441831737 -0.753418 0.117676 -0.637573 -0.110046 1441831737 -0.753418 0.117676 -0.637573 -0.110046 1441831737 -0.753418 0.117676 -0.637573 -0.110046 1441831737 -0.756042 0.089417 -0.643372 -0.081055 1441831737 -0.756042 0.089417 -0.643372 -0.081055 1441831737 -0.756042 0.089417 -0.643372 -0.081055 1441831737 -0.756042 0.089417 -0.643372 -0.081055 1441831737 -0.756042 0.089417 -0.643372 -0.081055 1441831737 -0.756042 0.089417 -0.643372 -0.081055 1441831737 -0.756042 0.076233 -0.645691 -0.075378 1441831737 -0.756042 0.076233 -0.645691 -0.075378 1441831737 -0.756042 0.076233 -0.645691 -0.075378 1441831737 -0.756042 0.076233 -0.645691 -0.075378 1441831737 -0.756042 0.076233 -0.645691 -0.075378 1441831737 -0.756042 0.076233 -0.645691 -0.075378 1441831737 -0.756042 0.076233 -0.645691 -0.075378 1441831737 -0.751526 0.078674 -0.649170 -0.087463 1441831737 -0.751526 0.078674 -0.649170 -0.087463 1441831737 -0.751526 0.078674 -0.649170 -0.087463 1441831737 -0.751526 0.078674 -0.649170 -0.087463 1441831737 -0.751526 0.078674 -0.649170 -0.087463 1441831737 -0.751526 0.078674 -0.649170 -0.087463 1441831737 -0.742920 0.088928 -0.656555 -0.095581 1441831737 -0.742920 0.088928 -0.656555 -0.095581 1441831737 -0.742920 0.088928 -0.656555 -0.095581 1441831737 -0.742920 0.088928 -0.656555 -0.095581 1441831737 -0.742920 0.088928 -0.656555 -0.095581 1441831737 -0.742920 0.088928 -0.656555 -0.095581 1441831737 -0.742920 0.088928 -0.656555 -0.095581 1441831737 -0.744568 0.092529 -0.652771 -0.104736 1441831737 -0.744568 0.092529 -0.652771 -0.104736 1441831737 -0.744568 0.092529 -0.652771 -0.104736 1441831737 -0.744568 0.092529 -0.652771 -0.104736 1441831737 -0.744568 0.092529 -0.652771 -0.104736 1441831737 -0.744568 0.092529 -0.652771 -0.104736 1441831737 -0.744568 0.092529 -0.652771 -0.104736 1441831737 -0.754211 0.096741 -0.640564 -0.107849 1441831737 -0.754211 0.096741 -0.640564 -0.107849 1441831737 -0.754211 0.096741 -0.640564 -0.107849 1441831737 -0.754211 0.096741 -0.640564 -0.107849 1441831737 -0.754211 0.096741 -0.640564 -0.107849 1441831737 -0.754211 0.096741 -0.640564 -0.107849 1441831737 -0.762512 0.098450 -0.631042 -0.103577 1441831737 -0.762512 0.098450 -0.631042 -0.103577 1441831737 -0.762512 0.098450 -0.631042 -0.103577 1441831737 -0.762512 0.098450 -0.631042 -0.103577 1441831737 -0.762512 0.098450 -0.631042 -0.103577 1441831737 -0.762512 0.098450 -0.631042 -0.103577 1441831737 -0.762024 0.109253 -0.627563 -0.116943 1441831737 -0.762024 0.109253 -0.627563 -0.116943 1441831737 -0.762024 0.109253 -0.627563 -0.116943 1441831737 -0.762024 0.109253 -0.627563 -0.116943 1441831737 -0.762024 0.109253 -0.627563 -0.116943 1441831737 -0.762024 0.109253 -0.627563 -0.116943 1441831737 -0.757385 0.125000 -0.626343 -0.136047 1441831737 -0.757385 0.125000 -0.626343 -0.136047 1441831737 -0.757385 0.125000 -0.626343 -0.136047 1441831737 -0.757385 0.125000 -0.626343 -0.136047 1441831737 -0.757385 0.125000 -0.626343 -0.136047 1441831737 -0.757385 0.125000 -0.626343 -0.136047 1441831737 -0.757385 0.125000 -0.626343 -0.136047 1441831737 -0.752625 0.142395 -0.623230 -0.158081 1441831737 -0.752625 0.142395 -0.623230 -0.158081 1441831737 -0.752625 0.142395 -0.623230 -0.158081 1441831737 -0.752625 0.142395 -0.623230 -0.158081 1441831737 -0.752625 0.142395 -0.623230 -0.158081 1441831737 -0.752625 0.142395 -0.623230 -0.158081 1441831737 -0.748718 0.149719 -0.623840 -0.167114 1441831737 -0.748718 0.149719 -0.623840 -0.167114 1441831737 -0.748718 0.149719 -0.623840 -0.167114 1441831737 -0.748718 0.149719 -0.623840 -0.167114 1441831737 -0.748718 0.149719 -0.623840 -0.167114 1441831737 -0.748718 0.149719 -0.623840 -0.167114 1441831737 -0.750366 0.150146 -0.622559 -0.164063 1441831737 -0.750366 0.150146 -0.622559 -0.164063 1441831737 -0.750366 0.150146 -0.622559 -0.164063 1441831737 -0.750366 0.150146 -0.622559 -0.164063 1441831737 -0.750366 0.150146 -0.622559 -0.164063 1441831737 -0.750366 0.150146 -0.622559 -0.164063 1441831737 -0.752197 0.145081 -0.624146 -0.153992 1441831737 -0.752197 0.145081 -0.624146 -0.153992 1441831737 -0.752197 0.145081 -0.624146 -0.153992 1441831737 -0.752197 0.145081 -0.624146 -0.153992 1441831737 -0.752197 0.145081 -0.624146 -0.153992 1441831737 -0.752197 0.145081 -0.624146 -0.153992 1441831737 -0.752197 0.145081 -0.624146 -0.153992 1441831737 -0.757202 0.126770 -0.628174 -0.126648 1441831737 -0.757202 0.126770 -0.628174 -0.126648 1441831737 -0.757202 0.126770 -0.628174 -0.126648 1441831737 -0.757202 0.126770 -0.628174 -0.126648 1441831737 -0.757202 0.126770 -0.628174 -0.126648 1441831737 -0.757202 0.126770 -0.628174 -0.126648 1441831737 -0.766602 0.092590 -0.627991 -0.097412 1441831737 -0.766602 0.092590 -0.627991 -0.097412 1441831737 -0.766602 0.092590 -0.627991 -0.097412 1441831737 -0.766602 0.092590 -0.627991 -0.097412 1441831737 -0.766602 0.092590 -0.627991 -0.097412 1441831737 -0.766602 0.092590 -0.627991 -0.097412 1441831738 -0.768799 0.080261 -0.627563 -0.093811 1441831738 -0.768799 0.080261 -0.627563 -0.093811 1441831738 -0.768799 0.080261 -0.627563 -0.093811 1441831738 -0.768799 0.080261 -0.627563 -0.093811 1441831738 -0.768799 0.080261 -0.627563 -0.093811 1441831738 -0.768799 0.080261 -0.627563 -0.093811 1441831738 -0.768799 0.080261 -0.627563 -0.093811 1441831738 -0.757324 0.087891 -0.640137 -0.095215 1441831738 -0.757324 0.087891 -0.640137 -0.095215 1441831738 -0.757324 0.087891 -0.640137 -0.095215 1441831738 -0.757324 0.087891 -0.640137 -0.095215 1441831738 -0.757324 0.087891 -0.640137 -0.095215 1441831738 -0.757324 0.087891 -0.640137 -0.095215 1441831738 -0.748840 0.088745 -0.649963 -0.094849 1441831738 -0.748840 0.088745 -0.649963 -0.094849 1441831738 -0.748840 0.088745 -0.649963 -0.094849 1441831738 -0.748840 0.088745 -0.649963 -0.094849 1441831738 -0.748840 0.088745 -0.649963 -0.094849 1441831738 -0.748840 0.088745 -0.649963 -0.094849 1441831738 -0.753723 0.082642 -0.645325 -0.093628 1441831738 -0.753723 0.082642 -0.645325 -0.093628 1441831738 -0.753723 0.082642 -0.645325 -0.093628 1441831738 -0.753723 0.082642 -0.645325 -0.093628 1441831738 -0.753723 0.082642 -0.645325 -0.093628 1441831738 -0.753723 0.082642 -0.645325 -0.093628 1441831738 -0.767517 0.079102 -0.629883 -0.089111 1441831738 -0.767517 0.079102 -0.629883 -0.089111 1441831738 -0.767517 0.079102 -0.629883 -0.089111 1441831738 -0.767517 0.079102 -0.629883 -0.089111 1441831738 -0.767517 0.079102 -0.629883 -0.089111 1441831738 -0.767517 0.079102 -0.629883 -0.089111 1441831738 -0.767517 0.079102 -0.629883 -0.089111 1441831738 -0.771729 0.077942 -0.625244 -0.086609 1441831738 -0.771729 0.077942 -0.625244 -0.086609 1441831738 -0.771729 0.077942 -0.625244 -0.086609 1441831738 -0.771729 0.077942 -0.625244 -0.086609 1441831738 -0.771729 0.077942 -0.625244 -0.086609 1441831738 -0.771729 0.077942 -0.625244 -0.086609 1441831738 -0.768982 0.087158 -0.626099 -0.095886 1441831738 -0.768982 0.087158 -0.626099 -0.095886 1441831738 -0.768982 0.087158 -0.626099 -0.095886 1441831738 -0.768982 0.087158 -0.626099 -0.095886 1441831738 -0.768982 0.087158 -0.626099 -0.095886 1441831738 -0.768982 0.087158 -0.626099 -0.095886 1441831738 -0.764282 0.096985 -0.627869 -0.111145 1441831738 -0.764282 0.096985 -0.627869 -0.111145 1441831738 -0.764282 0.096985 -0.627869 -0.111145 1441831738 -0.764282 0.096985 -0.627869 -0.111145 1441831738 -0.764282 0.096985 -0.627869 -0.111145 1441831738 -0.764282 0.096985 -0.627869 -0.111145 1441831738 -0.753052 0.107239 -0.637146 -0.124817 1441831738 -0.753052 0.107239 -0.637146 -0.124817 1441831738 -0.753052 0.107239 -0.637146 -0.124817 1441831738 -0.753052 0.107239 -0.637146 -0.124817 1441831738 -0.753052 0.107239 -0.637146 -0.124817 1441831738 -0.753052 0.107239 -0.637146 -0.124817 1441831738 -0.751587 0.111694 -0.637207 -0.129150 1441831738 -0.751587 0.111694 -0.637207 -0.129150 1441831738 -0.751587 0.111694 -0.637207 -0.129150 1441831738 -0.751587 0.111694 -0.637207 -0.129150 1441831738 -0.751587 0.111694 -0.637207 -0.129150 1441831738 -0.751587 0.111694 -0.637207 -0.129150 1441831738 -0.751587 0.111694 -0.637207 -0.129150 1441831738 -0.752808 0.113647 -0.636230 -0.125122 1441831738 -0.752808 0.113647 -0.636230 -0.125122 1441831738 -0.752808 0.113647 -0.636230 -0.125122 1441831738 -0.752808 0.113647 -0.636230 -0.125122 1441831738 -0.752808 0.113647 -0.636230 -0.125122 1441831738 -0.752808 0.113647 -0.636230 -0.125122 1441831738 -0.751831 0.115845 -0.638489 -0.117249 1441831738 -0.751831 0.115845 -0.638489 -0.117249 1441831738 -0.751831 0.115845 -0.638489 -0.117249 1441831738 -0.751831 0.115845 -0.638489 -0.117249 1441831738 -0.751831 0.115845 -0.638489 -0.117249 1441831738 -0.751831 0.115845 -0.638489 -0.117249 1441831738 -0.749878 0.096619 -0.648376 -0.089722 1441831738 -0.749878 0.096619 -0.648376 -0.089722 1441831738 -0.749878 0.096619 -0.648376 -0.089722 1441831738 -0.749878 0.096619 -0.648376 -0.089722 1441831738 -0.749878 0.096619 -0.648376 -0.089722 1441831738 -0.749878 0.096619 -0.648376 -0.089722 1441831738 -0.749878 0.096619 -0.648376 -0.089722 1441831738 -0.752014 0.076294 -0.650879 -0.071228 1441831738 -0.752014 0.076294 -0.650879 -0.071228 1441831738 -0.752014 0.076294 -0.650879 -0.071228 1441831738 -0.752014 0.076294 -0.650879 -0.071228 1441831738 -0.752014 0.076294 -0.650879 -0.071228 1441831738 -0.752014 0.076294 -0.650879 -0.071228 1441831738 -0.752380 0.087463 -0.647827 -0.081665 1441831738 -0.752380 0.087463 -0.647827 -0.081665 1441831738 -0.752380 0.087463 -0.647827 -0.081665 1441831738 -0.752380 0.087463 -0.647827 -0.081665 1441831738 -0.752380 0.087463 -0.647827 -0.081665 1441831738 -0.743652 0.107422 -0.653320 -0.093079 1441831738 -0.743652 0.107422 -0.653320 -0.093079 1441831738 -0.743652 0.107422 -0.653320 -0.093079 1441831738 -0.743652 0.107422 -0.653320 -0.093079 1441831738 -0.743652 0.107422 -0.653320 -0.093079 1441831738 -0.743652 0.107422 -0.653320 -0.093079 1441831738 -0.743652 0.107422 -0.653320 -0.093079 1441831738 -0.742798 0.112976 -0.652100 -0.101563 1441831738 -0.742798 0.112976 -0.652100 -0.101563 1441831738 -0.742798 0.112976 -0.652100 -0.101563 1441831738 -0.742798 0.112976 -0.652100 -0.101563 1441831738 -0.742798 0.112976 -0.652100 -0.101563 1441831738 -0.742798 0.112976 -0.652100 -0.101563 1441831738 -0.760376 0.110535 -0.631836 -0.102356 1441831738 -0.760376 0.110535 -0.631836 -0.102356 1441831738 -0.760376 0.110535 -0.631836 -0.102356 1441831738 -0.760376 0.110535 -0.631836 -0.102356 1441831738 -0.760376 0.110535 -0.631836 -0.102356 1441831738 -0.760376 0.110535 -0.631836 -0.102356 1441831739 -0.767456 0.109131 -0.623474 -0.102356 1441831739 -0.767456 0.109131 -0.623474 -0.102356 1441831739 -0.767456 0.109131 -0.623474 -0.102356 1441831739 -0.767456 0.109131 -0.623474 -0.102356 1441831739 -0.767456 0.109131 -0.623474 -0.102356 1441831739 -0.764282 0.117798 -0.624695 -0.109009 1441831739 -0.764282 0.117798 -0.624695 -0.109009 1441831739 -0.764282 0.117798 -0.624695 -0.109009 1441831739 -0.764282 0.117798 -0.624695 -0.109009 1441831739 -0.764282 0.117798 -0.624695 -0.109009 1441831739 -0.764282 0.117798 -0.624695 -0.109009 1441831739 -0.758484 0.123657 -0.628052 -0.122803 1441831739 -0.758484 0.123657 -0.628052 -0.122803 1441831739 -0.758484 0.123657 -0.628052 -0.122803 1441831739 -0.758484 0.123657 -0.628052 -0.122803 1441831739 -0.758484 0.123657 -0.628052 -0.122803 1441831739 -0.758484 0.123657 -0.628052 -0.122803 1441831739 -0.742432 0.133240 -0.640747 -0.143555 1441831739 -0.742432 0.133240 -0.640747 -0.143555 1441831739 -0.742432 0.133240 -0.640747 -0.143555 1441831739 -0.742432 0.133240 -0.640747 -0.143555 1441831739 -0.742432 0.133240 -0.640747 -0.143555 1441831739 -0.740051 0.125000 -0.644531 -0.146179 1441831739 -0.740051 0.125000 -0.644531 -0.146179 1441831739 -0.740051 0.125000 -0.644531 -0.146179 1441831739 -0.740051 0.125000 -0.644531 -0.146179 1441831739 -0.740051 0.125000 -0.644531 -0.146179 1441831739 -0.740051 0.125000 -0.644531 -0.146179 1441831739 -0.740051 0.125000 -0.644531 -0.146179 1441831739 -0.741394 0.117310 -0.644592 -0.145325 1441831739 -0.741394 0.117310 -0.644592 -0.145325 1441831739 
-0.746887 0.096863 -0.654175 -0.069946 1441831741 -0.746887 0.096863 -0.654175 -0.069946 1441831741 -0.746887 0.096863 -0.654175 -0.069946 1441831741 -0.746887 0.096863 -0.654175 -0.069946 1441831741 -0.746887 0.096863 -0.654175 -0.069946 1441831741 -0.751770 0.082031 -0.651428 -0.062439 1441831741 -0.751770 0.082031 -0.651428 -0.062439 1441831741 -0.751770 0.082031 -0.651428 -0.062439 1441831741 -0.751770 0.082031 -0.651428 -0.062439 1441831741 -0.751770 0.082031 -0.651428 -0.062439 1441831741 -0.751770 0.082031 -0.651428 -0.062439 1441831741 -0.751770 0.082031 -0.651428 -0.062439 1441831741 -0.749268 0.097900 -0.651062 -0.072205 1441831741 -0.749268 0.097900 -0.651062 -0.072205 1441831741 -0.749268 0.097900 -0.651062 -0.072205 1441831741 -0.749268 0.097900 -0.651062 -0.072205 1441831741 -0.749268 0.097900 -0.651062 -0.072205 1441831741 -0.736511 0.132141 -0.653503 -0.114624 1441831741 -0.736511 0.132141 -0.653503 -0.114624 1441831741 -0.736511 0.132141 -0.653503 -0.114624 1441831741 -0.736511 0.132141 -0.653503 -0.114624 1441831742 -0.736511 0.132141 -0.653503 -0.114624 1441831742 -0.736511 0.132141 -0.653503 -0.114624 1441831742 -0.736511 0.132141 -0.653503 -0.114624 1441831742 -0.728210 0.169495 -0.647705 -0.146729 1441831742 -0.728210 0.169495 -0.647705 -0.146729 1441831742 -0.728210 0.169495 -0.647705 -0.146729 1441831742 -0.728210 0.169495 -0.647705 -0.146729 1441831742 -0.728210 0.169495 -0.647705 -0.146729 1441831742 -0.728210 0.169495 -0.647705 -0.146729 1441831742 -0.722717 0.163391 -0.656555 -0.141418 1441831742 -0.722717 0.163391 -0.656555 -0.141418 1441831742 -0.722717 0.163391 -0.656555 -0.141418 1441831742 -0.722717 0.163391 -0.656555 -0.141418 1441831742 -0.722717 0.163391 -0.656555 -0.141418 1441831742 -0.722717 0.163391 -0.656555 -0.141418 1441831742 -0.722717 0.163391 -0.656555 -0.141418 1441831742 -0.719849 0.136353 -0.670532 -0.116943 1441831742 -0.719849 0.136353 -0.670532 -0.116943 1441831742 -0.719849 0.136353 -0.670532 -0.116943 1441831742 -0.719849 0.136353 -0.670532 -0.116943 1441831742 -0.719849 0.136353 -0.670532 -0.116943 1441831742 -0.730652 0.123962 -0.664612 -0.095886 1441831742 -0.730652 0.123962 -0.664612 -0.095886 1441831742 -0.730652 0.123962 -0.664612 -0.095886 1441831742 -0.730652 0.123962 -0.664612 -0.095886 1441831742 -0.730652 0.123962 -0.664612 -0.095886 1441831742 -0.730652 0.123962 -0.664612 -0.095886 1441831742 -0.745422 0.108826 -0.652466 -0.082886 1441831742 -0.745422 0.108826 -0.652466 -0.082886 1441831742 -0.745422 0.108826 -0.652466 -0.082886 1441831742 -0.745422 0.108826 -0.652466 -0.082886 1441831742 -0.745422 0.108826 -0.652466 -0.082886 1441831742 -0.745422 0.108826 -0.652466 -0.082886 1441831742 -0.750244 0.081787 -0.653442 -0.059448 1441831742 -0.750244 0.081787 -0.653442 -0.059448 1441831742 -0.750244 0.081787 -0.653442 -0.059448 1441831742 -0.750244 0.081787 -0.653442 -0.059448 1441831742 -0.750244 0.081787 -0.653442 -0.059448 1441831742 -0.750244 0.081787 -0.653442 -0.059448 1441831742 -0.749573 0.038818 -0.660400 -0.024048 1441831742 -0.749573 0.038818 -0.660400 -0.024048 1441831742 -0.749573 0.038818 -0.660400 -0.024048 1441831742 -0.749573 0.038818 -0.660400 -0.024048 1441831742 -0.749573 0.038818 -0.660400 -0.024048 1441831742 -0.749573 0.038818 -0.660400 -0.024048 1441831742 -0.745117 0.014709 -0.666809 -0.006409 1441831742 -0.745117 0.014709 -0.666809 -0.006409 1441831742 -0.745117 0.014709 -0.666809 -0.006409 1441831742 -0.745117 0.014709 -0.666809 -0.006409 1441831742 -0.745117 0.014709 -0.666809 -0.006409 1441831742 -0.745117 0.014709 -0.666809 -0.006409 1441831742 -0.748840 0.008118 -0.662781 -0.001892 1441831742 -0.748840 0.008118 -0.662781 -0.001892 1441831742 -0.748840 0.008118 -0.662781 -0.001892 1441831742 -0.748840 0.008118 -0.662781 -0.001892 1441831742 -0.748840 0.008118 -0.662781 -0.001892 1441831742 -0.748840 0.008118 -0.662781 -0.001892 1441831742 -0.749878 0.010071 -0.661438 -0.014404 1441831742 -0.749878 0.010071 -0.661438 -0.014404 1441831742 -0.749878 0.010071 -0.661438 -0.014404 1441831742 -0.749878 0.010071 -0.661438 -0.014404 1441831742 -0.749878 0.010071 -0.661438 -0.014404 1441831742 -0.749878 0.010071 -0.661438 -0.014404 1441831742 -0.754150 0.047485 -0.652588 -0.057007 1441831742 -0.754150 0.047485 -0.652588 -0.057007 1441831742 -0.754150 0.047485 -0.652588 -0.057007 1441831742 -0.754150 0.047485 -0.652588 -0.057007 1441831742 -0.754150 0.047485 -0.652588 -0.057007 1441831742 -0.754150 0.047485 -0.652588 -0.057007 1441831742 -0.754150 0.100952 -0.640259 -0.106079 1441831742 -0.754150 0.100952 -0.640259 -0.106079 1441831742 -0.754150 0.100952 -0.640259 -0.106079 1441831742 -0.754150 0.100952 -0.640259 -0.106079 1441831742 -0.754150 0.100952 -0.640259 -0.106079 1441831742 -0.754150 0.100952 -0.640259 -0.106079 1441831742 -0.755737 0.128967 -0.629944 -0.124390 1441831742 -0.755737 0.128967 -0.629944 -0.124390 1441831742 -0.755737 0.128967 -0.629944 -0.124390 1441831742 -0.755737 0.128967 -0.629944 -0.124390 1441831742 -0.755737 0.128967 -0.629944 -0.124390 1441831742 -0.755737 0.128967 -0.629944 -0.124390 1441831742 -0.746338 0.137024 -0.639587 -0.123413 1441831742 -0.746338 0.137024 -0.639587 -0.123413 1441831742 -0.746338 0.137024 -0.639587 -0.123413 1441831742 -0.746338 0.137024 -0.639587 -0.123413 1441831742 -0.746338 0.137024 -0.639587 -0.123413 1441831742 -0.746338 0.137024 -0.639587 -0.123413 1441831742 -0.738831 0.134277 -0.647583 -0.129639 1441831742 -0.738831 0.134277 -0.647583 -0.129639 1441831742 -0.738831 0.134277 -0.647583 -0.129639 1441831742 -0.738831 0.134277 -0.647583 -0.129639 1441831742 -0.738831 0.134277 -0.647583 -0.129639 1441831742 -0.738831 0.134277 -0.647583 -0.129639 1441831742 -0.738831 0.134277 -0.647583 -0.129639 1441831742 -0.749329 0.132324 -0.637024 -0.123413 1441831742 -0.749329 0.132324 -0.637024 -0.123413 1441831742 -0.749329 0.132324 -0.637024 -0.123413 1441831742 -0.749329 0.132324 -0.637024 -0.123413 1441831742 -0.749329 0.132324 -0.637024 -0.123413 1441831742 -0.749329 0.132324 -0.637024 -0.123413 1441831742 -0.752808 0.119507 -0.635925 -0.121460 1441831742 -0.752808 0.119507 -0.635925 -0.121460 1441831742 -0.752808 0.119507 -0.635925 -0.121460 1441831742 -0.752808 0.119507 -0.635925 -0.121460 1441831742 -0.752808 0.119507 -0.635925 -0.121460 1441831742 -0.752808 0.119507 -0.635925 -0.121460 1441831742 -0.754883 0.097412 -0.640991 -0.099487 1441831742 -0.754883 0.097412 -0.640991 -0.099487 1441831742 -0.754883 0.097412 -0.640991 -0.099487 1441831742 -0.754883 0.097412 -0.640991 -0.099487 1441831742 -0.754883 0.097412 -0.640991 -0.099487 1441831743 -0.754883 0.097412 -0.640991 -0.099487 1441831743 -0.751221 0.061829 -0.653931 -0.065186 1441831743 -0.751221 0.061829 -0.653931 -0.065186 1441831743 -0.751221 0.061829 -0.653931 -0.065186 1441831743 -0.751221 0.061829 -0.653931 -0.065186 1441831743 -0.751221 0.061829 -0.653931 -0.065186 1441831743 -0.751221 0.061829 -0.653931 -0.065186 1441831743 -0.751221 0.061829 -0.653931 -0.065186 1441831743 -0.748291 0.036438 -0.661011 -0.042542 1441831743 -0.748291 0.036438 -0.661011 -0.042542 1441831743 -0.748291 0.036438 -0.661011 -0.042542 1441831743 -0.748291 0.036438 -0.661011 -0.042542 1441831743 -0.748291 0.036438 -0.661011 -0.042542 1441831743 -0.748291 0.036438 -0.661011 -0.042542 1441831743 -0.750671 0.033142 -0.658264 -0.045959 1441831743 -0.750671 0.033142 -0.658264 -0.045959 1441831743 -0.750671 0.033142 -0.658264 -0.045959 1441831743 -0.750671 0.033142 -0.658264 -0.045959 1441831743 -0.750671 0.033142 -0.658264 -0.045959 1441831743 -0.750671 0.033142 -0.658264 -0.045959 1441831743 -0.748474 0.041931 -0.659363 -0.058228 1441831743 -0.748474 0.041931 -0.659363 -0.058228 1441831743 -0.748474 0.041931 -0.659363 -0.058228 1441831743 -0.748474 0.041931 -0.659363 -0.058228 1441831743 -0.748474 0.041931 -0.659363 -0.058228 1441831743 -0.748474 0.041931 -0.659363 -0.058228 1441831743 -0.748474 0.041931 -0.659363 -0.058228 1441831743 -0.749817 0.075195 -0.651611 -0.087341 1441831743 -0.749817 0.075195 -0.651611 -0.087341 1441831743 -0.749817 0.075195 -0.651611 -0.087341 1441831743 -0.749817 0.075195 -0.651611 -0.087341 1441831743 -0.749817 0.075195 -0.651611 -0.087341 1441831743 -0.749817 0.075195 -0.651611 -0.087341 1441831743 -0.754517 0.103882 -0.638428 -0.111511 1441831743 -0.754517 0.103882 -0.638428 -0.111511 1441831743 -0.754517 0.103882 -0.638428 -0.111511 1441831743 -0.754517 0.103882 -0.638428 -0.111511 1441831743 -0.754517 0.103882 -0.638428 -0.111511 1441831743 -0.754517 0.103882 -0.638428 -0.111511 1441831743 -0.754517 0.103882 -0.638428 -0.111511 1441831743 -0.753601 0.122375 -0.635803 -0.113770 1441831743 -0.753601 0.122375 -0.635803 -0.113770 1441831743 -0.753601 0.122375 -0.635803 -0.113770 1441831743 -0.753601 0.122375 -0.635803 -0.113770 1441831743 -0.753601 0.122375 -0.635803 -0.113770 1441831743 -0.753601 0.122375 -0.635803 -0.113770 1441831743 -0.744385 0.132690 -0.644714 -0.112976 1441831743 -0.744385 0.132690 -0.644714 -0.112976 1441831743 -0.744385 0.132690 -0.644714 -0.112976 1441831743 -0.744385 0.132690 -0.644714 -0.112976 1441831743 -0.744385 0.132690 -0.644714 -0.112976 1441831743 -0.744385 0.132690 -0.644714 -0.112976 1441831743 -0.745483 0.126465 -0.647095 -0.097961 1441831743 -0.745483 0.126465 -0.647095 -0.097961 1441831743 -0.745483 0.126465 -0.647095 -0.097961 1441831743 -0.745483 0.126465 -0.647095 -0.097961 1441831743 -0.745483 0.126465 -0.647095 -0.097961 1441831743 -0.745483 0.126465 -0.647095 -0.097961 1441831743 -0.745483 0.126465 -0.647095 -0.097961 1441831743 -0.752747 0.118469 -0.641846 -0.086182 1441831743 -0.752747 0.118469 -0.641846 -0.086182 1441831743 -0.752747 0.118469 -0.641846 -0.086182 1441831743 -0.752747 0.118469 -0.641846 -0.086182 1441831743 -0.752747 0.118469 -0.641846 -0.086182 1441831743 -0.752747 0.118469 -0.641846 -0.086182 1441831743 -0.754639 0.108643 -0.642578 -0.077087 1441831743 -0.754639 0.108643 -0.642578 -0.077087 1441831743 -0.754639 0.108643 -0.642578 -0.077087 1441831743 -0.754639 0.108643 -0.642578 -0.077087 1441831743 -0.754639 0.108643 -0.642578 -0.077087 1441831743 -0.754639 0.108643 -0.642578 -0.077087 1441831743 -0.754822 0.076355 -0.650269 -0.041138 1441831743 -0.754822 0.076355 -0.650269 -0.041138 1441831743 -0.754822 0.076355 -0.650269 -0.041138 1441831743 -0.754822 0.076355 -0.650269 -0.041138 1441831743 -0.754822 0.076355 -0.650269 -0.041138 1441831743 -0.754822 0.076355 -0.650269 -0.041138 1441831743 -0.751221 0.042053 -0.658752 -0.005676 1441831743 -0.751221 0.042053 -0.658752 -0.005676 1441831743 -0.751221 0.042053 -0.658752 -0.005676 1441831743 -0.751221 0.042053 -0.658752 -0.005676 1441831743 -0.751221 0.042053 -0.658752 -0.005676 1441831743 -0.751221 0.042053 -0.658752 -0.005676 1441831743 -0.750671 0.027222 -0.660156 0.004089 1441831743 -0.750671 0.027222 -0.660156 0.004089 1441831743 -0.750671 0.027222 -0.660156 0.004089 1441831743 -0.750671 0.027222 -0.660156 0.004089 1441831743 -0.750671 0.027222 -0.660156 0.004089 1441831743 -0.750671 0.027222 -0.660156 0.004089 1441831743 -0.750671 0.027222 -0.660156 0.004089 1441831743 -0.752441 0.031128 -0.657898 -0.007813 1441831743 -0.752441 0.031128 -0.657898 -0.007813 1441831743 -0.752441 0.031128 -0.657898 -0.007813 1441831743 -0.752441 0.031128 -0.657898 -0.007813 1441831743 -0.752441 0.031128 -0.657898 -0.007813 1441831743 -0.752441 0.031128 -0.657898 -0.007813 1441831743 -0.749207 0.053711 -0.659363 -0.033630 1441831743 -0.749207 0.053711 -0.659363 -0.033630 1441831743 -0.749207 0.053711 -0.659363 -0.033630 1441831743 -0.749207 0.053711 -0.659363 -0.033630 1441831743 -0.749207 0.053711 -0.659363 -0.033630 1441831743 -0.747498 0.092712 -0.654114 -0.069763 1441831743 -0.747498 0.092712 -0.654114 -0.069763 1441831743 -0.747498 0.092712 -0.654114 -0.069763 1441831743 -0.747498 0.092712 -0.654114 -0.069763 1441831743 -0.747498 0.092712 -0.654114 -0.069763 1441831743 -0.747498 0.092712 -0.654114 -0.069763 1441831743 -0.747498 0.092712 -0.654114 -0.069763 1441831743 -0.735657 0.117310 -0.661377 -0.087830 1441831743 -0.735657 0.117310 -0.661377 -0.087830 1441831743 -0.735657 0.117310 -0.661377 -0.087830 1441831743 -0.735657 0.117310 -0.661377 -0.087830 1441831743 -0.735657 0.117310 -0.661377 -0.087830 1441831743 -0.735657 0.117310 -0.661377 -0.087830 1441831744 -0.729797 0.125366 -0.666870 -0.084229 1441831744 -0.729797 0.125366 -0.666870 -0.084229 1441831744 -0.729797 0.125366 -0.666870 -0.084229 1441831744 -0.729797 0.125366 -0.666870 -0.084229 1441831744 -0.729797 0.125366 -0.666870 -0.084229 1441831744 -0.729797 0.125366 -0.666870 -0.084229 1441831744 -0.733032 0.115601 -0.666687 -0.070435 1441831744 -0.733032 0.115601 -0.666687 -0.070435 1441831744 -0.733032 0.115601 -0.666687 -0.070435 1441831744 -0.733032 0.115601 -0.666687 -0.070435 1441831744 -0.733032 0.115601 -0.666687 -0.070435 1441831744 -0.733032 0.115601 -0.666687 -0.070435 1441831744 -0.733032 0.115601 -0.666687 -0.070435 1441831744 -0.744324 0.115173 -0.655212 -0.059204 1441831744 -0.744324 0.115173 -0.655212 -0.059204 1441831744 -0.744324 0.115173 -0.655212 -0.059204 1441831744 -0.744324 0.115173 -0.655212 -0.059204 1441831744 -0.744324 0.115173 -0.655212 -0.059204 1441831744 -0.744324 0.115173 -0.655212 -0.059204 1441831744 -0.746277 0.113159 -0.653076 -0.061707 1441831744 -0.746277 0.113159 -0.653076 -0.061707 1441831744 -0.746277 0.113159 -0.653076 -0.061707 1441831744 -0.746277 0.113159 -0.653076 -0.061707 1441831744 -0.746277 0.113159 -0.653076 -0.061707 1441831744 -0.746277 0.113159 -0.653076 -0.061707 1441831744 -0.742188 0.092163 -0.662781 -0.037964 1441831744 -0.742188 0.092163 -0.662781 -0.037964 1441831744 -0.742188 0.092163 -0.662781 -0.037964 1441831744 -0.742188 0.092163 -0.662781 -0.037964 1441831744 -0.742188 0.092163 -0.662781 -0.037964 1441831744 -0.742188 0.092163 -0.662781 -0.037964 1441831744 -0.737854 0.065369 -0.671753 -0.011047 1441831744 -0.737854 0.065369 -0.671753 -0.011047 1441831744 -0.737854 0.065369 -0.671753 -0.011047 1441831744 -0.737854 0.065369 -0.671753 -0.011047 1441831744 -0.737854 0.065369 -0.671753 -0.011047 1441831744 -0.737854 0.065369 -0.671753 -0.011047 1441831744 -0.733398 0.048401 -0.678101 0.006042 1441831744 -0.733398 0.048401 -0.678101 0.006042 1441831744 -0.733398 0.048401 -0.678101 0.006042 1441831744 -0.733398 0.048401 -0.678101 0.006042 1441831744 -0.733398 0.048401 -0.678101 0.006042 1441831744 -0.733398 0.048401 -0.678101 0.006042 1441831744 -0.738586 0.046814 -0.672607 0.001099 1441831744 -0.738586 0.046814 -0.672607 0.001099 1441831744 -0.738586 0.046814 -0.672607 0.001099 1441831744 -0.738586 0.046814 -0.672607 0.001099 1441831744 -0.738586 0.046814 -0.672607 0.001099 1441831744 -0.738586 0.046814 -0.672607 0.001099 1441831744 -0.743164 0.047668 -0.667419 -0.011292 1441831744 -0.743164 0.047668 -0.667419 -0.011292 1441831744 -0.743164 0.047668 -0.667419 -0.011292 1441831744 -0.743164 0.047668 -0.667419 -0.011292 1441831744 -0.743164 0.047668 -0.667419 -0.011292 1441831744 -0.743164 0.047668 -0.667419 -0.011292 1441831744 -0.743164 0.047668 -0.667419 -0.011292 1441831744 -0.742920 0.074524 -0.663513 -0.048462 1441831744 -0.742920 0.074524 -0.663513 -0.048462 1441831744 -0.742920 0.074524 -0.663513 -0.048462 1441831744 -0.742920 0.074524 -0.663513 -0.048462 1441831744 -0.742920 0.074524 -0.663513 -0.048462 1441831744 -0.742920 0.074524 -0.663513 -0.048462 1441831744 -0.741699 0.115540 -0.654358 -0.091797 1441831744 -0.741699 0.115540 -0.654358 -0.091797 1441831744 -0.741699 0.115540 -0.654358 -0.091797 1441831744 -0.741699 0.115540 -0.654358 -0.091797 1441831744 -0.741699 0.115540 -0.654358 -0.091797 1441831744 -0.741699 0.115540 -0.654358 -0.091797 1441831744 -0.741699 0.115540 -0.654358 -0.091797 1441831744 -0.738708 0.132324 -0.652710 -0.104370 1441831744 -0.738708 0.132324 -0.652710 -0.104370 1441831744 -0.738708 0.132324 -0.652710 -0.104370 1441831744 -0.738708 0.132324 -0.652710 -0.104370 1441831744 -0.738708 0.132324 -0.652710 -0.104370 1441831744 -0.738708 0.132324 -0.652710 -0.104370 1441831744 -0.732788 0.125061 -0.661682 -0.098022 1441831744 -0.732788 0.125061 -0.661682 -0.098022 1441831744 -0.732788 0.125061 -0.661682 -0.098022 1441831744 -0.732788 0.125061 -0.661682 -0.098022 1441831744 -0.732788 0.125061 -0.661682 -0.098022 1441831744 -0.732788 0.125061 -0.661682 -0.098022 1441831744 -0.738586 0.118713 -0.657532 -0.090393 1441831744 -0.738586 0.118713 -0.657532 -0.090393 1441831744 -0.738586 0.118713 -0.657532 -0.090393 1441831744 -0.738586 0.118713 -0.657532 -0.090393 1441831744 -0.738586 0.118713 -0.657532 -0.090393 1441831744 -0.738586 0.118713 -0.657532 -0.090393 1441831744 -0.751282 0.113647 -0.645264 -0.080017 1441831744 -0.751282 0.113647 -0.645264 -0.080017 1441831744 -0.751282 0.113647 -0.645264 -0.080017 1441831744 -0.751282 0.113647 -0.645264 -0.080017 1441831744 -0.751282 0.113647 -0.645264 -0.080017 1441831744 -0.751282 0.113647 -0.645264 -0.080017 1441831744 -0.752808 0.103516 -0.645569 -0.076416 1441831744 -0.752808 0.103516 -0.645569 -0.076416 1441831744 -0.752808 0.103516 -0.645569 -0.076416 1441831744 -0.752808 0.103516 -0.645569 -0.076416 1441831744 -0.752808 0.103516 -0.645569 -0.076416 1441831744 -0.752808 0.103516 -0.645569 -0.076416 1441831744 -0.756042 0.076843 -0.647888 -0.053345 1441831744 -0.756042 0.076843 -0.647888 -0.053345 1441831744 -0.756042 0.076843 -0.647888 -0.053345 1441831744 -0.756042 0.076843 -0.647888 -0.053345 1441831744 -0.756042 0.076843 -0.647888 -0.053345 1441831744 -0.756042 0.076843 -0.647888 -0.053345 1441831744 -0.750977 0.050232 -0.657898 -0.027893 1441831744 -0.750977 0.050232 -0.657898 -0.027893 1441831744 -0.750977 0.050232 -0.657898 -0.027893 1441831744 -0.750977 0.050232 -0.657898 -0.027893 1441831744 -0.750977 0.050232 -0.657898 -0.027893 1441831744 -0.750977 0.050232 -0.657898 -0.027893 1441831744 -0.749817 0.031738 -0.660889 -0.008789 1441831745 -0.749817 0.031738 -0.660889 -0.008789 1441831745 -0.749817 0.031738 -0.660889 -0.008789 1441831745 -0.749817 0.031738 -0.660889 -0.008789 1441831745 -0.749817 0.031738 -0.660889 -0.008789 1441831745 -0.749817 0.031738 -0.660889 -0.008789 1441831745 -0.754761 0.034546 -0.654968 -0.014893 1441831745 -0.754761 0.034546 -0.654968 -0.014893 1441831745 -0.754761 0.034546 -0.654968 -0.014893 1441831745 -0.754761 0.034546 -0.654968 -0.014893 1441831745 -0.754761 0.034546 -0.654968 -0.014893 1441831745 -0.754761 0.034546 -0.654968 -0.014893 1441831745 -0.755127 0.047241 -0.652893 -0.036865 1441831745 -0.755127 0.047241 -0.652893 -0.036865 1441831745 -0.755127 0.047241 -0.652893 -0.036865 1441831745 -0.755127 0.047241 -0.652893 -0.036865 1441831745 -0.755127 0.047241 -0.652893 -0.036865 1441831745 -0.755127 0.047241 -0.652893 -0.036865 1441831745 -0.755127 0.047241 -0.652893 -0.036865 1441831745 -0.752869 0.088745 -0.647522 -0.078552 1441831745 -0.752869 0.088745 -0.647522 -0.078552 1441831745 -0.752869 0.088745 -0.647522 -0.078552 1441831745 -0.752869 0.088745 -0.647522 -0.078552 1441831745 -0.752869 0.088745 -0.647522 -0.078552 1441831745 -0.752869 0.088745 -0.647522 -0.078552 1441831745 -0.758240 0.125916 -0.630920 -0.106201 1441831745 -0.758240 0.125916 -0.630920 -0.106201 1441831745 -0.758240 0.125916 -0.630920 -0.106201 1441831745 -0.758240 0.125916 -0.630920 -0.106201 1441831745 -0.758240 0.125916 -0.630920 -0.106201 1441831745 -0.758240 0.125916 -0.630920 -0.106201 1441831745 -0.751770 0.144958 -0.634827 -0.104736 1441831745 -0.751770 0.144958 -0.634827 -0.104736 1441831745 -0.751770 0.144958 -0.634827 -0.104736 1441831745 -0.751770 0.144958 -0.634827 -0.104736 1441831745 -0.751770 0.144958 -0.634827 -0.104736 1441831745 -0.751770 0.144958 -0.634827 -0.104736 1441831745 -0.749023 0.138489 -0.641968 -0.088196 1441831745 -0.749023 0.138489 -0.641968 -0.088196 1441831745 -0.749023 0.138489 -0.641968 -0.088196 1441831745 -0.749023 0.138489 -0.641968 -0.088196 1441831745 -0.749023 0.138489 -0.641968 -0.088196 1441831745 -0.749023 0.138489 -0.641968 -0.088196 1441831745 -0.751648 0.132080 -0.641296 -0.079834 1441831745 -0.751648 0.132080 -0.641296 -0.079834 1441831745 -0.751648 0.132080 -0.641296 -0.079834 1441831745 -0.751648 0.132080 -0.641296 -0.079834 1441831745 -0.751648 0.132080 -0.641296 -0.079834 1441831745 -0.751648 0.132080 -0.641296 -0.079834 1441831745 -0.757141 0.130310 -0.636353 -0.069519 1441831745 -0.757141 0.130310 -0.636353 -0.069519 1441831745 -0.757141 0.130310 -0.636353 -0.069519 1441831745 -0.757141 0.130310 -0.636353 -0.069519 1441831745 -0.757141 0.130310 -0.636353 -0.069519 1441831745 -0.757141 0.130310 -0.636353 -0.069519 1441831745 -0.757141 0.130310 -0.636353 -0.069519 1441831745 -0.760254 0.117004 -0.636353 -0.058594 1441831745 -0.760254 0.117004 -0.636353 -0.058594 1441831745 -0.760254 0.117004 -0.636353 -0.058594 1441831745 -0.760254 0.117004 -0.636353 -0.058594 1441831745 -0.760254 0.117004 -0.636353 -0.058594 1441831745 -0.760254 0.117004 -0.636353 -0.058594 1441831745 -0.762268 0.094666 -0.639282 -0.036865 1441831745 -0.762268 0.094666 -0.639282 -0.036865 1441831745 -0.762268 0.094666 -0.639282 -0.036865 1441831745 -0.762268 0.094666 -0.639282 -0.036865 1441831745 -0.762268 0.094666 -0.639282 -0.036865 1441831745 -0.762268 0.094666 -0.639282 -0.036865 1441831745 -0.762268 0.094666 -0.639282 -0.036865 1441831745 -0.762634 0.058105 -0.644226 -0.006104 1441831745 -0.762634 0.058105 -0.644226 -0.006104 1441831745 -0.762634 0.058105 -0.644226 -0.006104 1441831745 -0.762634 0.058105 -0.644226 -0.006104 1441831745 -0.762634 0.058105 -0.644226 -0.006104 1441831745 -0.762634 0.058105 -0.644226 -0.006104 1441831745 -0.758545 0.029114 -0.650635 0.022705 1441831745 -0.758545 0.029114 -0.650635 0.022705 1441831745 -0.758545 0.029114 -0.650635 0.022705 1441831745 -0.758545 0.029114 -0.650635 0.022705 1441831745 -0.758545 0.029114 -0.650635 0.022705 1441831745 -0.758545 0.029114 -0.650635 0.022705 1441831745 -0.761780 0.016663 -0.646912 0.031128 1441831745 -0.761780 0.016663 -0.646912 0.031128 1441831745 -0.761780 0.016663 -0.646912 0.031128 1441831745 -0.761780 0.016663 -0.646912 0.031128 1441831745 -0.761780 0.016663 -0.646912 0.031128 1441831745 -0.761780 0.016663 -0.646912 0.031128 1441831745 -0.761780 0.016663 -0.646912 0.031128 1441831745 -0.766113 0.027100 -0.642090 0.011902 1441831745 -0.766113 0.027100 -0.642090 0.011902 1441831745 -0.766113 0.027100 -0.642090 0.011902 1441831745 -0.766113 0.027100 -0.642090 0.011902 1441831745 -0.766113 0.027100 -0.642090 0.011902 1441831745 -0.766113 0.027100 -0.642090 0.011902 1441831745 -0.761536 0.053650 -0.645630 -0.021179 1441831745 -0.761536 0.053650 -0.645630 -0.021179 1441831745 -0.761536 0.053650 -0.645630 -0.021179 1441831745 -0.761536 0.053650 -0.645630 -0.021179 1441831745 -0.761536 0.053650 -0.645630 -0.021179 1441831745 -0.761536 0.053650 -0.645630 -0.021179 1441831745 -0.756104 0.097961 -0.643982 -0.064087 1441831745 -0.756104 0.097961 -0.643982 -0.064087 1441831745 -0.756104 0.097961 -0.643982 -0.064087 1441831745 -0.756104 0.097961 -0.643982 -0.064087 1441831745 -0.756104 0.097961 -0.643982 -0.064087 1441831745 -0.756104 0.097961 -0.643982 -0.064087 1441831745 -0.756104 0.097961 -0.643982 -0.064087 1441831745 -0.757324 0.126526 -0.634216 -0.091125 1441831745 -0.757324 0.126526 -0.634216 -0.091125 1441831745 -0.757324 0.126526 -0.634216 -0.091125 1441831745 -0.757324 0.126526 -0.634216 -0.091125 1441831745 -0.757324 0.126526 -0.634216 -0.091125 1441831745 -0.757324 0.126526 -0.634216 -0.091125 1441831745 -0.747925 0.135559 -0.643494 -0.090637 1441831745 -0.747925 0.135559 -0.643494 -0.090637 1441831746 -0.747925 0.135559 -0.643494 -0.090637 1441831746 -0.747925 0.135559 -0.643494 -0.090637 1441831746 -0.747925 0.135559 -0.643494 -0.090637 1441831746 -0.747925 0.135559 -0.643494 -0.090637 1441831746 -0.747986 0.123718 -0.646790 -0.083374 1441831746 -0.747986 0.123718 -0.646790 -0.083374 1441831746 -0.747986 0.123718 -0.646790 -0.083374 1441831746 -0.747986 0.123718 -0.646790 -0.083374 1441831746 -0.747986 0.123718 -0.646790 -0.083374 1441831746 -0.747986 0.123718 -0.646790 -0.083374 1441831746 -0.754395 0.119263 -0.641479 -0.072754 1441831746 -0.754395 0.119263 -0.641479 -0.072754 1441831746 -0.754395 0.119263 -0.641479 -0.072754 1441831746 -0.754395 0.119263 -0.641479 -0.072754 1441831746 -0.754395 0.119263 -0.641479 -0.072754 1441831746 -0.754395 0.119263 -0.641479 -0.072754 1441831746 -0.760071 0.114197 -0.635803 -0.070862 1441831746 -0.760071 0.114197 -0.635803 -0.070862 1441831746 -0.760071 0.114197 -0.635803 -0.070862 1441831746 -0.760071 0.114197 -0.635803 -0.070862 1441831746 -0.760071 0.114197 -0.635803 -0.070862 1441831746 -0.760071 0.114197 -0.635803 -0.070862 1441831746 -0.760071 0.114197 -0.635803 -0.070862 1441831746 -0.758972 0.098633 -0.641052 -0.057983 1441831746 -0.758972 0.098633 -0.641052 -0.057983 1441831746 -0.758972 0.098633 -0.641052 -0.057983 1441831746 -0.758972 0.098633 -0.641052 -0.057983 1441831746 -0.758972 0.098633 -0.641052 -0.057983 1441831746 -0.758972 0.098633 -0.641052 -0.057983 1441831746 -0.755615 0.066528 -0.650879 -0.032776 1441831746 -0.755615 0.066528 -0.650879 -0.032776 1441831746 -0.755615 0.066528 -0.650879 -0.032776 1441831746 -0.755615 0.066528 -0.650879 -0.032776 1441831746 -0.755615 0.066528 -0.650879 -0.032776 1441831746 -0.755615 0.066528 -0.650879 -0.032776 1441831746 -0.748840 0.038635 -0.661621 -0.010193 1441831746 -0.748840 0.038635 -0.661621 -0.010193 1441831746 -0.748840 0.038635 -0.661621 -0.010193 1441831746 -0.748840 0.038635 -0.661621 -0.010193 1441831746 -0.748840 0.038635 -0.661621 -0.010193 1441831746 -0.748840 0.038635 -0.661621 -0.010193 1441831746 -0.748840 0.038635 -0.661621 -0.010193 1441831746 -0.754761 0.034912 -0.655029 -0.010620 1441831746 -0.754761 0.034912 -0.655029 -0.010620 1441831746 -0.754761 0.034912 -0.655029 -0.010620 1441831746 -0.754761 0.034912 -0.655029 -0.010620 1441831746 -0.754761 0.034912 -0.655029 -0.010620 1441831746 -0.754761 0.034912 -0.655029 -0.010620 1441831746 -0.751526 0.045410 -0.657349 -0.032898 1441831746 -0.751526 0.045410 -0.657349 -0.032898 1441831746 -0.751526 0.045410 -0.657349 -0.032898 1441831746 -0.751526 0.045410 -0.657349 -0.032898 1441831746 -0.751526 0.045410 -0.657349 -0.032898 1441831746 -0.751526 0.045410 -0.657349 -0.032898 1441831746 -0.751526 0.045410 -0.657349 -0.032898 1441831746 -0.749023 0.075745 -0.654541 -0.070374 1441831746 -0.749023 0.075745 -0.654541 -0.070374 1441831746 -0.749023 0.075745 -0.654541 -0.070374 1441831746 -0.749023 0.075745 -0.654541 -0.070374 1441831746 -0.749023 0.075745 -0.654541 -0.070374 1441831746 -0.749023 0.075745 -0.654541 -0.070374 1441831746 -0.751526 0.118591 -0.639343 -0.111755 1441831746 -0.751526 0.118591 -0.639343 -0.111755 1441831746 -0.751526 0.118591 -0.639343 -0.111755 1441831746 -0.751526 0.118591 -0.639343 -0.111755 1441831746 -0.751526 0.118591 -0.639343 -0.111755 1441831746 -0.751526 0.118591 -0.639343 -0.111755 1441831746 -0.750305 0.138794 -0.633301 -0.129761 1441831746 -0.750305 0.138794 -0.633301 -0.129761 1441831746 -0.750305 0.138794 -0.633301 -0.129761 1441831746 -0.750305 0.138794 -0.633301 -0.129761 1441831746 -0.750305 0.138794 -0.633301 -0.129761 1441831746 -0.750305 0.138794 -0.633301 -0.129761 1441831746 -0.748962 0.134949 -0.638306 -0.116089 1441831746 -0.748962 0.134949 -0.638306 -0.116089 1441831746 -0.748962 0.134949 -0.638306 -0.116089 1441831746 -0.748962 0.134949 -0.638306 -0.116089 1441831746 -0.748962 0.134949 -0.638306 -0.116089 1441831746 -0.748962 0.134949 -0.638306 -0.116089 1441831746 -0.741516 0.121094 -0.651306 -0.106689 1441831746 -0.741516 0.121094 -0.651306 -0.106689 1441831746 -0.741516 0.121094 -0.651306 -0.106689 1441831746 -0.741516 0.121094 -0.651306 -0.106689 1441831746 -0.741516 0.121094 -0.651306 -0.106689 1441831746 -0.741516 0.121094 -0.651306 -0.106689 1441831746 -0.749268 0.118774 -0.644714 -0.094238 1441831746 -0.749268 0.118774 -0.644714 -0.094238 1441831746 -0.749268 0.118774 -0.644714 -0.094238 1441831746 -0.749268 0.118774 -0.644714 -0.094238 1441831746 -0.749268 0.118774 -0.644714 -0.094238 1441831746 -0.749268 0.118774 -0.644714 -0.094238 1441831746 -0.759399 0.112549 -0.635132 -0.085754 1441831746 -0.759399 0.112549 -0.635132 -0.085754 1441831746 -0.759399 0.112549 -0.635132 -0.085754 1441831746 -0.759399 0.112549 -0.635132 -0.085754 1441831746 -0.759399 0.112549 -0.635132 -0.085754 1441831746 -0.759399 0.112549 -0.635132 -0.085754 1441831746 -0.759399 0.112549 -0.635132 -0.085754 1441831746 -0.762878 0.097229 -0.634949 -0.073853 1441831746 -0.762878 0.097229 -0.634949 -0.073853 1441831746 -0.762878 0.097229 -0.634949 -0.073853 1441831746 -0.762878 0.097229 -0.634949 -0.073853 1441831746 -0.762878 0.097229 -0.634949 -0.073853 1441831746 -0.762878 0.097229 -0.634949 -0.073853 1441831746 -0.761169 0.074829 -0.642395 -0.049988 1441831746 -0.761169 0.074829 -0.642395 -0.049988 1441831746 -0.761169 0.074829 -0.642395 -0.049988 1441831746 -0.761169 0.074829 -0.642395 -0.049988 1441831746 -0.761169 0.074829 -0.642395 -0.049988 1441831746 -0.761169 0.074829 -0.642395 -0.049988 1441831746 -0.761169 0.074829 -0.642395 -0.049988 1441831746 -0.759644 0.053528 -0.647461 -0.030823 1441831746 -0.759644 0.053528 -0.647461 -0.030823 1441831746 -0.759644 0.053528 -0.647461 -0.030823 1441831747 -0.759644 0.053528 -0.647461 -0.030823 1441831747 -0.759644 0.053528 -0.647461 -0.030823 1441831747 -0.759644 0.053528 -0.647461 -0.030823 1441831747 -0.758545 0.039612 -0.650269 -0.016113 1441831747 -0.758545 0.039612 -0.650269 -0.016113 1441831747 -0.758545 0.039612 -0.650269 -0.016113 1441831747 -0.758545 0.039612 -0.650269 -0.016113 1441831747 -0.758545 0.039612 -0.650269 -0.016113 1441831747 -0.758545 0.039612 -0.650269 -0.016113 1441831747 -0.758545 0.039612 -0.650269 -0.016113 1441831747 -0.760132 0.034668 -0.648682 -0.018005 1441831747 -0.760132 0.034668 -0.648682 -0.018005 1441831747 -0.760132 0.034668 -0.648682 -0.018005 1441831747 -0.760132 0.034668 -0.648682 -0.018005 1441831747 -0.760132 0.034668 -0.648682 -0.018005 1441831747 
-0.763977 0.086609 -0.636719 -0.059692 1441831749 -0.763977 0.086609 -0.636719 -0.059692 1441831749 -0.763977 0.086609 -0.636719 -0.059692 1441831749 -0.763977 0.086609 -0.636719 -0.059692 1441831749 -0.763977 0.086609 -0.636719 -0.059692 1441831749 -0.765686 0.095276 -0.631836 -0.074097 1441831749 -0.765686 0.095276 -0.631836 -0.074097 1441831749 -0.765686 0.095276 -0.631836 -0.074097 1441831749 -0.765686 0.095276 -0.631836 -0.074097 1441831749 -0.765686 0.095276 -0.631836 -0.074097 1441831749 -0.765686 0.095276 -0.631836 -0.074097 1441831749 -0.766418 0.109253 -0.625916 -0.094543 1441831749 -0.766418 0.109253 -0.625916 -0.094543 1441831749 -0.766418 0.109253 -0.625916 -0.094543 1441831749 -0.766418 0.109253 -0.625916 -0.094543 1441831749 -0.766418 0.109253 -0.625916 -0.094543 1441831749 -0.766418 0.109253 -0.625916 -0.094543 1441831749 -0.764526 0.124817 -0.622437 -0.111938 1441831749 -0.764526 0.124817 -0.622437 -0.111938 1441831749 -0.764526 0.124817 -0.622437 -0.111938 1441831749 -0.764526 0.124817 -0.622437 -0.111938 1441831749 -0.764526 0.124817 -0.622437 -0.111938 1441831749 -0.764526 0.124817 -0.622437 -0.111938 1441831749 -0.767883 0.123413 -0.617798 -0.116455 1441831749 -0.767883 0.123413 -0.617798 -0.116455 1441831749 -0.767883 0.123413 -0.617798 -0.116455 1441831749 -0.767883 0.123413 -0.617798 -0.116455 1441831749 -0.767883 0.123413 -0.617798 -0.116455 1441831749 -0.767883 0.123413 -0.617798 -0.116455 1441831749 -0.766235 0.097656 -0.628418 -0.092407 1441831749 -0.766235 0.097656 -0.628418 -0.092407 1441831749 -0.766235 0.097656 -0.628418 -0.092407 1441831749 -0.766235 0.097656 -0.628418 -0.092407 1441831749 -0.766235 0.097656 -0.628418 -0.092407 1441831749 -0.766235 0.097656 -0.628418 -0.092407 1441831749 -0.766235 0.097656 -0.628418 -0.092407 1441831749 -0.767456 0.065979 -0.633667 -0.072388 1441831749 -0.767456 0.065979 -0.633667 -0.072388 1441831749 -0.767456 0.065979 -0.633667 -0.072388 1441831749 -0.767456 0.065979 -0.633667 -0.072388 1441831749 -0.767456 0.065979 -0.633667 -0.072388 1441831749 -0.763672 0.066528 -0.637024 -0.081482 1441831749 -0.763672 0.066528 -0.637024 -0.081482 1441831749 -0.763672 0.066528 -0.637024 -0.081482 1441831749 -0.763672 0.066528 -0.637024 -0.081482 1441831749 -0.763672 0.066528 -0.637024 -0.081482 1441831749 -0.763672 0.066528 -0.637024 -0.081482 1441831749 -0.745300 0.090088 -0.653870 -0.094299 1441831749 -0.745300 0.090088 -0.653870 -0.094299 1441831749 -0.745300 0.090088 -0.653870 -0.094299 1441831749 -0.745300 0.090088 -0.653870 -0.094299 1441831749 -0.745300 0.090088 -0.653870 -0.094299 1441831749 -0.745300 0.090088 -0.653870 -0.094299 1441831749 -0.745300 0.090088 -0.653870 -0.094299 1441831749 -0.743835 0.095337 -0.653015 -0.106262 1441831749 -0.743835 0.095337 -0.653015 -0.106262 1441831749 -0.743835 0.095337 -0.653015 -0.106262 1441831749 -0.743835 0.095337 -0.653015 -0.106262 1441831749 -0.743835 0.095337 -0.653015 -0.106262 1441831749 -0.743835 0.095337 -0.653015 -0.106262 1441831749 -0.748779 0.095398 -0.648193 -0.100464 1441831749 -0.748779 0.095398 -0.648193 -0.100464 1441831749 -0.748779 0.095398 -0.648193 -0.100464 1441831749 -0.748779 0.095398 -0.648193 -0.100464 1441831749 -0.748779 0.095398 -0.648193 -0.100464 1441831749 -0.748779 0.095398 -0.648193 -0.100464 1441831749 -0.748779 0.095398 -0.648193 -0.100464 1441831750 -0.751038 0.097473 -0.645813 -0.096924 1441831750 -0.751038 0.097473 -0.645813 -0.096924 1441831750 -0.751038 0.097473 -0.645813 -0.096924 1441831750 -0.751038 0.097473 -0.645813 -0.096924 1441831750 -0.751038 0.097473 -0.645813 -0.096924 1441831750 -0.751038 0.097473 -0.645813 -0.096924 1441831750 -0.747009 0.113342 -0.644836 -0.115662 1441831750 -0.747009 0.113342 -0.644836 -0.115662 1441831750 -0.747009 0.113342 -0.644836 -0.115662 1441831750 -0.747009 0.113342 -0.644836 -0.115662 1441831750 -0.747009 0.113342 -0.644836 -0.115662 1441831750 -0.747009 0.113342 -0.644836 -0.115662 1441831750 -0.738464 0.134338 -0.645142 -0.143250 1441831750 -0.738464 0.134338 -0.645142 -0.143250 1441831750 -0.738464 0.134338 -0.645142 -0.143250 1441831750 -0.738464 0.134338 -0.645142 -0.143250 1441831750 -0.738464 0.134338 -0.645142 -0.143250 1441831750 -0.738464 0.134338 -0.645142 -0.143250 1441831750 -0.730164 0.151123 -0.645203 -0.166748 1441831750 -0.730164 0.151123 -0.645203 -0.166748 1441831750 -0.730164 0.151123 -0.645203 -0.166748 1441831750 -0.730164 0.151123 -0.645203 -0.166748 1441831750 -0.730164 0.151123 -0.645203 -0.166748 1441831750 -0.730164 0.151123 -0.645203 -0.166748 1441831750 -0.730164 0.151123 -0.645203 -0.166748 1441831750 -0.737061 0.153625 -0.635071 -0.173035 1441831750 -0.737061 0.153625 -0.635071 -0.173035 1441831750 -0.737061 0.153625 -0.635071 -0.173035 1441831750 -0.737061 0.153625 -0.635071 -0.173035 1441831750 -0.737061 0.153625 -0.635071 -0.173035 1441831750 -0.737061 0.153625 -0.635071 -0.173035 1441831750 -0.742981 0.150757 -0.630371 -0.167053 1441831750 -0.742981 0.150757 -0.630371 -0.167053 1441831750 -0.742981 0.150757 -0.630371 -0.167053 1441831750 -0.742981 0.150757 -0.630371 -0.167053 1441831750 -0.742981 0.150757 -0.630371 -0.167053 1441831750 -0.742981 0.150757 -0.630371 -0.167053 1441831750 -0.749146 0.130981 -0.634460 -0.138550 1441831750 -0.749146 0.130981 -0.634460 -0.138550 1441831750 -0.749146 0.130981 -0.634460 -0.138550 1441831750 -0.749146 0.130981 -0.634460 -0.138550 1441831750 -0.749146 0.130981 -0.634460 -0.138550 1441831750 -0.749146 0.130981 -0.634460 -0.138550 1441831750 -0.754883 0.098877 -0.640137 -0.103577 1441831750 -0.754883 0.098877 -0.640137 -0.103577 1441831750 -0.754883 0.098877 -0.640137 -0.103577 1441831750 -0.754883 0.098877 -0.640137 -0.103577 1441831750 -0.754883 0.098877 -0.640137 -0.103577 1441831750 -0.754883 0.098877 -0.640137 -0.103577 1441831750 -0.756287 0.082397 -0.642212 -0.094116 1441831750 -0.756287 0.082397 -0.642212 -0.094116 1441831750 -0.756287 0.082397 -0.642212 -0.094116 1441831750 -0.756287 0.082397 -0.642212 -0.094116 1441831750 -0.756287 0.082397 -0.642212 -0.094116 1441831750 -0.756287 0.082397 -0.642212 -0.094116 1441831750 -0.756287 0.082397 -0.642212 -0.094116 1441831750 -0.744934 0.093628 -0.652710 -0.102051 1441831750 -0.744934 0.093628 -0.652710 -0.102051 1441831750 -0.744934 0.093628 -0.652710 -0.102051 1441831750 -0.744934 0.093628 -0.652710 -0.102051 1441831750 -0.744934 0.093628 -0.652710 -0.102051 1441831750 -0.744934 0.093628 -0.652710 -0.102051 1441831750 -0.739746 0.103699 -0.656189 -0.107178 1441831750 -0.739746 0.103699 -0.656189 -0.107178 1441831750 -0.739746 0.103699 -0.656189 -0.107178 1441831750 -0.739746 0.103699 -0.656189 -0.107178 1441831750 -0.739746 0.103699 -0.656189 -0.107178 1441831750 -0.739746 0.103699 -0.656189 -0.107178 1441831750 -0.740662 0.103882 -0.655457 -0.105652 1441831750 -0.740662 0.103882 -0.655457 -0.105652 1441831750 -0.740662 0.103882 -0.655457 -0.105652 1441831750 -0.740662 0.103882 -0.655457 -0.105652 1441831750 -0.740662 0.103882 -0.655457 -0.105652 1441831750 -0.740662 0.103882 -0.655457 -0.105652 1441831750 -0.740662 0.103882 -0.655457 -0.105652 1441831750 -0.747375 0.103271 -0.649109 -0.097534 1441831750 -0.747375 0.103271 -0.649109 -0.097534 1441831750 -0.747375 0.103271 -0.649109 -0.097534 1441831750 -0.747375 0.103271 -0.649109 -0.097534 1441831750 -0.747375 0.103271 -0.649109 -0.097534 1441831750 -0.747375 0.103271 -0.649109 -0.097534 1441831750 -0.747375 0.103271 -0.649109 -0.097534 1441831750 -0.744873 0.115112 -0.647400 -0.113403 1441831750 -0.744873 0.115112 -0.647400 -0.113403 1441831750 -0.744873 0.115112 -0.647400 -0.113403 1441831750 -0.744873 0.115112 -0.647400 -0.113403 1441831750 -0.744873 0.115112 -0.647400 -0.113403 1441831750 -0.744873 0.115112 -0.647400 -0.113403 1441831750 -0.734192 0.143738 -0.647217 -0.146606 1441831750 -0.734192 0.143738 -0.647217 -0.146606 1441831750 -0.734192 0.143738 -0.647217 -0.146606 1441831750 -0.734192 0.143738 -0.647217 -0.146606 1441831750 -0.734192 0.143738 -0.647217 -0.146606 1441831750 -0.734192 0.143738 -0.647217 -0.146606 1441831750 -0.724915 0.168457 -0.645203 -0.172974 1441831750 -0.724915 0.168457 -0.645203 -0.172974 1441831750 -0.724915 0.168457 -0.645203 -0.172974 1441831750 -0.724915 0.168457 -0.645203 -0.172974 1441831750 -0.724915 0.168457 -0.645203 -0.172974 1441831750 -0.724915 0.168457 -0.645203 -0.172974 1441831750 -0.724915 0.168457 -0.645203 -0.172974 1441831750 -0.728088 0.174377 -0.639038 -0.176758 1441831750 -0.728088 0.174377 -0.639038 -0.176758 1441831750 -0.728088 0.174377 -0.639038 -0.176758 1441831750 -0.728088 0.174377 -0.639038 -0.176758 1441831750 -0.728088 0.174377 -0.639038 -0.176758 1441831750 -0.728088 0.174377 -0.639038 -0.176758 1441831750 -0.732361 0.176147 -0.635193 -0.171143 1441831750 -0.732361 0.176147 -0.635193 -0.171143 1441831750 -0.732361 0.176147 -0.635193 -0.171143 1441831750 -0.732361 0.176147 -0.635193 -0.171143 1441831750 -0.732361 0.176147 -0.635193 -0.171143 1441831750 -0.732361 0.176147 -0.635193 -0.171143 1441831750 -0.732361 0.176147 -0.635193 -0.171143 1441831750 -0.738220 0.165833 -0.636047 -0.151733 1441831751 -0.738220 0.165833 -0.636047 -0.151733 1441831751 -0.738220 0.165833 -0.636047 -0.151733 1441831751 -0.738220 0.165833 -0.636047 -0.151733 1441831751 -0.738220 0.165833 -0.636047 -0.151733 1441831751 -0.738220 0.165833 -0.636047 -0.151733 1441831751 -0.744934 0.142944 -0.640503 -0.120361 1441831751 -0.744934 0.142944 -0.640503 -0.120361 1441831751 -0.744934 0.142944 -0.640503 -0.120361 1441831751 -0.744934 0.142944 -0.640503 -0.120361 1441831751 -0.744934 0.142944 -0.640503 -0.120361 1441831751 -0.744934 0.142944 -0.640503 -0.120361 1441831751 -0.750977 0.125000 -0.640137 -0.103577 1441831751 -0.750977 0.125000 -0.640137 -0.103577 1441831751 -0.750977 0.125000 -0.640137 -0.103577 1441831751 -0.750977 0.125000 -0.640137 -0.103577 1441831751 -0.750977 0.125000 -0.640137 -0.103577 1441831751 -0.750977 0.125000 -0.640137 -0.103577 1441831751 -0.750977 0.125000 -0.640137 -0.103577 1441831751 -0.750549 0.119446 -0.641724 -0.103149 1441831751 -0.750549 0.119446 -0.641724 -0.103149 1441831751 -0.750549 0.119446 -0.641724 -0.103149 1441831751 -0.750549 0.119446 -0.641724 -0.103149 1441831751 -0.750549 0.119446 -0.641724 -0.103149 1441831751 -0.750549 0.119446 -0.641724 -0.103149 1441831751 -0.738342 0.126526 -0.654114 -0.105286 1441831751 -0.738342 0.126526 -0.654114 -0.105286 1441831751 -0.738342 0.126526 -0.654114 -0.105286 1441831751 -0.738342 0.126526 -0.654114 -0.105286 1441831751 -0.738342 0.126526 -0.654114 -0.105286 1441831751 -0.738342 0.126526 -0.654114 -0.105286 1441831751 -0.736755 0.131592 -0.653503 -0.113525 1441831751 -0.736755 0.131592 -0.653503 -0.113525 1441831751 -0.736755 0.131592 -0.653503 -0.113525 1441831751 -0.736755 0.131592 -0.653503 -0.113525 1441831751 -0.736755 0.131592 -0.653503 -0.113525 1441831751 -0.736755 0.131592 -0.653503 -0.113525 1441831751 -0.736755 0.131592 -0.653503 -0.113525 1441831751 -0.745605 0.128357 -0.644897 -0.108582 1441831751 -0.745605 0.128357 -0.644897 -0.108582 1441831751 -0.745605 0.128357 -0.644897 -0.108582 1441831751 -0.745605 0.128357 -0.644897 -0.108582 1441831751 -0.745605 0.128357 -0.644897 -0.108582 1441831751 -0.745605 0.128357 -0.644897 -0.108582 1441831751 -0.745361 0.124878 -0.645447 -0.110779 1441831751 -0.745361 0.124878 -0.645447 -0.110779 1441831751 -0.745361 0.124878 -0.645447 -0.110779 1441831751 -0.745361 0.124878 -0.645447 -0.110779 1441831751 -0.745361 0.124878 -0.645447 -0.110779 1441831751 -0.733154 0.135437 -0.653137 -0.132813 1441831751 -0.733154 0.135437 -0.653137 -0.132813 1441831751 -0.733154 0.135437 -0.653137 -0.132813 1441831751 -0.733154 0.135437 -0.653137 -0.132813 1441831751 -0.733154 0.135437 -0.653137 -0.132813 1441831751 -0.733154 0.135437 -0.653137 -0.132813 1441831751 -0.733154 0.135437 -0.653137 -0.132813 1441831751 -0.719910 0.152161 -0.659424 -0.154114 1441831751 -0.719910 0.152161 -0.659424 -0.154114 1441831751 -0.719910 0.152161 -0.659424 -0.154114 1441831751 -0.719910 0.152161 -0.659424 -0.154114 1441831751 -0.719910 0.152161 -0.659424 -0.154114 1441831751 -0.719910 0.152161 -0.659424 -0.154114 1441831751 -0.711975 0.159119 -0.662354 -0.170654 1441831751 -0.711975 0.159119 -0.662354 -0.170654 1441831751 -0.711975 0.159119 -0.662354 -0.170654 1441831751 -0.711975 0.159119 -0.662354 -0.170654 1441831751 -0.711975 0.159119 -0.662354 -0.170654 1441831751 -0.711975 0.159119 -0.662354 -0.170654 1441831751 -0.716553 0.160339 -0.656616 -0.172302 1441831751 -0.716553 0.160339 -0.656616 -0.172302 1441831751 -0.716553 0.160339 -0.656616 -0.172302 1441831751 -0.716553 0.160339 -0.656616 -0.172302 1441831751 -0.716553 0.160339 -0.656616 -0.172302 1441831751 -0.716553 0.160339 -0.656616 -0.172302 1441831751 -0.716553 0.160339 -0.656616 -0.172302 1441831751 -0.721802 0.158813 -0.652588 -0.167297 1441831751 -0.721802 0.158813 -0.652588 -0.167297 1441831751 -0.721802 0.158813 -0.652588 -0.167297 1441831751 -0.721802 0.158813 -0.652588 -0.167297 1441831751 -0.721802 0.158813 -0.652588 -0.167297 1441831751 -0.721802 0.158813 -0.652588 -0.167297 1441831751 -0.731018 0.137756 -0.653320 -0.140991 1441831751 -0.731018 0.137756 -0.653320 -0.140991 1441831751 -0.731018 0.137756 -0.653320 -0.140991 1441831751 -0.731018 0.137756 -0.653320 -0.140991 1441831751 -0.731018 0.137756 -0.653320 -0.140991 1441831751 -0.731018 0.137756 -0.653320 -0.140991 1441831751 -0.744507 0.102661 -0.651001 -0.106995 1441831751 -0.744507 0.102661 -0.651001 -0.106995 1441831751 -0.744507 0.102661 -0.651001 -0.106995 1441831751 -0.744507 0.102661 -0.651001 -0.106995 1441831751 -0.744507 0.102661 -0.651001 -0.106995 1441831751 -0.744507 0.102661 -0.651001 -0.106995 1441831751 -0.745056 0.079895 -0.655945 -0.091553 1441831751 -0.745056 0.079895 -0.655945 -0.091553 1441831751 -0.745056 0.079895 -0.655945 -0.091553 1441831751 -0.745056 0.079895 -0.655945 -0.091553 1441831751 -0.745056 0.079895 -0.655945 -0.091553 1441831751 -0.734070 0.087097 -0.667114 -0.092773 1441831751 -0.734070 0.087097 -0.667114 -0.092773 1441831751 -0.734070 0.087097 -0.667114 -0.092773 1441831751 -0.734070 0.087097 -0.667114 -0.092773 1441831751 -0.734070 0.087097 -0.667114 -0.092773 1441831751 -0.734070 0.087097 -0.667114 -0.092773 1441831751 -0.724976 0.097595 -0.674377 -0.101013 1441831751 -0.724976 0.097595 -0.674377 -0.101013 1441831751 -0.724976 0.097595 -0.674377 -0.101013 1441831751 -0.724976 0.097595 -0.674377 -0.101013 1441831751 -0.724976 0.097595 -0.674377 -0.101013 1441831751 -0.724976 0.097595 -0.674377 -0.101013 1441831751 -0.734924 0.100220 -0.662476 -0.104858 1441831751 -0.734924 0.100220 -0.662476 -0.104858 1441831752 -0.734924 0.100220 -0.662476 -0.104858 1441831752 -0.734924 0.100220 -0.662476 -0.104858 1441831752 -0.734924 0.100220 -0.662476 -0.104858 1441831752 -0.734924 0.100220 -0.662476 -0.104858 1441831752 -0.734924 0.100220 -0.662476 -0.104858 1441831752 -0.741821 0.102905 -0.654297 -0.105225 1441831752 -0.741821 0.102905 -0.654297 -0.105225 1441831752 -0.741821 0.102905 -0.654297 -0.105225 1441831752 -0.741821 0.102905 -0.654297 -0.105225 1441831752 -0.741821 0.102905 -0.654297 -0.105225 1441831752 -0.741821 0.102905 -0.654297 -0.105225 1441831752 -0.733154 0.116882 -0.658569 -0.123352 1441831752 -0.733154 0.116882 -0.658569 -0.123352 1441831752 -0.733154 0.116882 -0.658569 -0.123352 1441831752 -0.733154 0.116882 -0.658569 -0.123352 1441831752 -0.733154 0.116882 -0.658569 -0.123352 1441831752 -0.733154 0.116882 -0.658569 -0.123352 1441831752 -0.723755 0.140320 -0.660339 -0.143188 1441831752 -0.723755 0.140320 -0.660339 -0.143188 1441831752 -0.723755 0.140320 -0.660339 -0.143188 1441831752 -0.723755 0.140320 -0.660339 -0.143188 1441831752 -0.723755 0.140320 -0.660339 -0.143188 1441831752 -0.723755 0.140320 -0.660339 -0.143188 1441831752 -0.711487 0.153870 -0.667480 -0.157043 1441831752 -0.711487 0.153870 -0.667480 -0.157043 1441831752 -0.711487 0.153870 -0.667480 -0.157043 1441831752 -0.711487 0.153870 -0.667480 -0.157043 1441831752 -0.711487 0.153870 -0.667480 -0.157043 1441831752 -0.711487 0.153870 -0.667480 -0.157043 1441831752 -0.713013 0.155884 -0.664368 -0.161377 1441831752 -0.713013 0.155884 -0.664368 -0.161377 1441831752 -0.713013 0.155884 -0.664368 -0.161377 1441831752 -0.713013 0.155884 -0.664368 -0.161377 1441831752 -0.713013 0.155884 -0.664368 -0.161377 1441831752 -0.713013 0.155884 -0.664368 -0.161377 1441831752 -0.706299 0.157837 -0.671875 -0.157898 1441831752 -0.706299 0.157837 -0.671875 -0.157898 1441831752 -0.706299 0.157837 -0.671875 -0.157898 1441831752 -0.706299 0.157837 -0.671875 -0.157898 1441831752 -0.706299 0.157837 -0.671875 -0.157898 1441831752 -0.706299 0.157837 -0.671875 -0.157898 1441831752 -0.710571 0.146545 -0.673462 -0.141907 1441831752 -0.710571 0.146545 -0.673462 -0.141907 1441831752 -0.710571 0.146545 -0.673462 -0.141907 1441831752 -0.710571 0.146545 -0.673462 -0.141907 1441831752 -0.710571 0.146545 -0.673462 -0.141907 1441831752 -0.710571 0.146545 -0.673462 -0.141907 1441831752 -0.710571 0.146545 -0.673462 -0.141907 1441831752 -0.718689 0.115601 -0.677429 -0.106445 1441831752 -0.718689 0.115601 -0.677429 -0.106445 1441831752 -0.718689 0.115601 -0.677429 -0.106445 1441831752 -0.718689 0.115601 -0.677429 -0.106445 1441831752 -0.718689 0.115601 -0.677429 -0.106445 1441831752 -0.718689 0.115601 -0.677429 -0.106445 1441831752 -0.723633 0.085938 -0.679688 -0.084167 1441831752 -0.723633 0.085938 -0.679688 -0.084167 1441831752 -0.723633 0.085938 -0.679688 -0.084167 1441831752 -0.723633 0.085938 -0.679688 -0.084167 1441831752 -0.723633 0.085938 -0.679688 -0.084167 1441831752 -0.723633 0.085938 -0.679688 -0.084167 1441831752 -0.721985 0.089600 -0.679504 -0.095398 1441831752 -0.721985 0.089600 -0.679504 -0.095398 1441831752 -0.721985 0.089600 -0.679504 -0.095398 1441831752 -0.721985 0.089600 -0.679504 -0.095398 1441831752 -0.721985 0.089600 -0.679504 -0.095398 1441831752 -0.721985 0.089600 -0.679504 -0.095398 1441831752 -0.714600 0.110535 -0.682251 -0.108093 1441831752 -0.714600 0.110535 -0.682251 -0.108093 1441831752 -0.714600 0.110535 -0.682251 -0.108093 1441831752 -0.714600 0.110535 -0.682251 -0.108093 1441831752 -0.714600 0.110535 -0.682251 -0.108093 1441831752 -0.714600 0.110535 -0.682251 -0.108093 1441831752 -0.714600 0.110535 -0.682251 -0.108093 1441831752 -0.717224 0.116394 -0.677368 -0.115295 1441831752 -0.717224 0.116394 -0.677368 -0.115295 1441831752 -0.717224 0.116394 -0.677368 -0.115295 1441831752 -0.717224 0.116394 -0.677368 -0.115295 1441831752 -0.717224 0.116394 -0.677368 -0.115295 1441831752 -0.717224 0.116394 -0.677368 -0.115295 1441831752 -0.723694 0.113892 -0.672546 -0.105225 1441831752 -0.723694 0.113892 -0.672546 -0.105225 1441831752 -0.723694 0.113892 -0.672546 -0.105225 1441831752 -0.723694 0.113892 -0.672546 -0.105225 1441831752 -0.723694 0.113892 -0.672546 -0.105225 1441831752 -0.723694 0.113892 -0.672546 -0.105225 1441831752 -0.723694 0.113892 -0.672546 -0.105225 1441831752 -0.723694 0.119507 -0.671326 -0.106812 1441831752 -0.723694 0.119507 -0.671326 -0.106812 1441831752 -0.723694 0.119507 -0.671326 -0.106812 1441831752 -0.723694 0.119507 -0.671326 -0.106812 1441831752 -0.723694 0.119507 -0.671326 -0.106812 1441831752 -0.723694 0.119507 -0.671326 -0.106812 1441831752 -0.718384 0.133728 -0.671814 -0.121521 1441831752 -0.718384 0.133728 -0.671814 -0.121521 1441831752 -0.718384 0.133728 -0.671814 -0.121521 1441831752 -0.718384 0.133728 -0.671814 -0.121521 1441831752 -0.718384 0.133728 -0.671814 -0.121521 1441831752 -0.718384 0.133728 -0.671814 -0.121521 1441831752 -0.712708 0.150757 -0.671387 -0.136658 1441831752 -0.712708 0.150757 -0.671387 -0.136658 1441831752 -0.712708 0.150757 -0.671387 -0.136658 1441831752 -0.712708 0.150757 -0.671387 -0.136658 1441831752 -0.712708 0.150757 -0.671387 -0.136658 1441831752 -0.712708 0.150757 -0.671387 -0.136658 1441831752 -0.709167 0.162048 -0.670105 -0.148010 1441831752 -0.709167 0.162048 -0.670105 -0.148010 1441831752 -0.709167 0.162048 -0.670105 -0.148010 1441831752 -0.709167 0.162048 -0.670105 -0.148010 1441831752 -0.709167 0.162048 -0.670105 -0.148010 1441831752 -0.709167 0.162048 -0.670105 -0.148010 1441831752 -0.709167 0.162048 -0.670105 -0.148010 1441831752 -0.715637 0.165100 -0.662781 -0.146362 1441831752 -0.715637 0.165100 -0.662781 -0.146362 1441831752 -0.715637 0.165100 -0.662781 -0.146362 1441831753 -0.715637 0.165100 -0.662781 -0.146362 1441831753 -0.715637 0.165100 -0.662781 -0.146362 1441831753 -0.715637 0.165100 -0.662781 -0.146362 1441831753 -0.721130 0.158813 -0.660767 -0.134949 1441831753 -0.721130 0.158813 -0.660767 -0.134949 1441831753 -0.721130 0.158813 -0.660767 -0.134949 1441831753 -0.721130 0.158813 -0.660767 -0.134949 1441831753 -0.721130 0.158813 -0.660767 -0.134949 1441831753 -0.721130 0.158813 -0.660767 -0.134949 1441831753 -0.729614 0.132751 -0.662903 -0.103271 1441831753 -0.729614 0.132751 -0.662903 -0.103271 1441831753 -0.729614 0.132751 -0.662903 -0.103271 1441831753 -0.729614 0.132751 -0.662903 -0.103271 1441831753 -0.729614 0.132751 -0.662903 -0.103271 1441831753 -0.729614 0.132751 -0.662903 -0.103271 1441831753 -0.739502 0.094971 -0.663452 -0.063232 1441831753 -0.739502 0.094971 -0.663452 -0.063232 1441831753 -0.739502 0.094971 -0.663452 -0.063232 1441831753 -0.739502 0.094971 -0.663452 -0.063232 1441831753 -0.739502 0.094971 -0.663452 -0.063232 1441831753 -0.739502 0.094971 -0.663452 -0.063232 1441831753 -0.739502 0.094971 -0.663452 -0.063232 1441831753 -0.744446 0.066895 -0.662903 -0.044189 1441831753 -0.744446 0.066895 -0.662903 -0.044189 1441831753 -0.744446 0.066895 -0.662903 -0.044189 1441831753 -0.744446 0.066895 -0.662903 -0.044189 1441831753 -0.744446 0.066895 -0.662903 -0.044189 1441831753 -0.744446 0.066895 -0.662903 -0.044189 1441831753 -0.740051 0.068115 -0.667175 -0.050964 1441831753 -0.740051 0.068115 -0.667175 -0.050964 1441831753 -0.740051 0.068115 -0.667175 -0.050964 1441831753 -0.740051 0.068115 -0.667175 -0.050964 1441831753 -0.740051 0.068115 -0.667175 -0.050964 1441831753 -0.740051 0.068115 -0.667175 -0.050964 1441831753 -0.740051 0.068115 -0.667175 -0.050964 1441831753 -0.739136 0.076355 -0.666626 -0.059082 1441831753 -0.739136 0.076355 -0.666626 -0.059082 1441831753 -0.739136 0.076355 -0.666626 -0.059082 1441831753 -0.739136 0.076355 -0.666626 -0.059082 1441831753 -0.739136 0.076355 -0.666626 -0.059082 1441831753 -0.739136 0.076355 -0.666626 -0.059082 1441831753 -0.745056 0.073547 -0.660339 -0.059021 1441831753 -0.745056 0.073547 -0.660339 -0.059021 1441831753 -0.745056 0.073547 -0.660339 -0.059021 1441831753 -0.745056 0.073547 -0.660339 -0.059021 1441831753 -0.745056 0.073547 -0.660339 -0.059021 1441831753 -0.745056 0.073547 -0.660339 -0.059021 1441831753 -0.750427 0.078308 -0.653931 -0.056396 1441831753 -0.750427 0.078308 -0.653931 -0.056396 1441831753 -0.750427 0.078308 -0.653931 -0.056396 1441831753 -0.750427 0.078308 -0.653931 -0.056396 1441831753 -0.750427 0.078308 -0.653931 -0.056396 1441831753 -0.750427 0.078308 -0.653931 -0.056396 1441831753 -0.750427 0.078308 -0.653931 -0.056396 1441831753 -0.747559 0.093567 -0.653259 -0.075867 1441831753 -0.747559 0.093567 -0.653259 -0.075867 1441831753 -0.747559 0.093567 -0.653259 -0.075867 1441831753 -0.747559 0.093567 -0.653259 -0.075867 1441831753 -0.747559 0.093567 -0.653259 -0.075867 1441831753 -0.747559 0.093567 -0.653259 -0.075867 1441831753 -0.747559 0.093567 -0.653259 -0.075867 1441831753 -0.740845 0.120667 -0.652649 -0.103638 1441831753 -0.740845 0.120667 -0.652649 -0.103638 1441831753 -0.740845 0.120667 -0.652649 -0.103638 1441831753 -0.740845 0.120667 -0.652649 -0.103638 1441831753 -0.740845 0.120667 -0.652649 -0.103638 1441831753 -0.740845 0.120667 -0.652649 -0.103638 1441831753 -0.734863 0.136902 -0.653381 -0.120117 1441831753 -0.734863 0.136902 -0.653381 -0.120117 1441831753 -0.734863 0.136902 -0.653381 -0.120117 1441831753 -0.734863 0.136902 -0.653381 -0.120117 1441831753 -0.734863 0.136902 -0.653381 -0.120117 1441831753 -0.734863 0.136902 -0.653381 -0.120117 1441831753 -0.734863 0.136902 -0.653381 -0.120117 1441831753 -0.736633 0.138794 -0.650146 -0.124512 1441831753 -0.736633 0.138794 -0.650146 -0.124512 1441831753 -0.736633 0.138794 -0.650146 -0.124512 1441831753 -0.736633 0.138794 -0.650146 -0.124512 1441831753 -0.736633 0.138794 -0.650146 -0.124512 1441831753 -0.736633 0.138794 -0.650146 -0.124512 1441831753 -0.741821 0.129944 -0.647827 -0.114929 1441831753 -0.741821 0.129944 -0.647827 -0.114929 1441831753 -0.741821 0.129944 -0.647827 -0.114929 1441831753 -0.741821 0.129944 -0.647827 -0.114929 1441831753 -0.741821 0.129944 -0.647827 -0.114929 1441831753 -0.741821 0.129944 -0.647827 -0.114929 1441831753 -0.744507 0.104797 -0.653748 -0.085815 1441831753 -0.744507 0.104797 -0.653748 -0.085815 1441831753 -0.744507 0.104797 -0.653748 -0.085815 1441831753 -0.744507 0.104797 -0.653748 -0.085815 1441831753 -0.744507 0.104797 -0.653748 -0.085815 1441831753 -0.744507 0.104797 -0.653748 -0.085815 1441831753 -0.747437 0.068237 -0.659241 -0.046265 1441831753 -0.747437 0.068237 -0.659241 -0.046265 1441831753 -0.747437 0.068237 -0.659241 -0.046265 1441831753 -0.747437 0.068237 -0.659241 -0.046265 1441831753 -0.747437 0.068237 -0.659241 -0.046265 1441831753 -0.747437 0.068237 -0.659241 -0.046265 1441831753 -0.747437 0.068237 -0.659241 -0.046265 1441831753 -0.745667 0.048157 -0.663940 -0.029724 1441831753 -0.745667 0.048157 -0.663940 -0.029724 1441831753 -0.745667 0.048157 -0.663940 -0.029724 1441831753 -0.745667 0.048157 -0.663940 -0.029724 1441831753 -0.745667 0.048157 -0.663940 -0.029724 1441831753 -0.745667 0.048157 -0.663940 -0.029724 1441831753 -0.745667 0.048157 -0.663940 -0.029724 1441831753 -0.738159 0.038513 -0.672974 -0.029114 1441831753 -0.738159 0.038513 -0.672974 -0.029114 1441831753 -0.738159 0.038513 -0.672974 -0.029114 1441831753 -0.738159 0.038513 -0.672974 -0.029114 1441831753 -0.738159 0.038513 -0.672974 -0.029114 1441831753 -0.738159 0.038513 -0.672974 -0.029114 1441831753 -0.733582 0.039917 -0.677490 -0.036804 1441831753 -0.733582 0.039917 -0.677490 -0.036804 1441831753 -0.733582 0.039917 -0.677490 -0.036804 1441831753 -0.733582 0.039917 -0.677490 -0.036804 1441831753 -0.733582 0.039917 -0.677490 -0.036804 1441831754 -0.733582 0.039917 -0.677490 -0.036804 1441831754 -0.737427 0.039673 -0.672913 -0.043823 1441831754 -0.737427 0.039673 -0.672913 -0.043823 1441831754 -0.737427 0.039673 -0.672913 -0.043823 1441831754 -0.737427 0.039673 -0.672913 -0.043823 1441831754 -0.737427 0.039673 -0.672913 -0.043823 1441831754 -0.737427 0.039673 -0.672913 -0.043823 1441831754 -0.746277 0.048523 -0.661987 -0.051208 1441831754 -0.746277 0.048523 -0.661987 -0.051208 1441831754 -0.746277 0.048523 -0.661987 -0.051208 1441831754 -0.746277 0.048523 -0.661987 -0.051208 1441831754 -0.746277 0.048523 -0.661987 -0.051208 1441831754 -0.746277 0.048523 -0.661987 -0.051208 1441831754 -0.747192 0.064819 -0.657959 -0.068359 1441831754 -0.747192 0.064819 -0.657959 -0.068359 1441831754 -0.747192 0.064819 -0.657959 -0.068359 1441831754 -0.747192 0.064819 -0.657959 -0.068359 1441831754 -0.747192 0.064819 -0.657959 -0.068359 1441831754 -0.747009 0.090027 -0.652222 -0.092163 1441831754 -0.747009 0.090027 -0.652222 -0.092163 1441831754 -0.747009 0.090027 -0.652222 -0.092163 1441831754 -0.747009 0.090027 -0.652222 -0.092163 1441831754 -0.747009 0.090027 -0.652222 -0.092163 1441831754 -0.747009 0.090027 -0.652222 -0.092163 1441831754 -0.740601 0.119812 -0.649963 -0.121826 1441831754 -0.740601 0.119812 -0.649963 -0.121826 1441831754 -0.740601 0.119812 -0.649963 -0.121826 1441831754 -0.740601 0.119812 -0.649963 -0.121826 1441831754 -0.740601 0.119812 -0.649963 -0.121826 1441831754 -0.740601 0.119812 -0.649963 -0.121826 1441831754 -0.740601 0.119812 -0.649963 -0.121826 1441831754 -0.741882 0.137146 -0.641418 -0.139526 1441831754 -0.741882 0.137146 -0.641418 -0.139526 1441831754 -0.741882 0.137146 -0.641418 -0.139526 1441831754 -0.741882 0.137146 -0.641418 -0.139526 1441831754 -0.741882 0.137146 -0.641418 -0.139526 1441831754 -0.741882 0.137146 -0.641418 -0.139526 1441831754 -0.741882 0.137146 -0.641418 -0.139526 1441831754 -0.743347 0.145203 -0.636475 -0.145996 1441831754 -0.743347 0.145203 -0.636475 -0.145996 1441831754 -0.743347 0.145203 -0.636475 -0.145996 1441831754 -0.743347 0.145203 -0.636475 -0.145996 1441831754 -0.743347 0.145203 -0.636475 -0.145996 1441831754 -0.743347 0.145203 -0.636475 -0.145996 1441831754 -0.745117 0.147034 -0.635071 -0.141174 1441831754 -0.745117 0.147034 -0.635071 -0.141174 1441831754 -0.745117 0.147034 -0.635071 -0.141174 1441831754 -0.745117 0.147034 -0.635071 -0.141174 1441831754 -0.745117 0.147034 -0.635071 -0.141174 1441831754 -0.745117 0.147034 -0.635071 -0.141174 1441831754 -0.745117 0.147034 -0.635071 -0.141174 1441831754 -0.747986 0.133911 -0.639038 -0.119812 1441831754 -0.747986 0.133911 -0.639038 -0.119812 1441831754 -0.747986 0.133911 -0.639038 -0.119812 1441831754 -0.747986 0.133911 -0.639038 -0.119812 1441831754 -0.747986 0.133911 -0.639038 -0.119812 1441831754 -0.747986 0.133911 -0.639038 -0.119812 1441831754 -0.754578 0.109009 -0.640015 -0.095886 1441831754 -0.754578 0.109009 -0.640015 -0.095886 1441831754 -0.754578 0.109009 -0.640015 -0.095886 1441831754 -0.754578 0.109009 -0.640015 -0.095886 1441831754 -0.754578 0.109009 -0.640015 -0.095886 1441831754 -0.754578 0.109009 -0.640015 -0.095886 1441831754 -0.758484 0.094482 -0.638428 -0.091125 1441831754 -0.758484 0.094482 -0.638428 -0.091125 1441831754 -0.758484 0.094482 -0.638428 -0.091125 1441831754 -0.758484 0.094482 -0.638428 -0.091125 1441831754 -0.758484 0.094482 -0.638428 -0.091125 1441831754 -0.758484 0.094482 -0.638428 -0.091125 1441831754 -0.747253 0.103821 -0.648987 -0.098755 1441831754 -0.747253 0.103821 -0.648987 -0.098755 1441831754 
-0.757202 0.085571 -0.645874 -0.047546 1441831756 -0.757202 0.085571 -0.645874 -0.047546 1441831756 -0.757874 0.070923 -0.647766 -0.032959 1441831756 -0.757874 0.070923 -0.647766 -0.032959 1441831756 -0.757874 0.070923 -0.647766 -0.032959 1441831756 -0.757874 0.070923 -0.647766 -0.032959 1441831756 -0.757874 0.070923 -0.647766 -0.032959 1441831756 -0.757874 0.070923 -0.647766 -0.032959 1441831756 -0.758362 0.063293 -0.648193 -0.028503 1441831756 -0.758362 0.063293 -0.648193 -0.028503 1441831756 -0.758362 0.063293 -0.648193 -0.028503 1441831756 -0.758362 0.063293 -0.648193 -0.028503 1441831756 -0.758362 0.063293 -0.648193 -0.028503 1441831756 -0.758362 0.063293 -0.648193 -0.028503 1441831756 -0.758362 0.063293 -0.648193 -0.028503 1441831756 -0.758606 0.065979 -0.647400 -0.033325 1441831756 -0.758606 0.065979 -0.647400 -0.033325 1441831756 -0.758606 0.065979 -0.647400 -0.033325 1441831756 -0.758606 0.065979 -0.647400 -0.033325 1441831756 -0.758606 0.065979 -0.647400 -0.033325 1441831756 -0.758606 0.065979 -0.647400 -0.033325 1441831756 -0.756531 0.089417 -0.645264 -0.058167 1441831756 -0.756531 0.089417 -0.645264 -0.058167 1441831756 -0.756531 0.089417 -0.645264 -0.058167 1441831756 -0.756531 0.089417 -0.645264 -0.058167 1441831756 -0.756531 0.089417 -0.645264 -0.058167 1441831756 -0.756531 0.089417 -0.645264 -0.058167 1441831756 -0.755493 0.117798 -0.639038 -0.084412 1441831756 -0.755493 0.117798 -0.639038 -0.084412 1441831756 -0.755493 0.117798 -0.639038 -0.084412 1441831756 -0.755493 0.117798 -0.639038 -0.084412 1441831756 -0.755493 0.117798 -0.639038 -0.084412 1441831756 -0.755493 0.117798 -0.639038 -0.084412 1441831756 -0.755493 0.117798 -0.639038 -0.084412 1441831756 -0.750305 0.130371 -0.641418 -0.093201 1441831756 -0.750305 0.130371 -0.641418 -0.093201 1441831756 -0.750305 0.130371 -0.641418 -0.093201 1441831756 -0.750305 0.130371 -0.641418 -0.093201 1441831756 -0.750305 0.130371 -0.641418 -0.093201 1441831756 -0.750305 0.130371 -0.641418 -0.093201 1441831756 -0.742615 0.125977 -0.651428 -0.091492 1441831756 -0.742615 0.125977 -0.651428 -0.091492 1441831756 -0.742615 0.125977 -0.651428 -0.091492 1441831756 -0.742615 0.125977 -0.651428 -0.091492 1441831756 -0.742615 0.125977 -0.651428 -0.091492 1441831756 -0.742615 0.125977 -0.651428 -0.091492 1441831756 -0.747559 0.115234 -0.649109 -0.081360 1441831756 -0.747559 0.115234 -0.649109 -0.081360 1441831756 -0.747559 0.115234 -0.649109 -0.081360 1441831756 -0.747559 0.115234 -0.649109 -0.081360 1441831756 -0.747559 0.115234 -0.649109 -0.081360 1441831756 -0.747559 0.115234 -0.649109 -0.081360 1441831756 -0.753967 0.110657 -0.643311 -0.074463 1441831756 -0.753967 0.110657 -0.643311 -0.074463 1441831757 -0.753967 0.110657 -0.643311 -0.074463 1441831757 -0.753967 0.110657 -0.643311 -0.074463 1441831757 -0.753967 0.110657 -0.643311 -0.074463 1441831757 -0.753967 0.110657 -0.643311 -0.074463 1441831757 -0.752808 0.102722 -0.646973 -0.065125 1441831757 -0.752808 0.102722 -0.646973 -0.065125 1441831757 -0.752808 0.102722 -0.646973 -0.065125 1441831757 -0.752808 0.102722 -0.646973 -0.065125 1441831757 -0.752808 0.102722 -0.646973 -0.065125 1441831757 -0.752808 0.102722 -0.646973 -0.065125 1441831757 -0.751099 0.080688 -0.654053 -0.040283 1441831757 -0.751099 0.080688 -0.654053 -0.040283 1441831757 -0.751099 0.080688 -0.654053 -0.040283 1441831757 -0.751099 0.080688 -0.654053 -0.040283 1441831757 -0.751099 0.080688 -0.654053 -0.040283 1441831757 -0.751099 0.080688 -0.654053 -0.040283 1441831757 -0.746582 0.050293 -0.663391 -0.007751 1441831757 -0.746582 0.050293 -0.663391 -0.007751 1441831757 -0.746582 0.050293 -0.663391 -0.007751 1441831757 -0.746582 0.050293 -0.663391 -0.007751 1441831757 -0.746582 0.050293 -0.663391 -0.007751 1441831757 -0.746582 0.050293 -0.663391 -0.007751 1441831757 -0.746582 0.050293 -0.663391 -0.007751 1441831757 -0.748901 0.024109 -0.662048 0.019409 1441831757 -0.748901 0.024109 -0.662048 0.019409 1441831757 -0.748901 0.024109 -0.662048 0.019409 1441831757 -0.748901 0.024109 -0.662048 0.019409 1441831757 -0.748901 0.024109 -0.662048 0.019409 1441831757 -0.748901 0.024109 -0.662048 0.019409 1441831757 -0.753662 0.013245 -0.656677 0.025818 1441831757 -0.753662 0.013245 -0.656677 0.025818 1441831757 -0.753662 0.013245 -0.656677 0.025818 1441831757 -0.753662 0.013245 -0.656677 0.025818 1441831757 -0.753662 0.013245 -0.656677 0.025818 1441831757 -0.753662 0.013245 -0.656677 0.025818 1441831757 -0.753662 0.013245 -0.656677 0.025818 1441831757 -0.761230 0.025085 -0.648071 0.002686 1441831757 -0.761230 0.025085 -0.648071 0.002686 1441831757 -0.761230 0.025085 -0.648071 0.002686 1441831757 -0.761230 0.025085 -0.648071 0.002686 1441831757 -0.761230 0.025085 -0.648071 0.002686 1441831757 -0.764160 0.055725 -0.641785 -0.033752 1441831757 -0.764160 0.055725 -0.641785 -0.033752 1441831757 -0.764160 0.055725 -0.641785 -0.033752 1441831757 -0.764160 0.055725 -0.641785 -0.033752 1441831757 -0.764160 0.055725 -0.641785 -0.033752 1441831757 -0.764160 0.055725 -0.641785 -0.033752 1441831757 -0.764160 0.055725 -0.641785 -0.033752 1441831757 -0.763794 0.074524 -0.638367 -0.059998 1441831757 -0.763794 0.074524 -0.638367 -0.059998 1441831757 -0.763794 0.074524 -0.638367 -0.059998 1441831757 -0.763794 0.074524 -0.638367 -0.059998 1441831757 -0.763794 0.074524 -0.638367 -0.059998 1441831757 -0.763794 0.074524 -0.638367 -0.059998 1441831757 -0.760681 0.086548 -0.639832 -0.067810 1441831757 -0.760681 0.086548 -0.639832 -0.067810 1441831757 -0.760681 0.086548 -0.639832 -0.067810 1441831757 -0.760681 0.086548 -0.639832 -0.067810 1441831757 -0.760681 0.086548 -0.639832 -0.067810 1441831757 -0.760681 0.086548 -0.639832 -0.067810 1441831757 -0.754211 0.088745 -0.647034 -0.068970 1441831757 -0.754211 0.088745 -0.647034 -0.068970 1441831757 -0.754211 0.088745 -0.647034 -0.068970 1441831757 -0.754211 0.088745 -0.647034 -0.068970 1441831757 -0.754211 0.088745 -0.647034 -0.068970 1441831757 -0.754211 0.088745 -0.647034 -0.068970 1441831757 -0.756653 0.087708 -0.644592 -0.065979 1441831757 -0.756653 0.087708 -0.644592 -0.065979 1441831757 -0.756653 0.087708 -0.644592 -0.065979 1441831757 -0.756653 0.087708 -0.644592 -0.065979 1441831757 -0.756653 0.087708 -0.644592 -0.065979 1441831757 -0.756653 0.087708 -0.644592 -0.065979 1441831757 -0.758240 0.092468 -0.641907 -0.067383 1441831757 -0.758240 0.092468 -0.641907 -0.067383 1441831757 -0.758240 0.092468 -0.641907 -0.067383 1441831757 -0.758240 0.092468 -0.641907 -0.067383 1441831757 -0.758240 0.092468 -0.641907 -0.067383 1441831757 -0.758240 0.092468 -0.641907 -0.067383 1441831757 -0.757202 0.089233 -0.644043 -0.062683 1441831757 -0.757202 0.089233 -0.644043 -0.062683 1441831757 -0.757202 0.089233 -0.644043 -0.062683 1441831757 -0.757202 0.089233 -0.644043 -0.062683 1441831757 -0.757202 0.089233 -0.644043 -0.062683 1441831757 -0.757202 0.089233 -0.644043 -0.062683 1441831757 -0.757202 0.089233 -0.644043 -0.062683 1441831757 -0.754761 0.069946 -0.650940 -0.042542 1441831757 -0.754761 0.069946 -0.650940 -0.042542 1441831757 -0.754761 0.069946 -0.650940 -0.042542 1441831757 -0.754761 0.069946 -0.650940 -0.042542 1441831757 -0.754761 0.069946 -0.650940 -0.042542 1441831757 -0.754761 0.069946 -0.650940 -0.042542 1441831757 -0.752502 0.038818 -0.657410 -0.011353 1441831757 -0.752502 0.038818 -0.657410 -0.011353 1441831757 -0.752502 0.038818 -0.657410 -0.011353 1441831757 -0.752502 0.038818 -0.657410 -0.011353 1441831757 -0.752502 0.038818 -0.657410 -0.011353 1441831757 -0.752502 0.038818 -0.657410 -0.011353 1441831757 -0.755127 0.010803 -0.655396 0.013916 1441831757 -0.755127 0.010803 -0.655396 0.013916 1441831757 -0.755127 0.010803 -0.655396 0.013916 1441831757 -0.755127 0.010803 -0.655396 0.013916 1441831757 -0.755127 0.010803 -0.655396 0.013916 1441831757 -0.755127 0.010803 -0.655396 0.013916 1441831757 -0.766235 0.004150 -0.642517 0.011169 1441831757 -0.766235 0.004150 -0.642517 0.011169 1441831757 -0.766235 0.004150 -0.642517 0.011169 1441831757 -0.766235 0.004150 -0.642517 0.011169 1441831757 -0.766235 0.004150 -0.642517 0.011169 1441831757 -0.766235 0.004150 -0.642517 0.011169 1441831757 -0.766235 0.004150 -0.642517 0.011169 1441831757 -0.764587 0.024719 -0.643677 -0.022949 1441831757 -0.764587 0.024719 -0.643677 -0.022949 1441831758 -0.764587 0.024719 -0.643677 -0.022949 1441831758 -0.764587 0.024719 -0.643677 -0.022949 1441831758 -0.764587 0.024719 -0.643677 -0.022949 1441831758 -0.764587 0.024719 -0.643677 -0.022949 1441831758 -0.764099 0.067444 -0.638184 -0.066223 1441831758 -0.764099 0.067444 -0.638184 -0.066223 1441831758 -0.764099 0.067444 -0.638184 -0.066223 1441831758 -0.764099 0.067444 -0.638184 -0.066223 1441831758 -0.764099 0.067444 -0.638184 -0.066223 1441831758 -0.764099 0.067444 -0.638184 -0.066223 1441831758 -0.764099 0.067444 -0.638184 -0.066223 1441831758 -0.766479 0.091797 -0.630066 -0.084778 1441831758 -0.766479 0.091797 -0.630066 -0.084778 1441831758 -0.766479 0.091797 -0.630066 -0.084778 1441831758 -0.766479 0.091797 -0.630066 -0.084778 1441831758 -0.766479 0.091797 -0.630066 -0.084778 1441831758 -0.766479 0.091797 -0.630066 -0.084778 1441831758 -0.762451 0.093018 -0.635498 -0.078796 1441831758 -0.762451 0.093018 -0.635498 -0.078796 1441831758 -0.762451 0.093018 -0.635498 -0.078796 1441831758 -0.762451 0.093018 -0.635498 -0.078796 1441831758 -0.762451 0.093018 -0.635498 -0.078796 1441831758 -0.762451 0.093018 -0.635498 -0.078796 1441831758 -0.760071 0.088135 -0.639771 -0.072693 1441831758 -0.760071 0.088135 -0.639771 -0.072693 1441831758 -0.760071 0.088135 -0.639771 -0.072693 1441831758 -0.760071 0.088135 -0.639771 -0.072693 1441831758 -0.760071 0.088135 -0.639771 -0.072693 1441831758 -0.760071 0.088135 -0.639771 -0.072693 1441831758 -0.760071 0.088135 -0.639771 -0.072693 1441831758 -0.766663 0.087708 -0.632629 -0.066284 1441831758 -0.766663 0.087708 -0.632629 -0.066284 1441831758 -0.766663 0.087708 -0.632629 -0.066284 1441831758 -0.766663 0.087708 -0.632629 -0.066284 1441831758 -0.766663 0.087708 -0.632629 -0.066284 1441831758 -0.766663 0.087708 -0.632629 -0.066284 1441831758 -0.768127 0.088562 -0.630005 -0.072693 1441831758 -0.768127 0.088562 -0.630005 -0.072693 1441831758 -0.768127 0.088562 -0.630005 -0.072693 1441831758 -0.768127 0.088562 -0.630005 -0.072693 1441831758 -0.768127 0.088562 -0.630005 -0.072693 1441831758 -0.768127 0.088562 -0.630005 -0.072693 1441831758 -0.766296 0.080383 -0.634399 -0.062927 1441831758 -0.766296 0.080383 -0.634399 -0.062927 1441831758 -0.766296 0.080383 -0.634399 -0.062927 1441831758 -0.766296 0.080383 -0.634399 -0.062927 1441831758 -0.766296 0.080383 -0.634399 -0.062927 1441831758 -0.766296 0.080383 -0.634399 -0.062927 1441831758 -0.766296 0.080383 -0.634399 -0.062927 1441831758 -0.763184 0.055176 -0.642883 -0.035583 1441831758 -0.763184 0.055176 -0.642883 -0.035583 1441831758 -0.763184 0.055176 -0.642883 -0.035583 1441831758 -0.763184 0.055176 -0.642883 -0.035583 1441831758 -0.763184 0.055176 -0.642883 -0.035583 1441831758 -0.763184 0.055176 -0.642883 -0.035583 1441831758 -0.758118 0.037781 -0.650879 -0.015625 1441831758 -0.758118 0.037781 -0.650879 -0.015625 1441831758 -0.758118 0.037781 -0.650879 -0.015625 1441831758 -0.758118 0.037781 -0.650879 -0.015625 1441831758 -0.758118 0.037781 -0.650879 -0.015625 1441831758 -0.758118 0.037781 -0.650879 -0.015625 1441831758 -0.758118 0.037781 -0.650879 -0.015625 1441831758 -0.760437 0.036987 -0.648254 -0.013794 1441831758 -0.760437 0.036987 -0.648254 -0.013794 1441831758 -0.760437 0.036987 -0.648254 -0.013794 1441831758 -0.760437 0.036987 -0.648254 -0.013794 1441831758 -0.760437 0.036987 -0.648254 -0.013794 1441831758 -0.759216 0.047241 -0.648682 -0.025635 1441831758 -0.759216 0.047241 -0.648682 -0.025635 1441831758 -0.759216 0.047241 -0.648682 -0.025635 1441831758 -0.759216 0.047241 -0.648682 -0.025635 1441831758 -0.759216 0.047241 -0.648682 -0.025635 1441831758 -0.759216 0.047241 -0.648682 -0.025635 1441831758 -0.753845 0.089355 -0.647522 -0.067444 1441831758 -0.753845 0.089355 -0.647522 -0.067444 1441831758 -0.753845 0.089355 -0.647522 -0.067444 1441831758 -0.753845 0.089355 -0.647522 -0.067444 1441831758 -0.753845 0.089355 -0.647522 -0.067444 1441831758 -0.753845 0.089355 -0.647522 -0.067444 1441831758 -0.757629 0.126587 -0.631653 -0.105103 1441831758 -0.757629 0.126587 -0.631653 -0.105103 1441831758 -0.757629 0.126587 -0.631653 -0.105103 1441831758 -0.757629 0.126587 -0.631653 -0.105103 1441831758 -0.757629 0.126587 -0.631653 -0.105103 1441831758 -0.757629 0.126587 -0.631653 -0.105103 1441831758 -0.748596 0.146545 -0.636292 -0.115295 1441831758 -0.748596 0.146545 -0.636292 -0.115295 1441831758 -0.748596 0.146545 -0.636292 -0.115295 1441831758 -0.748596 0.146545 -0.636292 -0.115295 1441831758 -0.748596 0.146545 -0.636292 -0.115295 1441831758 -0.748596 0.146545 -0.636292 -0.115295 1441831758 -0.748596 0.146545 -0.636292 -0.115295 1441831758 -0.744934 0.135803 -0.645020 -0.103333 1441831758 -0.744934 0.135803 -0.645020 -0.103333 1441831758 -0.744934 0.135803 -0.645020 -0.103333 1441831758 -0.744934 0.135803 -0.645020 -0.103333 1441831758 -0.744934 0.135803 -0.645020 -0.103333 1441831758 -0.744934 0.135803 -0.645020 -0.103333 1441831758 -0.752502 0.122009 -0.641785 -0.083984 1441831758 -0.752502 0.122009 -0.641785 -0.083984 1441831758 -0.752502 0.122009 -0.641785 -0.083984 1441831758 -0.752502 0.122009 -0.641785 -0.083984 1441831758 -0.752502 0.122009 -0.641785 -0.083984 1441831758 -0.752502 0.122009 -0.641785 -0.083984 1441831758 -0.752502 0.122009 -0.641785 -0.083984 1441831758 -0.754944 0.112366 -0.641479 -0.077820 1441831758 -0.754944 0.112366 -0.641479 -0.077820 1441831758 -0.754944 0.112366 -0.641479 -0.077820 1441831758 -0.754944 0.112366 -0.641479 -0.077820 1441831758 -0.754944 0.112366 -0.641479 -0.077820 1441831758 -0.754944 0.112366 -0.641479 -0.077820 1441831758 -0.754761 0.089600 -0.647644 -0.054626 1441831758 -0.754761 0.089600 -0.647644 -0.054626 1441831758 -0.754761 0.089600 -0.647644 -0.054626 1441831758 -0.754761 0.089600 -0.647644 -0.054626 1441831759 -0.754761 0.089600 -0.647644 -0.054626 1441831759 -0.754761 0.089600 -0.647644 -0.054626 1441831759 -0.752625 0.051025 -0.656311 -0.017822 1441831759 -0.752625 0.051025 -0.656311 -0.017822 1441831759 -0.752625 0.051025 -0.656311 -0.017822 1441831759 -0.752625 0.051025 -0.656311 -0.017822 1441831759 -0.752625 0.051025 -0.656311 -0.017822 1441831759 -0.752625 0.051025 -0.656311 -0.017822 1441831759 -0.750488 0.026001 -0.660400 0.002136 1441831759 -0.750488 0.026001 -0.660400 0.002136 1441831759 -0.750488 0.026001 -0.660400 0.002136 1441831759 -0.750488 0.026001 -0.660400 0.002136 1441831759 -0.750488 0.026001 -0.660400 0.002136 1441831759 -0.750488 0.026001 -0.660400 0.002136 1441831759 -0.750488 0.026001 -0.660400 0.002136 1441831759 -0.755737 0.022766 -0.654602 0.002014 1441831759 -0.755737 0.022766 -0.654602 0.002014 1441831759 -0.755737 0.022766 -0.654602 0.002014 1441831759 -0.755737 0.022766 -0.654602 0.002014 1441831759 -0.755737 0.022766 -0.654602 0.002014 1441831759 -0.755737 0.022766 -0.654602 0.002014 1441831759 -0.756042 0.029968 -0.653748 -0.013000 1441831759 -0.756042 0.029968 -0.653748 -0.013000 1441831759 -0.756042 0.029968 -0.653748 -0.013000 1441831759 -0.756042 0.029968 -0.653748 -0.013000 1441831759 -0.756042 0.029968 -0.653748 -0.013000 1441831759 -0.756042 0.029968 -0.653748 -0.013000 1441831759 -0.756042 0.029968 -0.653748 -0.013000 1441831759 -0.755371 0.054443 -0.651672 -0.043091 1441831759 -0.755371 0.054443 -0.651672 -0.043091 1441831759 -0.755371 0.054443 -0.651672 -0.043091 1441831759 -0.755371 0.054443 -0.651672 -0.043091 1441831759 -0.755371 0.054443 -0.651672 -0.043091 1441831759 -0.755371 0.054443 -0.651672 -0.043091 1441831759 -0.755371 0.054443 -0.651672 -0.043091 1441831759 -0.754456 0.092834 -0.644531 -0.082703 1441831759 -0.754456 0.092834 -0.644531 -0.082703 1441831759 -0.754456 0.092834 -0.644531 -0.082703 1441831759 -0.754456 0.092834 -0.644531 -0.082703 1441831759 -0.754456 0.092834 -0.644531 -0.082703 1441831759 -0.754456 0.092834 -0.644531 -0.082703 1441831759 -0.752502 0.120178 -0.639832 -0.099915 1441831759 -0.752502 0.120178 -0.639832 -0.099915 1441831759 -0.752502 0.120178 -0.639832 -0.099915 1441831759 -0.752502 0.120178 -0.639832 -0.099915 1441831759 -0.752502 0.120178 -0.639832 -0.099915 1441831759 -0.752502 0.120178 -0.639832 -0.099915 1441831759 -0.752502 0.120178 -0.639832 -0.099915 1441831759 -0.748413 0.124023 -0.645020 -0.092529 1441831759 -0.748413 0.124023 -0.645020 -0.092529 1441831759 -0.748413 0.124023 -0.645020 -0.092529 1441831759 -0.748413 0.124023 -0.645020 -0.092529 1441831759 -0.748413 0.124023 -0.645020 -0.092529 1441831759 -0.748413 0.124023 -0.645020 -0.092529 1441831759 -0.747437 0.115845 -0.648743 -0.084778 1441831759 -0.747437 0.115845 -0.648743 -0.084778 1441831759 -0.747437 0.115845 -0.648743 -0.084778 1441831759 -0.747437 0.115845 -0.648743 -0.084778 1441831759 -0.747437 0.115845 -0.648743 -0.084778 1441831759 -0.747437 0.115845 -0.648743 -0.084778 1441831759 -0.747437 0.115845 -0.648743 -0.084778 1441831759 -0.754150 0.110229 -0.643616 -0.070007 1441831759 -0.754150 0.110229 -0.643616 -0.070007 1441831759 -0.754150 0.110229 -0.643616 -0.070007 1441831759 -0.754150 0.110229 -0.643616 -0.070007 1441831759 -0.754150 0.110229 -0.643616 -0.070007 1441831759 -0.754150 0.110229 -0.643616 -0.070007 1441831759 -0.757874 0.104004 -0.640808 -0.065308 1441831759 -0.757874 0.104004 -0.640808 -0.065308 1441831759 -0.757874 0.104004 -0.640808 -0.065308 1441831759 -0.757874 0.104004 -0.640808 -0.065308 1441831759 -0.757874 0.104004 -0.640808 -0.065308 1441831759 -0.757874 0.104004 -0.640808 -0.065308 1441831759 -0.757080 0.085083 -0.645996 -0.048218 1441831759 -0.757080 0.085083 -0.645996 -0.048218 1441831759 -0.757080 0.085083 -0.645996 -0.048218 1441831759 -0.757080 0.085083 -0.645996 -0.048218 1441831759 -0.757080 0.085083 -0.645996 -0.048218 1441831759 -0.757080 0.085083 -0.645996 -0.048218 1441831759 -0.755920 0.051208 -0.652527 -0.016418 1441831759 -0.755920 0.051208 -0.652527 -0.016418 1441831759 -0.755920 0.051208 -0.652527 -0.016418 1441831759 -0.755920 0.051208 -0.652527 -0.016418 1441831759 -0.755920 0.051208 -0.652527 -0.016418 1441831759 -0.755920 0.051208 -0.652527 -0.016418 1441831759 -0.754333 0.025757 -0.656006 0.007141 1441831759 -0.754333 0.025757 -0.656006 0.007141 1441831759 -0.754333 0.025757 -0.656006 0.007141 1441831759 -0.754333 0.025757 -0.656006 0.007141 1441831759 -0.754333 0.025757 -0.656006 0.007141 1441831759 -0.754333 0.025757 -0.656006 0.007141 1441831759 -0.754333 0.025757 -0.656006 0.007141 1441831759 -0.759521 0.028137 -0.649902 0.005249 1441831759 -0.759521 0.028137 -0.649902 0.005249 1441831759 -0.759521 0.028137 -0.649902 0.005249 1441831759 -0.759521 0.028137 -0.649902 0.005249 1441831759 -0.759521 0.028137 -0.649902 0.005249 1441831759 -0.759521 0.028137 -0.649902 0.005249 1441831759 -0.760925 0.041260 -0.647400 -0.015564 1441831759 -0.760925 0.041260 -0.647400 -0.015564 1441831759 -0.760925 0.041260 -0.647400 -0.015564 1441831759 -0.760925 0.041260 -0.647400 -0.015564 1441831759 -0.760925 0.041260 -0.647400 -0.015564 1441831759 -0.760925 0.041260 -0.647400 -0.015564 1441831759 -0.760925 0.041260 -0.647400 -0.015564 1441831759 -0.759399 0.076233 -0.643982 -0.053284 1441831759 -0.759399 0.076233 -0.643982 -0.053284 1441831759 -0.759399 0.076233 -0.643982 -0.053284 1441831759 -0.759399 0.076233 -0.643982 -0.053284 1441831759 -0.759399 0.076233 -0.643982 -0.053284 1441831759 -0.759399 0.076233 -0.643982 -0.053284 1441831759 -0.761719 0.105530 -0.634094 -0.081665 1441831759 -0.761719 0.105530 -0.634094 -0.081665 1441831759 -0.761719 0.105530 -0.634094 -0.081665 1441831759 -0.761719 0.105530 -0.634094 -0.081665 1441831759 -0.761719 0.105530 -0.634094 -0.081665 1441831759 -0.761719 0.105530 -0.634094 -0.081665 1441831760 -0.761719 0.105530 -0.634094 -0.081665 1441831760 -0.759460 0.127319 -0.630798 -0.095459 1441831760 -0.759460 0.127319 -0.630798 -0.095459 1441831760 -0.759460 0.127319 -0.630798 -0.095459 1441831760 -0.759460 0.127319 -0.630798 -0.095459 1441831760 -0.759460 0.127319 -0.630798 -0.095459 1441831760 -0.759460 0.127319 -0.630798 -0.095459 1441831760 -0.757141 0.131226 -0.633179 -0.093262 1441831760 -0.757141 0.131226 -0.633179 -0.093262 1441831760 -0.757141 0.131226 -0.633179 -0.093262 1441831760 -0.757141 0.131226 -0.633179 -0.093262 1441831760 -0.757141 0.131226 -0.633179 -0.093262 1441831760 -0.757141 0.131226 -0.633179 -0.093262 1441831760 -0.758057 0.120361 -0.635925 -0.080750 1441831760 -0.758057 0.120361 -0.635925 -0.080750 1441831760 -0.758057 0.120361 -0.635925 -0.080750 1441831760 -0.758057 0.120361 -0.635925 -0.080750 1441831760 -0.758057 0.120361 -0.635925 -0.080750 1441831760 -0.758057 0.120361 -0.635925 -0.080750 1441831760 -0.763428 0.113525 -0.631958 -0.070984 1441831760 -0.763428 0.113525 -0.631958 -0.070984 1441831760 -0.763428 0.113525 -0.631958 -0.070984 1441831760 -0.763428 0.113525 -0.631958 -0.070984 1441831760 -0.763428 0.113525 -0.631958 -0.070984 1441831760 -0.763428 0.113525 -0.631958 -0.070984 1441831760 -0.763428 0.113525 -0.631958 -0.070984 1441831760 -0.763611 0.107117 -0.633545 -0.064880 1441831760 -0.763611 0.107117 -0.633545 -0.064880 1441831760 -0.763611 0.107117 -0.633545 -0.064880 1441831760 -0.763611 0.107117 -0.633545 -0.064880 1441831760 -0.763611 0.107117 -0.633545 -0.064880 1441831760 -0.763611 0.107117 -0.633545 -0.064880 1441831760 -0.763489 0.083496 -0.639099 -0.042114 1441831760 -0.763489 0.083496 -0.639099 -0.042114 1441831760 -0.763489 0.083496 -0.639099 -0.042114 1441831760 -0.763489 0.083496 -0.639099 -0.042114 1441831760 -0.763489 0.083496 -0.639099 -0.042114 1441831760 -0.763489 0.083496 -0.639099 -0.042114 1441831760 -0.763489 0.083496 -0.639099 -0.042114 1441831760 -0.760803 0.050537 -0.646912 -0.012817 1441831760 -0.760803 0.050537 -0.646912 -0.012817 1441831760 -0.760803 0.050537 -0.646912 -0.012817 1441831760 -0.760803 0.050537 -0.646912 -0.012817 1441831760 -0.760803 0.050537 -0.646912 -0.012817 1441831760 -0.760803 0.050537 -0.646912 -0.012817 1441831760 -0.760498 0.031494 -0.648621 0.001648 1441831760 -0.760498 0.031494 -0.648621 0.001648 1441831760 -0.760498 0.031494 -0.648621 0.001648 1441831760 -0.760498 0.031494 -0.648621 0.001648 1441831760 -0.760498 0.031494 -0.648621 0.001648 1441831760 -0.760498 0.031494 -0.648621 0.001648 1441831760 -0.759827 0.035095 -0.649170 -0.009766 1441831760 -0.759827 0.035095 -0.649170 -0.009766 1441831760 -0.759827 0.035095 -0.649170 -0.009766 1441831760 -0.759827 0.035095 -0.649170 -0.009766 1441831760 -0.759827 0.035095 -0.649170 -0.009766 1441831760 -0.759827 0.035095 -0.649170 -0.009766 1441831760 -0.756042 0.056030 -0.650757 -0.043030 1441831760 -0.756042 0.056030 -0.650757 -0.043030 1441831760 -0.756042 0.056030 -0.650757 -0.043030 1441831760 -0.756042 0.056030 -0.650757 -0.043030 1441831760 -0.756042 0.056030 -0.650757 -0.043030 1441831760 -0.756042 0.056030 -0.650757 -0.043030 1441831760 -0.753906 0.097168 -0.644165 -0.085815 1441831760 -0.753906 0.097168 -0.644165 -0.085815 1441831760 -0.753906 0.097168 -0.644165 -0.085815 1441831760 -0.753906 0.097168 -0.644165 -0.085815 1441831760 -0.753906 0.097168 -0.644165 -0.085815 1441831760 -0.753906 0.097168 -0.644165 -0.085815 1441831760 -0.755066 0.120178 -0.636230 -0.103455 1441831760 -0.755066 0.120178 -0.636230 -0.103455 1441831760 -0.755066 0.120178 -0.636230 -0.103455 1441831760 -0.755066 0.120178 -0.636230 -0.103455 1441831760 -0.755066 0.120178 -0.636230 -0.103455 1441831760 -0.755066 0.120178 -0.636230 -0.103455 1441831760 -0.755066 0.120178 -0.636230 -0.103455 1441831760 -0.751099 0.120300 -0.642212 -0.094727 1441831760 -0.751099 0.120300 -0.642212 -0.094727 1441831760 -0.751099 0.120300 -0.642212 -0.094727 1441831760 -0.751099 0.120300 -0.642212 -0.094727 1441831760 -0.751099 0.120300 -0.642212 -0.094727 1441831760 -0.751099 0.120300 -0.642212 -0.094727 1441831760 -0.746155 0.113403 -0.649780 -0.091187 1441831760 -0.746155 0.113403 -0.649780 -0.091187 1441831760 -0.746155 0.113403 -0.649780 -0.091187 1441831760 -0.746155 0.113403 -0.649780 -0.091187 1441831760 -0.746155 0.113403 -0.649780 -0.091187 1441831760 -0.746155 0.113403 -0.649780 -0.091187 1441831760 -0.753784 0.108398 -0.643738 -0.075806 1441831760 -0.753784 0.108398 -0.643738 -0.075806 1441831760 -0.753784 0.108398 -0.643738 -0.075806 1441831760 -0.753784 0.108398 -0.643738 -0.075806 1441831760 -0.753784 0.108398 -0.643738 -0.075806 1441831760 -0.761597 0.104065 -0.635559 -0.072266 1441831760 -0.761597 0.104065 -0.635559 -0.072266 1441831760 -0.761597 0.104065 -0.635559 -0.072266 1441831760 -0.761597 0.104065 -0.635559 -0.072266 1441831760 -0.761597 0.104065 -0.635559 -0.072266 1441831760 -0.761597 0.104065 -0.635559 -0.072266 1441831760 -0.761597 0.104065 -0.635559 -0.072266 1441831760 -0.761292 0.091064 -0.638977 -0.062866 1441831760 -0.761292 0.091064 -0.638977 -0.062866 1441831760 -0.761292 0.091064 -0.638977 -0.062866 1441831760 -0.761292 0.091064 -0.638977 -0.062866 1441831760 -0.761292 0.091064 -0.638977 -0.062866 1441831760 -0.761292 0.091064 -0.638977 -0.062866 1441831760 -0.760559 0.056824 -0.646240 -0.027405 1441831760 -0.760559 0.056824 -0.646240 -0.027405 1441831760 -0.760559 0.056824 -0.646240 -0.027405 1441831760 -0.760559 0.056824 -0.646240 -0.027405 1441831760 -0.760559 0.056824 -0.646240 -0.027405 1441831760 -0.760559 0.056824 -0.646240 -0.027405 1441831761 -0.756348 0.027466 -0.653687 -0.002808 1441831761 -0.756348 0.027466 -0.653687 -0.002808 1441831761 -0.756348 0.027466 -0.653687 -0.002808 1441831761 -0.756348 0.027466 -0.653687 -0.002808 1441831761 -0.756348 0.027466 -0.653687 -0.002808 1441831761 -0.756348 0.027466 -0.653687 -0.002808 1441831761 -0.754822 0.015991 -0.655762 0.005859 1441831761 -0.754822 0.015991 -0.655762 0.005859 1441831761 -0.754822 0.015991 -0.655762 0.005859 1441831761 -0.754822 0.015991 -0.655762 0.005859 1441831761 -0.754822 0.015991 -0.655762 0.005859 1441831761 -0.754822 0.015991 -0.655762 0.005859 1441831761 -0.756714 0.011108 -0.653687 0.003723 1441831761 -0.756714 0.011108 -0.653687 0.003723 1441831761 -0.756714 0.011108 -0.653687 0.003723 1441831761 -0.756714 0.011108 -0.653687 0.003723 1441831761 -0.756714 0.011108 -0.653687 0.003723 1441831761 -0.756714 0.011108 -0.653687 0.003723 1441831761 -0.756714 0.011108 -0.653687 0.003723 1441831761 -0.755676 0.026855 -0.654053 -0.022034 1441831761 -0.755676 0.026855 -0.654053 -0.022034 1441831761 -0.755676 0.026855 -0.654053 -0.022034 1441831761 -0.755676 0.026855 -0.654053 -0.022034 1441831761 -0.755676 0.026855 -0.654053 -0.022034 1441831761 -0.751587 0.072754 -0.652161 -0.067505 1441831761 -0.751587 0.072754 -0.652161 -0.067505 1441831761 -0.751587 0.072754 -0.652161 -0.067505 1441831761 -0.751587 0.072754 -0.652161 -0.067505 1441831761 -0.751587 0.072754 -0.652161 -0.067505 1441831761 -0.751587 0.072754 -0.652161 -0.067505 1441831761 -0.751587 0.072754 -0.652161 -0.067505 1441831761 -0.756409 0.107300 -0.638550 -0.093262 1441831761 -0.756409 0.107300 -0.638550 -0.093262 1441831761 -0.756409 0.107300 -0.638550 -0.093262 1441831761 -0.756409 0.107300 -0.638550 -0.093262 1441831761 -0.756409 0.107300 -0.638550 -0.093262 1441831761 -0.756409 0.107300 -0.638550 -0.093262 1441831761 -0.756714 0.122131 -0.635559 -0.092896 1441831761 -0.756714 0.122131 -0.635559 -0.092896 1441831761 -0.756714 0.122131 -0.635559 -0.092896 1441831761 -0.756714 0.122131 -0.635559 -0.092896 1441831761 -0.756714 0.122131 -0.635559 -0.092896 1441831761 -0.756714 0.122131 -0.635559 -0.092896 1441831761 -0.749207 0.119995 -0.645386 -0.088684 1441831761 -0.749207 0.119995 -0.645386 -0.088684 1441831761 -0.749207 0.119995 -0.645386 -0.088684 1441831761 -0.749207 0.119995 -0.645386 -0.088684 1441831761 -0.749207 0.119995 -0.645386 -0.088684 1441831761 -0.749207 0.119995 -0.645386 -0.088684 1441831761 -0.749207 0.119995 -0.645386 -0.088684 1441831761 -0.746704 0.109680 -0.651184 -0.080505 1441831761 -0.746704 0.109680 -0.651184 -0.080505 1441831761 -0.746704 0.109680 -0.651184 -0.080505 1441831761 -0.746704 0.109680 -0.651184 -0.080505 1441831761 -0.746704 0.109680 -0.651184 -0.080505 1441831761 -0.746704 0.109680 -0.651184 -0.080505 1441831761 -0.751404 0.104980 -0.647461 -0.072144 1441831761 -0.751404 0.104980 -0.647461 -0.072144 1441831761 -0.751404 0.104980 -0.647461 -0.072144 1441831761 -0.751404 0.104980 -0.647461 -0.072144 1441831761 -0.751404 0.104980 -0.647461 -0.072144 1441831761 
-0.750610 0.076965 -0.653015 -0.065796 1441831763 -0.752563 0.086060 -0.648743 -0.074341 1441831763 -0.752563 0.086060 -0.648743 -0.074341 1441831763 -0.752563 0.086060 -0.648743 -0.074341 1441831763 -0.752563 0.086060 -0.648743 -0.074341 1441831763 -0.752563 0.086060 -0.648743 -0.074341 1441831763 -0.752563 0.086060 -0.648743 -0.074341 1441831763 -0.757019 0.088074 -0.643066 -0.076111 1441831763 -0.757019 0.088074 -0.643066 -0.076111 1441831763 -0.757019 0.088074 -0.643066 -0.076111 1441831763 -0.757019 0.088074 -0.643066 -0.076111 1441831763 -0.757019 0.088074 -0.643066 -0.076111 1441831763 -0.757019 0.088074 -0.643066 -0.076111 1441831763 -0.757019 0.088074 -0.643066 -0.076111 1441831763 -0.760925 0.077026 -0.640686 -0.068665 1441831763 -0.760925 0.077026 -0.640686 -0.068665 1441831763 -0.760925 0.077026 -0.640686 -0.068665 1441831763 -0.760925 0.077026 -0.640686 -0.068665 1441831763 -0.760925 0.077026 -0.640686 -0.068665 1441831763 -0.760925 0.077026 -0.640686 -0.068665 1441831763 -0.760925 0.077026 -0.640686 -0.068665 1441831763 -0.764832 0.060730 -0.638672 -0.059814 1441831763 -0.764832 0.060730 -0.638672 -0.059814 1441831763 -0.764832 0.060730 -0.638672 -0.059814 1441831763 -0.764832 0.060730 -0.638672 -0.059814 1441831763 -0.764832 0.060730 -0.638672 -0.059814 1441831763 -0.764832 0.060730 -0.638672 -0.059814 1441831763 -0.758789 0.052917 -0.646851 -0.055603 1441831763 -0.758789 0.052917 -0.646851 -0.055603 1441831763 -0.758789 0.052917 -0.646851 -0.055603 1441831763 -0.758789 0.052917 -0.646851 -0.055603 1441831763 -0.758789 0.052917 -0.646851 -0.055603 1441831763 -0.758789 0.052917 -0.646851 -0.055603 1441831763 -0.752014 0.063721 -0.652832 -0.065308 1441831763 -0.752014 0.063721 -0.652832 -0.065308 1441831763 -0.752014 0.063721 -0.652832 -0.065308 1441831763 -0.752014 0.063721 -0.652832 -0.065308 1441831763 -0.752014 0.063721 -0.652832 -0.065308 1441831763 -0.752014 0.063721 -0.652832 -0.065308 1441831763 -0.749878 0.069885 -0.653992 -0.072327 1441831763 -0.749878 0.069885 -0.653992 -0.072327 1441831763 -0.749878 0.069885 -0.653992 -0.072327 1441831763 -0.749878 0.069885 -0.653992 -0.072327 1441831763 -0.749878 0.069885 -0.653992 -0.072327 1441831763 -0.749878 0.069885 -0.653992 -0.072327 1441831763 -0.749878 0.069885 -0.653992 -0.072327 1441831763 -0.752075 0.069336 -0.651489 -0.072632 1441831763 -0.752075 0.069336 -0.651489 -0.072632 1441831763 -0.752075 0.069336 -0.651489 -0.072632 1441831764 -0.752075 0.069336 -0.651489 -0.072632 1441831764 -0.752075 0.069336 -0.651489 -0.072632 1441831764 -0.752075 0.069336 -0.651489 -0.072632 1441831764 -0.754578 0.073364 -0.648254 -0.071533 1441831764 -0.754578 0.073364 -0.648254 -0.071533 1441831764 -0.754578 0.073364 -0.648254 -0.071533 1441831764 -0.754578 0.073364 -0.648254 -0.071533 1441831764 -0.754578 0.073364 -0.648254 -0.071533 1441831764 -0.754578 0.073364 -0.648254 -0.071533 1441831764 -0.751770 0.084961 -0.648560 -0.083801 1441831764 -0.751770 0.084961 -0.648560 -0.083801 1441831764 -0.751770 0.084961 -0.648560 -0.083801 1441831764 -0.751770 0.084961 -0.648560 -0.083801 1441831764 -0.751770 0.084961 -0.648560 -0.083801 1441831764 -0.751770 0.084961 -0.648560 -0.083801 1441831764 -0.751770 0.084961 -0.648560 -0.083801 1441831764 -0.746460 0.105164 -0.648193 -0.108093 1441831764 -0.746460 0.105164 -0.648193 -0.108093 1441831764 -0.746460 0.105164 -0.648193 -0.108093 1441831764 -0.746460 0.105164 -0.648193 -0.108093 1441831764 -0.746460 0.105164 -0.648193 -0.108093 1441831764 -0.746460 0.105164 -0.648193 -0.108093 1441831764 -0.743103 0.117676 -0.647522 -0.121399 1441831764 -0.743103 0.117676 -0.647522 -0.121399 1441831764 -0.743103 0.117676 -0.647522 -0.121399 1441831764 -0.743103 0.117676 -0.647522 -0.121399 1441831764 -0.743103 0.117676 -0.647522 -0.121399 1441831764 -0.743103 0.117676 -0.647522 -0.121399 1441831764 -0.745605 0.122314 -0.642822 -0.126587 1441831764 -0.745605 0.122314 -0.642822 -0.126587 1441831764 -0.745605 0.122314 -0.642822 -0.126587 1441831764 -0.745605 0.122314 -0.642822 -0.126587 1441831764 -0.745605 0.122314 -0.642822 -0.126587 1441831764 -0.745605 0.122314 -0.642822 -0.126587 1441831764 -0.750549 0.118347 -0.639587 -0.117065 1441831764 -0.750549 0.118347 -0.639587 -0.117065 1441831764 -0.750549 0.118347 -0.639587 -0.117065 1441831764 -0.750549 0.118347 -0.639587 -0.117065 1441831764 -0.750549 0.118347 -0.639587 -0.117065 1441831764 -0.750549 0.118347 -0.639587 -0.117065 1441831764 -0.750549 0.118347 -0.639587 -0.117065 1441831764 -0.754578 0.096252 -0.643066 -0.088501 1441831764 -0.754578 0.096252 -0.643066 -0.088501 1441831764 -0.754578 0.096252 -0.643066 -0.088501 1441831764 -0.754578 0.096252 -0.643066 -0.088501 1441831764 -0.754578 0.096252 -0.643066 -0.088501 1441831764 -0.759094 0.069092 -0.644531 -0.060791 1441831764 -0.759094 0.069092 -0.644531 -0.060791 1441831764 -0.759094 0.069092 -0.644531 -0.060791 1441831764 -0.759094 0.069092 -0.644531 -0.060791 1441831764 -0.759094 0.069092 -0.644531 -0.060791 1441831764 -0.759094 0.069092 -0.644531 -0.060791 1441831764 -0.759094 0.069092 -0.644531 -0.060791 1441831764 -0.757080 0.049500 -0.649963 -0.045593 1441831764 -0.757080 0.049500 -0.649963 -0.045593 1441831764 -0.757080 0.049500 -0.649963 -0.045593 1441831764 -0.757080 0.049500 -0.649963 -0.045593 1441831764 -0.757080 0.049500 -0.649963 -0.045593 1441831764 -0.757080 0.049500 -0.649963 -0.045593 1441831764 -0.749023 0.059631 -0.657898 -0.051941 1441831764 -0.749023 0.059631 -0.657898 -0.051941 1441831764 -0.749023 0.059631 -0.657898 -0.051941 1441831764 -0.749023 0.059631 -0.657898 -0.051941 1441831764 -0.749023 0.059631 -0.657898 -0.051941 1441831764 -0.749023 0.059631 -0.657898 -0.051941 1441831764 -0.748352 0.064697 -0.657288 -0.061951 1441831764 -0.748352 0.064697 -0.657288 -0.061951 1441831764 -0.748352 0.064697 -0.657288 -0.061951 1441831764 -0.748352 0.064697 -0.657288 -0.061951 1441831764 -0.748352 0.064697 -0.657288 -0.061951 1441831764 -0.748352 0.064697 -0.657288 -0.061951 1441831764 -0.754517 0.070007 -0.649475 -0.063965 1441831764 -0.754517 0.070007 -0.649475 -0.063965 1441831764 -0.754517 0.070007 -0.649475 -0.063965 1441831764 -0.754517 0.070007 -0.649475 -0.063965 1441831764 -0.754517 0.070007 -0.649475 -0.063965 1441831764 -0.754517 0.070007 -0.649475 -0.063965 1441831764 -0.754517 0.070007 -0.649475 -0.063965 1441831764 -0.756226 0.081116 -0.645447 -0.071167 1441831764 -0.756226 0.081116 -0.645447 -0.071167 1441831764 -0.756226 0.081116 -0.645447 -0.071167 1441831764 -0.756226 0.081116 -0.645447 -0.071167 1441831764 -0.756226 0.081116 -0.645447 -0.071167 1441831764 -0.756226 0.081116 -0.645447 -0.071167 1441831764 -0.750732 0.105469 -0.644714 -0.098633 1441831764 -0.750732 0.105469 -0.644714 -0.098633 1441831764 -0.750732 0.105469 -0.644714 -0.098633 1441831764 -0.750732 0.105469 -0.644714 -0.098633 1441831764 -0.750732 0.105469 -0.644714 -0.098633 1441831764 -0.750732 0.105469 -0.644714 -0.098633 1441831764 -0.744690 0.132507 -0.642334 -0.124023 1441831764 -0.744690 0.132507 -0.642334 -0.124023 1441831764 -0.744690 0.132507 -0.642334 -0.124023 1441831764 -0.744690 0.132507 -0.642334 -0.124023 1441831764 -0.744690 0.132507 -0.642334 -0.124023 1441831764 -0.744690 0.132507 -0.642334 -0.124023 1441831764 -0.746216 0.139038 -0.637573 -0.131775 1441831764 -0.746216 0.139038 -0.637573 -0.131775 1441831764 -0.746216 0.139038 -0.637573 -0.131775 1441831764 -0.746216 0.139038 -0.637573 -0.131775 1441831764 -0.746216 0.139038 -0.637573 -0.131775 1441831764 -0.746216 0.139038 -0.637573 -0.131775 1441831764 -0.746216 0.139038 -0.637573 -0.131775 1441831764 -0.749512 0.138062 -0.634399 -0.129395 1441831764 -0.749512 0.138062 -0.634399 -0.129395 1441831764 -0.749512 0.138062 -0.634399 -0.129395 1441831764 -0.749512 0.138062 -0.634399 -0.129395 1441831764 -0.749512 0.138062 -0.634399 -0.129395 1441831764 -0.749512 0.138062 -0.634399 -0.129395 1441831764 -0.754578 0.122803 -0.635498 -0.108582 1441831764 -0.754578 0.122803 -0.635498 -0.108582 1441831764 -0.754578 0.122803 -0.635498 -0.108582 1441831764 -0.754578 0.122803 -0.635498 -0.108582 1441831764 -0.754578 0.122803 -0.635498 -0.108582 1441831765 -0.754578 0.122803 -0.635498 -0.108582 1441831765 -0.754578 0.122803 -0.635498 -0.108582 1441831765 -0.754700 0.090271 -0.646179 -0.068909 1441831765 -0.754700 0.090271 -0.646179 -0.068909 1441831765 -0.754700 0.090271 -0.646179 -0.068909 1441831765 -0.754700 0.090271 -0.646179 -0.068909 1441831765 -0.754700 0.090271 -0.646179 -0.068909 1441831765 -0.754700 0.090271 -0.646179 -0.068909 1441831765 -0.756836 0.054199 -0.650269 -0.038574 1441831765 -0.756836 0.054199 -0.650269 -0.038574 1441831765 -0.756836 0.054199 -0.650269 -0.038574 1441831765 -0.756836 0.054199 -0.650269 -0.038574 1441831765 -0.756836 0.054199 -0.650269 -0.038574 1441831765 -0.756836 0.054199 -0.650269 -0.038574 1441831765 -0.756836 0.054199 -0.650269 -0.038574 1441831765 -0.745972 0.045654 -0.663330 -0.039856 1441831765 -0.745972 0.045654 -0.663330 -0.039856 1441831765 -0.745972 0.045654 -0.663330 -0.039856 1441831765 -0.745972 0.045654 -0.663330 -0.039856 1441831765 -0.745972 0.045654 -0.663330 -0.039856 1441831765 -0.738159 0.056213 -0.670410 -0.050781 1441831765 -0.738159 0.056213 -0.670410 -0.050781 1441831765 -0.738159 0.056213 -0.670410 -0.050781 1441831765 -0.738159 0.056213 -0.670410 -0.050781 1441831765 -0.738159 0.056213 -0.670410 -0.050781 1441831765 -0.738159 0.056213 -0.670410 -0.050781 1441831765 -0.738159 0.056213 -0.670410 -0.050781 1441831765 -0.741272 0.059692 -0.665588 -0.063110 1441831765 -0.741272 0.059692 -0.665588 -0.063110 1441831765 -0.741272 0.059692 -0.665588 -0.063110 1441831765 -0.741272 0.059692 -0.665588 -0.063110 1441831765 -0.741272 0.059692 -0.665588 -0.063110 1441831765 -0.746826 0.064880 -0.658875 -0.063416 1441831765 -0.746826 0.064880 -0.658875 -0.063416 1441831765 -0.746826 0.064880 -0.658875 -0.063416 1441831765 -0.746826 0.064880 -0.658875 -0.063416 1441831765 -0.746826 0.064880 -0.658875 -0.063416 1441831765 -0.746826 0.064880 -0.658875 -0.063416 1441831765 -0.747803 0.078735 -0.654480 -0.079773 1441831765 -0.747803 0.078735 -0.654480 -0.079773 1441831765 -0.747803 0.078735 -0.654480 -0.079773 1441831765 -0.747803 0.078735 -0.654480 -0.079773 1441831765 -0.747803 0.078735 -0.654480 -0.079773 1441831765 -0.747803 0.078735 -0.654480 -0.079773 1441831765 -0.747803 0.078735 -0.654480 -0.079773 1441831765 -0.739441 0.108521 -0.654297 -0.115784 1441831765 -0.739441 0.108521 -0.654297 -0.115784 1441831765 -0.739441 0.108521 -0.654297 -0.115784 1441831765 -0.739441 0.108521 -0.654297 -0.115784 1441831765 -0.739441 0.108521 -0.654297 -0.115784 1441831765 -0.739441 0.108521 -0.654297 -0.115784 1441831765 -0.725464 0.139709 -0.657166 -0.149841 1441831765 -0.725464 0.139709 -0.657166 -0.149841 1441831765 -0.725464 0.139709 -0.657166 -0.149841 1441831765 -0.725464 0.139709 -0.657166 -0.149841 1441831765 -0.725464 0.139709 -0.657166 -0.149841 1441831765 -0.725464 0.139709 -0.657166 -0.149841 1441831765 -0.723022 0.149170 -0.655701 -0.158386 1441831765 -0.723022 0.149170 -0.655701 -0.158386 1441831765 -0.723022 0.149170 -0.655701 -0.158386 1441831765 -0.723022 0.149170 -0.655701 -0.158386 1441831765 -0.723022 0.149170 -0.655701 -0.158386 1441831765 -0.723022 0.149170 -0.655701 -0.158386 1441831765 -0.730713 0.138733 -0.652466 -0.145508 1441831765 -0.730713 0.138733 -0.652466 -0.145508 1441831765 -0.730713 0.138733 -0.652466 -0.145508 1441831765 -0.730713 0.138733 -0.652466 -0.145508 1441831765 -0.730713 0.138733 -0.652466 -0.145508 1441831765 -0.730713 0.138733 -0.652466 -0.145508 1441831765 -0.733459 0.111816 -0.661133 -0.111755 1441831765 -0.733459 0.111816 -0.661133 -0.111755 1441831765 -0.733459 0.111816 -0.661133 -0.111755 1441831765 -0.733459 0.111816 -0.661133 -0.111755 1441831765 -0.733459 0.111816 -0.661133 -0.111755 1441831765 -0.733459 0.111816 -0.661133 -0.111755 1441831765 -0.733459 0.111816 -0.661133 -0.111755 1441831765 -0.738342 0.071045 -0.667114 -0.069702 1441831765 -0.738342 0.071045 -0.667114 -0.069702 1441831765 -0.738342 0.071045 -0.667114 -0.069702 1441831765 -0.738342 0.071045 -0.667114 -0.069702 1441831765 -0.738342 0.071045 -0.667114 -0.069702 1441831765 -0.738342 0.071045 -0.667114 -0.069702 1441831765 -0.743896 0.038574 -0.665588 -0.046936 1441831765 -0.743896 0.038574 -0.665588 -0.046936 1441831765 -0.743896 0.038574 -0.665588 -0.046936 1441831765 -0.743896 0.038574 -0.665588 -0.046936 1441831765 -0.743896 0.038574 -0.665588 -0.046936 1441831765 -0.743896 0.038574 -0.665588 -0.046936 1441831765 -0.733704 0.034668 -0.676575 -0.053040 1441831765 -0.733704 0.034668 -0.676575 -0.053040 1441831765 -0.733704 0.034668 -0.676575 -0.053040 1441831765 -0.733704 0.034668 -0.676575 -0.053040 1441831765 -0.733704 0.034668 -0.676575 -0.053040 1441831765 -0.733704 0.034668 -0.676575 -0.053040 1441831765 -0.726563 0.041016 -0.683167 -0.061584 1441831765 -0.726563 0.041016 -0.683167 -0.061584 1441831765 -0.726563 0.041016 -0.683167 -0.061584 1441831765 -0.726563 0.041016 -0.683167 -0.061584 1441831765 -0.726563 0.041016 -0.683167 -0.061584 1441831765 -0.726563 0.041016 -0.683167 -0.061584 1441831765 -0.726563 0.041016 -0.683167 -0.061584 1441831765 -0.739624 0.045837 -0.668213 -0.066223 1441831765 -0.739624 0.045837 -0.668213 -0.066223 1441831765 -0.739624 0.045837 -0.668213 -0.066223 1441831765 -0.739624 0.045837 -0.668213 -0.066223 1441831765 -0.739624 0.045837 -0.668213 -0.066223 1441831765 -0.739624 0.045837 -0.668213 -0.066223 1441831765 -0.747009 0.063904 -0.657166 -0.078003 1441831765 -0.747009 0.063904 -0.657166 -0.078003 1441831765 -0.747009 0.063904 -0.657166 -0.078003 1441831765 -0.747009 0.063904 -0.657166 -0.078003 1441831765 -0.747009 0.063904 -0.657166 -0.078003 1441831766 -0.742554 0.093445 -0.654663 -0.106995 1441831766 -0.742554 0.093445 -0.654663 -0.106995 1441831766 -0.742554 0.093445 -0.654663 -0.106995 1441831766 -0.742554 0.093445 -0.654663 -0.106995 1441831766 -0.742554 0.093445 -0.654663 -0.106995 1441831766 -0.742554 0.093445 -0.654663 -0.106995 1441831766 -0.742554 0.093445 -0.654663 -0.106995 1441831766 -0.732605 0.122742 -0.656555 -0.131226 1441831766 -0.732605 0.122742 -0.656555 -0.131226 1441831766 -0.732605 0.122742 -0.656555 -0.131226 1441831766 -0.732605 0.122742 -0.656555 -0.131226 1441831766 -0.732605 0.122742 -0.656555 -0.131226 1441831766 -0.732605 0.122742 -0.656555 -0.131226 1441831766 -0.728210 0.130310 -0.658997 -0.136230 1441831766 -0.728210 0.130310 -0.658997 -0.136230 1441831766 -0.728210 0.130310 -0.658997 -0.136230 1441831766 -0.728210 0.130310 -0.658997 -0.136230 1441831766 -0.728210 0.130310 -0.658997 -0.136230 1441831766 -0.728210 0.130310 -0.658997 -0.136230 1441831766 -0.732971 0.126648 -0.655518 -0.130493 1441831766 -0.732971 0.126648 -0.655518 -0.130493 1441831766 -0.732971 0.126648 -0.655518 -0.130493 1441831766 -0.732971 0.126648 -0.655518 -0.130493 1441831766 -0.732971 0.126648 -0.655518 -0.130493 1441831766 -0.732971 0.126648 -0.655518 -0.130493 1441831766 -0.738281 0.119324 -0.653137 -0.119080 1441831766 -0.738281 0.119324 -0.653137 -0.119080 1441831766 -0.738281 0.119324 -0.653137 -0.119080 1441831766 -0.738281 0.119324 -0.653137 -0.119080 1441831766 -0.738281 0.119324 -0.653137 -0.119080 1441831766 -0.738281 0.119324 -0.653137 -0.119080 1441831766 -0.738281 0.119324 -0.653137 -0.119080 1441831766 -0.740356 0.092896 -0.660278 -0.085815 1441831766 -0.740356 0.092896 -0.660278 -0.085815 1441831766 -0.740356 0.092896 -0.660278 -0.085815 1441831766 -0.740356 0.092896 -0.660278 -0.085815 1441831766 -0.740356 0.092896 -0.660278 -0.085815 1441831766 -0.740356 0.092896 -0.660278 -0.085815 1441831766 -0.746033 0.055786 -0.661499 -0.053528 1441831766 -0.746033 0.055786 -0.661499 -0.053528 1441831766 -0.746033 0.055786 -0.661499 -0.053528 1441831766 -0.746033 0.055786 -0.661499 -0.053528 1441831766 -0.746033 0.055786 -0.661499 -0.053528 1441831766 -0.746033 0.055786 -0.661499 -0.053528 1441831766 -0.750122 0.032227 -0.659302 -0.040527 1441831766 -0.750122 0.032227 -0.659302 -0.040527 1441831766 -0.750122 0.032227 -0.659302 -0.040527 1441831766 -0.750122 0.032227 -0.659302 -0.040527 1441831766 -0.750122 0.032227 -0.659302 -0.040527 1441831766 -0.750122 0.032227 -0.659302 -0.040527 1441831766 -0.750122 0.032227 -0.659302 -0.040527 1441831766 -0.738892 0.043396 -0.670593 -0.050598 1441831766 -0.738892 0.043396 -0.670593 -0.050598 1441831766 -0.738892 0.043396 -0.670593 -0.050598 1441831766 -0.738892 0.043396 -0.670593 -0.050598 1441831766 -0.738892 0.043396 -0.670593 -0.050598 1441831766 -0.738892 0.043396 -0.670593 -0.050598 1441831766 -0.736633 0.044800 -0.672363 -0.058350 1441831766 -0.736633 0.044800 -0.672363 -0.058350 1441831766 -0.736633 0.044800 -0.672363 -0.058350 1441831766 -0.736633 0.044800 -0.672363 -0.058350 1441831766 -0.736633 0.044800 -0.672363 -0.058350 1441831766 -0.736633 0.044800 -0.672363 -0.058350 1441831766 -0.736633 0.044800 -0.672363 -0.058350 1441831766 -0.749634 0.051880 -0.657043 -0.060486 1441831766 -0.749634 0.051880 -0.657043 -0.060486 1441831766 -0.749634 0.051880 -0.657043 -0.060486 1441831766 -0.749634 0.051880 -0.657043 -0.060486 1441831766 -0.749634 0.051880 -0.657043 -0.060486 1441831766 -0.749634 0.051880 -0.657043 -0.060486 1441831766 -0.750854 0.069092 -0.652466 -0.076721 1441831766 -0.750854 0.069092 -0.652466 -0.076721 1441831766 -0.750854 0.069092 -0.652466 -0.076721 1441831766 -0.750854 0.069092 -0.652466 -0.076721 1441831766 -0.750854 0.069092 -0.652466 -0.076721 1441831766 -0.750854 0.069092 -0.652466 -0.076721 1441831766 -0.750854 0.069092 -0.652466 -0.076721 1441831766 -0.747559 0.100464 -0.648132 -0.105164 1441831766 -0.747559 0.100464 -0.648132 -0.105164 1441831766 -0.747559 0.100464 -0.648132 -0.105164 1441831766 -0.747559 0.100464 -0.648132 -0.105164 1441831766 -0.747559 0.100464 -0.648132 -0.105164 1441831766 -0.743591 0.128845 -0.643982 -0.125793 1441831766 -0.743591 0.128845 -0.643982 -0.125793 1441831766 -0.743591 0.128845 -0.643982 -0.125793 1441831766 -0.743591 0.128845 -0.643982 -0.125793 1441831766 -0.743591 0.128845 -0.643982 -0.125793 1441831766 -0.743591 0.128845 -0.643982 -0.125793 1441831766 -0.743591 0.128845 -0.643982 -0.125793 1441831766 -0.742859 0.136841 -0.641907 -0.132324 1441831766 -0.742859 0.136841 -0.641907 -0.132324 1441831766 -0.742859 0.136841 -0.641907 -0.132324 1441831766 -0.742859 0.136841 -0.641907 -0.132324 1441831766 -0.742859 0.136841 -0.641907 -0.132324 1441831766 -0.742859 0.136841 -0.641907 -0.132324 1441831766 -0.747131 0.135071 -0.638611 -0.125916 1441831766 -0.747131 0.135071 -0.638611 -0.125916 1441831766 -0.747131 0.135071 -0.638611 -0.125916 1441831766 -0.747131 0.135071 -0.638611 -0.125916 1441831766 -0.747131 0.135071 -0.638611 -0.125916 1441831766 -0.747131 0.135071 -0.638611 -0.125916 1441831766 -0.747131 0.135071 -0.638611 -0.125916 1441831766 -0.753601 0.116882 -0.639160 -0.099731 1441831766 -0.753601 0.116882 -0.639160 -0.099731 1441831766 -0.753601 0.116882 -0.639160 -0.099731 1441831766 -0.753601 0.116882 -0.639160 -0.099731 1441831766 -0.753601 0.116882 -0.639160 -0.099731 1441831766 -0.753601 0.116882 -0.639160 -0.099731 1441831766 -0.757141 0.084534 -0.644775 -0.062622 1441831766 -0.757141 0.084534 -0.644775 -0.062622 1441831766 -0.757141 0.084534 -0.644775 -0.062622 1441831766 -0.757141 0.084534 -0.644775 -0.062622 1441831766 -0.757141 0.084534 -0.644775 -0.062622 1441831766 -0.757141 0.084534 -0.644775 -0.062622 1441831767 -0.764771 0.053955 -0.640930 -0.038879 1441831767 -0.764771 0.053955 -0.640930 -0.038879 1441831767 -0.764771 0.053955 -0.640930 -0.038879 1441831767 -0.764771 0.053955 -0.640930 -0.038879 1441831767 -0.764771 0.053955 -0.640930 -0.038879 1441831767 -0.764771 0.053955 -0.640930 -0.038879 1441831767 -0.764771 0.053955 -0.640930 -0.038879 1441831767 -0.757385 0.046387 -0.650391 -0.035767 1441831767 -0.757385 0.046387 -0.650391 -0.035767 1441831767 -0.757385 0.046387 -0.650391 -0.035767 1441831767 -0.757385 0.046387 -0.650391 -0.035767 1441831767 -0.757385 0.046387 -0.650391 -0.035767 1441831767 -0.757385 0.046387 -0.650391 -0.035767 1441831767 -0.744080 0.054321 -0.664246 -0.047180 1441831767 -0.744080 0.054321 -0.664246 -0.047180 1441831767 -0.744080 0.054321 -0.664246 -0.047180 1441831767 -0.744080 0.054321 -0.664246 -0.047180 1441831767 -0.744080 0.054321 -0.664246 -0.047180 1441831767 -0.744080 0.054321 -0.664246 -0.047180 1441831767 -0.746887 0.048706 -0.661255 -0.050720 1441831767 -0.746887 0.048706 -0.661255 -0.050720 1441831767 -0.746887 0.048706 -0.661255 -0.050720 1441831767 -0.746887 0.048706 -0.661255 -0.050720 1441831767 -0.746887 0.048706 -0.661255 -0.050720 1441831767 -0.763000 0.056396 -0.641541 -0.056091 1441831767 -0.763000 0.056396 -0.641541 -0.056091 1441831767 -0.763000 0.056396 -0.641541 -0.056091 1441831767 -0.763000 0.056396 -0.641541 -0.056091 1441831767 -0.763000 0.056396 -0.641541 -0.056091 1441831767 -0.763000 0.056396 -0.641541 -0.056091 1441831767 -0.763000 0.056396 -0.641541 -0.056091 1441831767 -0.764771 0.076782 -0.634705 -0.079895 1441831767 -0.764771 0.076782 -0.634705 -0.079895 1441831767 -0.764771 0.076782 -0.634705 -0.079895 1441831767 -0.764771 0.076782 -0.634705 -0.079895 1441831767 -0.764771 0.076782 -0.634705 -0.079895 1441831767 -0.764771 0.076782 -0.634705 -0.079895 1441831767 -0.758118 0.106934 -0.633911 -0.109619 1441831767 -0.758118 0.106934 -0.633911 -0.109619 1441831767 -0.758118 0.106934 -0.633911 -0.109619 1441831767 -0.758118 0.106934 -0.633911 -0.109619 1441831767 -0.758118 0.106934 -0.633911 -0.109619 1441831767 -0.758118 0.106934 -0.633911 -0.109619 1441831767 -0.758118 0.106934 -0.633911 -0.109619 1441831767 -0.757751 0.131165 -0.625366 -0.132568 1441831767 -0.757751 0.131165 -0.625366 -0.132568 1441831767 -0.757751 0.131165 -0.625366 -0.132568 1441831767 -0.757751 0.131165 -0.625366 -0.132568 1441831767 -0.757751 0.131165 -0.625366 -0.132568 1441831767 -0.756897 0.133972 -0.624390 -0.139404 1441831767 -0.756897 0.133972 -0.624390 -0.139404 1441831767 -0.756897 0.133972 -0.624390 -0.139404 1441831767 -0.756897 0.133972 -0.624390 -0.139404 1441831767 -0.756897 0.133972 -0.624390 -0.139404 1441831767 -0.756897 0.133972 -0.624390 -0.139404 1441831767 -0.761902 0.129150 -0.620605 -0.133240 1441831767 -0.761902 0.129150 -0.620605 -0.133240 1441831767 -0.761902 0.129150 -0.620605 -0.133240 1441831767 -0.761902 0.129150 -0.620605 -0.133240 1441831767 -0.761902 0.129150 -0.620605 -0.133240 1441831767 -0.761902 0.129150 -0.620605 -0.133240 1441831767 -0.761902 0.129150 -0.620605 -0.133240 1441831767 -0.765747 0.108826 -0.624878 -0.106689 1441831767 -0.765747 0.108826 -0.624878 -0.106689 1441831767 -0.765747 0.108826 -0.624878 -0.106689 1441831767 -0.765747 0.108826 -0.624878 -0.106689 1441831767 -0.765747 0.108826 -0.624878 -0.106689 1441831767 -0.765747 0.108826 -0.624878 -0.106689 1441831767 -0.761353 0.071777 -0.640869 -0.067688 1441831767 -0.761353 0.071777 -0.640869 -0.067688 1441831767 -0.761353 0.071777 -0.640869 -0.067688 1441831767 -0.761353 0.071777 -0.640869 -0.067688 1441831767 -0.761353 0.071777 -0.640869 -0.067688 1441831767 -0.761353 0.071777 -0.640869 -0.067688 1441831767 -0.763184 0.033264 -0.643860 -0.044922 1441831767 -0.763184 0.033264 -0.643860 -0.044922 1441831767 -0.763184 0.033264 -0.643860 -0.044922 1441831767 -0.763184 0.033264 -0.643860 -0.044922 1441831767 -0.763184 0.033264 -0.643860 -0.044922 1441831767 -0.763184 0.033264 -0.643860 -0.044922 1441831767 -0.757874 0.026672 -0.650146 -0.047791 1441831767 -0.757874 0.026672 -0.650146 -0.047791 1441831767 -0.757874 0.026672 -0.650146 -0.047791 1441831767 -0.757874 0.026672 -0.650146 -0.047791 1441831767 -0.757874 0.026672 -0.650146 -0.047791 1441831767 -0.757874 0.026672 -0.650146 -0.047791 1441831767 -0.750061 0.035889 -0.657776 -0.059204 1441831767 -0.750061 0.035889 -0.657776 -0.059204 1441831767 -0.750061 0.035889 -0.657776 -0.059204 1441831767 -0.750061 0.035889 -0.657776 -0.059204 1441831767 -0.750061 0.035889 -0.657776 -0.059204 1441831767 -0.750061 0.035889 -0.657776 -0.059204 1441831767 -0.755737 0.038574 -0.650818 -0.062927 1441831767 -0.755737 0.038574 -0.650818 -0.062927 1441831767 -0.755737 0.038574 -0.650818 -0.062927 1441831767 -0.755737 0.038574 -0.650818 -0.062927 1441831767 -0.755737 0.038574 -0.650818 -0.062927 1441831767 -0.755737 0.038574 -0.650818 -0.062927 1441831767 -0.768433 0.042358 -0.635132 -0.066162 1441831767 -0.768433 0.042358 -0.635132 -0.066162 1441831767 -0.768433 0.042358 -0.635132 -0.066162 1441831767 -0.768433 0.042358 -0.635132 -0.066162 1441831767 -0.768433 0.042358 -0.635132 -0.066162 1441831767 -0.768433 0.042358 -0.635132 -0.066162 1441831767 -0.773926 0.058838 -0.625793 -0.078064 1441831767 -0.773926 0.058838 -0.625793 -0.078064 1441831767 -0.773926 0.058838 -0.625793 -0.078064 1441831767 -0.773926 0.058838 -0.625793 -0.078064 1441831767 -0.773926 0.058838 -0.625793 -0.078064 1441831767 -0.773926 0.058838 -0.625793 -0.078064 1441831767 -0.768738 0.080200 -0.628174 -0.089844 1441831768 -0.768738 0.080200 -0.628174 -0.089844 1441831768 -0.768738 0.080200 -0.628174 -0.089844 1441831768 -0.768738 0.080200 -0.628174 -0.089844 1441831768 -0.768738 0.080200 -0.628174 -0.089844 1441831768 -0.764038 0.093567 -0.630127 -0.102722 1441831768 -0.764038 0.093567 -0.630127 -0.102722 1441831768 -0.764038 0.093567 -0.630127 -0.102722 1441831768 -0.764038 0.093567 -0.630127 -0.102722 1441831768 -0.764038 0.093567 -0.630127 -0.102722 1441831768 -0.764038 0.093567 -0.630127 -0.102722 1441831768 -0.764038 0.093567 -0.630127 -0.102722 1441831768 -0.759521 0.101563 -0.632996 -0.110535 1441831768 -0.759521 0.101563 -0.632996 -0.110535 1441831768 -0.759521 0.101563 -0.632996 -0.110535 1441831768 -0.759521 0.101563 -0.632996 -0.110535 1441831768 -0.759521 0.101563 -0.632996 -0.110535 1441831768 -0.759521 0.101563 -0.632996 -0.110535 1441831768 -0.761475 0.100220 -0.631287 -0.108276 1441831768 -0.761475 0.100220 -0.631287 -0.108276 1441831768 -0.761475 0.100220 -0.631287 -0.108276 1441831768 -0.761475 0.100220 -0.631287 -0.108276 1441831768 -0.761475 0.100220 -0.631287 -0.108276 1441831768 -0.761475 0.100220 -0.631287 -0.108276 1441831768 -0.760742 0.089783 -0.635925 -0.094543 1441831768 -0.760742 0.089783 -0.635925 -0.094543 1441831768 -0.760742 0.089783 -0.635925 -0.094543 1441831768 -0.760742 0.089783 -0.635925 -0.094543 1441831768 -0.760742 0.089783 -0.635925 -0.094543 1441831768 -0.760742 0.089783 -0.635925 -0.094543 1441831768 -0.759460 0.072815 -0.642151 -0.074829 1441831768 -0.759460 0.072815 -0.642151 -0.074829 1441831768 -0.759460 0.072815 -0.642151 -0.074829 1441831768 -0.759460 0.072815 -0.642151 -0.074829 1441831768 -0.759460 0.072815 -0.642151 -0.074829 1441831768 -0.759460 0.072815 -0.642151 -0.074829 1441831768 -0.759521 0.051697 -0.645813 -0.059204 1441831768 -0.759521 0.051697 -0.645813 -0.059204 1441831768 -0.759521 0.051697 -0.645813 -0.059204 1441831768 -0.759521 0.051697 -0.645813 -0.059204 1441831768 -0.759521 0.051697 -0.645813 -0.059204 1441831768 -0.759521 0.051697 -0.645813 -0.059204 1441831768 -0.760315 0.051880 -0.645020 -0.057251 1441831768 -0.760315 0.051880 -0.645020 -0.057251 1441831768 -0.760315 0.051880 -0.645020 -0.057251 1441831768 -0.760315 0.051880 -0.645020 -0.057251 1441831768 -0.760315 0.051880 -0.645020 -0.057251 1441831768 -0.760315 0.051880 -0.645020 -0.057251 1441831768 -0.751770 0.058044 -0.654114 -0.061218 1441831768 -0.751770 0.058044 -0.654114 -0.061218 1441831768 -0.751770 0.058044 -0.654114 -0.061218 1441831768 -0.751770 0.058044 -0.654114 -0.061218 1441831768 -0.751770 0.058044 -0.654114 -0.061218 1441831768 -0.756836 0.061768 -0.647583 -0.063538 1441831768 -0.756836 0.061768 -0.647583 -0.063538 1441831768 -0.756836 0.061768 -0.647583 -0.063538 1441831768 -0.756836 0.061768 -0.647583 -0.063538 1441831768 -0.756836 0.061768 -0.647583 -0.063538 1441831768 -0.756836 0.061768 -0.647583 -0.063538 1441831768 -0.756836 0.061768 -0.647583 -0.063538 1441831768 -0.767456 0.068848 -0.633423 -0.071533 1441831768 -0.767456 0.068848 -0.633423 -0.071533 1441831768 -0.767456 0.068848 -0.633423 -0.071533 1441831768 -0.767456 0.068848 -0.633423 -0.071533 1441831768 -0.767456 0.068848 -0.633423 -0.071533 1441831768 -0.767456 0.068848 -0.633423 -0.071533 1441831768 -0.766846 0.086792 -0.630127 -0.086609 1441831768 -0.766846 0.086792 -0.630127 -0.086609 1441831768 -0.766846 0.086792 -0.630127 -0.086609 1441831768 -0.766846 0.086792 -0.630127 -0.086609 1441831768 -0.766846 0.086792 -0.630127 -0.086609 1441831768 -0.766846 0.086792 -0.630127 -0.086609 1441831768 -0.760315 0.105469 -0.633301 -0.099304 1441831768 -0.760315 0.105469 -0.633301 -0.099304 1441831768 -0.760315 0.105469 -0.633301 -0.099304 1441831768 -0.760315 0.105469 -0.633301 -0.099304 1441831768 -0.760315 0.105469 -0.633301 -0.099304 1441831768 -0.760315 0.105469 -0.633301 -0.099304 1441831768 -0.757751 0.113831 -0.633606 -0.107117 1441831768 -0.757751 0.113831 -0.633606 -0.107117 1441831768 -0.757751 0.113831 -0.633606 -0.107117 1441831768 -0.757751 0.113831 -0.633606 -0.107117 1441831768 -0.757751 0.113831 -0.633606 -0.107117 1441831768 -0.757751 0.113831 -0.633606 -0.107117 1441831768 -0.760071 0.111145 -0.631775 -0.104187 1441831768 -0.760071 0.111145 -0.631775 -0.104187 1441831768 -0.760071 0.111145 -0.631775 -0.104187 1441831768 -0.760071 0.111145 -0.631775 -0.104187 1441831768 -0.760071 0.111145 -0.631775 -0.104187 1441831768 -0.760071 0.111145 -0.631775 -0.104187 1441831768 -0.760071 0.111145 -0.631775 -0.104187 1441831768 -0.763306 0.100708 -0.631653 -0.091064 1441831768 -0.763306 0.100708 -0.631653 -0.091064 1441831768 -0.763306 0.100708 -0.631653 -0.091064 1441831768 -0.763306 0.100708 -0.631653 -0.091064 1441831768 -0.763306 0.100708 -0.631653 -0.091064 1441831768 -0.763306 0.100708 -0.631653 -0.091064 1441831768 -0.763550 0.081482 -0.636780 -0.070251 1441831768 -0.763550 0.081482 -0.636780 -0.070251 1441831768 -0.763550 0.081482 -0.636780 -0.070251 1441831768 
-0.765198 0.066772 -0.636536 -0.070129 1441831771 -0.765198 0.066772 -0.636536 -0.070129 1441831771 -0.760193 0.104614 -0.632996 -0.102478 1441831771 -0.760193 0.104614 -0.632996 -0.102478 1441831771 -0.760193 0.104614 -0.632996 -0.102478 1441831771 -0.760193 0.104614 -0.632996 -0.102478 1441831771 -0.760193 0.104614 -0.632996 -0.102478 1441831771 -0.760193 0.104614 -0.632996 -0.102478 1441831771 -0.755981 0.148499 -0.622925 -0.135803 1441831771 -0.755981 0.148499 -0.622925 -0.135803 1441831771 -0.755981 0.148499 -0.622925 -0.135803 1441831771 -0.755981 0.148499 -0.622925 -0.135803 1441831771 -0.755981 0.148499 -0.622925 -0.135803 1441831771 -0.755981 0.148499 -0.622925 -0.135803 1441831771 -0.740723 0.164612 -0.635498 -0.143005 1441831771 -0.740723 0.164612 -0.635498 -0.143005 1441831771 -0.740723 0.164612 -0.635498 -0.143005 1441831771 -0.740723 0.164612 -0.635498 -0.143005 1441831771 -0.740723 0.164612 -0.635498 -0.143005 1441831771 -0.740723 0.164612 -0.635498 -0.143005 1441831771 -0.730957 0.153870 -0.651428 -0.133179 1441831771 -0.730957 0.153870 -0.651428 -0.133179 1441831771 -0.730957 0.153870 -0.651428 -0.133179 1441831771 -0.730957 0.153870 -0.651428 -0.133179 1441831771 -0.730957 0.153870 -0.651428 -0.133179 1441831771 -0.730957 0.153870 -0.651428 -0.133179 1441831771 -0.730957 0.153870 -0.651428 -0.133179 1441831771 -0.738403 0.142212 -0.649170 -0.114929 1441831771 -0.738403 0.142212 -0.649170 -0.114929 1441831771 -0.738403 0.142212 -0.649170 -0.114929 1441831771 -0.738403 0.142212 -0.649170 -0.114929 1441831771 -0.738403 0.142212 -0.649170 -0.114929 1441831771 -0.738403 0.142212 -0.649170 -0.114929 1441831771 -0.738403 0.142212 -0.649170 -0.114929 1441831771 -0.747681 0.133972 -0.642517 -0.101501 1441831771 -0.747681 0.133972 -0.642517 -0.101501 1441831771 -0.747681 0.133972 -0.642517 -0.101501 1441831771 -0.747681 0.133972 -0.642517 -0.101501 1441831771 -0.747681 0.133972 -0.642517 -0.101501 1441831771 -0.747681 0.133972 -0.642517 -0.101501 1441831771 -0.752991 0.115356 -0.642273 -0.085449 1441831771 -0.752991 0.115356 -0.642273 -0.085449 1441831771 -0.752991 0.115356 -0.642273 -0.085449 1441831771 -0.752991 0.115356 -0.642273 -0.085449 1441831771 -0.752991 0.115356 -0.642273 -0.085449 1441831771 -0.752991 0.115356 -0.642273 -0.085449 1441831771 -0.752991 0.115356 -0.642273 -0.085449 1441831771 -0.753052 0.075562 -0.651794 -0.049622 1441831771 -0.753052 0.075562 -0.651794 -0.049622 1441831771 -0.753052 0.075562 -0.651794 -0.049622 1441831771 -0.753052 0.075562 -0.651794 -0.049622 1441831771 -0.753052 0.075562 -0.651794 -0.049622 1441831771 -0.753052 0.075562 -0.651794 -0.049622 1441831771 -0.754639 0.040222 -0.654480 -0.024292 1441831771 -0.754639 0.040222 -0.654480 -0.024292 1441831771 -0.754639 0.040222 -0.654480 -0.024292 1441831771 -0.754639 0.040222 -0.654480 -0.024292 1441831771 -0.754639 0.040222 -0.654480 -0.024292 1441831771 -0.754639 0.040222 -0.654480 -0.024292 1441831771 -0.757935 0.040527 -0.650208 -0.033752 1441831771 -0.757935 0.040527 -0.650208 -0.033752 1441831771 -0.757935 0.040527 -0.650208 -0.033752 1441831771 -0.757935 0.040527 -0.650208 -0.033752 1441831771 -0.757935 0.040527 -0.650208 -0.033752 1441831771 -0.757935 0.040527 -0.650208 -0.033752 1441831771 -0.750122 0.048340 -0.657532 -0.052002 1441831771 -0.750122 0.048340 -0.657532 -0.052002 1441831771 -0.750122 0.048340 -0.657532 -0.052002 1441831771 -0.750122 0.048340 -0.657532 -0.052002 1441831771 -0.750122 0.048340 -0.657532 -0.052002 1441831771 -0.750122 0.048340 -0.657532 -0.052002 1441831771 -0.750122 0.079590 -0.651428 -0.082092 1441831771 -0.750122 0.079590 -0.651428 -0.082092 1441831771 -0.750122 0.079590 -0.651428 -0.082092 1441831771 -0.750122 0.079590 -0.651428 -0.082092 1441831771 -0.750122 0.079590 -0.651428 -0.082092 1441831771 -0.750122 0.079590 -0.651428 -0.082092 1441831771 -0.750122 0.079590 -0.651428 -0.082092 1441831771 -0.748779 0.115723 -0.643066 -0.111755 1441831771 -0.748779 0.115723 -0.643066 -0.111755 1441831771 -0.748779 0.115723 -0.643066 -0.111755 1441831771 -0.748779 0.115723 -0.643066 -0.111755 1441831771 -0.748779 0.115723 -0.643066 -0.111755 1441831771 -0.748779 0.115723 -0.643066 -0.111755 1441831771 -0.743408 0.140625 -0.642029 -0.124084 1441831771 -0.743408 0.140625 -0.642029 -0.124084 1441831771 -0.743408 0.140625 -0.642029 -0.124084 1441831771 -0.743408 0.140625 -0.642029 -0.124084 1441831771 -0.743408 0.140625 -0.642029 -0.124084 1441831771 -0.743408 0.140625 -0.642029 -0.124084 1441831771 -0.734680 0.143433 -0.652832 -0.116333 1441831771 -0.734680 0.143433 -0.652832 -0.116333 1441831771 -0.734680 0.143433 -0.652832 -0.116333 1441831771 -0.734680 0.143433 -0.652832 -0.116333 1441831771 -0.734680 0.143433 -0.652832 -0.116333 1441831771 -0.734680 0.143433 -0.652832 -0.116333 1441831771 -0.734680 0.143433 -0.652832 -0.116333 1441831771 -0.737122 0.134033 -0.654358 -0.102783 1441831771 -0.737122 0.134033 -0.654358 -0.102783 1441831771 -0.737122 0.134033 -0.654358 -0.102783 1441831771 -0.737122 0.134033 -0.654358 -0.102783 1441831771 -0.737122 0.134033 -0.654358 -0.102783 1441831771 -0.737122 0.134033 -0.654358 -0.102783 1441831771 -0.749939 0.129517 -0.642029 -0.093201 1441831771 -0.749939 0.129517 -0.642029 -0.093201 1441831771 -0.749939 0.129517 -0.642029 -0.093201 1441831771 -0.749939 0.129517 -0.642029 -0.093201 1441831771 -0.749939 0.129517 -0.642029 -0.093201 1441831771 -0.749939 0.129517 -0.642029 -0.093201 1441831771 -0.749939 0.129517 -0.642029 -0.093201 1441831771 -0.753052 0.115234 -0.642700 -0.081482 1441831771 -0.753052 0.115234 -0.642700 -0.081482 1441831771 -0.753052 0.115234 -0.642700 -0.081482 1441831771 -0.753052 0.115234 -0.642700 -0.081482 1441831771 -0.753052 0.115234 -0.642700 -0.081482 1441831771 -0.753052 0.115234 -0.642700 -0.081482 1441831772 -0.753479 0.071777 -0.652466 -0.038635 1441831772 -0.753479 0.071777 -0.652466 -0.038635 1441831772 -0.753479 0.071777 -0.652466 -0.038635 1441831772 -0.753479 0.071777 -0.652466 -0.038635 1441831772 -0.753479 0.071777 -0.652466 -0.038635 1441831772 -0.753479 0.071777 -0.652466 -0.038635 1441831772 -0.753418 0.031250 -0.656860 -0.005371 1441831772 -0.753418 0.031250 -0.656860 -0.005371 1441831772 -0.753418 0.031250 -0.656860 -0.005371 1441831772 -0.753418 0.031250 -0.656860 -0.005371 1441831772 -0.753418 0.031250 -0.656860 -0.005371 1441831772 -0.753418 0.031250 -0.656860 -0.005371 1441831772 -0.757568 0.022339 -0.652466 -0.003845 1441831772 -0.757568 0.022339 -0.652466 -0.003845 1441831772 -0.757568 0.022339 -0.652466 -0.003845 1441831772 -0.757568 0.022339 -0.652466 -0.003845 1441831772 -0.757568 0.022339 -0.652466 -0.003845 1441831772 -0.757568 0.022339 -0.652466 -0.003845 1441831772 -0.757568 0.022339 -0.652466 -0.003845 1441831772 -0.758850 0.029358 -0.650391 -0.020386 1441831772 -0.758850 0.029358 -0.650391 -0.020386 1441831772 -0.758850 0.029358 -0.650391 -0.020386 1441831772 -0.758850 0.029358 -0.650391 -0.020386 1441831772 -0.758850 0.029358 -0.650391 -0.020386 1441831772 -0.758850 0.029358 -0.650391 -0.020386 1441831772 -0.756287 0.046692 -0.651306 -0.042297 1441831772 -0.756287 0.046692 -0.651306 -0.042297 1441831772 -0.756287 0.046692 -0.651306 -0.042297 1441831772 -0.756287 0.046692 -0.651306 -0.042297 1441831772 -0.756287 0.046692 -0.651306 -0.042297 1441831772 -0.756714 0.086487 -0.643188 -0.079407 1441831772 -0.756714 0.086487 -0.643188 -0.079407 1441831772 -0.756714 0.086487 -0.643188 -0.079407 1441831772 -0.756714 0.086487 -0.643188 -0.079407 1441831772 -0.756714 0.086487 -0.643188 -0.079407 1441831772 -0.756714 0.086487 -0.643188 -0.079407 1441831772 -0.759399 0.120789 -0.630676 -0.105225 1441831772 -0.759399 0.120789 -0.630676 -0.105225 1441831772 -0.759399 0.120789 -0.630676 -0.105225 1441831772 -0.759399 0.120789 -0.630676 -0.105225 1441831772 -0.759399 0.120789 -0.630676 -0.105225 1441831772 -0.759399 0.120789 -0.630676 -0.105225 1441831772 -0.759399 0.120789 -0.630676 -0.105225 1441831772 -0.760010 0.133240 -0.627869 -0.102539 1441831772 -0.760010 0.133240 -0.627869 -0.102539 1441831772 -0.760010 0.133240 -0.627869 -0.102539 1441831772 -0.760010 0.133240 -0.627869 -0.102539 1441831772 -0.760010 0.133240 -0.627869 -0.102539 1441831772 -0.760010 0.133240 -0.627869 -0.102539 1441831772 -0.754333 0.133545 -0.635681 -0.095337 1441831772 -0.754333 0.133545 -0.635681 -0.095337 1441831772 -0.754333 0.133545 -0.635681 -0.095337 1441831772 -0.754333 0.133545 -0.635681 -0.095337 1441831772 -0.754333 0.133545 -0.635681 -0.095337 1441831772 -0.754333 0.133545 -0.635681 -0.095337 1441831772 -0.755737 0.120850 -0.638123 -0.084106 1441831772 -0.755737 0.120850 -0.638123 -0.084106 1441831772 -0.755737 0.120850 -0.638123 -0.084106 1441831772 -0.755737 0.120850 -0.638123 -0.084106 1441831772 -0.755737 0.120850 -0.638123 -0.084106 1441831772 -0.755737 0.120850 -0.638123 -0.084106 1441831772 -0.763733 0.113464 -0.630798 -0.077759 1441831772 -0.763733 0.113464 -0.630798 -0.077759 1441831772 -0.763733 0.113464 -0.630798 -0.077759 1441831772 -0.763733 0.113464 -0.630798 -0.077759 1441831772 -0.763733 0.113464 -0.630798 -0.077759 1441831772 -0.763733 0.113464 -0.630798 -0.077759 1441831772 -0.765320 0.098877 -0.632202 -0.070374 1441831772 -0.765320 0.098877 -0.632202 -0.070374 1441831772 -0.765320 0.098877 -0.632202 -0.070374 1441831772 -0.765320 0.098877 -0.632202 -0.070374 1441831772 -0.765320 0.098877 -0.632202 -0.070374 1441831772 -0.765320 0.098877 -0.632202 -0.070374 1441831772 -0.765320 0.098877 -0.632202 -0.070374 1441831772 -0.765137 0.061279 -0.639954 -0.036499 1441831772 -0.765137 0.061279 -0.639954 -0.036499 1441831772 -0.765137 0.061279 -0.639954 -0.036499 1441831772 -0.765137 0.061279 -0.639954 -0.036499 1441831772 -0.765137 0.061279 -0.639954 -0.036499 1441831772 -0.765137 0.061279 -0.639954 -0.036499 1441831772 -0.764954 0.018188 -0.643921 -0.004639 1441831772 -0.764954 0.018188 -0.643921 -0.004639 1441831772 -0.764954 0.018188 -0.643921 -0.004639 1441831772 -0.764954 0.018188 -0.643921 -0.004639 1441831772 -0.764954 0.018188 -0.643921 -0.004639 1441831772 -0.764954 0.018188 -0.643921 -0.004639 1441831772 -0.772400 0.003479 -0.635193 0.000916 1441831772 -0.772400 0.003479 -0.635193 0.000916 1441831772 -0.772400 0.003479 -0.635193 0.000916 1441831772 -0.772400 0.003479 -0.635193 0.000916 1441831772 -0.772400 0.003479 -0.635193 0.000916 1441831772 -0.772400 0.003479 -0.635193 0.000916 1441831772 -0.772400 0.003479 -0.635193 0.000916 1441831772 -0.770813 0.009949 -0.636780 -0.018555 1441831772 -0.770813 0.009949 -0.636780 -0.018555 1441831772 -0.770813 0.009949 -0.636780 -0.018555 1441831772 -0.770813 0.009949 -0.636780 -0.018555 1441831772 -0.770813 0.009949 -0.636780 -0.018555 1441831772 -0.770813 0.009949 -0.636780 -0.018555 1441831772 -0.767090 0.046509 -0.637329 -0.057556 1441831772 -0.767090 0.046509 -0.637329 -0.057556 1441831772 -0.767090 0.046509 -0.637329 -0.057556 1441831772 -0.767090 0.046509 -0.637329 -0.057556 1441831772 -0.767090 0.046509 -0.637329 -0.057556 1441831772 -0.767090 0.046509 -0.637329 -0.057556 1441831772 -0.767090 0.046509 -0.637329 -0.057556 1441831772 -0.765076 0.091309 -0.630493 -0.094360 1441831772 -0.765076 0.091309 -0.630493 -0.094360 1441831772 -0.765076 0.091309 -0.630493 -0.094360 1441831772 -0.765076 0.091309 -0.630493 -0.094360 1441831772 -0.765076 0.091309 -0.630493 -0.094360 1441831772 -0.765076 0.091309 -0.630493 -0.094360 1441831772 -0.757690 0.115112 -0.634155 -0.102722 1441831773 -0.757690 0.115112 -0.634155 -0.102722 1441831773 -0.757690 0.115112 -0.634155 -0.102722 1441831773 -0.757690 0.115112 -0.634155 -0.102722 1441831773 -0.757690 0.115112 -0.634155 -0.102722 1441831773 -0.757690 0.115112 -0.634155 -0.102722 1441831773 -0.750916 0.111633 -0.644714 -0.089905 1441831773 -0.750916 0.111633 -0.644714 -0.089905 1441831773 -0.750916 0.111633 -0.644714 -0.089905 1441831773 -0.750916 0.111633 -0.644714 -0.089905 1441831773 -0.750916 0.111633 -0.644714 -0.089905 1441831773 -0.750916 0.111633 -0.644714 -0.089905 1441831773 -0.755188 0.098633 -0.643677 -0.075684 1441831773 -0.755188 0.098633 -0.643677 -0.075684 1441831773 -0.755188 0.098633 -0.643677 -0.075684 1441831773 -0.755188 0.098633 -0.643677 -0.075684 1441831773 -0.755188 0.098633 -0.643677 -0.075684 1441831773 -0.755188 0.098633 -0.643677 -0.075684 1441831773 -0.755188 0.098633 -0.643677 -0.075684 1441831773 -0.763489 0.091003 -0.635803 -0.068298 1441831773 -0.763489 0.091003 -0.635803 -0.068298 1441831773 -0.763489 0.091003 -0.635803 -0.068298 1441831773 -0.763489 0.091003 -0.635803 -0.068298 1441831773 -0.763489 0.091003 -0.635803 -0.068298 1441831773 -0.763306 0.079590 -0.638123 -0.062317 1441831773 -0.763306 0.079590 -0.638123 -0.062317 1441831773 -0.763306 0.079590 -0.638123 -0.062317 1441831773 -0.763306 0.079590 -0.638123 -0.062317 1441831773 -0.763306 0.079590 -0.638123 -0.062317 1441831773 -0.763306 0.079590 -0.638123 -0.062317 1441831773 -0.763306 0.079590 -0.638123 -0.062317 1441831773 -0.761230 0.048584 -0.645935 -0.031860 1441831773 -0.761230 0.048584 -0.645935 -0.031860 1441831773 -0.761230 0.048584 -0.645935 -0.031860 1441831773 -0.761230 0.048584 -0.645935 -0.031860 1441831773 -0.761230 0.048584 -0.645935 -0.031860 1441831773 -0.761230 0.048584 -0.645935 -0.031860 1441831773 -0.758301 0.020325 -0.651489 -0.013367 1441831773 -0.758301 0.020325 -0.651489 -0.013367 1441831773 -0.758301 0.020325 -0.651489 -0.013367 1441831773 -0.758301 0.020325 -0.651489 -0.013367 1441831773 -0.758301 0.020325 -0.651489 -0.013367 1441831773 -0.758301 0.020325 -0.651489 -0.013367 1441831773 -0.760254 0.019775 -0.649109 -0.018433 1441831773 -0.760254 0.019775 -0.649109 -0.018433 1441831773 -0.760254 0.019775 -0.649109 -0.018433 1441831773 -0.760254 0.019775 -0.649109 -0.018433 1441831773 -0.760254 0.019775 -0.649109 -0.018433 1441831773 -0.760254 0.019775 -0.649109 -0.018433 1441831773 -0.759766 0.027405 -0.648926 -0.031372 1441831773 -0.759766 0.027405 -0.648926 -0.031372 1441831773 -0.759766 0.027405 -0.648926 -0.031372 1441831773 -0.759766 0.027405 -0.648926 -0.031372 1441831773 -0.759766 0.027405 -0.648926 -0.031372 1441831773 -0.759766 0.027405 -0.648926 -0.031372 1441831773 -0.757813 0.051086 -0.647888 -0.058716 1441831773 -0.757813 0.051086 -0.647888 -0.058716 1441831773 -0.757813 0.051086 -0.647888 -0.058716 1441831773 -0.757813 0.051086 -0.647888 -0.058716 1441831773 -0.757813 0.051086 -0.647888 -0.058716 1441831773 -0.757813 0.051086 -0.647888 -0.058716 1441831773 -0.757813 0.051086 -0.647888 -0.058716 1441831773 -0.758911 0.088684 -0.638794 -0.090881 1441831773 -0.758911 0.088684 -0.638794 -0.090881 1441831773 -0.758911 0.088684 -0.638794 -0.090881 1441831773 -0.758911 0.088684 -0.638794 -0.090881 1441831773 -0.758911 0.088684 -0.638794 -0.090881 1441831773 -0.758911 0.088684 -0.638794 -0.090881 1441831773 -0.756775 0.115295 -0.633972 -0.110046 1441831773 -0.756775 0.115295 -0.633972 -0.110046 1441831773 -0.756775 0.115295 -0.633972 -0.110046 1441831773 -0.756775 0.115295 -0.633972 -0.110046 1441831773 -0.756775 0.115295 -0.633972 -0.110046 1441831773 -0.756775 0.115295 -0.633972 -0.110046 1441831773 -0.751221 0.113037 -0.642151 -0.103210 1441831773 -0.751221 0.113037 -0.642151 -0.103210 1441831773 -0.751221 0.113037 -0.642151 -0.103210 1441831773 -0.751221 0.113037 -0.642151 -0.103210 1441831773 -0.751221 0.113037 -0.642151 -0.103210 1441831773 -0.751221 0.113037 -0.642151 -0.103210 1441831773 -0.751221 0.113037 -0.642151 -0.103210 1441831773 -0.748718 0.099609 -0.649292 -0.089539 1441831773 -0.748718 0.099609 -0.649292 -0.089539 1441831773 -0.748718 0.099609 -0.649292 -0.089539 1441831773 -0.748718 0.099609 -0.649292 -0.089539 1441831773 -0.748718 0.099609 -0.649292 -0.089539 1441831773 -0.748718 0.099609 -0.649292 -0.089539 1441831773 -0.757690 0.093140 -0.640930 -0.080750 1441831773 -0.757690 0.093140 -0.640930 -0.080750 1441831773 -0.757690 0.093140 -0.640930 -0.080750 1441831773 -0.757690 0.093140 -0.640930 -0.080750 1441831773 -0.757690 0.093140 -0.640930 -0.080750 1441831773 -0.757690 0.093140 -0.640930 -0.080750 1441831773 -0.757690 0.093140 -0.640930 -0.080750 1441831773 -0.762085 0.087341 -0.636780 -0.078491 1441831773 -0.762085 0.087341 -0.636780 -0.078491 1441831773 -0.762085 0.087341 -0.636780 -0.078491 1441831773 -0.762085 0.087341 -0.636780 -0.078491 1441831773 -0.762085 0.087341 -0.636780 -0.078491 1441831773 -0.762085 0.087341 -0.636780 -0.078491 1441831773 -0.764404 0.068115 -0.638489 -0.058716 1441831773 -0.764404 0.068115 -0.638489 -0.058716 1441831773 -0.764404 0.068115 -0.638489 -0.058716 1441831773 -0.764404 0.068115 -0.638489 -0.058716 1441831773 -0.764404 0.068115 -0.638489 -0.058716 1441831773 -0.764404 0.068115 -0.638489 -0.058716 1441831773 -0.760437 0.043274 -0.647034 -0.035583 1441831773 -0.760437 0.043274 -0.647034 -0.035583 1441831773 -0.760437 0.043274 -0.647034 -0.035583 1441831773 -0.760437 0.043274 -0.647034 -0.035583 1441831773 -0.760437 0.043274 -0.647034 -0.035583 1441831773 -0.760437 0.043274 -0.647034 -0.035583 1441831773 -0.755920 0.027161 -0.653809 -0.022888 1441831773 -0.755920 0.027161 -0.653809 -0.022888 1441831774 -0.755920 0.027161 -0.653809 -0.022888 1441831774 -0.755920 0.027161 -0.653809 -0.022888 1441831774 -0.755920 0.027161 -0.653809 -0.022888 1441831774 -0.755920 0.027161 -0.653809 -0.022888 1441831774 -0.760620 0.033203 -0.647888 -0.026489 1441831774 -0.760620 0.033203 -0.647888 -0.026489 1441831774 -0.760620 0.033203 -0.647888 -0.026489 1441831774 -0.760620 0.033203 -0.647888 -0.026489 1441831774 -0.760620 0.033203 -0.647888 -0.026489 1441831774 -0.758667 0.053223 -0.647583 -0.048828 1441831774 -0.758667 0.053223 -0.647583 -0.048828 1441831774 -0.758667 0.053223 -0.647583 -0.048828 1441831774 -0.758667 0.053223 -0.647583 -0.048828 1441831774 -0.758667 0.053223 -0.647583 -0.048828 1441831774 -0.758667 0.053223 -0.647583 -0.048828 1441831774 -0.756348 0.091187 -0.642700 -0.081604 1441831774 -0.756348 0.091187 -0.642700 -0.081604 1441831774 -0.756348 0.091187 -0.642700 -0.081604 1441831774 -0.756348 0.091187 -0.642700 -0.081604 1441831774 -0.756348 0.091187 -0.642700 -0.081604 1441831774 -0.756348 0.091187 -0.642700 -0.081604 1441831774 -0.756348 0.091187 -0.642700 -0.081604 1441831774 -0.752808 0.121155 -0.638794 -0.103149 1441831774 -0.752808 0.121155 -0.638794 -0.103149 1441831774 -0.752808 0.121155 -0.638794 -0.103149 1441831774 -0.752808 0.121155 -0.638794 -0.103149 1441831774 -0.752808 0.121155 -0.638794 -0.103149 1441831774 -0.752808 0.121155 -0.638794 -0.103149 1441831774 -0.751526 0.126160 -0.640259 -0.097290 1441831774 -0.751526 0.126160 -0.640259 -0.097290 1441831774 -0.751526 0.126160 -0.640259 -0.097290 1441831774 -0.751526 0.126160 -0.640259 -0.097290 1441831774 -0.751526 0.126160 -0.640259 -0.097290 1441831774 -0.751526 0.126160 -0.640259 -0.097290 1441831774 -0.751526 0.114014 -0.644409 -0.083740 1441831774 -0.751526 0.114014 -0.644409 -0.083740 1441831774 -0.751526 0.114014 -0.644409 -0.083740 1441831774 -0.751526 0.114014 -0.644409 -0.083740 1441831774 -0.751526 0.114014 -0.644409 -0.083740 1441831774 -0.751526 0.114014 -0.644409 -0.083740 1441831774 -0.758545 0.109497 -0.638367 -0.072449 1441831774 -0.758545 0.109497 -0.638367 -0.072449 1441831774 -0.758545 0.109497 -0.638367 -0.072449 1441831774 -0.758545 0.109497 -0.638367 -0.072449 1441831774 -0.758545 0.109497 -0.638367 -0.072449 1441831774 -0.758545 0.109497 -0.638367 -0.072449 1441831774 -0.759644 0.103638 -0.638123 -0.071777 1441831774 -0.759644 0.103638 -0.638123 -0.071777 1441831774 -0.759644 0.103638 -0.638123 -0.071777 1441831774 -0.759644 0.103638 -0.638123 -0.071777 1441831774 -0.759644 0.103638 -0.638123 -0.071777 1441831774 -0.759644 0.103638 -0.638123 -0.071777 1441831774 -0.757141 0.082031 -0.646179 -0.050598 1441831774 -0.757141 0.082031 -0.646179 -0.050598 1441831774 -0.757141 0.082031 -0.646179 -0.050598 1441831774 -0.757141 0.082031 -0.646179 -0.050598 1441831774 -0.757141 0.082031 -0.646179 -0.050598 1441831774 -0.757141 0.082031 -0.646179 -0.050598 1441831774 -0.752808 0.048401 -0.656372 -0.016174 1441831774 -0.752808 0.048401 -0.656372 -0.016174 1441831774 -0.752808 0.048401 -0.656372 -0.016174 1441831774 -0.752808 0.048401 -0.656372 -0.016174 1441831774 -0.752808 0.048401 -0.656372 -0.016174 1441831774 -0.752808 0.048401 -0.656372 -0.016174 1441831774 -0.752808 0.048401 -0.656372 -0.016174 1441831774 -0.751404 0.026062 -0.659424 0.001038 1441831774 -0.751404 0.026062 -0.659424 0.001038 1441831774 -0.751404 0.026062 -0.659424 0.001038 1441831774 -0.751404 0.026062 -0.659424 0.001038 1441831774 -0.751404 0.026062 -0.659424 0.001038 1441831774 -0.751404 0.026062 -0.659424 0.001038 1441831774 -0.757568 0.029236 -0.652161 -0.003601 1441831774 -0.757568 0.029236 -0.652161 -0.003601 1441831774 -0.757568 0.029236 -0.652161 -0.003601 1441831774 -0.757568 0.029236 -0.652161 -0.003601 1441831774 -0.757568 0.029236 -0.652161 -0.003601 1441831774 -0.757568 0.029236 -0.652161 -0.003601 1441831774 -0.759338 0.036743 -0.649475 -0.016479 1441831774 -0.759338 0.036743 -0.649475 -0.016479 1441831774 -0.759338 0.036743 -0.649475 -0.016479 1441831774 -0.759338 0.036743 -0.649475 -0.016479 1441831774 -0.759338 0.036743 -0.649475 -0.016479 1441831774 -0.759338 0.036743 -0.649475 -0.016479 1441831774 -0.758118 0.069336 -0.646606 -0.049683 1441831774 -0.758118 0.069336 -0.646606 -0.049683 1441831774 -0.758118 0.069336 -0.646606 -0.049683 1441831774 -0.758118 0.069336 -0.646606 -0.049683 1441831774 -0.758118 0.069336 -0.646606 -0.049683 1441831774 -0.758118 0.069336 -0.646606 -0.049683 1441831774 -0.758118 0.069336 -0.646606 -0.049683 1441831774 -0.759216 0.094543 -0.640137 -0.070374 1441831774 -0.759216 0.094543 -0.640137 -0.070374 1441831774 -0.759216 0.094543 -0.640137 -0.070374 1441831774 -0.759216 0.094543 -0.640137 -0.070374 1441831774 -0.759216 0.094543 -0.640137 -0.070374 1441831774 -0.754028 0.100220 -0.645691 -0.067322 1441831774 -0.754028 0.100220 -0.645691 -0.067322 1441831774 -0.754028 0.100220 -0.645691 -0.067322 1441831774 -0.754028 0.100220 -0.645691 -0.067322 1441831774 -0.754028 0.100220 -0.645691 -0.067322 1441831774 -0.754028 0.100220 -0.645691 -0.067322 1441831774 -0.754028 0.100220 -0.645691 -0.067322 1441831774 -0.753479 0.092102 -0.648438 -0.058472 1441831774 -0.753479 0.092102 -0.648438 -0.058472 1441831774 -0.753479 0.092102 -0.648438 -0.058472 1441831774 -0.753479 0.092102 -0.648438 -0.058472 1441831774 -0.753479 0.092102 -0.648438 -0.058472 1441831774 -0.753479 0.092102 -0.648438 -0.058472 1441831774 -0.760010 0.084656 -0.642273 -0.052490 1441831774 -0.760010 0.084656 -0.642273 -0.052490 1441831775 -0.760010 0.084656 -0.642273 -0.052490 1441831775 -0.760010 0.084656 -0.642273 -0.052490 1441831775 -0.760010 0.084656 -0.642273 -0.052490 1441831775 -0.760010 0.084656 -0.642273 -0.052490 1441831775 -0.760376 0.077148 -0.642822 -0.052917 1441831775 -0.760376 0.077148 -0.642822 -0.052917 1441831775 -0.760376 0.077148 -0.642822 -0.052917 1441831775 -0.760376 0.077148 -0.642822 -0.052917 1441831775 -0.760376 0.077148 -0.642822 -0.052917 1441831775 -0.760376 0.077148 -0.642822 -0.052917 1441831775 -0.760376 0.077148 -0.642822 -0.052917 1441831775 -0.757080 0.062012 -0.649353 -0.037659 1441831775 -0.757080 0.062012 -0.649353 -0.037659 1441831775 -0.757080 0.062012 -0.649353 -0.037659 1441831775 -0.757080 0.062012 -0.649353 -0.037659 1441831775 -0.757080 0.062012 -0.649353 -0.037659 1441831775 -0.757080 0.062012 -0.649353 -0.037659 1441831775 -0.753174 0.037292 -0.656616 -0.015320 1441831775 -0.753174 0.037292 -0.656616 -0.015320 1441831775 -0.753174 0.037292 -0.656616 -0.015320 1441831775 -0.753174 0.037292 -0.656616 -0.015320 1441831775 -0.753174 0.037292 -0.656616 -0.015320 1441831775 -0.753174 0.037292 -0.656616 -0.015320 1441831775 -0.752625 0.024475 -0.658020 -0.004883 1441831775 -0.752625 0.024475 -0.658020 -0.004883 1441831775 -0.752625 0.024475 -0.658020 -0.004883 1441831775 -0.752625 0.024475 -0.658020 -0.004883 1441831775 -0.752625 0.024475 -0.658020 -0.004883 1441831775 -0.752625 0.024475 -0.658020 -0.004883 1441831775 -0.755554 0.029236 -0.654358 -0.015076 1441831775 -0.755554 0.029236 -0.654358 -0.015076 1441831775 -0.755554 0.029236 -0.654358 -0.015076 1441831775 -0.755554 0.029236 -0.654358 -0.015076 1441831775 -0.755554 0.029236 -0.654358 -0.015076 1441831775 -0.754028 0.049744 -0.653992 -0.036377 1441831775 -0.754028 0.049744 -0.653992 -0.036377 1441831775 -0.754028 0.049744 -0.653992 -0.036377 1441831775 -0.754028 0.049744 -0.653992 -0.036377 1441831775 -0.754028 0.049744 -0.653992 -0.036377 1441831775 -0.754028 0.049744 -0.653992 -0.036377 1441831775 -0.754395 0.083618 -0.647827 -0.065735 1441831775 -0.754395 0.083618 -0.647827 -0.065735 1441831775 -0.754395 0.083618 -0.647827 -0.065735 1441831775 -0.754395 0.083618 -0.647827 -0.065735 1441831775 -0.754395 0.083618 -0.647827 -0.065735 1441831775 -0.754395 0.083618 -0.647827 -0.065735 1441831775 -0.757141 0.105835 -0.639526 -0.081421 1441831775 -0.757141 0.105835 -0.639526 -0.081421 1441831775 -0.757141 0.105835 -0.639526 -0.081421 1441831775 -0.757141 0.105835 -0.639526 -0.081421 1441831775 -0.757141 0.105835 -0.639526 -0.081421 1441831775 -0.757141 0.105835 -0.639526 -0.081421 1441831775 -0.753113 0.103882 -0.645325 -0.075378 1441831775 -0.753113 0.103882 -0.645325 -0.075378 1441831775 -0.753113 0.103882 -0.645325 -0.075378 1441831775 -0.753113 0.103882 -0.645325 -0.075378 1441831775 -0.753113 0.103882 -0.645325 -0.075378 1441831775 -0.753113 0.103882 -0.645325 -0.075378 1441831775 -0.757324 0.089539 -0.643555 -0.066101 1441831775 -0.757324 0.089539 -0.643555 -0.066101 1441831775 -0.757324 0.089539 -0.643555 -0.066101 1441831775 -0.757324 0.089539 -0.643555 -0.066101 1441831775 -0.757324 0.089539 -0.643555 -0.066101 1441831775 -0.757324 0.089539 -0.643555 -0.066101 1441831775 -0.757324 0.089539 -0.643555 -0.066101 1441831775 -0.763733 0.085388 -0.637329 -0.057800 1441831775 -0.763733 0.085388 -0.637329 -0.057800 1441831775 -0.763733 0.085388 -0.637329 -0.057800 1441831775 -0.763733 0.085388 -0.637329 -0.057800 1441831775 -0.763733 0.085388 -0.637329 -0.057800 1441831775 -0.763733 0.085388 -0.637329 -0.057800 1441831775 -0.765076 0.084229 -0.635559 -0.061340 1441831775 -0.765076 0.084229 -0.635559 -0.061340 1441831775 -0.765076 0.084229 -0.635559 -0.061340 1441831775 -0.765076 0.084229 -0.635559 -0.061340 1441831775 -0.765076 0.084229 -0.635559 -0.061340 1441831775 -0.765076 0.084229 -0.635559 -0.061340 1441831775 -0.765076 0.084229 -0.635559 -0.061340 1441831775 -0.764465 0.073853 -0.638489 -0.050476 1441831775 -0.764465 0.073853 -0.638489 -0.050476 1441831775 -0.764465 0.073853 -0.638489 -0.050476 1441831775 -0.764465 0.073853 -0.638489 -0.050476 1441831775 -0.764465 0.073853 -0.638489 -0.050476 1441831775 -0.764465 0.073853 -0.638489 -0.050476 1441831775 -0.762146 0.056213 -0.644043 -0.035461 1441831775 -0.762146 0.056213 -0.644043 -0.035461 1441831775 -0.762146 0.056213 -0.644043 -0.035461 1441831775 -0.762146 0.056213 -0.644043 -0.035461 1441831775 -0.762146 0.056213 -0.644043 -0.035461 1441831775 -0.762146 0.056213 -0.644043 -0.035461 1441831775 -0.760803 0.049194 -0.646606 -0.028381 1441831775 -0.760803 0.049194 -0.646606 -0.028381 1441831775 -0.760803 0.049194 -0.646606 -0.028381 1441831775 -0.760803 0.049194 -0.646606 -0.028381 1441831775 -0.760803 0.049194 -0.646606 -0.028381 1441831775 -0.760803 0.049194 -0.646606 -0.028381 1441831775 -0.761597 0.051270 -0.645569 -0.027039 1441831775 -0.761597 0.051270 -0.645569 -0.027039 1441831775 -0.761597 0.051270 -0.645569 -0.027039 1441831775 -0.761597 0.051270 -0.645569 -0.027039 1441831775 -0.761597 0.051270 -0.645569 -0.027039 1441831775 -0.761597 0.051270 -0.645569 -0.027039 1441831775 -0.761597 0.051270 -0.645569 -0.027039 1441831775 -0.760132 0.052307 -0.647217 -0.025696 1441831775 -0.760132 0.052307 -0.647217 -0.025696 1441831775 -0.760132 0.052307 -0.647217 -0.025696 1441831775 -0.760132 0.052307 -0.647217 -0.025696 1441831775 -0.760132 0.052307 -0.647217 -0.025696 1441831775 -0.760132 0.052307 -0.647217 -0.025696 1441831775 -0.758362 0.054016 -0.649048 -0.027832 1441831775 -0.758362 0.054016 -0.649048 -0.027832 1441831775 -0.758362 0.054016 -0.649048 -0.027832 1441831775 -0.758362 0.054016 -0.649048 -0.027832 1441831776 -0.758362 0.054016 -0.649048 -0.027832 1441831776 -0.758362 0.054016 -0.649048 -0.027832 1441831776 -0.757263 0.059753 -0.649536 -0.034668 1441831776 -0.757263 0.059753 -0.649536 -0.034668 1441831776 -0.757263 0.059753 -0.649536 -0.034668 1441831776 -0.757263 0.059753 -0.649536 -0.034668 1441831776 -0.757263 0.059753 -0.649536 -0.034668 1441831776 -0.757263 0.059753 -0.649536 -0.034668 1441831776 -0.756287 0.065491 -0.649719 -0.041077 1441831776 -0.756287 0.065491 -0.649719 -0.041077 1441831776 -0.756287 0.065491 -0.649719 -0.041077 1441831776 -0.756287 0.065491 -0.649719 -0.041077 1441831776 -0.756287 0.065491 -0.649719 -0.041077 1441831776 -0.756287 0.065491 -0.649719 -0.041077 1441831776 -0.757019 0.067993 -0.648315 -0.045105 1441831776 -0.757019 0.067993 -0.648315 -0.045105 1441831776 -0.757019 0.067993 -0.648315 -0.045105 1441831776 -0.757019 0.067993 -0.648315 -0.045105 1441831776 -0.757019 0.067993 -0.648315 -0.045105 1441831776 -0.757019 0.067993 -0.648315 -0.045105 1441831776 -0.757202 0.068604 -0.647949 -0.046875 1441831776 -0.757202 0.068604 -0.647949 -0.046875 1441831776 -0.757202 0.068604 -0.647949 -0.046875 1441831776 -0.757202 0.068604 -0.647949 -0.046875 1441831776 -0.757202 0.068604 -0.647949 -0.046875 1441831776 -0.757202 0.068604 -0.647949 -0.046875 1441831776 -0.757202 0.068604 -0.647949 -0.046875 1441831776 -0.756653 0.069946 -0.648254 -0.048706 1441831776 -0.756653 0.069946 -0.648254 -0.048706 1441831776 -0.756653 0.069946 -0.648254 -0.048706 1441831776 -0.756653 0.069946 -0.648254 -0.048706 1441831776 -0.756653 0.069946 -0.648254 -0.048706 1441831776 -0.756653 0.069946 -0.648254 -0.048706 1441831776 -0.756653 0.069946 -0.648254 -0.048706 1441831776 -0.755859 0.070740 -0.648987 -0.050598 1441831776 -0.755859 0.070740 -0.648987 -0.050598 1441831776 -0.755859 0.070740 -0.648987 -0.050598 1441831776 -0.755859 0.070740 -0.648987 -0.050598 1441831776 -0.755859 0.070740 -0.648987 -0.050598 1441831776 -0.755859 0.070740 -0.648987 -0.050598 1441831776 -0.755981 0.071106 -0.648743 -0.051636 1441831776 -0.755981 0.071106 -0.648743 -0.051636 1441831776 -0.755981 0.071106 -0.648743 -0.051636 1441831776 -0.755981 0.071106 -0.648743 -0.051636 1441831776 -0.755981 0.071106 -0.648743 -0.051636 1441831776 -0.755981 0.071106 -0.648743 -0.051636 1441831776 -0.756409 0.070923 -0.648193 -0.052185 1441831776 -0.756409 0.070923 -0.648193 -0.052185 1441831776 -0.756409 0.070923 -0.648193 -0.052185 1441831776 -0.756409 0.070923 -0.648193 -0.052185 1441831776 -0.756409 0.070923 -0.648193 -0.052185 1441831776 -0.756409 0.070923 -0.648193 -0.052185 1441831776 -0.756836 0.070557 -0.647705 -0.052246 1441831776 -0.756836 0.070557 -0.647705 -0.052246 1441831776 -0.756836 0.070557 -0.647705 -0.052246 1441831776 -0.756836 0.070557 -0.647705 -0.052246 1441831776 -0.756836 0.070557 -0.647705 -0.052246 1441831776 -0.756836 0.070557 -0.647705 -0.052246 1441831776 -0.757324 0.069397 -0.647400 -0.051025 1441831776 -0.757324 0.069397 -0.647400 -0.051025 1441831776 -0.757324 0.069397 -0.647400 -0.051025 1441831776 -0.757324 0.069397 -0.647400 -0.051025 1441831776 -0.757324 0.069397 -0.647400 -0.051025 1441831776 -0.757324 0.069397 -0.647400 -0.051025 1441831776 -0.757324 0.069397 -0.647400 -0.051025 1441831776 -0.758179 0.067749 -0.646790 -0.048828 1441831776 -0.758179 0.067749 -0.646790 -0.048828 1441831776 -0.758179 0.067749 -0.646790 -0.048828 1441831776 -0.758179 0.067749 -0.646790 -0.048828 1441831776 -0.758179 0.067749 -0.646790 -0.048828 1441831776 -0.758179 0.067749 -0.646790 -0.048828 1441831776 -0.758606 0.065857 -0.646667 -0.045959 1441831776 -0.758606 0.065857 -0.646667 -0.045959 1441831776 -0.758606 0.065857 -0.646667 -0.045959 1441831776 -0.758606 0.065857 -0.646667 -0.045959 1441831776 -0.758606 0.065857 -0.646667 -0.045959 1441831776 -0.758606 0.065857 -0.646667 -0.045959 1441831776 -0.759216 0.063843 -0.646301 -0.042786 1441831776 -0.759216 0.063843 -0.646301 -0.042786 1441831776 -0.759216 0.063843 -0.646301 -0.042786 1441831776 -0.759216 0.063843 -0.646301 -0.042786 1441831776 -0.759216 0.063843 -0.646301 -0.042786 1441831776 
-0.774902 0.052490 -0.629456 -0.024170 1441831783 -0.774902 0.052490 -0.629456 -0.024170 1441831783 -0.774902 0.052490 -0.629456 -0.024170 1441831783 -0.774902 0.052490 -0.629456 -0.024170 1441831783 -0.774902 0.052490 -0.629456 -0.024170 1441831783 -0.774902 0.052490 -0.629456 -0.024170 1441831783 -0.774902 0.052490 -0.629456 -0.024170 1441831783 -0.774719 0.052490 -0.629700 -0.024048 1441831783 -0.774719 0.052490 -0.629700 -0.024048 1441831783 -0.774719 0.052490 -0.629700 -0.024048 1441831783 -0.774719 0.052490 -0.629700 -0.024048 1441831783 -0.774719 0.052490 -0.629700 -0.024048 1441831783 -0.774719 0.052490 -0.629700 -0.024048 1441831783 -0.774963 0.052307 -0.629456 -0.024109 1441831783 -0.774963 0.052307 -0.629456 -0.024109 1441831783 -0.774963 0.052307 -0.629456 -0.024109 1441831783 -0.774963 0.052307 -0.629456 -0.024109 1441831783 -0.774963 0.052307 -0.629456 -0.024109 1441831783 -0.774963 0.052307 -0.629456 -0.024109 1441831783 -0.775391 0.052612 -0.628845 -0.024780 1441831783 -0.775391 0.052612 -0.628845 -0.024780 1441831783 -0.775391 0.052612 -0.628845 -0.024780 1441831783 -0.775391 0.052612 -0.628845 -0.024780 1441831783 -0.775391 0.052612 -0.628845 -0.024780 1441831783 -0.775391 0.052612 -0.628845 -0.024780 1441831783 -0.775146 0.056396 -0.628540 -0.031494 1441831783 -0.775146 0.056396 -0.628540 -0.031494 1441831783 -0.775146 0.056396 -0.628540 -0.031494 1441831783 -0.775146 0.056396 -0.628540 -0.031494 1441831783 -0.775146 0.056396 -0.628540 -0.031494 1441831783 -0.775146 0.056396 -0.628540 -0.031494 1441831783 -0.774597 0.067627 -0.627014 -0.048889 1441831783 -0.774597 0.067627 -0.627014 -0.048889 1441831783 -0.774597 0.067627 -0.627014 -0.048889 1441831783 -0.774597 0.067627 -0.627014 -0.048889 1441831783 -0.774597 0.067627 -0.627014 -0.048889 1441831783 -0.774475 0.083496 -0.623352 -0.068848 1441831784 -0.774475 0.083496 -0.623352 -0.068848 1441831784 -0.774475 0.083496 -0.623352 -0.068848 1441831784 -0.774475 0.083496 -0.623352 -0.068848 1441831784 -0.774475 0.083496 -0.623352 -0.068848 1441831784 -0.774475 0.083496 -0.623352 -0.068848 1441831784 -0.774475 0.083496 -0.623352 -0.068848 1441831784 -0.773621 0.090576 -0.622559 -0.076782 1441831784 -0.773621 0.090576 -0.622559 -0.076782 1441831784 -0.773621 0.090576 -0.622559 -0.076782 1441831784 -0.773621 0.090576 -0.622559 -0.076782 1441831784 -0.773621 0.090576 -0.622559 -0.076782 1441831784 -0.773621 0.090576 -0.622559 -0.076782 1441831784 -0.770874 0.082886 -0.627747 -0.070007 1441831784 -0.770874 0.082886 -0.627747 -0.070007 1441831784 -0.770874 0.082886 -0.627747 -0.070007 1441831784 -0.770874 0.082886 -0.627747 -0.070007 1441831784 -0.770874 0.082886 -0.627747 -0.070007 1441831784 -0.770874 0.082886 -0.627747 -0.070007 1441831784 -0.763000 0.060547 -0.641541 -0.052063 1441831784 -0.763000 0.060547 -0.641541 -0.052063 1441831784 -0.763000 0.060547 -0.641541 -0.052063 1441831784 -0.763000 0.060547 -0.641541 -0.052063 1441831784 -0.763000 0.060547 -0.641541 -0.052063 1441831784 -0.763000 0.060547 -0.641541 -0.052063 1441831784 -0.760315 0.051514 -0.645813 -0.047363 1441831784 -0.760315 0.051514 -0.645813 -0.047363 1441831784 -0.760315 0.051514 -0.645813 -0.047363 1441831784 -0.760315 0.051514 -0.645813 -0.047363 1441831784 -0.760315 0.051514 -0.645813 -0.047363 1441831784 -0.744873 0.068787 -0.660828 -0.061890 1441831784 -0.744873 0.068787 -0.660828 -0.061890 1441831784 -0.744873 0.068787 -0.660828 -0.061890 1441831784 -0.744873 0.068787 -0.660828 -0.061890 1441831784 -0.744873 0.068787 -0.660828 -0.061890 1441831784 -0.744873 0.068787 -0.660828 -0.061890 1441831784 -0.748596 0.072083 -0.655518 -0.069580 1441831784 -0.748596 0.072083 -0.655518 -0.069580 1441831784 -0.748596 0.072083 -0.655518 -0.069580 1441831784 -0.748596 0.072083 -0.655518 -0.069580 1441831784 -0.748596 0.072083 -0.655518 -0.069580 1441831784 -0.748596 0.072083 -0.655518 -0.069580 1441831784 -0.748596 0.072083 -0.655518 -0.069580 1441831784 -0.755005 0.078674 -0.647156 -0.071228 1441831784 -0.755005 0.078674 -0.647156 -0.071228 1441831784 -0.755005 0.078674 -0.647156 -0.071228 1441831784 -0.755005 0.078674 -0.647156 -0.071228 1441831784 -0.755005 0.078674 -0.647156 -0.071228 1441831784 -0.755005 0.078674 -0.647156 -0.071228 1441831784 -0.752869 0.094238 -0.645386 -0.088684 1441831784 -0.752869 0.094238 -0.645386 -0.088684 1441831784 -0.752869 0.094238 -0.645386 -0.088684 1441831784 -0.752869 0.094238 -0.645386 -0.088684 1441831784 -0.752869 0.094238 -0.645386 -0.088684 1441831784 -0.752869 0.094238 -0.645386 -0.088684 1441831784 -0.744568 0.120972 -0.645691 -0.118896 1441831784 -0.744568 0.120972 -0.645691 -0.118896 1441831784 -0.744568 0.120972 -0.645691 -0.118896 1441831784 -0.744568 0.120972 -0.645691 -0.118896 1441831784 -0.744568 0.120972 -0.645691 -0.118896 1441831784 -0.744568 0.120972 -0.645691 -0.118896 1441831784 -0.737976 0.138245 -0.646118 -0.137695 1441831784 -0.737976 0.138245 -0.646118 -0.137695 1441831784 -0.737976 0.138245 -0.646118 -0.137695 1441831784 -0.737976 0.138245 -0.646118 -0.137695 1441831784 -0.737976 0.138245 -0.646118 -0.137695 1441831784 -0.737976 0.138245 -0.646118 -0.137695 1441831784 -0.738159 0.142944 -0.643860 -0.142334 1441831784 -0.738159 0.142944 -0.643860 -0.142334 1441831784 -0.738159 0.142944 -0.643860 -0.142334 1441831784 -0.738159 0.142944 -0.643860 -0.142334 1441831784 -0.738159 0.142944 -0.643860 -0.142334 1441831784 -0.738159 0.142944 -0.643860 -0.142334 1441831784 -0.739197 0.136353 -0.646057 -0.133057 1441831784 -0.739197 0.136353 -0.646057 -0.133057 1441831784 -0.739197 0.136353 -0.646057 -0.133057 1441831784 -0.739197 0.136353 -0.646057 -0.133057 1441831784 -0.739197 0.136353 -0.646057 -0.133057 1441831784 -0.739197 0.136353 -0.646057 -0.133057 1441831784 -0.741638 0.114258 -0.652161 -0.107971 1441831784 -0.741638 0.114258 -0.652161 -0.107971 1441831784 -0.741638 0.114258 -0.652161 -0.107971 1441831784 -0.741638 0.114258 -0.652161 -0.107971 1441831784 -0.741638 0.114258 -0.652161 -0.107971 1441831784 -0.741638 0.114258 -0.652161 -0.107971 1441831784 -0.746155 0.079529 -0.656006 -0.081543 1441831784 -0.746155 0.079529 -0.656006 -0.081543 1441831784 -0.746155 0.079529 -0.656006 -0.081543 1441831784 -0.746155 0.079529 -0.656006 -0.081543 1441831784 -0.746155 0.079529 -0.656006 -0.081543 1441831784 -0.746155 0.079529 -0.656006 -0.081543 1441831784 -0.746155 0.079529 -0.656006 -0.081543 1441831784 -0.745239 0.059448 -0.659973 -0.075073 1441831784 -0.745239 0.059448 -0.659973 -0.075073 1441831784 -0.745239 0.059448 -0.659973 -0.075073 1441831784 -0.745239 0.059448 -0.659973 -0.075073 1441831784 -0.745239 0.059448 -0.659973 -0.075073 1441831784 -0.730408 0.070618 -0.674377 -0.082336 1441831784 -0.730408 0.070618 -0.674377 -0.082336 1441831784 -0.730408 0.070618 -0.674377 -0.082336 1441831784 -0.730408 0.070618 -0.674377 -0.082336 1441831784 -0.730408 0.070618 -0.674377 -0.082336 1441831784 -0.730408 0.070618 -0.674377 -0.082336 1441831784 -0.727112 0.074829 -0.676636 -0.089600 1441831784 -0.727112 0.074829 -0.676636 -0.089600 1441831784 -0.727112 0.074829 -0.676636 -0.089600 1441831784 -0.727112 0.074829 -0.676636 -0.089600 1441831784 -0.727112 0.074829 -0.676636 -0.089600 1441831784 -0.727112 0.074829 -0.676636 -0.089600 1441831784 -0.740601 0.080566 -0.660889 -0.091492 1441831784 -0.740601 0.080566 -0.660889 -0.091492 1441831785 -0.740601 0.080566 -0.660889 -0.091492 1441831785 -0.740601 0.080566 -0.660889 -0.091492 1441831785 -0.740601 0.080566 -0.660889 -0.091492 1441831785 -0.740601 0.080566 -0.660889 -0.091492 1441831785 -0.740601 0.080566 -0.660889 -0.091492 1441831785 -0.745728 0.095215 -0.651184 -0.104187 1441831785 -0.745728 0.095215 -0.651184 -0.104187 1441831785 -0.745728 0.095215 -0.651184 -0.104187 1441831785 -0.745728 0.095215 -0.651184 -0.104187 1441831785 -0.745728 0.095215 -0.651184 -0.104187 1441831785 -0.745728 0.095215 -0.651184 -0.104187 1441831785 -0.741699 0.116821 -0.647827 -0.128967 1441831785 -0.741699 0.116821 -0.647827 -0.128967 1441831785 -0.741699 0.116821 -0.647827 -0.128967 1441831785 -0.741699 0.116821 -0.647827 -0.128967 1441831785 -0.741699 0.116821 -0.647827 -0.128967 1441831785 -0.741699 0.116821 -0.647827 -0.128967 1441831785 -0.741699 0.116821 -0.647827 -0.128967 1441831785 -0.734253 0.135010 -0.648438 -0.149170 1441831785 -0.734253 0.135010 -0.648438 -0.149170 1441831785 -0.734253 0.135010 -0.648438 -0.149170 1441831785 -0.734253 0.135010 -0.648438 -0.149170 1441831785 -0.734253 0.135010 -0.648438 -0.149170 1441831785 -0.734253 0.135010 -0.648438 -0.149170 1441831785 -0.735413 0.140320 -0.645142 -0.152893 1441831785 -0.735413 0.140320 -0.645142 -0.152893 1441831785 -0.735413 0.140320 -0.645142 -0.152893 1441831785 -0.735413 0.140320 -0.645142 -0.152893 1441831785 -0.735413 0.140320 -0.645142 -0.152893 1441831785 -0.735413 0.140320 -0.645142 -0.152893 1441831785 -0.740479 0.133850 -0.643616 -0.140076 1441831785 -0.740479 0.133850 -0.643616 -0.140076 1441831785 -0.740479 0.133850 -0.643616 -0.140076 1441831785 -0.740479 0.133850 -0.643616 -0.140076 1441831785 -0.740479 0.133850 -0.643616 -0.140076 1441831785 -0.740479 0.133850 -0.643616 -0.140076 1441831785 -0.742920 0.117615 -0.649231 -0.113464 1441831785 -0.742920 0.117615 -0.649231 -0.113464 1441831785 -0.742920 0.117615 -0.649231 -0.113464 1441831785 -0.742920 0.117615 -0.649231 -0.113464 1441831785 -0.742920 0.117615 -0.649231 -0.113464 1441831785 -0.742920 0.117615 -0.649231 -0.113464 1441831785 -0.745850 0.091187 -0.654480 -0.084595 1441831785 -0.745850 0.091187 -0.654480 -0.084595 1441831785 -0.745850 0.091187 -0.654480 -0.084595 1441831785 -0.745850 0.091187 -0.654480 -0.084595 1441831785 -0.745850 0.091187 -0.654480 -0.084595 1441831785 -0.745850 0.091187 -0.654480 -0.084595 1441831785 -0.745178 0.070313 -0.659302 -0.072205 1441831785 -0.745178 0.070313 -0.659302 -0.072205 1441831785 -0.745178 0.070313 -0.659302 -0.072205 1441831785 -0.745178 0.070313 -0.659302 -0.072205 1441831785 -0.745178 0.070313 -0.659302 -0.072205 1441831785 -0.745178 0.070313 -0.659302 -0.072205 1441831785 -0.739319 0.075928 -0.664368 -0.079651 1441831785 -0.739319 0.075928 -0.664368 -0.079651 1441831785 -0.739319 0.075928 -0.664368 -0.079651 1441831785 -0.739319 0.075928 -0.664368 -0.079651 1441831785 -0.739319 0.075928 -0.664368 -0.079651 1441831785 -0.739319 0.075928 -0.664368 -0.079651 1441831785 -0.730408 0.076965 -0.674072 -0.079102 1441831785 -0.730408 0.076965 -0.674072 -0.079102 1441831785 -0.730408 0.076965 -0.674072 -0.079102 1441831785 -0.730408 0.076965 -0.674072 -0.079102 1441831785 -0.730408 0.076965 -0.674072 -0.079102 1441831785 -0.730408 0.076965 -0.674072 -0.079102 1441831785 -0.739929 0.083069 -0.661926 -0.086487 1441831785 -0.739929 0.083069 -0.661926 -0.086487 1441831785 -0.739929 0.083069 -0.661926 -0.086487 1441831785 -0.739929 0.083069 -0.661926 -0.086487 1441831785 -0.739929 0.083069 -0.661926 -0.086487 1441831785 -0.739929 0.083069 -0.661926 -0.086487 1441831785 -0.739929 0.083069 -0.661926 -0.086487 1441831785 -0.748474 0.099426 -0.648804 -0.094849 1441831785 -0.748474 0.099426 -0.648804 -0.094849 1441831785 -0.748474 0.099426 -0.648804 -0.094849 1441831785 -0.748474 0.099426 -0.648804 -0.094849 1441831785 -0.748474 0.099426 -0.648804 -0.094849 1441831785 -0.748474 0.099426 -0.648804 -0.094849 1441831785 -0.748840 0.123169 -0.641113 -0.114197 1441831785 -0.748840 0.123169 -0.641113 -0.114197 1441831785 -0.748840 0.123169 -0.641113 -0.114197 1441831785 -0.748840 0.123169 -0.641113 -0.114197 1441831785 -0.748840 0.123169 -0.641113 -0.114197 1441831785 -0.748840 0.123169 -0.641113 -0.114197 1441831785 -0.741028 0.150818 -0.640076 -0.136292 1441831785 -0.741028 0.150818 -0.640076 -0.136292 1441831785 -0.741028 0.150818 -0.640076 -0.136292 1441831785 -0.741028 0.150818 -0.640076 -0.136292 1441831785 -0.741028 0.150818 -0.640076 -0.136292 1441831785 -0.741028 0.150818 -0.640076 -0.136292 1441831785 -0.741028 0.150818 -0.640076 -0.136292 1441831785 -0.734131 0.165344 -0.642456 -0.145081 1441831785 -0.734131 0.165344 -0.642456 -0.145081 1441831785 -0.734131 0.165344 -0.642456 -0.145081 1441831785 -0.734131 0.165344 -0.642456 -0.145081 1441831785 -0.734131 0.165344 -0.642456 -0.145081 1441831785 -0.734131 0.165344 -0.642456 -0.145081 1441831785 -0.738159 0.153992 -0.642883 -0.134888 1441831785 -0.738159 0.153992 -0.642883 -0.134888 1441831785 -0.738159 0.153992 -0.642883 -0.134888 1441831785 -0.738159 0.153992 -0.642883 -0.134888 1441831785 -0.738159 0.153992 -0.642883 -0.134888 1441831785 -0.738159 0.153992 -0.642883 -0.134888 1441831785 -0.740723 0.132507 -0.648743 -0.113708 1441831785 -0.740723 0.132507 -0.648743 -0.113708 1441831785 -0.740723 0.132507 -0.648743 -0.113708 1441831785 -0.740723 0.132507 -0.648743 -0.113708 1441831785 -0.740723 0.132507 -0.648743 -0.113708 1441831785 -0.740723 0.132507 -0.648743 -0.113708 1441831785 -0.741760 0.091675 -0.660278 -0.074097 1441831785 -0.741760 0.091675 -0.660278 -0.074097 1441831785 -0.741760 0.091675 -0.660278 -0.074097 1441831786 -0.741760 0.091675 -0.660278 -0.074097 1441831786 -0.741760 0.091675 -0.660278 -0.074097 1441831786 -0.741760 0.091675 -0.660278 -0.074097 1441831786 -0.741760 0.091675 -0.660278 -0.074097 1441831786 -0.746826 0.053528 -0.661072 -0.049438 1441831786 -0.746826 0.053528 -0.661072 -0.049438 1441831786 -0.746826 0.053528 -0.661072 -0.049438 1441831786 -0.746826 0.053528 -0.661072 -0.049438 1441831786 -0.746826 0.053528 -0.661072 -0.049438 1441831786 -0.746826 0.053528 -0.661072 -0.049438 1441831786 -0.736511 0.046875 -0.673096 -0.049072 1441831786 -0.736511 0.046875 -0.673096 -0.049072 1441831786 -0.736511 0.046875 -0.673096 -0.049072 1441831786 -0.736511 0.046875 -0.673096 -0.049072 1441831786 -0.736511 0.046875 -0.673096 -0.049072 1441831786 -0.736511 0.046875 -0.673096 -0.049072 1441831786 -0.724243 0.051636 -0.685364 -0.055847 1441831786 -0.724243 0.051636 -0.685364 -0.055847 1441831786 -0.724243 0.051636 -0.685364 -0.055847 1441831786 -0.724243 0.051636 -0.685364 -0.055847 1441831786 -0.724243 0.051636 -0.685364 -0.055847 1441831786 -0.724243 0.051636 -0.685364 -0.055847 1441831786 -0.730103 0.052612 -0.678772 -0.059448 1441831786 -0.730103 0.052612 -0.678772 -0.059448 1441831786 -0.730103 0.052612 -0.678772 -0.059448 1441831786 -0.730103 0.052612 -0.678772 -0.059448 1441831786 -0.730103 0.052612 -0.678772 -0.059448 1441831786 -0.730103 0.052612 -0.678772 -0.059448 1441831786 -0.733521 0.065002 -0.673157 -0.068359 1441831786 -0.733521 0.065002 -0.673157 -0.068359 1441831786 -0.733521 0.065002 -0.673157 -0.068359 1441831786 -0.733521 0.065002 -0.673157 -0.068359 1441831786 -0.733521 0.065002 -0.673157 -0.068359 1441831786 -0.733521 0.065002 -0.673157 -0.068359 1441831786 -0.733521 0.065002 -0.673157 -0.068359 1441831786 -0.731079 0.092224 -0.669312 -0.095642 1441831786 -0.731079 0.092224 -0.669312 -0.095642 1441831786 -0.731079 0.092224 -0.669312 -0.095642 1441831786 -0.731079 0.092224 -0.669312 -0.095642 1441831786 -0.731079 0.092224 -0.669312 -0.095642 1441831786 -0.731079 0.092224 -0.669312 -0.095642 1441831786 -0.720825 0.125549 -0.668823 -0.132202 1441831786 -0.720825 0.125549 -0.668823 -0.132202 1441831786 -0.720825 0.125549 -0.668823 -0.132202 1441831786 -0.720825 0.125549 -0.668823 -0.132202 1441831786 -0.720825 0.125549 -0.668823 -0.132202 1441831786 -0.720825 0.125549 -0.668823 -0.132202 1441831786 -0.714233 0.140564 -0.669739 -0.146912 1441831786 -0.714233 0.140564 -0.669739 -0.146912 1441831786 -0.714233 0.140564 -0.669739 -0.146912 1441831786 -0.714233 0.140564 -0.669739 -0.146912 1441831786 -0.714233 0.140564 -0.669739 -0.146912 1441831786 -0.714233 0.140564 -0.669739 -0.146912 1441831786 -0.714050 0.135193 -0.671997 -0.142822 1441831786 -0.714050 0.135193 -0.671997 -0.142822 1441831786 -0.714050 0.135193 -0.671997 -0.142822 1441831786 -0.714050 0.135193 -0.671997 -0.142822 1441831786 -0.714050 0.135193 -0.671997 -0.142822 1441831786 -0.714050 0.135193 -0.671997 -0.142822 1441831786 -0.714050 0.135193 -0.671997 -0.142822 1441831786 -0.715027 0.117432 -0.678833 -0.119202 1441831786 -0.715027 0.117432 -0.678833 -0.119202 1441831786 -0.715027 0.117432 -0.678833 -0.119202 1441831786 -0.715027 0.117432 -0.678833 -0.119202 1441831786 -0.715027 0.117432 -0.678833 -0.119202 1441831786 -0.715027 0.117432 -0.678833 -0.119202 1441831786 -0.721497 0.091064 -0.680908 -0.087097 1441831786 -0.721497 0.091064 -0.680908 -0.087097 1441831786 -0.721497 0.091064 -0.680908 -0.087097 1441831786 -0.721497 0.091064 -0.680908 -0.087097 1441831786 -0.721497 0.091064 -0.680908 -0.087097 1441831786 -0.721497 0.091064 -0.680908 -0.087097 1441831786 -0.727112 0.066833 -0.679810 -0.069092 1441831786 -0.727112 0.066833 -0.679810 -0.069092 1441831786 -0.727112 0.066833 -0.679810 -0.069092 1441831786 -0.727112 0.066833 -0.679810 -0.069092 1441831786 -0.727112 0.066833 -0.679810 -0.069092 1441831786 -0.727112 0.066833 -0.679810 -0.069092 1441831786 -0.717224 0.068115 -0.689209 -0.077759 1441831786 -0.717224 0.068115 -0.689209 -0.077759 1441831786 -0.717224 0.068115 -0.689209 -0.077759 1441831786 -0.717224 0.068115 -0.689209 -0.077759 1441831786 -0.717224 0.068115 -0.689209 -0.077759 1441831786 -0.717224 0.068115 -0.689209 -0.077759 1441831786 -0.717224 0.068115 -0.689209 -0.077759 1441831786 -0.711914 0.072693 -0.693420 -0.084229 1441831786 -0.711914 0.072693 -0.693420 -0.084229 1441831786 -0.711914 0.072693 -0.693420 -0.084229 1441831786 -0.711914 0.072693 -0.693420 -0.084229 1441831786 -0.711914 0.072693 -0.693420 -0.084229 1441831786 -0.711914 0.072693 -0.693420 -0.084229 1441831786 -0.715027 0.076233 -0.689148 -0.089905 1441831786 -0.715027 0.076233 -0.689148 -0.089905 1441831786 -0.715027 0.076233 -0.689148 -0.089905 1441831786 -0.715027 0.076233 -0.689148 -0.089905 1441831786 -0.715027 0.076233 -0.689148 -0.089905 1441831786 -0.715027 0.076233 -0.689148 -0.089905 1441831786 -0.721252 0.091431 -0.679077 -0.102112 1441831786 -0.721252 0.091431 -0.679077 -0.102112 1441831786 -0.721252 0.091431 -0.679077 -0.102112 1441831786 -0.721252 0.091431 -0.679077 -0.102112 1441831786 -0.721252 0.091431 -0.679077 -0.102112 1441831786 -0.721252 0.091431 -0.679077 -0.102112 1441831786 -0.717529 0.124451 -0.671814 -0.135803 1441831786 -0.717529 0.124451 -0.671814 -0.135803 1441831786 -0.717529 0.124451 -0.671814 -0.135803 1441831786 -0.717529 0.124451 -0.671814 -0.135803 1441831786 -0.717529 0.124451 -0.671814 -0.135803 1441831786 -0.717529 0.124451 -0.671814 -0.135803 1441831786 -0.717529 0.124451 -0.671814 -0.135803 1441831786 -0.706055 0.158997 -0.668335 -0.171997 1441831786 -0.706055 0.158997 -0.668335 -0.171997 1441831786 -0.706055 0.158997 -0.668335 -0.171997 1441831786 -0.706055 0.158997 -0.668335 -0.171997 1441831787 -0.706055 0.158997 -0.668335 -0.171997 1441831787 -0.706055 0.158997 -0.668335 -0.171997 1441831787 -0.705750 0.171448 -0.664124 -0.177673 1441831787 -0.705750 0.171448 -0.664124 -0.177673 1441831787 -0.705750 0.171448 -0.664124 -0.177673 1441831787 -0.705750 0.171448 -0.664124 -0.177673 1441831787 -0.705750 0.171448 -0.664124 -0.177673 1441831787 -0.705750 0.171448 -0.664124 -0.177673 1441831787 -0.707397 0.163086 -0.667114 -0.167480 1441831787 -0.707397 0.163086 -0.667114 -0.167480 1441831787 -0.707397 0.163086 -0.667114 -0.167480 1441831787 -0.707397 0.163086 -0.667114 -0.167480 1441831787 -0.707397 0.163086 -0.667114 -0.167480 1441831787 -0.707397 0.163086 -0.667114 -0.167480 1441831787 -0.707397 0.163086 -0.667114 -0.167480 1441831787 -0.712463 0.135620 -0.675720 -0.131958 1441831787 -0.712463 0.135620 -0.675720 -0.131958 1441831787 -0.712463 0.135620 -0.675720 -0.131958 1441831787 -0.712463 0.135620 -0.675720 -0.131958 1441831787 -0.712463 0.135620 -0.675720 -0.131958 1441831787 -0.712463 0.135620 -0.675720 -0.131958 1441831787 -0.723328 0.097778 -0.676880 -0.095886 1441831787 -0.723328 0.097778 -0.676880 -0.095886 1441831787 -0.723328 0.097778 -0.676880 -0.095886 1441831787 -0.723328 0.097778 -0.676880 -0.095886 1441831787 -0.723328 0.097778 -0.676880 -0.095886 1441831787 -0.723328 0.097778 -0.676880 -0.095886 1441831787 -0.725708 0.071899 -0.679321 -0.081970 1441831787 -0.725708 0.071899 -0.679321 -0.081970 1441831787 -0.725708 0.071899 -0.679321 -0.081970 1441831787 -0.725708 0.071899 -0.679321 -0.081970 1441831787 -0.725708 0.071899 -0.679321 -0.081970 1441831787 -0.725708 0.071899 -0.679321 -0.081970 1441831787 -0.709229 0.077087 -0.695618 -0.085388 1441831787 -0.709229 0.077087 -0.695618 -0.085388 1441831787 -0.709229 0.077087 -0.695618 -0.085388 1441831787 -0.709229 0.077087 -0.695618 -0.085388 1441831787 -0.709229 0.077087 -0.695618 -0.085388 1441831787 -0.709229 0.077087 -0.695618 -0.085388 1441831787 -0.711182 0.069763 -0.694275 -0.085876 1441831787 -0.711182 0.069763 -0.694275 -0.085876 1441831787 -0.711182 0.069763 -0.694275 -0.085876 1441831787 -0.711182 0.069763 -0.694275 -0.085876 1441831787 -0.711182 0.069763 -0.694275 -0.085876 1441831787 -0.711182 0.069763 -0.694275 -0.085876 1441831787 -0.711182 0.069763 -0.694275 -0.085876 1441831787 -0.717468 0.067810 -0.688538 -0.081238 1441831787 -0.717468 0.067810 -0.688538 -0.081238 1441831787 -0.717468 0.067810 -0.688538 -0.081238 1441831787 -0.717468 0.067810 -0.688538 -0.081238 1441831787 -0.717468 0.067810 -0.688538 -0.081238 1441831787 -0.717468 0.067810 -0.688538 -0.081238 1441831787 -0.718567 0.082031 -0.684265 -0.093994 1441831787 -0.718567 0.082031 -0.684265 -0.093994 1441831787 -0.718567 0.082031 -0.684265 -0.093994 1441831787 -0.718567 0.082031 -0.684265 -0.093994 1441831787 -0.718567 0.082031 -0.684265 -0.093994 1441831787 -0.718567 0.082031 -0.684265 -0.093994 1441831787 -0.709656 0.108948 -0.684875 -0.124634 1441831787 -0.709656 0.108948 -0.684875 -0.124634 1441831787 -0.709656 0.108948 -0.684875 -0.124634 1441831787 -0.709656 0.108948 -0.684875 -0.124634 1441831787 -0.709656 0.108948 -0.684875 -0.124634 1441831787 -0.709656 0.108948 -0.684875 -0.124634 1441831787 -0.709656 0.108948 -0.684875 -0.124634 1441831787 -0.701904 0.130981 -0.684021 -0.149597 1441831787 -0.701904 0.130981 -0.684021 -0.149597 1441831787 -0.701904 0.130981 -0.684021 -0.149597 1441831787 -0.701904 0.130981 -0.684021 -0.149597 1441831787 -0.701904 0.130981 -0.684021 -0.149597 1441831787 -0.701904 0.130981 -0.684021 -0.149597 1441831787 -0.703735 0.139771 -0.678955 -0.155884 1441831787 -0.703735 0.139771 -0.678955 -0.155884 1441831787 -0.703735 0.139771 -0.678955 -0.155884 1441831787 -0.703735 0.139771 -0.678955 -0.155884 1441831787 -0.703735 0.139771 -0.678955 -0.155884 1441831787 -0.703735 0.139771 -0.678955 -0.155884 1441831787 -0.703735 0.139771 -0.678955 -0.155884 1441831787 -0.707642 0.133972 -0.678528 -0.144775 1441831787 -0.707642 0.133972 -0.678528 -0.144775 1441831787 -0.707642 0.133972 -0.678528 -0.144775 1441831787 -0.707642 0.133972 -0.678528 -0.144775 1441831787 -0.707642 0.133972 -0.678528 -0.144775 1441831787 -0.707642 0.133972 -0.678528 -0.144775 1441831787 -0.712158 0.116272 -0.682312 -0.117615 1441831787 -0.712158 0.116272 -0.682312 -0.117615 1441831787 -0.712158 0.116272 -0.682312 -0.117615 1441831787 -0.712158 0.116272 -0.682312 -0.117615 1441831787 -0.712158 0.116272 -0.682312 -0.117615 1441831787 -0.712158 0.116272 -0.682312 -0.117615 1441831787 -0.723633 0.089172 -0.678345 -0.091370 1441831787 -0.723633 0.089172 -0.678345 -0.091370 1441831787 -0.723633 0.089172 -0.678345 -0.091370 1441831787 -0.723633 0.089172 -0.678345 -0.091370 1441831787 -0.723633 0.089172 -0.678345 -0.091370 1441831787 -0.723633 0.089172 -0.678345 -0.091370 1441831787 -0.729980 0.069824 -0.675293 -0.079285 1441831787 -0.729980 0.069824 -0.675293 -0.079285 1441831787 -0.729980 0.069824 -0.675293 -0.079285 1441831787 -0.729980 0.069824 -0.675293 -0.079285 1441831787 -0.729980 0.069824 -0.675293 -0.079285 1441831787 -0.729980 0.069824 -0.675293 -0.079285 1441831787 -0.717651 0.072937 -0.686951 -0.088379 1441831787 -0.717651 0.072937 -0.686951 -0.088379 1441831787 -0.717651 0.072937 -0.686951 -0.088379 1441831787 -0.717651 0.072937 -0.686951 -0.088379 1441831787 -0.717651 0.072937 -0.686951 -0.088379 1441831787 -0.717651 0.072937 -0.686951 -0.088379 1441831787 -0.717651 0.072937 -0.686951 -0.088379 1441831787 -0.714600 0.072205 -0.690002 -0.090149 1441831787 -0.714600 0.072205 -0.690002 -0.090149 1441831787 -0.714600 0.072205 -0.690002 -0.090149 1441831787 -0.714600 0.072205 -0.690002 -0.090149 1441831787 -0.714600 0.072205 -0.690002 -0.090149 1441831788 -0.714600 0.072205 -0.690002 -0.090149 1441831788 -0.721069 0.068787 -0.684265 -0.085327 1441831788 -0.721069 0.068787 -0.684265 -0.085327 1441831788 -0.721069 0.068787 -0.684265 -0.085327 1441831788 -0.721069 0.068787 -0.684265 -0.085327 1441831788 -0.721069 0.068787 -0.684265 -0.085327 1441831788 -0.721069 0.068787 -0.684265 -0.085327 1441831788 -0.724426 0.074829 -0.679871 -0.086792 1441831788 -0.724426 0.074829 -0.679871 -0.086792 1441831788 -0.724426 0.074829 -0.679871 -0.086792 1441831788 -0.724426 0.074829 -0.679871 -0.086792 1441831788 -0.724426 0.074829 -0.679871 -0.086792 1441831788 -0.724426 0.074829 -0.679871 -0.086792 1441831788 -0.716553 0.102966 -0.679749 -0.118286 1441831788 -0.716553 0.102966 -0.679749 -0.118286 1441831788 -0.716553 0.102966 -0.679749 -0.118286 1441831788 -0.716553 0.102966 -0.679749 -0.118286 1441831788 -0.716553 0.102966 -0.679749 -0.118286 1441831788 -0.716553 0.102966 -0.679749 -0.118286 1441831788 -0.706482 0.133972 -0.677734 -0.153931 1441831788 -0.706482 0.133972 -0.677734 -0.153931 1441831788 -0.706482 0.133972 -0.677734 -0.153931 1441831788 -0.706482 0.133972 -0.677734 -0.153931 1441831788 -0.706482 0.133972 -0.677734 -0.153931 1441831788 -0.706482 0.133972 -0.677734 -0.153931 1441831788 -0.710449 0.140625 -0.671204 -0.158386 1441831788 -0.710449 0.140625 -0.671204 -0.158386 1441831788 -0.710449 0.140625 -0.671204 -0.158386 1441831788 -0.710449 0.140625 -0.671204 -0.158386 1441831788 -0.710449 0.140625 -0.671204 -0.158386 1441831788 -0.710449 0.140625 -0.671204 -0.158386 1441831788 -0.716858 0.133972 -0.668152 -0.147888 1441831788 -0.716858 0.133972 -0.668152 -0.147888 1441831788 -0.716858 0.133972 -0.668152 -0.147888 1441831788 -0.716858 0.133972 -0.668152 -0.147888 1441831788 -0.716858 0.133972 -0.668152 -0.147888 1441831788 -0.716858 0.133972 -0.668152 -0.147888 1441831788 -0.716858 0.133972 -0.668152 -0.147888 1441831788 -0.718872 0.118896 -0.673523 -0.124756 1441831788 -0.718872 0.118896 -0.673523 -0.124756 1441831788 -0.718872 0.118896 -0.673523 -0.124756 1441831788 -0.718872 0.118896 -0.673523 -0.124756 1441831788 -0.718872 0.118896 -0.673523 -0.124756 1441831788 -0.718872 0.118896 -0.673523 -0.124756 1441831788 -0.725342 0.094360 -0.675842 -0.090942 1441831788 -0.725342 0.094360 -0.675842 -0.090942 1441831788 -0.725342 0.094360 -0.675842 -0.090942 1441831788 -0.725342 0.094360 -0.675842 -0.090942 1441831788 -0.725342 0.094360 -0.675842 -0.090942 1441831788 -0.725342 0.094360 -0.675842 -0.090942 1441831788 -0.731873 0.069458 -0.674072 -0.072327 1441831788 -0.731873 0.069458 -0.674072 -0.072327 1441831788 -0.731873 0.069458 -0.674072 -0.072327 1441831788 -0.731873 0.069458 -0.674072 -0.072327 1441831788 -0.731873 0.069458 -0.674072 -0.072327 1441831788 -0.731873 0.069458 -0.674072 -0.072327 1441831788 -0.727112 0.065979 -0.679260 -0.075012 1441831788 -0.727112 0.065979 -0.679260 -0.075012 1441831788 -0.727112 0.065979 -0.679260 -0.075012 1441831788 -0.727112 0.065979 -0.679260 -0.075012 1441831788 -0.727112 0.065979 -0.679260 -0.075012 1441831788 -0.727112 0.065979 -0.679260 -0.075012 1441831788 -0.714111 0.065613 -0.693237 -0.072632 1441831788 -0.714111 0.065613 -0.693237 -0.072632 1441831788 -0.714111 0.065613 -0.693237 -0.072632 1441831788 -0.714111 0.065613 -0.693237 -0.072632 1441831788 -0.714111 0.065613 -0.693237 -0.072632 1441831788 -0.714111 0.065613 -0.693237 -0.072632 1441831788 -0.720154 0.058533 -0.687500 -0.073669 1441831788 -0.720154 0.058533 -0.687500 -0.073669 1441831788 -0.720154 0.058533 -0.687500 -0.073669 1441831788 -0.720154 0.058533 -0.687500 -0.073669 1441831788 -0.720154 0.058533 -0.687500 -0.073669 1441831788 -0.720154 0.058533 -0.687500 -0.073669 1441831788 -0.727844 0.062073 -0.679199 -0.071655 1441831788 -0.727844 0.062073 -0.679199 -0.071655 1441831788 -0.727844 0.062073 -0.679199 -0.071655 1441831788 -0.727844 0.062073 -0.679199 -0.071655 1441831788 -0.727844 0.062073 -0.679199 -0.071655 1441831788 -0.727844 0.062073 -0.679199 -0.071655 1441831788 -0.726990 0.075195 -0.676758 -0.089294 1441831788 -0.726990 0.075195 -0.676758 -0.089294 1441831788 -0.726990 0.075195 -0.676758 -0.089294 1441831788 -0.726990 0.075195 -0.676758 -0.089294 1441831788 -0.726990 0.075195 -0.676758 -0.089294 1441831788 -0.726990 0.075195 -0.676758 -0.089294 1441831788 -0.721191 0.098083 -0.675293 -0.119934 1441831788 -0.721191 0.098083 -0.675293 -0.119934 1441831788 -0.721191 0.098083 -0.675293 -0.119934 1441831788 -0.721191 0.098083 -0.675293 -0.119934 1441831788 -0.721191 0.098083 -0.675293 -0.119934 1441831788 -0.721191 0.098083 -0.675293 -0.119934 1441831788 -0.713867 0.114319 -0.676392 -0.141296 1441831788 -0.713867 0.114319 -0.676392 -0.141296 1441831788 -0.713867 0.114319 -0.676392 -0.141296 1441831788 -0.713867 0.114319 -0.676392 -0.141296 1441831788 -0.713867 0.114319 -0.676392 -0.141296 1441831788 -0.713867 0.114319 -0.676392 -0.141296 1441831788 -0.713867 0.114319 -0.676392 -0.141296 1441831788 -0.717285 0.115417 -0.672791 -0.140198 1441831788 -0.717285 0.115417 -0.672791 -0.140198 1441831788 -0.717285 0.115417 -0.672791 -0.140198 1441831788 -0.717285 0.115417 -0.672791 -0.140198 1441831788 -0.717285 0.115417 -0.672791 -0.140198 1441831788 -0.717285 0.115417 -0.672791 -0.140198 1441831788 -0.716492 0.112488 -0.676392 -0.128845 1441831788 -0.716492 0.112488 -0.676392 -0.128845 1441831788 -0.716492 0.112488 -0.676392 -0.128845 1441831788 -0.716492 0.112488 -0.676392 -0.128845 1441831788 -0.716492 0.112488 -0.676392 -0.128845 1441831788 -0.716492 0.112488 -0.676392 -0.128845 1441831789 -0.716797 0.094421 -0.684143 -0.096558 1441831789 -0.716797 0.094421 -0.684143 -0.096558 1441831789 -0.716797 0.094421 -0.684143 -0.096558 1441831789 -0.716797 0.094421 -0.684143 -0.096558 1441831789 -0.716797 0.094421 -0.684143 -0.096558 1441831789 -0.716797 0.094421 -0.684143 -0.096558 1441831789 -0.725891 0.068237 -0.680786 -0.071350 1441831789 -0.725891 0.068237 -0.680786 -0.071350 1441831789 -0.725891 0.068237 -0.680786 -0.071350 1441831789 -0.725891 0.068237 -0.680786 -0.071350 1441831789 -0.725891 0.068237 -0.680786 -0.071350 1441831789 -0.725891 0.068237 -0.680786 -0.071350 1441831789 -0.729614 0.051453 -0.679016 -0.063538 1441831789 -0.729614 0.051453 -0.679016 -0.063538 1441831789 -0.729614 0.051453 -0.679016 -0.063538 1441831789 -0.729614 0.051453 -0.679016 -0.063538 1441831789 
-0.748535 0.032166 -0.662292 0.011597 1441831802 -0.748535 0.032166 -0.662292 0.011597 1441831802 -0.748535 0.032166 -0.662292 0.011597 1441831802 -0.747253 0.034912 -0.663635 0.006165 1441831802 -0.747253 0.034912 -0.663635 0.006165 1441831802 -0.747253 0.034912 -0.663635 0.006165 1441831802 -0.747253 0.034912 -0.663635 0.006165 1441831802 -0.747253 0.034912 -0.663635 0.006165 1441831802 -0.747253 0.034912 -0.663635 0.006165 1441831802 -0.747253 0.034912 -0.663635 0.006165 1441831802 -0.746765 0.042053 -0.663818 -0.001404 1441831802 -0.746765 0.042053 -0.663818 -0.001404 1441831802 -0.746765 0.042053 -0.663818 -0.001404 1441831802 -0.746765 0.042053 -0.663818 -0.001404 1441831802 -0.746765 0.042053 -0.663818 -0.001404 1441831802 -0.746765 0.042053 -0.663818 -0.001404 1441831802 -0.747070 0.067322 -0.660706 -0.029968 1441831802 -0.747070 0.067322 -0.660706 -0.029968 1441831802 -0.747070 0.067322 -0.660706 -0.029968 1441831802 -0.747070 0.067322 -0.660706 -0.029968 1441831802 -0.747070 0.067322 -0.660706 -0.029968 1441831802 -0.747070 0.067322 -0.660706 -0.029968 1441831802 -0.747070 0.067322 -0.660706 -0.029968 1441831802 -0.747559 0.091187 -0.655579 -0.055847 1441831802 -0.747559 0.091187 -0.655579 -0.055847 1441831802 -0.747559 0.091187 -0.655579 -0.055847 1441831802 -0.747559 0.091187 -0.655579 -0.055847 1441831802 -0.747559 0.091187 -0.655579 -0.055847 1441831802 -0.747559 0.091187 -0.655579 -0.055847 1441831802 -0.741760 0.098816 -0.660645 -0.060608 1441831802 -0.741760 0.098816 -0.660645 -0.060608 1441831802 -0.741760 0.098816 -0.660645 -0.060608 1441831802 -0.741760 0.098816 -0.660645 -0.060608 1441831802 -0.741760 0.098816 -0.660645 -0.060608 1441831802 -0.741760 0.098816 -0.660645 -0.060608 1441831802 -0.741760 0.098816 -0.660645 -0.060608 1441831802 -0.739990 0.089905 -0.664734 -0.050232 1441831802 -0.739990 0.089905 -0.664734 -0.050232 1441831802 -0.739990 0.089905 -0.664734 -0.050232 1441831802 -0.739990 0.089905 -0.664734 -0.050232 1441831802 -0.739990 0.089905 -0.664734 -0.050232 1441831802 -0.739990 0.089905 -0.664734 -0.050232 1441831802 -0.749878 0.083923 -0.654968 -0.041992 1441831802 -0.749878 0.083923 -0.654968 -0.041992 1441831802 -0.749878 0.083923 -0.654968 -0.041992 1441831802 -0.749878 0.083923 -0.654968 -0.041992 1441831802 -0.749878 0.083923 -0.654968 -0.041992 1441831802 -0.749878 0.083923 -0.654968 -0.041992 1441831802 -0.753662 0.071899 -0.652466 -0.035278 1441831802 -0.753662 0.071899 -0.652466 -0.035278 1441831802 -0.753662 0.071899 -0.652466 -0.035278 1441831802 -0.753662 0.071899 -0.652466 -0.035278 1441831802 -0.753662 0.071899 -0.652466 -0.035278 1441831802 -0.753662 0.071899 -0.652466 -0.035278 1441831802 -0.752380 0.037903 -0.657654 -0.005371 1441831802 -0.752380 0.037903 -0.657654 -0.005371 1441831802 -0.752380 0.037903 -0.657654 -0.005371 1441831802 -0.752380 0.037903 -0.657654 -0.005371 1441831802 -0.752380 0.037903 -0.657654 -0.005371 1441831802 -0.752380 0.037903 -0.657654 -0.005371 1441831802 -0.752380 0.037903 -0.657654 -0.005371 1441831802 -0.748596 0.007996 -0.662964 0.012573 1441831802 -0.748596 0.007996 -0.662964 0.012573 1441831802 -0.748596 0.007996 -0.662964 0.012573 1441831802 -0.748596 0.007996 -0.662964 0.012573 1441831802 -0.748596 0.007996 -0.662964 0.012573 1441831802 -0.748596 0.007996 -0.662964 0.012573 1441831802 -0.752991 0.009888 -0.658020 0.002747 1441831802 -0.752991 0.009888 -0.658020 0.002747 1441831802 -0.752991 0.009888 -0.658020 0.002747 1441831802 -0.752991 0.009888 -0.658020 0.002747 1441831802 -0.752991 0.009888 -0.658020 0.002747 1441831802 -0.752991 0.009888 -0.658020 0.002747 1441831802 -0.754395 0.023193 -0.655762 -0.021545 1441831802 -0.754395 0.023193 -0.655762 -0.021545 1441831802 -0.754395 0.023193 -0.655762 -0.021545 1441831802 -0.754395 0.023193 -0.655762 -0.021545 1441831802 -0.754395 0.023193 -0.655762 -0.021545 1441831802 -0.754395 0.023193 -0.655762 -0.021545 1441831802 -0.754395 0.023193 -0.655762 -0.021545 1441831802 -0.754150 0.067139 -0.649841 -0.067932 1441831802 -0.754150 0.067139 -0.649841 -0.067932 1441831802 -0.754150 0.067139 -0.649841 -0.067932 1441831802 -0.754150 0.067139 -0.649841 -0.067932 1441831802 -0.754150 0.067139 -0.649841 -0.067932 1441831802 -0.754150 0.067139 -0.649841 -0.067932 1441831802 -0.755432 0.103394 -0.638733 -0.103943 1441831802 -0.755432 0.103394 -0.638733 -0.103943 1441831802 -0.755432 0.103394 -0.638733 -0.103943 1441831802 -0.755432 0.103394 -0.638733 -0.103943 1441831802 -0.755432 0.103394 -0.638733 -0.103943 1441831802 -0.755432 0.103394 -0.638733 -0.103943 1441831802 -0.743225 0.110168 -0.652039 -0.102112 1441831802 -0.743225 0.110168 -0.652039 -0.102112 1441831802 -0.743225 0.110168 -0.652039 -0.102112 1441831802 -0.743225 0.110168 -0.652039 -0.102112 1441831802 -0.743225 0.110168 -0.652039 -0.102112 1441831802 -0.743225 0.110168 -0.652039 -0.102112 1441831802 -0.735474 0.088745 -0.664917 -0.095886 1441831802 -0.735474 0.088745 -0.664917 -0.095886 1441831802 -0.735474 0.088745 -0.664917 -0.095886 1441831802 -0.735474 0.088745 -0.664917 -0.095886 1441831802 -0.735474 0.088745 -0.664917 -0.095886 1441831802 -0.735474 0.088745 -0.664917 -0.095886 1441831802 -0.743408 0.093811 -0.656067 -0.090942 1441831802 -0.743408 0.093811 -0.656067 -0.090942 1441831802 -0.743408 0.093811 -0.656067 -0.090942 1441831802 -0.743408 0.093811 -0.656067 -0.090942 1441831802 -0.743408 0.093811 -0.656067 -0.090942 1441831802 -0.743408 0.093811 -0.656067 -0.090942 1441831802 -0.743408 0.093811 -0.656067 -0.090942 1441831802 -0.753479 0.097107 -0.643738 -0.092163 1441831802 -0.753479 0.097107 -0.643738 -0.092163 1441831802 -0.753479 0.097107 -0.643738 -0.092163 1441831803 -0.753479 0.097107 -0.643738 -0.092163 1441831803 -0.753479 0.097107 -0.643738 -0.092163 1441831803 -0.753479 0.097107 -0.643738 -0.092163 1441831803 -0.755920 0.078064 -0.645935 -0.073364 1441831803 -0.755920 0.078064 -0.645935 -0.073364 1441831803 -0.755920 0.078064 -0.645935 -0.073364 1441831803 -0.755920 0.078064 -0.645935 -0.073364 1441831803 -0.755920 0.078064 -0.645935 -0.073364 1441831803 -0.755920 0.078064 -0.645935 -0.073364 1441831803 -0.755920 0.037537 -0.652893 -0.031250 1441831803 -0.755920 0.037537 -0.652893 -0.031250 1441831803 -0.755920 0.037537 -0.652893 -0.031250 1441831803 -0.755920 0.037537 -0.652893 -0.031250 1441831803 -0.755920 0.037537 -0.652893 -0.031250 1441831803 -0.755920 0.037537 -0.652893 -0.031250 1441831803 -0.753540 0.011780 -0.657288 -0.009216 1441831803 -0.753540 0.011780 -0.657288 -0.009216 1441831803 -0.753540 0.011780 -0.657288 -0.009216 1441831803 -0.753540 0.011780 -0.657288 -0.009216 1441831803 -0.753540 0.011780 -0.657288 -0.009216 1441831803 -0.753540 0.011780 -0.657288 -0.009216 1441831803 -0.753540 0.011780 -0.657288 -0.009216 1441831803 -0.761780 0.000183 -0.647888 -0.001038 1441831803 -0.761780 0.000183 -0.647888 -0.001038 1441831803 -0.761780 0.000183 -0.647888 -0.001038 1441831803 -0.761780 0.000183 -0.647888 -0.001038 1441831803 -0.761780 0.000183 -0.647888 -0.001038 1441831803 -0.761780 0.000183 -0.647888 -0.001038 1441831803 -0.766052 0.001892 -0.642700 -0.011230 1441831803 -0.766052 0.001892 -0.642700 -0.011230 1441831803 -0.766052 0.001892 -0.642700 -0.011230 1441831803 -0.766052 0.001892 -0.642700 -0.011230 1441831803 -0.766052 0.001892 -0.642700 -0.011230 1441831803 -0.766052 0.001892 -0.642700 -0.011230 1441831803 -0.766052 0.001892 -0.642700 -0.011230 1441831803 -0.767578 0.033508 -0.638489 -0.045776 1441831803 -0.767578 0.033508 -0.638489 -0.045776 1441831803 -0.767578 0.033508 -0.638489 -0.045776 1441831803 -0.767578 0.033508 -0.638489 -0.045776 1441831803 -0.767578 0.033508 -0.638489 -0.045776 1441831803 -0.767578 0.033508 -0.638489 -0.045776 1441831803 -0.764465 0.079956 -0.634460 -0.082275 1441831803 -0.764465 0.079956 -0.634460 -0.082275 1441831803 -0.764465 0.079956 -0.634460 -0.082275 1441831803 -0.764465 0.079956 -0.634460 -0.082275 1441831803 -0.764465 0.079956 -0.634460 -0.082275 1441831803 -0.764465 0.079956 -0.634460 -0.082275 1441831803 -0.761841 0.102234 -0.632874 -0.093262 1441831803 -0.761841 0.102234 -0.632874 -0.093262 1441831803 -0.761841 0.102234 -0.632874 -0.093262 1441831803 -0.761841 0.102234 -0.632874 -0.093262 1441831803 -0.761841 0.102234 -0.632874 -0.093262 1441831803 -0.761841 0.102234 -0.632874 -0.093262 1441831803 -0.754395 0.092590 -0.645020 -0.079468 1441831803 -0.754395 0.092590 -0.645020 -0.079468 1441831803 -0.754395 0.092590 -0.645020 -0.079468 1441831803 -0.754395 0.092590 -0.645020 -0.079468 1441831803 -0.754395 0.092590 -0.645020 -0.079468 1441831803 -0.754395 0.092590 -0.645020 -0.079468 1441831803 -0.754395 0.092590 -0.645020 -0.079468 1441831803 -0.753784 0.080688 -0.648499 -0.069763 1441831803 -0.753784 0.080688 -0.648499 -0.069763 1441831803 -0.753784 0.080688 -0.648499 -0.069763 1441831803 -0.753784 0.080688 -0.648499 -0.069763 1441831803 -0.753784 0.080688 -0.648499 -0.069763 1441831803 -0.753784 0.080688 -0.648499 -0.069763 1441831803 -0.761719 0.076294 -0.640808 -0.058838 1441831803 -0.761719 0.076294 -0.640808 -0.058838 1441831803 -0.761719 0.076294 -0.640808 -0.058838 1441831803 -0.761719 0.076294 -0.640808 -0.058838 1441831803 -0.761719 0.076294 -0.640808 -0.058838 1441831803 -0.761719 0.076294 -0.640808 -0.058838 1441831803 -0.764832 0.065613 -0.638611 -0.054077 1441831803 -0.764832 0.065613 -0.638611 -0.054077 1441831803 -0.764832 0.065613 -0.638611 -0.054077 1441831803 -0.764832 0.065613 -0.638611 -0.054077 1441831803 -0.764832 0.065613 -0.638611 -0.054077 1441831803 -0.764832 0.065613 -0.638611 -0.054077 1441831803 -0.764343 0.033020 -0.643616 -0.024048 1441831803 -0.764343 0.033020 -0.643616 -0.024048 1441831803 -0.764343 0.033020 -0.643616 -0.024048 1441831803 -0.764343 0.033020 -0.643616 -0.024048 1441831803 -0.764343 0.033020 -0.643616 -0.024048 1441831803 -0.764343 0.033020 -0.643616 -0.024048 1441831803 -0.763062 0.004211 -0.646362 -0.002014 1441831803 -0.763062 0.004211 -0.646362 -0.002014 1441831803 -0.763062 0.004211 -0.646362 -0.002014 1441831803 -0.763062 0.004211 -0.646362 -0.002014 1441831803 -0.763062 0.004211 -0.646362 -0.002014 1441831803 -0.763062 0.004211 -0.646362 -0.002014 1441831803 -0.767822 0.004944 -0.640503 -0.015747 1441831803 -0.767822 0.004944 -0.640503 -0.015747 1441831803 -0.767822 0.004944 -0.640503 -0.015747 1441831803 -0.767822 0.004944 -0.640503 -0.015747 1441831803 -0.767822 0.004944 -0.640503 -0.015747 1441831803 -0.767822 0.004944 -0.640503 -0.015747 1441831803 -0.767822 0.004944 -0.640503 -0.015747 1441831803 -0.762939 0.021057 -0.645142 -0.036438 1441831803 -0.762939 0.021057 -0.645142 -0.036438 1441831803 -0.762939 0.021057 -0.645142 -0.036438 1441831803 -0.762939 0.021057 -0.645142 -0.036438 1441831803 -0.762939 0.021057 -0.645142 -0.036438 1441831803 -0.762939 0.021057 -0.645142 -0.036438 1441831803 -0.764038 0.051514 -0.640442 -0.059814 1441831803 -0.764038 0.051514 -0.640442 -0.059814 1441831803 -0.764038 0.051514 -0.640442 -0.059814 1441831803 -0.764038 0.051514 -0.640442 -0.059814 1441831803 -0.764038 0.051514 -0.640442 -0.059814 1441831803 -0.764038 0.051514 -0.640442 -0.059814 1441831803 -0.764038 0.051514 -0.640442 -0.059814 1441831803 -0.761353 0.071472 -0.640564 -0.070557 1441831803 -0.761353 0.071472 -0.640564 -0.070557 1441831803 -0.761353 0.071472 -0.640564 -0.070557 1441831803 -0.761353 0.071472 -0.640564 -0.070557 1441831804 -0.761353 0.071472 -0.640564 -0.070557 1441831804 -0.761353 0.071472 -0.640564 -0.070557 1441831804 -0.751831 0.071106 -0.652588 -0.062439 1441831804 -0.751831 0.071106 -0.652588 -0.062439 1441831804 -0.751831 0.071106 -0.652588 -0.062439 1441831804 -0.751831 0.071106 -0.652588 -0.062439 1441831804 -0.751831 0.071106 -0.652588 -0.062439 1441831804 -0.751038 0.059570 -0.655518 -0.052856 1441831804 -0.751038 0.059570 -0.655518 -0.052856 1441831804 -0.751038 0.059570 -0.655518 -0.052856 1441831804 -0.751038 0.059570 -0.655518 -0.052856 1441831804 -0.751038 0.059570 -0.655518 -0.052856 1441831804 -0.751038 0.059570 -0.655518 -0.052856 1441831804 -0.751038 0.059570 -0.655518 -0.052856 1441831804 -0.758240 0.059814 -0.647583 -0.046875 1441831804 -0.758240 0.059814 -0.647583 -0.046875 1441831804 -0.758240 0.059814 -0.647583 -0.046875 1441831804 -0.758240 0.059814 -0.647583 -0.046875 1441831804 -0.758240 0.059814 -0.647583 -0.046875 1441831804 -0.758240 0.059814 -0.647583 -0.046875 1441831804 -0.763550 0.064209 -0.640381 -0.053650 1441831804 -0.763550 0.064209 -0.640381 -0.053650 1441831804 -0.763550 0.064209 -0.640381 -0.053650 1441831804 -0.763550 0.064209 -0.640381 -0.053650 1441831804 -0.763550 0.064209 -0.640381 -0.053650 1441831804 -0.763550 0.064209 -0.640381 -0.053650 1441831804 -0.761658 0.051025 -0.644592 -0.042969 1441831804 -0.761658 0.051025 -0.644592 -0.042969 1441831804 -0.761658 0.051025 -0.644592 -0.042969 1441831804 -0.761658 0.051025 -0.644592 -0.042969 1441831804 -0.761658 0.051025 -0.644592 -0.042969 1441831804 -0.761658 0.051025 -0.644592 -0.042969 1441831804 -0.755493 0.025635 -0.654663 -0.009033 1441831804 -0.755493 0.025635 -0.654663 -0.009033 1441831804 -0.755493 0.025635 -0.654663 -0.009033 1441831804 -0.755493 0.025635 -0.654663 -0.009033 1441831804 -0.755493 0.025635 -0.654663 -0.009033 1441831804 -0.755493 0.025635 -0.654663 -0.009033 1441831804 -0.755493 0.025635 -0.654663 -0.009033 1441831804 -0.756470 0.009705 -0.653992 0.002563 1441831804 -0.756470 0.009705 -0.653992 0.002563 1441831804 -0.756470 0.009705 -0.653992 0.002563 1441831804 -0.756470 0.009705 -0.653992 0.002563 1441831804 -0.756470 0.009705 -0.653992 0.002563 1441831804 -0.756470 0.009705 -0.653992 0.002563 1441831804 -0.760803 0.013916 -0.648865 -0.002808 1441831804 -0.760803 0.013916 -0.648865 -0.002808 1441831804 -0.760803 0.013916 -0.648865 -0.002808 1441831804 -0.760803 0.013916 -0.648865 -0.002808 1441831804 -0.760803 0.013916 -0.648865 -0.002808 1441831804 -0.760803 0.013916 -0.648865 -0.002808 1441831804 -0.756531 0.032959 -0.652588 -0.027893 1441831804 -0.756531 0.032959 -0.652588 -0.027893 1441831804 -0.756531 0.032959 -0.652588 -0.027893 1441831804 -0.756531 0.032959 -0.652588 -0.027893 1441831804 -0.756531 0.032959 -0.652588 -0.027893 1441831804 -0.756531 0.032959 -0.652588 -0.027893 1441831804 -0.756531 0.032959 -0.652588 -0.027893 1441831804 -0.757568 0.069763 -0.645996 -0.063293 1441831804 -0.757568 0.069763 -0.645996 -0.063293 1441831804 -0.757568 0.069763 -0.645996 -0.063293 1441831804 -0.757568 0.069763 -0.645996 -0.063293 1441831804 -0.757568 0.069763 -0.645996 -0.063293 1441831804 -0.757568 0.069763 -0.645996 -0.063293 1441831804 -0.755920 0.103271 -0.640747 -0.086426 1441831804 -0.755920 0.103271 -0.640747 -0.086426 1441831804 -0.755920 0.103271 -0.640747 -0.086426 1441831804 -0.755920 0.103271 -0.640747 -0.086426 1441831804 -0.755920 0.103271 -0.640747 -0.086426 1441831804 -0.755920 0.103271 -0.640747 -0.086426 1441831804 -0.746887 0.100952 -0.653076 -0.074463 1441831804 -0.746887 0.100952 -0.653076 -0.074463 1441831804 -0.746887 0.100952 -0.653076 -0.074463 1441831804 -0.746887 0.100952 -0.653076 -0.074463 1441831804 -0.746887 0.100952 -0.653076 -0.074463 1441831804 -0.746887 0.100952 -0.653076 -0.074463 1441831804 -0.746887 0.100952 -0.653076 -0.074463 1441831804 -0.741150 0.081787 -0.663452 -0.062988 1441831804 -0.741150 0.081787 -0.663452 -0.062988 1441831804 -0.741150 0.081787 -0.663452 -0.062988 1441831804 -0.741150 0.081787 -0.663452 -0.062988 1441831804 -0.741150 0.081787 -0.663452 -0.062988 1441831804 -0.741150 0.081787 -0.663452 -0.062988 1441831804 -0.752380 0.082458 -0.651489 -0.052368 1441831804 -0.752380 0.082458 -0.651489 -0.052368 1441831804 -0.752380 0.082458 -0.651489 -0.052368 1441831804 -0.752380 0.082458 -0.651489 -0.052368 1441831804 -0.752380 0.082458 -0.651489 -0.052368 1441831804 -0.752380 0.082458 -0.651489 -0.052368 1441831804 -0.758850 0.075378 -0.644714 -0.053162 1441831804 -0.758850 0.075378 -0.644714 -0.053162 1441831804 -0.758850 0.075378 -0.644714 -0.053162 1441831804 -0.758850 0.075378 -0.644714 -0.053162 1441831804 -0.758850 0.075378 -0.644714 -0.053162 1441831804 -0.758850 0.075378 -0.644714 -0.053162 1441831804 -0.759033 0.047607 -0.648865 -0.025330 1441831804 -0.759033 0.047607 -0.648865 -0.025330 1441831804 -0.759033 0.047607 -0.648865 -0.025330 1441831804 -0.759033 0.047607 -0.648865 -0.025330 1441831804 -0.759033 0.047607 -0.648865 -0.025330 1441831804 -0.752747 0.009521 -0.658142 0.014648 1441831804 -0.752747 0.009521 -0.658142 0.014648 1441831804 -0.752747 0.009521 -0.658142 0.014648 1441831804 -0.752747 0.009521 -0.658142 0.014648 1441831804 -0.752747 0.009521 -0.658142 0.014648 1441831804 -0.752747 0.009521 -0.658142 0.014648 1441831804 -0.753479 0.000671 -0.657227 0.020874 1441831804 -0.753479 0.000671 -0.657227 0.020874 1441831804 -0.753479 0.000671 -0.657227 0.020874 1441831804 -0.753479 0.000671 -0.657227 0.020874 1441831804 -0.753479 0.000671 -0.657227 0.020874 1441831804 -0.753479 0.000671 -0.657227 0.020874 1441831805 -0.756226 0.011169 -0.654297 0.004333 1441831805 -0.756226 0.011169 -0.654297 0.004333 1441831805 -0.756226 0.011169 -0.654297 0.004333 1441831805 -0.756226 0.011169 -0.654297 0.004333 1441831805 -0.756226 0.011169 -0.654297 0.004333 1441831805 -0.756226 0.011169 -0.654297 0.004333 1441831805 -0.756226 0.011169 -0.654297 0.004333 1441831805 -0.753235 0.041138 -0.655945 -0.028259 1441831805 -0.753235 0.041138 -0.655945 -0.028259 1441831805 -0.753235 0.041138 -0.655945 -0.028259 1441831805 -0.753235 0.041138 -0.655945 -0.028259 1441831805 -0.753235 0.041138 -0.655945 -0.028259 1441831805 -0.753235 0.041138 -0.655945 -0.028259 1441831805 -0.757568 0.080322 -0.644714 -0.064026 1441831805 -0.757568 0.080322 -0.644714 -0.064026 1441831805 -0.757568 0.080322 -0.644714 -0.064026 1441831805 -0.757568 0.080322 -0.644714 -0.064026 1441831805 -0.757568 0.080322 -0.644714 -0.064026 1441831805 -0.757568 0.080322 -0.644714 -0.064026 1441831805 -0.757568 0.080322 -0.644714 -0.064026 1441831805 -0.757751 0.096008 -0.640686 -0.078735 1441831805 -0.757751 0.096008 -0.640686 -0.078735 1441831805 -0.757751 0.096008 -0.640686 -0.078735 1441831805 -0.757751 0.096008 -0.640686 -0.078735 1441831805 -0.757751 0.096008 -0.640686 -0.078735 1441831805 -0.757751 0.096008 -0.640686 -0.078735 1441831805 -0.749695 0.092773 -0.651428 -0.071472 1441831805 -0.749695 0.092773 -0.651428 -0.071472 1441831805 -0.749695 0.092773 -0.651428 -0.071472 1441831805 -0.749695 0.092773 -0.651428 -0.071472 1441831805 -0.749695 0.092773 -0.651428 -0.071472 1441831805 -0.749695 0.092773 -0.651428 -0.071472 1441831805 -0.742554 0.076538 -0.661743 -0.069763 1441831805 -0.742554 0.076538 -0.661743 -0.069763 1441831805 -0.742554 0.076538 -0.661743 -0.069763 1441831805 -0.742554 0.076538 -0.661743 -0.069763 1441831805 -0.742554 0.076538 -0.661743 -0.069763 1441831805 -0.742554 0.076538 -0.661743 -0.069763 1441831805 -0.742554 0.076538 -0.661743 -0.069763 1441831805 -0.753418 0.083191 -0.649597 -0.059448 1441831805 -0.753418 0.083191 -0.649597 -0.059448 1441831805 -0.753418 0.083191 -0.649597 -0.059448 1441831805 -0.753418 0.083191 -0.649597 -0.059448 1441831805 -0.753418 0.083191 -0.649597 -0.059448 1441831805 -0.753418 0.083191 -0.649597 -0.059448 1441831805 -0.758667 0.077148 -0.644165 -0.060303 1441831805 -0.758667 0.077148 -0.644165 -0.060303 1441831805 -0.758667 0.077148 -0.644165 -0.060303 1441831805 -0.758667 0.077148 -0.644165 -0.060303 1441831805 -0.758667 0.077148 -0.644165 -0.060303 1441831805 -0.758667 0.077148 -0.644165 -0.060303 1441831805 -0.758179 0.048706 -0.649231 -0.036682 1441831805 -0.758179 0.048706 -0.649231 -0.036682 1441831805 -0.758179 0.048706 -0.649231 -0.036682 1441831805 -0.758179 0.048706 -0.649231 -0.036682 1441831805 -0.758179 0.048706 -0.649231 -0.036682 1441831805 -0.758179 0.048706 -0.649231 -0.036682 1441831805 -0.753296 0.012817 -0.657593 -0.002441 1441831805 -0.753296 0.012817 -0.657593 -0.002441 1441831805 -0.753296 0.012817 -0.657593 -0.002441 1441831805 -0.753296 0.012817 -0.657593 -0.002441 1441831805 -0.753296 0.012817 -0.657593 -0.002441 1441831805 -0.753296 0.012817 -0.657593 -0.002441 1441831805 -0.755188 0.001648 -0.655579 0.002808 1441831805 -0.755188 0.001648 -0.655579 0.002808 1441831805 -0.755188 0.001648 -0.655579 0.002808 1441831805 -0.755188 0.001648 -0.655579 0.002808 1441831805 -0.755188 0.001648 -0.655579 0.002808 1441831805 -0.755188 0.001648 -0.655579 0.002808 1441831805 -0.755188 0.001648 -0.655579 0.002808 1441831805 -0.753845 0.012512 -0.656860 -0.012329 1441831805 -0.753845 0.012512 -0.656860 -0.012329 1441831805 -0.753845 0.012512 -0.656860 -0.012329 1441831805 -0.753845 0.012512 -0.656860 -0.012329 1441831805 -0.753845 0.012512 -0.656860 -0.012329 1441831805 -0.753845 0.012512 -0.656860 -0.012329 1441831805 -0.748352 0.047302 -0.660034 -0.046082 1441831805 -0.748352 0.047302 -0.660034 -0.046082 1441831805 -0.748352 0.047302 -0.660034 -0.046082 1441831805 -0.748352 0.047302 -0.660034 -0.046082 1441831805 -0.748352 0.047302 -0.660034 -0.046082 1441831805 -0.748352 0.047302 -0.660034 -0.046082 1441831805 -0.748352 0.047302 -0.660034 -0.046082 1441831805 -0.750793 0.083191 -0.651428 -0.071350 1441831805 -0.750793 0.083191 -0.651428 -0.071350 1441831805 -0.750793 0.083191 -0.651428 -0.071350 1441831805 -0.750793 0.083191 -0.651428 -0.071350 1441831805 -0.750793 0.083191 -0.651428 -0.071350 1441831805 -0.750793 0.083191 -0.651428 -0.071350 1441831805 -0.739197 0.096191 -0.662476 -0.074402 1441831805 -0.739197 0.096191 -0.662476 -0.074402 1441831805 -0.739197 0.096191 -0.662476 -0.074402 1441831805 -0.739197 0.096191 -0.662476 -0.074402 1441831805 -0.739197 0.096191 -0.662476 -0.074402 1441831805 -0.739197 0.096191 -0.662476 -0.074402 1441831805 -0.735718 0.079407 -0.669922 -0.060608 1441831805 -0.735718 0.079407 -0.669922 -0.060608 1441831805 -0.735718 0.079407 -0.669922 -0.060608 1441831805 -0.735718 0.079407 -0.669922 -0.060608 1441831805 -0.735718 0.079407 -0.669922 -0.060608 1441831805 -0.735718 0.079407 -0.669922 -0.060608 1441831805 -0.735718 0.079407 -0.669922 -0.060608 1441831805 -0.737549 0.073486 -0.668945 -0.056824 1441831805 -0.737549 0.073486 -0.668945 -0.056824 1441831805 -0.737549 0.073486 -0.668945 -0.056824 1441831805 -0.737549 0.073486 -0.668945 -0.056824 1441831805 -0.737549 0.073486 -0.668945 -0.056824 1441831805 -0.737549 0.073486 -0.668945 -0.056824 1441831805 -0.744141 0.079346 -0.661072 -0.055237 1441831805 -0.744141 0.079346 -0.661072 -0.055237 1441831805 -0.744141 0.079346 -0.661072 -0.055237 1441831805 -0.744141 0.079346 -0.661072 -0.055237 1441831805 -0.744141 0.079346 -0.661072 -0.055237 1441831805 -0.744141 0.079346 -0.661072 -0.055237 1441831806 -0.749573 0.075806 -0.655273 -0.056335 1441831806 -0.749573 0.075806 -0.655273 -0.056335 1441831806 -0.749573 0.075806 -0.655273 -0.056335 1441831806 -0.749573 0.075806 -0.655273 -0.056335 1441831806 -0.749573 0.075806 -0.655273 -0.056335 1441831806 -0.749573 0.075806 -0.655273 -0.056335 1441831806 -0.749573 0.075806 -0.655273 -0.056335 1441831806 -0.755127 0.058105 -0.651978 -0.037903 1441831806 -0.755127 0.058105 -0.651978 -0.037903 1441831806 -0.755127 0.058105 -0.651978 -0.037903 1441831806 -0.755127 0.058105 -0.651978 -0.037903 1441831806 -0.755127 0.058105 -0.651978 -0.037903 1441831806 -0.755127 0.058105 -0.651978 -0.037903 1441831806 -0.751038 0.032471 -0.659424 -0.012390 1441831806 -0.751038 0.032471 -0.659424 -0.012390 1441831806 -0.751038 0.032471 -0.659424 -0.012390 1441831806 -0.751038 0.032471 -0.659424 -0.012390 1441831806 -0.751038 0.032471 -0.659424 -0.012390 1441831806 -0.751038 0.032471 -0.659424 -0.012390 1441831806 -0.751038 0.032471 -0.659424 -0.012390 1441831806 -0.742920 0.009766 -0.669312 0.010559 1441831806 -0.742920 0.009766 -0.669312 0.010559 1441831806 -0.742920 0.009766 -0.669312 0.010559 1441831806 -0.742920 0.009766 -0.669312 0.010559 1441831806 -0.742920 0.009766 -0.669312 0.010559 1441831806 -0.742920 0.009766 -0.669312 0.010559 1441831806 -0.745239 0.008545 -0.666809 0.003906 1441831806 -0.745239 0.008545 -0.666809 0.003906 1441831806 -0.745239 0.008545 -0.666809 0.003906 1441831806 -0.745239 0.008545 -0.666809 0.003906 1441831806 -0.745239 0.008545 -0.666809 0.003906 1441831806 -0.745239 0.008545 -0.666809 0.003906 1441831806 -0.739258 0.027893 -0.672302 -0.029663 1441831806 -0.739258 0.027893 -0.672302 -0.029663 1441831806 -0.739258 0.027893 -0.672302 -0.029663 1441831806 -0.739258 0.027893 -0.672302 -0.029663 1441831806 -0.739258 0.027893 -0.672302 -0.029663 1441831806 -0.739258 0.027893 -0.672302 -0.029663 1441831806 -0.743103 0.058167 -0.664124 -0.058228 1441831806 -0.743103 0.058167 -0.664124 -0.058228 1441831806 -0.743103 0.058167 -0.664124 -0.058228 1441831806 -0.743103 0.058167 -0.664124 -0.058228 1441831806 -0.743103 0.058167 -0.664124 -0.058228 1441831806 -0.743103 0.058167 -0.664124 -0.058228 1441831806 -0.744690 0.074463 -0.659607 -0.069580 1441831806 -0.744690 0.074463 -0.659607 -0.069580 1441831806 -0.744690 0.074463 -0.659607 -0.069580 1441831806 -0.744690 0.074463 -0.659607 -0.069580 1441831806 -0.744690 0.074463 -0.659607 -0.069580 1441831806 -0.744690 0.074463 -0.659607 -0.069580 1441831806 -0.739075 0.065186 -0.667908 -0.059204 1441831806 -0.739075 0.065186 -0.667908 -0.059204 1441831806 -0.739075 0.065186 -0.667908 -0.059204 1441831806 -0.739075 0.065186 -0.667908 -0.059204 1441831806 -0.739075 0.065186 -0.667908 -0.059204 1441831806 -0.739075 0.065186 -0.667908 -0.059204 1441831806 -0.738831 0.058899 -0.669128 -0.055115 1441831806 -0.738831 0.058899 -0.669128 -0.055115 1441831806 -0.738831 0.058899 -0.669128 -0.055115 1441831806 -0.738831 0.058899 -0.669128 -0.055115 1441831806 -0.738831 0.058899 -0.669128 -0.055115 1441831806 -0.738831 0.058899 -0.669128 -0.055115 1441831806 -0.738831 0.058899 -0.669128 -0.055115 1441831806 -0.746033 0.066406 -0.660706 -0.050232 1441831806 -0.746033 0.066406 -0.660706 -0.050232 1441831806 -0.746033 0.066406 -0.660706 -0.050232 1441831806 -0.746033 0.066406 -0.660706 -0.050232 1441831806 -0.746033 0.066406 -0.660706 -0.050232 1441831806 -0.746033 0.066406 -0.660706 -0.050232 1441831806 -0.750061 0.064148 -0.656372 -0.050171 1441831806 -0.750061 0.064148 -0.656372 -0.050171 1441831806 -0.750061 0.064148 -0.656372 -0.050171 1441831806 -0.750061 0.064148 -0.656372 -0.050171 1441831806 -0.750061 0.064148 -0.656372 -0.050171 1441831806 -0.750061 0.064148 -0.656372 -0.050171 1441831806 -0.751831 0.045593 -0.657166 -0.029480 1441831806 -0.751831 0.045593 -0.657166 -0.029480 1441831806 -0.751831 0.045593 -0.657166 -0.029480 1441831806 -0.751831 0.045593 -0.657166 -0.029480 1441831806 -0.751831 0.045593 -0.657166 -0.029480 1441831806 -0.751831 0.045593 -0.657166 -0.029480 1441831806 -0.751831 0.045593 -0.657166 -0.029480 1441831806 -0.745056 0.018921 -0.666809 -0.002991 1441831806 -0.745056 0.018921 -0.666809 -0.002991 1441831806 -0.745056 0.018921 -0.666809 -0.002991 1441831806 -0.745056 0.018921 -0.666809 -0.002991 1441831806 -0.745056 0.018921 -0.666809 -0.002991 1441831806 -0.745056 0.018921 -0.666809 -0.002991 1441831806 -0.742798 0.009583 -0.669495 0.003540 1441831806 -0.742798 0.009583 -0.669495 0.003540 1441831806 -0.742798 0.009583 -0.669495 0.003540 1441831806 -0.742798 0.009583 -0.669495 0.003540 1441831806 -0.742798 0.009583 -0.669495 0.003540 1441831806 -0.742798 0.009583 -0.669495 0.003540 1441831806 -0.742798 0.009583 -0.669495 0.003540 1441831806 -0.743835 0.021057 -0.667969 -0.013672 1441831806 -0.743835 0.021057 -0.667969 -0.013672 1441831806 -0.743835 0.021057 -0.667969 -0.013672 1441831806 -0.743835 0.021057 -0.667969 -0.013672 1441831806 -0.743835 0.021057 -0.667969 -0.013672 1441831806 -0.743835 0.021057 -0.667969 -0.013672 1441831806 -0.735962 0.051147 -0.673462 -0.047913 1441831806 -0.735962 0.051147 -0.673462 -0.047913 1441831806 -0.735962 0.051147 -0.673462 -0.047913 1441831806 -0.735962 0.051147 -0.673462 -0.047913 1441831806 -0.735962 0.051147 -0.673462 -0.047913 1441831806 -0.735962 0.051147 -0.673462 -0.047913 1441831806 -0.740601 0.081726 -0.662659 -0.076050 1441831806 -0.740601 0.081726 -0.662659 -0.076050 1441831806 -0.740601 0.081726 -0.662659 -0.076050 1441831806 -0.740601 0.081726 -0.662659 -0.076050 1441831806 -0.740601 0.081726 -0.662659 -0.076050 1441831806 -0.740601 0.081726 -0.662659 -0.076050 1441831806 -0.736450 0.093079 -0.665222 -0.080872 1441831807 -0.736450 0.093079 -0.665222 -0.080872 1441831807 -0.736450 0.093079 -0.665222 -0.080872 1441831807 -0.736450 0.093079 -0.665222 -0.080872 1441831807 
-0.750793 0.034363 -0.659302 -0.024353 1441831809 -0.750793 0.034363 -0.659302 -0.024353 1441831809 -0.751221 0.054810 -0.655640 -0.054077 1441831809 -0.751221 0.054810 -0.655640 -0.054077 1441831809 -0.751221 0.054810 -0.655640 -0.054077 1441831809 -0.751221 0.054810 -0.655640 -0.054077 1441831809 -0.751221 0.054810 -0.655640 -0.054077 1441831809 -0.751221 0.054810 -0.655640 -0.054077 1441831809 -0.751221 0.054810 -0.655640 -0.054077 1441831809 -0.749023 0.078613 -0.652100 -0.087158 1441831809 -0.749023 0.078613 -0.652100 -0.087158 1441831809 -0.749023 0.078613 -0.652100 -0.087158 1441831809 -0.749023 0.078613 -0.652100 -0.087158 1441831809 -0.749023 0.078613 -0.652100 -0.087158 1441831809 -0.749023 0.078613 -0.652100 -0.087158 1441831809 -0.751953 0.088135 -0.645691 -0.100098 1441831809 -0.751953 0.088135 -0.645691 -0.100098 1441831809 -0.751953 0.088135 -0.645691 -0.100098 1441831809 -0.751953 0.088135 -0.645691 -0.100098 1441831809 -0.751953 0.088135 -0.645691 -0.100098 1441831809 -0.751953 0.088135 -0.645691 -0.100098 1441831809 -0.750183 0.078186 -0.650635 -0.088745 1441831809 -0.750183 0.078186 -0.650635 -0.088745 1441831809 -0.750183 0.078186 -0.650635 -0.088745 1441831809 -0.750183 0.078186 -0.650635 -0.088745 1441831809 -0.750183 0.078186 -0.650635 -0.088745 1441831809 -0.750183 0.078186 -0.650635 -0.088745 1441831809 -0.745850 0.051941 -0.661194 -0.062256 1441831809 -0.745850 0.051941 -0.661194 -0.062256 1441831809 -0.745850 0.051941 -0.661194 -0.062256 1441831809 -0.745850 0.051941 -0.661194 -0.062256 1441831809 -0.745850 0.051941 -0.661194 -0.062256 1441831809 -0.745850 0.051941 -0.661194 -0.062256 1441831809 -0.751160 0.036865 -0.657288 -0.049744 1441831809 -0.751160 0.036865 -0.657288 -0.049744 1441831809 -0.751160 0.036865 -0.657288 -0.049744 1441831809 -0.751160 0.036865 -0.657288 -0.049744 1441831809 -0.751160 0.036865 -0.657288 -0.049744 1441831810 -0.751160 0.036865 -0.657288 -0.049744 1441831810 -0.751160 0.036865 -0.657288 -0.049744 1441831810 -0.736267 0.059082 -0.670654 -0.068787 1441831810 -0.736267 0.059082 -0.670654 -0.068787 1441831810 -0.736267 0.059082 -0.670654 -0.068787 1441831810 -0.736267 0.059082 -0.670654 -0.068787 1441831810 -0.736267 0.059082 -0.670654 -0.068787 1441831810 -0.736267 0.059082 -0.670654 -0.068787 1441831810 -0.735962 0.067383 -0.669617 -0.074463 1441831810 -0.735962 0.067383 -0.669617 -0.074463 1441831810 -0.735962 0.067383 -0.669617 -0.074463 1441831810 -0.735962 0.067383 -0.669617 -0.074463 1441831810 -0.735962 0.067383 -0.669617 -0.074463 1441831810 -0.735962 0.067383 -0.669617 -0.074463 1441831810 -0.744202 0.074951 -0.659668 -0.074036 1441831810 -0.744202 0.074951 -0.659668 -0.074036 1441831810 -0.744202 0.074951 -0.659668 -0.074036 1441831810 -0.744202 0.074951 -0.659668 -0.074036 1441831810 -0.744202 0.074951 -0.659668 -0.074036 1441831810 -0.744202 0.074951 -0.659668 -0.074036 1441831810 -0.748352 0.088440 -0.652466 -0.080933 1441831810 -0.748352 0.088440 -0.652466 -0.080933 1441831810 -0.748352 0.088440 -0.652466 -0.080933 1441831810 -0.748352 0.088440 -0.652466 -0.080933 1441831810 -0.748352 0.088440 -0.652466 -0.080933 1441831810 -0.748352 0.088440 -0.652466 -0.080933 1441831810 -0.742981 0.113281 -0.650879 -0.107422 1441831810 -0.742981 0.113281 -0.650879 -0.107422 1441831810 -0.742981 0.113281 -0.650879 -0.107422 1441831810 -0.742981 0.113281 -0.650879 -0.107422 1441831810 -0.742981 0.113281 -0.650879 -0.107422 1441831810 -0.742981 0.113281 -0.650879 -0.107422 1441831810 -0.742981 0.113281 -0.650879 -0.107422 1441831810 -0.739563 0.126953 -0.649536 -0.123108 1441831810 -0.739563 0.126953 -0.649536 -0.123108 1441831810 -0.739563 0.126953 -0.649536 -0.123108 1441831810 -0.739563 0.126953 -0.649536 -0.123108 1441831810 -0.739563 0.126953 -0.649536 -0.123108 1441831810 -0.739563 0.126953 -0.649536 -0.123108 1441831810 -0.744385 0.117859 -0.647827 -0.111389 1441831810 -0.744385 0.117859 -0.647827 -0.111389 1441831810 -0.744385 0.117859 -0.647827 -0.111389 1441831810 -0.744385 0.117859 -0.647827 -0.111389 1441831810 -0.744385 0.117859 -0.647827 -0.111389 1441831810 -0.744385 0.117859 -0.647827 -0.111389 1441831810 -0.747009 0.104675 -0.649719 -0.094971 1441831810 -0.747009 0.104675 -0.649719 -0.094971 1441831810 -0.747009 0.104675 -0.649719 -0.094971 1441831810 -0.747009 0.104675 -0.649719 -0.094971 1441831810 -0.747009 0.104675 -0.649719 -0.094971 1441831810 -0.747009 0.104675 -0.649719 -0.094971 1441831810 -0.747009 0.104675 -0.649719 -0.094971 1441831810 -0.748108 0.081787 -0.655518 -0.062988 1441831810 -0.748108 0.081787 -0.655518 -0.062988 1441831810 -0.748108 0.081787 -0.655518 -0.062988 1441831810 -0.748108 0.081787 -0.655518 -0.062988 1441831810 -0.748108 0.081787 -0.655518 -0.062988 1441831810 -0.748108 0.081787 -0.655518 -0.062988 1441831810 -0.749390 0.048523 -0.659973 -0.024170 1441831810 -0.749390 0.048523 -0.659973 -0.024170 1441831810 -0.749390 0.048523 -0.659973 -0.024170 1441831810 -0.749390 0.048523 -0.659973 -0.024170 1441831810 -0.749390 0.048523 -0.659973 -0.024170 1441831810 -0.749390 0.048523 -0.659973 -0.024170 1441831810 -0.750793 0.019470 -0.660278 -0.001038 1441831810 -0.750793 0.019470 -0.660278 -0.001038 1441831810 -0.750793 0.019470 -0.660278 -0.001038 1441831810 -0.750793 0.019470 -0.660278 -0.001038 1441831810 -0.750793 0.019470 -0.660278 -0.001038 1441831810 -0.750793 0.019470 -0.660278 -0.001038 1441831810 -0.750793 0.019470 -0.660278 -0.001038 1441831810 -0.743774 0.009705 -0.668396 -0.001953 1441831810 -0.743774 0.009705 -0.668396 -0.001953 1441831810 -0.743774 0.009705 -0.668396 -0.001953 1441831810 -0.743774 0.009705 -0.668396 -0.001953 1441831810 -0.743774 0.009705 -0.668396 -0.001953 1441831810 -0.743774 0.009705 -0.668396 -0.001953 1441831810 -0.733032 0.015320 -0.680054 -0.008301 1441831810 -0.733032 0.015320 -0.680054 -0.008301 1441831810 -0.733032 0.015320 -0.680054 -0.008301 1441831810 -0.733032 0.015320 -0.680054 -0.008301 1441831810 -0.733032 0.015320 -0.680054 -0.008301 1441831810 -0.733032 0.015320 -0.680054 -0.008301 1441831810 -0.733032 0.015320 -0.680054 -0.008301 1441831810 -0.737366 0.021362 -0.674988 -0.016541 1441831810 -0.737366 0.021362 -0.674988 -0.016541 1441831810 -0.737366 0.021362 -0.674988 -0.016541 1441831810 -0.737366 0.021362 -0.674988 -0.016541 1441831810 -0.737366 0.021362 -0.674988 -0.016541 1441831810 -0.737366 0.021362 -0.674988 -0.016541 1441831810 -0.742798 0.033020 -0.668396 -0.022705 1441831810 -0.742798 0.033020 -0.668396 -0.022705 1441831810 -0.742798 0.033020 -0.668396 -0.022705 1441831810 -0.742798 0.033020 -0.668396 -0.022705 1441831810 -0.742798 0.033020 -0.668396 -0.022705 1441831810 -0.742798 0.033020 -0.668396 -0.022705 1441831810 -0.741150 0.055542 -0.666992 -0.052429 1441831810 -0.741150 0.055542 -0.666992 -0.052429 1441831810 -0.741150 0.055542 -0.666992 -0.052429 1441831810 -0.741150 0.055542 -0.666992 -0.052429 1441831810 -0.741150 0.055542 -0.666992 -0.052429 1441831810 -0.741150 0.055542 -0.666992 -0.052429 1441831810 -0.733521 0.084045 -0.668823 -0.087524 1441831810 -0.733521 0.084045 -0.668823 -0.087524 1441831810 -0.733521 0.084045 -0.668823 -0.087524 1441831810 -0.733521 0.084045 -0.668823 -0.087524 1441831810 -0.733521 0.084045 -0.668823 -0.087524 1441831810 -0.733521 0.084045 -0.668823 -0.087524 1441831810 -0.733521 0.084045 -0.668823 -0.087524 1441831810 -0.728027 0.103455 -0.669617 -0.104675 1441831810 -0.728027 0.103455 -0.669617 -0.104675 1441831810 -0.728027 0.103455 -0.669617 -0.104675 1441831810 -0.728027 0.103455 -0.669617 -0.104675 1441831810 -0.728027 0.103455 -0.669617 -0.104675 1441831811 -0.728027 0.103455 -0.669617 -0.104675 1441831811 -0.729248 0.108582 -0.667847 -0.102234 1441831811 -0.729248 0.108582 -0.667847 -0.102234 1441831811 -0.729248 0.108582 -0.667847 -0.102234 1441831811 -0.729248 0.108582 -0.667847 -0.102234 1441831811 -0.729248 0.108582 -0.667847 -0.102234 1441831811 -0.729248 0.108582 -0.667847 -0.102234 1441831811 -0.733948 0.099976 -0.666809 -0.082703 1441831811 -0.733948 0.099976 -0.666809 -0.082703 1441831811 -0.733948 0.099976 -0.666809 -0.082703 1441831811 -0.733948 0.099976 -0.666809 -0.082703 1441831811 -0.733948 0.099976 -0.666809 -0.082703 1441831811 -0.733948 0.099976 -0.666809 -0.082703 1441831811 -0.741333 0.074280 -0.665527 -0.045654 1441831811 -0.741333 0.074280 -0.665527 -0.045654 1441831811 -0.741333 0.074280 -0.665527 -0.045654 1441831811 -0.741333 0.074280 -0.665527 -0.045654 1441831811 -0.741333 0.074280 -0.665527 -0.045654 1441831811 -0.741333 0.074280 -0.665527 -0.045654 1441831811 -0.748413 0.042480 -0.661743 -0.016357 1441831811 -0.748413 0.042480 -0.661743 -0.016357 1441831811 -0.748413 0.042480 -0.661743 -0.016357 1441831811 -0.748413 0.042480 -0.661743 -0.016357 1441831811 -0.748413 0.042480 -0.661743 -0.016357 1441831811 -0.748413 0.042480 -0.661743 -0.016357 1441831811 -0.748413 0.042480 -0.661743 -0.016357 1441831811 -0.744080 0.026917 -0.667480 -0.014465 1441831811 -0.744080 0.026917 -0.667480 -0.014465 1441831811 -0.744080 0.026917 -0.667480 -0.014465 1441831811 -0.744080 0.026917 -0.667480 -0.014465 1441831811 -0.744080 0.026917 -0.667480 -0.014465 1441831811 -0.729126 0.038330 -0.682983 -0.022888 1441831811 -0.729126 0.038330 -0.682983 -0.022888 1441831811 -0.729126 0.038330 -0.682983 -0.022888 1441831811 -0.729126 0.038330 -0.682983 -0.022888 1441831811 -0.729126 0.038330 -0.682983 -0.022888 1441831811 -0.729126 0.038330 -0.682983 -0.022888 1441831811 -0.730225 0.039307 -0.681702 -0.023254 1441831811 -0.730225 0.039307 -0.681702 -0.023254 1441831811 -0.730225 0.039307 -0.681702 -0.023254 1441831811 -0.730225 0.039307 -0.681702 -0.023254 1441831811 -0.730225 0.039307 -0.681702 -0.023254 1441831811 -0.730225 0.039307 -0.681702 -0.023254 1441831811 -0.737244 0.042603 -0.674072 -0.018799 1441831811 -0.737244 0.042603 -0.674072 -0.018799 1441831811 -0.737244 0.042603 -0.674072 -0.018799 1441831811 -0.737244 0.042603 -0.674072 -0.018799 1441831811 -0.737244 0.042603 -0.674072 -0.018799 1441831811 -0.737244 0.042603 -0.674072 -0.018799 1441831811 -0.735901 0.057007 -0.673523 -0.041321 1441831811 -0.735901 0.057007 -0.673523 -0.041321 1441831811 -0.735901 0.057007 -0.673523 -0.041321 1441831811 -0.735901 0.057007 -0.673523 -0.041321 1441831811 -0.735901 0.057007 -0.673523 -0.041321 1441831811 -0.735901 0.057007 -0.673523 -0.041321 1441831811 -0.731567 0.086426 -0.671753 -0.078308 1441831811 -0.731567 0.086426 -0.671753 -0.078308 1441831811 -0.731567 0.086426 -0.671753 -0.078308 1441831811 -0.731567 0.086426 -0.671753 -0.078308 1441831811 -0.731567 0.086426 -0.671753 -0.078308 1441831811 -0.731567 0.086426 -0.671753 -0.078308 1441831811 -0.731567 0.086426 -0.671753 -0.078308 1441831811 -0.727966 0.107300 -0.669617 -0.101379 1441831811 -0.727966 0.107300 -0.669617 -0.101379 1441831811 -0.727966 0.107300 -0.669617 -0.101379 1441831811 -0.727966 0.107300 -0.669617 -0.101379 1441831811 -0.727966 0.107300 -0.669617 -0.101379 1441831811 -0.727966 0.107300 -0.669617 -0.101379 1441831811 -0.733276 0.107605 -0.663818 -0.100464 1441831811 -0.733276 0.107605 -0.663818 -0.100464 1441831811 -0.733276 0.107605 -0.663818 -0.100464 1441831811 -0.733276 0.107605 -0.663818 -0.100464 1441831811 -0.733276 0.107605 -0.663818 -0.100464 1441831811 -0.733276 0.107605 -0.663818 -0.100464 1441831811 -0.733276 0.107605 -0.663818 -0.100464 1441831811 -0.741333 0.098022 -0.658752 -0.082947 1441831811 -0.741333 0.098022 -0.658752 -0.082947 1441831811 -0.741333 0.098022 -0.658752 -0.082947 1441831811 -0.741333 0.098022 -0.658752 -0.082947 1441831811 -0.741333 0.098022 -0.658752 -0.082947 1441831811 -0.741333 0.098022 -0.658752 -0.082947 1441831811 -0.741333 0.098022 -0.658752 -0.082947 1441831811 -0.745728 0.071472 -0.660767 -0.047119 1441831811 -0.745728 0.071472 -0.660767 -0.047119 1441831811 -0.745728 0.071472 -0.660767 -0.047119 1441831811 -0.745728 0.071472 -0.660767 -0.047119 1441831811 -0.745728 0.071472 -0.660767 -0.047119 1441831811 -0.745728 0.071472 -0.660767 -0.047119 1441831811 -0.750732 0.037720 -0.659424 -0.014343 1441831811 -0.750732 0.037720 -0.659424 -0.014343 1441831811 -0.750732 0.037720 -0.659424 -0.014343 1441831811 -0.750732 0.037720 -0.659424 -0.014343 1441831811 -0.750732 0.037720 -0.659424 -0.014343 1441831811 -0.750732 0.037720 -0.659424 -0.014343 1441831811 -0.748169 0.025635 -0.662903 -0.014709 1441831811 -0.748169 0.025635 -0.662903 -0.014709 1441831811 -0.748169 0.025635 -0.662903 -0.014709 1441831811 -0.748169 0.025635 -0.662903 -0.014709 1441831811 -0.748169 0.025635 -0.662903 -0.014709 1441831811 -0.748169 0.025635 -0.662903 -0.014709 1441831811 -0.732910 0.043274 -0.678162 -0.033752 1441831811 -0.732910 0.043274 -0.678162 -0.033752 1441831811 -0.732910 0.043274 -0.678162 -0.033752 1441831811 -0.732910 0.043274 -0.678162 -0.033752 1441831811 -0.732910 0.043274 -0.678162 -0.033752 1441831811 -0.732910 0.043274 -0.678162 -0.033752 1441831811 -0.735046 0.046509 -0.675293 -0.040100 1441831811 -0.735046 0.046509 -0.675293 -0.040100 1441831811 -0.735046 0.046509 -0.675293 -0.040100 1441831811 -0.735046 0.046509 -0.675293 -0.040100 1441831811 -0.735046 0.046509 -0.675293 -0.040100 1441831811 -0.735046 0.046509 -0.675293 -0.040100 1441831811 -0.735046 0.046509 -0.675293 -0.040100 1441831812 -0.741028 0.054871 -0.668335 -0.035950 1441831812 -0.741028 0.054871 -0.668335 -0.035950 1441831812 -0.741028 0.054871 -0.668335 -0.035950 1441831812 -0.741028 0.054871 -0.668335 -0.035950 1441831812 -0.741028 0.054871 -0.668335 -0.035950 1441831812 -0.739746 0.069824 -0.667053 -0.054626 1441831812 -0.739746 0.069824 -0.667053 -0.054626 1441831812 -0.739746 0.069824 -0.667053 -0.054626 1441831812 -0.739746 0.069824 -0.667053 -0.054626 1441831812 -0.739746 0.069824 -0.667053 -0.054626 1441831812 -0.739746 0.069824 -0.667053 -0.054626 1441831812 -0.739746 0.069824 -0.667053 -0.054626 1441831812 -0.736877 0.097717 -0.663696 -0.083801 1441831812 -0.736877 0.097717 -0.663696 -0.083801 1441831812 -0.736877 0.097717 -0.663696 -0.083801 1441831812 -0.736877 0.097717 -0.663696 -0.083801 1441831812 -0.736877 0.097717 -0.663696 -0.083801 1441831812 -0.736877 0.097717 -0.663696 -0.083801 1441831812 -0.735413 0.116455 -0.659668 -0.102661 1441831812 -0.735413 0.116455 -0.659668 -0.102661 1441831812 -0.735413 0.116455 -0.659668 -0.102661 1441831812 -0.735413 0.116455 -0.659668 -0.102661 1441831812 -0.735413 0.116455 -0.659668 -0.102661 1441831812 -0.735413 0.116455 -0.659668 -0.102661 1441831812 -0.735413 0.116455 -0.659668 -0.102661 1441831812 -0.738831 0.109680 -0.658386 -0.093750 1441831812 -0.738831 0.109680 -0.658386 -0.093750 1441831812 -0.738831 0.109680 -0.658386 -0.093750 1441831812 -0.738831 0.109680 -0.658386 -0.093750 1441831812 -0.738831 0.109680 -0.658386 -0.093750 1441831812 -0.738831 0.109680 -0.658386 -0.093750 1441831812 -0.741821 0.088501 -0.661621 -0.065002 1441831812 -0.741821 0.088501 -0.661621 -0.065002 1441831812 -0.741821 0.088501 -0.661621 -0.065002 1441831812 -0.741821 0.088501 -0.661621 -0.065002 1441831812 -0.741821 0.088501 -0.661621 -0.065002 1441831812 -0.741821 0.088501 -0.661621 -0.065002 1441831812 -0.738220 0.054077 -0.671936 -0.025391 1441831812 -0.738220 0.054077 -0.671936 -0.025391 1441831812 -0.738220 0.054077 -0.671936 -0.025391 1441831812 -0.738220 0.054077 -0.671936 -0.025391 1441831812 -0.738220 0.054077 -0.671936 -0.025391 1441831812 -0.738220 0.054077 -0.671936 -0.025391 1441831812 -0.741577 0.025635 -0.670471 -0.001770 1441831812 -0.741577 0.025635 -0.670471 -0.001770 1441831812 -0.741577 0.025635 -0.670471 -0.001770 1441831812 -0.741577 0.025635 -0.670471 -0.001770 1441831812 -0.741577 0.025635 -0.670471 -0.001770 1441831812 -0.741577 0.025635 -0.670471 -0.001770 1441831812 -0.736450 0.018188 -0.676208 -0.008667 1441831812 -0.736450 0.018188 -0.676208 -0.008667 1441831812 -0.736450 0.018188 -0.676208 -0.008667 1441831812 -0.736450 0.018188 -0.676208 -0.008667 1441831812 -0.736450 0.018188 -0.676208 -0.008667 1441831812 -0.736450 0.018188 -0.676208 -0.008667 1441831812 -0.736450 0.018188 -0.676208 -0.008667 1441831812 -0.729492 0.034546 -0.682739 -0.024963 1441831812 -0.729492 0.034546 -0.682739 -0.024963 1441831812 -0.729492 0.034546 -0.682739 -0.024963 1441831812 -0.729492 0.034546 -0.682739 -0.024963 1441831812 -0.729492 0.034546 -0.682739 -0.024963 1441831812 -0.729492 0.034546 -0.682739 -0.024963 1441831812 -0.731445 0.033081 -0.680847 -0.020935 1441831812 -0.731445 0.033081 -0.680847 -0.020935 1441831812 -0.731445 0.033081 -0.680847 -0.020935 1441831812 -0.731445 0.033081 -0.680847 -0.020935 1441831812 -0.731445 0.033081 -0.680847 -0.020935 1441831812 -0.731445 0.033081 -0.680847 -0.020935 1441831812 -0.739197 0.035522 -0.672485 -0.012451 1441831812 -0.739197 0.035522 -0.672485 -0.012451 1441831812 -0.739197 0.035522 -0.672485 -0.012451 1441831812 -0.739197 0.035522 -0.672485 -0.012451 1441831812 -0.739197 0.035522 -0.672485 -0.012451 1441831812 -0.740234 0.056335 -0.669067 -0.036438 1441831812 -0.740234 0.056335 -0.669067 -0.036438 1441831812 -0.740234 0.056335 -0.669067 -0.036438 1441831812 -0.740234 0.056335 -0.669067 -0.036438 1441831812 -0.740234 0.056335 -0.669067 -0.036438 1441831812 -0.740234 0.056335 -0.669067 -0.036438 1441831812 -0.738708 0.090332 -0.663940 -0.073120 1441831812 -0.738708 0.090332 -0.663940 -0.073120 1441831812 -0.738708 0.090332 -0.663940 -0.073120 1441831812 -0.738708 0.090332 -0.663940 -0.073120 1441831812 -0.738708 0.090332 -0.663940 -0.073120 1441831812 -0.738708 0.090332 -0.663940 -0.073120 1441831812 -0.738708 0.090332 -0.663940 -0.073120 1441831812 -0.737549 0.107788 -0.660828 -0.088196 1441831812 -0.737549 0.107788 -0.660828 -0.088196 1441831812 -0.737549 0.107788 -0.660828 -0.088196 1441831812 -0.737549 0.107788 -0.660828 -0.088196 1441831812 -0.737549 0.107788 -0.660828 -0.088196 1441831812 -0.737549 0.107788 -0.660828 -0.088196 1441831812 -0.738525 0.108582 -0.659424 -0.089294 1441831812 -0.738525 0.108582 -0.659424 -0.089294 1441831812 -0.738525 0.108582 -0.659424 -0.089294 1441831812 -0.738525 0.108582 -0.659424 -0.089294 1441831812 -0.738525 0.108582 -0.659424 -0.089294 1441831812 -0.738525 0.108582 -0.659424 -0.089294 1441831812 -0.738525 0.108582 -0.659424 -0.089294 1441831812 -0.740601 0.099670 -0.660461 -0.073608 1441831812 -0.740601 0.099670 -0.660461 -0.073608 1441831812 -0.740601 0.099670 -0.660461 -0.073608 1441831812 -0.740601 0.099670 -0.660461 -0.073608 1441831812 -0.740601 0.099670 -0.660461 -0.073608 1441831812 -0.740601 0.099670 -0.660461 -0.073608 1441831812 -0.742188 0.075378 -0.664429 -0.045837 1441831812 -0.742188 0.075378 -0.664429 -0.045837 1441831812 -0.742188 0.075378 -0.664429 -0.045837 1441831812 -0.742188 0.075378 -0.664429 -0.045837 1441831812 -0.742188 0.075378 -0.664429 -0.045837 1441831812 -0.742188 0.075378 -0.664429 -0.045837 1441831812 -0.743042 0.051025 -0.666687 -0.029907 1441831813 -0.743042 0.051025 -0.666687 -0.029907 1441831813 -0.743042 0.051025 -0.666687 -0.029907 1441831813 -0.743042 0.051025 -0.666687 -0.029907 1441831813 -0.743042 0.051025 -0.666687 -0.029907 1441831813 -0.743042 0.051025 -0.666687 -0.029907 1441831813 -0.739014 0.050842 -0.670654 -0.039307 1441831813 -0.739014 0.050842 -0.670654 -0.039307 1441831813 -0.739014 0.050842 -0.670654 -0.039307 1441831813 -0.739014 0.050842 -0.670654 -0.039307 1441831813 -0.739014 0.050842 -0.670654 -0.039307 1441831813 -0.739014 0.050842 -0.670654 -0.039307 1441831813 -0.739014 0.050842 -0.670654 -0.039307 1441831813 -0.732849 0.061768 -0.675842 -0.048645 1441831813 -0.732849 0.061768 -0.675842 -0.048645 1441831813 -0.732849 0.061768 -0.675842 -0.048645 1441831813 -0.732849 0.061768 -0.675842 -0.048645 1441831813 -0.732849 0.061768 -0.675842 -0.048645 1441831813 -0.732849 0.061768 -0.675842 -0.048645 1441831813 -0.735901 0.059570 -0.673035 -0.044556 1441831813 -0.735901 0.059570 -0.673035 -0.044556 1441831813 -0.735901 0.059570 -0.673035 -0.044556 1441831813 -0.735901 0.059570 -0.673035 -0.044556 1441831813 -0.735901 0.059570 -0.673035 -0.044556 1441831813 -0.735901 0.059570 -0.673035 -0.044556 1441831813 -0.741455 0.060181 -0.667053 -0.041504 1441831813 -0.741455 0.060181 -0.667053 -0.041504 1441831813 -0.741455 0.060181 -0.667053 -0.041504 1441831813 -0.741455 0.060181 -0.667053 -0.041504 1441831813 -0.741455 0.060181 -0.667053 -0.041504 1441831813 -0.741455 0.060181 -0.667053 -0.041504 1441831813 -0.741394 0.072266 -0.664551 -0.059692 1441831813 -0.741394 0.072266 -0.664551 -0.059692 1441831813 -0.741394 0.072266 -0.664551 -0.059692 1441831813 -0.741394 0.072266 -0.664551 -0.059692 1441831813 -0.741394 0.072266 -0.664551 -0.059692 1441831813 -0.741394 0.072266 -0.664551 -0.059692 1441831813 -0.745728 0.093445 -0.654297 -0.084778 1441831813 -0.745728 0.093445 -0.654297 -0.084778 1441831813 -0.745728 0.093445 -0.654297 -0.084778 1441831813 -0.745728 0.093445 -0.654297 -0.084778 1441831813 -0.745728 0.093445 -0.654297 -0.084778 1441831813 -0.745728 0.093445 -0.654297 -0.084778 1441831813 -0.744263 0.104797 -0.652405 -0.097412 1441831813 -0.744263 0.104797 -0.652405 -0.097412 1441831813 -0.744263 0.104797 -0.652405 -0.097412 1441831813 -0.744263 0.104797 -0.652405 -0.097412 1441831813 -0.744263 0.104797 -0.652405 -0.097412 1441831813 -0.744263 0.104797 -0.652405 -0.097412 1441831813 -0.744263 0.104797 -0.652405 -0.097412 1441831813 -0.747681 0.101807 -0.649902 -0.091309 1441831813 -0.747681 0.101807 -0.649902 -0.091309 1441831813 -0.747681 0.101807 -0.649902 -0.091309 1441831813 -0.747681 0.101807 -0.649902 -0.091309 1441831813 -0.747681 0.101807 -0.649902 -0.091309 1441831813 -0.747681 0.101807 -0.649902 -0.091309 1441831813 -0.747681 0.101807 -0.649902 -0.091309 1441831813 -0.746826 0.085693 -0.655945 -0.068848 1441831813 -0.746826 0.085693 -0.655945 -0.068848 1441831813 -0.746826 0.085693 -0.655945 -0.068848 1441831813 -0.746826 0.085693 -0.655945 -0.068848 1441831813 -0.746826 0.085693 -0.655945 -0.068848 1441831813 -0.746826 0.085693 -0.655945 -0.068848 1441831813 -0.742126 0.054260 -0.667236 -0.033813 1441831813 -0.742126 0.054260 -0.667236 -0.033813 1441831813 -0.742126 0.054260 -0.667236 -0.033813 1441831813 -0.742126 0.054260 -0.667236 -0.033813 1441831813 -0.742126 0.054260 -0.667236 -0.033813 1441831813 -0.742126 0.054260 -0.667236 -0.033813 1441831813 -0.741455 0.027039 -0.670349 -0.014832 1441831813 -0.741455 0.027039 -0.670349 -0.014832 1441831813 -0.741455 0.027039 -0.670349 -0.014832 1441831813 -0.741455 0.027039 -0.670349 -0.014832 1441831813 -0.741455 0.027039 -0.670349 -0.014832 1441831813 -0.741455 0.027039 -0.670349 -0.014832 1441831813 -0.741455 0.027039 -0.670349 -0.014832 1441831813 -0.735962 0.029480 -0.675903 -0.026001 1441831813 -0.735962 0.029480 -0.675903 -0.026001 1441831813 -0.735962 0.029480 -0.675903 -0.026001 1441831813 -0.735962 0.029480 -0.675903 -0.026001 1441831813 -0.735962 0.029480 -0.675903 -0.026001 1441831813 -0.735962 0.029480 -0.675903 -0.026001 1441831813 -0.732361 0.042542 -0.678528 -0.038879 1441831813 -0.732361 0.042542 -0.678528 -0.038879 1441831813 -0.732361 0.042542 -0.678528 -0.038879 1441831813 -0.732361 0.042542 -0.678528 -0.038879 1441831813 -0.732361 0.042542 -0.678528 -0.038879 1441831813 -0.736877 0.041260 -0.673767 -0.037720 1441831813 -0.736877 0.041260 -0.673767 -0.037720 1441831813 -0.736877 0.041260 -0.673767 -0.037720 1441831813 -0.736877 0.041260 -0.673767 -0.037720 1441831813 -0.736877 0.041260 -0.673767 -0.037720 1441831813 -0.736877 0.041260 -0.673767 -0.037720 1441831813 -0.736877 0.041260 -0.673767 -0.037720 1441831813 -0.744141 0.045044 -0.665588 -0.036011 1441831813 -0.744141 0.045044 -0.665588 -0.036011 1441831813 -0.744141 0.045044 -0.665588 -0.036011 1441831813 -0.744141 0.045044 -0.665588 -0.036011 1441831813 -0.744141 0.045044 -0.665588 -0.036011 1441831813 -0.744141 0.045044 -0.665588 -0.036011 1441831813 -0.744019 0.064087 -0.662415 -0.060120 1441831813 -0.744019 0.064087 -0.662415 -0.060120 1441831813 -0.744019 0.064087 -0.662415 -0.060120 1441831813 -0.744019 0.064087 -0.662415 -0.060120 1441831813 -0.744019 0.064087 -0.662415 -0.060120 1441831813 -0.744019 0.064087 -0.662415 -0.060120 1441831813 -0.745789 0.091125 -0.654297 -0.086304 1441831813 -0.745789 0.091125 -0.654297 -0.086304 1441831813 -0.745789 0.091125 -0.654297 -0.086304 1441831813 -0.745789 0.091125 -0.654297 -0.086304 1441831813 -0.745789 0.091125 -0.654297 -0.086304 1441831813 -0.745789 0.091125 -0.654297 -0.086304 1441831813 -0.747375 0.100342 -0.649902 -0.094971 1441831813 -0.747375 0.100342 -0.649902 -0.094971 1441831813 -0.747375 0.100342 -0.649902 -0.094971 1441831814 -0.747375 0.100342 -0.649902 -0.094971 1441831814 -0.747375 0.100342 -0.649902 -0.094971 1441831814 -0.747375 0.100342 -0.649902 -0.094971 1441831814 -0.747375 0.100342 -0.649902 -0.094971 1441831814 -0.748474 0.098450 -0.649536 -0.091003 1441831814 -0.748474 0.098450 -0.649536 -0.091003 1441831814 -0.748474 0.098450 -0.649536 -0.091003 1441831814 -0.748474 0.098450 -0.649536 -0.091003 1441831814 -0.748474 0.098450 -0.649536 -0.091003 1441831814 -0.748474 0.098450 -0.649536 -0.091003 1441831814 -0.745178 0.085693 -0.657654 -0.070313 1441831814 -0.745178 0.085693 -0.657654 -0.070313 1441831814 -0.745178 0.085693 -0.657654 -0.070313 1441831814 -0.745178 0.085693 -0.657654 -0.070313 1441831814 -0.745178 0.085693 -0.657654 -0.070313 1441831814 -0.745178 0.085693 -0.657654 -0.070313 1441831814 -0.745178 0.085693 -0.657654 -0.070313 1441831814 -0.743835 0.059753 -0.664673 -0.038147 1441831814 -0.743835 0.059753 -0.664673 -0.038147 1441831814 -0.743835 0.059753 -0.664673 -0.038147 1441831814 -0.743835 0.059753 -0.664673 -0.038147 1441831814 -0.743835 0.059753 -0.664673 -0.038147 1441831814 -0.743835 0.059753 -0.664673 -0.038147 1441831814 -0.744995 0.037720 -0.665710 -0.020752 1441831814 -0.744995 0.037720 -0.665710 -0.020752 1441831814 -0.744995 0.037720 -0.665710 -0.020752 1441831814 -0.744995 0.037720 -0.665710 -0.020752 1441831814 -0.744995 0.037720 -0.665710 -0.020752 1441831814 -0.744995 0.037720 -0.665710 -0.020752 1441831814 -0.737488 0.044128 -0.673523 -0.024780 1441831814 -0.737488 0.044128 -0.673523 -0.024780 1441831814 -0.737488 0.044128 -0.673523 -0.024780 1441831814 -0.737488 0.044128 -0.673523 -0.024780 1441831814 -0.737488 0.044128 -0.673523 -0.024780 1441831814 -0.737488 0.044128 -0.673523 -0.024780 1441831814 -0.732544 0.048584 -0.678528 -0.027405 1441831814 -0.732544 0.048584 -0.678528 -0.027405 1441831814 -0.732544 0.048584 -0.678528 -0.027405 1441831814 -0.732544 0.048584 -0.678528 -0.027405 1441831814 -0.732544 0.048584 -0.678528 -0.027405 1441831814 -0.732544 0.048584 -0.678528 -0.027405 1441831814 -0.732544 0.048584 -0.678528 -0.027405 1441831814 -0.739075 0.047241 -0.671509 -0.026550 1441831814 -0.739075 0.047241 -0.671509 -0.026550 1441831814 -0.739075 0.047241 -0.671509 -0.026550 1441831814 -0.739075 0.047241 -0.671509 -0.026550 1441831814 -0.739075 0.047241 -0.671509 -0.026550 1441831814 -0.739075 0.047241 -0.671509 -0.026550 1441831814 -0.748413 0.055664 -0.660278 -0.029846 1441831814 -0.748413 0.055664 -0.660278 -0.029846 1441831814 -0.748413 0.055664 -0.660278 -0.029846 1441831814 -0.748413 0.055664 -0.660278 -0.029846 1441831814 -0.748413 0.055664 -0.660278 -0.029846 1441831814 -0.748413 0.055664 -0.660278 -0.029846 1441831814 -0.745300 0.078430 -0.659668 -0.057373 1441831814 -0.745300 0.078430 -0.659668 -0.057373 1441831814 -0.745300 0.078430 -0.659668 -0.057373 1441831814 -0.745300 0.078430 -0.659668 -0.057373 1441831814 -0.745300 0.078430 -0.659668 -0.057373 1441831814 -0.738586 0.104126 -0.660522 -0.086182 1441831814 -0.738586 0.104126 -0.660522 -0.086182 1441831814 -0.738586 0.104126 -0.660522 -0.086182 1441831814 -0.738586 0.104126 -0.660522 -0.086182 1441831814 -0.738586 0.104126 -0.660522 -0.086182 1441831814 -0.738586 0.104126 -0.660522 -0.086182 1441831814 -0.738586 0.104126 -0.660522 -0.086182 1441831814 -0.737854 0.111877 -0.659241 -0.092346 1441831814 -0.737854 0.111877 -0.659241 -0.092346 1441831814 -0.737854 0.111877 -0.659241 -0.092346 1441831814 -0.737854 0.111877 -0.659241 -0.092346 1441831814 -0.737854 0.111877 -0.659241 -0.092346 1441831814 -0.738708 0.112122 -0.658386 -0.091431 1441831814 -0.738708 0.112122 -0.658386 -0.091431 1441831814 -0.738708 0.112122 -0.658386 -0.091431 1441831814 -0.738708 0.112122 -0.658386 -0.091431 1441831814 -0.738708 0.112122 -0.658386 -0.091431 1441831814 -0.738708 0.112122 -0.658386 -0.091431 1441831814 -0.738708 0.112122 -0.658386 -0.091431 1441831814 -0.737976 0.102051 -0.662964 -0.074829 1441831814 -0.737976 0.102051 -0.662964 -0.074829 1441831814 -0.737976 0.102051 -0.662964 -0.074829 1441831814 -0.737976 0.102051 -0.662964 -0.074829 1441831814 -0.737976 0.102051 -0.662964 -0.074829 1441831814 -0.737976 0.102051 -0.662964 -0.074829 1441831814 -0.741333 0.072632 -0.665955 -0.041260 1441831814 -0.741333 0.072632 -0.665955 -0.041260 1441831814 -0.741333 0.072632 -0.665955 -0.041260 1441831814 -0.741333 0.072632 -0.665955 -0.041260 1441831814 -0.741333 0.072632 -0.665955 -0.041260 1441831814 -0.741333 0.072632 -0.665955 -0.041260 1441831814 -0.745911 0.046021 -0.664001 -0.025879 1441831814 -0.745911 0.046021 -0.664001 -0.025879 1441831814 
-0.749023 0.029480 -0.661926 -0.003235 1441831817 -0.747498 0.034241 -0.663391 -0.007629 1441831817 -0.747498 0.034241 -0.663391 -0.007629 1441831817 -0.747498 0.034241 -0.663391 -0.007629 1441831817 -0.747498 0.034241 -0.663391 -0.007629 1441831817 -0.747498 0.034241 -0.663391 -0.007629 1441831817 -0.747498 0.034241 -0.663391 -0.007629 1441831817 -0.747498 0.034241 -0.663391 -0.007629 1441831817 -0.747681 0.062256 -0.660156 -0.037659 1441831817 -0.747681 0.062256 -0.660156 -0.037659 1441831817 -0.747681 0.062256 -0.660156 -0.037659 1441831817 -0.747681 0.062256 -0.660156 -0.037659 1441831817 -0.747681 0.062256 -0.660156 -0.037659 1441831817 -0.747681 0.062256 -0.660156 -0.037659 1441831817 -0.742798 0.095154 -0.658691 -0.073303 1441831817 -0.742798 0.095154 -0.658691 -0.073303 1441831817 -0.742798 0.095154 -0.658691 -0.073303 1441831817 -0.742798 0.095154 -0.658691 -0.073303 1441831817 -0.742798 0.095154 -0.658691 -0.073303 1441831817 -0.742798 0.095154 -0.658691 -0.073303 1441831817 -0.742798 0.095154 -0.658691 -0.073303 1441831817 -0.732849 0.107910 -0.666199 -0.086853 1441831817 -0.732849 0.107910 -0.666199 -0.086853 1441831817 -0.732849 0.107910 -0.666199 -0.086853 1441831817 -0.732849 0.107910 -0.666199 -0.086853 1441831817 -0.732849 0.107910 -0.666199 -0.086853 1441831817 -0.732849 0.107910 -0.666199 -0.086853 1441831817 -0.729614 0.095947 -0.672546 -0.078674 1441831817 -0.729614 0.095947 -0.672546 -0.078674 1441831817 -0.729614 0.095947 -0.672546 -0.078674 1441831817 -0.729614 0.095947 -0.672546 -0.078674 1441831817 -0.729614 0.095947 -0.672546 -0.078674 1441831817 -0.729614 0.095947 -0.672546 -0.078674 1441831817 -0.738770 0.089905 -0.664734 -0.065735 1441831817 -0.738770 0.089905 -0.664734 -0.065735 1441831817 -0.738770 0.089905 -0.664734 -0.065735 1441831817 -0.738770 0.089905 -0.664734 -0.065735 1441831817 -0.738770 0.089905 -0.664734 -0.065735 1441831817 -0.738770 0.089905 -0.664734 -0.065735 1441831817 -0.738770 0.089905 -0.664734 -0.065735 1441831817 -0.744507 0.084412 -0.659424 -0.061523 1441831817 -0.744507 0.084412 -0.659424 -0.061523 1441831817 -0.744507 0.084412 -0.659424 -0.061523 1441831817 -0.744507 0.084412 -0.659424 -0.061523 1441831817 -0.744507 0.084412 -0.659424 -0.061523 1441831817 -0.744507 0.084412 -0.659424 -0.061523 1441831817 -0.744934 0.065796 -0.662659 -0.041748 1441831817 -0.744934 0.065796 -0.662659 -0.041748 1441831817 -0.744934 0.065796 -0.662659 -0.041748 1441831817 -0.744934 0.065796 -0.662659 -0.041748 1441831817 -0.744934 0.065796 -0.662659 -0.041748 1441831817 -0.744934 0.065796 -0.662659 -0.041748 1441831817 -0.739136 0.035950 -0.672546 -0.013489 1441831817 -0.739136 0.035950 -0.672546 -0.013489 1441831817 -0.739136 0.035950 -0.672546 -0.013489 1441831817 -0.739136 0.035950 -0.672546 -0.013489 1441831817 -0.739136 0.035950 -0.672546 -0.013489 1441831817 -0.739136 0.035950 -0.672546 -0.013489 1441831817 -0.737854 0.023682 -0.674622 -0.005920 1441831817 -0.737854 0.023682 -0.674622 -0.005920 1441831817 -0.737854 0.023682 -0.674622 -0.005920 1441831817 -0.737854 0.023682 -0.674622 -0.005920 1441831817 -0.737854 0.023682 -0.674622 -0.005920 1441831817 -0.737854 0.023682 -0.674622 -0.005920 1441831817 -0.738770 0.022400 -0.673462 -0.016357 1441831818 -0.738770 0.022400 -0.673462 -0.016357 1441831818 -0.738770 0.022400 -0.673462 -0.016357 1441831818 -0.738770 0.022400 -0.673462 -0.016357 1441831818 -0.738770 0.022400 -0.673462 -0.016357 1441831818 -0.738770 0.022400 -0.673462 -0.016357 1441831818 -0.738037 0.032532 -0.672791 -0.040771 1441831818 -0.738037 0.032532 -0.672791 -0.040771 1441831818 -0.738037 0.032532 -0.672791 -0.040771 1441831818 -0.738037 0.032532 -0.672791 -0.040771 1441831818 -0.738037 0.032532 -0.672791 -0.040771 1441831818 -0.738037 0.032532 -0.672791 -0.040771 1441831818 -0.736938 0.068359 -0.667908 -0.079102 1441831818 -0.736938 0.068359 -0.667908 -0.079102 1441831818 -0.736938 0.068359 -0.667908 -0.079102 1441831818 -0.736938 0.068359 -0.667908 -0.079102 1441831818 -0.736938 0.068359 -0.667908 -0.079102 1441831818 -0.736938 0.068359 -0.667908 -0.079102 1441831818 -0.736938 0.068359 -0.667908 -0.079102 1441831818 -0.738342 0.098511 -0.658752 -0.106323 1441831818 -0.738342 0.098511 -0.658752 -0.106323 1441831818 -0.738342 0.098511 -0.658752 -0.106323 1441831818 -0.738342 0.098511 -0.658752 -0.106323 1441831818 -0.738342 0.098511 -0.658752 -0.106323 1441831818 -0.738342 0.098511 -0.658752 -0.106323 1441831818 -0.736572 0.101685 -0.661438 -0.098755 1441831818 -0.736572 0.101685 -0.661438 -0.098755 1441831818 -0.736572 0.101685 -0.661438 -0.098755 1441831818 -0.736572 0.101685 -0.661438 -0.098755 1441831818 -0.736572 0.101685 -0.661438 -0.098755 1441831818 -0.736572 0.101685 -0.661438 -0.098755 1441831818 -0.736572 0.101685 -0.661438 -0.098755 1441831818 -0.732971 0.084167 -0.669434 -0.087036 1441831818 -0.732971 0.084167 -0.669434 -0.087036 1441831818 -0.732971 0.084167 -0.669434 -0.087036 1441831818 -0.732971 0.084167 -0.669434 -0.087036 1441831818 -0.732971 0.084167 -0.669434 -0.087036 1441831818 -0.732971 0.084167 -0.669434 -0.087036 1441831818 -0.744019 0.080811 -0.658813 -0.076782 1441831818 -0.744019 0.080811 -0.658813 -0.076782 1441831818 -0.744019 0.080811 -0.658813 -0.076782 1441831818 -0.744019 0.080811 -0.658813 -0.076782 1441831818 -0.744019 0.080811 -0.658813 -0.076782 1441831818 -0.744019 0.080811 -0.658813 -0.076782 1441831818 -0.751343 0.077087 -0.650940 -0.076538 1441831818 -0.751343 0.077087 -0.650940 -0.076538 1441831818 -0.751343 0.077087 -0.650940 -0.076538 1441831818 -0.751343 0.077087 -0.650940 -0.076538 1441831818 -0.751343 0.077087 -0.650940 -0.076538 1441831818 -0.751343 0.077087 -0.650940 -0.076538 1441831818 -0.751343 0.077087 -0.650940 -0.076538 1441831818 -0.750793 0.055298 -0.656006 -0.054199 1441831818 -0.750793 0.055298 -0.656006 -0.054199 1441831818 -0.750793 0.055298 -0.656006 -0.054199 1441831818 -0.750793 0.055298 -0.656006 -0.054199 1441831818 -0.750793 0.055298 -0.656006 -0.054199 1441831818 -0.750793 0.055298 -0.656006 -0.054199 1441831818 -0.744019 0.016113 -0.667908 -0.013062 1441831818 -0.744019 0.016113 -0.667908 -0.013062 1441831818 -0.744019 0.016113 -0.667908 -0.013062 1441831818 -0.744019 0.016113 -0.667908 -0.013062 1441831818 -0.744019 0.016113 -0.667908 -0.013062 1441831818 -0.744019 0.016113 -0.667908 -0.013062 1441831818 -0.744019 0.016113 -0.667908 -0.013062 1441831818 -0.739929 0.001099 -0.672729 0.002502 1441831818 -0.739929 0.001099 -0.672729 0.002502 1441831818 -0.739929 0.001099 -0.672729 0.002502 1441831818 -0.739929 0.001099 -0.672729 0.002502 1441831818 -0.739929 0.001099 -0.672729 0.002502 1441831818 -0.739929 0.001099 -0.672729 0.002502 1441831818 -0.749268 0.001221 -0.662292 0.006287 1441831818 -0.749268 0.001221 -0.662292 0.006287 1441831818 -0.749268 0.001221 -0.662292 0.006287 1441831818 -0.749268 0.001221 -0.662292 0.006287 1441831818 -0.749268 0.001221 -0.662292 0.006287 1441831818 -0.749268 0.001221 -0.662292 0.006287 1441831818 -0.749512 0.004578 -0.661987 -0.005371 1441831818 -0.749512 0.004578 -0.661987 -0.005371 1441831818 -0.749512 0.004578 -0.661987 -0.005371 1441831818 -0.749512 0.004578 -0.661987 -0.005371 1441831818 -0.749512 0.004578 -0.661987 -0.005371 1441831818 -0.749512 0.004578 -0.661987 -0.005371 1441831818 -0.755371 0.039673 -0.652954 -0.040222 1441831818 -0.755371 0.039673 -0.652954 -0.040222 1441831818 -0.755371 0.039673 -0.652954 -0.040222 1441831818 -0.755371 0.039673 -0.652954 -0.040222 1441831818 -0.755371 0.039673 -0.652954 -0.040222 1441831818 -0.755371 0.039673 -0.652954 -0.040222 1441831818 -0.755371 0.039673 -0.652954 -0.040222 1441831818 -0.759766 0.081970 -0.640198 -0.078979 1441831818 -0.759766 0.081970 -0.640198 -0.078979 1441831818 -0.759766 0.081970 -0.640198 -0.078979 1441831818 -0.759766 0.081970 -0.640198 -0.078979 1441831818 -0.759766 0.081970 -0.640198 -0.078979 1441831818 -0.759766 0.081970 -0.640198 -0.078979 1441831818 -0.756165 0.108459 -0.639648 -0.085938 1441831818 -0.756165 0.108459 -0.639648 -0.085938 1441831818 -0.756165 0.108459 -0.639648 -0.085938 1441831818 -0.756165 0.108459 -0.639648 -0.085938 1441831818 -0.756165 0.108459 -0.639648 -0.085938 1441831818 -0.756165 0.108459 -0.639648 -0.085938 1441831818 -0.756165 0.108459 -0.639648 -0.085938 1441831818 -0.748230 0.095398 -0.653442 -0.064941 1441831818 -0.748230 0.095398 -0.653442 -0.064941 1441831818 -0.748230 0.095398 -0.653442 -0.064941 1441831818 -0.748230 0.095398 -0.653442 -0.064941 1441831818 -0.748230 0.095398 -0.653442 -0.064941 1441831818 -0.748230 0.095398 -0.653442 -0.064941 1441831818 -0.752075 0.084412 -0.651306 -0.056335 1441831818 -0.752075 0.084412 -0.651306 -0.056335 1441831818 -0.752075 0.084412 -0.651306 -0.056335 1441831818 -0.752075 0.084412 -0.651306 -0.056335 1441831818 -0.752075 0.084412 -0.651306 -0.056335 1441831818 -0.752075 0.084412 -0.651306 -0.056335 1441831818 -0.752075 0.084412 -0.651306 -0.056335 1441831818 -0.756531 0.082947 -0.646545 -0.053223 1441831818 -0.756531 0.082947 -0.646545 -0.053223 1441831819 -0.756531 0.082947 -0.646545 -0.053223 1441831819 -0.756531 0.082947 -0.646545 -0.053223 1441831819 -0.756531 0.082947 -0.646545 -0.053223 1441831819 -0.756531 0.082947 -0.646545 -0.053223 1441831819 -0.757019 0.072449 -0.647949 -0.043884 1441831819 -0.757019 0.072449 -0.647949 -0.043884 1441831819 -0.757019 0.072449 -0.647949 -0.043884 1441831819 -0.757019 0.072449 -0.647949 -0.043884 1441831819 -0.757019 0.072449 -0.647949 -0.043884 1441831819 -0.757019 0.072449 -0.647949 -0.043884 1441831819 -0.757019 0.072449 -0.647949 -0.043884 1441831819 -0.755249 0.034241 -0.654541 -0.010071 1441831819 -0.755249 0.034241 -0.654541 -0.010071 1441831819 -0.755249 0.034241 -0.654541 -0.010071 1441831819 -0.755249 0.034241 -0.654541 -0.010071 1441831819 -0.755249 0.034241 -0.654541 -0.010071 1441831819 -0.755249 0.034241 -0.654541 -0.010071 1441831819 -0.744995 0.001770 -0.666870 0.017151 1441831819 -0.744995 0.001770 -0.666870 0.017151 1441831819 -0.744995 0.001770 -0.666870 0.017151 1441831819 -0.744995 0.001770 -0.666870 0.017151 1441831819 -0.744995 0.001770 -0.666870 0.017151 1441831819 -0.744995 0.001770 -0.666870 0.017151 1441831819 -0.749451 -0.000122 -0.661987 0.013184 1441831819 -0.749451 -0.000122 -0.661987 0.013184 1441831819 -0.749451 -0.000122 -0.661987 0.013184 1441831819 -0.749451 -0.000122 -0.661987 0.013184 1441831819 -0.749451 -0.000122 -0.661987 0.013184 1441831819 -0.749451 -0.000122 -0.661987 0.013184 1441831819 -0.749451 -0.000122 -0.661987 0.013184 1441831819 -0.746094 0.011169 -0.665833 -0.005310 1441831819 -0.746094 0.011169 -0.665833 -0.005310 1441831819 -0.746094 0.011169 -0.665833 -0.005310 1441831819 -0.746094 0.011169 -0.665833 -0.005310 1441831819 -0.746094 0.011169 -0.665833 -0.005310 1441831819 -0.746094 0.011169 -0.665833 -0.005310 1441831819 -0.749451 0.044312 -0.659485 -0.039246 1441831819 -0.749451 0.044312 -0.659485 -0.039246 1441831819 -0.749451 0.044312 -0.659485 -0.039246 1441831819 -0.749451 0.044312 -0.659485 -0.039246 1441831819 -0.749451 0.044312 -0.659485 -0.039246 1441831819 -0.751526 0.082092 -0.650818 -0.070679 1441831819 -0.751526 0.082092 -0.650818 -0.070679 1441831819 -0.751526 0.082092 -0.650818 -0.070679 1441831819 -0.751526 0.082092 -0.650818 -0.070679 1441831819 -0.751526 0.082092 -0.650818 -0.070679 1441831819 -0.745422 0.107056 -0.652710 -0.082947 1441831819 -0.745422 0.107056 -0.652710 -0.082947 1441831819 -0.745422 0.107056 -0.652710 -0.082947 1441831819 -0.745422 0.107056 -0.652710 -0.082947 1441831819 -0.745422 0.107056 -0.652710 -0.082947 1441831819 -0.745422 0.107056 -0.652710 -0.082947 1441831819 -0.745422 0.107056 -0.652710 -0.082947 1441831819 -0.737915 0.093872 -0.664246 -0.074768 1441831819 -0.737915 0.093872 -0.664246 -0.074768 1441831819 -0.737915 0.093872 -0.664246 -0.074768 1441831819 -0.737915 0.093872 -0.664246 -0.074768 1441831819 -0.737915 0.093872 -0.664246 -0.074768 1441831819 -0.737915 0.093872 -0.664246 -0.074768 1441831819 -0.743286 0.090210 -0.659424 -0.068237 1441831819 -0.743286 0.090210 -0.659424 -0.068237 1441831819 -0.743286 0.090210 -0.659424 -0.068237 1441831819 -0.743286 0.090210 -0.659424 -0.068237 1441831819 -0.743286 0.090210 -0.659424 -0.068237 1441831819 -0.743286 0.090210 -0.659424 -0.068237 1441831819 -0.747803 0.090271 -0.654785 -0.063049 1441831819 -0.747803 0.090271 -0.654785 -0.063049 1441831819 -0.747803 0.090271 -0.654785 -0.063049 1441831819 -0.747803 0.090271 -0.654785 -0.063049 1441831819 -0.747803 0.090271 -0.654785 -0.063049 1441831819 -0.747803 0.090271 -0.654785 -0.063049 1441831819 -0.749512 0.077454 -0.655151 -0.055725 1441831819 -0.749512 0.077454 -0.655151 -0.055725 1441831819 -0.749512 0.077454 -0.655151 -0.055725 1441831819 -0.749512 0.077454 -0.655151 -0.055725 1441831819 -0.749512 0.077454 -0.655151 -0.055725 1441831819 -0.749512 0.077454 -0.655151 -0.055725 1441831819 -0.747192 0.040710 -0.663086 -0.021729 1441831819 -0.747192 0.040710 -0.663086 -0.021729 1441831819 -0.747192 0.040710 -0.663086 -0.021729 1441831819 -0.747192 0.040710 -0.663086 -0.021729 1441831819 -0.747192 0.040710 -0.663086 -0.021729 1441831819 -0.747192 0.040710 -0.663086 -0.021729 1441831819 -0.749878 0.004395 -0.661499 0.010559 1441831819 -0.749878 0.004395 -0.661499 0.010559 1441831819 -0.749878 0.004395 -0.661499 0.010559 1441831819 -0.749878 0.004395 -0.661499 0.010559 1441831819 -0.749878 0.004395 -0.661499 0.010559 1441831819 -0.749878 0.004395 -0.661499 0.010559 1441831819 -0.757568 -0.007385 -0.652588 0.016968 1441831819 -0.757568 -0.007385 -0.652588 0.016968 1441831819 -0.757568 -0.007385 -0.652588 0.016968 1441831819 -0.757568 -0.007385 -0.652588 0.016968 1441831819 -0.757568 -0.007385 -0.652588 0.016968 1441831819 -0.757568 -0.007385 -0.652588 0.016968 1441831819 -0.757568 -0.007385 -0.652588 0.016968 1441831819 -0.757385 -0.002441 -0.653015 0.008057 1441831819 -0.757385 -0.002441 -0.653015 0.008057 1441831819 -0.757385 -0.002441 -0.653015 0.008057 1441831819 -0.757385 -0.002441 -0.653015 0.008057 1441831819 -0.757385 -0.002441 -0.653015 0.008057 1441831819 -0.757385 -0.002441 -0.653015 0.008057 1441831819 -0.761414 0.025696 -0.647522 -0.021301 1441831819 -0.761414 0.025696 -0.647522 -0.021301 1441831819 -0.761414 0.025696 -0.647522 -0.021301 1441831819 -0.761414 0.025696 -0.647522 -0.021301 1441831819 -0.761414 0.025696 -0.647522 -0.021301 1441831819 -0.761414 0.025696 -0.647522 -0.021301 1441831819 -0.761414 0.025696 -0.647522 -0.021301 1441831819 -0.762939 0.051575 -0.643066 -0.042175 1441831819 -0.762939 0.051575 -0.643066 -0.042175 1441831820 -0.762939 0.051575 -0.643066 -0.042175 1441831820 -0.762939 0.051575 -0.643066 -0.042175 1441831820 -0.762939 0.051575 -0.643066 -0.042175 1441831820 -0.760803 0.065369 -0.643616 -0.052429 1441831820 -0.760803 0.065369 -0.643616 -0.052429 1441831820 -0.760803 0.065369 -0.643616 -0.052429 1441831820 -0.760803 0.065369 -0.643616 -0.052429 1441831820 -0.760803 0.065369 -0.643616 -0.052429 1441831820 -0.760803 0.065369 -0.643616 -0.052429 1441831820 -0.760803 0.065369 -0.643616 -0.052429 1441831820 -0.755615 0.071228 -0.649048 -0.052490 1441831820 -0.755615 0.071228 -0.649048 -0.052490 1441831820 -0.755615 0.071228 -0.649048 -0.052490 1441831820 -0.755615 0.071228 -0.649048 -0.052490 1441831820 -0.755615 0.071228 -0.649048 -0.052490 1441831820 -0.755615 0.071228 -0.649048 -0.052490 1441831820 -0.757751 0.066101 -0.647766 -0.044006 1441831820 -0.757751 0.066101 -0.647766 -0.044006 1441831820 -0.757751 0.066101 -0.647766 -0.044006 1441831820 -0.757751 0.066101 -0.647766 -0.044006 1441831820 -0.757751 0.066101 -0.647766 -0.044006 1441831820 -0.757751 0.066101 -0.647766 -0.044006 1441831820 -0.757751 0.066101 -0.647766 -0.044006 1441831820 -0.764221 0.064270 -0.640625 -0.038269 1441831820 -0.764221 0.064270 -0.640625 -0.038269 1441831820 -0.764221 0.064270 -0.640625 -0.038269 1441831820 -0.764221 0.064270 -0.640625 -0.038269 1441831820 -0.764221 0.064270 -0.640625 -0.038269 1441831820 -0.764221 0.064270 -0.640625 -0.038269 1441831820 -0.765198 0.056458 -0.640442 -0.035034 1441831820 -0.765198 0.056458 -0.640442 -0.035034 1441831820 -0.765198 0.056458 -0.640442 -0.035034 1441831820 -0.765198 0.056458 -0.640442 -0.035034 1441831820 -0.765198 0.056458 -0.640442 -0.035034 1441831820 -0.765198 0.056458 -0.640442 -0.035034 1441831820 -0.760132 0.024536 -0.649353 0.000427 1441831820 -0.760132 0.024536 -0.649353 0.000427 1441831820 -0.760132 0.024536 -0.649353 0.000427 1441831820 -0.760132 0.024536 -0.649353 0.000427 1441831820 -0.760132 0.024536 -0.649353 0.000427 1441831820 -0.760132 0.024536 -0.649353 0.000427 1441831820 -0.758484 -0.010010 -0.650879 0.032043 1441831820 -0.758484 -0.010010 -0.650879 0.032043 1441831820 -0.758484 -0.010010 -0.650879 0.032043 1441831820 -0.758484 -0.010010 -0.650879 0.032043 1441831820 -0.758484 -0.010010 -0.650879 0.032043 1441831820 -0.758484 -0.010010 -0.650879 0.032043 1441831820 -0.770874 -0.016235 -0.636108 0.031738 1441831820 -0.770874 -0.016235 -0.636108 0.031738 1441831820 -0.770874 -0.016235 -0.636108 0.031738 1441831820 -0.770874 -0.016235 -0.636108 0.031738 1441831820 -0.770874 -0.016235 -0.636108 0.031738 1441831820 -0.770874 -0.016235 -0.636108 0.031738 1441831820 -0.767883 -0.005127 -0.640625 0.006409 1441831820 -0.767883 -0.005127 -0.640625 0.006409 1441831820 -0.767883 -0.005127 -0.640625 0.006409 1441831820 -0.767883 -0.005127 -0.640625 0.006409 1441831820 -0.767883 -0.005127 -0.640625 0.006409 1441831820 -0.767883 -0.005127 -0.640625 0.006409 1441831820 -0.767883 -0.005127 -0.640625 0.006409 1441831820 -0.765381 0.027161 -0.642273 -0.032715 1441831820 -0.765381 0.027161 -0.642273 -0.032715 1441831820 -0.765381 0.027161 -0.642273 -0.032715 1441831820 -0.765381 0.027161 -0.642273 -0.032715 1441831820 -0.765381 0.027161 -0.642273 -0.032715 1441831820 -0.766174 0.068848 -0.635193 -0.069763 1441831820 -0.766174 0.068848 -0.635193 -0.069763 1441831820 -0.766174 0.068848 -0.635193 -0.069763 1441831820 -0.766174 0.068848 -0.635193 -0.069763 1441831820 -0.766174 0.068848 -0.635193 -0.069763 1441831820 -0.766174 0.068848 -0.635193 -0.069763 1441831820 -0.766174 0.068848 -0.635193 -0.069763 1441831820 -0.759583 0.094971 -0.638306 -0.081360 1441831820 -0.759583 0.094971 -0.638306 -0.081360 1441831820 -0.759583 0.094971 -0.638306 -0.081360 1441831820 -0.759583 0.094971 -0.638306 -0.081360 1441831820 -0.759583 0.094971 -0.638306 -0.081360 1441831820 -0.759583 0.094971 -0.638306 -0.081360 1441831820 -0.748840 0.098450 -0.651611 -0.070984 1441831820 -0.748840 0.098450 -0.651611 -0.070984 1441831820 -0.748840 0.098450 -0.651611 -0.070984 1441831820 -0.748840 0.098450 -0.651611 -0.070984 1441831820 -0.748840 0.098450 -0.651611 -0.070984 1441831820 -0.748840 0.098450 -0.651611 -0.070984 1441831820 -0.751770 0.084839 -0.651428 -0.058167 1441831820 -0.751770 0.084839 -0.651428 -0.058167 1441831820 -0.751770 0.084839 -0.651428 -0.058167 1441831820 -0.751770 0.084839 -0.651428 -0.058167 1441831820 -0.751770 0.084839 -0.651428 -0.058167 1441831820 -0.751770 0.084839 -0.651428 -0.058167 1441831820 -0.761169 0.080017 -0.642029 -0.045593 1441831820 -0.761169 0.080017 -0.642029 -0.045593 1441831820 -0.761169 0.080017 -0.642029 -0.045593 1441831820 -0.761169 0.080017 -0.642029 -0.045593 1441831820 -0.761169 0.080017 -0.642029 -0.045593 1441831820 -0.761169 0.080017 -0.642029 -0.045593 1441831820 -0.761169 0.080017 -0.642029 -0.045593 1441831820 -0.766235 0.069336 -0.637451 -0.042725 1441831820 -0.766235 0.069336 -0.637451 -0.042725 1441831820 -0.766235 0.069336 -0.637451 -0.042725 1441831820 -0.766235 0.069336 -0.637451 -0.042725 1441831820 -0.766235 0.069336 -0.637451 -0.042725 1441831820 -0.766235 0.069336 -0.637451 -0.042725 1441831820 -0.762634 0.043335 -0.645264 -0.015198 1441831820 -0.762634 0.043335 -0.645264 -0.015198 1441831820 -0.762634 0.043335 -0.645264 -0.015198 1441831820 -0.762634 0.043335 -0.645264 -0.015198 1441831820 -0.762634 0.043335 -0.645264 -0.015198 1441831820 -0.762634 0.043335 -0.645264 -0.015198 1441831820 -0.759216 0.013184 -0.650574 0.014038 1441831820 -0.759216 0.013184 -0.650574 0.014038 1441831820 -0.759216 0.013184 -0.650574 0.014038 1441831820 -0.759216 0.013184 -0.650574 0.014038 1441831820 -0.759216 0.013184 -0.650574 0.014038 1441831821 -0.759216 0.013184 -0.650574 0.014038 1441831821 -0.759216 0.013184 -0.650574 0.014038 1441831821 -0.762146 0.005554 -0.647156 0.020935 1441831821 -0.762146 0.005554 -0.647156 0.020935 1441831821 -0.762146 0.005554 -0.647156 0.020935 1441831821 -0.762146 0.005554 -0.647156 0.020935 1441831821 -0.762146 0.005554 -0.647156 0.020935 1441831821 -0.762146 0.005554 -0.647156 0.020935 1441831821 -0.762207 0.014404 -0.647156 0.010681 1441831821 -0.762207 0.014404 -0.647156 0.010681 1441831821 -0.762207 0.014404 -0.647156 0.010681 1441831821 -0.762207 0.014404 -0.647156 0.010681 1441831821 -0.762207 0.014404 -0.647156 0.010681 1441831821 -0.762207 0.014404 -0.647156 0.010681 1441831821 -0.762207 0.014404 -0.647156 0.010681 1441831821 -0.753296 0.042908 -0.656067 -0.020386 1441831821 -0.753296 0.042908 -0.656067 -0.020386 1441831821 -0.753296 0.042908 -0.656067 -0.020386 1441831821 -0.753296 0.042908 -0.656067 -0.020386 1441831821 -0.753296 0.042908 -0.656067 -0.020386 1441831821 -0.753296 0.042908 -0.656067 -0.020386 1441831821 -0.756897 0.067566 -0.648743 -0.041687 1441831821 -0.756897 0.067566 -0.648743 -0.041687 1441831821 -0.756897 0.067566 -0.648743 -0.041687 1441831821 -0.756897 0.067566 -0.648743 -0.041687 1441831821 -0.756897 0.067566 -0.648743 -0.041687 1441831821 -0.756897 0.067566 -0.648743 -0.041687 1441831821 -0.751892 0.076050 -0.653259 -0.046875 1441831821 -0.751892 0.076050 -0.653259 -0.046875 1441831821 -0.751892 0.076050 -0.653259 -0.046875 1441831821 -0.751892 0.076050 -0.653259 -0.046875 1441831821 -0.751892 0.076050 -0.653259 -0.046875 1441831821 -0.751892 0.076050 -0.653259 -0.046875 1441831821 -0.746094 0.073120 -0.660645 -0.040466 1441831821 -0.746094 0.073120 -0.660645 -0.040466 1441831821 -0.746094 0.073120 -0.660645 -0.040466 1441831821 -0.746094 0.073120 -0.660645 -0.040466 1441831821 -0.746094 0.073120 -0.660645 -0.040466 1441831821 -0.746094 0.073120 -0.660645 -0.040466 1441831821 -0.744934 0.068726 -0.662781 -0.034485 1441831821 -0.744934 0.068726 -0.662781 -0.034485 1441831821 -0.744934 0.068726 -0.662781 -0.034485 1441831821 -0.744934 0.068726 -0.662781 -0.034485 1441831821 -0.744934 0.068726 -0.662781 -0.034485 1441831821 -0.744934 0.068726 -0.662781 -0.034485 1441831821 -0.749817 0.072937 -0.656921 -0.031616 1441831821 -0.749817 0.072937 -0.656921 -0.031616 1441831821 -0.749817 0.072937 -0.656921 -0.031616 1441831821 -0.749817 0.072937 -0.656921 -0.031616 1441831821 -0.749817 0.072937 -0.656921 -0.031616 1441831821 -0.749817 0.072937 -0.656921 -0.031616 1441831821 -0.749817 0.072937 -0.656921 -0.031616 1441831821 -0.752991 0.067749 -0.653687 -0.035095 1441831821 -0.752991 0.067749 -0.653687 -0.035095 1441831821 -0.752991 0.067749 -0.653687 -0.035095 1441831821 -0.752991 0.067749 -0.653687 -0.035095 1441831821 -0.752991 0.067749 -0.653687 -0.035095 1441831821 -0.752991 0.067749 -0.653687 -0.035095 1441831821 -0.753479 0.047791 -0.655579 -0.015198 1441831821 -0.753479 0.047791 -0.655579 -0.015198 1441831821 -0.753479 0.047791 -0.655579 -0.015198 1441831821 -0.753479 0.047791 -0.655579 -0.015198 1441831821 -0.753479 0.047791 -0.655579 -0.015198 1441831821 -0.753479 0.047791 -0.655579 -0.015198 1441831821 -0.753479 0.047791 -0.655579 -0.015198 1441831821 -0.750000 0.021240 -0.661133 0.009460 1441831821 -0.750000 0.021240 -0.661133 0.009460 1441831821 -0.750000 0.021240 -0.661133 0.009460 1441831821 -0.750000 0.021240 -0.661133 0.009460 1441831821 -0.750000 0.021240 -0.661133 0.009460 1441831821 -0.750000 0.021240 -0.661133 0.009460 1441831821 -0.749939 0.001160 -0.661011 0.028076 1441831821 -0.749939 0.001160 -0.661011 0.028076 1441831821 -0.749939 0.001160 -0.661011 0.028076 1441831821 -0.749939 0.001160 -0.661011 0.028076 1441831821 -0.749939 0.001160 -0.661011 0.028076 1441831821 -0.749939 0.001160 -0.661011 0.028076 1441831821 -0.759521 -0.001770 -0.650024 0.026794 1441831821 -0.759521 -0.001770 -0.650024 0.026794 1441831821 -0.759521 -0.001770 -0.650024 0.026794 1441831821 -0.759521 -0.001770 -0.650024 0.026794 1441831821 -0.759521 -0.001770 -0.650024 0.026794 1441831821 -0.759521 -0.001770 -0.650024 0.026794 1441831821 -0.759521 -0.001770 -0.650024 0.026794 1441831821 -0.757568 0.015076 -0.652588 -0.002930 1441831821 -0.757568 0.015076 -0.652588 -0.002930 1441831821 -0.757568 0.015076 -0.652588 -0.002930 1441831821 -0.757568 0.015076 -0.652588 -0.002930 1441831821 -0.757568 0.015076 -0.652588 -0.002930 1441831821 -0.757568 0.015076 -0.652588 -0.002930 1441831821 -0.758362 0.054199 -0.648438 -0.038635 1441831821 -0.758362 0.054199 -0.648438 -0.038635 1441831821 -0.758362 0.054199 -0.648438 -0.038635 1441831821 -0.758362 0.054199 -0.648438 -0.038635 1441831821 -0.758362 0.054199 -0.648438 -0.038635 1441831821 -0.758362 0.054199 -0.648438 -0.038635 1441831821 -0.755981 0.080078 -0.646851 -0.061462 1441831821 -0.755981 0.080078 -0.646851 -0.061462 1441831821 -0.755981 0.080078 -0.646851 -0.061462 1441831821 -0.755981 0.080078 -0.646851 -0.061462 1441831821 -0.755981 0.080078 -0.646851 -0.061462 1441831821 -0.755981 0.080078 -0.646851 -0.061462 1441831821 -0.750793 0.088745 -0.652161 -0.056702 1441831821 -0.750793 0.088745 -0.652161 -0.056702 1441831821 -0.750793 0.088745 -0.652161 -0.056702 1441831821 -0.750793 0.088745 -0.652161 -0.056702 1441831821 -0.750793 0.088745 -0.652161 -0.056702 1441831821 -0.750793 0.088745 -0.652161 -0.056702 1441831821 -0.750793 0.088745 -0.652161 -0.056702 1441831821 -0.742920 0.079651 -0.662903 -0.048096 1441831821 -0.742920 0.079651 -0.662903 -0.048096 1441831821 -0.742920 0.079651 -0.662903 -0.048096 1441831821 -0.742920 0.079651 -0.662903 -0.048096 1441831821 -0.742920 0.079651 -0.662903 -0.048096 1441831822 -0.742920 0.079651 -0.662903 -0.048096 1441831822 -0.754395 0.079651 -0.650635 -0.036926 1441831822 -0.754395 0.079651 -0.650635 -0.036926 1441831822 -0.754395 0.079651 -0.650635 -0.036926 1441831822 -0.754395 0.079651 -0.650635 -0.036926 1441831822 -0.754395 0.079651 -0.650635 -0.036926 1441831822 -0.754395 0.079651 -0.650635 -0.036926 1441831822 -0.754395 0.079651 -0.650635 -0.036926 1441831822 -0.759521 0.077148 -0.644592 -0.041626 1441831822 -0.759521 0.077148 -0.644592 -0.041626 1441831822 -0.759521 0.077148 -0.644592 -0.041626 1441831822 -0.759521 0.077148 -0.644592 -0.041626 1441831822 -0.759521 0.077148 -0.644592 -0.041626 1441831822 -0.759521 0.077148 -0.644592 -0.041626 1441831822 -0.757446 0.055481 -0.650208 -0.022156 1441831822 -0.757446 0.055481 -0.650208 -0.022156 1441831822 -0.757446 0.055481 -0.650208 -0.022156 1441831822 -0.757446 0.055481 -0.650208 -0.022156 1441831822 -0.757446 0.055481 -0.650208 -0.022156 1441831822 -0.757446 0.055481 -0.650208 -0.022156 1441831822 -0.757446 0.055481 -0.650208 -0.022156 1441831822 -0.752930 0.018066 -0.657776 0.012695 1441831822 -0.752930 0.018066 -0.657776 0.012695 1441831822 -0.752930 0.018066 -0.657776 0.012695 1441831822 -0.752930 0.018066 -0.657776 0.012695 1441831822 -0.752930 0.018066 -0.657776 0.012695 1441831822 -0.752930 0.018066 -0.657776 0.012695 1441831822 -0.750183 -0.002563 -0.660645 0.029602 1441831822 -0.750183 -0.002563 -0.660645 0.029602 1441831822 -0.750183 -0.002563 -0.660645 0.029602 1441831822 -0.750183 -0.002563 -0.660645 0.029602 1441831822 -0.750183 -0.002563 -0.660645 0.029602 1441831822 -0.750183 -0.002563 -0.660645 0.029602 1441831822 -0.756714 -0.002075 -0.653076 0.031494 1441831822 -0.756714 -0.002075 -0.653076 0.031494 1441831822 -0.756714 -0.002075 -0.653076 0.031494 1441831822 -0.756714 -0.002075 -0.653076 0.031494 1441831822 -0.756714 -0.002075 -0.653076 0.031494 1441831822 -0.756714 -0.002075 -0.653076 0.031494 1441831822 -0.756714 -0.002075 -0.653076 0.031494 1441831822 -0.757751 0.004944 -0.652466 0.010864 1441831822 -0.757751 0.004944 -0.652466 0.010864 1441831822 -0.757751 0.004944 -0.652466 0.010864 1441831822 -0.757751 0.004944 -0.652466 0.010864 1441831822 -0.757751 0.004944 -0.652466 0.010864 1441831822 -0.757751 0.004944 -0.652466 0.010864 1441831822 -0.757629 0.041077 -0.650757 -0.030212 1441831822 -0.757629 0.041077 -0.650757 -0.030212 1441831822 -0.757629 0.041077 -0.650757 -0.030212 1441831822 -0.757629 0.041077 -0.650757 -0.030212 1441831822 -0.757629 0.041077 -0.650757 -0.030212 1441831822 -0.757629 0.041077 -0.650757 -0.030212 1441831822 -0.761108 0.081726 -0.640381 -0.063599 1441831822 -0.761108 0.081726 -0.640381 -0.063599 1441831822 -0.761108 0.081726 -0.640381 -0.063599 1441831822 -0.761108 0.081726 -0.640381 -0.063599 1441831822 -0.761108 0.081726 -0.640381 -0.063599 1441831822 -0.761108 0.081726 -0.640381 -0.063599 1441831822 -0.752869 0.097839 -0.648315 -0.058777 1441831822 -0.752869 0.097839 -0.648315 -0.058777 1441831822 -0.752869 0.097839 -0.648315 -0.058777 1441831822 -0.752869 0.097839 -0.648315 -0.058777 1441831822 -0.752869 0.097839 -0.648315 -0.058777 1441831822 -0.752869 0.097839 -0.648315 -0.058777 1441831822 -0.752869 0.097839 -0.648315 -0.058777 1441831822 -0.744629 0.083801 -0.660339 -0.050110 1441831822 -0.744629 0.083801 -0.660339 -0.050110 1441831822 -0.744629 0.083801 -0.660339 -0.050110 1441831822 -0.744629 0.083801 -0.660339 -0.050110 1441831822 -0.744629 0.083801 -0.660339 -0.050110 1441831822 -0.744629 0.083801 -0.660339 -0.050110 1441831822 -0.754333 0.083130 -0.649780 -0.044373 1441831822 -0.754333 0.083130 -0.649780 -0.044373 1441831822 -0.754333 0.083130 -0.649780 -0.044373 1441831822 -0.754333 0.083130 -0.649780 -0.044373 1441831822 -0.754333 0.083130 -0.649780 -0.044373 1441831822 -0.754333 0.083130 -0.649780 -0.044373 1441831822 -0.754333 0.083130 -0.649780 -0.044373 1441831822 -0.760498 0.080750 -0.642883 -0.043457 1441831822 -0.760498 0.080750 -0.642883 -0.043457 1441831822 -0.760498 0.080750 -0.642883 -0.043457 1441831822 -0.760498 0.080750 -0.642883 -0.043457 1441831822 -0.760498 0.080750 -0.642883 -0.043457 1441831822 -0.760498 0.080750 -0.642883 -0.043457 1441831822 -0.760132 0.061096 -0.646240 -0.029419 1441831822 -0.760132 0.061096 -0.646240 -0.029419 1441831822 -0.760132 0.061096 -0.646240 -0.029419 1441831822 -0.760132 0.061096 -0.646240 -0.029419 1441831822 -0.760132 0.061096 -0.646240 -0.029419 1441831822 -0.760132 0.061096 -0.646240 -0.029419 1441831822 -0.760132 0.061096 -0.646240 -0.029419 1441831822 -0.755249 0.031860 -0.654724 -0.000488 1441831822 -0.755249 0.031860 -0.654724 -0.000488 1441831822 -0.755249 0.031860 -0.654724 -0.000488 1441831822 -0.755249 0.031860 -0.654724 -0.000488 1441831822 -0.755249 0.031860 -0.654724 -0.000488 1441831822 -0.755249 0.031860 -0.654724 -0.000488 1441831822 -0.750671 0.009583 -0.660278 0.022339 1441831822 -0.750671 0.009583 -0.660278 0.022339 1441831822 -0.750671 0.009583 -0.660278 0.022339 1441831822 -0.750671 0.009583 -0.660278 0.022339 1441831822 -0.750671 0.009583 -0.660278 0.022339 1441831822 -0.750671 0.009583 -0.660278 0.022339 1441831822 -0.750671 0.009583 -0.660278 0.022339 1441831822 -0.759277 0.005859 -0.650391 0.024048 1441831822 -0.759277 0.005859 -0.650391 0.024048 1441831822 
