# Supplementary material for: Quaternion-Based Gesture Recognition Using Wireless Wearable Motion Capture Sensors
Source: Sensors (Basel). 2016 Apr 28;16(5):605. doi: 10.3390/s16050605 (PMC4883296; doi:10.3390/s16050605)
Supplement: Supplementary file 1 [file sensors-16-00605-s001.zip › MultiSensorGestureData/P3/3. Throw/Training15.txt]

0.566528 0.507263 -0.215759 -0.612549 1441831894 0.566528 0.507263 -0.215759 -0.612549 1441831894 0.566528 0.507263 -0.215759 -0.612549 1441831894 0.566528 0.507263 -0.215759 -0.612549 1441831894 0.566528 0.507263 -0.215759 -0.612549 1441831894 0.566528 0.507263 -0.215759 -0.612549 1441831894 0.682312 0.337891 -0.401184 -0.509216 1441831894 0.682312 0.337891 -0.401184 -0.509216 1441831894 0.682312 0.337891 -0.401184 -0.509216 1441831894 0.682312 0.337891 -0.401184 -0.509216 1441831894 0.682312 0.337891 -0.401184 -0.509216 1441831894 0.682312 0.337891 -0.401184 -0.509216 1441831894 0.682312 0.337891 -0.401184 -0.509216 1441831894 0.750732 0.111755 -0.540222 -0.363464 1441831894 0.750732 0.111755 -0.540222 -0.363464 1441831894 0.750732 0.111755 -0.540222 -0.363464 1441831894 0.750732 0.111755 -0.540222 -0.363464 1441831894 0.750732 0.111755 -0.540222 -0.363464 1441831894 0.750732 0.111755 -0.540222 -0.363464 1441831894 0.771301 -0.126465 -0.600952 -0.167236 1441831894 0.771301 -0.126465 -0.600952 -0.167236 1441831894 0.771301 -0.126465 -0.600952 -0.167236 1441831894 0.771301 -0.126465 -0.600952 -0.167236 1441831894 0.771301 -0.126465 -0.600952 -0.167236 1441831894 0.771301 -0.126465 -0.600952 -0.167236 1441831894 0.727966 -0.331543 -0.599731 0.021545 1441831894 0.727966 -0.331543 -0.599731 0.021545 1441831894 0.727966 -0.331543 -0.599731 0.021545 1441831895 0.727966 -0.331543 -0.599731 0.021545 1441831895 0.727966 -0.331543 -0.599731 0.021545 1441831895 0.727966 -0.331543 -0.599731 0.021545 1441831895 0.727966 -0.331543 -0.599731 0.021545 1441831895 0.653259 -0.451111 -0.585266 0.164978 1441831895 0.653259 -0.451111 -0.585266 0.164978 1441831895 0.653259 -0.451111 -0.585266 0.164978 1441831895 0.653259 -0.451111 -0.585266 0.164978 1441831895 0.631348 -0.406799 -0.642761 0.151001 1441831895 0.631348 -0.406799 -0.642761 0.151001 1441831895 0.631348 -0.406799 -0.642761 0.151001 1441831895 0.631348 -0.406799 -0.642761 0.151001 1441831895 0.631348 -0.406799 -0.642761 0.151001 1441831895 0.631348 -0.406799 -0.642761 0.151001 1441831895 0.764893 -0.069824 -0.638306 0.051819 1441831895 0.764893 -0.069824 -0.638306 0.051819 1441831895 0.764893 -0.069824 -0.638306 0.051819 1441831895 0.764893 -0.069824 -0.638306 0.051819 1441831895 0.764893 -0.069824 -0.638306 0.051819 1441831895 0.764893 -0.069824 -0.638306 0.051819 1441831895 0.764893 -0.069824 -0.638306 0.051819 1441831895 0.809448 0.116455 -0.498291 -0.288025 1441831895 0.809448 0.116455 -0.498291 -0.288025 1441831895 0.809448 0.116455 -0.498291 -0.288025 1441831895 0.809448 0.116455 -0.498291 -0.288025 1441831895 0.809448 0.116455 -0.498291 -0.288025 1441831895 0.809448 0.116455 -0.498291 -0.288025 1441831895 0.785217 0.133240 -0.363220 -0.483459 1441831895 0.785217 0.133240 -0.363220 -0.483459 1441831895 0.785217 0.133240 -0.363220 -0.483459 1441831895 0.785217 0.133240 -0.363220 -0.483459 1441831895 0.785217 0.133240 -0.363220 -0.483459 1441831895 0.785217 0.133240 -0.363220 -0.483459 1441831895 0.800110 0.197205 -0.439392 -0.357544 1441831895 0.800110 0.197205 -0.439392 -0.357544 1441831895 0.800110 0.197205 -0.439392 -0.357544 1441831895 0.800110 0.197205 -0.439392 -0.357544 1441831895 0.800110 0.197205 -0.439392 -0.357544 1441831895 0.800110 0.197205 -0.439392 -0.357544 1441831895 0.835754 0.164612 -0.447388 -0.272400 1441831895 0.835754 0.164612 -0.447388 -0.272400 1441831895 0.835754 0.164612 -0.447388 -0.272400 1441831895 0.835754 0.164612 -0.447388 -0.272400 1441831895 0.835754 0.164612 -0.447388 -0.272400 1441831895 0.835754 0.164612 -0.447388 -0.272400 1441831895 0.856445 0.094543 -0.476990 -0.173157 1441831895 0.856445 0.094543 -0.476990 -0.173157 1441831895 0.856445 0.094543 -0.476990 -0.173157 1441831895 0.856445 0.094543 -0.476990 -0.173157 1441831895 0.856445 0.094543 -0.476990 -0.173157 1441831895 0.856445 0.094543 -0.476990 -0.173157 1441831895 0.856445 0.094543 -0.476990 -0.173157 1441831895 0.854187 -0.020508 -0.515625 -0.064026 1441831895 0.854187 -0.020508 -0.515625 -0.064026 1441831895 0.854187 -0.020508 -0.515625 -0.064026 1441831895 0.854187 -0.020508 -0.515625 -0.064026 1441831895 0.854187 -0.020508 -0.515625 -0.064026 1441831895 0.818237 -0.184326 -0.542908 0.042053 1441831895 0.818237 -0.184326 -0.542908 0.042053 1441831895 0.818237 -0.184326 -0.542908 0.042053 1441831895 0.818237 -0.184326 -0.542908 0.042053 1441831895 0.818237 -0.184326 -0.542908 0.042053 1441831895 0.818237 -0.184326 -0.542908 0.042053 1441831895 0.735474 -0.341187 -0.558411 0.175598 1441831895 0.735474 -0.341187 -0.558411 0.175598 1441831895 0.735474 -0.341187 -0.558411 0.175598 1441831895 0.735474 -0.341187 -0.558411 0.175598 1441831895 0.735474 -0.341187 -0.558411 0.175598 1441831895 0.735474 -0.341187 -0.558411 0.175598 1441831895 0.735474 -0.341187 -0.558411 0.175598 1441831895 0.602905 -0.479858 -0.572083 0.281006 1441831895 0.602905 -0.479858 -0.572083 0.281006 1441831895 0.602905 -0.479858 -0.572083 0.281006 1441831895 0.602905 -0.479858 -0.572083 0.281006 1441831895 0.602905 -0.479858 -0.572083 0.281006 1441831895 0.602905 -0.479858 -0.572083 0.281006 1441831895 0.519104 -0.525452 -0.609131 0.288818 1441831895 0.519104 -0.525452 -0.609131 0.288818 1441831895 0.519104 -0.525452 -0.609131 0.288818 1441831895 0.519104 -0.525452 -0.609131 0.288818 1441831895 0.519104 -0.525452 -0.609131 0.288818 1441831895 0.519104 -0.525452 -0.609131 0.288818 1441831895 0.596558 -0.391418 -0.666687 0.215576 1441831895 0.596558 -0.391418 -0.666687 0.215576 1441831895 0.596558 -0.391418 -0.666687 0.215576 1441831895 0.596558 -0.391418 -0.666687 0.215576 1441831895 0.596558 -0.391418 -0.666687 0.215576 1441831895 0.596558 -0.391418 -0.666687 0.215576 1441831895 0.724670 -0.145508 -0.672546 0.036194 1441831895 0.724670 -0.145508 -0.672546 0.036194 1441831895 0.724670 -0.145508 -0.672546 0.036194 1441831895 0.724670 -0.145508 -0.672546 0.036194 1441831895 0.724670 -0.145508 -0.672546 0.036194 1441831895 0.724670 -0.145508 -0.672546 0.036194 1441831895 0.797791 0.115601 -0.544312 -0.232056 1441831895 0.797791 0.115601 -0.544312 -0.232056 1441831895 0.797791 0.115601 -0.544312 -0.232056 1441831895 0.797791 0.115601 -0.544312 -0.232056 1441831895 0.797791 0.115601 -0.544312 -0.232056 1441831895 0.797791 0.115601 -0.544312 -0.232056 1441831895 0.771118 0.105713 -0.474121 -0.411560 1441831895 0.771118 0.105713 -0.474121 -0.411560 1441831895 0.771118 0.105713 -0.474121 -0.411560 1441831895 0.771118 0.105713 -0.474121 -0.411560 1441831895 0.771118 0.105713 -0.474121 -0.411560 1441831895 0.771118 0.105713 -0.474121 -0.411560 1441831895 0.771118 0.105713 -0.474121 -0.411560 1441831895 0.801819 0.172485 -0.501709 -0.274902 1441831895 0.801819 0.172485 -0.501709 -0.274902 1441831896 0.801819 0.172485 -0.501709 -0.274902 1441831896 0.801819 0.172485 -0.501709 -0.274902 1441831896 0.801819 0.172485 -0.501709 -0.274902 1441831896 0.833374 0.147217 -0.504272 -0.171692 1441831896 0.833374 0.147217 -0.504272 -0.171692 1441831896 0.833374 0.147217 -0.504272 -0.171692 1441831896 0.833374 0.147217 -0.504272 -0.171692 1441831896 0.853210 0.032654 -0.513245 -0.086487 1441831896 0.853210 0.032654 -0.513245 -0.086487 1441831896 0.853210 0.032654 -0.513245 -0.086487 1441831896 0.853210 0.032654 -0.513245 -0.086487 1441831896 0.853210 0.032654 -0.513245 -0.086487 1441831896 0.853210 0.032654 -0.513245 -0.086487 1441831896 0.839478 -0.096802 -0.534363 0.019287 1441831896 0.839478 -0.096802 -0.534363 0.019287 1441831896 0.839478 -0.096802 -0.534363 0.019287 1441831896 0.839478 -0.096802 -0.534363 0.019287 1441831896 0.839478 -0.096802 -0.534363 0.019287 1441831896 0.839478 -0.096802 -0.534363 0.019287 1441831896 0.839478 -0.096802 -0.534363 0.019287 1441831896 0.773560 -0.272827 -0.556580 0.131897 1441831896 0.773560 -0.272827 -0.556580 0.131897 1441831896 0.773560 -0.272827 -0.556580 0.131897 1441831896 0.773560 -0.272827 -0.556580 0.131897 1441831896 0.773560 -0.272827 -0.556580 0.131897 1441831896 0.773560 -0.272827 -0.556580 0.131897 1441831896 0.773560 -0.272827 -0.556580 0.131897 1441831896 0.670837 -0.422302 -0.555725 0.250549 1441831896 0.670837 -0.422302 -0.555725 0.250549 1441831896 0.670837 -0.422302 -0.555725 0.250549 1441831896 0.670837 -0.422302 -0.555725 0.250549 1441831896 0.670837 -0.422302 -0.555725 0.250549 1441831896 0.670837 -0.422302 -0.555725 0.250549 1441831896 0.563782 -0.513672 -0.558838 0.325623 1441831896 0.563782 -0.513672 -0.558838 0.325623 1441831896 0.563782 -0.513672 -0.558838 0.325623 1441831896 0.563782 -0.513672 -0.558838 0.325623 1441831896 0.563782 -0.513672 -0.558838 0.325623 1441831896 0.563782 -0.513672 -0.558838 0.325623 1441831896 0.508423 -0.526917 -0.604614 0.313538 1441831896 0.508423 -0.526917 -0.604614 0.313538 1441831896 0.508423 -0.526917 -0.604614 0.313538 1441831896 0.508423 -0.526917 -0.604614 0.313538 1441831896 0.508423 -0.526917 -0.604614 0.313538 1441831896 0.508423 -0.526917 -0.604614 0.313538 1441831896 0.586426 -0.397949 -0.670471 0.219666 1441831896 0.586426 -0.397949 -0.670471 0.219666 1441831896 0.586426 -0.397949 -0.670471 0.219666 1441831896 0.586426 -0.397949 -0.670471 0.219666 1441831896 0.586426 -0.397949 -0.670471 0.219666 1441831896 0.586426 -0.397949 -0.670471 0.219666 1441831896 0.720459 -0.130981 -0.679138 0.050293 1441831896 0.720459 -0.130981 -0.679138 0.050293 1441831896 0.720459 -0.130981 -0.679138 0.050293 1441831896 0.720459 -0.130981 -0.679138 0.050293 1441831896 0.720459 -0.130981 -0.679138 0.050293 1441831896 0.720459 -0.130981 -0.679138 0.050293 1441831896 0.720459 -0.130981 -0.679138 0.050293 1441831896 0.777649 0.119629 -0.577515 -0.217834 1441831896 0.777649 0.119629 -0.577515 -0.217834 1441831896 0.777649 0.119629 -0.577515 -0.217834 1441831896 0.777649 0.119629 -0.577515 -0.217834 1441831896 0.777649 0.119629 -0.577515 -0.217834 1441831896 0.777649 0.119629 -0.577515 -0.217834 1441831896 0.761719 0.147156 -0.537964 -0.329773 1441831896 0.761719 0.147156 -0.537964 -0.329773 1441831896 0.761719 0.147156 -0.537964 -0.329773 1441831896 0.761719 0.147156 -0.537964 -0.329773 1441831896 0.761719 0.147156 -0.537964 -0.329773 1441831896 0.761719 0.147156 -0.537964 -0.329773 1441831896 0.768127 0.215698 -0.574097 -0.183899 1441831896 0.768127 0.215698 -0.574097 -0.183899 1441831896 0.768127 0.215698 -0.574097 -0.183899 1441831896 0.768127 0.215698 -0.574097 -0.183899 1441831896 0.768127 0.215698 -0.574097 -0.183899 1441831896 0.768127 0.215698 -0.574097 -0.183899 1441831896 0.768127 0.215698 -0.574097 -0.183899 1441831896 0.802490 0.146729 -0.564392 -0.126099 1441831896 0.802490 0.146729 -0.564392 -0.126099 1441831896 0.802490 0.146729 -0.564392 -0.126099 1441831896 0.802490 0.146729 -0.564392 -0.126099 1441831896 0.802490 0.146729 -0.564392 -0.126099 1441831896 0.816589 0.023010 -0.574768 -0.048279 1441831896 0.816589 0.023010 -0.574768 -0.048279 1441831896 0.816589 0.023010 -0.574768 -0.048279 1441831896 0.816589 0.023010 -0.574768 -0.048279 1441831896 0.816589 0.023010 -0.574768 -0.048279 1441831896 0.816589 0.023010 -0.574768 -0.048279 1441831896 0.816589 0.023010 -0.574768 -0.048279 1441831896 0.793640 -0.115906 -0.594666 0.055725 1441831896 0.793640 -0.115906 -0.594666 0.055725 1441831896 0.793640 -0.115906 -0.594666 0.055725 1441831896 0.793640 -0.115906 -0.594666 0.055725 1441831896 0.793640 -0.115906 -0.594666 0.055725 1441831896 0.793640 -0.115906 -0.594666 0.055725 1441831896 0.726990 -0.273682 -0.603088 0.181396 1441831896 0.726990 -0.273682 -0.603088 0.181396 1441831896 0.726990 -0.273682 -0.603088 0.181396 1441831896 0.726990 -0.273682 -0.603088 0.181396 1441831896 0.726990 -0.273682 -0.603088 0.181396 1441831896 0.726990 -0.273682 -0.603088 0.181396 1441831896 0.637634 -0.394043 -0.587708 0.304626 1441831896 0.637634 -0.394043 -0.587708 0.304626 1441831896 0.637634 -0.394043 -0.587708 0.304626 1441831896 0.637634 -0.394043 -0.587708 0.304626 1441831896 0.637634 -0.394043 -0.587708 0.304626 1441831896 0.637634 -0.394043 -0.587708 0.304626 1441831896 0.537537 -0.502502 -0.572266 0.361938 1441831896 0.537537 -0.502502 -0.572266 0.361938 1441831896 0.537537 -0.502502 -0.572266 0.361938 1441831896 0.537537 -0.502502 -0.572266 0.361938 1441831896 0.537537 -0.502502 -0.572266 0.361938 1441831897 0.537537 -0.502502 -0.572266 0.361938 1441831897 0.478271 -0.549377 -0.597046 0.336121 1441831897 0.478271 -0.549377 -0.597046 0.336121 1441831897 0.478271 -0.549377 -0.597046 0.336121 1441831897 0.478271 -0.549377 -0.597046 0.336121 1441831897 0.478271 -0.549377 -0.597046 0.336121 1441831897 0.478271 -0.549377 -0.597046 0.336121 1441831897 0.478271 -0.549377 -0.597046 0.336121 1441831897 0.581848 -0.397217 -0.660706 0.259033 1441831897 0.581848 -0.397217 -0.660706 0.259033 1441831897 0.581848 -0.397217 -0.660706 0.259033 1441831897 0.581848 -0.397217 -0.660706 0.259033 1441831897 0.581848 -0.397217 -0.660706 0.259033 1441831897 0.581848 -0.397217 -0.660706 0.259033 1441831897 0.737549 -0.081970 -0.661377 0.108765 1441831897 0.737549 -0.081970 -0.661377 0.108765 1441831897 0.737549 -0.081970 -0.661377 0.108765 1441831897 0.737549 -0.081970 -0.661377 0.108765 1441831897 0.737549 -0.081970 -0.661377 0.108765 1441831897 0.737549 -0.081970 -0.661377 0.108765 1441831897 0.793152 0.118103 -0.556885 -0.216492 1441831897 0.793152 0.118103 -0.556885 -0.216492 1441831897 0.793152 0.118103 -0.556885 -0.216492 1441831897 0.793152 0.118103 -0.556885 -0.216492 1441831897 0.793152 0.118103 -0.556885 -0.216492 1441831897 0.793152 0.118103 -0.556885 -0.216492 1441831897 0.762817 0.146667 -0.569397 -0.269165 1441831897 0.762817 0.146667 -0.569397 -0.269165 1441831897 0.762817 0.146667 -0.569397 -0.269165 1441831897 0.762817 0.146667 -0.569397 -0.269165 1441831897 0.762817 0.146667 -0.569397 -0.269165 1441831897 0.762817 0.146667 -0.569397 -0.269165 1441831897 0.779053 0.195984 -0.576355 -0.149719 1441831897 0.779053 0.195984 -0.576355 -0.149719 1441831897 0.779053 0.195984 -0.576355 -0.149719 1441831897 0.779053 0.195984 -0.576355 -0.149719 1441831897 0.779053 0.195984 -0.576355 -0.149719 1441831897 0.779053 0.195984 -0.576355 -0.149719 1441831897 0.779053 0.195984 -0.576355 -0.149719 1441831897 0.799377 0.165222 -0.573608 -0.067749 1441831897 0.799377 0.165222 -0.573608 -0.067749 1441831897 0.799377 0.165222 -0.573608 -0.067749 1441831897 0.799377 0.165222 -0.573608 -0.067749 1441831897 0.799377 0.165222 -0.573608 -0.067749 1441831897 0.799377 0.165222 -0.573608 -0.067749 1441831897 0.817627 0.038757 -0.574341 -0.010559 1441831897 0.817627 0.038757 -0.574341 -0.010559 1441831897 0.817627 0.038757 -0.574341 -0.010559 1441831897 0.817627 0.038757 -0.574341 -0.010559 1441831897 0.817627 0.038757 -0.574341 -0.010559 1441831897 0.817627 0.038757 -0.574341 -0.010559 1441831897 0.807617 -0.102905 -0.576477 0.069336 1441831897 0.807617 -0.102905 -0.576477 0.069336 1441831897 0.807617 -0.102905 -0.576477 0.069336 1441831897 0.807617 -0.102905 -0.576477 0.069336 1441831897 0.807617 -0.102905 -0.576477 0.069336 1441831897 0.807617 -0.102905 -0.576477 0.069336 1441831897 0.763977 -0.248291 -0.569824 0.173096 1441831897 0.763977 -0.248291 -0.569824 0.173096 1441831897 0.763977 -0.248291 -0.569824 0.173096 1441831897 0.763977 -0.248291 -0.569824 0.173096 1441831897 0.763977 -0.248291 -0.569824 0.173096 1441831897 0.763977 -0.248291 -0.569824 0.173096 1441831897 0.685486 -0.385437 -0.557312 0.266418 1441831897 0.685486 -0.385437 -0.557312 0.266418 1441831897 0.685486 -0.385437 -0.557312 0.266418 1441831897 0.685486 -0.385437 -0.557312 0.266418 1441831897 0.685486 -0.385437 -0.557312 0.266418 1441831897 0.685486 -0.385437 -0.557312 0.266418 1441831897 0.586243 -0.500122 -0.547180 0.326721 1441831897 0.586243 -0.500122 -0.547180 0.326721 1441831897 0.586243 -0.500122 -0.547180 0.326721 1441831897 0.586243 -0.500122 -0.547180 0.326721 1441831897 0.527161 -0.536621 -0.575562 0.320679 1441831897 0.527161 -0.536621 -0.575562 0.320679 1441831897 0.527161 -0.536621 -0.575562 0.320679 1441831897 0.527161 -0.536621 -0.575562 0.320679 1441831897 0.527161 -0.536621 -0.575562 0.320679 1441831897 0.527161 -0.536621 -0.575562 0.320679 1441831897 0.559387 -0.449829 -0.643066 0.266785 1441831897 0.559387 -0.449829 -0.643066 0.266785 1441831897 0.559387 -0.449829 -0.643066 0.266785 1441831897 0.559387 -0.449829 -0.643066 0.266785 1441831897 0.559387 -0.449829 -0.643066 0.266785 1441831897 0.559387 -0.449829 -0.643066 0.266785 1441831897 0.692017 -0.201294 -0.677795 0.145386 1441831897 0.692017 -0.201294 -0.677795 0.145386 1441831897 0.692017 -0.201294 -0.677795 0.145386 1441831897 0.692017 -0.201294 -0.677795 0.145386 1441831897 0.692017 -0.201294 -0.677795 0.145386 1441831897 0.692017 -0.201294 -0.677795 0.145386 1441831897 0.784546 0.157043 -0.599792 -0.007751 1441831897 0.784546 0.157043 -0.599792 -0.007751 1441831897 0.784546 0.157043 -0.599792 -0.007751 1441831897 0.784546 0.157043 -0.599792 -0.007751 1441831897 0.784546 0.157043 -0.599792 -0.007751 1441831897 0.784546 0.157043 -0.599792 -0.007751 1441831897 0.731689 0.141846 -0.578125 -0.332214 1441831897 0.731689 0.141846 -0.578125 -0.332214 1441831897 0.731689 0.141846 -0.578125 -0.332214 1441831897 0.731689 0.141846 -0.578125 -0.332214 1441831897 0.731689 0.141846 -0.578125 -0.332214 1441831897 0.731689 0.141846 -0.578125 -0.332214 1441831897 0.731689 0.141846 -0.578125 -0.332214 1441831897 0.713684 0.264282 -0.635620 -0.129517 1441831897 0.713684 0.264282 -0.635620 -0.129517 1441831897 0.713684 0.264282 -0.635620 -0.129517 1441831897 0.713684 0.264282 -0.635620 -0.129517 1441831897 0.713684 0.264282 -0.635620 -0.129517 1441831898 0.713684 0.264282 -0.635620 -0.129517 1441831898 0.749084 0.235718 -0.613953 -0.079590 1441831898 0.749084 0.235718 -0.613953 -0.079590 1441831898 0.749084 0.235718 -0.613953 -0.079590 1441831898 0.749084 0.235718 -0.613953 -0.079590 1441831898 0.749084 0.235718 -0.613953 -0.079590 1441831898 0.749084 0.235718 -0.613953 -0.079590 1441831898 0.785156 0.149597 -0.597473 -0.064392 1441831898 0.785156 0.149597 -0.597473 -0.064392 1441831898 0.785156 0.149597 -0.597473 -0.064392 1441831898 0.785156 0.149597 -0.597473 -0.064392 1441831898 0.785156 0.149597 -0.597473 -0.064392 1441831898 0.785156 0.149597 -0.597473 -0.064392 1441831898 0.808044 0.064819 -0.585388 -0.011963 1441831898 0.808044 0.064819 -0.585388 -0.011963 1441831898 0.808044 0.064819 -0.585388 -0.011963 1441831898 0.808044 0.064819 -0.585388 -0.011963 1441831898 0.806152 -0.091431 -0.582886 0.044006 1441831898 0.806152 -0.091431 -0.582886 0.044006 1441831898 0.806152 -0.091431 -0.582886 0.044006 1441831898 0.806152 -0.091431 -0.582886 0.044006 1441831898 0.806152 -0.091431 -0.582886 0.044006 1441831898 0.806152 -0.091431 -0.582886 0.044006 1441831898 0.751770 -0.259216 -0.588684 0.145203 1441831898 0.751770 -0.259216 -0.588684 0.145203 1441831898 0.751770 -0.259216 -0.588684 0.145203 1441831898 0.751770 -0.259216 -0.588684 0.145203 1441831898 0.751770 -0.259216 -0.588684 0.145203 1441831898 0.751770 -0.259216 -0.588684 0.145203 1441831898 0.751770 -0.259216 -0.588684 0.145203 1441831898 0.649597 -0.409790 -0.580444 0.270569 1441831898 0.649597 -0.409790 -0.580444 0.270569 1441831898 0.649597 -0.409790 -0.580444 0.270569 1441831898 0.649597 -0.409790 -0.580444 0.270569 1441831898 0.649597 -0.409790 -0.580444 0.270569 1441831898 0.649597 -0.409790 -0.580444 0.270569 1441831898 0.476074 -0.568848 -0.590637 0.317810 1441831898 0.476074 -0.568848 -0.590637 0.317810 1441831898 0.476074 -0.568848 -0.590637 0.317810 1441831898 0.476074 -0.568848 -0.590637 0.317810 1441831898 0.476074 -0.568848 -0.590637 0.317810 1441831898 0.476074 -0.568848 -0.590637 0.317810 1441831898 0.448059 -0.551575 -0.635864 0.301270 1441831898 0.448059 -0.551575 -0.635864 0.301270 1441831898 0.448059 -0.551575 -0.635864 0.301270 1441831898 0.448059 -0.551575 -0.635864 0.301270 1441831898 0.448059 -0.551575 -0.635864 0.301270 1441831898 0.448059 -0.551575 -0.635864 0.301270 1441831898 0.592041 -0.361694 -0.685608 0.220520 1441831898 0.592041 -0.361694 -0.685608 0.220520 1441831898 0.592041 -0.361694 -0.685608 0.220520 1441831898 0.592041 -0.361694 -0.685608 0.220520 1441831898 0.592041 -0.361694 -0.685608 0.220520 1441831898 0.592041 -0.361694 -0.685608 0.220520 1441831898 0.726440 -0.076233 -0.681213 0.049194 1441831898 0.726440 -0.076233 -0.681213 0.049194 1441831898 0.726440 -0.076233 -0.681213 0.049194 1441831898 0.726440 -0.076233 -0.681213 0.049194 1441831898 0.726440 -0.076233 -0.681213 0.049194 1441831898 0.726440 -0.076233 -0.681213 0.049194 1441831898 0.726440 -0.076233 -0.681213 0.049194 1441831898 0.752075 0.126282 -0.598816 -0.244629 1441831898 0.752075 0.126282 -0.598816 -0.244629 1441831898 0.752075 0.126282 -0.598816 -0.244629 1441831898 0.752075 0.126282 -0.598816 -0.244629 1441831898 0.752075 0.126282 -0.598816 -0.244629 1441831898 0.717773 0.169189 -0.622803 -0.261414 1441831898 0.717773 0.169189 -0.622803 -0.261414 1441831898 0.717773 0.169189 -0.622803 -0.261414 1441831898 0.717773 0.169189 -0.622803 -0.261414 1441831898 0.717773 0.169189 -0.622803 -0.261414 1441831898 0.717773 0.169189 -0.622803 -0.261414 1441831898 0.717773 0.169189 -0.622803 -0.261414 1441831898 0.746460 0.196777 -0.601318 -0.205994 1441831898 0.746460 0.196777 -0.601318 -0.205994 1441831898 0.746460 0.196777 -0.601318 -0.205994 1441831898 0.746460 0.196777 -0.601318 -0.205994 1441831898 0.746460 0.196777 -0.601318 -0.205994 1441831898 0.746460 0.196777 -0.601318 -0.205994 1441831898 0.783142 0.140137 -0.582581 -0.166443 1441831898 0.783142 0.140137 -0.582581 -0.166443 1441831898 0.783142 0.140137 -0.582581 -0.166443 1441831898 0.783142 0.140137 -0.582581 -0.166443 1441831898 0.783142 0.140137 -0.582581 -0.166443 1441831898 0.802002 0.040527 -0.589233 -0.088989 1441831898 0.802002 0.040527 -0.589233 -0.088989 1441831898 0.802002 0.040527 -0.589233 -0.088989 1441831898 0.802002 0.040527 -0.589233 -0.088989 1441831898 0.802002 0.040527 -0.589233 -0.088989 1441831898 0.802002 0.040527 -0.589233 -0.088989 1441831898 0.794983 -0.084839 -0.600647 0.005005 1441831898 0.794983 -0.084839 -0.600647 0.005005 1441831898 0.794983 -0.084839 -0.600647 0.005005 1441831898 0.794983 -0.084839 -0.600647 0.005005 1441831898 0.794983 -0.084839 -0.600647 0.005005 1441831898 0.794983 -0.084839 -0.600647 0.005005 1441831898 0.794983 -0.084839 -0.600647 0.005005 1441831898 0.754639 -0.237732 -0.602173 0.106689 1441831898 0.754639 -0.237732 -0.602173 0.106689 1441831898 0.754639 -0.237732 -0.602173 0.106689 1441831898 0.754639 -0.237732 -0.602173 0.106689 1441831898 0.754639 -0.237732 -0.602173 0.106689 1441831898 0.754639 -0.237732 -0.602173 0.106689 1441831898 0.672363 -0.394897 -0.594666 0.195740 1441831898 0.672363 -0.394897 -0.594666 0.195740 1441831898 0.672363 -0.394897 -0.594666 0.195740 1441831898 0.672363 -0.394897 -0.594666 0.195740 1441831898 0.672363 -0.394897 -0.594666 0.195740 1441831898 0.672363 -0.394897 -0.594666 0.195740 1441831898 0.570801 -0.519470 -0.575134 0.271179 1441831899 0.570801 -0.519470 -0.575134 0.271179 1441831899 0.570801 -0.519470 -0.575134 0.271179 1441831899 0.570801 -0.519470 -0.575134 0.271179 1441831899 0.570801 -0.519470 -0.575134 0.271179 1441831899 0.570801 -0.519470 -0.575134 0.271179 1441831899 0.470947 -0.606018 -0.576355 0.280640 1441831899 0.470947 -0.606018 -0.576355 0.280640 1441831899 0.470947 -0.606018 -0.576355 0.280640 1441831899 0.470947 -0.606018 -0.576355 0.280640 1441831899 0.470947 -0.606018 -0.576355 0.280640 1441831899 0.470947 -0.606018 -0.576355 0.280640 1441831899 0.511414 -0.538940 -0.620117 0.251953 1441831899 0.511414 -0.538940 -0.620117 0.251953 1441831899 0.511414 -0.538940 -0.620117 0.251953 1441831899 0.511414 -0.538940 -0.620117 0.251953 1441831899 0.511414 -0.538940 -0.620117 0.251953 1441831899 0.511414 -0.538940 -0.620117 0.251953 1441831899 0.511414 -0.538940 -0.620117 0.251953 1441831899 0.669128 -0.312805 -0.658936 0.142151 1441831899 0.669128 -0.312805 -0.658936 0.142151 1441831899 0.669128 -0.312805 -0.658936 0.142151 1441831899 0.669128 -0.312805 -0.658936 0.142151 1441831899 0.669128 -0.312805 -0.658936 0.142151 1441831899 0.669128 -0.312805 -0.658936 0.142151 1441831899 0.669128 -0.312805 -0.658936 0.142151 1441831899 0.782349 -0.018433 -0.621216 -0.041443 1441831899 0.782349 -0.018433 -0.621216 -0.041443 1441831899 0.782349 -0.018433 -0.621216 -0.041443 1441831899 0.782349 -0.018433 -0.621216 -0.041443 1441831899 0.782349 -0.018433 -0.621216 -0.041443 1441831899 0.782349 -0.018433 -0.621216 -0.041443 1441831899 0.773499 0.060120 -0.543701 -0.320190 1441831899 0.773499 0.060120 -0.543701 -0.320190 1441831899 0.773499 0.060120 -0.543701 -0.320190 1441831899 0.773499 0.060120 -0.543701 -0.320190 1441831899 0.773499 0.060120 -0.543701 -0.320190 1441831899 0.773499 0.060120 -0.543701 -0.320190 1441831899 0.779419 0.093750 -0.561218 -0.262085 1441831899 0.779419 0.093750 -0.561218 -0.262085 1441831899 0.779419 0.093750 -0.561218 -0.262085 1441831899 0.779419 0.093750 -0.561218 -0.262085 1441831899 0.779419 0.093750 -0.561218 -0.262085 1441831899 0.779419 0.093750 -0.561218 -0.262085 1441831899 0.808350 0.091187 -0.550720 -0.186951 1441831899 0.808350 0.091187 -0.550720 -0.186951 1441831899 0.808350 0.091187 -0.550720 -0.186951 1441831899 0.808350 0.091187 -0.550720 -0.186951 1441831899 0.808350 0.091187 -0.550720 -0.186951 1441831899 0.808350 0.091187 -0.550720 -0.186951 1441831899 0.826355 0.001709 -0.553650 -0.102966 1441831899 0.826355 0.001709 -0.553650 -0.102966 1441831899 0.826355 0.001709 -0.553650 -0.102966 1441831899 0.826355 0.001709 -0.553650 -0.102966 1441831899 0.826355 0.001709 -0.553650 -0.102966 1441831899 0.826355 0.001709 -0.553650 -0.102966 1441831899 0.816711 -0.134033 -0.560852 -0.019531 1441831899 0.816711 -0.134033 -0.560852 -0.019531 1441831899 0.816711 -0.134033 -0.560852 -0.019531 1441831899 0.816711 -0.134033 -0.560852 -0.019531 1441831899 0.816711 -0.134033 -0.560852 -0.019531 1441831899 0.816711 -0.134033 -0.560852 -0.019531 1441831899 0.766479 -0.292297 -0.565002 0.088196 1441831899 0.766479 -0.292297 -0.565002 0.088196 1441831899 0.766479 -0.292297 -0.565002 0.088196 1441831899 0.766479 -0.292297 -0.565002 0.088196 1441831899 0.766479 -0.292297 -0.565002 0.088196 1441831899 0.673401 -0.431702 -0.559998 0.215881 1441831899 0.673401 -0.431702 -0.559998 0.215881 1441831899 0.673401 -0.431702 -0.559998 0.215881 1441831899 0.673401 -0.431702 -0.559998 0.215881 1441831899 0.673401 -0.431702 -0.559998 0.215881 1441831899 0.673401 -0.431702 -0.559998 0.215881 1441831899 0.673401 -0.431702 -0.559998 0.215881 1441831899 0.565918 -0.535217 -0.539978 0.318909 1441831899 0.565918 -0.535217 -0.539978 0.318909 1441831899 0.565918 -0.535217 -0.539978 0.318909 1441831899 0.565918 -0.535217 -0.539978 0.318909 1441831899 0.565918 -0.535217 -0.539978 0.318909 1441831899 0.565918 -0.535217 -0.539978 0.318909 1441831899 0.486267 -0.591003 -0.541565 0.347839 1441831899 0.486267 -0.591003 -0.541565 0.347839 1441831899 0.486267 -0.591003 -0.541565 0.347839 1441831899 0.486267 -0.591003 -0.541565 0.347839 1441831899 0.486267 -0.591003 -0.541565 0.347839 1441831899 0.486267 -0.591003 -0.541565 0.347839 1441831899 0.486267 -0.591003 -0.541565 0.347839 1441831899 0.483459 -0.553833 -0.593811 0.326965 1441831899 0.483459 -0.553833 -0.593811 0.326965 1441831899 0.483459 -0.553833 -0.593811 0.326965 1441831899 0.483459 -0.553833 -0.593811 0.326965 1441831899 0.483459 -0.553833 -0.593811 0.326965 1441831899 0.483459 -0.553833 -0.593811 0.326965 1441831899 0.605774 -0.353394 -0.666321 0.253418 1441831899 0.605774 -0.353394 -0.666321 0.253418 1441831899 0.605774 -0.353394 -0.666321 0.253418 1441831899 0.605774 -0.353394 -0.666321 0.253418 1441831899 0.605774 -0.353394 -0.666321 0.253418 1441831899 0.605774 -0.353394 -0.666321 0.253418 1441831899 0.735046 0.000549 -0.666199 0.125977 1441831899 0.735046 0.000549 -0.666199 0.125977 1441831899 0.735046 0.000549 -0.666199 0.125977 1441831899 0.735046 0.000549 -0.666199 0.125977 1441831899 0.735046 0.000549 -0.666199 0.125977 1441831899 0.735046 0.000549 -0.666199 0.125977 1441831899 0.791687 0.176819 -0.560791 -0.165955 1441831899 0.791687 0.176819 -0.560791 -0.165955 1441831899 0.791687 0.176819 -0.560791 -0.165955 1441831899 0.791687 0.176819 -0.560791 -0.165955 1441831899 0.791687 0.176819 -0.560791 -0.165955 1441831899 0.768127 0.194275 -0.552979 -0.257813 1441831900 
0.421509 0.616577 0.178650 -0.640503 1441831902 0.421509 0.616577 0.178650 -0.640503 1441831902 0.419922 0.616333 0.180115 -0.641357 1441831902 0.419922 0.616333 0.180115 -0.641357 1441831902 0.419922 0.616333 0.180115 -0.641357 1441831902 0.419922 0.616333 0.180115 -0.641357 1441831902 0.419922 0.616333 0.180115 -0.641357 1441831902 0.418945 0.617615 0.177856 -0.641357 1441831902 0.418945 0.617615 0.177856 -0.641357 1441831902 0.418945 0.617615 0.177856 -0.641357 1441831902 0.418945 0.617615 0.177856 -0.641357 1441831902 0.418945 0.617615 0.177856 -0.641357 1441831902 0.418945 0.617615 0.177856 -0.641357 1441831902 0.419861 0.620056 0.175598 -0.639038 1441831902 0.419861 0.620056 0.175598 -0.639038 1441831902 0.419861 0.620056 0.175598 -0.639038 1441831902 0.419861 0.620056 0.175598 -0.639038 1441831902 0.419861 0.620056 0.175598 -0.639038 1441831902 0.419861 0.620056 0.175598 -0.639038 1441831902 0.419861 0.620056 0.175598 -0.639038 1441831902 0.425171 0.620667 0.184448 -0.632385 1441831902 0.425171 0.620667 0.184448 -0.632385 1441831902 0.425171 0.620667 0.184448 -0.632385 1441831902 0.425171 0.620667 0.184448 -0.632385 1441831902 0.425171 0.620667 0.184448 -0.632385 1441831902 0.425171 0.620667 0.184448 -0.632385 1441831902 0.440247 0.612183 0.203430 -0.624512 1441831902 0.440247 0.612183 0.203430 -0.624512 1441831902 0.440247 0.612183 0.203430 -0.624512 1441831902 0.440247 0.612183 0.203430 -0.624512 1441831902 0.440247 0.612183 0.203430 -0.624512 1441831902 0.440247 0.612183 0.203430 -0.624512 1441831902 0.460693 0.595337 0.217285 -0.621338 1441831902 0.460693 0.595337 0.217285 -0.621338 1441831902 0.460693 0.595337 0.217285 -0.621338 1441831902 0.460693 0.595337 0.217285 -0.621338 1441831902 0.460693 0.595337 0.217285 -0.621338 1441831902 0.460693 0.595337 0.217285 -0.621338 1441831902 0.460693 0.595337 0.217285 -0.621338 1441831902 0.464233 0.588074 0.205383 -0.629639 1441831902 0.464233 0.588074 0.205383 -0.629639 1441831902 0.464233 0.588074 0.205383 -0.629639 1441831902 0.464233 0.588074 0.205383 -0.629639 1441831902 0.464233 0.588074 0.205383 -0.629639 1441831902 0.464233 0.588074 0.205383 -0.629639 1441831902 0.453735 0.588135 0.176758 -0.645752 1441831902 0.453735 0.588135 0.176758 -0.645752 1441831902 0.453735 0.588135 0.176758 -0.645752 1441831902 0.453735 0.588135 0.176758 -0.645752 1441831902 0.449341 0.589478 0.151611 -0.653931 1441831902 0.449341 0.589478 0.151611 -0.653931 1441831902 0.449341 0.589478 0.151611 -0.653931 1441831902 0.449341 0.589478 0.151611 -0.653931 1441831902 0.449341 0.589478 0.151611 -0.653931 1441831902 0.449341 0.589478 0.151611 -0.653931 1441831902 0.455933 0.586975 0.136108 -0.655029 1441831902 0.455933 0.586975 0.136108 -0.655029 1441831902 0.455933 0.586975 0.136108 -0.655029 1441831902 0.455933 0.586975 0.136108 -0.655029 1441831902 0.455933 0.586975 0.136108 -0.655029 1441831902 0.455933 0.586975 0.136108 -0.655029 1441831902 0.455933 0.586975 0.136108 -0.655029 1441831902 0.452576 0.586792 0.117676 -0.661072 1441831902 0.452576 0.586792 0.117676 -0.661072 1441831902 0.452576 0.586792 0.117676 -0.661072 1441831902 0.452576 0.586792 0.117676 -0.661072 1441831902 0.452576 0.586792 0.117676 -0.661072 1441831902 0.452576 0.586792 0.117676 -0.661072 1441831902 0.425781 0.601135 0.089478 -0.670288 1441831902 0.425781 0.601135 0.089478 -0.670288 1441831902 0.425781 0.601135 0.089478 -0.670288 1441831902 0.425781 0.601135 0.089478 -0.670288 1441831902 0.425781 0.601135 0.089478 -0.670288 1441831902 0.395569 0.608337 0.079651 -0.683411 1441831902 0.395569 0.608337 0.079651 -0.683411 1441831902 0.395569 0.608337 0.079651 -0.683411 1441831902 0.395569 0.608337 0.079651 -0.683411 1441831902 0.395569 0.608337 0.079651 -0.683411 1441831902 0.365540 0.612854 0.082642 -0.695679 1441831902 0.365540 0.612854 0.082642 -0.695679 1441831902 0.365540 0.612854 0.082642 -0.695679 1441831902 0.365540 0.612854 0.082642 -0.695679 1441831902 0.365540 0.612854 0.082642 -0.695679 1441831902 0.343018 0.617859 0.089539 -0.701782 1441831902 0.343018 0.617859 0.089539 -0.701782 1441831902 0.343018 0.617859 0.089539 -0.701782 1441831902 0.343018 0.617859 0.089539 -0.701782 1441831902 0.343018 0.617859 0.089539 -0.701782 1441831902 0.343018 0.617859 0.089539 -0.701782 1441831902 0.343018 0.617859 0.089539 -0.701782 1441831902 0.338562 0.620422 0.100464 -0.700256 1441831902 0.338562 0.620422 0.100464 -0.700256 1441831902 0.338562 0.620422 0.100464 -0.700256 1441831902 0.338562 0.620422 0.100464 -0.700256 1441831903 0.338562 0.620422 0.100464 -0.700256 1441831903 0.338562 0.620422 0.100464 -0.700256 1441831903 0.338928 0.621704 0.103394 -0.698486 1441831903 0.338928 0.621704 0.103394 -0.698486 1441831903 0.338928 0.621704 0.103394 -0.698486 1441831903 0.338928 0.621704 0.103394 -0.698486 1441831903 0.338928 0.621704 0.103394 -0.698486 1441831903 0.338928 0.621704 0.103394 -0.698486 1441831903 0.335999 0.621521 0.098450 -0.700806 1441831903 0.335999 0.621521 0.098450 -0.700806 1441831903 0.335999 0.621521 0.098450 -0.700806 1441831903 0.335999 0.621521 0.098450 -0.700806 1441831903 0.335999 0.621521 0.098450 -0.700806 1441831903 0.335327 0.620972 0.095337 -0.702026 1441831903 0.335327 0.620972 0.095337 -0.702026 1441831903 0.335327 0.620972 0.095337 -0.702026 1441831903 0.335327 0.620972 0.095337 -0.702026 1441831903 0.335327 0.620972 0.095337 -0.702026 1441831903 0.335327 0.620972 0.095337 -0.702026 1441831903 0.338379 0.616821 0.091003 -0.704773 1441831903 0.338379 0.616821 0.091003 -0.704773 1441831903 0.338379 0.616821 0.091003 -0.704773 1441831903 0.338379 0.616821 0.091003 -0.704773 1441831903 0.338379 0.616821 0.091003 -0.704773 1441831903 0.338379 0.616821 0.091003 -0.704773 1441831903 0.337524 0.622070 0.079285 -0.702026 1441831903 0.337524 0.622070 0.079285 -0.702026 1441831903 0.337524 0.622070 0.079285 -0.702026 1441831903 0.337524 0.622070 0.079285 -0.702026 1441831903 0.337524 0.622070 0.079285 -0.702026 1441831903 0.337524 0.622070 0.079285 -0.702026 1441831903 0.337524 0.622070 0.079285 -0.702026 1441831903 0.329407 0.629028 0.059387 -0.701599 1441831903 0.329407 0.629028 0.059387 -0.701599 1441831903 0.329407 0.629028 0.059387 -0.701599 1441831903 0.329407 0.629028 0.059387 -0.701599 1441831903 0.329407 0.629028 0.059387 -0.701599 1441831903 0.329407 0.629028 0.059387 -0.701599 1441831903 0.317810 0.635742 0.047180 -0.701843 1441831903 0.317810 0.635742 0.047180 -0.701843 1441831903 0.317810 0.635742 0.047180 -0.701843 1441831903 0.317810 0.635742 0.047180 -0.701843 1441831903 0.317810 0.635742 0.047180 -0.701843 1441831903 0.312134 0.636780 0.061707 -0.702332 1441831903 0.312134 0.636780 0.061707 -0.702332 1441831903 0.312134 0.636780 0.061707 -0.702332 1441831903 0.312134 0.636780 0.061707 -0.702332 1441831903 0.312134 0.636780 0.061707 -0.702332 1441831903 0.312134 0.636780 0.061707 -0.702332 1441831903 0.311523 0.632874 0.088013 -0.703308 1441831903 0.311523 0.632874 0.088013 -0.703308 1441831903 0.311523 0.632874 0.088013 -0.703308 1441831903 0.311523 0.632874 0.088013 -0.703308 1441831903 0.311523 0.632874 0.088013 -0.703308 1441831903 0.311523 0.632874 0.088013 -0.703308 1441831903 0.313904 0.628357 0.106445 -0.703735 1441831903 0.313904 0.628357 0.106445 -0.703735 1441831903 0.313904 0.628357 0.106445 -0.703735 1441831903 0.313904 0.628357 0.106445 -0.703735 1441831903 0.313904 0.628357 0.106445 -0.703735 1441831903 0.317566 0.625183 0.106140 -0.705017 1441831903 0.317566 0.625183 0.106140 -0.705017 1441831903 0.317566 0.625183 0.106140 -0.705017 1441831903 0.317566 0.625183 0.106140 -0.705017 1441831903 0.317566 0.625183 0.106140 -0.705017 1441831903 0.317566 0.625183 0.106140 -0.705017 1441831903 0.324524 0.623047 0.095703 -0.705200 1441831903 0.324524 0.623047 0.095703 -0.705200 1441831903 0.324524 0.623047 0.095703 -0.705200 1441831903 0.324524 0.623047 0.095703 -0.705200 1441831903 0.324524 0.623047 0.095703 -0.705200 1441831903 0.324524 0.623047 0.095703 -0.705200 1441831903 0.324524 0.623047 0.095703 -0.705200 1441831903 0.335327 0.617920 0.088806 -0.705566 1441831903 0.335327 0.617920 0.088806 -0.705566 1441831903 0.335327 0.617920 0.088806 -0.705566 1441831903 0.335327 0.617920 0.088806 -0.705566 1441831903 0.335327 0.617920 0.088806 -0.705566 1441831903 0.348572 0.610413 0.086182 -0.705994 1441831903 0.348572 0.610413 0.086182 -0.705994 1441831903 0.348572 0.610413 0.086182 -0.705994 1441831903 0.348572 0.610413 0.086182 -0.705994 1441831903 0.348572 0.610413 0.086182 -0.705994 1441831903 0.348572 0.610413 0.086182 -0.705994 1441831903 0.348572 0.610413 0.086182 -0.705994 1441831903 0.361328 0.605042 0.076782 -0.705322 1441831903 0.361328 0.605042 0.076782 -0.705322 1441831903 0.361328 0.605042 0.076782 -0.705322 1441831903 0.361328 0.605042 0.076782 -0.705322 1441831903 0.361328 0.605042 0.076782 -0.705322 1441831903 0.361328 0.605042 0.076782 -0.705322 1441831903 0.363281 0.609619 0.051147 -0.702637 1441831903 0.363281 0.609619 0.051147 -0.702637 1441831903 0.363281 0.609619 0.051147 -0.702637 1441831903 0.363281 0.609619 0.051147 -0.702637 1441831903 0.363281 0.609619 0.051147 -0.702637 1441831903 0.363281 0.609619 0.051147 -0.702637 1441831903 0.358459 0.617004 0.023071 -0.700195 1441831903 0.358459 0.617004 0.023071 -0.700195 1441831903 0.358459 0.617004 0.023071 -0.700195 1441831903 0.358459 0.617004 0.023071 -0.700195 1441831903 0.358459 0.617004 0.023071 -0.700195 1441831903 0.358459 0.617004 0.023071 -0.700195 1441831903 0.350647 0.625000 0.017761 -0.697205 1441831903 0.350647 0.625000 0.017761 -0.697205 1441831903 0.350647 0.625000 0.017761 -0.697205 1441831903 0.350647 0.625000 0.017761 -0.697205 1441831903 0.350647 0.625000 0.017761 -0.697205 1441831904 0.350647 0.625000 0.017761 -0.697205 1441831904 0.347656 0.626221 0.045349 -0.696350 1441831904 0.347656 0.626221 0.045349 -0.696350 1441831904 0.347656 0.626221 0.045349 -0.696350 1441831904 0.347656 0.626221 0.045349 -0.696350 1441831904 0.347656 0.626221 0.045349 -0.696350 1441831904 0.347656 0.626221 0.045349 -0.696350 1441831904 0.343201 0.624390 0.087708 -0.696106 1441831904 0.343201 0.624390 0.087708 -0.696106 1441831904 0.343201 0.624390 0.087708 -0.696106 1441831904 0.343201 0.624390 0.087708 -0.696106 1441831904 0.343201 0.624390 0.087708 -0.696106 1441831904 0.343201 0.624390 0.087708 -0.696106 1441831904 0.333252 0.622742 0.123474 -0.697021 1441831904 0.333252 0.622742 0.123474 -0.697021 1441831904 0.333252 0.622742 0.123474 -0.697021 1441831904 0.333252 0.622742 0.123474 -0.697021 1441831904 0.333252 0.622742 0.123474 -0.697021 1441831904 0.333252 0.622742 0.123474 -0.697021 1441831904 0.333252 0.622742 0.123474 -0.697021 1441831904 0.323547 0.620056 0.139648 -0.700928 1441831904 0.323547 0.620056 0.139648 -0.700928 1441831904 0.323547 0.620056 0.139648 -0.700928 1441831904 0.323547 0.620056 0.139648 -0.700928 1441831904 0.323547 0.620056 0.139648 -0.700928 1441831904 0.317871 0.618164 0.131165 -0.706848 1441831904 0.317871 0.618164 0.131165 -0.706848 1441831904 0.317871 0.618164 0.131165 -0.706848 1441831904 0.317871 0.618164 0.131165 -0.706848 1441831904 0.317871 0.618164 0.131165 -0.706848 1441831904 0.317688 0.616577 0.117798 -0.710632 1441831904 0.317688 0.616577 0.117798 -0.710632 1441831904 0.317688 0.616577 0.117798 -0.710632 1441831904 0.317688 0.616577 0.117798 -0.710632 1441831904 0.317688 0.616577 0.117798 -0.710632 1441831904 0.317688 0.616577 0.117798 -0.710632 1441831904 0.320984 0.608459 0.107910 -0.717712 1441831904 0.320984 0.608459 0.107910 -0.717712 1441831904 0.320984 0.608459 0.107910 -0.717712 1441831904 0.320984 0.608459 0.107910 -0.717712 1441831904 0.320984 0.608459 0.107910 -0.717712 1441831904 0.320984 0.608459 0.107910 -0.717712 1441831904 0.330933 0.596985 0.100037 -0.723938 1441831904 0.330933 0.596985 0.100037 -0.723938 1441831904 0.330933 0.596985 0.100037 -0.723938 1441831904 0.330933 0.596985 0.100037 -0.723938 1441831904 0.330933 0.596985 0.100037 -0.723938 1441831904 0.330933 0.596985 0.100037 -0.723938 1441831904 0.339844 0.592957 0.075684 -0.726074 1441831904 0.339844 0.592957 0.075684 -0.726074 1441831904 0.339844 0.592957 0.075684 -0.726074 1441831904 0.339844 0.592957 0.075684 -0.726074 1441831904 0.339844 0.592957 0.075684 -0.726074 1441831904 0.339844 0.592957 0.075684 -0.726074 1441831904 0.341431 0.600769 0.038635 -0.721802 1441831904 0.341431 0.600769 0.038635 -0.721802 1441831904 0.341431 0.600769 0.038635 -0.721802 1441831904 0.341431 0.600769 0.038635 -0.721802 1441831904 0.341431 0.600769 0.038635 -0.721802 1441831904 0.341431 0.600769 0.038635 -0.721802 1441831904 0.341431 0.600769 0.038635 -0.721802 1441831904 0.336304 0.613098 0.009949 -0.714783 1441831904 0.336304 0.613098 0.009949 -0.714783 1441831904 0.336304 0.613098 0.009949 -0.714783 1441831904 0.336304 0.613098 0.009949 -0.714783 1441831904 0.336304 0.613098 0.009949 -0.714783 1441831904 0.336304 0.613098 0.009949 -0.714783 1441831904 0.331848 0.623230 0.021790 -0.707825 1441831904 0.331848 0.623230 0.021790 -0.707825 1441831904 0.331848 0.623230 0.021790 -0.707825 1441831904 0.331848 0.623230 0.021790 -0.707825 1441831904 0.331848 0.623230 0.021790 -0.707825 1441831904 0.331848 0.623230 0.021790 -0.707825 1441831904 0.336182 0.622864 0.076843 -0.702209 1441831904 0.336182 0.622864 0.076843 -0.702209 1441831904 0.336182 0.622864 0.076843 -0.702209 1441831904 0.336182 0.622864 0.076843 -0.702209 1441831904 0.336182 0.622864 0.076843 -0.702209 1441831904 0.336182 0.622864 0.076843 -0.702209 1441831904 0.340698 0.616333 0.141663 -0.695679 1441831904 0.340698 0.616333 0.141663 -0.695679 1441831904 0.340698 0.616333 0.141663 -0.695679 1441831904 0.340698 0.616333 0.141663 -0.695679 1441831904 0.340698 0.616333 0.141663 -0.695679 1441831904 0.340698 0.616333 0.141663 -0.695679 1441831904 0.339966 0.610657 0.184326 -0.690979 1441831904 0.339966 0.610657 0.184326 -0.690979 1441831904 0.339966 0.610657 0.184326 -0.690979 1441831904 0.339966 0.610657 0.184326 -0.690979 1441831904 0.339966 0.610657 0.184326 -0.690979 1441831904 0.337402 0.607422 0.195618 -0.692017 1441831904 0.337402 0.607422 0.195618 -0.692017 1441831904 0.337402 0.607422 0.195618 -0.692017 1441831904 0.337402 0.607422 0.195618 -0.692017 1441831904 0.337402 0.607422 0.195618 -0.692017 1441831904 0.337402 0.607422 0.195618 -0.692017 1441831904 0.337402 0.607422 0.195618 -0.692017 1441831904 0.335938 0.607300 0.179260 -0.697266 1441831904 0.335938 0.607300 0.179260 -0.697266 1441831904 0.335938 0.607300 0.179260 -0.697266 1441831904 0.335938 0.607300 0.179260 -0.697266 1441831904 0.335938 0.607300 0.179260 -0.697266 1441831904 0.335938 0.607300 0.179260 -0.697266 1441831904 0.342346 0.602722 0.151428 -0.704712 1441831904 0.342346 0.602722 0.151428 -0.704712 1441831904 0.342346 0.602722 0.151428 -0.704712 1441831904 0.342346 0.602722 0.151428 -0.704712 1441831904 0.342346 0.602722 0.151428 -0.704712 1441831904 0.354309 0.596863 0.119629 -0.709839 1441831905 0.354309 0.596863 0.119629 -0.709839 1441831905 0.354309 0.596863 0.119629 -0.709839 1441831905 0.354309 0.596863 0.119629 -0.709839 1441831905 0.354309 0.596863 0.119629 -0.709839 1441831905 0.354309 0.596863 0.119629 -0.709839 1441831905 0.361267 0.598511 0.080200 -0.710510 1441831905 0.361267 0.598511 0.080200 -0.710510 1441831905 0.361267 0.598511 0.080200 -0.710510 1441831905 0.361267 0.598511 0.080200 -0.710510 1441831905 0.361267 0.598511 0.080200 -0.710510 1441831905 0.361267 0.598511 0.080200 -0.710510 1441831905 0.361267 0.598511 0.080200 -0.710510 1441831905 0.363037 0.599121 0.040833 -0.712402 1441831905 0.363037 0.599121 0.040833 -0.712402 1441831905 0.363037 0.599121 0.040833 -0.712402 1441831905 0.363037 0.599121 0.040833 -0.712402 1441831905 0.363037 0.599121 0.040833 -0.712402 1441831905 0.363037 0.599121 0.040833 -0.712402 1441831905 0.356079 0.604553 0.017090 -0.712341 1441831905 0.356079 0.604553 0.017090 -0.712341 1441831905 0.356079 0.604553 0.017090 -0.712341 1441831905 0.356079 0.604553 0.017090 -0.712341 1441831905 0.356079 0.604553 0.017090 -0.712341 1441831905 0.356079 0.604553 0.017090 -0.712341 1441831905 0.352173 0.603455 0.034119 -0.714600 1441831905 0.352173 0.603455 0.034119 -0.714600 1441831905 0.352173 0.603455 0.034119 -0.714600 1441831905 0.352173 0.603455 0.034119 -0.714600 1441831905 0.352173 0.603455 0.034119 -0.714600 1441831905 0.352173 0.603455 0.034119 -0.714600 1441831905 0.352173 0.603455 0.034119 -0.714600 1441831905 0.344238 0.599121 0.071106 -0.719360 1441831905 0.344238 0.599121 0.071106 -0.719360 1441831905 0.344238 0.599121 0.071106 -0.719360 1441831905 0.344238 0.599121 0.071106 -0.719360 1441831905 0.344238 0.599121 0.071106 -0.719360 1441831905 0.344238 0.599121 0.071106 -0.719360 1441831905 0.326660 0.599731 0.096680 -0.724060 1441831905 0.326660 0.599731 0.096680 -0.724060 1441831905 0.326660 0.599731 0.096680 -0.724060 1441831905 0.326660 0.599731 0.096680 -0.724060 1441831905 0.326660 0.599731 0.096680 -0.724060 1441831905 0.326660 0.599731 0.096680 -0.724060 1441831905 0.311340 0.604919 0.108459 -0.724792 1441831905 0.311340 0.604919 0.108459 -0.724792 1441831905 0.311340 0.604919 0.108459 -0.724792 1441831905 0.311340 0.604919 0.108459 -0.724792 1441831905 0.311340 0.604919 0.108459 -0.724792 1441831905 0.311340 0.604919 0.108459 -0.724792 1441831905 0.308716 0.607666 0.120056 -0.721863 1441831905 0.308716 0.607666 0.120056 -0.721863 1441831905 0.308716 0.607666 0.120056 -0.721863 1441831905 0.308716 0.607666 0.120056 -0.721863 1441831905 0.308716 0.607666 0.120056 -0.721863 1441831905 0.308716 0.607666 0.120056 -0.721863 1441831905 0.312195 0.606445 0.127258 -0.720093 1441831905 0.312195 0.606445 0.127258 -0.720093 1441831905 0.312195 0.606445 0.127258 -0.720093 1441831905 0.312195 0.606445 0.127258 -0.720093 1441831905 0.312195 0.606445 0.127258 -0.720093 1441831905 0.311157 0.609375 0.122559 -0.718872 1441831905 0.311157 0.609375 0.122559 -0.718872 1441831905 0.311157 0.609375 0.122559 -0.718872 1441831905 0.311157 0.609375 0.122559 -0.718872 1441831905 0.313782 0.607849 0.109680 -0.721130 1441831905 0.313782 0.607849 0.109680 -0.721130 1441831905 0.313782 0.607849 0.109680 -0.721130 1441831905 0.313782 0.607849 0.109680 -0.721130 1441831905 0.320068 0.615662 0.088196 -0.714600 1441831905 0.320068 0.615662 0.088196 -0.714600 1441831905 0.320068 0.615662 0.088196 -0.714600 1441831905 0.320068 0.615662 0.088196 -0.714600 1441831905 0.320068 0.615662 0.088196 -0.714600 1441831905 0.320068 0.615662 0.088196 -0.714600 1441831905 0.327209 0.616089 0.070984 -0.712952 1441831905 0.327209 0.616089 0.070984 -0.712952 1441831905 0.327209 0.616089 0.070984 -0.712952 1441831905 0.327209 0.616089 0.070984 -0.712952 1441831905 0.327209 0.616089 0.070984 -0.712952 1441831905 0.327209 0.616089 0.070984 -0.712952 1441831905 0.315979 0.624207 0.052917 -0.712524 1441831905 0.315979 0.624207 0.052917 -0.712524 1441831905 0.315979 0.624207 0.052917 -0.712524 1441831905 0.315979 0.624207 0.052917 -0.712524 1441831905 0.315979 0.624207 0.052917 -0.712524 1441831905 0.315979 0.624207 0.052917 -0.712524 1441831905 0.309570 0.624084 0.067078 -0.714233 1441831905 0.309570 0.624084 0.067078 -0.714233 1441831905 0.309570 0.624084 0.067078 -0.714233 1441831905 0.309570 0.624084 0.067078 -0.714233 1441831905 0.309570 0.624084 0.067078 -0.714233 1441831905 0.306580 0.617004 0.098267 -0.718140 1441831905 0.306580 0.617004 0.098267 -0.718140 1441831905 0.306580 0.617004 0.098267 -0.718140 1441831905 0.306580 0.617004 0.098267 -0.718140 1441831905 0.306580 0.617004 0.098267 -0.718140 1441831905 0.306580 0.617004 0.098267 -0.718140 1441831905 0.296387 0.614380 0.112305 -0.722595 1441831905 0.296387 0.614380 0.112305 -0.722595 1441831905 0.296387 0.614380 0.112305 -0.722595 1441831905 0.296387 0.614380 0.112305 -0.722595 1441831905 0.296387 0.614380 0.112305 -0.722595 1441831905 0.296387 0.614380 0.112305 -0.722595 1441831905 0.292297 0.612427 0.115112 -0.725403 1441831906 0.292297 0.612427 0.115112 -0.725403 1441831906 0.292297 0.612427 0.115112 -0.725403 1441831906 0.292297 0.612427 0.115112 -0.725403 1441831906 0.292297 0.612427 0.115112 -0.725403 1441831906 0.292297 0.612427 0.115112 -0.725403 1441831906 0.298950 0.608032 0.115295 -0.726379 1441831906 0.298950 0.608032 0.115295 -0.726379 1441831906 0.298950 0.608032 0.115295 -0.726379 1441831906 0.298950 0.608032 0.115295 -0.726379 1441831906 0.298950 0.608032 0.115295 -0.726379 1441831906 0.298950 0.608032 0.115295 -0.726379 1441831906 0.305542 0.603638 0.107666 -0.728455 1441831906 0.305542 0.603638 0.107666 -0.728455 1441831906 0.305542 0.603638 0.107666 -0.728455 1441831906 0.305542 0.603638 0.107666 -0.728455 1441831906 0.305542 0.603638 0.107666 -0.728455 1441831906 0.305542 0.603638 0.107666 -0.728455 1441831906 0.311768 0.602661 0.093201 -0.728638 1441831906 0.311768 0.602661 0.093201 -0.728638 1441831906 0.311768 0.602661 0.093201 -0.728638 1441831906 0.311768 0.602661 0.093201 -0.728638 1441831906 0.311768 0.602661 0.093201 -0.728638 1441831906 0.311768 0.602661 0.093201 -0.728638 1441831906 0.311768 0.602661 0.093201 -0.728638 1441831906 0.317078 0.607056 0.074890 -0.724792 1441831906 0.317078 0.607056 0.074890 -0.724792 1441831906 0.317078 0.607056 0.074890 -0.724792 1441831906 0.317078 0.607056 0.074890 -0.724792 1441831906 0.317078 0.607056 0.074890 -0.724792 1441831906 0.317078 0.607056 0.074890 -0.724792 1441831906 0.321289 0.611450 0.064514 -0.720215 1441831906 0.321289 0.611450 0.064514 -0.720215 1441831906 0.321289 0.611450 0.064514 -0.720215 1441831906 0.321289 0.611450 0.064514 -0.720215 1441831906 0.321289 0.611450 0.064514 -0.720215 1441831906 0.321289 0.611450 0.064514 -0.720215 1441831906 0.325439 0.613953 0.069885 -0.715698 1441831906 0.325439 0.613953 0.069885 -0.715698 1441831906 0.325439 0.613953 0.069885 -0.715698 1441831906 0.325439 0.613953 0.069885 -0.715698 1441831906 0.325439 0.613953 0.069885 -0.715698 1441831906 0.325439 0.613953 0.069885 -0.715698 1441831906 0.326294 0.613647 0.094055 -0.712769 1441831906 0.326294 0.613647 0.094055 -0.712769 1441831906 0.326294 0.613647 0.094055 -0.712769 1441831906 0.326294 0.613647 0.094055 -0.712769 1441831906 0.326294 0.613647 0.094055 -0.712769 1441831906 0.321899 0.609680 0.121033 -0.714111 1441831906 0.321899 0.609680 0.121033 -0.714111 1441831906 0.321899 0.609680 0.121033 -0.714111 1441831906 0.321899 0.609680 0.121033 -0.714111 1441831906 0.321899 0.609680 0.121033 -0.714111 1441831906 0.321899 0.609680 0.121033 -0.714111 1441831906 0.321899 0.609680 0.121033 -0.714111 1441831906 0.309814 0.609924 0.131775 -0.717346 1441831906 0.309814 0.609924 0.131775 -0.717346 1441831906 0.309814 0.609924 0.131775 -0.717346 1441831906 0.309814 0.609924 0.131775 -0.717346 1441831906 0.309814 0.609924 0.131775 -0.717346 1441831906 0.309814 0.609924 0.131775 -0.717346 1441831906 0.302185 0.611450 0.125916 -0.720398 1441831906 0.302185 0.611450 0.125916 -0.720398 1441831906 0.302185 0.611450 0.125916 -0.720398 1441831906 0.302185 0.611450 0.125916 -0.720398 1441831906 0.302185 0.611450 0.125916 -0.720398 1441831906 0.302185 0.611450 0.125916 -0.720398 1441831906 0.306702 0.611572 0.114807 -0.720215 1441831906 0.306702 0.611572 0.114807 -0.720215 1441831906 0.306702 0.611572 0.114807 -0.720215 1441831906 0.306702 0.611572 0.114807 -0.720215 1441831906 0.306702 0.611572 0.114807 -0.720215 1441831906 0.306702 0.611572 0.114807 -0.720215 1441831906 0.320068 0.607361 0.109741 -0.718750 1441831906 0.320068 0.607361 0.109741 -0.718750 1441831906 0.320068 0.607361 0.109741 -0.718750 1441831906 0.320068 0.607361 0.109741 -0.718750 1441831906 0.320068 0.607361 0.109741 -0.718750 1441831906 0.320068 0.607361 0.109741 -0.718750 1441831906 0.331970 0.601379 0.108704 -0.718506 1441831906 0.331970 0.601379 0.108704 -0.718506 1441831906 0.331970 0.601379 0.108704 -0.718506 1441831906 0.331970 0.601379 0.108704 -0.718506 1441831906 0.331970 0.601379 0.108704 -0.718506 1441831906 0.338440 0.598450 0.102966 -0.718811 1441831906 0.338440 0.598450 0.102966 -0.718811 1441831906 0.338440 0.598450 0.102966 -0.718811 1441831906 0.338440 0.598450 0.102966 -0.718811 1441831906 0.338440 0.598450 0.102966 -0.718811 1441831906 0.338440 0.598450 0.102966 -0.718811 1441831906 0.338440 0.598450 0.102966 -0.718811 1441831906 0.337036 0.604370 0.079651 -0.717468 1441831906 0.337036 0.604370 0.079651 -0.717468 1441831906 0.337036 0.604370 0.079651 -0.717468 1441831906 0.337036 0.604370 0.079651 -0.717468 1441831906 0.337036 0.604370 0.079651 -0.717468 1441831906 0.337036 0.604370 0.079651 -0.717468 1441831906 0.337036 0.604370 0.079651 -0.717468 1441831906 0.332520 0.610657 0.052673 -0.716736 1441831906 0.332520 0.610657 0.052673 -0.716736 1441831906 0.332520 0.610657 0.052673 -0.716736 1441831906 0.332520 0.610657 0.052673 -0.716736 1441831906 0.332520 0.610657 0.052673 -0.716736 1441831906 0.332520 0.610657 0.052673 -0.716736 1441831906 0.323547 0.619446 0.039063 -0.714172 1441831906 0.323547 0.619446 0.039063 -0.714172 1441831906 0.323547 0.619446 0.039063 -0.714172 1441831906 0.323547 0.619446 0.039063 -0.714172 1441831906 0.323547 0.619446 0.039063 -0.714172 1441831906 0.323547 0.619446 0.039063 -0.714172 1441831906 0.320557 0.619873 0.064270 -0.713318 1441831906 0.320557 0.619873 0.064270 -0.713318 1441831907 0.320557 0.619873 0.064270 -0.713318 1441831907 0.320557 0.619873 0.064270 -0.713318 1441831907 0.320557 0.619873 0.064270 -0.713318 1441831907 0.320557 0.619873 0.064270 -0.713318 1441831907 0.318054 0.612244 0.105164 -0.716187 1441831907 0.318054 0.612244 0.105164 -0.716187 1441831907 0.318054 0.612244 0.105164 -0.716187 1441831907 0.318054 0.612244 0.105164 -0.716187 1441831907 0.308350 0.608398 0.127380 -0.720093 1441831907 0.308350 0.608398 0.127380 -0.720093 1441831907 0.308350 0.608398 0.127380 -0.720093 1441831907 0.308350 0.608398 0.127380 -0.720093 1441831907 0.308350 0.608398 0.127380 -0.720093 1441831907 0.308350 0.608398 0.127380 -0.720093 1441831907 0.299072 0.608887 0.130249 -0.723083 1441831907 0.299072 0.608887 0.130249 -0.723083 1441831907 0.299072 0.608887 0.130249 -0.723083 1441831907 0.299072 0.608887 0.130249 -0.723083 1441831907 0.299072 0.608887 0.130249 -0.723083 1441831907 0.295532 0.609924 0.122986 -0.724915 1441831907 0.295532 0.609924 0.122986 -0.724915 1441831907 0.295532 0.609924 0.122986 -0.724915 1441831907 0.295532 0.609924 0.122986 -0.724915 1441831907 0.295532 0.609924 0.122986 -0.724915 1441831907 0.295532 0.609924 0.122986 -0.724915 1441831907 0.305603 0.604614 0.124756 -0.724915 1441831907 0.305603 0.604614 0.124756 -0.724915 1441831907 0.305603 0.604614 0.124756 -0.724915 1441831907 0.305603 0.604614 0.124756 -0.724915 1441831907 0.305603 0.604614 0.124756 -0.724915 1441831907 0.305603 0.604614 0.124756 -0.724915 1441831907 0.326904 0.594360 0.138611 -0.721558 1441831907 0.326904 0.594360 0.138611 -0.721558 1441831907 0.326904 0.594360 0.138611 -0.721558 1441831907 0.326904 0.594360 0.138611 -0.721558 1441831907 0.326904 0.594360 0.138611 -0.721558 1441831907 0.351318 0.582336 0.149231 -0.717712 1441831907 0.351318 0.582336 0.149231 -0.717712 1441831907 0.351318 0.582336 0.149231 -0.717712 1441831907 0.351318 0.582336 0.149231 -0.717712 1441831907 0.351318 0.582336 0.149231 -0.717712 1441831907 0.351318 0.582336 0.149231 -0.717712 1441831907 0.364624 0.578735 0.138672 -0.716125 1441831907 0.364624 0.578735 0.138672 -0.716125 1441831907 0.364624 0.578735 0.138672 -0.716125 1441831907 0.364624 0.578735 0.138672 -0.716125 1441831907 0.364624 0.578735 0.138672 -0.716125 1441831907 0.364624 0.578735 0.138672 -0.716125 1441831907 0.362671 0.587891 0.101257 -0.715942 1441831907 0.362671 0.587891 0.101257 -0.715942 1441831907 0.362671 0.587891 0.101257 -0.715942 1441831907 0.362671 0.587891 0.101257 -0.715942 1441831907 0.362671 0.587891 0.101257 -0.715942 1441831907 0.362671 0.587891 0.101257 -0.715942 1441831907 0.360596 0.597290 0.069153 -0.713013 1441831907 0.360596 0.597290 0.069153 -0.713013 1441831907 0.360596 0.597290 0.069153 -0.713013 1441831907 0.360596 0.597290 0.069153 -0.713013 1441831907 0.360596 0.597290 0.069153 -0.713013 1441831907 0.360596 0.597290 0.069153 -0.713013 1441831907 0.360596 0.597290 0.069153 -0.713013 1441831907 0.361450 0.600647 0.069519 -0.709717 1441831907 0.361450 0.600647 0.069519 -0.709717 1441831907 0.361450 0.600647 0.069519 -0.709717 1441831907 0.361450 0.600647 0.069519 -0.709717 1441831907 0.361450 0.600647 0.069519 -0.709717 1441831907 0.361450 0.600647 0.069519 -0.709717 1441831907 0.358398 0.597412 0.095886 -0.710938 1441831907 0.358398 0.597412 0.095886 -0.710938 1441831907 0.358398 0.597412 0.095886 -0.710938 1441831907 0.358398 0.597412 0.095886 -0.710938 1441831907 0.358398 0.597412 0.095886 -0.710938 1441831907 
0.615540 0.339111 -0.382629 -0.599731 1441831909 0.707886 0.137390 -0.520935 -0.456787 1441831909 0.707886 0.137390 -0.520935 -0.456787 1441831909 0.707886 0.137390 -0.520935 -0.456787 1441831909 0.707886 0.137390 -0.520935 -0.456787 1441831909 0.707886 0.137390 -0.520935 -0.456787 1441831909 0.707886 0.137390 -0.520935 -0.456787 1441831909 0.707886 0.137390 -0.520935 -0.456787 1441831909 0.753235 -0.080688 -0.592041 -0.275024 1441831909 0.753235 -0.080688 -0.592041 -0.275024 1441831909 0.753235 -0.080688 -0.592041 -0.275024 1441831909 0.753235 -0.080688 -0.592041 -0.275024 1441831909 0.753235 -0.080688 -0.592041 -0.275024 1441831909 0.753235 -0.080688 -0.592041 -0.275024 1441831909 0.735840 -0.268677 -0.618042 -0.066406 1441831909 0.735840 -0.268677 -0.618042 -0.066406 1441831909 0.735840 -0.268677 -0.618042 -0.066406 1441831909 0.735840 -0.268677 -0.618042 -0.066406 1441831909 0.735840 -0.268677 -0.618042 -0.066406 1441831909 0.735840 -0.268677 -0.618042 -0.066406 1441831909 0.714417 -0.352600 -0.588440 0.137878 1441831909 0.714417 -0.352600 -0.588440 0.137878 1441831909 0.714417 -0.352600 -0.588440 0.137878 1441831909 0.714417 -0.352600 -0.588440 0.137878 1441831909 0.714417 -0.352600 -0.588440 0.137878 1441831909 0.714417 -0.352600 -0.588440 0.137878 1441831909 0.654602 -0.481873 -0.559814 0.160889 1441831909 0.654602 -0.481873 -0.559814 0.160889 1441831909 0.654602 -0.481873 -0.559814 0.160889 1441831909 0.654602 -0.481873 -0.559814 0.160889 1441831909 0.654602 -0.481873 -0.559814 0.160889 1441831909 0.654602 -0.481873 -0.559814 0.160889 1441831910 0.654602 -0.481873 -0.559814 0.160889 1441831910 0.707886 -0.362488 -0.599365 0.090881 1441831910 0.707886 -0.362488 -0.599365 0.090881 1441831910 0.707886 -0.362488 -0.599365 0.090881 1441831910 0.707886 -0.362488 -0.599365 0.090881 1441831910 0.707886 -0.362488 -0.599365 0.090881 1441831910 0.815430 0.005249 -0.577637 -0.036377 1441831910 0.815430 0.005249 -0.577637 -0.036377 1441831910 0.815430 0.005249 -0.577637 -0.036377 1441831910 0.815430 0.005249 -0.577637 -0.036377 1441831910 0.815430 0.005249 -0.577637 -0.036377 1441831910 0.815430 0.005249 -0.577637 -0.036377 1441831910 0.795654 0.175781 -0.494324 -0.302734 1441831910 0.795654 0.175781 -0.494324 -0.302734 1441831910 0.795654 0.175781 -0.494324 -0.302734 1441831910 0.795654 0.175781 -0.494324 -0.302734 1441831910 0.795654 0.175781 -0.494324 -0.302734 1441831910 0.795654 0.175781 -0.494324 -0.302734 1441831910 0.795593 0.198059 -0.491150 -0.294128 1441831910 0.795593 0.198059 -0.491150 -0.294128 1441831910 0.795593 0.198059 -0.491150 -0.294128 1441831910 0.795593 0.198059 -0.491150 -0.294128 1441831910 0.795593 0.198059 -0.491150 -0.294128 1441831910 0.795593 0.198059 -0.491150 -0.294128 1441831910 0.823730 0.188721 -0.511047 -0.157104 1441831910 0.823730 0.188721 -0.511047 -0.157104 1441831910 0.823730 0.188721 -0.511047 -0.157104 1441831910 0.823730 0.188721 -0.511047 -0.157104 1441831910 0.823730 0.188721 -0.511047 -0.157104 1441831910 0.823730 0.188721 -0.511047 -0.157104 1441831910 0.854126 0.077087 -0.512085 -0.048218 1441831910 0.854126 0.077087 -0.512085 -0.048218 1441831910 0.854126 0.077087 -0.512085 -0.048218 1441831910 0.854126 0.077087 -0.512085 -0.048218 1441831910 0.843750 -0.113403 -0.521606 0.055359 1441831910 0.843750 -0.113403 -0.521606 0.055359 1441831910 0.843750 -0.113403 -0.521606 0.055359 1441831910 0.843750 -0.113403 -0.521606 0.055359 1441831910 0.843750 -0.113403 -0.521606 0.055359 1441831910 0.843750 -0.113403 -0.521606 0.055359 1441831910 0.768066 -0.313782 -0.530579 0.173523 1441831910 0.768066 -0.313782 -0.530579 0.173523 1441831910 0.768066 -0.313782 -0.530579 0.173523 1441831910 0.768066 -0.313782 -0.530579 0.173523 1441831910 0.768066 -0.313782 -0.530579 0.173523 1441831910 0.768066 -0.313782 -0.530579 0.173523 1441831910 0.768066 -0.313782 -0.530579 0.173523 1441831910 0.665344 -0.439819 -0.525085 0.296936 1441831910 0.665344 -0.439819 -0.525085 0.296936 1441831910 0.665344 -0.439819 -0.525085 0.296936 1441831910 0.665344 -0.439819 -0.525085 0.296936 1441831910 0.665344 -0.439819 -0.525085 0.296936 1441831910 0.665344 -0.439819 -0.525085 0.296936 1441831910 0.609741 -0.487976 -0.521484 0.343811 1441831910 0.609741 -0.487976 -0.521484 0.343811 1441831910 0.609741 -0.487976 -0.521484 0.343811 1441831910 0.609741 -0.487976 -0.521484 0.343811 1441831910 0.609741 -0.487976 -0.521484 0.343811 1441831910 0.609741 -0.487976 -0.521484 0.343811 1441831910 0.600769 -0.491516 -0.591492 0.218384 1441831910 0.600769 -0.491516 -0.591492 0.218384 1441831910 0.600769 -0.491516 -0.591492 0.218384 1441831910 0.600769 -0.491516 -0.591492 0.218384 1441831910 0.600769 -0.491516 -0.591492 0.218384 1441831910 0.600769 -0.491516 -0.591492 0.218384 1441831910 0.725342 -0.237976 -0.632935 0.129028 1441831910 0.725342 -0.237976 -0.632935 0.129028 1441831910 0.725342 -0.237976 -0.632935 0.129028 1441831910 0.725342 -0.237976 -0.632935 0.129028 1441831910 0.725342 -0.237976 -0.632935 0.129028 1441831910 0.725342 -0.237976 -0.632935 0.129028 1441831910 0.793030 0.090027 -0.595642 -0.090698 1441831910 0.793030 0.090027 -0.595642 -0.090698 1441831910 0.793030 0.090027 -0.595642 -0.090698 1441831910 0.793030 0.090027 -0.595642 -0.090698 1441831910 0.793030 0.090027 -0.595642 -0.090698 1441831910 0.757507 0.213806 -0.529053 -0.317078 1441831910 0.757507 0.213806 -0.529053 -0.317078 1441831910 0.757507 0.213806 -0.529053 -0.317078 1441831910 0.757507 0.213806 -0.529053 -0.317078 1441831910 0.757507 0.213806 -0.529053 -0.317078 1441831910 0.768433 0.256714 -0.550903 -0.200073 1441831910 0.768433 0.256714 -0.550903 -0.200073 1441831910 0.796997 0.237915 -0.540955 -0.124634 1441831910 0.796997 0.237915 -0.540955 -0.124634 1441831910 0.796997 0.237915 -0.540955 -0.124634 1441831910 0.796997 0.237915 -0.540955 -0.124634 1441831910 0.796997 0.237915 -0.540955 -0.124634 1441831910 0.796997 0.237915 -0.540955 -0.124634 1441831910 0.826538 0.125977 -0.546143 -0.051392 1441831910 0.826538 0.125977 -0.546143 -0.051392 1441831910 0.826538 0.125977 -0.546143 -0.051392 1441831910 0.826538 0.125977 -0.546143 -0.051392 1441831910 0.826538 0.125977 -0.546143 -0.051392 1441831910 0.826538 0.125977 -0.546143 -0.051392 1441831910 0.829407 -0.015198 -0.557556 0.031067 1441831910 0.829407 -0.015198 -0.557556 0.031067 1441831910 0.829407 -0.015198 -0.557556 0.031067 1441831910 0.829407 -0.015198 -0.557556 0.031067 1441831910 0.829407 -0.015198 -0.557556 0.031067 1441831910 0.829407 -0.015198 -0.557556 0.031067 1441831910 0.829407 -0.015198 -0.557556 0.031067 1441831911 0.792908 -0.180603 -0.569824 0.118286 1441831911 0.792908 -0.180603 -0.569824 0.118286 1441831911 0.792908 -0.180603 -0.569824 0.118286 1441831911 0.792908 -0.180603 -0.569824 0.118286 1441831911 0.792908 -0.180603 -0.569824 0.118286 1441831911 0.792908 -0.180603 -0.569824 0.118286 1441831911 0.698242 -0.350708 -0.585815 0.215027 1441831911 0.698242 -0.350708 -0.585815 0.215027 1441831911 0.698242 -0.350708 -0.585815 0.215027 1441831911 0.698242 -0.350708 -0.585815 0.215027 1441831911 0.698242 -0.350708 -0.585815 0.215027 1441831911 0.698242 -0.350708 -0.585815 0.215027 1441831911 0.594421 -0.448303 -0.577881 0.334229 1441831911 0.594421 -0.448303 -0.577881 0.334229 1441831911 0.594421 -0.448303 -0.577881 0.334229 1441831911 0.594421 -0.448303 -0.577881 0.334229 1441831911 0.594421 -0.448303 -0.577881 0.334229 1441831911 0.594421 -0.448303 -0.577881 0.334229 1441831911 0.594421 -0.448303 -0.577881 0.334229 1441831911 0.529541 -0.496765 -0.609619 0.318115 1441831911 0.529541 -0.496765 -0.609619 0.318115 1441831911 0.529541 -0.496765 -0.609619 0.318115 1441831911 0.529541 -0.496765 -0.609619 0.318115 1441831911 0.529541 -0.496765 -0.609619 0.318115 1441831911 0.529541 -0.496765 -0.609619 0.318115 1441831911 0.624695 -0.338623 -0.659607 0.244934 1441831911 0.624695 -0.338623 -0.659607 0.244934 1441831911 0.624695 -0.338623 -0.659607 0.244934 1441831911 0.624695 -0.338623 -0.659607 0.244934 1441831911 0.624695 -0.338623 -0.659607 0.244934 1441831911 0.624695 -0.338623 -0.659607 0.244934 1441831911 0.761353 -0.035339 -0.636414 0.118652 1441831911 0.761353 -0.035339 -0.636414 0.118652 1441831911 0.761353 -0.035339 -0.636414 0.118652 1441831911 0.761353 -0.035339 -0.636414 0.118652 1441831911 0.761353 -0.035339 -0.636414 0.118652 1441831911 0.761353 -0.035339 -0.636414 0.118652 1441831911 0.786499 0.178345 -0.573120 -0.145447 1441831911 0.786499 0.178345 -0.573120 -0.145447 1441831911 0.786499 0.178345 -0.573120 -0.145447 1441831911 0.786499 0.178345 -0.573120 -0.145447 1441831911 0.786499 0.178345 -0.573120 -0.145447 1441831911 0.786499 0.178345 -0.573120 -0.145447 1441831911 0.776672 0.243225 -0.524231 -0.250610 1441831911 0.776672 0.243225 -0.524231 -0.250610 1441831911 0.776672 0.243225 -0.524231 -0.250610 1441831911 0.776672 0.243225 -0.524231 -0.250610 1441831911 0.776672 0.243225 -0.524231 -0.250610 1441831911 0.776672 0.243225 -0.524231 -0.250610 1441831911 0.790649 0.278198 -0.508850 -0.196350 1441831911 0.790649 0.278198 -0.508850 -0.196350 1441831911 0.790649 0.278198 -0.508850 -0.196350 1441831911 0.790649 0.278198 -0.508850 -0.196350 1441831911 0.790649 0.278198 -0.508850 -0.196350 1441831911 0.790649 0.278198 -0.508850 -0.196350 1441831911 0.826965 0.231079 -0.487366 -0.158630 1441831911 0.826965 0.231079 -0.487366 -0.158630 1441831911 0.826965 0.231079 -0.487366 -0.158630 1441831911 0.826965 0.231079 -0.487366 -0.158630 1441831911 0.826965 0.231079 -0.487366 -0.158630 1441831911 0.826965 0.231079 -0.487366 -0.158630 1441831911 0.826965 0.231079 -0.487366 -0.158630 1441831911 0.848999 0.145569 -0.500793 -0.084595 1441831911 0.848999 0.145569 -0.500793 -0.084595 1441831911 0.855042 -0.008423 -0.518188 -0.016296 1441831911 0.855042 -0.008423 -0.518188 -0.016296 1441831911 0.855042 -0.008423 -0.518188 -0.016296 1441831911 0.855042 -0.008423 -0.518188 -0.016296 1441831911 0.855042 -0.008423 -0.518188 -0.016296 1441831911 0.855042 -0.008423 -0.518188 -0.016296 1441831911 0.829468 -0.135437 -0.532349 0.100830 1441831911 0.829468 -0.135437 -0.532349 0.100830 1441831911 0.829468 -0.135437 -0.532349 0.100830 1441831911 0.829468 -0.135437 -0.532349 0.100830 1441831911 0.829468 -0.135437 -0.532349 0.100830 1441831911 0.829468 -0.135437 -0.532349 0.100830 1441831911 0.768677 -0.277588 -0.539246 0.203247 1441831911 0.768677 -0.277588 -0.539246 0.203247 1441831911 0.768677 -0.277588 -0.539246 0.203247 1441831911 0.768677 -0.277588 -0.539246 0.203247 1441831911 0.768677 -0.277588 -0.539246 0.203247 1441831911 0.768677 -0.277588 -0.539246 0.203247 1441831911 0.643433 -0.446411 -0.566895 0.255615 1441831911 0.643433 -0.446411 -0.566895 0.255615 1441831911 0.643433 -0.446411 -0.566895 0.255615 1441831911 0.643433 -0.446411 -0.566895 0.255615 1441831911 0.643433 -0.446411 -0.566895 0.255615 1441831911 0.643433 -0.446411 -0.566895 0.255615 1441831911 0.566528 -0.497375 -0.595276 0.278137 1441831911 0.566528 -0.497375 -0.595276 0.278137 1441831911 0.566528 -0.497375 -0.595276 0.278137 1441831911 0.566528 -0.497375 -0.595276 0.278137 1441831911 0.566528 -0.497375 -0.595276 0.278137 1441831911 0.566528 -0.497375 -0.595276 0.278137 1441831911 0.566528 -0.497375 -0.595276 0.278137 1441831911 0.614319 -0.394592 -0.649536 0.212219 1441831911 0.614319 -0.394592 -0.649536 0.212219 1441831911 0.614319 -0.394592 -0.649536 0.212219 1441831911 0.614319 -0.394592 -0.649536 0.212219 1441831911 0.614319 -0.394592 -0.649536 0.212219 1441831911 0.614319 -0.394592 -0.649536 0.212219 1441831911 0.747742 -0.120850 -0.647400 0.084229 1441831911 0.747742 -0.120850 -0.647400 0.084229 1441831911 0.747742 -0.120850 -0.647400 0.084229 1441831911 0.747742 -0.120850 -0.647400 0.084229 1441831911 0.747742 -0.120850 -0.647400 0.084229 1441831911 0.747742 -0.120850 -0.647400 0.084229 1441831911 0.783630 0.136719 -0.586060 -0.154053 1441831912 0.783630 0.136719 -0.586060 -0.154053 1441831912 0.783630 0.136719 -0.586060 -0.154053 1441831912 0.783630 0.136719 -0.586060 -0.154053 1441831912 0.783630 0.136719 -0.586060 -0.154053 1441831912 0.783630 0.136719 -0.586060 -0.154053 1441831912 0.748596 0.189331 -0.546326 -0.324463 1441831912 0.748596 0.189331 -0.546326 -0.324463 1441831912 0.748596 0.189331 -0.546326 -0.324463 1441831912 0.748596 0.189331 -0.546326 -0.324463 1441831912 0.748596 0.189331 -0.546326 -0.324463 1441831912 0.748596 0.189331 -0.546326 -0.324463 1441831912 0.748596 0.189331 -0.546326 -0.324463 1441831912 0.758362 0.227966 -0.568237 -0.223694 1441831912 0.758362 0.227966 -0.568237 -0.223694 1441831912 0.758362 0.227966 -0.568237 -0.223694 1441831912 0.758362 0.227966 -0.568237 -0.223694 1441831912 0.758362 0.227966 -0.568237 -0.223694 1441831912 0.786926 0.189148 -0.570984 -0.137634 1441831912 0.786926 0.189148 -0.570984 -0.137634 1441831912 0.786926 0.189148 -0.570984 -0.137634 1441831912 0.786926 0.189148 -0.570984 -0.137634 1441831912 0.786926 0.189148 -0.570984 -0.137634 1441831912 0.803345 0.090149 -0.587891 -0.029480 1441831912 0.803345 0.090149 -0.587891 -0.029480 1441831912 0.803345 0.090149 -0.587891 -0.029480 1441831912 0.803345 0.090149 -0.587891 -0.029480 1441831912 0.803345 0.090149 -0.587891 -0.029480 1441831912 0.803345 0.090149 -0.587891 -0.029480 1441831912 0.794312 -0.047791 -0.599792 0.083801 1441831912 0.794312 -0.047791 -0.599792 0.083801 1441831912 0.794312 -0.047791 -0.599792 0.083801 1441831912 0.794312 -0.047791 -0.599792 0.083801 1441831912 0.794312 -0.047791 -0.599792 0.083801 1441831912 0.794312 -0.047791 -0.599792 0.083801 1441831912 0.750366 -0.190247 -0.592834 0.222107 1441831912 0.750366 -0.190247 -0.592834 0.222107 1441831912 0.750366 -0.190247 -0.592834 0.222107 1441831912 0.750366 -0.190247 -0.592834 0.222107 1441831912 0.750366 -0.190247 -0.592834 0.222107 1441831912 0.750366 -0.190247 -0.592834 0.222107 1441831912 0.666687 -0.349976 -0.576111 0.318054 1441831912 0.666687 -0.349976 -0.576111 0.318054 1441831912 0.666687 -0.349976 -0.576111 0.318054 1441831912 0.666687 -0.349976 -0.576111 0.318054 1441831912 0.666687 -0.349976 -0.576111 0.318054 1441831912 0.666687 -0.349976 -0.576111 0.318054 1441831912 0.573120 -0.478760 -0.578857 0.327576 1441831912 0.573120 -0.478760 -0.578857 0.327576 1441831912 0.573120 -0.478760 -0.578857 0.327576 1441831912 0.573120 -0.478760 -0.578857 0.327576 1441831912 0.573120 -0.478760 -0.578857 0.327576 1441831912 0.573120 -0.478760 -0.578857 0.327576 1441831912 0.569946 -0.480652 -0.617432 0.250854 1441831912 0.569946 -0.480652 -0.617432 0.250854 1441831912 0.569946 -0.480652 -0.617432 0.250854 1441831912 0.569946 -0.480652 -0.617432 0.250854 1441831912 0.569946 -0.480652 -0.617432 0.250854 1441831912 0.569946 -0.480652 -0.617432 0.250854 1441831912 0.569946 -0.480652 -0.617432 0.250854 1441831912 0.701355 -0.266541 -0.644714 0.146362 1441831912 0.701355 -0.266541 -0.644714 0.146362 1441831912 0.701355 -0.266541 -0.644714 0.146362 1441831912 0.701355 -0.266541 -0.644714 0.146362 1441831912 0.783875 0.018311 -0.619141 -0.042358 1441831912 0.783875 0.018311 -0.619141 -0.042358 1441831912 0.783875 0.018311 -0.619141 -0.042358 1441831912 0.783875 0.018311 -0.619141 -0.042358 1441831912 0.783875 0.018311 -0.619141 -0.042358 1441831912 0.781677 0.175232 -0.535034 -0.268311 1441831912 0.781677 0.175232 -0.535034 -0.268311 1441831912 0.781677 0.175232 -0.535034 -0.268311 1441831912 0.781677 0.175232 -0.535034 -0.268311 1441831912 0.781677 0.175232 -0.535034 -0.268311 1441831912 0.781677 0.175232 -0.535034 -0.268311 1441831912 0.781677 0.175232 -0.535034 -0.268311 1441831912 0.777771 0.212158 -0.537048 -0.248291 1441831912 0.777771 0.212158 -0.537048 -0.248291 1441831912 0.777771 0.212158 -0.537048 -0.248291 1441831912 0.777771 0.212158 -0.537048 -0.248291 1441831912 0.777771 0.212158 -0.537048 -0.248291 1441831912 0.777771 0.212158 -0.537048 -0.248291 1441831912 0.801453 0.224365 -0.520996 -0.189514 1441831912 0.801453 0.224365 -0.520996 -0.189514 1441831912 0.801453 0.224365 -0.520996 -0.189514 1441831912 0.801453 0.224365 -0.520996 -0.189514 1441831912 0.801453 0.224365 -0.520996 -0.189514 1441831912 0.822815 0.169495 -0.530396 -0.113647 1441831912 0.822815 0.169495 -0.530396 -0.113647 1441831912 0.822815 0.169495 -0.530396 -0.113647 1441831912 0.822815 0.169495 -0.530396 -0.113647 1441831912 0.822815 0.169495 -0.530396 -0.113647 1441831912 0.822815 0.169495 -0.530396 -0.113647 1441831912 0.833862 0.060486 -0.547791 -0.030640 1441831912 0.833862 0.060486 -0.547791 -0.030640 1441831912 0.833862 0.060486 -0.547791 -0.030640 1441831912 0.833862 0.060486 -0.547791 -0.030640 1441831912 0.833862 0.060486 -0.547791 -0.030640 1441831912 0.833862 0.060486 -0.547791 -0.030640 1441831912 0.833862 0.060486 -0.547791 -0.030640 1441831912 0.819031 -0.088196 -0.562866 0.068054 1441831912 0.819031 -0.088196 -0.562866 0.068054 1441831912 0.819031 -0.088196 -0.562866 0.068054 1441831912 0.819031 -0.088196 -0.562866 0.068054 1441831912 0.819031 -0.088196 -0.562866 0.068054 1441831912 0.763916 -0.235474 -0.572510 0.182190 1441831912 0.763916 -0.235474 -0.572510 0.182190 1441831913 0.763916 -0.235474 -0.572510 0.182190 1441831913 0.763916 -0.235474 -0.572510 0.182190 1441831913 0.763916 -0.235474 -0.572510 0.182190 1441831913 0.666443 -0.388123 -0.585510 0.249756 1441831913 0.666443 -0.388123 -0.585510 0.249756 1441831913 0.666443 -0.388123 -0.585510 0.249756 1441831913 0.666443 -0.388123 -0.585510 0.249756 1441831913 0.666443 -0.388123 -0.585510 0.249756 1441831913 0.666443 -0.388123 -0.585510 0.249756 1441831913 0.561157 -0.483582 -0.627014 0.241150 1441831913 0.561157 -0.483582 -0.627014 0.241150 1441831913 0.561157 -0.483582 -0.627014 0.241150 1441831913 0.561157 -0.483582 -0.627014 0.241150 1441831913 0.561157 -0.483582 -0.627014 0.241150 1441831913 0.561157 -0.483582 -0.627014 0.241150 1441831913 0.586853 -0.392517 -0.675110 0.213928 1441831913 0.586853 -0.392517 -0.675110 0.213928 1441831913 0.586853 -0.392517 -0.675110 0.213928 1441831913 0.586853 -0.392517 -0.675110 0.213928 1441831913 0.586853 -0.392517 -0.675110 0.213928 1441831913 0.586853 -0.392517 -0.675110 0.213928 1441831913 0.717468 -0.142761 -0.677307 0.078369 1441831913 0.717468 -0.142761 -0.677307 0.078369 1441831913 0.717468 -0.142761 -0.677307 0.078369 1441831913 0.717468 -0.142761 -0.677307 0.078369 1441831913 0.717468 -0.142761 -0.677307 0.078369 1441831913 0.717468 -0.142761 -0.677307 0.078369 1441831913 0.782043 0.146484 -0.593018 -0.123474 1441831913 0.782043 0.146484 -0.593018 -0.123474 1441831913 0.782043 0.146484 -0.593018 -0.123474 1441831913 0.782043 0.146484 -0.593018 -0.123474 1441831913 0.782043 0.146484 -0.593018 -0.123474 1441831913 0.782043 0.146484 -0.593018 -0.123474 1441831913 0.782043 0.146484 -0.593018 -0.123474 1441831913 0.766846 0.215881 -0.551819 -0.246643 1441831913 0.766846 0.215881 -0.551819 -0.246643 1441831913 0.766846 0.215881 -0.551819 -0.246643 1441831913 0.766846 0.215881 -0.551819 -0.246643 1441831913 0.766846 0.215881 -0.551819 -0.246643 1441831913 0.766846 0.215881 -0.551819 -0.246643 1441831913 0.768250 0.260010 -0.563293 -0.157898 1441831913 0.768250 0.260010 -0.563293 -0.157898 1441831913 0.768250 0.260010 -0.563293 -0.157898 1441831913 0.768250 0.260010 -0.563293 -0.157898 1441831913 0.768250 0.260010 -0.563293 -0.157898 1441831913 0.768250 0.260010 -0.563293 -0.157898 1441831913 0.784851 0.223633 -0.570129 -0.094482 1441831913 0.784851 0.223633 -0.570129 -0.094482 1441831913 0.784851 0.223633 -0.570129 -0.094482 1441831913 0.784851 0.223633 -0.570129 -0.094482 1441831913 0.784851 0.223633 -0.570129 -0.094482 1441831913 0.784851 0.223633 -0.570129 -0.094482 1441831913 0.798828 0.109924 -0.591187 -0.017639 1441831913 0.798828 0.109924 -0.591187 -0.017639 1441831913 0.798828 0.109924 -0.591187 -0.017639 1441831913 0.798828 0.109924 -0.591187 -0.017639 1441831913 0.798828 0.109924 -0.591187 -0.017639 1441831913 0.798828 0.109924 -0.591187 -0.017639 1441831913 0.798828 0.109924 -0.591187 -0.017639 1441831913 0.790161 -0.045166 -0.607666 0.065552 1441831913 0.790161 -0.045166 -0.607666 0.065552 1441831913 0.790161 -0.045166 -0.607666 0.065552 1441831913 0.790161 -0.045166 -0.607666 0.065552 1441831913 0.790161 -0.045166 -0.607666 0.065552 1441831913 0.733093 -0.228516 -0.619873 0.161682 1441831913 0.733093 -0.228516 -0.619873 0.161682 1441831913 0.733093 -0.228516 -0.619873 0.161682 1441831913 0.733093 -0.228516 -0.619873 0.161682 1441831913 0.733093 -0.228516 -0.619873 0.161682 1441831913 0.733093 -0.228516 -0.619873 0.161682 1441831913 0.631165 -0.389709 -0.618347 0.259705 1441831913 0.631165 -0.389709 -0.618347 0.259705 1441831913 0.631165 -0.389709 -0.618347 0.259705 1441831913 0.631165 -0.389709 -0.618347 0.259705 1441831913 0.631165 -0.389709 -0.618347 0.259705 1441831913 0.631165 -0.389709 -0.618347 0.259705 1441831913 0.631165 -0.389709 -0.618347 0.259705 1441831913 0.535767 -0.497681 -0.612122 0.300903 1441831913 0.535767 -0.497681 -0.612122 0.300903 1441831913 0.535767 -0.497681 -0.612122 0.300903 1441831913 0.535767 -0.497681 -0.612122 0.300903 1441831913 0.535767 -0.497681 -0.612122 0.300903 1441831913 0.535767 -0.497681 -0.612122 0.300903 1441831913 0.523926 -0.503906 -0.647278 0.229370 1441831913 0.523926 -0.503906 -0.647278 0.229370 1441831913 0.523926 -0.503906 -0.647278 0.229370 1441831913 0.523926 -0.503906 -0.647278 0.229370 1441831913 0.523926 -0.503906 -0.647278 0.229370 1441831913 0.523926 -0.503906 -0.647278 0.229370 1441831913 0.676208 -0.234680 -0.672974 0.186401 1441831913 0.676208 -0.234680 -0.672974 0.186401 1441831913 0.676208 -0.234680 -0.672974 0.186401 1441831913 0.676208 -0.234680 -0.672974 0.186401 1441831913 0.676208 -0.234680 -0.672974 0.186401 1441831913 0.676208 -0.234680 -0.672974 0.186401 1441831913 0.768250 0.092896 -0.633301 0.009766 1441831913 0.768250 0.092896 -0.633301 0.009766 1441831913 0.768250 0.092896 -0.633301 0.009766 1441831913 0.768250 0.092896 -0.633301 0.009766 1441831913 0.768250 0.092896 -0.633301 0.009766 1441831913 0.768250 0.092896 -0.633301 0.009766 1441831913 0.768250 0.092896 -0.633301 0.009766 1441831913 0.761719 0.229370 -0.573730 -0.194824 1441831913 0.761719 0.229370 -0.573730 -0.194824 1441831913 0.761719 0.229370 -0.573730 -0.194824 1441831913 0.761719 0.229370 -0.573730 -0.194824 1441831913 0.761719 0.229370 -0.573730 -0.194824 1441831913 0.761719 0.229370 -0.573730 -0.194824 1441831913 0.765625 0.259460 -0.572021 -0.138977 1441831913 0.765625 0.259460 -0.572021 -0.138977 1441831913 0.765625 0.259460 -0.572021 -0.138977 1441831914 0.765625 0.259460 -0.572021 -0.138977 1441831914 0.765625 0.259460 -0.572021 -0.138977 1441831914 0.765625 0.259460 -0.572021 -0.138977 1441831914 0.791504 0.216980 -0.566101 -0.077209 1441831914 0.791504 0.216980 -0.566101 -0.077209 1441831914 0.791504 0.216980 -0.566101 -0.077209 1441831914 0.791504 0.216980 -0.566101 -0.077209 1441831914 0.791504 0.216980 -0.566101 -0.077209 1441831914 0.791504 0.216980 -0.566101 -0.077209 1441831914 0.810547 0.114197 -0.574341 0.006470 1441831914 0.810547 0.114197 -0.574341 0.006470 1441831914 0.810547 0.114197 -0.574341 0.006470 1441831914 0.810547 0.114197 -0.574341 0.006470 1441831914 0.810547 0.114197 -0.574341 0.006470 1441831914 0.810547 0.114197 -0.574341 0.006470 1441831914 0.804749 -0.026367 -0.581665 0.115601 1441831914 0.804749 -0.026367 -0.581665 0.115601 1441831914 0.804749 -0.026367 -0.581665 0.115601 1441831914 0.804749 -0.026367 -0.581665 0.115601 1441831914 0.804749 -0.026367 -0.581665 0.115601 1441831914 0.804749 -0.026367 -0.581665 0.115601 1441831914 0.751709 -0.205688 -0.584106 0.226807 1441831914 0.751709 -0.205688 -0.584106 0.226807 1441831914 0.751709 -0.205688 -0.584106 0.226807 1441831914 0.751709 -0.205688 -0.584106 0.226807 1441831914 0.751709 -0.205688 -0.584106 0.226807 1441831914 0.751709 -0.205688 -0.584106 0.226807 1441831914 0.651123 -0.381104 -0.569763 0.325806 1441831914 0.651123 -0.381104 -0.569763 0.325806 1441831914 0.651123 -0.381104 -0.569763 0.325806 1441831914 0.651123 -0.381104 -0.569763 0.325806 1441831914 0.651123 -0.381104 -0.569763 0.325806 1441831914 0.651123 -0.381104 -0.569763 0.325806 1441831914 0.651123 -0.381104 -0.569763 0.325806 1441831914 0.537354 -0.501221 -0.575134 0.359497 1441831914 0.537354 -0.501221 -0.575134 0.359497 1441831914 0.537354 -0.501221 -0.575134 0.359497 1441831914 0.537354 -0.501221 -0.575134 0.359497 1441831914 0.537354 -0.501221 -0.575134 0.359497 1441831914 0.537354 -0.501221 -0.575134 0.359497 1441831914 0.526550 -0.495544 -0.620972 0.302734 1441831914 0.526550 -0.495544 -0.620972 0.302734 1441831914 0.526550 -0.495544 -0.620972 0.302734 1441831914 0.526550 -0.495544 -0.620972 0.302734 1441831914 0.526550 -0.495544 -0.620972 0.302734 1441831914 0.526550 -0.495544 -0.620972 0.302734 1441831914 0.642700 -0.319092 -0.664795 0.207825 1441831914 0.642700 -0.319092 -0.664795 0.207825 1441831914 0.642700 -0.319092 -0.664795 0.207825 1441831914 0.642700 -0.319092 -0.664795 0.207825 1441831914 0.642700 -0.319092 -0.664795 0.207825 1441831914 0.642700 -0.319092 -0.664795 0.207825 1441831914 0.771667 -0.039673 -0.634338 0.022400 1441831914 0.771667 -0.039673 -0.634338 0.022400 1441831914 0.771667 -0.039673 -0.634338 0.022400 1441831914 0.771667 -0.039673 -0.634338 0.022400 1441831914 0.771667 -0.039673 -0.634338 0.022400 1441831914 0.771667 -0.039673 -0.634338 0.022400 1441831914 0.793518 0.143127 -0.532043 -0.258301 1441831914 0.793518 0.143127 -0.532043 -0.258301 1441831914 0.793518 0.143127 -0.532043 -0.258301 1441831914 0.793518 0.143127 -0.532043 -0.258301 1441831914 0.762573 0.173157 -0.539978 -0.311279 1441831914 0.762573 0.173157 -0.539978 -0.311279 1441831914 0.762573 0.173157 -0.539978 -0.311279 1441831914 0.762573 0.173157 -0.539978 -0.311279 1441831914 0.762573 0.173157 -0.539978 -0.311279 1441831914 0.762573 0.173157 -0.539978 -0.311279 1441831914 0.762573 0.173157 -0.539978 -0.311279 1441831914 0.778625 0.171021 -0.550598 -0.247681 1441831914 0.778625 0.171021 -0.550598 -0.247681 1441831914 0.778625 0.171021 -0.550598 -0.247681 1441831914 0.778625 0.171021 -0.550598 -0.247681 1441831914 0.778625 0.171021 -0.550598 -0.247681 1441831914 0.778625 0.171021 -0.550598 -0.247681 1441831914 0.796082 0.117615 -0.568481 -0.170959 1441831914 0.796082 0.117615 -0.568481 -0.170959 1441831914 0.796082 0.117615 -0.568481 -0.170959 1441831914 0.796082 0.117615 -0.568481 -0.170959 1441831914 0.796082 0.117615 -0.568481 -0.170959 1441831914 0.796082 0.117615 -0.568481 -0.170959 1441831914 0.796753 0.037109 -0.599243 -0.068176 1441831914 0.796753 0.037109 -0.599243 -0.068176 1441831914 0.796753 0.037109 -0.599243 -0.068176 1441831914 0.796753 0.037109 -0.599243 -0.068176 1441831914 0.796753 0.037109 -0.599243 -0.068176 1441831914 0.796753 0.037109 -0.599243 -0.068176 1441831914 0.777954 -0.074768 -0.621582 0.053101 1441831914 0.777954 -0.074768 -0.621582 0.053101 1441831914 0.777954 -0.074768 -0.621582 0.053101 1441831914 0.777954 -0.074768 -0.621582 0.053101 1441831914 0.777954 -0.074768 -0.621582 0.053101 1441831914 0.777954 -0.074768 -0.621582 0.053101 1441831914 0.777954 -0.074768 -0.621582 0.053101 1441831914 0.727051 -0.214600 -0.625793 0.183838 1441831914 0.727051 -0.214600 -0.625793 0.183838 1441831914 0.727051 -0.214600 -0.625793 0.183838 1441831914 0.727051 -0.214600 -0.625793 0.183838 1441831914 0.727051 -0.214600 -0.625793 0.183838 1441831914 0.727051 -0.214600 -0.625793 0.183838 1441831914 0.628296 -0.363281 -0.622742 0.292297 1441831914 0.628296 -0.363281 -0.622742 0.292297 1441831914 0.628296 -0.363281 -0.622742 0.292297 1441831914 0.628296 -0.363281 -0.622742 0.292297 1441831914 0.628296 -0.363281 -0.622742 0.292297 1441831914 0.628296 -0.363281 -0.622742 0.292297 1441831914 0.628296 -0.363281 -0.622742 0.292297 1441831914 0.520508 -0.474060 -0.636719 0.314514 1441831914 0.520508 -0.474060 -0.636719 0.314514 1441831914 
0.404785 0.616455 0.158569 -0.656433 1441831917 0.404785 0.616455 0.158569 -0.656433 1441831917 0.404785 0.616455 0.158569 -0.656433 1441831917 0.404785 0.616455 0.158569 -0.656433 1441831917 0.404785 0.616455 0.158569 -0.656433 1441831917 0.406372 0.615173 0.165710 -0.654968 1441831917 0.406372 0.615173 0.165710 -0.654968 1441831917 0.406372 0.615173 0.165710 -0.654968 1441831917 0.406372 0.615173 0.165710 -0.654968 1441831917 0.406372 0.615173 0.165710 -0.654968 1441831917 0.394958 0.611328 0.161499 -0.666443 1441831917 0.394958 0.611328 0.161499 -0.666443 1441831917 0.394958 0.611328 0.161499 -0.666443 1441831917 0.394958 0.611328 0.161499 -0.666443 1441831917 0.394958 0.611328 0.161499 -0.666443 1441831917 0.394958 0.611328 0.161499 -0.666443 1441831917 0.394958 0.611328 0.161499 -0.666443 1441831917 0.380676 0.604126 0.157104 -0.682190 1441831917 0.380676 0.604126 0.157104 -0.682190 1441831917 0.380676 0.604126 0.157104 -0.682190 1441831917 0.380676 0.604126 0.157104 -0.682190 1441831917 0.380676 0.604126 0.157104 -0.682190 1441831917 0.375610 0.588867 0.143127 -0.701172 1441831917 0.375610 0.588867 0.143127 -0.701172 1441831917 0.375610 0.588867 0.143127 -0.701172 1441831917 0.375610 0.588867 0.143127 -0.701172 1441831917 0.375610 0.588867 0.143127 -0.701172 1441831917 0.375610 0.588867 0.143127 -0.701172 1441831917 0.375610 0.588867 0.143127 -0.701172 1441831917 0.370605 0.577881 0.108276 -0.718994 1441831917 0.370605 0.577881 0.108276 -0.718994 1441831917 0.370605 0.577881 0.108276 -0.718994 1441831917 0.370605 0.577881 0.108276 -0.718994 1441831917 0.370605 0.577881 0.108276 -0.718994 1441831917 0.370605 0.577881 0.108276 -0.718994 1441831917 0.355530 0.575500 0.063049 -0.733765 1441831917 0.355530 0.575500 0.063049 -0.733765 1441831917 0.355530 0.575500 0.063049 -0.733765 1441831917 0.355530 0.575500 0.063049 -0.733765 1441831917 0.355530 0.575500 0.063049 -0.733765 1441831917 0.355530 0.575500 0.063049 -0.733765 1441831917 0.349609 0.574585 0.031128 -0.739319 1441831917 0.349609 0.574585 0.031128 -0.739319 1441831918 0.349609 0.574585 0.031128 -0.739319 1441831918 0.349609 0.574585 0.031128 -0.739319 1441831918 0.362183 0.571960 0.022827 -0.735657 1441831918 0.362183 0.571960 0.022827 -0.735657 1441831918 0.362183 0.571960 0.022827 -0.735657 1441831918 0.362183 0.571960 0.022827 -0.735657 1441831918 0.362183 0.571960 0.022827 -0.735657 1441831918 0.362183 0.571960 0.022827 -0.735657 1441831918 0.362183 0.571960 0.022827 -0.735657 1441831918 0.381165 0.570313 0.021423 -0.727295 1441831918 0.381165 0.570313 0.021423 -0.727295 1441831918 0.381165 0.570313 0.021423 -0.727295 1441831918 0.381165 0.570313 0.021423 -0.727295 1441831918 0.388977 0.573364 0.004761 -0.721069 1441831918 0.388977 0.573364 0.004761 -0.721069 1441831918 0.388977 0.573364 0.004761 -0.721069 1441831918 0.388977 0.573364 0.004761 -0.721069 1441831918 0.388977 0.573364 0.004761 -0.721069 1441831918 0.388977 0.573364 0.004761 -0.721069 1441831918 0.373596 0.586243 -0.010132 -0.718750 1441831918 0.373596 0.586243 -0.010132 -0.718750 1441831918 0.373596 0.586243 -0.010132 -0.718750 1441831918 0.373596 0.586243 -0.010132 -0.718750 1441831918 0.373596 0.586243 -0.010132 -0.718750 1441831918 0.373596 0.586243 -0.010132 -0.718750 1441831918 0.373596 0.586243 -0.010132 -0.718750 1441831918 0.345215 0.601746 -0.002441 -0.720215 1441831918 0.345215 0.601746 -0.002441 -0.720215 1441831918 0.345215 0.601746 -0.002441 -0.720215 1441831918 0.345215 0.601746 -0.002441 -0.720215 1441831918 0.345215 0.601746 -0.002441 -0.720215 1441831918 0.345215 0.601746 -0.002441 -0.720215 1441831918 0.311462 0.613708 0.025269 -0.725037 1441831918 0.311462 0.613708 0.025269 -0.725037 1441831918 0.311462 0.613708 0.025269 -0.725037 1441831918 0.311462 0.613708 0.025269 -0.725037 1441831918 0.311462 0.613708 0.025269 -0.725037 1441831918 0.311462 0.613708 0.025269 -0.725037 1441831918 0.286926 0.620850 0.062927 -0.726807 1441831918 0.286926 0.620850 0.062927 -0.726807 1441831918 0.286926 0.620850 0.062927 -0.726807 1441831918 0.286926 0.620850 0.062927 -0.726807 1441831918 0.286926 0.620850 0.062927 -0.726807 1441831918 0.286926 0.620850 0.062927 -0.726807 1441831918 0.266174 0.624939 0.094666 -0.727722 1441831918 0.266174 0.624939 0.094666 -0.727722 1441831918 0.266174 0.624939 0.094666 -0.727722 1441831918 0.266174 0.624939 0.094666 -0.727722 1441831918 0.266174 0.624939 0.094666 -0.727722 1441831918 0.266174 0.624939 0.094666 -0.727722 1441831918 0.219543 0.641968 0.067749 -0.731506 1441831918 0.219543 0.641968 0.067749 -0.731506 1441831918 0.219543 0.641968 0.067749 -0.731506 1441831918 0.219543 0.641968 0.067749 -0.731506 1441831918 0.219543 0.641968 0.067749 -0.731506 1441831918 0.219543 0.641968 0.067749 -0.731506 1441831918 0.199097 0.642883 0.034851 -0.738831 1441831918 0.199097 0.642883 0.034851 -0.738831 1441831918 0.199097 0.642883 0.034851 -0.738831 1441831918 0.199097 0.642883 0.034851 -0.738831 1441831918 0.199097 0.642883 0.034851 -0.738831 1441831918 0.199097 0.642883 0.034851 -0.738831 1441831918 0.199097 0.642883 0.034851 -0.738831 1441831918 0.215088 0.633179 0.015381 -0.743408 1441831918 0.215088 0.633179 0.015381 -0.743408 1441831918 0.215088 0.633179 0.015381 -0.743408 1441831918 0.215088 0.633179 0.015381 -0.743408 1441831918 0.215088 0.633179 0.015381 -0.743408 1441831918 0.215088 0.633179 0.015381 -0.743408 1441831918 0.253235 0.614685 0.021118 -0.746704 1441831918 0.253235 0.614685 0.021118 -0.746704 1441831918 0.253235 0.614685 0.021118 -0.746704 1441831918 0.253235 0.614685 0.021118 -0.746704 1441831918 0.253235 0.614685 0.021118 -0.746704 1441831918 0.253235 0.614685 0.021118 -0.746704 1441831918 0.262085 0.603882 -0.011658 -0.752625 1441831918 0.262085 0.603882 -0.011658 -0.752625 1441831918 0.262085 0.603882 -0.011658 -0.752625 1441831918 0.262085 0.603882 -0.011658 -0.752625 1441831918 0.262085 0.603882 -0.011658 -0.752625 1441831918 0.262085 0.603882 -0.011658 -0.752625 1441831918 0.246582 0.607117 -0.048889 -0.753784 1441831918 0.246582 0.607117 -0.048889 -0.753784 1441831918 0.246582 0.607117 -0.048889 -0.753784 1441831918 0.246582 0.607117 -0.048889 -0.753784 1441831918 0.235046 0.608521 -0.052307 -0.756104 1441831918 0.235046 0.608521 -0.052307 -0.756104 1441831918 0.235046 0.608521 -0.052307 -0.756104 1441831918 0.235046 0.608521 -0.052307 -0.756104 1441831918 0.229309 0.607666 -0.028809 -0.759827 1441831918 0.229309 0.607666 -0.028809 -0.759827 1441831918 0.229309 0.607666 -0.028809 -0.759827 1441831918 0.229309 0.607666 -0.028809 -0.759827 1441831918 0.229309 0.607666 -0.028809 -0.759827 1441831918 0.229309 0.607666 -0.028809 -0.759827 1441831918 0.228149 0.610718 0.004761 -0.758240 1441831918 0.228149 0.610718 0.004761 -0.758240 1441831918 0.228149 0.610718 0.004761 -0.758240 1441831918 0.228149 0.610718 0.004761 -0.758240 1441831918 0.228149 0.610718 0.004761 -0.758240 1441831918 0.228149 0.610718 0.004761 -0.758240 1441831918 0.233643 0.616882 0.035461 -0.750732 1441831918 0.233643 0.616882 0.035461 -0.750732 1441831918 0.233643 0.616882 0.035461 -0.750732 1441831919 0.233643 0.616882 0.035461 -0.750732 1441831919 0.233643 0.616882 0.035461 -0.750732 1441831919 0.233643 0.616882 0.035461 -0.750732 1441831919 0.250732 0.619202 0.066345 -0.741150 1441831919 0.250732 0.619202 0.066345 -0.741150 1441831919 0.250732 0.619202 0.066345 -0.741150 1441831919 0.250732 0.619202 0.066345 -0.741150 1441831919 0.273438 0.618408 0.080627 -0.732361 1441831919 0.273438 0.618408 0.080627 -0.732361 1441831919 0.273438 0.618408 0.080627 -0.732361 1441831919 0.273438 0.618408 0.080627 -0.732361 1441831919 0.273438 0.618408 0.080627 -0.732361 1441831919 0.273438 0.618408 0.080627 -0.732361 1441831919 0.301025 0.615234 0.078247 -0.724365 1441831919 0.301025 0.615234 0.078247 -0.724365 1441831919 0.301025 0.615234 0.078247 -0.724365 1441831919 0.301025 0.615234 0.078247 -0.724365 1441831919 0.301025 0.615234 0.078247 -0.724365 1441831919 0.301025 0.615234 0.078247 -0.724365 1441831919 0.301025 0.615234 0.078247 -0.724365 1441831919 0.325195 0.616211 0.066101 -0.714233 1441831919 0.325195 0.616211 0.066101 -0.714233 1441831919 0.325195 0.616211 0.066101 -0.714233 1441831919 0.325195 0.616211 0.066101 -0.714233 1441831919 0.325195 0.616211 0.066101 -0.714233 1441831919 0.325195 0.616211 0.066101 -0.714233 1441831919 0.338989 0.611023 0.041443 -0.714111 1441831919 0.338989 0.611023 0.041443 -0.714111 1441831919 0.338989 0.611023 0.041443 -0.714111 1441831919 0.338989 0.611023 0.041443 -0.714111 1441831919 0.338989 0.611023 0.041443 -0.714111 1441831919 0.338989 0.611023 0.041443 -0.714111 1441831919 0.335388 0.612793 0.024597 -0.715149 1441831919 0.335388 0.612793 0.024597 -0.715149 1441831919 0.335388 0.612793 0.024597 -0.715149 1441831919 0.335388 0.612793 0.024597 -0.715149 1441831919 0.335388 0.612793 0.024597 -0.715149 1441831919 0.335388 0.612793 0.024597 -0.715149 1441831919 0.326904 0.612427 0.036621 -0.718811 1441831919 0.326904 0.612427 0.036621 -0.718811 1441831919 0.326904 0.612427 0.036621 -0.718811 1441831919 0.326904 0.612427 0.036621 -0.718811 1441831919 0.326904 0.612427 0.036621 -0.718811 1441831919 0.326904 0.612427 0.036621 -0.718811 1441831919 0.314270 0.610352 0.061035 -0.724548 1441831919 0.314270 0.610352 0.061035 -0.724548 1441831919 0.314270 0.610352 0.061035 -0.724548 1441831919 0.314270 0.610352 0.061035 -0.724548 1441831919 0.314270 0.610352 0.061035 -0.724548 1441831919 0.314270 0.610352 0.061035 -0.724548 1441831919 0.314270 0.610352 0.061035 -0.724548 1441831919 0.299683 0.610535 0.082092 -0.728455 1441831919 0.299683 0.610535 0.082092 -0.728455 1441831919 0.299683 0.610535 0.082092 -0.728455 1441831919 0.299683 0.610535 0.082092 -0.728455 1441831919 0.299683 0.610535 0.082092 -0.728455 1441831919 0.291565 0.611694 0.099609 -0.728577 1441831919 0.291565 0.611694 0.099609 -0.728577 1441831919 0.291565 0.611694 0.099609 -0.728577 1441831919 0.291565 0.611694 0.099609 -0.728577 1441831919 0.291565 0.611694 0.099609 -0.728577 1441831919 0.291565 0.611694 0.099609 -0.728577 1441831919 0.292480 0.610840 0.111938 -0.727173 1441831919 0.292480 0.610840 0.111938 -0.727173 1441831919 0.292480 0.610840 0.111938 -0.727173 1441831919 0.292480 0.610840 0.111938 -0.727173 1441831919 0.292480 0.610840 0.111938 -0.727173 1441831919 0.292480 0.610840 0.111938 -0.727173 1441831919 0.299927 0.607666 0.116089 -0.726135 1441831919 0.299927 0.607666 0.116089 -0.726135 1441831919 0.299927 0.607666 0.116089 -0.726135 1441831919 0.299927 0.607666 0.116089 -0.726135 1441831919 0.299927 0.607666 0.116089 -0.726135 1441831919 0.299927 0.607666 0.116089 -0.726135 1441831919 0.311340 0.607117 0.104919 -0.723511 1441831919 0.311340 0.607117 0.104919 -0.723511 1441831919 0.311340 0.607117 0.104919 -0.723511 1441831919 0.311340 0.607117 0.104919 -0.723511 1441831919 0.311340 0.607117 0.104919 -0.723511 1441831919 0.311340 0.607117 0.104919 -0.723511 1441831919 0.320496 0.615295 0.077637 -0.715942 1441831919 0.320496 0.615295 0.077637 -0.715942 1441831919 0.320496 0.615295 0.077637 -0.715942 1441831919 0.320496 0.615295 0.077637 -0.715942 1441831919 0.320496 0.615295 0.077637 -0.715942 1441831919 0.320496 0.615295 0.077637 -0.715942 1441831919 0.320496 0.615295 0.077637 -0.715942 1441831919 0.324646 0.618469 0.047546 -0.713989 1441831919 0.324646 0.618469 0.047546 -0.713989 1441831919 0.324646 0.618469 0.047546 -0.713989 1441831919 0.324646 0.618469 0.047546 -0.713989 1441831919 0.324646 0.618469 0.047546 -0.713989 1441831919 0.324646 0.618469 0.047546 -0.713989 1441831919 0.319336 0.622009 0.038086 -0.713928 1441831919 0.319336 0.622009 0.038086 -0.713928 1441831919 0.319336 0.622009 0.038086 -0.713928 1441831919 0.319336 0.622009 0.038086 -0.713928 1441831919 0.319336 0.622009 0.038086 -0.713928 1441831919 0.319336 0.622009 0.038086 -0.713928 1441831919 0.319336 0.622009 0.038086 -0.713928 1441831919 0.318176 0.616272 0.066223 -0.717346 1441831919 0.318176 0.616272 0.066223 -0.717346 1441831919 0.318176 0.616272 0.066223 -0.717346 1441831919 0.318176 0.616272 0.066223 -0.717346 1441831919 0.318176 0.616272 0.066223 -0.717346 1441831919 0.318176 0.616272 0.066223 -0.717346 1441831919 0.313171 0.610291 0.103882 -0.720154 1441831919 0.313171 0.610291 0.103882 -0.720154 1441831919 0.313171 0.610291 0.103882 -0.720154 1441831920 0.313171 0.610291 0.103882 -0.720154 1441831920 0.313171 0.610291 0.103882 -0.720154 1441831920 0.301880 0.608826 0.124695 -0.722900 1441831920 0.301880 0.608826 0.124695 -0.722900 1441831920 0.301880 0.608826 0.124695 -0.722900 1441831920 0.301880 0.608826 0.124695 -0.722900 1441831920 0.293579 0.612915 0.130066 -0.721924 1441831920 0.293579 0.612915 0.130066 -0.721924 1441831920 0.293579 0.612915 0.130066 -0.721924 1441831920 0.293579 0.612915 0.130066 -0.721924 1441831920 0.293579 0.612915 0.130066 -0.721924 1441831920 0.293579 0.612915 0.130066 -0.721924 1441831920 0.296570 0.617065 0.130249 -0.717102 1441831920 0.296570 0.617065 0.130249 -0.717102 1441831920 0.296570 0.617065 0.130249 -0.717102 1441831920 0.296570 0.617065 0.130249 -0.717102 1441831920 0.296570 0.617065 0.130249 -0.717102 1441831920 0.296570 0.617065 0.130249 -0.717102 1441831920 0.318237 0.614075 0.135132 -0.709473 1441831920 0.318237 0.614075 0.135132 -0.709473 1441831920 0.318237 0.614075 0.135132 -0.709473 1441831920 0.318237 0.614075 0.135132 -0.709473 1441831920 0.318237 0.614075 0.135132 -0.709473 1441831920 0.318237 0.614075 0.135132 -0.709473 1441831920 0.351563 0.604370 0.137634 -0.701538 1441831920 0.351563 0.604370 0.137634 -0.701538 1441831920 0.351563 0.604370 0.137634 -0.701538 1441831920 0.351563 0.604370 0.137634 -0.701538 1441831920 0.351563 0.604370 0.137634 -0.701538 1441831920 0.351563 0.604370 0.137634 -0.701538 1441831920 0.375122 0.604126 0.121704 -0.692444 1441831920 0.375122 0.604126 0.121704 -0.692444 1441831920 0.375122 0.604126 0.121704 -0.692444 1441831920 0.375122 0.604126 0.121704 -0.692444 1441831920 0.375122 0.604126 0.121704 -0.692444 1441831920 0.375122 0.604126 0.121704 -0.692444 1441831920 0.375122 0.604126 0.121704 -0.692444 1441831920 0.387146 0.606140 0.090149 -0.688904 1441831920 0.387146 0.606140 0.090149 -0.688904 1441831920 0.387146 0.606140 0.090149 -0.688904 1441831920 0.387146 0.606140 0.090149 -0.688904 1441831920 0.387146 0.606140 0.090149 -0.688904 1441831920 0.387146 0.606140 0.090149 -0.688904 1441831920 0.378662 0.612000 0.053650 -0.692200 1441831920 0.378662 0.612000 0.053650 -0.692200 1441831920 0.378662 0.612000 0.053650 -0.692200 1441831920 0.378662 0.612000 0.053650 -0.692200 1441831920 0.378662 0.612000 0.053650 -0.692200 1441831920 0.378662 0.612000 0.053650 -0.692200 1441831920 0.350769 0.624695 0.015564 -0.697449 1441831920 0.350769 0.624695 0.015564 -0.697449 1441831920 0.350769 0.624695 0.015564 -0.697449 1441831920 0.350769 0.624695 0.015564 -0.697449 1441831920 0.350769 0.624695 0.015564 -0.697449 1441831920 0.350769 0.624695 0.015564 -0.697449 1441831920 0.328674 0.632446 0.005737 -0.701416 1441831920 0.328674 0.632446 0.005737 -0.701416 1441831920 0.328674 0.632446 0.005737 -0.701416 1441831920 0.328674 0.632446 0.005737 -0.701416 1441831920 0.328674 0.632446 0.005737 -0.701416 1441831920 0.328674 0.632446 0.005737 -0.701416 1441831920 0.328674 0.632446 0.005737 -0.701416 1441831920 0.321350 0.631958 0.030884 -0.704590 1441831920 0.321350 0.631958 0.030884 -0.704590 1441831920 0.321350 0.631958 0.030884 -0.704590 1441831920 0.321350 0.631958 0.030884 -0.704590 1441831920 0.321350 0.631958 0.030884 -0.704590 1441831920 0.321350 0.631958 0.030884 -0.704590 1441831920 0.319458 0.627380 0.072083 -0.706482 1441831920 0.319458 0.627380 0.072083 -0.706482 1441831920 0.319458 0.627380 0.072083 -0.706482 1441831920 0.319458 0.627380 0.072083 -0.706482 1441831920 0.319458 0.627380 0.072083 -0.706482 1441831920 0.319458 0.627380 0.072083 -0.706482 1441831920 0.319458 0.627380 0.072083 -0.706482 1441831920 0.317505 0.624695 0.111755 -0.704590 1441831920 0.317505 0.624695 0.111755 -0.704590 1441831920 0.317505 0.624695 0.111755 -0.704590 1441831920 0.317505 0.624695 0.111755 -0.704590 1441831920 0.317505 0.624695 0.111755 -0.704590 1441831920 0.317505 0.624695 0.111755 -0.704590 1441831920 0.317383 0.624878 0.131348 -0.701111 1441831920 0.317383 0.624878 0.131348 -0.701111 1441831920 0.317383 0.624878 0.131348 -0.701111 1441831920 0.317383 0.624878 0.131348 -0.701111 1441831920 0.317383 0.624878 0.131348 -0.701111 1441831920 0.317383 0.624878 0.131348 -0.701111 1441831920 0.317383 0.624878 0.131348 -0.701111 1441831920 0.342957 0.621399 0.140381 -0.690308 1441831920 0.342957 0.621399 0.140381 -0.690308 1441831920 0.342957 0.621399 0.140381 -0.690308 1441831920 0.342957 0.621399 0.140381 -0.690308 1441831920 0.342957 0.621399 0.140381 -0.690308 1441831920 0.342957 0.621399 0.140381 -0.690308 1441831920 0.363281 0.627747 0.133545 -0.675354 1441831920 0.363281 0.627747 0.133545 -0.675354 1441831920 0.363281 0.627747 0.133545 -0.675354 1441831920 0.363281 0.627747 0.133545 -0.675354 1441831920 0.363281 0.627747 0.133545 -0.675354 1441831920 0.363281 0.627747 0.133545 -0.675354 1441831920 0.352539 0.642883 0.106445 -0.671570 1441831920 0.352539 0.642883 0.106445 -0.671570 1441831920 0.352539 0.642883 0.106445 -0.671570 1441831920 0.352539 0.642883 0.106445 -0.671570 1441831920 0.352539 0.642883 0.106445 -0.671570 1441831920 0.352539 0.642883 0.106445 -0.671570 1441831920 0.321899 0.654175 0.086609 -0.678955 1441831920 0.321899 0.654175 0.086609 -0.678955 1441831920 0.321899 0.654175 0.086609 -0.678955 1441831920 0.321899 0.654175 0.086609 -0.678955 1441831920 0.321899 0.654175 0.086609 -0.678955 1441831921 0.321899 0.654175 0.086609 -0.678955 1441831921 0.321899 0.654175 0.086609 -0.678955 1441831921 0.292664 0.657959 0.090210 -0.687988 1441831921 0.292664 0.657959 0.090210 -0.687988 1441831921 0.292664 0.657959 0.090210 -0.687988 1441831921 0.292664 0.657959 0.090210 -0.687988 1441831921 0.292664 0.657959 0.090210 -0.687988 1441831921 0.292664 0.657959 0.090210 -0.687988 1441831921 0.272888 0.651184 0.115479 -0.698669 1441831921 0.272888 0.651184 0.115479 -0.698669 1441831921 0.272888 0.651184 0.115479 -0.698669 1441831921 0.272888 0.651184 0.115479 -0.698669 1441831921 0.272888 0.651184 0.115479 -0.698669 1441831921 0.272888 0.651184 0.115479 -0.698669 1441831921 0.260986 0.643066 0.138489 -0.706543 1441831921 0.260986 0.643066 0.138489 -0.706543 1441831921 0.260986 0.643066 0.138489 -0.706543 1441831921 0.260986 0.643066 0.138489 -0.706543 1441831921 0.260986 0.643066 0.138489 -0.706543 1441831921 0.260986 0.643066 0.138489 -0.706543 1441831921 0.260986 0.643066 0.138489 -0.706543 1441831921 0.257263 0.635071 0.145203 -0.713684 1441831921 0.257263 0.635071 0.145203 -0.713684 1441831921 0.257263 0.635071 0.145203 -0.713684 1441831921 0.257263 0.635071 0.145203 -0.713684 1441831921 0.257263 0.635071 0.145203 -0.713684 1441831921 0.257263 0.635071 0.145203 -0.713684 1441831921 0.263733 0.630127 0.137756 -0.717224 1441831921 0.263733 0.630127 0.137756 -0.717224 1441831921 0.263733 0.630127 0.137756 -0.717224 1441831921 0.263733 0.630127 0.137756 -0.717224 1441831921 0.263733 0.630127 0.137756 -0.717224 1441831921 0.263733 0.630127 0.137756 -0.717224 1441831921 0.263733 0.630127 0.137756 -0.717224 1441831921 0.293152 0.619507 0.128906 -0.716736 1441831921 0.293152 0.619507 0.128906 -0.716736 1441831921 0.293152 0.619507 0.128906 -0.716736 1441831921 0.293152 0.619507 0.128906 -0.716736 1441831921 0.293152 0.619507 0.128906 -0.716736 1441831921 0.293152 0.619507 0.128906 -0.716736 1441831921 0.336609 0.603821 0.122192 -0.712158 1441831921 0.336609 0.603821 0.122192 -0.712158 1441831921 0.336609 0.603821 0.122192 -0.712158 1441831921 0.336609 0.603821 0.122192 -0.712158 1441831921 0.336609 0.603821 0.122192 -0.712158 1441831921 0.336609 0.603821 0.122192 -0.712158 1441831921 0.366760 0.591858 0.104004 -0.710144 1441831921 0.366760 0.591858 0.104004 -0.710144 1441831921 0.366760 0.591858 0.104004 -0.710144 1441831921 0.366760 0.591858 0.104004 -0.710144 1441831921 0.366760 0.591858 0.104004 -0.710144 1441831921 0.366760 0.591858 0.104004 -0.710144 1441831921 0.366760 0.591858 0.104004 -0.710144 1441831921 0.372253 0.591980 0.072205 -0.711121 1441831921 0.372253 0.591980 0.072205 -0.711121 1441831921 0.372253 0.591980 0.072205 -0.711121 1441831921 0.372253 0.591980 0.072205 -0.711121 1441831921 0.372253 0.591980 0.072205 -0.711121 1441831921 0.365234 0.596191 0.044922 -0.713562 1441831921 0.365234 0.596191 0.044922 -0.713562 1441831921 0.365234 0.596191 0.044922 -0.713562 1441831921 0.365234 0.596191 0.044922 -0.713562 1441831921 0.365234 0.596191 0.044922 -0.713562 1441831921 0.365234 0.596191 0.044922 -0.713562 1441831921 0.365234 0.596191 0.044922 -0.713562 1441831921 0.356750 0.599060 0.040833 -0.715637 1441831921 0.356750 0.599060 0.040833 -0.715637 1441831921 0.356750 0.599060 0.040833 -0.715637 1441831921 0.356750 0.599060 0.040833 -0.715637 1441831921 0.356750 0.599060 0.040833 -0.715637 1441831921 0.356750 0.599060 0.040833 -0.715637 1441831921 0.349243 0.600708 0.055237 -0.717041 1441831921 0.349243 0.600708 0.055237 -0.717041 1441831921 0.349243 0.600708 0.055237 -0.717041 1441831921 0.349243 0.600708 0.055237 -0.717041 1441831921 0.349243 0.600708 0.055237 -0.717041 1441831921 0.349243 0.600708 0.055237 -0.717041 1441831921 0.340454 0.604004 0.079895 -0.716125 1441831921 0.340454 0.604004 0.079895 -0.716125 1441831921 0.340454 0.604004 0.079895 -0.716125 1441831921 0.340454 0.604004 0.079895 -0.716125 1441831921 0.340454 0.604004 0.079895 -0.716125 1441831921 0.340454 0.604004 0.079895 -0.716125 1441831921 0.331299 0.607605 0.108765 -0.713623 1441831921 0.331299 0.607605 0.108765 -0.713623 1441831921 0.331299 0.607605 0.108765 -0.713623 1441831921 0.331299 0.607605 0.108765 -0.713623 1441831921 0.331299 0.607605 0.108765 -0.713623 1441831921 0.331299 0.607605 0.108765 -0.713623 1441831921 0.331299 0.607605 0.108765 -0.713623 1441831921 0.322510 0.610596 0.138855 -0.709778 1441831921 0.322510 0.610596 0.138855 -0.709778 1441831921 0.322510 0.610596 0.138855 -0.709778 1441831921 0.322510 0.610596 0.138855 -0.709778 1441831921 0.322510 0.610596 0.138855 -0.709778 1441831921 0.322510 0.610596 0.138855 -0.709778 1441831921 0.316284 0.613037 0.163269 -0.705322 1441831921 0.316284 0.613037 0.163269 -0.705322 1441831921 0.316284 0.613037 0.163269 -0.705322 1441831921 0.316284 0.613037 0.163269 -0.705322 1441831921 0.316284 0.613037 0.163269 -0.705322 1441831921 0.316284 0.613037 0.163269 -0.705322 1441831921 0.332031 0.603271 0.180603 -0.702271 1441831921 0.332031 0.603271 0.180603 -0.702271 1441831921 0.332031 0.603271 0.180603 -0.702271 1441831921 0.332031 0.603271 0.180603 -0.702271 1441831921 0.332031 0.603271 0.180603 -0.702271 1441831921 0.332031 0.603271 0.180603 -0.702271 1441831921 0.354004 0.597656 0.182861 -0.695740 1441831921 0.354004 0.597656 0.182861 -0.695740 1441831921 0.354004 0.597656 0.182861 -0.695740 1441831921 0.354004 0.597656 0.182861 -0.695740 1441831921 0.354004 0.597656 0.182861 -0.695740 1441831921 0.354004 0.597656 0.182861 -0.695740 1441831922 0.363098 0.599548 0.166992 -0.693420 1441831922 0.363098 0.599548 0.166992 -0.693420 1441831922 0.363098 0.599548 0.166992 -0.693420 1441831922 0.363098 0.599548 0.166992 -0.693420 1441831922 0.363098 0.599548 0.166992 -0.693420 1441831922 0.363098 0.599548 0.166992 -0.693420 1441831922 0.352295 0.602356 0.123779 -0.705505 1441831922 0.352295 0.602356 0.123779 -0.705505 1441831922 0.352295 0.602356 0.123779 -0.705505 1441831922 0.352295 0.602356 0.123779 -0.705505 1441831922 0.352295 0.602356 0.123779 -0.705505 1441831922 0.352295 0.602356 0.123779 -0.705505 1441831922 0.328796 0.612366 0.075745 -0.714966 1441831922 0.328796 0.612366 0.075745 -0.714966 1441831922 0.328796 0.612366 0.075745 -0.714966 1441831922 0.328796 0.612366 0.075745 -0.714966 1441831922 0.328796 0.612366 0.075745 -0.714966 1441831922 0.328796 0.612366 0.075745 -0.714966 1441831922 0.328796 0.612366 0.075745 -0.714966 1441831922 0.316040 0.614929 0.059509 -0.719971 1441831922 0.316040 0.614929 0.059509 -0.719971 1441831922 0.316040 0.614929 0.059509 -0.719971 1441831922 0.316040 0.614929 0.059509 -0.719971 1441831922 0.316040 0.614929 0.059509 -0.719971 1441831922 0.316040 0.614929 0.059509 -0.719971 1441831922 0.312012 0.615051 0.069214 -0.720825 1441831922 0.312012 0.615051 0.069214 -0.720825 1441831922 0.312012 0.615051 0.069214 -0.720825 1441831922 0.312012 0.615051 0.069214 -0.720825 1441831922 0.312012 0.615051 0.069214 -0.720825 1441831922 0.312012 0.615051 0.069214 -0.720825 1441831922 0.312073 0.616638 0.087952 -0.717407 1441831922 0.312073 0.616638 0.087952 -0.717407 1441831922 0.312073 0.616638 0.087952 -0.717407 1441831922 0.312073 0.616638 0.087952 -0.717407 1441831922 0.314148 0.619568 0.109680 -0.710938 1441831922 0.314148 0.619568 0.109680 -0.710938 1441831922 0.314148 0.619568 0.109680 -0.710938 1441831922 0.314148 0.619568 0.109680 -0.710938 1441831922 0.314148 0.619568 0.109680 -0.710938 1441831922 0.314148 0.619568 0.109680 -0.710938 1441831922 0.314148 0.619568 0.109680 -0.710938 1441831922 0.318237 0.620544 0.126526 -0.705444 1441831922 0.318237 0.620544 0.126526 -0.705444 1441831922 0.318237 0.620544 0.126526 -0.705444 1441831922 0.318237 0.620544 0.126526 -0.705444 1441831922 0.318237 0.620544 0.126526 -0.705444 1441831922 0.328186 0.618469 0.132507 -0.701599 1441831922 0.328186 0.618469 0.132507 -0.701599 1441831922 0.328186 0.618469 0.132507 -0.701599 1441831922 0.328186 0.618469 0.132507 -0.701599 1441831922 0.328186 0.618469 0.132507 -0.701599 1441831922 0.328186 0.618469 0.132507 -0.701599 1441831922 0.340637 0.617615 0.123901 -0.697937 1441831922 0.340637 0.617615 0.123901 -0.697937 1441831922 0.340637 0.617615 0.123901 -0.697937 1441831922 0.340637 0.617615 0.123901 -0.697937 1441831922 0.340637 0.617615 0.123901 -0.697937 1441831922 0.340637 0.617615 0.123901 -0.697937 1441831922 0.340637 0.617615 0.123901 -0.697937 1441831922 0.344849 0.619019 0.103577 -0.697937 1441831922 0.344849 0.619019 0.103577 -0.697937 1441831922 0.344849 0.619019 0.103577 -0.697937 1441831922 0.344849 0.619019 0.103577 -0.697937 1441831922 0.344849 0.619019 0.103577 -0.697937 1441831922 0.344849 0.619019 0.103577 -0.697937 1441831922 0.335327 0.621887 0.078430 -0.703308 1441831922 0.335327 0.621887 0.078430 -0.703308 1441831922 0.335327 0.621887 0.078430 -0.703308 1441831922 0.335327 0.621887 0.078430 -0.703308 1441831922 0.335327 0.621887 0.078430 -0.703308 1441831922 0.314941 0.625977 0.063049 -0.710632 1441831922 0.314941 0.625977 0.063049 -0.710632 1441831922 0.314941 0.625977 0.063049 -0.710632 1441831922 0.314941 0.625977 0.063049 -0.710632 1441831922 0.314941 0.625977 0.063049 -0.710632 1441831922 0.314941 0.625977 0.063049 -0.710632 1441831922 0.314941 0.625977 0.063049 -0.710632 1441831922 0.294983 0.627502 0.065430 -0.717590 1441831922 0.294983 0.627502 0.065430 -0.717590 1441831922 0.294983 0.627502 0.065430 -0.717590 1441831922 0.294983 0.627502 0.065430 -0.717590 1441831922 0.294983 0.627502 0.065430 -0.717590 1441831922 0.294983 0.627502 0.065430 -0.717590 1441831922 0.280396 0.628357 0.077637 -0.721436 1441831922 0.280396 0.628357 0.077637 -0.721436 1441831922 0.280396 0.628357 0.077637 -0.721436 1441831922 0.280396 0.628357 0.077637 -0.721436 1441831922 0.280396 0.628357 0.077637 -0.721436 1441831922 0.280396 0.628357 0.077637 -0.721436 1441831922 
0.669128 0.233276 -0.548401 -0.443970 1441831924 0.669128 0.233276 -0.548401 -0.443970 1441831924 0.669128 0.233276 -0.548401 -0.443970 1441831924 0.669128 0.233276 -0.548401 -0.443970 1441831924 0.730103 -0.001465 -0.626404 -0.273010 1441831924 0.730103 -0.001465 -0.626404 -0.273010 1441831924 0.730103 -0.001465 -0.626404 -0.273010 1441831924 0.730103 -0.001465 -0.626404 -0.273010 1441831924 0.730103 -0.001465 -0.626404 -0.273010 1441831924 0.730103 -0.001465 -0.626404 -0.273010 1441831924 0.719360 -0.220520 -0.651428 -0.097717 1441831924 0.719360 -0.220520 -0.651428 -0.097717 1441831924 0.719360 -0.220520 -0.651428 -0.097717 1441831924 0.719360 -0.220520 -0.651428 -0.097717 1441831924 0.719360 -0.220520 -0.651428 -0.097717 1441831924 0.719360 -0.220520 -0.651428 -0.097717 1441831924 0.719360 -0.220520 -0.651428 -0.097717 1441831924 0.690979 -0.323242 -0.642151 0.075256 1441831924 0.690979 -0.323242 -0.642151 0.075256 1441831924 0.690979 -0.323242 -0.642151 0.075256 1441831924 0.690979 -0.323242 -0.642151 0.075256 1441831924 0.690979 -0.323242 -0.642151 0.075256 1441831924 0.690979 -0.323242 -0.642151 0.075256 1441831924 0.665894 -0.380615 -0.635498 0.088623 1441831924 0.665894 -0.380615 -0.635498 0.088623 1441831924 0.665894 -0.380615 -0.635498 0.088623 1441831925 0.665894 -0.380615 -0.635498 0.088623 1441831925 0.665894 -0.380615 -0.635498 0.088623 1441831925 0.665894 -0.380615 -0.635498 0.088623 1441831925 0.710571 -0.228943 -0.665222 0.012451 1441831925 0.710571 -0.228943 -0.665222 0.012451 1441831925 0.710571 -0.228943 -0.665222 0.012451 1441831925 0.710571 -0.228943 -0.665222 0.012451 1441831925 0.710571 -0.228943 -0.665222 0.012451 1441831925 0.710571 -0.228943 -0.665222 0.012451 1441831925 0.772339 0.074585 -0.618469 -0.124023 1441831925 0.772339 0.074585 -0.618469 -0.124023 1441831925 0.772339 0.074585 -0.618469 -0.124023 1441831925 0.772339 0.074585 -0.618469 -0.124023 1441831925 0.772339 0.074585 -0.618469 -0.124023 1441831925 0.772339 0.074585 -0.618469 -0.124023 1441831925 0.748657 0.205322 -0.521606 -0.353882 1441831925 0.748657 0.205322 -0.521606 -0.353882 1441831925 0.748657 0.205322 -0.521606 -0.353882 1441831925 0.748657 0.205322 -0.521606 -0.353882 1441831925 0.748657 0.205322 -0.521606 -0.353882 1441831925 0.748657 0.205322 -0.521606 -0.353882 1441831925 0.736511 0.230347 -0.568542 -0.285034 1441831925 0.736511 0.230347 -0.568542 -0.285034 1441831925 0.736511 0.230347 -0.568542 -0.285034 1441831925 0.736511 0.230347 -0.568542 -0.285034 1441831925 0.736511 0.230347 -0.568542 -0.285034 1441831925 0.736511 0.230347 -0.568542 -0.285034 1441831925 0.755188 0.198547 -0.594543 -0.191772 1441831925 0.755188 0.198547 -0.594543 -0.191772 1441831925 0.755188 0.198547 -0.594543 -0.191772 1441831925 0.755188 0.198547 -0.594543 -0.191772 1441831925 0.755188 0.198547 -0.594543 -0.191772 1441831925 0.780579 0.048584 -0.609924 -0.127747 1441831925 0.780579 0.048584 -0.609924 -0.127747 1441831925 0.780579 0.048584 -0.609924 -0.127747 1441831925 0.780579 0.048584 -0.609924 -0.127747 1441831925 0.780579 0.048584 -0.609924 -0.127747 1441831925 0.780579 0.048584 -0.609924 -0.127747 1441831925 0.780579 0.048584 -0.609924 -0.127747 1441831925 0.762207 -0.130676 -0.631714 -0.053589 1441831925 0.762207 -0.130676 -0.631714 -0.053589 1441831925 0.762207 -0.130676 -0.631714 -0.053589 1441831925 0.762207 -0.130676 -0.631714 -0.053589 1441831925 0.762207 -0.130676 -0.631714 -0.053589 1441831925 0.762207 -0.130676 -0.631714 -0.053589 1441831925 0.718872 -0.262024 -0.640442 0.066895 1441831925 0.718872 -0.262024 -0.640442 0.066895 1441831925 0.718872 -0.262024 -0.640442 0.066895 1441831925 0.718872 -0.262024 -0.640442 0.066895 1441831925 0.718872 -0.262024 -0.640442 0.066895 1441831925 0.661072 -0.374634 -0.622375 0.187927 1441831925 0.661072 -0.374634 -0.622375 0.187927 1441831925 0.661072 -0.374634 -0.622375 0.187927 1441831925 0.661072 -0.374634 -0.622375 0.187927 1441831925 0.661072 -0.374634 -0.622375 0.187927 1441831925 0.661072 -0.374634 -0.622375 0.187927 1441831925 0.661072 -0.374634 -0.622375 0.187927 1441831925 0.611938 -0.439758 -0.602722 0.262390 1441831925 0.611938 -0.439758 -0.602722 0.262390 1441831925 0.611938 -0.439758 -0.602722 0.262390 1441831925 0.611938 -0.439758 -0.602722 0.262390 1441831925 0.611938 -0.439758 -0.602722 0.262390 1441831925 0.611938 -0.439758 -0.602722 0.262390 1441831925 0.600464 -0.461182 -0.613159 0.225342 1441831925 0.600464 -0.461182 -0.613159 0.225342 1441831925 0.600464 -0.461182 -0.613159 0.225342 1441831925 0.600464 -0.461182 -0.613159 0.225342 1441831925 0.600464 -0.461182 -0.613159 0.225342 1441831925 0.600464 -0.461182 -0.613159 0.225342 1441831925 0.600464 -0.461182 -0.613159 0.225342 1441831925 0.673401 -0.337036 -0.643005 0.139709 1441831925 0.673401 -0.337036 -0.643005 0.139709 1441831925 0.673401 -0.337036 -0.643005 0.139709 1441831925 0.673401 -0.337036 -0.643005 0.139709 1441831925 0.673401 -0.337036 -0.643005 0.139709 1441831925 0.673401 -0.337036 -0.643005 0.139709 1441831925 0.792053 -0.022400 -0.609924 0.011597 1441831925 0.792053 -0.022400 -0.609924 0.011597 1441831925 0.792053 -0.022400 -0.609924 0.011597 1441831925 0.792053 -0.022400 -0.609924 0.011597 1441831925 0.792053 -0.022400 -0.609924 0.011597 1441831925 0.792053 -0.022400 -0.609924 0.011597 1441831925 0.813354 0.211365 -0.510498 -0.182068 1441831925 0.813354 0.211365 -0.510498 -0.182068 1441831925 0.813354 0.211365 -0.510498 -0.182068 1441831925 0.813354 0.211365 -0.510498 -0.182068 1441831925 0.813354 0.211365 -0.510498 -0.182068 1441831925 0.742615 0.203796 -0.544128 -0.332947 1441831925 0.742615 0.203796 -0.544128 -0.332947 1441831925 0.742615 0.203796 -0.544128 -0.332947 1441831925 0.742615 0.203796 -0.544128 -0.332947 1441831925 0.742615 0.203796 -0.544128 -0.332947 1441831925 0.742615 0.203796 -0.544128 -0.332947 1441831925 0.742615 0.203796 -0.544128 -0.332947 1441831925 0.745605 0.263550 -0.582458 -0.187988 1441831925 0.745605 0.263550 -0.582458 -0.187988 1441831925 0.745605 0.263550 -0.582458 -0.187988 1441831925 0.745605 0.263550 -0.582458 -0.187988 1441831925 0.745605 0.263550 -0.582458 -0.187988 1441831925 0.745605 0.263550 -0.582458 -0.187988 1441831925 0.799194 0.147949 -0.559937 -0.160706 1441831925 0.799194 0.147949 -0.559937 -0.160706 1441831925 0.799194 0.147949 -0.559937 -0.160706 1441831925 0.799194 0.147949 -0.559937 -0.160706 1441831925 0.799194 0.147949 -0.559937 -0.160706 1441831925 0.799194 0.147949 -0.559937 -0.160706 1441831925 0.799194 0.147949 -0.559937 -0.160706 1441831925 0.814758 0.026062 -0.573853 -0.078735 1441831925 0.814758 0.026062 -0.573853 -0.078735 1441831925 0.814758 0.026062 -0.573853 -0.078735 1441831925 0.814758 0.026062 -0.573853 -0.078735 1441831926 0.814758 0.026062 -0.573853 -0.078735 1441831926 0.814758 0.026062 -0.573853 -0.078735 1441831926 0.799561 -0.154724 -0.580261 -0.007019 1441831926 0.799561 -0.154724 -0.580261 -0.007019 1441831926 0.799561 -0.154724 -0.580261 -0.007019 1441831926 0.799561 -0.154724 -0.580261 -0.007019 1441831926 0.731384 -0.326721 -0.587952 0.112366 1441831926 0.731384 -0.326721 -0.587952 0.112366 1441831926 0.731384 -0.326721 -0.587952 0.112366 1441831926 0.731384 -0.326721 -0.587952 0.112366 1441831926 0.731384 -0.326721 -0.587952 0.112366 1441831926 0.731384 -0.326721 -0.587952 0.112366 1441831926 0.657715 -0.422424 -0.572998 0.246216 1441831926 0.657715 -0.422424 -0.572998 0.246216 1441831926 0.657715 -0.422424 -0.572998 0.246216 1441831926 0.657715 -0.422424 -0.572998 0.246216 1441831926 0.657715 -0.422424 -0.572998 0.246216 1441831926 0.657715 -0.422424 -0.572998 0.246216 1441831926 0.651978 -0.427429 -0.589539 0.211426 1441831926 0.651978 -0.427429 -0.589539 0.211426 1441831926 0.651978 -0.427429 -0.589539 0.211426 1441831926 0.651978 -0.427429 -0.589539 0.211426 1441831926 0.651978 -0.427429 -0.589539 0.211426 1441831926 0.651978 -0.427429 -0.589539 0.211426 1441831926 0.708740 -0.286072 -0.633240 0.121887 1441831926 0.708740 -0.286072 -0.633240 0.121887 1441831926 0.708740 -0.286072 -0.633240 0.121887 1441831926 0.708740 -0.286072 -0.633240 0.121887 1441831926 0.708740 -0.286072 -0.633240 0.121887 1441831926 0.708740 -0.286072 -0.633240 0.121887 1441831926 0.787537 -0.012146 -0.614685 -0.042725 1441831926 0.787537 -0.012146 -0.614685 -0.042725 1441831926 0.787537 -0.012146 -0.614685 -0.042725 1441831926 0.787537 -0.012146 -0.614685 -0.042725 1441831926 0.787537 -0.012146 -0.614685 -0.042725 1441831926 0.787537 -0.012146 -0.614685 -0.042725 1441831926 0.779968 0.219543 -0.532715 -0.244202 1441831926 0.779968 0.219543 -0.532715 -0.244202 1441831926 0.779968 0.219543 -0.532715 -0.244202 1441831926 0.779968 0.219543 -0.532715 -0.244202 1441831926 0.779968 0.219543 -0.532715 -0.244202 1441831926 0.779968 0.219543 -0.532715 -0.244202 1441831926 0.748413 0.266174 -0.532776 -0.291687 1441831926 0.748413 0.266174 -0.532776 -0.291687 1441831926 0.748413 0.266174 -0.532776 -0.291687 1441831926 0.748413 0.266174 -0.532776 -0.291687 1441831926 0.748413 0.266174 -0.532776 -0.291687 1441831926 0.743164 0.322327 -0.558716 -0.177856 1441831926 0.743164 0.322327 -0.558716 -0.177856 1441831926 0.743164 0.322327 -0.558716 -0.177856 1441831926 0.743164 0.322327 -0.558716 -0.177856 1441831926 0.743164 0.322327 -0.558716 -0.177856 1441831926 0.743164 0.322327 -0.558716 -0.177856 1441831926 0.743164 0.322327 -0.558716 -0.177856 1441831926 0.791931 0.229675 -0.551697 -0.125488 1441831926 0.791931 0.229675 -0.551697 -0.125488 1441831926 0.791931 0.229675 -0.551697 -0.125488 1441831926 0.791931 0.229675 -0.551697 -0.125488 1441831926 0.791931 0.229675 -0.551697 -0.125488 1441831926 0.820496 0.085632 -0.563599 -0.042419 1441831926 0.820496 0.085632 -0.563599 -0.042419 1441831926 0.820496 0.085632 -0.563599 -0.042419 1441831926 0.820496 0.085632 -0.563599 -0.042419 1441831926 0.820496 0.085632 -0.563599 -0.042419 1441831926 0.820496 0.085632 -0.563599 -0.042419 1441831926 0.808777 -0.087585 -0.579041 0.054077 1441831926 0.808777 -0.087585 -0.579041 0.054077 1441831926 0.808777 -0.087585 -0.579041 0.054077 1441831926 0.808777 -0.087585 -0.579041 0.054077 1441831926 0.808777 -0.087585 -0.579041 0.054077 1441831926 0.808777 -0.087585 -0.579041 0.054077 1441831926 0.750793 -0.249451 -0.585999 0.175232 1441831926 0.750793 -0.249451 -0.585999 0.175232 1441831926 0.750793 -0.249451 -0.585999 0.175232 1441831926 0.750793 -0.249451 -0.585999 0.175232 1441831926 0.750793 -0.249451 -0.585999 0.175232 1441831926 0.631897 -0.404419 -0.602234 0.272949 1441831926 0.631897 -0.404419 -0.602234 0.272949 1441831926 0.631897 -0.404419 -0.602234 0.272949 1441831926 0.631897 -0.404419 -0.602234 0.272949 1441831926 0.631897 -0.404419 -0.602234 0.272949 1441831926 0.631897 -0.404419 -0.602234 0.272949 1441831926 0.631897 -0.404419 -0.602234 0.272949 1441831926 0.548889 -0.466187 -0.652710 0.235291 1441831926 0.548889 -0.466187 -0.652710 0.235291 1441831926 0.548889 -0.466187 -0.652710 0.235291 1441831926 0.548889 -0.466187 -0.652710 0.235291 1441831926 0.548889 -0.466187 -0.652710 0.235291 1441831926 0.548889 -0.466187 -0.652710 0.235291 1441831926 0.702515 -0.237305 -0.660095 0.120056 1441831926 0.702515 -0.237305 -0.660095 0.120056 1441831926 0.702515 -0.237305 -0.660095 0.120056 1441831926 0.702515 -0.237305 -0.660095 0.120056 1441831926 0.702515 -0.237305 -0.660095 0.120056 1441831926 0.702515 -0.237305 -0.660095 0.120056 1441831926 0.802856 0.122559 -0.583008 -0.021423 1441831926 0.802856 0.122559 -0.583008 -0.021423 1441831926 0.802856 0.122559 -0.583008 -0.021423 1441831926 0.802856 0.122559 -0.583008 -0.021423 1441831926 0.802856 0.122559 -0.583008 -0.021423 1441831926 0.802856 0.122559 -0.583008 -0.021423 1441831926 0.791626 0.186035 -0.538818 -0.219971 1441831926 0.791626 0.186035 -0.538818 -0.219971 1441831926 0.791626 0.186035 -0.538818 -0.219971 1441831926 0.791626 0.186035 -0.538818 -0.219971 1441831926 0.791626 0.186035 -0.538818 -0.219971 1441831927 0.791626 0.186035 -0.538818 -0.219971 1441831927 0.779785 0.210876 -0.566956 -0.161377 1441831927 0.779785 0.210876 -0.566956 -0.161377 1441831927 0.779785 0.210876 -0.566956 -0.161377 1441831927 0.779785 0.210876 -0.566956 -0.161377 1441831927 0.809326 0.149292 -0.554810 -0.121948 1441831927 0.809326 0.149292 -0.554810 -0.121948 1441831927 0.809326 0.149292 -0.554810 -0.121948 1441831927 0.809326 0.149292 -0.554810 -0.121948 1441831927 0.809326 0.149292 -0.554810 -0.121948 1441831927 0.809326 0.149292 -0.554810 -0.121948 1441831927 0.824036 0.054626 -0.562012 -0.045837 1441831927 0.824036 0.054626 -0.562012 -0.045837 1441831927 0.824036 0.054626 -0.562012 -0.045837 1441831927 0.824036 0.054626 -0.562012 -0.045837 1441831927 0.824036 0.054626 -0.562012 -0.045837 1441831927 0.824036 0.054626 -0.562012 -0.045837 1441831927 0.813721 -0.085693 -0.573547 0.039185 1441831927 0.813721 -0.085693 -0.573547 0.039185 1441831927 0.813721 -0.085693 -0.573547 0.039185 1441831927 0.813721 -0.085693 -0.573547 0.039185 1441831927 0.760315 -0.255310 -0.578979 0.146667 1441831927 0.760315 -0.255310 -0.578979 0.146667 1441831927 0.760315 -0.255310 -0.578979 0.146667 1441831927 0.760315 -0.255310 -0.578979 0.146667 1441831927 0.760315 -0.255310 -0.578979 0.146667 1441831927 0.760315 -0.255310 -0.578979 0.146667 1441831927 0.648621 -0.426941 -0.577515 0.252014 1441831927 0.648621 -0.426941 -0.577515 0.252014 1441831927 0.648621 -0.426941 -0.577515 0.252014 1441831927 0.648621 -0.426941 -0.577515 0.252014 1441831927 0.648621 -0.426941 -0.577515 0.252014 1441831927 0.648621 -0.426941 -0.577515 0.252014 1441831927 0.517578 -0.543701 -0.594910 0.287354 1441831927 0.517578 -0.543701 -0.594910 0.287354 1441831927 0.517578 -0.543701 -0.594910 0.287354 1441831927 0.517578 -0.543701 -0.594910 0.287354 1441831927 0.517578 -0.543701 -0.594910 0.287354 1441831927 0.517578 -0.543701 -0.594910 0.287354 1441831927 0.517578 -0.543701 -0.594910 0.287354 1441831927 0.521851 -0.482849 -0.654236 0.258057 1441831927 0.521851 -0.482849 -0.654236 0.258057 1441831927 0.521851 -0.482849 -0.654236 0.258057 1441831927 0.521851 -0.482849 -0.654236 0.258057 1441831927 0.521851 -0.482849 -0.654236 0.258057 1441831927 0.521851 -0.482849 -0.654236 0.258057 1441831927 0.689941 -0.200378 -0.680237 0.145203 1441831927 0.689941 -0.200378 -0.680237 0.145203 1441831927 0.689941 -0.200378 -0.680237 0.145203 1441831927 0.689941 -0.200378 -0.680237 0.145203 1441831927 0.689941 -0.200378 -0.680237 0.145203 1441831927 0.689941 -0.200378 -0.680237 0.145203 1441831927 0.689941 -0.200378 -0.680237 0.145203 1441831927 0.797058 0.130371 -0.589172 -0.023804 1441831927 0.797058 0.130371 -0.589172 -0.023804 1441831927 0.797058 0.130371 -0.589172 -0.023804 1441831927 0.797058 0.130371 -0.589172 -0.023804 1441831927 0.797058 0.130371 -0.589172 -0.023804 1441831927 0.797058 0.130371 -0.589172 -0.023804 1441831927 0.737122 0.242981 -0.614685 -0.140381 1441831927 0.737122 0.242981 -0.614685 -0.140381 1441831927 0.737122 0.242981 -0.614685 -0.140381 1441831927 0.737122 0.242981 -0.614685 -0.140381 1441831927 0.737122 0.242981 -0.614685 -0.140381 1441831927 0.737122 0.242981 -0.614685 -0.140381 1441831927 0.724731 0.283264 -0.626282 -0.047546 1441831927 0.724731 0.283264 -0.626282 -0.047546 1441831927 0.724731 0.283264 -0.626282 -0.047546 1441831927 0.724731 0.283264 -0.626282 -0.047546 1441831927 0.724731 0.283264 -0.626282 -0.047546 1441831927 0.724731 0.283264 -0.626282 -0.047546 1441831927 0.760437 0.199951 -0.617615 -0.015808 1441831927 0.760437 0.199951 -0.617615 -0.015808 1441831927 0.760437 0.199951 -0.617615 -0.015808 1441831927 0.760437 0.199951 -0.617615 -0.015808 1441831927 0.760437 0.199951 -0.617615 -0.015808 1441831927 0.760437 0.199951 -0.617615 -0.015808 1441831927 0.780334 0.036255 -0.623108 0.038269 1441831927 0.780334 0.036255 -0.623108 0.038269 1441831927 0.780334 0.036255 -0.623108 0.038269 1441831927 0.780334 0.036255 -0.623108 0.038269 1441831927 0.780334 0.036255 -0.623108 0.038269 1441831927 0.780334 0.036255 -0.623108 0.038269 1441831927 0.763062 -0.137390 -0.618530 0.127625 1441831927 0.763062 -0.137390 -0.618530 0.127625 1441831927 0.763062 -0.137390 -0.618530 0.127625 1441831927 0.763062 -0.137390 -0.618530 0.127625 1441831927 0.763062 -0.137390 -0.618530 0.127625 1441831927 0.763062 -0.137390 -0.618530 0.127625 1441831927 0.763062 -0.137390 -0.618530 0.127625 1441831927 0.685852 -0.335327 -0.604431 0.227600 1441831927 0.685852 -0.335327 -0.604431 0.227600 1441831927 0.685852 -0.335327 -0.604431 0.227600 1441831927 0.685852 -0.335327 -0.604431 0.227600 1441831927 0.685852 -0.335327 -0.604431 0.227600 1441831927 0.578308 -0.488892 -0.562744 0.331482 1441831927 0.578308 -0.488892 -0.562744 0.331482 1441831927 0.578308 -0.488892 -0.562744 0.331482 1441831927 0.578308 -0.488892 -0.562744 0.331482 1441831927 0.578308 -0.488892 -0.562744 0.331482 1441831927 0.578308 -0.488892 -0.562744 0.331482 1441831927 0.503174 -0.554626 -0.567627 0.342163 1441831927 0.503174 -0.554626 -0.567627 0.342163 1441831927 0.503174 -0.554626 -0.567627 0.342163 1441831927 0.503174 -0.554626 -0.567627 0.342163 1441831927 0.503174 -0.554626 -0.567627 0.342163 1441831927 0.503174 -0.554626 -0.567627 0.342163 1441831928 0.575989 -0.434265 -0.631775 0.283691 1441831928 0.575989 -0.434265 -0.631775 0.283691 1441831928 0.575989 -0.434265 -0.631775 0.283691 1441831928 0.575989 -0.434265 -0.631775 0.283691 1441831928 0.575989 -0.434265 -0.631775 0.283691 1441831928 0.575989 -0.434265 -0.631775 0.283691 1441831928 0.744568 -0.111145 -0.634644 0.174622 1441831928 0.744568 -0.111145 -0.634644 0.174622 1441831928 0.744568 -0.111145 -0.634644 0.174622 1441831928 0.744568 -0.111145 -0.634644 0.174622 1441831928 0.744568 -0.111145 -0.634644 0.174622 1441831928 0.744568 -0.111145 -0.634644 0.174622 1441831928 0.786804 0.200684 -0.582031 -0.042969 1441831928 0.786804 0.200684 -0.582031 -0.042969 1441831928 0.786804 0.200684 -0.582031 -0.042969 1441831928 0.786804 0.200684 -0.582031 -0.042969 1441831928 0.786804 0.200684 -0.582031 -0.042969 1441831928 0.786804 0.200684 -0.582031 -0.042969 1441831928 0.784180 0.242065 -0.558105 -0.122498 1441831928 0.784180 0.242065 -0.558105 -0.122498 1441831928 0.784180 0.242065 -0.558105 -0.122498 1441831928 0.784180 0.242065 -0.558105 -0.122498 1441831928 0.784180 0.242065 -0.558105 -0.122498 1441831928 0.784180 0.242065 -0.558105 -0.122498 1441831928 0.791870 0.258911 -0.552307 -0.028320 1441831928 0.791870 0.258911 -0.552307 -0.028320 1441831928 0.791870 0.258911 -0.552307 -0.028320 1441831928 0.791870 0.258911 -0.552307 -0.028320 1441831928 0.791870 0.258911 -0.552307 -0.028320 1441831928 0.791870 0.258911 -0.552307 -0.028320 1441831928 0.812683 0.199707 -0.545776 0.041748 1441831928 0.812683 0.199707 -0.545776 0.041748 1441831928 0.812683 0.199707 -0.545776 0.041748 1441831928 0.812683 0.199707 -0.545776 0.041748 1441831928 0.812683 0.199707 -0.545776 0.041748 1441831928 0.812683 0.199707 -0.545776 0.041748 1441831928 0.812683 0.199707 -0.545776 0.041748 1441831928 0.826111 0.037476 -0.553711 0.097473 1441831928 0.826111 0.037476 -0.553711 0.097473 1441831928 0.826111 0.037476 -0.553711 0.097473 1441831928 0.826111 0.037476 -0.553711 0.097473 1441831928 0.826111 0.037476 -0.553711 0.097473 1441831928 0.826111 0.037476 -0.553711 0.097473 1441831928 0.798767 -0.155090 -0.554871 0.173157 1441831928 0.798767 -0.155090 -0.554871 0.173157 1441831928 0.798767 -0.155090 -0.554871 0.173157 1441831928 0.798767 -0.155090 -0.554871 0.173157 1441831928 0.798767 -0.155090 -0.554871 0.173157 1441831928 0.798767 -0.155090 -0.554871 0.173157 1441831928 0.733398 -0.298096 -0.540405 0.285034 1441831928 0.733398 -0.298096 -0.540405 0.285034 1441831928 0.733398 -0.298096 -0.540405 0.285034 1441831928 0.733398 -0.298096 -0.540405 0.285034 1441831928 0.733398 -0.298096 -0.540405 0.285034 1441831928 0.733398 -0.298096 -0.540405 0.285034 1441831928 0.644958 -0.427551 -0.510620 0.374878 1441831928 0.644958 -0.427551 -0.510620 0.374878 1441831928 0.644958 -0.427551 -0.510620 0.374878 1441831928 0.644958 -0.427551 -0.510620 0.374878 1441831928 0.644958 -0.427551 -0.510620 0.374878 1441831928 0.644958 -0.427551 -0.510620 0.374878 1441831928 0.644958 -0.427551 -0.510620 0.374878 1441831928 0.552246 -0.529541 -0.529663 0.366089 1441831928 0.552246 -0.529541 -0.529663 0.366089 1441831928 0.552246 -0.529541 -0.529663 0.366089 1441831928 0.552246 -0.529541 -0.529663 0.366089 1441831928 0.552246 -0.529541 -0.529663 0.366089 1441831928 0.552246 -0.529541 -0.529663 0.366089 1441831928 0.583069 -0.465759 -0.594055 0.300354 1441831928 0.583069 -0.465759 -0.594055 0.300354 1441831928 0.583069 -0.465759 -0.594055 0.300354 1441831928 0.583069 -0.465759 -0.594055 0.300354 1441831928 0.583069 -0.465759 -0.594055 0.300354 1441831928 0.583069 -0.465759 -0.594055 0.300354 1441831928 0.760742 -0.172668 -0.596375 0.189087 1441831928 0.760742 -0.172668 -0.596375 0.189087 1441831928 0.760742 -0.172668 -0.596375 0.189087 1441831928 0.760742 -0.172668 -0.596375 0.189087 1441831928 0.760742 -0.172668 -0.596375 0.189087 1441831928 0.760742 -0.172668 -0.596375 0.189087 1441831928 0.831360 0.123047 -0.540649 -0.036438 1441831928 0.831360 0.123047 -0.540649 -0.036438 1441831928 0.831360 0.123047 -0.540649 -0.036438 1441831928 0.831360 0.123047 -0.540649 -0.036438 1441831928 0.831360 0.123047 -0.540649 -0.036438 1441831928 0.831360 0.123047 -0.540649 -0.036438 1441831928 0.831360 0.123047 -0.540649 -0.036438 1441831928 0.829956 0.136841 -0.486145 -0.237000 1441831928 0.829956 0.136841 -0.486145 -0.237000 1441831928 0.829956 0.136841 -0.486145 -0.237000 1441831928 0.829956 0.136841 -0.486145 -0.237000 1441831928 0.829956 0.136841 -0.486145 -0.237000 1441831928 0.829956 0.136841 -0.486145 -0.237000 1441831928 0.811218 0.196472 -0.541138 -0.102295 1441831928 0.811218 0.196472 -0.541138 -0.102295 1441831928 0.811218 0.196472 -0.541138 -0.102295 1441831928 0.811218 0.196472 -0.541138 -0.102295 1441831928 0.811218 0.196472 -0.541138 -0.102295 1441831928 0.811218 0.196472 -0.541138 -0.102295 1441831928 0.810059 0.187439 -0.555542 -0.003357 1441831928 0.810059 0.187439 -0.555542 -0.003357 1441831928 0.810059 0.187439 -0.555542 -0.003357 1441831928 0.810059 0.187439 -0.555542 -0.003357 1441831928 0.810059 0.187439 -0.555542 -0.003357 1441831928 0.810059 0.187439 -0.555542 -0.003357 1441831928 0.810059 0.187439 -0.555542 -0.003357 1441831928 0.812988 0.077087 -0.571106 0.083374 1441831928 0.812988 0.077087 -0.571106 0.083374 1441831928 0.812988 0.077087 -0.571106 0.083374 1441831928 0.812988 0.077087 -0.571106 0.083374 1441831928 0.812988 0.077087 -0.571106 0.083374 1441831928 0.812988 0.077087 -0.571106 0.083374 1441831928 0.784790 -0.129211 -0.586426 0.153442 1441831929 0.784790 -0.129211 -0.586426 0.153442 1441831929 0.784790 -0.129211 -0.586426 0.153442 1441831929 0.784790 -0.129211 -0.586426 0.153442 1441831929 0.784790 -0.129211 -0.586426 0.153442 1441831929 0.784790 -0.129211 -0.586426 0.153442 1441831929 0.689697 -0.343567 -0.587463 0.247253 1441831929 0.689697 -0.343567 -0.587463 0.247253 1441831929 0.689697 -0.343567 -0.587463 0.247253 1441831929 0.689697 -0.343567 -0.587463 0.247253 1441831929 0.689697 -0.343567 -0.587463 0.247253 1441831929 0.577942 -0.490967 -0.549683 0.350403 1441831929 0.577942 -0.490967 -0.549683 0.350403 1441831929 0.577942 -0.490967 -0.549683 0.350403 1441831929 0.577942 -0.490967 -0.549683 0.350403 1441831929 0.577942 -0.490967 -0.549683 0.350403 1441831929 0.577942 -0.490967 -0.549683 0.350403 1441831929 0.577942 -0.490967 -0.549683 0.350403 1441831929 0.525574 -0.558167 -0.550598 0.330261 1441831929 0.525574 -0.558167 -0.550598 0.330261 1441831929 0.525574 -0.558167 -0.550598 0.330261 1441831929 0.525574 -0.558167 -0.550598 0.330261 1441831929 0.525574 -0.558167 -0.550598 0.330261 1441831929 0.525574 -0.558167 -0.550598 0.330261 1441831929 0.620239 -0.442261 -0.596130 0.253662 1441831929 0.620239 -0.442261 -0.596130 0.253662 1441831929 0.620239 -0.442261 -0.596130 0.253662 1441831929 0.620239 -0.442261 -0.596130 0.253662 1441831929 0.620239 -0.442261 -0.596130 0.253662 1441831929 0.620239 -0.442261 -0.596130 0.253662 1441831929 0.620239 -0.442261 -0.596130 0.253662 1441831929 0.794678 -0.126648 -0.578613 0.132751 1441831929 0.794678 -0.126648 -0.578613 0.132751 1441831929 0.794678 -0.126648 -0.578613 0.132751 1441831929 0.794678 -0.126648 -0.578613 0.132751 1441831929 0.794678 -0.126648 -0.578613 0.132751 1441831929 0.794678 -0.126648 -0.578613 0.132751 1441831929 0.820313 0.145935 -0.543274 -0.103027 1441831929 0.820313 0.145935 -0.543274 -0.103027 1441831929 0.820313 0.145935 -0.543274 -0.103027 1441831929 0.820313 0.145935 -0.543274 -0.103027 1441831929 0.820313 0.145935 -0.543274 -0.103027 1441831929 0.820313 0.145935 -0.543274 -0.103027 1441831929 0.820313 0.145935 -0.543274 -0.103027 1441831929 0.815186 0.222717 -0.511719 -0.154846 1441831929 0.815186 0.222717 -0.511719 -0.154846 1441831929 0.815186 0.222717 -0.511719 -0.154846 1441831929 0.815186 0.222717 -0.511719 -0.154846 1441831929 0.815186 0.222717 -0.511719 -0.154846 1441831929 0.815186 0.222717 -0.511719 -0.154846 1441831929 
0.410828 0.627502 0.160645 -0.641602 1441831931 0.410828 0.627502 0.160645 -0.641602 1441831931 0.410828 0.627502 0.160645 -0.641602 1441831931 0.441772 0.610107 0.212646 -0.622375 1441831931 0.441772 0.610107 0.212646 -0.622375 1441831932 0.441772 0.610107 0.212646 -0.622375 1441831932 0.487732 0.568604 0.273926 -0.603149 1441831932 0.487732 0.568604 0.273926 -0.603149 1441831932 0.487732 0.568604 0.273926 -0.603149 1441831932 0.487732 0.568604 0.273926 -0.603149 1441831932 0.487732 0.568604 0.273926 -0.603149 1441831932 0.487732 0.568604 0.273926 -0.603149 1441831932 0.487732 0.568604 0.273926 -0.603149 1441831932 0.504700 0.541321 0.292664 -0.605408 1441831932 0.504700 0.541321 0.292664 -0.605408 1441831932 0.504700 0.541321 0.292664 -0.605408 1441831932 0.504700 0.541321 0.292664 -0.605408 1441831932 0.504700 0.541321 0.292664 -0.605408 1441831932 0.504700 0.541321 0.292664 -0.605408 1441831932 0.484436 0.547852 0.257202 -0.631653 1441831932 0.484436 0.547852 0.257202 -0.631653 1441831932 0.484436 0.547852 0.257202 -0.631653 1441831932 0.484436 0.547852 0.257202 -0.631653 1441831932 0.484436 0.547852 0.257202 -0.631653 1441831932 0.484436 0.547852 0.257202 -0.631653 1441831932 0.443848 0.575256 0.181396 -0.662659 1441831932 0.443848 0.575256 0.181396 -0.662659 1441831932 0.443848 0.575256 0.181396 -0.662659 1441831932 0.443848 0.575256 0.181396 -0.662659 1441831932 0.443848 0.575256 0.181396 -0.662659 1441831932 0.443848 0.575256 0.181396 -0.662659 1441831932 0.443848 0.575256 0.181396 -0.662659 1441831932 0.413269 0.599426 0.112000 -0.676270 1441831932 0.413269 0.599426 0.112000 -0.676270 1441831932 0.413269 0.599426 0.112000 -0.676270 1441831932 0.413269 0.599426 0.112000 -0.676270 1441831932 0.413269 0.599426 0.112000 -0.676270 1441831932 0.413269 0.599426 0.112000 -0.676270 1441831932 0.421265 0.602051 0.096619 -0.671387 1441831932 0.421265 0.602051 0.096619 -0.671387 1441831932 0.421265 0.602051 0.096619 -0.671387 1441831932 0.421265 0.602051 0.096619 -0.671387 1441831932 0.421265 0.602051 0.096619 -0.671387 1441831932 0.421265 0.602051 0.096619 -0.671387 1441831932 0.460938 0.590210 0.121277 -0.651489 1441831932 0.460938 0.590210 0.121277 -0.651489 1441831932 0.460938 0.590210 0.121277 -0.651489 1441831932 0.460938 0.590210 0.121277 -0.651489 1441831932 0.460938 0.590210 0.121277 -0.651489 1441831932 0.460938 0.590210 0.121277 -0.651489 1441831932 0.490479 0.581787 0.150330 -0.631104 1441831932 0.490479 0.581787 0.150330 -0.631104 1441831932 0.490479 0.581787 0.150330 -0.631104 1441831932 0.490479 0.581787 0.150330 -0.631104 1441831932 0.490479 0.581787 0.150330 -0.631104 1441831932 0.490479 0.581787 0.150330 -0.631104 1441831932 0.490479 0.581787 0.150330 -0.631104 1441831932 0.495361 0.586121 0.169312 -0.618347 1441831932 0.495361 0.586121 0.169312 -0.618347 1441831932 0.495361 0.586121 0.169312 -0.618347 1441831932 0.495361 0.586121 0.169312 -0.618347 1441831932 0.495361 0.586121 0.169312 -0.618347 1441831932 0.495361 0.586121 0.169312 -0.618347 1441831932 0.482727 0.591492 0.182068 -0.619568 1441831932 0.482727 0.591492 0.182068 -0.619568 1441831932 0.482727 0.591492 0.182068 -0.619568 1441831932 0.482727 0.591492 0.182068 -0.619568 1441831932 0.482727 0.591492 0.182068 -0.619568 1441831932 0.482727 0.591492 0.182068 -0.619568 1441831932 0.464233 0.590027 0.200439 -0.629395 1441831932 0.464233 0.590027 0.200439 -0.629395 1441831932 0.464233 0.590027 0.200439 -0.629395 1441831932 0.464233 0.590027 0.200439 -0.629395 1441831932 0.464233 0.590027 0.200439 -0.629395 1441831932 0.464233 0.590027 0.200439 -0.629395 1441831932 0.464233 0.590027 0.200439 -0.629395 1441831932 0.437988 0.592285 0.206543 -0.643982 1441831932 0.437988 0.592285 0.206543 -0.643982 1441831932 0.437988 0.592285 0.206543 -0.643982 1441831932 0.437988 0.592285 0.206543 -0.643982 1441831932 0.437988 0.592285 0.206543 -0.643982 1441831932 0.437988 0.592285 0.206543 -0.643982 1441831932 0.418335 0.596619 0.210693 -0.651611 1441831932 0.418335 0.596619 0.210693 -0.651611 1441831932 0.418335 0.596619 0.210693 -0.651611 1441831932 0.418335 0.596619 0.210693 -0.651611 1441831932 0.418335 0.596619 0.210693 -0.651611 1441831932 0.418335 0.596619 0.210693 -0.651611 1441831932 0.412048 0.595154 0.220154 -0.653809 1441831932 0.412048 0.595154 0.220154 -0.653809 1441831932 0.412048 0.595154 0.220154 -0.653809 1441831932 0.412048 0.595154 0.220154 -0.653809 1441831932 0.412048 0.595154 0.220154 -0.653809 1441831932 0.412048 0.595154 0.220154 -0.653809 1441831932 0.412292 0.591187 0.228333 -0.654480 1441831932 0.412292 0.591187 0.228333 -0.654480 1441831932 0.412292 0.591187 0.228333 -0.654480 1441831932 0.412292 0.591187 0.228333 -0.654480 1441831932 0.412292 0.591187 0.228333 -0.654480 1441831932 0.412292 0.591187 0.228333 -0.654480 1441831932 0.411377 0.591309 0.229858 -0.654419 1441831932 0.411377 0.591309 0.229858 -0.654419 1441831932 0.411377 0.591309 0.229858 -0.654419 1441831932 0.411377 0.591309 0.229858 -0.654419 1441831932 0.411377 0.591309 0.229858 -0.654419 1441831932 0.411377 0.591309 0.229858 -0.654419 1441831932 0.390442 0.595947 0.236755 -0.660522 1441831932 0.390442 0.595947 0.236755 -0.660522 1441831932 0.390442 0.595947 0.236755 -0.660522 1441831932 0.390442 0.595947 0.236755 -0.660522 1441831932 0.390442 0.595947 0.236755 -0.660522 1441831932 0.390442 0.595947 0.236755 -0.660522 1441831932 0.376038 0.598206 0.229736 -0.669312 1441831932 0.376038 0.598206 0.229736 -0.669312 1441831932 0.376038 0.598206 0.229736 -0.669312 1441831932 0.376038 0.598206 0.229736 -0.669312 1441831932 0.376038 0.598206 0.229736 -0.669312 1441831932 0.376038 0.598206 0.229736 -0.669312 1441831933 0.376038 0.598206 0.229736 -0.669312 1441831933 0.377991 0.604797 0.225037 -0.663818 1441831933 0.377991 0.604797 0.225037 -0.663818 1441831933 0.377991 0.604797 0.225037 -0.663818 1441831933 0.377991 0.604797 0.225037 -0.663818 1441831933 0.377991 0.604797 0.225037 -0.663818 1441831933 0.377991 0.604797 0.225037 -0.663818 1441831933 0.374451 0.614868 0.222473 -0.657410 1441831933 0.374451 0.614868 0.222473 -0.657410 1441831933 0.374451 0.614868 0.222473 -0.657410 1441831933 0.374451 0.614868 0.222473 -0.657410 1441831933 0.374451 0.614868 0.222473 -0.657410 1441831933 0.374451 0.614868 0.222473 -0.657410 1441831933 0.367920 0.621521 0.227051 -0.653259 1441831933 0.367920 0.621521 0.227051 -0.653259 1441831933 0.367920 0.621521 0.227051 -0.653259 1441831933 0.367920 0.621521 0.227051 -0.653259 1441831933 0.367920 0.621521 0.227051 -0.653259 1441831933 0.367920 0.621521 0.227051 -0.653259 1441831933 0.367920 0.621521 0.227051 -0.653259 1441831933 0.369019 0.612488 0.238708 -0.656982 1441831933 0.369019 0.612488 0.238708 -0.656982 1441831933 0.369019 0.612488 0.238708 -0.656982 1441831933 0.369019 0.612488 0.238708 -0.656982 1441831933 0.369019 0.612488 0.238708 -0.656982 1441831933 0.369019 0.612488 0.238708 -0.656982 1441831933 0.364868 0.611450 0.232910 -0.662354 1441831933 0.364868 0.611450 0.232910 -0.662354 1441831933 0.364868 0.611450 0.232910 -0.662354 1441831933 0.364868 0.611450 0.232910 -0.662354 1441831933 0.364868 0.611450 0.232910 -0.662354 1441831933 0.364868 0.611450 0.232910 -0.662354 1441831933 0.361023 0.613647 0.213196 -0.669067 1441831933 0.361023 0.613647 0.213196 -0.669067 1441831933 0.361023 0.613647 0.213196 -0.669067 1441831933 0.361023 0.613647 0.213196 -0.669067 1441831933 0.361023 0.613647 0.213196 -0.669067 1441831933 0.361023 0.613647 0.213196 -0.669067 1441831933 0.361023 0.613647 0.213196 -0.669067 1441831933 0.362976 0.610535 0.199707 -0.674927 1441831933 0.362976 0.610535 0.199707 -0.674927 1441831933 0.362976 0.610535 0.199707 -0.674927 1441831933 0.362976 0.610535 0.199707 -0.674927 1441831933 0.362976 0.610535 0.199707 -0.674927 1441831933 0.362976 0.610535 0.199707 -0.674927 1441831933 0.362976 0.610535 0.199707 -0.674927 1441831933 0.361267 0.608582 0.184387 -0.682007 1441831933 0.361267 0.608582 0.184387 -0.682007 1441831933 0.361267 0.608582 0.184387 -0.682007 1441831933 0.361267 0.608582 0.184387 -0.682007 1441831933 0.361267 0.608582 0.184387 -0.682007 1441831933 0.361267 0.608582 0.184387 -0.682007 1441831933 0.353027 0.608582 0.166992 -0.690735 1441831933 0.353027 0.608582 0.166992 -0.690735 1441831933 0.353027 0.608582 0.166992 -0.690735 1441831933 0.353027 0.608582 0.166992 -0.690735 1441831933 0.353027 0.608582 0.166992 -0.690735 1441831933 0.349426 0.605225 0.153687 -0.698547 1441831933 0.349426 0.605225 0.153687 -0.698547 1441831933 0.349426 0.605225 0.153687 -0.698547 1441831933 0.349426 0.605225 0.153687 -0.698547 1441831933 0.349426 0.605225 0.153687 -0.698547 1441831933 0.349426 0.605225 0.153687 -0.698547 1441831933 0.349426 0.605225 0.153687 -0.698547 1441831933 0.345764 0.606934 0.139404 -0.701904 1441831933 0.345764 0.606934 0.139404 -0.701904 1441831933 0.345764 0.606934 0.139404 -0.701904 1441831933 0.345764 0.606934 0.139404 -0.701904 1441831933 0.345764 0.606934 0.139404 -0.701904 1441831933 0.345764 0.606934 0.139404 -0.701904 1441831933 0.331909 0.618774 0.111938 -0.703125 1441831933 0.331909 0.618774 0.111938 -0.703125 1441831933 0.331909 0.618774 0.111938 -0.703125 1441831933 0.331909 0.618774 0.111938 -0.703125 1441831933 0.331909 0.618774 0.111938 -0.703125 1441831933 0.331909 0.618774 0.111938 -0.703125 1441831933 0.317261 0.630127 0.092163 -0.702698 1441831933 0.317261 0.630127 0.092163 -0.702698 1441831933 0.317261 0.630127 0.092163 -0.702698 1441831933 0.317261 0.630127 0.092163 -0.702698 1441831933 0.317261 0.630127 0.092163 -0.702698 1441831933 0.317261 0.630127 0.092163 -0.702698 1441831933 0.317261 0.630127 0.092163 -0.702698 1441831933 0.318909 0.629944 0.106812 -0.700012 1441831933 0.318909 0.629944 0.106812 -0.700012 1441831933 0.318909 0.629944 0.106812 -0.700012 1441831933 0.318909 0.629944 0.106812 -0.700012 1441831933 0.318909 0.629944 0.106812 -0.700012 1441831933 0.318909 0.629944 0.106812 -0.700012 1441831933 0.335876 0.614258 0.148315 -0.698486 1441831933 0.335876 0.614258 0.148315 -0.698486 1441831933 0.335876 0.614258 0.148315 -0.698486 1441831933 0.335876 0.614258 0.148315 -0.698486 1441831933 0.335876 0.614258 0.148315 -0.698486 1441831933 0.335876 0.614258 0.148315 -0.698486 1441831933 0.340210 0.605957 0.166931 -0.699402 1441831933 0.340210 0.605957 0.166931 -0.699402 1441831933 0.340210 0.605957 0.166931 -0.699402 1441831933 0.340210 0.605957 0.166931 -0.699402 1441831933 0.340210 0.605957 0.166931 -0.699402 1441831933 0.340210 0.605957 0.166931 -0.699402 1441831933 0.330200 0.614929 0.156738 -0.698730 1441831933 0.330200 0.614929 0.156738 -0.698730 1441831933 0.330200 0.614929 0.156738 -0.698730 1441831933 0.330200 0.614929 0.156738 -0.698730 1441831933 0.330200 0.614929 0.156738 -0.698730 1441831933 0.330200 0.614929 0.156738 -0.698730 1441831933 0.322021 0.624329 0.150269 -0.695618 1441831933 0.322021 0.624329 0.150269 -0.695618 1441831933 0.322021 0.624329 0.150269 -0.695618 1441831933 0.322021 0.624329 0.150269 -0.695618 1441831933 0.322021 0.624329 0.150269 -0.695618 1441831934 0.324585 0.620483 0.163574 -0.694885 1441831934 0.324585 0.620483 0.163574 -0.694885 1441831934 0.324585 0.620483 0.163574 -0.694885 1441831934 0.324585 0.620483 0.163574 -0.694885 1441831934 0.324585 0.620483 0.163574 -0.694885 1441831934 0.324585 0.620483 0.163574 -0.694885 1441831934 0.324585 0.620483 0.163574 -0.694885 1441831934 0.340149 0.606873 0.188904 -0.693054 1441831934 0.340149 0.606873 0.188904 -0.693054 1441831934 0.340149 0.606873 0.188904 -0.693054 1441831934 0.340149 0.606873 0.188904 -0.693054 1441831934 0.340149 0.606873 0.188904 -0.693054 1441831934 0.344482 0.603271 0.179688 -0.696533 1441831934 0.344482 0.603271 0.179688 -0.696533 1441831934 0.344482 0.603271 0.179688 -0.696533 1441831934 0.344482 0.603271 0.179688 -0.696533 1441831934 0.344482 0.603271 0.179688 -0.696533 1441831934 0.344482 0.603271 0.179688 -0.696533 1441831934 0.344482 0.603271 0.179688 -0.696533 1441831934 0.334656 0.613892 0.138306 -0.701416 1441831934 0.334656 0.613892 0.138306 -0.701416 1441831934 0.334656 0.613892 0.138306 -0.701416 1441831934 0.334656 0.613892 0.138306 -0.701416 1441831934 0.334656 0.613892 0.138306 -0.701416 1441831934 0.311829 0.634644 0.083008 -0.702209 1441831934 0.311829 0.634644 0.083008 -0.702209 1441831934 0.311829 0.634644 0.083008 -0.702209 1441831934 0.311829 0.634644 0.083008 -0.702209 1441831934 0.311829 0.634644 0.083008 -0.702209 1441831934 0.311829 0.634644 0.083008 -0.702209 1441831934 0.311829 0.634644 0.083008 -0.702209 1441831934 0.318787 0.636230 0.089844 -0.696777 1441831934 0.318787 0.636230 0.089844 -0.696777 1441831934 0.318787 0.636230 0.089844 -0.696777 1441831934 0.344299 0.617065 0.144897 -0.692566 1441831934 0.344299 0.617065 0.144897 -0.692566 1441831934 0.344299 0.617065 0.144897 -0.692566 1441831934 0.344299 0.617065 0.144897 -0.692566 1441831934 0.344299 0.617065 0.144897 -0.692566 1441831934 0.354126 0.602478 0.177490 -0.692871 1441831934 0.354126 0.602478 0.177490 -0.692871 1441831934 0.354126 0.602478 0.177490 -0.692871 1441831934 0.354126 0.602478 0.177490 -0.692871 1441831934 0.354126 0.602478 0.177490 -0.692871 1441831934 0.354126 0.602478 0.177490 -0.692871 1441831934 0.354126 0.602478 0.177490 -0.692871 1441831934 0.347534 0.605530 0.178711 -0.693176 1441831934 0.347534 0.605530 0.178711 -0.693176 1441831934 0.347534 0.605530 0.178711 -0.693176 1441831934 0.347534 0.605530 0.178711 -0.693176 1441831934 0.347534 0.605530 0.178711 -0.693176 1441831934 0.347534 0.605530 0.178711 -0.693176 1441831934 0.335754 0.616516 0.166077 -0.692505 1441831934 0.335754 0.616516 0.166077 -0.692505 1441831934 0.335754 0.616516 0.166077 -0.692505 1441831934 0.335754 0.616516 0.166077 -0.692505 1441831934 0.335754 0.616516 0.166077 -0.692505 1441831934 0.335754 0.616516 0.166077 -0.692505 1441831934 0.338074 0.617981 0.168640 -0.689453 1441831934 0.338074 0.617981 0.168640 -0.689453 1441831934 0.338074 0.617981 0.168640 -0.689453 1441831934 0.338074 0.617981 0.168640 -0.689453 1441831934 0.338074 0.617981 0.168640 -0.689453 1441831934 0.338074 0.617981 0.168640 -0.689453 1441831934 0.338074 0.617981 0.168640 -0.689453 1441831934 0.361877 0.601685 0.186829 -0.687073 1441831934 0.361877 0.601685 0.186829 -0.687073 1441831934 0.361877 0.601685 0.186829 -0.687073 1441831934 0.361877 0.601685 0.186829 -0.687073 1441831934 0.361877 0.601685 0.186829 -0.687073 1441831934 0.361877 0.601685 0.186829 -0.687073 1441831934 0.375244 0.591858 0.191650 -0.687134 1441831934 0.375244 0.591858 0.191650 -0.687134 1441831934 0.375244 0.591858 0.191650 -0.687134 1441831934 0.375244 0.591858 0.191650 -0.687134 1441831934 0.375244 0.591858 0.191650 -0.687134 1441831934 0.375244 0.591858 0.191650 -0.687134 1441831934 0.375244 0.591858 0.191650 -0.687134 1441831934 0.369324 0.601257 0.176941 -0.686096 1441831934 0.369324 0.601257 0.176941 -0.686096 1441831934 0.369324 0.601257 0.176941 -0.686096 1441831934 0.369324 0.601257 0.176941 -0.686096 1441831934 0.369324 0.601257 0.176941 -0.686096 1441831934 0.369324 0.601257 0.176941 -0.686096 1441831934 0.369202 0.601929 0.148499 -0.692322 1441831934 0.369202 0.601929 0.148499 -0.692322 1441831934 0.369202 0.601929 0.148499 -0.692322 1441831934 0.369202 0.601929 0.148499 -0.692322 1441831934 0.369202 0.601929 0.148499 -0.692322 1441831934 0.369202 0.601929 0.148499 -0.692322 1441831934 0.369812 0.603943 0.129211 -0.694092 1441831934 0.369812 0.603943 0.129211 -0.694092 1441831934 0.369812 0.603943 0.129211 -0.694092 1441831934 0.369812 0.603943 0.129211 -0.694092 1441831934 0.369812 0.603943 0.129211 -0.694092 1441831934 0.369812 0.603943 0.129211 -0.694092 1441831934 0.361938 0.607971 0.119446 -0.696472 1441831934 0.361938 0.607971 0.119446 -0.696472 1441831934 0.361938 0.607971 0.119446 -0.696472 1441831934 0.361938 0.607971 0.119446 -0.696472 1441831934 0.361938 0.607971 0.119446 -0.696472 1441831934 0.361938 0.607971 0.119446 -0.696472 1441831934 0.361938 0.607971 0.119446 -0.696472 1441831934 0.349976 0.611633 0.117676 -0.699707 1441831934 0.349976 0.611633 0.117676 -0.699707 1441831934 0.349976 0.611633 0.117676 -0.699707 1441831934 0.349976 0.611633 0.117676 -0.699707 1441831934 0.349976 0.611633 0.117676 -0.699707 1441831934 0.349976 0.611633 0.117676 -0.699707 1441831934 0.336792 0.617920 0.120789 -0.700134 1441831935 0.336792 0.617920 0.120789 -0.700134 1441831935 0.336792 0.617920 0.120789 -0.700134 1441831935 0.336792 0.617920 0.120789 -0.700134 1441831935 0.336792 0.617920 0.120789 -0.700134 1441831935 0.336792 0.617920 0.120789 -0.700134 1441831935 0.332275 0.622314 0.132874 -0.696167 1441831935 0.332275 0.622314 0.132874 -0.696167 1441831935 0.332275 0.622314 0.132874 -0.696167 1441831935 0.332275 0.622314 0.132874 -0.696167 1441831935 0.332275 0.622314 0.132874 -0.696167 1441831935 0.332275 0.622314 0.132874 -0.696167 1441831935 0.334595 0.622314 0.144897 -0.692627 1441831935 0.334595 0.622314 0.144897 -0.692627 1441831935 0.334595 0.622314 0.144897 -0.692627 1441831935 0.334595 0.622314 0.144897 -0.692627 1441831935 0.334595 0.622314 0.144897 -0.692627 1441831935 0.334595 0.622314 0.144897 -0.692627 1441831935 0.312866 0.630249 0.123047 -0.699829 1441831935 0.312866 0.630249 0.123047 -0.699829 1441831935 0.312866 0.630249 0.123047 -0.699829 1441831935 0.312866 0.630249 0.123047 -0.699829 1441831935 0.312866 0.630249 0.123047 -0.699829 1441831935 0.312866 0.630249 0.123047 -0.699829 1441831935 0.282410 0.642944 0.079956 -0.707397 1441831935 0.282410 0.642944 0.079956 -0.707397 1441831935 0.282410 0.642944 0.079956 -0.707397 1441831935 0.282410 0.642944 0.079956 -0.707397 1441831935 0.282410 0.642944 0.079956 -0.707397 1441831935 0.282410 0.642944 0.079956 -0.707397 1441831935 0.273132 0.648987 0.043945 -0.708679 1441831935 0.273132 0.648987 0.043945 -0.708679 1441831935 0.273132 0.648987 0.043945 -0.708679 1441831935 0.273132 0.648987 0.043945 -0.708679 1441831935 0.273132 0.648987 0.043945 -0.708679 1441831935 0.288574 0.646606 0.026123 -0.705688 1441831935 0.288574 0.646606 0.026123 -0.705688 1441831935 0.288574 0.646606 0.026123 -0.705688 1441831935 0.288574 0.646606 0.026123 -0.705688 1441831935 0.288574 0.646606 0.026123 -0.705688 1441831935 0.288574 0.646606 0.026123 -0.705688 1441831935 0.306335 0.640015 0.021118 -0.704346 1441831935 0.306335 0.640015 0.021118 -0.704346 1441831935 0.306335 0.640015 0.021118 -0.704346 1441831935 0.306335 0.640015 0.021118 -0.704346 1441831935 0.306335 0.640015 0.021118 -0.704346 1441831935 0.309814 0.637756 0.026245 -0.704712 1441831935 0.309814 0.637756 0.026245 -0.704712 1441831935 0.309814 0.637756 0.026245 -0.704712 1441831935 0.309814 0.637756 0.026245 -0.704712 1441831935 0.309814 0.637756 0.026245 -0.704712 1441831935 0.309814 0.637756 0.026245 -0.704712 1441831935 0.309814 0.637756 0.026245 -0.704712 1441831935 0.310669 0.632324 0.053833 -0.707642 1441831935 0.310669 0.632324 0.053833 -0.707642 1441831935 0.310669 0.632324 0.053833 -0.707642 1441831935 0.310669 0.632324 0.053833 -0.707642 1441831935 0.310669 0.632324 0.053833 -0.707642 1441831935 0.310669 0.632324 0.053833 -0.707642 1441831935 0.305542 0.626770 0.085632 -0.711670 1441831935 0.305542 0.626770 0.085632 -0.711670 1441831935 0.305542 0.626770 0.085632 -0.711670 1441831935 0.305542 0.626770 0.085632 -0.711670 1441831935 0.305542 0.626770 0.085632 -0.711670 1441831935 0.305542 0.626770 0.085632 -0.711670 1441831935 0.305542 0.626770 0.085632 -0.711670 1441831935 0.290527 0.620605 0.098022 -0.721680 1441831935 0.290527 0.620605 0.098022 -0.721680 1441831935 0.290527 0.620605 0.098022 -0.721680 1441831935 0.290527 0.620605 0.098022 -0.721680 1441831935 0.290527 0.620605 0.098022 -0.721680 1441831935 0.244385 0.627625 0.054932 -0.737122 1441831935 0.244385 0.627625 0.054932 -0.737122 1441831935 0.244385 0.627625 0.054932 -0.737122 1441831935 0.244385 0.627625 0.054932 -0.737122 1441831935 0.244385 0.627625 0.054932 -0.737122 1441831935 0.244385 0.627625 0.054932 -0.737122 1441831935 0.244385 0.627625 0.054932 -0.737122 1441831935 0.190613 0.640442 -0.014221 -0.743835 1441831935 0.190613 0.640442 -0.014221 -0.743835 1441831935 0.190613 0.640442 -0.014221 -0.743835 1441831935 0.190613 0.640442 -0.014221 -0.743835 1441831935 0.190613 0.640442 -0.014221 -0.743835 1441831935 0.190613 0.640442 -0.014221 -0.743835 1441831935 0.165405 0.642029 -0.061157 -0.746094 1441831935 0.165405 0.642029 -0.061157 -0.746094 1441831935 0.165405 0.642029 -0.061157 -0.746094 1441831935 0.165405 0.642029 -0.061157 -0.746094 1441831935 0.165405 0.642029 -0.061157 -0.746094 1441831935 0.165405 0.642029 -0.061157 -0.746094 1441831935 0.165405 0.642029 -0.061157 -0.746094 1441831935 0.185669 0.635193 -0.055420 -0.747681 1441831935 0.185669 0.635193 -0.055420 -0.747681 1441831935 0.185669 0.635193 -0.055420 -0.747681 1441831935 0.185669 0.635193 -0.055420 -0.747681 1441831935 0.185669 0.635193 -0.055420 -0.747681 1441831935 0.185669 0.635193 -0.055420 -0.747681 1441831935 0.225159 0.629944 -0.031555 -0.742615 1441831935 0.225159 0.629944 -0.031555 -0.742615 1441831935 0.225159 0.629944 -0.031555 -0.742615 1441831935 0.225159 0.629944 -0.031555 -0.742615 1441831935 0.225159 0.629944 -0.031555 -0.742615 1441831935 0.225159 0.629944 -0.031555 -0.742615 1441831935 0.265503 0.625916 -0.009827 -0.733276 1441831935 0.265503 0.625916 -0.009827 -0.733276 1441831935 0.265503 0.625916 -0.009827 -0.733276 1441831935 0.265503 0.625916 -0.009827 -0.733276 1441831935 0.265503 0.625916 -0.009827 -0.733276 1441831935 0.265503 0.625916 -0.009827 -0.733276 1441831935 0.296082 0.618774 0.007690 -0.727600 1441831935 0.296082 0.618774 0.007690 -0.727600 1441831936 0.296082 0.618774 0.007690 -0.727600 1441831936 0.296082 0.618774 0.007690 -0.727600 1441831936 0.296082 0.618774 0.007690 -0.727600 1441831936 0.296082 0.618774 0.007690 -0.727600 1441831936 0.294861 0.621399 0.009155 -0.725830 1441831936 0.294861 0.621399 0.009155 -0.725830 1441831936 0.294861 0.621399 0.009155 -0.725830 1441831936 0.294861 0.621399 0.009155 -0.725830 1441831936 0.294861 0.621399 0.009155 -0.725830 1441831936 0.294861 0.621399 0.009155 -0.725830 1441831936 0.294861 0.621399 0.009155 -0.725830 1441831936 0.274353 0.626709 0.012634 -0.729248 1441831936 0.274353 0.626709 0.012634 -0.729248 1441831936 0.274353 0.626709 0.012634 -0.729248 1441831936 0.274353 0.626709 0.012634 -0.729248 1441831936 0.274353 0.626709 0.012634 -0.729248 1441831936 0.249878 0.631470 0.020325 -0.733765 1441831936 0.249878 0.631470 0.020325 -0.733765 1441831936 0.249878 0.631470 0.020325 -0.733765 1441831936 0.249878 0.631470 0.020325 -0.733765 1441831936 0.249878 0.631470 0.020325 -0.733765 1441831936 0.249878 0.631470 0.020325 -0.733765 1441831936 0.235779 0.634583 0.034241 -0.735229 1441831936 0.235779 0.634583 0.034241 -0.735229 1441831936 0.235779 0.634583 0.034241 -0.735229 1441831936 0.235779 0.634583 0.034241 -0.735229 1441831936 0.235779 0.634583 0.034241 -0.735229 1441831936 0.235779 0.634583 0.034241 -0.735229 1441831936 0.236633 0.638062 0.051514 -0.730896 1441831936 0.236633 0.638062 0.051514 -0.730896 1441831936 0.236633 0.638062 0.051514 -0.730896 1441831936 0.236633 0.638062 0.051514 -0.730896 1441831936 0.236633 0.638062 0.051514 -0.730896 1441831936 0.236633 0.638062 0.051514 -0.730896 1441831936 0.247375 0.636047 0.063904 -0.728149 1441831936 0.247375 0.636047 0.063904 -0.728149 1441831936 0.247375 0.636047 0.063904 -0.728149 1441831936 0.247375 0.636047 0.063904 -0.728149 1441831936 0.247375 0.636047 0.063904 -0.728149 1441831936 0.247375 0.636047 0.063904 -0.728149 1441831936 0.264099 0.631775 0.068420 -0.725525 1441831936 0.264099 0.631775 0.068420 -0.725525 1441831936 0.264099 0.631775 0.068420 -0.725525 1441831936 0.264099 0.631775 0.068420 -0.725525 1441831936 0.264099 0.631775 0.068420 -0.725525 1441831936 0.264099 0.631775 0.068420 -0.725525 1441831936 0.264099 0.631775 0.068420 -0.725525 1441831936 0.284424 0.625671 0.059265 -0.723938 1441831936 0.284424 0.625671 0.059265 -0.723938 1441831936 0.284424 0.625671 0.059265 -0.723938 1441831936 0.284424 0.625671 0.059265 -0.723938 1441831936 0.284424 0.625671 0.059265 -0.723938 1441831936 0.284424 0.625671 0.059265 -0.723938 1441831936 0.304688 0.623108 0.043152 -0.719055 1441831936 0.304688 0.623108 0.043152 -0.719055 1441831936 0.304688 0.623108 0.043152 -0.719055 1441831936 0.304688 0.623108 0.043152 -0.719055 1441831936 0.304688 0.623108 0.043152 -0.719055 1441831936 0.304688 0.623108 0.043152 -0.719055 1441831936 0.320190 0.615417 0.021179 -0.719910 1441831936 0.320190 0.615417 0.021179 -0.719910 1441831936 0.320190 0.615417 0.021179 -0.719910 1441831936 0.320190 0.615417 0.021179 -0.719910 1441831936 0.320190 0.615417 0.021179 -0.719910 1441831936 0.320190 0.615417 0.021179 -0.719910 1441831936 0.322388 0.614197 0.013306 -0.720154 1441831936 0.322388 0.614197 0.013306 -0.720154 1441831936 0.322388 0.614197 0.013306 -0.720154 1441831936 0.322388 0.614197 0.013306 -0.720154 1441831936 0.322388 0.614197 0.013306 -0.720154 1441831936 0.322388 0.614197 0.013306 -0.720154 1441831936 0.315430 0.612305 0.025024 -0.724548 1441831936 0.315430 0.612305 0.025024 -0.724548 1441831936 0.315430 0.612305 0.025024 -0.724548 1441831936 0.315430 0.612305 0.025024 -0.724548 1441831936 0.315430 0.612305 0.025024 -0.724548 1441831936 0.315430 0.612305 0.025024 -0.724548 1441831936 0.300110 0.613586 0.041260 -0.729187 1441831936 0.300110 0.613586 0.041260 -0.729187 1441831936 0.300110 0.613586 0.041260 -0.729187 1441831936 0.300110 0.613586 0.041260 -0.729187 1441831936 0.300110 0.613586 0.041260 -0.729187 1441831936 0.300110 0.613586 0.041260 -0.729187 1441831936 0.287842 0.616394 0.057556 -0.730652 1441831936 0.287842 0.616394 0.057556 -0.730652 1441831936 0.287842 0.616394 0.057556 -0.730652 1441831936 0.287842 0.616394 0.057556 -0.730652 1441831936 0.285217 0.619080 0.075989 -0.727783 1441831936 0.285217 0.619080 0.075989 -0.727783 1441831936 0.285217 0.619080 0.075989 -0.727783 1441831936 0.285217 0.619080 0.075989 -0.727783 1441831936 0.285217 0.619080 0.075989 -0.727783 1441831936 0.285217 0.619080 0.075989 -0.727783 1441831936 0.286560 0.622314 0.082153 -0.723755 1441831936 0.286560 0.622314 0.082153 -0.723755 1441831936 0.286560 0.622314 0.082153 -0.723755 1441831936 0.286560 0.622314 0.082153 -0.723755 1441831936 0.286560 0.622314 0.082153 -0.723755 1441831936 0.286560 0.622314 0.082153 -0.723755 1441831936 0.286560 0.622314 0.082153 -0.723755 1441831936 0.300903 0.620483 0.083923 -0.719299 1441831936 0.300903 0.620483 0.083923 -0.719299 1441831936 0.300903 0.620483 0.083923 -0.719299 1441831936 0.300903 0.620483 0.083923 -0.719299 1441831936 0.300903 0.620483 0.083923 -0.719299 1441831936 0.300903 0.620483 0.083923 -0.719299 1441831936 0.321838 0.619812 0.073975 -0.711914 1441831936 0.321838 0.619812 0.073975 -0.711914 1441831936 0.321838 0.619812 0.073975 -0.711914 1441831937 0.321838 0.619812 0.073975 -0.711914 1441831937 0.321838 0.619812 0.073975 -0.711914 1441831937 0.321838 0.619812 0.073975 -0.711914 1441831937 0.340759 0.618225 0.062317 -0.705505 1441831937 0.340759 0.618225 0.062317 -0.705505 1441831937 0.340759 0.618225 0.062317 -0.705505 1441831937 0.340759 0.618225 0.062317 -0.705505 1441831937 0.340759 0.618225 0.062317 -0.705505 1441831937 0.340759 0.618225 0.062317 -0.705505 1441831937 0.340759 0.618225 0.062317 -0.705505 1441831937 0.343567 0.618835 0.043213 -0.705078 1441831937 0.343567 0.618835 0.043213 -0.705078 1441831937 0.343567 0.618835 0.043213 -0.705078 1441831937 0.343567 0.618835 0.043213 -0.705078 1441831937 0.343567 0.618835 0.043213 -0.705078 1441831937 0.343567 0.618835 0.043213 -0.705078 1441831937 0.331970 0.624756 0.037964 -0.705688 1441831937 0.331970 0.624756 0.037964 -0.705688 1441831937 0.331970 0.624756 0.037964 -0.705688 1441831937 0.331970 0.624756 0.037964 -0.705688 1441831937 0.331970 0.624756 0.037964 -0.705688 1441831937 0.331970 0.624756 0.037964 -0.705688 1441831937 0.315796 0.626526 0.059021 -0.710083 1441831937 0.315796 0.626526 0.059021 -0.710083 1441831937 0.315796 0.626526 0.059021 -0.710083 1441831937 0.315796 0.626526 0.059021 -0.710083 1441831937 0.315796 0.626526 0.059021 -0.710083 1441831937 0.315796 0.626526 0.059021 -0.710083 1441831937 0.315796 0.626526 0.059021 -0.710083 1441831937 0.298340 0.628479 0.086792 -0.713013 1441831937 0.298340 0.628479 0.086792 -0.713013 1441831937 0.298340 0.628479 0.086792 -0.713013 1441831937 0.298340 0.628479 0.086792 -0.713013 1441831937 0.298340 0.628479 0.086792 -0.713013 1441831937 0.298340 0.628479 0.086792 -0.713013 1441831937 0.292358 0.628174 0.116943 -0.711487 1441831937 0.292358 0.628174 0.116943 -0.711487 1441831937 0.292358 0.628174 0.116943 -0.711487 1441831937 0.292358 0.628174 0.116943 -0.711487 1441831937 0.292358 0.628174 0.116943 -0.711487 1441831937 0.292358 0.628174 0.116943 -0.711487 1441831937 
0.463684 0.418823 -0.489441 -0.608337 1441831939 0.593140 0.248779 -0.615295 -0.455811 1441831939 0.593140 0.248779 -0.615295 -0.455811 1441831939 0.593140 0.248779 -0.615295 -0.455811 1441831939 0.593140 0.248779 -0.615295 -0.455811 1441831939 0.593140 0.248779 -0.615295 -0.455811 1441831939 0.593140 0.248779 -0.615295 -0.455811 1441831939 0.593140 0.248779 -0.615295 -0.455811 1441831939 0.696594 0.037842 -0.653931 -0.292664 1441831939 0.696594 0.037842 -0.653931 -0.292664 1441831939 0.696594 0.037842 -0.653931 -0.292664 1441831939 0.696594 0.037842 -0.653931 -0.292664 1441831939 0.696594 0.037842 -0.653931 -0.292664 1441831939 0.696594 0.037842 -0.653931 -0.292664 1441831939 0.736633 -0.181824 -0.636963 -0.136230 1441831939 0.736633 -0.181824 -0.636963 -0.136230 1441831939 0.736633 -0.181824 -0.636963 -0.136230 1441831939 0.736633 -0.181824 -0.636963 -0.136230 1441831939 0.736633 -0.181824 -0.636963 -0.136230 1441831939 0.736633 -0.181824 -0.636963 -0.136230 1441831939 0.727661 -0.326355 -0.601440 0.047791 1441831939 0.727661 -0.326355 -0.601440 0.047791 1441831939 0.727661 -0.326355 -0.601440 0.047791 1441831939 0.727661 -0.326355 -0.601440 0.047791 1441831939 0.727661 -0.326355 -0.601440 0.047791 1441831939 0.709656 -0.389832 -0.558777 0.179504 1441831939 0.709656 -0.389832 -0.558777 0.179504 1441831939 0.709656 -0.389832 -0.558777 0.179504 1441831939 0.709656 -0.389832 -0.558777 0.179504 1441831939 0.709656 -0.389832 -0.558777 0.179504 1441831939 0.709656 -0.389832 -0.558777 0.179504 1441831939 0.646179 -0.464539 -0.591003 0.131897 1441831939 0.646179 -0.464539 -0.591003 0.131897 1441831939 0.646179 -0.464539 -0.591003 0.131897 1441831939 0.646179 -0.464539 -0.591003 0.131897 1441831939 0.749817 -0.233154 -0.618591 0.026794 1441831939 0.749817 -0.233154 -0.618591 0.026794 1441831939 0.749817 -0.233154 -0.618591 0.026794 1441831939 0.749817 -0.233154 -0.618591 0.026794 1441831939 0.749817 -0.233154 -0.618591 0.026794 1441831939 0.749817 -0.233154 -0.618591 0.026794 1441831939 0.811707 0.043640 -0.534607 -0.231262 1441831939 0.811707 0.043640 -0.534607 -0.231262 1441831939 0.811707 0.043640 -0.534607 -0.231262 1441831939 0.811707 0.043640 -0.534607 -0.231262 1441831939 0.811707 0.043640 -0.534607 -0.231262 1441831939 0.811707 0.043640 -0.534607 -0.231262 1441831939 0.811707 0.043640 -0.534607 -0.231262 1441831939 0.774414 0.126953 -0.423035 -0.453064 1441831939 0.774414 0.126953 -0.423035 -0.453064 1441831939 0.774414 0.126953 -0.423035 -0.453064 1441831939 0.774414 0.126953 -0.423035 -0.453064 1441831939 0.774414 0.126953 -0.423035 -0.453064 1441831939 0.774414 0.126953 -0.423035 -0.453064 1441831939 0.782959 0.154724 -0.480652 -0.363342 1441831939 0.782959 0.154724 -0.480652 -0.363342 1441831939 0.782959 0.154724 -0.480652 -0.363342 1441831939 0.782959 0.154724 -0.480652 -0.363342 1441831939 0.782959 0.154724 -0.480652 -0.363342 1441831939 0.782959 0.154724 -0.480652 -0.363342 1441831939 0.782959 0.154724 -0.480652 -0.363342 1441831940 0.815918 0.141174 -0.486877 -0.278015 1441831940 0.815918 0.141174 -0.486877 -0.278015 1441831940 0.815918 0.141174 -0.486877 -0.278015 1441831940 0.815918 0.141174 -0.486877 -0.278015 1441831940 0.815918 0.141174 -0.486877 -0.278015 1441831940 0.815918 0.141174 -0.486877 -0.278015 1441831940 0.837158 0.033203 -0.513489 -0.185425 1441831940 0.837158 0.033203 -0.513489 -0.185425 1441831940 0.837158 0.033203 -0.513489 -0.185425 1441831940 0.837158 0.033203 -0.513489 -0.185425 1441831940 0.837158 0.033203 -0.513489 -0.185425 1441831940 0.837158 0.033203 -0.513489 -0.185425 1441831940 0.837158 0.033203 -0.513489 -0.185425 1441831940 0.820557 -0.141663 -0.549438 -0.069153 1441831940 0.820557 -0.141663 -0.549438 -0.069153 1441831940 0.820557 -0.141663 -0.549438 -0.069153 1441831940 0.820557 -0.141663 -0.549438 -0.069153 1441831940 0.820557 -0.141663 -0.549438 -0.069153 1441831940 0.820557 -0.141663 -0.549438 -0.069153 1441831940 0.765991 -0.260681 -0.577271 0.110046 1441831940 0.765991 -0.260681 -0.577271 0.110046 1441831940 0.765991 -0.260681 -0.577271 0.110046 1441831940 0.765991 -0.260681 -0.577271 0.110046 1441831940 0.765991 -0.260681 -0.577271 0.110046 1441831940 0.765991 -0.260681 -0.577271 0.110046 1441831940 0.765991 -0.260681 -0.577271 0.110046 1441831940 0.646606 -0.421936 -0.595642 0.221558 1441831940 0.646606 -0.421936 -0.595642 0.221558 1441831940 0.646606 -0.421936 -0.595642 0.221558 1441831940 0.646606 -0.421936 -0.595642 0.221558 1441831940 0.646606 -0.421936 -0.595642 0.221558 1441831940 0.646606 -0.421936 -0.595642 0.221558 1441831940 0.571045 -0.475586 -0.619080 0.253906 1441831940 0.571045 -0.475586 -0.619080 0.253906 1441831940 0.571045 -0.475586 -0.619080 0.253906 1441831940 0.571045 -0.475586 -0.619080 0.253906 1441831940 0.571045 -0.475586 -0.619080 0.253906 1441831940 0.571045 -0.475586 -0.619080 0.253906 1441831940 0.608215 -0.363525 -0.687256 0.160095 1441831940 0.608215 -0.363525 -0.687256 0.160095 1441831940 0.608215 -0.363525 -0.687256 0.160095 1441831940 0.608215 -0.363525 -0.687256 0.160095 1441831940 0.608215 -0.363525 -0.687256 0.160095 1441831940 0.608215 -0.363525 -0.687256 0.160095 1441831940 0.608215 -0.363525 -0.687256 0.160095 1441831940 0.738770 -0.053101 -0.671753 -0.012939 1441831940 0.738770 -0.053101 -0.671753 -0.012939 1441831940 0.738770 -0.053101 -0.671753 -0.012939 1441831940 0.738770 -0.053101 -0.671753 -0.012939 1441831940 0.738770 -0.053101 -0.671753 -0.012939 1441831940 0.789673 0.143860 -0.509033 -0.310791 1441831940 0.789673 0.143860 -0.509033 -0.310791 1441831940 0.789673 0.143860 -0.509033 -0.310791 1441831940 0.789673 0.143860 -0.509033 -0.310791 1441831940 0.789673 0.143860 -0.509033 -0.310791 1441831940 0.789673 0.143860 -0.509033 -0.310791 1441831940 0.789673 0.143860 -0.509033 -0.310791 1441831940 0.790588 0.170837 -0.506104 -0.299377 1441831940 0.790588 0.170837 -0.506104 -0.299377 1441831940 0.790588 0.170837 -0.506104 -0.299377 1441831940 0.790588 0.170837 -0.506104 -0.299377 1441831940 0.790588 0.170837 -0.506104 -0.299377 1441831940 0.790588 0.170837 -0.506104 -0.299377 1441831940 0.813538 0.169983 -0.515869 -0.207703 1441831940 0.813538 0.169983 -0.515869 -0.207703 1441831940 0.813538 0.169983 -0.515869 -0.207703 1441831940 0.813538 0.169983 -0.515869 -0.207703 1441831940 0.813538 0.169983 -0.515869 -0.207703 1441831940 0.813538 0.169983 -0.515869 -0.207703 1441831940 0.833191 0.105896 -0.529907 -0.117310 1441831940 0.833191 0.105896 -0.529907 -0.117310 1441831940 0.833191 0.105896 -0.529907 -0.117310 1441831940 0.833191 0.105896 -0.529907 -0.117310 1441831940 0.833191 0.105896 -0.529907 -0.117310 1441831940 0.833191 0.105896 -0.529907 -0.117310 1441831940 0.832458 -0.014832 -0.553711 -0.010437 1441831940 0.832458 -0.014832 -0.553711 -0.010437 1441831940 0.832458 -0.014832 -0.553711 -0.010437 1441831940 0.832458 -0.014832 -0.553711 -0.010437 1441831940 0.832458 -0.014832 -0.553711 -0.010437 1441831940 0.832458 -0.014832 -0.553711 -0.010437 1441831940 0.832458 -0.014832 -0.553711 -0.010437 1441831940 0.802002 -0.148743 -0.563538 0.130493 1441831940 0.802002 -0.148743 -0.563538 0.130493 1441831940 0.802002 -0.148743 -0.563538 0.130493 1441831940 0.802002 -0.148743 -0.563538 0.130493 1441831940 0.802002 -0.148743 -0.563538 0.130493 1441831940 0.802002 -0.148743 -0.563538 0.130493 1441831940 0.730408 -0.287048 -0.557678 0.270508 1441831940 0.730408 -0.287048 -0.557678 0.270508 1441831940 0.730408 -0.287048 -0.557678 0.270508 1441831940 0.730408 -0.287048 -0.557678 0.270508 1441831940 0.730408 -0.287048 -0.557678 0.270508 1441831940 0.730408 -0.287048 -0.557678 0.270508 1441831940 0.594360 -0.458923 -0.569336 0.334656 1441831940 0.594360 -0.458923 -0.569336 0.334656 1441831940 0.594360 -0.458923 -0.569336 0.334656 1441831940 0.594360 -0.458923 -0.569336 0.334656 1441831940 0.594360 -0.458923 -0.569336 0.334656 1441831940 0.594360 -0.458923 -0.569336 0.334656 1441831940 0.594360 -0.458923 -0.569336 0.334656 1441831940 0.535095 -0.510437 -0.619141 0.264282 1441831940 0.535095 -0.510437 -0.619141 0.264282 1441831940 0.535095 -0.510437 -0.619141 0.264282 1441831940 0.535095 -0.510437 -0.619141 0.264282 1441831940 0.535095 -0.510437 -0.619141 0.264282 1441831940 0.678101 -0.307861 -0.650940 0.147217 1441831940 0.678101 -0.307861 -0.650940 0.147217 1441831940 0.678101 -0.307861 -0.650940 0.147217 1441831940 0.678101 -0.307861 -0.650940 0.147217 1441831940 0.678101 -0.307861 -0.650940 0.147217 1441831940 0.678101 -0.307861 -0.650940 0.147217 1441831940 0.794373 -0.004944 -0.606262 -0.037231 1441831941 0.794373 -0.004944 -0.606262 -0.037231 1441831941 0.794373 -0.004944 -0.606262 -0.037231 1441831941 0.794373 -0.004944 -0.606262 -0.037231 1441831941 0.794373 -0.004944 -0.606262 -0.037231 1441831941 0.794373 -0.004944 -0.606262 -0.037231 1441831941 0.794373 -0.004944 -0.606262 -0.037231 1441831941 0.810913 0.152100 -0.480042 -0.297974 1441831941 0.810913 0.152100 -0.480042 -0.297974 1441831941 0.810913 0.152100 -0.480042 -0.297974 1441831941 0.810913 0.152100 -0.480042 -0.297974 1441831941 0.810913 0.152100 -0.480042 -0.297974 1441831941 0.817078 0.175781 -0.466980 -0.288818 1441831941 0.817078 0.175781 -0.466980 -0.288818 1441831941 0.817078 0.175781 -0.466980 -0.288818 1441831941 0.817078 0.175781 -0.466980 -0.288818 1441831941 0.817078 0.175781 -0.466980 -0.288818 1441831941 0.817078 0.175781 -0.466980 -0.288818 1441831941 0.832153 0.197815 -0.482788 -0.187805 1441831941 0.832153 0.197815 -0.482788 -0.187805 1441831941 0.832153 0.197815 -0.482788 -0.187805 1441831941 0.832153 0.197815 -0.482788 -0.187805 1441831941 0.832153 0.197815 -0.482788 -0.187805 1441831941 0.832153 0.197815 -0.482788 -0.187805 1441831941 0.845947 0.139587 -0.504211 -0.103455 1441831941 0.845947 0.139587 -0.504211 -0.103455 1441831941 0.845947 0.139587 -0.504211 -0.103455 1441831941 0.845947 0.139587 -0.504211 -0.103455 1441831941 0.845947 0.139587 -0.504211 -0.103455 1441831941 0.845947 0.139587 -0.504211 -0.103455 1441831941 0.845459 -0.005676 -0.532959 -0.033325 1441831941 0.845459 -0.005676 -0.532959 -0.033325 1441831941 0.845459 -0.005676 -0.532959 -0.033325 1441831941 0.845459 -0.005676 -0.532959 -0.033325 1441831941 0.845459 -0.005676 -0.532959 -0.033325 1441831941 0.845459 -0.005676 -0.532959 -0.033325 1441831941 0.811462 -0.158936 -0.557739 0.071472 1441831941 0.811462 -0.158936 -0.557739 0.071472 1441831941 0.811462 -0.158936 -0.557739 0.071472 1441831941 0.811462 -0.158936 -0.557739 0.071472 1441831941 0.811462 -0.158936 -0.557739 0.071472 1441831941 0.741455 -0.284180 -0.572937 0.202881 1441831941 0.741455 -0.284180 -0.572937 0.202881 1441831941 0.741455 -0.284180 -0.572937 0.202881 1441831941 0.741455 -0.284180 -0.572937 0.202881 1441831941 0.741455 -0.284180 -0.572937 0.202881 1441831941 0.741455 -0.284180 -0.572937 0.202881 1441831941 0.615845 -0.433960 -0.594543 0.281006 1441831941 0.615845 -0.433960 -0.594543 0.281006 1441831941 0.615845 -0.433960 -0.594543 0.281006 1441831941 0.615845 -0.433960 -0.594543 0.281006 1441831941 0.550171 -0.466370 -0.647705 0.245667 1441831941 0.550171 -0.466370 -0.647705 0.245667 1441831941 0.550171 -0.466370 -0.647705 0.245667 1441831941 0.550171 -0.466370 -0.647705 0.245667 1441831941 0.550171 -0.466370 -0.647705 0.245667 1441831941 0.550171 -0.466370 -0.647705 0.245667 1441831941 0.681641 -0.214294 -0.676086 0.179810 1441831941 0.681641 -0.214294 -0.676086 0.179810 1441831941 0.681641 -0.214294 -0.676086 0.179810 1441831941 0.681641 -0.214294 -0.676086 0.179810 1441831941 0.681641 -0.214294 -0.676086 0.179810 1441831941 0.681641 -0.214294 -0.676086 0.179810 1441831941 0.790283 0.086182 -0.604858 -0.046814 1441831941 0.790283 0.086182 -0.604858 -0.046814 1441831941 0.790283 0.086182 -0.604858 -0.046814 1441831941 0.790283 0.086182 -0.604858 -0.046814 1441831941 0.790283 0.086182 -0.604858 -0.046814 1441831941 0.790283 0.086182 -0.604858 -0.046814 1441831941 0.794189 0.200623 -0.519836 -0.242371 1441831941 0.794189 0.200623 -0.519836 -0.242371 1441831941 0.794189 0.200623 -0.519836 -0.242371 1441831941 0.794189 0.200623 -0.519836 -0.242371 1441831941 0.794189 0.200623 -0.519836 -0.242371 1441831941 0.794189 0.200623 -0.519836 -0.242371 1441831941 0.795593 0.204285 -0.543762 -0.171936 1441831941 0.795593 0.204285 -0.543762 -0.171936 1441831941 0.795593 0.204285 -0.543762 -0.171936 1441831941 0.795593 0.204285 -0.543762 -0.171936 1441831941 0.795593 0.204285 -0.543762 -0.171936 1441831941 0.818665 0.160400 -0.543701 -0.091980 1441831941 0.818665 0.160400 -0.543701 -0.091980 1441831941 0.818665 0.160400 -0.543701 -0.091980 1441831941 0.818665 0.160400 -0.543701 -0.091980 1441831941 0.818665 0.160400 -0.543701 -0.091980 1441831941 0.818665 0.160400 -0.543701 -0.091980 1441831941 0.827820 0.065125 -0.557007 0.014771 1441831941 0.827820 0.065125 -0.557007 0.014771 1441831941 0.827820 0.065125 -0.557007 0.014771 1441831941 0.827820 0.065125 -0.557007 0.014771 1441831941 0.827820 0.065125 -0.557007 0.014771 1441831941 0.827820 0.065125 -0.557007 0.014771 1441831941 0.827820 0.065125 -0.557007 0.014771 1441831941 0.813171 -0.049744 -0.557068 0.161011 1441831941 0.813171 -0.049744 -0.557068 0.161011 1441831941 0.813171 -0.049744 -0.557068 0.161011 1441831941 0.813171 -0.049744 -0.557068 0.161011 1441831941 0.813171 -0.049744 -0.557068 0.161011 1441831941 0.813171 -0.049744 -0.557068 0.161011 1441831941 0.775208 -0.164246 -0.524780 0.310974 1441831941 0.775208 -0.164246 -0.524780 0.310974 1441831941 0.775208 -0.164246 -0.524780 0.310974 1441831941 0.775208 -0.164246 -0.524780 0.310974 1441831941 0.775208 -0.164246 -0.524780 0.310974 1441831941 0.677979 -0.348938 -0.518433 0.387085 1441831941 0.677979 -0.348938 -0.518433 0.387085 1441831942 0.677979 -0.348938 -0.518433 0.387085 1441831942 0.677979 -0.348938 -0.518433 0.387085 1441831942 0.677979 -0.348938 -0.518433 0.387085 1441831942 0.677979 -0.348938 -0.518433 0.387085 1441831942 0.677979 -0.348938 -0.518433 0.387085 1441831942 0.557068 -0.483704 -0.576965 0.350525 1441831942 0.557068 -0.483704 -0.576965 0.350525 1441831942 0.557068 -0.483704 -0.576965 0.350525 1441831942 0.557068 -0.483704 -0.576965 0.350525 1441831942 0.557068 -0.483704 -0.576965 0.350525 1441831942 0.557068 -0.483704 -0.576965 0.350525 1441831942 0.629028 -0.354126 -0.631836 0.282288 1441831942 0.629028 -0.354126 -0.631836 0.282288 1441831942 0.629028 -0.354126 -0.631836 0.282288 1441831942 0.629028 -0.354126 -0.631836 0.282288 1441831942 0.629028 -0.354126 -0.631836 0.282288 1441831942 0.775513 -0.065186 -0.619568 0.102112 1441831942 0.775513 -0.065186 -0.619568 0.102112 1441831942 0.775513 -0.065186 -0.619568 0.102112 1441831942 0.775513 -0.065186 -0.619568 0.102112 1441831942 0.775513 -0.065186 -0.619568 0.102112 1441831942 0.775513 -0.065186 -0.619568 0.102112 1441831942 0.817993 0.134155 -0.528137 -0.184082 1441831942 0.817993 0.134155 -0.528137 -0.184082 1441831942 0.817993 0.134155 -0.528137 -0.184082 1441831942 0.817993 0.134155 -0.528137 -0.184082 1441831942 0.817993 0.134155 -0.528137 -0.184082 1441831942 0.817993 0.134155 -0.528137 -0.184082 1441831942 0.817993 0.134155 -0.528137 -0.184082 1441831942 0.832092 0.180786 -0.487610 -0.192566 1441831942 0.832092 0.180786 -0.487610 -0.192566 1441831942 0.832092 0.180786 -0.487610 -0.192566 1441831942 0.832092 0.180786 -0.487610 -0.192566 1441831942 0.832092 0.180786 -0.487610 -0.192566 1441831942 0.845459 0.173340 -0.499451 -0.075012 1441831942 0.845459 0.173340 -0.499451 -0.075012 1441831942 0.845459 0.173340 -0.499451 -0.075012 1441831942 0.845459 0.173340 -0.499451 -0.075012 1441831942 0.845459 0.173340 -0.499451 -0.075012 1441831942 0.845459 0.173340 -0.499451 -0.075012 1441831942 0.854004 0.114441 -0.505981 0.039429 1441831942 0.854004 0.114441 -0.505981 0.039429 1441831942 0.854004 0.114441 -0.505981 0.039429 1441831942 0.842529 -0.005615 -0.517700 0.148376 1441831942 0.842529 -0.005615 -0.517700 0.148376 1441831942 0.842529 -0.005615 -0.517700 0.148376 1441831942 0.842529 -0.005615 -0.517700 0.148376 1441831942 0.842529 -0.005615 -0.517700 0.148376 1441831942 0.842529 -0.005615 -0.517700 0.148376 1441831942 0.842529 -0.005615 -0.517700 0.148376 1441831942 0.795288 -0.180786 -0.520142 0.253601 1441831942 0.795288 -0.180786 -0.520142 0.253601 1441831942 0.795288 -0.180786 -0.520142 0.253601 1441831942 0.795288 -0.180786 -0.520142 0.253601 1441831942 0.795288 -0.180786 -0.520142 0.253601 1441831942 0.795288 -0.180786 -0.520142 0.253601 1441831942 0.684082 -0.374329 -0.539429 0.317749 1441831942 0.684082 -0.374329 -0.539429 0.317749 1441831942 0.684082 -0.374329 -0.539429 0.317749 1441831942 0.684082 -0.374329 -0.539429 0.317749 1441831942 0.684082 -0.374329 -0.539429 0.317749 1441831942 0.684082 -0.374329 -0.539429 0.317749 1441831942 0.684082 -0.374329 -0.539429 0.317749 1441831942 0.579651 -0.473328 -0.566956 0.344238 1441831942 0.579651 -0.473328 -0.566956 0.344238 1441831942 0.579651 -0.473328 -0.566956 0.344238 1441831942 0.579651 -0.473328 -0.566956 0.344238 1441831942 0.579651 -0.473328 -0.566956 0.344238 1441831942 0.579651 -0.473328 -0.566956 0.344238 1441831942 0.595642 -0.426270 -0.602966 0.316162 1441831942 0.595642 -0.426270 -0.602966 0.316162 1441831942 0.595642 -0.426270 -0.602966 0.316162 1441831942 0.595642 -0.426270 -0.602966 0.316162 1441831942 0.595642 -0.426270 -0.602966 0.316162 1441831942 0.705444 -0.261353 -0.624817 0.208740 1441831942 0.705444 -0.261353 -0.624817 0.208740 1441831942 0.705444 -0.261353 -0.624817 0.208740 1441831942 0.705444 -0.261353 -0.624817 0.208740 1441831942 0.705444 -0.261353 -0.624817 0.208740 1441831942 0.820129 0.025085 -0.571411 0.012878 1441831942 0.820129 0.025085 -0.571411 0.012878 1441831942 0.820129 0.025085 -0.571411 0.012878 1441831942 0.820129 0.025085 -0.571411 0.012878 1441831942 0.831360 0.156677 -0.476929 -0.238464 1441831942 0.831360 0.156677 -0.476929 -0.238464 1441831942 0.831360 0.156677 -0.476929 -0.238464 1441831942 0.831360 0.156677 -0.476929 -0.238464 1441831942 0.831360 0.156677 -0.476929 -0.238464 1441831942 0.831360 0.156677 -0.476929 -0.238464 1441831942 0.855286 0.177490 -0.445374 -0.196533 1441831942 0.855286 0.177490 -0.445374 -0.196533 1441831942 0.855286 0.177490 -0.445374 -0.196533 1441831942 0.855286 0.177490 -0.445374 -0.196533 1441831942 0.855286 0.177490 -0.445374 -0.196533 1441831942 0.857727 0.182678 -0.477417 -0.054993 1441831942 0.857727 0.182678 -0.477417 -0.054993 1441831942 0.857727 0.182678 -0.477417 -0.054993 1441831942 0.857727 0.182678 -0.477417 -0.054993 1441831942 0.857727 0.182678 -0.477417 -0.054993 1441831942 0.857727 0.182678 -0.477417 -0.054993 1441831942 0.857727 0.182678 -0.477417 -0.054993 1441831942 0.854248 0.065674 -0.510132 0.075378 1441831942 0.854248 0.065674 -0.510132 0.075378 1441831943 0.854248 0.065674 -0.510132 0.075378 1441831943 0.854248 0.065674 -0.510132 0.075378 1441831943 0.854248 0.065674 -0.510132 0.075378 1441831943 0.854248 0.065674 -0.510132 0.075378 1441831943 0.805725 -0.139587 -0.543579 0.189331 1441831943 0.805725 -0.139587 -0.543579 0.189331 1441831943 0.805725 -0.139587 -0.543579 0.189331 1441831943 0.805725 -0.139587 -0.543579 0.189331 1441831943 0.805725 -0.139587 -0.543579 0.189331 1441831943 0.805725 -0.139587 -0.543579 0.189331 1441831943 0.672546 -0.363586 -0.579407 0.282471 1441831943 0.672546 -0.363586 -0.579407 0.282471 1441831943 0.672546 -0.363586 -0.579407 0.282471 1441831943 0.672546 -0.363586 -0.579407 0.282471 1441831943 0.545044 -0.471130 -0.586121 0.370789 1441831943 0.545044 -0.471130 -0.586121 0.370789 1441831943 0.545044 -0.471130 -0.586121 0.370789 1441831943 0.545044 -0.471130 -0.586121 0.370789 1441831943 0.545044 -0.471130 -0.586121 0.370789 1441831943 0.545044 -0.471130 -0.586121 0.370789 1441831943 0.536926 -0.472595 -0.631592 0.299133 1441831943 0.536926 -0.472595 -0.631592 0.299133 1441831943 0.536926 -0.472595 -0.631592 0.299133 1441831943 0.536926 -0.472595 -0.631592 0.299133 1441831943 0.536926 -0.472595 -0.631592 0.299133 1441831943 0.536926 -0.472595 -0.631592 0.299133 1441831943 0.692993 -0.233459 -0.651001 0.203552 1441831943 0.692993 -0.233459 -0.651001 0.203552 1441831943 0.692993 -0.233459 -0.651001 0.203552 1441831943 0.692993 -0.233459 -0.651001 0.203552 1441831943 0.807861 0.067749 -0.585388 -0.008423 1441831943 0.807861 0.067749 -0.585388 -0.008423 1441831943 0.807861 0.067749 -0.585388 -0.008423 1441831943 0.807861 0.067749 -0.585388 -0.008423 1441831943 0.807861 0.067749 -0.585388 -0.008423 1441831943 0.789185 0.222595 -0.557312 -0.130432 1441831943 0.789185 0.222595 -0.557312 -0.130432 1441831943 0.789185 0.222595 -0.557312 -0.130432 1441831943 0.789185 0.222595 -0.557312 -0.130432 1441831943 0.789185 0.222595 -0.557312 -0.130432 1441831943 0.789185 0.222595 -0.557312 -0.130432 1441831943 0.809143 0.213379 -0.545837 -0.042358 1441831943 0.809143 0.213379 -0.545837 -0.042358 1441831943 0.809143 0.213379 -0.545837 -0.042358 1441831943 0.809143 0.213379 -0.545837 -0.042358 1441831943 0.809143 0.213379 -0.545837 -0.042358 1441831943 0.809143 0.213379 -0.545837 -0.042358 1441831943 0.809143 0.213379 -0.545837 -0.042358 1441831943 0.825256 0.122559 -0.550171 0.034973 1441831943 0.825256 0.122559 -0.550171 0.034973 1441831943 0.825256 0.122559 -0.550171 0.034973 1441831943 0.825256 0.122559 -0.550171 0.034973 1441831943 0.825256 0.122559 -0.550171 0.034973 1441831943 0.825256 0.122559 -0.550171 0.034973 1441831943 0.822937 -0.013977 -0.553284 0.127991 1441831943 0.822937 -0.013977 -0.553284 0.127991 1441831943 0.822937 -0.013977 -0.553284 0.127991 1441831943 0.822937 -0.013977 -0.553284 0.127991 1441831943 0.822937 -0.013977 -0.553284 0.127991 1441831943 0.822937 -0.013977 -0.553284 0.127991 1441831943 0.788879 -0.133606 -0.543152 0.254456 1441831943 0.788879 -0.133606 -0.543152 0.254456 1441831943 0.788879 -0.133606 -0.543152 0.254456 1441831943 0.788879 -0.133606 -0.543152 0.254456 1441831943 0.788879 -0.133606 -0.543152 0.254456 1441831943 0.788879 -0.133606 -0.543152 0.254456 1441831943 0.788879 -0.133606 -0.543152 0.254456 1441831943 0.698059 -0.326355 -0.550293 0.321594 1441831943 0.698059 -0.326355 -0.550293 0.321594 1441831943 0.698059 -0.326355 -0.550293 0.321594 1441831943 0.698059 -0.326355 -0.550293 0.321594 1441831943 0.698059 -0.326355 -0.550293 0.321594 1441831943 0.698059 -0.326355 -0.550293 0.321594 1441831943 0.559937 -0.490479 -0.574280 0.340698 1441831943 0.559937 -0.490479 -0.574280 0.340698 1441831943 0.559937 -0.490479 -0.574280 0.340698 1441831943 0.559937 -0.490479 -0.574280 0.340698 1441831943 0.559937 -0.490479 -0.574280 0.340698 1441831943 0.559937 -0.490479 -0.574280 0.340698 1441831943 0.539734 -0.500732 -0.606384 0.300476 1441831943 0.539734 -0.500732 -0.606384 0.300476 1441831943 0.539734 -0.500732 -0.606384 0.300476 1441831943 0.539734 -0.500732 -0.606384 0.300476 1441831943 0.539734 -0.500732 -0.606384 0.300476 1441831943 0.539734 -0.500732 -0.606384 0.300476 1441831943 0.539734 -0.500732 -0.606384 0.300476 1441831943 0.679565 -0.301697 -0.642090 0.186768 1441831943 0.679565 -0.301697 -0.642090 0.186768 1441831943 0.679565 -0.301697 -0.642090 0.186768 1441831943 0.679565 -0.301697 -0.642090 0.186768 1441831943 0.679565 -0.301697 -0.642090 0.186768 1441831943 0.679565 -0.301697 -0.642090 0.186768 1441831943 0.793701 0.009155 -0.607727 0.024475 1441831943 0.793701 0.009155 -0.607727 0.024475 1441831943 0.793701 0.009155 -0.607727 0.024475 1441831943 0.793701 0.009155 -0.607727 0.024475 1441831943 0.797546 0.210999 -0.544006 -0.153259 1441831943 0.797546 0.210999 -0.544006 -0.153259 1441831943 0.797546 0.210999 -0.544006 -0.153259 1441831943 0.797546 0.210999 -0.544006 -0.153259 1441831943 0.797546 0.210999 -0.544006 -0.153259 1441831943 0.797546 0.210999 -0.544006 -0.153259 1441831943 0.797546 0.210999 -0.544006 -0.153259 1441831943 0.824829 0.229370 -0.501221 -0.125488 1441831943 0.824829 0.229370 -0.501221 -0.125488 1441831943 0.824829 0.229370 -0.501221 -0.125488 1441831943 0.824829 0.229370 -0.501221 -0.125488 1441831944 0.824829 0.229370 -0.501221 -0.125488 1441831944 0.824829 0.229370 -0.501221 -0.125488 1441831944 0.821533 0.241394 -0.516479 0.005005 1441831944 0.821533 0.241394 -0.516479 0.005005 1441831944 0.821533 0.241394 -0.516479 0.005005 1441831944 0.821533 0.241394 -0.516479 0.005005 1441831944 0.832031 0.179688 -0.505493 0.141052 1441831944 0.832031 0.179688 -0.505493 0.141052 1441831944 0.832031 0.179688 -0.505493 0.141052 1441831944 0.832031 0.179688 -0.505493 0.141052 1441831944 0.832031 0.179688 -0.505493 0.141052 1441831944 0.832031 0.179688 -0.505493 0.141052 1441831944 0.832031 0.179688 -0.505493 0.141052 1441831944 0.835205 -0.028381 -0.498596 0.230103 1441831944 0.835205 -0.028381 -0.498596 0.230103 1441831944 0.835205 -0.028381 -0.498596 0.230103 1441831944 0.835205 -0.028381 -0.498596 0.230103 1441831944 0.835205 -0.028381 -0.498596 0.230103 1441831944 0.835205 -0.028381 -0.498596 0.230103 1441831944 0.835205 -0.028381 -0.498596 0.230103 1441831944 0.734558 -0.329651 -0.514526 0.295044 1441831944 0.734558 -0.329651 -0.514526 0.295044 1441831944 0.734558 -0.329651 -0.514526 0.295044 1441831944 0.734558 -0.329651 -0.514526 0.295044 1441831944 0.734558 -0.329651 -0.514526 0.295044 1441831944 0.573730 -0.520752 -0.503601 0.382202 1441831944 0.573730 -0.520752 -0.503601 0.382202 1441831944 0.573730 -0.520752 -0.503601 0.382202 1441831944 0.573730 -0.520752 -0.503601 0.382202 1441831944 0.573730 -0.520752 -0.503601 0.382202 1441831944 0.573730 -0.520752 -0.503601 0.382202 1441831944 0.573730 -0.520752 -0.503601 0.382202 1441831944 0.506042 -0.561157 -0.493286 0.430908 1441831944 0.506042 -0.561157 -0.493286 0.430908 1441831944 0.506042 -0.561157 -0.493286 0.430908 1441831944 0.506042 -0.561157 -0.493286 0.430908 1441831944 0.506042 -0.561157 -0.493286 0.430908 1441831944 0.506042 -0.561157 -0.493286 0.430908 1441831944 0.534729 -0.505981 -0.564819 0.372925 1441831944 0.534729 -0.505981 -0.564819 0.372925 1441831944 0.534729 -0.505981 -0.564819 0.372925 1441831944 0.534729 -0.505981 -0.564819 0.372925 1441831944 0.534729 -0.505981 -0.564819 0.372925 1441831944 0.534729 -0.505981 -0.564819 0.372925 1441831944 0.534729 -0.505981 -0.564819 0.372925 1441831944 0.713562 -0.233337 -0.596436 0.283997 1441831944 0.713562 -0.233337 -0.596436 0.283997 1441831944 0.713562 -0.233337 -0.596436 0.283997 1441831944 0.713562 -0.233337 -0.596436 0.283997 1441831944 0.713562 -0.233337 -0.596436 0.283997 1441831944 0.842346 0.003967 -0.538940 -0.004700 1441831944 0.842346 0.003967 -0.538940 -0.004700 1441831944 0.842346 0.003967 -0.538940 -0.004700 1441831944 0.842346 0.003967 -0.538940 -0.004700 1441831944 0.842346 0.003967 -0.538940 -0.004700 1441831944 0.842346 0.003967 -0.538940 -0.004700 1441831944 0.842346 0.003967 -0.538940 -0.004700 1441831944 0.856506 0.147644 -0.472961 -0.144653 1441831944 0.856506 0.147644 -0.472961 -0.144653 1441831944 0.856506 0.147644 -0.472961 -0.144653 1441831944 0.856506 0.147644 -0.472961 -0.144653 1441831944 0.856506 0.147644 -0.472961 -0.144653 1441831944 0.856506 0.147644 -0.472961 -0.144653 1441831944 0.866394 0.163391 -0.459595 -0.106873 1441831944 0.866394 0.163391 -0.459595 -0.106873 1441831944 0.866394 0.163391 -0.459595 -0.106873 1441831944 0.866394 0.163391 -0.459595 -0.106873 1441831944 0.866394 0.163391 -0.459595 -0.106873 1441831944 0.866394 0.163391 -0.459595 -0.106873 1441831944 0.876587 0.131287 -0.461304 -0.038757 1441831944 
0.419922 0.611206 0.124573 -0.659180 1441831946 0.419922 0.611206 0.124573 -0.659180 1441831946 0.419922 0.611206 0.124573 -0.659180 1441831946 0.419922 0.611206 0.124573 -0.659180 1441831946 0.419922 0.611206 0.124573 -0.659180 1441831946 0.419922 0.611206 0.124573 -0.659180 1441831946 0.424316 0.613647 0.149597 -0.648865 1441831946 0.424316 0.613647 0.149597 -0.648865 1441831946 0.424316 0.613647 0.149597 -0.648865 1441831946 0.424316 0.613647 0.149597 -0.648865 1441831946 0.424316 0.613647 0.149597 -0.648865 1441831946 0.445435 0.597473 0.203186 -0.635071 1441831946 0.445435 0.597473 0.203186 -0.635071 1441831946 0.472839 0.564819 0.258301 -0.625000 1441831946 0.472839 0.564819 0.258301 -0.625000 1441831946 0.472839 0.564819 0.258301 -0.625000 1441831946 0.472839 0.564819 0.258301 -0.625000 1441831946 0.472839 0.564819 0.258301 -0.625000 1441831946 0.472839 0.564819 0.258301 -0.625000 1441831946 0.472839 0.564819 0.258301 -0.625000 1441831946 0.484192 0.542786 0.267334 -0.632019 1441831947 0.484192 0.542786 0.267334 -0.632019 1441831947 0.484192 0.542786 0.267334 -0.632019 1441831947 0.484192 0.542786 0.267334 -0.632019 1441831947 0.484192 0.542786 0.267334 -0.632019 1441831947 0.484192 0.542786 0.267334 -0.632019 1441831947 0.476807 0.547180 0.225830 -0.649780 1441831947 0.476807 0.547180 0.225830 -0.649780 1441831947 0.476807 0.547180 0.225830 -0.649780 1441831947 0.476807 0.547180 0.225830 -0.649780 1441831947 0.476807 0.547180 0.225830 -0.649780 1441831947 0.476807 0.547180 0.225830 -0.649780 1441831947 0.453613 0.573059 0.156372 -0.664368 1441831947 0.453613 0.573059 0.156372 -0.664368 1441831947 0.453613 0.573059 0.156372 -0.664368 1441831947 0.453613 0.573059 0.156372 -0.664368 1441831947 0.453613 0.573059 0.156372 -0.664368 1441831947 0.453613 0.573059 0.156372 -0.664368 1441831947 0.434570 0.591797 0.090759 -0.672791 1441831947 0.434570 0.591797 0.090759 -0.672791 1441831947 0.434570 0.591797 0.090759 -0.672791 1441831947 0.434570 0.591797 0.090759 -0.672791 1441831947 0.434570 0.591797 0.090759 -0.672791 1441831947 0.436401 0.590393 0.065552 -0.675781 1441831947 0.436401 0.590393 0.065552 -0.675781 1441831947 0.436401 0.590393 0.065552 -0.675781 1441831947 0.436401 0.590393 0.065552 -0.675781 1441831947 0.436401 0.590393 0.065552 -0.675781 1441831947 0.436401 0.590393 0.065552 -0.675781 1441831947 0.436401 0.590393 0.065552 -0.675781 1441831947 0.448303 0.582275 0.059631 -0.675598 1441831947 0.448303 0.582275 0.059631 -0.675598 1441831947 0.448303 0.582275 0.059631 -0.675598 1441831947 0.448303 0.582275 0.059631 -0.675598 1441831947 0.448303 0.582275 0.059631 -0.675598 1441831947 0.448303 0.582275 0.059631 -0.675598 1441831947 0.450806 0.590759 0.044128 -0.667664 1441831947 0.450806 0.590759 0.044128 -0.667664 1441831947 0.450806 0.590759 0.044128 -0.667664 1441831947 0.450806 0.590759 0.044128 -0.667664 1441831947 0.450806 0.590759 0.044128 -0.667664 1441831947 0.450806 0.590759 0.044128 -0.667664 1441831947 0.441345 0.603699 0.040588 -0.662598 1441831947 0.441345 0.603699 0.040588 -0.662598 1441831947 0.441345 0.603699 0.040588 -0.662598 1441831947 0.441345 0.603699 0.040588 -0.662598 1441831947 0.441345 0.603699 0.040588 -0.662598 1441831947 0.441345 0.603699 0.040588 -0.662598 1441831947 0.414001 0.619629 0.061951 -0.663940 1441831947 0.414001 0.619629 0.061951 -0.663940 1441831947 0.414001 0.619629 0.061951 -0.663940 1441831947 0.414001 0.619629 0.061951 -0.663940 1441831947 0.414001 0.619629 0.061951 -0.663940 1441831947 0.414001 0.619629 0.061951 -0.663940 1441831947 0.388000 0.618042 0.123596 -0.672424 1441831947 0.388000 0.618042 0.123596 -0.672424 1441831947 0.388000 0.618042 0.123596 -0.672424 1441831947 0.388000 0.618042 0.123596 -0.672424 1441831947 0.388000 0.618042 0.123596 -0.672424 1441831947 0.388000 0.618042 0.123596 -0.672424 1441831947 0.388000 0.618042 0.123596 -0.672424 1441831947 0.363586 0.606079 0.190918 -0.681213 1441831947 0.363586 0.606079 0.190918 -0.681213 1441831947 0.363586 0.606079 0.190918 -0.681213 1441831947 0.363586 0.606079 0.190918 -0.681213 1441831947 0.363586 0.606079 0.190918 -0.681213 1441831947 0.363586 0.606079 0.190918 -0.681213 1441831947 0.343201 0.600159 0.219543 -0.688354 1441831947 0.343201 0.600159 0.219543 -0.688354 1441831947 0.343201 0.600159 0.219543 -0.688354 1441831947 0.343201 0.600159 0.219543 -0.688354 1441831947 0.343201 0.600159 0.219543 -0.688354 1441831947 0.343201 0.600159 0.219543 -0.688354 1441831947 0.336975 0.600342 0.218384 -0.691589 1441831947 0.336975 0.600342 0.218384 -0.691589 1441831947 0.336975 0.600342 0.218384 -0.691589 1441831947 0.336975 0.600342 0.218384 -0.691589 1441831947 0.336975 0.600342 0.218384 -0.691589 1441831947 0.336975 0.600342 0.218384 -0.691589 1441831947 0.338440 0.606873 0.190796 -0.693298 1441831947 0.338440 0.606873 0.190796 -0.693298 1441831947 0.338440 0.606873 0.190796 -0.693298 1441831947 0.338440 0.606873 0.190796 -0.693298 1441831947 0.338440 0.606873 0.190796 -0.693298 1441831947 0.338440 0.606873 0.190796 -0.693298 1441831947 0.338440 0.606873 0.190796 -0.693298 1441831947 0.351929 0.607361 0.164673 -0.692932 1441831947 0.351929 0.607361 0.164673 -0.692932 1441831947 0.351929 0.607361 0.164673 -0.692932 1441831947 0.351929 0.607361 0.164673 -0.692932 1441831947 0.351929 0.607361 0.164673 -0.692932 1441831947 0.351929 0.607361 0.164673 -0.692932 1441831947 0.374756 0.598206 0.151794 -0.691833 1441831947 0.374756 0.598206 0.151794 -0.691833 1441831947 0.374756 0.598206 0.151794 -0.691833 1441831947 0.374756 0.598206 0.151794 -0.691833 1441831947 0.374756 0.598206 0.151794 -0.691833 1441831947 0.374756 0.598206 0.151794 -0.691833 1441831947 0.392456 0.592346 0.133484 -0.690796 1441831947 0.392456 0.592346 0.133484 -0.690796 1441831947 0.392456 0.592346 0.133484 -0.690796 1441831947 0.392456 0.592346 0.133484 -0.690796 1441831947 0.392456 0.592346 0.133484 -0.690796 1441831947 0.392456 0.592346 0.133484 -0.690796 1441831947 0.400269 0.596619 0.101929 -0.688049 1441831947 0.400269 0.596619 0.101929 -0.688049 1441831947 0.400269 0.596619 0.101929 -0.688049 1441831947 0.400269 0.596619 0.101929 -0.688049 1441831947 0.400269 0.596619 0.101929 -0.688049 1441831947 0.400269 0.596619 0.101929 -0.688049 1441831947 0.400269 0.596619 0.101929 -0.688049 1441831947 0.403870 0.603210 0.077637 -0.683350 1441831947 0.403870 0.603210 0.077637 -0.683350 1441831948 0.403870 0.603210 0.077637 -0.683350 1441831948 0.403870 0.603210 0.077637 -0.683350 1441831948 0.403870 0.603210 0.077637 -0.683350 1441831948 0.407593 0.603943 0.076843 -0.680542 1441831948 0.407593 0.603943 0.076843 -0.680542 1441831948 0.407593 0.603943 0.076843 -0.680542 1441831948 0.407593 0.603943 0.076843 -0.680542 1441831948 0.407593 0.603943 0.076843 -0.680542 1441831948 0.407593 0.603943 0.076843 -0.680542 1441831948 0.407593 0.603943 0.076843 -0.680542 1441831948 0.412781 0.597961 0.097290 -0.680176 1441831948 0.412781 0.597961 0.097290 -0.680176 1441831948 0.412781 0.597961 0.097290 -0.680176 1441831948 0.412781 0.597961 0.097290 -0.680176 1441831948 0.412781 0.597961 0.097290 -0.680176 1441831948 0.414612 0.592102 0.120483 -0.680420 1441831948 0.414612 0.592102 0.120483 -0.680420 1441831948 0.414612 0.592102 0.120483 -0.680420 1441831948 0.414612 0.592102 0.120483 -0.680420 1441831948 0.414612 0.592102 0.120483 -0.680420 1441831948 0.414612 0.592102 0.120483 -0.680420 1441831948 0.407898 0.593994 0.133118 -0.680481 1441831948 0.407898 0.593994 0.133118 -0.680481 1441831948 0.407898 0.593994 0.133118 -0.680481 1441831948 0.407898 0.593994 0.133118 -0.680481 1441831948 0.407898 0.593994 0.133118 -0.680481 1441831948 0.407898 0.593994 0.133118 -0.680481 1441831948 0.398193 0.598145 0.141724 -0.680847 1441831948 0.398193 0.598145 0.141724 -0.680847 1441831948 0.398193 0.598145 0.141724 -0.680847 1441831948 0.398193 0.598145 0.141724 -0.680847 1441831948 0.394165 0.598145 0.160339 -0.679077 1441831948 0.394165 0.598145 0.160339 -0.679077 1441831948 0.394165 0.598145 0.160339 -0.679077 1441831948 0.394165 0.598145 0.160339 -0.679077 1441831948 0.394165 0.598145 0.160339 -0.679077 1441831948 0.394165 0.598145 0.160339 -0.679077 1441831948 0.399475 0.588501 0.186279 -0.677734 1441831948 0.399475 0.588501 0.186279 -0.677734 1441831948 0.399475 0.588501 0.186279 -0.677734 1441831948 0.399475 0.588501 0.186279 -0.677734 1441831948 0.399475 0.588501 0.186279 -0.677734 1441831948 0.406982 0.579346 0.205383 -0.675659 1441831948 0.406982 0.579346 0.205383 -0.675659 1441831948 0.406982 0.579346 0.205383 -0.675659 1441831948 0.406982 0.579346 0.205383 -0.675659 1441831948 0.406982 0.579346 0.205383 -0.675659 1441831948 0.406982 0.579346 0.205383 -0.675659 1441831948 0.406982 0.579346 0.205383 -0.675659 1441831948 0.406372 0.580994 0.195251 -0.677612 1441831948 0.406372 0.580994 0.195251 -0.677612 1441831948 0.406372 0.580994 0.195251 -0.677612 1441831948 0.406372 0.580994 0.195251 -0.677612 1441831948 0.406372 0.580994 0.195251 -0.677612 1441831948 0.406372 0.580994 0.195251 -0.677612 1441831948 0.397461 0.593811 0.166321 -0.679504 1441831948 0.397461 0.593811 0.166321 -0.679504 1441831948 0.397461 0.593811 0.166321 -0.679504 1441831948 0.397461 0.593811 0.166321 -0.679504 1441831948 0.397461 0.593811 0.166321 -0.679504 1441831948 0.397461 0.593811 0.166321 -0.679504 1441831948 0.381836 0.609985 0.136902 -0.680664 1441831948 0.381836 0.609985 0.136902 -0.680664 1441831948 0.381836 0.609985 0.136902 -0.680664 1441831948 0.381836 0.609985 0.136902 -0.680664 1441831948 0.381836 0.609985 0.136902 -0.680664 1441831948 0.381836 0.609985 0.136902 -0.680664 1441831948 0.373108 0.616821 0.136169 -0.679565 1441831948 0.373108 0.616821 0.136169 -0.679565 1441831948 0.373108 0.616821 0.136169 -0.679565 1441831948 0.373108 0.616821 0.136169 -0.679565 1441831948 0.373108 0.616821 0.136169 -0.679565 1441831948 0.373108 0.616821 0.136169 -0.679565 1441831948 0.379578 0.608032 0.167419 -0.676880 1441831948 0.379578 0.608032 0.167419 -0.676880 1441831948 0.379578 0.608032 0.167419 -0.676880 1441831948 0.379578 0.608032 0.167419 -0.676880 1441831948 0.379578 0.608032 0.167419 -0.676880 1441831948 0.379578 0.608032 0.167419 -0.676880 1441831948 0.388000 0.596313 0.202393 -0.672974 1441831948 0.388000 0.596313 0.202393 -0.672974 1441831948 0.388000 0.596313 0.202393 -0.672974 1441831948 0.388000 0.596313 0.202393 -0.672974 1441831948 0.388000 0.596313 0.202393 -0.672974 1441831948 0.388000 0.596313 0.202393 -0.672974 1441831948 0.389648 0.591797 0.213318 -0.672607 1441831948 0.389648 0.591797 0.213318 -0.672607 1441831948 0.389648 0.591797 0.213318 -0.672607 1441831948 0.389648 0.591797 0.213318 -0.672607 1441831948 0.389648 0.591797 0.213318 -0.672607 1441831948 0.389648 0.591797 0.213318 -0.672607 1441831948 0.386292 0.595642 0.197205 -0.676086 1441831948 0.386292 0.595642 0.197205 -0.676086 1441831948 0.386292 0.595642 0.197205 -0.676086 1441831948 0.386292 0.595642 0.197205 -0.676086 1441831948 0.386292 0.595642 0.197205 -0.676086 1441831948 0.386292 0.595642 0.197205 -0.676086 1441831948 0.385315 0.601257 0.173279 -0.678223 1441831948 0.385315 0.601257 0.173279 -0.678223 1441831948 0.385315 0.601257 0.173279 -0.678223 1441831948 0.385315 0.601257 0.173279 -0.678223 1441831948 0.385315 0.601257 0.173279 -0.678223 1441831948 0.398987 0.598633 0.164856 -0.674683 1441831948 0.398987 0.598633 0.164856 -0.674683 1441831948 0.398987 0.598633 0.164856 -0.674683 1441831948 0.398987 0.598633 0.164856 -0.674683 1441831949 0.398987 0.598633 0.164856 -0.674683 1441831949 0.398987 0.598633 0.164856 -0.674683 1441831949 0.398987 0.598633 0.164856 -0.674683 1441831949 0.427795 0.584595 0.177063 -0.666199 1441831949 0.427795 0.584595 0.177063 -0.666199 1441831949 0.427795 0.584595 0.177063 -0.666199 1441831949 0.427795 0.584595 0.177063 -0.666199 1441831949 0.427795 0.584595 0.177063 -0.666199 1441831949 0.427795 0.584595 0.177063 -0.666199 1441831949 0.446045 0.577881 0.177734 -0.659912 1441831949 0.446045 0.577881 0.177734 -0.659912 1441831949 0.446045 0.577881 0.177734 -0.659912 1441831949 0.446045 0.577881 0.177734 -0.659912 1441831949 0.446045 0.577881 0.177734 -0.659912 1441831949 0.446045 0.577881 0.177734 -0.659912 1441831949 0.441772 0.583618 0.155701 -0.663330 1441831949 0.441772 0.583618 0.155701 -0.663330 1441831949 0.441772 0.583618 0.155701 -0.663330 1441831949 0.441772 0.583618 0.155701 -0.663330 1441831949 0.441772 0.583618 0.155701 -0.663330 1441831949 0.441772 0.583618 0.155701 -0.663330 1441831949 0.418579 0.601318 0.131897 -0.667664 1441831949 0.418579 0.601318 0.131897 -0.667664 1441831949 0.418579 0.601318 0.131897 -0.667664 1441831949 0.418579 0.601318 0.131897 -0.667664 1441831949 0.418579 0.601318 0.131897 -0.667664 1441831949 0.406555 0.605347 0.144531 -0.668823 1441831949 0.406555 0.605347 0.144531 -0.668823 1441831949 0.406555 0.605347 0.144531 -0.668823 1441831949 0.406555 0.605347 0.144531 -0.668823 1441831949 0.406555 0.605347 0.144531 -0.668823 1441831949 0.406555 0.605347 0.144531 -0.668823 1441831949 0.406555 0.605347 0.144531 -0.668823 1441831949 0.409912 0.594177 0.190796 -0.665222 1441831949 0.409912 0.594177 0.190796 -0.665222 1441831949 0.409912 0.594177 0.190796 -0.665222 1441831949 0.409912 0.594177 0.190796 -0.665222 1441831949 0.409912 0.594177 0.190796 -0.665222 1441831949 0.413940 0.580688 0.233032 -0.661133 1441831949 0.413940 0.580688 0.233032 -0.661133 1441831949 0.413940 0.580688 0.233032 -0.661133 1441831949 0.413940 0.580688 0.233032 -0.661133 1441831949 0.413940 0.580688 0.233032 -0.661133 1441831949 0.413940 0.580688 0.233032 -0.661133 1441831949 0.413269 0.572449 0.254456 -0.660828 1441831949 0.413269 0.572449 0.254456 -0.660828 1441831949 0.413269 0.572449 0.254456 -0.660828 1441831949 0.413269 0.572449 0.254456 -0.660828 1441831949 0.413269 0.572449 0.254456 -0.660828 1441831949 0.413269 0.572449 0.254456 -0.660828 1441831949 0.408081 0.571716 0.251282 -0.665894 1441831949 0.408081 0.571716 0.251282 -0.665894 1441831949 0.408081 0.571716 0.251282 -0.665894 1441831949 0.408081 0.571716 0.251282 -0.665894 1441831949 0.408081 0.571716 0.251282 -0.665894 1441831949 0.408081 0.571716 0.251282 -0.665894 1441831949 0.409302 0.569885 0.239990 -0.670837 1441831949 0.409302 0.569885 0.239990 -0.670837 1441831949 0.409302 0.569885 0.239990 -0.670837 1441831949 0.409302 0.569885 0.239990 -0.670837 1441831949 0.422974 0.561279 0.226807 -0.674194 1441831949 0.422974 0.561279 0.226807 -0.674194 1441831949 0.422974 0.561279 0.226807 -0.674194 1441831949 0.422974 0.561279 0.226807 -0.674194 1441831949 0.422974 0.561279 0.226807 -0.674194 1441831949 0.422974 0.561279 0.226807 -0.674194 1441831949 0.433472 0.565796 0.204529 -0.670898 1441831949 0.433472 0.565796 0.204529 -0.670898 1441831949 0.433472 0.565796 0.204529 -0.670898 1441831949 0.433472 0.565796 0.204529 -0.670898 1441831949 0.442383 0.575134 0.173950 -0.665771 1441831949 0.442383 0.575134 0.173950 -0.665771 1441831949 0.442383 0.575134 0.173950 -0.665771 1441831949 0.442383 0.575134 0.173950 -0.665771 1441831949 0.442383 0.575134 0.173950 -0.665771 1441831949 0.442383 0.575134 0.173950 -0.665771 1441831949 0.442383 0.575134 0.173950 -0.665771 1441831949 0.451050 0.585632 0.152710 -0.655945 1441831949 0.451050 0.585632 0.152710 -0.655945 1441831949 0.451050 0.585632 0.152710 -0.655945 1441831949 0.451050 0.585632 0.152710 -0.655945 1441831949 0.451050 0.585632 0.152710 -0.655945 1441831949 0.468140 0.579712 0.165405 -0.646057 1441831949 0.468140 0.579712 0.165405 -0.646057 1441831949 0.468140 0.579712 0.165405 -0.646057 1441831949 0.468140 0.579712 0.165405 -0.646057 1441831949 0.468140 0.579712 0.165405 -0.646057 1441831949 0.480896 0.566956 0.191833 -0.640686 1441831949 0.480896 0.566956 0.191833 -0.640686 1441831949 0.480896 0.566956 0.191833 -0.640686 1441831949 0.480896 0.566956 0.191833 -0.640686 1441831949 0.480896 0.566956 0.191833 -0.640686 1441831949 0.480896 0.566956 0.191833 -0.640686 1441831949 0.476990 0.559204 0.209534 -0.644897 1441831949 0.476990 0.559204 0.209534 -0.644897 1441831949 0.476990 0.559204 0.209534 -0.644897 1441831949 0.476990 0.559204 0.209534 -0.644897 1441831949 0.476990 0.559204 0.209534 -0.644897 1441831949 0.476990 0.559204 0.209534 -0.644897 1441831949 0.458740 0.561768 0.211609 -0.655090 1441831949 0.458740 0.561768 0.211609 -0.655090 1441831949 0.458740 0.561768 0.211609 -0.655090 1441831949 0.458740 0.561768 0.211609 -0.655090 1441831949 0.458740 0.561768 0.211609 -0.655090 1441831950 0.458740 0.561768 0.211609 -0.655090 1441831950 0.458740 0.561768 0.211609 -0.655090 1441831950 0.439209 0.566895 0.205872 -0.665833 1441831950 0.439209 0.566895 0.205872 -0.665833 1441831950 0.439209 0.566895 0.205872 -0.665833 1441831950 0.439209 0.566895 0.205872 -0.665833 1441831950 0.439209 0.566895 0.205872 -0.665833 1441831950 0.439209 0.566895 0.205872 -0.665833 1441831950 0.422852 0.572266 0.198792 -0.673950 1441831950 0.422852 0.572266 0.198792 -0.673950 1441831950 0.422852 0.572266 0.198792 -0.673950 1441831950 0.422852 0.572266 0.198792 -0.673950 1441831950 0.422852 0.572266 0.198792 -0.673950 1441831950 0.422852 0.572266 0.198792 -0.673950 1441831950 0.413391 0.573608 0.201111 -0.677917 1441831950 0.413391 0.573608 0.201111 -0.677917 1441831950 0.413391 0.573608 0.201111 -0.677917 1441831950 0.413391 0.573608 0.201111 -0.677917 1441831950 0.422302 0.563599 0.193359 -0.683044 1441831950 0.422302 0.563599 0.193359 -0.683044 1441831950 0.422302 0.563599 0.193359 -0.683044 1441831950 0.422302 0.563599 0.193359 -0.683044 1441831950 0.422302 0.563599 0.193359 -0.683044 1441831950 0.422302 0.563599 0.193359 -0.683044 1441831950 0.425903 0.568115 0.179871 -0.680786 1441831950 0.425903 0.568115 0.179871 -0.680786 1441831950 0.425903 0.568115 0.179871 -0.680786 1441831950 0.425903 0.568115 0.179871 -0.680786 1441831950 0.425903 0.568115 0.179871 -0.680786 1441831950 0.425903 0.568115 0.179871 -0.680786 1441831950 0.425903 0.568115 0.179871 -0.680786 1441831950 0.415405 0.577148 0.155212 -0.685730 1441831950 0.415405 0.577148 0.155212 -0.685730 1441831950 0.415405 0.577148 0.155212 -0.685730 1441831950 0.415405 0.577148 0.155212 -0.685730 1441831950 0.415405 0.577148 0.155212 -0.685730 1441831950 0.415405 0.577148 0.155212 -0.685730 1441831950 0.386108 0.591431 0.128174 -0.696167 1441831950 0.386108 0.591431 0.128174 -0.696167 1441831950 0.386108 0.591431 0.128174 -0.696167 1441831950 0.386108 0.591431 0.128174 -0.696167 1441831950 0.386108 0.591431 0.128174 -0.696167 1441831950 0.386108 0.591431 0.128174 -0.696167 1441831950 0.386108 0.591431 0.128174 -0.696167 1441831950 0.347534 0.604858 0.122681 -0.705933 1441831950 0.347534 0.604858 0.122681 -0.705933 1441831950 0.347534 0.604858 0.122681 -0.705933 1441831950 0.347534 0.604858 0.122681 -0.705933 1441831950 0.347534 0.604858 0.122681 -0.705933 1441831950 0.322205 0.606628 0.147949 -0.711548 1441831950 0.322205 0.606628 0.147949 -0.711548 1441831950 0.322205 0.606628 0.147949 -0.711548 1441831950 0.322205 0.606628 0.147949 -0.711548 1441831950 0.322205 0.606628 0.147949 -0.711548 1441831950 0.322205 0.606628 0.147949 -0.711548 1441831950 0.322205 0.606628 0.147949 -0.711548 1441831950 0.316040 0.601013 0.184387 -0.710571 1441831950 0.316040 0.601013 0.184387 -0.710571 1441831950 0.316040 0.601013 0.184387 -0.710571 1441831950 0.316040 0.601013 0.184387 -0.710571 1441831950 0.316040 0.601013 0.184387 -0.710571 1441831950 0.319458 0.598083 0.203247 -0.706299 1441831950 0.319458 0.598083 0.203247 -0.706299 1441831950 0.319458 0.598083 0.203247 -0.706299 1441831950 0.319458 0.598083 0.203247 -0.706299 1441831950 0.319458 0.598083 0.203247 -0.706299 1441831950 0.319458 0.598083 0.203247 -0.706299 1441831950 0.325500 0.600342 0.193726 -0.704346 1441831950 0.325500 0.600342 0.193726 -0.704346 1441831950 0.325500 0.600342 0.193726 -0.704346 1441831950 0.325500 0.600342 0.193726 -0.704346 1441831950 0.325500 0.600342 0.193726 -0.704346 1441831950 0.325500 0.600342 0.193726 -0.704346 1441831950 0.341492 0.601624 0.180420 -0.699219 1441831950 0.341492 0.601624 0.180420 -0.699219 1441831950 0.341492 0.601624 0.180420 -0.699219 1441831950 0.341492 0.601624 0.180420 -0.699219 1441831950 0.341492 0.601624 0.180420 -0.699219 1441831950 0.341492 0.601624 0.180420 -0.699219 1441831950 0.341492 0.601624 0.180420 -0.699219 1441831950 0.377380 0.585754 0.175171 -0.695557 1441831950 0.377380 0.585754 0.175171 -0.695557 1441831950 0.377380 0.585754 0.175171 -0.695557 1441831950 0.377380 0.585754 0.175171 -0.695557 1441831950 0.377380 0.585754 0.175171 -0.695557 1441831950 0.377380 0.585754 0.175171 -0.695557 1441831950 0.413269 0.576538 0.165833 -0.685059 1441831950 0.413269 0.576538 0.165833 -0.685059 1441831950 0.413269 0.576538 0.165833 -0.685059 1441831950 0.413269 0.576538 0.165833 -0.685059 1441831950 0.413269 0.576538 0.165833 -0.685059 1441831950 0.432495 0.578186 0.141174 -0.677307 1441831950 0.432495 0.578186 0.141174 -0.677307 1441831950 0.432495 0.578186 0.141174 -0.677307 1441831950 0.432495 0.578186 0.141174 -0.677307 1441831950 0.432495 0.578186 0.141174 -0.677307 1441831950 0.432495 0.578186 0.141174 -0.677307 1441831950 0.432495 0.578186 0.141174 -0.677307 1441831950 0.436035 0.582336 0.107666 -0.677551 1441831950 0.436035 0.582336 0.107666 -0.677551 1441831950 0.436035 0.582336 0.107666 -0.677551 1441831950 0.436035 0.582336 0.107666 -0.677551 1441831950 0.436035 0.582336 0.107666 -0.677551 1441831950 0.436035 0.582336 0.107666 -0.677551 1441831950 0.430725 0.591064 0.092285 -0.675720 1441831950 0.430725 0.591064 0.092285 -0.675720 1441831950 0.430725 0.591064 0.092285 -0.675720 1441831950 0.430725 0.591064 0.092285 -0.675720 1441831950 0.430725 0.591064 0.092285 -0.675720 1441831951 0.430725 0.591064 0.092285 -0.675720 1441831951 0.427124 0.589294 0.108704 -0.677124 1441831951 0.427124 0.589294 0.108704 -0.677124 1441831951 0.427124 0.589294 0.108704 -0.677124 1441831951 0.427124 0.589294 0.108704 -0.677124 1441831951 0.427124 0.589294 0.108704 -0.677124 1441831951 0.427124 0.589294 0.108704 -0.677124 1441831951 0.427124 0.589294 0.108704 -0.677124 1441831951 0.413879 0.587219 0.133484 -0.682678 1441831951 0.413879 0.587219 0.133484 -0.682678 1441831951 0.413879 0.587219 0.133484 -0.682678 1441831951 0.413879 0.587219 0.133484 -0.682678 1441831951 0.413879 0.587219 0.133484 -0.682678 1441831951 0.413879 0.587219 0.133484 -0.682678 1441831951 0.393311 0.589172 0.151306 -0.689392 1441831951 0.393311 0.589172 0.151306 -0.689392 1441831951 0.393311 0.589172 0.151306 -0.689392 1441831951 0.393311 0.589172 0.151306 -0.689392 1441831951 0.393311 0.589172 0.151306 -0.689392 1441831951 0.393311 0.589172 0.151306 -0.689392 1441831951 0.393311 0.589172 0.151306 -0.689392 1441831951 0.375061 0.591797 0.162781 -0.694641 1441831951 0.375061 0.591797 0.162781 -0.694641 1441831951 0.375061 0.591797 0.162781 -0.694641 1441831951 0.375061 0.591797 0.162781 -0.694641 1441831951 0.361084 0.597717 0.165161 -0.696472 1441831951 0.361084 0.597717 0.165161 -0.696472 1441831951 0.361084 0.597717 0.165161 -0.696472 1441831951 0.361084 0.597717 0.165161 -0.696472 1441831951 0.361084 0.597717 0.165161 -0.696472 1441831951 0.361084 0.597717 0.165161 -0.696472 1441831951 0.356567 0.602417 0.173218 -0.692749 1441831951 0.356567 0.602417 0.173218 -0.692749 1441831951 0.356567 0.602417 0.173218 -0.692749 1441831951 0.356567 0.602417 0.173218 -0.692749 1441831951 0.356567 0.602417 0.173218 -0.692749 1441831951 0.356567 0.602417 0.173218 -0.692749 1441831951 0.368225 0.595398 0.186401 -0.689331 1441831951 0.368225 0.595398 0.186401 -0.689331 1441831951 0.368225 0.595398 0.186401 -0.689331 1441831951 0.368225 0.595398 0.186401 -0.689331 1441831951 0.368225 0.595398 0.186401 -0.689331 1441831951 0.368225 0.595398 0.186401 -0.689331 1441831951 0.368225 0.595398 0.186401 -0.689331 1441831951 0.386353 0.589661 0.183838 -0.684998 1441831951 0.386353 0.589661 0.183838 -0.684998 1441831951 0.386353 0.589661 0.183838 -0.684998 1441831951 0.386353 0.589661 0.183838 -0.684998 1441831951 0.386353 0.589661 0.183838 -0.684998 1441831951 0.386353 0.589661 0.183838 -0.684998 1441831951 0.389526 0.601013 0.155701 -0.680237 1441831951 0.389526 0.601013 0.155701 -0.680237 1441831951 0.389526 0.601013 0.155701 -0.680237 1441831951 0.389526 0.601013 0.155701 -0.680237 1441831951 0.389526 0.601013 0.155701 -0.680237 1441831951 0.389526 0.601013 0.155701 -0.680237 1441831951 0.377380 0.616943 0.117432 -0.680542 1441831951 0.377380 0.616943 0.117432 -0.680542 1441831951 0.377380 0.616943 0.117432 -0.680542 1441831951 0.377380 0.616943 0.117432 -0.680542 1441831951 0.377380 0.616943 0.117432 -0.680542 1441831951 0.355347 0.631409 0.096741 -0.682434 1441831951 0.355347 0.631409 0.096741 -0.682434 1441831951 0.355347 0.631409 0.096741 -0.682434 1441831951 0.355347 0.631409 0.096741 -0.682434 1441831951 0.355347 0.631409 0.096741 -0.682434 1441831951 0.355347 0.631409 0.096741 -0.682434 1441831951 0.355347 0.631409 0.096741 -0.682434 1441831951 0.346985 0.629211 0.120789 -0.684875 1441831951 0.346985 0.629211 0.120789 -0.684875 1441831951 0.346985 0.629211 0.120789 -0.684875 1441831951 0.346985 0.629211 0.120789 -0.684875 1441831951 0.346985 0.629211 0.120789 -0.684875 1441831951 0.346985 0.629211 0.120789 -0.684875 1441831951 0.343018 0.619934 0.164856 -0.686157 1441831951 0.343018 0.619934 0.164856 -0.686157 1441831951 0.343018 0.619934 0.164856 -0.686157 1441831951 0.343018 0.619934 0.164856 -0.686157 1441831951 0.343018 0.619934 0.164856 -0.686157 1441831951 0.336975 0.610779 0.195740 -0.689270 1441831951 0.336975 0.610779 0.195740 -0.689270 1441831951 0.336975 0.610779 0.195740 -0.689270 1441831951 0.336975 0.610779 0.195740 -0.689270 1441831951 0.336975 0.610779 0.195740 -0.689270 1441831951 0.336975 0.610779 0.195740 -0.689270 1441831951 0.336975 0.610779 0.195740 -0.689270 1441831951 0.330872 0.604919 0.203613 -0.695068 1441831951 0.330872 0.604919 0.203613 -0.695068 1441831951 0.330872 0.604919 0.203613 -0.695068 1441831951 0.326599 0.602661 0.185547 -0.704041 1441831951 0.326599 0.602661 0.185547 -0.704041 1441831951 0.326599 0.602661 0.185547 -0.704041 1441831951 0.326599 0.602661 0.185547 -0.704041 1441831951 0.326599 0.602661 0.185547 -0.704041 1441831951 0.322266 0.604858 0.159119 -0.710632 1441831951 0.322266 0.604858 0.159119 -0.710632 1441831951 
0.664673 0.152527 -0.568237 -0.460510 1441831954 0.664673 0.152527 -0.568237 -0.460510 1441831954 0.664673 0.152527 -0.568237 -0.460510 1441831954 0.664673 0.152527 -0.568237 -0.460510 1441831954 0.664673 0.152527 -0.568237 -0.460510 1441831954 0.664673 0.152527 -0.568237 -0.460510 1441831954 0.682312 -0.143921 -0.642395 -0.317871 1441831954 0.682312 -0.143921 -0.642395 -0.317871 1441831954 0.682312 -0.143921 -0.642395 -0.317871 1441831954 0.682312 -0.143921 -0.642395 -0.317871 1441831954 0.682312 -0.143921 -0.642395 -0.317871 1441831954 0.682312 -0.143921 -0.642395 -0.317871 1441831954 0.643005 -0.337463 -0.686462 -0.038391 1441831954 0.643005 -0.337463 -0.686462 -0.038391 1441831954 0.643005 -0.337463 -0.686462 -0.038391 1441831954 0.643005 -0.337463 -0.686462 -0.038391 1441831954 0.643005 -0.337463 -0.686462 -0.038391 1441831954 0.643005 -0.337463 -0.686462 -0.038391 1441831954 0.599670 -0.440369 -0.661560 0.094238 1441831954 0.599670 -0.440369 -0.661560 0.094238 1441831954 0.599670 -0.440369 -0.661560 0.094238 1441831954 0.599670 -0.440369 -0.661560 0.094238 1441831954 0.599670 -0.440369 -0.661560 0.094238 1441831954 0.599670 -0.440369 -0.661560 0.094238 1441831954 0.631653 -0.381714 -0.673889 0.034302 1441831954 0.631653 -0.381714 -0.673889 0.034302 1441831954 0.631653 -0.381714 -0.673889 0.034302 1441831954 0.631653 -0.381714 -0.673889 0.034302 1441831954 0.631653 -0.381714 -0.673889 0.034302 1441831954 0.631653 -0.381714 -0.673889 0.034302 1441831954 0.766846 -0.065613 -0.637817 -0.029236 1441831954 0.766846 -0.065613 -0.637817 -0.029236 1441831954 0.766846 -0.065613 -0.637817 -0.029236 1441831954 0.766846 -0.065613 -0.637817 -0.029236 1441831954 0.766846 -0.065613 -0.637817 -0.029236 1441831954 0.766846 -0.065613 -0.637817 -0.029236 1441831954 0.766846 -0.065613 -0.637817 -0.029236 1441831954 0.792786 0.120483 -0.522217 -0.290283 1441831954 0.792786 0.120483 -0.522217 -0.290283 1441831954 0.792786 0.120483 -0.522217 -0.290283 1441831954 0.792786 0.120483 -0.522217 -0.290283 1441831954 0.792786 0.120483 -0.522217 -0.290283 1441831954 0.792786 0.120483 -0.522217 -0.290283 1441831954 0.788635 0.181519 -0.440430 -0.388733 1441831954 0.788635 0.181519 -0.440430 -0.388733 1441831954 0.788635 0.181519 -0.440430 -0.388733 1441831954 0.788635 0.181519 -0.440430 -0.388733 1441831954 0.783020 0.237488 -0.504639 -0.275269 1441831954 0.783020 0.237488 -0.504639 -0.275269 1441831954 0.783020 0.237488 -0.504639 -0.275269 1441831954 0.783020 0.237488 -0.504639 -0.275269 1441831954 0.783020 0.237488 -0.504639 -0.275269 1441831954 0.783020 0.237488 -0.504639 -0.275269 1441831954 0.795776 0.162720 -0.547729 -0.200562 1441831954 0.795776 0.162720 -0.547729 -0.200562 1441831954 0.795776 0.162720 -0.547729 -0.200562 1441831954 0.795776 0.162720 -0.547729 -0.200562 1441831954 0.795776 0.162720 -0.547729 -0.200562 1441831954 0.795776 0.162720 -0.547729 -0.200562 1441831954 0.799316 0.012512 -0.586975 -0.127991 1441831954 0.799316 0.012512 -0.586975 -0.127991 1441831954 0.799316 0.012512 -0.586975 -0.127991 1441831954 0.799316 0.012512 -0.586975 -0.127991 1441831954 0.799316 0.012512 -0.586975 -0.127991 1441831954 0.799316 0.012512 -0.586975 -0.127991 1441831954 0.762756 -0.141846 -0.630615 -0.019348 1441831954 0.762756 -0.141846 -0.630615 -0.019348 1441831954 0.762756 -0.141846 -0.630615 -0.019348 1441831954 0.762756 -0.141846 -0.630615 -0.019348 1441831954 0.707642 -0.258667 -0.642578 0.139343 1441831954 0.707642 -0.258667 -0.642578 0.139343 1441831954 0.707642 -0.258667 -0.642578 0.139343 1441831954 0.707642 -0.258667 -0.642578 0.139343 1441831954 0.707642 -0.258667 -0.642578 0.139343 1441831954 0.707642 -0.258667 -0.642578 0.139343 1441831954 0.624268 -0.406250 -0.627869 0.225891 1441831954 0.624268 -0.406250 -0.627869 0.225891 1441831954 0.624268 -0.406250 -0.627869 0.225891 1441831955 0.624268 -0.406250 -0.627869 0.225891 1441831955 0.624268 -0.406250 -0.627869 0.225891 1441831955 0.624268 -0.406250 -0.627869 0.225891 1441831955 0.567444 -0.511963 -0.611816 0.203918 1441831955 0.567444 -0.511963 -0.611816 0.203918 1441831955 0.567444 -0.511963 -0.611816 0.203918 1441831955 0.567444 -0.511963 -0.611816 0.203918 1441831955 0.567444 -0.511963 -0.611816 0.203918 1441831955 0.567444 -0.511963 -0.611816 0.203918 1441831955 0.570801 -0.498169 -0.633850 0.155823 1441831955 0.570801 -0.498169 -0.633850 0.155823 1441831955 0.570801 -0.498169 -0.633850 0.155823 1441831955 0.570801 -0.498169 -0.633850 0.155823 1441831955 0.570801 -0.498169 -0.633850 0.155823 1441831955 0.570801 -0.498169 -0.633850 0.155823 1441831955 0.570801 -0.498169 -0.633850 0.155823 1441831955 0.684570 -0.293091 -0.663208 0.075378 1441831955 0.684570 -0.293091 -0.663208 0.075378 1441831955 0.684570 -0.293091 -0.663208 0.075378 1441831955 0.684570 -0.293091 -0.663208 0.075378 1441831955 0.684570 -0.293091 -0.663208 0.075378 1441831955 0.684570 -0.293091 -0.663208 0.075378 1441831955 0.790039 -0.077820 -0.579895 -0.182983 1441831955 0.790039 -0.077820 -0.579895 -0.182983 1441831955 0.790039 -0.077820 -0.579895 -0.182983 1441831955 0.790039 -0.077820 -0.579895 -0.182983 1441831955 0.790039 -0.077820 -0.579895 -0.182983 1441831955 0.790039 -0.077820 -0.579895 -0.182983 1441831955 0.810059 0.023132 -0.411743 -0.416870 1441831955 0.810059 0.023132 -0.411743 -0.416870 1441831955 0.810059 0.023132 -0.411743 -0.416870 1441831955 0.810059 0.023132 -0.411743 -0.416870 1441831955 0.810059 0.023132 -0.411743 -0.416870 1441831955 0.810059 0.023132 -0.411743 -0.416870 1441831955 0.810059 0.023132 -0.411743 -0.416870 1441831955 0.834961 0.051880 -0.404785 -0.369263 1441831955 0.834961 0.051880 -0.404785 -0.369263 1441831955 0.834961 0.051880 -0.404785 -0.369263 1441831955 0.834961 0.051880 -0.404785 -0.369263 1441831955 0.834961 0.051880 -0.404785 -0.369263 1441831955 0.853577 0.078369 -0.448914 -0.252441 1441831955 0.853577 0.078369 -0.448914 -0.252441 1441831955 0.853577 0.078369 -0.448914 -0.252441 1441831955 0.853577 0.078369 -0.448914 -0.252441 1441831955 0.853577 0.078369 -0.448914 -0.252441 1441831955 0.853577 0.078369 -0.448914 -0.252441 1441831955 0.861023 -0.010071 -0.482361 -0.160706 1441831955 0.861023 -0.010071 -0.482361 -0.160706 1441831955 0.861023 -0.010071 -0.482361 -0.160706 1441831955 0.861023 -0.010071 -0.482361 -0.160706 1441831955 0.861023 -0.010071 -0.482361 -0.160706 1441831955 0.861023 -0.010071 -0.482361 -0.160706 1441831955 0.861023 -0.010071 -0.482361 -0.160706 1441831955 0.835022 -0.166382 -0.519714 -0.070129 1441831955 0.835022 -0.166382 -0.519714 -0.070129 1441831955 0.835022 -0.166382 -0.519714 -0.070129 1441831955 0.835022 -0.166382 -0.519714 -0.070129 1441831955 0.835022 -0.166382 -0.519714 -0.070129 1441831955 0.835022 -0.166382 -0.519714 -0.070129 1441831955 0.779846 -0.291687 -0.550354 0.062012 1441831955 0.779846 -0.291687 -0.550354 0.062012 1441831955 0.779846 -0.291687 -0.550354 0.062012 1441831955 0.779846 -0.291687 -0.550354 0.062012 1441831955 0.779846 -0.291687 -0.550354 0.062012 1441831955 0.779846 -0.291687 -0.550354 0.062012 1441831955 0.698608 -0.402344 -0.563538 0.180237 1441831955 0.698608 -0.402344 -0.563538 0.180237 1441831955 0.698608 -0.402344 -0.563538 0.180237 1441831955 0.698608 -0.402344 -0.563538 0.180237 1441831955 0.698608 -0.402344 -0.563538 0.180237 1441831955 0.698608 -0.402344 -0.563538 0.180237 1441831955 0.698608 -0.402344 -0.563538 0.180237 1441831955 0.623901 -0.469910 -0.585022 0.218506 1441831955 0.623901 -0.469910 -0.585022 0.218506 1441831955 0.623901 -0.469910 -0.585022 0.218506 1441831955 0.623901 -0.469910 -0.585022 0.218506 1441831955 0.623901 -0.469910 -0.585022 0.218506 1441831955 0.623901 -0.469910 -0.585022 0.218506 1441831955 0.603149 -0.463013 -0.625610 0.174683 1441831955 0.603149 -0.463013 -0.625610 0.174683 1441831955 0.603149 -0.463013 -0.625610 0.174683 1441831955 0.603149 -0.463013 -0.625610 0.174683 1441831955 0.603149 -0.463013 -0.625610 0.174683 1441831955 0.603149 -0.463013 -0.625610 0.174683 1441831955 0.603149 -0.463013 -0.625610 0.174683 1441831955 0.694702 -0.317444 -0.644287 0.039795 1441831955 0.694702 -0.317444 -0.644287 0.039795 1441831955 0.694702 -0.317444 -0.644287 0.039795 1441831955 0.694702 -0.317444 -0.644287 0.039795 1441831955 0.694702 -0.317444 -0.644287 0.039795 1441831955 0.694702 -0.317444 -0.644287 0.039795 1441831955 0.787292 -0.075439 -0.586914 -0.173401 1441831955 0.787292 -0.075439 -0.586914 -0.173401 1441831955 0.787292 -0.075439 -0.586914 -0.173401 1441831955 0.787292 -0.075439 -0.586914 -0.173401 1441831955 0.787292 -0.075439 -0.586914 -0.173401 1441831955 0.787292 -0.075439 -0.586914 -0.173401 1441831955 0.787292 -0.075439 -0.586914 -0.173401 1441831955 0.807251 0.079224 -0.398193 -0.428406 1441831955 0.807251 0.079224 -0.398193 -0.428406 1441831955 0.807251 0.079224 -0.398193 -0.428406 1441831955 0.807251 0.079224 -0.398193 -0.428406 1441831955 0.807251 0.079224 -0.398193 -0.428406 1441831955 0.807251 0.079224 -0.398193 -0.428406 1441831955 0.811951 0.118958 -0.451050 -0.350952 1441831955 0.811951 0.118958 -0.451050 -0.350952 1441831955 0.811951 0.118958 -0.451050 -0.350952 1441831955 0.811951 0.118958 -0.451050 -0.350952 1441831955 0.811951 0.118958 -0.451050 -0.350952 1441831955 0.811951 0.118958 -0.451050 -0.350952 1441831955 0.826599 0.140869 -0.482300 -0.253418 1441831955 0.826599 0.140869 -0.482300 -0.253418 1441831955 0.826599 0.140869 -0.482300 -0.253418 1441831955 0.826599 0.140869 -0.482300 -0.253418 1441831955 0.826599 0.140869 -0.482300 -0.253418 1441831956 0.826599 0.140869 -0.482300 -0.253418 1441831956 0.836792 0.092102 -0.515747 -0.159058 1441831956 0.836792 0.092102 -0.515747 -0.159058 1441831956 0.836792 0.092102 -0.515747 -0.159058 1441831956 0.836792 0.092102 -0.515747 -0.159058 1441831956 0.836792 0.092102 -0.515747 -0.159058 1441831956 0.836792 0.092102 -0.515747 -0.159058 1441831956 0.836792 0.092102 -0.515747 -0.159058 1441831956 0.828674 -0.020996 -0.555481 -0.065430 1441831956 0.828674 -0.020996 -0.555481 -0.065430 1441831956 0.828674 -0.020996 -0.555481 -0.065430 1441831956 0.828674 -0.020996 -0.555481 -0.065430 1441831956 0.828674 -0.020996 -0.555481 -0.065430 1441831956 0.828674 -0.020996 -0.555481 -0.065430 1441831956 0.792542 -0.167847 -0.583984 0.051514 1441831956 0.792542 -0.167847 -0.583984 0.051514 1441831956 0.792542 -0.167847 -0.583984 0.051514 1441831956 0.792542 -0.167847 -0.583984 0.051514 1441831956 0.792542 -0.167847 -0.583984 0.051514 1441831956 0.792542 -0.167847 -0.583984 0.051514 1441831956 0.710754 -0.340027 -0.594116 0.162048 1441831956 0.710754 -0.340027 -0.594116 0.162048 1441831956 0.710754 -0.340027 -0.594116 0.162048 1441831956 0.710754 -0.340027 -0.594116 0.162048 1441831956 0.710754 -0.340027 -0.594116 0.162048 1441831956 0.710754 -0.340027 -0.594116 0.162048 1441831956 0.602112 -0.467896 -0.611694 0.210815 1441831956 0.602112 -0.467896 -0.611694 0.210815 1441831956 0.602112 -0.467896 -0.611694 0.210815 1441831956 0.602112 -0.467896 -0.611694 0.210815 1441831956 0.602112 -0.467896 -0.611694 0.210815 1441831956 0.602112 -0.467896 -0.611694 0.210815 1441831956 0.602112 -0.467896 -0.611694 0.210815 1441831956 0.585693 -0.454407 -0.648315 0.173767 1441831956 0.585693 -0.454407 -0.648315 0.173767 1441831956 0.585693 -0.454407 -0.648315 0.173767 1441831956 0.585693 -0.454407 -0.648315 0.173767 1441831956 0.585693 -0.454407 -0.648315 0.173767 1441831956 0.585693 -0.454407 -0.648315 0.173767 1441831956 0.711792 -0.249451 -0.653015 0.068970 1441831956 0.711792 -0.249451 -0.653015 0.068970 1441831956 0.711792 -0.249451 -0.653015 0.068970 1441831956 0.711792 -0.249451 -0.653015 0.068970 1441831956 0.711792 -0.249451 -0.653015 0.068970 1441831956 0.711792 -0.249451 -0.653015 0.068970 1441831956 0.790100 0.048828 -0.603699 -0.094177 1441831956 0.790100 0.048828 -0.603699 -0.094177 1441831956 0.790100 0.048828 -0.603699 -0.094177 1441831956 0.790100 0.048828 -0.603699 -0.094177 1441831956 0.790100 0.048828 -0.603699 -0.094177 1441831956 0.790100 0.048828 -0.603699 -0.094177 1441831956 0.813049 0.156311 -0.511780 -0.229309 1441831956 0.813049 0.156311 -0.511780 -0.229309 1441831956 0.813049 0.156311 -0.511780 -0.229309 1441831956 0.813049 0.156311 -0.511780 -0.229309 1441831956 0.813049 0.156311 -0.511780 -0.229309 1441831956 0.813049 0.156311 -0.511780 -0.229309 1441831956 0.831970 0.186401 -0.507690 -0.123779 1441831956 0.831970 0.186401 -0.507690 -0.123779 1441831956 0.831970 0.186401 -0.507690 -0.123779 1441831956 0.831970 0.186401 -0.507690 -0.123779 1441831956 0.831970 0.186401 -0.507690 -0.123779 1441831956 0.831970 0.186401 -0.507690 -0.123779 1441831956 0.830566 0.215210 -0.513062 0.023315 1441831956 0.830566 0.215210 -0.513062 0.023315 1441831956 0.830566 0.215210 -0.513062 0.023315 1441831956 0.830566 0.215210 -0.513062 0.023315 1441831956 0.830566 0.215210 -0.513062 0.023315 1441831956 0.830566 0.215210 -0.513062 0.023315 1441831956 0.840027 0.142090 -0.507019 0.130432 1441831956 0.840027 0.142090 -0.507019 0.130432 1441831956 0.840027 0.142090 -0.507019 0.130432 1441831956 0.840027 0.142090 -0.507019 0.130432 1441831956 0.840027 0.142090 -0.507019 0.130432 1441831956 0.840027 0.142090 -0.507019 0.130432 1441831956 0.840027 0.142090 -0.507019 0.130432 1441831956 0.835510 -0.051270 -0.508118 0.202637 1441831956 0.835510 -0.051270 -0.508118 0.202637 1441831956 0.835510 -0.051270 -0.508118 0.202637 1441831956 0.835510 -0.051270 -0.508118 0.202637 1441831956 0.835510 -0.051270 -0.508118 0.202637 1441831956 0.835510 -0.051270 -0.508118 0.202637 1441831956 0.764160 -0.281372 -0.521606 0.254578 1441831956 0.764160 -0.281372 -0.521606 0.254578 1441831956 0.764160 -0.281372 -0.521606 0.254578 1441831956 0.764160 -0.281372 -0.521606 0.254578 1441831956 0.764160 -0.281372 -0.521606 0.254578 1441831956 0.764160 -0.281372 -0.521606 0.254578 1441831956 0.764160 -0.281372 -0.521606 0.254578 1441831956 0.618652 -0.484375 -0.556580 0.270020 1441831956 0.618652 -0.484375 -0.556580 0.270020 1441831956 0.618652 -0.484375 -0.556580 0.270020 1441831956 0.618652 -0.484375 -0.556580 0.270020 1441831956 0.618652 -0.484375 -0.556580 0.270020 1441831956 0.618652 -0.484375 -0.556580 0.270020 1441831956 0.591187 -0.485291 -0.583252 0.273499 1441831956 0.591187 -0.485291 -0.583252 0.273499 1441831956 0.591187 -0.485291 -0.583252 0.273499 1441831956 0.591187 -0.485291 -0.583252 0.273499 1441831956 0.591187 -0.485291 -0.583252 0.273499 1441831956 0.591187 -0.485291 -0.583252 0.273499 1441831956 0.663818 -0.360840 -0.631287 0.175110 1441831956 0.663818 -0.360840 -0.631287 0.175110 1441831956 0.663818 -0.360840 -0.631287 0.175110 1441831956 0.663818 -0.360840 -0.631287 0.175110 1441831956 0.663818 -0.360840 -0.631287 0.175110 1441831956 0.663818 -0.360840 -0.631287 0.175110 1441831956 0.781494 -0.080566 -0.618164 0.026123 1441831956 0.781494 -0.080566 -0.618164 0.026123 1441831956 0.781494 -0.080566 -0.618164 0.026123 1441831956 0.781494 -0.080566 -0.618164 0.026123 1441831956 0.781494 -0.080566 -0.618164 0.026123 1441831956 0.781494 -0.080566 -0.618164 0.026123 1441831957 0.781494 -0.080566 -0.618164 0.026123 1441831957 0.773804 0.154846 -0.596863 -0.144775 1441831957 0.773804 0.154846 -0.596863 -0.144775 1441831957 0.773804 0.154846 -0.596863 -0.144775 1441831957 0.773804 0.154846 -0.596863 -0.144775 1441831957 0.773804 0.154846 -0.596863 -0.144775 1441831957 0.773804 0.154846 -0.596863 -0.144775 1441831957 0.746155 0.202271 -0.611084 -0.169922 1441831957 0.746155 0.202271 -0.611084 -0.169922 1441831957 0.746155 0.202271 -0.611084 -0.169922 1441831957 0.746155 0.202271 -0.611084 -0.169922 1441831957 0.746155 0.202271 -0.611084 -0.169922 1441831957 0.746155 0.202271 -0.611084 -0.169922 1441831957 0.746155 0.202271 -0.611084 -0.169922 1441831957 0.745422 0.217896 -0.627319 -0.057556 1441831957 0.745422 0.217896 -0.627319 -0.057556 1441831957 0.745422 0.217896 -0.627319 -0.057556 1441831957 0.745422 0.217896 -0.627319 -0.057556 1441831957 0.745422 0.217896 -0.627319 -0.057556 1441831957 0.745422 0.217896 -0.627319 -0.057556 1441831957 0.769409 0.125854 -0.626160 0.011658 1441831957 0.769409 0.125854 -0.626160 0.011658 1441831957 0.769409 0.125854 -0.626160 0.011658 1441831957 0.769409 0.125854 -0.626160 0.011658 1441831957 0.769409 0.125854 -0.626160 0.011658 1441831957 0.769409 0.125854 -0.626160 0.011658 1441831957 0.769409 0.125854 -0.626160 0.011658 1441831957 0.769592 -0.063843 -0.631042 0.073792 1441831957 0.769592 -0.063843 -0.631042 0.073792 1441831957 0.769592 -0.063843 -0.631042 0.073792 1441831957 0.769592 -0.063843 -0.631042 0.073792 1441831957 0.769592 -0.063843 -0.631042 0.073792 1441831957 0.769592 -0.063843 -0.631042 0.073792 1441831957 0.711792 -0.255737 -0.629761 0.177185 1441831957 0.711792 -0.255737 -0.629761 0.177185 1441831957 0.711792 -0.255737 -0.629761 0.177185 1441831957 0.711792 -0.255737 -0.629761 0.177185 1441831957 0.711792 -0.255737 -0.629761 0.177185 1441831957 0.711792 -0.255737 -0.629761 0.177185 1441831957 0.605225 -0.429993 -0.610168 0.276611 1441831957 0.605225 -0.429993 -0.610168 0.276611 1441831957 0.605225 -0.429993 -0.610168 0.276611 1441831957 0.605225 -0.429993 -0.610168 0.276611 1441831957 0.605225 -0.429993 -0.610168 0.276611 1441831957 0.605225 -0.429993 -0.610168 0.276611 1441831957 0.605225 -0.429993 -0.610168 0.276611 1441831957 0.516174 -0.533691 -0.607788 0.281555 1441831957 0.516174 -0.533691 -0.607788 0.281555 1441831957 0.516174 -0.533691 -0.607788 0.281555 1441831957 0.516174 -0.533691 -0.607788 0.281555 1441831957 0.516174 -0.533691 -0.607788 0.281555 1441831957 0.574707 -0.459412 -0.637939 0.227234 1441831957 0.574707 -0.459412 -0.637939 0.227234 1441831957 0.574707 -0.459412 -0.637939 0.227234 1441831957 0.574707 -0.459412 -0.637939 0.227234 1441831957 0.574707 -0.459412 -0.637939 0.227234 1441831957 0.574707 -0.459412 -0.637939 0.227234 1441831957 0.574707 -0.459412 -0.637939 0.227234 1441831957 0.711060 -0.226746 -0.657227 0.104797 1441831957 0.711060 -0.226746 -0.657227 0.104797 1441831957 0.711060 -0.226746 -0.657227 0.104797 1441831957 0.711060 -0.226746 -0.657227 0.104797 1441831957 0.711060 -0.226746 -0.657227 0.104797 1441831957 0.711060 -0.226746 -0.657227 0.104797 1441831957 0.825256 0.097473 -0.551758 -0.070435 1441831957 0.825256 0.097473 -0.551758 -0.070435 1441831957 0.825256 0.097473 -0.551758 -0.070435 1441831957 0.825256 0.097473 -0.551758 -0.070435 1441831957 0.825256 0.097473 -0.551758 -0.070435 1441831957 0.825256 0.097473 -0.551758 -0.070435 1441831957 0.828857 0.114990 -0.485413 -0.253235 1441831957 0.828857 0.114990 -0.485413 -0.253235 1441831957 0.828857 0.114990 -0.485413 -0.253235 1441831957 0.828857 0.114990 -0.485413 -0.253235 1441831957 0.828857 0.114990 -0.485413 -0.253235 1441831957 0.828857 0.114990 -0.485413 -0.253235 1441831957 0.841858 0.178955 -0.485229 -0.154175 1441831957 0.841858 0.178955 -0.485229 -0.154175 1441831957 0.841858 0.178955 -0.485229 -0.154175 1441831957 0.841858 0.178955 -0.485229 -0.154175 1441831957 0.841858 0.178955 -0.485229 -0.154175 1441831957 0.841858 0.178955 -0.485229 -0.154175 1441831957 0.846497 0.184265 -0.494995 -0.066772 1441831957 0.846497 0.184265 -0.494995 -0.066772 1441831957 0.846497 0.184265 -0.494995 -0.066772 1441831957 0.846497 0.184265 -0.494995 -0.066772 1441831957 0.846497 0.184265 -0.494995 -0.066772 1441831957 0.846497 0.184265 -0.494995 -0.066772 1441831957 0.846497 0.184265 -0.494995 -0.066772 1441831957 0.851013 0.095703 -0.516296 -0.004150 1441831957 0.851013 0.095703 -0.516296 -0.004150 1441831957 0.851013 0.095703 -0.516296 -0.004150 1441831957 0.851013 0.095703 -0.516296 -0.004150 1441831957 0.851013 0.095703 -0.516296 -0.004150 1441831957 0.851013 0.095703 -0.516296 -0.004150 1441831957 0.831360 -0.039063 -0.550171 0.068054 1441831957 0.831360 -0.039063 -0.550171 0.068054 1441831957 0.831360 -0.039063 -0.550171 0.068054 1441831957 0.831360 -0.039063 -0.550171 0.068054 1441831957 0.831360 -0.039063 -0.550171 0.068054 1441831957 0.831360 -0.039063 -0.550171 0.068054 1441831957 0.774841 -0.214355 -0.572632 0.160522 1441831957 0.774841 -0.214355 -0.572632 0.160522 1441831957 0.774841 -0.214355 -0.572632 0.160522 1441831957 0.774841 -0.214355 -0.572632 0.160522 1441831957 0.774841 -0.214355 -0.572632 0.160522 1441831957 0.774841 -0.214355 -0.572632 0.160522 1441831957 0.662720 -0.388489 -0.584534 0.261108 1441831957 0.662720 -0.388489 -0.584534 0.261108 1441831957 0.662720 -0.388489 -0.584534 0.261108 1441831957 0.662720 -0.388489 -0.584534 0.261108 1441831957 0.662720 -0.388489 -0.584534 0.261108 1441831957 0.662720 -0.388489 -0.584534 0.261108 1441831957 0.662720 -0.388489 -0.584534 0.261108 1441831958 0.567993 -0.467712 -0.587585 0.336731 1441831958 0.567993 -0.467712 -0.587585 0.336731 1441831958 0.567993 -0.467712 -0.587585 0.336731 1441831958 0.567993 -0.467712 -0.587585 0.336731 1441831958 0.567993 -0.467712 -0.587585 0.336731 1441831958 0.569092 -0.400879 -0.658325 0.286499 1441831958 0.569092 -0.400879 -0.658325 0.286499 1441831958 0.569092 -0.400879 -0.658325 0.286499 1441831958 0.569092 -0.400879 -0.658325 0.286499 1441831958 0.569092 -0.400879 -0.658325 0.286499 1441831958 0.688904 -0.136780 -0.686035 0.189880 1441831958 0.688904 -0.136780 -0.686035 0.189880 1441831958 0.688904 -0.136780 -0.686035 0.189880 1441831958 0.688904 -0.136780 -0.686035 0.189880 1441831958 0.688904 -0.136780 -0.686035 0.189880 1441831958 0.688904 -0.136780 -0.686035 0.189880 1441831958 0.688904 -0.136780 -0.686035 0.189880 1441831958 0.768982 0.153748 -0.619202 0.039795 1441831958 0.768982 0.153748 -0.619202 0.039795 1441831958 0.768982 0.153748 -0.619202 0.039795 1441831958 0.768982 0.153748 -0.619202 0.039795 1441831958 0.768982 0.153748 -0.619202 0.039795 1441831958 0.768982 0.153748 -0.619202 0.039795 1441831958 0.756714 0.284973 -0.572266 -0.136414 1441831958 0.756714 0.284973 -0.572266 -0.136414 1441831958 0.756714 0.284973 -0.572266 -0.136414 1441831958 0.756714 0.284973 -0.572266 -0.136414 1441831958 0.756714 0.284973 -0.572266 -0.136414 1441831958 0.756714 0.284973 -0.572266 -0.136414 1441831958 0.778748 0.345520 -0.517517 -0.079285 1441831958 0.778748 0.345520 -0.517517 -0.079285 1441831958 0.778748 0.345520 -0.517517 -0.079285 1441831958 0.778748 0.345520 -0.517517 -0.079285 1441831958 0.778748 0.345520 -0.517517 -0.079285 1441831958 0.778748 0.345520 -0.517517 -0.079285 1441831958 0.787537 0.373413 -0.490051 0.010559 1441831958 0.787537 0.373413 -0.490051 0.010559 1441831958 0.787537 0.373413 -0.490051 0.010559 1441831958 0.787537 0.373413 -0.490051 0.010559 1441831958 0.787537 0.373413 -0.490051 0.010559 1441831958 0.787537 0.373413 -0.490051 0.010559 1441831958 0.813904 0.301575 -0.486511 0.099060 1441831958 0.813904 0.301575 -0.486511 0.099060 1441831958 0.813904 0.301575 -0.486511 0.099060 1441831958 0.813904 0.301575 -0.486511 0.099060 1441831958 0.813904 0.301575 -0.486511 0.099060 1441831958 0.813904 0.301575 -0.486511 0.099060 1441831958 0.837402 0.105225 -0.508911 0.169250 1441831958 0.837402 0.105225 -0.508911 0.169250 1441831958 0.837402 0.105225 -0.508911 0.169250 1441831958 0.837402 0.105225 -0.508911 0.169250 1441831958 0.837402 0.105225 -0.508911 0.169250 1441831958 0.837402 0.105225 -0.508911 0.169250 1441831958 0.791199 -0.170898 -0.540649 0.229004 1441831958 0.791199 -0.170898 -0.540649 0.229004 1441831958 0.791199 -0.170898 -0.540649 0.229004 1441831958 0.791199 -0.170898 -0.540649 0.229004 1441831958 0.791199 -0.170898 -0.540649 0.229004 1441831958 0.791199 -0.170898 -0.540649 0.229004 1441831958 0.791199 -0.170898 -0.540649 0.229004 1441831958 0.643799 -0.414856 -0.573120 0.291504 1441831958 0.643799 -0.414856 -0.573120 0.291504 1441831958 0.643799 -0.414856 -0.573120 0.291504 1441831958 0.643799 -0.414856 -0.573120 0.291504 1441831958 0.643799 -0.414856 -0.573120 0.291504 1441831958 0.643799 -0.414856 -0.573120 0.291504 1441831958 0.543030 -0.496704 -0.569580 0.366028 1441831958 0.543030 -0.496704 -0.569580 0.366028 1441831958 0.543030 -0.496704 -0.569580 0.366028 1441831958 0.543030 -0.496704 -0.569580 0.366028 1441831958 0.543030 -0.496704 -0.569580 0.366028 1441831958 0.543030 -0.496704 -0.569580 0.366028 1441831958 0.567993 -0.450256 -0.617920 0.304688 1441831958 0.567993 -0.450256 -0.617920 0.304688 1441831958 0.567993 -0.450256 -0.617920 0.304688 1441831958 0.567993 -0.450256 -0.617920 0.304688 1441831958 0.567993 -0.450256 -0.617920 0.304688 1441831958 0.567993 -0.450256 -0.617920 0.304688 1441831958 0.567993 -0.450256 -0.617920 0.304688 1441831958 0.725342 -0.142578 -0.635132 0.223999 1441831958 0.725342 -0.142578 -0.635132 0.223999 1441831958 0.725342 -0.142578 -0.635132 0.223999 1441831958 0.725342 -0.142578 -0.635132 0.223999 1441831958 0.809143 0.148499 -0.565918 0.054260 1441831958 0.809143 0.148499 -0.565918 0.054260 1441831958 0.809143 0.148499 -0.565918 0.054260 1441831958 0.809143 0.148499 -0.565918 0.054260 1441831958 0.809143 0.148499 -0.565918 0.054260 1441831958 0.811523 0.221985 -0.529480 -0.108582 1441831958 0.811523 0.221985 -0.529480 -0.108582 1441831958 0.811523 0.221985 -0.529480 -0.108582 1441831958 0.811523 0.221985 -0.529480 -0.108582 1441831958 0.811523 0.221985 -0.529480 -0.108582 1441831958 0.811523 0.221985 -0.529480 -0.108582 1441831958 0.811523 0.221985 -0.529480 -0.108582 1441831958 0.811157 0.257019 -0.522644 -0.052490 1441831958 0.811157 0.257019 -0.522644 -0.052490 1441831958 0.811157 0.257019 -0.522644 -0.052490 1441831958 0.811157 0.257019 -0.522644 -0.052490 1441831958 0.811157 0.257019 -0.522644 -0.052490 1441831958 0.811157 0.257019 -0.522644 -0.052490 1441831958 0.811157 0.257019 -0.522644 -0.052490 1441831958 0.819946 0.221191 -0.527893 0.009521 1441831958 0.819946 0.221191 -0.527893 0.009521 1441831958 0.819946 0.221191 -0.527893 0.009521 1441831958 0.819946 0.221191 -0.527893 0.009521 1441831958 0.819946 0.221191 -0.527893 0.009521 1441831958 0.819946 0.221191 -0.527893 0.009521 1441831958 0.827271 0.105896 -0.547302 0.070007 1441831959 0.827271 0.105896 -0.547302 0.070007 1441831959 0.827271 0.105896 -0.547302 0.070007 1441831959 0.827271 0.105896 -0.547302 0.070007 1441831959 0.827271 0.105896 -0.547302 0.070007 1441831959 0.827271 0.105896 -0.547302 0.070007 1441831959 0.810120 -0.037903 -0.565247 0.150696 1441831959 0.810120 -0.037903 -0.565247 0.150696 1441831959 0.810120 -0.037903 -0.565247 0.150696 1441831959 0.810120 -0.037903 -0.565247 0.150696 1441831959 0.810120 -0.037903 -0.565247 0.150696 1441831959 0.810120 -0.037903 -0.565247 0.150696 1441831959 0.810120 -0.037903 -0.565247 0.150696 1441831959 0.759033 -0.190857 -0.571716 0.246094 1441831959 0.759033 -0.190857 -0.571716 0.246094 1441831959 0.759033 -0.190857 -0.571716 0.246094 1441831959 0.759033 -0.190857 -0.571716 0.246094 1441831959 0.759033 -0.190857 -0.571716 0.246094 1441831959 0.759033 -0.190857 -0.571716 0.246094 1441831959 0.644348 -0.377441 -0.582764 0.320557 1441831959 0.644348 -0.377441 -0.582764 0.320557 1441831959 0.644348 -0.377441 -0.582764 0.320557 1441831959 0.644348 -0.377441 -0.582764 0.320557 1441831959 0.523499 -0.487610 -0.615845 0.329956 1441831959 0.523499 -0.487610 -0.615845 0.329956 1441831959 0.523499 -0.487610 -0.615845 0.329956 1441831959 0.523499 -0.487610 -0.615845 0.329956 1441831959 0.523499 -0.487610 -0.615845 0.329956 1441831959 0.523499 -0.487610 -0.615845 0.329956 1441831959 0.523499 -0.487610 -0.615845 0.329956 1441831959 0.630798 -0.329407 -0.641174 0.287170 1441831959 0.630798 -0.329407 -0.641174 0.287170 1441831959 0.630798 -0.329407 -0.641174 0.287170 1441831959 0.630798 -0.329407 -0.641174 0.287170 1441831959 0.630798 -0.329407 -0.641174 0.287170 1441831959 0.775085 -0.056763 -0.612305 0.145264 1441831959 0.775085 -0.056763 -0.612305 0.145264 1441831959 0.775085 -0.056763 -0.612305 0.145264 1441831959 0.775085 -0.056763 -0.612305 0.145264 1441831959 0.775085 -0.056763 -0.612305 0.145264 1441831959 0.775085 -0.056763 -0.612305 0.145264 1441831959 0.775085 -0.056763 -0.612305 0.145264 1441831959 0.789429 0.155762 -0.584717 -0.103271 1441831959 0.789429 0.155762 -0.584717 -0.103271 1441831959 0.789429 0.155762 -0.584717 -0.103271 1441831959 0.789429 0.155762 -0.584717 -0.103271 1441831959 0.789429 0.155762 -0.584717 -0.103271 1441831959 0.805908 0.225830 -0.524963 -0.154541 1441831959 
0.428223 0.623169 0.162415 -0.633972 1441831962 0.428223 0.623169 0.162415 -0.633972 1441831962 0.428223 0.623169 0.162415 -0.633972 1441831962 0.428223 0.623169 0.162415 -0.633972 1441831962 0.444458 0.611023 0.200439 -0.623596 1441831962 0.444458 0.611023 0.200439 -0.623596 1441831962 0.444458 0.611023 0.200439 -0.623596 1441831962 0.444458 0.611023 0.200439 -0.623596 1441831962 0.444458 0.611023 0.200439 -0.623596 1441831962 0.444458 0.611023 0.200439 -0.623596 1441831962 0.472107 0.581177 0.248108 -0.614624 1441831962 0.472107 0.581177 0.248108 -0.614624 1441831962 0.472107 0.581177 0.248108 -0.614624 1441831962 0.472107 0.581177 0.248108 -0.614624 1441831962 0.472107 0.581177 0.248108 -0.614624 1441831962 0.472107 0.581177 0.248108 -0.614624 1441831962 0.472107 0.581177 0.248108 -0.614624 1441831962 0.493469 0.553345 0.268066 -0.615112 1441831962 0.493469 0.553345 0.268066 -0.615112 1441831962 0.493469 0.553345 0.268066 -0.615112 1441831962 0.493469 0.553345 0.268066 -0.615112 1441831962 0.493469 0.553345 0.268066 -0.615112 1441831962 0.493469 0.553345 0.268066 -0.615112 1441831962 0.493469 0.553345 0.268066 -0.615112 1441831962 0.492249 0.551514 0.244568 -0.627380 1441831962 0.492249 0.551514 0.244568 -0.627380 1441831962 0.492249 0.551514 0.244568 -0.627380 1441831962 0.492249 0.551514 0.244568 -0.627380 1441831962 0.492249 0.551514 0.244568 -0.627380 1441831962 0.472656 0.567810 0.194153 -0.645386 1441831962 0.472656 0.567810 0.194153 -0.645386 1441831962 0.472656 0.567810 0.194153 -0.645386 1441831962 0.472656 0.567810 0.194153 -0.645386 1441831962 0.472656 0.567810 0.194153 -0.645386 1441831962 0.472656 0.567810 0.194153 -0.645386 1441831962 0.472656 0.567810 0.194153 -0.645386 1441831962 0.458618 0.579651 0.152649 -0.656006 1441831962 0.458618 0.579651 0.152649 -0.656006 1441831962 0.458618 0.579651 0.152649 -0.656006 1441831962 0.458618 0.579651 0.152649 -0.656006 1441831962 0.458618 0.579651 0.152649 -0.656006 1441831962 0.458618 0.579651 0.152649 -0.656006 1441831962 0.472839 0.569946 0.146057 -0.655884 1441831962 0.472839 0.569946 0.146057 -0.655884 1441831962 0.472839 0.569946 0.146057 -0.655884 1441831962 0.472839 0.569946 0.146057 -0.655884 1441831962 0.472839 0.569946 0.146057 -0.655884 1441831962 0.472839 0.569946 0.146057 -0.655884 1441831962 0.492493 0.561096 0.141541 -0.650085 1441831962 0.492493 0.561096 0.141541 -0.650085 1441831962 0.492493 0.561096 0.141541 -0.650085 1441831962 0.492493 0.561096 0.141541 -0.650085 1441831962 0.492493 0.561096 0.141541 -0.650085 1441831962 0.492493 0.561096 0.141541 -0.650085 1441831962 0.500427 0.564270 0.120972 -0.645386 1441831962 0.500427 0.564270 0.120972 -0.645386 1441831962 0.500427 0.564270 0.120972 -0.645386 1441831962 0.500427 0.564270 0.120972 -0.645386 1441831962 0.500427 0.564270 0.120972 -0.645386 1441831962 0.500427 0.564270 0.120972 -0.645386 1441831962 0.500427 0.564270 0.120972 -0.645386 1441831962 0.494263 0.577454 0.097107 -0.642456 1441831962 0.494263 0.577454 0.097107 -0.642456 1441831962 0.494263 0.577454 0.097107 -0.642456 1441831962 0.494263 0.577454 0.097107 -0.642456 1441831962 0.494263 0.577454 0.097107 -0.642456 1441831962 0.494263 0.577454 0.097107 -0.642456 1441831962 0.482483 0.583923 0.099182 -0.645264 1441831962 0.482483 0.583923 0.099182 -0.645264 1441831962 0.482483 0.583923 0.099182 -0.645264 1441831962 0.482483 0.583923 0.099182 -0.645264 1441831962 0.462708 0.585083 0.127502 -0.653687 1441831962 0.462708 0.585083 0.127502 -0.653687 1441831962 0.462708 0.585083 0.127502 -0.653687 1441831962 0.462708 0.585083 0.127502 -0.653687 1441831962 0.462708 0.585083 0.127502 -0.653687 1441831962 0.462708 0.585083 0.127502 -0.653687 1441831962 0.436279 0.583679 0.169434 -0.663513 1441831962 0.436279 0.583679 0.169434 -0.663513 1441831962 0.436279 0.583679 0.169434 -0.663513 1441831962 0.436279 0.583679 0.169434 -0.663513 1441831962 0.410339 0.580017 0.210022 -0.671631 1441831962 0.410339 0.580017 0.210022 -0.671631 1441831962 0.410339 0.580017 0.210022 -0.671631 1441831962 0.410339 0.580017 0.210022 -0.671631 1441831962 0.390991 0.578369 0.231506 -0.677490 1441831962 0.390991 0.578369 0.231506 -0.677490 1441831962 0.390991 0.578369 0.231506 -0.677490 1441831962 0.390991 0.578369 0.231506 -0.677490 1441831962 0.390991 0.578369 0.231506 -0.677490 1441831963 0.381958 0.578186 0.232849 -0.682312 1441831963 0.381958 0.578186 0.232849 -0.682312 1441831963 0.381958 0.578186 0.232849 -0.682312 1441831963 0.381958 0.578186 0.232849 -0.682312 1441831963 0.381958 0.578186 0.232849 -0.682312 1441831963 0.381958 0.578186 0.232849 -0.682312 1441831963 0.383972 0.576233 0.223633 -0.685913 1441831963 0.383972 0.576233 0.223633 -0.685913 1441831963 0.383972 0.576233 0.223633 -0.685913 1441831963 0.383972 0.576233 0.223633 -0.685913 1441831963 0.383972 0.576233 0.223633 -0.685913 1441831963 0.399719 0.565918 0.208740 -0.690186 1441831963 0.399719 0.565918 0.208740 -0.690186 1441831963 0.399719 0.565918 0.208740 -0.690186 1441831963 0.399719 0.565918 0.208740 -0.690186 1441831963 0.399719 0.565918 0.208740 -0.690186 1441831963 0.409241 0.565308 0.184631 -0.691956 1441831963 0.409241 0.565308 0.184631 -0.691956 1441831963 0.409241 0.565308 0.184631 -0.691956 1441831963 0.409241 0.565308 0.184631 -0.691956 1441831963 0.409241 0.565308 0.184631 -0.691956 1441831963 0.409241 0.565308 0.184631 -0.691956 1441831963 0.409729 0.570923 0.151184 -0.695190 1441831963 0.409729 0.570923 0.151184 -0.695190 1441831963 0.409729 0.570923 0.151184 -0.695190 1441831963 0.409729 0.570923 0.151184 -0.695190 1441831963 0.409729 0.570923 0.151184 -0.695190 1441831963 0.409729 0.570923 0.151184 -0.695190 1441831963 0.409729 0.570923 0.151184 -0.695190 1441831963 0.406616 0.576721 0.125305 -0.697327 1441831963 0.406616 0.576721 0.125305 -0.697327 1441831963 0.406616 0.576721 0.125305 -0.697327 1441831963 0.406616 0.576721 0.125305 -0.697327 1441831963 0.406616 0.576721 0.125305 -0.697327 1441831963 0.406616 0.576721 0.125305 -0.697327 1441831963 0.407532 0.576355 0.126404 -0.696960 1441831963 0.407532 0.576355 0.126404 -0.696960 1441831963 0.407532 0.576355 0.126404 -0.696960 1441831963 0.407532 0.576355 0.126404 -0.696960 1441831963 0.407532 0.576355 0.126404 -0.696960 1441831963 0.407532 0.576355 0.126404 -0.696960 1441831963 0.407288 0.572449 0.140930 -0.697510 1441831963 0.407288 0.572449 0.140930 -0.697510 1441831963 0.407288 0.572449 0.140930 -0.697510 1441831963 0.407288 0.572449 0.140930 -0.697510 1441831963 0.407288 0.572449 0.140930 -0.697510 1441831963 0.407288 0.572449 0.140930 -0.697510 1441831963 0.400452 0.575317 0.145020 -0.698242 1441831963 0.400452 0.575317 0.145020 -0.698242 1441831963 0.400452 0.575317 0.145020 -0.698242 1441831963 0.400452 0.575317 0.145020 -0.698242 1441831963 0.400452 0.575317 0.145020 -0.698242 1441831963 0.400452 0.575317 0.145020 -0.698242 1441831963 0.395020 0.581970 0.144653 -0.695923 1441831963 0.395020 0.581970 0.144653 -0.695923 1441831963 0.395020 0.581970 0.144653 -0.695923 1441831963 0.395020 0.581970 0.144653 -0.695923 1441831963 0.395020 0.581970 0.144653 -0.695923 1441831963 0.395020 0.581970 0.144653 -0.695923 1441831963 0.394653 0.587830 0.149658 -0.690125 1441831963 0.394653 0.587830 0.149658 -0.690125 1441831963 0.394653 0.587830 0.149658 -0.690125 1441831963 0.394653 0.587830 0.149658 -0.690125 1441831963 0.394653 0.587830 0.149658 -0.690125 1441831963 0.401855 0.587036 0.162720 -0.683716 1441831963 0.401855 0.587036 0.162720 -0.683716 1441831963 0.401855 0.587036 0.162720 -0.683716 1441831963 0.401855 0.587036 0.162720 -0.683716 1441831963 0.401855 0.587036 0.162720 -0.683716 1441831963 0.401855 0.587036 0.162720 -0.683716 1441831963 0.401855 0.587036 0.162720 -0.683716 1441831963 0.416870 0.581787 0.179443 -0.674927 1441831963 0.416870 0.581787 0.179443 -0.674927 1441831963 0.416870 0.581787 0.179443 -0.674927 1441831963 0.416870 0.581787 0.179443 -0.674927 1441831963 0.416870 0.581787 0.179443 -0.674927 1441831963 0.416870 0.581787 0.179443 -0.674927 1441831963 0.430847 0.574829 0.181702 -0.671509 1441831963 0.430847 0.574829 0.181702 -0.671509 1441831963 0.430847 0.574829 0.181702 -0.671509 1441831963 0.430847 0.574829 0.181702 -0.671509 1441831963 0.430847 0.574829 0.181702 -0.671509 1441831963 0.430847 0.574829 0.181702 -0.671509 1441831963 0.435486 0.580627 0.162415 -0.668457 1441831963 0.435486 0.580627 0.162415 -0.668457 1441831963 0.435486 0.580627 0.162415 -0.668457 1441831963 0.435486 0.580627 0.162415 -0.668457 1441831963 0.435486 0.580627 0.162415 -0.668457 1441831963 0.435486 0.580627 0.162415 -0.668457 1441831963 0.428467 0.593750 0.125244 -0.669434 1441831963 0.428467 0.593750 0.125244 -0.669434 1441831963 0.428467 0.593750 0.125244 -0.669434 1441831963 0.428467 0.593750 0.125244 -0.669434 1441831963 0.428467 0.593750 0.125244 -0.669434 1441831963 0.428467 0.593750 0.125244 -0.669434 1441831963 0.428467 0.593750 0.125244 -0.669434 1441831963 0.416992 0.605713 0.103149 -0.669739 1441831963 0.416992 0.605713 0.103149 -0.669739 1441831963 0.416992 0.605713 0.103149 -0.669739 1441831963 0.416992 0.605713 0.103149 -0.669739 1441831963 0.416992 0.605713 0.103149 -0.669739 1441831963 0.416992 0.605713 0.103149 -0.669739 1441831963 0.407898 0.605408 0.116943 -0.673340 1441831963 0.407898 0.605408 0.116943 -0.673340 1441831963 0.407898 0.605408 0.116943 -0.673340 1441831963 0.407898 0.605408 0.116943 -0.673340 1441831963 0.407898 0.605408 0.116943 -0.673340 1441831963 0.407898 0.605408 0.116943 -0.673340 1441831963 0.407898 0.605408 0.116943 -0.673340 1441831964 0.398071 0.598999 0.144409 -0.679565 1441831964 0.398071 0.598999 0.144409 -0.679565 1441831964 0.398071 0.598999 0.144409 -0.679565 1441831964 0.398071 0.598999 0.144409 -0.679565 1441831964 0.398071 0.598999 0.144409 -0.679565 1441831964 0.398071 0.598999 0.144409 -0.679565 1441831964 0.383545 0.599182 0.160950 -0.684082 1441831964 0.383545 0.599182 0.160950 -0.684082 1441831964 0.383545 0.599182 0.160950 -0.684082 1441831964 0.383545 0.599182 0.160950 -0.684082 1441831964 0.383545 0.599182 0.160950 -0.684082 1441831964 0.383545 0.599182 0.160950 -0.684082 1441831964 0.383545 0.599182 0.160950 -0.684082 1441831964 0.371643 0.605164 0.166504 -0.684021 1441831964 0.371643 0.605164 0.166504 -0.684021 1441831964 0.371643 0.605164 0.166504 -0.684021 1441831964 0.371643 0.605164 0.166504 -0.684021 1441831964 0.371643 0.605164 0.166504 -0.684021 1441831964 0.371643 0.605164 0.166504 -0.684021 1441831964 0.371643 0.605164 0.166504 -0.684021 1441831964 0.373718 0.605164 0.175781 -0.680603 1441831964 0.373718 0.605164 0.175781 -0.680603 1441831964 0.373718 0.605164 0.175781 -0.680603 1441831964 0.373718 0.605164 0.175781 -0.680603 1441831964 0.373718 0.605164 0.175781 -0.680603 1441831964 0.373718 0.605164 0.175781 -0.680603 1441831964 0.393555 0.593323 0.193665 -0.674927 1441831964 0.393555 0.593323 0.193665 -0.674927 1441831964 0.393555 0.593323 0.193665 -0.674927 1441831964 0.393555 0.593323 0.193665 -0.674927 1441831964 0.393555 0.593323 0.193665 -0.674927 1441831964 0.393555 0.593323 0.193665 -0.674927 1441831964 0.413696 0.576355 0.203674 -0.674622 1441831964 0.413696 0.576355 0.203674 -0.674622 1441831964 0.413696 0.576355 0.203674 -0.674622 1441831964 0.413696 0.576355 0.203674 -0.674622 1441831964 0.413696 0.576355 0.203674 -0.674622 1441831964 0.413696 0.576355 0.203674 -0.674622 1441831964 0.414001 0.582397 0.184143 -0.674927 1441831964 0.414001 0.582397 0.184143 -0.674927 1441831964 0.414001 0.582397 0.184143 -0.674927 1441831964 0.414001 0.582397 0.184143 -0.674927 1441831964 0.414001 0.582397 0.184143 -0.674927 1441831964 0.414001 0.582397 0.184143 -0.674927 1441831964 0.410767 0.588257 0.152771 -0.679626 1441831964 0.410767 0.588257 0.152771 -0.679626 1441831964 0.410767 0.588257 0.152771 -0.679626 1441831964 0.410767 0.588257 0.152771 -0.679626 1441831964 0.410767 0.588257 0.152771 -0.679626 1441831964 0.410767 0.588257 0.152771 -0.679626 1441831964 0.408447 0.597290 0.125793 -0.678650 1441831964 0.408447 0.597290 0.125793 -0.678650 1441831964 0.408447 0.597290 0.125793 -0.678650 1441831964 0.408447 0.597290 0.125793 -0.678650 1441831964 0.408447 0.597290 0.125793 -0.678650 1441831964 0.408447 0.597290 0.125793 -0.678650 1441831964 0.415100 0.593933 0.135254 -0.675720 1441831964 0.415100 0.593933 0.135254 -0.675720 1441831964 0.415100 0.593933 0.135254 -0.675720 1441831964 0.415100 0.593933 0.135254 -0.675720 1441831964 0.415100 0.593933 0.135254 -0.675720 1441831964 0.415100 0.593933 0.135254 -0.675720 1441831964 0.416199 0.585449 0.155579 -0.678101 1441831964 0.416199 0.585449 0.155579 -0.678101 1441831964 0.416199 0.585449 0.155579 -0.678101 1441831964 0.416199 0.585449 0.155579 -0.678101 1441831964 0.416199 0.585449 0.155579 -0.678101 1441831964 0.404175 0.584778 0.163391 -0.684082 1441831964 0.404175 0.584778 0.163391 -0.684082 1441831964 0.404175 0.584778 0.163391 -0.684082 1441831964 0.404175 0.584778 0.163391 -0.684082 1441831964 0.404175 0.584778 0.163391 -0.684082 1441831964 0.404175 0.584778 0.163391 -0.684082 1441831964 0.391724 0.589417 0.162598 -0.687500 1441831964 0.391724 0.589417 0.162598 -0.687500 1441831964 0.391724 0.589417 0.162598 -0.687500 1441831964 0.391724 0.589417 0.162598 -0.687500 1441831964 0.391724 0.589417 0.162598 -0.687500 1441831964 0.391724 0.589417 0.162598 -0.687500 1441831964 0.393372 0.591980 0.170654 -0.682373 1441831964 0.393372 0.591980 0.170654 -0.682373 1441831964 0.393372 0.591980 0.170654 -0.682373 1441831964 0.393372 0.591980 0.170654 -0.682373 1441831964 0.393372 0.591980 0.170654 -0.682373 1441831964 0.393372 0.591980 0.170654 -0.682373 1441831964 0.393372 0.591980 0.170654 -0.682373 1441831964 0.418274 0.578918 0.195190 -0.672180 1441831964 0.418274 0.578918 0.195190 -0.672180 1441831964 0.418274 0.578918 0.195190 -0.672180 1441831964 0.418274 0.578918 0.195190 -0.672180 1441831964 0.418274 0.578918 0.195190 -0.672180 1441831964 0.418274 0.578918 0.195190 -0.672180 1441831964 0.446289 0.561218 0.212097 -0.663940 1441831964 0.446289 0.561218 0.212097 -0.663940 1441831964 0.446289 0.561218 0.212097 -0.663940 1441831964 0.446289 0.561218 0.212097 -0.663940 1441831964 0.446289 0.561218 0.212097 -0.663940 1441831964 0.446716 0.576538 0.163086 -0.664429 1441831964 0.446716 0.576538 0.163086 -0.664429 1441831964 0.446716 0.576538 0.163086 -0.664429 1441831964 0.446716 0.576538 0.163086 -0.664429 1441831964 0.425415 0.598267 0.118286 -0.668640 1441831964 0.425415 0.598267 0.118286 -0.668640 1441831965 0.425415 0.598267 0.118286 -0.668640 1441831965 0.425415 0.598267 0.118286 -0.668640 1441831965 0.425415 0.598267 0.118286 -0.668640 1441831965 0.425415 0.598267 0.118286 -0.668640 1441831965 0.425415 0.598267 0.118286 -0.668640 1441831965 0.412231 0.605713 0.113953 -0.670959 1441831965 0.412231 0.605713 0.113953 -0.670959 1441831965 0.412231 0.605713 0.113953 -0.670959 1441831965 0.412231 0.605713 0.113953 -0.670959 1441831965 0.412231 0.605713 0.113953 -0.670959 1441831965 0.412231 0.605713 0.113953 -0.670959 1441831965 0.405029 0.598999 0.144653 -0.675476 1441831965 0.405029 0.598999 0.144653 -0.675476 1441831965 0.405029 0.598999 0.144653 -0.675476 1441831965 0.405029 0.598999 0.144653 -0.675476 1441831965 0.405029 0.598999 0.144653 -0.675476 1441831965 0.405029 0.598999 0.144653 -0.675476 1441831965 0.393738 0.593201 0.174988 -0.679993 1441831965 0.393738 0.593201 0.174988 -0.679993 1441831965 0.393738 0.593201 0.174988 -0.679993 1441831965 0.393738 0.593201 0.174988 -0.679993 1441831965 0.393738 0.593201 0.174988 -0.679993 1441831965 0.393738 0.593201 0.174988 -0.679993 1441831965 0.382751 0.592773 0.192688 -0.681885 1441831965 0.382751 0.592773 0.192688 -0.681885 1441831965 0.382751 0.592773 0.192688 -0.681885 1441831965 0.382751 0.592773 0.192688 -0.681885 1441831965 0.382751 0.592773 0.192688 -0.681885 1441831965 0.382751 0.592773 0.192688 -0.681885 1441831965 0.382202 0.592529 0.202271 -0.679626 1441831965 0.382202 0.592529 0.202271 -0.679626 1441831965 0.382202 0.592529 0.202271 -0.679626 1441831965 0.382202 0.592529 0.202271 -0.679626 1441831965 0.382202 0.592529 0.202271 -0.679626 1441831965 0.382202 0.592529 0.202271 -0.679626 1441831965 0.382202 0.592529 0.202271 -0.679626 1441831965 0.394958 0.587097 0.206970 -0.675598 1441831965 0.394958 0.587097 0.206970 -0.675598 1441831965 0.394958 0.587097 0.206970 -0.675598 1441831965 0.394958 0.587097 0.206970 -0.675598 1441831965 0.394958 0.587097 0.206970 -0.675598 1441831965 0.394958 0.587097 0.206970 -0.675598 1441831965 0.410828 0.581055 0.199768 -0.673584 1441831965 0.410828 0.581055 0.199768 -0.673584 1441831965 0.410828 0.581055 0.199768 -0.673584 1441831965 0.410828 0.581055 0.199768 -0.673584 1441831965 0.410828 0.581055 0.199768 -0.673584 1441831965 0.413818 0.589661 0.174316 -0.671265 1441831965 0.413818 0.589661 0.174316 -0.671265 1441831965 0.413818 0.589661 0.174316 -0.671265 1441831965 0.413818 0.589661 0.174316 -0.671265 1441831965 0.413818 0.589661 0.174316 -0.671265 1441831965 0.411316 0.599060 0.133728 -0.673828 1441831965 0.411316 0.599060 0.133728 -0.673828 1441831965 0.411316 0.599060 0.133728 -0.673828 1441831965 0.411316 0.599060 0.133728 -0.673828 1441831965 0.411316 0.599060 0.133728 -0.673828 1441831965 0.411316 0.599060 0.133728 -0.673828 1441831965 0.405212 0.607300 0.108704 -0.674622 1441831965 0.405212 0.607300 0.108704 -0.674622 1441831965 0.405212 0.607300 0.108704 -0.674622 1441831965 0.405212 0.607300 0.108704 -0.674622 1441831965 0.405212 0.607300 0.108704 -0.674622 1441831965 0.400940 0.607483 0.114319 -0.676086 1441831965 0.400940 0.607483 0.114319 -0.676086 1441831965 0.400940 0.607483 0.114319 -0.676086 1441831965 0.400940 0.607483 0.114319 -0.676086 1441831965 0.400940 0.607483 0.114319 -0.676086 1441831965 0.396484 0.602905 0.138184 -0.678345 1441831965 0.396484 0.602905 0.138184 -0.678345 1441831965 0.396484 0.602905 0.138184 -0.678345 1441831965 0.396484 0.602905 0.138184 -0.678345 1441831965 0.396484 0.602905 0.138184 -0.678345 1441831965 0.396484 0.602905 0.138184 -0.678345 1441831965 0.389954 0.599426 0.162781 -0.679810 1441831965 0.389954 0.599426 0.162781 -0.679810 1441831965 0.389954 0.599426 0.162781 -0.679810 1441831965 0.389954 0.599426 0.162781 -0.679810 1441831965 0.389954 0.599426 0.162781 -0.679810 1441831965 0.389954 0.599426 0.162781 -0.679810 1441831965 0.385620 0.597290 0.180786 -0.679565 1441831965 0.385620 0.597290 0.180786 -0.679565 1441831965 0.385620 0.597290 0.180786 -0.679565 1441831965 0.385620 0.597290 0.180786 -0.679565 1441831965 0.385620 0.597290 0.180786 -0.679565 1441831965 0.385620 0.597290 0.180786 -0.679565 1441831965 0.384521 0.596436 0.191772 -0.677917 1441831965 0.384521 0.596436 0.191772 -0.677917 1441831965 0.384521 0.596436 0.191772 -0.677917 1441831965 0.384521 0.596436 0.191772 -0.677917 1441831965 0.384521 0.596436 0.191772 -0.677917 1441831965 0.384521 0.596436 0.191772 -0.677917 1441831965 0.383545 0.594604 0.189148 -0.680847 1441831965 0.383545 0.594604 0.189148 -0.680847 1441831965 0.383545 0.594604 0.189148 -0.680847 1441831965 0.383545 0.594604 0.189148 -0.680847 1441831965 0.383545 0.594604 0.189148 -0.680847 1441831965 0.383545 0.594604 0.189148 -0.680847 1441831965 0.383545 0.594604 0.189148 -0.680847 1441831965 0.389954 0.589294 0.178955 -0.684509 1441831965 0.389954 0.589294 0.178955 -0.684509 1441831965 0.389954 0.589294 0.178955 -0.684509 1441831965 0.389954 0.589294 0.178955 -0.684509 1441831965 0.389954 0.589294 0.178955 -0.684509 1441831965 0.389954 0.589294 0.178955 -0.684509 1441831965 0.395325 0.594360 0.172058 -0.678833 1441831965 0.395325 0.594360 0.172058 -0.678833 1441831966 0.395325 0.594360 0.172058 -0.678833 1441831966 0.395325 0.594360 0.172058 -0.678833 1441831966 0.395325 0.594360 0.172058 -0.678833 1441831966 0.395325 0.594360 0.172058 -0.678833 1441831966 0.405945 0.590271 0.166443 -0.677551 1441831966 0.405945 0.590271 0.166443 -0.677551 1441831966 0.405945 0.590271 0.166443 -0.677551 1441831966 0.405945 0.590271 0.166443 -0.677551 1441831966 0.405945 0.590271 0.166443 -0.677551 1441831966 0.405945 0.590271 0.166443 -0.677551 1441831966 0.410034 0.590576 0.156067 -0.677307 1441831966 0.410034 0.590576 0.156067 -0.677307 1441831966 0.410034 0.590576 0.156067 -0.677307 1441831966 0.410034 0.590576 0.156067 -0.677307 1441831966 0.410034 0.590576 0.156067 -0.677307 1441831966 0.410034 0.590576 0.156067 -0.677307 1441831966 0.405823 0.592834 0.147705 -0.679688 1441831966 0.405823 0.592834 0.147705 -0.679688 1441831966 0.405823 0.592834 0.147705 -0.679688 1441831966 0.405823 0.592834 0.147705 -0.679688 1441831966 0.405823 0.592834 0.147705 -0.679688 1441831966 0.405823 0.592834 0.147705 -0.679688 1441831966 0.397217 0.593811 0.143616 -0.684814 1441831966 0.397217 0.593811 0.143616 -0.684814 1441831966 0.397217 0.593811 0.143616 -0.684814 1441831966 0.397217 0.593811 0.143616 -0.684814 1441831966 0.397217 0.593811 0.143616 -0.684814 1441831966 0.397217 0.593811 0.143616 -0.684814 1441831966 0.397217 0.593811 0.143616 -0.684814 1441831966 0.389160 0.594482 0.144043 -0.688721 1441831966 0.389160 0.594482 0.144043 -0.688721 1441831966 0.389160 0.594482 0.144043 -0.688721 1441831966 0.389160 0.594482 0.144043 -0.688721 1441831966 0.389160 0.594482 0.144043 -0.688721 1441831966 0.389160 0.594482 0.144043 -0.688721 1441831966 0.381592 0.597229 0.140991 -0.691223 1441831966 0.381592 0.597229 0.140991 -0.691223 1441831966 0.381592 0.597229 0.140991 -0.691223 1441831966 0.381592 0.597229 0.140991 -0.691223 1441831966 0.381592 0.597229 0.140991 -0.691223 1441831966 0.381592 0.597229 0.140991 -0.691223 1441831966 0.381592 0.597229 0.140991 -0.691223 1441831966 0.375854 0.602661 0.141418 -0.689575 1441831966 0.375854 0.602661 0.141418 -0.689575 1441831966 0.375854 0.602661 0.141418 -0.689575 1441831966 0.375854 0.602661 0.141418 -0.689575 1441831966 0.375854 0.602661 0.141418 -0.689575 1441831966 0.375854 0.602661 0.141418 -0.689575 1441831966 0.377014 0.598389 0.153931 -0.690002 1441831966 0.377014 0.598389 0.153931 -0.690002 1441831966 0.377014 0.598389 0.153931 -0.690002 1441831966 0.377014 0.598389 0.153931 -0.690002 1441831966 0.377014 0.598389 0.153931 -0.690002 1441831966 0.377014 0.598389 0.153931 -0.690002 1441831966 0.377014 0.598389 0.153931 -0.690002 1441831966 0.381653 0.591187 0.170410 -0.689758 1441831966 0.381653 0.591187 0.170410 -0.689758 1441831966 0.381653 0.591187 0.170410 -0.689758 1441831966 0.381653 0.591187 0.170410 -0.689758 1441831966 0.381653 0.591187 0.170410 -0.689758 1441831966 0.381653 0.591187 0.170410 -0.689758 1441831966 0.386841 0.585815 0.177185 -0.689758 1441831966 0.386841 0.585815 0.177185 -0.689758 1441831966 0.386841 0.585815 0.177185 -0.689758 1441831966 0.386841 0.585815 0.177185 -0.689758 1441831966 0.392517 0.588318 0.163025 -0.687927 1441831966 0.392517 0.588318 0.163025 -0.687927 1441831966 0.392517 0.588318 0.163025 -0.687927 1441831966 0.392517 0.588318 0.163025 -0.687927 1441831966 0.392517 0.588318 0.163025 -0.687927 1441831966 0.392517 0.588318 0.163025 -0.687927 1441831966 0.392517 0.588318 0.163025 -0.687927 1441831966 0.399353 0.596313 0.138916 -0.682373 1441831966 0.399353 0.596313 0.138916 -0.682373 1441831966 0.399353 0.596313 0.138916 -0.682373 1441831966 0.399353 0.596313 0.138916 -0.682373 1441831966 0.399353 0.596313 0.138916 -0.682373 1441831966 0.399353 0.596313 0.138916 -0.682373 1441831966 0.404175 0.599487 0.120728 -0.680176 1441831966 0.404175 0.599487 0.120728 -0.680176 1441831966 0.404175 0.599487 0.120728 -0.680176 1441831966 0.404175 0.599487 0.120728 -0.680176 1441831966 0.404175 0.599487 0.120728 -0.680176 1441831966 0.404175 0.599487 0.120728 -0.680176 1441831966 0.402039 0.598022 0.121033 -0.682678 1441831966 0.402039 0.598022 0.121033 -0.682678 1441831966 0.402039 0.598022 0.121033 -0.682678 1441831966 0.402039 0.598022 0.121033 -0.682678 1441831966 0.402039 0.598022 0.121033 -0.682678 1441831966 0.402039 0.598022 0.121033 -0.682678 1441831966 0.386536 0.597839 0.134583 -0.689209 1441831966 0.386536 0.597839 0.134583 -0.689209 1441831966 0.386536 0.597839 0.134583 -0.689209 1441831966 0.386536 0.597839 0.134583 -0.689209 1441831966 0.386536 0.597839 0.134583 -0.689209 1441831966 0.386536 0.597839 0.134583 -0.689209 1441831966 0.363403 0.598022 0.148010 -0.698792 1441831966 0.363403 0.598022 0.148010 -0.698792 1441831966 0.363403 0.598022 0.148010 -0.698792 1441831966 0.363403 0.598022 0.148010 -0.698792 1441831966 0.363403 0.598022 0.148010 -0.698792 1441831966 0.363403 0.598022 0.148010 -0.698792 1441831966 0.363403 0.598022 0.148010 -0.698792 1441831966 0.341553 0.600342 0.150391 -0.707336 1441831966 0.341553 0.600342 0.150391 -0.707336 1441831966 0.341553 0.600342 0.150391 -0.707336 1441831966 0.341553 0.600342 0.150391 -0.707336 1441831966 0.328857 0.605103 0.147095 -0.709961 1441831966 0.328857 0.605103 0.147095 -0.709961 1441831966 0.328857 0.605103 0.147095 -0.709961 1441831967 0.328857 0.605103 0.147095 -0.709961 1441831967 0.328857 0.605103 0.147095 -0.709961 1441831967 0.328857 0.605103 0.147095 -0.709961 1441831967 0.327332 0.607239 0.142334 -0.709839 1441831967 0.327332 0.607239 0.142334 -0.709839 1441831967 0.327332 0.607239 0.142334 -0.709839 1441831967 0.327332 0.607239 0.142334 -0.709839 1441831967 0.327332 0.607239 0.142334 -0.709839 1441831967 0.327332 0.607239 0.142334 -0.709839 1441831967 0.336792 0.607239 0.145325 -0.704773 1441831967 0.336792 0.607239 0.145325 -0.704773 1441831967 0.336792 0.607239 0.145325 -0.704773 1441831967 0.336792 0.607239 0.145325 -0.704773 1441831967 0.336792 0.607239 0.145325 -0.704773 1441831967 0.336792 0.607239 0.145325 -0.704773 1441831967 0.359070 0.603088 0.157776 -0.694580 1441831967 0.359070 0.603088 0.157776 -0.694580 1441831967 0.359070 0.603088 0.157776 -0.694580 1441831967 0.359070 0.603088 0.157776 -0.694580 1441831967 0.359070 0.603088 0.157776 -0.694580 1441831967 0.359070 0.603088 0.157776 -0.694580 1441831967 0.380310 0.600952 0.167358 -0.682800 1441831967 0.380310 0.600952 0.167358 -0.682800 1441831967 0.380310 0.600952 0.167358 -0.682800 1441831967 0.380310 0.600952 0.167358 -0.682800 1441831967 0.380310 0.600952 0.167358 -0.682800 1441831967 0.380310 0.600952 0.167358 -0.682800 1441831967 0.388062 0.600769 0.152222 -0.682129 1441831967 0.388062 0.600769 0.152222 -0.682129 1441831967 0.388062 0.600769 0.152222 -0.682129 1441831967 0.388062 0.600769 0.152222 -0.682129 1441831967 0.388062 0.600769 0.152222 -0.682129 1441831967 0.388062 0.600769 0.152222 -0.682129 1441831967 0.376953 0.611511 0.127197 -0.683899 1441831967 0.376953 0.611511 0.127197 -0.683899 1441831967 0.376953 0.611511 0.127197 -0.683899 1441831967 0.376953 0.611511 0.127197 -0.683899 1441831967 0.376953 0.611511 0.127197 -0.683899 1441831967 0.376953 0.611511 0.127197 -0.683899 1441831967 0.365417 0.616150 0.119934 -0.687317 1441831967 0.365417 0.616150 0.119934 -0.687317 1441831967 0.365417 0.616150 0.119934 -0.687317 1441831967 0.365417 0.616150 0.119934 -0.687317 1441831967 0.365417 0.616150 0.119934 -0.687317 1441831967 0.365417 0.616150 0.119934 -0.687317 1441831967 0.361206 0.611328 0.135681 -0.690918 1441831967 0.361206 0.611328 0.135681 -0.690918 1441831967 0.361206 0.611328 0.135681 -0.690918 1441831967 
0.591064 0.352112 -0.493347 -0.532166 1441831970 0.591064 0.352112 -0.493347 -0.532166 1441831970 0.591064 0.352112 -0.493347 -0.532166 1441831970 0.591064 0.352112 -0.493347 -0.532166 1441831970 0.591064 0.352112 -0.493347 -0.532166 1441831970 0.692139 0.147461 -0.614197 -0.349243 1441831970 0.692139 0.147461 -0.614197 -0.349243 1441831970 0.692139 0.147461 -0.614197 -0.349243 1441831970 0.692139 0.147461 -0.614197 -0.349243 1441831970 0.692139 0.147461 -0.614197 -0.349243 1441831970 0.692139 0.147461 -0.614197 -0.349243 1441831970 0.740417 -0.100647 -0.645203 -0.159363 1441831970 0.740417 -0.100647 -0.645203 -0.159363 1441831970 0.740417 -0.100647 -0.645203 -0.159363 1441831970 0.740417 -0.100647 -0.645203 -0.159363 1441831970 0.740417 -0.100647 -0.645203 -0.159363 1441831970 0.740417 -0.100647 -0.645203 -0.159363 1441831970 0.702087 -0.323730 -0.632813 0.041931 1441831970 0.702087 -0.323730 -0.632813 0.041931 1441831970 0.702087 -0.323730 -0.632813 0.041931 1441831970 0.702087 -0.323730 -0.632813 0.041931 1441831970 0.702087 -0.323730 -0.632813 0.041931 1441831970 0.702087 -0.323730 -0.632813 0.041931 1441831970 0.702087 -0.323730 -0.632813 0.041931 1441831970 0.644409 -0.410461 -0.600769 0.235352 1441831970 0.644409 -0.410461 -0.600769 0.235352 1441831970 0.644409 -0.410461 -0.600769 0.235352 1441831970 0.644409 -0.410461 -0.600769 0.235352 1441831970 0.644409 -0.410461 -0.600769 0.235352 1441831970 0.644409 -0.410461 -0.600769 0.235352 1441831970 0.534668 -0.511108 -0.637512 0.215637 1441831970 0.534668 -0.511108 -0.637512 0.215637 1441831970 0.534668 -0.511108 -0.637512 0.215637 1441831970 0.534668 -0.511108 -0.637512 0.215637 1441831970 0.534668 -0.511108 -0.637512 0.215637 1441831970 0.534668 -0.511108 -0.637512 0.215637 1441831970 0.534668 -0.511108 -0.637512 0.215637 1441831970 0.681946 -0.251404 -0.670105 0.150513 1441831970 0.681946 -0.251404 -0.670105 0.150513 1441831970 0.681946 -0.251404 -0.670105 0.150513 1441831970 0.681946 -0.251404 -0.670105 0.150513 1441831970 0.681946 -0.251404 -0.670105 0.150513 1441831970 0.681946 -0.251404 -0.670105 0.150513 1441831970 0.799194 0.042603 -0.594788 -0.075439 1441831970 0.799194 0.042603 -0.594788 -0.075439 1441831970 0.799194 0.042603 -0.594788 -0.075439 1441831970 0.799194 0.042603 -0.594788 -0.075439 1441831970 0.799194 0.042603 -0.594788 -0.075439 1441831970 0.799194 0.042603 -0.594788 -0.075439 1441831970 0.802246 0.171265 -0.451904 -0.350525 1441831970 0.802246 0.171265 -0.451904 -0.350525 1441831970 0.802246 0.171265 -0.451904 -0.350525 1441831970 0.802246 0.171265 -0.451904 -0.350525 1441831970 0.771667 0.222229 -0.470154 -0.366150 1441831970 0.771667 0.222229 -0.470154 -0.366150 1441831970 0.771667 0.222229 -0.470154 -0.366150 1441831970 0.771667 0.222229 -0.470154 -0.366150 1441831970 0.771667 0.222229 -0.470154 -0.366150 1441831970 0.771667 0.222229 -0.470154 -0.366150 1441831970 0.799133 0.237427 -0.482910 -0.267822 1441831970 0.799133 0.237427 -0.482910 -0.267822 1441831970 0.799133 0.237427 -0.482910 -0.267822 1441831970 0.799133 0.237427 -0.482910 -0.267822 1441831970 0.799133 0.237427 -0.482910 -0.267822 1441831970 0.840088 0.145508 -0.494873 -0.167786 1441831970 0.840088 0.145508 -0.494873 -0.167786 1441831970 0.840088 0.145508 -0.494873 -0.167786 1441831970 0.840088 0.145508 -0.494873 -0.167786 1441831970 0.840088 0.145508 -0.494873 -0.167786 1441831970 0.840088 0.145508 -0.494873 -0.167786 1441831970 0.840088 0.145508 -0.494873 -0.167786 1441831970 0.853638 -0.009888 -0.517822 -0.054993 1441831970 0.853638 -0.009888 -0.517822 -0.054993 1441831970 0.853638 -0.009888 -0.517822 -0.054993 1441831970 0.853638 -0.009888 -0.517822 -0.054993 1441831970 0.853638 -0.009888 -0.517822 -0.054993 1441831970 0.853638 -0.009888 -0.517822 -0.054993 1441831970 0.818420 -0.168152 -0.541565 0.092712 1441831970 0.818420 -0.168152 -0.541565 0.092712 1441831970 0.818420 -0.168152 -0.541565 0.092712 1441831970 0.818420 -0.168152 -0.541565 0.092712 1441831970 0.818420 -0.168152 -0.541565 0.092712 1441831970 0.818420 -0.168152 -0.541565 0.092712 1441831970 0.749817 -0.299805 -0.532654 0.253235 1441831970 0.749817 -0.299805 -0.532654 0.253235 1441831970 0.749817 -0.299805 -0.532654 0.253235 1441831970 0.749817 -0.299805 -0.532654 0.253235 1441831970 0.749817 -0.299805 -0.532654 0.253235 1441831970 0.749817 -0.299805 -0.532654 0.253235 1441831970 0.749817 -0.299805 -0.532654 0.253235 1441831970 0.615417 -0.470825 -0.538757 0.330627 1441831970 0.615417 -0.470825 -0.538757 0.330627 1441831970 0.615417 -0.470825 -0.538757 0.330627 1441831970 0.615417 -0.470825 -0.538757 0.330627 1441831970 0.615417 -0.470825 -0.538757 0.330627 1441831970 0.615417 -0.470825 -0.538757 0.330627 1441831970 0.540833 -0.560791 -0.558105 0.285583 1441831970 0.540833 -0.560791 -0.558105 0.285583 1441831971 0.540833 -0.560791 -0.558105 0.285583 1441831971 0.540833 -0.560791 -0.558105 0.285583 1441831971 0.540833 -0.560791 -0.558105 0.285583 1441831971 0.540833 -0.560791 -0.558105 0.285583 1441831971 0.596008 -0.478699 -0.610962 0.205811 1441831971 0.596008 -0.478699 -0.610962 0.205811 1441831971 0.596008 -0.478699 -0.610962 0.205811 1441831971 0.596008 -0.478699 -0.610962 0.205811 1441831971 0.724487 -0.263855 -0.635986 0.032349 1441831971 0.724487 -0.263855 -0.635986 0.032349 1441831971 0.724487 -0.263855 -0.635986 0.032349 1441831971 0.724487 -0.263855 -0.635986 0.032349 1441831971 0.724487 -0.263855 -0.635986 0.032349 1441831971 0.724487 -0.263855 -0.635986 0.032349 1441831971 0.724487 -0.263855 -0.635986 0.032349 1441831971 0.801453 -0.036621 -0.515747 -0.300598 1441831971 0.801453 -0.036621 -0.515747 -0.300598 1441831971 0.801453 -0.036621 -0.515747 -0.300598 1441831971 0.801453 -0.036621 -0.515747 -0.300598 1441831971 0.801453 -0.036621 -0.515747 -0.300598 1441831971 0.788879 0.074829 -0.383911 -0.474060 1441831971 0.788879 0.074829 -0.383911 -0.474060 1441831971 0.788879 0.074829 -0.383911 -0.474060 1441831971 0.788879 0.074829 -0.383911 -0.474060 1441831971 0.788879 0.074829 -0.383911 -0.474060 1441831971 0.788879 0.074829 -0.383911 -0.474060 1441831971 0.775146 0.127380 -0.485840 -0.383301 1441831971 0.775146 0.127380 -0.485840 -0.383301 1441831971 0.775146 0.127380 -0.485840 -0.383301 1441831971 0.775146 0.127380 -0.485840 -0.383301 1441831971 0.775146 0.127380 -0.485840 -0.383301 1441831971 0.775146 0.127380 -0.485840 -0.383301 1441831971 0.810181 0.114807 -0.468872 -0.332581 1441831971 0.810181 0.114807 -0.468872 -0.332581 1441831971 0.810181 0.114807 -0.468872 -0.332581 1441831971 0.810181 0.114807 -0.468872 -0.332581 1441831971 0.830139 0.059204 -0.493408 -0.252930 1441831971 0.830139 0.059204 -0.493408 -0.252930 1441831971 0.830139 0.059204 -0.493408 -0.252930 1441831971 0.830139 0.059204 -0.493408 -0.252930 1441831971 0.830139 0.059204 -0.493408 -0.252930 1441831971 0.830139 0.059204 -0.493408 -0.252930 1441831971 0.833374 -0.016357 -0.537415 -0.128052 1441831971 0.833374 -0.016357 -0.537415 -0.128052 1441831971 0.833374 -0.016357 -0.537415 -0.128052 1441831971 0.833374 -0.016357 -0.537415 -0.128052 1441831971 0.833374 -0.016357 -0.537415 -0.128052 1441831971 0.833374 -0.016357 -0.537415 -0.128052 1441831971 0.815063 -0.131470 -0.563843 0.021057 1441831971 0.815063 -0.131470 -0.563843 0.021057 1441831971 0.815063 -0.131470 -0.563843 0.021057 1441831971 0.815063 -0.131470 -0.563843 0.021057 1441831971 0.815063 -0.131470 -0.563843 0.021057 1441831971 0.760437 -0.248474 -0.555908 0.225647 1441831971 0.760437 -0.248474 -0.555908 0.225647 1441831971 0.760437 -0.248474 -0.555908 0.225647 1441831971 0.760437 -0.248474 -0.555908 0.225647 1441831971 0.760437 -0.248474 -0.555908 0.225647 1441831971 0.760437 -0.248474 -0.555908 0.225647 1441831971 0.760437 -0.248474 -0.555908 0.225647 1441831971 0.651184 -0.416748 -0.512634 0.373352 1441831971 0.651184 -0.416748 -0.512634 0.373352 1441831971 0.651184 -0.416748 -0.512634 0.373352 1441831971 0.651184 -0.416748 -0.512634 0.373352 1441831971 0.651184 -0.416748 -0.512634 0.373352 1441831971 0.651184 -0.416748 -0.512634 0.373352 1441831971 0.535828 -0.584595 -0.513794 0.327332 1441831971 0.535828 -0.584595 -0.513794 0.327332 1441831971 0.535828 -0.584595 -0.513794 0.327332 1441831971 0.535828 -0.584595 -0.513794 0.327332 1441831971 0.535828 -0.584595 -0.513794 0.327332 1441831971 0.535828 -0.584595 -0.513794 0.327332 1441831971 0.619995 -0.473389 -0.559387 0.280396 1441831971 0.619995 -0.473389 -0.559387 0.280396 1441831971 0.619995 -0.473389 -0.559387 0.280396 1441831971 0.619995 -0.473389 -0.559387 0.280396 1441831971 0.619995 -0.473389 -0.559387 0.280396 1441831971 0.619995 -0.473389 -0.559387 0.280396 1441831971 0.619995 -0.473389 -0.559387 0.280396 1441831971 0.738281 -0.231384 -0.614746 0.153259 1441831971 0.738281 -0.231384 -0.614746 0.153259 1441831971 0.738281 -0.231384 -0.614746 0.153259 1441831971 0.738281 -0.231384 -0.614746 0.153259 1441831971 0.738281 -0.231384 -0.614746 0.153259 1441831971 0.738281 -0.231384 -0.614746 0.153259 1441831971 0.811768 -0.018005 -0.563293 -0.152771 1441831971 0.811768 -0.018005 -0.563293 -0.152771 1441831971 0.811768 -0.018005 -0.563293 -0.152771 1441831971 0.811768 -0.018005 -0.563293 -0.152771 1441831971 0.811768 -0.018005 -0.563293 -0.152771 1441831971 0.811768 -0.018005 -0.563293 -0.152771 1441831971 0.811768 -0.018005 -0.563293 -0.152771 1441831971 0.799438 0.051514 -0.411255 -0.434814 1441831971 0.799438 0.051514 -0.411255 -0.434814 1441831971 0.799438 0.051514 -0.411255 -0.434814 1441831971 0.799438 0.051514 -0.411255 -0.434814 1441831971 0.799438 0.051514 -0.411255 -0.434814 1441831971 0.795654 0.098694 -0.452271 -0.390686 1441831971 0.795654 0.098694 -0.452271 -0.390686 1441831971 0.795654 0.098694 -0.452271 -0.390686 1441831971 0.795654 0.098694 -0.452271 -0.390686 1441831971 0.795654 0.098694 -0.452271 -0.390686 1441831971 0.795654 0.098694 -0.452271 -0.390686 1441831971 0.820801 0.115417 -0.462891 -0.314087 1441831971 0.820801 0.115417 -0.462891 -0.314087 1441831971 0.820801 0.115417 -0.462891 -0.314087 1441831972 0.820801 0.115417 -0.462891 -0.314087 1441831972 0.820801 0.115417 -0.462891 -0.314087 1441831972 0.820801 0.115417 -0.462891 -0.314087 1441831972 0.820801 0.115417 -0.462891 -0.314087 1441831972 0.839905 0.073975 -0.497192 -0.204712 1441831972 0.839905 0.073975 -0.497192 -0.204712 1441831972 0.839905 0.073975 -0.497192 -0.204712 1441831972 0.839905 0.073975 -0.497192 -0.204712 1441831972 0.839905 0.073975 -0.497192 -0.204712 1441831972 0.835510 -0.025391 -0.544434 -0.070129 1441831972 0.835510 -0.025391 -0.544434 -0.070129 1441831972 0.835510 -0.025391 -0.544434 -0.070129 1441831972 0.835510 -0.025391 -0.544434 -0.070129 1441831972 0.835510 -0.025391 -0.544434 -0.070129 1441831972 0.835510 -0.025391 -0.544434 -0.070129 1441831972 0.803223 -0.150269 -0.568359 0.096252 1441831972 0.803223 -0.150269 -0.568359 0.096252 1441831972 0.803223 -0.150269 -0.568359 0.096252 1441831972 0.803223 -0.150269 -0.568359 0.096252 1441831972 0.803223 -0.150269 -0.568359 0.096252 1441831972 0.803223 -0.150269 -0.568359 0.096252 1441831972 0.737732 -0.284607 -0.542480 0.283630 1441831972 0.737732 -0.284607 -0.542480 0.283630 1441831972 0.737732 -0.284607 -0.542480 0.283630 1441831972 0.737732 -0.284607 -0.542480 0.283630 1441831972 0.737732 -0.284607 -0.542480 0.283630 1441831972 0.737732 -0.284607 -0.542480 0.283630 1441831972 0.607910 -0.470154 -0.526550 0.363464 1441831972 0.607910 -0.470154 -0.526550 0.363464 1441831972 0.607910 -0.470154 -0.526550 0.363464 1441831972 0.607910 -0.470154 -0.526550 0.363464 1441831972 0.607910 -0.470154 -0.526550 0.363464 1441831972 0.607910 -0.470154 -0.526550 0.363464 1441831972 0.511292 -0.578918 -0.554504 0.309814 1441831972 0.511292 -0.578918 -0.554504 0.309814 1441831972 0.511292 -0.578918 -0.554504 0.309814 1441831972 0.511292 -0.578918 -0.554504 0.309814 1441831972 0.511292 -0.578918 -0.554504 0.309814 1441831972 0.511292 -0.578918 -0.554504 0.309814 1441831972 0.567566 -0.493896 -0.620667 0.220642 1441831972 0.567566 -0.493896 -0.620667 0.220642 1441831972 0.567566 -0.493896 -0.620667 0.220642 1441831972 0.567566 -0.493896 -0.620667 0.220642 1441831972 0.567566 -0.493896 -0.620667 0.220642 1441831972 0.567566 -0.493896 -0.620667 0.220642 1441831972 0.724243 -0.206970 -0.650269 0.098816 1441831972 0.724243 -0.206970 -0.650269 0.098816 1441831972 0.724243 -0.206970 -0.650269 0.098816 1441831972 0.724243 -0.206970 -0.650269 0.098816 1441831972 0.724243 -0.206970 -0.650269 0.098816 1441831972 0.799988 0.064880 -0.570557 -0.174011 1441831972 0.799988 0.064880 -0.570557 -0.174011 1441831972 0.799988 0.064880 -0.570557 -0.174011 1441831972 0.799988 0.064880 -0.570557 -0.174011 1441831972 0.799988 0.064880 -0.570557 -0.174011 1441831972 0.799988 0.064880 -0.570557 -0.174011 1441831972 0.799988 0.064880 -0.570557 -0.174011 1441831972 0.800598 0.157776 -0.483826 -0.316284 1441831972 0.800598 0.157776 -0.483826 -0.316284 1441831972 0.800598 0.157776 -0.483826 -0.316284 1441831972 0.800598 0.157776 -0.483826 -0.316284 1441831972 0.800598 0.157776 -0.483826 -0.316284 1441831972 0.822510 0.187927 -0.489441 -0.220398 1441831972 0.822510 0.187927 -0.489441 -0.220398 1441831972 0.822510 0.187927 -0.489441 -0.220398 1441831972 0.822510 0.187927 -0.489441 -0.220398 1441831972 0.822510 0.187927 -0.489441 -0.220398 1441831972 0.822510 0.187927 -0.489441 -0.220398 1441831972 0.822510 0.187927 -0.489441 -0.220398 1441831972 0.849060 0.151550 -0.488586 -0.131775 1441831972 0.849060 0.151550 -0.488586 -0.131775 1441831972 0.849060 0.151550 -0.488586 -0.131775 1441831972 0.849060 0.151550 -0.488586 -0.131775 1441831972 0.849060 0.151550 -0.488586 -0.131775 1441831972 0.849060 0.151550 -0.488586 -0.131775 1441831972 0.859314 0.052490 -0.507446 -0.036804 1441831972 0.859314 0.052490 -0.507446 -0.036804 1441831972 0.859314 0.052490 -0.507446 -0.036804 1441831972 0.859314 0.052490 -0.507446 -0.036804 1441831972 0.859314 0.052490 -0.507446 -0.036804 1441831972 0.859314 0.052490 -0.507446 -0.036804 1441831972 0.844666 -0.087341 -0.524292 0.063171 1441831972 0.844666 -0.087341 -0.524292 0.063171 1441831972 0.844666 -0.087341 -0.524292 0.063171 1441831972 0.844666 -0.087341 -0.524292 0.063171 1441831972 0.788757 -0.250366 -0.528198 0.190125 1441831972 0.788757 -0.250366 -0.528198 0.190125 1441831972 0.788757 -0.250366 -0.528198 0.190125 1441831972 0.788757 -0.250366 -0.528198 0.190125 1441831972 0.788757 -0.250366 -0.528198 0.190125 1441831972 0.788757 -0.250366 -0.528198 0.190125 1441831972 0.673279 -0.415161 -0.526306 0.312012 1441831972 0.673279 -0.415161 -0.526306 0.312012 1441831972 0.673279 -0.415161 -0.526306 0.312012 1441831972 0.673279 -0.415161 -0.526306 0.312012 1441831972 0.673279 -0.415161 -0.526306 0.312012 1441831972 0.592102 -0.490051 -0.522888 0.368591 1441831972 0.592102 -0.490051 -0.522888 0.368591 1441831972 0.592102 -0.490051 -0.522888 0.368591 1441831972 0.592102 -0.490051 -0.522888 0.368591 1441831972 0.592102 -0.490051 -0.522888 0.368591 1441831972 0.592102 -0.490051 -0.522888 0.368591 1441831972 0.606201 -0.450195 -0.590027 0.285828 1441831972 0.606201 -0.450195 -0.590027 0.285828 1441831972 0.606201 -0.450195 -0.590027 0.285828 1441831972 0.606201 -0.450195 -0.590027 0.285828 1441831973 0.606201 -0.450195 -0.590027 0.285828 1441831973 0.606201 -0.450195 -0.590027 0.285828 1441831973 0.696228 -0.218811 -0.656311 0.191406 1441831973 0.696228 -0.218811 -0.656311 0.191406 1441831973 0.696228 -0.218811 -0.656311 0.191406 1441831973 0.696228 -0.218811 -0.656311 0.191406 1441831973 0.696228 -0.218811 -0.656311 0.191406 1441831973 0.696228 -0.218811 -0.656311 0.191406 1441831973 0.809448 0.106079 -0.572937 -0.072632 1441831973 0.809448 0.106079 -0.572937 -0.072632 1441831973 0.809448 0.106079 -0.572937 -0.072632 1441831973 0.809448 0.106079 -0.572937 -0.072632 1441831973 0.809448 0.106079 -0.572937 -0.072632 1441831973 0.809448 0.106079 -0.572937 -0.072632 1441831973 0.811340 0.166382 -0.458740 -0.321899 1441831973 0.811340 0.166382 -0.458740 -0.321899 1441831973 0.811340 0.166382 -0.458740 -0.321899 1441831973 0.811340 0.166382 -0.458740 -0.321899 1441831973 0.811340 0.166382 -0.458740 -0.321899 1441831973 0.811340 0.166382 -0.458740 -0.321899 1441831973 0.811340 0.166382 -0.458740 -0.321899 1441831973 0.812622 0.212219 -0.493225 -0.226440 1441831973 0.812622 0.212219 -0.493225 -0.226440 1441831973 0.812622 0.212219 -0.493225 -0.226440 1441831973 0.812622 0.212219 -0.493225 -0.226440 1441831973 0.812622 0.212219 -0.493225 -0.226440 1441831973 0.817505 0.231140 -0.514038 -0.118469 1441831973 0.817505 0.231140 -0.514038 -0.118469 1441831973 0.817505 0.231140 -0.514038 -0.118469 1441831973 0.817505 0.231140 -0.514038 -0.118469 1441831973 0.817505 0.231140 -0.514038 -0.118469 1441831973 0.817505 0.231140 -0.514038 -0.118469 1441831973 0.817505 0.231140 -0.514038 -0.118469 1441831973 0.839905 0.119812 -0.527710 -0.040771 1441831973 0.839905 0.119812 -0.527710 -0.040771 1441831973 0.839905 0.119812 -0.527710 -0.040771 1441831973 0.839905 0.119812 -0.527710 -0.040771 1441831973 0.839905 0.119812 -0.527710 -0.040771 1441831973 0.839905 0.119812 -0.527710 -0.040771 1441831973 0.833191 -0.051575 -0.546814 0.063843 1441831973 0.833191 -0.051575 -0.546814 0.063843 1441831973 0.833191 -0.051575 -0.546814 0.063843 1441831973 0.833191 -0.051575 -0.546814 0.063843 1441831973 0.833191 -0.051575 -0.546814 0.063843 1441831973 0.833191 -0.051575 -0.546814 0.063843 1441831973 0.833191 -0.051575 -0.546814 0.063843 1441831973 0.766907 -0.232544 -0.558960 0.212891 1441831973 0.766907 -0.232544 -0.558960 0.212891 1441831973 0.766907 -0.232544 -0.558960 0.212891 1441831973 0.766907 -0.232544 -0.558960 0.212891 1441831973 0.766907 -0.232544 -0.558960 0.212891 1441831973 0.766907 -0.232544 -0.558960 0.212891 1441831973 0.645325 -0.390076 -0.528992 0.389282 1441831973 0.645325 -0.390076 -0.528992 0.389282 1441831973 0.645325 -0.390076 -0.528992 0.389282 1441831973 0.645325 -0.390076 -0.528992 0.389282 1441831973 0.645325 -0.390076 -0.528992 0.389282 1441831973 0.645325 -0.390076 -0.528992 0.389282 1441831973 0.539429 -0.524353 -0.515442 0.410339 1441831973 0.539429 -0.524353 -0.515442 0.410339 1441831973 0.539429 -0.524353 -0.515442 0.410339 1441831973 0.539429 -0.524353 -0.515442 0.410339 1441831973 0.539429 -0.524353 -0.515442 0.410339 1441831973 0.539429 -0.524353 -0.515442 0.410339 1441831973 0.539429 -0.524353 -0.515442 0.410339 1441831973 0.619202 -0.444092 -0.540161 0.357239 1441831973 0.619202 -0.444092 -0.540161 0.357239 1441831973 0.619202 -0.444092 -0.540161 0.357239 1441831973 0.619202 -0.444092 -0.540161 0.357239 1441831973 0.619202 -0.444092 -0.540161 0.357239 1441831973 0.619202 -0.444092 -0.540161 0.357239 1441831973 0.724792 -0.257568 -0.591614 0.241516 1441831973 0.724792 -0.257568 -0.591614 0.241516 1441831973 0.724792 -0.257568 -0.591614 0.241516 1441831973 0.724792 -0.257568 -0.591614 0.241516 1441831973 0.724792 -0.257568 -0.591614 0.241516 1441831973 0.724792 -0.257568 -0.591614 0.241516 1441831973 0.804443 -0.051575 -0.591736 -0.009155 1441831973 0.804443 -0.051575 -0.591736 -0.009155 1441831973 0.804443 -0.051575 -0.591736 -0.009155 1441831973 0.804443 -0.051575 -0.591736 -0.009155 1441831973 0.804443 -0.051575 -0.591736 -0.009155 1441831973 0.804443 -0.051575 -0.591736 -0.009155 1441831973 0.811096 0.147644 -0.498352 -0.268127 1441831973 0.811096 0.147644 -0.498352 -0.268127 1441831973 0.811096 0.147644 -0.498352 -0.268127 1441831973 0.811096 0.147644 -0.498352 -0.268127 1441831973 0.811096 0.147644 -0.498352 -0.268127 1441831973 0.811096 0.147644 -0.498352 -0.268127 1441831973 0.811096 0.147644 -0.498352 -0.268127 1441831973 0.794006 0.179260 -0.503235 -0.290161 1441831973 0.794006 0.179260 -0.503235 -0.290161 1441831973 0.794006 0.179260 -0.503235 -0.290161 1441831973 0.794006 0.179260 -0.503235 -0.290161 1441831973 0.794006 0.179260 -0.503235 -0.290161 1441831973 0.794006 0.179260 -0.503235 -0.290161 1441831973 0.794006 0.179260 -0.503235 -0.290161 1441831973 0.816040 0.206421 -0.496643 -0.211609 1441831973 0.816040 0.206421 -0.496643 -0.211609 1441831973 0.816040 0.206421 -0.496643 -0.211609 1441831973 0.816040 0.206421 -0.496643 -0.211609 1441831973 0.816040 0.206421 -0.496643 -0.211609 1441831973 0.816040 0.206421 -0.496643 -0.211609 1441831973 0.836426 0.161438 -0.508911 -0.123596 1441831973 0.836426 0.161438 -0.508911 -0.123596 1441831973 0.836426 0.161438 -0.508911 -0.123596 1441831973 0.836426 0.161438 -0.508911 -0.123596 1441831973 0.836426 0.161438 -0.508911 -0.123596 1441831973 0.836426 0.161438 -0.508911 -0.123596 1441831973 0.851624 0.030884 -0.521973 -0.035950 1441831973 0.851624 0.030884 -0.521973 -0.035950 1441831973 0.851624 0.030884 -0.521973 -0.035950 1441831973 0.851624 0.030884 -0.521973 -0.035950 1441831974 0.851624 0.030884 -0.521973 -0.035950 1441831974 0.834595 -0.065491 -0.537537 0.101135 1441831974 0.834595 -0.065491 -0.537537 0.101135 1441831974 0.834595 -0.065491 -0.537537 0.101135 1441831974 0.834595 -0.065491 -0.537537 0.101135 1441831974 0.834595 -0.065491 -0.537537 0.101135 1441831974 0.834595 -0.065491 -0.537537 0.101135 1441831974 0.788879 -0.194092 -0.529663 0.243835 1441831974 0.788879 -0.194092 -0.529663 0.243835 1441831974 0.788879 -0.194092 -0.529663 0.243835 1441831974 0.788879 -0.194092 -0.529663 0.243835 1441831974 0.788879 -0.194092 -0.529663 0.243835 1441831974 0.788879 -0.194092 -0.529663 0.243835 1441831974 0.676208 -0.384521 -0.526489 0.343079 1441831974 0.676208 -0.384521 -0.526489 0.343079 1441831974 0.676208 -0.384521 -0.526489 0.343079 1441831974 0.676208 -0.384521 -0.526489 0.343079 1441831974 0.676208 -0.384521 -0.526489 0.343079 1441831974 0.676208 -0.384521 -0.526489 0.343079 1441831974 0.676208 -0.384521 -0.526489 0.343079 1441831974 0.564209 -0.510498 -0.537659 0.363220 1441831974 0.564209 -0.510498 -0.537659 0.363220 1441831974 0.564209 -0.510498 -0.537659 0.363220 1441831974 0.564209 -0.510498 -0.537659 0.363220 1441831974 0.564209 -0.510498 -0.537659 0.363220 1441831974 0.564209 -0.510498 -0.537659 0.363220 1441831974 0.572937 -0.495361 -0.582458 0.295105 1441831974 0.572937 -0.495361 -0.582458 0.295105 1441831974 0.572937 -0.495361 -0.582458 0.295105 1441831974 0.572937 -0.495361 -0.582458 0.295105 1441831974 0.572937 -0.495361 -0.582458 0.295105 1441831974 0.572937 -0.495361 -0.582458 0.295105 1441831974 0.572937 -0.495361 -0.582458 0.295105 1441831974 0.671997 -0.321106 -0.635681 0.203003 1441831974 0.671997 -0.321106 -0.635681 0.203003 1441831974 0.671997 -0.321106 -0.635681 0.203003 1441831974 0.671997 -0.321106 -0.635681 0.203003 1441831974 0.671997 -0.321106 -0.635681 0.203003 1441831974 0.671997 -0.321106 -0.635681 0.203003 1441831974 0.795410 -0.046326 -0.604248 0.001953 1441831974 0.795410 -0.046326 -0.604248 0.001953 1441831974 0.795410 -0.046326 -0.604248 0.001953 1441831974 0.795410 -0.046326 -0.604248 0.001953 1441831974 0.795410 -0.046326 -0.604248 0.001953 1441831974 0.795410 -0.046326 -0.604248 0.001953 1441831974 0.823486 0.130859 -0.500000 -0.234070 1441831974 0.823486 0.130859 -0.500000 -0.234070 1441831974 0.823486 0.130859 -0.500000 -0.234070 1441831974 0.823486 0.130859 -0.500000 -0.234070 1441831974 0.823486 0.130859 -0.500000 -0.234070 1441831974 0.823486 0.130859 -0.500000 -0.234070 1441831974 0.818604 0.148804 -0.488281 -0.263306 1441831974 0.818604 0.148804 -0.488281 -0.263306 1441831974 0.818604 0.148804 -0.488281 -0.263306 1441831974 0.818604 0.148804 -0.488281 -0.263306 1441831974 0.818604 0.148804 -0.488281 -0.263306 1441831974 0.836487 0.150940 -0.490112 -0.193115 1441831974 0.836487 0.150940 -0.490112 -0.193115 1441831974 0.836487 0.150940 -0.490112 -0.193115 1441831974 0.836487 0.150940 -0.490112 -0.193115 1441831974 0.836487 0.150940 -0.490112 -0.193115 1441831974 0.836487 0.150940 -0.490112 -0.193115 1441831974 0.857300 0.087524 -0.490051 -0.130981 1441831974 0.857300 0.087524 -0.490051 -0.130981 1441831974 0.857300 0.087524 -0.490051 -0.130981 1441831974 0.857300 0.087524 -0.490051 -0.130981 1441831974 0.857300 0.087524 -0.490051 -0.130981 1441831974 0.857300 0.087524 -0.490051 -0.130981 1441831974 0.857300 0.087524 -0.490051 -0.130981 1441831974 0.860107 -0.022827 -0.507996 -0.039917 1441831974 0.860107 -0.022827 -0.507996 -0.039917 1441831974 0.860107 -0.022827 -0.507996 -0.039917 1441831974 0.860107 -0.022827 -0.507996 -0.039917 1441831974 0.860107 -0.022827 -0.507996 -0.039917 1441831974 0.860107 -0.022827 -0.507996 -0.039917 1441831974 0.834778 -0.142639 -0.525024 0.084717 1441831974 0.834778 -0.142639 -0.525024 0.084717 1441831974 0.834778 -0.142639 -0.525024 0.084717 1441831974 0.834778 -0.142639 -0.525024 0.084717 1441831974 0.834778 -0.142639 -0.525024 0.084717 1441831974 0.834778 -0.142639 -0.525024 0.084717 1441831974 0.834778 -0.142639 -0.525024 0.084717 1441831974 0.777771 -0.271790 -0.516418 0.233398 1441831974 0.777771 -0.271790 -0.516418 0.233398 1441831974 0.777771 -0.271790 -0.516418 0.233398 1441831974 0.777771 -0.271790 -0.516418 0.233398 1441831974 0.777771 -0.271790 -0.516418 0.233398 1441831974 0.777771 -0.271790 -0.516418 0.233398 1441831974 0.656738 -0.451843 -0.511475 0.320862 1441831974 0.656738 -0.451843 -0.511475 0.320862 1441831974 0.656738 -0.451843 -0.511475 0.320862 1441831974 0.656738 -0.451843 -0.511475 0.320862 1441831974 0.656738 -0.451843 -0.511475 0.320862 1441831974 0.656738 -0.451843 -0.511475 0.320862 1441831974 0.548584 -0.555115 -0.536804 0.320557 1441831974 0.548584 -0.555115 -0.536804 0.320557 1441831974 0.548584 -0.555115 -0.536804 0.320557 1441831974 0.548584 -0.555115 -0.536804 0.320557 1441831974 0.548584 -0.555115 -0.536804 0.320557 1441831974 0.548584 -0.555115 -0.536804 0.320557 1441831974 0.570129 -0.472900 -0.609741 0.282104 1441831974 0.570129 -0.472900 -0.609741 0.282104 1441831974 0.570129 -0.472900 -0.609741 0.282104 1441831974 0.570129 -0.472900 -0.609741 0.282104 1441831974 0.570129 -0.472900 -0.609741 0.282104 1441831974 0.570129 -0.472900 -0.609741 0.282104 1441831974 0.690796 -0.223145 -0.656372 0.205322 1441831974 0.690796 -0.223145 -0.656372 0.205322 1441831974 0.690796 -0.223145 -0.656372 0.205322 1441831974 0.690796 -0.223145 -0.656372 0.205322 1441831974 0.690796 -0.223145 -0.656372 0.205322 1441831974 0.690796 -0.223145 -0.656372 0.205322 1441831975 0.787781 0.093994 -0.605591 0.061279 1441831975 0.787781 0.093994 -0.605591 0.061279 1441831975 0.787781 0.093994 -0.605591 0.061279 1441831975 0.787781 0.093994 -0.605591 0.061279 1441831975 0.787781 0.093994 -0.605591 0.061279 1441831975 0.787781 0.093994 -0.605591 0.061279 1441831975 0.797302 0.218323 -0.518921 -0.217590 1441831975 0.797302 0.218323 -0.518921 -0.217590 1441831975 0.797302 0.218323 -0.518921 -0.217590 1441831975 0.797302 0.218323 -0.518921 -0.217590 1441831975 0.797302 0.218323 -0.518921 -0.217590 1441831975 0.806335 0.258240 -0.497070 -0.189758 1441831975 0.806335 0.258240 -0.497070 -0.189758 1441831975 0.806335 0.258240 -0.497070 -0.189758 1441831975 0.836365 0.234375 -0.475525 -0.139160 1441831975 0.836365 0.234375 -0.475525 -0.139160 1441831975 0.836365 0.234375 -0.475525 -0.139160 1441831975 0.836365 0.234375 -0.475525 -0.139160 1441831975 0.836365 0.234375 -0.475525 -0.139160 1441831975 0.836365 0.234375 -0.475525 -0.139160 1441831975 0.854675 0.188599 -0.480469 -0.055847 1441831975 0.854675 0.188599 -0.480469 -0.055847 1441831975 0.854675 0.188599 -0.480469 -0.055847 1441831975 0.854675 0.188599 -0.480469 -0.055847 1441831975 0.854675 0.188599 -0.480469 -0.055847 1441831975 0.854675 0.188599 -0.480469 -0.055847 1441831975 0.863220 0.071777 -0.498657 0.030579 1441831975 0.863220 0.071777 -0.498657 0.030579 1441831975 0.863220 0.071777 -0.498657 0.030579 1441831975 
0.409729 0.615295 0.171265 -0.651306 1441831978 0.409729 0.615295 0.171265 -0.651306 1441831978 0.409729 0.615295 0.171265 -0.651306 1441831978 0.409729 0.615295 0.171265 -0.651306 1441831978 0.409729 0.615295 0.171265 -0.651306 1441831978 0.409729 0.615295 0.171265 -0.651306 1441831978 0.416931 0.611511 0.184875 -0.646484 1441831978 0.416931 0.611511 0.184875 -0.646484 1441831978 0.416931 0.611511 0.184875 -0.646484 1441831978 0.416931 0.611511 0.184875 -0.646484 1441831978 0.416931 0.611511 0.184875 -0.646484 1441831978 0.416931 0.611511 0.184875 -0.646484 1441831978 0.431274 0.599731 0.215637 -0.638611 1441831978 0.431274 0.599731 0.215637 -0.638611 1441831978 0.431274 0.599731 0.215637 -0.638611 1441831978 0.431274 0.599731 0.215637 -0.638611 1441831978 0.431274 0.599731 0.215637 -0.638611 1441831978 0.431274 0.599731 0.215637 -0.638611 1441831978 0.447815 0.584656 0.237854 -0.633301 1441831978 0.447815 0.584656 0.237854 -0.633301 1441831978 0.447815 0.584656 0.237854 -0.633301 1441831978 0.447815 0.584656 0.237854 -0.633301 1441831978 0.447815 0.584656 0.237854 -0.633301 1441831978 0.447815 0.584656 0.237854 -0.633301 1441831978 0.459106 0.576782 0.238220 -0.632263 1441831978 0.459106 0.576782 0.238220 -0.632263 1441831978 0.459106 0.576782 0.238220 -0.632263 1441831978 0.459106 0.576782 0.238220 -0.632263 1441831978 0.459106 0.576782 0.238220 -0.632263 1441831978 0.459106 0.576782 0.238220 -0.632263 1441831978 0.462830 0.576172 0.215332 -0.638306 1441831978 0.462830 0.576172 0.215332 -0.638306 1441831978 0.462830 0.576172 0.215332 -0.638306 1441831978 0.462830 0.576172 0.215332 -0.638306 1441831979 0.462830 0.576172 0.215332 -0.638306 1441831979 0.462830 0.576172 0.215332 -0.638306 1441831979 0.462830 0.576172 0.215332 -0.638306 1441831979 0.461853 0.579651 0.182800 -0.645935 1441831979 0.461853 0.579651 0.182800 -0.645935 1441831979 0.461853 0.579651 0.182800 -0.645935 1441831979 0.461853 0.579651 0.182800 -0.645935 1441831979 0.461853 0.579651 0.182800 -0.645935 1441831979 0.461853 0.579651 0.182800 -0.645935 1441831979 0.465515 0.579346 0.169312 -0.647278 1441831979 0.465515 0.579346 0.169312 -0.647278 1441831979 0.465515 0.579346 0.169312 -0.647278 1441831979 0.465515 0.579346 0.169312 -0.647278 1441831979 0.465515 0.579346 0.169312 -0.647278 1441831979 0.465515 0.579346 0.169312 -0.647278 1441831979 0.481934 0.564331 0.183533 -0.644592 1441831979 0.481934 0.564331 0.183533 -0.644592 1441831979 0.481934 0.564331 0.183533 -0.644592 1441831979 0.481934 0.564331 0.183533 -0.644592 1441831979 0.481934 0.564331 0.183533 -0.644592 1441831979 0.481934 0.564331 0.183533 -0.644592 1441831979 0.503845 0.543518 0.197876 -0.641541 1441831979 0.503845 0.543518 0.197876 -0.641541 1441831979 0.503845 0.543518 0.197876 -0.641541 1441831979 0.503845 0.543518 0.197876 -0.641541 1441831979 0.503845 0.543518 0.197876 -0.641541 1441831979 0.503845 0.543518 0.197876 -0.641541 1441831979 0.497864 0.549805 0.182312 -0.645447 1441831979 0.497864 0.549805 0.182312 -0.645447 1441831979 0.497864 0.549805 0.182312 -0.645447 1441831979 0.497864 0.549805 0.182312 -0.645447 1441831979 0.497864 0.549805 0.182312 -0.645447 1441831979 0.497864 0.549805 0.182312 -0.645447 1441831979 0.478882 0.570007 0.148865 -0.650818 1441831979 0.478882 0.570007 0.148865 -0.650818 1441831979 0.478882 0.570007 0.148865 -0.650818 1441831979 0.478882 0.570007 0.148865 -0.650818 1441831979 0.478882 0.570007 0.148865 -0.650818 1441831979 0.478882 0.570007 0.148865 -0.650818 1441831979 0.466736 0.583435 0.131409 -0.651489 1441831979 0.466736 0.583435 0.131409 -0.651489 1441831979 0.466736 0.583435 0.131409 -0.651489 1441831979 0.466736 0.583435 0.131409 -0.651489 1441831979 0.466736 0.583435 0.131409 -0.651489 1441831979 0.466736 0.583435 0.131409 -0.651489 1441831979 0.458679 0.582703 0.144348 -0.655151 1441831979 0.458679 0.582703 0.144348 -0.655151 1441831979 0.458679 0.582703 0.144348 -0.655151 1441831979 0.458679 0.582703 0.144348 -0.655151 1441831979 0.458679 0.582703 0.144348 -0.655151 1441831979 0.458679 0.582703 0.144348 -0.655151 1441831979 0.458679 0.582703 0.144348 -0.655151 1441831979 0.437256 0.582581 0.162476 -0.665527 1441831979 0.437256 0.582581 0.162476 -0.665527 1441831979 0.437256 0.582581 0.162476 -0.665527 1441831979 0.437256 0.582581 0.162476 -0.665527 1441831979 0.437256 0.582581 0.162476 -0.665527 1441831979 0.437256 0.582581 0.162476 -0.665527 1441831979 0.402466 0.590454 0.170410 -0.678467 1441831979 0.402466 0.590454 0.170410 -0.678467 1441831979 0.402466 0.590454 0.170410 -0.678467 1441831979 0.402466 0.590454 0.170410 -0.678467 1441831979 0.402466 0.590454 0.170410 -0.678467 1441831979 0.402466 0.590454 0.170410 -0.678467 1441831979 0.372559 0.597717 0.180908 -0.686401 1441831979 0.372559 0.597717 0.180908 -0.686401 1441831979 0.372559 0.597717 0.180908 -0.686401 1441831979 0.372559 0.597717 0.180908 -0.686401 1441831979 0.372559 0.597717 0.180908 -0.686401 1441831979 0.372559 0.597717 0.180908 -0.686401 1441831979 0.368408 0.593933 0.209229 -0.683899 1441831979 0.368408 0.593933 0.209229 -0.683899 1441831979 0.368408 0.593933 0.209229 -0.683899 1441831979 0.368408 0.593933 0.209229 -0.683899 1441831979 0.368408 0.593933 0.209229 -0.683899 1441831979 0.368408 0.593933 0.209229 -0.683899 1441831979 0.362549 0.580505 0.255127 -0.682983 1441831979 0.362549 0.580505 0.255127 -0.682983 1441831979 0.362549 0.580505 0.255127 -0.682983 1441831979 0.362549 0.580505 0.255127 -0.682983 1441831979 0.362549 0.580505 0.255127 -0.682983 1441831979 0.362610 0.565979 0.285461 -0.683105 1441831979 0.383057 0.546448 0.296021 -0.683350 1441831979 0.383057 0.546448 0.296021 -0.683350 1441831979 0.383057 0.546448 0.296021 -0.683350 1441831979 0.383057 0.546448 0.296021 -0.683350 1441831979 0.383057 0.546448 0.296021 -0.683350 1441831979 0.383057 0.546448 0.296021 -0.683350 1441831979 0.387085 0.557068 0.263245 -0.685913 1441831979 0.387085 0.557068 0.263245 -0.685913 1441831979 0.387085 0.557068 0.263245 -0.685913 1441831979 0.387085 0.557068 0.263245 -0.685913 1441831979 0.387085 0.557068 0.263245 -0.685913 1441831979 0.387085 0.557068 0.263245 -0.685913 1441831979 0.387085 0.557068 0.263245 -0.685913 1441831979 0.364502 0.591187 0.187012 -0.694702 1441831979 0.364502 0.591187 0.187012 -0.694702 1441831979 0.364502 0.591187 0.187012 -0.694702 1441831979 0.364502 0.591187 0.187012 -0.694702 1441831979 0.364502 0.591187 0.187012 -0.694702 1441831979 0.364502 0.591187 0.187012 -0.694702 1441831979 0.331421 0.620117 0.107056 -0.702942 1441831979 0.331421 0.620117 0.107056 -0.702942 1441831979 0.331421 0.620117 0.107056 -0.702942 1441831979 0.331421 0.620117 0.107056 -0.702942 1441831979 0.331421 0.620117 0.107056 -0.702942 1441831980 0.331421 0.620117 0.107056 -0.702942 1441831980 0.331421 0.620117 0.107056 -0.702942 1441831980 0.323120 0.622681 0.090576 -0.706848 1441831980 0.323120 0.622681 0.090576 -0.706848 1441831980 0.323120 0.622681 0.090576 -0.706848 1441831980 0.323120 0.622681 0.090576 -0.706848 1441831980 0.323120 0.622681 0.090576 -0.706848 1441831980 0.323120 0.622681 0.090576 -0.706848 1441831980 0.332275 0.612854 0.121582 -0.706543 1441831980 0.332275 0.612854 0.121582 -0.706543 1441831980 0.332275 0.612854 0.121582 -0.706543 1441831980 0.332275 0.612854 0.121582 -0.706543 1441831980 0.332275 0.612854 0.121582 -0.706543 1441831980 0.332275 0.612854 0.121582 -0.706543 1441831980 0.343079 0.606140 0.155090 -0.700562 1441831980 0.343079 0.606140 0.155090 -0.700562 1441831980 0.343079 0.606140 0.155090 -0.700562 1441831980 0.343079 0.606140 0.155090 -0.700562 1441831980 0.343079 0.606140 0.155090 -0.700562 1441831980 0.343079 0.606140 0.155090 -0.700562 1441831980 0.343079 0.606140 0.155090 -0.700562 1441831980 0.350830 0.605713 0.175598 -0.692200 1441831980 0.350830 0.605713 0.175598 -0.692200 1441831980 0.350830 0.605713 0.175598 -0.692200 1441831980 0.350830 0.605713 0.175598 -0.692200 1441831980 0.350830 0.605713 0.175598 -0.692200 1441831980 0.356628 0.605835 0.185913 -0.686462 1441831980 0.356628 0.605835 0.185913 -0.686462 1441831980 0.356628 0.605835 0.185913 -0.686462 1441831980 0.356628 0.605835 0.185913 -0.686462 1441831980 0.356628 0.605835 0.185913 -0.686462 1441831980 0.356628 0.605835 0.185913 -0.686462 1441831980 0.356628 0.605835 0.185913 -0.686462 1441831980 0.356079 0.606262 0.182007 -0.687378 1441831980 0.356079 0.606262 0.182007 -0.687378 1441831980 0.356079 0.606262 0.182007 -0.687378 1441831980 0.356079 0.606262 0.182007 -0.687378 1441831980 0.356079 0.606262 0.182007 -0.687378 1441831980 0.351685 0.609680 0.180969 -0.686890 1441831980 0.351685 0.609680 0.180969 -0.686890 1441831980 0.363159 0.593811 0.191040 -0.692078 1441831980 0.363159 0.593811 0.191040 -0.692078 1441831980 0.363159 0.593811 0.191040 -0.692078 1441831980 0.363159 0.593811 0.191040 -0.692078 1441831980 0.363159 0.593811 0.191040 -0.692078 1441831980 0.363159 0.593811 0.191040 -0.692078 1441831980 0.370972 0.587158 0.189087 -0.694153 1441831980 0.370972 0.587158 0.189087 -0.694153 1441831980 0.370972 0.587158 0.189087 -0.694153 1441831980 0.370972 0.587158 0.189087 -0.694153 1441831980 0.370972 0.587158 0.189087 -0.694153 1441831980 0.370972 0.587158 0.189087 -0.694153 1441831980 0.375488 0.591064 0.181274 -0.690430 1441831980 0.375488 0.591064 0.181274 -0.690430 1441831980 0.375488 0.591064 0.181274 -0.690430 1441831980 0.375488 0.591064 0.181274 -0.690430 1441831980 0.375488 0.591064 0.181274 -0.690430 1441831980 0.375488 0.591064 0.181274 -0.690430 1441831980 0.371277 0.593689 0.153320 -0.697266 1441831980 0.371277 0.593689 0.153320 -0.697266 1441831980 0.371277 0.593689 0.153320 -0.697266 1441831980 0.371277 0.593689 0.153320 -0.697266 1441831980 0.371277 0.593689 0.153320 -0.697266 1441831980 0.371277 0.593689 0.153320 -0.697266 1441831980 0.362732 0.599243 0.137146 -0.700378 1441831980 0.362732 0.599243 0.137146 -0.700378 1441831980 0.362732 0.599243 0.137146 -0.700378 1441831980 0.362732 0.599243 0.137146 -0.700378 1441831980 0.362732 0.599243 0.137146 -0.700378 1441831980 0.362732 0.599243 0.137146 -0.700378 1441831980 0.357361 0.596008 0.141418 -0.705017 1441831980 0.357361 0.596008 0.141418 -0.705017 1441831980 0.357361 0.596008 0.141418 -0.705017 1441831980 0.357361 0.596008 0.141418 -0.705017 1441831980 0.357361 0.596008 0.141418 -0.705017 1441831980 0.357361 0.596008 0.141418 -0.705017 1441831980 0.357361 0.596008 0.141418 -0.705017 1441831980 0.348755 0.596802 0.144043 -0.708130 1441831980 0.348755 0.596802 0.144043 -0.708130 1441831980 0.348755 0.596802 0.144043 -0.708130 1441831980 0.348755 0.596802 0.144043 -0.708130 1441831980 0.348755 0.596802 0.144043 -0.708130 1441831980 0.348755 0.596802 0.144043 -0.708130 1441831980 0.345581 0.598694 0.152832 -0.706238 1441831980 0.345581 0.598694 0.152832 -0.706238 1441831980 0.345581 0.598694 0.152832 -0.706238 1441831980 0.345581 0.598694 0.152832 -0.706238 1441831980 0.345581 0.598694 0.152832 -0.706238 1441831980 0.345581 0.598694 0.152832 -0.706238 1441831980 0.349243 0.596069 0.168030 -0.703186 1441831980 0.349243 0.596069 0.168030 -0.703186 1441831980 0.349243 0.596069 0.168030 -0.703186 1441831980 0.349243 0.596069 0.168030 -0.703186 1441831980 0.349243 0.596069 0.168030 -0.703186 1441831980 0.351929 0.593323 0.187561 -0.699219 1441831980 0.351929 0.593323 0.187561 -0.699219 1441831980 0.351929 0.593323 0.187561 -0.699219 1441831980 0.351929 0.593323 0.187561 -0.699219 1441831980 0.351929 0.593323 0.187561 -0.699219 1441831980 0.363647 0.581299 0.212219 -0.696289 1441831980 0.363647 0.581299 0.212219 -0.696289 1441831980 0.363647 0.581299 0.212219 -0.696289 1441831980 0.363647 0.581299 0.212219 -0.696289 1441831980 0.363647 0.581299 0.212219 -0.696289 1441831980 0.363647 0.581299 0.212219 -0.696289 1441831981 0.385620 0.564331 0.228882 -0.693115 1441831981 0.385620 0.564331 0.228882 -0.693115 1441831981 0.385620 0.564331 0.228882 -0.693115 1441831981 0.385620 0.564331 0.228882 -0.693115 1441831981 0.385620 0.564331 0.228882 -0.693115 1441831981 0.385620 0.564331 0.228882 -0.693115 1441831981 0.398682 0.563904 0.216431 -0.690063 1441831981 0.398682 0.563904 0.216431 -0.690063 1441831981 0.398682 0.563904 0.216431 -0.690063 1441831981 0.398682 0.563904 0.216431 -0.690063 1441831981 0.398682 0.563904 0.216431 -0.690063 1441831981 0.398682 0.563904 0.216431 -0.690063 1441831981 0.398254 0.575806 0.181152 -0.690674 1441831981 0.398254 0.575806 0.181152 -0.690674 1441831981 0.398254 0.575806 0.181152 -0.690674 1441831981 0.398254 0.575806 0.181152 -0.690674 1441831981 0.398254 0.575806 0.181152 -0.690674 1441831981 0.398254 0.575806 0.181152 -0.690674 1441831981 0.398254 0.575806 0.181152 -0.690674 1441831981 0.387451 0.591187 0.132446 -0.694885 1441831981 0.387451 0.591187 0.132446 -0.694885 1441831981 0.387451 0.591187 0.132446 -0.694885 1441831981 0.387451 0.591187 0.132446 -0.694885 1441831981 0.387451 0.591187 0.132446 -0.694885 1441831981 0.388550 0.594666 0.119751 -0.693542 1441831981 0.388550 0.594666 0.119751 -0.693542 1441831981 0.388550 0.594666 0.119751 -0.693542 1441831981 0.388550 0.594666 0.119751 -0.693542 1441831981 0.388550 0.594666 0.119751 -0.693542 1441831981 0.388550 0.594666 0.119751 -0.693542 1441831981 0.388550 0.594666 0.119751 -0.693542 1441831981 0.394348 0.591614 0.133423 -0.690430 1441831981 0.394348 0.591614 0.133423 -0.690430 1441831981 0.394348 0.591614 0.133423 -0.690430 1441831981 0.394348 0.591614 0.133423 -0.690430 1441831981 0.394348 0.591614 0.133423 -0.690430 1441831981 0.391113 0.593140 0.148254 -0.687866 1441831981 0.391113 0.593140 0.148254 -0.687866 1441831981 0.391113 0.593140 0.148254 -0.687866 1441831981 0.391113 0.593140 0.148254 -0.687866 1441831981 0.391113 0.593140 0.148254 -0.687866 1441831981 0.391113 0.593140 0.148254 -0.687866 1441831981 0.391113 0.593140 0.148254 -0.687866 1441831981 0.386597 0.595215 0.167236 -0.684265 1441831981 0.386597 0.595215 0.167236 -0.684265 1441831981 0.386597 0.595215 0.167236 -0.684265 1441831981 0.386597 0.595215 0.167236 -0.684265 1441831981 0.386597 0.595215 0.167236 -0.684265 1441831981 0.386597 0.595215 0.167236 -0.684265 1441831981 0.391052 0.592346 0.197632 -0.676147 1441831981 0.391052 0.592346 0.197632 -0.676147 1441831981 0.391052 0.592346 0.197632 -0.676147 1441831981 0.391052 0.592346 0.197632 -0.676147 1441831981 0.391052 0.592346 0.197632 -0.676147 1441831981 0.391052 0.592346 0.197632 -0.676147 1441831981 0.391052 0.592346 0.197632 -0.676147 1441831981 0.405701 0.581055 0.239380 -0.663696 1441831981 0.405701 0.581055 0.239380 -0.663696 1441831981 0.405701 0.581055 0.239380 -0.663696 1441831981 0.405701 0.581055 0.239380 -0.663696 1441831981 0.405701 0.581055 0.239380 -0.663696 1441831981 0.405701 0.581055 0.239380 -0.663696 1441831981 0.429688 0.560181 0.274109 -0.653015 1441831981 0.429688 0.560181 0.274109 -0.653015 1441831981 0.429688 0.560181 0.274109 -0.653015 1441831981 0.429688 0.560181 0.274109 -0.653015 1441831981 0.429688 0.560181 0.274109 -0.653015 1441831981 0.429688 0.560181 0.274109 -0.653015 1441831981 0.444885 0.544739 0.278442 -0.654053 1441831981 0.444885 0.544739 0.278442 -0.654053 1441831981 0.444885 0.544739 0.278442 -0.654053 1441831981 0.444885 0.544739 0.278442 -0.654053 1441831981 0.444885 0.544739 0.278442 -0.654053 1441831981 0.444885 0.544739 0.278442 -0.654053 1441831981 0.444885 0.544739 0.278442 -0.654053 1441831981 0.440552 0.556396 0.244934 -0.660522 1441831981 0.440552 0.556396 0.244934 -0.660522 1441831981 0.440552 0.556396 0.244934 -0.660522 1441831981 0.440552 0.556396 0.244934 -0.660522 1441831981 0.440552 0.556396 0.244934 -0.660522 1441831981 0.440552 0.556396 0.244934 -0.660522 1441831981 0.427979 0.576355 0.183960 -0.671387 1441831981 0.427979 0.576355 0.183960 -0.671387 1441831981 0.427979 0.576355 0.183960 -0.671387 1441831981 0.427979 0.576355 0.183960 -0.671387 1441831981 0.427979 0.576355 0.183960 -0.671387 1441831981 0.427979 0.576355 0.183960 -0.671387 1441831981 0.411255 0.594971 0.125610 -0.679077 1441831981 0.411255 0.594971 0.125610 -0.679077 1441831981 0.411255 0.594971 0.125610 -0.679077 1441831981 0.411255 0.594971 0.125610 -0.679077 1441831981 0.411255 0.594971 0.125610 -0.679077 1441831981 0.411255 0.594971 0.125610 -0.679077 1441831981 0.402100 0.600891 0.105591 -0.682678 1441831981 0.402100 0.600891 0.105591 -0.682678 1441831981 0.402100 0.600891 0.105591 -0.682678 1441831981 0.402100 0.600891 0.105591 -0.682678 1441831981 0.402100 0.600891 0.105591 -0.682678 1441831981 0.402100 0.600891 0.105591 -0.682678 1441831981 0.402100 0.600891 0.105591 -0.682678 1441831981 0.395813 0.597473 0.123840 -0.686279 1441831981 0.395813 0.597473 0.123840 -0.686279 1441831981 0.395813 0.597473 0.123840 -0.686279 1441831981 0.395813 0.597473 0.123840 -0.686279 1441831981 0.395813 0.597473 0.123840 -0.686279 1441831981 0.395813 0.597473 0.123840 -0.686279 1441831981 0.382324 0.595825 0.149902 -0.690125 1441831981 0.382324 0.595825 0.149902 -0.690125 1441831981 0.382324 0.595825 0.149902 -0.690125 1441831981 0.382324 0.595825 0.149902 -0.690125 1441831981 0.382324 0.595825 0.149902 -0.690125 1441831981 0.382324 0.595825 0.149902 -0.690125 1441831981 0.365601 0.598145 0.176147 -0.691040 1441831982 0.365601 0.598145 0.176147 -0.691040 1441831982 0.365601 0.598145 0.176147 -0.691040 1441831982 0.365601 0.598145 0.176147 -0.691040 1441831982 0.365601 0.598145 0.176147 -0.691040 1441831982 0.365601 0.598145 0.176147 -0.691040 1441831982 0.365601 0.598145 0.176147 -0.691040 1441831982 0.355225 0.598938 0.201721 -0.688721 1441831982 0.355225 0.598938 0.201721 -0.688721 1441831982 0.355225 0.598938 0.201721 -0.688721 1441831982 0.355225 0.598938 0.201721 -0.688721 1441831982 0.355225 0.598938 0.201721 -0.688721 1441831982 0.355225 0.598938 0.201721 -0.688721 1441831982 0.357300 0.595276 0.222107 -0.684570 1441831982 0.357300 0.595276 0.222107 -0.684570 1441831982 0.357300 0.595276 0.222107 -0.684570 1441831982 0.357300 0.595276 0.222107 -0.684570 1441831982 0.357300 0.595276 0.222107 -0.684570 1441831982 0.357300 0.595276 0.222107 -0.684570 1441831982 0.372498 0.589783 0.240906 -0.674805 1441831982 0.372498 0.589783 0.240906 -0.674805 1441831982 0.372498 0.589783 0.240906 -0.674805 1441831982 0.372498 0.589783 0.240906 -0.674805 1441831982 0.372498 0.589783 0.240906 -0.674805 1441831982 0.372498 0.589783 0.240906 -0.674805 1441831982 0.393372 0.583008 0.249023 -0.665833 1441831982 0.393372 0.583008 0.249023 -0.665833 1441831982 0.393372 0.583008 0.249023 -0.665833 1441831982 0.393372 0.583008 0.249023 -0.665833 1441831982 0.393372 0.583008 0.249023 -0.665833 1441831982 0.393372 0.583008 0.249023 -0.665833 1441831982 0.409485 0.580322 0.243103 -0.660645 1441831982 0.409485 0.580322 0.243103 -0.660645 1441831982 0.409485 0.580322 0.243103 -0.660645 1441831982 0.409485 0.580322 0.243103 -0.660645 1441831982 0.409485 0.580322 0.243103 -0.660645 1441831982 0.409485 0.580322 0.243103 -0.660645 1441831982 0.426208 0.582825 0.221191 -0.655518 1441831982 0.426208 0.582825 0.221191 -0.655518 1441831982 0.426208 0.582825 0.221191 -0.655518 1441831982 0.426208 0.582825 0.221191 -0.655518 1441831982 0.426208 0.582825 0.221191 -0.655518 1441831982 0.426208 0.582825 0.221191 -0.655518 1441831982 0.448792 0.578186 0.202209 -0.650635 1441831982 0.448792 0.578186 0.202209 -0.650635 1441831982 0.448792 0.578186 0.202209 -0.650635 1441831982 0.448792 0.578186 0.202209 -0.650635 1441831982 0.448792 0.578186 0.202209 -0.650635 1441831982 0.448792 0.578186 0.202209 -0.650635 1441831982 0.461243 0.572144 0.189331 -0.651184 1441831982 0.461243 0.572144 0.189331 -0.651184 1441831982 0.461243 0.572144 0.189331 -0.651184 1441831982 0.461243 0.572144 0.189331 -0.651184 1441831982 0.461243 0.572144 0.189331 -0.651184 1441831982 0.461243 0.572144 0.189331 -0.651184 1441831982 0.451416 0.575378 0.173828 -0.659485 1441831982 0.451416 0.575378 0.173828 -0.659485 1441831982 0.451416 0.575378 0.173828 -0.659485 1441831982 0.451416 0.575378 0.173828 -0.659485 1441831982 0.429321 0.582214 0.164856 -0.670471 1441831982 0.429321 0.582214 0.164856 -0.670471 1441831982 0.429321 0.582214 0.164856 -0.670471 1441831982 0.429321 0.582214 0.164856 -0.670471 1441831982 0.407043 0.586792 0.165833 -0.680054 1441831982 0.407043 0.586792 0.165833 -0.680054 1441831982 0.407043 0.586792 0.165833 -0.680054 1441831982 0.407043 0.586792 0.165833 -0.680054 1441831982 0.407043 0.586792 0.165833 -0.680054 1441831982 0.407043 0.586792 0.165833 -0.680054 1441831982 0.389343 0.592773 0.170044 -0.684204 1441831982 0.389343 0.592773 0.170044 -0.684204 1441831982 0.389343 0.592773 0.170044 -0.684204 1441831982 0.389343 0.592773 0.170044 -0.684204 1441831982 0.389343 0.592773 0.170044 -0.684204 1441831982 0.389343 0.592773 0.170044 -0.684204 1441831982 0.389343 0.592773 0.170044 -0.684204 1441831982 0.383301 0.594421 0.183899 -0.682617 1441831982 0.383301 0.594421 0.183899 -0.682617 1441831982 0.383301 0.594421 0.183899 -0.682617 1441831982 0.383301 0.594421 0.183899 -0.682617 1441831982 0.383301 0.594421 0.183899 -0.682617 1441831982 0.383301 0.594421 0.183899 -0.682617 1441831982 0.387146 0.590515 0.203674 -0.678162 1441831982 0.387146 0.590515 0.203674 -0.678162 1441831982 0.387146 0.590515 0.203674 -0.678162 1441831982 0.387146 0.590515 0.203674 -0.678162 1441831982 0.387146 0.590515 0.203674 -0.678162 1441831982 0.387146 0.590515 0.203674 -0.678162 1441831982 0.396362 0.584961 0.219116 -0.672791 1441831982 0.396362 0.584961 0.219116 -0.672791 1441831982 0.396362 0.584961 0.219116 -0.672791 1441831982 0.396362 0.584961 0.219116 -0.672791 1441831982 0.403442 0.582703 0.214478 -0.672058 1441831982 0.403442 0.582703 0.214478 -0.672058 1441831982 0.403442 0.582703 0.214478 -0.672058 1441831982 0.403442 0.582703 0.214478 -0.672058 1441831982 0.403442 0.582703 0.214478 -0.672058 1441831982 0.403442 0.582703 0.214478 -0.672058 1441831982 0.404236 0.595154 0.185852 -0.669189 1441831982 0.404236 0.595154 0.185852 -0.669189 1441831982 0.404236 0.595154 0.185852 -0.669189 1441831982 0.404236 0.595154 0.185852 -0.669189 1441831982 0.404236 0.595154 0.185852 -0.669189 1441831982 0.404236 0.595154 0.185852 -0.669189 1441831982 0.408264 0.606567 0.151123 -0.665222 1441831982 0.408264 0.606567 0.151123 -0.665222 1441831983 0.408264 0.606567 0.151123 -0.665222 1441831983 0.408264 0.606567 0.151123 -0.665222 1441831983 0.408264 0.606567 0.151123 -0.665222 1441831983 0.408264 0.606567 0.151123 -0.665222 1441831983 0.411987 0.611572 0.135559 -0.661682 1441831983 0.411987 0.611572 0.135559 -0.661682 1441831983 0.411987 0.611572 0.135559 -0.661682 1441831983 0.411987 0.611572 0.135559 -0.661682 1441831983 0.411987 0.611572 0.135559 -0.661682 1441831983 0.411987 0.611572 0.135559 -0.661682 1441831983 0.407104 0.611755 0.139954 -0.663635 1441831983 0.407104 0.611755 0.139954 -0.663635 1441831983 0.407104 0.611755 0.139954 -0.663635 1441831983 0.407104 0.611755 0.139954 -0.663635 1441831983 0.407104 0.611755 0.139954 -0.663635 1441831983 0.407104 0.611755 0.139954 -0.663635 1441831983 0.387207 0.613342 0.152954 -0.671143 1441831983 0.387207 0.613342 0.152954 -0.671143 1441831983 0.387207 0.613342 0.152954 -0.671143 1441831983 0.387207 0.613342 0.152954 -0.671143 1441831983 0.387207 0.613342 0.152954 -0.671143 1441831983 0.387207 0.613342 0.152954 -0.671143 1441831983 0.387207 0.613342 0.152954 -0.671143 1441831983 0.358093 0.616455 0.162964 -0.682007 1441831983 0.358093 0.616455 0.162964 -0.682007 1441831983 0.358093 0.616455 0.162964 -0.682007 1441831983 0.329834 0.621216 0.163818 -0.691650 1441831983 0.329834 0.621216 0.163818 -0.691650 1441831983 0.329834 0.621216 0.163818 -0.691650 1441831983 0.329834 0.621216 0.163818 -0.691650 1441831983 0.329834 0.621216 0.163818 -0.691650 1441831983 0.329834 0.621216 0.163818 -0.691650 1441831983 0.329834 0.621216 0.163818 -0.691650 1441831983 0.315491 0.625305 0.159668 -0.695679 1441831983 0.315491 0.625305 0.159668 -0.695679 1441831983 0.315491 0.625305 0.159668 -0.695679 1441831983 0.315491 0.625305 0.159668 -0.695679 1441831983 0.315491 0.625305 0.159668 -0.695679 1441831983 0.315308 0.630127 0.156372 -0.692139 1441831983 0.315308 0.630127 0.156372 -0.692139 1441831983 0.315308 0.630127 0.156372 -0.692139 1441831983 0.315308 0.630127 0.156372 -0.692139 1441831983 0.315308 0.630127 0.156372 -0.692139 1441831983 0.315308 0.630127 0.156372 -0.692139 1441831983 0.323792 0.628357 0.142151 -0.692871 1441831983 0.323792 0.628357 0.142151 -0.692871 1441831983 0.323792 0.628357 0.142151 -0.692871 1441831983 0.323792 0.628357 0.142151 -0.692871 1441831983 0.323792 0.628357 0.142151 -0.692871 1441831983 0.323792 0.628357 0.142151 -0.692871 1441831983 0.333923 0.627625 0.125488 -0.691956 1441831983 0.333923 0.627625 0.125488 -0.691956 1441831983 0.333923 0.627625 0.125488 -0.691956 1441831983 0.333923 0.627625 0.125488 -0.691956 1441831983 0.333923 0.627625 0.125488 -0.691956 1441831983 0.333923 0.627625 0.125488 -0.691956 1441831983 0.333923 0.627625 0.125488 -0.691956 1441831983 0.342651 0.626709 0.114563 -0.690369 1441831983 0.342651 0.626709 0.114563 -0.690369 1441831983 0.342651 0.626709 0.114563 -0.690369 1441831983 0.342651 0.626709 0.114563 -0.690369 1441831983 0.342651 0.626709 0.114563 -0.690369 1441831983 0.342651 0.626709 0.114563 -0.690369 1441831983 0.343628 0.626526 0.102112 -0.692017 1441831983 0.343628 0.626526 0.102112 -0.692017 1441831983 0.343628 0.626526 0.102112 -0.692017 1441831983 0.343628 0.626526 0.102112 -0.692017 1441831983 0.343628 0.626526 0.102112 -0.692017 1441831983 0.343628 0.626526 0.102112 -0.692017 1441831983 0.336609 0.630310 0.091492 -0.693542 1441831983 0.336609 0.630310 0.091492 -0.693542 1441831983 0.336609 0.630310 0.091492 -0.693542 1441831983 0.336609 0.630310 0.091492 -0.693542 1441831983 0.336609 0.630310 0.091492 -0.693542 1441831983 0.331909 0.631226 0.098450 -0.694031 1441831983 0.331909 0.631226 0.098450 -0.694031 1441831983 0.331909 0.631226 0.098450 -0.694031 1441831983 0.331909 0.631226 0.098450 -0.694031 1441831983 0.331909 0.631226 0.098450 -0.694031 1441831983 0.331909 0.631226 0.098450 -0.694031 1441831983 0.330505 0.627319 0.118774 -0.695068 1441831983 0.330505 0.627319 0.118774 -0.695068 1441831983 0.330505 0.627319 0.118774 -0.695068 1441831983 0.330505 0.627319 0.118774 -0.695068 1441831983 0.330505 0.627319 0.118774 -0.695068 1441831983 0.330505 0.627319 0.118774 -0.695068 1441831983 0.323853 0.624084 0.134277 -0.698303 1441831983 0.323853 0.624084 0.134277 -0.698303 1441831983 0.323853 0.624084 0.134277 -0.698303 1441831983 0.323853 0.624084 0.134277 -0.698303 1441831983 0.323853 0.624084 0.134277 -0.698303 1441831983 0.323853 0.624084 0.134277 -0.698303 1441831983 0.323853 0.624084 0.134277 -0.698303 1441831983 0.311279 0.624756 0.133911 -0.703430 1441831983 0.311279 0.624756 0.133911 -0.703430 1441831983 0.311279 0.624756 0.133911 -0.703430 1441831983 0.311279 0.624756 0.133911 -0.703430 1441831983 0.311279 0.624756 0.133911 -0.703430 1441831983 0.311279 0.624756 0.133911 -0.703430 1441831983 0.302429 0.623962 0.125854 -0.709473 1441831983 0.302429 0.623962 0.125854 -0.709473 1441831983 0.302429 0.623962 0.125854 -0.709473 1441831983 0.302429 0.623962 0.125854 -0.709473 1441831983 0.302429 0.623962 0.125854 -0.709473 1441831983 0.302429 0.623962 0.125854 -0.709473 1441831983 0.297485 0.620300 0.124329 -0.714966 1441831983 0.297485 0.620300 0.124329 -0.714966 1441831983 0.297485 0.620300 0.124329 -0.714966 1441831984 0.297485 0.620300 0.124329 -0.714966 1441831984 0.297485 0.620300 0.124329 -0.714966 1441831984 0.297485 0.620300 0.124329 -0.714966 1441831984 0.297729 0.614380 0.121704 -0.720459 1441831984 0.297729 0.614380 0.121704 -0.720459 1441831984 0.297729 0.614380 0.121704 -0.720459 1441831984 0.297729 0.614380 0.121704 -0.720459 1441831984 0.297729 0.614380 0.121704 -0.720459 1441831984 0.297729 0.614380 0.121704 -0.720459 1441831984 0.310852 0.609192 0.118286 -0.719910 1441831984 0.310852 0.609192 0.118286 -0.719910 1441831984 0.310852 0.609192 0.118286 -0.719910 1441831984 0.310852 0.609192 0.118286 -0.719910 1441831984 0.310852 0.609192 0.118286 -0.719910 1441831984 0.310852 0.609192 0.118286 -0.719910 1441831984 0.310852 0.609192 0.118286 -0.719910 1441831984 0.330872 0.609070 0.102539 -0.713501 1441831984 0.330872 0.609070 0.102539 -0.713501 1441831984 0.330872 0.609070 0.102539 -0.713501 1441831984 0.330872 0.609070 0.102539 -0.713501 1441831984 
0.326111 0.630493 0.152527 -0.687622 1441831986 0.326111 0.630493 0.152527 -0.687622 1441831986 0.326111 0.630493 0.152527 -0.687622 1441831986 0.326111 0.630493 0.152527 -0.687622 1441831986 0.326111 0.630493 0.152527 -0.687622 1441831986 0.326111 0.630493 0.152527 -0.687622 1441831986 0.320190 0.634521 0.120911 -0.692932 1441831986 0.320190 0.634521 0.120911 -0.692932 1441831986 0.320190 0.634521 0.120911 -0.692932 1441831986 0.320190 0.634521 0.120911 -0.692932 1441831986 0.352478 0.630432 0.010803 -0.691467 1441831986 0.352478 0.630432 0.010803 -0.691467 1441831986 0.352478 0.630432 0.010803 -0.691467 1441831986 0.352478 0.630432 0.010803 -0.691467 1441831986 0.352478 0.630432 0.010803 -0.691467 1441831986 0.352478 0.630432 0.010803 -0.691467 1441831987 0.437744 0.561890 -0.175232 -0.679688 1441831987 0.437744 0.561890 -0.175232 -0.679688 1441831987 0.437744 0.561890 -0.175232 -0.679688 1441831987 0.437744 0.561890 -0.175232 -0.679688 1441831987 0.437744 0.561890 -0.175232 -0.679688 1441831987 0.437744 0.561890 -0.175232 -0.679688 1441831987 0.524353 0.460144 -0.414124 -0.584656 1441831987 0.524353 0.460144 -0.414124 -0.584656 1441831987 0.524353 0.460144 -0.414124 -0.584656 1441831987 0.524353 0.460144 -0.414124 -0.584656 1441831987 0.524353 0.460144 -0.414124 -0.584656 1441831987 0.524353 0.460144 -0.414124 -0.584656 1441831987 0.524353 0.460144 -0.414124 -0.584656 1441831987 0.663879 0.278503 -0.551880 -0.420898 1441831987 0.663879 0.278503 -0.551880 -0.420898 1441831987 0.663879 0.278503 -0.551880 -0.420898 1441831987 0.663879 0.278503 -0.551880 -0.420898 1441831987 0.663879 0.278503 -0.551880 -0.420898 1441831987 0.663879 0.278503 -0.551880 -0.420898 1441831987 0.758057 0.046143 -0.610657 -0.224304 1441831987 0.758057 0.046143 -0.610657 -0.224304 1441831987 0.758057 0.046143 -0.610657 -0.224304 1441831987 0.758057 0.046143 -0.610657 -0.224304 1441831987 0.758057 0.046143 -0.610657 -0.224304 1441831987 0.758057 0.046143 -0.610657 -0.224304 1441831987 0.774536 -0.144653 -0.615784 0.000793 1441831987 0.774536 -0.144653 -0.615784 0.000793 1441831987 0.774536 -0.144653 -0.615784 0.000793 1441831987 0.774536 -0.144653 -0.615784 0.000793 1441831987 0.774536 -0.144653 -0.615784 0.000793 1441831987 0.774536 -0.144653 -0.615784 0.000793 1441831987 0.703918 -0.334412 -0.609375 0.146057 1441831987 0.703918 -0.334412 -0.609375 0.146057 1441831987 0.703918 -0.334412 -0.609375 0.146057 1441831987 0.703918 -0.334412 -0.609375 0.146057 1441831987 0.703918 -0.334412 -0.609375 0.146057 1441831987 0.703918 -0.334412 -0.609375 0.146057 1441831987 0.628479 -0.413025 -0.634033 0.180176 1441831987 0.628479 -0.413025 -0.634033 0.180176 1441831987 0.628479 -0.413025 -0.634033 0.180176 1441831987 0.628479 -0.413025 -0.634033 0.180176 1441831987 0.628479 -0.413025 -0.634033 0.180176 1441831987 0.628479 -0.413025 -0.634033 0.180176 1441831987 0.628479 -0.413025 -0.634033 0.180176 1441831987 0.713074 -0.216370 -0.658386 0.105957 1441831987 0.713074 -0.216370 -0.658386 0.105957 1441831987 0.713074 -0.216370 -0.658386 0.105957 1441831987 0.713074 -0.216370 -0.658386 0.105957 1441831987 0.713074 -0.216370 -0.658386 0.105957 1441831987 0.800903 0.048218 -0.582458 -0.130249 1441831987 0.800903 0.048218 -0.582458 -0.130249 1441831987 0.800903 0.048218 -0.582458 -0.130249 1441831987 0.800903 0.048218 -0.582458 -0.130249 1441831987 0.800903 0.048218 -0.582458 -0.130249 1441831987 0.800903 0.048218 -0.582458 -0.130249 1441831987 0.800903 0.048218 -0.582458 -0.130249 1441831987 0.762390 0.265808 -0.506104 -0.303223 1441831987 0.762390 0.265808 -0.506104 -0.303223 1441831987 0.762390 0.265808 -0.506104 -0.303223 1441831987 0.762390 0.265808 -0.506104 -0.303223 1441831987 0.762390 0.265808 -0.506104 -0.303223 1441831987 0.749023 0.308044 -0.516235 -0.278503 1441831987 0.749023 0.308044 -0.516235 -0.278503 1441831987 0.749023 0.308044 -0.516235 -0.278503 1441831987 0.749023 0.308044 -0.516235 -0.278503 1441831987 0.749023 0.308044 -0.516235 -0.278503 1441831987 0.749023 0.308044 -0.516235 -0.278503 1441831987 0.770386 0.290833 -0.532654 -0.195435 1441831987 0.770386 0.290833 -0.532654 -0.195435 1441831987 0.770386 0.290833 -0.532654 -0.195435 1441831987 0.770386 0.290833 -0.532654 -0.195435 1441831987 0.770386 0.290833 -0.532654 -0.195435 1441831987 0.770386 0.290833 -0.532654 -0.195435 1441831987 0.801819 0.224182 -0.546570 -0.089722 1441831987 0.801819 0.224182 -0.546570 -0.089722 1441831987 0.801819 0.224182 -0.546570 -0.089722 1441831987 0.801819 0.224182 -0.546570 -0.089722 1441831987 0.801819 0.224182 -0.546570 -0.089722 1441831987 0.801819 0.224182 -0.546570 -0.089722 1441831987 0.820313 0.099915 -0.562927 0.014160 1441831987 0.820313 0.099915 -0.562927 0.014160 1441831987 0.820313 0.099915 -0.562927 0.014160 1441831987 0.820313 0.099915 -0.562927 0.014160 1441831987 0.820313 0.099915 -0.562927 0.014160 1441831987 0.820313 0.099915 -0.562927 0.014160 1441831987 0.803711 -0.076904 -0.579712 0.109558 1441831987 0.803711 -0.076904 -0.579712 0.109558 1441831987 0.803711 -0.076904 -0.579712 0.109558 1441831987 0.803711 -0.076904 -0.579712 0.109558 1441831987 0.803711 -0.076904 -0.579712 0.109558 1441831987 0.803711 -0.076904 -0.579712 0.109558 1441831987 0.732300 -0.270386 -0.583923 0.222717 1441831987 0.732300 -0.270386 -0.583923 0.222717 1441831987 0.732300 -0.270386 -0.583923 0.222717 1441831987 0.732300 -0.270386 -0.583923 0.222717 1441831987 0.732300 -0.270386 -0.583923 0.222717 1441831987 0.732300 -0.270386 -0.583923 0.222717 1441831987 0.605347 -0.440430 -0.597595 0.287109 1441831987 0.605347 -0.440430 -0.597595 0.287109 1441831987 0.605347 -0.440430 -0.597595 0.287109 1441831987 0.605347 -0.440430 -0.597595 0.287109 1441831987 0.605347 -0.440430 -0.597595 0.287109 1441831987 0.605347 -0.440430 -0.597595 0.287109 1441831987 0.524841 -0.505127 -0.635010 0.257263 1441831987 0.524841 -0.505127 -0.635010 0.257263 1441831987 0.524841 -0.505127 -0.635010 0.257263 1441831987 0.524841 -0.505127 -0.635010 0.257263 1441831987 0.524841 -0.505127 -0.635010 0.257263 1441831987 0.524841 -0.505127 -0.635010 0.257263 1441831987 0.524841 -0.505127 -0.635010 0.257263 1441831987 0.583313 -0.364258 -0.705688 0.170532 1441831988 0.583313 -0.364258 -0.705688 0.170532 1441831988 0.583313 -0.364258 -0.705688 0.170532 1441831988 0.583313 -0.364258 -0.705688 0.170532 1441831988 0.720520 -0.034607 -0.691162 0.044067 1441831988 0.720520 -0.034607 -0.691162 0.044067 1441831988 0.720520 -0.034607 -0.691162 0.044067 1441831988 0.720520 -0.034607 -0.691162 0.044067 1441831988 0.720520 -0.034607 -0.691162 0.044067 1441831988 0.720520 -0.034607 -0.691162 0.044067 1441831988 0.744324 0.189453 -0.586792 -0.256531 1441831988 0.744324 0.189453 -0.586792 -0.256531 1441831988 0.744324 0.189453 -0.586792 -0.256531 1441831988 0.744324 0.189453 -0.586792 -0.256531 1441831988 0.744324 0.189453 -0.586792 -0.256531 1441831988 0.785217 0.184998 -0.496277 -0.320801 1441831988 0.785217 0.184998 -0.496277 -0.320801 1441831988 0.785217 0.184998 -0.496277 -0.320801 1441831988 0.785217 0.184998 -0.496277 -0.320801 1441831988 0.785217 0.184998 -0.496277 -0.320801 1441831988 0.785217 0.184998 -0.496277 -0.320801 1441831988 0.785217 0.184998 -0.496277 -0.320801 1441831988 0.796753 0.241333 -0.518982 -0.193726 1441831988 0.796753 0.241333 -0.518982 -0.193726 1441831988 0.796753 0.241333 -0.518982 -0.193726 1441831988 0.796753 0.241333 -0.518982 -0.193726 1441831988 0.796753 0.241333 -0.518982 -0.193726 1441831988 0.796753 0.241333 -0.518982 -0.193726 1441831988 0.812195 0.217590 -0.528992 -0.114685 1441831988 0.812195 0.217590 -0.528992 -0.114685 1441831988 0.812195 0.217590 -0.528992 -0.114685 1441831988 0.812195 0.217590 -0.528992 -0.114685 1441831988 0.812195 0.217590 -0.528992 -0.114685 1441831988 0.812195 0.217590 -0.528992 -0.114685 1441831988 0.820862 0.133301 -0.553345 -0.046326 1441831988 0.820862 0.133301 -0.553345 -0.046326 1441831988 0.820862 0.133301 -0.553345 -0.046326 1441831988 0.820862 0.133301 -0.553345 -0.046326 1441831988 0.820862 0.133301 -0.553345 -0.046326 1441831988 0.820862 0.133301 -0.553345 -0.046326 1441831988 0.820862 0.133301 -0.553345 -0.046326 1441831988 0.815491 0.017395 -0.577332 0.036804 1441831988 0.815491 0.017395 -0.577332 0.036804 1441831988 0.815491 0.017395 -0.577332 0.036804 1441831988 0.815491 0.017395 -0.577332 0.036804 1441831988 0.815491 0.017395 -0.577332 0.036804 1441831988 0.815491 0.017395 -0.577332 0.036804 1441831988 0.790100 -0.127686 -0.583069 0.139587 1441831988 0.790100 -0.127686 -0.583069 0.139587 1441831988 0.790100 -0.127686 -0.583069 0.139587 1441831988 0.790100 -0.127686 -0.583069 0.139587 1441831988 0.790100 -0.127686 -0.583069 0.139587 1441831988 0.790100 -0.127686 -0.583069 0.139587 1441831988 0.728516 -0.283081 -0.577942 0.234680 1441831988 0.728516 -0.283081 -0.577942 0.234680 1441831988 0.728516 -0.283081 -0.577942 0.234680 1441831988 0.728516 -0.283081 -0.577942 0.234680 1441831988 0.728516 -0.283081 -0.577942 0.234680 1441831988 0.728516 -0.283081 -0.577942 0.234680 1441831988 0.728516 -0.283081 -0.577942 0.234680 1441831988 0.634216 -0.431152 -0.584412 0.265198 1441831988 0.634216 -0.431152 -0.584412 0.265198 1441831988 0.634216 -0.431152 -0.584412 0.265198 1441831988 0.634216 -0.431152 -0.584412 0.265198 1441831988 0.634216 -0.431152 -0.584412 0.265198 1441831988 0.634216 -0.431152 -0.584412 0.265198 1441831988 0.589783 -0.473145 -0.618713 0.213379 1441831988 0.589783 -0.473145 -0.618713 0.213379 1441831988 0.589783 -0.473145 -0.618713 0.213379 1441831988 0.589783 -0.473145 -0.618713 0.213379 1441831988 0.589783 -0.473145 -0.618713 0.213379 1441831988 0.589783 -0.473145 -0.618713 0.213379 1441831988 0.649475 -0.321655 -0.670471 0.158630 1441831988 0.649475 -0.321655 -0.670471 0.158630 1441831988 0.649475 -0.321655 -0.670471 0.158630 1441831988 0.649475 -0.321655 -0.670471 0.158630 1441831988 0.752197 -0.012878 -0.657349 0.044434 1441831988 0.752197 -0.012878 -0.657349 0.044434 1441831988 0.752197 -0.012878 -0.657349 0.044434 1441831988 0.752197 -0.012878 -0.657349 0.044434 1441831988 0.752197 -0.012878 -0.657349 0.044434 1441831988 0.752197 -0.012878 -0.657349 0.044434 1441831988 0.774170 0.226196 -0.573486 -0.143494 1441831988 0.774170 0.226196 -0.573486 -0.143494 1441831988 0.774170 0.226196 -0.573486 -0.143494 1441831988 0.774170 0.226196 -0.573486 -0.143494 1441831988 0.774170 0.226196 -0.573486 -0.143494 1441831988 0.774170 0.226196 -0.573486 -0.143494 1441831988 0.774170 0.226196 -0.573486 -0.143494 1441831988 0.782898 0.249146 -0.502075 -0.270081 1441831988 0.782898 0.249146 -0.502075 -0.270081 1441831988 0.782898 0.249146 -0.502075 -0.270081 1441831988 0.782898 0.249146 -0.502075 -0.270081 1441831988 0.782898 0.249146 -0.502075 -0.270081 1441831988 0.782898 0.249146 -0.502075 -0.270081 1441831988 0.780579 0.294373 -0.527771 -0.159668 1441831988 0.780579 0.294373 -0.527771 -0.159668 1441831988 0.780579 0.294373 -0.527771 -0.159668 1441831988 0.780579 0.294373 -0.527771 -0.159668 1441831988 0.780579 0.294373 -0.527771 -0.159668 1441831988 0.780579 0.294373 -0.527771 -0.159668 1441831988 0.780579 0.294373 -0.527771 -0.159668 1441831988 0.804321 0.229553 -0.538818 -0.100403 1441831988 0.804321 0.229553 -0.538818 -0.100403 1441831988 0.804321 0.229553 -0.538818 -0.100403 1441831988 0.804321 0.229553 -0.538818 -0.100403 1441831988 0.804321 0.229553 -0.538818 -0.100403 1441831988 0.804321 0.229553 -0.538818 -0.100403 1441831988 0.816406 0.109741 -0.566589 -0.019165 1441831989 0.816406 0.109741 -0.566589 -0.019165 1441831989 0.816406 0.109741 -0.566589 -0.019165 1441831989 0.800720 -0.023743 -0.593872 0.074951 1441831989 0.800720 -0.023743 -0.593872 0.074951 1441831989 0.800720 -0.023743 -0.593872 0.074951 1441831989 0.800720 -0.023743 -0.593872 0.074951 1441831989 0.756836 -0.201660 -0.596130 0.176392 1441831989 0.756836 -0.201660 -0.596130 0.176392 1441831989 0.756836 -0.201660 -0.596130 0.176392 1441831989 0.756836 -0.201660 -0.596130 0.176392 1441831989 0.756836 -0.201660 -0.596130 0.176392 1441831989 0.756836 -0.201660 -0.596130 0.176392 1441831989 0.756836 -0.201660 -0.596130 0.176392 1441831989 0.658875 -0.403870 -0.596863 0.215820 1441831989 0.658875 -0.403870 -0.596863 0.215820 1441831989 0.658875 -0.403870 -0.596863 0.215820 1441831989 0.658875 -0.403870 -0.596863 0.215820 1441831989 0.658875 -0.403870 -0.596863 0.215820 1441831989 0.658875 -0.403870 -0.596863 0.215820 1441831989 0.658875 -0.403870 -0.596863 0.215820 1441831989 0.601135 -0.444275 -0.627441 0.218079 1441831989 0.601135 -0.444275 -0.627441 0.218079 1441831989 0.601135 -0.444275 -0.627441 0.218079 1441831989 0.601135 -0.444275 -0.627441 0.218079 1441831989 0.601135 -0.444275 -0.627441 0.218079 1441831989 0.601135 -0.444275 -0.627441 0.218079 1441831989 0.664795 -0.290039 -0.666687 0.171570 1441831989 0.664795 -0.290039 -0.666687 0.171570 1441831989 0.664795 -0.290039 -0.666687 0.171570 1441831989 0.664795 -0.290039 -0.666687 0.171570 1441831989 0.664795 -0.290039 -0.666687 0.171570 1441831989 0.664795 -0.290039 -0.666687 0.171570 1441831989 0.775085 -0.026855 -0.631165 -0.014587 1441831989 0.775085 -0.026855 -0.631165 -0.014587 1441831989 0.775085 -0.026855 -0.631165 -0.014587 1441831989 0.775085 -0.026855 -0.631165 -0.014587 1441831989 0.775085 -0.026855 -0.631165 -0.014587 1441831989 0.775085 -0.026855 -0.631165 -0.014587 1441831989 0.775085 -0.026855 -0.631165 -0.014587 1441831989 0.830566 0.155884 -0.431091 -0.316284 1441831989 0.830566 0.155884 -0.431091 -0.316284 1441831989 0.830566 0.155884 -0.431091 -0.316284 1441831989 0.830566 0.155884 -0.431091 -0.316284 1441831989 0.830566 0.155884 -0.431091 -0.316284 1441831989 0.830566 0.155884 -0.431091 -0.316284 1441831989 0.816467 0.159485 -0.433960 -0.345886 1441831989 0.816467 0.159485 -0.433960 -0.345886 1441831989 0.816467 0.159485 -0.433960 -0.345886 1441831989 0.816467 0.159485 -0.433960 -0.345886 1441831989 0.816467 0.159485 -0.433960 -0.345886 1441831989 0.816467 0.159485 -0.433960 -0.345886 1441831989 0.816467 0.159485 -0.433960 -0.345886 1441831989 0.812805 0.241394 -0.480957 -0.222961 1441831989 0.812805 0.241394 -0.480957 -0.222961 1441831989 0.812805 0.241394 -0.480957 -0.222961 1441831989 0.812805 0.241394 -0.480957 -0.222961 1441831989 0.812805 0.241394 -0.480957 -0.222961 1441831989 0.812805 0.241394 -0.480957 -0.222961 1441831989 0.820557 0.225037 -0.506042 -0.141174 1441831989 0.820557 0.225037 -0.506042 -0.141174 1441831989 0.820557 0.225037 -0.506042 -0.141174 1441831989 0.820557 0.225037 -0.506042 -0.141174 1441831989 0.820557 0.225037 -0.506042 -0.141174 1441831989 0.820557 0.225037 -0.506042 -0.141174 1441831989 0.823975 0.135437 -0.549316 -0.031250 1441831989 0.823975 0.135437 -0.549316 -0.031250 1441831989 0.823975 0.135437 -0.549316 -0.031250 1441831989 0.823975 0.135437 -0.549316 -0.031250 1441831989 0.823975 0.135437 -0.549316 -0.031250 1441831989 0.823975 0.135437 -0.549316 -0.031250 1441831989 0.805603 -0.042358 -0.584534 0.086853 1441831989 0.805603 -0.042358 -0.584534 0.086853 1441831989 0.805603 -0.042358 -0.584534 0.086853 1441831989 0.805603 -0.042358 -0.584534 0.086853 1441831989 0.805603 -0.042358 -0.584534 0.086853 1441831989 0.805603 -0.042358 -0.584534 0.086853 1441831989 0.720825 -0.253113 -0.600037 0.237183 1441831989 0.720825 -0.253113 -0.600037 0.237183 1441831989 0.720825 -0.253113 -0.600037 0.237183 1441831989 0.720825 -0.253113 -0.600037 0.237183 1441831989 0.720825 -0.253113 -0.600037 0.237183 1441831989 0.720825 -0.253113 -0.600037 0.237183 1441831989 0.591492 -0.422729 -0.582642 0.363281 1441831989 0.591492 -0.422729 -0.582642 0.363281 1441831989 0.591492 -0.422729 -0.582642 0.363281 1441831989 0.591492 -0.422729 -0.582642 0.363281 1441831989 0.520935 -0.516174 -0.603027 0.313904 1441831989 0.520935 -0.516174 -0.603027 0.313904 1441831989 0.520935 -0.516174 -0.603027 0.313904 1441831989 0.520935 -0.516174 -0.603027 0.313904 1441831989 0.520935 -0.516174 -0.603027 0.313904 1441831989 0.520935 -0.516174 -0.603027 0.313904 1441831989 0.520935 -0.516174 -0.603027 0.313904 1441831989 0.598328 -0.406006 -0.649231 0.235901 1441831989 0.598328 -0.406006 -0.649231 0.235901 1441831989 0.598328 -0.406006 -0.649231 0.235901 1441831989 0.764771 -0.032410 -0.620544 0.170288 1441831989 0.764771 -0.032410 -0.620544 0.170288 1441831989 0.764771 -0.032410 -0.620544 0.170288 1441831989 0.764771 -0.032410 -0.620544 0.170288 1441831989 0.764771 -0.032410 -0.620544 0.170288 1441831989 0.764771 -0.032410 -0.620544 0.170288 1441831989 0.764771 -0.032410 -0.620544 0.170288 1441831989 0.793640 0.204590 -0.568237 -0.072998 1441831989 0.793640 0.204590 -0.568237 -0.072998 1441831990 0.793640 0.204590 -0.568237 -0.072998 1441831990 0.793640 0.204590 -0.568237 -0.072998 1441831990 0.793640 0.204590 -0.568237 -0.072998 1441831990 0.793640 0.204590 -0.568237 -0.072998 1441831990 0.793274 0.276611 -0.516602 -0.165283 1441831990 0.793274 0.276611 -0.516602 -0.165283 1441831990 0.793274 0.276611 -0.516602 -0.165283 1441831990 0.793274 0.276611 -0.516602 -0.165283 1441831990 0.793274 0.276611 -0.516602 -0.165283 1441831990 0.793274 0.276611 -0.516602 -0.165283 1441831990 0.803833 0.288330 -0.511353 -0.096008 1441831990 0.803833 0.288330 -0.511353 -0.096008 1441831990 0.803833 0.288330 -0.511353 -0.096008 1441831990 0.803833 0.288330 -0.511353 -0.096008 1441831990 0.803833 0.288330 -0.511353 -0.096008 1441831990 0.826355 0.225220 -0.514832 -0.037598 1441831990 0.826355 0.225220 -0.514832 -0.037598 1441831990 0.826355 0.225220 -0.514832 -0.037598 1441831990 0.826355 0.225220 -0.514832 -0.037598 1441831990 0.826355 0.225220 -0.514832 -0.037598 1441831990 0.826355 0.225220 -0.514832 -0.037598 1441831990 0.836548 0.106750 -0.534546 0.054443 1441831990 0.836548 0.106750 -0.534546 0.054443 1441831990 0.836548 0.106750 -0.534546 0.054443 1441831990 0.836548 0.106750 -0.534546 0.054443 1441831990 0.836548 0.106750 -0.534546 0.054443 1441831990 0.836548 0.106750 -0.534546 0.054443 1441831990 0.836548 0.106750 -0.534546 0.054443 1441831990 0.816101 -0.091431 -0.553955 0.137024 1441831990 0.816101 -0.091431 -0.553955 0.137024 1441831990 0.816101 -0.091431 -0.553955 0.137024 1441831990 0.816101 -0.091431 -0.553955 0.137024 1441831990 0.816101 -0.091431 -0.553955 0.137024 1441831990 0.816101 -0.091431 -0.553955 0.137024 1441831990 0.737183 -0.301697 -0.554199 0.241699 1441831990 0.737183 -0.301697 -0.554199 0.241699 1441831990 0.737183 -0.301697 -0.554199 0.241699 1441831990 0.737183 -0.301697 -0.554199 0.241699 1441831990 0.737183 -0.301697 -0.554199 0.241699 1441831990 0.737183 -0.301697 -0.554199 0.241699 1441831990 0.607910 -0.488831 -0.538818 0.318054 1441831990 0.607910 -0.488831 -0.538818 0.318054 1441831990 0.607910 -0.488831 -0.538818 0.318054 1441831990 0.607910 -0.488831 -0.538818 0.318054 1441831990 0.607910 -0.488831 -0.538818 0.318054 1441831990 0.607910 -0.488831 -0.538818 0.318054 1441831990 0.589600 -0.495911 -0.541382 0.336792 1441831990 0.589600 -0.495911 -0.541382 0.336792 1441831990 0.589600 -0.495911 -0.541382 0.336792 1441831990 0.589600 -0.495911 -0.541382 0.336792 1441831990 0.589600 -0.495911 -0.541382 0.336792 1441831990 0.589600 -0.495911 -0.541382 0.336792 1441831990 0.589600 -0.495911 -0.541382 0.336792 1441831990 0.628784 -0.378418 -0.609863 0.299072 1441831990 0.628784 -0.378418 -0.609863 0.299072 1441831990 0.628784 -0.378418 -0.609863 0.299072 1441831990 0.628784 -0.378418 -0.609863 0.299072 1441831990 0.628784 -0.378418 -0.609863 0.299072 1441831990 0.628784 -0.378418 -0.609863 0.299072 1441831990 0.706665 -0.144226 -0.669373 0.178284 1441831990 0.706665 -0.144226 -0.669373 0.178284 1441831990 0.706665 -0.144226 -0.669373 0.178284 1441831990 0.706665 -0.144226 -0.669373 0.178284 1441831990 0.706665 -0.144226 -0.669373 0.178284 1441831990 0.706665 -0.144226 -0.669373 0.178284 1441831990 0.741333 0.203186 -0.637329 0.053833 1441831990 0.741333 0.203186 -0.637329 0.053833 1441831990 0.741333 0.203186 -0.637329 0.053833 1441831990 0.741333 0.203186 -0.637329 0.053833 1441831990 0.741333 0.203186 -0.637329 0.053833 1441831990 0.741333 0.203186 -0.637329 0.053833 1441831990 0.730103 0.331970 -0.589966 -0.093140 1441831990 0.730103 0.331970 -0.589966 -0.093140 1441831990 0.730103 0.331970 -0.589966 -0.093140 1441831990 0.730103 0.331970 -0.589966 -0.093140 1441831990 0.730103 0.331970 -0.589966 -0.093140 1441831990 0.730103 0.331970 -0.589966 -0.093140 1441831990 0.730103 0.331970 -0.589966 -0.093140 1441831990 0.796265 0.240356 -0.541992 -0.119812 1441831990 0.796265 0.240356 -0.541992 -0.119812 1441831990 0.796265 0.240356 -0.541992 -0.119812 1441831990 0.796265 0.240356 -0.541992 -0.119812 1441831990 0.796265 0.240356 -0.541992 -0.119812 1441831990 0.814880 0.230164 -0.531006 -0.031616 1441831990 0.814880 0.230164 -0.531006 -0.031616 1441831990 0.814880 0.230164 -0.531006 -0.031616 1441831990 0.814880 0.230164 -0.531006 -0.031616 1441831990 0.814880 0.230164 -0.531006 -0.031616 1441831990 0.814880 0.230164 -0.531006 -0.031616 1441831990 0.814880 0.230164 -0.531006 -0.031616 1441831990 0.827576 0.153381 -0.534302 0.077942 1441831990 0.827576 0.153381 -0.534302 0.077942 1441831990 0.827576 0.153381 -0.534302 0.077942 1441831990 0.827576 0.153381 -0.534302 0.077942 1441831990 0.827576 0.153381 -0.534302 0.077942 1441831990 0.827576 0.153381 -0.534302 0.077942 1441831990 0.818848 -0.017029 -0.548340 0.168823 1441831990 0.818848 -0.017029 -0.548340 0.168823 1441831990 0.818848 -0.017029 -0.548340 0.168823 1441831990 0.818848 -0.017029 -0.548340 0.168823 1441831990 0.818848 -0.017029 -0.548340 0.168823 1441831990 0.818848 -0.017029 -0.548340 0.168823 1441831990 0.747314 -0.252136 -0.558289 0.257324 1441831990 0.747314 -0.252136 -0.558289 0.257324 1441831990 0.747314 -0.252136 -0.558289 0.257324 1441831990 0.747314 -0.252136 -0.558289 0.257324 1441831990 0.747314 -0.252136 -0.558289 0.257324 1441831990 0.747314 -0.252136 -0.558289 0.257324 1441831990 0.593994 -0.483826 -0.548157 0.335571 1441831990 0.593994 -0.483826 -0.548157 0.335571 1441831990 0.593994 -0.483826 -0.548157 0.335571 1441831990 0.593994 -0.483826 -0.548157 0.335571 1441831991 0.593994 -0.483826 -0.548157 0.335571 1441831991 0.593994 -0.483826 -0.548157 0.335571 1441831991 0.593994 -0.483826 -0.548157 0.335571 1441831991 0.501099 -0.571411 -0.556213 0.336243 1441831991 0.501099 -0.571411 -0.556213 0.336243 1441831991 0.501099 -0.571411 -0.556213 0.336243 1441831991 0.501099 -0.571411 -0.556213 0.336243 1441831991 0.501099 -0.571411 -0.556213 0.336243 1441831991 0.501099 -0.571411 -0.556213 0.336243 1441831991 0.552734 -0.466431 -0.617493 0.309204 1441831991 0.552734 -0.466431 -0.617493 0.309204 1441831991 0.552734 -0.466431 -0.617493 0.309204 1441831991 0.552734 -0.466431 -0.617493 0.309204 1441831991 0.552734 -0.466431 -0.617493 0.309204 1441831991 0.552734 -0.466431 -0.617493 0.309204 1441831991 0.552734 -0.466431 -0.617493 0.309204 1441831991 0.641418 -0.261230 -0.690002 0.210205 1441831991 0.641418 -0.261230 -0.690002 0.210205 1441831991 0.641418 -0.261230 -0.690002 0.210205 1441831991 0.641418 -0.261230 -0.690002 0.210205 1441831991 0.641418 -0.261230 -0.690002 0.210205 1441831991 0.641418 -0.261230 -0.690002 0.210205 1441831991 0.736389 0.034851 -0.675537 0.012756 1441831991 0.736389 0.034851 -0.675537 0.012756 1441831991 0.736389 0.034851 -0.675537 0.012756 1441831991 0.737000 0.209778 -0.597900 -0.235229 1441831991 0.737000 0.209778 -0.597900 -0.235229 1441831991 0.737000 0.209778 -0.597900 -0.235229 1441831991 0.737000 0.209778 -0.597900 -0.235229 1441831991 0.737000 0.209778 -0.597900 -0.235229 1441831991 0.737000 0.209778 -0.597900 -0.235229 1441831991 0.737000 0.209778 -0.597900 -0.235229 1441831991 0.757202 0.224426 -0.585571 -0.182617 1441831991 0.757202 0.224426 -0.585571 -0.182617 1441831991 0.757202 0.224426 -0.585571 -0.182617 1441831991 0.757202 0.224426 -0.585571 -0.182617 1441831991 0.772644 0.235291 -0.586365 -0.061646 1441831991 0.772644 0.235291 -0.586365 -0.061646 1441831991 0.772644 0.235291 -0.586365 -0.061646 1441831991 0.772644 0.235291 -0.586365 -0.061646 1441831991 0.772644 0.235291 -0.586365 -0.061646 1441831991 0.789429 0.172791 -0.586670 0.052307 1441831991 0.789429 0.172791 -0.586670 0.052307 1441831991 0.789429 0.172791 -0.586670 0.052307 1441831991 0.789429 0.172791 -0.586670 0.052307 1441831991 0.789429 0.172791 -0.586670 0.052307 1441831991 0.789429 0.172791 -0.586670 0.052307 1441831991 0.796204 0.036743 -0.587341 0.140320 1441831991 0.796204 0.036743 -0.587341 0.140320 1441831991 0.796204 0.036743 -0.587341 0.140320 1441831991 0.796204 0.036743 -0.587341 0.140320 1441831991 0.796204 0.036743 -0.587341 0.140320 1441831991 0.796204 0.036743 -0.587341 0.140320 1441831991 0.796204 0.036743 -0.587341 0.140320 1441831991 0.764771 -0.165100 -0.583740 0.216919 1441831991 0.764771 -0.165100 -0.583740 0.216919 1441831991 0.764771 -0.165100 -0.583740 0.216919 1441831991 0.764771 -0.165100 -0.583740 0.216919 1441831991 0.764771 -0.165100 -0.583740 0.216919 1441831991 0.764771 -0.165100 -0.583740 0.216919 1441831991 0.666870 -0.380859 -0.562134 0.306885 1441831991 0.666870 -0.380859 -0.562134 0.306885 1441831991 0.666870 -0.380859 -0.562134 0.306885 1441831991 0.666870 -0.380859 -0.562134 0.306885 1441831991 0.666870 -0.380859 -0.562134 0.306885 1441831991 0.666870 -0.380859 -0.562134 0.306885 1441831991 0.516296 -0.542419 -0.556946 0.359192 1441831991 0.516296 -0.542419 -0.556946 0.359192 1441831991 0.516296 -0.542419 -0.556946 0.359192 1441831991 0.516296 -0.542419 -0.556946 0.359192 1441831991 0.516296 -0.542419 -0.556946 0.359192 1441831991 0.516296 -0.542419 -0.556946 0.359192 1441831991 0.489319 -0.524170 -0.598694 0.356873 1441831991 0.489319 -0.524170 -0.598694 0.356873 1441831991 0.489319 -0.524170 -0.598694 0.356873 1441831991 0.489319 -0.524170 -0.598694 0.356873 1441831991 0.489319 -0.524170 -0.598694 0.356873 1441831991 0.489319 -0.524170 -0.598694 0.356873 1441831991 0.489319 -0.524170 -0.598694 0.356873 1441831991 0.585083 -0.355591 -0.673828 0.277832 1441831991 0.585083 -0.355591 -0.673828 0.277832 1441831991 0.585083 -0.355591 -0.673828 0.277832 1441831991 0.585083 -0.355591 -0.673828 0.277832 1441831991 0.585083 -0.355591 -0.673828 0.277832 1441831991 0.585083 -0.355591 -0.673828 0.277832 1441831991 0.729919 -0.051880 -0.664673 0.150696 1441831991 0.729919 -0.051880 -0.664673 0.150696 1441831991 0.729919 -0.051880 -0.664673 0.150696 1441831991 0.729919 -0.051880 -0.664673 0.150696 1441831991 0.729919 -0.051880 -0.664673 0.150696 1441831991 0.729919 -0.051880 -0.664673 0.150696 1441831991 0.765320 0.186096 -0.607788 -0.101196 1441831991 0.765320 0.186096 -0.607788 -0.101196 1441831991 0.765320 0.186096 -0.607788 -0.101196 1441831991 0.765320 0.186096 -0.607788 -0.101196 1441831991 0.765320 0.186096 -0.607788 -0.101196 1441831991 0.765320 0.186096 -0.607788 -0.101196 1441831991 0.765320 0.186096 -0.607788 -0.101196 1441831991 0.784302 0.207336 -0.543701 -0.214966 1441831991 0.784302 0.207336 -0.543701 -0.214966 1441831991 0.784302 0.207336 -0.543701 -0.214966 1441831991 0.784302 0.207336 -0.543701 -0.214966 1441831991 0.784302 0.207336 -0.543701 -0.214966 1441831991 0.784302 0.207336 -0.543701 -0.214966 1441831991 0.804382 0.202271 -0.532715 -0.168091 1441831991 0.804382 0.202271 -0.532715 -0.168091 1441831991 0.804382 0.202271 -0.532715 -0.168091 1441831991 0.804382 0.202271 -0.532715 -0.168091 1441831991 0.804382 0.202271 -0.532715 -0.168091 1441831992 0.804382 0.202271 -0.532715 -0.168091 1441831992 0.819214 0.181030 -0.537109 -0.086914 1441831992 0.819214 0.181030 -0.537109 -0.086914 1441831992 0.819214 0.181030 -0.537109 -0.086914 1441831992 0.819214 0.181030 -0.537109 -0.086914 1441831992 0.819214 0.181030 -0.537109 -0.086914 1441831992 0.819214 0.181030 -0.537109 -0.086914 1441831992 0.820862 0.111145 -0.559692 0.024231 1441831992 0.820862 0.111145 -0.559692 0.024231 1441831992 0.820862 0.111145 -0.559692 0.024231 1441831992 0.820862 0.111145 -0.559692 0.024231 1441831992 0.820862 0.111145 -0.559692 0.024231 1441831992 0.820862 0.111145 -0.559692 0.024231 1441831992 0.820862 0.111145 -0.559692 0.024231 1441831992 0.808838 -0.038940 -0.573792 0.122559 1441831992 0.808838 -0.038940 -0.573792 0.122559 1441831992 0.808838 -0.038940 -0.573792 0.122559 1441831992 0.808838 -0.038940 -0.573792 0.122559 1441831992 0.808838 -0.038940 -0.573792 0.122559 1441831992 0.808838 -0.038940 -0.573792 0.122559 1441831992 0.808838 -0.038940 -0.573792 0.122559 1441831992 0.749878 -0.235840 -0.573669 0.230103 1441831992 0.749878 -0.235840 -0.573669 0.230103 1441831992 0.749878 -0.235840 -0.573669 0.230103 1441831992 0.749878 -0.235840 -0.573669 0.230103 1441831992 0.749878 -0.235840 -0.573669 0.230103 1441831992 0.749878 -0.235840 -0.573669 0.230103 1441831992 0.633240 -0.411255 -0.551941 0.353943 1441831992 0.633240 -0.411255 -0.551941 0.353943 1441831992 0.633240 -0.411255 -0.551941 0.353943 1441831992 0.633240 -0.411255 -0.551941 0.353943 1441831992 0.633240 -0.411255 -0.551941 0.353943 1441831992 0.633240 -0.411255 -0.551941 0.353943 1441831992 0.503906 -0.539490 -0.581177 0.342407 1441831992 0.503906 -0.539490 -0.581177 0.342407 1441831992 0.503906 -0.539490 -0.581177 0.342407 1441831992 0.503906 -0.539490 -0.581177 0.342407 1441831992 0.503906 -0.539490 -0.581177 0.342407 1441831992 0.503906 -0.539490 -0.581177 0.342407 1441831992 0.503906 -0.539490 -0.581177 0.342407 1441831992 0.572449 -0.440674 -0.634705 0.274292 1441831992 0.572449 -0.440674 -0.634705 0.274292 1441831992 0.572449 -0.440674 -0.634705 0.274292 1441831992 0.572449 -0.440674 -0.634705 0.274292 1441831992 
0.412170 0.612610 0.165039 -0.653870 1441831994 0.412170 0.612610 0.165039 -0.653870 1441831994 0.419800 0.607971 0.186096 -0.647644 1441831994 0.419800 0.607971 0.186096 -0.647644 1441831994 0.419800 0.607971 0.186096 -0.647644 1441831994 0.419800 0.607971 0.186096 -0.647644 1441831994 0.419800 0.607971 0.186096 -0.647644 1441831994 0.419800 0.607971 0.186096 -0.647644 1441831994 0.434570 0.595764 0.212402 -0.641174 1441831994 0.434570 0.595764 0.212402 -0.641174 1441831994 0.434570 0.595764 0.212402 -0.641174 1441831995 0.434570 0.595764 0.212402 -0.641174 1441831995 0.434570 0.595764 0.212402 -0.641174 1441831995 0.434570 0.595764 0.212402 -0.641174 1441831995 0.434570 0.595764 0.212402 -0.641174 1441831995 0.452209 0.579041 0.226196 -0.639526 1441831995 0.452209 0.579041 0.226196 -0.639526 1441831995 0.452209 0.579041 0.226196 -0.639526 1441831995 0.452209 0.579041 0.226196 -0.639526 1441831995 0.452209 0.579041 0.226196 -0.639526 1441831995 0.452209 0.579041 0.226196 -0.639526 1441831995 0.461487 0.572449 0.208191 -0.644958 1441831995 0.461487 0.572449 0.208191 -0.644958 1441831995 0.461487 0.572449 0.208191 -0.644958 1441831995 0.461487 0.572449 0.208191 -0.644958 1441831995 0.461487 0.572449 0.208191 -0.644958 1441831995 0.461487 0.572449 0.208191 -0.644958 1441831995 0.454834 0.582275 0.167236 -0.652710 1441831995 0.454834 0.582275 0.167236 -0.652710 1441831995 0.454834 0.582275 0.167236 -0.652710 1441831995 0.454834 0.582275 0.167236 -0.652710 1441831995 0.454834 0.582275 0.167236 -0.652710 1441831995 0.454834 0.582275 0.167236 -0.652710 1441831995 0.437561 0.596558 0.126953 -0.660645 1441831995 0.437561 0.596558 0.126953 -0.660645 1441831995 0.437561 0.596558 0.126953 -0.660645 1441831995 0.437561 0.596558 0.126953 -0.660645 1441831995 0.437561 0.596558 0.126953 -0.660645 1441831995 0.437561 0.596558 0.126953 -0.660645 1441831995 0.436707 0.594360 0.132324 -0.662170 1441831995 0.436707 0.594360 0.132324 -0.662170 1441831995 0.436707 0.594360 0.132324 -0.662170 1441831995 0.436707 0.594360 0.132324 -0.662170 1441831995 0.436707 0.594360 0.132324 -0.662170 1441831995 0.436707 0.594360 0.132324 -0.662170 1441831995 0.436707 0.594360 0.132324 -0.662170 1441831995 0.457947 0.568359 0.175049 -0.660767 1441831995 0.457947 0.568359 0.175049 -0.660767 1441831995 0.457947 0.568359 0.175049 -0.660767 1441831995 0.457947 0.568359 0.175049 -0.660767 1441831995 0.457947 0.568359 0.175049 -0.660767 1441831995 0.457947 0.568359 0.175049 -0.660767 1441831995 0.468567 0.555237 0.189331 -0.660522 1441831995 0.468567 0.555237 0.189331 -0.660522 1441831995 0.468567 0.555237 0.189331 -0.660522 1441831995 0.468567 0.555237 0.189331 -0.660522 1441831995 0.468567 0.555237 0.189331 -0.660522 1441831995 0.468567 0.555237 0.189331 -0.660522 1441831995 0.468567 0.555237 0.189331 -0.660522 1441831995 0.460693 0.566528 0.169678 -0.661804 1441831995 0.460693 0.566528 0.169678 -0.661804 1441831995 0.460693 0.566528 0.169678 -0.661804 1441831995 0.460693 0.566528 0.169678 -0.661804 1441831995 0.460693 0.566528 0.169678 -0.661804 1441831995 0.460693 0.566528 0.169678 -0.661804 1441831995 0.431824 0.592834 0.122681 -0.668579 1441831995 0.431824 0.592834 0.122681 -0.668579 1441831995 0.431824 0.592834 0.122681 -0.668579 1441831995 0.431824 0.592834 0.122681 -0.668579 1441831995 0.431824 0.592834 0.122681 -0.668579 1441831995 0.431824 0.592834 0.122681 -0.668579 1441831995 0.398254 0.610535 0.091125 -0.678467 1441831995 0.398254 0.610535 0.091125 -0.678467 1441831995 0.398254 0.610535 0.091125 -0.678467 1441831995 0.398254 0.610535 0.091125 -0.678467 1441831995 0.398254 0.610535 0.091125 -0.678467 1441831995 0.398254 0.610535 0.091125 -0.678467 1441831995 0.398254 0.610535 0.091125 -0.678467 1441831995 0.367737 0.615601 0.094543 -0.690552 1441831995 0.367737 0.615601 0.094543 -0.690552 1441831995 0.367737 0.615601 0.094543 -0.690552 1441831995 0.367737 0.615601 0.094543 -0.690552 1441831995 0.367737 0.615601 0.094543 -0.690552 1441831995 0.334717 0.619263 0.115906 -0.700684 1441831995 0.334717 0.619263 0.115906 -0.700684 1441831995 0.334717 0.619263 0.115906 -0.700684 1441831995 0.334717 0.619263 0.115906 -0.700684 1441831995 0.334717 0.619263 0.115906 -0.700684 1441831995 0.334717 0.619263 0.115906 -0.700684 1441831995 0.334717 0.619263 0.115906 -0.700684 1441831995 0.313354 0.618774 0.144897 -0.705627 1441831995 0.313354 0.618774 0.144897 -0.705627 1441831995 0.313354 0.618774 0.144897 -0.705627 1441831995 0.313354 0.618774 0.144897 -0.705627 1441831995 0.313354 0.618774 0.144897 -0.705627 1441831995 0.313354 0.618774 0.144897 -0.705627 1441831995 0.306885 0.616028 0.170410 -0.705200 1441831995 0.306885 0.616028 0.170410 -0.705200 1441831995 0.306885 0.616028 0.170410 -0.705200 1441831995 0.306885 0.616028 0.170410 -0.705200 1441831995 0.306885 0.616028 0.170410 -0.705200 1441831995 0.306885 0.616028 0.170410 -0.705200 1441831995 0.310974 0.614441 0.185547 -0.700928 1441831995 0.310974 0.614441 0.185547 -0.700928 1441831995 0.310974 0.614441 0.185547 -0.700928 1441831995 0.310974 0.614441 0.185547 -0.700928 1441831995 0.310974 0.614441 0.185547 -0.700928 1441831995 0.310974 0.614441 0.185547 -0.700928 1441831995 0.319153 0.612610 0.186218 -0.698669 1441831995 0.319153 0.612610 0.186218 -0.698669 1441831995 0.319153 0.612610 0.186218 -0.698669 1441831995 0.319153 0.612610 0.186218 -0.698669 1441831995 0.319153 0.612610 0.186218 -0.698669 1441831995 0.319153 0.612610 0.186218 -0.698669 1441831995 0.338928 0.602783 0.175476 -0.700684 1441831995 0.338928 0.602783 0.175476 -0.700684 1441831995 0.338928 0.602783 0.175476 -0.700684 1441831995 0.338928 0.602783 0.175476 -0.700684 1441831995 0.338928 0.602783 0.175476 -0.700684 1441831995 0.338928 0.602783 0.175476 -0.700684 1441831995 0.359497 0.596680 0.157898 -0.699829 1441831995 0.359497 0.596680 0.157898 -0.699829 1441831995 0.359497 0.596680 0.157898 -0.699829 1441831996 0.359497 0.596680 0.157898 -0.699829 1441831996 0.359497 0.596680 0.157898 -0.699829 1441831996 0.359497 0.596680 0.157898 -0.699829 1441831996 0.370361 0.597534 0.127258 -0.699707 1441831996 0.370361 0.597534 0.127258 -0.699707 1441831996 0.370361 0.597534 0.127258 -0.699707 1441831996 0.370361 0.597534 0.127258 -0.699707 1441831996 0.370361 0.597534 0.127258 -0.699707 1441831996 0.370361 0.597534 0.127258 -0.699707 1441831996 0.374451 0.599731 0.078552 -0.702820 1441831996 0.374451 0.599731 0.078552 -0.702820 1441831996 0.374451 0.599731 0.078552 -0.702820 1441831996 0.374451 0.599731 0.078552 -0.702820 1441831996 0.374451 0.599731 0.078552 -0.702820 1441831996 0.374451 0.599731 0.078552 -0.702820 1441831996 0.373169 0.602905 0.042908 -0.703857 1441831996 0.373169 0.602905 0.042908 -0.703857 1441831996 0.373169 0.602905 0.042908 -0.703857 1441831996 0.373169 0.602905 0.042908 -0.703857 1441831996 0.373169 0.602905 0.042908 -0.703857 1441831996 0.373169 0.602905 0.042908 -0.703857 1441831996 0.373169 0.602905 0.042908 -0.703857 1441831996 0.365967 0.604248 0.025452 -0.707275 1441831996 0.365967 0.604248 0.025452 -0.707275 1441831996 0.365967 0.604248 0.025452 -0.707275 1441831996 0.365967 0.604248 0.025452 -0.707275 1441831996 0.365967 0.604248 0.025452 -0.707275 1441831996 0.365967 0.604248 0.025452 -0.707275 1441831996 0.354736 0.606934 0.028259 -0.710632 1441831996 0.354736 0.606934 0.028259 -0.710632 1441831996 0.354736 0.606934 0.028259 -0.710632 1441831996 0.354736 0.606934 0.028259 -0.710632 1441831996 0.354736 0.606934 0.028259 -0.710632 1441831996 0.354736 0.606934 0.028259 -0.710632 1441831996 0.354736 0.606934 0.028259 -0.710632 1441831996 0.342285 0.611206 0.043701 -0.712280 1441831996 0.342285 0.611206 0.043701 -0.712280 1441831996 0.342285 0.611206 0.043701 -0.712280 1441831996 0.342285 0.611206 0.043701 -0.712280 1441831996 0.342285 0.611206 0.043701 -0.712280 1441831996 0.342285 0.611206 0.043701 -0.712280 1441831996 0.334778 0.615845 0.071594 -0.709595 1441831996 0.334778 0.615845 0.071594 -0.709595 1441831996 0.334778 0.615845 0.071594 -0.709595 1441831996 0.334778 0.615845 0.071594 -0.709595 1441831996 0.334778 0.615845 0.071594 -0.709595 1441831996 0.334778 0.615845 0.071594 -0.709595 1441831996 0.334778 0.615845 0.071594 -0.709595 1441831996 0.339355 0.613342 0.101074 -0.705994 1441831996 0.339355 0.613342 0.101074 -0.705994 1441831996 0.339355 0.613342 0.101074 -0.705994 1441831996 0.339355 0.613342 0.101074 -0.705994 1441831996 0.339355 0.613342 0.101074 -0.705994 1441831996 0.339355 0.613342 0.101074 -0.705994 1441831996 0.341187 0.615845 0.117615 -0.700317 1441831996 0.341187 0.615845 0.117615 -0.700317 1441831996 0.341187 0.615845 0.117615 -0.700317 1441831996 0.341187 0.615845 0.117615 -0.700317 1441831996 0.339600 0.614380 0.133606 -0.699524 1441831996 0.339600 0.614380 0.133606 -0.699524 1441831996 0.339600 0.614380 0.133606 -0.699524 1441831996 0.339600 0.614380 0.133606 -0.699524 1441831996 0.339600 0.614380 0.133606 -0.699524 1441831996 0.339600 0.614380 0.133606 -0.699524 1441831996 0.335510 0.610840 0.140381 -0.703247 1441831996 0.335510 0.610840 0.140381 -0.703247 1441831996 0.335510 0.610840 0.140381 -0.703247 1441831996 0.335510 0.610840 0.140381 -0.703247 1441831996 0.335510 0.610840 0.140381 -0.703247 1441831996 0.335510 0.610840 0.140381 -0.703247 1441831996 0.331360 0.613220 0.139282 -0.703369 1441831996 0.331360 0.613220 0.139282 -0.703369 1441831996 0.331360 0.613220 0.139282 -0.703369 1441831996 0.331360 0.613220 0.139282 -0.703369 1441831996 0.331360 0.613220 0.139282 -0.703369 1441831996 0.331360 0.613220 0.139282 -0.703369 1441831996 0.321716 0.620422 0.120239 -0.705078 1441831996 0.321716 0.620422 0.120239 -0.705078 1441831996 0.321716 0.620422 0.120239 -0.705078 1441831996 0.321716 0.620422 0.120239 -0.705078 1441831996 0.321716 0.620422 0.120239 -0.705078 1441831996 0.321716 0.620422 0.120239 -0.705078 1441831996 0.312805 0.626587 0.111450 -0.705017 1441831996 0.312805 0.626587 0.111450 -0.705017 1441831996 0.312805 0.626587 0.111450 -0.705017 1441831996 0.312805 0.626587 0.111450 -0.705017 1441831996 0.312805 0.626587 0.111450 -0.705017 1441831996 0.312805 0.626587 0.111450 -0.705017 1441831996 0.311462 0.624512 0.126160 -0.705017 1441831996 0.311462 0.624512 0.126160 -0.705017 1441831996 0.311462 0.624512 0.126160 -0.705017 1441831996 0.311462 0.624512 0.126160 -0.705017 1441831996 0.311462 0.624512 0.126160 -0.705017 1441831996 0.315491 0.615540 0.150330 -0.706360 1441831996 0.315491 0.615540 0.150330 -0.706360 1441831996 0.315491 0.615540 0.150330 -0.706360 1441831996 0.315491 0.615540 0.150330 -0.706360 1441831996 0.315491 0.615540 0.150330 -0.706360 1441831996 0.315491 0.615540 0.150330 -0.706360 1441831996 0.316711 0.611816 0.154480 -0.708130 1441831996 0.316711 0.611816 0.154480 -0.708130 1441831996 0.316711 0.611816 0.154480 -0.708130 1441831996 0.316711 0.611816 0.154480 -0.708130 1441831996 0.316711 0.611816 0.154480 -0.708130 1441831996 0.316711 0.611816 0.154480 -0.708130 1441831996 0.320313 0.611816 0.145203 -0.708496 1441831996 0.320313 0.611816 0.145203 -0.708496 1441831996 0.320313 0.611816 0.145203 -0.708496 1441831996 0.320313 0.611816 0.145203 -0.708496 1441831996 0.320313 0.611816 0.145203 -0.708496 1441831997 0.320313 0.611816 0.145203 -0.708496 1441831997 0.320313 0.611816 0.145203 -0.708496 1441831997 0.327454 0.611694 0.132874 -0.707764 1441831997 0.327454 0.611694 0.132874 -0.707764 1441831997 0.327454 0.611694 0.132874 -0.707764 1441831997 0.327454 0.611694 0.132874 -0.707764 1441831997 0.327454 0.611694 0.132874 -0.707764 1441831997 0.338989 0.607605 0.129639 -0.706482 1441831997 0.338989 0.607605 0.129639 -0.706482 1441831997 0.338989 0.607605 0.129639 -0.706482 1441831997 0.338989 0.607605 0.129639 -0.706482 1441831997 0.338989 0.607605 0.129639 -0.706482 1441831997 0.338989 0.607605 0.129639 -0.706482 1441831997 0.350586 0.600525 0.126953 -0.707336 1441831997 0.350586 0.600525 0.126953 -0.707336 1441831997 0.350586 0.600525 0.126953 -0.707336 1441831997 0.350586 0.600525 0.126953 -0.707336 1441831997 0.350586 0.600525 0.126953 -0.707336 1441831997 0.350586 0.600525 0.126953 -0.707336 1441831997 0.369385 0.594604 0.120728 -0.703857 1441831997 0.369385 0.594604 0.120728 -0.703857 1441831997 0.369385 0.594604 0.120728 -0.703857 1441831997 0.369385 0.594604 0.120728 -0.703857 1441831997 0.369385 0.594604 0.120728 -0.703857 1441831997 0.369385 0.594604 0.120728 -0.703857 1441831997 0.396118 0.589233 0.106079 -0.696167 1441831997 0.396118 0.589233 0.106079 -0.696167 1441831997 0.396118 0.589233 0.106079 -0.696167 1441831997 0.396118 0.589233 0.106079 -0.696167 1441831997 0.396118 0.589233 0.106079 -0.696167 1441831997 0.396118 0.589233 0.106079 -0.696167 1441831997 0.413940 0.591431 0.074768 -0.687927 1441831997 0.413940 0.591431 0.074768 -0.687927 1441831997 0.413940 0.591431 0.074768 -0.687927 1441831997 0.413940 0.591431 0.074768 -0.687927 1441831997 0.413940 0.591431 0.074768 -0.687927 1441831997 0.417114 0.598633 0.045227 -0.682373 1441831997 0.417114 0.598633 0.045227 -0.682373 1441831997 0.417114 0.598633 0.045227 -0.682373 1441831997 0.417114 0.598633 0.045227 -0.682373 1441831997 0.417114 0.598633 0.045227 -0.682373 1441831997 0.417114 0.598633 0.045227 -0.682373 1441831997 0.417114 0.598633 0.045227 -0.682373 1441831997 0.407166 0.607666 0.038696 -0.680786 1441831997 0.407166 0.607666 0.038696 -0.680786 1441831997 0.407166 0.607666 0.038696 -0.680786 1441831997 0.407166 0.607666 0.038696 -0.680786 1441831997 0.407166 0.607666 0.038696 -0.680786 1441831997 0.407166 0.607666 0.038696 -0.680786 1441831997 0.391724 0.608887 0.066101 -0.686646 1441831997 0.391724 0.608887 0.066101 -0.686646 1441831997 0.391724 0.608887 0.066101 -0.686646 1441831997 0.391724 0.608887 0.066101 -0.686646 1441831997 0.391724 0.608887 0.066101 -0.686646 1441831997 0.391724 0.608887 0.066101 -0.686646 1441831997 0.369812 0.609558 0.103760 -0.693420 1441831997 0.369812 0.609558 0.103760 -0.693420 1441831997 0.369812 0.609558 0.103760 -0.693420 1441831997 0.369812 0.609558 0.103760 -0.693420 1441831997 0.369812 0.609558 0.103760 -0.693420 1441831997 0.369812 0.609558 0.103760 -0.693420 1441831997 0.346313 0.612305 0.136475 -0.697510 1441831997 0.346313 0.612305 0.136475 -0.697510 1441831997 0.346313 0.612305 0.136475 -0.697510 1441831997 0.346313 0.612305 0.136475 -0.697510 1441831997 0.346313 0.612305 0.136475 -0.697510 1441831997 0.346313 0.612305 0.136475 -0.697510 1441831997 0.325195 0.616272 0.161316 -0.698853 1441831997 0.325195 0.616272 0.161316 -0.698853 1441831997 0.325195 0.616272 0.161316 -0.698853 1441831997 0.325195 0.616272 0.161316 -0.698853 1441831997 0.325195 0.616272 0.161316 -0.698853 1441831997 0.325195 0.616272 0.161316 -0.698853 1441831997 0.313843 0.617065 0.178162 -0.699280 1441831997 0.313843 0.617065 0.178162 -0.699280 1441831997 0.313843 0.617065 0.178162 -0.699280 1441831997 0.313843 0.617065 0.178162 -0.699280 1441831997 0.313843 0.617065 0.178162 -0.699280 1441831997 0.313843 0.617065 0.178162 -0.699280 1441831997 0.314819 0.611633 0.189575 -0.700562 1441831997 0.314819 0.611633 0.189575 -0.700562 1441831997 0.314819 0.611633 0.189575 -0.700562 1441831997 0.314819 0.611633 0.189575 -0.700562 1441831997 0.314819 0.611633 0.189575 -0.700562 1441831997 0.314819 0.611633 0.189575 -0.700562 1441831997 0.321167 0.605652 0.187805 -0.703430 1441831997 0.321167 0.605652 0.187805 -0.703430 1441831997 0.321167 0.605652 0.187805 -0.703430 1441831997 0.321167 0.605652 0.187805 -0.703430 1441831997 0.321167 0.606079 0.156921 -0.710571 1441831997 0.321167 0.606079 0.156921 -0.710571 1441831997 0.321167 0.606079 0.156921 -0.710571 1441831997 0.321167 0.606079 0.156921 -0.710571 1441831997 0.321167 0.606079 0.156921 -0.710571 1441831997 0.318237 0.615173 0.105774 -0.713501 1441831997 0.318237 0.615173 0.105774 -0.713501 1441831997 0.318237 0.615173 0.105774 -0.713501 1441831997 0.318237 0.615173 0.105774 -0.713501 1441831997 0.318237 0.615173 0.105774 -0.713501 1441831997 0.318237 0.615173 0.105774 -0.713501 1441831997 0.318237 0.615173 0.105774 -0.713501 1441831997 0.320801 0.621643 0.057556 -0.712280 1441831997 0.320801 0.621643 0.057556 -0.712280 1441831997 0.320801 0.621643 0.057556 -0.712280 1441831997 0.320801 0.621643 0.057556 -0.712280 1441831997 0.320801 0.621643 0.057556 -0.712280 1441831998 0.320801 0.621643 0.057556 -0.712280 1441831998 0.330078 0.622375 0.043762 -0.708313 1441831998 0.330078 0.622375 0.043762 -0.708313 1441831998 0.330078 0.622375 0.043762 -0.708313 1441831998 0.330078 0.622375 0.043762 -0.708313 1441831998 0.330078 0.622375 0.043762 -0.708313 1441831998 0.330078 0.622375 0.043762 -0.708313 1441831998 0.339355 0.617615 0.064331 -0.706604 1441831998 0.339355 0.617615 0.064331 -0.706604 1441831998 0.339355 0.617615 0.064331 -0.706604 1441831998 0.339355 0.617615 0.064331 -0.706604 1441831998 0.339355 0.617615 0.064331 -0.706604 1441831998 0.340942 0.610840 0.098022 -0.707825 1441831998 0.340942 0.610840 0.098022 -0.707825 1441831998 0.340942 0.610840 0.098022 -0.707825 1441831998 0.340942 0.610840 0.098022 -0.707825 1441831998 0.340942 0.610840 0.098022 -0.707825 1441831998 0.340942 0.610840 0.098022 -0.707825 1441831998 0.340942 0.610840 0.098022 -0.707825 1441831998 0.329895 0.609436 0.120544 -0.710815 1441831998 0.329895 0.609436 0.120544 -0.710815 1441831998 0.329895 0.609436 0.120544 -0.710815 1441831998 0.329895 0.609436 0.120544 -0.710815 1441831998 0.329895 0.609436 0.120544 -0.710815 1441831998 0.329895 0.609436 0.120544 -0.710815 1441831998 0.317871 0.611694 0.130432 -0.712524 1441831998 0.317871 0.611694 0.130432 -0.712524 1441831998 0.317871 0.611694 0.130432 -0.712524 1441831998 0.317871 0.611694 0.130432 -0.712524 1441831998 0.317871 0.611694 0.130432 -0.712524 1441831998 0.317871 0.611694 0.130432 -0.712524 1441831998 0.318909 0.611511 0.140381 -0.710327 1441831998 0.318909 0.611511 0.140381 -0.710327 1441831998 0.318909 0.611511 0.140381 -0.710327 1441831998 0.318909 0.611511 0.140381 -0.710327 1441831998 0.318909 0.611511 0.140381 -0.710327 1441831998 0.318909 0.611511 0.140381 -0.710327 1441831998 0.318909 0.611511 0.140381 -0.710327 1441831998 0.334900 0.604675 0.157227 -0.705322 1441831998 0.334900 0.604675 0.157227 -0.705322 1441831998 0.334900 0.604675 0.157227 -0.705322 1441831998 0.334900 0.604675 0.157227 -0.705322 1441831998 0.334900 0.604675 0.157227 -0.705322 1441831998 0.334900 0.604675 0.157227 -0.705322 1441831998 0.359253 0.592224 0.172241 -0.700378 1441831998 0.359253 0.592224 0.172241 -0.700378 1441831998 0.359253 0.592224 0.172241 -0.700378 1441831998 0.359253 0.592224 0.172241 -0.700378 1441831998 0.359253 0.592224 0.172241 -0.700378 1441831998 0.384277 0.578064 0.171326 -0.699158 1441831998 0.384277 0.578064 0.171326 -0.699158 1441831998 0.384277 0.578064 0.171326 -0.699158 1441831998 0.384277 0.578064 0.171326 -0.699158 1441831998 0.384277 0.578064 0.171326 -0.699158 1441831998 0.393311 0.581543 0.141113 -0.697998 1441831998 0.393311 0.581543 0.141113 -0.697998 1441831998 0.393311 0.581543 0.141113 -0.697998 1441831998 0.393311 0.581543 0.141113 -0.697998 1441831998 0.393311 0.581543 0.141113 -0.697998 1441831998 0.393311 0.581543 0.141113 -0.697998 1441831998 0.389282 0.594849 0.087891 -0.697754 1441831998 0.389282 0.594849 0.087891 -0.697754 1441831998 0.389282 0.594849 0.087891 -0.697754 1441831998 0.389282 0.594849 0.087891 -0.697754 1441831998 0.389282 0.594849 0.087891 -0.697754 1441831998 0.389282 0.594849 0.087891 -0.697754 1441831998 0.389282 0.594849 0.087891 -0.697754 1441831998 0.379211 0.608765 0.043457 -0.695496 1441831998 0.379211 0.608765 0.043457 -0.695496 1441831998 0.379211 0.608765 0.043457 -0.695496 1441831998 0.368958 0.614502 0.039551 -0.696167 1441831998 0.368958 0.614502 0.039551 -0.696167 1441831998 0.368958 0.614502 0.039551 -0.696167 1441831998 0.368958 0.614502 0.039551 -0.696167 1441831998 0.368958 0.614502 0.039551 -0.696167 1441831998 0.355225 0.614746 0.068115 -0.700867 1441831998 0.355225 0.614746 0.068115 -0.700867 1441831998 0.355225 0.614746 0.068115 -0.700867 1441831998 0.355225 0.614746 0.068115 -0.700867 1441831998 0.355225 0.614746 0.068115 -0.700867 1441831998 0.355225 0.614746 0.068115 -0.700867 1441831998 0.334839 0.616089 0.103149 -0.705444 1441831998 0.334839 0.616089 0.103149 -0.705444 1441831998 0.334839 0.616089 0.103149 -0.705444 1441831998 0.334839 0.616089 0.103149 -0.705444 1441831998 0.334839 0.616089 0.103149 -0.705444 1441831998 0.334839 0.616089 0.103149 -0.705444 1441831998 0.313965 0.620483 0.131531 -0.706482 1441831998 0.313965 0.620483 0.131531 -0.706482 1441831998 0.313965 0.620483 0.131531 -0.706482 1441831998 0.313965 0.620483 0.131531 -0.706482 1441831998 0.313965 0.620483 0.131531 -0.706482 1441831998 0.313965 0.620483 0.131531 -0.706482 1441831998 0.304932 0.623474 0.154419 -0.703186 1441831998 0.304932 0.623474 0.154419 -0.703186 1441831998 0.304932 0.623474 0.154419 -0.703186 1441831998 0.304932 0.623474 0.154419 -0.703186 1441831998 0.304932 0.623474 0.154419 -0.703186 1441831998 0.304932 0.623474 0.154419 -0.703186 1441831998 0.304932 0.623474 0.154419 -0.703186 1441831998 0.313660 0.616272 0.177856 -0.700134 1441831998 0.313660 0.616272 0.177856 -0.700134 1441831998 0.313660 0.616272 0.177856 -0.700134 1441831998 0.313660 0.616272 0.177856 -0.700134 1441831998 0.313660 0.616272 0.177856 -0.700134 1441831998 0.313660 0.616272 0.177856 -0.700134 1441831999 0.327271 0.605896 0.193481 -0.698792 1441831999 0.327271 0.605896 0.193481 -0.698792 1441831999 0.327271 0.605896 0.193481 -0.698792 1441831999 0.327271 0.605896 0.193481 -0.698792 1441831999 0.338989 0.593445 0.197205 -0.702881 1441831999 0.338989 0.593445 0.197205 -0.702881 1441831999 0.338989 0.593445 0.197205 -0.702881 1441831999 0.338989 0.593445 0.197205 -0.702881 1441831999 0.338989 0.593445 0.197205 -0.702881 1441831999 0.338989 0.593445 0.197205 -0.702881 1441831999 0.346008 0.591248 0.170776 -0.708130 1441831999 0.346008 0.591248 0.170776 -0.708130 1441831999 0.346008 0.591248 0.170776 -0.708130 1441831999 0.346008 0.591248 0.170776 -0.708130 1441831999 0.346008 0.591248 0.170776 -0.708130 1441831999 0.346924 0.600281 0.125305 -0.709656 1441831999 0.346924 0.600281 0.125305 -0.709656 1441831999 0.346924 0.600281 0.125305 -0.709656 1441831999 0.346924 0.600281 0.125305 -0.709656 1441831999 0.346924 0.600281 0.125305 -0.709656 1441831999 0.346924 0.600281 0.125305 -0.709656 1441831999 0.351379 0.600952 0.094604 -0.711609 1441831999 0.351379 0.600952 0.094604 -0.711609 1441831999 0.351379 0.600952 0.094604 -0.711609 1441831999 0.351379 0.600952 0.094604 -0.711609 1441831999 0.351379 0.600952 0.094604 -0.711609 1441831999 0.351379 0.600952 0.094604 -0.711609 1441831999 0.352051 0.598999 0.083679 -0.714294 1441831999 0.352051 0.598999 0.083679 -0.714294 1441831999 0.352051 0.598999 0.083679 -0.714294 1441831999 0.352051 0.598999 0.083679 -0.714294 1441831999 0.348755 0.596802 0.091125 -0.716858 1441831999 0.348755 0.596802 0.091125 -0.716858 1441831999 0.348755 0.596802 0.091125 -0.716858 1441831999 0.348755 0.596802 0.091125 -0.716858 1441831999 0.348755 0.596802 0.091125 -0.716858 1441831999 0.348755 0.596802 0.091125 -0.716858 1441831999 0.337891 0.598572 0.096802 -0.719849 1441831999 0.337891 0.598572 0.096802 -0.719849 1441831999 0.337891 0.598572 0.096802 -0.719849 1441831999 0.337891 0.598572 0.096802 -0.719849 1441831999 0.325012 0.603455 0.100281 -0.721191 1441831999 0.325012 0.603455 0.100281 -0.721191 1441831999 0.325012 0.603455 0.100281 -0.721191 1441831999 0.325012 0.603455 0.100281 -0.721191 1441831999 0.325012 0.603455 0.100281 -0.721191 1441831999 0.325012 0.603455 0.100281 -0.721191 1441831999 0.325012 0.603455 0.100281 -0.721191 1441831999 0.316772 0.607910 0.110229 -0.719666 1441831999 0.316772 0.607910 0.110229 -0.719666 1441831999 0.316772 0.607910 0.110229 -0.719666 1441831999 0.316772 0.607910 0.110229 -0.719666 1441831999 0.316772 0.607910 0.110229 -0.719666 1441831999 0.317139 0.606750 0.131409 -0.716919 1441831999 0.317139 0.606750 0.131409 -0.716919 1441831999 0.317139 0.606750 0.131409 -0.716919 1441831999 0.317139 0.606750 0.131409 -0.716919 1441831999 0.317139 0.606750 0.131409 -0.716919 1441831999 0.317139 0.606750 0.131409 -0.716919 1441831999 0.317139 0.606750 0.131409 -0.716919 1441831999 0.329041 0.596985 0.154419 -0.715210 1441831999 0.329041 0.596985 0.154419 -0.715210 1441831999 0.329041 0.596985 0.154419 -0.715210 1441831999 0.329041 0.596985 0.154419 -0.715210 1441831999 0.329041 0.596985 0.154419 -0.715210 1441831999 0.329041 0.596985 0.154419 -0.715210 1441831999 0.347229 0.586426 0.167114 -0.712402 1441831999 0.347229 0.586426 0.167114 -0.712402 1441831999 0.347229 0.586426 0.167114 -0.712402 1441831999 0.347229 0.586426 0.167114 -0.712402 1441831999 0.347229 0.586426 0.167114 -0.712402 1441831999 0.347229 0.586426 0.167114 -0.712402 1441831999 0.363586 0.581116 0.166443 -0.708801 1441831999 0.363586 0.581116 0.166443 -0.708801 1441831999 0.363586 0.581116 0.166443 -0.708801 1441831999 0.363586 0.581116 0.166443 -0.708801 1441831999 0.363586 0.581116 0.166443 -0.708801 1441831999 0.363586 0.581116 0.166443 -0.708801 1441831999 0.369751 0.578796 0.150391 -0.711060 1441831999 0.369751 0.578796 0.150391 -0.711060 1441831999 0.362610 0.581848 0.125793 -0.717041 1441831999 0.362610 0.581848 0.125793 -0.717041 1441831999 0.362610 0.581848 0.125793 -0.717041 1441831999 0.362610 0.581848 0.125793 -0.717041 1441831999 0.362610 0.581848 0.125793 -0.717041 1441831999 0.362610 0.581848 0.125793 -0.717041 1441831999 0.348755 0.586243 0.114380 -0.722229 1441831999 0.348755 0.586243 0.114380 -0.722229 1441831999 0.348755 0.586243 0.114380 -0.722229 1441831999 0.348755 0.586243 0.114380 -0.722229 1441831999 0.348755 0.586243 0.114380 -0.722229 1441831999 0.348755 0.586243 0.114380 -0.722229 1441831999 0.333862 0.588562 0.115479 -0.727173 1441831999 0.333862 0.588562 0.115479 -0.727173 1441831999 0.333862 0.588562 0.115479 -0.727173 1441831999 0.333862 0.588562 0.115479 -0.727173 1441831999 0.333862 0.588562 0.115479 -0.727173 1441831999 0.333862 0.588562 0.115479 -0.727173 1441831999 0.333862 0.588562 0.115479 -0.727173 1441831999 0.321350 0.592468 0.120239 -0.728821 1441832000 0.321350 0.592468 0.120239 -0.728821 1441832000 0.321350 0.592468 0.120239 -0.728821 1441832000 0.321350 0.592468 0.120239 -0.728821 1441832000 0.321350 0.592468 0.120239 -0.728821 1441832000 0.321350 0.592468 0.120239 -0.728821 1441832000 0.315430 0.596985 0.126953 -0.726624 1441832000 0.315430 0.596985 0.126953 -0.726624 1441832000 0.315430 0.596985 0.126953 -0.726624 1441832000 0.315430 0.596985 0.126953 -0.726624 1441832000 0.315430 0.596985 0.126953 -0.726624 1441832000 0.315430 0.596985 0.126953 -0.726624 1441832000 0.315430 0.596985 0.126953 -0.726624 1441832000 0.316284 0.598755 0.135864 -0.723145 1441832000 0.316284 0.598755 0.135864 -0.723145 1441832000 0.316284 0.598755 0.135864 -0.723145 1441832000 0.316284 0.598755 0.135864 -0.723145 1441832000 0.316284 0.598755 0.135864 -0.723145 1441832000 0.311157 0.601501 0.139099 -0.722473 1441832000 0.311157 0.601501 0.139099 -0.722473 1441832000 0.311157 0.601501 0.139099 -0.722473 1441832000 0.311157 0.601501 0.139099 -0.722473 1441832000 0.311157 0.601501 0.139099 -0.722473 1441832000 0.311157 0.601501 0.139099 -0.722473 1441832000
[truncated: 168,151 more chars]
