# Supplementary material for: Quaternion-Based Gesture Recognition Using Wireless Wearable Motion Capture Sensors
Source: Sensors (Basel). 2016 Apr 28;16(5):605. doi: 10.3390/s16050605 (PMC4883296; doi:10.3390/s16050605)
Supplement: Supplementary file 1 [file sensors-16-00605-s001.zip › MultiSensorGestureData/P3/3. Throw/Training16.txt]

0.311584 0.682617 -0.044556 0.659424 1441831894 0.311584 0.682617 -0.044556 0.659424 1441831894 0.311584 0.682617 -0.044556 0.659424 1441831894 0.379395 0.638000 -0.085999 0.664490 1441831894 0.379395 0.638000 -0.085999 0.664490 1441831894 0.379395 0.638000 -0.085999 0.664490 1441831894 0.379395 0.638000 -0.085999 0.664490 1441831894 0.379395 0.638000 -0.085999 0.664490 1441831894 0.379395 0.638000 -0.085999 0.664490 1441831894 0.370239 0.551758 -0.188721 0.723022 1441831894 0.370239 0.551758 -0.188721 0.723022 1441831894 0.370239 0.551758 -0.188721 0.723022 1441831894 0.370239 0.551758 -0.188721 0.723022 1441831894 0.370239 0.551758 -0.188721 0.723022 1441831894 0.370239 0.551758 -0.188721 0.723022 1441831894 0.331604 0.406555 -0.352112 0.775085 1441831894 0.331604 0.406555 -0.352112 0.775085 1441831894 0.331604 0.406555 -0.352112 0.775085 1441831894 0.331604 0.406555 -0.352112 0.775085 1441831894 0.331604 0.406555 -0.352112 0.775085 1441831894 0.331604 0.406555 -0.352112 0.775085 1441831894 0.250244 0.284485 -0.491211 0.784302 1441831894 0.250244 0.284485 -0.491211 0.784302 1441831894 0.250244 0.284485 -0.491211 0.784302 1441831894 0.250244 0.284485 -0.491211 0.784302 1441831894 0.250244 0.284485 -0.491211 0.784302 1441831895 0.250244 0.284485 -0.491211 0.784302 1441831895 0.141968 0.208069 -0.555298 0.792542 1441831895 0.141968 0.208069 -0.555298 0.792542 1441831895 0.141968 0.208069 -0.555298 0.792542 1441831895 0.141968 0.208069 -0.555298 0.792542 1441831895 0.141968 0.208069 -0.555298 0.792542 1441831895 0.141968 0.208069 -0.555298 0.792542 1441831895 0.018921 0.180908 -0.538452 0.822754 1441831895 0.018921 0.180908 -0.538452 0.822754 1441831895 0.018921 0.180908 -0.538452 0.822754 1441831895 0.018921 0.180908 -0.538452 0.822754 1441831895 0.018921 0.180908 -0.538452 0.822754 1441831895 0.018921 0.180908 -0.538452 0.822754 1441831895 -0.122925 0.132690 -0.365540 0.913025 1441831895 -0.122925 0.132690 -0.365540 0.913025 1441831895 -0.122925 0.132690 -0.365540 0.913025 1441831895 -0.122925 0.132690 -0.365540 0.913025 1441831895 -0.122925 0.132690 -0.365540 0.913025 1441831895 -0.122925 0.132690 -0.365540 0.913025 1441831895 -0.193542 0.030396 -0.198547 0.960266 1441831895 -0.193542 0.030396 -0.198547 0.960266 1441831895 -0.193542 0.030396 -0.198547 0.960266 1441831895 -0.193542 0.030396 -0.198547 0.960266 1441831895 -0.255798 -0.020081 -0.247437 0.934326 1441831895 -0.255798 -0.020081 -0.247437 0.934326 1441831895 -0.255798 -0.020081 -0.247437 0.934326 1441831895 -0.255798 -0.020081 -0.247437 0.934326 1441831895 -0.255798 -0.020081 -0.247437 0.934326 1441831895 -0.255798 -0.020081 -0.247437 0.934326 1441831895 -0.203918 -0.037476 0.010315 0.978210 1441831895 -0.203918 -0.037476 0.010315 0.978210 1441831895 -0.203918 -0.037476 0.010315 0.978210 1441831895 -0.203918 -0.037476 0.010315 0.978210 1441831895 -0.203918 -0.037476 0.010315 0.978210 1441831895 -0.203918 -0.037476 0.010315 0.978210 1441831895 -0.172180 0.050842 -0.112488 0.977295 1441831895 -0.172180 0.050842 -0.112488 0.977295 1441831895 -0.172180 0.050842 -0.112488 0.977295 1441831895 -0.172180 0.050842 -0.112488 0.977295 1441831895 -0.172180 0.050842 -0.112488 0.977295 1441831895 -0.172180 0.050842 -0.112488 0.977295 1441831895 -0.119263 0.122131 -0.298462 0.939026 1441831895 -0.119263 0.122131 -0.298462 0.939026 1441831895 -0.119263 0.122131 -0.298462 0.939026 1441831895 -0.119263 0.122131 -0.298462 0.939026 1441831895 -0.119263 0.122131 -0.298462 0.939026 1441831895 -0.119263 0.122131 -0.298462 0.939026 1441831895 -0.098755 0.100342 -0.260010 0.955261 1441831895 -0.098755 0.100342 -0.260010 0.955261 1441831895 -0.098755 0.100342 -0.260010 0.955261 1441831895 -0.098755 0.100342 -0.260010 0.955261 1441831895 -0.098755 0.100342 -0.260010 0.955261 1441831895 -0.098755 0.100342 -0.260010 0.955261 1441831895 -0.085388 0.072388 -0.216492 0.969849 1441831895 -0.085388 0.072388 -0.216492 0.969849 1441831895 -0.085388 0.072388 -0.216492 0.969849 1441831895 -0.085388 0.072388 -0.216492 0.969849 1441831895 -0.085388 0.072388 -0.216492 0.969849 1441831895 -0.085388 0.072388 -0.216492 0.969849 1441831895 -0.072510 0.058411 -0.273926 0.957214 1441831895 -0.072510 0.058411 -0.273926 0.957214 1441831895 -0.072510 0.058411 -0.273926 0.957214 1441831895 -0.072510 0.058411 -0.273926 0.957214 1441831895 -0.062500 0.044312 -0.332520 0.939941 1441831895 -0.062500 0.044312 -0.332520 0.939941 1441831895 -0.062500 0.044312 -0.332520 0.939941 1441831895 -0.062500 0.044312 -0.332520 0.939941 1441831895 -0.062500 0.044312 -0.332520 0.939941 1441831895 -0.062500 0.044312 -0.332520 0.939941 1441831895 -0.079895 0.048828 -0.422180 0.901672 1441831895 -0.079895 0.048828 -0.422180 0.901672 1441831895 -0.079895 0.048828 -0.422180 0.901672 1441831895 -0.079895 0.048828 -0.422180 0.901672 1441831895 -0.079895 0.048828 -0.422180 0.901672 1441831895 -0.079895 0.048828 -0.422180 0.901672 1441831895 -0.136658 0.050781 -0.416748 0.897278 1441831895 -0.136658 0.050781 -0.416748 0.897278 1441831895 -0.136658 0.050781 -0.416748 0.897278 1441831895 -0.136658 0.050781 -0.416748 0.897278 1441831895 -0.136658 0.050781 -0.416748 0.897278 1441831895 -0.136658 0.050781 -0.416748 0.897278 1441831895 -0.136658 0.050781 -0.416748 0.897278 1441831895 -0.136658 0.050781 -0.416748 0.897278 1441831895 -0.188965 0.032776 -0.299561 0.934570 1441831895 -0.188965 0.032776 -0.299561 0.934570 1441831895 -0.188965 0.032776 -0.299561 0.934570 1441831895 -0.188965 0.032776 -0.299561 0.934570 1441831895 -0.188965 0.032776 -0.299561 0.934570 1441831895 -0.188965 0.032776 -0.299561 0.934570 1441831895 -0.235291 -0.012878 -0.232544 0.943604 1441831895 -0.235291 -0.012878 -0.232544 0.943604 1441831895 -0.235291 -0.012878 -0.232544 0.943604 1441831895 -0.235291 -0.012878 -0.232544 0.943604 1441831895 -0.235291 -0.012878 -0.232544 0.943604 1441831895 -0.235291 -0.012878 -0.232544 0.943604 1441831895 -0.270447 -0.081482 -0.244812 0.927490 1441831895 -0.270447 -0.081482 -0.244812 0.927490 1441831895 -0.270447 -0.081482 -0.244812 0.927490 1441831895 -0.270447 -0.081482 -0.244812 0.927490 1441831895 -0.270447 -0.081482 -0.244812 0.927490 1441831895 -0.212830 -0.079834 -0.001953 0.973816 1441831895 -0.212830 -0.079834 -0.001953 0.973816 1441831895 -0.212830 -0.079834 -0.001953 0.973816 1441831895 -0.212830 -0.079834 -0.001953 0.973816 1441831895 -0.191406 0.025085 -0.175598 0.965332 1441831896 -0.191406 0.025085 -0.175598 0.965332 1441831896 -0.191406 0.025085 -0.175598 0.965332 1441831896 -0.191406 0.025085 -0.175598 0.965332 1441831896 -0.191406 0.025085 -0.175598 0.965332 1441831896 -0.191406 0.025085 -0.175598 0.965332 1441831896 -0.191406 0.025085 -0.175598 0.965332 1441831896 -0.133484 0.079590 -0.320190 0.934509 1441831896 -0.133484 0.079590 -0.320190 0.934509 1441831896 -0.133484 0.079590 -0.320190 0.934509 1441831896 -0.133484 0.079590 -0.320190 0.934509 1441831896 -0.133484 0.079590 -0.320190 0.934509 1441831896 -0.133484 0.079590 -0.320190 0.934509 1441831896 -0.112305 0.048584 -0.246582 0.961365 1441831896 -0.112305 0.048584 -0.246582 0.961365 1441831896 -0.112305 0.048584 -0.246582 0.961365 1441831896 -0.112305 0.048584 -0.246582 0.961365 1441831896 -0.112305 0.048584 -0.246582 0.961365 1441831896 -0.112305 0.048584 -0.246582 0.961365 1441831896 -0.112305 0.048584 -0.246582 0.961365 1441831896 -0.089905 0.022827 -0.210938 0.973083 1441831896 -0.089905 0.022827 -0.210938 0.973083 1441831896 -0.089905 0.022827 -0.210938 0.973083 1441831896 -0.089905 0.022827 -0.210938 0.973083 1441831896 -0.089905 0.022827 -0.210938 0.973083 1441831896 -0.091614 -0.006531 -0.272095 0.957825 1441831896 -0.091614 -0.006531 -0.272095 0.957825 1441831896 -0.091614 -0.006531 -0.272095 0.957825 1441831896 -0.091614 -0.006531 -0.272095 0.957825 1441831896 -0.091614 -0.006531 -0.272095 0.957825 1441831896 -0.091614 -0.006531 -0.272095 0.957825 1441831896 -0.093994 -0.022888 -0.343567 0.934143 1441831896 -0.093994 -0.022888 -0.343567 0.934143 1441831896 -0.093994 -0.022888 -0.343567 0.934143 1441831896 -0.093994 -0.022888 -0.343567 0.934143 1441831896 -0.093994 -0.022888 -0.343567 0.934143 1441831896 -0.093994 -0.022888 -0.343567 0.934143 1441831896 -0.124756 -0.007874 -0.421631 0.898071 1441831896 -0.124756 -0.007874 -0.421631 0.898071 1441831896 -0.124756 -0.007874 -0.421631 0.898071 1441831896 -0.124756 -0.007874 -0.421631 0.898071 1441831896 -0.124756 -0.007874 -0.421631 0.898071 1441831896 -0.124756 -0.007874 -0.421631 0.898071 1441831896 -0.170288 0.003723 -0.409546 0.896240 1441831896 -0.170288 0.003723 -0.409546 0.896240 1441831896 -0.170288 0.003723 -0.409546 0.896240 1441831896 -0.170288 0.003723 -0.409546 0.896240 1441831896 -0.170288 0.003723 -0.409546 0.896240 1441831896 -0.170288 0.003723 -0.409546 0.896240 1441831896 -0.204773 0.018066 -0.328369 0.921875 1441831896 -0.204773 0.018066 -0.328369 0.921875 1441831896 -0.204773 0.018066 -0.328369 0.921875 1441831896 -0.204773 0.018066 -0.328369 0.921875 1441831896 -0.204773 0.018066 -0.328369 0.921875 1441831896 -0.204773 0.018066 -0.328369 0.921875 1441831896 -0.204773 0.018066 -0.328369 0.921875 1441831896 -0.239807 -0.005188 -0.294861 0.924927 1441831896 -0.239807 -0.005188 -0.294861 0.924927 1441831896 -0.239807 -0.005188 -0.294861 0.924927 1441831896 -0.239807 -0.005188 -0.294861 0.924927 1441831896 -0.239807 -0.005188 -0.294861 0.924927 1441831896 -0.258606 -0.076111 -0.272949 0.923462 1441831896 -0.258606 -0.076111 -0.272949 0.923462 1441831896 -0.258606 -0.076111 -0.272949 0.923462 1441831896 -0.258606 -0.076111 -0.272949 0.923462 1441831896 -0.258606 -0.076111 -0.272949 0.923462 1441831896 -0.258606 -0.076111 -0.272949 0.923462 1441831896 -0.217468 -0.042358 -0.076538 0.972107 1441831896 -0.217468 -0.042358 -0.076538 0.972107 1441831896 -0.217468 -0.042358 -0.076538 0.972107 1441831896 -0.217468 -0.042358 -0.076538 0.972107 1441831896 -0.197327 0.070923 -0.283569 0.935730 1441831896 -0.197327 0.070923 -0.283569 0.935730 1441831896 -0.197327 0.070923 -0.283569 0.935730 1441831896 -0.197327 0.070923 -0.283569 0.935730 1441831896 -0.197327 0.070923 -0.283569 0.935730 1441831896 -0.197327 0.070923 -0.283569 0.935730 1441831896 -0.140930 0.125854 -0.404419 0.894836 1441831896 -0.140930 0.125854 -0.404419 0.894836 1441831896 -0.140930 0.125854 -0.404419 0.894836 1441831896 -0.140930 0.125854 -0.404419 0.894836 1441831896 -0.140930 0.125854 -0.404419 0.894836 1441831896 -0.140930 0.125854 -0.404419 0.894836 1441831896 -0.127258 0.086853 -0.306519 0.939270 1441831896 -0.127258 0.086853 -0.306519 0.939270 1441831896 -0.127258 0.086853 -0.306519 0.939270 1441831896 -0.127258 0.086853 -0.306519 0.939270 1441831896 -0.127258 0.086853 -0.306519 0.939270 1441831896 -0.127258 0.086853 -0.306519 0.939270 1441831896 -0.113342 0.059692 -0.295654 0.946655 1441831896 -0.113342 0.059692 -0.295654 0.946655 1441831896 -0.113342 0.059692 -0.295654 0.946655 1441831896 -0.113342 0.059692 -0.295654 0.946655 1441831896 -0.113342 0.059692 -0.295654 0.946655 1441831896 -0.113342 0.059692 -0.295654 0.946655 1441831896 -0.128906 0.016479 -0.343079 0.930237 1441831896 -0.128906 0.016479 -0.343079 0.930237 1441831896 -0.128906 0.016479 -0.343079 0.930237 1441831896 -0.128906 0.016479 -0.343079 0.930237 1441831896 -0.128906 0.016479 -0.343079 0.930237 1441831896 -0.128845 -0.026978 -0.356995 0.924744 1441831896 -0.128845 -0.026978 -0.356995 0.924744 1441831896 -0.128845 -0.026978 -0.356995 0.924744 1441831896 -0.128845 -0.026978 -0.356995 0.924744 1441831896 -0.128845 -0.026978 -0.356995 0.924744 1441831896 -0.128845 -0.026978 -0.356995 0.924744 1441831896 -0.128845 -0.026978 -0.356995 0.924744 1441831896 -0.141541 -0.029541 -0.408203 0.901367 1441831896 -0.141541 -0.029541 -0.408203 0.901367 1441831897 -0.141541 -0.029541 -0.408203 0.901367 1441831897 -0.141541 -0.029541 -0.408203 0.901367 1441831897 -0.141541 -0.029541 -0.408203 0.901367 1441831897 -0.141541 -0.029541 -0.408203 0.901367 1441831897 -0.182007 -0.018494 -0.415771 0.890869 1441831897 -0.182007 -0.018494 -0.415771 0.890869 1441831897 -0.182007 -0.018494 -0.415771 0.890869 1441831897 -0.182007 -0.018494 -0.415771 0.890869 1441831897 -0.182007 -0.018494 -0.415771 0.890869 1441831897 -0.182007 -0.018494 -0.415771 0.890869 1441831897 -0.222229 -0.004333 -0.320190 0.920898 1441831897 -0.222229 -0.004333 -0.320190 0.920898 1441831897 -0.222229 -0.004333 -0.320190 0.920898 1441831897 -0.222229 -0.004333 -0.320190 0.920898 1441831897 -0.222229 -0.004333 -0.320190 0.920898 1441831897 -0.222229 -0.004333 -0.320190 0.920898 1441831897 -0.222229 -0.004333 -0.320190 0.920898 1441831897 -0.271484 -0.058777 -0.228699 0.932983 1441831897 -0.271484 -0.058777 -0.228699 0.932983 1441831897 -0.271484 -0.058777 -0.228699 0.932983 1441831897 -0.271484 -0.058777 -0.228699 0.932983 1441831897 -0.271484 -0.058777 -0.228699 0.932983 1441831897 -0.271484 -0.058777 -0.228699 0.932983 1441831897 -0.286621 -0.106140 -0.192505 0.932495 1441831897 -0.286621 -0.106140 -0.192505 0.932495 1441831897 -0.286621 -0.106140 -0.192505 0.932495 1441831897 -0.243103 -0.055603 -0.064636 0.966248 1441831897 -0.243103 -0.055603 -0.064636 0.966248 1441831897 -0.243103 -0.055603 -0.064636 0.966248 1441831897 -0.243103 -0.055603 -0.064636 0.966248 1441831897 -0.243103 -0.055603 -0.064636 0.966248 1441831897 -0.243103 -0.055603 -0.064636 0.966248 1441831897 -0.243103 -0.055603 -0.064636 0.966248 1441831897 -0.219727 0.060791 -0.279236 0.932739 1441831897 -0.219727 0.060791 -0.279236 0.932739 1441831897 -0.219727 0.060791 -0.279236 0.932739 1441831897 -0.219727 0.060791 -0.279236 0.932739 1441831897 -0.219727 0.060791 -0.279236 0.932739 1441831897 -0.219727 0.060791 -0.279236 0.932739 1441831897 -0.171631 0.086182 -0.325684 0.925781 1441831897 -0.171631 0.086182 -0.325684 0.925781 1441831897 -0.171631 0.086182 -0.325684 0.925781 1441831897 -0.171631 0.086182 -0.325684 0.925781 1441831897 -0.171631 0.086182 -0.325684 0.925781 1441831897 -0.171631 0.086182 -0.325684 0.925781 1441831897 -0.151306 0.044495 -0.257568 0.953308 1441831897 -0.151306 0.044495 -0.257568 0.953308 1441831897 -0.151306 0.044495 -0.257568 0.953308 1441831897 -0.151306 0.044495 -0.257568 0.953308 1441831897 -0.151306 0.044495 -0.257568 0.953308 1441831897 -0.151306 0.044495 -0.257568 0.953308 1441831897 -0.123291 0.019226 -0.255798 0.958618 1441831897 -0.123291 0.019226 -0.255798 0.958618 1441831897 -0.123291 0.019226 -0.255798 0.958618 1441831897 -0.123291 0.019226 -0.255798 0.958618 1441831897 -0.123291 0.019226 -0.255798 0.958618 1441831897 -0.123291 0.019226 -0.255798 0.958618 1441831897 -0.118103 -0.021423 -0.275269 0.953857 1441831897 -0.118103 -0.021423 -0.275269 0.953857 1441831897 -0.118103 -0.021423 -0.275269 0.953857 1441831897 -0.118103 -0.021423 -0.275269 0.953857 1441831897 -0.118103 -0.021423 -0.275269 0.953857 1441831897 -0.116272 -0.062378 -0.293762 0.946716 1441831897 -0.116272 -0.062378 -0.293762 0.946716 1441831897 -0.116272 -0.062378 -0.293762 0.946716 1441831897 -0.116272 -0.062378 -0.293762 0.946716 1441831897 -0.116272 -0.062378 -0.293762 0.946716 1441831897 -0.116272 -0.062378 -0.293762 0.946716 1441831897 -0.129395 -0.058105 -0.359924 0.922119 1441831897 -0.129395 -0.058105 -0.359924 0.922119 1441831897 -0.129395 -0.058105 -0.359924 0.922119 1441831897 -0.129395 -0.058105 -0.359924 0.922119 1441831897 -0.160400 -0.038269 -0.382446 0.909119 1441831897 -0.160400 -0.038269 -0.382446 0.909119 1441831897 -0.160400 -0.038269 -0.382446 0.909119 1441831897 -0.160400 -0.038269 -0.382446 0.909119 1441831897 -0.160400 -0.038269 -0.382446 0.909119 1441831897 -0.160400 -0.038269 -0.382446 0.909119 1441831897 -0.160400 -0.038269 -0.382446 0.909119 1441831897 -0.197876 -0.012878 -0.322632 0.925537 1441831897 -0.197876 -0.012878 -0.322632 0.925537 1441831897 -0.197876 -0.012878 -0.322632 0.925537 1441831897 -0.197876 -0.012878 -0.322632 0.925537 1441831897 -0.197876 -0.012878 -0.322632 0.925537 1441831897 -0.197876 -0.012878 -0.322632 0.925537 1441831897 -0.240051 -0.039307 -0.231201 0.941956 1441831897 -0.240051 -0.039307 -0.231201 0.941956 1441831897 -0.240051 -0.039307 -0.231201 0.941956 1441831897 -0.240051 -0.039307 -0.231201 0.941956 1441831897 -0.263489 -0.097717 -0.197449 0.939148 1441831897 -0.263489 -0.097717 -0.197449 0.939148 1441831897 -0.263489 -0.097717 -0.197449 0.939148 1441831897 -0.263489 -0.097717 -0.197449 0.939148 1441831897 -0.263489 -0.097717 -0.197449 0.939148 1441831897 -0.263489 -0.097717 -0.197449 0.939148 1441831897 -0.263489 -0.097717 -0.197449 0.939148 1441831897 -0.239868 -0.088257 -0.008728 0.966736 1441831897 -0.239868 -0.088257 -0.008728 0.966736 1441831897 -0.239868 -0.088257 -0.008728 0.966736 1441831897 -0.239868 -0.088257 -0.008728 0.966736 1441831897 -0.239868 -0.088257 -0.008728 0.966736 1441831897 -0.239868 -0.088257 -0.008728 0.966736 1441831897 -0.225952 0.029114 -0.176147 0.957642 1441831897 -0.225952 0.029114 -0.176147 0.957642 1441831897 -0.225952 0.029114 -0.176147 0.957642 1441831898 -0.225952 0.029114 -0.176147 0.957642 1441831898 -0.225952 0.029114 -0.176147 0.957642 1441831898 -0.225952 0.029114 -0.176147 0.957642 1441831898 -0.183228 0.093018 -0.290710 0.934448 1441831898 -0.183228 0.093018 -0.290710 0.934448 1441831898 -0.183228 0.093018 -0.290710 0.934448 1441831898 -0.183228 0.093018 -0.290710 0.934448 1441831898 -0.183228 0.093018 -0.290710 0.934448 1441831898 -0.183228 0.093018 -0.290710 0.934448 1441831898 -0.183228 0.093018 -0.290710 0.934448 1441831898 -0.155884 0.064514 -0.215576 0.961792 1441831898 -0.155884 0.064514 -0.215576 0.961792 1441831898 -0.155884 0.064514 -0.215576 0.961792 1441831898 -0.155884 0.064514 -0.215576 0.961792 1441831898 -0.155884 0.064514 -0.215576 0.961792 1441831898 -0.155884 0.064514 -0.215576 0.961792 1441831898 -0.121643 0.049255 -0.194031 0.972168 1441831898 -0.121643 0.049255 -0.194031 0.972168 1441831898 -0.121643 0.049255 -0.194031 0.972168 1441831898 -0.121643 0.049255 -0.194031 0.972168 1441831898 -0.121643 0.049255 -0.194031 0.972168 1441831898 -0.121643 0.049255 -0.194031 0.972168 1441831898 -0.099609 0.052246 -0.254700 0.960449 1441831898 -0.099609 0.052246 -0.254700 0.960449 1441831898 -0.099609 0.052246 -0.254700 0.960449 1441831898 -0.099609 0.052246 -0.254700 0.960449 1441831898 -0.099609 0.052246 -0.254700 0.960449 1441831898 -0.099609 0.052246 -0.254700 0.960449 1441831898 -0.100891 0.037659 -0.271362 0.956421 1441831898 -0.100891 0.037659 -0.271362 0.956421 1441831898 -0.100891 0.037659 -0.271362 0.956421 1441831898 -0.100891 0.037659 -0.271362 0.956421 1441831898 -0.100891 0.037659 -0.271362 0.956421 1441831898 -0.100891 0.037659 -0.271362 0.956421 1441831898 -0.102844 0.021545 -0.286072 0.952393 1441831898 -0.102844 0.021545 -0.286072 0.952393 1441831898 -0.102844 0.021545 -0.286072 0.952393 1441831898 -0.102844 0.021545 -0.286072 0.952393 1441831898 -0.102844 0.021545 -0.286072 0.952393 1441831898 -0.102844 0.021545 -0.286072 0.952393 1441831898 -0.140747 0.030029 -0.363342 0.920471 1441831898 -0.140747 0.030029 -0.363342 0.920471 1441831898 -0.140747 0.030029 -0.363342 0.920471 1441831898 -0.140747 0.030029 -0.363342 0.920471 1441831898 -0.140747 0.030029 -0.363342 0.920471 1441831898 -0.140747 0.030029 -0.363342 0.920471 1441831898 -0.181763 0.022949 -0.332397 0.925171 1441831898 -0.181763 0.022949 -0.332397 0.925171 1441831898 -0.181763 0.022949 -0.332397 0.925171 1441831898 -0.181763 0.022949 -0.332397 0.925171 1441831898 -0.219727 -0.003723 -0.237427 0.946228 1441831898 -0.219727 -0.003723 -0.237427 0.946228 1441831898 -0.219727 -0.003723 -0.237427 0.946228 1441831898 -0.219727 -0.003723 -0.237427 0.946228 1441831898 -0.219727 -0.003723 -0.237427 0.946228 1441831898 -0.267334 -0.034668 -0.245789 0.931091 1441831898 -0.267334 -0.034668 -0.245789 0.931091 1441831898 -0.267334 -0.034668 -0.245789 0.931091 1441831898 -0.267334 -0.034668 -0.245789 0.931091 1441831898 -0.267334 -0.034668 -0.245789 0.931091 1441831898 -0.267334 -0.034668 -0.245789 0.931091 1441831898 -0.288940 -0.067627 -0.214600 0.930542 1441831898 -0.288940 -0.067627 -0.214600 0.930542 1441831898 -0.288940 -0.067627 -0.214600 0.930542 1441831898 -0.288940 -0.067627 -0.214600 0.930542 1441831898 -0.288940 -0.067627 -0.214600 0.930542 1441831898 -0.288940 -0.067627 -0.214600 0.930542 1441831898 -0.288940 -0.067627 -0.214600 0.930542 1441831898 -0.256287 -0.031860 -0.110413 0.959717 1441831898 -0.256287 -0.031860 -0.110413 0.959717 1441831898 -0.256287 -0.031860 -0.110413 0.959717 1441831898 -0.256287 -0.031860 -0.110413 0.959717 1441831898 -0.214722 0.079590 -0.273499 0.934204 1441831898 -0.214722 0.079590 -0.273499 0.934204 1441831898 -0.214722 0.079590 -0.273499 0.934204 1441831898 -0.214722 0.079590 -0.273499 0.934204 1441831898 -0.214722 0.079590 -0.273499 0.934204 1441831898 -0.157166 0.116882 -0.322144 0.926208 1441831898 -0.157166 0.116882 -0.322144 0.926208 1441831898 -0.157166 0.116882 -0.322144 0.926208 1441831898 -0.157166 0.116882 -0.322144 0.926208 1441831898 -0.157166 0.116882 -0.322144 0.926208 1441831898 -0.157166 0.116882 -0.322144 0.926208 1441831898 -0.129639 0.094666 -0.278259 0.946960 1441831898 -0.129639 0.094666 -0.278259 0.946960 1441831898 -0.129639 0.094666 -0.278259 0.946960 1441831898 -0.129639 0.094666 -0.278259 0.946960 1441831898 -0.129639 0.094666 -0.278259 0.946960 1441831898 -0.129639 0.094666 -0.278259 0.946960 1441831898 -0.129639 0.094666 -0.278259 0.946960 1441831898 -0.090759 0.073669 -0.277832 0.953491 1441831898 -0.090759 0.073669 -0.277832 0.953491 1441831898 -0.090759 0.073669 -0.277832 0.953491 1441831898 -0.078979 0.040833 -0.318604 0.943665 1441831898 -0.078979 0.040833 -0.318604 0.943665 1441831898 -0.078979 0.040833 -0.318604 0.943665 1441831898 -0.078979 0.040833 -0.318604 0.943665 1441831898 -0.078979 0.040833 -0.318604 0.943665 1441831898 -0.078979 0.040833 -0.318604 0.943665 1441831898 -0.077759 -0.002808 -0.328735 0.941223 1441831898 -0.077759 -0.002808 -0.328735 0.941223 1441831898 -0.077759 -0.002808 -0.328735 0.941223 1441831898 -0.077759 -0.002808 -0.328735 0.941223 1441831899 -0.077759 -0.002808 -0.328735 0.941223 1441831899 -0.077759 -0.002808 -0.328735 0.941223 1441831899 -0.088379 -0.018921 -0.376160 0.922119 1441831899 -0.088379 -0.018921 -0.376160 0.922119 1441831899 -0.088379 -0.018921 -0.376160 0.922119 1441831899 -0.088379 -0.018921 -0.376160 0.922119 1441831899 -0.124451 -0.023193 -0.402405 0.906677 1441831899 -0.124451 -0.023193 -0.402405 0.906677 1441831899 -0.124451 -0.023193 -0.402405 0.906677 1441831899 -0.124451 -0.023193 -0.402405 0.906677 1441831899 -0.124451 -0.023193 -0.402405 0.906677 1441831899 -0.124451 -0.023193 -0.402405 0.906677 1441831899 -0.170471 -0.021912 -0.342834 0.923523 1441831899 -0.170471 -0.021912 -0.342834 0.923523 1441831899 -0.170471 -0.021912 -0.342834 0.923523 1441831899 -0.170471 -0.021912 -0.342834 0.923523 1441831899 -0.170471 -0.021912 -0.342834 0.923523 1441831899 -0.170471 -0.021912 -0.342834 0.923523 1441831899 -0.170471 -0.021912 -0.342834 0.923523 1441831899 -0.210510 -0.043457 -0.248901 0.944336 1441831899 -0.210510 -0.043457 -0.248901 0.944336 1441831899 -0.210510 -0.043457 -0.248901 0.944336 1441831899 -0.210510 -0.043457 -0.248901 0.944336 1441831899 -0.210510 -0.043457 -0.248901 0.944336 1441831899 -0.210510 -0.043457 -0.248901 0.944336 1441831899 -0.243652 -0.078369 -0.269287 0.928406 1441831899 -0.243652 -0.078369 -0.269287 0.928406 1441831899 -0.243652 -0.078369 -0.269287 0.928406 1441831899 -0.243652 -0.078369 -0.269287 0.928406 1441831899 -0.243652 -0.078369 -0.269287 0.928406 1441831899 -0.243652 -0.078369 -0.269287 0.928406 1441831899 -0.204834 -0.130371 -0.084473 0.966370 1441831899 -0.204834 -0.130371 -0.084473 0.966370 1441831899 -0.204834 -0.130371 -0.084473 0.966370 1441831899 -0.204834 -0.130371 -0.084473 0.966370 1441831899 -0.204834 -0.130371 -0.084473 0.966370 1441831899 -0.176697 -0.077271 -0.076782 0.978210 1441831899 -0.176697 -0.077271 -0.076782 0.978210 1441831899 -0.176697 -0.077271 -0.076782 0.978210 1441831899 -0.176697 -0.077271 -0.076782 0.978210 1441831899 -0.176697 -0.077271 -0.076782 0.978210 1441831899 -0.176697 -0.077271 -0.076782 0.978210 1441831899 -0.176697 -0.077271 -0.076782 0.978210 1441831899 -0.157837 -0.006653 -0.260071 0.952576 1441831899 -0.157837 -0.006653 -0.260071 0.952576 1441831899 -0.157837 -0.006653 -0.260071 0.952576 1441831899 -0.157837 -0.006653 -0.260071 0.952576 1441831899 -0.157837 -0.006653 -0.260071 0.952576 1441831899 -0.157837 -0.006653 -0.260071 0.952576 1441831899 -0.123718 -0.008789 -0.265198 0.956177 1441831899 -0.123718 -0.008789 -0.265198 0.956177 1441831899 -0.123718 -0.008789 -0.265198 0.956177 1441831899 -0.123718 -0.008789 -0.265198 0.956177 1441831899 -0.123718 -0.008789 -0.265198 0.956177 1441831899 -0.123718 -0.008789 -0.265198 0.956177 1441831899 -0.101074 -0.039124 -0.213135 0.970947 1441831899 -0.101074 -0.039124 -0.213135 0.970947 1441831899 -0.101074 -0.039124 -0.213135 0.970947 1441831899 -0.101074 -0.039124 -0.213135 0.970947 1441831899 -0.101074 -0.039124 -0.213135 0.970947 1441831899 -0.101074 -0.039124 -0.213135 0.970947 1441831899 -0.094299 -0.068481 -0.241882 0.963257 1441831899 -0.094299 -0.068481 -0.241882 0.963257 1441831899 -0.094299 -0.068481 -0.241882 0.963257 1441831899 -0.094299 -0.068481 -0.241882 0.963257 1441831899 -0.094299 -0.068481 -0.241882 0.963257 1441831899 -0.094299 -0.068481 -0.241882 0.963257 1441831899 -0.103027 -0.102966 -0.270569 0.951599 1441831899 -0.103027 -0.102966 -0.270569 0.951599 1441831899 -0.103027 -0.102966 -0.270569 0.951599 1441831899 -0.103027 -0.102966 -0.270569 0.951599 1441831899 -0.103027 -0.102966 -0.270569 0.951599 1441831899 -0.103027 -0.102966 -0.270569 0.951599 1441831899 -0.116455 -0.105408 -0.334290 0.929260 1441831899 -0.116455 -0.105408 -0.334290 0.929260 1441831899 -0.116455 -0.105408 -0.334290 0.929260 1441831899 -0.116455 -0.105408 -0.334290 0.929260 1441831899 -0.116455 -0.105408 -0.334290 0.929260 1441831899 -0.150085 -0.086304 -0.366150 0.914307 1441831899 -0.150085 -0.086304 -0.366150 0.914307 1441831899 -0.150085 -0.086304 -0.366150 0.914307 1441831899 -0.150085 -0.086304 -0.366150 0.914307 1441831899 -0.150085 -0.086304 -0.366150 0.914307 1441831899 -0.150085 -0.086304 -0.366150 0.914307 1441831899 -0.207825 -0.054565 -0.339722 0.915649 1441831899 -0.207825 -0.054565 -0.339722 0.915649 1441831899 -0.207825 -0.054565 -0.339722 0.915649 1441831899 -0.207825 -0.054565 -0.339722 0.915649 1441831899 -0.207825 -0.054565 -0.339722 0.915649 1441831899 -0.207825 -0.054565 -0.339722 0.915649 1441831899 -0.264343 -0.026489 -0.259338 0.928528 1441831899 -0.264343 -0.026489 -0.259338 0.928528 1441831899 -0.264343 -0.026489 -0.259338 0.928528 1441831899 -0.264343 -0.026489 -0.259338 0.928528 1441831899 -0.264343 -0.026489 -0.259338 0.928528 1441831899 -0.264343 -0.026489 -0.259338 0.928528 1441831899 -0.310852 -0.039368 -0.247070 0.916931 1441831899 -0.310852 -0.039368 -0.247070 0.916931 1441831899 -0.310852 -0.039368 -0.247070 0.916931 1441831899 -0.310852 -0.039368 -0.247070 0.916931 1441831899 -0.310852 -0.039368 -0.247070 0.916931 1441831899 -0.310852 -0.039368 -0.247070 0.916931 1441831899 -0.310852 -0.039368 -0.247070 0.916931 1441831899 -0.321960 -0.080750 -0.209045 0.919861 1441831899 -0.321960 -0.080750 -0.209045 0.919861 1441831899 -0.321960 -0.080750 -0.209045 0.919861 1441831899 -0.321960 -0.080750 -0.209045 0.919861 1441831899 
0.098938 0.682922 0.048096 0.722107 1441831902 0.098938 0.682922 0.048096 0.722107 1441831902 0.098938 0.682922 0.048096 0.722107 1441831902 0.104065 0.683105 0.047302 0.721252 1441831902 0.104065 0.683105 0.047302 0.721252 1441831902 0.104065 0.683105 0.047302 0.721252 1441831902 0.104065 0.683105 0.047302 0.721252 1441831902 0.119507 0.682678 0.050781 0.718994 1441831902 0.119507 0.682678 0.050781 0.718994 1441831902 0.119507 0.682678 0.050781 0.718994 1441831902 0.119507 0.682678 0.050781 0.718994 1441831902 0.119507 0.682678 0.050781 0.718994 1441831902 0.119507 0.682678 0.050781 0.718994 1441831902 0.123596 0.682129 0.066223 0.717590 1441831902 0.123596 0.682129 0.066223 0.717590 1441831902 0.123596 0.682129 0.066223 0.717590 1441831902 0.123596 0.682129 0.066223 0.717590 1441831902 0.123596 0.682129 0.066223 0.717590 1441831902 0.123596 0.682129 0.066223 0.717590 1441831902 0.113708 0.683655 0.079285 0.716431 1441831902 0.113708 0.683655 0.079285 0.716431 1441831902 0.113708 0.683655 0.079285 0.716431 1441831902 0.113708 0.683655 0.079285 0.716431 1441831902 0.113708 0.683655 0.079285 0.716431 1441831902 0.102417 0.679688 0.081177 0.721680 1441831902 0.102417 0.679688 0.081177 0.721680 1441831902 0.102417 0.679688 0.081177 0.721680 1441831902 0.102417 0.679688 0.081177 0.721680 1441831902 0.102417 0.679688 0.081177 0.721680 1441831902 0.102417 0.679688 0.081177 0.721680 1441831902 0.105286 0.672607 0.067017 0.729309 1441831902 0.105286 0.672607 0.067017 0.729309 1441831902 0.105286 0.672607 0.067017 0.729309 1441831902 0.105286 0.672607 0.067017 0.729309 1441831902 0.105286 0.672607 0.067017 0.729309 1441831902 0.105286 0.672607 0.067017 0.729309 1441831902 0.105286 0.672607 0.067017 0.729309 1441831902 0.115723 0.662476 0.042725 0.738831 1441831902 0.115723 0.662476 0.042725 0.738831 1441831902 0.115723 0.662476 0.042725 0.738831 1441831902 0.115723 0.662476 0.042725 0.738831 1441831902 0.115723 0.662476 0.042725 0.738831 1441831902 0.115723 0.662476 0.042725 0.738831 1441831902 0.104919 0.655762 0.025391 0.747192 1441831902 0.104919 0.655762 0.025391 0.747192 1441831902 0.104919 0.655762 0.025391 0.747192 1441831902 0.104919 0.655762 0.025391 0.747192 1441831902 0.092407 0.649719 0.015137 0.754333 1441831902 0.092407 0.649719 0.015137 0.754333 1441831902 0.092407 0.649719 0.015137 0.754333 1441831902 0.092407 0.649719 0.015137 0.754333 1441831902 0.122192 0.642578 -0.022156 0.756042 1441831902 0.122192 0.642578 -0.022156 0.756042 1441831902 0.122192 0.642578 -0.022156 0.756042 1441831902 0.122192 0.642578 -0.022156 0.756042 1441831902 0.122192 0.642578 -0.022156 0.756042 1441831902 0.122192 0.642578 -0.022156 0.756042 1441831902 0.144043 0.645874 -0.039490 0.748657 1441831902 0.144043 0.645874 -0.039490 0.748657 1441831902 0.144043 0.645874 -0.039490 0.748657 1441831902 0.144043 0.645874 -0.039490 0.748657 1441831902 0.144043 0.645874 -0.039490 0.748657 1441831902 0.144043 0.645874 -0.039490 0.748657 1441831902 0.150635 0.646179 -0.041931 0.746948 1441831902 0.150635 0.646179 -0.041931 0.746948 1441831902 0.150635 0.646179 -0.041931 0.746948 1441831902 0.150635 0.646179 -0.041931 0.746948 1441831902 0.159180 0.646851 -0.051453 0.743958 1441831902 0.159180 0.646851 -0.051453 0.743958 1441831902 0.159180 0.646851 -0.051453 0.743958 1441831902 0.159180 0.646851 -0.051453 0.743958 1441831902 0.159180 0.646851 -0.051453 0.743958 1441831902 0.159180 0.646851 -0.051453 0.743958 1441831902 0.162292 0.647522 -0.057373 0.742310 1441831902 0.162292 0.647522 -0.057373 0.742310 1441831902 0.162292 0.647522 -0.057373 0.742310 1441831902 0.162292 0.647522 -0.057373 0.742310 1441831902 0.162292 0.647522 -0.057373 0.742310 1441831902 0.162292 0.647522 -0.057373 0.742310 1441831902 0.164429 0.650330 -0.051331 0.739807 1441831902 0.164429 0.650330 -0.051331 0.739807 1441831902 0.164429 0.650330 -0.051331 0.739807 1441831902 0.164429 0.650330 -0.051331 0.739807 1441831902 0.164429 0.650330 -0.051331 0.739807 1441831902 0.164429 0.650330 -0.051331 0.739807 1441831902 0.171326 0.653992 -0.055237 0.734741 1441831902 0.171326 0.653992 -0.055237 0.734741 1441831902 0.171326 0.653992 -0.055237 0.734741 1441831903 0.171326 0.653992 -0.055237 0.734741 1441831903 0.171326 0.653992 -0.055237 0.734741 1441831903 0.171326 0.653992 -0.055237 0.734741 1441831903 0.180603 0.654053 -0.064392 0.731689 1441831903 0.180603 0.654053 -0.064392 0.731689 1441831903 0.180603 0.654053 -0.064392 0.731689 1441831903 0.180603 0.654053 -0.064392 0.731689 1441831903 0.180603 0.654053 -0.064392 0.731689 1441831903 0.180603 0.654053 -0.064392 0.731689 1441831903 0.183533 0.649963 -0.073853 0.733704 1441831903 0.183533 0.649963 -0.073853 0.733704 1441831903 0.183533 0.649963 -0.073853 0.733704 1441831903 0.183533 0.649963 -0.073853 0.733704 1441831903 0.183533 0.649963 -0.073853 0.733704 1441831903 0.183533 0.649963 -0.073853 0.733704 1441831903 0.183655 0.645142 -0.083862 0.736877 1441831903 0.183655 0.645142 -0.083862 0.736877 1441831903 0.183655 0.645142 -0.083862 0.736877 1441831903 0.183655 0.645142 -0.083862 0.736877 1441831903 0.183655 0.645142 -0.083862 0.736877 1441831903 0.183655 0.645142 -0.083862 0.736877 1441831903 0.179321 0.645020 -0.084229 0.737976 1441831903 0.179321 0.645020 -0.084229 0.737976 1441831903 0.179321 0.645020 -0.084229 0.737976 1441831903 0.179321 0.645020 -0.084229 0.737976 1441831903 0.179321 0.645020 -0.084229 0.737976 1441831903 0.179321 0.645020 -0.084229 0.737976 1441831903 0.179321 0.645020 -0.084229 0.737976 1441831903 0.197571 0.647156 -0.096741 0.729858 1441831903 0.197571 0.647156 -0.096741 0.729858 1441831903 0.197571 0.647156 -0.096741 0.729858 1441831903 0.197571 0.647156 -0.096741 0.729858 1441831903 0.197571 0.647156 -0.096741 0.729858 1441831903 0.197571 0.647156 -0.096741 0.729858 1441831903 0.211365 0.651733 -0.100098 0.721436 1441831903 0.211365 0.651733 -0.100098 0.721436 1441831903 0.211365 0.651733 -0.100098 0.721436 1441831903 0.211365 0.651733 -0.100098 0.721436 1441831903 0.211365 0.651733 -0.100098 0.721436 1441831903 0.211365 0.651733 -0.100098 0.721436 1441831903 0.209595 0.655823 -0.094727 0.718994 1441831903 0.209595 0.655823 -0.094727 0.718994 1441831903 0.209595 0.655823 -0.094727 0.718994 1441831903 0.209595 0.655823 -0.094727 0.718994 1441831903 0.209595 0.655823 -0.094727 0.718994 1441831903 0.209595 0.655823 -0.094727 0.718994 1441831903 0.199036 0.656738 -0.084106 0.722473 1441831903 0.199036 0.656738 -0.084106 0.722473 1441831903 0.199036 0.656738 -0.084106 0.722473 1441831903 0.199036 0.656738 -0.084106 0.722473 1441831903 0.199036 0.656738 -0.084106 0.722473 1441831903 0.199036 0.656738 -0.084106 0.722473 1441831903 0.196533 0.655945 -0.077637 0.724548 1441831903 0.196533 0.655945 -0.077637 0.724548 1441831903 0.196533 0.655945 -0.077637 0.724548 1441831903 0.196533 0.655945 -0.077637 0.724548 1441831903 0.196533 0.655945 -0.077637 0.724548 1441831903 0.196533 0.655945 -0.077637 0.724548 1441831903 0.196533 0.655945 -0.077637 0.724548 1441831903 0.192566 0.656067 -0.069580 0.726318 1441831903 0.192566 0.656067 -0.069580 0.726318 1441831903 0.192566 0.656067 -0.069580 0.726318 1441831903 0.192566 0.656067 -0.069580 0.726318 1441831903 0.193604 0.654236 -0.066833 0.727966 1441831903 0.193604 0.654236 -0.066833 0.727966 1441831903 0.193604 0.654236 -0.066833 0.727966 1441831903 0.193604 0.654236 -0.066833 0.727966 1441831903 0.193604 0.654236 -0.066833 0.727966 1441831903 0.193604 0.654236 -0.066833 0.727966 1441831903 0.196228 0.650330 -0.075745 0.729919 1441831903 0.196228 0.650330 -0.075745 0.729919 1441831903 0.196228 0.650330 -0.075745 0.729919 1441831903 0.196228 0.650330 -0.075745 0.729919 1441831903 0.196228 0.650330 -0.075745 0.729919 1441831903 0.196228 0.650330 -0.075745 0.729919 1441831903 0.182556 0.644836 -0.077271 0.738098 1441831903 0.182556 0.644836 -0.077271 0.738098 1441831903 0.182556 0.644836 -0.077271 0.738098 1441831903 0.182556 0.644836 -0.077271 0.738098 1441831903 0.182556 0.644836 -0.077271 0.738098 1441831903 0.182556 0.644836 -0.077271 0.738098 1441831903 0.170837 0.638733 -0.081360 0.745728 1441831903 0.170837 0.638733 -0.081360 0.745728 1441831903 0.170837 0.638733 -0.081360 0.745728 1441831903 0.170837 0.638733 -0.081360 0.745728 1441831903 0.170837 0.638733 -0.081360 0.745728 1441831903 0.170837 0.638733 -0.081360 0.745728 1441831903 0.169739 0.635864 -0.089966 0.747437 1441831903 0.169739 0.635864 -0.089966 0.747437 1441831903 0.169739 0.635864 -0.089966 0.747437 1441831903 0.169739 0.635864 -0.089966 0.747437 1441831903 0.169739 0.635864 -0.089966 0.747437 1441831903 0.169739 0.635864 -0.089966 0.747437 1441831903 0.191528 0.636780 -0.107544 0.739014 1441831903 0.191528 0.636780 -0.107544 0.739014 1441831903 0.191528 0.636780 -0.107544 0.739014 1441831903 0.191528 0.636780 -0.107544 0.739014 1441831903 0.191528 0.636780 -0.107544 0.739014 1441831903 0.191528 0.636780 -0.107544 0.739014 1441831903 0.204712 0.643677 -0.107666 0.729431 1441831903 0.204712 0.643677 -0.107666 0.729431 1441831903 0.204712 0.643677 -0.107666 0.729431 1441831903 0.204712 0.643677 -0.107666 0.729431 1441831903 0.204712 0.643677 -0.107666 0.729431 1441831903 0.204712 0.643677 -0.107666 0.729431 1441831903 0.204712 0.643677 -0.107666 0.729431 1441831903 0.203308 0.648682 -0.094543 0.727234 1441831903 0.203308 0.648682 -0.094543 0.727234 1441831903 0.203308 0.648682 -0.094543 0.727234 1441831904 0.203308 0.648682 -0.094543 0.727234 1441831904 0.203308 0.648682 -0.094543 0.727234 1441831904 0.200073 0.651611 -0.082092 0.726990 1441831904 0.200073 0.651611 -0.082092 0.726990 1441831904 0.200073 0.651611 -0.082092 0.726990 1441831904 0.200073 0.651611 -0.082092 0.726990 1441831904 0.197327 0.652100 -0.076965 0.727905 1441831904 0.197327 0.652100 -0.076965 0.727905 1441831904 0.197327 0.652100 -0.076965 0.727905 1441831904 0.197327 0.652100 -0.076965 0.727905 1441831904 0.197327 0.652100 -0.076965 0.727905 1441831904 0.197327 0.652100 -0.076965 0.727905 1441831904 0.194641 0.653137 -0.070068 0.728394 1441831904 0.194641 0.653137 -0.070068 0.728394 1441831904 0.194641 0.653137 -0.070068 0.728394 1441831904 0.194641 0.653137 -0.070068 0.728394 1441831904 0.194641 0.653137 -0.070068 0.728394 1441831904 0.194641 0.653137 -0.070068 0.728394 1441831904 0.200867 0.652283 -0.069885 0.727417 1441831904 0.200867 0.652283 -0.069885 0.727417 1441831904 0.200867 0.652283 -0.069885 0.727417 1441831904 0.200867 0.652283 -0.069885 0.727417 1441831904 0.200867 0.652283 -0.069885 0.727417 1441831904 0.200867 0.652283 -0.069885 0.727417 1441831904 0.212708 0.647766 -0.077759 0.727356 1441831904 0.212708 0.647766 -0.077759 0.727356 1441831904 0.212708 0.647766 -0.077759 0.727356 1441831904 0.212708 0.647766 -0.077759 0.727356 1441831904 0.212708 0.647766 -0.077759 0.727356 1441831904 0.212708 0.647766 -0.077759 0.727356 1441831904 0.215576 0.639648 -0.090576 0.732178 1441831904 0.215576 0.639648 -0.090576 0.732178 1441831904 0.215576 0.639648 -0.090576 0.732178 1441831904 0.215576 0.639648 -0.090576 0.732178 1441831904 0.215576 0.639648 -0.090576 0.732178 1441831904 0.215576 0.639648 -0.090576 0.732178 1441831904 0.208801 0.629578 -0.098511 0.741821 1441831904 0.208801 0.629578 -0.098511 0.741821 1441831904 0.208801 0.629578 -0.098511 0.741821 1441831904 0.208801 0.629578 -0.098511 0.741821 1441831904 0.199036 0.623108 -0.099670 0.749695 1441831904 0.199036 0.623108 -0.099670 0.749695 1441831904 0.199036 0.623108 -0.099670 0.749695 1441831904 0.199036 0.623108 -0.099670 0.749695 1441831904 0.207764 0.621582 -0.104980 0.747925 1441831904 0.207764 0.621582 -0.104980 0.747925 1441831904 0.207764 0.621582 -0.104980 0.747925 1441831904 0.207764 0.621582 -0.104980 0.747925 1441831904 0.207764 0.621582 -0.104980 0.747925 1441831904 0.207764 0.621582 -0.104980 0.747925 1441831904 0.239685 0.623962 -0.120605 0.733887 1441831904 0.239685 0.623962 -0.120605 0.733887 1441831904 0.239685 0.623962 -0.120605 0.733887 1441831904 0.239685 0.623962 -0.120605 0.733887 1441831904 0.239685 0.623962 -0.120605 0.733887 1441831904 0.239685 0.623962 -0.120605 0.733887 1441831904 0.239685 0.623962 -0.120605 0.733887 1441831904 0.241638 0.635010 -0.101257 0.726685 1441831904 0.241638 0.635010 -0.101257 0.726685 1441831904 0.241638 0.635010 -0.101257 0.726685 1441831904 0.241638 0.635010 -0.101257 0.726685 1441831904 0.241638 0.635010 -0.101257 0.726685 1441831904 0.231934 0.642883 -0.076599 0.725891 1441831904 0.231934 0.642883 -0.076599 0.725891 1441831904 0.231934 0.642883 -0.076599 0.725891 1441831904 0.231934 0.642883 -0.076599 0.725891 1441831904 0.231934 0.642883 -0.076599 0.725891 1441831904 0.231934 0.642883 -0.076599 0.725891 1441831904 0.219177 0.649536 -0.058533 0.725647 1441831904 0.219177 0.649536 -0.058533 0.725647 1441831904 0.219177 0.649536 -0.058533 0.725647 1441831904 0.219177 0.649536 -0.058533 0.725647 1441831904 0.219177 0.649536 -0.058533 0.725647 1441831904 0.219177 0.649536 -0.058533 0.725647 1441831904 0.212585 0.652344 -0.044983 0.726074 1441831904 0.212585 0.652344 -0.044983 0.726074 1441831904 0.212585 0.652344 -0.044983 0.726074 1441831904 0.210510 0.653137 -0.038330 0.726318 1441831904 0.210510 0.653137 -0.038330 0.726318 1441831904 0.210510 0.653137 -0.038330 0.726318 1441831904 0.204895 0.653015 -0.037170 0.728088 1441831904 0.204895 0.653015 -0.037170 0.728088 1441831904 0.204895 0.653015 -0.037170 0.728088 1441831904 0.204895 0.653015 -0.037170 0.728088 1441831904 0.204895 0.653015 -0.037170 0.728088 1441831904 0.204895 0.653015 -0.037170 0.728088 1441831904 0.201660 0.647461 -0.049133 0.733215 1441831904 0.201660 0.647461 -0.049133 0.733215 1441831904 0.201660 0.647461 -0.049133 0.733215 1441831904 0.201660 0.647461 -0.049133 0.733215 1441831904 0.201660 0.647461 -0.049133 0.733215 1441831904 0.201660 0.647461 -0.049133 0.733215 1441831904 0.197021 0.637756 -0.063782 0.741821 1441831904 0.197021 0.637756 -0.063782 0.741821 1441831904 0.197021 0.637756 -0.063782 0.741821 1441831904 0.197021 0.637756 -0.063782 0.741821 1441831905 0.197021 0.637756 -0.063782 0.741821 1441831905 0.197021 0.637756 -0.063782 0.741821 1441831905 0.189514 0.633057 -0.074951 0.746765 1441831905 0.189514 0.633057 -0.074951 0.746765 1441831905 0.189514 0.633057 -0.074951 0.746765 1441831905 0.189514 0.633057 -0.074951 0.746765 1441831905 0.189514 0.633057 -0.074951 0.746765 1441831905 0.189514 0.633057 -0.074951 0.746765 1441831905 0.208252 0.628906 -0.096252 0.742798 1441831905 0.208252 0.628906 -0.096252 0.742798 1441831905 0.208252 0.628906 -0.096252 0.742798 1441831905 0.208252 0.628906 -0.096252 0.742798 1441831905 0.208252 0.628906 -0.096252 0.742798 1441831905 0.226196 0.630371 -0.105713 0.734985 1441831905 0.226196 0.630371 -0.105713 0.734985 1441831905 0.226196 0.630371 -0.105713 0.734985 1441831905 0.226196 0.630371 -0.105713 0.734985 1441831905 0.226196 0.630371 -0.105713 0.734985 1441831905 0.226196 0.630371 -0.105713 0.734985 1441831905 0.226196 0.630371 -0.105713 0.734985 1441831905 0.224976 0.629944 -0.095947 0.737061 1441831905 0.224976 0.629944 -0.095947 0.737061 1441831905 0.224976 0.629944 -0.095947 0.737061 1441831905 0.224976 0.629944 -0.095947 0.737061 1441831905 0.224976 0.629944 -0.095947 0.737061 1441831905 0.224976 0.629944 -0.095947 0.737061 1441831905 0.220581 0.628784 -0.091553 0.739929 1441831905 0.220581 0.628784 -0.091553 0.739929 1441831905 0.220581 0.628784 -0.091553 0.739929 1441831905 0.220581 0.628784 -0.091553 0.739929 1441831905 0.220581 0.628784 -0.091553 0.739929 1441831905 0.220581 0.628784 -0.091553 0.739929 1441831905 0.220581 0.628784 -0.091553 0.739929 1441831905 0.217041 0.628052 -0.089233 0.741882 1441831905 0.217041 0.628052 -0.089233 0.741882 1441831905 0.217041 0.628052 -0.089233 0.741882 1441831905 0.217041 0.628052 -0.089233 0.741882 1441831905 0.217041 0.628052 -0.089233 0.741882 1441831905 0.220093 0.630371 -0.084167 0.739624 1441831905 0.220093 0.630371 -0.084167 0.739624 1441831905 0.220093 0.630371 -0.084167 0.739624 1441831905 0.220093 0.630371 -0.084167 0.739624 1441831905 0.220093 0.630371 -0.084167 0.739624 1441831905 0.220093 0.630371 -0.084167 0.739624 1441831905 0.223694 0.633484 -0.080444 0.736267 1441831905 0.223694 0.633484 -0.080444 0.736267 1441831905 0.223694 0.633484 -0.080444 0.736267 1441831905 0.223694 0.633484 -0.080444 0.736267 1441831905 0.223694 0.633484 -0.080444 0.736267 1441831905 0.223694 0.633484 -0.080444 0.736267 1441831905 0.220154 0.634949 -0.075623 0.736572 1441831905 0.220154 0.634949 -0.075623 0.736572 1441831905 0.220154 0.634949 -0.075623 0.736572 1441831905 0.220154 0.634949 -0.075623 0.736572 1441831905 0.220154 0.634949 -0.075623 0.736572 1441831905 0.220154 0.634949 -0.075623 0.736572 1441831905 0.225281 0.632751 -0.086182 0.735779 1441831905 0.225281 0.632751 -0.086182 0.735779 1441831905 0.225281 0.632751 -0.086182 0.735779 1441831905 0.225281 0.632751 -0.086182 0.735779 1441831905 0.225281 0.632751 -0.086182 0.735779 1441831905 0.223877 0.629822 -0.103394 0.736511 1441831905 0.223877 0.629822 -0.103394 0.736511 1441831905 0.223877 0.629822 -0.103394 0.736511 1441831905 0.223877 0.629822 -0.103394 0.736511 1441831905 0.223877 0.629822 -0.103394 0.736511 1441831905 0.202454 0.633728 -0.101379 0.739624 1441831905 0.202454 0.633728 -0.101379 0.739624 1441831905 0.202454 0.633728 -0.101379 0.739624 1441831905 0.202454 0.633728 -0.101379 0.739624 1441831905 0.202454 0.633728 -0.101379 0.739624 1441831905 0.202454 0.633728 -0.101379 0.739624 1441831905 0.202454 0.633728 -0.101379 0.739624 1441831905 0.236389 0.630432 -0.120789 0.729370 1441831905 0.236389 0.630432 -0.120789 0.729370 1441831905 0.236389 0.630432 -0.120789 0.729370 1441831905 0.236389 0.630432 -0.120789 0.729370 1441831905 0.236389 0.630432 -0.120789 0.729370 1441831905 0.236389 0.630432 -0.120789 0.729370 1441831905 0.250183 0.642212 -0.113647 0.715515 1441831905 0.250183 0.642212 -0.113647 0.715515 1441831905 0.250183 0.642212 -0.113647 0.715515 1441831905 0.250183 0.642212 -0.113647 0.715515 1441831905 0.250183 0.642212 -0.113647 0.715515 1441831905 0.250183 0.642212 -0.113647 0.715515 1441831905 0.243896 0.646973 -0.092896 0.716431 1441831905 0.243896 0.646973 -0.092896 0.716431 1441831905 0.243896 0.646973 -0.092896 0.716431 1441831905 0.243896 0.646973 -0.092896 0.716431 1441831905 0.243896 0.646973 -0.092896 0.716431 1441831905 0.243896 0.646973 -0.092896 0.716431 1441831905 0.244385 0.646973 -0.086731 0.717041 1441831905 0.244385 0.646973 -0.086731 0.717041 1441831905 0.244385 0.646973 -0.086731 0.717041 1441831905 0.244385 0.646973 -0.086731 0.717041 1441831905 0.244385 0.646973 -0.086731 0.717041 1441831905 0.244385 0.646973 -0.086731 0.717041 1441831905 0.244385 0.646973 -0.086731 0.717041 1441831905 0.246704 0.644531 -0.084534 0.718689 1441831905 0.246704 0.644531 -0.084534 0.718689 1441831905 0.246704 0.644531 -0.084534 0.718689 1441831905 0.246704 0.644531 -0.084534 0.718689 1441831905 0.246704 0.644531 -0.084534 0.718689 1441831905 0.246704 0.644531 -0.084534 0.718689 1441831905 0.246704 0.644531 -0.084534 0.718689 1441831905 0.245300 0.644714 -0.075073 0.720032 1441831905 0.245300 0.644714 -0.075073 0.720032 1441831905 0.245300 0.644714 -0.075073 0.720032 1441831905 0.245300 0.644714 -0.075073 0.720032 1441831905 0.245300 0.644714 -0.075073 0.720032 1441831906 0.245300 0.644714 -0.075073 0.720032 1441831906 0.243713 0.641663 -0.072510 0.723511 1441831906 0.243713 0.641663 -0.072510 0.723511 1441831906 0.243713 0.641663 -0.072510 0.723511 1441831906 0.243713 0.641663 -0.072510 0.723511 1441831906 0.243713 0.641663 -0.072510 0.723511 1441831906 0.243713 0.641663 -0.072510 0.723511 1441831906 0.242371 0.635010 -0.084717 0.728516 1441831906 0.242371 0.635010 -0.084717 0.728516 1441831906 0.242371 0.635010 -0.084717 0.728516 1441831906 0.242371 0.635010 -0.084717 0.728516 1441831906 0.242371 0.635010 -0.084717 0.728516 1441831906 0.242371 0.635010 -0.084717 0.728516 1441831906 0.239563 0.629272 -0.095459 0.733093 1441831906 0.239563 0.629272 -0.095459 0.733093 1441831906 0.239563 0.629272 -0.095459 0.733093 1441831906 0.239563 0.629272 -0.095459 0.733093 1441831906 0.239563 0.629272 -0.095459 0.733093 1441831906 0.239563 0.629272 -0.095459 0.733093 1441831906 0.235657 0.626892 -0.106750 0.734863 1441831906 0.235657 0.626892 -0.106750 0.734863 1441831906 0.235657 0.626892 -0.106750 0.734863 1441831906 0.235657 0.626892 -0.106750 0.734863 1441831906 0.235657 0.626892 -0.106750 0.734863 1441831906 0.235657 0.626892 -0.106750 0.734863 1441831906 0.247498 0.626526 -0.119690 0.729248 1441831906 0.247498 0.626526 -0.119690 0.729248 1441831906 0.247498 0.626526 -0.119690 0.729248 1441831906 0.247498 0.626526 -0.119690 0.729248 1441831906 0.247498 0.626526 -0.119690 0.729248 1441831906 0.247498 0.626526 -0.119690 0.729248 1441831906 0.247498 0.626526 -0.119690 0.729248 1441831906 0.256714 0.629272 -0.118591 0.723877 1441831906 0.256714 0.629272 -0.118591 0.723877 1441831906 0.256714 0.629272 -0.118591 0.723877 1441831906 0.256714 0.629272 -0.118591 0.723877 1441831906 0.256714 0.629272 -0.118591 0.723877 1441831906 0.256714 0.629272 -0.118591 0.723877 1441831906 0.245422 0.636047 -0.094177 0.725403 1441831906 0.245422 0.636047 -0.094177 0.725403 1441831906 0.245422 0.636047 -0.094177 0.725403 1441831906 0.245422 0.636047 -0.094177 0.725403 1441831906 0.245422 0.636047 -0.094177 0.725403 1441831906 0.245422 0.636047 -0.094177 0.725403 1441831906 0.244690 0.637207 -0.085205 0.725769 1441831906 0.244690 0.637207 -0.085205 0.725769 1441831906 0.244690 0.637207 -0.085205 0.725769 1441831906 0.244690 0.637207 -0.085205 0.725769 1441831906 0.244690 0.637207 -0.085205 0.725769 1441831906 0.244690 0.637207 -0.085205 0.725769 1441831906 0.244690 0.637207 -0.085205 0.725769 1441831906 0.239380 0.638977 -0.080017 0.726563 1441831906 0.239380 0.638977 -0.080017 0.726563 1441831906 0.239380 0.638977 -0.080017 0.726563 1441831906 0.239380 0.638977 -0.080017 0.726563 1441831906 0.239380 0.638977 -0.080017 0.726563 1441831906 0.239380 0.638977 -0.080017 0.726563 1441831906 0.236572 0.641113 -0.074768 0.726196 1441831906 0.236572 0.641113 -0.074768 0.726196 1441831906 0.236572 0.641113 -0.074768 0.726196 1441831906 0.236572 0.641113 -0.074768 0.726196 1441831906 0.236572 0.641113 -0.074768 0.726196 1441831906 0.236572 0.641113 -0.074768 0.726196 1441831906 0.236572 0.641113 -0.074768 0.726196 1441831906 0.238037 0.640198 -0.079956 0.725952 1441831906 0.238037 0.640198 -0.079956 0.725952 1441831906 0.238037 0.640198 -0.079956 0.725952 1441831906 0.238037 0.640198 -0.079956 0.725952 1441831906 0.238037 0.640198 -0.079956 0.725952 1441831906 0.238037 0.640198 -0.079956 0.725952 1441831906 0.238403 0.638000 -0.084900 0.727173 1441831906 0.238403 0.638000 -0.084900 0.727173 1441831906 0.238403 0.638000 -0.084900 0.727173 1441831906 0.238403 0.638000 -0.084900 0.727173 1441831906 0.238403 0.638000 -0.084900 0.727173 1441831906 0.238403 0.638000 -0.084900 0.727173 1441831906 0.238403 0.638000 -0.084900 0.727173 1441831906 0.230347 0.634033 -0.086670 0.733032 1441831906 0.230347 0.634033 -0.086670 0.733032 1441831906 0.230347 0.634033 -0.086670 0.733032 1441831906 0.230347 0.634033 -0.086670 0.733032 1441831906 0.230347 0.634033 -0.086670 0.733032 1441831906 0.230347 0.634033 -0.086670 0.733032 1441831906 0.216248 0.629822 -0.093079 0.740173 1441831906 0.216248 0.629822 -0.093079 0.740173 1441831906 0.216248 0.629822 -0.093079 0.740173 1441831906 0.216248 0.629822 -0.093079 0.740173 1441831906 0.216248 0.629822 -0.093079 0.740173 1441831906 0.216248 0.629822 -0.093079 0.740173 1441831906 0.209106 0.627136 -0.112732 0.741760 1441831906 0.209106 0.627136 -0.112732 0.741760 1441831906 0.209106 0.627136 -0.112732 0.741760 1441831906 0.209106 0.627136 -0.112732 0.741760 1441831906 0.209106 0.627136 -0.112732 0.741760 1441831906 0.209106 0.627136 -0.112732 0.741760 1441831906 0.232727 0.622681 -0.137207 0.734314 1441831906 0.232727 0.622681 -0.137207 0.734314 1441831906 0.232727 0.622681 -0.137207 0.734314 1441831906 0.232727 0.622681 -0.137207 0.734314 1441831906 0.232727 0.622681 -0.137207 0.734314 1441831906 0.232727 0.622681 -0.137207 0.734314 1441831906 0.241333 0.631348 -0.134949 0.724426 1441831906 0.241333 0.631348 -0.134949 0.724426 1441831906 0.241333 0.631348 -0.134949 0.724426 1441831906 0.241333 0.631348 -0.134949 0.724426 1441831906 0.241333 0.631348 -0.134949 0.724426 1441831906 0.241333 0.631348 -0.134949 0.724426 1441831906 0.232849 0.636169 -0.117615 0.726074 1441831906 0.232849 0.636169 -0.117615 0.726074 1441831906 0.232849 0.636169 -0.117615 0.726074 1441831906 0.232849 0.636169 -0.117615 0.726074 1441831906 0.232849 0.636169 -0.117615 0.726074 1441831906 0.232849 0.636169 -0.117615 0.726074 1441831906 0.232849 0.636169 -0.117615 0.726074 1441831907 0.231506 0.634827 -0.114319 0.728149 1441831907 0.231506 0.634827 -0.114319 0.728149 1441831907 0.231506 0.634827 -0.114319 0.728149 1441831907 0.231506 0.634827 -0.114319 0.728149 1441831907 0.231506 0.634827 -0.114319 0.728149 1441831907 0.225891 0.634338 -0.107910 0.731323 1441831907 0.225891 0.634338 -0.107910 0.731323 1441831907 0.225891 0.634338 -0.107910 0.731323 1441831907 0.225891 0.634338 -0.107910 0.731323 1441831907 0.225891 0.634338 -0.107910 0.731323 1441831907 0.224121 0.637207 -0.091370 0.731628 1441831907 0.224121 0.637207 -0.091370 0.731628 1441831907 0.224121 0.637207 -0.091370 0.731628 1441831907 0.224121 0.637207 -0.091370 0.731628 1441831907 0.232910 0.635681 -0.089600 0.730408 1441831907 0.232910 0.635681 -0.089600 0.730408 1441831907 0.232910 0.635681 -0.089600 0.730408 1441831907 0.232910 0.635681 -0.089600 0.730408 1441831907 0.232910 0.635681 -0.089600 0.730408 1441831907 0.232910 0.635681 -0.089600 0.730408 1441831907 0.233459 0.634094 -0.083557 0.732361 1441831907 0.233459 0.634094 -0.083557 0.732361 1441831907 0.233459 0.634094 -0.083557 0.732361 1441831907 0.233459 0.634094 -0.083557 0.732361 1441831907 0.233459 0.634094 -0.083557 0.732361 1441831907 0.226685 0.631592 -0.071960 0.737854 1441831907 0.226685 0.631592 -0.071960 0.737854 1441831907 0.226685 0.631592 -0.071960 0.737854 1441831907 0.226685 0.631592 -0.071960 0.737854 1441831907 0.226685 0.631592 -0.071960 0.737854 1441831907 0.209717 0.625916 -0.061523 0.748596 1441831907 0.209717 0.625916 -0.061523 0.748596 1441831907 0.209717 0.625916 -0.061523 0.748596 1441831907 0.209717 0.625916 -0.061523 0.748596 1441831907 0.209717 0.625916 -0.061523 0.748596 1441831907 0.209717 0.625916 -0.061523 0.748596 1441831907 0.209717 0.625916 -0.061523 0.748596 1441831907 0.196594 0.621765 -0.056091 0.755981 1441831907 0.196594 0.621765 -0.056091 0.755981 1441831907 0.196594 0.621765 -0.056091 0.755981 1441831907 0.196594 0.621765 -0.056091 0.755981 1441831907 0.196594 0.621765 -0.056091 0.755981 1441831907 0.196594 0.621765 -0.056091 0.755981 1441831907 0.202820 0.621582 -0.069153 0.753418 1441831907 0.202820 0.621582 -0.069153 0.753418 1441831907 0.202820 0.621582 -0.069153 0.753418 1441831907 0.202820 0.621582 -0.069153 0.753418 1441831907 0.202820 0.621582 -0.069153 0.753418 1441831907 0.202820 0.621582 -0.069153 0.753418 1441831907 0.226990 0.622070 -0.088501 0.744019 1441831907 0.226990 0.622070 -0.088501 0.744019 1441831907 0.226990 0.622070 -0.088501 0.744019 1441831907 0.226990 0.622070 -0.088501 0.744019 1441831907 0.226990 0.622070 -0.088501 0.744019 1441831907 0.226990 0.622070 -0.088501 0.744019 1441831907 0.219604 0.632202 -0.070251 0.739624 1441831907 0.219604 0.632202 -0.070251 0.739624 1441831907 0.219604 0.632202 -0.070251 0.739624 1441831907 0.219604 0.632202 -0.070251 0.739624 1441831907 0.219604 0.632202 -0.070251 0.739624 1441831907 0.219604 0.632202 -0.070251 0.739624 1441831907 0.219604 0.632202 -0.070251 0.739624 1441831907 0.225525 0.632629 -0.070435 0.737488 1441831907 0.225525 0.632629 -0.070435 0.737488 1441831907 0.225525 0.632629 -0.070435 0.737488 1441831907 0.225525 0.632629 -0.070435 0.737488 1441831907 0.225525 0.632629 -0.070435 0.737488 1441831907 0.225525 0.632629 -0.070435 0.737488 1441831907 0.223877 0.633789 -0.073364 0.736694 1441831907 0.223877 0.633789 -0.073364 0.736694 1441831907 0.223877 0.633789 -0.073364 0.736694 1441831907 0.223877 0.633789 -0.073364 0.736694 1441831907 
0.362976 0.490112 -0.226929 0.759277 1441831909 0.362976 0.490112 -0.226929 0.759277 1441831909 0.362976 0.490112 -0.226929 0.759277 1441831909 0.362976 0.490112 -0.226929 0.759277 1441831909 0.362976 0.490112 -0.226929 0.759277 1441831909 0.307495 0.353516 -0.379761 0.797607 1441831909 0.307495 0.353516 -0.379761 0.797607 1441831909 0.307495 0.353516 -0.379761 0.797607 1441831909 0.307495 0.353516 -0.379761 0.797607 1441831909 0.307495 0.353516 -0.379761 0.797607 1441831909 0.307495 0.353516 -0.379761 0.797607 1441831909 0.209778 0.241089 -0.513123 0.796570 1441831909 0.209778 0.241089 -0.513123 0.796570 1441831909 0.209778 0.241089 -0.513123 0.796570 1441831909 0.209778 0.241089 -0.513123 0.796570 1441831909 0.113831 0.176758 -0.535706 0.817810 1441831909 0.113831 0.176758 -0.535706 0.817810 1441831909 0.113831 0.176758 -0.535706 0.817810 1441831909 0.113831 0.176758 -0.535706 0.817810 1441831909 0.113831 0.176758 -0.535706 0.817810 1441831909 0.113831 0.176758 -0.535706 0.817810 1441831909 0.051514 0.115173 -0.492249 0.861267 1441831909 0.051514 0.115173 -0.492249 0.861267 1441831909 0.051514 0.115173 -0.492249 0.861267 1441831909 0.051514 0.115173 -0.492249 0.861267 1441831909 -0.045044 0.075256 -0.418579 0.903931 1441831909 -0.045044 0.075256 -0.418579 0.903931 1441831909 -0.045044 0.075256 -0.418579 0.903931 1441831909 -0.045044 0.075256 -0.418579 0.903931 1441831910 -0.045044 0.075256 -0.418579 0.903931 1441831910 -0.045044 0.075256 -0.418579 0.903931 1441831910 -0.135803 0.041687 -0.251953 0.957214 1441831910 -0.135803 0.041687 -0.251953 0.957214 1441831910 -0.135803 0.041687 -0.251953 0.957214 1441831910 -0.135803 0.041687 -0.251953 0.957214 1441831910 -0.135803 0.041687 -0.251953 0.957214 1441831910 -0.135803 0.041687 -0.251953 0.957214 1441831910 -0.217896 0.008789 -0.184631 0.958313 1441831910 -0.217896 0.008789 -0.184631 0.958313 1441831910 -0.217896 0.008789 -0.184631 0.958313 1441831910 -0.217896 0.008789 -0.184631 0.958313 1441831910 -0.217896 0.008789 -0.184631 0.958313 1441831910 -0.217896 0.008789 -0.184631 0.958313 1441831910 -0.217896 0.008789 -0.184631 0.958313 1441831910 -0.239868 -0.095154 -0.134766 0.956665 1441831910 -0.239868 -0.095154 -0.134766 0.956665 1441831910 -0.239868 -0.095154 -0.134766 0.956665 1441831910 -0.239868 -0.095154 -0.134766 0.956665 1441831910 -0.239868 -0.095154 -0.134766 0.956665 1441831910 -0.239868 -0.095154 -0.134766 0.956665 1441831910 -0.180176 -0.046448 -0.048889 0.981323 1441831910 -0.180176 -0.046448 -0.048889 0.981323 1441831910 -0.180176 -0.046448 -0.048889 0.981323 1441831910 -0.180176 -0.046448 -0.048889 0.981323 1441831910 -0.180176 -0.046448 -0.048889 0.981323 1441831910 -0.180176 -0.046448 -0.048889 0.981323 1441831910 -0.180176 -0.046448 -0.048889 0.981323 1441831910 -0.154968 0.012207 -0.208496 0.965576 1441831910 -0.154968 0.012207 -0.208496 0.965576 1441831910 -0.154968 0.012207 -0.208496 0.965576 1441831910 -0.154968 0.012207 -0.208496 0.965576 1441831910 -0.154968 0.012207 -0.208496 0.965576 1441831910 -0.154968 0.012207 -0.208496 0.965576 1441831910 -0.112183 0.016663 -0.252808 0.960815 1441831910 -0.112183 0.016663 -0.252808 0.960815 1441831910 -0.112183 0.016663 -0.252808 0.960815 1441831910 -0.112183 0.016663 -0.252808 0.960815 1441831910 -0.112183 0.016663 -0.252808 0.960815 1441831910 -0.112183 0.016663 -0.252808 0.960815 1441831910 -0.097290 -0.025818 -0.200378 0.974487 1441831910 -0.097290 -0.025818 -0.200378 0.974487 1441831910 -0.097290 -0.025818 -0.200378 0.974487 1441831910 -0.097290 -0.025818 -0.200378 0.974487 1441831910 -0.097290 -0.025818 -0.200378 0.974487 1441831910 -0.097290 -0.025818 -0.200378 0.974487 1441831910 -0.093811 -0.061890 -0.259155 0.959290 1441831910 -0.093811 -0.061890 -0.259155 0.959290 1441831910 -0.093811 -0.061890 -0.259155 0.959290 1441831910 -0.093811 -0.061890 -0.259155 0.959290 1441831910 -0.093811 -0.061890 -0.259155 0.959290 1441831910 -0.093811 -0.061890 -0.259155 0.959290 1441831910 -0.093811 -0.061890 -0.259155 0.959290 1441831910 -0.112244 -0.051636 -0.347473 0.929504 1441831910 -0.112244 -0.051636 -0.347473 0.929504 1441831910 -0.112244 -0.051636 -0.347473 0.929504 1441831910 -0.112244 -0.051636 -0.347473 0.929504 1441831910 -0.112244 -0.051636 -0.347473 0.929504 1441831910 -0.112244 -0.051636 -0.347473 0.929504 1441831910 -0.127197 -0.027344 -0.369324 0.920166 1441831910 -0.127197 -0.027344 -0.369324 0.920166 1441831910 -0.127197 -0.027344 -0.369324 0.920166 1441831910 -0.127197 -0.027344 -0.369324 0.920166 1441831910 -0.127197 -0.027344 -0.369324 0.920166 1441831910 -0.167786 -0.002502 -0.330017 0.928955 1441831910 -0.167786 -0.002502 -0.330017 0.928955 1441831910 -0.167786 -0.002502 -0.330017 0.928955 1441831910 -0.167786 -0.002502 -0.330017 0.928955 1441831910 -0.167786 -0.002502 -0.330017 0.928955 1441831910 -0.167786 -0.002502 -0.330017 0.928955 1441831910 -0.222107 -0.007385 -0.233704 0.946533 1441831910 -0.222107 -0.007385 -0.233704 0.946533 1441831910 -0.222107 -0.007385 -0.233704 0.946533 1441831910 -0.222107 -0.007385 -0.233704 0.946533 1441831910 -0.286621 -0.063110 -0.235352 0.926514 1441831910 -0.286621 -0.063110 -0.235352 0.926514 1441831910 -0.286621 -0.063110 -0.235352 0.926514 1441831910 -0.264465 -0.092102 -0.066772 0.957642 1441831910 -0.264465 -0.092102 -0.066772 0.957642 1441831910 -0.264465 -0.092102 -0.066772 0.957642 1441831910 -0.264465 -0.092102 -0.066772 0.957642 1441831910 -0.264465 -0.092102 -0.066772 0.957642 1441831910 -0.264465 -0.092102 -0.066772 0.957642 1441831910 -0.233154 -0.017334 -0.092773 0.967834 1441831910 -0.233154 -0.017334 -0.092773 0.967834 1441831910 -0.233154 -0.017334 -0.092773 0.967834 1441831910 -0.181763 0.101563 -0.316101 0.925598 1441831910 -0.181763 0.101563 -0.316101 0.925598 1441831910 -0.181763 0.101563 -0.316101 0.925598 1441831910 -0.181763 0.101563 -0.316101 0.925598 1441831910 -0.181763 0.101563 -0.316101 0.925598 1441831910 -0.181763 0.101563 -0.316101 0.925598 1441831910 -0.135925 0.110901 -0.327698 0.928345 1441831910 -0.135925 0.110901 -0.327698 0.928345 1441831910 -0.135925 0.110901 -0.327698 0.928345 1441831910 -0.135925 0.110901 -0.327698 0.928345 1441831910 -0.135925 0.110901 -0.327698 0.928345 1441831910 -0.135925 0.110901 -0.327698 0.928345 1441831910 -0.114441 0.084778 -0.269836 0.952332 1441831910 -0.114441 0.084778 -0.269836 0.952332 1441831910 -0.114441 0.084778 -0.269836 0.952332 1441831910 -0.114441 0.084778 -0.269836 0.952332 1441831910 -0.114441 0.084778 -0.269836 0.952332 1441831911 -0.114441 0.084778 -0.269836 0.952332 1441831911 -0.114441 0.084778 -0.269836 0.952332 1441831911 -0.095520 0.071411 -0.311157 0.942810 1441831911 -0.095520 0.071411 -0.311157 0.942810 1441831911 -0.095520 0.071411 -0.311157 0.942810 1441831911 -0.095520 0.071411 -0.311157 0.942810 1441831911 -0.095520 0.071411 -0.311157 0.942810 1441831911 -0.095520 0.071411 -0.311157 0.942810 1441831911 -0.101563 0.053345 -0.356201 0.927307 1441831911 -0.101563 0.053345 -0.356201 0.927307 1441831911 -0.101563 0.053345 -0.356201 0.927307 1441831911 -0.101563 0.053345 -0.356201 0.927307 1441831911 -0.101563 0.053345 -0.356201 0.927307 1441831911 -0.101563 0.053345 -0.356201 0.927307 1441831911 -0.101563 0.053345 -0.356201 0.927307 1441831911 -0.127930 0.049377 -0.395142 0.908325 1441831911 -0.127930 0.049377 -0.395142 0.908325 1441831911 -0.127930 0.049377 -0.395142 0.908325 1441831911 -0.127930 0.049377 -0.395142 0.908325 1441831911 -0.127930 0.049377 -0.395142 0.908325 1441831911 -0.181885 0.055603 -0.395569 0.898499 1441831911 -0.181885 0.055603 -0.395569 0.898499 1441831911 -0.181885 0.055603 -0.395569 0.898499 1441831911 -0.181885 0.055603 -0.395569 0.898499 1441831911 -0.181885 0.055603 -0.395569 0.898499 1441831911 -0.181885 0.055603 -0.395569 0.898499 1441831911 -0.237793 0.044128 -0.279358 0.929199 1441831911 -0.237793 0.044128 -0.279358 0.929199 1441831911 -0.237793 0.044128 -0.279358 0.929199 1441831911 -0.237793 0.044128 -0.279358 0.929199 1441831911 -0.237793 0.044128 -0.279358 0.929199 1441831911 -0.237793 0.044128 -0.279358 0.929199 1441831911 -0.279480 -0.000549 -0.229187 0.932373 1441831911 -0.279480 -0.000549 -0.229187 0.932373 1441831911 -0.279480 -0.000549 -0.229187 0.932373 1441831911 -0.279480 -0.000549 -0.229187 0.932373 1441831911 -0.279480 -0.000549 -0.229187 0.932373 1441831911 -0.279480 -0.000549 -0.229187 0.932373 1441831911 -0.279480 -0.000549 -0.229187 0.932373 1441831911 -0.302734 -0.049438 -0.203003 0.929871 1441831911 -0.302734 -0.049438 -0.203003 0.929871 1441831911 -0.302734 -0.049438 -0.203003 0.929871 1441831911 -0.302734 -0.049438 -0.203003 0.929871 1441831911 -0.302734 -0.049438 -0.203003 0.929871 1441831911 -0.302734 -0.049438 -0.203003 0.929871 1441831911 -0.266663 -0.033997 -0.034424 0.962585 1441831911 -0.266663 -0.033997 -0.034424 0.962585 1441831911 -0.266663 -0.033997 -0.034424 0.962585 1441831911 -0.266663 -0.033997 -0.034424 0.962585 1441831911 -0.266663 -0.033997 -0.034424 0.962585 1441831911 -0.266663 -0.033997 -0.034424 0.962585 1441831911 -0.266663 -0.033997 -0.034424 0.962585 1441831911 -0.228577 0.068237 -0.141724 0.960754 1441831911 -0.228577 0.068237 -0.141724 0.960754 1441831911 -0.228577 0.068237 -0.141724 0.960754 1441831911 -0.228577 0.068237 -0.141724 0.960754 1441831911 -0.228577 0.068237 -0.141724 0.960754 1441831911 -0.153809 0.157349 -0.295593 0.929626 1441831911 -0.153809 0.157349 -0.295593 0.929626 1441831911 -0.153809 0.157349 -0.295593 0.929626 1441831911 -0.153809 0.157349 -0.295593 0.929626 1441831911 -0.153809 0.157349 -0.295593 0.929626 1441831911 -0.114990 0.155579 -0.269653 0.943298 1441831911 -0.114990 0.155579 -0.269653 0.943298 1441831911 -0.114990 0.155579 -0.269653 0.943298 1441831911 -0.114990 0.155579 -0.269653 0.943298 1441831911 -0.078552 0.133423 -0.224548 0.962036 1441831911 -0.078552 0.133423 -0.224548 0.962036 1441831911 -0.078552 0.133423 -0.224548 0.962036 1441831911 -0.078552 0.133423 -0.224548 0.962036 1441831911 -0.078552 0.133423 -0.224548 0.962036 1441831911 -0.078552 0.133423 -0.224548 0.962036 1441831911 -0.078552 0.133423 -0.224548 0.962036 1441831911 -0.037781 0.110840 -0.287903 0.950439 1441831911 -0.037781 0.110840 -0.287903 0.950439 1441831911 -0.037781 0.110840 -0.287903 0.950439 1441831911 -0.037781 0.110840 -0.287903 0.950439 1441831911 -0.037781 0.110840 -0.287903 0.950439 1441831911 -0.017639 0.095886 -0.361877 0.927063 1441831911 -0.017639 0.095886 -0.361877 0.927063 1441831911 -0.017639 0.095886 -0.361877 0.927063 1441831911 -0.017639 0.095886 -0.361877 0.927063 1441831911 -0.017639 0.095886 -0.361877 0.927063 1441831911 -0.017639 0.095886 -0.361877 0.927063 1441831911 -0.017639 0.095886 -0.361877 0.927063 1441831911 -0.036987 0.086975 -0.432068 0.896851 1441831911 -0.036987 0.086975 -0.432068 0.896851 1441831911 -0.036987 0.086975 -0.432068 0.896851 1441831911 -0.036987 0.086975 -0.432068 0.896851 1441831911 -0.036987 0.086975 -0.432068 0.896851 1441831911 -0.103638 0.078674 -0.431213 0.892822 1441831911 -0.103638 0.078674 -0.431213 0.892822 1441831911 -0.103638 0.078674 -0.431213 0.892822 1441831911 -0.103638 0.078674 -0.431213 0.892822 1441831911 -0.103638 0.078674 -0.431213 0.892822 1441831911 -0.103638 0.078674 -0.431213 0.892822 1441831911 -0.183899 0.064575 -0.312866 0.929565 1441831911 -0.183899 0.064575 -0.312866 0.929565 1441831911 -0.183899 0.064575 -0.312866 0.929565 1441831911 -0.183899 0.064575 -0.312866 0.929565 1441831911 -0.183899 0.064575 -0.312866 0.929565 1441831911 -0.183899 0.064575 -0.312866 0.929565 1441831911 -0.227417 0.039185 -0.253479 0.939392 1441831911 -0.227417 0.039185 -0.253479 0.939392 1441831911 -0.227417 0.039185 -0.253479 0.939392 1441831911 -0.227417 0.039185 -0.253479 0.939392 1441831911 -0.227417 0.039185 -0.253479 0.939392 1441831911 -0.227417 0.039185 -0.253479 0.939392 1441831912 -0.227417 0.039185 -0.253479 0.939392 1441831912 -0.272217 -0.024658 -0.270813 0.923035 1441831912 -0.272217 -0.024658 -0.270813 0.923035 1441831912 -0.272217 -0.024658 -0.270813 0.923035 1441831912 -0.272217 -0.024658 -0.270813 0.923035 1441831912 -0.272217 -0.024658 -0.270813 0.923035 1441831912 -0.272217 -0.024658 -0.270813 0.923035 1441831912 -0.241638 -0.014343 -0.078125 0.967102 1441831912 -0.241638 -0.014343 -0.078125 0.967102 1441831912 -0.241638 -0.014343 -0.078125 0.967102 1441831912 -0.241638 -0.014343 -0.078125 0.967102 1441831912 -0.241638 -0.014343 -0.078125 0.967102 1441831912 -0.241638 -0.014343 -0.078125 0.967102 1441831912 -0.204041 0.085022 -0.216858 0.950806 1441831912 -0.204041 0.085022 -0.216858 0.950806 1441831912 -0.204041 0.085022 -0.216858 0.950806 1441831912 -0.204041 0.085022 -0.216858 0.950806 1441831912 -0.204041 0.085022 -0.216858 0.950806 1441831912 -0.142029 0.151184 -0.337402 0.918213 1441831912 -0.142029 0.151184 -0.337402 0.918213 1441831912 -0.142029 0.151184 -0.337402 0.918213 1441831912 -0.142029 0.151184 -0.337402 0.918213 1441831912 -0.118042 0.143250 -0.291138 0.938477 1441831912 -0.118042 0.143250 -0.291138 0.938477 1441831912 -0.118042 0.143250 -0.291138 0.938477 1441831912 -0.118042 0.143250 -0.291138 0.938477 1441831912 -0.118042 0.143250 -0.291138 0.938477 1441831912 -0.092957 0.123413 -0.268738 0.950745 1441831912 -0.092957 0.123413 -0.268738 0.950745 1441831912 -0.092957 0.123413 -0.268738 0.950745 1441831912 -0.092957 0.123413 -0.268738 0.950745 1441831912 -0.092957 0.123413 -0.268738 0.950745 1441831912 -0.074158 0.112854 -0.320801 0.937439 1441831912 -0.074158 0.112854 -0.320801 0.937439 1441831912 -0.074158 0.112854 -0.320801 0.937439 1441831912 -0.074158 0.112854 -0.320801 0.937439 1441831912 -0.074158 0.112854 -0.320801 0.937439 1441831912 -0.074158 0.112854 -0.320801 0.937439 1441831912 -0.065002 0.113953 -0.398010 0.907959 1441831912 -0.065002 0.113953 -0.398010 0.907959 1441831912 -0.065002 0.113953 -0.398010 0.907959 1441831912 -0.065002 0.113953 -0.398010 0.907959 1441831912 -0.084351 0.108582 -0.421509 0.896301 1441831912 -0.084351 0.108582 -0.421509 0.896301 1441831912 -0.084351 0.108582 -0.421509 0.896301 1441831912 -0.084351 0.108582 -0.421509 0.896301 1441831912 -0.084351 0.108582 -0.421509 0.896301 1441831912 -0.084351 0.108582 -0.421509 0.896301 1441831912 -0.136169 0.091858 -0.345154 0.924011 1441831912 -0.136169 0.091858 -0.345154 0.924011 1441831912 -0.136169 0.091858 -0.345154 0.924011 1441831912 -0.136169 0.091858 -0.345154 0.924011 1441831912 -0.136169 0.091858 -0.345154 0.924011 1441831912 -0.136169 0.091858 -0.345154 0.924011 1441831912 -0.188477 0.065491 -0.232483 0.951904 1441831912 -0.188477 0.065491 -0.232483 0.951904 1441831912 -0.188477 0.065491 -0.232483 0.951904 1441831912 -0.188477 0.065491 -0.232483 0.951904 1441831912 -0.188477 0.065491 -0.232483 0.951904 1441831912 -0.245667 0.032837 -0.286621 0.925415 1441831912 -0.245667 0.032837 -0.286621 0.925415 1441831912 -0.245667 0.032837 -0.286621 0.925415 1441831912 -0.245667 0.032837 -0.286621 0.925415 1441831912 -0.245667 0.032837 -0.286621 0.925415 1441831912 -0.245667 0.032837 -0.286621 0.925415 1441831912 -0.245667 0.032837 -0.286621 0.925415 1441831912 -0.242432 -0.006042 -0.135376 0.960632 1441831912 -0.242432 -0.006042 -0.135376 0.960632 1441831912 -0.242432 -0.006042 -0.135376 0.960632 1441831912 -0.193054 0.069275 -0.082886 0.975220 1441831912 -0.193054 0.069275 -0.082886 0.975220 1441831912 -0.193054 0.069275 -0.082886 0.975220 1441831912 -0.193054 0.069275 -0.082886 0.975220 1441831912 -0.193054 0.069275 -0.082886 0.975220 1441831912 -0.119995 0.176331 -0.249817 0.944458 1441831912 -0.119995 0.176331 -0.249817 0.944458 1441831912 -0.119995 0.176331 -0.249817 0.944458 1441831912 -0.119995 0.176331 -0.249817 0.944458 1441831912 -0.119995 0.176331 -0.249817 0.944458 1441831912 -0.062195 0.211670 -0.296631 0.929138 1441831912 -0.062195 0.211670 -0.296631 0.929138 1441831912 -0.062195 0.211670 -0.296631 0.929138 1441831912 -0.062195 0.211670 -0.296631 0.929138 1441831912 -0.062195 0.211670 -0.296631 0.929138 1441831912 -0.062195 0.211670 -0.296631 0.929138 1441831912 -0.031311 0.199646 -0.249329 0.947083 1441831912 -0.031311 0.199646 -0.249329 0.947083 1441831912 -0.031311 0.199646 -0.249329 0.947083 1441831912 -0.031311 0.199646 -0.249329 0.947083 1441831912 -0.031311 0.199646 -0.249329 0.947083 1441831912 -0.031311 0.199646 -0.249329 0.947083 1441831912 -0.004700 0.174011 -0.293213 0.940063 1441831912 -0.004700 0.174011 -0.293213 0.940063 1441831912 -0.004700 0.174011 -0.293213 0.940063 1441831912 -0.004700 0.174011 -0.293213 0.940063 1441831912 -0.004700 0.174011 -0.293213 0.940063 1441831912 -0.004700 0.174011 -0.293213 0.940063 1441831913 -0.000183 0.145691 -0.379944 0.913452 1441831913 -0.000183 0.145691 -0.379944 0.913452 1441831913 -0.000183 0.145691 -0.379944 0.913452 1441831913 -0.000183 0.145691 -0.379944 0.913452 1441831913 -0.000183 0.145691 -0.379944 0.913452 1441831913 -0.000183 0.145691 -0.379944 0.913452 1441831913 -0.033508 0.126038 -0.434570 0.891113 1441831913 -0.033508 0.126038 -0.434570 0.891113 1441831913 -0.033508 0.126038 -0.434570 0.891113 1441831913 -0.033508 0.126038 -0.434570 0.891113 1441831913 -0.033508 0.126038 -0.434570 0.891113 1441831913 -0.033508 0.126038 -0.434570 0.891113 1441831913 -0.114075 0.107971 -0.425110 0.891418 1441831913 -0.114075 0.107971 -0.425110 0.891418 1441831913 -0.114075 0.107971 -0.425110 0.891418 1441831913 -0.114075 0.107971 -0.425110 0.891418 1441831913 -0.114075 0.107971 -0.425110 0.891418 1441831913 -0.114075 0.107971 -0.425110 0.891418 1441831913 -0.114075 0.107971 -0.425110 0.891418 1441831913 -0.222717 0.087158 -0.312317 0.919373 1441831913 -0.222717 0.087158 -0.312317 0.919373 1441831913 -0.222717 0.087158 -0.312317 0.919373 1441831913 -0.222717 0.087158 -0.312317 0.919373 1441831913 -0.222717 0.087158 -0.312317 0.919373 1441831913 -0.222717 0.087158 -0.312317 0.919373 1441831913 -0.274231 0.034058 -0.227661 0.933716 1441831913 -0.274231 0.034058 -0.227661 0.933716 1441831913 -0.274231 0.034058 -0.227661 0.933716 1441831913 -0.274231 0.034058 -0.227661 0.933716 1441831913 -0.274231 0.034058 -0.227661 0.933716 1441831913 -0.274231 0.034058 -0.227661 0.933716 1441831913 -0.303772 -0.017273 -0.259705 0.916504 1441831913 -0.303772 -0.017273 -0.259705 0.916504 1441831913 -0.303772 -0.017273 -0.259705 0.916504 1441831913 -0.303772 -0.017273 -0.259705 0.916504 1441831913 -0.250732 0.018677 -0.110168 0.961548 1441831913 -0.250732 0.018677 -0.110168 0.961548 1441831913 -0.250732 0.018677 -0.110168 0.961548 1441831913 -0.250732 0.018677 -0.110168 0.961548 1441831913 -0.250732 0.018677 -0.110168 0.961548 1441831913 -0.185181 0.119507 -0.198303 0.955017 1441831913 -0.185181 0.119507 -0.198303 0.955017 1441831913 -0.185181 0.119507 -0.198303 0.955017 1441831913 -0.185181 0.119507 -0.198303 0.955017 1441831913 -0.185181 0.119507 -0.198303 0.955017 1441831913 -0.185181 0.119507 -0.198303 0.955017 1441831913 -0.185181 0.119507 -0.198303 0.955017 1441831913 -0.094482 0.198730 -0.348022 0.911255 1441831913 -0.094482 0.198730 -0.348022 0.911255 1441831913 -0.094482 0.198730 -0.348022 0.911255 1441831913 -0.094482 0.198730 -0.348022 0.911255 1441831913 -0.094482 0.198730 -0.348022 0.911255 1441831913 -0.094482 0.198730 -0.348022 0.911255 1441831913 -0.048096 0.202332 -0.348145 0.914063 1441831913 -0.048096 0.202332 -0.348145 0.914063 1441831913 -0.048096 0.202332 -0.348145 0.914063 1441831913 -0.048096 0.202332 -0.348145 0.914063 1441831913 -0.048096 0.202332 -0.348145 0.914063 1441831913 -0.048096 0.202332 -0.348145 0.914063 1441831913 -0.018311 0.184448 -0.329163 0.925903 1441831913 -0.018311 0.184448 -0.329163 0.925903 1441831913 -0.018311 0.184448 -0.329163 0.925903 1441831913 -0.018311 0.184448 -0.329163 0.925903 1441831913 -0.018311 0.184448 -0.329163 0.925903 1441831913 -0.018311 0.184448 -0.329163 0.925903 1441831913 0.007507 0.164307 -0.406860 0.898499 1441831913 0.007507 0.164307 -0.406860 0.898499 1441831913 0.007507 0.164307 -0.406860 0.898499 1441831913 0.007507 0.164307 -0.406860 0.898499 1441831913 0.007507 0.164307 -0.406860 0.898499 1441831913 0.007507 0.164307 -0.406860 0.898499 1441831913 -0.002991 0.147583 -0.466431 0.872131 1441831913 -0.002991 0.147583 -0.466431 0.872131 1441831913 -0.002991 0.147583 -0.466431 0.872131 1441831913 -0.002991 0.147583 -0.466431 0.872131 1441831913 -0.002991 0.147583 -0.466431 0.872131 1441831913 -0.002991 0.147583 -0.466431 0.872131 1441831913 -0.050110 0.127625 -0.480408 0.866272 1441831913 -0.050110 0.127625 -0.480408 0.866272 1441831913 -0.050110 0.127625 -0.480408 0.866272 1441831913 -0.050110 0.127625 -0.480408 0.866272 1441831913 -0.050110 0.127625 -0.480408 0.866272 1441831913 -0.050110 0.127625 -0.480408 0.866272 1441831913 -0.133240 0.116943 -0.401489 0.898560 1441831913 -0.133240 0.116943 -0.401489 0.898560 1441831913 -0.133240 0.116943 -0.401489 0.898560 1441831913 -0.133240 0.116943 -0.401489 0.898560 1441831913 -0.133240 0.116943 -0.401489 0.898560 1441831913 -0.133240 0.116943 -0.401489 0.898560 1441831913 -0.203064 0.098022 -0.268982 0.936340 1441831913 -0.203064 0.098022 -0.268982 0.936340 1441831913 -0.203064 0.098022 -0.268982 0.936340 1441831913 -0.203064 0.098022 -0.268982 0.936340 1441831913 -0.203064 0.098022 -0.268982 0.936340 1441831913 -0.203064 0.098022 -0.268982 0.936340 1441831913 -0.264771 0.049316 -0.294617 0.916870 1441831913 -0.264771 0.049316 -0.294617 0.916870 1441831913 -0.264771 0.049316 -0.294617 0.916870 1441831913 -0.264771 0.049316 -0.294617 0.916870 1441831913 -0.264771 0.049316 -0.294617 0.916870 1441831913 -0.264771 0.049316 -0.294617 0.916870 1441831913 -0.254211 0.037109 -0.154358 0.953979 1441831913 -0.254211 0.037109 -0.154358 0.953979 1441831913 -0.254211 0.037109 -0.154358 0.953979 1441831913 -0.254211 0.037109 -0.154358 0.953979 1441831913 -0.254211 0.037109 -0.154358 0.953979 1441831913 -0.254211 0.037109 -0.154358 0.953979 1441831913 -0.254211 0.037109 -0.154358 0.953979 1441831913 -0.200806 0.113342 -0.142090 0.962585 1441831914 -0.200806 0.113342 -0.142090 0.962585 1441831914 -0.200806 0.113342 -0.142090 0.962585 1441831914 -0.200806 0.113342 -0.142090 0.962585 1441831914 -0.200806 0.113342 -0.142090 0.962585 1441831914 -0.200806 0.113342 -0.142090 0.962585 1441831914 -0.132019 0.201904 -0.333374 0.911377 1441831914 -0.132019 0.201904 -0.333374 0.911377 1441831914 -0.132019 0.201904 -0.333374 0.911377 1441831914 -0.132019 0.201904 -0.333374 0.911377 1441831914 -0.132019 0.201904 -0.333374 0.911377 1441831914 -0.132019 0.201904 -0.333374 0.911377 1441831914 -0.101624 0.193420 -0.347107 0.911987 1441831914 -0.101624 0.193420 -0.347107 0.911987 1441831914 -0.101624 0.193420 -0.347107 0.911987 1441831914 -0.101624 0.193420 -0.347107 0.911987 1441831914 -0.101624 0.193420 -0.347107 0.911987 1441831914 -0.101624 0.193420 -0.347107 0.911987 1441831914 -0.095947 0.149109 -0.287964 0.941040 1441831914 -0.095947 0.149109 -0.287964 0.941040 1441831914 -0.095947 0.149109 -0.287964 0.941040 1441831914 -0.095947 0.149109 -0.287964 0.941040 1441831914 -0.090881 0.112427 -0.333801 0.931458 1441831914 -0.090881 0.112427 -0.333801 0.931458 1441831914 -0.090881 0.112427 -0.333801 0.931458 1441831914 -0.090881 0.112427 -0.333801 0.931458 1441831914 -0.087524 0.106384 -0.403625 0.904480 1441831914 -0.087524 0.106384 -0.403625 0.904480 1441831914 -0.087524 0.106384 -0.403625 0.904480 1441831914 -0.087524 0.106384 -0.403625 0.904480 1441831914 -0.087524 0.106384 -0.403625 0.904480 1441831914 -0.107971 0.112854 -0.439270 0.884644 1441831914 -0.107971 0.112854 -0.439270 0.884644 1441831914 -0.107971 0.112854 -0.439270 0.884644 1441831914 -0.107971 0.112854 -0.439270 0.884644 1441831914 -0.107971 0.112854 -0.439270 0.884644 1441831914 -0.107971 0.112854 -0.439270 0.884644 1441831914 -0.165588 0.109863 -0.381592 0.902710 1441831914 -0.165588 0.109863 -0.381592 0.902710 1441831914 -0.165588 0.109863 -0.381592 0.902710 1441831914 -0.165588 0.109863 -0.381592 0.902710 1441831914 -0.165588 0.109863 -0.381592 0.902710 1441831914 -0.165588 0.109863 -0.381592 0.902710 1441831914 -0.165588 0.109863 -0.381592 0.902710 1441831914 -0.228943 0.092041 -0.277588 0.928467 1441831914 -0.228943 0.092041 -0.277588 0.928467 1441831914 -0.228943 0.092041 -0.277588 0.928467 1441831914 -0.228943 0.092041 -0.277588 0.928467 1441831914 -0.228943 0.092041 -0.277588 0.928467 1441831914 -0.228943 0.092041 -0.277588 0.928467 1441831914 -0.286499 0.084656 -0.304260 0.904541 1441831914 -0.286499 0.084656 -0.304260 0.904541 1441831914 -0.286499 0.084656 -0.304260 0.904541 1441831914 -0.286499 0.084656 -0.304260 0.904541 1441831914 -0.286499 0.084656 -0.304260 0.904541 1441831914 -0.300598 0.032166 -0.194702 0.933105 1441831914 -0.300598 0.032166 -0.194702 0.933105 1441831914 -0.300598 0.032166 -0.194702 0.933105 1441831914 -0.300598 0.032166 -0.194702 0.933105 1441831914 -0.300598 0.032166 -0.194702 0.933105 1441831914 -0.300598 0.032166 -0.194702 0.933105 1441831914 -0.243713 0.107605 -0.140564 0.953552 1441831914 -0.243713 0.107605 -0.140564 0.953552 1441831914 -0.243713 0.107605 -0.140564 0.953552 1441831914 -0.243713 0.107605 -0.140564 0.953552 1441831914 -0.243713 0.107605 -0.140564 0.953552 1441831914 -0.243713 0.107605 -0.140564 0.953552 1441831914 -0.160034 0.223694 -0.306335 0.911316 1441831914 -0.160034 0.223694 -0.306335 0.911316 1441831914 -0.160034 0.223694 -0.306335 0.911316 1441831914 -0.160034 0.223694 -0.306335 0.911316 1441831914 -0.160034 0.223694 -0.306335 0.911316 1441831914 -0.160034 0.223694 -0.306335 0.911316 1441831914 -0.091064 0.264343 -0.357422 0.891113 1441831914 -0.091064 0.264343 -0.357422 0.891113 1441831914 -0.091064 0.264343 -0.357422 0.891113 1441831914 -0.091064 0.264343 -0.357422 0.891113 1441831914 -0.091064 0.264343 -0.357422 0.891113 1441831914 -0.091064 0.264343 -0.357422 0.891113 1441831914 -0.074585 0.251221 -0.322510 0.909546 1441831914 -0.074585 0.251221 -0.322510 0.909546 1441831914 -0.074585 0.251221 -0.322510 0.909546 1441831914 -0.074585 0.251221 -0.322510 0.909546 1441831914 -0.074585 0.251221 -0.322510 0.909546 1441831914 -0.074585 0.251221 -0.322510 0.909546 1441831914 -0.063782 0.224670 -0.317688 0.918945 1441831914 -0.063782 0.224670 -0.317688 0.918945 1441831914 -0.063782 0.224670 -0.317688 0.918945 1441831914 -0.063782 0.224670 -0.317688 0.918945 1441831914 -0.063782 0.224670 -0.317688 0.918945 1441831914 -0.063782 0.224670 -0.317688 0.918945 1441831914 -0.058960 0.196716 -0.380371 0.901733 1441831914 -0.058960 0.196716 -0.380371 0.901733 1441831914 -0.058960 0.196716 -0.380371 0.901733 1441831914 -0.058960 0.196716 -0.380371 0.901733 1441831914 -0.058960 0.196716 -0.380371 0.901733 1441831914 -0.058960 0.196716 -0.380371 0.901733 1441831914 -0.072815 0.164246 -0.415771 0.891541 1441831914 -0.072815 0.164246 -0.415771 0.891541 1441831914 -0.072815 0.164246 -0.415771 0.891541 1441831914 -0.072815 0.164246 -0.415771 0.891541 1441831914 -0.072815 0.164246 -0.415771 0.891541 1441831914 -0.072815 0.164246 -0.415771 0.891541 1441831914 
0.124023 0.666016 0.031555 0.734802 1441831917 0.124023 0.666016 0.031555 0.734802 1441831917 0.124023 0.666016 0.031555 0.734802 1441831917 0.124023 0.666016 0.031555 0.734802 1441831917 0.124023 0.666016 0.031555 0.734802 1441831917 0.124023 0.666016 0.031555 0.734802 1441831917 0.126587 0.674316 0.052002 0.725586 1441831917 0.126587 0.674316 0.052002 0.725586 1441831917 0.126587 0.674316 0.052002 0.725586 1441831917 0.126587 0.674316 0.052002 0.725586 1441831917 0.126587 0.674316 0.052002 0.725586 1441831917 0.126587 0.674316 0.052002 0.725586 1441831917 0.124268 0.665161 0.047791 0.734680 1441831917 0.124268 0.665161 0.047791 0.734680 1441831917 0.124268 0.665161 0.047791 0.734680 1441831917 0.124268 0.665161 0.047791 0.734680 1441831917 0.124268 0.665161 0.047791 0.734680 1441831917 0.124268 0.665161 0.047791 0.734680 1441831917 0.124268 0.665161 0.047791 0.734680 1441831917 0.127563 0.650513 0.030640 0.747986 1441831917 0.127563 0.650513 0.030640 0.747986 1441831917 0.127563 0.650513 0.030640 0.747986 1441831917 0.127563 0.650513 0.030640 0.747986 1441831917 0.127563 0.650513 0.030640 0.747986 1441831917 0.142273 0.634949 0.003906 0.759277 1441831917 0.142273 0.634949 0.003906 0.759277 1441831917 0.142273 0.634949 0.003906 0.759277 1441831917 0.142273 0.634949 0.003906 0.759277 1441831917 0.165100 0.617310 -0.034912 0.768372 1441831917 0.165100 0.617310 -0.034912 0.768372 1441831917 0.165100 0.617310 -0.034912 0.768372 1441831917 0.165100 0.617310 -0.034912 0.768372 1441831917 0.165100 0.617310 -0.034912 0.768372 1441831917 0.165100 0.617310 -0.034912 0.768372 1441831917 0.166382 0.602539 -0.061707 0.778076 1441831917 0.166382 0.602539 -0.061707 0.778076 1441831917 0.166382 0.602539 -0.061707 0.778076 1441831917 0.166382 0.602539 -0.061707 0.778076 1441831917 0.166382 0.602539 -0.061707 0.778076 1441831918 0.166382 0.602539 -0.061707 0.778076 1441831918 0.154907 0.599121 -0.056580 0.783447 1441831918 0.154907 0.599121 -0.056580 0.783447 1441831918 0.154907 0.599121 -0.056580 0.783447 1441831918 0.154907 0.599121 -0.056580 0.783447 1441831918 0.154907 0.599121 -0.056580 0.783447 1441831918 0.154907 0.599121 -0.056580 0.783447 1441831918 0.152588 0.594788 -0.068970 0.786194 1441831918 0.152588 0.594788 -0.068970 0.786194 1441831918 0.152588 0.594788 -0.068970 0.786194 1441831918 0.152588 0.594788 -0.068970 0.786194 1441831918 0.152588 0.594788 -0.068970 0.786194 1441831918 0.152588 0.594788 -0.068970 0.786194 1441831918 0.152588 0.594788 -0.068970 0.786194 1441831918 0.173035 0.597656 -0.094360 0.777100 1441831918 0.173035 0.597656 -0.094360 0.777100 1441831918 0.173035 0.597656 -0.094360 0.777100 1441831918 0.173035 0.597656 -0.094360 0.777100 1441831918 0.173035 0.597656 -0.094360 0.777100 1441831918 0.173035 0.597656 -0.094360 0.777100 1441831918 0.198975 0.602905 -0.110107 0.764648 1441831918 0.198975 0.602905 -0.110107 0.764648 1441831918 0.198975 0.602905 -0.110107 0.764648 1441831918 0.198975 0.602905 -0.110107 0.764648 1441831918 0.198975 0.602905 -0.110107 0.764648 1441831918 0.198975 0.602905 -0.110107 0.764648 1441831918 0.197998 0.605774 -0.109070 0.762817 1441831918 0.197998 0.605774 -0.109070 0.762817 1441831918 0.197998 0.605774 -0.109070 0.762817 1441831918 0.197998 0.605774 -0.109070 0.762817 1441831918 0.197998 0.605774 -0.109070 0.762817 1441831918 0.197998 0.605774 -0.109070 0.762817 1441831918 0.201172 0.613403 -0.117065 0.754639 1441831918 0.201172 0.613403 -0.117065 0.754639 1441831918 0.201172 0.613403 -0.117065 0.754639 1441831918 0.201172 0.613403 -0.117065 0.754639 1441831918 0.201172 0.613403 -0.117065 0.754639 1441831918 0.201172 0.613403 -0.117065 0.754639 1441831918 0.201172 0.613403 -0.117065 0.754639 1441831918 0.201660 0.619324 -0.124390 0.748474 1441831918 0.201660 0.619324 -0.124390 0.748474 1441831918 0.201660 0.619324 -0.124390 0.748474 1441831918 0.201660 0.619324 -0.124390 0.748474 1441831918 0.201660 0.619324 -0.124390 0.748474 1441831918 0.201660 0.619324 -0.124390 0.748474 1441831918 0.199402 0.623596 -0.122742 0.745850 1441831918 0.199402 0.623596 -0.122742 0.745850 1441831918 0.199402 0.623596 -0.122742 0.745850 1441831918 0.199402 0.623596 -0.122742 0.745850 1441831918 0.199402 0.623596 -0.122742 0.745850 1441831918 0.199402 0.623596 -0.122742 0.745850 1441831918 0.221558 0.628418 -0.132202 0.733765 1441831918 0.221558 0.628418 -0.132202 0.733765 1441831918 0.221558 0.628418 -0.132202 0.733765 1441831918 0.221558 0.628418 -0.132202 0.733765 1441831918 0.221558 0.628418 -0.132202 0.733765 1441831918 0.221558 0.628418 -0.132202 0.733765 1441831918 0.245972 0.610291 -0.184204 0.730103 1441831918 0.245972 0.610291 -0.184204 0.730103 1441831918 0.245972 0.610291 -0.184204 0.730103 1441831918 0.245972 0.610291 -0.184204 0.730103 1441831918 0.245972 0.610291 -0.184204 0.730103 1441831918 0.245972 0.610291 -0.184204 0.730103 1441831918 0.245972 0.610291 -0.184204 0.730103 1441831918 0.240417 0.608093 -0.179321 0.734985 1441831918 0.240417 0.608093 -0.179321 0.734985 1441831918 0.240417 0.608093 -0.179321 0.734985 1441831918 0.240417 0.608093 -0.179321 0.734985 1441831918 0.240417 0.608093 -0.179321 0.734985 1441831918 0.240417 0.608093 -0.179321 0.734985 1441831918 0.223694 0.613281 -0.141235 0.744202 1441831918 0.223694 0.613281 -0.141235 0.744202 1441831918 0.223694 0.613281 -0.141235 0.744202 1441831918 0.223694 0.613281 -0.141235 0.744202 1441831918 0.223694 0.613281 -0.141235 0.744202 1441831918 0.223694 0.613281 -0.141235 0.744202 1441831918 0.223694 0.613281 -0.141235 0.744202 1441831918 0.242615 0.619080 -0.148193 0.731995 1441831918 0.242615 0.619080 -0.148193 0.731995 1441831918 0.242615 0.619080 -0.148193 0.731995 1441831918 0.242615 0.619080 -0.148193 0.731995 1441831918 0.242615 0.619080 -0.148193 0.731995 1441831918 0.242615 0.619080 -0.148193 0.731995 1441831918 0.258606 0.617126 -0.141907 0.729431 1441831918 0.258606 0.617126 -0.141907 0.729431 1441831918 0.258606 0.617126 -0.141907 0.729431 1441831918 0.258606 0.617126 -0.141907 0.729431 1441831918 0.258606 0.617126 -0.141907 0.729431 1441831918 0.258606 0.617126 -0.141907 0.729431 1441831918 0.266846 0.612305 -0.138000 0.731262 1441831918 0.266846 0.612305 -0.138000 0.731262 1441831918 0.266846 0.612305 -0.138000 0.731262 1441831918 0.266846 0.612305 -0.138000 0.731262 1441831918 0.265747 0.611755 -0.133423 0.732971 1441831918 0.265747 0.611755 -0.133423 0.732971 1441831918 0.265747 0.611755 -0.133423 0.732971 1441831918 0.265747 0.611755 -0.133423 0.732971 1441831918 0.265747 0.611755 -0.133423 0.732971 1441831918 0.265747 0.611755 -0.133423 0.732971 1441831918 0.265747 0.611755 -0.133423 0.732971 1441831918 0.257690 0.612244 -0.124695 0.736938 1441831918 0.257690 0.612244 -0.124695 0.736938 1441831918 0.257690 0.612244 -0.124695 0.736938 1441831918 0.257690 0.612244 -0.124695 0.736938 1441831918 0.257690 0.612244 -0.124695 0.736938 1441831918 0.257690 0.612244 -0.124695 0.736938 1441831918 0.251343 0.612915 -0.125488 0.738464 1441831918 0.251343 0.612915 -0.125488 0.738464 1441831918 0.251343 0.612915 -0.125488 0.738464 1441831918 0.251343 0.612915 -0.125488 0.738464 1441831918 0.251343 0.612915 -0.125488 0.738464 1441831918 0.251343 0.612915 -0.125488 0.738464 1441831919 0.244080 0.614014 -0.125488 0.739990 1441831919 0.244080 0.614014 -0.125488 0.739990 1441831919 0.244080 0.614014 -0.125488 0.739990 1441831919 0.244080 0.614014 -0.125488 0.739990 1441831919 0.244080 0.614014 -0.125488 0.739990 1441831919 0.244080 0.614014 -0.125488 0.739990 1441831919 0.233459 0.617676 -0.118958 0.741455 1441831919 0.233459 0.617676 -0.118958 0.741455 1441831919 0.233459 0.617676 -0.118958 0.741455 1441831919 0.233459 0.617676 -0.118958 0.741455 1441831919 0.233459 0.617676 -0.118958 0.741455 1441831919 0.233459 0.617676 -0.118958 0.741455 1441831919 0.215088 0.623535 -0.105408 0.744141 1441831919 0.215088 0.623535 -0.105408 0.744141 1441831919 0.215088 0.623535 -0.105408 0.744141 1441831919 0.215088 0.623535 -0.105408 0.744141 1441831919 0.206177 0.629700 -0.094666 0.742920 1441831919 0.206177 0.629700 -0.094666 0.742920 1441831919 0.206177 0.629700 -0.094666 0.742920 1441831919 0.206177 0.629700 -0.094666 0.742920 1441831919 0.206177 0.629700 -0.094666 0.742920 1441831919 0.206177 0.629700 -0.094666 0.742920 1441831919 0.226379 0.635803 -0.111023 0.729431 1441831919 0.226379 0.635803 -0.111023 0.729431 1441831919 0.226379 0.635803 -0.111023 0.729431 1441831919 0.226379 0.635803 -0.111023 0.729431 1441831919 0.226379 0.635803 -0.111023 0.729431 1441831919 0.226379 0.635803 -0.111023 0.729431 1441831919 0.227112 0.641113 -0.101074 0.726013 1441831919 0.227112 0.641113 -0.101074 0.726013 1441831919 0.227112 0.641113 -0.101074 0.726013 1441831919 0.227112 0.641113 -0.101074 0.726013 1441831919 0.227112 0.641113 -0.101074 0.726013 1441831919 0.227112 0.641113 -0.101074 0.726013 1441831919 0.228088 0.639038 -0.095459 0.728271 1441831919 0.228088 0.639038 -0.095459 0.728271 1441831919 0.228088 0.639038 -0.095459 0.728271 1441831919 0.228088 0.639038 -0.095459 0.728271 1441831919 0.228088 0.639038 -0.095459 0.728271 1441831919 0.228088 0.639038 -0.095459 0.728271 1441831919 0.226929 0.635620 -0.098511 0.731201 1441831919 0.226929 0.635620 -0.098511 0.731201 1441831919 0.226929 0.635620 -0.098511 0.731201 1441831919 0.226929 0.635620 -0.098511 0.731201 1441831919 0.226929 0.635620 -0.098511 0.731201 1441831919 0.226929 0.635620 -0.098511 0.731201 1441831919 0.219971 0.631653 -0.095886 0.737122 1441831919 0.219971 0.631653 -0.095886 0.737122 1441831919 0.219971 0.631653 -0.095886 0.737122 1441831919 0.219971 0.631653 -0.095886 0.737122 1441831919 0.219971 0.631653 -0.095886 0.737122 1441831919 0.219971 0.631653 -0.095886 0.737122 1441831919 0.217224 0.630066 -0.094055 0.739502 1441831919 0.217224 0.630066 -0.094055 0.739502 1441831919 0.217224 0.630066 -0.094055 0.739502 1441831919 0.217224 0.630066 -0.094055 0.739502 1441831919 0.217224 0.630066 -0.094055 0.739502 1441831919 0.217224 0.630066 -0.094055 0.739502 1441831919 0.217224 0.630066 -0.094055 0.739502 1441831919 0.215820 0.628845 -0.091125 0.741333 1441831919 0.215820 0.628845 -0.091125 0.741333 1441831919 0.215820 0.628845 -0.091125 0.741333 1441831919 0.215820 0.628845 -0.091125 0.741333 1441831919 0.215820 0.628845 -0.091125 0.741333 1441831919 0.215820 0.628845 -0.091125 0.741333 1441831919 0.215271 0.627686 -0.086487 0.743042 1441831919 0.215271 0.627686 -0.086487 0.743042 1441831919 0.215271 0.627686 -0.086487 0.743042 1441831919 0.215271 0.627686 -0.086487 0.743042 1441831919 0.215271 0.627686 -0.086487 0.743042 1441831919 0.215271 0.627686 -0.086487 0.743042 1441831919 0.215271 0.627686 -0.086487 0.743042 1441831919 0.206970 0.627319 -0.080688 0.746338 1441831919 0.206970 0.627319 -0.080688 0.746338 1441831919 0.206970 0.627319 -0.080688 0.746338 1441831919 0.206970 0.627319 -0.080688 0.746338 1441831919 0.206970 0.627319 -0.080688 0.746338 1441831919 0.206970 0.627319 -0.080688 0.746338 1441831919 0.204773 0.630798 -0.088867 0.743042 1441831919 0.204773 0.630798 -0.088867 0.743042 1441831919 0.204773 0.630798 -0.088867 0.743042 1441831919 0.204773 0.630798 -0.088867 0.743042 1441831919 0.204773 0.630798 -0.088867 0.743042 1441831919 0.204773 0.630798 -0.088867 0.743042 1441831919 0.233704 0.632690 -0.112732 0.729553 1441831919 0.233704 0.632690 -0.112732 0.729553 1441831919 0.233704 0.632690 -0.112732 0.729553 1441831919 0.233704 0.632690 -0.112732 0.729553 1441831919 0.233704 0.632690 -0.112732 0.729553 1441831919 0.233704 0.632690 -0.112732 0.729553 1441831919 0.236816 0.639587 -0.103027 0.723999 1441831919 0.236816 0.639587 -0.103027 0.723999 1441831919 0.236816 0.639587 -0.103027 0.723999 1441831919 0.236816 0.639587 -0.103027 0.723999 1441831919 0.231384 0.637573 -0.088623 0.729370 1441831919 0.231384 0.637573 -0.088623 0.729370 1441831919 0.231384 0.637573 -0.088623 0.729370 1441831919 0.231384 0.637573 -0.088623 0.729370 1441831919 0.231384 0.637573 -0.088623 0.729370 1441831919 0.231384 0.637573 -0.088623 0.729370 1441831919 0.226929 0.635925 -0.082581 0.732910 1441831919 0.226929 0.635925 -0.082581 0.732910 1441831919 0.226929 0.635925 -0.082581 0.732910 1441831919 0.226929 0.635925 -0.082581 0.732910 1441831919 0.219543 0.633057 -0.078064 0.738159 1441831919 0.219543 0.633057 -0.078064 0.738159 1441831920 0.219543 0.633057 -0.078064 0.738159 1441831920 0.219543 0.633057 -0.078064 0.738159 1441831920 0.219543 0.633057 -0.078064 0.738159 1441831920 0.219543 0.633057 -0.078064 0.738159 1441831920 0.219604 0.632874 -0.075806 0.738525 1441831920 0.219604 0.632874 -0.075806 0.738525 1441831920 0.219604 0.632874 -0.075806 0.738525 1441831920 0.219604 0.632874 -0.075806 0.738525 1441831920 0.214966 0.634155 -0.080139 0.738281 1441831920 0.214966 0.634155 -0.080139 0.738281 1441831920 0.214966 0.634155 -0.080139 0.738281 1441831920 0.214966 0.634155 -0.080139 0.738281 1441831920 0.214966 0.634155 -0.080139 0.738281 1441831920 0.214966 0.634155 -0.080139 0.738281 1441831920 0.201355 0.636780 -0.068787 0.741028 1441831920 0.201355 0.636780 -0.068787 0.741028 1441831920 0.201355 0.636780 -0.068787 0.741028 1441831920 0.201355 0.636780 -0.068787 0.741028 1441831920 0.201355 0.636780 -0.068787 0.741028 1441831920 0.189026 0.638977 -0.052307 0.743713 1441831920 0.189026 0.638977 -0.052307 0.743713 1441831920 0.189026 0.638977 -0.052307 0.743713 1441831920 0.189026 0.638977 -0.052307 0.743713 1441831920 0.189026 0.638977 -0.052307 0.743713 1441831920 0.171021 0.642700 -0.033447 0.745972 1441831920 0.171021 0.642700 -0.033447 0.745972 1441831920 0.171021 0.642700 -0.033447 0.745972 1441831920 0.177307 0.646179 -0.048340 0.740662 1441831920 0.177307 0.646179 -0.048340 0.740662 1441831920 0.177307 0.646179 -0.048340 0.740662 1441831920 0.177307 0.646179 -0.048340 0.740662 1441831920 0.177307 0.646179 -0.048340 0.740662 1441831920 0.177307 0.646179 -0.048340 0.740662 1441831920 0.201660 0.641541 -0.075928 0.736145 1441831920 0.201660 0.641541 -0.075928 0.736145 1441831920 0.201660 0.641541 -0.075928 0.736145 1441831920 0.201660 0.641541 -0.075928 0.736145 1441831920 0.201660 0.641541 -0.075928 0.736145 1441831920 0.201660 0.641541 -0.075928 0.736145 1441831920 0.201660 0.641541 -0.075928 0.736145 1441831920 0.211548 0.641602 -0.080383 0.732849 1441831920 0.211548 0.641602 -0.080383 0.732849 1441831920 0.211548 0.641602 -0.080383 0.732849 1441831920 0.211548 0.641602 -0.080383 0.732849 1441831920 0.211548 0.641602 -0.080383 0.732849 1441831920 0.211548 0.641602 -0.080383 0.732849 1441831920 0.220215 0.643311 -0.079041 0.728943 1441831920 0.220215 0.643311 -0.079041 0.728943 1441831920 0.220215 0.643311 -0.079041 0.728943 1441831920 0.220215 0.643311 -0.079041 0.728943 1441831920 0.220215 0.643311 -0.079041 0.728943 1441831920 0.220215 0.643311 -0.079041 0.728943 1441831920 0.220215 0.643311 -0.079041 0.728943 1441831920 0.218384 0.644287 -0.073792 0.729126 1441831920 0.218384 0.644287 -0.073792 0.729126 1441831920 0.218384 0.644287 -0.073792 0.729126 1441831920 0.218384 0.644287 -0.073792 0.729126 1441831920 0.218384 0.644287 -0.073792 0.729126 1441831920 0.218384 0.644287 -0.073792 0.729126 1441831920 0.218384 0.644287 -0.073792 0.729126 1441831920 0.213684 0.645142 -0.068542 0.730286 1441831920 0.213684 0.645142 -0.068542 0.730286 1441831920 0.213684 0.645142 -0.068542 0.730286 1441831920 0.213684 0.645142 -0.068542 0.730286 1441831920 0.213684 0.645142 -0.068542 0.730286 1441831920 0.213684 0.645142 -0.068542 0.730286 1441831920 0.210022 0.645386 -0.068787 0.731140 1441831920 0.210022 0.645386 -0.068787 0.731140 1441831920 0.210022 0.645386 -0.068787 0.731140 1441831920 0.199036 0.649170 -0.056152 0.731873 1441831920 0.199036 0.649170 -0.056152 0.731873 1441831920 0.199036 0.649170 -0.056152 0.731873 1441831920 0.199036 0.649170 -0.056152 0.731873 1441831920 0.199036 0.649170 -0.056152 0.731873 1441831920 0.199036 0.649170 -0.056152 0.731873 1441831920 0.204773 0.656311 -0.025391 0.725708 1441831920 0.204773 0.656311 -0.025391 0.725708 1441831920 0.204773 0.656311 -0.025391 0.725708 1441831920 0.204773 0.656311 -0.025391 0.725708 1441831920 0.204773 0.656311 -0.025391 0.725708 1441831920 0.204773 0.656311 -0.025391 0.725708 1441831920 0.184204 0.665283 0.014038 0.723328 1441831920 0.184204 0.665283 0.014038 0.723328 1441831920 0.184204 0.665283 0.014038 0.723328 1441831920 0.184204 0.665283 0.014038 0.723328 1441831920 0.184204 0.665283 0.014038 0.723328 1441831920 0.184204 0.665283 0.014038 0.723328 1441831920 0.184204 0.665283 0.014038 0.723328 1441831920 0.206604 0.679443 0.011292 0.703857 1441831920 0.206604 0.679443 0.011292 0.703857 1441831920 0.206604 0.679443 0.011292 0.703857 1441831920 0.206604 0.679443 0.011292 0.703857 1441831920 0.206604 0.679443 0.011292 0.703857 1441831920 0.206604 0.679443 0.011292 0.703857 1441831920 0.247009 0.681213 -0.033752 0.688232 1441831920 0.247009 0.681213 -0.033752 0.688232 1441831920 0.247009 0.681213 -0.033752 0.688232 1441831920 0.247009 0.681213 -0.033752 0.688232 1441831920 0.247009 0.681213 -0.033752 0.688232 1441831920 0.266724 0.678772 -0.053223 0.682068 1441831921 0.266724 0.678772 -0.053223 0.682068 1441831921 0.266724 0.678772 -0.053223 0.682068 1441831921 0.266724 0.678772 -0.053223 0.682068 1441831921 0.266724 0.678772 -0.053223 0.682068 1441831921 0.257751 0.679749 -0.044189 0.685181 1441831921 0.257751 0.679749 -0.044189 0.685181 1441831921 0.257751 0.679749 -0.044189 0.685181 1441831921 0.257751 0.679749 -0.044189 0.685181 1441831921 0.257751 0.679749 -0.044189 0.685181 1441831921 0.257751 0.679749 -0.044189 0.685181 1441831921 0.244568 0.679504 -0.029785 0.690979 1441831921 0.244568 0.679504 -0.029785 0.690979 1441831921 0.244568 0.679504 -0.029785 0.690979 1441831921 0.244568 0.679504 -0.029785 0.690979 1441831921 0.244568 0.679504 -0.029785 0.690979 1441831921 0.249512 0.670959 -0.034851 0.697327 1441831921 0.249512 0.670959 -0.034851 0.697327 1441831921 0.249512 0.670959 -0.034851 0.697327 1441831921 0.255249 0.661560 -0.045837 0.703552 1441831921 0.255249 0.661560 -0.045837 0.703552 1441831921 0.255249 0.661560 -0.045837 0.703552 1441831921 0.255249 0.661560 -0.045837 0.703552 1441831921 0.255249 0.661560 -0.045837 0.703552 1441831921 0.255249 0.661560 -0.045837 0.703552 1441831921 0.247437 0.654968 -0.035156 0.713074 1441831921 0.247437 0.654968 -0.035156 0.713074 1441831921 0.247437 0.654968 -0.035156 0.713074 1441831921 0.247437 0.654968 -0.035156 0.713074 1441831921 0.244690 0.646362 -0.024414 0.722229 1441831921 0.244690 0.646362 -0.024414 0.722229 1441831921 0.244690 0.646362 -0.024414 0.722229 1441831921 0.244690 0.646362 -0.024414 0.722229 1441831921 0.244690 0.646362 -0.024414 0.722229 1441831921 0.244690 0.646362 -0.024414 0.722229 1441831921 0.239075 0.637207 -0.019897 0.732361 1441831921 0.239075 0.637207 -0.019897 0.732361 1441831921 0.239075 0.637207 -0.019897 0.732361 1441831921 0.239075 0.637207 -0.019897 0.732361 1441831921 0.229919 0.634521 -0.022034 0.737549 1441831921 0.229919 0.634521 -0.022034 0.737549 1441831921 0.229919 0.634521 -0.022034 0.737549 1441831921 0.229919 0.634521 -0.022034 0.737549 1441831921 0.229919 0.634521 -0.022034 0.737549 1441831921 0.229919 0.634521 -0.022034 0.737549 1441831921 0.239868 0.630920 -0.043457 0.736450 1441831921 0.239868 0.630920 -0.043457 0.736450 1441831921 0.239868 0.630920 -0.043457 0.736450 1441831921 0.239868 0.630920 -0.043457 0.736450 1441831921 0.239868 0.630920 -0.043457 0.736450 1441831921 0.239868 0.630920 -0.043457 0.736450 1441831921 0.239868 0.630920 -0.043457 0.736450 1441831921 0.247009 0.630188 -0.055969 0.733887 1441831921 0.247009 0.630188 -0.055969 0.733887 1441831921 0.247009 0.630188 -0.055969 0.733887 1441831921 0.247009 0.630188 -0.055969 0.733887 1441831921 0.247009 0.630188 -0.055969 0.733887 1441831921 0.247009 0.630188 -0.055969 0.733887 1441831921 0.257141 0.626587 -0.065674 0.732666 1441831921 0.257141 0.626587 -0.065674 0.732666 1441831921 0.257141 0.626587 -0.065674 0.732666 1441831921 0.257141 0.626587 -0.065674 0.732666 1441831921 0.257141 0.626587 -0.065674 0.732666 1441831921 0.257141 0.626587 -0.065674 0.732666 1441831921 0.257141 0.626587 -0.065674 0.732666 1441831921 0.259338 0.627930 -0.060181 0.731262 1441831921 0.259338 0.627930 -0.060181 0.731262 1441831921 0.259338 0.627930 -0.060181 0.731262 1441831921 0.259338 0.627930 -0.060181 0.731262 1441831921 0.259338 0.627930 -0.060181 0.731262 1441831921 0.259338 0.627930 -0.060181 0.731262 1441831921 0.255066 0.631409 -0.049133 0.730591 1441831921 0.255066 0.631409 -0.049133 0.730591 1441831921 0.255066 0.631409 -0.049133 0.730591 1441831921 0.255066 0.631409 -0.049133 0.730591 1441831921 0.255066 0.631409 -0.049133 0.730591 1441831921 0.255066 0.631409 -0.049133 0.730591 1441831921 0.250305 0.633667 -0.045288 0.730530 1441831921 0.250305 0.633667 -0.045288 0.730530 1441831921 0.250305 0.633667 -0.045288 0.730530 1441831921 0.250305 0.633667 -0.045288 0.730530 1441831921 0.250305 0.633667 -0.045288 0.730530 1441831921 0.243103 0.635925 -0.041931 0.731201 1441831921 0.243103 0.635925 -0.041931 0.731201 1441831921 0.243103 0.635925 -0.041931 0.731201 1441831921 0.243103 0.635925 -0.041931 0.731201 1441831921 0.243103 0.635925 -0.041931 0.731201 1441831921 0.243103 0.635925 -0.041931 0.731201 1441831921 0.232727 0.637756 -0.030884 0.733521 1441831921 0.232727 0.637756 -0.030884 0.733521 1441831921 0.232727 0.637756 -0.030884 0.733521 1441831921 0.232727 0.637756 -0.030884 0.733521 1441831921 0.232727 0.637756 -0.030884 0.733521 1441831921 0.232727 0.637756 -0.030884 0.733521 1441831921 0.232727 0.637756 -0.030884 0.733521 1441831921 0.211609 0.639954 -0.003662 0.738647 1441831921 0.211609 0.639954 -0.003662 0.738647 1441831921 0.211609 0.639954 -0.003662 0.738647 1441831921 0.211609 0.639954 -0.003662 0.738647 1441831921 0.211609 0.639954 -0.003662 0.738647 1441831921 0.211609 0.639954 -0.003662 0.738647 1441831921 0.221008 0.642151 -0.004883 0.733887 1441831921 0.221008 0.642151 -0.004883 0.733887 1441831921 0.221008 0.642151 -0.004883 0.733887 1441831922 0.221008 0.642151 -0.004883 0.733887 1441831922 0.221008 0.642151 -0.004883 0.733887 1441831922 0.221008 0.642151 -0.004883 0.733887 1441831922 0.247070 0.633850 -0.039551 0.731750 1441831922 0.247070 0.633850 -0.039551 0.731750 1441831922 0.247070 0.633850 -0.039551 0.731750 1441831922 0.247070 0.633850 -0.039551 0.731750 1441831922 0.247070 0.633850 -0.039551 0.731750 1441831922 0.247070 0.633850 -0.039551 0.731750 1441831922 0.253113 0.636902 -0.044861 0.726746 1441831922 0.253113 0.636902 -0.044861 0.726746 1441831922 0.253113 0.636902 -0.044861 0.726746 1441831922 0.253113 0.636902 -0.044861 0.726746 1441831922 0.253113 0.636902 -0.044861 0.726746 1441831922 0.253113 0.636902 -0.044861 0.726746 1441831922 0.267517 0.634827 -0.058044 0.722473 1441831922 0.267517 0.634827 -0.058044 0.722473 1441831922 0.267517 0.634827 -0.058044 0.722473 1441831922 0.267517 0.634827 -0.058044 0.722473 1441831922 0.267517 0.634827 -0.058044 0.722473 1441831922 0.267517 0.634827 -0.058044 0.722473 1441831922 0.271973 0.634094 -0.065369 0.720764 1441831922 0.271973 0.634094 -0.065369 0.720764 1441831922 0.271973 0.634094 -0.065369 0.720764 1441831922 0.271973 0.634094 -0.065369 0.720764 1441831922 0.271973 0.634094 -0.065369 0.720764 1441831922 0.271973 0.634094 -0.065369 0.720764 1441831922 0.265320 0.636536 -0.059143 0.721680 1441831922 0.265320 0.636536 -0.059143 0.721680 1441831922 0.265320 0.636536 -0.059143 0.721680 1441831922 0.265320 0.636536 -0.059143 0.721680 1441831922 0.265320 0.636536 -0.059143 0.721680 1441831922 0.265320 0.636536 -0.059143 0.721680 1441831922 0.258362 0.640198 -0.051636 0.721558 1441831922 0.258362 0.640198 -0.051636 0.721558 1441831922 0.258362 0.640198 -0.051636 0.721558 1441831922 0.258362 0.640198 -0.051636 0.721558 1441831922 0.258362 0.640198 -0.051636 0.721558 1441831922 0.258362 0.640198 -0.051636 0.721558 1441831922 0.249695 0.642273 -0.047424 0.723022 1441831922 0.249695 0.642273 -0.047424 0.723022 1441831922 0.249695 0.642273 -0.047424 0.723022 1441831922 0.249695 0.642273 -0.047424 0.723022 1441831922 0.249695 0.642273 -0.047424 0.723022 1441831922 0.249695 0.642273 -0.047424 0.723022 1441831922 0.242310 0.647400 -0.030945 0.721863 1441831922 0.242310 0.647400 -0.030945 0.721863 1441831922 0.242310 0.647400 -0.030945 0.721863 1441831922 0.242310 0.647400 -0.030945 0.721863 1441831922 0.242310 0.647400 -0.030945 0.721863 1441831922 0.242310 0.647400 -0.030945 0.721863 1441831922 0.242065 0.648682 -0.023865 0.721130 1441831922 0.242065 0.648682 -0.023865 0.721130 1441831922 0.242065 0.648682 -0.023865 0.721130 1441831922 0.242065 0.648682 -0.023865 0.721130 1441831922 0.242065 0.648682 -0.023865 0.721130 1441831922 0.242065 0.648682 -0.023865 0.721130 1441831922 0.245300 0.652954 -0.021057 0.716187 1441831922 0.245300 0.652954 -0.021057 0.716187 1441831922 0.245300 0.652954 -0.021057 0.716187 1441831922 0.245300 0.652954 -0.021057 0.716187 1441831922 0.245300 0.652954 -0.021057 0.716187 1441831922 0.245300 0.652954 -0.021057 0.716187 1441831922 0.262756 0.652893 -0.033997 0.709534 1441831922 0.262756 0.652893 -0.033997 0.709534 1441831922 0.262756 0.652893 -0.033997 0.709534 1441831922 0.262756 0.652893 -0.033997 0.709534 1441831922 0.274231 0.651550 -0.049683 0.705505 1441831922 0.274231 0.651550 -0.049683 0.705505 1441831922 0.274231 0.651550 -0.049683 0.705505 1441831922 0.274231 0.651550 -0.049683 0.705505 1441831922 0.274231 0.651550 -0.049683 0.705505 1441831922 0.274231 0.651550 -0.049683 0.705505 1441831922 0.281555 0.649109 -0.064941 0.703613 1441831922 0.281555 0.649109 -0.064941 0.703613 1441831922 0.281555 0.649109 -0.064941 0.703613 1441831922 0.281555 0.649109 -0.064941 0.703613 1441831922 0.281555 0.649109 -0.064941 0.703613 1441831922 0.281555 0.649109 -0.064941 0.703613 1441831922 0.281555 0.649109 -0.064941 0.703613 1441831922 0.279785 0.648499 -0.069031 0.704468 1441831922 0.279785 0.648499 -0.069031 0.704468 1441831922 0.279785 0.648499 -0.069031 0.704468 1441831922 0.279785 0.648499 -0.069031 0.704468 1441831922 0.277100 0.647156 -0.071106 0.706604 1441831922 0.277100 0.647156 -0.071106 0.706604 1441831922 0.277100 0.647156 -0.071106 0.706604 1441831922 0.277100 0.647156 -0.071106 0.706604 1441831922 
0.301208 0.436462 -0.384949 0.755371 1441831924 0.301208 0.436462 -0.384949 0.755371 1441831924 0.301208 0.436462 -0.384949 0.755371 1441831924 0.301208 0.436462 -0.384949 0.755371 1441831924 0.301208 0.436462 -0.384949 0.755371 1441831924 0.301208 0.436462 -0.384949 0.755371 1441831924 0.192810 0.322083 -0.519531 0.767517 1441831924 0.192810 0.322083 -0.519531 0.767517 1441831924 0.192810 0.322083 -0.519531 0.767517 1441831924 0.192810 0.322083 -0.519531 0.767517 1441831924 0.192810 0.322083 -0.519531 0.767517 1441831924 0.093811 0.257690 -0.540527 0.795349 1441831924 0.093811 0.257690 -0.540527 0.795349 1441831924 0.093811 0.257690 -0.540527 0.795349 1441831924 0.093811 0.257690 -0.540527 0.795349 1441831924 0.093811 0.257690 -0.540527 0.795349 1441831924 0.093811 0.257690 -0.540527 0.795349 1441831924 0.031799 0.228699 -0.496765 0.836548 1441831924 0.031799 0.228699 -0.496765 0.836548 1441831924 0.031799 0.228699 -0.496765 0.836548 1441831924 0.031799 0.228699 -0.496765 0.836548 1441831924 -0.063782 0.207703 -0.434204 0.874207 1441831925 -0.063782 0.207703 -0.434204 0.874207 1441831925 -0.063782 0.207703 -0.434204 0.874207 1441831925 -0.063782 0.207703 -0.434204 0.874207 1441831925 -0.063782 0.207703 -0.434204 0.874207 1441831925 -0.063782 0.207703 -0.434204 0.874207 1441831925 -0.160461 0.124634 -0.280090 0.938171 1441831925 -0.160461 0.124634 -0.280090 0.938171 1441831925 -0.160461 0.124634 -0.280090 0.938171 1441831925 -0.160461 0.124634 -0.280090 0.938171 1441831925 -0.160461 0.124634 -0.280090 0.938171 1441831925 -0.160461 0.124634 -0.280090 0.938171 1441831925 -0.222534 0.064697 -0.253296 0.939209 1441831925 -0.222534 0.064697 -0.253296 0.939209 1441831925 -0.222534 0.064697 -0.253296 0.939209 1441831925 -0.222534 0.064697 -0.253296 0.939209 1441831925 -0.222534 0.064697 -0.253296 0.939209 1441831925 -0.222534 0.064697 -0.253296 0.939209 1441831925 -0.222534 0.064697 -0.253296 0.939209 1441831925 -0.225952 0.023621 -0.167725 0.959290 1441831925 -0.225952 0.023621 -0.167725 0.959290 1441831925 -0.225952 0.023621 -0.167725 0.959290 1441831925 -0.225952 0.023621 -0.167725 0.959290 1441831925 -0.171265 0.108704 -0.174683 0.963501 1441831925 -0.171265 0.108704 -0.174683 0.963501 1441831925 -0.171265 0.108704 -0.174683 0.963501 1441831925 -0.171265 0.108704 -0.174683 0.963501 1441831925 -0.171265 0.108704 -0.174683 0.963501 1441831925 -0.088013 0.206848 -0.362793 0.904358 1441831925 -0.088013 0.206848 -0.362793 0.904358 1441831925 -0.088013 0.206848 -0.362793 0.904358 1441831925 -0.088013 0.206848 -0.362793 0.904358 1441831925 -0.088013 0.206848 -0.362793 0.904358 1441831925 -0.088013 0.206848 -0.362793 0.904358 1441831925 -0.027588 0.221313 -0.408325 0.885132 1441831925 -0.027588 0.221313 -0.408325 0.885132 1441831925 -0.027588 0.221313 -0.408325 0.885132 1441831925 -0.027588 0.221313 -0.408325 0.885132 1441831925 -0.027588 0.221313 -0.408325 0.885132 1441831925 -0.027588 0.221313 -0.408325 0.885132 1441831925 -0.006897 0.189758 -0.369202 0.909729 1441831925 -0.006897 0.189758 -0.369202 0.909729 1441831925 -0.006897 0.189758 -0.369202 0.909729 1441831925 -0.006897 0.189758 -0.369202 0.909729 1441831925 -0.006897 0.189758 -0.369202 0.909729 1441831925 -0.006897 0.189758 -0.369202 0.909729 1441831925 0.031616 0.167664 -0.409119 0.896362 1441831925 0.031616 0.167664 -0.409119 0.896362 1441831925 0.031616 0.167664 -0.409119 0.896362 1441831925 0.031616 0.167664 -0.409119 0.896362 1441831925 0.031616 0.167664 -0.409119 0.896362 1441831925 0.031738 0.145020 -0.478699 0.865295 1441831925 0.031738 0.145020 -0.478699 0.865295 1441831925 0.031738 0.145020 -0.478699 0.865295 1441831925 0.031738 0.145020 -0.478699 0.865295 1441831925 0.031738 0.145020 -0.478699 0.865295 1441831925 0.031738 0.145020 -0.478699 0.865295 1441831925 0.031738 0.145020 -0.478699 0.865295 1441831925 0.007507 0.129944 -0.478027 0.868652 1441831925 0.007507 0.129944 -0.478027 0.868652 1441831925 0.007507 0.129944 -0.478027 0.868652 1441831925 0.007507 0.129944 -0.478027 0.868652 1441831925 0.007507 0.129944 -0.478027 0.868652 1441831925 0.007507 0.129944 -0.478027 0.868652 1441831925 -0.062134 0.118530 -0.441467 0.887207 1441831925 -0.062134 0.118530 -0.441467 0.887207 1441831925 -0.062134 0.118530 -0.441467 0.887207 1441831925 -0.062134 0.118530 -0.441467 0.887207 1441831925 -0.062134 0.118530 -0.441467 0.887207 1441831925 -0.062134 0.118530 -0.441467 0.887207 1441831925 -0.137268 0.101013 -0.315369 0.933533 1441831925 -0.137268 0.101013 -0.315369 0.933533 1441831925 -0.137268 0.101013 -0.315369 0.933533 1441831925 -0.137268 0.101013 -0.315369 0.933533 1441831925 -0.137268 0.101013 -0.315369 0.933533 1441831925 -0.137268 0.101013 -0.315369 0.933533 1441831925 -0.184326 0.025879 -0.239746 0.952820 1441831925 -0.184326 0.025879 -0.239746 0.952820 1441831925 -0.184326 0.025879 -0.239746 0.952820 1441831925 -0.184326 0.025879 -0.239746 0.952820 1441831925 -0.184326 0.025879 -0.239746 0.952820 1441831925 -0.184326 0.025879 -0.239746 0.952820 1441831925 -0.184326 0.025879 -0.239746 0.952820 1441831925 -0.234619 -0.025208 -0.190918 0.952820 1441831925 -0.234619 -0.025208 -0.190918 0.952820 1441831925 -0.234619 -0.025208 -0.190918 0.952820 1441831925 -0.234619 -0.025208 -0.190918 0.952820 1441831925 -0.234619 -0.025208 -0.190918 0.952820 1441831925 -0.234619 -0.025208 -0.190918 0.952820 1441831925 -0.171387 0.052124 -0.089111 0.979736 1441831925 -0.171387 0.052124 -0.089111 0.979736 1441831925 -0.171387 0.052124 -0.089111 0.979736 1441831925 -0.171387 0.052124 -0.089111 0.979736 1441831925 -0.171387 0.052124 -0.089111 0.979736 1441831925 -0.171387 0.052124 -0.089111 0.979736 1441831925 -0.171387 0.052124 -0.089111 0.979736 1441831925 -0.089355 0.169250 -0.302612 0.933655 1441831925 -0.089355 0.169250 -0.302612 0.933655 1441831925 -0.089355 0.169250 -0.302612 0.933655 1441831925 -0.089355 0.169250 -0.302612 0.933655 1441831925 -0.089355 0.169250 -0.302612 0.933655 1441831925 -0.089355 0.169250 -0.302612 0.933655 1441831925 -0.007996 0.214783 -0.385803 0.897156 1441831925 -0.007996 0.214783 -0.385803 0.897156 1441831925 -0.007996 0.214783 -0.385803 0.897156 1441831925 -0.007996 0.214783 -0.385803 0.897156 1441831925 -0.007996 0.214783 -0.385803 0.897156 1441831925 -0.007996 0.214783 -0.385803 0.897156 1441831925 0.026978 0.211243 -0.352112 0.911377 1441831925 0.026978 0.211243 -0.352112 0.911377 1441831926 0.026978 0.211243 -0.352112 0.911377 1441831926 0.026978 0.211243 -0.352112 0.911377 1441831926 0.041199 0.191040 -0.348267 0.916748 1441831926 0.041199 0.191040 -0.348267 0.916748 1441831926 0.041199 0.191040 -0.348267 0.916748 1441831926 0.041199 0.191040 -0.348267 0.916748 1441831926 0.041199 0.191040 -0.348267 0.916748 1441831926 0.041199 0.191040 -0.348267 0.916748 1441831926 0.039978 0.168030 -0.413757 0.893799 1441831926 0.039978 0.168030 -0.413757 0.893799 1441831926 0.039978 0.168030 -0.413757 0.893799 1441831926 0.039978 0.168030 -0.413757 0.893799 1441831926 0.039978 0.168030 -0.413757 0.893799 1441831926 0.039978 0.168030 -0.413757 0.893799 1441831926 0.039978 0.168030 -0.413757 0.893799 1441831926 -0.000610 0.142517 -0.442566 0.885315 1441831926 -0.000610 0.142517 -0.442566 0.885315 1441831926 -0.000610 0.142517 -0.442566 0.885315 1441831926 -0.000610 0.142517 -0.442566 0.885315 1441831926 -0.000610 0.142517 -0.442566 0.885315 1441831926 -0.000610 0.142517 -0.442566 0.885315 1441831926 -0.082703 0.108093 -0.382751 0.913757 1441831926 -0.082703 0.108093 -0.382751 0.913757 1441831926 -0.082703 0.108093 -0.382751 0.913757 1441831926 -0.082703 0.108093 -0.382751 0.913757 1441831926 -0.082703 0.108093 -0.382751 0.913757 1441831926 -0.144836 0.072815 -0.268738 0.949463 1441831926 -0.144836 0.072815 -0.268738 0.949463 1441831926 -0.144836 0.072815 -0.268738 0.949463 1441831926 -0.144836 0.072815 -0.268738 0.949463 1441831926 -0.194641 0.029053 -0.243713 0.949646 1441831926 -0.194641 0.029053 -0.243713 0.949646 1441831926 -0.194641 0.029053 -0.243713 0.949646 1441831926 -0.194641 0.029053 -0.243713 0.949646 1441831926 -0.194641 0.029053 -0.243713 0.949646 1441831926 -0.194641 0.029053 -0.243713 0.949646 1441831926 -0.194641 0.029053 -0.243713 0.949646 1441831926 -0.224182 -0.025818 -0.148743 0.962769 1441831926 -0.224182 -0.025818 -0.148743 0.962769 1441831926 -0.224182 -0.025818 -0.148743 0.962769 1441831926 -0.224182 -0.025818 -0.148743 0.962769 1441831926 -0.224182 -0.025818 -0.148743 0.962769 1441831926 -0.163696 0.047485 -0.060303 0.983521 1441831926 -0.163696 0.047485 -0.060303 0.983521 1441831926 -0.163696 0.047485 -0.060303 0.983521 1441831926 -0.163696 0.047485 -0.060303 0.983521 1441831926 -0.163696 0.047485 -0.060303 0.983521 1441831926 -0.163696 0.047485 -0.060303 0.983521 1441831926 -0.163696 0.047485 -0.060303 0.983521 1441831926 -0.106018 0.139832 -0.260254 0.949463 1441831926 -0.106018 0.139832 -0.260254 0.949463 1441831926 -0.106018 0.139832 -0.260254 0.949463 1441831926 -0.106018 0.139832 -0.260254 0.949463 1441831926 -0.106018 0.139832 -0.260254 0.949463 1441831926 -0.106018 0.139832 -0.260254 0.949463 1441831926 -0.032654 0.187500 -0.372253 0.908386 1441831926 -0.032654 0.187500 -0.372253 0.908386 1441831926 -0.032654 0.187500 -0.372253 0.908386 1441831926 -0.032654 0.187500 -0.372253 0.908386 1441831926 -0.032654 0.187500 -0.372253 0.908386 1441831926 -0.032654 0.187500 -0.372253 0.908386 1441831926 -0.015808 0.169495 -0.349182 0.921448 1441831926 -0.015808 0.169495 -0.349182 0.921448 1441831926 -0.015808 0.169495 -0.349182 0.921448 1441831926 -0.015808 0.169495 -0.349182 0.921448 1441831926 -0.015808 0.169495 -0.349182 0.921448 1441831926 -0.015808 0.169495 -0.349182 0.921448 1441831926 -0.009827 0.138672 -0.330627 0.933411 1441831926 -0.009827 0.138672 -0.330627 0.933411 1441831926 -0.009827 0.138672 -0.330627 0.933411 1441831926 -0.009827 0.138672 -0.330627 0.933411 1441831926 -0.009827 0.138672 -0.330627 0.933411 1441831926 -0.009827 0.138672 -0.330627 0.933411 1441831926 -0.023071 0.117920 -0.408508 0.904785 1441831926 -0.023071 0.117920 -0.408508 0.904785 1441831926 -0.023071 0.117920 -0.408508 0.904785 1441831926 -0.023071 0.117920 -0.408508 0.904785 1441831926 -0.023071 0.117920 -0.408508 0.904785 1441831926 -0.023071 0.117920 -0.408508 0.904785 1441831926 -0.023071 0.117920 -0.408508 0.904785 1441831926 -0.086548 0.117859 -0.453491 0.879150 1441831926 -0.086548 0.117859 -0.453491 0.879150 1441831926 -0.086548 0.117859 -0.453491 0.879150 1441831926 -0.086548 0.117859 -0.453491 0.879150 1441831926 -0.086548 0.117859 -0.453491 0.879150 1441831926 -0.086548 0.117859 -0.453491 0.879150 1441831926 -0.186096 0.131348 -0.378601 0.897095 1441831926 -0.186096 0.131348 -0.378601 0.897095 1441831926 -0.186096 0.131348 -0.378601 0.897095 1441831926 -0.186096 0.131348 -0.378601 0.897095 1441831926 -0.186096 0.131348 -0.378601 0.897095 1441831926 -0.186096 0.131348 -0.378601 0.897095 1441831926 -0.222412 0.104126 -0.252563 0.935852 1441831926 -0.222412 0.104126 -0.252563 0.935852 1441831926 -0.222412 0.104126 -0.252563 0.935852 1441831926 -0.222412 0.104126 -0.252563 0.935852 1441831926 -0.222412 0.104126 -0.252563 0.935852 1441831926 -0.222412 0.104126 -0.252563 0.935852 1441831926 -0.278076 0.058655 -0.288513 0.914307 1441831926 -0.278076 0.058655 -0.288513 0.914307 1441831926 -0.278076 0.058655 -0.288513 0.914307 1441831926 -0.278076 0.058655 -0.288513 0.914307 1441831926 -0.278076 0.058655 -0.288513 0.914307 1441831926 -0.231750 0.064758 -0.190552 0.951721 1441831926 -0.231750 0.064758 -0.190552 0.951721 1441831926 -0.231750 0.064758 -0.190552 0.951721 1441831927 -0.231750 0.064758 -0.190552 0.951721 1441831927 -0.231750 0.064758 -0.190552 0.951721 1441831927 -0.231750 0.064758 -0.190552 0.951721 1441831927 -0.231750 0.064758 -0.190552 0.951721 1441831927 -0.163452 0.135681 -0.197266 0.957031 1441831927 -0.163452 0.135681 -0.197266 0.957031 1441831927 -0.163452 0.135681 -0.197266 0.957031 1441831927 -0.163452 0.135681 -0.197266 0.957031 1441831927 -0.163452 0.135681 -0.197266 0.957031 1441831927 -0.163452 0.135681 -0.197266 0.957031 1441831927 -0.076538 0.206543 -0.352295 0.909607 1441831927 -0.076538 0.206543 -0.352295 0.909607 1441831927 -0.076538 0.206543 -0.352295 0.909607 1441831927 -0.076538 0.206543 -0.352295 0.909607 1441831927 -0.076538 0.206543 -0.352295 0.909607 1441831927 -0.076538 0.206543 -0.352295 0.909607 1441831927 -0.017395 0.210022 -0.379578 0.900818 1441831927 -0.017395 0.210022 -0.379578 0.900818 1441831927 -0.017395 0.210022 -0.379578 0.900818 1441831927 -0.017395 0.210022 -0.379578 0.900818 1441831927 -0.017395 0.210022 -0.379578 0.900818 1441831927 -0.017395 0.210022 -0.379578 0.900818 1441831927 0.004517 0.178833 -0.331299 0.926392 1441831927 0.004517 0.178833 -0.331299 0.926392 1441831927 0.004517 0.178833 -0.331299 0.926392 1441831927 0.004517 0.178833 -0.331299 0.926392 1441831927 0.004517 0.178833 -0.331299 0.926392 1441831927 0.004517 0.178833 -0.331299 0.926392 1441831927 0.033997 0.153381 -0.396118 0.904602 1441831927 0.033997 0.153381 -0.396118 0.904602 1441831927 0.033997 0.153381 -0.396118 0.904602 1441831927 0.033997 0.153381 -0.396118 0.904602 1441831927 0.033997 0.153381 -0.396118 0.904602 1441831927 0.033997 0.153381 -0.396118 0.904602 1441831927 0.024963 0.146973 -0.495605 0.855591 1441831927 0.024963 0.146973 -0.495605 0.855591 1441831927 0.024963 0.146973 -0.495605 0.855591 1441831927 0.024963 0.146973 -0.495605 0.855591 1441831927 0.024963 0.146973 -0.495605 0.855591 1441831927 0.024963 0.146973 -0.495605 0.855591 1441831927 -0.039978 0.143921 -0.511719 0.846069 1441831927 -0.039978 0.143921 -0.511719 0.846069 1441831927 -0.039978 0.143921 -0.511719 0.846069 1441831927 -0.039978 0.143921 -0.511719 0.846069 1441831927 -0.039978 0.143921 -0.511719 0.846069 1441831927 -0.039978 0.143921 -0.511719 0.846069 1441831927 -0.039978 0.143921 -0.511719 0.846069 1441831927 -0.156128 0.139526 -0.383484 0.899475 1441831927 -0.156128 0.139526 -0.383484 0.899475 1441831927 -0.156128 0.139526 -0.383484 0.899475 1441831927 -0.156128 0.139526 -0.383484 0.899475 1441831927 -0.156128 0.139526 -0.383484 0.899475 1441831927 -0.156128 0.139526 -0.383484 0.899475 1441831927 -0.217590 0.090332 -0.234497 0.943115 1441831927 -0.217590 0.090332 -0.234497 0.943115 1441831927 -0.217590 0.090332 -0.234497 0.943115 1441831927 -0.217590 0.090332 -0.234497 0.943115 1441831927 -0.217590 0.090332 -0.234497 0.943115 1441831927 -0.217590 0.090332 -0.234497 0.943115 1441831927 -0.217590 0.090332 -0.234497 0.943115 1441831927 -0.268494 0.036987 -0.257629 0.927429 1441831927 -0.268494 0.036987 -0.257629 0.927429 1441831927 -0.211365 0.101257 -0.158813 0.959045 1441831927 -0.211365 0.101257 -0.158813 0.959045 1441831927 -0.211365 0.101257 -0.158813 0.959045 1441831927 -0.211365 0.101257 -0.158813 0.959045 1441831927 -0.211365 0.101257 -0.158813 0.959045 1441831927 -0.151978 0.190979 -0.245605 0.938110 1441831927 -0.151978 0.190979 -0.245605 0.938110 1441831927 -0.151978 0.190979 -0.245605 0.938110 1441831927 -0.151978 0.190979 -0.245605 0.938110 1441831927 -0.062073 0.254333 -0.398499 0.878967 1441831927 -0.062073 0.254333 -0.398499 0.878967 1441831927 -0.062073 0.254333 -0.398499 0.878967 1441831927 -0.062073 0.254333 -0.398499 0.878967 1441831927 -0.062073 0.254333 -0.398499 0.878967 1441831927 -0.062073 0.254333 -0.398499 0.878967 1441831927 -0.038391 0.232605 -0.385254 0.892151 1441831927 -0.038391 0.232605 -0.385254 0.892151 1441831927 -0.038391 0.232605 -0.385254 0.892151 1441831927 -0.038391 0.232605 -0.385254 0.892151 1441831927 -0.038391 0.232605 -0.385254 0.892151 1441831927 -0.038391 0.232605 -0.385254 0.892151 1441831927 -0.038391 0.232605 -0.385254 0.892151 1441831927 -0.023193 0.196655 -0.355774 0.913330 1441831927 -0.023193 0.196655 -0.355774 0.913330 1441831927 -0.023193 0.196655 -0.355774 0.913330 1441831927 -0.023193 0.196655 -0.355774 0.913330 1441831927 -0.023193 0.196655 -0.355774 0.913330 1441831927 -0.023193 0.196655 -0.355774 0.913330 1441831927 -0.019531 0.164612 -0.425354 0.889709 1441831927 -0.019531 0.164612 -0.425354 0.889709 1441831927 -0.019531 0.164612 -0.425354 0.889709 1441831927 -0.019531 0.164612 -0.425354 0.889709 1441831927 -0.019531 0.164612 -0.425354 0.889709 1441831927 -0.019531 0.164612 -0.425354 0.889709 1441831927 -0.041748 0.156677 -0.477905 0.863281 1441831927 -0.041748 0.156677 -0.477905 0.863281 1441831927 -0.041748 0.156677 -0.477905 0.863281 1441831927 -0.041748 0.156677 -0.477905 0.863281 1441831927 -0.041748 0.156677 -0.477905 0.863281 1441831927 -0.041748 0.156677 -0.477905 0.863281 1441831927 -0.105286 0.149353 -0.452820 0.872681 1441831927 -0.105286 0.149353 -0.452820 0.872681 1441831927 -0.105286 0.149353 -0.452820 0.872681 1441831928 -0.105286 0.149353 -0.452820 0.872681 1441831928 -0.105286 0.149353 -0.452820 0.872681 1441831928 -0.105286 0.149353 -0.452820 0.872681 1441831928 -0.200623 0.126770 -0.300354 0.923828 1441831928 -0.200623 0.126770 -0.300354 0.923828 1441831928 -0.200623 0.126770 -0.300354 0.923828 1441831928 -0.200623 0.126770 -0.300354 0.923828 1441831928 -0.200623 0.126770 -0.300354 0.923828 1441831928 -0.200623 0.126770 -0.300354 0.923828 1441831928 -0.244934 0.079529 -0.229675 0.938538 1441831928 -0.244934 0.079529 -0.229675 0.938538 1441831928 -0.244934 0.079529 -0.229675 0.938538 1441831928 -0.244934 0.079529 -0.229675 0.938538 1441831928 -0.244934 0.079529 -0.229675 0.938538 1441831928 -0.244934 0.079529 -0.229675 0.938538 1441831928 -0.273926 -0.007996 -0.181519 0.944397 1441831928 -0.273926 -0.007996 -0.181519 0.944397 1441831928 -0.273926 -0.007996 -0.181519 0.944397 1441831928 -0.273926 -0.007996 -0.181519 0.944397 1441831928 -0.273926 -0.007996 -0.181519 0.944397 1441831928 -0.273926 -0.007996 -0.181519 0.944397 1441831928 -0.210632 0.065247 -0.046692 0.974243 1441831928 -0.210632 0.065247 -0.046692 0.974243 1441831928 -0.210632 0.065247 -0.046692 0.974243 1441831928 -0.210632 0.065247 -0.046692 0.974243 1441831928 -0.210632 0.065247 -0.046692 0.974243 1441831928 -0.210632 0.065247 -0.046692 0.974243 1441831928 -0.142883 0.178284 -0.192444 0.954346 1441831928 -0.142883 0.178284 -0.192444 0.954346 1441831928 -0.142883 0.178284 -0.192444 0.954346 1441831928 -0.142883 0.178284 -0.192444 0.954346 1441831928 -0.142883 0.178284 -0.192444 0.954346 1441831928 -0.142883 0.178284 -0.192444 0.954346 1441831928 -0.055603 0.241394 -0.342041 0.906433 1441831928 -0.055603 0.241394 -0.342041 0.906433 1441831928 -0.055603 0.241394 -0.342041 0.906433 1441831928 -0.055603 0.241394 -0.342041 0.906433 1441831928 -0.055603 0.241394 -0.342041 0.906433 1441831928 -0.055603 0.241394 -0.342041 0.906433 1441831928 -0.055603 0.241394 -0.342041 0.906433 1441831928 -0.042969 0.213501 -0.292908 0.930969 1441831928 -0.042969 0.213501 -0.292908 0.930969 1441831928 -0.042969 0.213501 -0.292908 0.930969 1441831928 -0.042969 0.213501 -0.292908 0.930969 1441831928 -0.042969 0.213501 -0.292908 0.930969 1441831928 -0.042969 0.213501 -0.292908 0.930969 1441831928 -0.007324 0.179749 -0.278931 0.943298 1441831928 -0.007324 0.179749 -0.278931 0.943298 1441831928 -0.007324 0.179749 -0.278931 0.943298 1441831928 -0.007324 0.179749 -0.278931 0.943298 1441831928 -0.007324 0.179749 -0.278931 0.943298 1441831928 -0.007324 0.179749 -0.278931 0.943298 1441831928 0.019470 0.157715 -0.398438 0.903320 1441831928 0.019470 0.157715 -0.398438 0.903320 1441831928 0.019470 0.157715 -0.398438 0.903320 1441831928 0.019470 0.157715 -0.398438 0.903320 1441831928 0.019470 0.157715 -0.398438 0.903320 1441831928 0.019470 0.157715 -0.398438 0.903320 1441831928 0.019470 0.157715 -0.398438 0.903320 1441831928 0.017700 0.141846 -0.454102 0.879395 1441831928 0.017700 0.141846 -0.454102 0.879395 1441831928 0.017700 0.141846 -0.454102 0.879395 1441831928 0.017700 0.141846 -0.454102 0.879395 1441831928 0.017700 0.141846 -0.454102 0.879395 1441831928 0.017700 0.141846 -0.454102 0.879395 1441831928 -0.033264 0.129089 -0.445374 0.885376 1441831928 -0.033264 0.129089 -0.445374 0.885376 1441831928 -0.033264 0.129089 -0.445374 0.885376 1441831928 -0.033264 0.129089 -0.445374 0.885376 1441831928 -0.033264 0.129089 -0.445374 0.885376 1441831928 -0.033264 0.129089 -0.445374 0.885376 1441831928 -0.128174 0.097107 -0.311768 0.936401 1441831928 -0.128174 0.097107 -0.311768 0.936401 1441831928 -0.128174 0.097107 -0.311768 0.936401 1441831928 -0.128174 0.097107 -0.311768 0.936401 1441831928 -0.128174 0.097107 -0.311768 0.936401 1441831928 -0.128174 0.097107 -0.311768 0.936401 1441831928 -0.174622 0.042480 -0.159851 0.970642 1441831928 -0.174622 0.042480 -0.159851 0.970642 1441831928 -0.174622 0.042480 -0.159851 0.970642 1441831928 -0.174622 0.042480 -0.159851 0.970642 1441831928 -0.174622 0.042480 -0.159851 0.970642 1441831928 -0.174622 0.042480 -0.159851 0.970642 1441831928 -0.187073 -0.062805 -0.117554 0.973267 1441831928 -0.187073 -0.062805 -0.117554 0.973267 1441831928 -0.187073 -0.062805 -0.117554 0.973267 1441831928 -0.187073 -0.062805 -0.117554 0.973267 1441831928 -0.187073 -0.062805 -0.117554 0.973267 1441831928 -0.187073 -0.062805 -0.117554 0.973267 1441831928 -0.187073 -0.062805 -0.117554 0.973267 1441831928 -0.111572 -0.003174 0.038635 0.992981 1441831928 -0.111572 -0.003174 0.038635 0.992981 1441831928 -0.111572 -0.003174 0.038635 0.992981 1441831928 -0.111572 -0.003174 0.038635 0.992981 1441831928 -0.111572 -0.003174 0.038635 0.992981 1441831928 -0.111572 -0.003174 0.038635 0.992981 1441831928 -0.054749 0.102417 -0.090515 0.989075 1441831928 -0.054749 0.102417 -0.090515 0.989075 1441831928 -0.054749 0.102417 -0.090515 0.989075 1441831928 -0.054749 0.102417 -0.090515 0.989075 1441831928 -0.054749 0.102417 -0.090515 0.989075 1441831928 -0.054749 0.102417 -0.090515 0.989075 1441831928 0.031921 0.185547 -0.300415 0.934998 1441831928 0.031921 0.185547 -0.300415 0.934998 1441831928 0.031921 0.185547 -0.300415 0.934998 1441831928 0.031921 0.185547 -0.300415 0.934998 1441831928 0.031921 0.185547 -0.300415 0.934998 1441831928 0.031921 0.185547 -0.300415 0.934998 1441831928 0.043457 0.193359 -0.288452 0.936707 1441831928 0.043457 0.193359 -0.288452 0.936707 1441831928 0.043457 0.193359 -0.288452 0.936707 1441831928 0.043457 0.193359 -0.288452 0.936707 1441831928 0.043457 0.193359 -0.288452 0.936707 1441831929 0.043457 0.193359 -0.288452 0.936707 1441831929 0.043457 0.193359 -0.288452 0.936707 1441831929 0.055054 0.188232 -0.304565 0.932068 1441831929 0.055054 0.188232 -0.304565 0.932068 1441831929 0.055054 0.188232 -0.304565 0.932068 1441831929 0.055054 0.188232 -0.304565 0.932068 1441831929 0.055054 0.188232 -0.304565 0.932068 1441831929 0.055054 0.188232 -0.304565 0.932068 1441831929 0.038940 0.176270 -0.403259 0.897095 1441831929 0.038940 0.176270 -0.403259 0.897095 1441831929 0.038940 0.176270 -0.403259 0.897095 1441831929 0.038940 0.176270 -0.403259 0.897095 1441831929 0.038940 0.176270 -0.403259 0.897095 1441831929 -0.002869 0.160278 -0.430603 0.888184 1441831929 -0.002869 0.160278 -0.430603 0.888184 1441831929 -0.002869 0.160278 -0.430603 0.888184 1441831929 -0.002869 0.160278 -0.430603 0.888184 1441831929 -0.069275 0.149780 -0.384827 0.908081 1441831929 -0.069275 0.149780 -0.384827 0.908081 1441831929 -0.069275 0.149780 -0.384827 0.908081 1441831929 -0.069275 0.149780 -0.384827 0.908081 1441831929 -0.069275 0.149780 -0.384827 0.908081 1441831929 -0.069275 0.149780 -0.384827 0.908081 1441831929 -0.146790 0.095459 -0.241699 0.954407 1441831929 -0.146790 0.095459 -0.241699 0.954407 1441831929 -0.146790 0.095459 -0.241699 0.954407 1441831929 -0.146790 0.095459 -0.241699 0.954407 1441831929 -0.146790 0.095459 -0.241699 0.954407 1441831929 -0.146790 0.095459 -0.241699 0.954407 1441831929 -0.210449 0.049927 -0.176086 0.960327 1441831929 -0.210449 0.049927 -0.176086 0.960327 1441831929 -0.210449 0.049927 -0.176086 0.960327 1441831929 -0.210449 0.049927 -0.176086 0.960327 1441831929 -0.210449 0.049927 -0.176086 0.960327 1441831929 -0.210449 0.049927 -0.176086 0.960327 1441831929 -0.241394 -0.043640 -0.138550 0.959473 1441831929 -0.241394 -0.043640 -0.138550 0.959473 1441831929 -0.241394 -0.043640 -0.138550 0.959473 1441831929 -0.241394 -0.043640 -0.138550 0.959473 1441831929 -0.241394 -0.043640 -0.138550 0.959473 1441831929 -0.241394 -0.043640 -0.138550 0.959473 1441831929 -0.174927 0.038635 -0.032043 0.983276 1441831929 -0.174927 0.038635 -0.032043 0.983276 1441831929 -0.174927 0.038635 -0.032043 0.983276 1441831929 
0.117493 0.674805 0.085144 0.723511 1441831931 0.117493 0.674805 0.085144 0.723511 1441831931 0.081177 0.668884 0.153015 0.722839 1441831932 0.081177 0.668884 0.153015 0.722839 1441831932 0.081177 0.668884 0.153015 0.722839 1441831932 0.081177 0.668884 0.153015 0.722839 1441831932 0.086609 0.659180 0.135742 0.734497 1441831932 0.086609 0.659180 0.135742 0.734497 1441831932 0.086609 0.659180 0.135742 0.734497 1441831932 0.086609 0.659180 0.135742 0.734497 1441831932 0.086609 0.659180 0.135742 0.734497 1441831932 0.086609 0.659180 0.135742 0.734497 1441831932 0.086609 0.659180 0.135742 0.734497 1441831932 0.087158 0.653381 0.098145 0.745483 1441831932 0.087158 0.653381 0.098145 0.745483 1441831932 0.087158 0.653381 0.098145 0.745483 1441831932 0.087158 0.653381 0.098145 0.745483 1441831932 0.087158 0.653381 0.098145 0.745483 1441831932 0.087158 0.653381 0.098145 0.745483 1441831932 0.101624 0.642334 0.050537 0.757935 1441831932 0.101624 0.642334 0.050537 0.757935 1441831932 0.101624 0.642334 0.050537 0.757935 1441831932 0.101624 0.642334 0.050537 0.757935 1441831932 0.101624 0.642334 0.050537 0.757935 1441831932 0.101624 0.642334 0.050537 0.757935 1441831932 0.104980 0.638062 0.022339 0.762390 1441831932 0.104980 0.638062 0.022339 0.762390 1441831932 0.104980 0.638062 0.022339 0.762390 1441831932 0.104980 0.638062 0.022339 0.762390 1441831932 0.104553 0.637939 0.011108 0.762817 1441831932 0.104553 0.637939 0.011108 0.762817 1441831932 0.104553 0.637939 0.011108 0.762817 1441831932 0.104553 0.637939 0.011108 0.762817 1441831932 0.104553 0.637939 0.011108 0.762817 1441831932 0.091858 0.640076 0.035828 0.761902 1441831932 0.091858 0.640076 0.035828 0.761902 1441831932 0.091858 0.640076 0.035828 0.761902 1441831932 0.091858 0.640076 0.035828 0.761902 1441831932 0.091858 0.640076 0.035828 0.761902 1441831932 0.091858 0.640076 0.035828 0.761902 1441831932 0.091858 0.640076 0.035828 0.761902 1441831932 0.074524 0.638855 0.072571 0.762207 1441831932 0.074524 0.638855 0.072571 0.762207 1441831932 0.074524 0.638855 0.072571 0.762207 1441831932 0.074524 0.638855 0.072571 0.762207 1441831932 0.074524 0.638855 0.072571 0.762207 1441831932 0.074524 0.644043 0.053833 0.759399 1441831932 0.074524 0.644043 0.053833 0.759399 1441831932 0.074524 0.644043 0.053833 0.759399 1441831932 0.074524 0.644043 0.053833 0.759399 1441831932 0.074524 0.644043 0.053833 0.759399 1441831932 0.074524 0.644043 0.053833 0.759399 1441831932 0.074524 0.644043 0.053833 0.759399 1441831932 0.083252 0.652954 0.033875 0.752014 1441831932 0.083252 0.652954 0.033875 0.752014 1441831932 0.083252 0.652954 0.033875 0.752014 1441831932 0.083252 0.652954 0.033875 0.752014 1441831932 0.083252 0.652954 0.033875 0.752014 1441831932 0.083252 0.652954 0.033875 0.752014 1441831932 0.095032 0.656006 0.023865 0.748352 1441831932 0.095032 0.656006 0.023865 0.748352 1441831932 0.095032 0.656006 0.023865 0.748352 1441831932 0.095032 0.656006 0.023865 0.748352 1441831932 0.095032 0.656006 0.023865 0.748352 1441831932 0.095032 0.656006 0.023865 0.748352 1441831932 0.110107 0.656128 0.008057 0.746460 1441831932 0.110107 0.656128 0.008057 0.746460 1441831932 0.110107 0.656128 0.008057 0.746460 1441831932 0.110107 0.656128 0.008057 0.746460 1441831932 0.110107 0.656128 0.008057 0.746460 1441831932 0.110107 0.656128 0.008057 0.746460 1441831932 0.109009 0.657227 0.015320 0.745544 1441831932 0.109009 0.657227 0.015320 0.745544 1441831932 0.109009 0.657227 0.015320 0.745544 1441831932 0.109009 0.657227 0.015320 0.745544 1441831932 0.109009 0.657227 0.015320 0.745544 1441831932 0.109009 0.657227 0.015320 0.745544 1441831932 0.109009 0.657227 0.015320 0.745544 1441831932 0.117310 0.657593 0.019775 0.743896 1441831932 0.117310 0.657593 0.019775 0.743896 1441831932 0.117310 0.657593 0.019775 0.743896 1441831932 0.117310 0.657593 0.019775 0.743896 1441831932 0.117310 0.657593 0.019775 0.743896 1441831932 0.128235 0.654358 0.016357 0.744995 1441831932 0.128235 0.654358 0.016357 0.744995 1441831932 0.128235 0.654358 0.016357 0.744995 1441831932 0.128235 0.654358 0.016357 0.744995 1441831932 0.128235 0.654358 0.016357 0.744995 1441831932 0.124451 0.653259 0.029175 0.746155 1441831932 0.124451 0.653259 0.029175 0.746155 1441831932 0.124451 0.653259 0.029175 0.746155 1441831932 0.124451 0.653259 0.029175 0.746155 1441831932 0.124451 0.653259 0.029175 0.746155 1441831932 0.124451 0.653259 0.029175 0.746155 1441831932 0.105896 0.652405 0.051270 0.748596 1441831932 0.105896 0.652405 0.051270 0.748596 1441831932 0.105896 0.652405 0.051270 0.748596 1441831932 0.105896 0.652405 0.051270 0.748596 1441831932 0.105896 0.652405 0.051270 0.748596 1441831932 0.105896 0.652405 0.051270 0.748596 1441831932 0.034241 0.659546 0.113464 0.742188 1441831932 0.034241 0.659546 0.113464 0.742188 1441831932 0.034241 0.659546 0.113464 0.742188 1441831932 0.034241 0.659546 0.113464 0.742188 1441831932 0.034241 0.659546 0.113464 0.742188 1441831932 0.034241 0.659546 0.113464 0.742188 1441831932 0.068542 0.663269 0.110718 0.736877 1441831932 0.068542 0.663269 0.110718 0.736877 1441831932 0.068542 0.663269 0.110718 0.736877 1441831933 0.068542 0.663269 0.110718 0.736877 1441831933 0.068542 0.663269 0.110718 0.736877 1441831933 0.068542 0.663269 0.110718 0.736877 1441831933 0.108337 0.677368 0.072571 0.723877 1441831933 0.108337 0.677368 0.072571 0.723877 1441831933 0.108337 0.677368 0.072571 0.723877 1441831933 0.108337 0.677368 0.072571 0.723877 1441831933 0.108337 0.677368 0.072571 0.723877 1441831933 0.108337 0.677368 0.072571 0.723877 1441831933 0.094177 0.677979 0.082458 0.724243 1441831933 0.094177 0.677979 0.082458 0.724243 1441831933 0.094177 0.677979 0.082458 0.724243 1441831933 0.094177 0.677979 0.082458 0.724243 1441831933 0.094177 0.677979 0.082458 0.724243 1441831933 0.094177 0.677979 0.082458 0.724243 1441831933 0.117310 0.675110 0.062866 0.725586 1441831933 0.117310 0.675110 0.062866 0.725586 1441831933 0.117310 0.675110 0.062866 0.725586 1441831933 0.117310 0.675110 0.062866 0.725586 1441831933 0.117310 0.675110 0.062866 0.725586 1441831933 0.117310 0.675110 0.062866 0.725586 1441831933 0.126404 0.672302 0.039978 0.728271 1441831933 0.126404 0.672302 0.039978 0.728271 1441831933 0.126404 0.672302 0.039978 0.728271 1441831933 0.126404 0.672302 0.039978 0.728271 1441831933 0.126404 0.672302 0.039978 0.728271 1441831933 0.126404 0.672302 0.039978 0.728271 1441831933 0.126404 0.672302 0.039978 0.728271 1441831933 0.133911 0.669312 0.040344 0.729614 1441831933 0.133911 0.669312 0.040344 0.729614 1441831933 0.133911 0.669312 0.040344 0.729614 1441831933 0.133911 0.669312 0.040344 0.729614 1441831933 0.133911 0.669312 0.040344 0.729614 1441831933 0.133911 0.669312 0.040344 0.729614 1441831933 0.133911 0.669312 0.040344 0.729614 1441831933 0.136536 0.668640 0.028015 0.730347 1441831933 0.136536 0.668640 0.028015 0.730347 1441831933 0.136536 0.668640 0.028015 0.730347 1441831933 0.136536 0.668640 0.028015 0.730347 1441831933 0.136536 0.668640 0.028015 0.730347 1441831933 0.136536 0.668640 0.028015 0.730347 1441831933 0.132935 0.662354 0.018188 0.737061 1441831933 0.132935 0.662354 0.018188 0.737061 1441831933 0.132935 0.662354 0.018188 0.737061 1441831933 0.132935 0.662354 0.018188 0.737061 1441831933 0.132935 0.662354 0.018188 0.737061 1441831933 0.132935 0.662354 0.018188 0.737061 1441831933 0.132935 0.662354 0.018188 0.737061 1441831933 0.136963 0.656860 0.004395 0.741394 1441831933 0.136963 0.656860 0.004395 0.741394 1441831933 0.136963 0.656860 0.004395 0.741394 1441831933 0.136963 0.656860 0.004395 0.741394 1441831933 0.136963 0.656860 0.004395 0.741394 1441831933 0.136963 0.656860 0.004395 0.741394 1441831933 0.119324 0.650879 0.015930 0.749512 1441831933 0.119324 0.650879 0.015930 0.749512 1441831933 0.119324 0.650879 0.015930 0.749512 1441831933 0.119324 0.650879 0.015930 0.749512 1441831933 0.119324 0.650879 0.015930 0.749512 1441831933 0.119324 0.650879 0.015930 0.749512 1441831933 0.108948 0.644043 0.021301 0.756836 1441831933 0.108948 0.644043 0.021301 0.756836 1441831933 0.108948 0.644043 0.021301 0.756836 1441831933 0.108948 0.644043 0.021301 0.756836 1441831933 0.108948 0.644043 0.021301 0.756836 1441831933 0.108948 0.644043 0.021301 0.756836 1441831933 0.122925 0.644043 -0.011047 0.754883 1441831933 0.122925 0.644043 -0.011047 0.754883 1441831933 0.122925 0.644043 -0.011047 0.754883 1441831933 0.122925 0.644043 -0.011047 0.754883 1441831933 0.122925 0.644043 -0.011047 0.754883 1441831933 0.122925 0.644043 -0.011047 0.754883 1441831933 0.148376 0.643127 -0.040527 0.750122 1441831933 0.148376 0.643127 -0.040527 0.750122 1441831933 0.148376 0.643127 -0.040527 0.750122 1441831933 0.148376 0.643127 -0.040527 0.750122 1441831933 0.148376 0.643127 -0.040527 0.750122 1441831933 0.148376 0.643127 -0.040527 0.750122 1441831933 0.150208 0.644470 -0.033020 0.748962 1441831933 0.150208 0.644470 -0.033020 0.748962 1441831933 0.150208 0.644470 -0.033020 0.748962 1441831933 0.150208 0.644470 -0.033020 0.748962 1441831933 0.150208 0.644470 -0.033020 0.748962 1441831933 0.150208 0.644470 -0.033020 0.748962 1441831933 0.150208 0.644470 -0.033020 0.748962 1441831933 0.164001 0.644714 -0.030762 0.745972 1441831933 0.164001 0.644714 -0.030762 0.745972 1441831933 0.164001 0.644714 -0.030762 0.745972 1441831933 0.164001 0.644714 -0.030762 0.745972 1441831933 0.164001 0.644714 -0.030762 0.745972 1441831933 0.164001 0.644714 -0.030762 0.745972 1441831933 0.173035 0.644958 -0.035828 0.743469 1441831933 0.173035 0.644958 -0.035828 0.743469 1441831933 0.173035 0.644958 -0.035828 0.743469 1441831933 0.173035 0.644958 -0.035828 0.743469 1441831933 0.173035 0.644958 -0.035828 0.743469 1441831933 0.173035 0.644958 -0.035828 0.743469 1441831933 0.181335 0.645142 -0.034851 0.741333 1441831933 0.181335 0.645142 -0.034851 0.741333 1441831933 0.181335 0.645142 -0.034851 0.741333 1441831933 0.181335 0.645142 -0.034851 0.741333 1441831933 0.181335 0.645142 -0.034851 0.741333 1441831933 0.181335 0.645142 -0.034851 0.741333 1441831933 0.198120 0.646362 -0.040039 0.735718 1441831933 0.198120 0.646362 -0.040039 0.735718 1441831933 0.198120 0.646362 -0.040039 0.735718 1441831933 0.198120 0.646362 -0.040039 0.735718 1441831933 0.198120 0.646362 -0.040039 0.735718 1441831933 0.198120 0.646362 -0.040039 0.735718 1441831933 0.178955 0.652344 -0.028381 0.735901 1441831933 0.178955 0.652344 -0.028381 0.735901 1441831934 0.178955 0.652344 -0.028381 0.735901 1441831934 0.178955 0.652344 -0.028381 0.735901 1441831934 0.178955 0.652344 -0.028381 0.735901 1441831934 0.151550 0.650208 -0.006348 0.744385 1441831934 0.151550 0.650208 -0.006348 0.744385 1441831934 0.151550 0.650208 -0.006348 0.744385 1441831934 0.151550 0.650208 -0.006348 0.744385 1441831934 0.151550 0.650208 -0.006348 0.744385 1441831934 0.151550 0.650208 -0.006348 0.744385 1441831934 0.151550 0.650208 -0.006348 0.744385 1441831934 0.143555 0.645935 -0.015686 0.749512 1441831934 0.143555 0.645935 -0.015686 0.749512 1441831934 0.143555 0.645935 -0.015686 0.749512 1441831934 0.143555 0.645935 -0.015686 0.749512 1441831934 0.143555 0.645935 -0.015686 0.749512 1441831934 0.143555 0.645935 -0.015686 0.749512 1441831934 0.149414 0.644287 -0.034424 0.749146 1441831934 0.149414 0.644287 -0.034424 0.749146 1441831934 0.149414 0.644287 -0.034424 0.749146 1441831934 0.149414 0.644287 -0.034424 0.749146 1441831934 0.149414 0.644287 -0.034424 0.749146 1441831934 0.149414 0.644287 -0.034424 0.749146 1441831934 0.172119 0.643982 -0.049561 0.743713 1441831934 0.172119 0.643982 -0.049561 0.743713 1441831934 0.172119 0.643982 -0.049561 0.743713 1441831934 0.172119 0.643982 -0.049561 0.743713 1441831934 0.172119 0.643982 -0.049561 0.743713 1441831934 0.172119 0.643982 -0.049561 0.743713 1441831934 0.170166 0.647583 -0.033386 0.741943 1441831934 0.170166 0.647583 -0.033386 0.741943 1441831934 0.170166 0.647583 -0.033386 0.741943 1441831934 0.170166 0.647583 -0.033386 0.741943 1441831934 0.170166 0.647583 -0.033386 0.741943 1441831934 0.170166 0.647583 -0.033386 0.741943 1441831934 0.170166 0.647583 -0.033386 0.741943 1441831934 0.182312 0.644104 -0.045898 0.741394 1441831934 0.182312 0.644104 -0.045898 0.741394 1441831934 0.182312 0.644104 -0.045898 0.741394 1441831934 0.182312 0.644104 -0.045898 0.741394 1441831934 0.182312 0.644104 -0.045898 0.741394 1441831934 0.182312 0.644104 -0.045898 0.741394 1441831934 0.178223 0.645325 -0.042725 0.741516 1441831934 0.178223 0.645325 -0.042725 0.741516 1441831934 0.178223 0.645325 -0.042725 0.741516 1441831934 0.175476 0.647217 -0.031921 0.741089 1441831934 0.175476 0.647217 -0.031921 0.741089 1441831934 0.175476 0.647217 -0.031921 0.741089 1441831934 0.175476 0.647217 -0.031921 0.741089 1441831934 0.175476 0.647217 -0.031921 0.741089 1441831934 0.175476 0.647217 -0.031921 0.741089 1441831934 0.184937 0.647095 -0.041992 0.738403 1441831934 0.184937 0.647095 -0.041992 0.738403 1441831934 0.184937 0.647095 -0.041992 0.738403 1441831934 0.184937 0.647095 -0.041992 0.738403 1441831934 0.178467 0.649536 -0.038086 0.738037 1441831934 0.160950 0.648804 -0.017822 0.743469 1441831934 0.160950 0.648804 -0.017822 0.743469 1441831934 0.160950 0.648804 -0.017822 0.743469 1441831934 0.160950 0.648804 -0.017822 0.743469 1441831934 0.160950 0.648804 -0.017822 0.743469 1441831934 0.160950 0.648804 -0.017822 0.743469 1441831934 0.150818 0.644104 -0.004822 0.749817 1441831934 0.150818 0.644104 -0.004822 0.749817 1441831934 0.150818 0.644104 -0.004822 0.749817 1441831934 0.150818 0.644104 -0.004822 0.749817 1441831934 0.150818 0.644104 -0.004822 0.749817 1441831934 0.150818 0.644104 -0.004822 0.749817 1441831934 0.141785 0.641663 -0.000122 0.753723 1441831934 0.141785 0.641663 -0.000122 0.753723 1441831934 0.141785 0.641663 -0.000122 0.753723 1441831934 0.141785 0.641663 -0.000122 0.753723 1441831934 0.141785 0.641663 -0.000122 0.753723 1441831934 0.158264 0.642395 -0.023743 0.749451 1441831934 0.158264 0.642395 -0.023743 0.749451 1441831934 0.158264 0.642395 -0.023743 0.749451 1441831934 0.158264 0.642395 -0.023743 0.749451 1441831934 0.158264 0.642395 -0.023743 0.749451 1441831934 0.158264 0.642395 -0.023743 0.749451 1441831934 0.183594 0.634766 -0.047058 0.749023 1441831934 0.183594 0.634766 -0.047058 0.749023 1441831934 0.183594 0.634766 -0.047058 0.749023 1441831934 0.183594 0.634766 -0.047058 0.749023 1441831934 0.183594 0.634766 -0.047058 0.749023 1441831934 0.183594 0.634766 -0.047058 0.749023 1441831934 0.195862 0.635620 -0.058899 0.744324 1441831934 0.195862 0.635620 -0.058899 0.744324 1441831934 0.195862 0.635620 -0.058899 0.744324 1441831934 0.195862 0.635620 -0.058899 0.744324 1441831934 0.195862 0.635620 -0.058899 0.744324 1441831934 0.195862 0.635620 -0.058899 0.744324 1441831934 0.202576 0.634827 -0.069580 0.742310 1441831934 0.202576 0.634827 -0.069580 0.742310 1441831934 0.202576 0.634827 -0.069580 0.742310 1441831934 0.202576 0.634827 -0.069580 0.742310 1441831934 0.202576 0.634827 -0.069580 0.742310 1441831934 0.202576 0.634827 -0.069580 0.742310 1441831934 0.202637 0.636292 -0.074951 0.740540 1441831934 0.202637 0.636292 -0.074951 0.740540 1441831934 0.202637 0.636292 -0.074951 0.740540 1441831934 0.202637 0.636292 -0.074951 0.740540 1441831934 0.202637 0.636292 -0.074951 0.740540 1441831935 0.202637 0.636292 -0.074951 0.740540 1441831935 0.199280 0.639648 -0.079468 0.738037 1441831935 0.199280 0.639648 -0.079468 0.738037 1441831935 0.199280 0.639648 -0.079468 0.738037 1441831935 0.199280 0.639648 -0.079468 0.738037 1441831935 0.199280 0.639648 -0.079468 0.738037 1441831935 0.199280 0.639648 -0.079468 0.738037 1441831935 0.187317 0.645569 -0.072388 0.736755 1441831935 0.187317 0.645569 -0.072388 0.736755 1441831935 0.187317 0.645569 -0.072388 0.736755 1441831935 0.187317 0.645569 -0.072388 0.736755 1441831935 0.185303 0.653137 -0.070557 0.730774 1441831935 0.185303 0.653137 -0.070557 0.730774 1441831935 0.185303 0.653137 -0.070557 0.730774 1441831935 0.185303 0.653137 -0.070557 0.730774 1441831935 0.185303 0.653137 -0.070557 0.730774 1441831935 0.185303 0.653137 -0.070557 0.730774 1441831935 0.194946 0.653503 -0.101563 0.724243 1441831935 0.194946 0.653503 -0.101563 0.724243 1441831935 0.194946 0.653503 -0.101563 0.724243 1441831935 0.194946 0.653503 -0.101563 0.724243 1441831935 0.194946 0.653503 -0.101563 0.724243 1441831935 0.194946 0.653503 -0.101563 0.724243 1441831935 0.177856 0.653687 -0.105713 0.727844 1441831935 0.177856 0.653687 -0.105713 0.727844 1441831935 0.177856 0.653687 -0.105713 0.727844 1441831935 0.177856 0.653687 -0.105713 0.727844 1441831935 0.177856 0.653687 -0.105713 0.727844 1441831935 0.177856 0.653687 -0.105713 0.727844 1441831935 0.177856 0.653687 -0.105713 0.727844 1441831935 0.180176 0.657837 -0.107483 0.723267 1441831935 0.180176 0.657837 -0.107483 0.723267 1441831935 0.180176 0.657837 -0.107483 0.723267 1441831935 0.180176 0.657837 -0.107483 0.723267 1441831935 0.180176 0.657837 -0.107483 0.723267 1441831935 0.180176 0.657837 -0.107483 0.723267 1441831935 0.207092 0.660156 -0.116455 0.712524 1441831935 0.207092 0.660156 -0.116455 0.712524 1441831935 0.207092 0.660156 -0.116455 0.712524 1441831935 0.207092 0.660156 -0.116455 0.712524 1441831935 0.207092 0.660156 -0.116455 0.712524 1441831935 0.207092 0.660156 -0.116455 0.712524 1441831935 0.206482 0.659912 -0.102295 0.715088 1441831935 0.206482 0.659912 -0.102295 0.715088 1441831935 0.206482 0.659912 -0.102295 0.715088 1441831935 0.206482 0.659912 -0.102295 0.715088 1441831935 0.206482 0.659912 -0.102295 0.715088 1441831935 0.206482 0.659912 -0.102295 0.715088 1441831935 0.212280 0.654236 -0.098022 0.719177 1441831935 0.212280 0.654236 -0.098022 0.719177 1441831935 0.212280 0.654236 -0.098022 0.719177 1441831935 0.212280 0.654236 -0.098022 0.719177 1441831935 0.212280 0.654236 -0.098022 0.719177 1441831935 0.212280 0.654236 -0.098022 0.719177 1441831935 0.212280 0.654236 -0.098022 0.719177 1441831935 0.208252 0.650146 -0.095032 0.724426 1441831935 0.208252 0.650146 -0.095032 0.724426 1441831935 0.208252 0.650146 -0.095032 0.724426 1441831935 0.208252 0.650146 -0.095032 0.724426 1441831935 0.208252 0.650146 -0.095032 0.724426 1441831935 0.208252 0.650146 -0.095032 0.724426 1441831935 0.198303 0.646667 -0.090881 0.730835 1441831935 0.198303 0.646667 -0.090881 0.730835 1441831935 0.198303 0.646667 -0.090881 0.730835 1441831935 0.198303 0.646667 -0.090881 0.730835 1441831935 0.198303 0.646667 -0.090881 0.730835 1441831935 0.198303 0.646667 -0.090881 0.730835 1441831935 0.208252 0.645203 -0.104614 0.727478 1441831935 0.208252 0.645203 -0.104614 0.727478 1441831935 0.208252 0.645203 -0.104614 0.727478 1441831935 0.208252 0.645203 -0.104614 0.727478 1441831935 0.208252 0.645203 -0.104614 0.727478 1441831935 0.208252 0.645203 -0.104614 0.727478 1441831935 0.237305 0.630554 -0.149780 0.723572 1441831935 0.237305 0.630554 -0.149780 0.723572 1441831935 0.237305 0.630554 -0.149780 0.723572 1441831935 0.237305 0.630554 -0.149780 0.723572 1441831935 0.237305 0.630554 -0.149780 0.723572 1441831935 0.237305 0.630554 -0.149780 0.723572 1441831935 0.232910 0.630127 -0.149597 0.725403 1441831935 0.232910 0.630127 -0.149597 0.725403 1441831935 0.232910 0.630127 -0.149597 0.725403 1441831935 0.232910 0.630127 -0.149597 0.725403 1441831935 0.232910 0.630127 -0.149597 0.725403 1441831935 0.232910 0.630127 -0.149597 0.725403 1441831935 0.217896 0.633667 -0.128052 0.731079 1441831935 0.217896 0.633667 -0.128052 0.731079 1441831935 0.217896 0.633667 -0.128052 0.731079 1441831935 0.217896 0.633667 -0.128052 0.731079 1441831935 0.217896 0.633667 -0.128052 0.731079 1441831935 0.217896 0.633667 -0.128052 0.731079 1441831935 0.217896 0.633667 -0.128052 0.731079 1441831935 0.217834 0.632507 -0.130737 0.731628 1441831935 0.217834 0.632507 -0.130737 0.731628 1441831935 0.217834 0.632507 -0.130737 0.731628 1441831935 0.217834 0.632507 -0.130737 0.731628 1441831935 0.217834 0.632507 -0.130737 0.731628 1441831935 0.217834 0.632507 -0.130737 0.731628 1441831935 0.221924 0.630249 -0.134155 0.731750 1441831935 0.221924 0.630249 -0.134155 0.731750 1441831935 0.221924 0.630249 -0.134155 0.731750 1441831935 0.221924 0.630249 -0.134155 0.731750 1441831935 0.221924 0.630249 -0.134155 0.731750 1441831935 0.221924 0.630249 -0.134155 0.731750 1441831935 0.226318 0.630676 -0.126343 0.731445 1441831935 0.226318 0.630676 -0.126343 0.731445 1441831935 0.226318 0.630676 -0.126343 0.731445 1441831935 0.226318 0.630676 -0.126343 0.731445 1441831935 0.226318 0.630676 -0.126343 0.731445 1441831935 0.226318 0.630676 -0.126343 0.731445 1441831936 0.223389 0.640198 -0.108459 0.726929 1441831936 0.223389 0.640198 -0.108459 0.726929 1441831936 0.223389 0.640198 -0.108459 0.726929 1441831936 0.223389 0.640198 -0.108459 0.726929 1441831936 0.223389 0.640198 -0.108459 0.726929 1441831936 0.223389 0.640198 -0.108459 0.726929 1441831936 0.234497 0.638672 -0.119263 0.723022 1441831936 0.234497 0.638672 -0.119263 0.723022 1441831936 0.234497 0.638672 -0.119263 0.723022 1441831936 0.234497 0.638672 -0.119263 0.723022 1441831936 0.234497 0.638672 -0.119263 0.723022 1441831936 0.234497 0.638672 -0.119263 0.723022 1441831936 0.234497 0.638672 -0.119263 0.723022 1441831936 0.233337 0.638000 -0.131165 0.721985 1441831936 0.233337 0.638000 -0.131165 0.721985 1441831936 0.233337 0.638000 -0.131165 0.721985 1441831936 0.233337 0.638000 -0.131165 0.721985 1441831936 0.233337 0.638000 -0.131165 0.721985 1441831936 0.233337 0.638000 -0.131165 0.721985 1441831936 0.222717 0.637512 -0.128113 0.726257 1441831936 0.222717 0.637512 -0.128113 0.726257 1441831936 0.222717 0.637512 -0.128113 0.726257 1441831936 0.222717 0.637512 -0.128113 0.726257 1441831936 0.222717 0.637512 -0.128113 0.726257 1441831936 0.222717 0.637512 -0.128113 0.726257 1441831936 0.218262 0.638123 -0.124146 0.727783 1441831936 0.218262 0.638123 -0.124146 0.727783 1441831936 0.218262 0.638123 -0.124146 0.727783 1441831936 0.218262 0.638123 -0.124146 0.727783 1441831936 0.218262 0.638123 -0.124146 0.727783 1441831936 0.218262 0.638123 -0.124146 0.727783 1441831936 0.215576 0.639526 -0.118530 0.728333 1441831936 0.215576 0.639526 -0.118530 0.728333 1441831936 0.215576 0.639526 -0.118530 0.728333 1441831936 0.215576 0.639526 -0.118530 0.728333 1441831936 0.215576 0.639526 -0.118530 0.728333 1441831936 0.201721 0.639160 -0.108337 0.734131 1441831936 0.201721 0.639160 -0.108337 0.734131 1441831936 0.201721 0.639160 -0.108337 0.734131 1441831936 0.201721 0.639160 -0.108337 0.734131 1441831936 0.184753 0.637634 -0.107727 0.739990 1441831936 0.184753 0.637634 -0.107727 0.739990 1441831936 0.184753 0.637634 -0.107727 0.739990 1441831936 0.184753 0.637634 -0.107727 0.739990 1441831936 0.193420 0.634216 -0.117188 0.739319 1441831936 0.193420 0.634216 -0.117188 0.739319 1441831936 0.193420 0.634216 -0.117188 0.739319 1441831936 0.193420 0.634216 -0.117188 0.739319 1441831936 0.193420 0.634216 -0.117188 0.739319 1441831936 0.193420 0.634216 -0.117188 0.739319 1441831936 0.214355 0.633789 -0.129150 0.731812 1441831936 0.214355 0.633789 -0.129150 0.731812 1441831936 0.214355 0.633789 -0.129150 0.731812 1441831936 0.214355 0.633789 -0.129150 0.731812 1441831936 0.214355 0.633789 -0.129150 0.731812 1441831936 0.214355 0.633789 -0.129150 0.731812 1441831936 0.205627 0.634644 -0.110168 0.736694 1441831936 0.205627 0.634644 -0.110168 0.736694 1441831936 0.205627 0.634644 -0.110168 0.736694 1441831936 0.205627 0.634644 -0.110168 0.736694 1441831936 0.205627 0.634644 -0.110168 0.736694 1441831936 0.205627 0.634644 -0.110168 0.736694 1441831936 0.207825 0.630432 -0.111450 0.739502 1441831936 0.207825 0.630432 -0.111450 0.739502 1441831936 0.207825 0.630432 -0.111450 0.739502 1441831936 0.207825 0.630432 -0.111450 0.739502 1441831936 0.210510 0.625427 -0.125793 0.740662 1441831936 0.210510 0.625427 -0.125793 0.740662 1441831936 0.210510 0.625427 -0.125793 0.740662 1441831936 0.210510 0.625427 -0.125793 0.740662 1441831936 0.210510 0.625427 -0.125793 0.740662 1441831936 0.210510 0.625427 -0.125793 0.740662 1441831936 0.199768 0.623840 -0.123291 0.745422 1441831936 0.199768 0.623840 -0.123291 0.745422 1441831936 0.199768 0.623840 -0.123291 0.745422 1441831936 0.199768 0.623840 -0.123291 0.745422 1441831936 0.189453 0.625427 -0.112122 0.748535 1441831936 0.189453 0.625427 -0.112122 0.748535 1441831936 0.189453 0.625427 -0.112122 0.748535 1441831936 0.189453 0.625427 -0.112122 0.748535 1441831936 0.189453 0.625427 -0.112122 0.748535 1441831936 0.185303 0.626709 -0.111755 0.748535 1441831936 0.185303 0.626709 -0.111755 0.748535 1441831936 0.185303 0.626709 -0.111755 0.748535 1441831936 0.185303 0.626709 -0.111755 0.748535 1441831936 0.185303 0.626709 -0.111755 0.748535 1441831936 0.178894 0.627075 -0.116455 0.749084 1441831936 0.178894 0.627075 -0.116455 0.749084 1441831936 0.178894 0.627075 -0.116455 0.749084 1441831936 0.178894 0.627075 -0.116455 0.749084 1441831936 0.178894 0.627075 -0.116455 0.749084 1441831936 0.178894 0.627075 -0.116455 0.749084 1441831936 0.178894 0.627075 -0.116455 0.749084 1441831936 0.165161 0.629272 -0.111572 0.751160 1441831936 0.165161 0.629272 -0.111572 0.751160 1441831936 0.165161 0.629272 -0.111572 0.751160 1441831936 0.165161 0.629272 -0.111572 0.751160 1441831937 0.181519 0.632507 -0.112854 0.744446 1441831937 0.181519 0.632507 -0.112854 0.744446 1441831937 0.181519 0.632507 -0.112854 0.744446 1441831937 0.181519 0.632507 -0.112854 0.744446 1441831937 0.181519 0.632507 -0.112854 0.744446 1441831937 0.181519 0.632507 -0.112854 0.744446 1441831937 0.200806 0.637634 -0.121948 0.733582 1441831937 0.200806 0.637634 -0.121948 0.733582 1441831937 0.200806 0.637634 -0.121948 0.733582 1441831937 0.200806 0.637634 -0.121948 0.733582 1441831937 0.200806 0.637634 -0.121948 0.733582 1441831937 0.200806 0.637634 -0.121948 0.733582 1441831937 0.201721 0.640808 -0.110779 0.732361 1441831937 0.201721 0.640808 -0.110779 0.732361 1441831937 0.201721 0.640808 -0.110779 0.732361 1441831937 0.201721 0.640808 -0.110779 0.732361 1441831937 0.201721 0.640808 -0.110779 0.732361 1441831937 0.201721 0.640808 -0.110779 0.732361 1441831937 0.208252 0.640747 -0.113159 0.730225 1441831937 0.208252 0.640747 -0.113159 0.730225 1441831937 0.208252 0.640747 -0.113159 0.730225 1441831937 0.208252 0.640747 -0.113159 0.730225 1441831937 0.208252 0.640747 -0.113159 0.730225 1441831937 0.208252 0.640747 -0.113159 0.730225 1441831937 0.205750 0.640747 -0.117981 0.730164 1441831937 0.205750 0.640747 -0.117981 0.730164 1441831937 0.205750 0.640747 -0.117981 0.730164 1441831937 0.205750 0.640747 -0.117981 0.730164 1441831937 0.193726 0.642578 -0.106323 0.733582 1441831937 0.193726 0.642578 -0.106323 0.733582 1441831937 0.193726 0.642578 -0.106323 0.733582 1441831937 0.193726 0.642578 -0.106323 0.733582 1441831937 0.193726 0.642578 -0.106323 0.733582 1441831937 0.193726 0.642578 -0.106323 0.733582 1441831937 0.189758 0.645142 -0.097229 0.733643 1441831937 0.189758 0.645142 -0.097229 0.733643 1441831937 0.189758 0.645142 -0.097229 0.733643 1441831937 
0.399536 0.549011 -0.243225 0.692627 1441831939 0.399536 0.549011 -0.243225 0.692627 1441831939 0.399536 0.549011 -0.243225 0.692627 1441831939 0.399536 0.549011 -0.243225 0.692627 1441831939 0.354004 0.425476 -0.363770 0.749207 1441831939 0.354004 0.425476 -0.363770 0.749207 1441831939 0.354004 0.425476 -0.363770 0.749207 1441831939 0.354004 0.425476 -0.363770 0.749207 1441831939 0.269897 0.296814 -0.479675 0.780334 1441831939 0.269897 0.296814 -0.479675 0.780334 1441831939 0.269897 0.296814 -0.479675 0.780334 1441831939 0.269897 0.296814 -0.479675 0.780334 1441831939 0.269897 0.296814 -0.479675 0.780334 1441831939 0.269897 0.296814 -0.479675 0.780334 1441831939 0.190369 0.208374 -0.518799 0.806946 1441831939 0.190369 0.208374 -0.518799 0.806946 1441831939 0.190369 0.208374 -0.518799 0.806946 1441831939 0.190369 0.208374 -0.518799 0.806946 1441831939 0.190369 0.208374 -0.518799 0.806946 1441831939 0.190369 0.208374 -0.518799 0.806946 1441831939 0.127747 0.151855 -0.497742 0.844299 1441831939 0.127747 0.151855 -0.497742 0.844299 1441831939 0.127747 0.151855 -0.497742 0.844299 1441831939 0.127747 0.151855 -0.497742 0.844299 1441831939 0.127747 0.151855 -0.497742 0.844299 1441831939 0.127747 0.151855 -0.497742 0.844299 1441831939 0.045776 0.111328 -0.461243 0.879028 1441831939 0.045776 0.111328 -0.461243 0.879028 1441831939 -0.080566 0.079163 -0.333130 0.936096 1441831939 -0.080566 0.079163 -0.333130 0.936096 1441831939 -0.080566 0.079163 -0.333130 0.936096 1441831939 -0.080566 0.079163 -0.333130 0.936096 1441831939 -0.080566 0.079163 -0.333130 0.936096 1441831939 -0.080566 0.079163 -0.333130 0.936096 1441831939 -0.152588 -0.010376 -0.170044 0.973450 1441831939 -0.152588 -0.010376 -0.170044 0.973450 1441831939 -0.152588 -0.010376 -0.170044 0.973450 1441831939 -0.152588 -0.010376 -0.170044 0.973450 1441831939 -0.152588 -0.010376 -0.170044 0.973450 1441831939 -0.152588 -0.010376 -0.170044 0.973450 1441831939 -0.215759 -0.049866 -0.220764 0.949829 1441831939 -0.215759 -0.049866 -0.220764 0.949829 1441831939 -0.215759 -0.049866 -0.220764 0.949829 1441831939 -0.215759 -0.049866 -0.220764 0.949829 1441831939 -0.215759 -0.049866 -0.220764 0.949829 1441831939 -0.215759 -0.049866 -0.220764 0.949829 1441831939 -0.164490 -0.044617 -0.091187 0.981140 1441831939 -0.164490 -0.044617 -0.091187 0.981140 1441831939 -0.164490 -0.044617 -0.091187 0.981140 1441831939 -0.164490 -0.044617 -0.091187 0.981140 1441831939 -0.164490 -0.044617 -0.091187 0.981140 1441831939 -0.164490 -0.044617 -0.091187 0.981140 1441831939 -0.089417 0.050659 -0.140381 0.984741 1441831939 -0.089417 0.050659 -0.140381 0.984741 1441831939 -0.089417 0.050659 -0.140381 0.984741 1441831940 -0.089417 0.050659 -0.140381 0.984741 1441831940 -0.089417 0.050659 -0.140381 0.984741 1441831940 -0.089417 0.050659 -0.140381 0.984741 1441831940 0.014465 0.143494 -0.292786 0.945190 1441831940 0.014465 0.143494 -0.292786 0.945190 1441831940 0.014465 0.143494 -0.292786 0.945190 1441831940 0.014465 0.143494 -0.292786 0.945190 1441831940 0.014465 0.143494 -0.292786 0.945190 1441831940 0.072449 0.152649 -0.337952 0.925842 1441831940 0.072449 0.152649 -0.337952 0.925842 1441831940 0.072449 0.152649 -0.337952 0.925842 1441831940 0.072449 0.152649 -0.337952 0.925842 1441831940 0.072449 0.152649 -0.337952 0.925842 1441831940 0.072449 0.152649 -0.337952 0.925842 1441831940 0.072449 0.152649 -0.337952 0.925842 1441831940 0.086975 0.134460 -0.320801 0.933472 1441831940 0.086975 0.134460 -0.320801 0.933472 1441831940 0.086975 0.134460 -0.320801 0.933472 1441831940 0.086975 0.134460 -0.320801 0.933472 1441831940 0.086975 0.134460 -0.320801 0.933472 1441831940 0.086975 0.134460 -0.320801 0.933472 1441831940 0.073059 0.114014 -0.404236 0.904541 1441831940 0.073059 0.114014 -0.404236 0.904541 1441831940 0.073059 0.114014 -0.404236 0.904541 1441831940 0.073059 0.114014 -0.404236 0.904541 1441831940 0.073059 0.114014 -0.404236 0.904541 1441831940 0.073059 0.114014 -0.404236 0.904541 1441831940 0.014526 0.107849 -0.461426 0.880432 1441831940 0.014526 0.107849 -0.461426 0.880432 1441831940 0.014526 0.107849 -0.461426 0.880432 1441831940 0.014526 0.107849 -0.461426 0.880432 1441831940 0.014526 0.107849 -0.461426 0.880432 1441831940 0.014526 0.107849 -0.461426 0.880432 1441831940 -0.081848 0.114502 -0.442261 0.885742 1441831940 -0.081848 0.114502 -0.442261 0.885742 1441831940 -0.081848 0.114502 -0.442261 0.885742 1441831940 -0.081848 0.114502 -0.442261 0.885742 1441831940 -0.081848 0.114502 -0.442261 0.885742 1441831940 -0.081848 0.114502 -0.442261 0.885742 1441831940 -0.178589 0.139771 -0.314026 0.921936 1441831940 -0.178589 0.139771 -0.314026 0.921936 1441831940 -0.178589 0.139771 -0.314026 0.921936 1441831940 -0.178589 0.139771 -0.314026 0.921936 1441831940 -0.178589 0.139771 -0.314026 0.921936 1441831940 -0.178589 0.139771 -0.314026 0.921936 1441831940 -0.178589 0.139771 -0.314026 0.921936 1441831940 -0.224854 0.095459 -0.265930 0.932495 1441831940 -0.224854 0.095459 -0.265930 0.932495 1441831940 -0.224854 0.095459 -0.265930 0.932495 1441831940 -0.224854 0.095459 -0.265930 0.932495 1441831940 -0.224854 0.095459 -0.265930 0.932495 1441831940 -0.224854 0.095459 -0.265930 0.932495 1441831940 -0.252686 0.041626 -0.231201 0.938599 1441831940 -0.252686 0.041626 -0.231201 0.938599 1441831940 -0.252686 0.041626 -0.231201 0.938599 1441831940 -0.252686 0.041626 -0.231201 0.938599 1441831940 -0.252686 0.041626 -0.231201 0.938599 1441831940 -0.252686 0.041626 -0.231201 0.938599 1441831940 -0.252686 0.041626 -0.231201 0.938599 1441831940 -0.190125 0.129700 -0.133118 0.963989 1441831940 -0.190125 0.129700 -0.133118 0.963989 1441831940 -0.190125 0.129700 -0.133118 0.963989 1441831940 -0.190125 0.129700 -0.133118 0.963989 1441831940 -0.190125 0.129700 -0.133118 0.963989 1441831940 -0.112854 0.220337 -0.277954 0.928101 1441831940 -0.112854 0.220337 -0.277954 0.928101 1441831940 -0.112854 0.220337 -0.277954 0.928101 1441831940 -0.112854 0.220337 -0.277954 0.928101 1441831940 -0.112854 0.220337 -0.277954 0.928101 1441831940 -0.112854 0.220337 -0.277954 0.928101 1441831940 -0.045654 0.250610 -0.349670 0.901550 1441831940 -0.045654 0.250610 -0.349670 0.901550 1441831940 -0.045654 0.250610 -0.349670 0.901550 1441831940 -0.045654 0.250610 -0.349670 0.901550 1441831940 -0.045654 0.250610 -0.349670 0.901550 1441831940 -0.045654 0.250610 -0.349670 0.901550 1441831940 -0.037842 0.215088 -0.296326 0.929749 1441831940 -0.037842 0.215088 -0.296326 0.929749 1441831940 -0.037842 0.215088 -0.296326 0.929749 1441831940 -0.037842 0.215088 -0.296326 0.929749 1441831940 -0.037842 0.215088 -0.296326 0.929749 1441831940 -0.037842 0.215088 -0.296326 0.929749 1441831940 -0.017029 0.182556 -0.326843 0.927124 1441831940 -0.017029 0.182556 -0.326843 0.927124 1441831940 -0.017029 0.182556 -0.326843 0.927124 1441831940 -0.017029 0.182556 -0.326843 0.927124 1441831940 -0.017029 0.182556 -0.326843 0.927124 1441831940 -0.017029 0.182556 -0.326843 0.927124 1441831940 -0.010376 0.158447 -0.412598 0.896912 1441831940 -0.010376 0.158447 -0.412598 0.896912 1441831940 -0.010376 0.158447 -0.412598 0.896912 1441831940 -0.010376 0.158447 -0.412598 0.896912 1441831940 -0.010376 0.158447 -0.412598 0.896912 1441831940 -0.010376 0.158447 -0.412598 0.896912 1441831940 -0.038940 0.140320 -0.443054 0.884583 1441831940 -0.038940 0.140320 -0.443054 0.884583 1441831940 -0.038940 0.140320 -0.443054 0.884583 1441831940 -0.038940 0.140320 -0.443054 0.884583 1441831940 -0.038940 0.140320 -0.443054 0.884583 1441831940 -0.038940 0.140320 -0.443054 0.884583 1441831940 -0.112549 0.133179 -0.365601 0.914307 1441831940 -0.112549 0.133179 -0.365601 0.914307 1441831940 -0.112549 0.133179 -0.365601 0.914307 1441831940 -0.112549 0.133179 -0.365601 0.914307 1441831940 -0.112549 0.133179 -0.365601 0.914307 1441831940 -0.112549 0.133179 -0.365601 0.914307 1441831940 -0.112549 0.133179 -0.365601 0.914307 1441831940 -0.174744 0.094055 -0.212708 0.956726 1441831940 -0.174744 0.094055 -0.212708 0.956726 1441831940 -0.174744 0.094055 -0.212708 0.956726 1441831940 -0.174744 0.094055 -0.212708 0.956726 1441831941 -0.174744 0.094055 -0.212708 0.956726 1441831941 -0.174744 0.094055 -0.212708 0.956726 1441831941 -0.230835 0.068176 -0.253174 0.937012 1441831941 -0.230835 0.068176 -0.253174 0.937012 1441831941 -0.230835 0.068176 -0.253174 0.937012 1441831941 -0.230835 0.068176 -0.253174 0.937012 1441831941 -0.230835 0.068176 -0.253174 0.937012 1441831941 -0.230835 0.068176 -0.253174 0.937012 1441831941 -0.221985 0.015503 -0.139221 0.964905 1441831941 -0.221985 0.015503 -0.139221 0.964905 1441831941 -0.221985 0.015503 -0.139221 0.964905 1441831941 -0.221985 0.015503 -0.139221 0.964905 1441831941 -0.221985 0.015503 -0.139221 0.964905 1441831941 -0.221985 0.015503 -0.139221 0.964905 1441831941 -0.154663 0.095947 -0.060181 0.981445 1441831941 -0.154663 0.095947 -0.060181 0.981445 1441831941 -0.154663 0.095947 -0.060181 0.981445 1441831941 -0.154663 0.095947 -0.060181 0.981445 1441831941 -0.154663 0.095947 -0.060181 0.981445 1441831941 -0.154663 0.095947 -0.060181 0.981445 1441831941 -0.073792 0.189941 -0.226074 0.952515 1441831941 -0.073792 0.189941 -0.226074 0.952515 1441831941 -0.073792 0.189941 -0.226074 0.952515 1441831941 -0.073792 0.189941 -0.226074 0.952515 1441831941 -0.073792 0.189941 -0.226074 0.952515 1441831941 -0.073792 0.189941 -0.226074 0.952515 1441831941 -0.000244 0.225342 -0.335999 0.914490 1441831941 -0.000244 0.225342 -0.335999 0.914490 1441831941 -0.000244 0.225342 -0.335999 0.914490 1441831941 -0.000244 0.225342 -0.335999 0.914490 1441831941 -0.000244 0.225342 -0.335999 0.914490 1441831941 0.014954 0.200989 -0.303955 0.931091 1441831941 0.014954 0.200989 -0.303955 0.931091 1441831941 0.014954 0.200989 -0.303955 0.931091 1441831941 0.014954 0.200989 -0.303955 0.931091 1441831941 0.014954 0.200989 -0.303955 0.931091 1441831941 0.014954 0.200989 -0.303955 0.931091 1441831941 0.014954 0.200989 -0.303955 0.931091 1441831941 0.039307 0.176575 -0.335510 0.924500 1441831941 0.039307 0.176575 -0.335510 0.924500 1441831941 0.039307 0.176575 -0.335510 0.924500 1441831941 0.039307 0.176575 -0.335510 0.924500 1441831941 0.039307 0.176575 -0.335510 0.924500 1441831941 0.039307 0.176575 -0.335510 0.924500 1441831941 0.032410 0.161804 -0.434082 0.885620 1441831941 0.032410 0.161804 -0.434082 0.885620 1441831941 0.032410 0.161804 -0.434082 0.885620 1441831941 0.032410 0.161804 -0.434082 0.885620 1441831941 0.032410 0.161804 -0.434082 0.885620 1441831941 0.032410 0.161804 -0.434082 0.885620 1441831941 -0.017212 0.152588 -0.474670 0.866638 1441831941 -0.017212 0.152588 -0.474670 0.866638 1441831941 -0.017212 0.152588 -0.474670 0.866638 1441831941 -0.017212 0.152588 -0.474670 0.866638 1441831941 -0.115906 0.136230 -0.395691 0.900757 1441831941 -0.115906 0.136230 -0.395691 0.900757 1441831941 -0.115906 0.136230 -0.395691 0.900757 1441831941 -0.115906 0.136230 -0.395691 0.900757 1441831941 -0.115906 0.136230 -0.395691 0.900757 1441831941 -0.115906 0.136230 -0.395691 0.900757 1441831941 -0.173279 0.067078 -0.224243 0.956665 1441831941 -0.173279 0.067078 -0.224243 0.956665 1441831941 -0.173279 0.067078 -0.224243 0.956665 1441831941 -0.173279 0.067078 -0.224243 0.956665 1441831941 -0.173279 0.067078 -0.224243 0.956665 1441831941 -0.173279 0.067078 -0.224243 0.956665 1441831941 -0.236023 0.001282 -0.217041 0.947205 1441831941 -0.236023 0.001282 -0.217041 0.947205 1441831941 -0.236023 0.001282 -0.217041 0.947205 1441831941 -0.236023 0.001282 -0.217041 0.947205 1441831941 -0.236023 0.001282 -0.217041 0.947205 1441831941 -0.194153 0.020264 -0.085693 0.976990 1441831941 -0.194153 0.020264 -0.085693 0.976990 1441831941 -0.194153 0.020264 -0.085693 0.976990 1441831941 -0.194153 0.020264 -0.085693 0.976990 1441831941 -0.194153 0.020264 -0.085693 0.976990 1441831941 -0.194153 0.020264 -0.085693 0.976990 1441831941 -0.138855 0.120850 -0.145935 0.971985 1441831941 -0.138855 0.120850 -0.145935 0.971985 1441831941 -0.138855 0.120850 -0.145935 0.971985 1441831941 -0.138855 0.120850 -0.145935 0.971985 1441831941 -0.138855 0.120850 -0.145935 0.971985 1441831941 -0.138855 0.120850 -0.145935 0.971985 1441831941 -0.052429 0.206116 -0.350281 0.912170 1441831941 -0.052429 0.206116 -0.350281 0.912170 1441831941 -0.052429 0.206116 -0.350281 0.912170 1441831941 -0.052429 0.206116 -0.350281 0.912170 1441831941 -0.052429 0.206116 -0.350281 0.912170 1441831941 -0.052429 0.206116 -0.350281 0.912170 1441831941 -0.021912 0.197388 -0.344177 0.917664 1441831941 -0.021912 0.197388 -0.344177 0.917664 1441831941 -0.021912 0.197388 -0.344177 0.917664 1441831941 -0.021912 0.197388 -0.344177 0.917664 1441831941 -0.021912 0.197388 -0.344177 0.917664 1441831941 -0.021912 0.197388 -0.344177 0.917664 1441831941 -0.012878 0.159851 -0.284485 0.945129 1441831941 -0.012878 0.159851 -0.284485 0.945129 1441831941 -0.012878 0.159851 -0.284485 0.945129 1441831941 -0.012878 0.159851 -0.284485 0.945129 1441831941 -0.012878 0.159851 -0.284485 0.945129 1441831941 -0.012878 0.159851 -0.284485 0.945129 1441831941 0.004150 0.144165 -0.375916 0.915344 1441831941 0.004150 0.144165 -0.375916 0.915344 1441831941 0.004150 0.144165 -0.375916 0.915344 1441831941 0.004150 0.144165 -0.375916 0.915344 1441831941 0.004150 0.144165 -0.375916 0.915344 1441831941 0.004150 0.144165 -0.375916 0.915344 1441831942 -0.016357 0.138611 -0.452393 0.880798 1441831942 -0.016357 0.138611 -0.452393 0.880798 1441831942 -0.016357 0.138611 -0.452393 0.880798 1441831942 -0.016357 0.138611 -0.452393 0.880798 1441831942 -0.016357 0.138611 -0.452393 0.880798 1441831942 -0.076904 0.123718 -0.417358 0.896973 1441831942 -0.076904 0.123718 -0.417358 0.896973 1441831942 -0.076904 0.123718 -0.417358 0.896973 1441831942 -0.076904 0.123718 -0.417358 0.896973 1441831942 -0.076904 0.123718 -0.417358 0.896973 1441831942 -0.076904 0.123718 -0.417358 0.896973 1441831942 -0.150635 0.090881 -0.258118 0.949951 1441831942 -0.150635 0.090881 -0.258118 0.949951 1441831942 -0.150635 0.090881 -0.258118 0.949951 1441831942 -0.150635 0.090881 -0.258118 0.949951 1441831942 -0.150635 0.090881 -0.258118 0.949951 1441831942 -0.150635 0.090881 -0.258118 0.949951 1441831942 -0.195496 0.082581 -0.200439 0.956421 1441831942 -0.195496 0.082581 -0.200439 0.956421 1441831942 -0.195496 0.082581 -0.200439 0.956421 1441831942 -0.195496 0.082581 -0.200439 0.956421 1441831942 -0.195496 0.082581 -0.200439 0.956421 1441831942 -0.195496 0.082581 -0.200439 0.956421 1441831942 -0.236877 0.011475 -0.183533 0.953979 1441831942 -0.236877 0.011475 -0.183533 0.953979 1441831942 -0.236877 0.011475 -0.183533 0.953979 1441831942 -0.236877 0.011475 -0.183533 0.953979 1441831942 -0.236877 0.011475 -0.183533 0.953979 1441831942 -0.236877 0.011475 -0.183533 0.953979 1441831942 -0.175842 0.093445 -0.064087 0.977844 1441831942 -0.175842 0.093445 -0.064087 0.977844 1441831942 -0.175842 0.093445 -0.064087 0.977844 1441831942 -0.175842 0.093445 -0.064087 0.977844 1441831942 -0.175842 0.093445 -0.064087 0.977844 1441831942 -0.175842 0.093445 -0.064087 0.977844 1441831942 -0.136047 0.170837 -0.190063 0.957153 1441831942 -0.136047 0.170837 -0.190063 0.957153 1441831942 -0.136047 0.170837 -0.190063 0.957153 1441831942 -0.136047 0.170837 -0.190063 0.957153 1441831942 -0.136047 0.170837 -0.190063 0.957153 1441831942 -0.136047 0.170837 -0.190063 0.957153 1441831942 -0.063965 0.234253 -0.334534 0.910522 1441831942 -0.063965 0.234253 -0.334534 0.910522 1441831942 -0.063965 0.234253 -0.334534 0.910522 1441831942 -0.063965 0.234253 -0.334534 0.910522 1441831942 -0.063965 0.234253 -0.334534 0.910522 1441831942 -0.063965 0.234253 -0.334534 0.910522 1441831942 -0.058350 0.194763 -0.295715 0.933350 1441831942 -0.058350 0.194763 -0.295715 0.933350 1441831942 -0.058350 0.194763 -0.295715 0.933350 1441831942 -0.058350 0.194763 -0.295715 0.933350 1441831942 -0.058350 0.194763 -0.295715 0.933350 1441831942 -0.058350 0.194763 -0.295715 0.933350 1441831942 -0.032288 0.175476 -0.292053 0.939575 1441831942 -0.032288 0.175476 -0.292053 0.939575 1441831942 -0.032288 0.175476 -0.292053 0.939575 1441831942 -0.032288 0.175476 -0.292053 0.939575 1441831942 -0.032288 0.175476 -0.292053 0.939575 1441831942 -0.032288 0.175476 -0.292053 0.939575 1441831942 -0.041077 0.170410 -0.419250 0.890747 1441831942 -0.041077 0.170410 -0.419250 0.890747 1441831942 -0.041077 0.170410 -0.419250 0.890747 1441831942 -0.041077 0.170410 -0.419250 0.890747 1441831942 -0.081299 0.153870 -0.422852 0.889343 1441831942 -0.081299 0.153870 -0.422852 0.889343 1441831942 -0.081299 0.153870 -0.422852 0.889343 1441831942 -0.081299 0.153870 -0.422852 0.889343 1441831942 -0.081299 0.153870 -0.422852 0.889343 1441831942 -0.081299 0.153870 -0.422852 0.889343 1441831942 -0.152222 0.113708 -0.337463 0.921936 1441831942 -0.152222 0.113708 -0.337463 0.921936 1441831942 -0.152222 0.113708 -0.337463 0.921936 1441831942 -0.152222 0.113708 -0.337463 0.921936 1441831942 -0.189758 0.056213 -0.198547 0.959900 1441831942 -0.189758 0.056213 -0.198547 0.959900 1441831942 -0.189758 0.056213 -0.198547 0.959900 1441831942 -0.189758 0.056213 -0.198547 0.959900 1441831942 -0.189758 0.056213 -0.198547 0.959900 1441831942 -0.200928 -0.000183 -0.179565 0.963013 1441831942 -0.200928 -0.000183 -0.179565 0.963013 1441831942 -0.200928 -0.000183 -0.179565 0.963013 1441831942 -0.200928 -0.000183 -0.179565 0.963013 1441831942 -0.200928 -0.000183 -0.179565 0.963013 1441831942 -0.200928 -0.000183 -0.179565 0.963013 1441831942 -0.155823 -0.073730 -0.008423 0.984985 1441831942 -0.155823 -0.073730 -0.008423 0.984985 1441831942 -0.155823 -0.073730 -0.008423 0.984985 1441831942 -0.155823 -0.073730 -0.008423 0.984985 1441831942 -0.155823 -0.073730 -0.008423 0.984985 1441831942 -0.155823 -0.073730 -0.008423 0.984985 1441831942 -0.085083 0.019348 0.019653 0.995972 1441831942 -0.085083 0.019348 0.019653 0.995972 1441831942 -0.085083 0.019348 0.019653 0.995972 1441831942 -0.085083 0.019348 0.019653 0.995972 1441831942 -0.085083 0.019348 0.019653 0.995972 1441831942 -0.085083 0.019348 0.019653 0.995972 1441831942 -0.028625 0.106384 -0.251099 0.961670 1441831942 -0.028625 0.106384 -0.251099 0.961670 1441831942 -0.028625 0.106384 -0.251099 0.961670 1441831942 -0.028625 0.106384 -0.251099 0.961670 1441831942 -0.028625 0.106384 -0.251099 0.961670 1441831942 -0.028625 0.106384 -0.251099 0.961670 1441831942 0.011780 0.140198 -0.330322 0.933289 1441831943 0.011780 0.140198 -0.330322 0.933289 1441831943 0.011780 0.140198 -0.330322 0.933289 1441831943 0.011780 0.140198 -0.330322 0.933289 1441831943 0.011780 0.140198 -0.330322 0.933289 1441831943 0.011780 0.140198 -0.330322 0.933289 1441831943 0.011780 0.140198 -0.330322 0.933289 1441831943 0.008118 0.130371 -0.303650 0.943787 1441831943 0.008118 0.130371 -0.303650 0.943787 1441831943 0.008118 0.130371 -0.303650 0.943787 1441831943 0.008118 0.130371 -0.303650 0.943787 1441831943 0.008118 0.130371 -0.303650 0.943787 1441831943 0.008118 0.130371 -0.303650 0.943787 1441831943 -0.020935 0.132874 -0.408691 0.902649 1441831943 -0.020935 0.132874 -0.408691 0.902649 1441831943 -0.020935 0.132874 -0.408691 0.902649 1441831943 -0.020935 0.132874 -0.408691 0.902649 1441831943 -0.020935 0.132874 -0.408691 0.902649 1441831943 -0.020935 0.132874 -0.408691 0.902649 1441831943 -0.089844 0.131531 -0.437317 0.885071 1441831943 -0.089844 0.131531 -0.437317 0.885071 1441831943 -0.089844 0.131531 -0.437317 0.885071 1441831943 -0.089844 0.131531 -0.437317 0.885071 1441831943 -0.089844 0.131531 -0.437317 0.885071 1441831943 -0.089844 0.131531 -0.437317 0.885071 1441831943 -0.164429 0.104980 -0.331360 0.923096 1441831943 -0.164429 0.104980 -0.331360 0.923096 1441831943 -0.164429 0.104980 -0.331360 0.923096 1441831943 -0.164429 0.104980 -0.331360 0.923096 1441831943 -0.164429 0.104980 -0.331360 0.923096 1441831943 -0.164429 0.104980 -0.331360 0.923096 1441831943 -0.210693 0.075317 -0.198730 0.954163 1441831943 -0.210693 0.075317 -0.198730 0.954163 1441831943 -0.210693 0.075317 -0.198730 0.954163 1441831943 -0.210693 0.075317 -0.198730 0.954163 1441831943 -0.210693 0.075317 -0.198730 0.954163 1441831943 -0.210693 0.075317 -0.198730 0.954163 1441831943 -0.280945 0.044434 -0.258667 0.923157 1441831943 -0.280945 0.044434 -0.258667 0.923157 1441831943 -0.280945 0.044434 -0.258667 0.923157 1441831943 -0.280945 0.044434 -0.258667 0.923157 1441831943 -0.280945 0.044434 -0.258667 0.923157 1441831943 -0.280945 0.044434 -0.258667 0.923157 1441831943 -0.220764 0.090332 -0.113159 0.964478 1441831943 -0.220764 0.090332 -0.113159 0.964478 1441831943 -0.220764 0.090332 -0.113159 0.964478 1441831943 -0.220764 0.090332 -0.113159 0.964478 1441831943 -0.220764 0.090332 -0.113159 0.964478 1441831943 -0.220764 0.090332 -0.113159 0.964478 1441831943 -0.161621 0.188538 -0.157715 0.955750 1441831943 -0.161621 0.188538 -0.157715 0.955750 1441831943 -0.161621 0.188538 -0.157715 0.955750 1441831943 -0.161621 0.188538 -0.157715 0.955750 1441831943 -0.161621 0.188538 -0.157715 0.955750 1441831943 -0.161621 0.188538 -0.157715 0.955750 1441831943 -0.161621 0.188538 -0.157715 0.955750 1441831943 -0.067322 0.263245 -0.321167 0.907166 1441831943 -0.067322 0.263245 -0.321167 0.907166 1441831943 -0.067322 0.263245 -0.321167 0.907166 1441831943 -0.067322 0.263245 -0.321167 0.907166 1441831943 -0.067322 0.263245 -0.321167 0.907166 1441831943 -0.067322 0.263245 -0.321167 0.907166 1441831943 -0.043640 0.238953 -0.320862 0.915405 1441831943 -0.043640 0.238953 -0.320862 0.915405 1441831943 -0.043640 0.238953 -0.320862 0.915405 1441831943 -0.043640 0.238953 -0.320862 0.915405 1441831943 -0.043640 0.238953 -0.320862 0.915405 1441831943 -0.043640 0.238953 -0.320862 0.915405 1441831943 -0.019409 0.202209 -0.284363 0.936890 1441831943 -0.019409 0.202209 -0.284363 0.936890 1441831943 -0.019409 0.202209 -0.284363 0.936890 1441831943 -0.019409 0.202209 -0.284363 0.936890 1441831943 -0.019409 0.202209 -0.284363 0.936890 1441831943 -0.019409 0.202209 -0.284363 0.936890 1441831943 -0.019409 0.202209 -0.284363 0.936890 1441831943 -0.012390 0.181885 -0.411499 0.892944 1441831943 -0.012390 0.181885 -0.411499 0.892944 1441831943 -0.012390 0.181885 -0.411499 0.892944 1441831943 -0.012390 0.181885 -0.411499 0.892944 1441831943 -0.012390 0.181885 -0.411499 0.892944 1441831943 -0.012390 0.181885 -0.411499 0.892944 1441831943 -0.041138 0.151917 -0.418945 0.894226 1441831943 -0.041138 0.151917 -0.418945 0.894226 1441831943 -0.041138 0.151917 -0.418945 0.894226 1441831943 -0.041138 0.151917 -0.418945 0.894226 1441831943 -0.041138 0.151917 -0.418945 0.894226 1441831943 -0.041138 0.151917 -0.418945 0.894226 1441831943 -0.113098 0.115723 -0.334473 0.928406 1441831943 -0.113098 0.115723 -0.334473 0.928406 1441831943 -0.113098 0.115723 -0.334473 0.928406 1441831943 -0.113098 0.115723 -0.334473 0.928406 1441831943 -0.113098 0.115723 -0.334473 0.928406 1441831943 -0.165649 0.080017 -0.207581 0.960754 1441831943 -0.165649 0.080017 -0.207581 0.960754 1441831943 -0.165649 0.080017 -0.207581 0.960754 1441831943 -0.165649 0.080017 -0.207581 0.960754 1441831943 -0.165649 0.080017 -0.207581 0.960754 1441831943 -0.165649 0.080017 -0.207581 0.960754 1441831943 -0.212402 0.055725 -0.254395 0.941833 1441831943 -0.212402 0.055725 -0.254395 0.941833 1441831943 -0.212402 0.055725 -0.254395 0.941833 1441831943 -0.212402 0.055725 -0.254395 0.941833 1441831943 -0.176941 0.002014 -0.087830 0.980286 1441831943 -0.176941 0.002014 -0.087830 0.980286 1441831943 -0.176941 0.002014 -0.087830 0.980286 1441831943 -0.176941 0.002014 -0.087830 0.980286 1441831943 -0.176941 0.002014 -0.087830 0.980286 1441831943 -0.176941 0.002014 -0.087830 0.980286 1441831943 -0.176941 0.002014 -0.087830 0.980286 1441831943 -0.119385 0.104004 -0.066101 0.985168 1441831944 -0.119385 0.104004 -0.066101 0.985168 1441831944 -0.119385 0.104004 -0.066101 0.985168 1441831944 -0.119385 0.104004 -0.066101 0.985168 1441831944 -0.119385 0.104004 -0.066101 0.985168 1441831944 -0.057861 0.179077 -0.280212 0.941284 1441831944 -0.057861 0.179077 -0.280212 0.941284 1441831944 -0.057861 0.179077 -0.280212 0.941284 1441831944 -0.057861 0.179077 -0.280212 0.941284 1441831944 -0.057861 0.179077 -0.280212 0.941284 1441831944 -0.057861 0.179077 -0.280212 0.941284 1441831944 -0.032532 0.190979 -0.330200 0.923767 1441831944 -0.032532 0.190979 -0.330200 0.923767 1441831944 -0.032532 0.190979 -0.330200 0.923767 1441831944 -0.032532 0.190979 -0.330200 0.923767 1441831944 -0.032532 0.190979 -0.330200 0.923767 1441831944 -0.032532 0.190979 -0.330200 0.923767 1441831944 -0.032532 0.190979 -0.330200 0.923767 1441831944 -0.033813 0.155273 -0.264526 0.951172 1441831944 -0.033813 0.155273 -0.264526 0.951172 1441831944 -0.033813 0.155273 -0.264526 0.951172 1441831944 -0.033813 0.155273 -0.264526 0.951172 1441831944 -0.033813 0.155273 -0.264526 0.951172 1441831944 -0.033813 0.155273 -0.264526 0.951172 1441831944 -0.029419 0.130310 -0.369690 0.919495 1441831944 -0.029419 0.130310 -0.369690 0.919495 1441831944 -0.029419 0.130310 -0.369690 0.919495 1441831944 -0.029419 0.130310 -0.369690 0.919495 1441831944 -0.029419 0.130310 -0.369690 0.919495 1441831944 -0.050415 0.119324 -0.447998 0.884583 1441831944 -0.050415 0.119324 -0.447998 0.884583 1441831944 -0.050415 0.119324 -0.447998 0.884583 1441831944 -0.050415 0.119324 -0.447998 0.884583 1441831944 -0.050415 0.119324 -0.447998 0.884583 1441831944 -0.050415 0.119324 -0.447998 0.884583 1441831944 -0.050415 0.119324 -0.447998 0.884583 1441831944 -0.091980 0.107117 -0.445068 0.884277 1441831944 -0.091980 0.107117 -0.445068 0.884277 1441831944 -0.091980 0.107117 -0.445068 0.884277 1441831944 -0.091980 0.107117 -0.445068 0.884277 1441831944 -0.091980 0.107117 -0.445068 0.884277 1441831944 -0.161926 0.091064 -0.346375 0.919495 1441831944 -0.161926 0.091064 -0.346375 0.919495 1441831944 -0.161926 0.091064 -0.346375 0.919495 1441831944 -0.161926 0.091064 -0.346375 0.919495 1441831944 -0.161926 0.091064 -0.346375 0.919495 1441831944 -0.211853 0.069824 -0.200623 0.953918 1441831944 -0.211853 0.069824 -0.200623 0.953918 1441831944 -0.211853 0.069824 -0.200623 0.953918 1441831944 -0.211853 0.069824 -0.200623 0.953918 1441831944 -0.282166 0.032410 -0.219849 0.933228 1441831944 -0.282166 0.032410 -0.219849 0.933228 1441831944 -0.282166 0.032410 -0.219849 0.933228 1441831944 -0.282166 0.032410 -0.219849 0.933228 1441831944 -0.282166 0.032410 -0.219849 0.933228 1441831944 -0.282166 0.032410 -0.219849 0.933228 1441831944 -0.245544 0.041199 -0.116089 0.961487 1441831944 -0.245544 0.041199 -0.116089 0.961487 1441831944 -0.245544 0.041199 -0.116089 0.961487 1441831944 -0.245544 0.041199 -0.116089 0.961487 1441831944 -0.245544 0.041199 -0.116089 0.961487 1441831944 -0.245544 0.041199 -0.116089 0.961487 1441831944 -0.196655 0.120605 -0.099121 0.967957 1441831944 -0.196655 0.120605 -0.099121 0.967957 1441831944 -0.196655 0.120605 -0.099121 0.967957 1441831944 -0.196655 0.120605 -0.099121 0.967957 1441831944 
0.148804 0.655090 -0.017212 0.740479 1441831946 0.148804 0.655090 -0.017212 0.740479 1441831946 0.148804 0.655090 -0.017212 0.740479 1441831946 0.148804 0.655090 -0.017212 0.740479 1441831946 0.148804 0.655090 -0.017212 0.740479 1441831946 0.148804 0.655090 -0.017212 0.740479 1441831946 0.110229 0.658813 0.036987 0.743225 1441831946 0.110229 0.658813 0.036987 0.743225 1441831946 0.110229 0.658813 0.036987 0.743225 1441831946 0.110229 0.658813 0.036987 0.743225 1441831946 0.110229 0.658813 0.036987 0.743225 1441831946 0.071533 0.658264 0.095581 0.743225 1441831946 0.071533 0.658264 0.095581 0.743225 1441831946 0.071533 0.658264 0.095581 0.743225 1441831946 0.071533 0.658264 0.095581 0.743225 1441831946 0.071533 0.658264 0.095581 0.743225 1441831946 0.071533 0.658264 0.095581 0.743225 1441831946 0.073608 0.651123 0.084473 0.750610 1441831946 0.073608 0.651123 0.084473 0.750610 1441831946 0.073608 0.651123 0.084473 0.750610 1441831946 0.073608 0.651123 0.084473 0.750610 1441831946 0.073608 0.651123 0.084473 0.750610 1441831947 0.073608 0.651123 0.084473 0.750610 1441831947 0.073608 0.651123 0.084473 0.750610 1441831947 0.096069 0.643311 0.037170 0.758606 1441831947 0.096069 0.643311 0.037170 0.758606 1441831947 0.096069 0.643311 0.037170 0.758606 1441831947 0.096069 0.643311 0.037170 0.758606 1441831947 0.096069 0.643311 0.037170 0.758606 1441831947 0.096069 0.643311 0.037170 0.758606 1441831947 0.109985 0.636292 0.000183 0.763550 1441831947 0.109985 0.636292 0.000183 0.763550 1441831947 0.109985 0.636292 0.000183 0.763550 1441831947 0.106079 0.631165 -0.015564 0.768127 1441831947 0.106079 0.631165 -0.015564 0.768127 1441831947 0.106079 0.631165 -0.015564 0.768127 1441831947 0.106079 0.631165 -0.015564 0.768127 1441831947 0.106079 0.631165 -0.015564 0.768127 1441831947 0.106079 0.631165 -0.015564 0.768127 1441831947 0.108826 0.625671 -0.041870 0.771240 1441831947 0.108826 0.625671 -0.041870 0.771240 1441831947 0.108826 0.625671 -0.041870 0.771240 1441831947 0.108826 0.625671 -0.041870 0.771240 1441831947 0.108826 0.625671 -0.041870 0.771240 1441831947 0.108826 0.625671 -0.041870 0.771240 1441831947 0.109314 0.623169 -0.072021 0.770996 1441831947 0.109314 0.623169 -0.072021 0.770996 1441831947 0.109314 0.623169 -0.072021 0.770996 1441831947 0.109314 0.623169 -0.072021 0.770996 1441831947 0.109314 0.623169 -0.072021 0.770996 1441831947 0.109314 0.623169 -0.072021 0.770996 1441831947 0.121460 0.626709 -0.085571 0.764893 1441831947 0.121460 0.626709 -0.085571 0.764893 1441831947 0.121460 0.626709 -0.085571 0.764893 1441831947 0.121460 0.626709 -0.085571 0.764893 1441831947 0.121460 0.626709 -0.085571 0.764893 1441831947 0.121460 0.626709 -0.085571 0.764893 1441831947 0.175720 0.633179 -0.097107 0.747437 1441831947 0.175720 0.633179 -0.097107 0.747437 1441831947 0.175720 0.633179 -0.097107 0.747437 1441831947 0.175720 0.633179 -0.097107 0.747437 1441831947 0.175720 0.633179 -0.097107 0.747437 1441831947 0.175720 0.633179 -0.097107 0.747437 1441831947 0.175720 0.633179 -0.097107 0.747437 1441831947 0.181396 0.645752 -0.072754 0.738037 1441831947 0.181396 0.645752 -0.072754 0.738037 1441831947 0.181396 0.645752 -0.072754 0.738037 1441831947 0.181396 0.645752 -0.072754 0.738037 1441831947 0.181396 0.645752 -0.072754 0.738037 1441831947 0.170044 0.649048 -0.049072 0.739807 1441831947 0.170044 0.649048 -0.049072 0.739807 1441831947 0.170044 0.649048 -0.049072 0.739807 1441831947 0.170044 0.649048 -0.049072 0.739807 1441831947 0.170044 0.649048 -0.049072 0.739807 1441831947 0.170044 0.649048 -0.049072 0.739807 1441831947 0.152710 0.653137 -0.044067 0.740295 1441831947 0.152710 0.653137 -0.044067 0.740295 1441831947 0.152710 0.653137 -0.044067 0.740295 1441831947 0.152710 0.653137 -0.044067 0.740295 1441831947 0.152710 0.653137 -0.044067 0.740295 1441831947 0.152710 0.653137 -0.044067 0.740295 1441831947 0.152710 0.653137 -0.044067 0.740295 1441831947 0.152344 0.651123 -0.046082 0.742004 1441831947 0.152344 0.651123 -0.046082 0.742004 1441831947 0.152344 0.651123 -0.046082 0.742004 1441831947 0.152344 0.651123 -0.046082 0.742004 1441831947 0.152344 0.651123 -0.046082 0.742004 1441831947 0.152344 0.651123 -0.046082 0.742004 1441831947 0.163086 0.652405 -0.040955 0.738953 1441831947 0.163086 0.652405 -0.040955 0.738953 1441831947 0.163086 0.652405 -0.040955 0.738953 1441831947 0.163086 0.652405 -0.040955 0.738953 1441831947 0.163086 0.652405 -0.040955 0.738953 1441831947 0.163086 0.652405 -0.040955 0.738953 1441831947 0.164307 0.652832 -0.025269 0.738953 1441831947 0.164307 0.652832 -0.025269 0.738953 1441831947 0.164307 0.652832 -0.025269 0.738953 1441831947 0.164307 0.652832 -0.025269 0.738953 1441831947 0.164307 0.652832 -0.025269 0.738953 1441831947 0.170044 0.648926 -0.024170 0.741150 1441831947 0.170044 0.648926 -0.024170 0.741150 1441831947 0.170044 0.648926 -0.024170 0.741150 1441831947 0.170044 0.648926 -0.024170 0.741150 1441831947 0.170044 0.648926 -0.024170 0.741150 1441831947 0.170044 0.648926 -0.024170 0.741150 1441831947 0.167969 0.641235 -0.031738 0.747986 1441831947 0.167969 0.641235 -0.031738 0.747986 1441831947 0.167969 0.641235 -0.031738 0.747986 1441831947 0.167969 0.641235 -0.031738 0.747986 1441831947 0.167969 0.641235 -0.031738 0.747986 1441831947 0.150330 0.638184 -0.029114 0.754456 1441831947 0.150330 0.638184 -0.029114 0.754456 1441831947 0.150330 0.638184 -0.029114 0.754456 1441831947 0.150330 0.638184 -0.029114 0.754456 1441831947 0.150330 0.638184 -0.029114 0.754456 1441831947 0.150330 0.638184 -0.029114 0.754456 1441831947 0.150330 0.638184 -0.029114 0.754456 1441831947 0.154846 0.636780 -0.043396 0.754028 1441831947 0.154846 0.636780 -0.043396 0.754028 1441831947 0.154846 0.636780 -0.043396 0.754028 1441831947 0.154846 0.636780 -0.043396 0.754028 1441831947 0.154846 0.636780 -0.043396 0.754028 1441831947 0.154846 0.636780 -0.043396 0.754028 1441831947 0.176086 0.634094 -0.068848 0.749695 1441831947 0.176086 0.634094 -0.068848 0.749695 1441831947 0.176086 0.634094 -0.068848 0.749695 1441831947 0.176086 0.634094 -0.068848 0.749695 1441831947 0.176086 0.634094 -0.068848 0.749695 1441831948 0.176086 0.634094 -0.068848 0.749695 1441831948 0.166504 0.636536 -0.056580 0.750916 1441831948 0.166504 0.636536 -0.056580 0.750916 1441831948 0.166504 0.636536 -0.056580 0.750916 1441831948 0.166504 0.636536 -0.056580 0.750916 1441831948 0.166504 0.636536 -0.056580 0.750916 1441831948 0.166504 0.636536 -0.056580 0.750916 1441831948 0.155334 0.639465 -0.040527 0.751831 1441831948 0.155334 0.639465 -0.040527 0.751831 1441831948 0.155334 0.639465 -0.040527 0.751831 1441831948 0.155334 0.639465 -0.040527 0.751831 1441831948 0.155334 0.639465 -0.040527 0.751831 1441831948 0.155334 0.639465 -0.040527 0.751831 1441831948 0.153503 0.639709 -0.038879 0.752075 1441831948 0.153503 0.639709 -0.038879 0.752075 1441831948 0.153503 0.639709 -0.038879 0.752075 1441831948 0.153503 0.639709 -0.038879 0.752075 1441831948 0.153503 0.639709 -0.038879 0.752075 1441831948 0.153503 0.639709 -0.038879 0.752075 1441831948 0.151123 0.640808 -0.033386 0.751831 1441831948 0.151123 0.640808 -0.033386 0.751831 1441831948 0.151123 0.640808 -0.033386 0.751831 1441831948 0.151123 0.640808 -0.033386 0.751831 1441831948 0.151123 0.640808 -0.033386 0.751831 1441831948 0.151123 0.640808 -0.033386 0.751831 1441831948 0.155212 0.642090 -0.031311 0.750061 1441831948 0.155212 0.642090 -0.031311 0.750061 1441831948 0.155212 0.642090 -0.031311 0.750061 1441831948 0.155212 0.642090 -0.031311 0.750061 1441831948 0.155212 0.642090 -0.031311 0.750061 1441831948 0.155212 0.642090 -0.031311 0.750061 1441831948 0.153564 0.642761 -0.028687 0.749878 1441831948 0.153564 0.642761 -0.028687 0.749878 1441831948 0.153564 0.642761 -0.028687 0.749878 1441831948 0.153564 0.642761 -0.028687 0.749878 1441831948 0.153564 0.642761 -0.028687 0.749878 1441831948 0.153564 0.642761 -0.028687 0.749878 1441831948 0.145630 0.641113 -0.019531 0.753235 1441831948 0.145630 0.641113 -0.019531 0.753235 1441831948 0.145630 0.641113 -0.019531 0.753235 1441831948 0.145630 0.641113 -0.019531 0.753235 1441831948 0.145630 0.641113 -0.019531 0.753235 1441831948 0.145630 0.641113 -0.019531 0.753235 1441831948 0.138489 0.638062 -0.010986 0.757263 1441831948 0.138489 0.638062 -0.010986 0.757263 1441831948 0.138489 0.638062 -0.010986 0.757263 1441831948 0.138489 0.638062 -0.010986 0.757263 1441831948 0.138489 0.638062 -0.010986 0.757263 1441831948 0.138489 0.638062 -0.010986 0.757263 1441831948 0.138489 0.638062 -0.010986 0.757263 1441831948 0.133545 0.637573 -0.005310 0.758667 1441831948 0.133545 0.637573 -0.005310 0.758667 1441831948 0.133545 0.637573 -0.005310 0.758667 1441831948 0.133545 0.637573 -0.005310 0.758667 1441831948 0.133545 0.637573 -0.005310 0.758667 1441831948 0.155396 0.638245 -0.018738 0.753723 1441831948 0.155396 0.638245 -0.018738 0.753723 1441831948 0.155396 0.638245 -0.018738 0.753723 1441831948 0.155396 0.638245 -0.018738 0.753723 1441831948 0.155396 0.638245 -0.018738 0.753723 1441831948 0.155396 0.638245 -0.018738 0.753723 1441831948 0.177673 0.641357 -0.032654 0.745605 1441831948 0.177673 0.641357 -0.032654 0.745605 1441831948 0.177673 0.641357 -0.032654 0.745605 1441831948 0.177673 0.641357 -0.032654 0.745605 1441831948 0.177673 0.641357 -0.032654 0.745605 1441831948 0.177673 0.641357 -0.032654 0.745605 1441831948 0.175903 0.646423 -0.023499 0.742004 1441831948 0.175903 0.646423 -0.023499 0.742004 1441831948 0.175903 0.646423 -0.023499 0.742004 1441831948 0.175903 0.646423 -0.023499 0.742004 1441831948 0.173523 0.648376 -0.019531 0.740967 1441831948 0.173523 0.648376 -0.019531 0.740967 1441831948 0.173523 0.648376 -0.019531 0.740967 1441831948 0.173523 0.648376 -0.019531 0.740967 1441831948 0.173523 0.648376 -0.019531 0.740967 1441831948 0.173523 0.648376 -0.019531 0.740967 1441831948 0.164490 0.649292 -0.014404 0.742371 1441831948 0.164490 0.649292 -0.014404 0.742371 1441831948 0.164490 0.649292 -0.014404 0.742371 1441831948 0.164490 0.649292 -0.014404 0.742371 1441831948 0.164490 0.649292 -0.014404 0.742371 1441831948 0.164490 0.649292 -0.014404 0.742371 1441831948 0.164490 0.649292 -0.014404 0.742371 1441831948 0.155640 0.650024 -0.007507 0.743713 1441831948 0.155640 0.650024 -0.007507 0.743713 1441831948 0.155640 0.650024 -0.007507 0.743713 1441831948 0.155640 0.650024 -0.007507 0.743713 1441831948 0.155640 0.650024 -0.007507 0.743713 1441831948 0.155640 0.650024 -0.007507 0.743713 1441831948 0.159058 0.648315 -0.017578 0.744263 1441831948 0.159058 0.648315 -0.017578 0.744263 1441831948 0.159058 0.648315 -0.017578 0.744263 1441831948 0.159058 0.648315 -0.017578 0.744263 1441831948 0.159058 0.648315 -0.017578 0.744263 1441831948 0.159058 0.648315 -0.017578 0.744263 1441831948 0.166687 0.648865 -0.024536 0.741943 1441831948 0.166687 0.648865 -0.024536 0.741943 1441831948 0.166687 0.648865 -0.024536 0.741943 1441831948 0.166687 0.648865 -0.024536 0.741943 1441831948 0.166687 0.648865 -0.024536 0.741943 1441831948 0.166687 0.648865 -0.024536 0.741943 1441831948 0.155518 0.648010 -0.017090 0.745300 1441831948 0.155518 0.648010 -0.017090 0.745300 1441831948 0.155518 0.648010 -0.017090 0.745300 1441831948 0.155518 0.648010 -0.017090 0.745300 1441831948 0.155518 0.648010 -0.017090 0.745300 1441831948 0.155518 0.648010 -0.017090 0.745300 1441831948 0.138611 0.644897 -0.004272 0.751526 1441831949 0.138611 0.644897 -0.004272 0.751526 1441831949 0.138611 0.644897 -0.004272 0.751526 1441831949 0.138611 0.644897 -0.004272 0.751526 1441831949 0.138611 0.644897 -0.004272 0.751526 1441831949 0.138611 0.644897 -0.004272 0.751526 1441831949 0.138611 0.644897 -0.004272 0.751526 1441831949 0.130066 0.642700 -0.003418 0.754944 1441831949 0.130066 0.642700 -0.003418 0.754944 1441831949 0.130066 0.642700 -0.003418 0.754944 1441831949 0.130066 0.642700 -0.003418 0.754944 1441831949 0.157349 0.639343 -0.023682 0.752258 1441831949 0.157349 0.639343 -0.023682 0.752258 1441831949 0.157349 0.639343 -0.023682 0.752258 1441831949 0.157349 0.639343 -0.023682 0.752258 1441831949 0.157349 0.639343 -0.023682 0.752258 1441831949 0.157349 0.639343 -0.023682 0.752258 1441831949 0.166565 0.641968 -0.027771 0.747864 1441831949 0.166565 0.641968 -0.027771 0.747864 1441831949 0.166565 0.641968 -0.027771 0.747864 1441831949 0.166565 0.641968 -0.027771 0.747864 1441831949 0.165588 0.643555 -0.018860 0.746948 1441831949 0.165588 0.643555 -0.018860 0.746948 1441831949 0.165588 0.643555 -0.018860 0.746948 1441831949 0.165588 0.643555 -0.018860 0.746948 1441831949 0.165588 0.643555 -0.018860 0.746948 1441831949 0.165588 0.643555 -0.018860 0.746948 1441831949 0.160645 0.645447 -0.012451 0.746521 1441831949 0.160645 0.645447 -0.012451 0.746521 1441831949 0.160645 0.645447 -0.012451 0.746521 1441831949 0.160645 0.645447 -0.012451 0.746521 1441831949 0.160645 0.645447 -0.012451 0.746521 1441831949 0.160645 0.645447 -0.012451 0.746521 1441831949 0.160645 0.645447 -0.012451 0.746521 1441831949 0.148193 0.645935 0.003540 0.748779 1441831949 0.148193 0.645935 0.003540 0.748779 1441831949 0.148193 0.645935 0.003540 0.748779 1441831949 0.148193 0.645935 0.003540 0.748779 1441831949 0.148193 0.645935 0.003540 0.748779 1441831949 0.148193 0.645935 0.003540 0.748779 1441831949 0.145508 0.644226 0.010193 0.750732 1441831949 0.145508 0.644226 0.010193 0.750732 1441831949 0.145508 0.644226 0.010193 0.750732 1441831949 0.145508 0.644226 0.010193 0.750732 1441831949 0.145508 0.644226 0.010193 0.750732 1441831949 0.145508 0.644226 0.010193 0.750732 1441831949 0.141968 0.641296 0.011353 0.753906 1441831949 0.141968 0.641296 0.011353 0.753906 1441831949 0.141968 0.641296 0.011353 0.753906 1441831949 0.141968 0.641296 0.011353 0.753906 1441831949 0.141968 0.641296 0.011353 0.753906 1441831949 0.141968 0.641296 0.011353 0.753906 1441831949 0.141968 0.641296 0.011353 0.753906 1441831949 0.141663 0.637146 0.012329 0.757446 1441831949 0.141663 0.637146 0.012329 0.757446 1441831949 0.141663 0.637146 0.012329 0.757446 1441831949 0.141663 0.637146 0.012329 0.757446 1441831949 0.141663 0.637146 0.012329 0.757446 1441831949 0.141663 0.637146 0.012329 0.757446 1441831949 0.130432 0.631348 0.019226 0.764160 1441831949 0.130432 0.631348 0.019226 0.764160 1441831949 0.130432 0.631348 0.019226 0.764160 1441831949 0.130432 0.631348 0.019226 0.764160 1441831949 0.130432 0.631348 0.019226 0.764160 1441831949 0.130432 0.631348 0.019226 0.764160 1441831949 0.120361 0.625671 0.020813 0.770386 1441831949 0.120361 0.625671 0.020813 0.770386 1441831949 0.120361 0.625671 0.020813 0.770386 1441831949 0.120361 0.625671 0.020813 0.770386 1441831949 0.120361 0.625671 0.020813 0.770386 1441831949 0.131470 0.626343 -0.001160 0.768311 1441831949 0.131470 0.626343 -0.001160 0.768311 1441831949 0.131470 0.626343 -0.001160 0.768311 1441831949 0.131470 0.626343 -0.001160 0.768311 1441831949 0.131470 0.626343 -0.001160 0.768311 1441831949 0.134705 0.631287 -0.007446 0.763672 1441831949 0.134705 0.631287 -0.007446 0.763672 1441831949 0.134705 0.631287 -0.007446 0.763672 1441831949 0.134705 0.631287 -0.007446 0.763672 1441831949 0.134705 0.631287 -0.007446 0.763672 1441831949 0.134705 0.631287 -0.007446 0.763672 1441831949 0.134705 0.631287 -0.007446 0.763672 1441831949 0.121643 0.636047 0.014343 0.761841 1441831949 0.121643 0.636047 0.014343 0.761841 1441831949 0.121643 0.636047 0.014343 0.761841 1441831949 0.122681 0.635925 0.016785 0.761719 1441831949 0.122681 0.635925 0.016785 0.761719 1441831949 0.122681 0.635925 0.016785 0.761719 1441831949 0.122681 0.635925 0.016785 0.761719 1441831949 0.122681 0.635925 0.016785 0.761719 1441831949 0.122681 0.635925 0.016785 0.761719 1441831949 0.123169 0.634094 0.016541 0.763123 1441831949 0.123169 0.634094 0.016541 0.763123 1441831949 0.123169 0.634094 0.016541 0.763123 1441831949 0.123169 0.634094 0.016541 0.763123 1441831949 0.123169 0.634094 0.016541 0.763123 1441831949 0.123169 0.634094 0.016541 0.763123 1441831949 0.120850 0.633545 0.018555 0.763916 1441831949 0.120850 0.633545 0.018555 0.763916 1441831949 0.120850 0.633545 0.018555 0.763916 1441831949 0.120850 0.633545 0.018555 0.763916 1441831949 0.120850 0.633545 0.018555 0.763916 1441831949 0.124756 0.632751 0.011963 0.764099 1441831949 0.124756 0.632751 0.011963 0.764099 1441831950 0.124756 0.632751 0.011963 0.764099 1441831950 0.124756 0.632751 0.011963 0.764099 1441831950 0.124756 0.632751 0.011963 0.764099 1441831950 0.124756 0.632751 0.011963 0.764099 1441831950 0.124756 0.632751 0.011963 0.764099 1441831950 0.133423 0.631592 -0.002991 0.763672 1441831950 0.133423 0.631592 -0.002991 0.763672 1441831950 0.133423 0.631592 -0.002991 0.763672 1441831950 0.133423 0.631592 -0.002991 0.763672 1441831950 0.141846 0.629089 -0.014526 0.764038 1441831950 0.141846 0.629089 -0.014526 0.764038 1441831950 0.141846 0.629089 -0.014526 0.764038 1441831950 0.141846 0.629089 -0.014526 0.764038 1441831950 0.141846 0.629089 -0.014526 0.764038 1441831950 0.141846 0.629089 -0.014526 0.764038 1441831950 0.140015 0.623901 -0.010986 0.768738 1441831950 0.140015 0.623901 -0.010986 0.768738 1441831950 0.140015 0.623901 -0.010986 0.768738 1441831950 0.140015 0.623901 -0.010986 0.768738 1441831950 0.140015 0.623901 -0.010986 0.768738 1441831950 0.140015 0.623901 -0.010986 0.768738 1441831950 0.140015 0.623901 -0.010986 0.768738 1441831950 0.163757 0.620300 -0.019409 0.766785 1441831950 0.163757 0.620300 -0.019409 0.766785 1441831950 0.163757 0.620300 -0.019409 0.766785 1441831950 0.163757 0.620300 -0.019409 0.766785 1441831950 0.163757 0.620300 -0.019409 0.766785 1441831950 0.163757 0.620300 -0.019409 0.766785 1441831950 0.185181 0.616516 -0.041199 0.764038 1441831950 0.185181 0.616516 -0.041199 0.764038 1441831950 0.185181 0.616516 -0.041199 0.764038 1441831950 0.185181 0.616516 -0.041199 0.764038 1441831950 0.185181 0.616516 -0.041199 0.764038 1441831950 0.185181 0.616516 -0.041199 0.764038 1441831950 0.206909 0.620789 -0.048096 0.754578 1441831950 0.206909 0.620789 -0.048096 0.754578 1441831950 0.206909 0.620789 -0.048096 0.754578 1441831950 0.206909 0.620789 -0.048096 0.754578 1441831950 0.206909 0.620789 -0.048096 0.754578 1441831950 0.206909 0.620789 -0.048096 0.754578 1441831950 0.218506 0.624695 -0.056641 0.747437 1441831950 0.218506 0.624695 -0.056641 0.747437 1441831950 0.218506 0.624695 -0.056641 0.747437 1441831950 0.218506 0.624695 -0.056641 0.747437 1441831950 0.218506 0.624695 -0.056641 0.747437 1441831950 0.218506 0.624695 -0.056641 0.747437 1441831950 0.217957 0.627075 -0.059937 0.745361 1441831950 0.217957 0.627075 -0.059937 0.745361 1441831950 0.217957 0.627075 -0.059937 0.745361 1441831950 0.217957 0.627075 -0.059937 0.745361 1441831950 0.217957 0.627075 -0.059937 0.745361 1441831950 0.212097 0.630310 -0.052551 0.744934 1441831950 0.212097 0.630310 -0.052551 0.744934 1441831950 0.212097 0.630310 -0.052551 0.744934 1441831950 0.212097 0.630310 -0.052551 0.744934 1441831950 0.212097 0.630310 -0.052551 0.744934 1441831950 0.212097 0.630310 -0.052551 0.744934 1441831950 0.209961 0.635437 -0.038025 0.742004 1441831950 0.209961 0.635437 -0.038025 0.742004 1441831950 0.209961 0.635437 -0.038025 0.742004 1441831950 0.209961 0.635437 -0.038025 0.742004 1441831950 0.209961 0.635437 -0.038025 0.742004 1441831950 0.213379 0.636230 -0.039124 0.740295 1441831950 0.213379 0.636230 -0.039124 0.740295 1441831950 0.213379 0.636230 -0.039124 0.740295 1441831950 0.213379 0.636230 -0.039124 0.740295 1441831950 0.213379 0.636230 -0.039124 0.740295 1441831950 0.213379 0.636230 -0.039124 0.740295 1441831950 0.209595 0.636902 -0.035217 0.741028 1441831950 0.209595 0.636902 -0.035217 0.741028 1441831950 0.209595 0.636902 -0.035217 0.741028 1441831950 0.209595 0.636902 -0.035217 0.741028 1441831950 0.209595 0.636902 -0.035217 0.741028 1441831950 0.209595 0.636902 -0.035217 0.741028 1441831950 0.193726 0.632751 -0.026550 0.749207 1441831950 0.193726 0.632751 -0.026550 0.749207 1441831950 0.193726 0.632751 -0.026550 0.749207 1441831950 0.193726 0.632751 -0.026550 0.749207 1441831950 0.193726 0.632751 -0.026550 0.749207 1441831950 0.193726 0.632751 -0.026550 0.749207 1441831950 0.193726 0.632751 -0.026550 0.749207 1441831950 0.176147 0.626892 -0.018677 0.758667 1441831950 0.176147 0.626892 -0.018677 0.758667 1441831950 0.176147 0.626892 -0.018677 0.758667 1441831950 0.176147 0.626892 -0.018677 0.758667 1441831950 0.176147 0.626892 -0.018677 0.758667 1441831950 0.176147 0.626892 -0.018677 0.758667 1441831950 0.176147 0.626892 -0.018677 0.758667 1441831950 0.177307 0.623291 -0.030884 0.760925 1441831950 0.177307 0.623291 -0.030884 0.760925 1441831950 0.177307 0.623291 -0.030884 0.760925 1441831950 0.177307 0.623291 -0.030884 0.760925 1441831950 0.177307 0.623291 -0.030884 0.760925 1441831950 0.192688 0.621826 -0.048462 0.757446 1441831950 0.192688 0.621826 -0.048462 0.757446 1441831950 0.192688 0.621826 -0.048462 0.757446 1441831950 0.192688 0.621826 -0.048462 0.757446 1441831950 0.192688 0.621826 -0.048462 0.757446 1441831950 0.192688 0.621826 -0.048462 0.757446 1441831950 0.192688 0.621826 -0.048462 0.757446 1441831950 0.187012 0.627930 -0.040710 0.754272 1441831950 0.187012 0.627930 -0.040710 0.754272 1441831950 0.187012 0.627930 -0.040710 0.754272 1441831950 0.187012 0.627930 -0.040710 0.754272 1441831950 0.187012 0.627930 -0.040710 0.754272 1441831950 0.187012 0.627930 -0.040710 0.754272 1441831950 0.189575 0.627319 -0.042297 0.754089 1441831950 0.189575 0.627319 -0.042297 0.754089 1441831951 0.189575 0.627319 -0.042297 0.754089 1441831951 0.189575 0.627319 -0.042297 0.754089 1441831951 0.193787 0.627502 -0.048401 0.752502 1441831951 0.193787 0.627502 -0.048401 0.752502 1441831951 0.193787 0.627502 -0.048401 0.752502 1441831951 0.193787 0.627502 -0.048401 0.752502 1441831951 0.193787 0.627502 -0.048401 0.752502 1441831951 0.193787 0.627502 -0.048401 0.752502 1441831951 0.183899 0.629944 -0.040100 0.753418 1441831951 0.183899 0.629944 -0.040100 0.753418 1441831951 0.183899 0.629944 -0.040100 0.753418 1441831951 0.183899 0.629944 -0.040100 0.753418 1441831951 0.183899 0.629944 -0.040100 0.753418 1441831951 0.183899 0.629944 -0.040100 0.753418 1441831951 0.180054 0.635925 -0.025391 0.749939 1441831951 0.180054 0.635925 -0.025391 0.749939 1441831951 0.180054 0.635925 -0.025391 0.749939 1441831951 0.180054 0.635925 -0.025391 0.749939 1441831951 0.180054 0.635925 -0.025391 0.749939 1441831951 0.180054 0.635925 -0.025391 0.749939 1441831951 0.186218 0.636536 -0.035278 0.747498 1441831951 0.186218 0.636536 -0.035278 0.747498 1441831951 0.186218 0.636536 -0.035278 0.747498 1441831951 0.186218 0.636536 -0.035278 0.747498 1441831951 0.186218 0.636536 -0.035278 0.747498 1441831951 0.186218 0.636536 -0.035278 0.747498 1441831951 0.189087 0.638855 -0.038330 0.744690 1441831951 0.189087 0.638855 -0.038330 0.744690 1441831951 0.189087 0.638855 -0.038330 0.744690 1441831951 0.189087 0.638855 -0.038330 0.744690 1441831951 0.189087 0.638855 -0.038330 0.744690 1441831951 0.174194 0.639404 -0.029785 0.748230 1441831951 0.174194 0.639404 -0.029785 0.748230 1441831951 0.174194 0.639404 -0.029785 0.748230 1441831951 0.174194 0.639404 -0.029785 0.748230 1441831951 0.174194 0.639404 -0.029785 0.748230 1441831951 0.174194 0.639404 -0.029785 0.748230 1441831951 0.168945 0.639771 -0.025391 0.749268 1441831951 0.168945 0.639771 -0.025391 0.749268 1441831951 0.168945 0.639771 -0.025391 0.749268 1441831951 0.168945 0.639771 -0.025391 0.749268 1441831951 0.168945 0.639771 -0.025391 0.749268 1441831951 0.168945 0.639771 -0.025391 0.749268 1441831951 0.168945 0.639771 -0.025391 0.749268 1441831951 0.183472 0.642456 -0.040771 0.742859 1441831951 0.183472 0.642456 -0.040771 0.742859 1441831951 0.183472 0.642456 -0.040771 0.742859 1441831951 0.183472 0.642456 -0.040771 0.742859 1441831951 0.183472 0.642456 -0.040771 0.742859 1441831951 0.183472 0.642456 -0.040771 0.742859 1441831951 0.226746 0.641296 -0.069702 0.729614 1441831951 0.226746 0.641296 -0.069702 0.729614 1441831951 0.226746 0.641296 -0.069702 0.729614 1441831951 0.226746 0.641296 -0.069702 0.729614 1441831951 0.226746 0.641296 -0.069702 0.729614 1441831951 0.226746 0.641296 -0.069702 0.729614 1441831951 0.234009 0.648987 -0.067627 0.720642 1441831951 0.234009 0.648987 -0.067627 0.720642 1441831951 0.234009 0.648987 -0.067627 0.720642 1441831951 0.234009 0.648987 -0.067627 0.720642 1441831951 0.234009 0.648987 -0.067627 0.720642 1441831951 0.230957 0.653259 -0.054443 0.718933 1441831951 0.230957 0.653259 -0.054443 0.718933 1441831951 0.230957 0.653259 -0.054443 0.718933 1441831951 0.230957 0.653259 -0.054443 0.718933 1441831951 0.230957 0.653259 -0.054443 0.718933 1441831951 0.230957 0.653259 -0.054443 0.718933 1441831951 0.227966 0.655334 -0.051270 0.718262 1441831951 0.227966 0.655334 -0.051270 0.718262 1441831951 0.227966 0.655334 -0.051270 0.718262 1441831951 0.227966 0.655334 -0.051270 0.718262 1441831951 0.227966 0.655334 -0.051270 0.718262 1441831951 0.227966 0.655334 -0.051270 0.718262 1441831951 0.218018 0.655457 -0.037842 0.722046 1441831951 0.218018 0.655457 -0.037842 0.722046 1441831951 0.218018 0.655457 -0.037842 0.722046 1441831951 0.218018 0.655457 -0.037842 0.722046 1441831951 0.218018 0.655457 -0.037842 0.722046 1441831951 0.218018 0.655457 -0.037842 0.722046 1441831951 0.217712 0.653992 -0.030396 0.723816 1441831951 0.217712 0.653992 -0.030396 0.723816 1441831951 0.217712 0.653992 -0.030396 0.723816 1441831951 0.217712 0.653992 -0.030396 0.723816 1441831951 0.217712 0.653992 -0.030396 0.723816 1441831951 0.217712 0.653992 -0.030396 0.723816 1441831951 0.224182 0.649231 -0.032898 0.726013 1441831951 0.224182 0.649231 -0.032898 0.726013 1441831951 0.224182 0.649231 -0.032898 0.726013 1441831951 0.231445 0.643860 -0.040039 0.728088 1441831951 0.231445 0.643860 -0.040039 0.728088 1441831951 0.231445 0.643860 -0.040039 0.728088 1441831951 0.231445 0.643860 -0.040039 0.728088 1441831951 0.231445 0.643860 -0.040039 0.728088 1441831951 
0.401550 0.559753 -0.224426 0.689209 1441831954 0.401550 0.559753 -0.224426 0.689209 1441831954 0.343140 0.449280 -0.384766 0.729614 1441831954 0.343140 0.449280 -0.384766 0.729614 1441831954 0.343140 0.449280 -0.384766 0.729614 1441831954 0.343140 0.449280 -0.384766 0.729614 1441831954 0.343140 0.449280 -0.384766 0.729614 1441831954 0.343140 0.449280 -0.384766 0.729614 1441831954 0.228821 0.339233 -0.547241 0.730103 1441831954 0.228821 0.339233 -0.547241 0.730103 1441831954 0.228821 0.339233 -0.547241 0.730103 1441831954 0.228821 0.339233 -0.547241 0.730103 1441831954 0.228821 0.339233 -0.547241 0.730103 1441831954 0.228821 0.339233 -0.547241 0.730103 1441831954 0.107483 0.276428 -0.571350 0.765198 1441831954 0.107483 0.276428 -0.571350 0.765198 1441831954 0.107483 0.276428 -0.571350 0.765198 1441831954 0.107483 0.276428 -0.571350 0.765198 1441831954 0.107483 0.276428 -0.571350 0.765198 1441831954 0.107483 0.276428 -0.571350 0.765198 1441831954 0.107483 0.276428 -0.571350 0.765198 1441831954 -0.018555 0.228455 -0.481323 0.846008 1441831954 -0.018555 0.228455 -0.481323 0.846008 1441831954 -0.018555 0.228455 -0.481323 0.846008 1441831954 -0.018555 0.228455 -0.481323 0.846008 1441831954 -0.018555 0.228455 -0.481323 0.846008 1441831954 -0.123108 0.109436 -0.294617 0.941284 1441831954 -0.123108 0.109436 -0.294617 0.941284 1441831954 -0.123108 0.109436 -0.294617 0.941284 1441831954 -0.123108 0.109436 -0.294617 0.941284 1441831954 -0.123108 0.109436 -0.294617 0.941284 1441831954 -0.123108 0.109436 -0.294617 0.941284 1441831954 -0.123108 0.109436 -0.294617 0.941284 1441831954 -0.180847 0.016541 -0.179871 0.966797 1441831954 -0.180847 0.016541 -0.179871 0.966797 1441831954 -0.180847 0.016541 -0.179871 0.966797 1441831954 -0.180847 0.016541 -0.179871 0.966797 1441831954 -0.180847 0.016541 -0.179871 0.966797 1441831954 -0.180847 0.016541 -0.179871 0.966797 1441831954 -0.215820 -0.018127 -0.220642 0.950989 1441831954 -0.215820 -0.018127 -0.220642 0.950989 1441831954 -0.215820 -0.018127 -0.220642 0.950989 1441831954 -0.215820 -0.018127 -0.220642 0.950989 1441831954 -0.215820 -0.018127 -0.220642 0.950989 1441831954 -0.215820 -0.018127 -0.220642 0.950989 1441831954 -0.144104 0.043884 -0.077820 0.985474 1441831954 -0.144104 0.043884 -0.077820 0.985474 1441831954 -0.083069 0.169006 -0.220886 0.956909 1441831954 -0.083069 0.169006 -0.220886 0.956909 1441831954 -0.083069 0.169006 -0.220886 0.956909 1441831954 -0.083069 0.169006 -0.220886 0.956909 1441831954 -0.083069 0.169006 -0.220886 0.956909 1441831954 -0.083069 0.169006 -0.220886 0.956909 1441831954 0.019653 0.251709 -0.364380 0.896362 1441831954 0.019653 0.251709 -0.364380 0.896362 1441831954 0.019653 0.251709 -0.364380 0.896362 1441831954 0.019653 0.251709 -0.364380 0.896362 1441831954 0.019653 0.251709 -0.364380 0.896362 1441831954 0.019653 0.251709 -0.364380 0.896362 1441831954 0.069458 0.250000 -0.380310 0.887695 1441831954 0.069458 0.250000 -0.380310 0.887695 1441831954 0.069458 0.250000 -0.380310 0.887695 1441831954 0.069458 0.250000 -0.380310 0.887695 1441831954 0.069458 0.250000 -0.380310 0.887695 1441831954 0.069458 0.250000 -0.380310 0.887695 1441831954 0.107117 0.232361 -0.385803 0.886353 1441831954 0.107117 0.232361 -0.385803 0.886353 1441831954 0.107117 0.232361 -0.385803 0.886353 1441831954 0.107117 0.232361 -0.385803 0.886353 1441831954 0.107117 0.232361 -0.385803 0.886353 1441831954 0.107117 0.232361 -0.385803 0.886353 1441831954 0.120056 0.205200 -0.502136 0.831482 1441831954 0.120056 0.205200 -0.502136 0.831482 1441831954 0.120056 0.205200 -0.502136 0.831482 1441831954 0.120056 0.205200 -0.502136 0.831482 1441831954 0.120056 0.205200 -0.502136 0.831482 1441831954 0.120056 0.205200 -0.502136 0.831482 1441831954 0.120056 0.205200 -0.502136 0.831482 1441831955 0.090271 0.180725 -0.529724 0.823730 1441831955 0.090271 0.180725 -0.529724 0.823730 1441831955 0.090271 0.180725 -0.529724 0.823730 1441831955 0.090271 0.180725 -0.529724 0.823730 1441831955 0.090271 0.180725 -0.529724 0.823730 1441831955 0.090271 0.180725 -0.529724 0.823730 1441831955 0.040955 0.150879 -0.491638 0.856628 1441831955 0.040955 0.150879 -0.491638 0.856628 1441831955 0.040955 0.150879 -0.491638 0.856628 1441831955 0.040955 0.150879 -0.491638 0.856628 1441831955 0.040955 0.150879 -0.491638 0.856628 1441831955 -0.067322 0.120178 -0.405273 0.903748 1441831955 -0.067322 0.120178 -0.405273 0.903748 1441831955 -0.067322 0.120178 -0.405273 0.903748 1441831955 -0.067322 0.120178 -0.405273 0.903748 1441831955 -0.067322 0.120178 -0.405273 0.903748 1441831955 -0.067322 0.120178 -0.405273 0.903748 1441831955 -0.067322 0.120178 -0.405273 0.903748 1441831955 -0.146484 0.037659 -0.233337 0.960571 1441831955 -0.146484 0.037659 -0.233337 0.960571 1441831955 -0.146484 0.037659 -0.233337 0.960571 1441831955 -0.146484 0.037659 -0.233337 0.960571 1441831955 -0.146484 0.037659 -0.233337 0.960571 1441831955 -0.175842 -0.021423 -0.190063 0.965637 1441831955 -0.175842 -0.021423 -0.190063 0.965637 1441831955 -0.175842 -0.021423 -0.190063 0.965637 1441831955 -0.175842 -0.021423 -0.190063 0.965637 1441831955 -0.175842 -0.021423 -0.190063 0.965637 1441831955 -0.175842 -0.021423 -0.190063 0.965637 1441831955 -0.144043 -0.042969 -0.054077 0.987122 1441831955 -0.144043 -0.042969 -0.054077 0.987122 1441831955 -0.144043 -0.042969 -0.054077 0.987122 1441831955 -0.144043 -0.042969 -0.054077 0.987122 1441831955 -0.080139 0.063416 -0.052856 0.993347 1441831955 -0.080139 0.063416 -0.052856 0.993347 1441831955 -0.080139 0.063416 -0.052856 0.993347 1441831955 -0.080139 0.063416 -0.052856 0.993347 1441831955 -0.080139 0.063416 -0.052856 0.993347 1441831955 -0.080139 0.063416 -0.052856 0.993347 1441831955 -0.008240 0.167175 -0.281555 0.944824 1441831955 -0.008240 0.167175 -0.281555 0.944824 1441831955 -0.008240 0.167175 -0.281555 0.944824 1441831955 -0.008240 0.167175 -0.281555 0.944824 1441831955 -0.008240 0.167175 -0.281555 0.944824 1441831955 -0.008240 0.167175 -0.281555 0.944824 1441831955 -0.008240 0.167175 -0.281555 0.944824 1441831955 0.047791 0.197571 -0.338257 0.918823 1441831955 0.047791 0.197571 -0.338257 0.918823 1441831955 0.047791 0.197571 -0.338257 0.918823 1441831955 0.047791 0.197571 -0.338257 0.918823 1441831955 0.047791 0.197571 -0.338257 0.918823 1441831955 0.058533 0.186584 -0.273865 0.941650 1441831955 0.058533 0.186584 -0.273865 0.941650 1441831955 0.058533 0.186584 -0.273865 0.941650 1441831955 0.058533 0.186584 -0.273865 0.941650 1441831955 0.058533 0.186584 -0.273865 0.941650 1441831955 0.079651 0.174133 -0.373718 0.907532 1441831955 0.079651 0.174133 -0.373718 0.907532 1441831955 0.079651 0.174133 -0.373718 0.907532 1441831955 0.079651 0.174133 -0.373718 0.907532 1441831955 0.079651 0.174133 -0.373718 0.907532 1441831955 0.079651 0.174133 -0.373718 0.907532 1441831955 0.055176 0.166260 -0.457886 0.871582 1441831955 0.055176 0.166260 -0.457886 0.871582 1441831955 0.055176 0.166260 -0.457886 0.871582 1441831955 0.055176 0.166260 -0.457886 0.871582 1441831955 0.055176 0.166260 -0.457886 0.871582 1441831955 0.055176 0.166260 -0.457886 0.871582 1441831955 0.055176 0.166260 -0.457886 0.871582 1441831955 0.010803 0.140808 -0.425476 0.893860 1441831955 0.010803 0.140808 -0.425476 0.893860 1441831955 0.010803 0.140808 -0.425476 0.893860 1441831955 0.010803 0.140808 -0.425476 0.893860 1441831955 -0.079468 0.097778 -0.317383 0.939880 1441831955 -0.079468 0.097778 -0.317383 0.939880 1441831955 -0.079468 0.097778 -0.317383 0.939880 1441831955 -0.079468 0.097778 -0.317383 0.939880 1441831955 -0.079468 0.097778 -0.317383 0.939880 1441831955 -0.079468 0.097778 -0.317383 0.939880 1441831955 -0.079468 0.097778 -0.317383 0.939880 1441831955 -0.142090 0.037842 -0.183289 0.971985 1441831955 -0.142090 0.037842 -0.183289 0.971985 1441831955 -0.142090 0.037842 -0.183289 0.971985 1441831955 -0.142090 0.037842 -0.183289 0.971985 1441831955 -0.142090 0.037842 -0.183289 0.971985 1441831955 -0.142090 0.037842 -0.183289 0.971985 1441831955 -0.195984 -0.001831 -0.203674 0.959229 1441831955 -0.195984 -0.001831 -0.203674 0.959229 1441831955 -0.195984 -0.001831 -0.203674 0.959229 1441831955 -0.195984 -0.001831 -0.203674 0.959229 1441831955 -0.195984 -0.001831 -0.203674 0.959229 1441831955 -0.195984 -0.001831 -0.203674 0.959229 1441831955 -0.186401 -0.022888 -0.034424 0.981567 1441831955 -0.186401 -0.022888 -0.034424 0.981567 1441831955 -0.186401 -0.022888 -0.034424 0.981567 1441831955 -0.186401 -0.022888 -0.034424 0.981567 1441831955 -0.123047 0.098328 -0.060425 0.985657 1441831955 -0.123047 0.098328 -0.060425 0.985657 1441831955 -0.123047 0.098328 -0.060425 0.985657 1441831955 -0.123047 0.098328 -0.060425 0.985657 1441831955 -0.123047 0.098328 -0.060425 0.985657 1441831955 -0.019226 0.225525 -0.283997 0.931702 1441831956 -0.019226 0.225525 -0.283997 0.931702 1441831956 -0.019226 0.225525 -0.283997 0.931702 1441831956 -0.019226 0.225525 -0.283997 0.931702 1441831956 -0.019226 0.225525 -0.283997 0.931702 1441831956 0.057495 0.260742 -0.350830 0.897522 1441831956 0.057495 0.260742 -0.350830 0.897522 1441831956 0.057495 0.260742 -0.350830 0.897522 1441831956 0.057495 0.260742 -0.350830 0.897522 1441831956 0.057495 0.260742 -0.350830 0.897522 1441831956 0.057495 0.260742 -0.350830 0.897522 1441831956 0.067017 0.246094 -0.294617 0.920898 1441831956 0.067017 0.246094 -0.294617 0.920898 1441831956 0.067017 0.246094 -0.294617 0.920898 1441831956 0.067017 0.246094 -0.294617 0.920898 1441831956 0.067017 0.246094 -0.294617 0.920898 1441831956 0.067017 0.246094 -0.294617 0.920898 1441831956 0.093079 0.225647 -0.369080 0.896729 1441831956 0.093079 0.225647 -0.369080 0.896729 1441831956 0.093079 0.225647 -0.369080 0.896729 1441831956 0.093079 0.225647 -0.369080 0.896729 1441831956 0.093079 0.225647 -0.369080 0.896729 1441831956 0.079773 0.210876 -0.481750 0.846802 1441831956 0.079773 0.210876 -0.481750 0.846802 1441831956 0.079773 0.210876 -0.481750 0.846802 1441831956 0.079773 0.210876 -0.481750 0.846802 1441831956 0.079773 0.210876 -0.481750 0.846802 1441831956 0.079773 0.210876 -0.481750 0.846802 1441831956 0.079773 0.210876 -0.481750 0.846802 1441831956 0.013611 0.191040 -0.489441 0.850769 1441831956 0.013611 0.191040 -0.489441 0.850769 1441831956 0.013611 0.191040 -0.489441 0.850769 1441831956 0.013611 0.191040 -0.489441 0.850769 1441831956 0.013611 0.191040 -0.489441 0.850769 1441831956 0.013611 0.191040 -0.489441 0.850769 1441831956 -0.087952 0.156616 -0.383240 0.906006 1441831956 -0.087952 0.156616 -0.383240 0.906006 1441831956 -0.087952 0.156616 -0.383240 0.906006 1441831956 -0.087952 0.156616 -0.383240 0.906006 1441831956 -0.087952 0.156616 -0.383240 0.906006 1441831956 -0.087952 0.156616 -0.383240 0.906006 1441831956 -0.149597 0.129822 -0.265503 0.943542 1441831956 -0.149597 0.129822 -0.265503 0.943542 1441831956 -0.149597 0.129822 -0.265503 0.943542 1441831956 -0.149597 0.129822 -0.265503 0.943542 1441831956 -0.205566 0.073853 -0.253235 0.942383 1441831956 -0.205566 0.073853 -0.253235 0.942383 1441831956 -0.205566 0.073853 -0.253235 0.942383 1441831956 -0.205566 0.073853 -0.253235 0.942383 1441831956 -0.205566 0.073853 -0.253235 0.942383 1441831956 -0.205566 0.073853 -0.253235 0.942383 1441831956 -0.205566 0.073853 -0.253235 0.942383 1441831956 -0.136658 0.126404 -0.103638 0.976990 1441831956 -0.136658 0.126404 -0.103638 0.976990 1441831956 -0.136658 0.126404 -0.103638 0.976990 1441831956 -0.136658 0.126404 -0.103638 0.976990 1441831956 -0.136658 0.126404 -0.103638 0.976990 1441831956 -0.136658 0.126404 -0.103638 0.976990 1441831956 -0.083191 0.227417 -0.163452 0.956360 1441831956 -0.083191 0.227417 -0.163452 0.956360 1441831956 -0.083191 0.227417 -0.163452 0.956360 1441831956 -0.083191 0.227417 -0.163452 0.956360 1441831956 -0.083191 0.227417 -0.163452 0.956360 1441831956 -0.083191 0.227417 -0.163452 0.956360 1441831956 0.016357 0.272400 -0.318665 0.907715 1441831956 0.016357 0.272400 -0.318665 0.907715 1441831956 0.016357 0.272400 -0.318665 0.907715 1441831956 0.016357 0.272400 -0.318665 0.907715 1441831956 0.016357 0.272400 -0.318665 0.907715 1441831956 0.016357 0.272400 -0.318665 0.907715 1441831956 0.048218 0.245972 -0.313965 0.915710 1441831956 0.048218 0.245972 -0.313965 0.915710 1441831956 0.048218 0.245972 -0.313965 0.915710 1441831956 0.048218 0.245972 -0.313965 0.915710 1441831956 0.048218 0.245972 -0.313965 0.915710 1441831956 0.048218 0.245972 -0.313965 0.915710 1441831956 0.091980 0.230469 -0.302917 0.920105 1441831956 0.091980 0.230469 -0.302917 0.920105 1441831956 0.091980 0.230469 -0.302917 0.920105 1441831956 0.091980 0.230469 -0.302917 0.920105 1441831956 0.099426 0.201050 -0.462097 0.857971 1441831956 0.099426 0.201050 -0.462097 0.857971 1441831956 0.099426 0.201050 -0.462097 0.857971 1441831956 0.099426 0.201050 -0.462097 0.857971 1441831956 0.099426 0.201050 -0.462097 0.857971 1441831956 0.099426 0.201050 -0.462097 0.857971 1441831956 0.054077 0.184021 -0.484741 0.853333 1441831956 0.054077 0.184021 -0.484741 0.853333 1441831956 0.054077 0.184021 -0.484741 0.853333 1441831956 0.054077 0.184021 -0.484741 0.853333 1441831956 0.054077 0.184021 -0.484741 0.853333 1441831956 0.054077 0.184021 -0.484741 0.853333 1441831956 0.054077 0.184021 -0.484741 0.853333 1441831956 -0.030884 0.148438 -0.418030 0.895691 1441831956 -0.030884 0.148438 -0.418030 0.895691 1441831956 -0.030884 0.148438 -0.418030 0.895691 1441831956 -0.030884 0.148438 -0.418030 0.895691 1441831956 -0.030884 0.148438 -0.418030 0.895691 1441831956 -0.030884 0.148438 -0.418030 0.895691 1441831956 -0.119446 0.127563 -0.295044 0.939331 1441831956 -0.119446 0.127563 -0.295044 0.939331 1441831956 -0.119446 0.127563 -0.295044 0.939331 1441831956 -0.119446 0.127563 -0.295044 0.939331 1441831956 -0.119446 0.127563 -0.295044 0.939331 1441831956 -0.119446 0.127563 -0.295044 0.939331 1441831956 -0.156311 0.093018 -0.316589 0.930969 1441831956 -0.156311 0.093018 -0.316589 0.930969 1441831957 -0.156311 0.093018 -0.316589 0.930969 1441831957 -0.156311 0.093018 -0.316589 0.930969 1441831957 -0.156311 0.093018 -0.316589 0.930969 1441831957 -0.156311 0.093018 -0.316589 0.930969 1441831957 -0.190674 0.015259 -0.206360 0.959595 1441831957 -0.190674 0.015259 -0.206360 0.959595 1441831957 -0.190674 0.015259 -0.206360 0.959595 1441831957 -0.190674 0.015259 -0.206360 0.959595 1441831957 -0.190674 0.015259 -0.206360 0.959595 1441831957 -0.190674 0.015259 -0.206360 0.959595 1441831957 -0.118652 0.112610 -0.154175 0.974365 1441831957 -0.118652 0.112610 -0.154175 0.974365 1441831957 -0.118652 0.112610 -0.154175 0.974365 1441831957 -0.118652 0.112610 -0.154175 0.974365 1441831957 -0.035950 0.194763 -0.341858 0.918640 1441831957 -0.035950 0.194763 -0.341858 0.918640 1441831957 -0.035950 0.194763 -0.341858 0.918640 1441831957 -0.035950 0.194763 -0.341858 0.918640 1441831957 -0.035950 0.194763 -0.341858 0.918640 1441831957 -0.035950 0.194763 -0.341858 0.918640 1441831957 0.034607 0.227295 -0.415100 0.880188 1441831957 0.034607 0.227295 -0.415100 0.880188 1441831957 0.034607 0.227295 -0.415100 0.880188 1441831957 0.034607 0.227295 -0.415100 0.880188 1441831957 0.034607 0.227295 -0.415100 0.880188 1441831957 0.034607 0.227295 -0.415100 0.880188 1441831957 0.034607 0.227295 -0.415100 0.880188 1441831957 0.046448 0.210144 -0.372192 0.902832 1441831957 0.046448 0.210144 -0.372192 0.902832 1441831957 0.046448 0.210144 -0.372192 0.902832 1441831957 0.046448 0.210144 -0.372192 0.902832 1441831957 0.066650 0.196716 -0.441833 0.872681 1441831957 0.066650 0.196716 -0.441833 0.872681 1441831957 0.066650 0.196716 -0.441833 0.872681 1441831957 0.066650 0.196716 -0.441833 0.872681 1441831957 0.066650 0.196716 -0.441833 0.872681 1441831957 0.066650 0.196716 -0.441833 0.872681 1441831957 0.034546 0.186340 -0.510742 0.838562 1441831957 0.034546 0.186340 -0.510742 0.838562 1441831957 0.034546 0.186340 -0.510742 0.838562 1441831957 0.034546 0.186340 -0.510742 0.838562 1441831957 0.034546 0.186340 -0.510742 0.838562 1441831957 0.034546 0.186340 -0.510742 0.838562 1441831957 0.034546 0.186340 -0.510742 0.838562 1441831957 -0.036621 0.155762 -0.474548 0.865540 1441831957 -0.036621 0.155762 -0.474548 0.865540 1441831957 -0.036621 0.155762 -0.474548 0.865540 1441831957 -0.036621 0.155762 -0.474548 0.865540 1441831957 -0.152588 0.136780 -0.347839 0.914856 1441831957 -0.152588 0.136780 -0.347839 0.914856 1441831957 -0.152588 0.136780 -0.347839 0.914856 1441831957 -0.152588 0.136780 -0.347839 0.914856 1441831957 -0.152588 0.136780 -0.347839 0.914856 1441831957 -0.234680 0.110352 -0.257935 0.930664 1441831957 -0.234680 0.110352 -0.257935 0.930664 1441831957 -0.234680 0.110352 -0.257935 0.930664 1441831957 -0.234680 0.110352 -0.257935 0.930664 1441831957 -0.274841 0.006042 -0.231873 0.933105 1441831957 -0.274841 0.006042 -0.231873 0.933105 1441831957 -0.274841 0.006042 -0.231873 0.933105 1441831957 -0.274841 0.006042 -0.231873 0.933105 1441831957 -0.274841 0.006042 -0.231873 0.933105 1441831957 -0.274841 0.006042 -0.231873 0.933105 1441831957 -0.274841 0.006042 -0.231873 0.933105 1441831957 -0.206360 0.077271 -0.073303 0.972656 1441831957 -0.206360 0.077271 -0.073303 0.972656 1441831957 -0.206360 0.077271 -0.073303 0.972656 1441831957 -0.206360 0.077271 -0.073303 0.972656 1441831957 -0.206360 0.077271 -0.073303 0.972656 1441831957 -0.206360 0.077271 -0.073303 0.972656 1441831957 -0.120483 0.205994 -0.114807 0.964294 1441831957 -0.120483 0.205994 -0.114807 0.964294 1441831957 -0.120483 0.205994 -0.114807 0.964294 1441831957 -0.120483 0.205994 -0.114807 0.964294 1441831957 -0.120483 0.205994 -0.114807 0.964294 1441831957 -0.120483 0.205994 -0.114807 0.964294 1441831957 -0.000366 0.293030 -0.284363 0.912781 1441831957 -0.000366 0.293030 -0.284363 0.912781 1441831957 -0.000366 0.293030 -0.284363 0.912781 1441831957 -0.000366 0.293030 -0.284363 0.912781 1441831957 -0.000366 0.293030 -0.284363 0.912781 1441831957 -0.000366 0.293030 -0.284363 0.912781 1441831957 0.058472 0.303406 -0.305298 0.900696 1441831957 0.058472 0.303406 -0.305298 0.900696 1441831957 0.058472 0.303406 -0.305298 0.900696 1441831957 0.058472 0.303406 -0.305298 0.900696 1441831957 0.058472 0.303406 -0.305298 0.900696 1441831957 0.058472 0.303406 -0.305298 0.900696 1441831957 0.095215 0.286438 -0.280090 0.911255 1441831957 0.095215 0.286438 -0.280090 0.911255 1441831957 0.095215 0.286438 -0.280090 0.911255 1441831957 0.095215 0.286438 -0.280090 0.911255 1441831957 0.095215 0.286438 -0.280090 0.911255 1441831957 0.095215 0.286438 -0.280090 0.911255 1441831957 0.095215 0.286438 -0.280090 0.911255 1441831957 0.119812 0.262146 -0.419373 0.860840 1441831957 0.119812 0.262146 -0.419373 0.860840 1441831957 0.119812 0.262146 -0.419373 0.860840 1441831957 0.076416 0.232727 -0.533875 0.809265 1441831957 0.076416 0.232727 -0.533875 0.809265 1441831957 0.076416 0.232727 -0.533875 0.809265 1441831958 0.076416 0.232727 -0.533875 0.809265 1441831958 0.076416 0.232727 -0.533875 0.809265 1441831958 0.076416 0.232727 -0.533875 0.809265 1441831958 -0.025513 0.207581 -0.525635 0.824585 1441831958 -0.025513 0.207581 -0.525635 0.824585 1441831958 -0.025513 0.207581 -0.525635 0.824585 1441831958 -0.025513 0.207581 -0.525635 0.824585 1441831958 -0.025513 0.207581 -0.525635 0.824585 1441831958 -0.025513 0.207581 -0.525635 0.824585 1441831958 -0.169067 0.176880 -0.377563 0.893066 1441831958 -0.169067 0.176880 -0.377563 0.893066 1441831958 -0.169067 0.176880 -0.377563 0.893066 1441831958 -0.169067 0.176880 -0.377563 0.893066 1441831958 -0.169067 0.176880 -0.377563 0.893066 1441831958 -0.169067 0.176880 -0.377563 0.893066 1441831958 -0.229492 0.101929 -0.244934 0.936401 1441831958 -0.229492 0.101929 -0.244934 0.936401 1441831958 -0.229492 0.101929 -0.244934 0.936401 1441831958 -0.229492 0.101929 -0.244934 0.936401 1441831958 -0.229492 0.101929 -0.244934 0.936401 1441831958 -0.229492 0.101929 -0.244934 0.936401 1441831958 -0.263184 0.041199 -0.283264 0.921326 1441831958 -0.263184 0.041199 -0.283264 0.921326 1441831958 -0.263184 0.041199 -0.283264 0.921326 1441831958 -0.263184 0.041199 -0.283264 0.921326 1441831958 -0.263184 0.041199 -0.283264 0.921326 1441831958 -0.263184 0.041199 -0.283264 0.921326 1441831958 -0.200500 0.036560 -0.083252 0.975464 1441831958 -0.200500 0.036560 -0.083252 0.975464 1441831958 -0.200500 0.036560 -0.083252 0.975464 1441831958 -0.200500 0.036560 -0.083252 0.975464 1441831958 -0.200500 0.036560 -0.083252 0.975464 1441831958 -0.200500 0.036560 -0.083252 0.975464 1441831958 -0.130188 0.132935 -0.059937 0.980652 1441831958 -0.130188 0.132935 -0.059937 0.980652 1441831958 -0.130188 0.132935 -0.059937 0.980652 1441831958 -0.130188 0.132935 -0.059937 0.980652 1441831958 -0.130188 0.132935 -0.059937 0.980652 1441831958 -0.130188 0.132935 -0.059937 0.980652 1441831958 -0.035339 0.203735 -0.245789 0.946960 1441831958 -0.035339 0.203735 -0.245789 0.946960 1441831958 -0.035339 0.203735 -0.245789 0.946960 1441831958 -0.035339 0.203735 -0.245789 0.946960 1441831958 -0.035339 0.203735 -0.245789 0.946960 1441831958 -0.035339 0.203735 -0.245789 0.946960 1441831958 0.013977 0.221436 -0.320251 0.920959 1441831958 0.013977 0.221436 -0.320251 0.920959 1441831958 0.013977 0.221436 -0.320251 0.920959 1441831958 0.013977 0.221436 -0.320251 0.920959 1441831958 0.013977 0.221436 -0.320251 0.920959 1441831958 0.013977 0.221436 -0.320251 0.920959 1441831958 0.039978 0.205994 -0.308472 0.927795 1441831958 0.039978 0.205994 -0.308472 0.927795 1441831958 0.039978 0.205994 -0.308472 0.927795 1441831958 0.039978 0.205994 -0.308472 0.927795 1441831958 0.039978 0.205994 -0.308472 0.927795 1441831958 0.039978 0.205994 -0.308472 0.927795 1441831958 0.067200 0.190430 -0.439758 0.875122 1441831958 0.067200 0.190430 -0.439758 0.875122 1441831958 0.067200 0.190430 -0.439758 0.875122 1441831958 0.067200 0.190430 -0.439758 0.875122 1441831958 0.067200 0.190430 -0.439758 0.875122 1441831958 0.067200 0.190430 -0.439758 0.875122 1441831958 0.044312 0.172119 -0.538940 0.823364 1441831958 0.044312 0.172119 -0.538940 0.823364 1441831958 0.044312 0.172119 -0.538940 0.823364 1441831958 0.044312 0.172119 -0.538940 0.823364 1441831958 0.044312 0.172119 -0.538940 0.823364 1441831958 0.044312 0.172119 -0.538940 0.823364 1441831958 -0.017822 0.147522 -0.526611 0.837036 1441831958 -0.017822 0.147522 -0.526611 0.837036 1441831958 -0.017822 0.147522 -0.526611 0.837036 1441831958 -0.017822 0.147522 -0.526611 0.837036 1441831958 -0.017822 0.147522 -0.526611 0.837036 1441831958 -0.116882 0.128906 -0.389954 0.904236 1441831958 -0.116882 0.128906 -0.389954 0.904236 1441831958 -0.116882 0.128906 -0.389954 0.904236 1441831958 -0.116882 0.128906 -0.389954 0.904236 1441831958 -0.116882 0.128906 -0.389954 0.904236 1441831958 -0.116882 0.128906 -0.389954 0.904236 1441831958 -0.196655 0.101379 -0.262512 0.939209 1441831958 -0.196655 0.101379 -0.262512 0.939209 1441831958 -0.267090 0.053467 -0.236389 0.932678 1441831958 -0.267090 0.053467 -0.236389 0.932678 1441831958 -0.267090 0.053467 -0.236389 0.932678 1441831958 -0.267090 0.053467 -0.236389 0.932678 1441831958 -0.267090 0.053467 -0.236389 0.932678 1441831958 -0.267090 0.053467 -0.236389 0.932678 1441831958 -0.207581 0.134399 -0.157349 0.956055 1441831958 -0.207581 0.134399 -0.157349 0.956055 1441831958 -0.207581 0.134399 -0.157349 0.956055 1441831958 -0.207581 0.134399 -0.157349 0.956055 1441831958 -0.207581 0.134399 -0.157349 0.956055 1441831958 -0.207581 0.134399 -0.157349 0.956055 1441831958 -0.145874 0.236511 -0.195190 0.940552 1441831958 -0.145874 0.236511 -0.195190 0.940552 1441831958 -0.145874 0.236511 -0.195190 0.940552 1441831958 -0.145874 0.236511 -0.195190 0.940552 1441831958 -0.145874 0.236511 -0.195190 0.940552 1441831958 -0.145874 0.236511 -0.195190 0.940552 1441831958 -0.058105 0.315125 -0.283142 0.903931 1441831958 -0.058105 0.315125 -0.283142 0.903931 1441831958 -0.058105 0.315125 -0.283142 0.903931 1441831959 -0.058105 0.315125 -0.283142 0.903931 1441831959 -0.058105 0.315125 -0.283142 0.903931 1441831959 -0.013977 0.324402 -0.317505 0.890930 1441831959 -0.013977 0.324402 -0.317505 0.890930 1441831959 -0.013977 0.324402 -0.317505 0.890930 1441831959 -0.013977 0.324402 -0.317505 0.890930 1441831959 -0.013977 0.324402 -0.317505 0.890930 1441831959 0.003113 0.304504 -0.294189 0.905884 1441831959 0.003113 0.304504 -0.294189 0.905884 1441831959 0.003113 0.304504 -0.294189 0.905884 1441831959 0.003113 0.304504 -0.294189 0.905884 1441831959 0.036316 0.279724 -0.387329 0.877686 1441831959 0.036316 0.279724 -0.387329 0.877686 1441831959 0.036316 0.279724 -0.387329 0.877686 1441831959 0.036316 0.279724 -0.387329 0.877686 1441831959 0.036316 0.279724 -0.387329 0.877686 1441831959 0.036316 0.279724 -0.387329 0.877686 1441831959 0.007996 0.245056 -0.486572 0.838501 1441831959 0.007996 0.245056 -0.486572 0.838501 1441831959 0.007996 0.245056 -0.486572 0.838501 1441831959 0.007996 0.245056 -0.486572 0.838501 1441831959 0.007996 0.245056 -0.486572 0.838501 1441831959 0.007996 0.245056 -0.486572 0.838501 1441831959 -0.099487 0.191040 -0.426514 0.878479 1441831959 -0.099487 0.191040 -0.426514 0.878479 1441831959 -0.099487 0.191040 -0.426514 0.878479 1441831959 -0.099487 0.191040 -0.426514 0.878479 1441831959 -0.099487 0.191040 -0.426514 0.878479 1441831959 -0.099487 0.191040 -0.426514 0.878479 1441831959 -0.207397 0.097534 -0.240723 0.943115 1441831959 -0.207397 0.097534 -0.240723 0.943115 1441831959 -0.207397 0.097534 -0.240723 0.943115 1441831959 -0.207397 0.097534 -0.240723 0.943115 1441831959 -0.207397 0.097534 -0.240723 0.943115 1441831959 -0.207397 0.097534 -0.240723 0.943115 1441831959 -0.207397 0.097534 -0.240723 0.943115 1441831959 -0.274475 0.046692 -0.237549 0.930603 1441831959 -0.274475 0.046692 -0.237549 0.930603 1441831959 -0.274475 0.046692 -0.237549 0.930603 1441831959 -0.274475 0.046692 -0.237549 0.930603 1441831959 -0.274475 0.046692 -0.237549 0.930603 1441831959 -0.274475 0.046692 -0.237549 0.930603 1441831959 -0.285095 -0.007324 -0.173828 0.942566 1441831959 -0.285095 -0.007324 -0.173828 0.942566 1441831959 -0.285095 -0.007324 -0.173828 0.942566 1441831959 
0.109436 0.666382 0.069763 0.734192 1441831962 0.109436 0.666382 0.069763 0.734192 1441831962 0.109436 0.666382 0.069763 0.734192 1441831962 0.109436 0.666382 0.069763 0.734192 1441831962 0.109436 0.666382 0.069763 0.734192 1441831962 0.109436 0.666382 0.069763 0.734192 1441831962 0.076172 0.662781 0.109558 0.736755 1441831962 0.076172 0.662781 0.109558 0.736755 1441831962 0.076172 0.662781 0.109558 0.736755 1441831962 0.076172 0.662781 0.109558 0.736755 1441831962 0.076172 0.662781 0.109558 0.736755 1441831962 0.076172 0.662781 0.109558 0.736755 1441831962 0.067505 0.653198 0.104309 0.746887 1441831962 0.067505 0.653198 0.104309 0.746887 1441831962 0.067505 0.653198 0.104309 0.746887 1441831962 0.067505 0.653198 0.104309 0.746887 1441831962 0.067505 0.653198 0.104309 0.746887 1441831962 0.067505 0.653198 0.104309 0.746887 1441831962 0.067505 0.653198 0.104309 0.746887 1441831962 0.077454 0.642944 0.076538 0.758057 1441831962 0.077454 0.642944 0.076538 0.758057 1441831962 0.077454 0.642944 0.076538 0.758057 1441831962 0.077454 0.642944 0.076538 0.758057 1441831962 0.077454 0.642944 0.076538 0.758057 1441831962 0.085327 0.636963 0.053162 0.764282 1441831962 0.085327 0.636963 0.053162 0.764282 1441831962 0.085327 0.636963 0.053162 0.764282 1441831962 0.085327 0.636963 0.053162 0.764282 1441831962 0.085327 0.636963 0.053162 0.764282 1441831962 0.085327 0.636963 0.053162 0.764282 1441831962 0.085327 0.636963 0.053162 0.764282 1441831962 0.080566 0.633606 0.034973 0.768555 1441831962 0.080566 0.633606 0.034973 0.768555 1441831962 0.080566 0.633606 0.034973 0.768555 1441831962 0.080566 0.633606 0.034973 0.768555 1441831962 0.080566 0.633606 0.034973 0.768555 1441831962 0.063416 0.627380 0.024292 0.775696 1441831962 0.063416 0.627380 0.024292 0.775696 1441831962 0.063416 0.627380 0.024292 0.775696 1441831962 0.063416 0.627380 0.024292 0.775696 1441831962 0.063416 0.627380 0.024292 0.775696 1441831962 0.063416 0.627380 0.024292 0.775696 1441831962 0.061401 0.622437 0.008606 0.780151 1441831962 0.061401 0.622437 0.008606 0.780151 1441831962 0.061401 0.622437 0.008606 0.780151 1441831962 0.061401 0.622437 0.008606 0.780151 1441831962 0.061401 0.622437 0.008606 0.780151 1441831962 0.061401 0.622437 0.008606 0.780151 1441831962 0.080383 0.622742 -0.016174 0.778076 1441831962 0.080383 0.622742 -0.016174 0.778076 1441831962 0.080383 0.622742 -0.016174 0.778076 1441831962 0.080383 0.622742 -0.016174 0.778076 1441831962 0.080383 0.622742 -0.016174 0.778076 1441831962 0.080383 0.622742 -0.016174 0.778076 1441831962 0.106567 0.625061 -0.029907 0.772644 1441831962 0.106567 0.625061 -0.029907 0.772644 1441831962 0.106567 0.625061 -0.029907 0.772644 1441831962 0.106567 0.625061 -0.029907 0.772644 1441831962 0.106567 0.625061 -0.029907 0.772644 1441831962 0.106567 0.625061 -0.029907 0.772644 1441831962 0.106567 0.625061 -0.029907 0.772644 1441831962 0.121277 0.627930 -0.025269 0.768311 1441831962 0.121277 0.627930 -0.025269 0.768311 1441831962 0.121277 0.627930 -0.025269 0.768311 1441831962 0.121277 0.627930 -0.025269 0.768311 1441831962 0.121277 0.627930 -0.025269 0.768311 1441831962 0.131836 0.630188 -0.024719 0.764709 1441831962 0.131836 0.630188 -0.024719 0.764709 1441831962 0.131836 0.630188 -0.024719 0.764709 1441831962 0.131836 0.630188 -0.024719 0.764709 1441831962 0.130798 0.632690 -0.019470 0.762939 1441831962 0.130798 0.632690 -0.019470 0.762939 1441831962 0.130798 0.632690 -0.019470 0.762939 1441831962 0.130798 0.632690 -0.019470 0.762939 1441831962 0.130798 0.632690 -0.019470 0.762939 1441831962 0.125854 0.636292 -0.010620 0.760986 1441831962 0.125854 0.636292 -0.010620 0.760986 1441831962 0.125854 0.636292 -0.010620 0.760986 1441831962 0.125854 0.636292 -0.010620 0.760986 1441831962 0.125854 0.636292 -0.010620 0.760986 1441831962 0.131531 0.639404 -0.007263 0.757446 1441831962 0.131531 0.639404 -0.007263 0.757446 1441831962 0.131531 0.639404 -0.007263 0.757446 1441831962 0.131531 0.639404 -0.007263 0.757446 1441831962 0.131531 0.639404 -0.007263 0.757446 1441831962 0.131531 0.639404 -0.007263 0.757446 1441831962 0.150452 0.637268 -0.015747 0.755554 1441831962 0.150452 0.637268 -0.015747 0.755554 1441831962 0.150452 0.637268 -0.015747 0.755554 1441831963 0.150452 0.637268 -0.015747 0.755554 1441831963 0.157776 0.633179 -0.012573 0.757629 1441831963 0.157776 0.633179 -0.012573 0.757629 1441831963 0.157776 0.633179 -0.012573 0.757629 1441831963 0.157776 0.633179 -0.012573 0.757629 1441831963 0.157776 0.633179 -0.012573 0.757629 1441831963 0.156921 0.628723 -0.008240 0.761536 1441831963 0.156921 0.628723 -0.008240 0.761536 1441831963 0.156921 0.628723 -0.008240 0.761536 1441831963 0.156921 0.628723 -0.008240 0.761536 1441831963 0.156921 0.628723 -0.008240 0.761536 1441831963 0.156921 0.628723 -0.008240 0.761536 1441831963 0.157959 0.621704 -0.008545 0.767090 1441831963 0.157959 0.621704 -0.008545 0.767090 1441831963 0.157959 0.621704 -0.008545 0.767090 1441831963 0.157959 0.621704 -0.008545 0.767090 1441831963 0.157959 0.621704 -0.008545 0.767090 1441831963 0.157959 0.621704 -0.008545 0.767090 1441831963 0.181763 0.615540 -0.034119 0.765991 1441831963 0.181763 0.615540 -0.034119 0.765991 1441831963 0.181763 0.615540 -0.034119 0.765991 1441831963 0.181763 0.615540 -0.034119 0.765991 1441831963 0.181763 0.615540 -0.034119 0.765991 1441831963 0.181763 0.615540 -0.034119 0.765991 1441831963 0.181763 0.615540 -0.034119 0.765991 1441831963 0.190552 0.614380 -0.042908 0.764404 1441831963 0.190552 0.614380 -0.042908 0.764404 1441831963 0.190552 0.614380 -0.042908 0.764404 1441831963 0.190552 0.614380 -0.042908 0.764404 1441831963 0.190552 0.614380 -0.042908 0.764404 1441831963 0.190552 0.614380 -0.042908 0.764404 1441831963 0.176697 0.617371 -0.023132 0.766174 1441831963 0.176697 0.617371 -0.023132 0.766174 1441831963 0.176697 0.617371 -0.023132 0.766174 1441831963 0.176697 0.617371 -0.023132 0.766174 1441831963 0.176697 0.617371 -0.023132 0.766174 1441831963 0.176697 0.617371 -0.023132 0.766174 1441831963 0.182068 0.617004 -0.031677 0.764893 1441831963 0.182068 0.617004 -0.031677 0.764893 1441831963 0.182068 0.617004 -0.031677 0.764893 1441831963 0.182068 0.617004 -0.031677 0.764893 1441831963 0.182068 0.617004 -0.031677 0.764893 1441831963 0.181152 0.617432 -0.041931 0.764282 1441831963 0.181152 0.617432 -0.041931 0.764282 1441831963 0.181152 0.617432 -0.041931 0.764282 1441831963 0.181152 0.617432 -0.041931 0.764282 1441831963 0.181152 0.617432 -0.041931 0.764282 1441831963 0.175415 0.623108 -0.032349 0.761475 1441831963 0.175415 0.623108 -0.032349 0.761475 1441831963 0.175415 0.623108 -0.032349 0.761475 1441831963 0.175415 0.623108 -0.032349 0.761475 1441831963 0.175415 0.623108 -0.032349 0.761475 1441831963 0.175415 0.623108 -0.032349 0.761475 1441831963 0.175415 0.623108 -0.032349 0.761475 1441831963 0.175232 0.627197 -0.034790 0.758057 1441831963 0.175232 0.627197 -0.034790 0.758057 1441831963 0.175232 0.627197 -0.034790 0.758057 1441831963 0.175232 0.627197 -0.034790 0.758057 1441831963 0.175232 0.627197 -0.034790 0.758057 1441831963 0.175232 0.627197 -0.034790 0.758057 1441831963 0.162476 0.630310 -0.036499 0.758179 1441831963 0.162476 0.630310 -0.036499 0.758179 1441831963 0.162476 0.630310 -0.036499 0.758179 1441831963 0.162476 0.630310 -0.036499 0.758179 1441831963 0.162476 0.630310 -0.036499 0.758179 1441831963 0.162476 0.630310 -0.036499 0.758179 1441831963 0.147278 0.631653 -0.037964 0.760132 1441831963 0.147278 0.631653 -0.037964 0.760132 1441831963 0.147278 0.631653 -0.037964 0.760132 1441831963 0.147278 0.631653 -0.037964 0.760132 1441831963 0.147278 0.631653 -0.037964 0.760132 1441831963 0.147278 0.631653 -0.037964 0.760132 1441831963 0.147278 0.631653 -0.037964 0.760132 1441831963 0.126099 0.631470 -0.036499 0.764099 1441831963 0.126099 0.631470 -0.036499 0.764099 1441831963 0.126099 0.631470 -0.036499 0.764099 1441831963 0.126099 0.631470 -0.036499 0.764099 1441831963 0.126099 0.631470 -0.036499 0.764099 1441831963 0.126099 0.631470 -0.036499 0.764099 1441831963 0.129456 0.632874 -0.044006 0.762024 1441831963 0.129456 0.632874 -0.044006 0.762024 1441831963 0.129456 0.632874 -0.044006 0.762024 1441831963 0.129456 0.632874 -0.044006 0.762024 1441831963 0.129456 0.632874 -0.044006 0.762024 1441831963 0.129456 0.632874 -0.044006 0.762024 1441831963 0.164185 0.637146 -0.065002 0.750183 1441831963 0.164185 0.637146 -0.065002 0.750183 1441831963 0.164185 0.637146 -0.065002 0.750183 1441831963 0.164185 0.637146 -0.065002 0.750183 1441831963 0.164185 0.637146 -0.065002 0.750183 1441831963 0.164185 0.637146 -0.065002 0.750183 1441831963 0.164185 0.637146 -0.065002 0.750183 1441831963 0.159058 0.642517 -0.043701 0.748291 1441831963 0.159058 0.642517 -0.043701 0.748291 1441831963 0.159058 0.642517 -0.043701 0.748291 1441831963 0.159058 0.642517 -0.043701 0.748291 1441831963 0.159058 0.642517 -0.043701 0.748291 1441831963 0.159058 0.642517 -0.043701 0.748291 1441831963 0.166992 0.643799 -0.045776 0.745300 1441831963 0.166992 0.643799 -0.045776 0.745300 1441831963 0.166992 0.643799 -0.045776 0.745300 1441831963 0.166992 0.643799 -0.045776 0.745300 1441831963 0.166992 0.643799 -0.045776 0.745300 1441831963 0.166992 0.643799 -0.045776 0.745300 1441831963 0.165710 0.644043 -0.055481 0.744690 1441831963 0.165710 0.644043 -0.055481 0.744690 1441831963 0.165710 0.644043 -0.055481 0.744690 1441831964 0.165710 0.644043 -0.055481 0.744690 1441831964 0.165710 0.644043 -0.055481 0.744690 1441831964 0.156189 0.645020 -0.050903 0.746277 1441831964 0.156189 0.645020 -0.050903 0.746277 1441831964 0.156189 0.645020 -0.050903 0.746277 1441831964 0.156189 0.645020 -0.050903 0.746277 1441831964 0.156189 0.645020 -0.050903 0.746277 1441831964 0.156189 0.645020 -0.050903 0.746277 1441831964 0.156372 0.646484 -0.047791 0.745178 1441831964 0.156372 0.646484 -0.047791 0.745178 1441831964 0.156372 0.646484 -0.047791 0.745178 1441831964 0.156372 0.646484 -0.047791 0.745178 1441831964 0.156372 0.646484 -0.047791 0.745178 1441831964 0.156372 0.646484 -0.047791 0.745178 1441831964 0.156372 0.646484 -0.047791 0.745178 1441831964 0.158997 0.647583 -0.045715 0.743774 1441831964 0.158997 0.647583 -0.045715 0.743774 1441831964 0.158997 0.647583 -0.045715 0.743774 1441831964 0.158997 0.647583 -0.045715 0.743774 1441831964 0.158997 0.647583 -0.045715 0.743774 1441831964 0.158997 0.647583 -0.045715 0.743774 1441831964 0.149231 0.646912 -0.030090 0.747131 1441831964 0.149231 0.646912 -0.030090 0.747131 1441831964 0.149231 0.646912 -0.030090 0.747131 1441831964 0.149231 0.646912 -0.030090 0.747131 1441831964 0.149231 0.646912 -0.030090 0.747131 1441831964 0.137268 0.641785 -0.020081 0.754150 1441831964 0.137268 0.641785 -0.020081 0.754150 1441831964 0.137268 0.641785 -0.020081 0.754150 1441831964 0.137268 0.641785 -0.020081 0.754150 1441831964 0.137268 0.641785 -0.020081 0.754150 1441831964 0.137268 0.641785 -0.020081 0.754150 1441831964 0.135742 0.635071 -0.020630 0.760071 1441831964 0.135742 0.635071 -0.020630 0.760071 1441831964 0.135742 0.635071 -0.020630 0.760071 1441831964 0.135742 0.635071 -0.020630 0.760071 1441831964 0.135742 0.635071 -0.020630 0.760071 1441831964 0.135742 0.635071 -0.020630 0.760071 1441831964 0.164795 0.635986 -0.052856 0.751953 1441831964 0.164795 0.635986 -0.052856 0.751953 1441831964 0.164795 0.635986 -0.052856 0.751953 1441831964 0.164795 0.635986 -0.052856 0.751953 1441831964 0.164795 0.635986 -0.052856 0.751953 1441831964 0.164795 0.635986 -0.052856 0.751953 1441831964 0.164795 0.635986 -0.052856 0.751953 1441831964 0.147644 0.641785 -0.026855 0.752014 1441831964 0.147644 0.641785 -0.026855 0.752014 1441831964 0.147644 0.641785 -0.026855 0.752014 1441831964 0.147644 0.641785 -0.026855 0.752014 1441831964 0.147644 0.641785 -0.026855 0.752014 1441831964 0.147644 0.641785 -0.026855 0.752014 1441831964 0.152405 0.641785 -0.017090 0.751343 1441831964 0.152405 0.641785 -0.017090 0.751343 1441831964 0.152405 0.641785 -0.017090 0.751343 1441831964 0.152405 0.641785 -0.017090 0.751343 1441831964 0.152405 0.641785 -0.017090 0.751343 1441831964 0.152405 0.641785 -0.017090 0.751343 1441831964 0.156982 0.636841 -0.040710 0.753662 1441831964 0.156982 0.636841 -0.040710 0.753662 1441831964 0.156982 0.636841 -0.040710 0.753662 1441831964 0.156982 0.636841 -0.040710 0.753662 1441831964 0.150696 0.634094 -0.042236 0.757141 1441831964 0.150696 0.634094 -0.042236 0.757141 1441831964 0.150696 0.634094 -0.042236 0.757141 1441831964 0.150696 0.634094 -0.042236 0.757141 1441831964 0.150696 0.634094 -0.042236 0.757141 1441831964 0.150696 0.634094 -0.042236 0.757141 1441831964 0.145325 0.635193 -0.039734 0.757446 1441831964 0.145325 0.635193 -0.039734 0.757446 1441831964 0.145325 0.635193 -0.039734 0.757446 1441831964 0.145325 0.635193 -0.039734 0.757446 1441831964 0.145325 0.635193 -0.039734 0.757446 1441831964 0.145325 0.635193 -0.039734 0.757446 1441831964 0.143921 0.635620 -0.039612 0.757385 1441831964 0.143921 0.635620 -0.039612 0.757385 1441831964 0.143921 0.635620 -0.039612 0.757385 1441831964 0.130066 0.634827 -0.027039 0.761047 1441831964 0.130066 0.634827 -0.027039 0.761047 1441831964 0.130066 0.634827 -0.027039 0.761047 1441831964 0.130066 0.634827 -0.027039 0.761047 1441831964 0.130066 0.634827 -0.027039 0.761047 1441831964 0.130066 0.634827 -0.027039 0.761047 1441831964 0.107666 0.631775 -0.008484 0.767578 1441831964 0.107666 0.631775 -0.008484 0.767578 1441831964 0.107666 0.631775 -0.008484 0.767578 1441831964 0.107666 0.631775 -0.008484 0.767578 1441831964 0.107666 0.631775 -0.008484 0.767578 1441831964 0.107666 0.631775 -0.008484 0.767578 1441831964 0.107666 0.631775 -0.008484 0.767578 1441831964 0.107117 0.629822 -0.008667 0.769226 1441831964 0.107117 0.629822 -0.008667 0.769226 1441831964 0.107117 0.629822 -0.008667 0.769226 1441831964 0.107117 0.629822 -0.008667 0.769226 1441831964 0.107117 0.629822 -0.008667 0.769226 1441831964 0.146606 0.629456 -0.047913 0.761475 1441831964 0.146606 0.629456 -0.047913 0.761475 1441831964 0.146301 0.638062 -0.035828 0.755066 1441831964 0.146301 0.638062 -0.035828 0.755066 1441831964 0.146301 0.638062 -0.035828 0.755066 1441831964 0.146301 0.638062 -0.035828 0.755066 1441831964 0.146301 0.638062 -0.035828 0.755066 1441831965 0.146301 0.638062 -0.035828 0.755066 1441831965 0.155518 0.641113 -0.034790 0.750671 1441831965 0.155518 0.641113 -0.034790 0.750671 1441831965 0.155518 0.641113 -0.034790 0.750671 1441831965 0.155518 0.641113 -0.034790 0.750671 1441831965 0.155518 0.641113 -0.034790 0.750671 1441831965 0.155518 0.641113 -0.034790 0.750671 1441831965 0.160217 0.641663 -0.045837 0.748596 1441831965 0.160217 0.641663 -0.045837 0.748596 1441831965 0.160217 0.641663 -0.045837 0.748596 1441831965 0.160217 0.641663 -0.045837 0.748596 1441831965 0.148376 0.642151 -0.039978 0.750977 1441831965 0.148376 0.642151 -0.039978 0.750977 1441831965 0.148376 0.642151 -0.039978 0.750977 1441831965 0.148376 0.642151 -0.039978 0.750977 1441831965 0.148376 0.642151 -0.039978 0.750977 1441831965 0.148376 0.642151 -0.039978 0.750977 1441831965 0.143555 0.642212 -0.034363 0.752136 1441831965 0.143555 0.642212 -0.034363 0.752136 1441831965 0.143555 0.642212 -0.034363 0.752136 1441831965 0.143555 0.642212 -0.034363 0.752136 1441831965 0.143555 0.642212 -0.034363 0.752136 1441831965 0.142151 0.641479 -0.033997 0.753052 1441831965 0.142151 0.641479 -0.033997 0.753052 1441831965 0.142151 0.641479 -0.033997 0.753052 1441831965 0.142151 0.641479 -0.033997 0.753052 1441831965 0.142151 0.641479 -0.033997 0.753052 1441831965 0.142151 0.641479 -0.033997 0.753052 1441831965 0.142151 0.641479 -0.033997 0.753052 1441831965 0.130737 0.640869 -0.024414 0.755981 1441831965 0.130737 0.640869 -0.024414 0.755981 1441831965 0.130737 0.640869 -0.024414 0.755981 1441831965 0.130737 0.640869 -0.024414 0.755981 1441831965 0.130737 0.640869 -0.024414 0.755981 1441831965 0.120850 0.638977 -0.017578 0.759399 1441831965 0.120850 0.638977 -0.017578 0.759399 1441831965 0.120850 0.638977 -0.017578 0.759399 1441831965 0.120850 0.638977 -0.017578 0.759399 1441831965 0.120850 0.638977 -0.017578 0.759399 1441831965 0.120850 0.638977 -0.017578 0.759399 1441831965 0.120850 0.638977 -0.017578 0.759399 1441831965 0.119080 0.638855 -0.019165 0.759766 1441831965 0.119080 0.638855 -0.019165 0.759766 1441831965 0.145447 0.642944 -0.044617 0.750610 1441831965 0.145447 0.642944 -0.044617 0.750610 1441831965 0.145447 0.642944 -0.044617 0.750610 1441831965 0.145447 0.642944 -0.044617 0.750610 1441831965 0.145447 0.642944 -0.044617 0.750610 1441831965 0.145447 0.642944 -0.044617 0.750610 1441831965 0.145447 0.642944 -0.044617 0.750610 1441831965 0.152832 0.646118 -0.042603 0.746460 1441831965 0.152832 0.646118 -0.042603 0.746460 1441831965 0.152832 0.646118 -0.042603 0.746460 1441831965 0.152832 0.646118 -0.042603 0.746460 1441831965 0.152832 0.646118 -0.042603 0.746460 1441831965 0.152832 0.646118 -0.042603 0.746460 1441831965 0.158813 0.647339 -0.041748 0.744202 1441831965 0.158813 0.647339 -0.041748 0.744202 1441831965 0.158813 0.647339 -0.041748 0.744202 1441831965 0.157654 0.647339 -0.042175 0.744446 1441831965 0.157654 0.647339 -0.042175 0.744446 1441831965 0.157654 0.647339 -0.042175 0.744446 1441831965 0.157654 0.647339 -0.042175 0.744446 1441831965 0.150146 0.647095 -0.037170 0.746521 1441831965 0.150146 0.647095 -0.037170 0.746521 1441831965 0.150146 0.647095 -0.037170 0.746521 1441831965 0.150146 0.647095 -0.037170 0.746521 1441831965 0.150146 0.647095 -0.037170 0.746521 1441831965 0.150146 0.647095 -0.037170 0.746521 1441831965 0.145447 0.646667 -0.033875 0.747925 1441831965 0.145447 0.646667 -0.033875 0.747925 1441831965 0.145447 0.646667 -0.033875 0.747925 1441831965 0.145447 0.646667 -0.033875 0.747925 1441831965 0.145447 0.646667 -0.033875 0.747925 1441831965 0.145447 0.646667 -0.033875 0.747925 1441831965 0.145813 0.645569 -0.030945 0.748962 1441831965 0.146973 0.644714 -0.027649 0.749573 1441831965 0.146973 0.644714 -0.027649 0.749573 1441831965 0.146973 0.644714 -0.027649 0.749573 1441831965 0.150208 0.642273 -0.029236 0.750977 1441831965 0.150208 0.642273 -0.029236 0.750977 1441831965 0.150208 0.642273 -0.029236 0.750977 1441831965 0.150208 0.642273 -0.029236 0.750977 1441831965 0.150208 0.642273 -0.029236 0.750977 1441831965 0.140198 0.641357 -0.019958 0.754028 1441831965 0.140198 0.641357 -0.019958 0.754028 1441831965 0.140198 0.641357 -0.019958 0.754028 1441831965 0.140198 0.641357 -0.019958 0.754028 1441831965 0.140198 0.641357 -0.019958 0.754028 1441831965 0.140198 0.641357 -0.019958 0.754028 1441831966 0.145508 0.640320 -0.026428 0.753662 1441831966 0.145508 0.640320 -0.026428 0.753662 1441831966 0.145508 0.640320 -0.026428 0.753662 1441831966 0.145508 0.640320 -0.026428 0.753662 1441831966 0.145508 0.640320 -0.026428 0.753662 1441831966 0.145508 0.640320 -0.026428 0.753662 1441831966 0.145508 0.640320 -0.026428 0.753662 1441831966 0.143799 0.641418 -0.022827 0.753174 1441831966 0.143799 0.641418 -0.022827 0.753174 1441831966 0.143799 0.641418 -0.022827 0.753174 1441831966 0.143799 0.641418 -0.022827 0.753174 1441831966 0.143799 0.641418 -0.022827 0.753174 1441831966 0.143799 0.641418 -0.022827 0.753174 1441831966 0.155762 0.640259 -0.033386 0.751404 1441831966 0.155762 0.640259 -0.033386 0.751404 1441831966 0.155762 0.640259 -0.033386 0.751404 1441831966 0.155762 0.640259 -0.033386 0.751404 1441831966 0.155762 0.640259 -0.033386 0.751404 1441831966 0.155762 0.640259 -0.033386 0.751404 1441831966 0.159241 0.640198 -0.041443 0.750305 1441831966 0.159241 0.640198 -0.041443 0.750305 1441831966 0.159241 0.640198 -0.041443 0.750305 1441831966 0.159241 0.640198 -0.041443 0.750305 1441831966 0.159241 0.640198 -0.041443 0.750305 1441831966 0.159241 0.640198 -0.041443 0.750305 1441831966 0.159241 0.640198 -0.041443 0.750305 1441831966 0.154846 0.639954 -0.040833 0.751465 1441831966 0.154846 0.639954 -0.040833 0.751465 1441831966 0.154846 0.639954 -0.040833 0.751465 1441831966 0.154846 0.639954 -0.040833 0.751465 1441831966 0.154846 0.639954 -0.040833 0.751465 1441831966 0.158264 0.639282 -0.048035 0.750916 1441831966 0.158264 0.639282 -0.048035 0.750916 1441831966 0.158264 0.639282 -0.048035 0.750916 1441831966 0.158264 0.639282 -0.048035 0.750916 1441831966 0.158264 0.639282 -0.048035 0.750916 1441831966 0.158264 0.639282 -0.048035 0.750916 1441831966 0.158264 0.639282 -0.048035 0.750916 1441831966 0.166809 0.640137 -0.057495 0.747681 1441831966 0.166809 0.640137 -0.057495 0.747681 1441831966 0.166809 0.640137 -0.057495 0.747681 1441831966 0.166809 0.640137 -0.057495 0.747681 1441831966 0.166809 0.640137 -0.057495 0.747681 1441831966 0.165283 0.639648 -0.057861 0.748413 1441831966 0.165283 0.639648 -0.057861 0.748413 1441831966 0.165283 0.639648 -0.057861 0.748413 1441831966 0.165283 0.639648 -0.057861 0.748413 1441831966 0.165283 0.639648 -0.057861 0.748413 1441831966 0.165283 0.639648 -0.057861 0.748413 1441831966 0.158447 0.636475 -0.050293 0.753113 1441831966 0.158447 0.636475 -0.050293 0.753113 1441831966 0.158447 0.636475 -0.050293 0.753113 1441831966 0.158447 0.636475 -0.050293 0.753113 1441831966 0.158447 0.636475 -0.050293 0.753113 1441831966 0.158447 0.636475 -0.050293 0.753113 1441831966 0.149536 0.634033 -0.049988 0.756958 1441831966 0.149536 0.634033 -0.049988 0.756958 1441831966 0.149536 0.634033 -0.049988 0.756958 1441831966 0.149536 0.634033 -0.049988 0.756958 1441831966 0.149536 0.634033 -0.049988 0.756958 1441831966 0.149536 0.634033 -0.049988 0.756958 1441831966 0.145508 0.632324 -0.046936 0.759399 1441831966 0.145508 0.632324 -0.046936 0.759399 1441831966 0.145508 0.632324 -0.046936 0.759399 1441831966 0.145508 0.632324 -0.046936 0.759399 1441831966 0.145508 0.632324 -0.046936 0.759399 1441831966 0.145508 0.632324 -0.046936 0.759399 1441831966 0.145508 0.632324 -0.046936 0.759399 1441831966 0.161560 0.633118 -0.076721 0.753052 1441831966 0.161560 0.633118 -0.076721 0.753052 1441831966 0.161560 0.633118 -0.076721 0.753052 1441831966 0.161560 0.633118 -0.076721 0.753052 1441831966 0.161560 0.633118 -0.076721 0.753052 1441831966 0.161560 0.633118 -0.076721 0.753052 1441831966 0.175537 0.635193 -0.076172 0.748230 1441831966 0.175537 0.635193 -0.076172 0.748230 1441831966 0.175537 0.635193 -0.076172 0.748230 1441831966 0.175537 0.635193 -0.076172 0.748230 1441831966 0.175537 0.635193 -0.076172 0.748230 1441831966 0.175537 0.635193 -0.076172 0.748230 1441831966 0.176636 0.637878 -0.063904 0.746765 1441831966 0.176636 0.637878 -0.063904 0.746765 1441831966 0.176636 0.637878 -0.063904 0.746765 1441831966 0.176636 0.637878 -0.063904 0.746765 1441831966 0.176636 0.637878 -0.063904 0.746765 1441831966 0.176636 0.637878 -0.063904 0.746765 1441831966 0.184753 0.637024 -0.070374 0.744995 1441831966 0.184753 0.637024 -0.070374 0.744995 1441831966 0.184753 0.637024 -0.070374 0.744995 1441831966 0.184753 0.637024 -0.070374 0.744995 1441831966 0.184753 0.637024 -0.070374 0.744995 1441831966 0.184753 0.637024 -0.070374 0.744995 1441831966 0.182434 0.635986 -0.074524 0.746033 1441831966 0.182434 0.635986 -0.074524 0.746033 1441831966 0.182434 0.635986 -0.074524 0.746033 1441831966 0.182434 0.635986 -0.074524 0.746033 1441831966 0.182434 0.635986 -0.074524 0.746033 1441831966 0.182800 0.635742 -0.076782 0.745911 1441831966 0.182800 0.635742 -0.076782 0.745911 1441831966 0.182800 0.635742 -0.076782 0.745911 1441831966 0.182800 0.635742 -0.076782 0.745911 1441831966 0.182800 0.635742 -0.076782 0.745911 1441831966 0.182800 0.635742 -0.076782 0.745911 1441831966 0.191956 0.635498 -0.081116 0.743408 1441831966 0.191956 0.635498 -0.081116 0.743408 1441831966 0.191956 0.635498 -0.081116 0.743408 1441831966 0.191956 0.635498 -0.081116 0.743408 1441831966 0.191956 0.635498 -0.081116 0.743408 1441831966 0.191956 0.635498 -0.081116 0.743408 1441831966 0.200378 0.634705 -0.081848 0.741760 1441831967 0.200378 0.634705 -0.081848 0.741760 1441831967 0.200378 0.634705 -0.081848 0.741760 1441831967 0.200378 0.634705 -0.081848 0.741760 1441831967 0.200378 0.634705 -0.081848 0.741760 1441831967 0.200378 0.634705 -0.081848 0.741760 1441831967 0.199097 0.635315 -0.073547 0.742432 1441831967 0.199097 0.635315 -0.073547 0.742432 1441831967 0.199097 0.635315 -0.073547 0.742432 1441831967 0.199097 0.635315 -0.073547 0.742432 1441831967 0.199097 0.635315 -0.073547 0.742432 1441831967 0.199097 0.635315 -0.073547 0.742432 1441831967 0.185181 0.637939 -0.065735 0.744507 1441831967 0.185181 0.637939 -0.065735 0.744507 1441831967 0.185181 0.637939 -0.065735 0.744507 1441831967 0.185181 0.637939 -0.065735 0.744507 1441831967 0.185181 0.637939 -0.065735 0.744507 1441831967 0.170227 0.641479 -0.055969 0.745850 1441831967 0.170227 0.641479 -0.055969 0.745850 1441831967 0.170227 0.641479 -0.055969 0.745850 1441831967 0.170227 0.641479 -0.055969 0.745850 1441831967 0.170227 0.641479 -0.055969 0.745850 1441831967 0.170227 0.641479 -0.055969 0.745850 1441831967 0.170227 0.641479 -0.055969 0.745850 1441831967 0.179321 0.642639 -0.063660 0.742126 1441831967 0.179321 0.642639 -0.063660 0.742126 1441831967 0.179321 0.642639 -0.063660 0.742126 1441831967 0.179321 0.642639 -0.063660 0.742126 1441831967 0.179321 0.642639 -0.063660 0.742126 1441831967 0.194458 0.645142 -0.074402 0.735107 1441831967 0.194458 0.645142 -0.074402 0.735107 1441831967 0.194458 0.645142 -0.074402 0.735107 1441831967 0.194458 0.645142 -0.074402 0.735107 1441831967 0.194458 0.645142 -0.074402 0.735107 1441831967 0.188171 0.647095 -0.068481 0.735596 1441831967 0.188171 0.647095 -0.068481 0.735596 1441831967 0.188171 0.647095 -0.068481 0.735596 1441831967 0.188171 0.647095 -0.068481 0.735596 1441831967 0.188171 0.647095 -0.068481 0.735596 1441831967 0.188171 0.647095 -0.068481 0.735596 1441831967 0.188171 0.647095 -0.068481 0.735596 1441831967 0.186340 0.646301 -0.071716 0.736389 1441831967 0.186340 0.646301 -0.071716 0.736389 1441831967 0.186340 0.646301 -0.071716 0.736389 1441831967 0.186340 0.646301 -0.071716 0.736389 1441831967 0.186340 0.646301 -0.071716 0.736389 1441831967 0.186340 0.646301 -0.071716 0.736389 1441831967 
0.375244 0.590088 -0.159546 0.696777 1441831970 0.344421 0.489136 -0.289246 0.747253 1441831970 0.344421 0.489136 -0.289246 0.747253 1441831970 0.344421 0.489136 -0.289246 0.747253 1441831970 0.344421 0.489136 -0.289246 0.747253 1441831970 0.344421 0.489136 -0.289246 0.747253 1441831970 0.344421 0.489136 -0.289246 0.747253 1441831970 0.344421 0.489136 -0.289246 0.747253 1441831970 0.269348 0.366882 -0.439209 0.774536 1441831970 0.269348 0.366882 -0.439209 0.774536 1441831970 0.269348 0.366882 -0.439209 0.774536 1441831970 0.269348 0.366882 -0.439209 0.774536 1441831970 0.269348 0.366882 -0.439209 0.774536 1441831970 0.269348 0.366882 -0.439209 0.774536 1441831970 0.178467 0.269165 -0.558289 0.764160 1441831970 0.178467 0.269165 -0.558289 0.764160 1441831970 0.178467 0.269165 -0.558289 0.764160 1441831970 0.178467 0.269165 -0.558289 0.764160 1441831970 0.178467 0.269165 -0.558289 0.764160 1441831970 0.178467 0.269165 -0.558289 0.764160 1441831970 0.097229 0.216431 -0.586792 0.774170 1441831970 0.097229 0.216431 -0.586792 0.774170 1441831970 0.097229 0.216431 -0.586792 0.774170 1441831970 0.097229 0.216431 -0.586792 0.774170 1441831970 0.097229 0.216431 -0.586792 0.774170 1441831970 0.097229 0.216431 -0.586792 0.774170 1441831970 0.012939 0.187744 -0.564148 0.803894 1441831970 0.012939 0.187744 -0.564148 0.803894 1441831970 0.012939 0.187744 -0.564148 0.803894 1441831970 0.012939 0.187744 -0.564148 0.803894 1441831970 0.012939 0.187744 -0.564148 0.803894 1441831970 0.012939 0.187744 -0.564148 0.803894 1441831970 0.012939 0.187744 -0.564148 0.803894 1441831970 -0.116516 0.165588 -0.448669 0.870422 1441831970 -0.116516 0.165588 -0.448669 0.870422 1441831970 -0.116516 0.165588 -0.448669 0.870422 1441831970 -0.116516 0.165588 -0.448669 0.870422 1441831970 -0.116516 0.165588 -0.448669 0.870422 1441831970 -0.173523 0.077515 -0.251465 0.948975 1441831970 -0.173523 0.077515 -0.251465 0.948975 1441831970 -0.173523 0.077515 -0.251465 0.948975 1441831970 -0.173523 0.077515 -0.251465 0.948975 1441831970 -0.173523 0.077515 -0.251465 0.948975 1441831970 -0.173523 0.077515 -0.251465 0.948975 1441831970 -0.232727 0.038208 -0.287537 0.928223 1441831970 -0.232727 0.038208 -0.287537 0.928223 1441831970 -0.232727 0.038208 -0.287537 0.928223 1441831970 -0.232727 0.038208 -0.287537 0.928223 1441831970 -0.232727 0.038208 -0.287537 0.928223 1441831970 -0.232727 0.038208 -0.287537 0.928223 1441831970 -0.233276 -0.022766 -0.142883 0.961548 1441831970 -0.233276 -0.022766 -0.142883 0.961548 1441831970 -0.233276 -0.022766 -0.142883 0.961548 1441831970 -0.233276 -0.022766 -0.142883 0.961548 1441831970 -0.180237 0.044006 -0.070923 0.980042 1441831970 -0.180237 0.044006 -0.070923 0.980042 1441831970 -0.180237 0.044006 -0.070923 0.980042 1441831970 -0.180237 0.044006 -0.070923 0.980042 1441831970 -0.180237 0.044006 -0.070923 0.980042 1441831970 -0.180237 0.044006 -0.070923 0.980042 1441831970 -0.114075 0.150269 -0.311401 0.931335 1441831970 -0.114075 0.150269 -0.311401 0.931335 1441831970 -0.114075 0.150269 -0.311401 0.931335 1441831970 -0.114075 0.150269 -0.311401 0.931335 1441831970 -0.114075 0.150269 -0.311401 0.931335 1441831970 -0.114075 0.150269 -0.311401 0.931335 1441831970 -0.053406 0.168030 -0.364502 0.914307 1441831970 -0.053406 0.168030 -0.364502 0.914307 1441831970 -0.053406 0.168030 -0.364502 0.914307 1441831970 -0.053406 0.168030 -0.364502 0.914307 1441831970 -0.053406 0.168030 -0.364502 0.914307 1441831970 -0.053406 0.168030 -0.364502 0.914307 1441831970 -0.030090 0.128113 -0.291138 0.947571 1441831970 -0.030090 0.128113 -0.291138 0.947571 1441831970 -0.030090 0.128113 -0.291138 0.947571 1441831970 -0.030090 0.128113 -0.291138 0.947571 1441831970 -0.030090 0.128113 -0.291138 0.947571 1441831970 -0.030090 0.128113 -0.291138 0.947571 1441831970 -0.030090 0.128113 -0.291138 0.947571 1441831970 0.005920 0.096619 -0.341431 0.934875 1441831970 0.005920 0.096619 -0.341431 0.934875 1441831970 0.005920 0.096619 -0.341431 0.934875 1441831970 0.005920 0.096619 -0.341431 0.934875 1441831970 0.005920 0.096619 -0.341431 0.934875 1441831970 0.032715 0.091431 -0.455688 0.884827 1441831970 0.032715 0.091431 -0.455688 0.884827 1441831970 0.032715 0.091431 -0.455688 0.884827 1441831970 0.032715 0.091431 -0.455688 0.884827 1441831970 0.032715 0.091431 -0.455688 0.884827 1441831970 0.032715 0.091431 -0.455688 0.884827 1441831970 0.036194 0.092651 -0.519470 0.848633 1441831970 0.036194 0.092651 -0.519470 0.848633 1441831970 0.036194 0.092651 -0.519470 0.848633 1441831970 0.036194 0.092651 -0.519470 0.848633 1441831970 0.036194 0.092651 -0.519470 0.848633 1441831971 0.036194 0.092651 -0.519470 0.848633 1441831971 -0.016174 0.093384 -0.488342 0.867493 1441831971 -0.016174 0.093384 -0.488342 0.867493 1441831971 -0.016174 0.093384 -0.488342 0.867493 1441831971 -0.111877 0.081665 -0.365723 0.920349 1441831971 -0.111877 0.081665 -0.365723 0.920349 1441831971 -0.111877 0.081665 -0.365723 0.920349 1441831971 -0.111877 0.081665 -0.365723 0.920349 1441831971 -0.111877 0.081665 -0.365723 0.920349 1441831971 -0.197632 0.049805 -0.257202 0.944580 1441831971 -0.197632 0.049805 -0.257202 0.944580 1441831971 -0.197632 0.049805 -0.257202 0.944580 1441831971 -0.197632 0.049805 -0.257202 0.944580 1441831971 -0.197632 0.049805 -0.257202 0.944580 1441831971 -0.197632 0.049805 -0.257202 0.944580 1441831971 -0.252930 -0.025024 -0.246582 0.935181 1441831971 -0.252930 -0.025024 -0.246582 0.935181 1441831971 -0.252930 -0.025024 -0.246582 0.935181 1441831971 -0.252930 -0.025024 -0.246582 0.935181 1441831971 -0.252930 -0.025024 -0.246582 0.935181 1441831971 -0.252930 -0.025024 -0.246582 0.935181 1441831971 -0.252930 -0.025024 -0.246582 0.935181 1441831971 -0.214050 0.009766 -0.057007 0.975098 1441831971 -0.214050 0.009766 -0.057007 0.975098 1441831971 -0.214050 0.009766 -0.057007 0.975098 1441831971 -0.214050 0.009766 -0.057007 0.975098 1441831971 -0.214050 0.009766 -0.057007 0.975098 1441831971 -0.160522 0.124573 -0.205688 0.957275 1441831971 -0.160522 0.124573 -0.205688 0.957275 1441831971 -0.160522 0.124573 -0.205688 0.957275 1441831971 -0.160522 0.124573 -0.205688 0.957275 1441831971 -0.160522 0.124573 -0.205688 0.957275 1441831971 -0.160522 0.124573 -0.205688 0.957275 1441831971 -0.160522 0.124573 -0.205688 0.957275 1441831971 -0.068481 0.193726 -0.331421 0.920837 1441831971 -0.068481 0.193726 -0.331421 0.920837 1441831971 -0.068481 0.193726 -0.331421 0.920837 1441831971 -0.068481 0.193726 -0.331421 0.920837 1441831971 -0.068481 0.193726 -0.331421 0.920837 1441831971 -0.068481 0.193726 -0.331421 0.920837 1441831971 -0.030212 0.188110 -0.297546 0.935486 1441831971 -0.030212 0.188110 -0.297546 0.935486 1441831971 -0.030212 0.188110 -0.297546 0.935486 1441831971 -0.030212 0.188110 -0.297546 0.935486 1441831971 -0.030212 0.188110 -0.297546 0.935486 1441831971 -0.030212 0.188110 -0.297546 0.935486 1441831971 -0.030212 0.188110 -0.297546 0.935486 1441831971 0.005005 0.168213 -0.286499 0.943176 1441831971 0.005005 0.168213 -0.286499 0.943176 1441831971 0.005005 0.168213 -0.286499 0.943176 1441831971 0.005005 0.168213 -0.286499 0.943176 1441831971 0.005005 0.168213 -0.286499 0.943176 1441831971 0.029724 0.150024 -0.376160 0.913818 1441831971 0.029724 0.150024 -0.376160 0.913818 1441831971 0.029724 0.150024 -0.376160 0.913818 1441831971 0.029724 0.150024 -0.376160 0.913818 1441831971 0.029724 0.150024 -0.376160 0.913818 1441831971 0.029724 0.150024 -0.376160 0.913818 1441831971 0.057190 0.140869 -0.452881 0.878479 1441831971 0.057190 0.140869 -0.452881 0.878479 1441831971 0.057190 0.140869 -0.452881 0.878479 1441831971 0.057190 0.140869 -0.452881 0.878479 1441831971 0.049561 0.149841 -0.556519 0.815674 1441831971 0.049561 0.149841 -0.556519 0.815674 1441831971 0.049561 0.149841 -0.556519 0.815674 1441831971 0.049561 0.149841 -0.556519 0.815674 1441831971 0.049561 0.149841 -0.556519 0.815674 1441831971 0.049561 0.149841 -0.556519 0.815674 1441831971 0.002014 0.138611 -0.501648 0.853882 1441831971 0.002014 0.138611 -0.501648 0.853882 1441831971 0.002014 0.138611 -0.501648 0.853882 1441831971 0.002014 0.138611 -0.501648 0.853882 1441831971 0.002014 0.138611 -0.501648 0.853882 1441831971 0.002014 0.138611 -0.501648 0.853882 1441831971 -0.100525 0.120117 -0.344788 0.925476 1441831971 -0.100525 0.120117 -0.344788 0.925476 1441831971 -0.100525 0.120117 -0.344788 0.925476 1441831971 -0.212891 0.107056 -0.238159 0.941528 1441831971 -0.212891 0.107056 -0.238159 0.941528 1441831971 -0.212891 0.107056 -0.238159 0.941528 1441831971 -0.212891 0.107056 -0.238159 0.941528 1441831971 -0.212891 0.107056 -0.238159 0.941528 1441831971 -0.212891 0.107056 -0.238159 0.941528 1441831971 -0.212891 0.107056 -0.238159 0.941528 1441831971 -0.269348 0.043457 -0.257568 0.926941 1441831971 -0.269348 0.043457 -0.257568 0.926941 1441831971 -0.269348 0.043457 -0.257568 0.926941 1441831971 -0.269348 0.043457 -0.257568 0.926941 1441831971 -0.269348 0.043457 -0.257568 0.926941 1441831971 -0.251526 0.007507 -0.084595 0.964111 1441831971 -0.251526 0.007507 -0.084595 0.964111 1441831971 -0.251526 0.007507 -0.084595 0.964111 1441831971 -0.251526 0.007507 -0.084595 0.964111 1441831971 -0.251526 0.007507 -0.084595 0.964111 1441831971 -0.196777 0.096375 -0.134583 0.966370 1441831971 -0.196777 0.096375 -0.134583 0.966370 1441831971 -0.196777 0.096375 -0.134583 0.966370 1441831971 -0.196777 0.096375 -0.134583 0.966370 1441831972 -0.117859 0.188416 -0.310364 0.924255 1441831972 -0.117859 0.188416 -0.310364 0.924255 1441831972 -0.117859 0.188416 -0.310364 0.924255 1441831972 -0.117859 0.188416 -0.310364 0.924255 1441831972 -0.117859 0.188416 -0.310364 0.924255 1441831972 -0.117859 0.188416 -0.310364 0.924255 1441831972 -0.117859 0.188416 -0.310364 0.924255 1441831972 -0.067200 0.193237 -0.293945 0.933655 1441831972 -0.067200 0.193237 -0.293945 0.933655 1441831972 -0.067200 0.193237 -0.293945 0.933655 1441831972 -0.067200 0.193237 -0.293945 0.933655 1441831972 -0.067200 0.193237 -0.293945 0.933655 1441831972 -0.067200 0.193237 -0.293945 0.933655 1441831972 -0.042114 0.164917 -0.281555 0.944275 1441831972 -0.042114 0.164917 -0.281555 0.944275 1441831972 -0.042114 0.164917 -0.281555 0.944275 1441831972 -0.042114 0.164917 -0.281555 0.944275 1441831972 -0.042114 0.164917 -0.281555 0.944275 1441831972 -0.042114 0.164917 -0.281555 0.944275 1441831972 -0.015259 0.133118 -0.347961 0.927856 1441831972 -0.015259 0.133118 -0.347961 0.927856 1441831972 -0.015259 0.133118 -0.347961 0.927856 1441831972 -0.015259 0.133118 -0.347961 0.927856 1441831972 -0.015259 0.133118 -0.347961 0.927856 1441831972 -0.015259 0.133118 -0.347961 0.927856 1441831972 0.014587 0.121643 -0.431580 0.893677 1441831972 0.014587 0.121643 -0.431580 0.893677 1441831972 0.014587 0.121643 -0.431580 0.893677 1441831972 0.014587 0.121643 -0.431580 0.893677 1441831972 0.014587 0.121643 -0.431580 0.893677 1441831972 0.014587 0.121643 -0.431580 0.893677 1441831972 0.011047 0.109192 -0.518921 0.847717 1441831972 0.011047 0.109192 -0.518921 0.847717 1441831972 0.011047 0.109192 -0.518921 0.847717 1441831972 -0.040039 0.104187 -0.471497 0.874756 1441831972 -0.040039 0.104187 -0.471497 0.874756 1441831972 -0.040039 0.104187 -0.471497 0.874756 1441831972 -0.040039 0.104187 -0.471497 0.874756 1441831972 -0.040039 0.104187 -0.471497 0.874756 1441831972 -0.040039 0.104187 -0.471497 0.874756 1441831972 -0.135437 0.107239 -0.336121 0.925842 1441831972 -0.135437 0.107239 -0.336121 0.925842 1441831972 -0.135437 0.107239 -0.336121 0.925842 1441831972 -0.135437 0.107239 -0.336121 0.925842 1441831972 -0.135437 0.107239 -0.336121 0.925842 1441831972 -0.135437 0.107239 -0.336121 0.925842 1441831972 -0.218201 0.085632 -0.227112 0.945251 1441831972 -0.218201 0.085632 -0.227112 0.945251 1441831972 -0.218201 0.085632 -0.227112 0.945251 1441831972 -0.218201 0.085632 -0.227112 0.945251 1441831972 -0.218201 0.085632 -0.227112 0.945251 1441831972 -0.218201 0.085632 -0.227112 0.945251 1441831972 -0.269653 0.000671 -0.270630 0.924133 1441831972 -0.269653 0.000671 -0.270630 0.924133 1441831972 -0.269653 0.000671 -0.270630 0.924133 1441831972 -0.269653 0.000671 -0.270630 0.924133 1441831972 -0.269653 0.000671 -0.270630 0.924133 1441831972 -0.219116 0.035034 -0.074707 0.972168 1441831972 -0.219116 0.035034 -0.074707 0.972168 1441831972 -0.219116 0.035034 -0.074707 0.972168 1441831972 -0.219116 0.035034 -0.074707 0.972168 1441831972 -0.219116 0.035034 -0.074707 0.972168 1441831972 -0.160522 0.124756 -0.166443 0.964844 1441831972 -0.160522 0.124756 -0.166443 0.964844 1441831972 -0.160522 0.124756 -0.166443 0.964844 1441831972 -0.160522 0.124756 -0.166443 0.964844 1441831972 -0.160522 0.124756 -0.166443 0.964844 1441831972 -0.160522 0.124756 -0.166443 0.964844 1441831972 -0.062866 0.202209 -0.306274 0.928040 1441831972 -0.062866 0.202209 -0.306274 0.928040 1441831972 -0.062866 0.202209 -0.306274 0.928040 1441831972 -0.062866 0.202209 -0.306274 0.928040 1441831972 -0.062866 0.202209 -0.306274 0.928040 1441831972 -0.062866 0.202209 -0.306274 0.928040 1441831972 -0.018250 0.186584 -0.292358 0.937744 1441831972 -0.018250 0.186584 -0.292358 0.937744 1441831972 -0.018250 0.186584 -0.292358 0.937744 1441831972 -0.018250 0.186584 -0.292358 0.937744 1441831972 -0.018250 0.186584 -0.292358 0.937744 1441831972 -0.018250 0.186584 -0.292358 0.937744 1441831972 0.030212 0.152222 -0.287170 0.945190 1441831972 0.030212 0.152222 -0.287170 0.945190 1441831972 0.030212 0.152222 -0.287170 0.945190 1441831972 0.030212 0.152222 -0.287170 0.945190 1441831972 0.063049 0.144531 -0.416931 0.895142 1441831972 0.063049 0.144531 -0.416931 0.895142 1441831972 0.063049 0.144531 -0.416931 0.895142 1441831972 0.063049 0.144531 -0.416931 0.895142 1441831972 0.063049 0.144531 -0.416931 0.895142 1441831972 0.063049 0.144531 -0.416931 0.895142 1441831972 0.069580 0.137085 -0.506775 0.848206 1441831972 0.069580 0.137085 -0.506775 0.848206 1441831972 0.069580 0.137085 -0.506775 0.848206 1441831972 0.069580 0.137085 -0.506775 0.848206 1441831972 0.069580 0.137085 -0.506775 0.848206 1441831972 0.069580 0.137085 -0.506775 0.848206 1441831972 0.029846 0.145752 -0.515991 0.843567 1441831972 0.029846 0.145752 -0.515991 0.843567 1441831972 0.029846 0.145752 -0.515991 0.843567 1441831972 0.029846 0.145752 -0.515991 0.843567 1441831972 0.029846 0.145752 -0.515991 0.843567 1441831972 0.029846 0.145752 -0.515991 0.843567 1441831972 -0.066101 0.151672 -0.401428 0.900818 1441831973 -0.066101 0.151672 -0.401428 0.900818 1441831973 -0.066101 0.151672 -0.401428 0.900818 1441831973 -0.066101 0.151672 -0.401428 0.900818 1441831973 -0.066101 0.151672 -0.401428 0.900818 1441831973 -0.066101 0.151672 -0.401428 0.900818 1441831973 -0.184998 0.091431 -0.205200 0.956726 1441831973 -0.184998 0.091431 -0.205200 0.956726 1441831973 -0.184998 0.091431 -0.205200 0.956726 1441831973 -0.184998 0.091431 -0.205200 0.956726 1441831973 -0.184998 0.091431 -0.205200 0.956726 1441831973 -0.184998 0.091431 -0.205200 0.956726 1441831973 -0.184998 0.091431 -0.205200 0.956726 1441831973 -0.270325 0.009583 -0.212097 0.939026 1441831973 -0.270325 0.009583 -0.212097 0.939026 1441831973 -0.270325 0.009583 -0.212097 0.939026 1441831973 -0.270325 0.009583 -0.212097 0.939026 1441831973 -0.270325 0.009583 -0.212097 0.939026 1441831973 -0.270325 0.009583 -0.212097 0.939026 1441831973 -0.240479 0.052612 -0.113770 0.962524 1441831973 -0.240479 0.052612 -0.113770 0.962524 1441831973 -0.240479 0.052612 -0.113770 0.962524 1441831973 -0.240479 0.052612 -0.113770 0.962524 1441831973 -0.240479 0.052612 -0.113770 0.962524 1441831973 -0.240479 0.052612 -0.113770 0.962524 1441831973 -0.180176 0.135986 -0.116943 0.967102 1441831973 -0.180176 0.135986 -0.116943 0.967102 1441831973 -0.180176 0.135986 -0.116943 0.967102 1441831973 -0.180176 0.135986 -0.116943 0.967102 1441831973 -0.180176 0.135986 -0.116943 0.967102 1441831973 -0.180176 0.135986 -0.116943 0.967102 1441831973 -0.089600 0.236450 -0.271545 0.928589 1441831973 -0.089600 0.236450 -0.271545 0.928589 1441831973 -0.089600 0.236450 -0.271545 0.928589 1441831973 -0.089600 0.236450 -0.271545 0.928589 1441831973 -0.089600 0.236450 -0.271545 0.928589 1441831973 -0.089600 0.236450 -0.271545 0.928589 1441831973 -0.043091 0.237793 -0.304871 0.921204 1441831973 -0.043091 0.237793 -0.304871 0.921204 1441831973 -0.043091 0.237793 -0.304871 0.921204 1441831973 -0.043091 0.237793 -0.304871 0.921204 1441831973 -0.043091 0.237793 -0.304871 0.921204 1441831973 -0.043091 0.237793 -0.304871 0.921204 1441831973 -0.043091 0.237793 -0.304871 0.921204 1441831973 -0.005493 0.215515 -0.300903 0.928955 1441831973 -0.005493 0.215515 -0.300903 0.928955 1441831973 -0.005493 0.215515 -0.300903 0.928955 1441831973 -0.005493 0.215515 -0.300903 0.928955 1441831973 -0.005493 0.215515 -0.300903 0.928955 1441831973 -0.005493 0.215515 -0.300903 0.928955 1441831973 0.038330 0.205505 -0.417053 0.884460 1441831973 0.038330 0.205505 -0.417053 0.884460 1441831973 0.038330 0.205505 -0.417053 0.884460 1441831973 0.038330 0.205505 -0.417053 0.884460 1441831973 0.038330 0.205505 -0.417053 0.884460 1441831973 0.038330 0.205505 -0.417053 0.884460 1441831973 0.046753 0.188843 -0.523865 0.829285 1441831973 0.046753 0.188843 -0.523865 0.829285 1441831973 0.046753 0.188843 -0.523865 0.829285 1441831973 0.046753 0.188843 -0.523865 0.829285 1441831973 0.046753 0.188843 -0.523865 0.829285 1441831973 0.046753 0.188843 -0.523865 0.829285 1441831973 0.009277 0.157227 -0.489441 0.857666 1441831973 0.009277 0.157227 -0.489441 0.857666 1441831973 0.009277 0.157227 -0.489441 0.857666 1441831973 0.009277 0.157227 -0.489441 0.857666 1441831973 0.009277 0.157227 -0.489441 0.857666 1441831973 0.009277 0.157227 -0.489441 0.857666 1441831973 0.009277 0.157227 -0.489441 0.857666 1441831973 -0.085510 0.114197 -0.370178 0.917908 1441831973 -0.085510 0.114197 -0.370178 0.917908 1441831973 -0.085510 0.114197 -0.370178 0.917908 1441831973 -0.085510 0.114197 -0.370178 0.917908 1441831973 -0.194702 0.098694 -0.260559 0.940430 1441831973 -0.194702 0.098694 -0.260559 0.940430 1441831973 -0.194702 0.098694 -0.260559 0.940430 1441831973 -0.194702 0.098694 -0.260559 0.940430 1441831973 -0.194702 0.098694 -0.260559 0.940430 1441831973 -0.194702 0.098694 -0.260559 0.940430 1441831973 -0.279358 0.058472 -0.313110 0.905823 1441831973 -0.279358 0.058472 -0.313110 0.905823 1441831973 -0.279358 0.058472 -0.313110 0.905823 1441831973 -0.279358 0.058472 -0.313110 0.905823 1441831973 -0.279358 0.058472 -0.313110 0.905823 1441831973 -0.279358 0.058472 -0.313110 0.905823 1441831973 -0.295654 0.015259 -0.173523 0.939270 1441831973 -0.295654 0.015259 -0.173523 0.939270 1441831973 -0.295654 0.015259 -0.173523 0.939270 1441831973 -0.295654 0.015259 -0.173523 0.939270 1441831973 -0.295654 0.015259 -0.173523 0.939270 1441831973 -0.239502 0.091736 -0.133362 0.957275 1441831973 -0.239502 0.091736 -0.133362 0.957275 1441831973 -0.239502 0.091736 -0.133362 0.957275 1441831973 -0.239502 0.091736 -0.133362 0.957275 1441831973 -0.239502 0.091736 -0.133362 0.957275 1441831973 -0.239502 0.091736 -0.133362 0.957275 1441831973 -0.151245 0.209656 -0.285217 0.922913 1441831973 -0.151245 0.209656 -0.285217 0.922913 1441831973 -0.151245 0.209656 -0.285217 0.922913 1441831973 -0.151245 0.209656 -0.285217 0.922913 1441831973 -0.151245 0.209656 -0.285217 0.922913 1441831973 -0.151245 0.209656 -0.285217 0.922913 1441831973 -0.070801 0.239685 -0.300842 0.920288 1441831973 -0.070801 0.239685 -0.300842 0.920288 1441831973 -0.070801 0.239685 -0.300842 0.920288 1441831973 -0.070801 0.239685 -0.300842 0.920288 1441831973 -0.070801 0.239685 -0.300842 0.920288 1441831973 -0.070801 0.239685 -0.300842 0.920288 1441831973 -0.025635 0.228516 -0.264221 0.936646 1441831973 -0.025635 0.228516 -0.264221 0.936646 1441831974 -0.025635 0.228516 -0.264221 0.936646 1441831974 -0.025635 0.228516 -0.264221 0.936646 1441831974 -0.025635 0.228516 -0.264221 0.936646 1441831974 -0.025635 0.228516 -0.264221 0.936646 1441831974 0.023865 0.208862 -0.302673 0.929565 1441831974 0.023865 0.208862 -0.302673 0.929565 1441831974 0.023865 0.208862 -0.302673 0.929565 1441831974 0.023865 0.208862 -0.302673 0.929565 1441831974 0.023865 0.208862 -0.302673 0.929565 1441831974 0.023865 0.208862 -0.302673 0.929565 1441831974 0.071106 0.197449 -0.414612 0.885437 1441831974 0.071106 0.197449 -0.414612 0.885437 1441831974 0.071106 0.197449 -0.414612 0.885437 1441831974 0.071106 0.197449 -0.414612 0.885437 1441831974 0.071106 0.197449 -0.414612 0.885437 1441831974 0.071106 0.197449 -0.414612 0.885437 1441831974 0.071106 0.197449 -0.414612 0.885437 1441831974 0.079224 0.186279 -0.514282 0.833374 1441831974 0.079224 0.186279 -0.514282 0.833374 1441831974 0.079224 0.186279 -0.514282 0.833374 1441831974 0.079224 0.186279 -0.514282 0.833374 1441831974 0.079224 0.186279 -0.514282 0.833374 1441831974 0.079224 0.186279 -0.514282 0.833374 1441831974 0.044556 0.167969 -0.504578 0.845703 1441831974 0.044556 0.167969 -0.504578 0.845703 1441831974 0.044556 0.167969 -0.504578 0.845703 1441831974 0.044556 0.167969 -0.504578 0.845703 1441831974 0.044556 0.167969 -0.504578 0.845703 1441831974 0.044556 0.167969 -0.504578 0.845703 1441831974 -0.050659 0.145020 -0.410156 0.898987 1441831974 -0.050659 0.145020 -0.410156 0.898987 1441831974 -0.050659 0.145020 -0.410156 0.898987 1441831974 -0.050659 0.145020 -0.410156 0.898987 1441831974 -0.050659 0.145020 -0.410156 0.898987 1441831974 -0.163452 0.123596 -0.251099 0.945984 1441831974 -0.163452 0.123596 -0.251099 0.945984 1441831974 -0.163452 0.123596 -0.251099 0.945984 1441831974 -0.163452 0.123596 -0.251099 0.945984 1441831974 -0.163452 0.123596 -0.251099 0.945984 1441831974 -0.163452 0.123596 -0.251099 0.945984 1441831974 -0.163452 0.123596 -0.251099 0.945984 1441831974 -0.211365 0.108582 -0.234070 0.942688 1441831974 -0.211365 0.108582 -0.234070 0.942688 1441831974 -0.211365 0.108582 -0.234070 0.942688 1441831974 -0.211365 0.108582 -0.234070 0.942688 1441831974 -0.211365 0.108582 -0.234070 0.942688 1441831974 -0.211365 0.108582 -0.234070 0.942688 1441831974 -0.196289 0.072021 -0.179932 0.961182 1441831974 -0.196289 0.072021 -0.179932 0.961182 1441831974 -0.196289 0.072021 -0.179932 0.961182 1441831974 -0.196289 0.072021 -0.179932 0.961182 1441831974 -0.196289 0.072021 -0.179932 0.961182 1441831974 -0.196289 0.072021 -0.179932 0.961182 1441831974 -0.115295 0.141357 -0.107666 0.977295 1441831974 -0.115295 0.141357 -0.107666 0.977295 1441831974 -0.115295 0.141357 -0.107666 0.977295 1441831974 -0.115295 0.141357 -0.107666 0.977295 1441831974 -0.115295 0.141357 -0.107666 0.977295 1441831974 -0.115295 0.141357 -0.107666 0.977295 1441831974 -0.115295 0.141357 -0.107666 0.977295 1441831974 -0.032776 0.201904 -0.221863 0.953369 1441831974 -0.032776 0.201904 -0.221863 0.953369 1441831974 -0.032776 0.201904 -0.221863 0.953369 1441831974 -0.032776 0.201904 -0.221863 0.953369 1441831974 -0.032776 0.201904 -0.221863 0.953369 1441831974 -0.032776 0.201904 -0.221863 0.953369 1441831974 0.040710 0.223755 -0.301575 0.925903 1441831974 0.040710 0.223755 -0.301575 0.925903 1441831974 0.040710 0.223755 -0.301575 0.925903 1441831974 0.040710 0.223755 -0.301575 0.925903 1441831974 0.040710 0.223755 -0.301575 0.925903 1441831974 0.077332 0.197205 -0.287109 0.934143 1441831974 0.077332 0.197205 -0.287109 0.934143 1441831974 0.077332 0.197205 -0.287109 0.934143 1441831974 0.077332 0.197205 -0.287109 0.934143 1441831974 0.077332 0.197205 -0.287109 0.934143 1441831974 0.077332 0.197205 -0.287109 0.934143 1441831974 0.118164 0.173279 -0.336365 0.918030 1441831974 0.118164 0.173279 -0.336365 0.918030 1441831974 0.118164 0.173279 -0.336365 0.918030 1441831974 0.118164 0.173279 -0.336365 0.918030 1441831974 0.118164 0.173279 -0.336365 0.918030 1441831974 0.118164 0.173279 -0.336365 0.918030 1441831974 0.139099 0.164673 -0.468445 0.856750 1441831974 0.139099 0.164673 -0.468445 0.856750 1441831974 0.139099 0.164673 -0.468445 0.856750 1441831974 0.139099 0.164673 -0.468445 0.856750 1441831974 0.139099 0.164673 -0.468445 0.856750 1441831974 0.139099 0.164673 -0.468445 0.856750 1441831974 0.109985 0.155823 -0.542908 0.817810 1441831974 0.109985 0.155823 -0.542908 0.817810 1441831974 0.109985 0.155823 -0.542908 0.817810 1441831974 0.109985 0.155823 -0.542908 0.817810 1441831974 0.109985 0.155823 -0.542908 0.817810 1441831974 0.109985 0.155823 -0.542908 0.817810 1441831974 0.022949 0.158264 -0.522888 0.837280 1441831974 0.022949 0.158264 -0.522888 0.837280 1441831974 0.022949 0.158264 -0.522888 0.837280 1441831974 0.022949 0.158264 -0.522888 0.837280 1441831974 0.022949 0.158264 -0.522888 0.837280 1441831974 0.022949 0.158264 -0.522888 0.837280 1441831974 -0.123901 0.169983 -0.414490 0.885376 1441831974 -0.123901 0.169983 -0.414490 0.885376 1441831974 -0.123901 0.169983 -0.414490 0.885376 1441831974 -0.123901 0.169983 -0.414490 0.885376 1441831974 -0.123901 0.169983 -0.414490 0.885376 1441831974 -0.123901 0.169983 -0.414490 0.885376 1441831974 -0.123901 0.169983 -0.414490 0.885376 1441831974 -0.225159 0.110046 -0.241577 0.937439 1441831974 -0.225159 0.110046 -0.241577 0.937439 1441831975 -0.225159 0.110046 -0.241577 0.937439 1441831975 -0.225159 0.110046 -0.241577 0.937439 1441831975 -0.225159 0.110046 -0.241577 0.937439 1441831975 -0.271973 0.097290 -0.314575 0.904175 1441831975 -0.271973 0.097290 -0.314575 0.904175 1441831975 -0.271973 0.097290 -0.314575 0.904175 1441831975 -0.271973 0.097290 -0.314575 0.904175 1441831975 -0.271973 0.097290 -0.314575 0.904175 1441831975 -0.271973 0.097290 -0.314575 0.904175 1441831975 -0.255310 0.049561 -0.160339 0.952148 1441831975 -0.255310 0.049561 -0.160339 0.952148 1441831975 -0.255310 0.049561 -0.160339 0.952148 1441831975 -0.255310 0.049561 -0.160339 0.952148 1441831975 -0.187378 0.110413 -0.075745 0.973083 1441831975 -0.187378 0.110413 -0.075745 0.973083 1441831975 -0.187378 0.110413 -0.075745 0.973083 1441831975 -0.187378 0.110413 -0.075745 0.973083 1441831975 -0.187378 0.110413 -0.075745 0.973083 1441831975 -0.096619 0.207825 -0.249817 0.940735 1441831975 -0.096619 0.207825 -0.249817 0.940735 1441831975 -0.096619 0.207825 -0.249817 0.940735 1441831975 -0.096619 0.207825 -0.249817 0.940735 1441831975 -0.096619 0.207825 -0.249817 0.940735 1441831975 -0.096619 0.207825 -0.249817 0.940735 1441831975 -0.096619 0.207825 -0.249817 0.940735 1441831975 -0.013977 0.238159 -0.322571 0.915955 1441831975 -0.013977 0.238159 -0.322571 0.915955 1441831975 -0.013977 0.238159 -0.322571 0.915955 1441831975 -0.013977 0.238159 -0.322571 0.915955 1441831975 -0.013977 0.238159 -0.322571 0.915955 1441831975 -0.013977 0.238159 -0.322571 0.915955 1441831975 0.008789 0.214966 -0.276001 0.936768 1441831975 
0.112000 0.667725 0.022461 0.735535 1441831978 0.112000 0.667725 0.022461 0.735535 1441831978 0.117004 0.662964 0.014526 0.739258 1441831978 0.117004 0.662964 0.014526 0.739258 1441831978 0.117004 0.662964 0.014526 0.739258 1441831978 0.117004 0.662964 0.014526 0.739258 1441831978 0.117004 0.662964 0.014526 0.739258 1441831978 0.093506 0.661255 0.037170 0.743347 1441831978 0.093506 0.661255 0.037170 0.743347 1441831978 0.093506 0.661255 0.037170 0.743347 1441831978 0.093506 0.661255 0.037170 0.743347 1441831978 0.093506 0.661255 0.037170 0.743347 1441831978 0.093506 0.661255 0.037170 0.743347 1441831978 0.093506 0.661255 0.037170 0.743347 1441831978 0.066772 0.660461 0.068176 0.744690 1441831978 0.066772 0.660461 0.068176 0.744690 1441831978 0.066772 0.660461 0.068176 0.744690 1441831978 0.066772 0.660461 0.068176 0.744690 1441831978 0.066772 0.660461 0.068176 0.744690 1441831978 0.066772 0.660461 0.068176 0.744690 1441831978 0.061951 0.655090 0.070251 0.749695 1441831978 0.061951 0.655090 0.070251 0.749695 1441831978 0.061951 0.655090 0.070251 0.749695 1441831978 0.061951 0.655090 0.070251 0.749695 1441831978 0.061951 0.655090 0.070251 0.749695 1441831978 0.061951 0.655090 0.070251 0.749695 1441831978 0.063171 0.650635 0.064453 0.753967 1441831978 0.063171 0.650635 0.064453 0.753967 1441831978 0.063171 0.650635 0.064453 0.753967 1441831978 0.063171 0.650635 0.064453 0.753967 1441831978 0.063171 0.650635 0.064453 0.753967 1441831978 0.063171 0.650635 0.064453 0.753967 1441831978 0.071106 0.645081 0.045593 0.759399 1441831979 0.071106 0.645081 0.045593 0.759399 1441831979 0.071106 0.645081 0.045593 0.759399 1441831979 0.071106 0.645081 0.045593 0.759399 1441831979 0.071106 0.645081 0.045593 0.759399 1441831979 0.071106 0.645081 0.045593 0.759399 1441831979 0.079956 0.635803 0.012695 0.767517 1441831979 0.079956 0.635803 0.012695 0.767517 1441831979 0.079956 0.635803 0.012695 0.767517 1441831979 0.079956 0.635803 0.012695 0.767517 1441831979 0.079956 0.635803 0.012695 0.767517 1441831979 0.079956 0.635803 0.012695 0.767517 1441831979 0.057007 0.628174 0.007568 0.775879 1441831979 0.057007 0.628174 0.007568 0.775879 1441831979 0.057007 0.628174 0.007568 0.775879 1441831979 0.057007 0.628174 0.007568 0.775879 1441831979 0.057007 0.628174 0.007568 0.775879 1441831979 0.057007 0.628174 0.007568 0.775879 1441831979 0.036743 0.621948 0.019409 0.781860 1441831979 0.036743 0.621948 0.019409 0.781860 1441831979 0.036743 0.621948 0.019409 0.781860 1441831979 0.036743 0.621948 0.019409 0.781860 1441831979 0.036743 0.621948 0.019409 0.781860 1441831979 0.036743 0.621948 0.019409 0.781860 1441831979 0.036743 0.621948 0.019409 0.781860 1441831979 0.022949 0.616821 0.020691 0.786438 1441831979 0.069824 0.626221 -0.017334 0.776245 1441831979 0.069824 0.626221 -0.017334 0.776245 1441831979 0.069824 0.626221 -0.017334 0.776245 1441831979 0.086426 0.628479 -0.016418 0.772766 1441831979 0.105469 0.631226 -0.023132 0.768005 1441831979 0.105469 0.631226 -0.023132 0.768005 1441831979 0.116760 0.634644 -0.023804 0.763489 1441831979 0.116760 0.634644 -0.023804 0.763489 1441831979 0.116760 0.634644 -0.023804 0.763489 1441831979 0.116760 0.634644 -0.023804 0.763489 1441831979 0.116760 0.634644 -0.023804 0.763489 1441831979 0.116760 0.634644 -0.023804 0.763489 1441831979 0.129456 0.637756 -0.025513 0.758789 1441831979 0.129456 0.637756 -0.025513 0.758789 1441831979 0.129456 0.637756 -0.025513 0.758789 1441831979 0.129456 0.637756 -0.025513 0.758789 1441831979 0.129456 0.637756 -0.025513 0.758789 1441831979 0.129456 0.637756 -0.025513 0.758789 1441831979 0.129456 0.637756 -0.025513 0.758789 1441831979 0.136841 0.639893 -0.023560 0.755737 1441831979 0.136841 0.639893 -0.023560 0.755737 1441831979 0.136841 0.639893 -0.023560 0.755737 1441831979 0.136841 0.639893 -0.023560 0.755737 1441831979 0.136841 0.639893 -0.023560 0.755737 1441831979 0.136841 0.639893 -0.023560 0.755737 1441831979 0.114929 0.641235 0.000000 0.758606 1441831979 0.114929 0.641235 0.000000 0.758606 1441831979 0.114929 0.641235 0.000000 0.758606 1441831979 0.114929 0.641235 0.000000 0.758606 1441831979 0.114929 0.641235 0.000000 0.758606 1441831979 0.114929 0.641235 0.000000 0.758606 1441831979 0.073486 0.641907 0.036377 0.762329 1441831979 0.073486 0.641907 0.036377 0.762329 1441831979 0.081299 0.633484 0.038574 0.768433 1441831979 0.081299 0.633484 0.038574 0.768433 1441831979 0.081299 0.633484 0.038574 0.768433 1441831979 0.081299 0.633484 0.038574 0.768433 1441831979 0.080505 0.630493 0.020264 0.771667 1441831979 0.080505 0.630493 0.020264 0.771667 1441831979 0.080505 0.630493 0.020264 0.771667 1441831979 0.080505 0.630493 0.020264 0.771667 1441831979 0.098450 0.633179 -0.002258 0.767639 1441831979 0.098450 0.633179 -0.002258 0.767639 1441831979 0.098450 0.633179 -0.002258 0.767639 1441831979 0.098450 0.633179 -0.002258 0.767639 1441831979 0.098450 0.633179 -0.002258 0.767639 1441831979 0.098450 0.633179 -0.002258 0.767639 1441831979 0.107971 0.638123 -0.003479 0.762268 1441831979 0.107971 0.638123 -0.003479 0.762268 1441831979 0.107971 0.638123 -0.003479 0.762268 1441831979 0.107971 0.638123 -0.003479 0.762268 1441831979 0.107971 0.638123 -0.003479 0.762268 1441831979 0.107971 0.638123 -0.003479 0.762268 1441831979 0.107971 0.638123 -0.003479 0.762268 1441831979 0.121521 0.639771 -0.012085 0.758728 1441831980 0.121521 0.639771 -0.012085 0.758728 1441831980 0.121521 0.639771 -0.012085 0.758728 1441831980 0.121521 0.639771 -0.012085 0.758728 1441831980 0.121521 0.639771 -0.012085 0.758728 1441831980 0.135559 0.640320 -0.033813 0.755188 1441831980 0.135559 0.640320 -0.033813 0.755188 1441831980 0.135559 0.640320 -0.033813 0.755188 1441831980 0.135559 0.640320 -0.033813 0.755188 1441831980 0.135559 0.640320 -0.033813 0.755188 1441831980 0.137207 0.640503 -0.033997 0.754761 1441831980 0.137207 0.640503 -0.033997 0.754761 1441831980 0.137207 0.640503 -0.033997 0.754761 1441831980 0.137207 0.640503 -0.033997 0.754761 1441831980 0.137207 0.640503 -0.033997 0.754761 1441831980 0.137207 0.640503 -0.033997 0.754761 1441831980 0.137207 0.640503 -0.033997 0.754761 1441831980 0.141296 0.643555 -0.034363 0.751404 1441831980 0.141296 0.643555 -0.034363 0.751404 1441831980 0.141296 0.643555 -0.034363 0.751404 1441831980 0.141296 0.643555 -0.034363 0.751404 1441831980 0.141296 0.643555 -0.034363 0.751404 1441831980 0.142700 0.647766 -0.033875 0.747498 1441831980 0.142700 0.647766 -0.033875 0.747498 1441831980 0.142700 0.647766 -0.033875 0.747498 1441831980 0.142700 0.647766 -0.033875 0.747498 1441831980 0.142700 0.647766 -0.033875 0.747498 1441831980 0.142700 0.647766 -0.033875 0.747498 1441831980 0.136353 0.646912 -0.032898 0.749512 1441831980 0.136353 0.646912 -0.032898 0.749512 1441831980 0.136353 0.646912 -0.032898 0.749512 1441831980 0.136353 0.646912 -0.032898 0.749512 1441831980 0.136353 0.646912 -0.032898 0.749512 1441831980 0.140320 0.645874 -0.044678 0.749084 1441831980 0.140320 0.645874 -0.044678 0.749084 1441831980 0.140320 0.645874 -0.044678 0.749084 1441831980 0.140320 0.645874 -0.044678 0.749084 1441831980 0.140320 0.645874 -0.044678 0.749084 1441831980 0.140320 0.645874 -0.044678 0.749084 1441831980 0.124084 0.643738 -0.036011 0.754211 1441831980 0.124084 0.643738 -0.036011 0.754211 1441831980 0.124084 0.643738 -0.036011 0.754211 1441831980 0.124084 0.643738 -0.036011 0.754211 1441831980 0.124084 0.643738 -0.036011 0.754211 1441831980 0.124084 0.643738 -0.036011 0.754211 1441831980 0.107239 0.635803 -0.024475 0.763916 1441831980 0.107239 0.635803 -0.024475 0.763916 1441831980 0.107239 0.635803 -0.024475 0.763916 1441831980 0.107239 0.635803 -0.024475 0.763916 1441831980 0.107239 0.635803 -0.024475 0.763916 1441831980 0.107239 0.635803 -0.024475 0.763916 1441831980 0.124817 0.636169 -0.043457 0.760071 1441831980 0.124817 0.636169 -0.043457 0.760071 1441831980 0.124817 0.636169 -0.043457 0.760071 1441831980 0.124817 0.636169 -0.043457 0.760071 1441831980 0.124817 0.636169 -0.043457 0.760071 1441831980 0.124817 0.636169 -0.043457 0.760071 1441831980 0.124817 0.636169 -0.043457 0.760071 1441831980 0.139282 0.636536 -0.045715 0.757141 1441831980 0.139282 0.636536 -0.045715 0.757141 1441831980 0.126770 0.635010 -0.020386 0.761719 1441831980 0.126770 0.635010 -0.020386 0.761719 1441831980 0.126770 0.635010 -0.020386 0.761719 1441831980 0.126770 0.635010 -0.020386 0.761719 1441831980 0.126770 0.635010 -0.020386 0.761719 1441831980 0.126770 0.635010 -0.020386 0.761719 1441831980 0.160828 0.629456 -0.050659 0.758423 1441831980 0.160828 0.629456 -0.050659 0.758423 1441831980 0.160828 0.629456 -0.050659 0.758423 1441831980 0.160828 0.629456 -0.050659 0.758423 1441831980 0.171204 0.628479 -0.065186 0.755920 1441831980 0.171204 0.628479 -0.065186 0.755920 1441831980 0.171204 0.628479 -0.065186 0.755920 1441831980 0.171204 0.628479 -0.065186 0.755920 1441831980 0.171204 0.628479 -0.065186 0.755920 1441831980 0.168945 0.630188 -0.055176 0.755737 1441831980 0.168945 0.630188 -0.055176 0.755737 1441831980 0.168945 0.630188 -0.055176 0.755737 1441831980 0.168945 0.630188 -0.055176 0.755737 1441831980 0.168945 0.630188 -0.055176 0.755737 1441831980 0.168945 0.630188 -0.055176 0.755737 1441831980 0.168945 0.630188 -0.055176 0.755737 1441831980 0.169617 0.630005 -0.057068 0.755615 1441831980 0.169617 0.630005 -0.057068 0.755615 1441831980 0.169617 0.630005 -0.057068 0.755615 1441831980 0.169617 0.630005 -0.057068 0.755615 1441831980 0.169617 0.630005 -0.057068 0.755615 1441831980 0.169617 0.630005 -0.057068 0.755615 1441831980 0.169617 0.630005 -0.057068 0.755615 1441831980 0.165100 0.628296 -0.061401 0.757690 1441831980 0.165100 0.628296 -0.061401 0.757690 1441831980 0.165100 0.628296 -0.061401 0.757690 1441831980 0.141174 0.626770 -0.050049 0.764587 1441831980 0.141174 0.626770 -0.050049 0.764587 1441831980 0.141174 0.626770 -0.050049 0.764587 1441831980 0.141174 0.626770 -0.050049 0.764587 1441831980 0.141174 0.626770 -0.050049 0.764587 1441831980 0.141174 0.626770 -0.050049 0.764587 1441831980 0.103394 0.625977 -0.017212 0.772705 1441831980 0.103394 0.625977 -0.017212 0.772705 1441831980 0.103394 0.625977 -0.017212 0.772705 1441831981 0.103394 0.625977 -0.017212 0.772705 1441831981 0.103394 0.625977 -0.017212 0.772705 1441831981 0.103394 0.625977 -0.017212 0.772705 1441831981 0.103394 0.625977 -0.017212 0.772705 1441831981 0.099304 0.619629 -0.013000 0.778442 1441831981 0.099304 0.619629 -0.013000 0.778442 1441831981 0.099304 0.619629 -0.013000 0.778442 1441831981 0.099304 0.619629 -0.013000 0.778442 1441831981 0.099304 0.619629 -0.013000 0.778442 1441831981 0.099304 0.619629 -0.013000 0.778442 1441831981 0.125244 0.621521 -0.047058 0.771790 1441831981 0.125244 0.621521 -0.047058 0.771790 1441831981 0.125244 0.621521 -0.047058 0.771790 1441831981 0.125244 0.621521 -0.047058 0.771790 1441831981 0.125244 0.621521 -0.047058 0.771790 1441831981 0.125244 0.621521 -0.047058 0.771790 1441831981 0.125244 0.621521 -0.047058 0.771790 1441831981 0.124634 0.627380 -0.035828 0.767761 1441831981 0.124634 0.627380 -0.035828 0.767761 1441831981 0.124634 0.627380 -0.035828 0.767761 1441831981 0.124634 0.627380 -0.035828 0.767761 1441831981 0.124634 0.627380 -0.035828 0.767761 1441831981 0.124634 0.627380 -0.035828 0.767761 1441831981 0.123291 0.629517 -0.020447 0.766785 1441831981 0.123291 0.629517 -0.020447 0.766785 1441831981 0.123291 0.629517 -0.020447 0.766785 1441831981 0.123291 0.629517 -0.020447 0.766785 1441831981 0.123291 0.629517 -0.020447 0.766785 1441831981 0.123291 0.629517 -0.020447 0.766785 1441831981 0.148621 0.631592 -0.049561 0.759277 1441831981 0.148621 0.631592 -0.049561 0.759277 1441831981 0.148621 0.631592 -0.049561 0.759277 1441831981 0.148621 0.631592 -0.049561 0.759277 1441831981 0.148621 0.631592 -0.049561 0.759277 1441831981 0.148621 0.631592 -0.049561 0.759277 1441831981 0.151245 0.634155 -0.055298 0.756226 1441831981 0.151245 0.634155 -0.055298 0.756226 1441831981 0.151245 0.634155 -0.055298 0.756226 1441831981 0.151245 0.634155 -0.055298 0.756226 1441831981 0.151245 0.634155 -0.055298 0.756226 1441831981 0.151245 0.634155 -0.055298 0.756226 1441831981 0.144958 0.637085 -0.046326 0.755554 1441831981 0.144958 0.637085 -0.046326 0.755554 1441831981 0.144958 0.637085 -0.046326 0.755554 1441831981 0.144958 0.637085 -0.046326 0.755554 1441831981 0.144958 0.637085 -0.046326 0.755554 1441831981 0.144958 0.637085 -0.046326 0.755554 1441831981 0.144958 0.637085 -0.046326 0.755554 1441831981 0.140808 0.637512 -0.045898 0.756042 1441831981 0.140808 0.637512 -0.045898 0.756042 1441831981 0.140808 0.637512 -0.045898 0.756042 1441831981 0.140808 0.637512 -0.045898 0.756042 1441831981 0.140808 0.637512 -0.045898 0.756042 1441831981 0.140808 0.637512 -0.045898 0.756042 1441831981 0.124512 0.638367 -0.033936 0.758789 1441831981 0.124512 0.638367 -0.033936 0.758789 1441831981 0.124512 0.638367 -0.033936 0.758789 1441831981 0.124512 0.638367 -0.033936 0.758789 1441831981 0.124512 0.638367 -0.033936 0.758789 1441831981 0.124512 0.638367 -0.033936 0.758789 1441831981 0.107605 0.637878 -0.014832 0.762390 1441831981 0.107605 0.637878 -0.014832 0.762390 1441831981 0.107605 0.637878 -0.014832 0.762390 1441831981 0.107605 0.637878 -0.014832 0.762390 1441831981 0.107605 0.637878 -0.014832 0.762390 1441831981 0.089294 0.638000 0.000854 0.764771 1441831981 0.089294 0.638000 0.000854 0.764771 1441831981 0.089294 0.638000 0.000854 0.764771 1441831981 0.089294 0.638000 0.000854 0.764771 1441831981 0.089294 0.638000 0.000854 0.764771 1441831981 0.089294 0.638000 0.000854 0.764771 1441831981 0.089294 0.638000 0.000854 0.764771 1441831981 0.077393 0.632080 0.009216 0.770935 1441831981 0.077393 0.632080 0.009216 0.770935 1441831981 0.077393 0.632080 0.009216 0.770935 1441831981 0.077393 0.632080 0.009216 0.770935 1441831981 0.077393 0.632080 0.009216 0.770935 1441831981 0.077393 0.632080 0.009216 0.770935 1441831981 0.110657 0.634705 -0.031738 0.764038 1441831981 0.110657 0.634705 -0.031738 0.764038 1441831981 0.110657 0.634705 -0.031738 0.764038 1441831981 0.110657 0.634705 -0.031738 0.764038 1441831981 0.110657 0.634705 -0.031738 0.764038 1441831981 0.110657 0.634705 -0.031738 0.764038 1441831981 0.144592 0.634521 -0.055176 0.757202 1441831981 0.144592 0.634521 -0.055176 0.757202 1441831981 0.144592 0.634521 -0.055176 0.757202 1441831981 0.144592 0.634521 -0.055176 0.757202 1441831981 0.144592 0.634521 -0.055176 0.757202 1441831981 0.144592 0.634521 -0.055176 0.757202 1441831981 0.144592 0.634521 -0.055176 0.757202 1441831981 0.150269 0.635681 -0.049255 0.755554 1441831981 0.150269 0.635681 -0.049255 0.755554 1441831981 0.150269 0.635681 -0.049255 0.755554 1441831981 0.150269 0.635681 -0.049255 0.755554 1441831981 0.150269 0.635681 -0.049255 0.755554 1441831981 0.150269 0.635681 -0.049255 0.755554 1441831981 0.161743 0.635864 -0.055969 0.752502 1441831981 0.161743 0.635864 -0.055969 0.752502 1441831981 0.161743 0.635864 -0.055969 0.752502 1441831981 0.161743 0.635864 -0.055969 0.752502 1441831981 0.161743 0.635864 -0.055969 0.752502 1441831981 0.163940 0.636108 -0.059998 0.751526 1441831981 0.163940 0.636108 -0.059998 0.751526 1441831981 0.163940 0.636108 -0.059998 0.751526 1441831981 0.163940 0.636108 -0.059998 0.751526 1441831981 0.163940 0.636108 -0.059998 0.751526 1441831981 0.163940 0.636108 -0.059998 0.751526 1441831981 0.164307 0.637512 -0.056763 0.750488 1441831981 0.164307 0.637512 -0.056763 0.750488 1441831981 0.164307 0.637512 -0.056763 0.750488 1441831981 0.164307 0.637512 -0.056763 0.750488 1441831982 0.164307 0.637512 -0.056763 0.750488 1441831982 0.164307 0.637512 -0.056763 0.750488 1441831982 0.164368 0.639709 -0.052185 0.748962 1441831982 0.164368 0.639709 -0.052185 0.748962 1441831982 0.164368 0.639709 -0.052185 0.748962 1441831982 0.164368 0.639709 -0.052185 0.748962 1441831982 0.164368 0.639709 -0.052185 0.748962 1441831982 0.153076 0.643494 -0.035828 0.749023 1441831982 0.153076 0.643494 -0.035828 0.749023 1441831982 0.153076 0.643494 -0.035828 0.749023 1441831982 0.153076 0.643494 -0.035828 0.749023 1441831982 0.153076 0.643494 -0.035828 0.749023 1441831982 0.153076 0.643494 -0.035828 0.749023 1441831982 0.153076 0.643494 -0.035828 0.749023 1441831982 0.146057 0.644775 -0.017761 0.750000 1441831982 0.146057 0.644775 -0.017761 0.750000 1441831982 0.146057 0.644775 -0.017761 0.750000 1441831982 0.146057 0.644775 -0.017761 0.750000 1441831982 0.146057 0.644775 -0.017761 0.750000 1441831982 0.146057 0.644775 -0.017761 0.750000 1441831982 0.137878 0.647827 -0.003845 0.749084 1441831982 0.137878 0.647827 -0.003845 0.749084 1441831982 0.137878 0.647827 -0.003845 0.749084 1441831982 0.137878 0.647827 -0.003845 0.749084 1441831982 0.137878 0.647827 -0.003845 0.749084 1441831982 0.137878 0.647827 -0.003845 0.749084 1441831982 0.137878 0.647827 -0.003845 0.749084 1441831982 0.122681 0.648071 0.013672 0.751465 1441831982 0.122681 0.648071 0.013672 0.751465 1441831982 0.122681 0.648071 0.013672 0.751465 1441831982 0.122681 0.648071 0.013672 0.751465 1441831982 0.122681 0.648071 0.013672 0.751465 1441831982 0.122498 0.648621 0.006531 0.751099 1441831982 0.122498 0.648621 0.006531 0.751099 1441831982 0.122498 0.648621 0.006531 0.751099 1441831982 0.122498 0.648621 0.006531 0.751099 1441831982 0.128418 0.649536 -0.006592 0.749329 1441831982 0.128418 0.649536 -0.006592 0.749329 1441831982 0.128418 0.649536 -0.006592 0.749329 1441831982 0.128418 0.649536 -0.006592 0.749329 1441831982 0.134705 0.643250 -0.006348 0.753662 1441831982 0.134705 0.643250 -0.006348 0.753662 1441831982 0.134705 0.643250 -0.006348 0.753662 1441831982 0.134705 0.643250 -0.006348 0.753662 1441831982 0.143616 0.640625 -0.013367 0.754150 1441831982 0.143616 0.640625 -0.013367 0.754150 1441831982 0.143616 0.640625 -0.013367 0.754150 1441831982 0.143616 0.640625 -0.013367 0.754150 1441831982 0.143616 0.640625 -0.013367 0.754150 1441831982 0.143616 0.640625 -0.013367 0.754150 1441831982 0.147278 0.640320 -0.021301 0.753540 1441831982 0.147278 0.640320 -0.021301 0.753540 1441831982 0.147278 0.640320 -0.021301 0.753540 1441831982 0.145691 0.640381 -0.030762 0.753418 1441831982 0.145691 0.640381 -0.030762 0.753418 1441831982 0.145691 0.640381 -0.030762 0.753418 1441831982 0.145996 0.641479 -0.037476 0.752136 1441831982 0.145996 0.641479 -0.037476 0.752136 1441831982 0.145996 0.641479 -0.037476 0.752136 1441831982 0.152039 0.642456 -0.041199 0.749878 1441831982 0.152039 0.642456 -0.041199 0.749878 1441831982 0.152039 0.642456 -0.041199 0.749878 1441831982 0.152039 0.642456 -0.041199 0.749878 1441831982 0.152039 0.642456 -0.041199 0.749878 1441831982 0.152039 0.642456 -0.041199 0.749878 1441831982 0.152039 0.642456 -0.041199 0.749878 1441831982 0.143005 0.644226 -0.031128 0.750671 1441831982 0.143005 0.644226 -0.031128 0.750671 1441831982 0.143005 0.644226 -0.031128 0.750671 1441831982 0.143005 0.644226 -0.031128 0.750671 1441831982 0.143005 0.644226 -0.031128 0.750671 1441831982 0.143005 0.644226 -0.031128 0.750671 1441831982 0.136780 0.643311 -0.019409 0.752991 1441831982 0.136780 0.643311 -0.019409 0.752991 1441831982 0.136780 0.643311 -0.019409 0.752991 1441831982 0.136780 0.643311 -0.019409 0.752991 1441831982 0.131958 0.643005 -0.023132 0.753967 1441831982 0.131958 0.643005 -0.023132 0.753967 1441831982 0.131958 0.643005 -0.023132 0.753967 1441831982 0.131958 0.643005 -0.023132 0.753967 1441831982 0.131958 0.643005 -0.023132 0.753967 1441831982 0.135925 0.646240 -0.024963 0.750427 1441831982 0.135925 0.646240 -0.024963 0.750427 1441831982 0.135925 0.646240 -0.024963 0.750427 1441831982 0.135925 0.646240 -0.024963 0.750427 1441831982 0.135925 0.646240 -0.024963 0.750427 1441831982 0.135925 0.646240 -0.024963 0.750427 1441831982 0.135925 0.646240 -0.024963 0.750427 1441831982 0.157471 0.651672 -0.048767 0.740295 1441831982 0.157471 0.651672 -0.048767 0.740295 1441831982 0.157471 0.651672 -0.048767 0.740295 1441831982 0.157471 0.651672 -0.048767 0.740295 1441831983 0.157471 0.651672 -0.048767 0.740295 1441831983 0.157471 0.651672 -0.048767 0.740295 1441831983 0.166931 0.654907 -0.048279 0.735413 1441831983 0.166931 0.654907 -0.048279 0.735413 1441831983 0.166931 0.654907 -0.048279 0.735413 1441831983 0.166931 0.654907 -0.048279 0.735413 1441831983 0.166931 0.654907 -0.048279 0.735413 1441831983 0.166931 0.654907 -0.048279 0.735413 1441831983 0.175354 0.657104 -0.050049 0.731323 1441831983 0.175354 0.657104 -0.050049 0.731323 1441831983 0.175354 0.657104 -0.050049 0.731323 1441831983 0.175354 0.657104 -0.050049 0.731323 1441831983 0.175354 0.657104 -0.050049 0.731323 1441831983 0.175354 0.657104 -0.050049 0.731323 1441831983 0.179016 0.658630 -0.056458 0.728638 1441831983 0.179016 0.658630 -0.056458 0.728638 1441831983 0.179016 0.658630 -0.056458 0.728638 1441831983 0.179016 0.658630 -0.056458 0.728638 1441831983 0.179016 0.658630 -0.056458 0.728638 1441831983 0.179016 0.658630 -0.056458 0.728638 1441831983 0.174866 0.659302 -0.060120 0.728699 1441831983 0.174866 0.659302 -0.060120 0.728699 1441831983 0.174866 0.659302 -0.060120 0.728699 1441831983 0.174866 0.659302 -0.060120 0.728699 1441831983 0.174866 0.659302 -0.060120 0.728699 1441831983 0.179871 0.659180 -0.070068 0.726685 1441831983 0.179871 0.659180 -0.070068 0.726685 1441831983 0.179871 0.659180 -0.070068 0.726685 1441831983 0.179871 0.659180 -0.070068 0.726685 1441831983 0.179871 0.659180 -0.070068 0.726685 1441831983 0.179871 0.659180 -0.070068 0.726685 1441831983 0.190979 0.657715 -0.082092 0.723999 1441831983 0.190979 0.657715 -0.082092 0.723999 1441831983 0.190979 0.657715 -0.082092 0.723999 1441831983 0.190979 0.657715 -0.082092 0.723999 1441831983 0.190979 0.657715 -0.082092 0.723999 1441831983 0.190979 0.657715 -0.082092 0.723999 1441831983 0.191162 0.659790 -0.074524 0.722839 1441831983 0.191162 0.659790 -0.074524 0.722839 1441831983 0.191162 0.659790 -0.074524 0.722839 1441831983 0.191162 0.659790 -0.074524 0.722839 1441831983 0.191162 0.659790 -0.074524 0.722839 1441831983 0.191162 0.659790 -0.074524 0.722839 1441831983 0.195801 0.664612 -0.058350 0.718628 1441831983 0.195801 0.664612 -0.058350 0.718628 1441831983 0.195801 0.664612 -0.058350 0.718628 1441831983 0.195801 0.664612 -0.058350 0.718628 1441831983 0.195801 0.664612 -0.058350 0.718628 1441831983 0.195801 0.664612 -0.058350 0.718628 1441831983 0.204041 0.662537 -0.060730 0.718079 1441831983 0.204041 0.662537 -0.060730 0.718079 1441831983 0.204041 0.662537 -0.060730 0.718079 1441831983 0.204041 0.662537 -0.060730 0.718079 1441831983 0.204041 0.662537 -0.060730 0.718079 1441831983 0.204041 0.662537 -0.060730 0.718079 1441831983 0.192993 0.661743 -0.054382 0.722412 1441831983 0.192993 0.661743 -0.054382 0.722412 1441831983 0.192993 0.661743 -0.054382 0.722412 1441831983 0.192993 0.661743 -0.054382 0.722412 1441831983 0.192993 0.661743 -0.054382 0.722412 1441831983 0.192993 0.661743 -0.054382 0.722412 1441831983 0.192993 0.661743 -0.054382 0.722412 1441831983 0.201599 0.658997 -0.066956 0.721436 1441831983 0.201599 0.658997 -0.066956 0.721436 1441831983 0.201599 0.658997 -0.066956 0.721436 1441831983 0.201599 0.658997 -0.066956 0.721436 1441831983 0.201599 0.658997 -0.066956 0.721436 1441831983 0.201599 0.658997 -0.066956 0.721436 1441831983 0.217529 0.655518 -0.080933 0.718567 1441831983 0.217529 0.655518 -0.080933 0.718567 1441831983 0.217529 0.655518 -0.080933 0.718567 1441831983 0.217529 0.655518 -0.080933 0.718567 1441831983 0.217529 0.655518 -0.080933 0.718567 1441831983 0.217529 0.655518 -0.080933 0.718567 1441831983 0.217590 0.657043 -0.075989 0.717712 1441831983 0.217590 0.657043 -0.075989 0.717712 1441831983 0.217590 0.657043 -0.075989 0.717712 1441831983 0.217590 0.657043 -0.075989 0.717712 1441831983 0.217590 0.657043 -0.075989 0.717712 1441831983 0.217590 0.657043 -0.075989 0.717712 1441831983 0.216980 0.657410 -0.068481 0.718323 1441831983 0.216980 0.657410 -0.068481 0.718323 1441831983 0.216980 0.657410 -0.068481 0.718323 1441831983 0.216980 0.657410 -0.068481 0.718323 1441831983 0.216980 0.657410 -0.068481 0.718323 1441831983 0.216980 0.657410 -0.068481 0.718323 1441831983 0.214600 0.658936 -0.060974 0.718262 1441831983 0.214600 0.658936 -0.060974 0.718262 1441831983 0.214600 0.658936 -0.060974 0.718262 1441831983 0.214600 0.658936 -0.060974 0.718262 1441831983 0.214600 0.658936 -0.060974 0.718262 1441831983 0.214600 0.658936 -0.060974 0.718262 1441831983 0.217773 0.658325 -0.064819 0.717590 1441831983 0.217773 0.658325 -0.064819 0.717590 1441831983 0.217773 0.658325 -0.064819 0.717590 1441831983 0.217773 0.658325 -0.064819 0.717590 1441831983 0.217773 0.658325 -0.064819 0.717590 1441831983 0.217773 0.658325 -0.064819 0.717590 1441831983 0.217773 0.658325 -0.064819 0.717590 1441831983 0.227417 0.654846 -0.075439 0.716675 1441831983 0.227417 0.654846 -0.075439 0.716675 1441831983 0.227417 0.654846 -0.075439 0.716675 1441831983 0.227417 0.654846 -0.075439 0.716675 1441831983 0.227417 0.654846 -0.075439 0.716675 1441831983 0.227417 0.654846 -0.075439 0.716675 1441831983 0.228821 0.648560 -0.085083 0.720886 1441831983 0.228821 0.648560 -0.085083 0.720886 1441831983 0.228821 0.648560 -0.085083 0.720886 1441831983 0.228821 0.648560 -0.085083 0.720886 1441831983 0.228821 0.648560 -0.085083 0.720886 1441831983 0.228821 0.648560 -0.085083 0.720886 1441831984 0.224548 0.638672 -0.099792 0.729126 1441831984 0.224548 0.638672 -0.099792 0.729126 1441831984 0.224548 0.638672 -0.099792 0.729126 1441831984 0.224548 0.638672 -0.099792 0.729126 1441831984 0.224548 0.638672 -0.099792 0.729126 1441831984 0.224548 0.638672 -0.099792 0.729126 1441831984 0.212280 0.632507 -0.101563 0.737854 1441831984 0.212280 0.632507 -0.101563 0.737854 1441831984 0.212280 0.632507 -0.101563 0.737854 1441831984 0.212280 0.632507 -0.101563 0.737854 1441831984 0.212280 0.632507 -0.101563 0.737854 1441831984 0.212280 0.632507 -0.101563 0.737854 1441831984 0.193787 0.632751 -0.091858 0.743958 1441831984 0.193787 0.632751 -0.091858 0.743958 1441831984 0.193787 0.632751 -0.091858 0.743958 1441831984 0.193787 0.632751 -0.091858 0.743958 1441831984 0.193787 0.632751 -0.091858 0.743958 1441831984 0.193787 0.632751 -0.091858 0.743958 1441831984 0.208923 0.632568 -0.099426 0.739075 1441831984 0.208923 0.632568 -0.099426 0.739075 1441831984 
0.193848 0.678223 -0.002869 0.708740 1441831986 0.193848 0.678223 -0.002869 0.708740 1441831986 0.196472 0.677979 -0.002136 0.708252 1441831986 0.196472 0.677979 -0.002136 0.708252 1441831986 0.196472 0.677979 -0.002136 0.708252 1441831986 0.196472 0.677979 -0.002136 0.708252 1441831986 0.196472 0.677979 -0.002136 0.708252 1441831986 0.196472 0.677979 -0.002136 0.708252 1441831986 0.235046 0.679565 -0.006165 0.694824 1441831986 0.235046 0.679565 -0.006165 0.694824 1441831986 0.235046 0.679565 -0.006165 0.694824 1441831986 0.235046 0.679565 -0.006165 0.694824 1441831986 0.235046 0.679565 -0.006165 0.694824 1441831986 0.235046 0.679565 -0.006165 0.694824 1441831986 0.235046 0.679565 -0.006165 0.694824 1441831986 0.312683 0.662415 -0.044312 0.679260 1441831986 0.312683 0.662415 -0.044312 0.679260 1441831987 0.312683 0.662415 -0.044312 0.679260 1441831987 0.312683 0.662415 -0.044312 0.679260 1441831987 0.312683 0.662415 -0.044312 0.679260 1441831987 0.312683 0.662415 -0.044312 0.679260 1441831987 0.361572 0.610413 -0.102234 0.697205 1441831987 0.361572 0.610413 -0.102234 0.697205 1441831987 0.361572 0.610413 -0.102234 0.697205 1441831987 0.361572 0.610413 -0.102234 0.697205 1441831987 0.361572 0.610413 -0.102234 0.697205 1441831987 0.361572 0.610413 -0.102234 0.697205 1441831987 0.353577 0.522217 -0.200439 0.749695 1441831987 0.353577 0.522217 -0.200439 0.749695 1441831987 0.353577 0.522217 -0.200439 0.749695 1441831987 0.353577 0.522217 -0.200439 0.749695 1441831987 0.353577 0.522217 -0.200439 0.749695 1441831987 0.353577 0.522217 -0.200439 0.749695 1441831987 0.353577 0.522217 -0.200439 0.749695 1441831987 0.316284 0.387390 -0.350037 0.791992 1441831987 0.316284 0.387390 -0.350037 0.791992 1441831987 0.316284 0.387390 -0.350037 0.791992 1441831987 0.316284 0.387390 -0.350037 0.791992 1441831987 0.316284 0.387390 -0.350037 0.791992 1441831987 0.241821 0.267517 -0.484863 0.796753 1441831987 0.241821 0.267517 -0.484863 0.796753 1441831987 0.241821 0.267517 -0.484863 0.796753 1441831987 0.241821 0.267517 -0.484863 0.796753 1441831987 0.241821 0.267517 -0.484863 0.796753 1441831987 0.241821 0.267517 -0.484863 0.796753 1441831987 0.241821 0.267517 -0.484863 0.796753 1441831987 0.182373 0.209839 -0.529175 0.801636 1441831987 0.182373 0.209839 -0.529175 0.801636 1441831987 0.182373 0.209839 -0.529175 0.801636 1441831987 0.182373 0.209839 -0.529175 0.801636 1441831987 0.182373 0.209839 -0.529175 0.801636 1441831987 0.182373 0.209839 -0.529175 0.801636 1441831987 0.099487 0.204712 -0.574646 0.786072 1441831987 0.099487 0.204712 -0.574646 0.786072 1441831987 0.099487 0.204712 -0.574646 0.786072 1441831987 0.099487 0.204712 -0.574646 0.786072 1441831987 0.099487 0.204712 -0.574646 0.786072 1441831987 0.099487 0.204712 -0.574646 0.786072 1441831987 -0.040527 0.216125 -0.472656 0.853333 1441831987 -0.040527 0.216125 -0.472656 0.853333 1441831987 -0.040527 0.216125 -0.472656 0.853333 1441831987 -0.040527 0.216125 -0.472656 0.853333 1441831987 -0.040527 0.216125 -0.472656 0.853333 1441831987 -0.040527 0.216125 -0.472656 0.853333 1441831987 -0.119995 0.107788 -0.243530 0.956360 1441831987 -0.119995 0.107788 -0.243530 0.956360 1441831987 -0.119995 0.107788 -0.243530 0.956360 1441831987 -0.119995 0.107788 -0.243530 0.956360 1441831987 -0.176575 0.089172 -0.283020 0.938477 1441831987 -0.176575 0.089172 -0.283020 0.938477 1441831987 -0.176575 0.089172 -0.283020 0.938477 1441831987 -0.176575 0.089172 -0.283020 0.938477 1441831987 -0.176575 0.089172 -0.283020 0.938477 1441831987 -0.176575 0.089172 -0.283020 0.938477 1441831987 -0.184692 0.023926 -0.152832 0.970520 1441831987 -0.184692 0.023926 -0.152832 0.970520 1441831987 -0.184692 0.023926 -0.152832 0.970520 1441831987 -0.184692 0.023926 -0.152832 0.970520 1441831987 -0.184692 0.023926 -0.152832 0.970520 1441831987 -0.184692 0.023926 -0.152832 0.970520 1441831987 -0.123657 0.074951 -0.069763 0.987000 1441831987 -0.123657 0.074951 -0.069763 0.987000 1441831987 -0.123657 0.074951 -0.069763 0.987000 1441831987 -0.123657 0.074951 -0.069763 0.987000 1441831987 -0.123657 0.074951 -0.069763 0.987000 1441831987 -0.123657 0.074951 -0.069763 0.987000 1441831987 -0.070007 0.159912 -0.280029 0.943970 1441831987 -0.070007 0.159912 -0.280029 0.943970 1441831987 -0.070007 0.159912 -0.280029 0.943970 1441831987 -0.070007 0.159912 -0.280029 0.943970 1441831987 -0.070007 0.159912 -0.280029 0.943970 1441831987 -0.070007 0.159912 -0.280029 0.943970 1441831987 -0.008850 0.201599 -0.369629 0.906982 1441831987 -0.008850 0.201599 -0.369629 0.906982 1441831987 -0.008850 0.201599 -0.369629 0.906982 1441831987 -0.008850 0.201599 -0.369629 0.906982 1441831987 -0.008850 0.201599 -0.369629 0.906982 1441831987 -0.008850 0.201599 -0.369629 0.906982 1441831987 0.011597 0.185425 -0.317200 0.929932 1441831987 0.011597 0.185425 -0.317200 0.929932 1441831987 0.011597 0.185425 -0.317200 0.929932 1441831987 0.011597 0.185425 -0.317200 0.929932 1441831987 0.011597 0.185425 -0.317200 0.929932 1441831987 0.011597 0.185425 -0.317200 0.929932 1441831987 0.058289 0.175293 -0.379333 0.906616 1441831987 0.058289 0.175293 -0.379333 0.906616 1441831987 0.058289 0.175293 -0.379333 0.906616 1441831987 0.058289 0.175293 -0.379333 0.906616 1441831987 0.058289 0.175293 -0.379333 0.906616 1441831987 0.058289 0.175293 -0.379333 0.906616 1441831987 0.081116 0.182556 -0.540588 0.817200 1441831987 0.081116 0.182556 -0.540588 0.817200 1441831987 0.081116 0.182556 -0.540588 0.817200 1441831987 0.081116 0.182556 -0.540588 0.817200 1441831987 0.081116 0.182556 -0.540588 0.817200 1441831987 0.081116 0.182556 -0.540588 0.817200 1441831987 0.081116 0.182556 -0.540588 0.817200 1441831987 0.050354 0.199158 -0.577515 0.790100 1441831987 0.050354 0.199158 -0.577515 0.790100 1441831987 0.050354 0.199158 -0.577515 0.790100 1441831987 -0.032654 0.223999 -0.531616 0.816162 1441831987 -0.032654 0.223999 -0.531616 0.816162 1441831987 -0.032654 0.223999 -0.531616 0.816162 1441831987 -0.032654 0.223999 -0.531616 0.816162 1441831988 -0.032654 0.223999 -0.531616 0.816162 1441831988 -0.032654 0.223999 -0.531616 0.816162 1441831988 -0.147888 0.207886 -0.356567 0.898743 1441831988 -0.147888 0.207886 -0.356567 0.898743 1441831988 -0.147888 0.207886 -0.356567 0.898743 1441831988 -0.147888 0.207886 -0.356567 0.898743 1441831988 -0.147888 0.207886 -0.356567 0.898743 1441831988 -0.147888 0.207886 -0.356567 0.898743 1441831988 -0.200928 0.151306 -0.296265 0.921387 1441831988 -0.200928 0.151306 -0.296265 0.921387 1441831988 -0.200928 0.151306 -0.296265 0.921387 1441831988 -0.200928 0.151306 -0.296265 0.921387 1441831988 -0.200928 0.151306 -0.296265 0.921387 1441831988 -0.200928 0.151306 -0.296265 0.921387 1441831988 -0.226624 0.040527 -0.249390 0.940613 1441831988 -0.226624 0.040527 -0.249390 0.940613 1441831988 -0.226624 0.040527 -0.249390 0.940613 1441831988 -0.226624 0.040527 -0.249390 0.940613 1441831988 -0.226624 0.040527 -0.249390 0.940613 1441831988 -0.226624 0.040527 -0.249390 0.940613 1441831988 -0.226624 0.040527 -0.249390 0.940613 1441831988 -0.163513 0.122620 -0.048401 0.977661 1441831988 -0.163513 0.122620 -0.048401 0.977661 1441831988 -0.163513 0.122620 -0.048401 0.977661 1441831988 -0.163513 0.122620 -0.048401 0.977661 1441831988 -0.163513 0.122620 -0.048401 0.977661 1441831988 -0.163513 0.122620 -0.048401 0.977661 1441831988 -0.103394 0.223755 -0.238220 0.939392 1441831988 -0.103394 0.223755 -0.238220 0.939392 1441831988 -0.103394 0.223755 -0.238220 0.939392 1441831988 -0.103394 0.223755 -0.238220 0.939392 1441831988 -0.103394 0.223755 -0.238220 0.939392 1441831988 0.002197 0.306030 -0.382080 0.871948 1441831988 0.002197 0.306030 -0.382080 0.871948 1441831988 0.002197 0.306030 -0.382080 0.871948 1441831988 0.002197 0.306030 -0.382080 0.871948 1441831988 0.002197 0.306030 -0.382080 0.871948 1441831988 0.002197 0.306030 -0.382080 0.871948 1441831988 0.013123 0.290527 -0.324646 0.900024 1441831988 0.013123 0.290527 -0.324646 0.900024 1441831988 0.013123 0.290527 -0.324646 0.900024 1441831988 0.013123 0.290527 -0.324646 0.900024 1441831988 0.013123 0.290527 -0.324646 0.900024 1441831988 0.013123 0.290527 -0.324646 0.900024 1441831988 0.046631 0.264587 -0.300110 0.915283 1441831988 0.046631 0.264587 -0.300110 0.915283 1441831988 0.046631 0.264587 -0.300110 0.915283 1441831988 0.046631 0.264587 -0.300110 0.915283 1441831988 0.046631 0.264587 -0.300110 0.915283 1441831988 0.087585 0.242859 -0.427124 0.866516 1441831988 0.087585 0.242859 -0.427124 0.866516 1441831988 0.087585 0.242859 -0.427124 0.866516 1441831988 0.087585 0.242859 -0.427124 0.866516 1441831988 0.087585 0.242859 -0.427124 0.866516 1441831988 0.107971 0.225281 -0.528931 0.811035 1441831988 0.107971 0.225281 -0.528931 0.811035 1441831988 0.107971 0.225281 -0.528931 0.811035 1441831988 0.107971 0.225281 -0.528931 0.811035 1441831988 0.107971 0.225281 -0.528931 0.811035 1441831988 0.107971 0.225281 -0.528931 0.811035 1441831988 0.082581 0.210510 -0.553284 0.801636 1441831988 0.082581 0.210510 -0.553284 0.801636 1441831988 0.082581 0.210510 -0.553284 0.801636 1441831988 0.082581 0.210510 -0.553284 0.801636 1441831988 0.082581 0.210510 -0.553284 0.801636 1441831988 -0.008850 0.195862 -0.498352 0.844482 1441831988 -0.008850 0.195862 -0.498352 0.844482 1441831988 -0.008850 0.195862 -0.498352 0.844482 1441831988 -0.008850 0.195862 -0.498352 0.844482 1441831988 -0.008850 0.195862 -0.498352 0.844482 1441831988 -0.008850 0.195862 -0.498352 0.844482 1441831988 -0.118286 0.172241 -0.347412 0.914124 1441831988 -0.118286 0.172241 -0.347412 0.914124 1441831988 -0.118286 0.172241 -0.347412 0.914124 1441831988 -0.118286 0.172241 -0.347412 0.914124 1441831988 -0.118286 0.172241 -0.347412 0.914124 1441831988 -0.118286 0.172241 -0.347412 0.914124 1441831988 -0.172729 0.085388 -0.238037 0.951904 1441831988 -0.172729 0.085388 -0.238037 0.951904 1441831988 -0.172729 0.085388 -0.238037 0.951904 1441831988 -0.172729 0.085388 -0.238037 0.951904 1441831988 -0.172729 0.085388 -0.238037 0.951904 1441831988 -0.172729 0.085388 -0.238037 0.951904 1441831988 -0.210938 0.058838 -0.197144 0.955566 1441831988 -0.210938 0.058838 -0.197144 0.955566 1441831988 -0.210938 0.058838 -0.197144 0.955566 1441831988 -0.210938 0.058838 -0.197144 0.955566 1441831988 -0.210938 0.058838 -0.197144 0.955566 1441831988 -0.146423 0.129272 -0.076111 0.977783 1441831988 -0.146423 0.129272 -0.076111 0.977783 1441831988 -0.146423 0.129272 -0.076111 0.977783 1441831988 -0.146423 0.129272 -0.076111 0.977783 1441831988 -0.146423 0.129272 -0.076111 0.977783 1441831988 -0.146423 0.129272 -0.076111 0.977783 1441831988 -0.075989 0.243469 -0.224487 0.940491 1441831988 -0.075989 0.243469 -0.224487 0.940491 1441831988 -0.075989 0.243469 -0.224487 0.940491 1441831988 0.025269 0.315857 -0.354614 0.879639 1441831988 0.025269 0.315857 -0.354614 0.879639 1441831988 0.025269 0.315857 -0.354614 0.879639 1441831988 0.025269 0.315857 -0.354614 0.879639 1441831988 0.025269 0.315857 -0.354614 0.879639 1441831989 0.025269 0.315857 -0.354614 0.879639 1441831989 0.046509 0.307129 -0.332458 0.890503 1441831989 0.046509 0.307129 -0.332458 0.890503 1441831989 0.046509 0.307129 -0.332458 0.890503 1441831989 0.046509 0.307129 -0.332458 0.890503 1441831989 0.046509 0.307129 -0.332458 0.890503 1441831989 0.074829 0.285950 -0.294434 0.908752 1441831989 0.074829 0.285950 -0.294434 0.908752 1441831989 0.074829 0.285950 -0.294434 0.908752 1441831989 0.074829 0.285950 -0.294434 0.908752 1441831989 0.074829 0.285950 -0.294434 0.908752 1441831989 0.074829 0.285950 -0.294434 0.908752 1441831989 0.124390 0.264893 -0.413757 0.862000 1441831989 0.124390 0.264893 -0.413757 0.862000 1441831989 0.124390 0.264893 -0.413757 0.862000 1441831989 0.124390 0.264893 -0.413757 0.862000 1441831989 0.124390 0.264893 -0.413757 0.862000 1441831989 0.086609 0.251831 -0.495300 0.826904 1441831989 0.086609 0.251831 -0.495300 0.826904 1441831989 0.086609 0.251831 -0.495300 0.826904 1441831989 0.086609 0.251831 -0.495300 0.826904 1441831989 0.086609 0.251831 -0.495300 0.826904 1441831989 0.086609 0.251831 -0.495300 0.826904 1441831989 -0.022095 0.235657 -0.428528 0.871948 1441831989 -0.022095 0.235657 -0.428528 0.871948 1441831989 -0.022095 0.235657 -0.428528 0.871948 1441831989 -0.022095 0.235657 -0.428528 0.871948 1441831989 -0.022095 0.235657 -0.428528 0.871948 1441831989 -0.022095 0.235657 -0.428528 0.871948 1441831989 -0.148926 0.187927 -0.266296 0.933533 1441831989 -0.148926 0.187927 -0.266296 0.933533 1441831989 -0.148926 0.187927 -0.266296 0.933533 1441831989 -0.148926 0.187927 -0.266296 0.933533 1441831989 -0.148926 0.187927 -0.266296 0.933533 1441831989 -0.148926 0.187927 -0.266296 0.933533 1441831989 -0.216797 0.123840 -0.212952 0.944580 1441831989 -0.216797 0.123840 -0.212952 0.944580 1441831989 -0.216797 0.123840 -0.212952 0.944580 1441831989 -0.216797 0.123840 -0.212952 0.944580 1441831989 -0.245850 0.069458 -0.127747 0.958313 1441831989 -0.245850 0.069458 -0.127747 0.958313 1441831989 -0.245850 0.069458 -0.127747 0.958313 1441831989 -0.245850 0.069458 -0.127747 0.958313 1441831989 -0.245850 0.069458 -0.127747 0.958313 1441831989 -0.245850 0.069458 -0.127747 0.958313 1441831989 -0.166504 0.170044 -0.022949 0.970947 1441831989 -0.166504 0.170044 -0.022949 0.970947 1441831989 -0.166504 0.170044 -0.022949 0.970947 1441831989 -0.166504 0.170044 -0.022949 0.970947 1441831989 -0.166504 0.170044 -0.022949 0.970947 1441831989 -0.166504 0.170044 -0.022949 0.970947 1441831989 -0.065369 0.291504 -0.227173 0.926880 1441831989 -0.065369 0.291504 -0.227173 0.926880 1441831989 -0.065369 0.291504 -0.227173 0.926880 1441831989 -0.065369 0.291504 -0.227173 0.926880 1441831989 -0.065369 0.291504 -0.227173 0.926880 1441831989 -0.065369 0.291504 -0.227173 0.926880 1441831989 -0.065369 0.291504 -0.227173 0.926880 1441831989 0.023315 0.342285 -0.309082 0.886963 1441831989 0.023315 0.342285 -0.309082 0.886963 1441831989 0.023315 0.342285 -0.309082 0.886963 1441831989 0.023315 0.342285 -0.309082 0.886963 1441831989 0.023315 0.342285 -0.309082 0.886963 1441831989 0.041199 0.329468 -0.273499 0.902710 1441831989 0.041199 0.329468 -0.273499 0.902710 1441831989 0.041199 0.329468 -0.273499 0.902710 1441831989 0.041199 0.329468 -0.273499 0.902710 1441831989 0.041199 0.329468 -0.273499 0.902710 1441831989 0.041199 0.329468 -0.273499 0.902710 1441831989 0.085754 0.307678 -0.332703 0.887268 1441831989 0.085754 0.307678 -0.332703 0.887268 1441831989 0.085754 0.307678 -0.332703 0.887268 1441831989 0.085754 0.307678 -0.332703 0.887268 1441831989 0.085754 0.307678 -0.332703 0.887268 1441831989 0.085754 0.307678 -0.332703 0.887268 1441831989 0.103882 0.278442 -0.502502 0.811829 1441831989 0.103882 0.278442 -0.502502 0.811829 1441831989 0.103882 0.278442 -0.502502 0.811829 1441831989 0.103882 0.278442 -0.502502 0.811829 1441831989 0.103882 0.278442 -0.502502 0.811829 1441831989 0.103882 0.278442 -0.502502 0.811829 1441831989 0.058167 0.247253 -0.540405 0.802124 1441831989 0.058167 0.247253 -0.540405 0.802124 1441831989 0.058167 0.247253 -0.540405 0.802124 1441831989 0.058167 0.247253 -0.540405 0.802124 1441831989 -0.020386 0.204346 -0.470825 0.857971 1441831989 -0.020386 0.204346 -0.470825 0.857971 1441831989 -0.020386 0.204346 -0.470825 0.857971 1441831989 -0.020386 0.204346 -0.470825 0.857971 1441831989 -0.020386 0.204346 -0.470825 0.857971 1441831989 -0.131592 0.156860 -0.302124 0.931030 1441831989 -0.131592 0.156860 -0.302124 0.931030 1441831989 -0.131592 0.156860 -0.302124 0.931030 1441831989 -0.131592 0.156860 -0.302124 0.931030 1441831989 -0.131592 0.156860 -0.302124 0.931030 1441831989 -0.177673 0.098083 -0.236816 0.950073 1441831989 -0.177673 0.098083 -0.236816 0.950073 1441831989 -0.177673 0.098083 -0.236816 0.950073 1441831989 -0.177673 0.098083 -0.236816 0.950073 1441831989 -0.177673 0.098083 -0.236816 0.950073 1441831989 -0.177673 0.098083 -0.236816 0.950073 1441831990 -0.230042 0.020935 -0.179810 0.956177 1441831990 -0.230042 0.020935 -0.179810 0.956177 1441831990 -0.230042 0.020935 -0.179810 0.956177 1441831990 -0.230042 0.020935 -0.179810 0.956177 1441831990 -0.230042 0.020935 -0.179810 0.956177 1441831990 -0.230042 0.020935 -0.179810 0.956177 1441831990 -0.169922 0.091370 -0.074646 0.978333 1441831990 -0.169922 0.091370 -0.074646 0.978333 1441831990 -0.169922 0.091370 -0.074646 0.978333 1441831990 -0.110474 0.191833 -0.180603 0.958313 1441831990 -0.110474 0.191833 -0.180603 0.958313 1441831990 -0.110474 0.191833 -0.180603 0.958313 1441831990 -0.110474 0.191833 -0.180603 0.958313 1441831990 -0.110474 0.191833 -0.180603 0.958313 1441831990 -0.110474 0.191833 -0.180603 0.958313 1441831990 -0.110474 0.191833 -0.180603 0.958313 1441831990 -0.012878 0.276123 -0.328491 0.903137 1441831990 -0.012878 0.276123 -0.328491 0.903137 1441831990 -0.012878 0.276123 -0.328491 0.903137 1441831990 -0.012878 0.276123 -0.328491 0.903137 1441831990 -0.012878 0.276123 -0.328491 0.903137 1441831990 0.031372 0.276489 -0.337952 0.899048 1441831990 0.031372 0.276489 -0.337952 0.899048 1441831990 0.031372 0.276489 -0.337952 0.899048 1441831990 0.031372 0.276489 -0.337952 0.899048 1441831990 0.031372 0.276489 -0.337952 0.899048 1441831990 0.031372 0.276489 -0.337952 0.899048 1441831990 0.031372 0.276489 -0.337952 0.899048 1441831990 0.100708 0.266052 -0.330139 0.900024 1441831990 0.100708 0.266052 -0.330139 0.900024 1441831990 0.100708 0.266052 -0.330139 0.900024 1441831990 0.100708 0.266052 -0.330139 0.900024 1441831990 0.100708 0.266052 -0.330139 0.900024 1441831990 0.142517 0.246277 -0.522034 0.804016 1441831990 0.142517 0.246277 -0.522034 0.804016 1441831990 0.142517 0.246277 -0.522034 0.804016 1441831990 0.142517 0.246277 -0.522034 0.804016 1441831990 0.142517 0.246277 -0.522034 0.804016 1441831990 0.142517 0.246277 -0.522034 0.804016 1441831990 0.142517 0.246277 -0.522034 0.804016 1441831990 0.094604 0.209778 -0.576294 0.784180 1441831990 0.094604 0.209778 -0.576294 0.784180 1441831990 0.094604 0.209778 -0.576294 0.784180 1441831990 0.094604 0.209778 -0.576294 0.784180 1441831990 0.094604 0.209778 -0.576294 0.784180 1441831990 0.094604 0.209778 -0.576294 0.784180 1441831990 -0.001526 0.179504 -0.505371 0.843994 1441831990 -0.001526 0.179504 -0.505371 0.843994 1441831990 -0.001526 0.179504 -0.505371 0.843994 1441831990 -0.001526 0.179504 -0.505371 0.843994 1441831990 -0.001526 0.179504 -0.505371 0.843994 1441831990 -0.001526 0.179504 -0.505371 0.843994 1441831990 -0.136719 0.172424 -0.395569 0.891663 1441831990 -0.136719 0.172424 -0.395569 0.891663 1441831990 -0.136719 0.172424 -0.395569 0.891663 1441831990 -0.136719 0.172424 -0.395569 0.891663 1441831990 -0.136719 0.172424 -0.395569 0.891663 1441831990 -0.136719 0.172424 -0.395569 0.891663 1441831990 -0.136719 0.172424 -0.395569 0.891663 1441831990 -0.231567 0.132874 -0.329407 0.905640 1441831990 -0.231567 0.132874 -0.329407 0.905640 1441831990 -0.231567 0.132874 -0.329407 0.905640 1441831990 -0.231567 0.132874 -0.329407 0.905640 1441831990 -0.231567 0.132874 -0.329407 0.905640 1441831990 -0.231567 0.132874 -0.329407 0.905640 1441831990 -0.273010 -0.002075 -0.296326 0.915222 1441831990 -0.273010 -0.002075 -0.296326 0.915222 1441831990 -0.273010 -0.002075 -0.296326 0.915222 1441831990 -0.273010 -0.002075 -0.296326 0.915222 1441831990 -0.273010 -0.002075 -0.296326 0.915222 1441831990 -0.273010 -0.002075 -0.296326 0.915222 1441831990 -0.226929 0.006714 -0.085754 0.970093 1441831990 -0.226929 0.006714 -0.085754 0.970093 1441831990 -0.226929 0.006714 -0.085754 0.970093 1441831990 -0.226929 0.006714 -0.085754 0.970093 1441831990 -0.226929 0.006714 -0.085754 0.970093 1441831990 -0.226929 0.006714 -0.085754 0.970093 1441831990 -0.171021 0.115295 -0.157227 0.965759 1441831990 -0.171021 0.115295 -0.157227 0.965759 1441831990 -0.171021 0.115295 -0.157227 0.965759 1441831990 -0.171021 0.115295 -0.157227 0.965759 1441831990 -0.171021 0.115295 -0.157227 0.965759 1441831990 -0.171021 0.115295 -0.157227 0.965759 1441831990 -0.171021 0.115295 -0.157227 0.965759 1441831990 -0.072205 0.219238 -0.355896 0.905579 1441831990 -0.072205 0.219238 -0.355896 0.905579 1441831990 -0.072205 0.219238 -0.355896 0.905579 1441831990 -0.072205 0.219238 -0.355896 0.905579 1441831990 -0.072205 0.219238 -0.355896 0.905579 1441831990 -0.072205 0.219238 -0.355896 0.905579 1441831990 -0.020203 0.229492 -0.363220 0.902771 1441831990 -0.020203 0.229492 -0.363220 0.902771 1441831990 -0.020203 0.229492 -0.363220 0.902771 1441831990 -0.020203 0.229492 -0.363220 0.902771 1441831990 -0.020203 0.229492 -0.363220 0.902771 1441831990 -0.020203 0.229492 -0.363220 0.902771 1441831990 0.014832 0.202393 -0.328796 0.922302 1441831990 0.014832 0.202393 -0.328796 0.922302 1441831990 0.014832 0.202393 -0.328796 0.922302 1441831990 0.014832 0.202393 -0.328796 0.922302 1441831990 0.014832 0.202393 -0.328796 0.922302 1441831990 0.014832 0.202393 -0.328796 0.922302 1441831990 0.067322 0.187744 -0.458069 0.866211 1441831990 0.067322 0.187744 -0.458069 0.866211 1441831990 0.067322 0.187744 -0.458069 0.866211 1441831990 0.067322 0.187744 -0.458069 0.866211 1441831990 0.067322 0.187744 -0.458069 0.866211 1441831990 0.067322 0.187744 -0.458069 0.866211 1441831990 0.064697 0.181396 -0.554871 0.809326 1441831991 0.064697 0.181396 -0.554871 0.809326 1441831991 0.064697 0.181396 -0.554871 0.809326 1441831991 0.064697 0.181396 -0.554871 0.809326 1441831991 0.016724 0.162537 -0.542236 0.824158 1441831991 0.016724 0.162537 -0.542236 0.824158 1441831991 0.016724 0.162537 -0.542236 0.824158 1441831991 0.016724 0.162537 -0.542236 0.824158 1441831991 0.016724 0.162537 -0.542236 0.824158 1441831991 0.016724 0.162537 -0.542236 0.824158 1441831991 0.016724 0.162537 -0.542236 0.824158 1441831991 -0.080444 0.146179 -0.449280 0.877686 1441831991 -0.080444 0.146179 -0.449280 0.877686 1441831991 -0.080444 0.146179 -0.449280 0.877686 1441831991 -0.080444 0.146179 -0.449280 0.877686 1441831991 -0.080444 0.146179 -0.449280 0.877686 1441831991 -0.159241 0.090515 -0.327271 0.927002 1441831991 -0.159241 0.090515 -0.327271 0.927002 1441831991 -0.159241 0.090515 -0.327271 0.927002 1441831991 -0.159241 0.090515 -0.327271 0.927002 1441831991 -0.159241 0.090515 -0.327271 0.927002 1441831991 -0.213928 0.013733 -0.325317 0.920959 1441831991 -0.213928 0.013733 -0.325317 0.920959 1441831991 -0.213928 0.013733 -0.325317 0.920959 1441831991 -0.195862 -0.030945 -0.088196 0.976135 1441831991 -0.195862 -0.030945 -0.088196 0.976135 1441831991 -0.195862 -0.030945 -0.088196 0.976135 1441831991 -0.195862 -0.030945 -0.088196 0.976135 1441831991 -0.163086 0.065918 -0.113098 0.977844 1441831991 -0.163086 0.065918 -0.113098 0.977844 1441831991 -0.163086 0.065918 -0.113098 0.977844 1441831991 -0.163086 0.065918 -0.113098 0.977844 1441831991 -0.163086 0.065918 -0.113098 0.977844 1441831991 -0.163086 0.065918 -0.113098 0.977844 1441831991 -0.163086 0.065918 -0.113098 0.977844 1441831991 -0.093201 0.200134 -0.359436 0.906616 1441831991 -0.093201 0.200134 -0.359436 0.906616 1441831991 -0.093201 0.200134 -0.359436 0.906616 1441831991 -0.093201 0.200134 -0.359436 0.906616 1441831991 -0.093201 0.200134 -0.359436 0.906616 1441831991 -0.093201 0.200134 -0.359436 0.906616 1441831991 -0.042969 0.216492 -0.384827 0.896179 1441831991 -0.042969 0.216492 -0.384827 0.896179 1441831991 -0.042969 0.216492 -0.384827 0.896179 1441831991 -0.042969 0.216492 -0.384827 0.896179 1441831991 -0.042969 0.216492 -0.384827 0.896179 1441831991 -0.022644 0.196594 -0.320496 0.926331 1441831991 -0.022644 0.196594 -0.320496 0.926331 1441831991 -0.022644 0.196594 -0.320496 0.926331 1441831991 -0.022644 0.196594 -0.320496 0.926331 1441831991 -0.022644 0.196594 -0.320496 0.926331 1441831991 0.031067 0.189148 -0.398254 0.896973 1441831991 0.031067 0.189148 -0.398254 0.896973 1441831991 0.031067 0.189148 -0.398254 0.896973 1441831991 0.031067 0.189148 -0.398254 0.896973 1441831991 0.031067 0.189148 -0.398254 0.896973 1441831991 0.031067 0.189148 -0.398254 0.896973 1441831991 0.031067 0.189148 -0.398254 0.896973 1441831991 0.049805 0.197998 -0.526917 0.825012 1441831991 0.049805 0.197998 -0.526917 0.825012 1441831991 0.049805 0.197998 -0.526917 0.825012 1441831991 0.049805 0.197998 -0.526917 0.825012 1441831991 0.049805 0.197998 -0.526917 0.825012 1441831991 -0.003052 0.192444 -0.549622 0.812927 1441831991 -0.003052 0.192444 -0.549622 0.812927 1441831991 -0.003052 0.192444 -0.549622 0.812927 1441831991 -0.003052 0.192444 -0.549622 0.812927 1441831991 -0.003052 0.192444 -0.549622 0.812927 1441831991 -0.003052 0.192444 -0.549622 0.812927 1441831991 -0.101135 0.178772 -0.469055 0.858948 1441831991 -0.101135 0.178772 -0.469055 0.858948 1441831991 -0.101135 0.178772 -0.469055 0.858948 1441831991 -0.101135 0.178772 -0.469055 0.858948 1441831991 -0.101135 0.178772 -0.469055 0.858948 1441831991 -0.101135 0.178772 -0.469055 0.858948 1441831991 -0.195435 0.130798 -0.311584 0.920654 1441831991 -0.195435 0.130798 -0.311584 0.920654 1441831991 -0.195435 0.130798 -0.311584 0.920654 1441831991 -0.195435 0.130798 -0.311584 0.920654 1441831991 -0.195435 0.130798 -0.311584 0.920654 1441831991 -0.233337 0.095642 -0.324951 0.911499 1441831991 -0.233337 0.095642 -0.324951 0.911499 1441831991 -0.233337 0.095642 -0.324951 0.911499 1441831991 -0.233337 0.095642 -0.324951 0.911499 1441831991 -0.233337 0.095642 -0.324951 0.911499 1441831991 -0.246582 0.002319 -0.198792 0.948486 1441831991 -0.246582 0.002319 -0.198792 0.948486 1441831991 -0.246582 0.002319 -0.198792 0.948486 1441831991 -0.246582 0.002319 -0.198792 0.948486 1441831991 -0.246582 0.002319 -0.198792 0.948486 1441831991 -0.194275 0.063293 -0.081360 0.975464 1441831991 -0.194275 0.063293 -0.081360 0.975464 1441831991 -0.194275 0.063293 -0.081360 0.975464 1441831991 -0.194275 0.063293 -0.081360 0.975464 1441831991 -0.194275 0.063293 -0.081360 0.975464 1441831991 -0.194275 0.063293 -0.081360 0.975464 1441831991 -0.138306 0.162598 -0.231873 0.949036 1441831992 -0.138306 0.162598 -0.231873 0.949036 1441831992 -0.138306 0.162598 -0.231873 0.949036 1441831992 -0.138306 0.162598 -0.231873 0.949036 1441831992 -0.138306 0.162598 -0.231873 0.949036 1441831992 -0.138306 0.162598 -0.231873 0.949036 1441831992 -0.045410 0.240356 -0.340881 0.907715 1441831992 -0.045410 0.240356 -0.340881 0.907715 1441831992 -0.045410 0.240356 -0.340881 0.907715 1441831992 -0.045410 0.240356 -0.340881 0.907715 1441831992 -0.045410 0.240356 -0.340881 0.907715 1441831992 -0.045410 0.240356 -0.340881 0.907715 1441831992 -0.019653 0.234131 -0.326904 0.915344 1441831992 -0.019653 0.234131 -0.326904 0.915344 1441831992 -0.019653 0.234131 -0.326904 0.915344 1441831992 -0.019653 0.234131 -0.326904 0.915344 1441831992 -0.019653 0.234131 -0.326904 0.915344 1441831992 -0.019653 0.234131 -0.326904 0.915344 1441831992 -0.019653 0.234131 -0.326904 0.915344 1441831992 0.017273 0.222168 -0.325684 0.918823 1441831992 0.017273 0.222168 -0.325684 0.918823 1441831992 0.017273 0.222168 -0.325684 0.918823 1441831992 0.017273 0.222168 -0.325684 0.918823 1441831992 0.017273 0.222168 -0.325684 0.918823 1441831992 0.051514 0.212585 -0.443115 0.869324 1441831992 0.051514 0.212585 -0.443115 0.869324 1441831992 0.051514 0.212585 -0.443115 0.869324 1441831992 0.051514 0.212585 -0.443115 0.869324 1441831992 0.051514 0.212585 -0.443115 0.869324 1441831992 0.051514 0.212585 -0.443115 0.869324 1441831992 0.051514 0.212585 -0.443115 0.869324 1441831992 0.033569 0.209778 -0.517639 0.828796 1441831992 0.033569 0.209778 -0.517639 0.828796 1441831992 0.033569 0.209778 -0.517639 0.828796 1441831992 0.033569 0.209778 -0.517639 0.828796 1441831992 0.033569 0.209778 -0.517639 0.828796 1441831992 0.033569 0.209778 -0.517639 0.828796 1441831992 -0.033081 0.197388 -0.476990 0.855774 1441831992 -0.033081 0.197388 -0.476990 0.855774 1441831992 -0.033081 0.197388 -0.476990 0.855774 1441831992 -0.033081 0.197388 -0.476990 0.855774 1441831992 -0.033081 0.197388 -0.476990 0.855774 1441831992 -0.033081 0.197388 -0.476990 0.855774 1441831992 
0.108459 0.665466 0.043823 0.737122 1441831994 0.108459 0.665466 0.043823 0.737122 1441831994 0.108459 0.665466 0.043823 0.737122 1441831994 0.108459 0.665466 0.043823 0.737122 1441831994 0.108459 0.665466 0.043823 0.737122 1441831994 0.108459 0.665466 0.043823 0.737122 1441831994 0.093323 0.663208 0.061340 0.739990 1441831994 0.093323 0.663208 0.061340 0.739990 1441831994 0.093323 0.663208 0.061340 0.739990 1441831994 0.093323 0.663208 0.061340 0.739990 1441831995 0.093323 0.663208 0.061340 0.739990 1441831995 0.076050 0.660034 0.070557 0.743958 1441831995 0.076050 0.660034 0.070557 0.743958 1441831995 0.076050 0.660034 0.070557 0.743958 1441831995 0.076050 0.660034 0.070557 0.743958 1441831995 0.076050 0.660034 0.070557 0.743958 1441831995 0.076050 0.660034 0.070557 0.743958 1441831995 0.078308 0.652771 0.061707 0.750854 1441831995 0.078308 0.652771 0.061707 0.750854 1441831995 0.078308 0.652771 0.061707 0.750854 1441831995 0.078308 0.652771 0.061707 0.750854 1441831995 0.078308 0.652771 0.061707 0.750854 1441831995 0.105286 0.648254 0.030701 0.753418 1441831995 0.105286 0.648254 0.030701 0.753418 1441831995 0.105286 0.648254 0.030701 0.753418 1441831995 0.105286 0.648254 0.030701 0.753418 1441831995 0.105286 0.648254 0.030701 0.753418 1441831995 0.105286 0.648254 0.030701 0.753418 1441831995 0.119568 0.642517 0.004028 0.756775 1441831995 0.119568 0.642517 0.004028 0.756775 1441831995 0.119568 0.642517 0.004028 0.756775 1441831995 0.119568 0.642517 0.004028 0.756775 1441831995 0.119568 0.642517 0.004028 0.756775 1441831995 0.100525 0.638062 0.006592 0.763306 1441831995 0.100525 0.638062 0.006592 0.763306 1441831995 0.100525 0.638062 0.006592 0.763306 1441831995 0.100525 0.638062 0.006592 0.763306 1441831995 0.100525 0.638062 0.006592 0.763306 1441831995 0.100525 0.638062 0.006592 0.763306 1441831995 0.100525 0.638062 0.006592 0.763306 1441831995 0.075745 0.632935 0.011292 0.770325 1441831995 0.075745 0.632935 0.011292 0.770325 1441831995 0.075745 0.632935 0.011292 0.770325 1441831995 0.075745 0.632935 0.011292 0.770325 1441831995 0.075745 0.632935 0.011292 0.770325 1441831995 0.075745 0.632935 0.011292 0.770325 1441831995 0.074097 0.630737 0.007568 0.772339 1441831995 0.074097 0.630737 0.007568 0.772339 1441831995 0.074097 0.630737 0.007568 0.772339 1441831995 0.074097 0.630737 0.007568 0.772339 1441831995 0.074097 0.630737 0.007568 0.772339 1441831995 0.074097 0.630737 0.007568 0.772339 1441831995 0.110474 0.635132 -0.029846 0.763794 1441831995 0.110474 0.635132 -0.029846 0.763794 1441831995 0.110474 0.635132 -0.029846 0.763794 1441831995 0.110474 0.635132 -0.029846 0.763794 1441831995 0.110474 0.635132 -0.029846 0.763794 1441831995 0.110474 0.635132 -0.029846 0.763794 1441831995 0.110474 0.635132 -0.029846 0.763794 1441831995 0.133240 0.639771 -0.026184 0.756409 1441831995 0.133240 0.639771 -0.026184 0.756409 1441831995 0.133240 0.639771 -0.026184 0.756409 1441831995 0.133240 0.639771 -0.026184 0.756409 1441831995 0.133240 0.639771 -0.026184 0.756409 1441831995 0.133240 0.639771 -0.026184 0.756409 1441831995 0.151733 0.644836 -0.019653 0.748779 1441831995 0.151733 0.644836 -0.019653 0.748779 1441831995 0.151733 0.644836 -0.019653 0.748779 1441831995 0.151733 0.644836 -0.019653 0.748779 1441831995 0.151733 0.644836 -0.019653 0.748779 1441831995 0.151733 0.644836 -0.019653 0.748779 1441831995 0.151733 0.644836 -0.019653 0.748779 1441831995 0.178711 0.648071 -0.042603 0.739014 1441831995 0.178711 0.648071 -0.042603 0.739014 1441831995 0.178711 0.648071 -0.042603 0.739014 1441831995 0.178711 0.648071 -0.042603 0.739014 1441831995 0.178711 0.648071 -0.042603 0.739014 1441831995 0.185547 0.648804 -0.054321 0.735962 1441831995 0.185547 0.648804 -0.054321 0.735962 1441831995 0.185547 0.648804 -0.054321 0.735962 1441831995 0.185547 0.648804 -0.054321 0.735962 1441831995 0.185547 0.648804 -0.054321 0.735962 1441831995 0.185547 0.648804 -0.054321 0.735962 1441831995 0.185547 0.648804 -0.054321 0.735962 1441831995 0.187683 0.649292 -0.054260 0.734924 1441831995 0.187683 0.649292 -0.054260 0.734924 1441831995 0.187683 0.649292 -0.054260 0.734924 1441831995 0.187683 0.649292 -0.054260 0.734924 1441831995 0.187683 0.649292 -0.054260 0.734924 1441831995 0.187683 0.649292 -0.054260 0.734924 1441831995 0.186523 0.652222 -0.046936 0.733154 1441831995 0.186523 0.652222 -0.046936 0.733154 1441831995 0.186523 0.652222 -0.046936 0.733154 1441831995 0.186523 0.652222 -0.046936 0.733154 1441831995 0.186523 0.652222 -0.046936 0.733154 1441831995 0.186523 0.652222 -0.046936 0.733154 1441831995 0.194702 0.648682 -0.038696 0.734619 1441831995 0.194702 0.648682 -0.038696 0.734619 1441831995 0.194702 0.648682 -0.038696 0.734619 1441831995 0.194702 0.648682 -0.038696 0.734619 1441831995 0.194702 0.648682 -0.038696 0.734619 1441831995 0.194702 0.648926 -0.045227 0.734070 1441831995 0.194702 0.648926 -0.045227 0.734070 1441831995 0.194702 0.648926 -0.045227 0.734070 1441831995 0.194702 0.648926 -0.045227 0.734070 1441831995 0.194702 0.648926 -0.045227 0.734070 1441831995 0.194702 0.648926 -0.045227 0.734070 1441831995 0.177673 0.648071 -0.026794 0.740051 1441831995 0.177673 0.648071 -0.026794 0.740051 1441831995 0.177673 0.648071 -0.026794 0.740051 1441831995 0.177673 0.648071 -0.026794 0.740051 1441831995 0.177673 0.648071 -0.026794 0.740051 1441831995 0.177673 0.648071 -0.026794 0.740051 1441831995 0.164856 0.644714 -0.014282 0.746216 1441831995 0.164856 0.644714 -0.014282 0.746216 1441831995 0.164856 0.644714 -0.014282 0.746216 1441831995 0.164856 0.644714 -0.014282 0.746216 1441831995 0.164856 0.644714 -0.014282 0.746216 1441831995 0.164856 0.644714 -0.014282 0.746216 1441831996 0.164856 0.644714 -0.014282 0.746216 1441831996 0.168701 0.641235 -0.036194 0.747620 1441831996 0.168701 0.641235 -0.036194 0.747620 1441831996 0.168701 0.641235 -0.036194 0.747620 1441831996 0.168701 0.641235 -0.036194 0.747620 1441831996 0.168701 0.641235 -0.036194 0.747620 1441831996 0.168701 0.641235 -0.036194 0.747620 1441831996 0.188660 0.636169 -0.071045 0.744690 1441831996 0.188660 0.636169 -0.071045 0.744690 1441831996 0.188660 0.636169 -0.071045 0.744690 1441831996 0.188660 0.636169 -0.071045 0.744690 1441831996 0.188660 0.636169 -0.071045 0.744690 1441831996 0.188660 0.636169 -0.071045 0.744690 1441831996 0.188660 0.636169 -0.071045 0.744690 1441831996 0.192200 0.635315 -0.079590 0.743652 1441831996 0.192200 0.635315 -0.079590 0.743652 1441831996 0.192200 0.635315 -0.079590 0.743652 1441831996 0.192200 0.635315 -0.079590 0.743652 1441831996 0.192200 0.635315 -0.079590 0.743652 1441831996 0.193176 0.635071 -0.088501 0.742615 1441831996 0.193176 0.635071 -0.088501 0.742615 1441831996 0.193176 0.635071 -0.088501 0.742615 1441831996 0.193176 0.635071 -0.088501 0.742615 1441831996 0.193176 0.635071 -0.088501 0.742615 1441831996 0.193176 0.635071 -0.088501 0.742615 1441831996 0.193176 0.635071 -0.088501 0.742615 1441831996 0.195740 0.634644 -0.097656 0.741150 1441831996 0.195740 0.634644 -0.097656 0.741150 1441831996 0.195740 0.634644 -0.097656 0.741150 1441831996 0.195740 0.634644 -0.097656 0.741150 1441831996 0.195740 0.634644 -0.097656 0.741150 1441831996 0.195740 0.634644 -0.097656 0.741150 1441831996 0.195862 0.634888 -0.102173 0.740295 1441831996 0.195862 0.634888 -0.102173 0.740295 1441831996 0.195862 0.634888 -0.102173 0.740295 1441831996 0.195862 0.634888 -0.102173 0.740295 1441831996 0.195862 0.634888 -0.102173 0.740295 1441831996 0.195862 0.634888 -0.102173 0.740295 1441831996 0.188049 0.637573 -0.095032 0.740967 1441831996 0.188049 0.637573 -0.095032 0.740967 1441831996 0.188049 0.637573 -0.095032 0.740967 1441831996 0.188049 0.637573 -0.095032 0.740967 1441831996 0.188049 0.637573 -0.095032 0.740967 1441831996 0.188049 0.637573 -0.095032 0.740967 1441831996 0.187744 0.642639 -0.080444 0.738403 1441831996 0.187744 0.642639 -0.080444 0.738403 1441831996 0.187744 0.642639 -0.080444 0.738403 1441831996 0.203857 0.644653 -0.074829 0.732910 1441831996 0.203857 0.644653 -0.074829 0.732910 1441831996 0.203857 0.644653 -0.074829 0.732910 1441831996 0.203857 0.644653 -0.074829 0.732910 1441831996 0.203857 0.644653 -0.074829 0.732910 1441831996 0.207520 0.643188 -0.068054 0.733826 1441831996 0.207520 0.643188 -0.068054 0.733826 1441831996 0.207520 0.643188 -0.068054 0.733826 1441831996 0.207520 0.643188 -0.068054 0.733826 1441831996 0.207520 0.643188 -0.068054 0.733826 1441831996 0.183777 0.647766 -0.035400 0.738403 1441831996 0.183777 0.647766 -0.035400 0.738403 1441831996 0.183777 0.647766 -0.035400 0.738403 1441831996 0.183777 0.647766 -0.035400 0.738403 1441831996 0.183777 0.647766 -0.035400 0.738403 1441831996 0.183777 0.647766 -0.035400 0.738403 1441831996 0.200745 0.647217 -0.041992 0.734131 1441831996 0.200745 0.647217 -0.041992 0.734131 1441831996 0.200745 0.647217 -0.041992 0.734131 1441831996 0.200745 0.647217 -0.041992 0.734131 1441831996 0.200745 0.647217 -0.041992 0.734131 1441831996 0.200745 0.647217 -0.041992 0.734131 1441831996 0.223694 0.646912 -0.062988 0.726257 1441831996 0.223694 0.646912 -0.062988 0.726257 1441831996 0.223694 0.646912 -0.062988 0.726257 1441831996 0.223694 0.646912 -0.062988 0.726257 1441831996 0.223694 0.646912 -0.062988 0.726257 1441831996 0.223694 0.646912 -0.062988 0.726257 1441831996 0.216858 0.651489 -0.041016 0.725769 1441831996 0.216858 0.651489 -0.041016 0.725769 1441831996 0.216858 0.651489 -0.041016 0.725769 1441831996 0.216858 0.651489 -0.041016 0.725769 1441831996 0.216858 0.651489 -0.041016 0.725769 1441831996 0.216858 0.651489 -0.041016 0.725769 1441831996 0.216003 0.652649 -0.031616 0.725464 1441831996 0.216003 0.652649 -0.031616 0.725464 1441831996 0.216003 0.652649 -0.031616 0.725464 1441831996 0.216003 0.652649 -0.031616 0.725464 1441831996 0.216003 0.652649 -0.031616 0.725464 1441831996 0.216003 0.652649 -0.031616 0.725464 1441831996 0.216003 0.652649 -0.031616 0.725464 1441831996 0.214539 0.650940 -0.034363 0.727295 1441831996 0.214539 0.650940 -0.034363 0.727295 1441831996 0.214539 0.650940 -0.034363 0.727295 1441831996 0.214539 0.650940 -0.034363 0.727295 1441831996 0.214539 0.650940 -0.034363 0.727295 1441831996 0.213745 0.649353 -0.032104 0.729004 1441831996 0.213745 0.649353 -0.032104 0.729004 1441831996 0.213745 0.649353 -0.032104 0.729004 1441831996 0.213745 0.649353 -0.032104 0.729004 1441831996 0.213745 0.649353 -0.032104 0.729004 1441831996 0.213745 0.649353 -0.032104 0.729004 1441831996 0.214111 0.647766 -0.031189 0.730408 1441831996 0.214111 0.647766 -0.031189 0.730408 1441831996 0.214111 0.647766 -0.031189 0.730408 1441831996 0.214111 0.647766 -0.031189 0.730408 1441831996 0.214111 0.647766 -0.031189 0.730408 1441831996 0.214111 0.647766 -0.031189 0.730408 1441831996 0.208740 0.647705 -0.028015 0.732117 1441831997 0.208740 0.647705 -0.028015 0.732117 1441831997 0.208740 0.647705 -0.028015 0.732117 1441831997 0.208740 0.647705 -0.028015 0.732117 1441831997 0.208740 0.647705 -0.028015 0.732117 1441831997 0.208740 0.647705 -0.028015 0.732117 1441831997 0.208740 0.647705 -0.028015 0.732117 1441831997 0.198242 0.644226 -0.026733 0.738159 1441831997 0.198242 0.644226 -0.026733 0.738159 1441831997 0.198242 0.644226 -0.026733 0.738159 1441831997 0.198242 0.644226 -0.026733 0.738159 1441831997 0.198242 0.644226 -0.026733 0.738159 1441831997 0.198242 0.644226 -0.026733 0.738159 1441831997 0.188416 0.638794 -0.038940 0.744873 1441831997 0.188416 0.638794 -0.038940 0.744873 1441831997 0.188416 0.638794 -0.038940 0.744873 1441831997 0.188416 0.638794 -0.038940 0.744873 1441831997 0.188416 0.638794 -0.038940 0.744873 1441831997 0.188416 0.638794 -0.038940 0.744873 1441831997 0.168457 0.634155 -0.033569 0.753845 1441831997 0.168457 0.634155 -0.033569 0.753845 1441831997 0.168457 0.634155 -0.033569 0.753845 1441831997 0.150818 0.632568 -0.030457 0.759033 1441831997 0.150818 0.632568 -0.030457 0.759033 1441831997 0.150818 0.632568 -0.030457 0.759033 1441831997 0.150818 0.632568 -0.030457 0.759033 1441831997 0.150818 0.632568 -0.030457 0.759033 1441831997 0.150818 0.632568 -0.030457 0.759033 1441831997 0.164551 0.632935 -0.051453 0.754700 1441831997 0.164551 0.632935 -0.051453 0.754700 1441831997 0.164551 0.632935 -0.051453 0.754700 1441831997 0.164551 0.632935 -0.051453 0.754700 1441831997 0.164551 0.632935 -0.051453 0.754700 1441831997 0.164551 0.632935 -0.051453 0.754700 1441831997 0.185486 0.635437 -0.062012 0.746887 1441831997 0.185486 0.635437 -0.062012 0.746887 1441831997 0.185486 0.635437 -0.062012 0.746887 1441831997 0.185486 0.635437 -0.062012 0.746887 1441831997 0.185486 0.635437 -0.062012 0.746887 1441831997 0.182373 0.640137 -0.049194 0.744629 1441831997 0.182373 0.640137 -0.049194 0.744629 1441831997 0.182373 0.640137 -0.049194 0.744629 1441831997 0.182373 0.640137 -0.049194 0.744629 1441831997 0.182373 0.640137 -0.049194 0.744629 1441831997 0.182373 0.640137 -0.049194 0.744629 1441831997 0.182373 0.640137 -0.049194 0.744629 1441831997 0.186584 0.642761 -0.049805 0.741272 1441831997 0.186584 0.642761 -0.049805 0.741272 1441831997 0.186584 0.642761 -0.049805 0.741272 1441831997 0.186584 0.642761 -0.049805 0.741272 1441831997 0.186707 0.644958 -0.055298 0.738892 1441831997 0.186707 0.644958 -0.055298 0.738892 1441831997 0.186707 0.644958 -0.055298 0.738892 1441831997 0.186707 0.644958 -0.055298 0.738892 1441831997 0.185242 0.648560 -0.045105 0.736816 1441831997 0.185242 0.648560 -0.045105 0.736816 1441831997 0.185242 0.648560 -0.045105 0.736816 1441831997 0.185242 0.648560 -0.045105 0.736816 1441831997 0.185242 0.648560 -0.045105 0.736816 1441831997 0.193970 0.650024 -0.043457 0.733398 1441831997 0.193970 0.650024 -0.043457 0.733398 1441831997 0.193970 0.650024 -0.043457 0.733398 1441831997 0.193970 0.650024 -0.043457 0.733398 1441831997 0.193970 0.650024 -0.043457 0.733398 1441831997 0.193970 0.650024 -0.043457 0.733398 1441831997 0.193970 0.650024 -0.043457 0.733398 1441831997 0.195435 0.652039 -0.039368 0.731445 1441831997 0.195435 0.652039 -0.039368 0.731445 1441831997 0.195435 0.652039 -0.039368 0.731445 1441831997 0.195435 0.652039 -0.039368 0.731445 1441831997 0.195435 0.652039 -0.039368 0.731445 1441831997 0.195435 0.652039 -0.039368 0.731445 1441831997 0.188782 0.651550 -0.029358 0.734070 1441831997 0.188782 0.651550 -0.029358 0.734070 1441831997 0.188782 0.651550 -0.029358 0.734070 1441831997 0.187805 0.647278 -0.029785 0.738098 1441831997 0.187805 0.647278 -0.029785 0.738098 1441831997 0.187805 0.647278 -0.029785 0.738098 1441831997 0.187805 0.647278 -0.029785 0.738098 1441831997 0.187805 0.647278 -0.029785 0.738098 1441831997 0.187805 0.647278 -0.029785 0.738098 1441831997 0.187927 0.642700 -0.041260 0.741516 1441831997 0.187927 0.642700 -0.041260 0.741516 1441831997 0.187927 0.642700 -0.041260 0.741516 1441831997 0.187927 0.642700 -0.041260 0.741516 1441831997 0.206665 0.640259 -0.069092 0.736511 1441831997 0.206665 0.640259 -0.069092 0.736511 1441831997 0.206665 0.640259 -0.069092 0.736511 1441831997 0.206665 0.640259 -0.069092 0.736511 1441831997 0.206665 0.640259 -0.069092 0.736511 1441831997 0.206665 0.640259 -0.069092 0.736511 1441831997 0.233093 0.639648 -0.094421 0.726318 1441831997 0.233093 0.639648 -0.094421 0.726318 1441831997 0.233093 0.639648 -0.094421 0.726318 1441831997 0.233093 0.639648 -0.094421 0.726318 1441831997 0.233093 0.639648 -0.094421 0.726318 1441831997 0.230713 0.643005 -0.082764 0.725525 1441831998 0.230713 0.643005 -0.082764 0.725525 1441831998 0.230713 0.643005 -0.082764 0.725525 1441831998 0.230713 0.643005 -0.082764 0.725525 1441831998 0.230713 0.643005 -0.082764 0.725525 1441831998 0.230713 0.643005 -0.082764 0.725525 1441831998 0.226074 0.643494 -0.072693 0.727661 1441831998 0.226074 0.643494 -0.072693 0.727661 1441831998 0.226074 0.643494 -0.072693 0.727661 1441831998 0.226074 0.643494 -0.072693 0.727661 1441831998 0.226074 0.643494 -0.072693 0.727661 1441831998 0.226074 0.643494 -0.072693 0.727661 1441831998 0.219849 0.641479 -0.072937 0.731262 1441831998 0.219849 0.641479 -0.072937 0.731262 1441831998 0.219849 0.641479 -0.072937 0.731262 1441831998 0.219849 0.641479 -0.072937 0.731262 1441831998 0.219849 0.641479 -0.072937 0.731262 1441831998 0.219849 0.641479 -0.072937 0.731262 1441831998 0.212402 0.639954 -0.075256 0.734619 1441831998 0.212402 0.639954 -0.075256 0.734619 1441831998 0.212402 0.639954 -0.075256 0.734619 1441831998 0.212402 0.639954 -0.075256 0.734619 1441831998 0.212402 0.639954 -0.075256 0.734619 1441831998 0.212402 0.639954 -0.075256 0.734619 1441831998 0.212402 0.639954 -0.075256 0.734619 1441831998 0.207397 0.639526 -0.075989 0.736328 1441831998 0.207397 0.639526 -0.075989 0.736328 1441831998 0.207397 0.639526 -0.075989 0.736328 1441831998 0.207397 0.639526 -0.075989 0.736328 1441831998 0.207397 0.639526 -0.075989 0.736328 1441831998 0.207397 0.639526 -0.075989 0.736328 1441831998 0.198547 0.640442 -0.068542 0.738708 1441831998 0.198547 0.640442 -0.068542 0.738708 1441831998 0.198547 0.640442 -0.068542 0.738708 1441831998 0.198547 0.640442 -0.068542 0.738708 1441831998 0.198547 0.640442 -0.068542 0.738708 1441831998 0.198547 0.640442 -0.068542 0.738708 1441831998 0.186951 0.639404 -0.055725 0.743652 1441831998 0.186951 0.639404 -0.055725 0.743652 1441831998 0.186951 0.639404 -0.055725 0.743652 1441831998 0.186951 0.639404 -0.055725 0.743652 1441831998 0.186951 0.639404 -0.055725 0.743652 1441831998 0.186951 0.639404 -0.055725 0.743652 1441831998 0.172913 0.635925 -0.044250 0.750732 1441831998 0.172913 0.635925 -0.044250 0.750732 1441831998 0.172913 0.635925 -0.044250 0.750732 1441831998 0.172913 0.635925 -0.044250 0.750732 1441831998 0.172913 0.635925 -0.044250 0.750732 1441831998 0.149475 0.633179 -0.024353 0.758972 1441831998 0.149475 0.633179 -0.024353 0.758972 1441831998 0.149475 0.633179 -0.024353 0.758972 1441831998 0.149475 0.633179 -0.024353 0.758972 1441831998 0.149475 0.633179 -0.024353 0.758972 1441831998 0.149475 0.633179 -0.024353 0.758972 1441831998 0.147522 0.630676 -0.028748 0.761292 1441831998 0.147522 0.630676 -0.028748 0.761292 1441831998 0.147522 0.630676 -0.028748 0.761292 1441831998 0.147522 0.630676 -0.028748 0.761292 1441831998 0.147522 0.630676 -0.028748 0.761292 1441831998 0.147522 0.630676 -0.028748 0.761292 1441831998 0.180054 0.632019 -0.070251 0.750427 1441831998 0.180054 0.632019 -0.070251 0.750427 1441831998 0.180054 0.632019 -0.070251 0.750427 1441831998 0.180054 0.632019 -0.070251 0.750427 1441831998 0.180054 0.632019 -0.070251 0.750427 1441831998 0.180054 0.632019 -0.070251 0.750427 1441831998 0.195984 0.636963 -0.074341 0.741821 1441831998 0.195984 0.636963 -0.074341 0.741821 1441831998 0.195984 0.636963 -0.074341 0.741821 1441831998 0.195984 0.636963 -0.074341 0.741821 1441831998 0.195984 0.636963 -0.074341 0.741821 1441831998 0.195984 0.636963 -0.074341 0.741821 1441831998 0.198425 0.642578 -0.067566 0.736938 1441831998 0.198425 0.642578 -0.067566 0.736938 1441831998 0.201538 0.645264 -0.075317 0.732971 1441831998 0.201538 0.645264 -0.075317 0.732971 1441831998 0.201538 0.645264 -0.075317 0.732971 1441831998 0.201538 0.645264 -0.075317 0.732971 1441831998 0.201538 0.645264 -0.075317 0.732971 1441831998 0.201538 0.645264 -0.075317 0.732971 1441831998 0.201538 0.645264 -0.075317 0.732971 1441831998 0.198669 0.646545 -0.081360 0.731995 1441831998 0.198669 0.646545 -0.081360 0.731995 1441831998 0.198669 0.646545 -0.081360 0.731995 1441831998 0.198669 0.646545 -0.081360 0.731995 1441831998 0.198669 0.646545 -0.081360 0.731995 1441831998 0.198669 0.646545 -0.081360 0.731995 1441831998 0.198730 0.648376 -0.081360 0.730347 1441831998 0.198730 0.648376 -0.081360 0.730347 1441831998 0.198730 0.648376 -0.081360 0.730347 1441831998 0.198730 0.648376 -0.081360 0.730347 1441831998 0.198730 0.648376 -0.081360 0.730347 1441831998 0.198730 0.648376 -0.081360 0.730347 1441831998 0.200745 0.651306 -0.072998 0.728088 1441831998 0.200745 0.651306 -0.072998 0.728088 1441831998 0.200745 0.651306 -0.072998 0.728088 1441831998 0.200745 0.651306 -0.072998 0.728088 1441831998 0.200745 0.651306 -0.072998 0.728088 1441831998 0.199768 0.652832 -0.053040 0.728699 1441831998 0.199768 0.652832 -0.053040 0.728699 1441831998 0.199768 0.652832 -0.053040 0.728699 1441831998 0.199768 0.652832 -0.053040 0.728699 1441831998 0.199768 0.652832 -0.053040 0.728699 1441831998 0.199768 0.652832 -0.053040 0.728699 1441831998 0.193542 0.652222 -0.031799 0.732117 1441831998 0.193542 0.652222 -0.031799 0.732117 1441831999 0.193542 0.652222 -0.031799 0.732117 1441831999 0.193542 0.652222 -0.031799 0.732117 1441831999 0.193542 0.652222 -0.031799 0.732117 1441831999 0.182739 0.646912 -0.016357 0.740051 1441831999 0.182739 0.646912 -0.016357 0.740051 1441831999 0.182739 0.646912 -0.016357 0.740051 1441831999 0.182739 0.646912 -0.016357 0.740051 1441831999 0.182739 0.646912 -0.016357 0.740051 1441831999 0.182739 0.646912 -0.016357 0.740051 1441831999 0.188965 0.638672 -0.029663 0.745239 1441831999 0.188965 0.638672 -0.029663 0.745239 1441831999 0.188965 0.638672 -0.029663 0.745239 1441831999 0.188965 0.638672 -0.029663 0.745239 1441831999 0.188965 0.638672 -0.029663 0.745239 1441831999 0.188965 0.638672 -0.029663 0.745239 1441831999 0.218384 0.637512 -0.057251 0.736511 1441831999 0.218384 0.637512 -0.057251 0.736511 1441831999 0.218384 0.637512 -0.057251 0.736511 1441831999 0.218384 0.637512 -0.057251 0.736511 1441831999 0.218384 0.637512 -0.057251 0.736511 1441831999 0.218384 0.637512 -0.057251 0.736511 1441831999 0.209412 0.636414 -0.041382 0.741150 1441831999 0.209412 0.636414 -0.041382 0.741150 1441831999 0.209412 0.636414 -0.041382 0.741150 1441831999 0.209412 0.636414 -0.041382 0.741150 1441831999 0.209412 0.636414 -0.041382 0.741150 1441831999 0.209412 0.636414 -0.041382 0.741150 1441831999 0.212280 0.636230 -0.038025 0.740662 1441831999 0.212280 0.636230 -0.038025 0.740662 1441831999 0.212280 0.636230 -0.038025 0.740662 1441831999 0.212280 0.636230 -0.038025 0.740662 1441831999 0.212280 0.636230 -0.038025 0.740662 1441831999 0.212280 0.636230 -0.038025 0.740662 1441831999 0.218628 0.633850 -0.052612 0.739990 1441831999 0.218628 0.633850 -0.052612 0.739990 1441831999 0.218628 0.633850 -0.052612 0.739990 1441831999 0.218628 0.633850 -0.052612 0.739990 1441831999 0.218628 0.633850 -0.052612 0.739990 1441831999 0.218628 0.633850 -0.052612 0.739990 1441831999 0.218628 0.633850 -0.052612 0.739990 1441831999 0.215210 0.632874 -0.056702 0.741516 1441831999 0.215210 0.632874 -0.056702 0.741516 1441831999 0.215210 0.632874 -0.056702 0.741516 1441831999 0.215210 0.632874 -0.056702 0.741516 1441831999 0.215210 0.632874 -0.056702 0.741516 1441831999 0.215210 0.632874 -0.056702 0.741516 1441831999 0.215515 0.634399 -0.057434 0.740051 1441831999 0.215515 0.634399 -0.057434 0.740051 1441831999 0.215515 0.634399 -0.057434 0.740051 1441831999 0.215515 0.634399 -0.057434 0.740051 1441831999 0.215515 0.634399 -0.057434 0.740051 1441831999 0.215515 0.634399 -0.057434 0.740051 1441831999 0.218140 0.636414 -0.062256 0.737183 1441831999 0.218140 0.636414 -0.062256 0.737183 1441831999 0.218140 0.636414 -0.062256 0.737183 1441831999 0.218140 0.636414 -0.062256 0.737183 1441831999 0.214233 0.636841 -0.056396 0.738403 1441831999 0.214233 0.636841 -0.056396 0.738403 1441831999 0.214233 0.636841 -0.056396 0.738403 1441831999 0.214233 0.636841 -0.056396 0.738403 1441831999 0.214233 0.636841 -0.056396 0.738403 1441831999 0.214233 0.636841 -0.056396 0.738403 1441831999 0.212769 0.634949 -0.042908 0.741394 1441831999 0.212769 0.634949 -0.042908 0.741394 1441831999 0.212769 0.634949 -0.042908 0.741394 1441831999 0.212769 0.634949 -0.042908 0.741394 1441831999 0.206726 0.631042 -0.027344 0.747131 1441831999 0.206726 0.631042 -0.027344 0.747131 1441831999 0.206726 0.631042 -0.027344 0.747131 1441831999 0.206726 0.631042 -0.027344 0.747131 1441831999 0.206726 0.631042 -0.027344 0.747131 1441831999 0.206726 0.631042 -0.027344 0.747131 1441831999 0.206726 0.631042 -0.027344 0.747131 1441831999 0.207397 0.626709 -0.017883 0.750854 1441831999 0.207397 0.626709 -0.017883 0.750854 1441831999 0.207397 0.626709 -0.017883 0.750854 1441831999 0.207397 0.626709 -0.017883 0.750854 1441831999 0.215820 0.625488 -0.033081 0.748962 1441831999 0.215820 0.625488 -0.033081 0.748962 1441831999 0.215820 0.625488 -0.033081 0.748962 1441831999 0.221436 0.623352 -0.033569 0.749146 1441831999 0.221436 0.623352 -0.033569 0.749146 1441831999 0.221436 0.623352 -0.033569 0.749146 1441831999 0.227722 0.622803 -0.039978 0.747375 1441831999 0.227722 0.622803 -0.039978 0.747375 1441831999 0.227722 0.622803 -0.039978 0.747375 1441831999 0.227722 0.622803 -0.039978 0.747375 1441831999 0.227722 0.622803 -0.039978 0.747375 1441831999 0.227722 0.622803 -0.039978 0.747375 1441831999 0.230286 0.622253 -0.053711 0.746155 1441831999 0.230286 0.622253 -0.053711 0.746155 1441831999 0.230286 0.622253 -0.053711 0.746155 1441831999 0.230286 0.622253 -0.053711 0.746155 1441831999 0.230286 0.622253 -0.053711 0.746155 1441831999 0.230286 0.622253 -0.053711 0.746155 1441831999 0.226074 0.624023 -0.056763 0.745728 1441831999 0.226074 0.624023 -0.056763 0.745728 1441831999 0.226074 0.624023 -0.056763 0.745728 1441831999 0.226074 0.624023 -0.056763 0.745728 1441832000 0.226074 0.624023 -0.056763 0.745728 1441832000 0.226074 0.624023 -0.056763 0.745728 1441832000 0.226074 0.624023 -0.056763 0.745728 1441832000 0.225220 0.625549 -0.059326 0.744507 1441832000 0.225220 0.625549 -0.059326 0.744507 1441832000 0.225220 0.625549 -0.059326 0.744507 1441832000 0.225220 0.625549 -0.059326 0.744507 1441832000 0.225220 0.625549 -0.059326 0.744507 1441832000 0.223755 0.627441 -0.063049 0.743103 1441832000 0.223755 0.627441 -0.063049 0.743103 1441832000 0.223755 0.627441 -0.063049 0.743103 1441832000 0.223755 0.627441 -0.063049 0.743103 1441832000 0.223755 0.627441 -0.063049 0.743103 1441832000 0.223755 0.627441 -0.063049 0.743103 1441832000 0.223755 0.627441 -0.063049 0.743103 1441832000 0.217834 0.629822 -0.062500 0.742859 1441832000 0.217834 0.629822 -0.062500 0.742859 1441832000 0.217834 0.629822 -0.062500 0.742859 1441832000 0.217834 0.629822 -0.062500 0.742859 1441832000 0.217834 0.629822 -0.062500 0.742859 1441832000 0.217834 0.629822 -0.062500 0.742859 1441832000 0.208130 0.631287 -0.072510 0.743530 1441832000 0.208130 0.631287 -0.072510 0.743530 1441832000 0.208130 0.631287 -0.072510 0.743530 1441832000 
0.278687 0.646851 -0.039124 0.708679 1441832002 0.332947 0.601318 -0.104553 0.718689 1441832002 0.332947 0.601318 -0.104553 0.718689 1441832002 0.332947 0.601318 -0.104553 0.718689 1441832002 0.332947 0.601318 -0.104553 0.718689 1441832002 0.332947 0.601318 -0.104553 0.718689 1441832002 0.332947 0.601318 -0.104553 0.718689 1441832002 0.364319 0.515747 -0.205200 0.747742 1441832002 0.364319 0.515747 -0.205200 0.747742 1441832002 0.364319 0.515747 -0.205200 0.747742 1441832002 0.364319 0.515747 -0.205200 0.747742 1441832002 0.364319 0.515747 -0.205200 0.747742 1441832002 0.364319 0.515747 -0.205200 0.747742 1441832002 0.319641 0.405701 -0.330322 0.789978 1441832002 0.319641 0.405701 -0.330322 0.789978 1441832002 0.319641 0.405701 -0.330322 0.789978 1441832002 0.319641 0.405701 -0.330322 0.789978 1441832002 0.319641 0.405701 -0.330322 0.789978 1441832002 0.319641 0.405701 -0.330322 0.789978 1441832002 0.250732 0.285645 -0.436890 0.815247 1441832002 0.250732 0.285645 -0.436890 0.815247 1441832002 0.250732 0.285645 -0.436890 0.815247 1441832002 0.250732 0.285645 -0.436890 0.815247 1441832002 0.250732 0.285645 -0.436890 0.815247 1441832002 0.250732 0.285645 -0.436890 0.815247 1441832002 0.182922 0.207947 -0.485840 0.828979 1441832002 0.182922 0.207947 -0.485840 0.828979 1441832002 0.182922 0.207947 -0.485840 0.828979 1441832002 0.182922 0.207947 -0.485840 0.828979 1441832002 0.182922 0.207947 -0.485840 0.828979 1441832002 0.182922 0.207947 -0.485840 0.828979 1441832002 0.135010 0.164856 -0.522888 0.825317 1441832003 0.135010 0.164856 -0.522888 0.825317 1441832003 0.135010 0.164856 -0.522888 0.825317 1441832003 0.135010 0.164856 -0.522888 0.825317 1441832003 0.135010 0.164856 -0.522888 0.825317 1441832003 0.135010 0.164856 -0.522888 0.825317 1441832003 0.049194 0.156555 -0.543335 0.823303 1441832003 0.049194 0.156555 -0.543335 0.823303 1441832003 0.049194 0.156555 -0.543335 0.823303 1441832003 0.049194 0.156555 -0.543335 0.823303 1441832003 0.049194 0.156555 -0.543335 0.823303 1441832003 0.049194 0.156555 -0.543335 0.823303 1441832003 -0.070923 0.142944 -0.432678 0.887329 1441832003 -0.070923 0.142944 -0.432678 0.887329 1441832003 -0.070923 0.142944 -0.432678 0.887329 1441832003 -0.070923 0.142944 -0.432678 0.887329 1441832003 -0.070923 0.142944 -0.432678 0.887329 1441832003 -0.070923 0.142944 -0.432678 0.887329 1441832003 -0.125671 0.056519 -0.278320 0.950500 1441832003 -0.125671 0.056519 -0.278320 0.950500 1441832003 -0.125671 0.056519 -0.278320 0.950500 1441832003 -0.125671 0.056519 -0.278320 0.950500 1441832003 -0.125671 0.056519 -0.278320 0.950500 1441832003 -0.125671 0.056519 -0.278320 0.950500 1441832003 -0.190247 0.000916 -0.280029 0.940918 1441832003 -0.190247 0.000916 -0.280029 0.940918 1441832003 -0.190247 0.000916 -0.280029 0.940918 1441832003 -0.190247 0.000916 -0.280029 0.940918 1441832003 -0.190247 0.000916 -0.280029 0.940918 1441832003 -0.190247 0.000916 -0.280029 0.940918 1441832003 -0.151245 0.022766 -0.163330 0.974609 1441832003 -0.151245 0.022766 -0.163330 0.974609 1441832003 -0.151245 0.022766 -0.163330 0.974609 1441832003 -0.151245 0.022766 -0.163330 0.974609 1441832003 -0.151245 0.022766 -0.163330 0.974609 1441832003 -0.103088 0.083984 -0.167175 0.976868 1441832003 -0.103088 0.083984 -0.167175 0.976868 1441832003 -0.103088 0.083984 -0.167175 0.976868 1441832003 -0.103088 0.083984 -0.167175 0.976868 1441832003 -0.103088 0.083984 -0.167175 0.976868 1441832003 -0.028259 0.163574 -0.341309 0.925171 1441832003 -0.028259 0.163574 -0.341309 0.925171 1441832003 -0.028259 0.163574 -0.341309 0.925171 1441832003 -0.028259 0.163574 -0.341309 0.925171 1441832003 -0.028259 0.163574 -0.341309 0.925171 1441832003 -0.028259 0.163574 -0.341309 0.925171 1441832003 0.021179 0.167358 -0.367798 0.914429 1441832003 0.021179 0.167358 -0.367798 0.914429 1441832003 0.021179 0.167358 -0.367798 0.914429 1441832003 0.021179 0.167358 -0.367798 0.914429 1441832003 0.021179 0.167358 -0.367798 0.914429 1441832003 0.021179 0.167358 -0.367798 0.914429 1441832003 0.021179 0.167358 -0.367798 0.914429 1441832003 0.064087 0.142944 -0.307678 0.938477 1441832003 0.064087 0.142944 -0.307678 0.938477 1441832003 0.064087 0.142944 -0.307678 0.938477 1441832003 0.064087 0.142944 -0.307678 0.938477 1441832003 0.064087 0.142944 -0.307678 0.938477 1441832003 0.119873 0.110657 -0.389099 0.906616 1441832003 0.119873 0.110657 -0.389099 0.906616 1441832003 0.119873 0.110657 -0.389099 0.906616 1441832003 0.119873 0.110657 -0.389099 0.906616 1441832003 0.119873 0.110657 -0.389099 0.906616 1441832003 0.143005 0.098633 -0.492920 0.852539 1441832003 0.143005 0.098633 -0.492920 0.852539 1441832003 0.143005 0.098633 -0.492920 0.852539 1441832003 0.143005 0.098633 -0.492920 0.852539 1441832003 0.110107 0.095459 -0.526123 0.837830 1441832003 0.110107 0.095459 -0.526123 0.837830 1441832003 0.110107 0.095459 -0.526123 0.837830 1441832003 0.110107 0.095459 -0.526123 0.837830 1441832003 0.110107 0.095459 -0.526123 0.837830 1441832003 0.110107 0.095459 -0.526123 0.837830 1441832003 0.020447 0.120789 -0.491760 0.862061 1441832003 0.020447 0.120789 -0.491760 0.862061 1441832003 0.020447 0.120789 -0.491760 0.862061 1441832003 0.020447 0.120789 -0.491760 0.862061 1441832003 -0.125061 0.161865 -0.408020 0.889771 1441832003 -0.125061 0.161865 -0.408020 0.889771 1441832003 -0.125061 0.161865 -0.408020 0.889771 1441832003 -0.125061 0.161865 -0.408020 0.889771 1441832003 -0.125061 0.161865 -0.408020 0.889771 1441832003 -0.125061 0.161865 -0.408020 0.889771 1441832003 -0.205261 0.098328 -0.379089 0.896912 1441832003 -0.205261 0.098328 -0.379089 0.896912 1441832003 -0.205261 0.098328 -0.379089 0.896912 1441832003 -0.205261 0.098328 -0.379089 0.896912 1441832003 -0.205261 0.098328 -0.379089 0.896912 1441832003 -0.205261 0.098328 -0.379089 0.896912 1441832003 -0.222473 0.073669 -0.250732 0.939209 1441832003 -0.222473 0.073669 -0.250732 0.939209 1441832003 -0.222473 0.073669 -0.250732 0.939209 1441832003 -0.222473 0.073669 -0.250732 0.939209 1441832003 -0.222473 0.073669 -0.250732 0.939209 1441832003 -0.222473 0.073669 -0.250732 0.939209 1441832003 -0.170105 0.164978 -0.196960 0.951294 1441832003 -0.170105 0.164978 -0.196960 0.951294 1441832003 -0.170105 0.164978 -0.196960 0.951294 1441832003 -0.170105 0.164978 -0.196960 0.951294 1441832003 -0.170105 0.164978 -0.196960 0.951294 1441832003 -0.170105 0.164978 -0.196960 0.951294 1441832003 -0.089111 0.261475 -0.336914 0.900085 1441832003 -0.089111 0.261475 -0.336914 0.900085 1441832004 -0.089111 0.261475 -0.336914 0.900085 1441832004 -0.089111 0.261475 -0.336914 0.900085 1441832004 -0.089111 0.261475 -0.336914 0.900085 1441832004 -0.089111 0.261475 -0.336914 0.900085 1441832004 -0.021667 0.294983 -0.368408 0.881348 1441832004 -0.021667 0.294983 -0.368408 0.881348 1441832004 -0.021667 0.294983 -0.368408 0.881348 1441832004 -0.021667 0.294983 -0.368408 0.881348 1441832004 -0.021667 0.294983 -0.368408 0.881348 1441832004 -0.021667 0.294983 -0.368408 0.881348 1441832004 -0.021667 0.294983 -0.368408 0.881348 1441832004 -0.007996 0.258850 -0.327698 0.908569 1441832004 -0.007996 0.258850 -0.327698 0.908569 1441832004 -0.007996 0.258850 -0.327698 0.908569 1441832004 -0.007996 0.258850 -0.327698 0.908569 1441832004 -0.007996 0.258850 -0.327698 0.908569 1441832004 -0.007996 0.258850 -0.327698 0.908569 1441832004 0.028809 0.216125 -0.354065 0.909424 1441832004 0.028809 0.216125 -0.354065 0.909424 1441832004 0.028809 0.216125 -0.354065 0.909424 1441832004 0.028809 0.216125 -0.354065 0.909424 1441832004 0.028809 0.216125 -0.354065 0.909424 1441832004 0.028809 0.216125 -0.354065 0.909424 1441832004 0.028809 0.216125 -0.354065 0.909424 1441832004 0.059753 0.172913 -0.455322 0.871338 1441832004 0.059753 0.172913 -0.455322 0.871338 1441832004 0.059753 0.172913 -0.455322 0.871338 1441832004 0.059753 0.172913 -0.455322 0.871338 1441832004 0.059753 0.172913 -0.455322 0.871338 1441832004 0.043457 0.145996 -0.515686 0.843140 1441832004 0.043457 0.145996 -0.515686 0.843140 1441832004 0.043457 0.145996 -0.515686 0.843140 1441832004 0.043457 0.145996 -0.515686 0.843140 1441832004 0.043457 0.145996 -0.515686 0.843140 1441832004 0.043457 0.145996 -0.515686 0.843140 1441832004 0.043457 0.145996 -0.515686 0.843140 1441832004 -0.026245 0.131958 -0.477417 0.868286 1441832004 -0.026245 0.131958 -0.477417 0.868286 1441832004 -0.026245 0.131958 -0.477417 0.868286 1441832004 -0.026245 0.131958 -0.477417 0.868286 1441832004 -0.026245 0.131958 -0.477417 0.868286 1441832004 -0.026245 0.131958 -0.477417 0.868286 1441832004 -0.116577 0.118774 -0.335938 0.927063 1441832004 -0.116577 0.118774 -0.335938 0.927063 1441832004 -0.116577 0.118774 -0.335938 0.927063 1441832004 -0.116577 0.118774 -0.335938 0.927063 1441832004 -0.116577 0.118774 -0.335938 0.927063 1441832004 -0.116577 0.118774 -0.335938 0.927063 1441832004 -0.175110 0.064331 -0.283020 0.940796 1441832004 -0.175110 0.064331 -0.283020 0.940796 1441832004 -0.175110 0.064331 -0.283020 0.940796 1441832004 -0.175110 0.064331 -0.283020 0.940796 1441832004 -0.175110 0.064331 -0.283020 0.940796 1441832004 -0.175110 0.064331 -0.283020 0.940796 1441832004 -0.238953 0.023804 -0.268799 0.932800 1441832004 -0.238953 0.023804 -0.268799 0.932800 1441832004 -0.238953 0.023804 -0.268799 0.932800 1441832004 -0.238953 0.023804 -0.268799 0.932800 1441832004 -0.238953 0.023804 -0.268799 0.932800 1441832004 -0.238953 0.023804 -0.268799 0.932800 1441832004 -0.202515 0.069824 -0.146667 0.965698 1441832004 -0.202515 0.069824 -0.146667 0.965698 1441832004 -0.202515 0.069824 -0.146667 0.965698 1441832004 -0.202515 0.069824 -0.146667 0.965698 1441832004 -0.202515 0.069824 -0.146667 0.965698 1441832004 -0.154602 0.142273 -0.222778 0.951904 1441832004 -0.154602 0.142273 -0.222778 0.951904 1441832004 -0.154602 0.142273 -0.222778 0.951904 1441832004 -0.154602 0.142273 -0.222778 0.951904 1441832004 -0.154602 0.142273 -0.222778 0.951904 1441832004 -0.154602 0.142273 -0.222778 0.951904 1441832004 -0.071655 0.209045 -0.313721 0.923401 1441832004 -0.071655 0.209045 -0.313721 0.923401 1441832004 -0.071655 0.209045 -0.313721 0.923401 1441832004 -0.071655 0.209045 -0.313721 0.923401 1441832004 -0.071655 0.209045 -0.313721 0.923401 1441832004 -0.020691 0.198853 -0.297241 0.933594 1441832004 -0.020691 0.198853 -0.297241 0.933594 1441832004 -0.020691 0.198853 -0.297241 0.933594 1441832004 0.016846 0.164917 -0.287109 0.943420 1441832004 0.016846 0.164917 -0.287109 0.943420 1441832004 0.016846 0.164917 -0.287109 0.943420 1441832004 0.016846 0.164917 -0.287109 0.943420 1441832004 0.016846 0.164917 -0.287109 0.943420 1441832004 0.016846 0.164917 -0.287109 0.943420 1441832004 0.060791 0.131287 -0.374878 0.915710 1441832004 0.060791 0.131287 -0.374878 0.915710 1441832004 0.060791 0.131287 -0.374878 0.915710 1441832004 0.060791 0.131287 -0.374878 0.915710 1441832004 0.060791 0.131287 -0.374878 0.915710 1441832004 0.060791 0.131287 -0.374878 0.915710 1441832004 0.060791 0.131287 -0.374878 0.915710 1441832004 0.066772 0.133118 -0.499634 0.853333 1441832004 0.066772 0.133118 -0.499634 0.853333 1441832004 0.066772 0.133118 -0.499634 0.853333 1441832004 0.066772 0.133118 -0.499634 0.853333 1441832004 0.066772 0.133118 -0.499634 0.853333 1441832004 0.066772 0.133118 -0.499634 0.853333 1441832004 0.015747 0.134460 -0.540894 0.830078 1441832004 0.015747 0.134460 -0.540894 0.830078 1441832004 0.015747 0.134460 -0.540894 0.830078 1441832004 0.015747 0.134460 -0.540894 0.830078 1441832004 0.015747 0.134460 -0.540894 0.830078 1441832004 0.015747 0.134460 -0.540894 0.830078 1441832004 -0.055115 0.138123 -0.468567 0.870789 1441832004 -0.055115 0.138123 -0.468567 0.870789 1441832004 -0.055115 0.138123 -0.468567 0.870789 1441832005 -0.055115 0.138123 -0.468567 0.870789 1441832005 -0.055115 0.138123 -0.468567 0.870789 1441832005 -0.055115 0.138123 -0.468567 0.870789 1441832005 -0.143677 0.124634 -0.303467 0.933655 1441832005 -0.143677 0.124634 -0.303467 0.933655 1441832005 -0.143677 0.124634 -0.303467 0.933655 1441832005 -0.143677 0.124634 -0.303467 0.933655 1441832005 -0.143677 0.124634 -0.303467 0.933655 1441832005 -0.143677 0.124634 -0.303467 0.933655 1441832005 -0.195435 0.101807 -0.300049 0.928101 1441832005 -0.195435 0.101807 -0.300049 0.928101 1441832005 -0.195435 0.101807 -0.300049 0.928101 1441832005 -0.195435 0.101807 -0.300049 0.928101 1441832005 -0.195435 0.101807 -0.300049 0.928101 1441832005 -0.195435 0.101807 -0.300049 0.928101 1441832005 -0.195435 0.101807 -0.300049 0.928101 1441832005 -0.232605 0.025818 -0.255188 0.938110 1441832005 -0.232605 0.025818 -0.255188 0.938110 1441832005 -0.232605 0.025818 -0.255188 0.938110 1441832005 -0.232605 0.025818 -0.255188 0.938110 1441832005 -0.232605 0.025818 -0.255188 0.938110 1441832005 -0.232605 0.025818 -0.255188 0.938110 1441832005 -0.177734 0.096313 -0.153748 0.967163 1441832005 -0.177734 0.096313 -0.153748 0.967163 1441832005 -0.177734 0.096313 -0.153748 0.967163 1441832005 -0.177734 0.096313 -0.153748 0.967163 1441832005 -0.177734 0.096313 -0.153748 0.967163 1441832005 -0.177734 0.096313 -0.153748 0.967163 1441832005 -0.108826 0.181152 -0.281616 0.935974 1441832005 -0.108826 0.181152 -0.281616 0.935974 1441832005 -0.108826 0.181152 -0.281616 0.935974 1441832005 -0.108826 0.181152 -0.281616 0.935974 1441832005 -0.108826 0.181152 -0.281616 0.935974 1441832005 -0.108826 0.181152 -0.281616 0.935974 1441832005 -0.033813 0.224426 -0.367126 0.902039 1441832005 -0.033813 0.224426 -0.367126 0.902039 1441832005 -0.033813 0.224426 -0.367126 0.902039 1441832005 -0.033813 0.224426 -0.367126 0.902039 1441832005 -0.033813 0.224426 -0.367126 0.902039 1441832005 -0.012390 0.197144 -0.337585 0.920288 1441832005 -0.012390 0.197144 -0.337585 0.920288 1441832005 -0.012390 0.197144 -0.337585 0.920288 1441832005 -0.012390 0.197144 -0.337585 0.920288 1441832005 -0.012390 0.197144 -0.337585 0.920288 1441832005 -0.012390 0.197144 -0.337585 0.920288 1441832005 0.015625 0.161743 -0.323364 0.932190 1441832005 0.015625 0.161743 -0.323364 0.932190 1441832005 0.015625 0.161743 -0.323364 0.932190 1441832005 0.042969 0.133789 -0.412415 0.900085 1441832005 0.042969 0.133789 -0.412415 0.900085 1441832005 0.042969 0.133789 -0.412415 0.900085 1441832005 0.042969 0.133789 -0.412415 0.900085 1441832005 0.042969 0.133789 -0.412415 0.900085 1441832005 0.030151 0.131653 -0.493530 0.859131 1441832005 0.030151 0.131653 -0.493530 0.859131 1441832005 0.030151 0.131653 -0.493530 0.859131 1441832005 0.030151 0.131653 -0.493530 0.859131 1441832005 0.030151 0.131653 -0.493530 0.859131 1441832005 0.030151 0.131653 -0.493530 0.859131 1441832005 -0.021606 0.140808 -0.495117 0.857056 1441832005 -0.021606 0.140808 -0.495117 0.857056 1441832005 -0.021606 0.140808 -0.495117 0.857056 1441832005 -0.021606 0.140808 -0.495117 0.857056 1441832005 -0.021606 0.140808 -0.495117 0.857056 1441832005 -0.021606 0.140808 -0.495117 0.857056 1441832005 -0.104858 0.150635 -0.389343 0.902588 1441832005 -0.104858 0.150635 -0.389343 0.902588 1441832005 -0.104858 0.150635 -0.389343 0.902588 1441832005 -0.104858 0.150635 -0.389343 0.902588 1441832005 -0.104858 0.150635 -0.389343 0.902588 1441832005 -0.104858 0.150635 -0.389343 0.902588 1441832005 -0.166382 0.141357 -0.289429 0.931946 1441832005 -0.166382 0.141357 -0.289429 0.931946 1441832005 -0.166382 0.141357 -0.289429 0.931946 1441832005 -0.166382 0.141357 -0.289429 0.931946 1441832005 -0.166382 0.141357 -0.289429 0.931946 1441832005 -0.166382 0.141357 -0.289429 0.931946 1441832005 -0.166382 0.141357 -0.289429 0.931946 1441832005 -0.223755 0.082886 -0.306702 0.921387 1441832005 -0.223755 0.082886 -0.306702 0.921387 1441832005 -0.223755 0.082886 -0.306702 0.921387 1441832005 -0.223755 0.082886 -0.306702 0.921387 1441832005 -0.223755 0.082886 -0.306702 0.921387 1441832005 -0.188782 0.089294 -0.161926 0.964417 1441832005 -0.188782 0.089294 -0.161926 0.964417 1441832005 -0.188782 0.089294 -0.161926 0.964417 1441832005 -0.188782 0.089294 -0.161926 0.964417 1441832005 -0.188782 0.089294 -0.161926 0.964417 1441832005 -0.188782 0.089294 -0.161926 0.964417 1441832005 -0.139099 0.154602 -0.181946 0.961060 1441832005 -0.139099 0.154602 -0.181946 0.961060 1441832005 -0.139099 0.154602 -0.181946 0.961060 1441832005 -0.139099 0.154602 -0.181946 0.961060 1441832005 -0.062378 0.226440 -0.320313 0.917725 1441832005 -0.062378 0.226440 -0.320313 0.917725 1441832005 -0.062378 0.226440 -0.320313 0.917725 1441832005 -0.062378 0.226440 -0.320313 0.917725 1441832005 -0.062378 0.226440 -0.320313 0.917725 1441832005 -0.062378 0.226440 -0.320313 0.917725 1441832005 -0.062378 0.226440 -0.320313 0.917725 1441832005 -0.025146 0.220703 -0.335205 0.915527 1441832005 -0.025146 0.220703 -0.335205 0.915527 1441832005 -0.025146 0.220703 -0.335205 0.915527 1441832005 -0.025146 0.220703 -0.335205 0.915527 1441832006 -0.025146 0.220703 -0.335205 0.915527 1441832006 -0.025146 0.220703 -0.335205 0.915527 1441832006 -0.016235 0.184265 -0.292358 0.938232 1441832006 -0.016235 0.184265 -0.292358 0.938232 1441832006 -0.016235 0.184265 -0.292358 0.938232 1441832006 -0.016235 0.184265 -0.292358 0.938232 1441832006 -0.016235 0.184265 -0.292358 0.938232 1441832006 -0.016235 0.184265 -0.292358 0.938232 1441832006 -0.016235 0.184265 -0.292358 0.938232 1441832006 0.011108 0.154602 -0.356262 0.921387 1441832006 0.011108 0.154602 -0.356262 0.921387 1441832006 0.011108 0.154602 -0.356262 0.921387 1441832006 0.011108 0.154602 -0.356262 0.921387 1441832006 0.011108 0.154602 -0.356262 0.921387 1441832006 0.011108 0.154602 -0.356262 0.921387 1441832006 0.011108 0.154602 -0.356262 0.921387 1441832006 0.016724 0.141663 -0.439758 0.886658 1441832006 0.016724 0.141663 -0.439758 0.886658 1441832006 0.016724 0.141663 -0.439758 0.886658 1441832006 0.016724 0.141663 -0.439758 0.886658 1441832006 0.016724 0.141663 -0.439758 0.886658 1441832006 0.016724 0.141663 -0.439758 0.886658 1441832006 -0.014343 0.139587 -0.440247 0.886841 1441832006 -0.014343 0.139587 -0.440247 0.886841 1441832006 -0.014343 0.139587 -0.440247 0.886841 1441832006 -0.014343 0.139587 -0.440247 0.886841 1441832006 -0.014343 0.139587 -0.440247 0.886841 1441832006 -0.081909 0.145996 -0.347229 0.922729 1441832006 -0.081909 0.145996 -0.347229 0.922729 1441832006 -0.081909 0.145996 -0.347229 0.922729 1441832006 -0.081909 0.145996 -0.347229 0.922729 1441832006 -0.081909 0.145996 -0.347229 0.922729 1441832006 -0.081909 0.145996 -0.347229 0.922729 1441832006 -0.151550 0.139221 -0.242310 0.948120 1441832006 -0.151550 0.139221 -0.242310 0.948120 1441832006 -0.151550 0.139221 -0.242310 0.948120 1441832006 -0.151550 0.139221 -0.242310 0.948120 1441832006 -0.151550 0.139221 -0.242310 0.948120 1441832006 -0.224304 0.109680 -0.263123 0.931885 1441832006 -0.224304 0.109680 -0.263123 0.931885 1441832006 -0.224304 0.109680 -0.263123 0.931885 1441832006 -0.224304 0.109680 -0.263123 0.931885 1441832006 -0.224304 0.109680 -0.263123 0.931885 1441832006 -0.224304 0.109680 -0.263123 0.931885 1441832006 -0.171631 0.148926 -0.161438 0.960327 1441832006 -0.171631 0.148926 -0.161438 0.960327 1441832006 -0.171631 0.148926 -0.161438 0.960327 1441832006 -0.171631 0.148926 -0.161438 0.960327 1441832006 -0.171631 0.148926 -0.161438 0.960327 1441832006 -0.171631 0.148926 -0.161438 0.960327 1441832006 -0.171631 0.148926 -0.161438 0.960327 1441832006 -0.112183 0.230957 -0.178345 0.949829 1441832006 -0.112183 0.230957 -0.178345 0.949829 1441832006 -0.112183 0.230957 -0.178345 0.949829 1441832006 -0.112183 0.230957 -0.178345 0.949829 1441832006 -0.112183 0.230957 -0.178345 0.949829 1441832006 -0.112183 0.230957 -0.178345 0.949829 1441832006 -0.026367 0.299072 -0.305603 0.903564 1441832006 -0.026367 0.299072 -0.305603 0.903564 1441832006 -0.026367 0.299072 -0.305603 0.903564 1441832006 -0.026367 0.299072 -0.305603 0.903564 1441832006 -0.026367 0.299072 -0.305603 0.903564 1441832006 -0.026367 0.299072 -0.305603 0.903564 1441832006 0.002441 0.287842 -0.335938 0.896790 1441832006 0.002441 0.287842 -0.335938 0.896790 1441832006 0.002441 0.287842 -0.335938 0.896790 1441832006 0.002441 0.287842 -0.335938 0.896790 1441832006 0.002441 0.287842 -0.335938 0.896790 1441832006 0.002441 0.287842 -0.335938 0.896790 1441832006 0.000916 0.236206 -0.308167 0.921509 1441832006 0.000916 0.236206 -0.308167 0.921509 1441832006 0.000916 0.236206 -0.308167 0.921509 1441832006 0.000916 0.236206 -0.308167 0.921509 1441832006 0.000916 0.236206 -0.308167 0.921509 1441832006 0.000916 0.236206 -0.308167 0.921509 1441832006 0.018799 0.195496 -0.371765 0.907288 1441832006 0.018799 0.195496 -0.371765 0.907288 1441832006 0.018799 0.195496 -0.371765 0.907288 1441832006 0.018799 0.195496 -0.371765 0.907288 1441832006 0.018799 0.195496 -0.371765 0.907288 1441832006 0.018799 0.195496 -0.371765 0.907288 1441832006 0.018799 0.195496 -0.371765 0.907288 1441832006 0.004150 0.173096 -0.453796 0.874084 1441832006 0.004150 0.173096 -0.453796 0.874084 1441832006 0.004150 0.173096 -0.453796 0.874084 1441832006 0.004150 0.173096 -0.453796 0.874084 1441832006 0.004150 0.173096 -0.453796 0.874084 1441832006 -0.031067 0.160400 -0.441772 0.882080 1441832006 -0.031067 0.160400 -0.441772 0.882080 1441832006 -0.031067 0.160400 -0.441772 0.882080 1441832006 -0.031067 0.160400 -0.441772 0.882080 1441832006 -0.031067 0.160400 -0.441772 0.882080 1441832006 -0.031067 0.160400 -0.441772 0.882080 1441832006 -0.095398 0.151978 -0.363098 0.914307 1441832006 -0.095398 0.151978 -0.363098 0.914307 1441832006 -0.095398 0.151978 -0.363098 0.914307 1441832006 -0.095398 0.151978 -0.363098 0.914307 1441832006 -0.095398 0.151978 -0.363098 0.914307 1441832006 -0.095398 0.151978 -0.363098 0.914307 1441832006 -0.149658 0.150024 -0.259460 0.942200 1441832006 -0.149658 0.150024 -0.259460 0.942200 1441832006 -0.149658 0.150024 -0.259460 0.942200 1441832006 -0.149658 0.150024 -0.259460 0.942200 1441832006 -0.149658 0.150024 -0.259460 0.942200 1441832006 -0.149658 0.150024 -0.259460 0.942200 1441832006 -0.196350 0.124390 -0.303406 0.924072 1441832006 -0.196350 0.124390 -0.303406 0.924072 1441832006 -0.196350 0.124390 -0.303406 0.924072 1441832006 -0.196350 0.124390 -0.303406 0.924072 1441832006 -0.196350 0.124390 -0.303406 0.924072 1441832007 -0.196350 0.124390 -0.303406 0.924072 1441832007 -0.175903 0.104614 -0.152771 0.966797 1441832007 -0.175903 0.104614 -0.152771 0.966797 1441832007 -0.175903 0.104614 -0.152771 0.966797 1441832007 -0.175903 0.104614 -0.152771 0.966797 1441832007 -0.175903 0.104614 -0.152771 0.966797 1441832007 -0.175903 0.104614 -0.152771 0.966797 1441832007 -0.117493 0.173828 -0.155884 0.965210 1441832007 -0.117493 0.173828 -0.155884 0.965210 1441832007 -0.117493 0.173828 -0.155884 0.965210 1441832007 -0.117493 0.173828 -0.155884 0.965210 1441832007 -0.117493 0.173828 -0.155884 0.965210 1441832007 -0.117493 0.173828 -0.155884 0.965210 1441832007 -0.117493 0.173828 -0.155884 0.965210 1441832007 -0.043335 0.220215 -0.293335 0.929260 1441832007 -0.043335 0.220215 -0.293335 0.929260 1441832007 -0.043335 0.220215 -0.293335 0.929260 1441832007 -0.043335 0.220215 -0.293335 0.929260 1441832007 -0.043335 0.220215 -0.293335 0.929260 1441832007 -0.043335 0.220215 -0.293335 0.929260 1441832007 -0.008972 0.218506 -0.332336 0.917419 1441832007 -0.008972 0.218506 -0.332336 0.917419 1441832007 -0.008972 0.218506 -0.332336 0.917419 1441832007 -0.008972 0.218506 -0.332336 0.917419 1441832007 -0.008972 0.218506 -0.332336 0.917419 1441832007 -0.008972 0.218506 -0.332336 0.917419 1441832007 -0.004395 0.179199 -0.296204 0.938110 1441832007 -0.004395 0.179199 -0.296204 0.938110 1441832007 -0.004395 0.179199 -0.296204 0.938110 1441832007 -0.004395 0.179199 -0.296204 0.938110 1441832007 0.014587 0.148376 -0.365173 0.918884 1441832007 0.014587 0.148376 -0.365173 0.918884 1441832007 0.014587 0.148376 -0.365173 0.918884 1441832007 0.014587 0.148376 -0.365173 0.918884 1441832007 0.014587 0.148376 -0.365173 0.918884 1441832007 0.014587 0.148376 -0.365173 0.918884 1441832007 0.011169 0.138855 -0.447388 0.883362 1441832007 0.011169 0.138855 -0.447388 0.883362 1441832007 0.011169 0.138855 -0.447388 0.883362 1441832007 0.011169 0.138855 -0.447388 0.883362 1441832007 0.011169 0.138855 -0.447388 0.883362 1441832007 0.011169 0.138855 -0.447388 0.883362 1441832007 -0.027588 0.139648 -0.461853 0.875427 1441832007 -0.027588 0.139648 -0.461853 0.875427 1441832007 -0.027588 0.139648 -0.461853 0.875427 1441832007 -0.027588 0.139648 -0.461853 0.875427 1441832007 -0.087891 0.139038 -0.378296 0.910950 1441832007 -0.087891 0.139038 -0.378296 0.910950 1441832007 -0.087891 0.139038 -0.378296 0.910950 1441832007 -0.087891 0.139038 -0.378296 0.910950 1441832007 -0.087891 0.139038 -0.378296 0.910950 1441832007 -0.131287 0.107361 -0.289734 0.941956 1441832007 -0.131287 0.107361 -0.289734 0.941956 1441832007 -0.131287 0.107361 -0.289734 0.941956 1441832007 -0.131287 0.107361 -0.289734 0.941956 1441832007 -0.131287 0.107361 -0.289734 0.941956 1441832007 -0.131287 0.107361 -0.289734 0.941956 1441832007 -0.131287 0.107361 -0.289734 0.941956 1441832007 -0.188416 0.061768 -0.324036 0.925049 1441832007 -0.188416 0.061768 -0.324036 0.925049 1441832007 -0.188416 0.061768 -0.324036 0.925049 1441832007 -0.188416 0.061768 -0.324036 0.925049 1441832007 -0.188416 0.061768 -0.324036 0.925049 1441832007 -0.188416 0.061768 -0.324036 0.925049 1441832007 -0.178223 0.036499 -0.145020 0.972534 1441832007 -0.178223 0.036499 -0.145020 0.972534 1441832007 -0.178223 0.036499 -0.145020 0.972534 1441832007 -0.178223 0.036499 -0.145020 0.972534 1441832007 -0.178223 0.036499 -0.145020 0.972534 1441832007 -0.124817 0.128479 -0.153687 0.971741 1441832007 -0.124817 0.128479 -0.153687 0.971741 1441832007 -0.124817 0.128479 -0.153687 0.971741 1441832007 -0.124817 0.128479 -0.153687 0.971741 1441832007 -0.049866 0.202454 -0.338806 0.917419 1441832007 -0.049866 0.202454 -0.338806 0.917419 1441832007 -0.049866 0.202454 -0.338806 0.917419 1441832007 -0.049866 0.202454 -0.338806 0.917419 1441832007 -0.049866 0.202454 -0.338806 0.917419 1441832007 -0.049866 0.202454 -0.338806 0.917419 1441832007 -0.049866 0.202454 -0.338806 0.917419 1441832007 -0.010925 0.200745 -0.364075 0.909363 1441832007 -0.010925 0.200745 -0.364075 0.909363 1441832007 -0.010925 0.200745 -0.364075 0.909363 1441832007 -0.010925 0.200745 -0.364075 0.909363 1441832007 -0.010925 0.200745 -0.364075 0.909363 1441832007 -0.010925 0.200745 -0.364075 0.909363 1441832007 -0.002197 0.160950 -0.291748 0.942810 1441832007 -0.002197 0.160950 -0.291748 0.942810 1441832007 -0.002197 0.160950 -0.291748 0.942810 1441832007 -0.002197 0.160950 -0.291748 0.942810 1441832007 -0.002197 0.160950 -0.291748 0.942810 1441832007 0.029358 0.137207 -0.374268 0.916626 1441832007 0.029358 0.137207 -0.374268 0.916626 1441832007 0.029358 0.137207 -0.374268 0.916626 1441832007 0.029358 0.137207 -0.374268 0.916626 1441832007 0.029358 0.137207 -0.374268 0.916626 1441832007 0.029358 0.137207 -0.374268 0.916626 1441832007 0.024170 0.139343 -0.471985 0.870178 1441832007 0.024170 0.139343 -0.471985 0.870178 1441832007 0.024170 0.139343 -0.471985 0.870178 1441832007 0.024170 0.139343 -0.471985 0.870178 1441832007 0.024170 0.139343 -0.471985 0.870178 1441832007 0.024170 0.139343 -0.471985 0.870178 1441832008 -0.018311 0.138916 -0.473511 0.869507 1441832008
[truncated: 130,508 more chars]
