# Supplementary material for: Quaternion-Based Gesture Recognition Using Wireless Wearable Motion Capture Sensors
Source: Sensors (Basel). 2016 Apr 28;16(5):605. doi: 10.3390/s16050605 (PMC4883296; doi:10.3390/s16050605)
Supplement: Supplementary file 1 [file sensors-16-00605-s001.zip › MultiSensorGestureData/P3/3. Throw/Training17.txt]

-0.381592 -0.544983 0.459717 -0.588318 1441831894 -0.381592 -0.544983 0.459717 -0.588318 1441831894 -0.381592 -0.544983 0.459717 -0.588318 1441831894 -0.381592 -0.544983 0.459717 -0.588318 1441831894 -0.381592 -0.544983 0.459717 -0.588318 1441831894 -0.381592 -0.544983 0.459717 -0.588318 1441831894 -0.371643 -0.543396 0.471741 -0.586609 1441831894 -0.371643 -0.543396 0.471741 -0.586609 1441831894 -0.371643 -0.543396 0.471741 -0.586609 1441831894 -0.371643 -0.543396 0.471741 -0.586609 1441831894 -0.371643 -0.543396 0.471741 -0.586609 1441831894 -0.371643 -0.543396 0.471741 -0.586609 1441831894 -0.368591 -0.541077 0.477173 -0.586304 1441831894 -0.368591 -0.541077 0.477173 -0.586304 1441831894 -0.368591 -0.541077 0.477173 -0.586304 1441831894 -0.368591 -0.541077 0.477173 -0.586304 1441831894 -0.368591 -0.541077 0.477173 -0.586304 1441831894 -0.368591 -0.541077 0.477173 -0.586304 1441831894 -0.368591 -0.541077 0.477173 -0.586304 1441831894 -0.368164 -0.542664 0.472046 -0.589233 1441831894 -0.368164 -0.542664 0.472046 -0.589233 1441831894 -0.368164 -0.542664 0.472046 -0.589233 1441831894 -0.368164 -0.542664 0.472046 -0.589233 1441831894 -0.368164 -0.542664 0.472046 -0.589233 1441831894 -0.368164 -0.542664 0.472046 -0.589233 1441831894 -0.370178 -0.543701 0.462219 -0.594788 1441831894 -0.370178 -0.543701 0.462219 -0.594788 1441831895 -0.370178 -0.543701 0.462219 -0.594788 1441831895 -0.370178 -0.543701 0.462219 -0.594788 1441831895 -0.370178 -0.543701 0.462219 -0.594788 1441831895 -0.370178 -0.543701 0.462219 -0.594788 1441831895 -0.370178 -0.543701 0.462219 -0.594788 1441831895 -0.365845 -0.547729 0.442139 -0.608887 1441831895 -0.365845 -0.547729 0.442139 -0.608887 1441831895 -0.365845 -0.547729 0.442139 -0.608887 1441831895 -0.365845 -0.547729 0.442139 -0.608887 1441831895 -0.365845 -0.547729 0.442139 -0.608887 1441831895 -0.365845 -0.547729 0.442139 -0.608887 1441831895 -0.360718 -0.554321 0.418396 -0.622620 1441831895 -0.360718 -0.554321 0.418396 -0.622620 1441831895 -0.360718 -0.554321 0.418396 -0.622620 1441831895 -0.360718 -0.554321 0.418396 -0.622620 1441831895 -0.360718 -0.554321 0.418396 -0.622620 1441831895 -0.360718 -0.554321 0.418396 -0.622620 1441831895 -0.359619 -0.558289 0.399536 -0.632019 1441831895 -0.359619 -0.558289 0.399536 -0.632019 1441831895 -0.359619 -0.558289 0.399536 -0.632019 1441831895 -0.359619 -0.558289 0.399536 -0.632019 1441831895 -0.359619 -0.558289 0.399536 -0.632019 1441831895 -0.359619 -0.558289 0.399536 -0.632019 1441831895 -0.359619 -0.558289 0.399536 -0.632019 1441831895 -0.349792 -0.570251 0.378845 -0.639587 1441831895 -0.349792 -0.570251 0.378845 -0.639587 1441831895 -0.349792 -0.570251 0.378845 -0.639587 1441831895 -0.349792 -0.570251 0.378845 -0.639587 1441831895 -0.349792 -0.570251 0.378845 -0.639587 1441831895 -0.349792 -0.570251 0.378845 -0.639587 1441831895 -0.336914 -0.586975 0.355042 -0.644897 1441831895 -0.336914 -0.586975 0.355042 -0.644897 1441831895 -0.336914 -0.586975 0.355042 -0.644897 1441831895 -0.336914 -0.586975 0.355042 -0.644897 1441831895 -0.336914 -0.586975 0.355042 -0.644897 1441831895 -0.336914 -0.586975 0.355042 -0.644897 1441831895 -0.300659 -0.614014 0.329529 -0.651245 1441831895 -0.300659 -0.614014 0.329529 -0.651245 1441831895 -0.300659 -0.614014 0.329529 -0.651245 1441831895 -0.300659 -0.614014 0.329529 -0.651245 1441831895 -0.300659 -0.614014 0.329529 -0.651245 1441831895 -0.300659 -0.614014 0.329529 -0.651245 1441831895 -0.271118 -0.637268 0.310425 -0.651245 1441831895 -0.271118 -0.637268 0.310425 -0.651245 1441831895 -0.271118 -0.637268 0.310425 -0.651245 1441831895 -0.271118 -0.637268 0.310425 -0.651245 1441831895 -0.271118 -0.637268 0.310425 -0.651245 1441831895 -0.271118 -0.637268 0.310425 -0.651245 1441831895 -0.272522 -0.636841 0.321777 -0.645508 1441831895 -0.272522 -0.636841 0.321777 -0.645508 1441831895 -0.272522 -0.636841 0.321777 -0.645508 1441831895 -0.272522 -0.636841 0.321777 -0.645508 1441831895 -0.272522 -0.636841 0.321777 -0.645508 1441831895 -0.272522 -0.636841 0.321777 -0.645508 1441831895 -0.272522 -0.636841 0.321777 -0.645508 1441831895 -0.264343 -0.636902 0.322815 -0.648315 1441831895 -0.264343 -0.636902 0.322815 -0.648315 1441831895 -0.264343 -0.636902 0.322815 -0.648315 1441831895 -0.264343 -0.636902 0.322815 -0.648315 1441831895 -0.264343 -0.636902 0.322815 -0.648315 1441831895 -0.264343 -0.636902 0.322815 -0.648315 1441831895 -0.264343 -0.636902 0.322815 -0.648315 1441831895 -0.256775 -0.634888 0.323730 -0.652832 1441831895 -0.256775 -0.634888 0.323730 -0.652832 1441831895 -0.256775 -0.634888 0.323730 -0.652832 1441831895 -0.256775 -0.634888 0.323730 -0.652832 1441831895 -0.256775 -0.634888 0.323730 -0.652832 1441831895 -0.256775 -0.634888 0.323730 -0.652832 1441831895 -0.242126 -0.636230 0.317688 -0.660156 1441831895 -0.242126 -0.636230 0.317688 -0.660156 1441831895 -0.242126 -0.636230 0.317688 -0.660156 1441831895 -0.242126 -0.636230 0.317688 -0.660156 1441831895 -0.242126 -0.636230 0.317688 -0.660156 1441831895 -0.242126 -0.636230 0.317688 -0.660156 1441831895 -0.233337 -0.636658 0.312927 -0.665100 1441831895 -0.233337 -0.636658 0.312927 -0.665100 1441831895 -0.233337 -0.636658 0.312927 -0.665100 1441831895 -0.233337 -0.636658 0.312927 -0.665100 1441831895 -0.233337 -0.636658 0.312927 -0.665100 1441831895 -0.233337 -0.636658 0.312927 -0.665100 1441831895 -0.237915 -0.632690 0.313599 -0.666992 1441831895 -0.237915 -0.632690 0.313599 -0.666992 1441831895 -0.237915 -0.632690 0.313599 -0.666992 1441831895 -0.237915 -0.632690 0.313599 -0.666992 1441831895 -0.237915 -0.632690 0.313599 -0.666992 1441831895 -0.237915 -0.632690 0.313599 -0.666992 1441831895 -0.247742 -0.625977 0.315002 -0.669006 1441831895 -0.247742 -0.625977 0.315002 -0.669006 1441831895 -0.247742 -0.625977 0.315002 -0.669006 1441831895 -0.247742 -0.625977 0.315002 -0.669006 1441831895 -0.247742 -0.625977 0.315002 -0.669006 1441831895 -0.259521 -0.619202 0.319641 -0.668701 1441831895 -0.259521 -0.619202 0.319641 -0.668701 1441831895 -0.259521 -0.619202 0.319641 -0.668701 1441831895 -0.259521 -0.619202 0.319641 -0.668701 1441831895 -0.259521 -0.619202 0.319641 -0.668701 1441831895 -0.259521 -0.619202 0.319641 -0.668701 1441831895 -0.259521 -0.619202 0.319641 -0.668701 1441831895 -0.277832 -0.611328 0.325928 -0.665527 1441831895 -0.277832 -0.611328 0.325928 -0.665527 1441831895 -0.277832 -0.611328 0.325928 -0.665527 1441831895 -0.277832 -0.611328 0.325928 -0.665527 1441831895 -0.277832 -0.611328 0.325928 -0.665527 1441831895 -0.277832 -0.611328 0.325928 -0.665527 1441831895 -0.286377 -0.610474 0.317993 -0.666504 1441831895 -0.286377 -0.610474 0.317993 -0.666504 1441831895 -0.286377 -0.610474 0.317993 -0.666504 1441831895 -0.286377 -0.610474 0.317993 -0.666504 1441831895 -0.286377 -0.610474 0.317993 -0.666504 1441831895 -0.286377 -0.610474 0.317993 -0.666504 1441831895 -0.266174 -0.625305 0.303223 -0.668030 1441831895 -0.266174 -0.625305 0.303223 -0.668030 1441831895 -0.266174 -0.625305 0.303223 -0.668030 1441831896 -0.266174 -0.625305 0.303223 -0.668030 1441831896 -0.266174 -0.625305 0.303223 -0.668030 1441831896 -0.266174 -0.625305 0.303223 -0.668030 1441831896 -0.266174 -0.625305 0.303223 -0.668030 1441831896 -0.267517 -0.628113 0.315308 -0.659180 1441831896 -0.267517 -0.628113 0.315308 -0.659180 1441831896 -0.267517 -0.628113 0.315308 -0.659180 1441831896 -0.267517 -0.628113 0.315308 -0.659180 1441831896 -0.267517 -0.628113 0.315308 -0.659180 1441831896 -0.267517 -0.628113 0.315308 -0.659180 1441831896 -0.266907 -0.625122 0.332886 -0.653687 1441831896 -0.266907 -0.625122 0.332886 -0.653687 1441831896 -0.266907 -0.625122 0.332886 -0.653687 1441831896 -0.266907 -0.625122 0.332886 -0.653687 1441831896 -0.266907 -0.625122 0.332886 -0.653687 1441831896 -0.266907 -0.625122 0.332886 -0.653687 1441831896 -0.264771 -0.624329 0.333435 -0.654968 1441831896 -0.264771 -0.624329 0.333435 -0.654968 1441831896 -0.264771 -0.624329 0.333435 -0.654968 1441831896 -0.264771 -0.624329 0.333435 -0.654968 1441831896 -0.264771 -0.624329 0.333435 -0.654968 1441831896 -0.264771 -0.624329 0.333435 -0.654968 1441831896 -0.260803 -0.625366 0.330261 -0.657166 1441831896 -0.260803 -0.625366 0.330261 -0.657166 1441831896 -0.260803 -0.625366 0.330261 -0.657166 1441831896 -0.260803 -0.625366 0.330261 -0.657166 1441831896 -0.260803 -0.625366 0.330261 -0.657166 1441831896 -0.260803 -0.625366 0.330261 -0.657166 1441831896 -0.245789 -0.633362 0.316589 -0.662048 1441831896 -0.245789 -0.633362 0.316589 -0.662048 1441831896 -0.245789 -0.633362 0.316589 -0.662048 1441831896 -0.245789 -0.633362 0.316589 -0.662048 1441831896 -0.245789 -0.633362 0.316589 -0.662048 1441831896 -0.245789 -0.633362 0.316589 -0.662048 1441831896 -0.245789 -0.633362 0.316589 -0.662048 1441831896 -0.237793 -0.638611 0.310852 -0.662598 1441831896 -0.237793 -0.638611 0.310852 -0.662598 1441831896 -0.237793 -0.638611 0.310852 -0.662598 1441831896 -0.237793 -0.638611 0.310852 -0.662598 1441831896 -0.237793 -0.638611 0.310852 -0.662598 1441831896 -0.237793 -0.638611 0.310852 -0.662598 1441831896 -0.241943 -0.634888 0.317993 -0.661377 1441831896 -0.241943 -0.634888 0.317993 -0.661377 1441831896 -0.241943 -0.634888 0.317993 -0.661377 1441831896 -0.241943 -0.634888 0.317993 -0.661377 1441831896 -0.241943 -0.634888 0.317993 -0.661377 1441831896 -0.241943 -0.634888 0.317993 -0.661377 1441831896 -0.241943 -0.634888 0.317993 -0.661377 1441831896 -0.244873 -0.631775 0.323364 -0.660645 1441831896 -0.244873 -0.631775 0.323364 -0.660645 1441831896 -0.244873 -0.631775 0.323364 -0.660645 1441831896 -0.244873 -0.631775 0.323364 -0.660645 1441831896 -0.244873 -0.631775 0.323364 -0.660645 1441831896 -0.244873 -0.631775 0.323364 -0.660645 1441831896 -0.248047 -0.630310 0.328491 -0.658264 1441831896 -0.248047 -0.630310 0.328491 -0.658264 1441831896 -0.248047 -0.630310 0.328491 -0.658264 1441831896 -0.248047 -0.630310 0.328491 -0.658264 1441831896 -0.248047 -0.630310 0.328491 -0.658264 1441831896 -0.248047 -0.630310 0.328491 -0.658264 1441831896 -0.248047 -0.630310 0.328491 -0.658264 1441831896 -0.249451 -0.630554 0.331055 -0.656250 1441831896 -0.249451 -0.630554 0.331055 -0.656250 1441831896 -0.249451 -0.630554 0.331055 -0.656250 1441831896 -0.249451 -0.630554 0.331055 -0.656250 1441831896 -0.249451 -0.630554 0.331055 -0.656250 1441831896 -0.249451 -0.630554 0.331055 -0.656250 1441831896 -0.226929 -0.639221 0.317383 -0.662720 1441831896 -0.226929 -0.639221 0.317383 -0.662720 1441831896 -0.226929 -0.639221 0.317383 -0.662720 1441831896 -0.226929 -0.639221 0.317383 -0.662720 1441831896 -0.226929 -0.639221 0.317383 -0.662720 1441831896 -0.226929 -0.639221 0.317383 -0.662720 1441831896 -0.190918 -0.654297 0.303589 -0.665833 1441831896 -0.190918 -0.654297 0.303589 -0.665833 1441831896 -0.190918 -0.654297 0.303589 -0.665833 1441831896 -0.190918 -0.654297 0.303589 -0.665833 1441831896 -0.190918 -0.654297 0.303589 -0.665833 1441831896 -0.190918 -0.654297 0.303589 -0.665833 1441831896 -0.190918 -0.654297 0.303589 -0.665833 1441831896 -0.196472 -0.654907 0.319153 -0.656311 1441831896 -0.196472 -0.654907 0.319153 -0.656311 1441831896 -0.196472 -0.654907 0.319153 -0.656311 1441831896 -0.196472 -0.654907 0.319153 -0.656311 1441831896 -0.196472 -0.654907 0.319153 -0.656311 1441831896 -0.196472 -0.654907 0.319153 -0.656311 1441831896 -0.191040 -0.654846 0.321106 -0.656982 1441831896 -0.191040 -0.654846 0.321106 -0.656982 1441831896 -0.191040 -0.654846 0.321106 -0.656982 1441831896 -0.191040 -0.654846 0.321106 -0.656982 1441831896 -0.191040 -0.654846 0.321106 -0.656982 1441831896 -0.191040 -0.654846 0.321106 -0.656982 1441831896 -0.192261 -0.653625 0.315063 -0.660767 1441831896 -0.192261 -0.653625 0.315063 -0.660767 1441831896 -0.192261 -0.653625 0.315063 -0.660767 1441831896 -0.192261 -0.653625 0.315063 -0.660767 1441831896 -0.192261 -0.653625 0.315063 -0.660767 1441831896 -0.192261 -0.653625 0.315063 -0.660767 1441831896 -0.192261 -0.653625 0.315063 -0.660767 1441831896 -0.203918 -0.649475 0.320740 -0.658630 1441831896 -0.203918 -0.649475 0.320740 -0.658630 1441831896 -0.203918 -0.649475 0.320740 -0.658630 1441831896 -0.203918 -0.649475 0.320740 -0.658630 1441831896 -0.203918 -0.649475 0.320740 -0.658630 1441831896 -0.203918 -0.649475 0.320740 -0.658630 1441831896 -0.197937 -0.650818 0.315125 -0.661865 1441831896 -0.197937 -0.650818 0.315125 -0.661865 1441831896 -0.197937 -0.650818 0.315125 -0.661865 1441831896 -0.197937 -0.650818 0.315125 -0.661865 1441831896 -0.197937 -0.650818 0.315125 -0.661865 1441831896 -0.197937 -0.650818 0.315125 -0.661865 1441831896 -0.196106 -0.652405 0.314514 -0.661133 1441831896 -0.196106 -0.652405 0.314514 -0.661133 1441831896 -0.196106 -0.652405 0.314514 -0.661133 1441831896 -0.196106 -0.652405 0.314514 -0.661133 1441831897 -0.196106 -0.652405 0.314514 -0.661133 1441831897 -0.196106 -0.652405 0.314514 -0.661133 1441831897 -0.202820 -0.649597 0.324097 -0.657227 1441831897 -0.202820 -0.649597 0.324097 -0.657227 1441831897 -0.202820 -0.649597 0.324097 -0.657227 1441831897 -0.202820 -0.649597 0.324097 -0.657227 1441831897 -0.202820 -0.649597 0.324097 -0.657227 1441831897 -0.202820 -0.649597 0.324097 -0.657227 1441831897 -0.207336 -0.644897 0.330078 -0.657471 1441831897 -0.207336 -0.644897 0.330078 -0.657471 1441831897 -0.207336 -0.644897 0.330078 -0.657471 1441831897 -0.207336 -0.644897 0.330078 -0.657471 1441831897 -0.207336 -0.644897 0.330078 -0.657471 1441831897 -0.207336 -0.644897 0.330078 -0.657471 1441831897 -0.207336 -0.644897 0.330078 -0.657471 1441831897 -0.220459 -0.638672 0.338501 -0.654968 1441831897 -0.220459 -0.638672 0.338501 -0.654968 1441831897 -0.220459 -0.638672 0.338501 -0.654968 1441831897 -0.220459 -0.638672 0.338501 -0.654968 1441831897 -0.220459 -0.638672 0.338501 -0.654968 1441831897 -0.220459 -0.638672 0.338501 -0.654968 1441831897 -0.240295 -0.632507 0.338623 -0.653931 1441831897 -0.240295 -0.632507 0.338623 -0.653931 1441831897 -0.240295 -0.632507 0.338623 -0.653931 1441831897 -0.240295 -0.632507 0.338623 -0.653931 1441831897 -0.240295 -0.632507 0.338623 -0.653931 1441831897 -0.240295 -0.632507 0.338623 -0.653931 1441831897 -0.230164 -0.639832 0.314209 -0.662537 1441831897 -0.230164 -0.639832 0.314209 -0.662537 1441831897 -0.230164 -0.639832 0.314209 -0.662537 1441831897 -0.230164 -0.639832 0.314209 -0.662537 1441831897 -0.230164 -0.639832 0.314209 -0.662537 1441831897 -0.230164 -0.639832 0.314209 -0.662537 1441831897 -0.203735 -0.654724 0.294617 -0.665649 1441831897 -0.203735 -0.654724 0.294617 -0.665649 1441831897 -0.203735 -0.654724 0.294617 -0.665649 1441831897 -0.203735 -0.654724 0.294617 -0.665649 1441831897 -0.203735 -0.654724 0.294617 -0.665649 1441831897 -0.203735 -0.654724 0.294617 -0.665649 1441831897 -0.203735 -0.654724 0.294617 -0.665649 1441831897 -0.217834 -0.649963 0.315857 -0.656067 1441831897 -0.217834 -0.649963 0.315857 -0.656067 1441831897 -0.217834 -0.649963 0.315857 -0.656067 1441831897 -0.217834 -0.649963 0.315857 -0.656067 1441831897 -0.217834 -0.649963 0.315857 -0.656067 1441831897 -0.217834 -0.649963 0.315857 -0.656067 1441831897 -0.219055 -0.643921 0.320251 -0.659485 1441831897 -0.219055 -0.643921 0.320251 -0.659485 1441831897 -0.219055 -0.643921 0.320251 -0.659485 1441831897 -0.219055 -0.643921 0.320251 -0.659485 1441831897 -0.219055 -0.643921 0.320251 -0.659485 1441831897 -0.219055 -0.643921 0.320251 -0.659485 1441831897 -0.224670 -0.639221 0.321167 -0.661743 1441831897 -0.224670 -0.639221 0.321167 -0.661743 1441831897 -0.224670 -0.639221 0.321167 -0.661743 1441831897 -0.224670 -0.639221 0.321167 -0.661743 1441831897 -0.224670 -0.639221 0.321167 -0.661743 1441831897 -0.224670 -0.639221 0.321167 -0.661743 1441831897 -0.224670 -0.639221 0.321167 -0.661743 1441831897 -0.229553 -0.634399 0.326599 -0.661987 1441831897 -0.229553 -0.634399 0.326599 -0.661987 1441831897 -0.229553 -0.634399 0.326599 -0.661987 1441831897 -0.229553 -0.634399 0.326599 -0.661987 1441831897 -0.229553 -0.634399 0.326599 -0.661987 1441831897 -0.229553 -0.634399 0.326599 -0.661987 1441831897 -0.229431 -0.631348 0.333496 -0.661499 1441831897 -0.229431 -0.631348 0.333496 -0.661499 1441831897 -0.229431 -0.631348 0.333496 -0.661499 1441831897 -0.229431 -0.631348 0.333496 -0.661499 1441831897 -0.229431 -0.631348 0.333496 -0.661499 1441831897 -0.229431 -0.631348 0.333496 -0.661499 1441831897 -0.236511 -0.625671 0.343140 -0.659485 1441831897 -0.236511 -0.625671 0.343140 -0.659485 1441831897 -0.236511 -0.625671 0.343140 -0.659485 1441831897 -0.236511 -0.625671 0.343140 -0.659485 1441831897 -0.236511 -0.625671 0.343140 -0.659485 1441831897 -0.236511 -0.625671 0.343140 -0.659485 1441831897 -0.238708 -0.623413 0.339417 -0.662781 1441831897 -0.238708 -0.623413 0.339417 -0.662781 1441831897 -0.238708 -0.623413 0.339417 -0.662781 1441831897 -0.238708 -0.623413 0.339417 -0.662781 1441831897 -0.238708 -0.623413 0.339417 -0.662781 1441831897 -0.238708 -0.623413 0.339417 -0.662781 1441831897 -0.246826 -0.621338 0.338501 -0.662231 1441831897 -0.246826 -0.621338 0.338501 -0.662231 1441831897 -0.246826 -0.621338 0.338501 -0.662231 1441831897 -0.246826 -0.621338 0.338501 -0.662231 1441831897 -0.246826 -0.621338 0.338501 -0.662231 1441831897 -0.246826 -0.621338 0.338501 -0.662231 1441831897 -0.246826 -0.621338 0.338501 -0.662231 1441831897 -0.252686 -0.619141 0.338196 -0.662170 1441831897 -0.252686 -0.619141 0.338196 -0.662170 1441831897 -0.252686 -0.619141 0.338196 -0.662170 1441831897 -0.252686 -0.619141 0.338196 -0.662170 1441831897 -0.252686 -0.619141 0.338196 -0.662170 1441831897 -0.252686 -0.619141 0.338196 -0.662170 1441831897 -0.260742 -0.615784 0.333191 -0.664734 1441831897 -0.260742 -0.615784 0.333191 -0.664734 1441831897 -0.260742 -0.615784 0.333191 -0.664734 1441831897 -0.260742 -0.615784 0.333191 -0.664734 1441831897 -0.260742 -0.615784 0.333191 -0.664734 1441831897 -0.260742 -0.615784 0.333191 -0.664734 1441831897 -0.267639 -0.614563 0.320068 -0.669556 1441831897 -0.267639 -0.614563 0.320068 -0.669556 1441831897 -0.267639 -0.614563 0.320068 -0.669556 1441831897 -0.267639 -0.614563 0.320068 -0.669556 1441831897 -0.267639 -0.614563 0.320068 -0.669556 1441831897 -0.267639 -0.614563 0.320068 -0.669556 1441831897 -0.267639 -0.614563 0.320068 -0.669556 1441831897 -0.231873 -0.635254 0.289856 -0.677307 1441831897 -0.231873 -0.635254 0.289856 -0.677307 1441831897 -0.231873 -0.635254 0.289856 -0.677307 1441831898 -0.231873 -0.635254 0.289856 -0.677307 1441831898 -0.231873 -0.635254 0.289856 -0.677307 1441831898 -0.214355 -0.653381 0.275391 -0.671814 1441831898 -0.214355 -0.653381 0.275391 -0.671814 1441831898 -0.214355 -0.653381 0.275391 -0.671814 1441831898 -0.214355 -0.653381 0.275391 -0.671814 1441831898 -0.214355 -0.653381 0.275391 -0.671814 1441831898 -0.214355 -0.653381 0.275391 -0.671814 1441831898 -0.220703 -0.655151 0.292358 -0.660828 1441831898 -0.220703 -0.655151 0.292358 -0.660828 1441831898 -0.220703 -0.655151 0.292358 -0.660828 1441831898 -0.220703 -0.655151 0.292358 -0.660828 1441831898 -0.220703 -0.655151 0.292358 -0.660828 1441831898 -0.220703 -0.655151 0.292358 -0.660828 1441831898 -0.221313 -0.656189 0.291870 -0.659790 1441831898 -0.221313 -0.656189 0.291870 -0.659790 1441831898 -0.221313 -0.656189 0.291870 -0.659790 1441831898 -0.221313 -0.656189 0.291870 -0.659790 1441831898 -0.221313 -0.656189 0.291870 -0.659790 1441831898 -0.221313 -0.656189 0.291870 -0.659790 1441831898 -0.221313 -0.656189 0.291870 -0.659790 1441831898 -0.229309 -0.654419 0.296143 -0.656921 1441831898 -0.229309 -0.654419 0.296143 -0.656921 1441831898 -0.229309 -0.654419 0.296143 -0.656921 1441831898 -0.229309 -0.654419 0.296143 -0.656921 1441831898 -0.229309 -0.654419 0.296143 -0.656921 1441831898 -0.229309 -0.654419 0.296143 -0.656921 1441831898 -0.219666 -0.656616 0.291687 -0.660034 1441831898 -0.219666 -0.656616 0.291687 -0.660034 1441831898 -0.219666 -0.656616 0.291687 -0.660034 1441831898 -0.219666 -0.656616 0.291687 -0.660034 1441831898 -0.219666 -0.656616 0.291687 -0.660034 1441831898 -0.206787 -0.659485 0.286072 -0.663696 1441831898 -0.206787 -0.659485 0.286072 -0.663696 1441831898 -0.206787 -0.659485 0.286072 -0.663696 1441831898 -0.206787 -0.659485 0.286072 -0.663696 1441831898 -0.206787 -0.659485 0.286072 -0.663696 1441831898 -0.206787 -0.659485 0.286072 -0.663696 1441831898 -0.206787 -0.659485 0.286072 -0.663696 1441831898 -0.202087 -0.661072 0.289185 -0.662292 1441831898 -0.202087 -0.661072 0.289185 -0.662292 1441831898 -0.202087 -0.661072 0.289185 -0.662292 1441831898 -0.202087 -0.661072 0.289185 -0.662292 1441831898 -0.202087 -0.661072 0.289185 -0.662292 1441831898 -0.202087 -0.661072 0.289185 -0.662292 1441831898 -0.212280 -0.657654 0.301147 -0.657104 1441831898 -0.212280 -0.657654 0.301147 -0.657104 1441831898 -0.212280 -0.657654 0.301147 -0.657104 1441831898 -0.212280 -0.657654 0.301147 -0.657104 1441831898 -0.212280 -0.657654 0.301147 -0.657104 1441831898 -0.212280 -0.657654 0.301147 -0.657104 1441831898 -0.225403 -0.648987 0.315308 -0.654724 1441831898 -0.225403 -0.648987 0.315308 -0.654724 1441831898 -0.225403 -0.648987 0.315308 -0.654724 1441831898 -0.225403 -0.648987 0.315308 -0.654724 1441831898 -0.225403 -0.648987 0.315308 -0.654724 1441831898 -0.225403 -0.648987 0.315308 -0.654724 1441831898 -0.225403 -0.648987 0.315308 -0.654724 1441831898 -0.236755 -0.640015 0.324036 -0.655273 1441831898 -0.236755 -0.640015 0.324036 -0.655273 1441831898 -0.236755 -0.640015 0.324036 -0.655273 1441831898 -0.236755 -0.640015 0.324036 -0.655273 1441831898 -0.236755 -0.640015 0.324036 -0.655273 1441831898 -0.236755 -0.640015 0.324036 -0.655273 1441831898 -0.257690 -0.629883 0.329590 -0.654480 1441831898 -0.257690 -0.629883 0.329590 -0.654480 1441831898 -0.257690 -0.629883 0.329590 -0.654480 1441831898 -0.257690 -0.629883 0.329590 -0.654480 1441831898 -0.257690 -0.629883 0.329590 -0.654480 1441831898 -0.257690 -0.629883 0.329590 -0.654480 1441831898 -0.254639 -0.630554 0.314331 -0.662415 1441831898 -0.254639 -0.630554 0.314331 -0.662415 1441831898 -0.254639 -0.630554 0.314331 -0.662415 1441831898 -0.254639 -0.630554 0.314331 -0.662415 1441831898 -0.254639 -0.630554 0.314331 -0.662415 1441831898 -0.254639 -0.630554 0.314331 -0.662415 1441831898 -0.254639 -0.630554 0.314331 -0.662415 1441831898 -0.247864 -0.636353 0.304749 -0.663940 1441831898 -0.247864 -0.636353 0.304749 -0.663940 1441831898 -0.247864 -0.636353 0.304749 -0.663940 1441831898 -0.247864 -0.636353 0.304749 -0.663940 1441831898 -0.247864 -0.636353 0.304749 -0.663940 1441831898 -0.247864 -0.636353 0.304749 -0.663940 1441831898 -0.262695 -0.626282 0.328735 -0.656372 1441831898 -0.262695 -0.626282 0.328735 -0.656372 1441831898 -0.262695 -0.626282 0.328735 -0.656372 1441831898 -0.262695 -0.626282 0.328735 -0.656372 1441831898 -0.262695 -0.626282 0.328735 -0.656372 1441831898 -0.262695 -0.626282 0.328735 -0.656372 1441831898 -0.262695 -0.626282 0.328735 -0.656372 1441831898 -0.257202 -0.620178 0.333435 -0.661865 1441831898 -0.257202 -0.620178 0.333435 -0.661865 1441831898 -0.257202 -0.620178 0.333435 -0.661865 1441831898 -0.257202 -0.620178 0.333435 -0.661865 1441831898 -0.257202 -0.620178 0.333435 -0.661865 1441831898 -0.257202 -0.620178 0.333435 -0.661865 1441831898 -0.261841 -0.613831 0.336609 -0.664429 1441831898 -0.261841 -0.613831 0.336609 -0.664429 1441831898 -0.261841 -0.613831 0.336609 -0.664429 1441831898 -0.261841 -0.613831 0.336609 -0.664429 1441831898 -0.261841 -0.613831 0.336609 -0.664429 1441831898 -0.261841 -0.613831 0.336609 -0.664429 1441831898 -0.266968 -0.608154 0.341064 -0.665283 1441831898 -0.266968 -0.608154 0.341064 -0.665283 1441831898 -0.266968 -0.608154 0.341064 -0.665283 1441831898 -0.266968 -0.608154 0.341064 -0.665283 1441831898 -0.266968 -0.608154 0.341064 -0.665283 1441831898 -0.266968 -0.608154 0.341064 -0.665283 1441831898 -0.266968 -0.608154 0.341064 -0.665283 1441831898 -0.265503 -0.607422 0.339783 -0.667175 1441831898 -0.265503 -0.607422 0.339783 -0.667175 1441831898 -0.265503 -0.607422 0.339783 -0.667175 1441831898 -0.265503 -0.607422 0.339783 -0.667175 1441831898 -0.265503 -0.607422 0.339783 -0.667175 1441831898 -0.265503 -0.607422 0.339783 -0.667175 1441831899 -0.266724 -0.606384 0.343933 -0.665527 1441831899 -0.266724 -0.606384 0.343933 -0.665527 1441831899 -0.266724 -0.606384 0.343933 -0.665527 1441831899 -0.266724 -0.606384 0.343933 -0.665527 1441831899 -0.266724 -0.606384 0.343933 -0.665527 1441831899 -0.266724 -0.606384 0.343933 -0.665527 1441831899 -0.266724 -0.606384 0.343933 -0.665527 1441831899 -0.266663 -0.606750 0.346558 -0.663879 1441831899 -0.266663 -0.606750 0.346558 -0.663879 1441831899 -0.266663 -0.606750 0.346558 -0.663879 1441831899 -0.266663 -0.606750 0.346558 -0.663879 1441831899 -0.266663 -0.606750 0.346558 -0.663879 1441831899 -0.266663 -0.606750 0.346558 -0.663879 1441831899 -0.263428 -0.611023 0.343994 -0.662537 1441831899 -0.263428 -0.611023 0.343994 -0.662537 1441831899 -0.263428 -0.611023 0.343994 -0.662537 1441831899 -0.263428 -0.611023 0.343994 -0.662537 1441831899 -0.263428 -0.611023 0.343994 -0.662537 1441831899 -0.263428 -0.611023 0.343994 -0.662537 1441831899 -0.261230 -0.616150 0.339111 -0.661255 1441831899 -0.261230 -0.616150 0.339111 -0.661255 1441831899 -0.261230 -0.616150 0.339111 -0.661255 1441831899 -0.261230 -0.616150 0.339111 -0.661255 1441831899 -0.261230 -0.616150 0.339111 -0.661255 1441831899 -0.261230 -0.616150 0.339111 -0.661255 1441831899 -0.261230 -0.616150 0.339111 -0.661255 1441831899 -0.267212 -0.619202 0.335388 -0.657837 1441831899 -0.267212 -0.619202 0.335388 -0.657837 1441831899 -0.267212 -0.619202 0.335388 -0.657837 1441831899 -0.267212 -0.619202 0.335388 -0.657837 1441831899 -0.267212 -0.619202 0.335388 -0.657837 1441831899 -0.267212 -0.619202 0.335388 -0.657837 1441831899 -0.269165 -0.625000 0.324585 -0.657043 1441831899 -0.269165 -0.625000 0.324585 -0.657043 1441831899 -0.269165 -0.625000 0.324585 -0.657043 1441831899 -0.269165 -0.625000 0.324585 -0.657043 1441831899 -0.269165 -0.625000 0.324585 -0.657043 1441831899 -0.269165 -0.625000 0.324585 -0.657043 1441831899 -0.248047 -0.640137 0.306152 -0.659546 1441831899 -0.248047 -0.640137 0.306152 -0.659546 1441831899 -0.248047 -0.640137 0.306152 -0.659546 1441831899 -0.248047 -0.640137 0.306152 -0.659546 1441831899 -0.248047 -0.640137 0.306152 -0.659546 1441831899 -0.248047 -0.640137 0.306152 -0.659546 1441831899 -0.248047 -0.640137 0.306152 -0.659546 1441831899 -0.250732 -0.643860 0.309570 -0.653320 1441831899 -0.250732 -0.643860 0.309570 -0.653320 1441831899 -0.250732 -0.643860 0.309570 -0.653320 1441831899 -0.250732 -0.643860 0.309570 -0.653320 1441831899 -0.250732 -0.643860 0.309570 -0.653320 1441831899 -0.250732 -0.643860 0.309570 -0.653320 1441831899 -0.258545 -0.636108 0.325256 -0.650269 1441831899 -0.258545 -0.636108 0.325256 -0.650269 1441831899 -0.258545 -0.636108 0.325256 -0.650269 1441831899 -0.258545 -0.636108 0.325256 -0.650269 1441831899 -0.258545 -0.636108 0.325256 -0.650269 1441831899 -0.258545 -0.636108 0.325256 -0.650269 1441831899 -0.256531 -0.633179 0.325134 -0.653931 1441831899 -0.256531 -0.633179 0.325134 -0.653931 1441831899 -0.256531 -0.633179 0.325134 -0.653931 1441831899 -0.256531 -0.633179 0.325134 -0.653931 1441831899 -0.256531 -0.633179 0.325134 -0.653931 1441831899 -0.256531 -0.633179 0.325134 -0.653931 1441831899 -0.260498 -0.627075 0.330322 -0.655640 1441831899 -0.260498 -0.627075 0.330322 -0.655640 1441831899 -0.260498 -0.627075 0.330322 -0.655640 1441831899 -0.260498 -0.627075 0.330322 -0.655640 1441831899 -0.260498 -0.627075 0.330322 -0.655640 1441831899 -0.260498 -0.627075 0.330322 -0.655640 1441831899 -0.260498 -0.627075 0.330322 -0.655640 1441831899 -0.259949 -0.623413 0.328857 -0.660034 1441831899 -0.259949 -0.623413 0.328857 -0.660034 1441831899 -0.259949 -0.623413 0.328857 -0.660034 1441831899 -0.259949 -0.623413 0.328857 -0.660034 1441831899 -0.259949 -0.623413 0.328857 -0.660034 1441831899 -0.259949 -0.623413 0.328857 -0.660034 1441831899 -0.261230 -0.620178 0.325989 -0.664063 1441831899 -0.261230 -0.620178 0.325989 -0.664063 1441831899 -0.261230 -0.620178 0.325989 -0.664063 1441831899 -0.261230 -0.620178 0.325989 -0.664063 1441831899 -0.261230 -0.620178 0.325989 -0.664063 1441831899 -0.261230 -0.620178 0.325989 -0.664063 1441831899 -0.271729 -0.613281 0.328064 -0.665161 1441831899 -0.271729 -0.613281 0.328064 -0.665161 1441831899 -0.271729 -0.613281 0.328064 -0.665161 1441831899 -0.271729 -0.613281 0.328064 -0.665161 1441831899 -0.271729 -0.613281 0.328064 -0.665161 1441831899 -0.271729 -0.613281 0.328064 -0.665161 1441831899 -0.286377 -0.604126 0.333130 -0.664917 1441831899 -0.286377 -0.604126 0.333130 -0.664917 1441831899 -0.286377 -0.604126 0.333130 -0.664917 1441831899 -0.286377 -0.604126 0.333130 -0.664917 1441831899 -0.286377 -0.604126 0.333130 -0.664917 1441831899 -0.286377 -0.604126 0.333130 -0.664917 1441831899 -0.286377 -0.604126 0.333130 -0.664917 1441831899 -0.294861 -0.599121 0.335266 -0.664673 1441831899 -0.294861 -0.599121 0.335266 -0.664673 1441831899 -0.294861 -0.599121 0.335266 -0.664673 1441831899 -0.294861 -0.599121 0.335266 -0.664673 1441831899 -0.294861 -0.599121 0.335266 -0.664673 1441831899 -0.294861 -0.599121 0.335266 -0.664673 1441831899 -0.303284 -0.597229 0.337158 -0.661560 1441831899 -0.303284 -0.597229 0.337158 -0.661560 1441831899 -0.303284 -0.597229 0.337158 -0.661560 1441831899 -0.303284 -0.597229 0.337158 -0.661560 1441831899 -0.303284 -0.597229 0.337158 -0.661560 1441831899 -0.303284 -0.597229 0.337158 -0.661560 1441831899 -0.312927 -0.596680 0.338318 -0.656982 1441831899 -0.312927 -0.596680 0.338318 -0.656982 1441831899 -0.312927 -0.596680 0.338318 -0.656982 1441831899 -0.312927 -0.596680 0.338318 -0.656982 1441831899 -0.312927 -0.596680 0.338318 -0.656982 1441831899 -0.312927 -0.596680 0.338318 -0.656982 1441831899 
-0.269226 -0.619141 0.410278 -0.613159 1441831902 -0.269226 -0.619141 0.410278 -0.613159 1441831902 -0.269226 -0.619141 0.410278 -0.613159 1441831902 -0.169434 -0.625854 0.447937 -0.615601 1441831902 -0.169434 -0.625854 0.447937 -0.615601 1441831902 -0.169434 -0.625854 0.447937 -0.615601 1441831902 -0.169434 -0.625854 0.447937 -0.615601 1441831902 -0.169434 -0.625854 0.447937 -0.615601 1441831902 -0.169434 -0.625854 0.447937 -0.615601 1441831902 -0.029663 -0.642395 0.303223 -0.703247 1441831902 -0.029663 -0.642395 0.303223 -0.703247 1441831902 -0.029663 -0.642395 0.303223 -0.703247 1441831902 -0.029663 -0.642395 0.303223 -0.703247 1441831902 -0.029663 -0.642395 0.303223 -0.703247 1441831902 -0.029663 -0.642395 0.303223 -0.703247 1441831902 -0.029663 -0.642395 0.303223 -0.703247 1441831902 -0.049438 -0.596252 0.141846 -0.788635 1441831902 -0.049438 -0.596252 0.141846 -0.788635 1441831902 -0.049438 -0.596252 0.141846 -0.788635 1441831902 -0.049438 -0.596252 0.141846 -0.788635 1441831902 -0.049438 -0.596252 0.141846 -0.788635 1441831902 -0.049438 -0.596252 0.141846 -0.788635 1441831902 -0.140015 -0.472290 -0.044983 -0.869141 1441831902 -0.140015 -0.472290 -0.044983 -0.869141 1441831902 -0.140015 -0.472290 -0.044983 -0.869141 1441831902 -0.140015 -0.472290 -0.044983 -0.869141 1441831902 -0.140015 -0.472290 -0.044983 -0.869141 1441831902 -0.140015 -0.472290 -0.044983 -0.869141 1441831902 -0.232849 -0.347229 -0.197021 -0.886841 1441831902 -0.232849 -0.347229 -0.197021 -0.886841 1441831902 -0.232849 -0.347229 -0.197021 -0.886841 1441831902 -0.232849 -0.347229 -0.197021 -0.886841 1441831902 -0.232849 -0.347229 -0.197021 -0.886841 1441831902 -0.232849 -0.347229 -0.197021 -0.886841 1441831902 -0.232849 -0.347229 -0.197021 -0.886841 1441831902 -0.310181 -0.276672 -0.239563 -0.877441 1441831902 -0.310181 -0.276672 -0.239563 -0.877441 1441831902 -0.310181 -0.276672 -0.239563 -0.877441 1441831902 -0.310181 -0.276672 -0.239563 -0.877441 1441831902 -0.310181 -0.276672 -0.239563 -0.877441 1441831902 -0.310181 -0.276672 -0.239563 -0.877441 1441831902 -0.455627 -0.125305 -0.129089 -0.871887 1441831902 -0.455627 -0.125305 -0.129089 -0.871887 1441831902 -0.455627 -0.125305 -0.129089 -0.871887 1441831902 -0.455627 -0.125305 -0.129089 -0.871887 1441831902 -0.455627 -0.125305 -0.129089 -0.871887 1441831902 -0.455627 -0.125305 -0.129089 -0.871887 1441831902 -0.507385 0.043518 0.136292 -0.849792 1441831902 -0.507385 0.043518 0.136292 -0.849792 1441831902 -0.507385 0.043518 0.136292 -0.849792 1441831902 -0.507385 0.043518 0.136292 -0.849792 1441831902 -0.507385 0.043518 0.136292 -0.849792 1441831902 -0.507385 0.043518 0.136292 -0.849792 1441831902 -0.551270 0.025574 0.117371 -0.825684 1441831902 -0.551270 0.025574 0.117371 -0.825684 1441831902 -0.551270 0.025574 0.117371 -0.825684 1441831902 -0.551270 0.025574 0.117371 -0.825684 1441831902 -0.551270 0.025574 0.117371 -0.825684 1441831902 -0.551270 0.025574 0.117371 -0.825684 1441831902 -0.551270 0.025574 0.117371 -0.825684 1441831902 -0.538574 -0.055969 0.130005 -0.830627 1441831902 -0.538574 -0.055969 0.130005 -0.830627 1441831902 -0.538574 -0.055969 0.130005 -0.830627 1441831902 -0.538574 -0.055969 0.130005 -0.830627 1441831902 -0.538574 -0.055969 0.130005 -0.830627 1441831902 -0.538574 -0.055969 0.130005 -0.830627 1441831902 -0.518066 -0.157959 0.010132 -0.840637 1441831902 -0.518066 -0.157959 0.010132 -0.840637 1441831902 -0.518066 -0.157959 0.010132 -0.840637 1441831902 -0.518066 -0.157959 0.010132 -0.840637 1441831902 -0.518066 -0.157959 0.010132 -0.840637 1441831902 -0.518066 -0.157959 0.010132 -0.840637 1441831902 -0.511841 -0.153259 -0.046021 -0.844116 1441831902 -0.511841 -0.153259 -0.046021 -0.844116 1441831902 -0.511841 -0.153259 -0.046021 -0.844116 1441831902 -0.511841 -0.153259 -0.046021 -0.844116 1441831902 -0.511841 -0.153259 -0.046021 -0.844116 1441831902 -0.511841 -0.153259 -0.046021 -0.844116 1441831902 -0.511841 -0.153259 -0.046021 -0.844116 1441831902 -0.503174 -0.072754 -0.041626 -0.860168 1441831902 -0.503174 -0.072754 -0.041626 -0.860168 1441831902 -0.503174 -0.072754 -0.041626 -0.860168 1441831902 -0.503174 -0.072754 -0.041626 -0.860168 1441831902 -0.503174 -0.072754 -0.041626 -0.860168 1441831902 -0.503174 -0.072754 -0.041626 -0.860168 1441831902 -0.499817 -0.038818 -0.083069 -0.861328 1441831902 -0.499817 -0.038818 -0.083069 -0.861328 1441831902 -0.499817 -0.038818 -0.083069 -0.861328 1441831902 -0.499817 -0.038818 -0.083069 -0.861328 1441831902 -0.499817 -0.038818 -0.083069 -0.861328 1441831902 -0.499817 -0.038818 -0.083069 -0.861328 1441831902 -0.493469 -0.060181 -0.124268 -0.858826 1441831902 -0.493469 -0.060181 -0.124268 -0.858826 1441831902 -0.493469 -0.060181 -0.124268 -0.858826 1441831902 -0.493469 -0.060181 -0.124268 -0.858826 1441831902 -0.493469 -0.060181 -0.124268 -0.858826 1441831902 -0.493469 -0.060181 -0.124268 -0.858826 1441831902 -0.493469 -0.060181 -0.124268 -0.858826 1441831902 -0.488586 -0.081970 -0.189819 -0.847717 1441831902 -0.488586 -0.081970 -0.189819 -0.847717 1441831902 -0.488586 -0.081970 -0.189819 -0.847717 1441831903 -0.488586 -0.081970 -0.189819 -0.847717 1441831903 -0.488586 -0.081970 -0.189819 -0.847717 1441831903 -0.488586 -0.081970 -0.189819 -0.847717 1441831903 -0.499512 -0.032227 -0.116455 -0.857910 1441831903 -0.499512 -0.032227 -0.116455 -0.857910 1441831903 -0.499512 -0.032227 -0.116455 -0.857910 1441831903 -0.499512 -0.032227 -0.116455 -0.857910 1441831903 -0.499512 -0.032227 -0.116455 -0.857910 1441831903 -0.499512 -0.032227 -0.116455 -0.857910 1441831903 -0.513794 0.063843 0.018982 -0.855408 1441831903 -0.513794 0.063843 0.018982 -0.855408 1441831903 -0.513794 0.063843 0.018982 -0.855408 1441831903 -0.513794 0.063843 0.018982 -0.855408 1441831903 -0.513794 0.063843 0.018982 -0.855408 1441831903 -0.513794 0.063843 0.018982 -0.855408 1441831903 -0.513794 0.063843 0.018982 -0.855408 1441831903 -0.538391 0.074097 0.073914 -0.836243 1441831903 -0.538391 0.074097 0.073914 -0.836243 1441831903 -0.538391 0.074097 0.073914 -0.836243 1441831903 -0.538391 0.074097 0.073914 -0.836243 1441831903 -0.538391 0.074097 0.073914 -0.836243 1441831903 -0.538391 0.074097 0.073914 -0.836243 1441831903 -0.554077 0.095520 0.072693 -0.823792 1441831903 -0.554077 0.095520 0.072693 -0.823792 1441831903 -0.554077 0.095520 0.072693 -0.823792 1441831903 -0.554077 0.095520 0.072693 -0.823792 1441831903 -0.554077 0.095520 0.072693 -0.823792 1441831903 -0.554077 0.095520 0.072693 -0.823792 1441831903 -0.524780 0.075562 0.144104 -0.835571 1441831903 -0.524780 0.075562 0.144104 -0.835571 1441831903 -0.524780 0.075562 0.144104 -0.835571 1441831903 -0.516602 -0.011230 0.023743 -0.855896 1441831903 -0.516602 -0.011230 0.023743 -0.855896 1441831903 -0.516602 -0.011230 0.023743 -0.855896 1441831903 -0.516602 -0.011230 0.023743 -0.855896 1441831903 -0.516602 -0.011230 0.023743 -0.855896 1441831903 -0.516602 -0.011230 0.023743 -0.855896 1441831903 -0.490112 -0.008728 -0.005676 -0.871643 1441831903 -0.490112 -0.008728 -0.005676 -0.871643 1441831903 -0.490112 -0.008728 -0.005676 -0.871643 1441831903 -0.490112 -0.008728 -0.005676 -0.871643 1441831903 -0.490112 -0.008728 -0.005676 -0.871643 1441831903 -0.490112 -0.008728 -0.005676 -0.871643 1441831903 -0.473877 0.031189 0.001587 -0.880066 1441831903 -0.473877 0.031189 0.001587 -0.880066 1441831903 -0.473877 0.031189 0.001587 -0.880066 1441831903 -0.473877 0.031189 0.001587 -0.880066 1441831903 -0.473877 0.031189 0.001587 -0.880066 1441831903 -0.473877 0.031189 0.001587 -0.880066 1441831903 -0.471497 0.035828 -0.055908 -0.879395 1441831903 -0.471497 0.035828 -0.055908 -0.879395 1441831903 -0.471497 0.035828 -0.055908 -0.879395 1441831903 -0.471497 0.035828 -0.055908 -0.879395 1441831903 -0.471497 0.035828 -0.055908 -0.879395 1441831903 -0.471497 0.035828 -0.055908 -0.879395 1441831903 -0.476318 0.007568 -0.099792 -0.873596 1441831903 -0.476318 0.007568 -0.099792 -0.873596 1441831903 -0.476318 0.007568 -0.099792 -0.873596 1441831903 -0.476318 0.007568 -0.099792 -0.873596 1441831903 -0.476318 0.007568 -0.099792 -0.873596 1441831903 -0.476318 0.007568 -0.099792 -0.873596 1441831903 -0.476318 0.007568 -0.099792 -0.873596 1441831903 -0.487305 -0.024902 -0.131104 -0.863037 1441831903 -0.487305 -0.024902 -0.131104 -0.863037 1441831903 -0.487305 -0.024902 -0.131104 -0.863037 1441831903 -0.487305 -0.024902 -0.131104 -0.863037 1441831903 -0.487305 -0.024902 -0.131104 -0.863037 1441831903 -0.487305 -0.024902 -0.131104 -0.863037 1441831903 -0.498901 -0.004700 -0.120422 -0.858276 1441831903 -0.498901 -0.004700 -0.120422 -0.858276 1441831903 -0.498901 -0.004700 -0.120422 -0.858276 1441831903 -0.498901 -0.004700 -0.120422 -0.858276 1441831903 -0.498901 -0.004700 -0.120422 -0.858276 1441831903 -0.498901 -0.004700 -0.120422 -0.858276 1441831903 -0.513977 0.065186 0.014099 -0.855286 1441831903 -0.513977 0.065186 0.014099 -0.855286 1441831903 -0.513977 0.065186 0.014099 -0.855286 1441831903 -0.513977 0.065186 0.014099 -0.855286 1441831903 -0.513977 0.065186 0.014099 -0.855286 1441831903 -0.545593 0.069153 0.080261 -0.831360 1441831903 -0.545593 0.069153 0.080261 -0.831360 1441831903 -0.545593 0.069153 0.080261 -0.831360 1441831903 -0.545593 0.069153 0.080261 -0.831360 1441831903 -0.545593 0.069153 0.080261 -0.831360 1441831903 -0.545593 0.069153 0.080261 -0.831360 1441831903 -0.562439 0.038208 0.074158 -0.822632 1441831903 -0.562439 0.038208 0.074158 -0.822632 1441831903 -0.562439 0.038208 0.074158 -0.822632 1441831903 -0.562439 0.038208 0.074158 -0.822632 1441831903 -0.562439 0.038208 0.074158 -0.822632 1441831903 -0.562439 0.038208 0.074158 -0.822632 1441831903 -0.547363 -0.004150 0.112854 -0.829285 1441831903 -0.547363 -0.004150 0.112854 -0.829285 1441831903 -0.547363 -0.004150 0.112854 -0.829285 1441831903 -0.547363 -0.004150 0.112854 -0.829285 1441831903 -0.547363 -0.004150 0.112854 -0.829285 1441831903 -0.547363 -0.004150 0.112854 -0.829285 1441831903 -0.537659 -0.076721 0.010193 -0.839661 1441831903 -0.537659 -0.076721 0.010193 -0.839661 1441831903 -0.537659 -0.076721 0.010193 -0.839661 1441831903 -0.537659 -0.076721 0.010193 -0.839661 1441831903 -0.537659 -0.076721 0.010193 -0.839661 1441831903 -0.537659 -0.076721 0.010193 -0.839661 1441831903 -0.537659 -0.076721 0.010193 -0.839661 1441831903 -0.526001 -0.070435 -0.022949 -0.847290 1441831903 -0.526001 -0.070435 -0.022949 -0.847290 1441831903 -0.526001 -0.070435 -0.022949 -0.847290 1441831903 -0.526001 -0.070435 -0.022949 -0.847290 1441831904 -0.526001 -0.070435 -0.022949 -0.847290 1441831904 -0.515442 -0.014343 -0.005249 -0.856812 1441831904 -0.515442 -0.014343 -0.005249 -0.856812 1441831904 -0.515442 -0.014343 -0.005249 -0.856812 1441831904 -0.515442 -0.014343 -0.005249 -0.856812 1441831904 -0.515442 -0.014343 -0.005249 -0.856812 1441831904 -0.515442 -0.014343 -0.005249 -0.856812 1441831904 -0.515442 -0.014343 -0.005249 -0.856812 1441831904 -0.514648 0.006531 -0.056335 -0.855530 1441831904 -0.514648 0.006531 -0.056335 -0.855530 1441831904 -0.514648 0.006531 -0.056335 -0.855530 1441831904 -0.514648 0.006531 -0.056335 -0.855530 1441831904 -0.514648 0.006531 -0.056335 -0.855530 1441831904 -0.514648 0.006531 -0.056335 -0.855530 1441831904 -0.520569 0.023926 -0.105042 -0.847046 1441831904 -0.520569 0.023926 -0.105042 -0.847046 1441831904 -0.520569 0.023926 -0.105042 -0.847046 1441831904 -0.520569 0.023926 -0.105042 -0.847046 1441831904 -0.520569 0.023926 -0.105042 -0.847046 1441831904 -0.520569 0.023926 -0.105042 -0.847046 1441831904 -0.517273 0.012024 -0.129639 -0.845886 1441831904 -0.517273 0.012024 -0.129639 -0.845886 1441831904 -0.517273 0.012024 -0.129639 -0.845886 1441831904 -0.517273 0.012024 -0.129639 -0.845886 1441831904 -0.517273 0.012024 -0.129639 -0.845886 1441831904 -0.517273 0.012024 -0.129639 -0.845886 1441831904 -0.521240 0.006958 -0.132874 -0.843018 1441831904 -0.521240 0.006958 -0.132874 -0.843018 1441831904 -0.521240 0.006958 -0.132874 -0.843018 1441831904 -0.521240 0.006958 -0.132874 -0.843018 1441831904 -0.521240 0.006958 -0.132874 -0.843018 1441831904 -0.521240 0.006958 -0.132874 -0.843018 1441831904 -0.545471 0.033691 -0.068665 -0.834656 1441831904 -0.545471 0.033691 -0.068665 -0.834656 1441831904 -0.545471 0.033691 -0.068665 -0.834656 1441831904 -0.545471 0.033691 -0.068665 -0.834656 1441831904 -0.545471 0.033691 -0.068665 -0.834656 1441831904 -0.545471 0.033691 -0.068665 -0.834656 1441831904 -0.586304 0.072815 0.041016 -0.805847 1441831904 -0.586304 0.072815 0.041016 -0.805847 1441831904 -0.586304 0.072815 0.041016 -0.805847 1441831904 -0.586304 0.072815 0.041016 -0.805847 1441831904 -0.586304 0.072815 0.041016 -0.805847 1441831904 -0.586304 0.072815 0.041016 -0.805847 1441831904 -0.649292 0.106384 0.024109 -0.752686 1441831904 -0.649292 0.106384 0.024109 -0.752686 1441831904 -0.649292 0.106384 0.024109 -0.752686 1441831904 -0.649292 0.106384 0.024109 -0.752686 1441831904 -0.649292 0.106384 0.024109 -0.752686 1441831904 -0.649292 0.106384 0.024109 -0.752686 1441831904 -0.649292 0.106384 0.024109 -0.752686 1441831904 -0.609802 0.123352 0.132935 -0.771545 1441831904 -0.609802 0.123352 0.132935 -0.771545 1441831904 -0.609802 0.123352 0.132935 -0.771545 1441831904 -0.609802 0.123352 0.132935 -0.771545 1441831904 -0.609802 0.123352 0.132935 -0.771545 1441831904 -0.609802 0.123352 0.132935 -0.771545 1441831904 -0.589783 -0.051514 0.040344 -0.804932 1441831904 -0.589783 -0.051514 0.040344 -0.804932 1441831904 -0.589783 -0.051514 0.040344 -0.804932 1441831904 -0.589783 -0.051514 0.040344 -0.804932 1441831904 -0.589783 -0.051514 0.040344 -0.804932 1441831904 -0.589783 -0.051514 0.040344 -0.804932 1441831904 -0.589783 -0.051514 0.040344 -0.804932 1441831904 -0.553650 -0.124756 -0.037537 -0.822571 1441831904 -0.553650 -0.124756 -0.037537 -0.822571 1441831904 -0.553650 -0.124756 -0.037537 -0.822571 1441831904 -0.553650 -0.124756 -0.037537 -0.822571 1441831904 -0.553650 -0.124756 -0.037537 -0.822571 1441831904 -0.553650 -0.124756 -0.037537 -0.822571 1441831904 -0.525208 -0.096924 -0.005920 -0.845459 1441831904 -0.525208 -0.096924 -0.005920 -0.845459 1441831904 -0.525208 -0.096924 -0.005920 -0.845459 1441831904 -0.525208 -0.096924 -0.005920 -0.845459 1441831904 -0.525208 -0.096924 -0.005920 -0.845459 1441831904 -0.525208 -0.096924 -0.005920 -0.845459 1441831904 -0.506042 -0.071045 -0.037292 -0.858826 1441831904 -0.506042 -0.071045 -0.037292 -0.858826 1441831904 -0.506042 -0.071045 -0.037292 -0.858826 1441831904 -0.506042 -0.071045 -0.037292 -0.858826 1441831904 -0.506042 -0.071045 -0.037292 -0.858826 1441831904 -0.506042 -0.071045 -0.037292 -0.858826 1441831904 -0.506042 -0.071045 -0.037292 -0.858826 1441831904 -0.492859 -0.070923 -0.071777 -0.864319 1441831904 -0.492859 -0.070923 -0.071777 -0.864319 1441831904 -0.492859 -0.070923 -0.071777 -0.864319 1441831904 -0.492859 -0.070923 -0.071777 -0.864319 1441831904 -0.492859 -0.070923 -0.071777 -0.864319 1441831904 -0.503540 -0.091187 -0.103943 -0.852905 1441831904 -0.503540 -0.091187 -0.103943 -0.852905 1441831904 -0.503540 -0.091187 -0.103943 -0.852905 1441831904 -0.503540 -0.091187 -0.103943 -0.852905 1441831904 -0.503540 -0.091187 -0.103943 -0.852905 1441831904 -0.503540 -0.091187 -0.103943 -0.852905 1441831904 -0.534363 -0.061401 -0.113708 -0.835388 1441831904 -0.534363 -0.061401 -0.113708 -0.835388 1441831904 -0.534363 -0.061401 -0.113708 -0.835388 1441831904 -0.534363 -0.061401 -0.113708 -0.835388 1441831904 -0.534363 -0.061401 -0.113708 -0.835388 1441831904 -0.534363 -0.061401 -0.113708 -0.835388 1441831904 -0.534363 -0.061401 -0.113708 -0.835388 1441831904 -0.577332 0.018433 -0.042175 -0.815247 1441831904 -0.577332 0.018433 -0.042175 -0.815247 1441831904 -0.577332 0.018433 -0.042175 -0.815247 1441831904 -0.577332 0.018433 -0.042175 -0.815247 1441831904 -0.577332 0.018433 -0.042175 -0.815247 1441831904 -0.577332 0.018433 -0.042175 -0.815247 1441831904 -0.599548 0.093689 0.048767 -0.793396 1441831904 -0.599548 0.093689 0.048767 -0.793396 1441831904 -0.599548 0.093689 0.048767 -0.793396 1441831904 -0.599548 0.093689 0.048767 -0.793396 1441831904 -0.599548 0.093689 0.048767 -0.793396 1441831904 -0.599548 0.093689 0.048767 -0.793396 1441831905 -0.599548 0.093689 0.048767 -0.793396 1441831905 -0.624573 0.097839 0.051270 -0.773193 1441831905 -0.624573 0.097839 0.051270 -0.773193 1441831905 -0.624573 0.097839 0.051270 -0.773193 1441831905 -0.624573 0.097839 0.051270 -0.773193 1441831905 -0.624573 0.097839 0.051270 -0.773193 1441831905 -0.624573 0.097839 0.051270 -0.773193 1441831905 -0.598450 0.054199 0.120117 -0.790283 1441831905 -0.598450 0.054199 0.120117 -0.790283 1441831905 -0.598450 0.054199 0.120117 -0.790283 1441831905 -0.598450 0.054199 0.120117 -0.790283 1441831905 -0.598450 0.054199 0.120117 -0.790283 1441831905 -0.598450 0.054199 0.120117 -0.790283 1441831905 -0.593506 -0.094055 -0.006287 -0.799316 1441831905 -0.593506 -0.094055 -0.006287 -0.799316 1441831905 -0.593506 -0.094055 -0.006287 -0.799316 1441831905 -0.593506 -0.094055 -0.006287 -0.799316 1441831905 -0.593506 -0.094055 -0.006287 -0.799316 1441831905 -0.593506 -0.094055 -0.006287 -0.799316 1441831905 -0.593506 -0.094055 -0.006287 -0.799316 1441831905 -0.568115 -0.121338 -0.056274 -0.812073 1441831905 -0.568115 -0.121338 -0.056274 -0.812073 1441831905 -0.568115 -0.121338 -0.056274 -0.812073 1441831905 -0.568115 -0.121338 -0.056274 -0.812073 1441831905 -0.568115 -0.121338 -0.056274 -0.812073 1441831905 -0.568115 -0.121338 -0.056274 -0.812073 1441831905 -0.568115 -0.121338 -0.056274 -0.812073 1441831905 -0.556152 -0.062134 -0.029785 -0.828247 1441831905 -0.556152 -0.062134 -0.029785 -0.828247 1441831905 -0.556152 -0.062134 -0.029785 -0.828247 1441831905 -0.556152 -0.062134 -0.029785 -0.828247 1441831905 -0.556152 -0.062134 -0.029785 -0.828247 1441831905 -0.556152 -0.062134 -0.029785 -0.828247 1441831905 -0.556152 -0.062134 -0.029785 -0.828247 1441831905 -0.543823 -0.019836 -0.046814 -0.837708 1441831905 -0.543823 -0.019836 -0.046814 -0.837708 1441831905 -0.543823 -0.019836 -0.046814 -0.837708 1441831905 -0.543823 -0.019836 -0.046814 -0.837708 1441831905 -0.543823 -0.019836 -0.046814 -0.837708 1441831905 -0.543823 -0.019836 -0.046814 -0.837708 1441831905 -0.543091 -0.007568 -0.085449 -0.835327 1441831905 -0.543091 -0.007568 -0.085449 -0.835327 1441831905 -0.543091 -0.007568 -0.085449 -0.835327 1441831905 -0.543091 -0.007568 -0.085449 -0.835327 1441831905 -0.543091 -0.007568 -0.085449 -0.835327 1441831905 -0.553528 -0.020386 -0.119568 -0.824036 1441831905 -0.553528 -0.020386 -0.119568 -0.824036 1441831905 -0.553528 -0.020386 -0.119568 -0.824036 1441831905 -0.553528 -0.020386 -0.119568 -0.824036 1441831905 -0.553528 -0.020386 -0.119568 -0.824036 1441831905 -0.566650 -0.016113 -0.123962 -0.814453 1441831905 -0.566650 -0.016113 -0.123962 -0.814453 1441831905 -0.566650 -0.016113 -0.123962 -0.814453 1441831905 -0.566650 -0.016113 -0.123962 -0.814453 1441831905 -0.566650 -0.016113 -0.123962 -0.814453 1441831905 -0.566650 -0.016113 -0.123962 -0.814453 1441831905 -0.566650 -0.016113 -0.123962 -0.814453 1441831905 -0.577332 0.041199 -0.018860 -0.815308 1441831905 -0.577332 0.041199 -0.018860 -0.815308 1441831905 -0.577332 0.041199 -0.018860 -0.815308 1441831905 -0.577332 0.041199 -0.018860 -0.815308 1441831905 -0.577332 0.041199 -0.018860 -0.815308 1441831905 -0.575867 0.097168 0.086548 -0.807190 1441831905 -0.575867 0.097168 0.086548 -0.807190 1441831905 -0.575867 0.097168 0.086548 -0.807190 1441831905 -0.575867 0.097168 0.086548 -0.807190 1441831905 -0.575867 0.097168 0.086548 -0.807190 1441831905 -0.575867 0.097168 0.086548 -0.807190 1441831905 -0.589844 0.070557 0.061829 -0.802063 1441831905 -0.589844 0.070557 0.061829 -0.802063 1441831905 -0.589844 0.070557 0.061829 -0.802063 1441831905 -0.589844 0.070557 0.061829 -0.802063 1441831905 -0.589844 0.070557 0.061829 -0.802063 1441831905 -0.589844 0.070557 0.061829 -0.802063 1441831905 -0.589844 0.070557 0.061829 -0.802063 1441831905 -0.569397 0.014282 0.134216 -0.810974 1441831905 -0.569397 0.014282 0.134216 -0.810974 1441831905 -0.569397 0.014282 0.134216 -0.810974 1441831905 -0.569397 0.014282 0.134216 -0.810974 1441831905 -0.569397 0.014282 0.134216 -0.810974 1441831905 -0.569397 0.014282 0.134216 -0.810974 1441831905 -0.550720 -0.133057 0.010986 -0.823975 1441831905 -0.550720 -0.133057 0.010986 -0.823975 1441831905 -0.550720 -0.133057 0.010986 -0.823975 1441831905 -0.550720 -0.133057 0.010986 -0.823975 1441831905 -0.550720 -0.133057 0.010986 -0.823975 1441831905 -0.550720 -0.133057 0.010986 -0.823975 1441831905 -0.531372 -0.186340 -0.058838 -0.824341 1441831905 -0.531372 -0.186340 -0.058838 -0.824341 1441831905 -0.531372 -0.186340 -0.058838 -0.824341 1441831905 -0.531372 -0.186340 -0.058838 -0.824341 1441831905 -0.531372 -0.186340 -0.058838 -0.824341 1441831905 -0.531372 -0.186340 -0.058838 -0.824341 1441831905 -0.523193 -0.127930 -0.022217 -0.842285 1441831905 -0.523193 -0.127930 -0.022217 -0.842285 1441831905 -0.523193 -0.127930 -0.022217 -0.842285 1441831905 -0.523193 -0.127930 -0.022217 -0.842285 1441831905 -0.523193 -0.127930 -0.022217 -0.842285 1441831905 -0.523193 -0.127930 -0.022217 -0.842285 1441831905 -0.523193 -0.127930 -0.022217 -0.842285 1441831905 -0.514282 -0.105469 -0.060486 -0.848999 1441831905 -0.514282 -0.105469 -0.060486 -0.848999 1441831905 -0.514282 -0.105469 -0.060486 -0.848999 1441831905 -0.514282 -0.105469 -0.060486 -0.848999 1441831905 -0.514282 -0.105469 -0.060486 -0.848999 1441831905 -0.514282 -0.105469 -0.060486 -0.848999 1441831905 -0.516785 -0.130981 -0.143311 -0.833862 1441831905 -0.516785 -0.130981 -0.143311 -0.833862 1441831905 -0.516785 -0.130981 -0.143311 -0.833862 1441831905 -0.516785 -0.130981 -0.143311 -0.833862 1441831905 -0.516785 -0.130981 -0.143311 -0.833862 1441831905 -0.516785 -0.130981 -0.143311 -0.833862 1441831906 -0.546692 -0.098450 -0.138245 -0.820007 1441831906 -0.546692 -0.098450 -0.138245 -0.820007 1441831906 -0.546692 -0.098450 -0.138245 -0.820007 1441831906 -0.546692 -0.098450 -0.138245 -0.820007 1441831906 -0.546692 -0.098450 -0.138245 -0.820007 1441831906 -0.546692 -0.098450 -0.138245 -0.820007 1441831906 -0.586670 0.011414 -0.026978 -0.809326 1441831906 -0.586670 0.011414 -0.026978 -0.809326 1441831906 -0.586670 0.011414 -0.026978 -0.809326 1441831906 -0.586670 0.011414 -0.026978 -0.809326 1441831906 -0.586670 0.011414 -0.026978 -0.809326 1441831906 -0.586670 0.011414 -0.026978 -0.809326 1441831906 -0.586670 0.011414 -0.026978 -0.809326 1441831906 -0.570740 0.106750 0.136230 -0.802734 1441831906 -0.570740 0.106750 0.136230 -0.802734 1441831906 -0.570740 0.106750 0.136230 -0.802734 1441831906 -0.570740 0.106750 0.136230 -0.802734 1441831906 -0.570740 0.106750 0.136230 -0.802734 1441831906 -0.570740 0.106750 0.136230 -0.802734 1441831906 -0.599548 0.101685 0.082520 -0.789612 1441831906 -0.599548 0.101685 0.082520 -0.789612 1441831906 -0.599548 0.101685 0.082520 -0.789612 1441831906 -0.599548 0.101685 0.082520 -0.789612 1441831906 -0.599548 0.101685 0.082520 -0.789612 1441831906 -0.599548 0.101685 0.082520 -0.789612 1441831906 -0.599548 0.101685 0.082520 -0.789612 1441831906 -0.564575 0.075745 0.195740 -0.798279 1441831906 -0.564575 0.075745 0.195740 -0.798279 1441831906 -0.564575 0.075745 0.195740 -0.798279 1441831906 -0.564575 0.075745 0.195740 -0.798279 1441831906 -0.564575 0.075745 0.195740 -0.798279 1441831906 -0.564575 0.075745 0.195740 -0.798279 1441831906 -0.541199 -0.063660 0.106323 -0.831787 1441831906 -0.541199 -0.063660 0.106323 -0.831787 1441831906 -0.541199 -0.063660 0.106323 -0.831787 1441831906 -0.541199 -0.063660 0.106323 -0.831787 1441831906 -0.541199 -0.063660 0.106323 -0.831787 1441831906 -0.541199 -0.063660 0.106323 -0.831787 1441831906 -0.541199 -0.063660 0.106323 -0.831787 1441831906 -0.522339 -0.159241 -0.025146 -0.837402 1441831906 -0.522339 -0.159241 -0.025146 -0.837402 1441831906 -0.522339 -0.159241 -0.025146 -0.837402 1441831906 -0.522339 -0.159241 -0.025146 -0.837402 1441831906 -0.522339 -0.159241 -0.025146 -0.837402 1441831906 -0.522339 -0.159241 -0.025146 -0.837402 1441831906 -0.515808 -0.114380 -0.006775 -0.849060 1441831906 -0.515808 -0.114380 -0.006775 -0.849060 1441831906 -0.515808 -0.114380 -0.006775 -0.849060 1441831906 -0.515808 -0.114380 -0.006775 -0.849060 1441831906 -0.515808 -0.114380 -0.006775 -0.849060 1441831906 -0.515808 -0.114380 -0.006775 -0.849060 1441831906 -0.505310 -0.050781 -0.006409 -0.861450 1441831906 -0.505310 -0.050781 -0.006409 -0.861450 1441831906 -0.505310 -0.050781 -0.006409 -0.861450 1441831906 -0.505310 -0.050781 -0.006409 -0.861450 1441831906 -0.505310 -0.050781 -0.006409 -0.861450 1441831906 -0.505310 -0.050781 -0.006409 -0.861450 1441831906 -0.505310 -0.050781 -0.006409 -0.861450 1441831906 -0.511475 -0.041626 -0.057495 -0.856445 1441831906 -0.511475 -0.041626 -0.057495 -0.856445 1441831906 -0.511475 -0.041626 -0.057495 -0.856445 1441831906 -0.511475 -0.041626 -0.057495 -0.856445 1441831906 -0.511475 -0.041626 -0.057495 -0.856445 1441831906 -0.511475 -0.041626 -0.057495 -0.856445 1441831906 -0.525940 -0.054077 -0.110718 -0.841614 1441831906 -0.525940 -0.054077 -0.110718 -0.841614 1441831906 -0.525940 -0.054077 -0.110718 -0.841614 1441831906 -0.525940 -0.054077 -0.110718 -0.841614 1441831906 -0.525940 -0.054077 -0.110718 -0.841614 1441831906 -0.525940 -0.054077 -0.110718 -0.841614 1441831906 -0.547241 -0.029419 -0.117371 -0.828247 1441831906 -0.547241 -0.029419 -0.117371 -0.828247 1441831906 -0.547241 -0.029419 -0.117371 -0.828247 1441831906 -0.547241 -0.029419 -0.117371 -0.828247 1441831906 -0.547241 -0.029419 -0.117371 -0.828247 1441831906 -0.547241 -0.029419 -0.117371 -0.828247 1441831906 -0.569458 0.051575 -0.009094 -0.820435 1441831906 -0.569458 0.051575 -0.009094 -0.820435 1441831906 -0.569458 0.051575 -0.009094 -0.820435 1441831906 -0.569458 0.051575 -0.009094 -0.820435 1441831906 -0.569458 0.051575 -0.009094 -0.820435 1441831906 -0.576111 0.127930 0.114441 -0.799194 1441831906 -0.576111 0.127930 0.114441 -0.799194 1441831906 -0.576111 0.127930 0.114441 -0.799194 1441831906 -0.576111 0.127930 0.114441 -0.799194 1441831906 -0.576111 0.127930 0.114441 -0.799194 1441831906 -0.576111 0.127930 0.114441 -0.799194 1441831906 -0.576111 0.127930 0.114441 -0.799194 1441831906 -0.595154 0.106079 0.080994 -0.792480 1441831906 -0.595154 0.106079 0.080994 -0.792480 1441831906 -0.595154 0.106079 0.080994 -0.792480 1441831906 -0.595154 0.106079 0.080994 -0.792480 1441831906 -0.595154 0.106079 0.080994 -0.792480 1441831906 -0.595154 0.106079 0.080994 -0.792480 1441831906 -0.572815 0.045166 0.138916 -0.806580 1441831906 -0.572815 0.045166 0.138916 -0.806580 1441831906 -0.572815 0.045166 0.138916 -0.806580 1441831906 -0.572815 0.045166 0.138916 -0.806580 1441831906 -0.572815 0.045166 0.138916 -0.806580 1441831906 -0.572815 0.045166 0.138916 -0.806580 1441831906 -0.572815 0.045166 0.138916 -0.806580 1441831906 -0.559631 -0.114075 0.001099 -0.820923 1441831906 -0.559631 -0.114075 0.001099 -0.820923 1441831906 -0.559631 -0.114075 0.001099 -0.820923 1441831906 -0.559631 -0.114075 0.001099 -0.820923 1441831906 -0.559631 -0.114075 0.001099 -0.820923 1441831906 -0.559631 -0.114075 0.001099 -0.820923 1441831906 -0.544006 -0.160828 -0.062622 -0.821167 1441831906 -0.544006 -0.160828 -0.062622 -0.821167 1441831906 -0.544006 -0.160828 -0.062622 -0.821167 1441831906 -0.544006 -0.160828 -0.062622 -0.821167 1441831906 -0.544006 -0.160828 -0.062622 -0.821167 1441831906 -0.544006 -0.160828 -0.062622 -0.821167 1441831906 -0.533997 -0.108704 -0.027161 -0.838074 1441831907 -0.533997 -0.108704 -0.027161 -0.838074 1441831907 -0.533997 -0.108704 -0.027161 -0.838074 1441831907 -0.533997 -0.108704 -0.027161 -0.838074 1441831907 -0.533997 -0.108704 -0.027161 -0.838074 1441831907 -0.533997 -0.108704 -0.027161 -0.838074 1441831907 -0.533997 -0.108704 -0.027161 -0.838074 1441831907 -0.524231 -0.071960 -0.040833 -0.847595 1441831907 -0.524231 -0.071960 -0.040833 -0.847595 1441831907 -0.524231 -0.071960 -0.040833 -0.847595 1441831907 -0.524231 -0.071960 -0.040833 -0.847595 1441831907 -0.524231 -0.071960 -0.040833 -0.847595 1441831907 -0.524231 -0.071960 -0.040833 -0.847595 1441831907 -0.531189 -0.072754 -0.075989 -0.840759 1441831907 -0.531189 -0.072754 -0.075989 -0.840759 1441831907 -0.531189 -0.072754 -0.075989 -0.840759 1441831907 -0.531189 -0.072754 -0.075989 -0.840759 1441831907 -0.531189 -0.072754 -0.075989 -0.840759 1441831907 -0.531189 -0.072754 -0.075989 -0.840759 1441831907 -0.531189 -0.072754 -0.075989 -0.840759 1441831907 -0.544495 -0.077820 -0.116699 -0.827026 1441831907 -0.544495 -0.077820 -0.116699 -0.827026 1441831907 -0.544495 -0.077820 -0.116699 -0.827026 1441831907 -0.544495 -0.077820 -0.116699 -0.827026 1441831907 -0.544495 -0.077820 -0.116699 -0.827026 1441831907 -0.544495 -0.077820 -0.116699 -0.827026 1441831907 -0.570129 -0.042236 -0.128906 -0.810303 1441831907 -0.570129 -0.042236 -0.128906 -0.810303 1441831907 -0.570129 -0.042236 -0.128906 -0.810303 1441831907 -0.570129 -0.042236 -0.128906 -0.810303 1441831907 -0.570129 -0.042236 -0.128906 -0.810303 1441831907 -0.570129 -0.042236 -0.128906 -0.810303 1441831907 -0.612488 0.031555 -0.044739 -0.788635 1441831907 -0.612488 0.031555 -0.044739 -0.788635 1441831907 -0.612488 0.031555 -0.044739 -0.788635 1441831907 -0.612488 0.031555 -0.044739 -0.788635 1441831907 -0.612488 0.031555 -0.044739 -0.788635 1441831907 -0.612488 0.031555 -0.044739 -0.788635 1441831907 -0.612488 0.031555 -0.044739 -0.788635 1441831907 -0.627380 0.101746 0.019043 -0.771851 1441831907 -0.627380 0.101746 0.019043 -0.771851 1441831907 -0.627380 0.101746 0.019043 -0.771851 1441831907 -0.627380 0.101746 0.019043 -0.771851 1441831907 -0.627380 0.101746 0.019043 -0.771851 1441831907 -0.627380 0.101746 0.019043 -0.771851 1441831907 -0.662903 0.143982 0.021729 -0.734497 1441831907 -0.662903 0.143982 0.021729 -0.734497 1441831907 -0.662903 0.143982 0.021729 -0.734497 1441831907 -0.662903 0.143982 0.021729 -0.734497 1441831907 -0.662903 0.143982 0.021729 -0.734497 1441831907 -0.662903 0.143982 0.021729 -0.734497 1441831907 -0.627991 0.114929 0.121155 -0.760132 1441831907 -0.627991 0.114929 0.121155 -0.760132 1441831907 -0.627991 0.114929 0.121155 -0.760132 1441831907 -0.627991 0.114929 0.121155 -0.760132 1441831907 -0.627991 0.114929 0.121155 -0.760132 1441831907 -0.627991 0.114929 0.121155 -0.760132 1441831907 -0.627991 0.114929 0.121155 -0.760132 1441831907 -0.612000 -0.070618 0.023132 -0.787415 1441831907 -0.612000 -0.070618 0.023132 -0.787415 1441831907 -0.612000 -0.070618 0.023132 -0.787415 1441831907 -0.612000 -0.070618 0.023132 -0.787415 1441831907 -0.612000 -0.070618 0.023132 -0.787415 1441831907 -0.612000 -0.070618 0.023132 -0.787415 1441831907 -0.612000 -0.070618 0.023132 -0.787415 1441831907 -0.579346 -0.158752 -0.045776 -0.798218 1441831907 -0.579346 -0.158752 -0.045776 -0.798218 1441831907 -0.579346 -0.158752 -0.045776 -0.798218 1441831907 -0.579346 -0.158752 -0.045776 -0.798218 1441831907 -0.579346 -0.158752 -0.045776 -0.798218 1441831907 -0.579346 -0.158752 -0.045776 -0.798218 1441831907 -0.549438 -0.144592 -0.026978 -0.822571 1441831907 -0.549438 -0.144592 -0.026978 -0.822571 1441831907 -0.549438 -0.144592 -0.026978 -0.822571 1441831907 -0.549438 -0.144592 -0.026978 -0.822571 1441831907 -0.549438 -0.144592 -0.026978 -0.822571 1441831907 -0.549438 -0.144592 -0.026978 -0.822571 1441831907 -0.534485 -0.125793 -0.035278 -0.835083 1441831907 -0.534485 -0.125793 -0.035278 -0.835083 1441831907 -0.534485 -0.125793 -0.035278 -0.835083 1441831907 -0.534485 -0.125793 -0.035278 -0.835083 1441831907 -0.534485 -0.125793 -0.035278 -0.835083 1441831907 
-0.308594 -0.560242 0.453125 -0.620972 1441831909 -0.308594 -0.560242 0.453125 -0.620972 1441831909 -0.308594 -0.560242 0.453125 -0.620972 1441831909 -0.308594 -0.560242 0.453125 -0.620972 1441831909 -0.308594 -0.560242 0.453125 -0.620972 1441831909 -0.308594 -0.560242 0.453125 -0.620972 1441831909 -0.308594 -0.560242 0.453125 -0.620972 1441831909 -0.309570 -0.551392 0.459717 -0.623535 1441831909 -0.309570 -0.551392 0.459717 -0.623535 1441831909 -0.309570 -0.551392 0.459717 -0.623535 1441831909 -0.309570 -0.551392 0.459717 -0.623535 1441831909 -0.309570 -0.551392 0.459717 -0.623535 1441831909 -0.309570 -0.551392 0.459717 -0.623535 1441831909 -0.312195 -0.550476 0.448486 -0.631165 1441831909 -0.312195 -0.550476 0.448486 -0.631165 1441831909 -0.312195 -0.550476 0.448486 -0.631165 1441831909 -0.312195 -0.550476 0.448486 -0.631165 1441831909 -0.312195 -0.550476 0.448486 -0.631165 1441831909 -0.312195 -0.550476 0.448486 -0.631165 1441831909 -0.312744 -0.553101 0.428406 -0.642517 1441831909 -0.312744 -0.553101 0.428406 -0.642517 1441831909 -0.312744 -0.553101 0.428406 -0.642517 1441831909 -0.312744 -0.553101 0.428406 -0.642517 1441831909 -0.312744 -0.553101 0.428406 -0.642517 1441831909 -0.312744 -0.553101 0.428406 -0.642517 1441831909 -0.312744 -0.553101 0.428406 -0.642517 1441831909 -0.307007 -0.563660 0.396851 -0.656189 1441831909 -0.307007 -0.563660 0.396851 -0.656189 1441831909 -0.307007 -0.563660 0.396851 -0.656189 1441831909 -0.307007 -0.563660 0.396851 -0.656189 1441831909 -0.307007 -0.563660 0.396851 -0.656189 1441831909 -0.307007 -0.563660 0.396851 -0.656189 1441831909 -0.306580 -0.573120 0.376892 -0.659973 1441831909 -0.306580 -0.573120 0.376892 -0.659973 1441831909 -0.306580 -0.573120 0.376892 -0.659973 1441831909 -0.306580 -0.573120 0.376892 -0.659973 1441831910 -0.306580 -0.573120 0.376892 -0.659973 1441831910 -0.306580 -0.573120 0.376892 -0.659973 1441831910 -0.313660 -0.578979 0.368958 -0.656067 1441831910 -0.313660 -0.578979 0.368958 -0.656067 1441831910 -0.313660 -0.578979 0.368958 -0.656067 1441831910 -0.313660 -0.578979 0.368958 -0.656067 1441831910 -0.313660 -0.578979 0.368958 -0.656067 1441831910 -0.313660 -0.578979 0.368958 -0.656067 1441831910 -0.313660 -0.578979 0.368958 -0.656067 1441831910 -0.318848 -0.585144 0.360779 -0.652588 1441831910 -0.318848 -0.585144 0.360779 -0.652588 1441831910 -0.318848 -0.585144 0.360779 -0.652588 1441831910 -0.318848 -0.585144 0.360779 -0.652588 1441831910 -0.318848 -0.585144 0.360779 -0.652588 1441831910 -0.318848 -0.585144 0.360779 -0.652588 1441831910 -0.315857 -0.600403 0.338257 -0.652222 1441831910 -0.315857 -0.600403 0.338257 -0.652222 1441831910 -0.315857 -0.600403 0.338257 -0.652222 1441831910 -0.315857 -0.600403 0.338257 -0.652222 1441831910 -0.315857 -0.600403 0.338257 -0.652222 1441831910 -0.315857 -0.600403 0.338257 -0.652222 1441831910 -0.290527 -0.620728 0.320618 -0.653870 1441831910 -0.290527 -0.620728 0.320618 -0.653870 1441831910 -0.290527 -0.620728 0.320618 -0.653870 1441831910 -0.290527 -0.620728 0.320618 -0.653870 1441831910 -0.290527 -0.620728 0.320618 -0.653870 1441831910 -0.290527 -0.620728 0.320618 -0.653870 1441831910 -0.290527 -0.620728 0.320618 -0.653870 1441831910 -0.256531 -0.638672 0.310608 -0.655640 1441831910 -0.256531 -0.638672 0.310608 -0.655640 1441831910 -0.256531 -0.638672 0.310608 -0.655640 1441831910 -0.256531 -0.638672 0.310608 -0.655640 1441831910 -0.256531 -0.638672 0.310608 -0.655640 1441831910 -0.256531 -0.638672 0.310608 -0.655640 1441831910 -0.260315 -0.638123 0.327637 -0.646362 1441831910 -0.260315 -0.638123 0.327637 -0.646362 1441831910 -0.260315 -0.638123 0.327637 -0.646362 1441831910 -0.260315 -0.638123 0.327637 -0.646362 1441831910 -0.260315 -0.638123 0.327637 -0.646362 1441831910 -0.260315 -0.638123 0.327637 -0.646362 1441831910 -0.260315 -0.638123 0.327637 -0.646362 1441831910 -0.258423 -0.634338 0.331482 -0.648926 1441831910 -0.258423 -0.634338 0.331482 -0.648926 1441831910 -0.258423 -0.634338 0.331482 -0.648926 1441831910 -0.258423 -0.634338 0.331482 -0.648926 1441831910 -0.258423 -0.634338 0.331482 -0.648926 1441831910 -0.258423 -0.634338 0.331482 -0.648926 1441831910 -0.259644 -0.631836 0.329346 -0.651855 1441831910 -0.259644 -0.631836 0.329346 -0.651855 1441831910 -0.259644 -0.631836 0.329346 -0.651855 1441831910 -0.259644 -0.631836 0.329346 -0.651855 1441831910 -0.259644 -0.631836 0.329346 -0.651855 1441831910 -0.259644 -0.631836 0.329346 -0.651855 1441831910 -0.259644 -0.631836 0.329346 -0.651855 1441831910 -0.262695 -0.627930 0.331116 -0.653564 1441831910 -0.262695 -0.627930 0.331116 -0.653564 1441831910 -0.262695 -0.627930 0.331116 -0.653564 1441831910 -0.262695 -0.627930 0.331116 -0.653564 1441831910 -0.262695 -0.627930 0.331116 -0.653564 1441831910 -0.262695 -0.627930 0.331116 -0.653564 1441831910 -0.266785 -0.621887 0.337891 -0.654236 1441831910 -0.266785 -0.621887 0.337891 -0.654236 1441831910 -0.266785 -0.621887 0.337891 -0.654236 1441831910 -0.266785 -0.621887 0.337891 -0.654236 1441831910 -0.266785 -0.621887 0.337891 -0.654236 1441831910 -0.266785 -0.621887 0.337891 -0.654236 1441831910 -0.266907 -0.613953 0.345886 -0.657471 1441831910 -0.266907 -0.613953 0.345886 -0.657471 1441831910 -0.266907 -0.613953 0.345886 -0.657471 1441831910 -0.266907 -0.613953 0.345886 -0.657471 1441831910 -0.266907 -0.613953 0.345886 -0.657471 1441831910 -0.266907 -0.613953 0.345886 -0.657471 1441831910 -0.266907 -0.613953 0.345886 -0.657471 1441831910 -0.259827 -0.609924 0.346375 -0.663818 1441831910 -0.259827 -0.609924 0.346375 -0.663818 1441831910 -0.259827 -0.609924 0.346375 -0.663818 1441831910 -0.259827 -0.609924 0.346375 -0.663818 1441831910 -0.259827 -0.609924 0.346375 -0.663818 1441831910 -0.259827 -0.609924 0.346375 -0.663818 1441831910 -0.267456 -0.601929 0.344604 -0.668945 1441831910 -0.267456 -0.601929 0.344604 -0.668945 1441831910 -0.267456 -0.601929 0.344604 -0.668945 1441831910 -0.267456 -0.601929 0.344604 -0.668945 1441831910 -0.267456 -0.601929 0.344604 -0.668945 1441831910 -0.267456 -0.601929 0.344604 -0.668945 1441831910 -0.278381 -0.600037 0.326294 -0.675354 1441831910 -0.278381 -0.600037 0.326294 -0.675354 1441831910 -0.278381 -0.600037 0.326294 -0.675354 1441831910 -0.278381 -0.600037 0.326294 -0.675354 1441831910 -0.278381 -0.600037 0.326294 -0.675354 1441831910 -0.278381 -0.600037 0.326294 -0.675354 1441831910 -0.257507 -0.615356 0.300171 -0.681946 1441831910 -0.257507 -0.615356 0.300171 -0.681946 1441831910 -0.257507 -0.615356 0.300171 -0.681946 1441831910 -0.257507 -0.615356 0.300171 -0.681946 1441831910 -0.257507 -0.615356 0.300171 -0.681946 1441831910 -0.257507 -0.615356 0.300171 -0.681946 1441831910 -0.246582 -0.621521 0.296631 -0.681885 1441831910 -0.246582 -0.621521 0.296631 -0.681885 1441831910 -0.246582 -0.621521 0.296631 -0.681885 1441831910 -0.246582 -0.621521 0.296631 -0.681885 1441831910 -0.246582 -0.621521 0.296631 -0.681885 1441831910 -0.246582 -0.621521 0.296631 -0.681885 1441831910 -0.246582 -0.621521 0.296631 -0.681885 1441831910 -0.248718 -0.616516 0.314209 -0.677795 1441831910 -0.248718 -0.616516 0.314209 -0.677795 1441831910 -0.248718 -0.616516 0.314209 -0.677795 1441831910 -0.248718 -0.616516 0.314209 -0.677795 1441831910 -0.248718 -0.616516 0.314209 -0.677795 1441831910 -0.248718 -0.616516 0.314209 -0.677795 1441831910 -0.241211 -0.617981 0.309448 -0.681335 1441831910 -0.241211 -0.617981 0.309448 -0.681335 1441831910 -0.241211 -0.617981 0.309448 -0.681335 1441831910 -0.241211 -0.617981 0.309448 -0.681335 1441831910 -0.241211 -0.617981 0.309448 -0.681335 1441831911 -0.241211 -0.617981 0.309448 -0.681335 1441831911 -0.241882 -0.620239 0.308716 -0.679382 1441831911 -0.241882 -0.620239 0.308716 -0.679382 1441831911 -0.241882 -0.620239 0.308716 -0.679382 1441831911 -0.241882 -0.620239 0.308716 -0.679382 1441831911 -0.241882 -0.620239 0.308716 -0.679382 1441831911 -0.241882 -0.620239 0.308716 -0.679382 1441831911 -0.233276 -0.627258 0.311768 -0.674561 1441831911 -0.233276 -0.627258 0.311768 -0.674561 1441831911 -0.233276 -0.627258 0.311768 -0.674561 1441831911 -0.233276 -0.627258 0.311768 -0.674561 1441831911 -0.233276 -0.627258 0.311768 -0.674561 1441831911 -0.233276 -0.627258 0.311768 -0.674561 1441831911 -0.233276 -0.627258 0.311768 -0.674561 1441831911 -0.214539 -0.636047 0.323303 -0.667053 1441831911 -0.214539 -0.636047 0.323303 -0.667053 1441831911 -0.214539 -0.636047 0.323303 -0.667053 1441831911 -0.214539 -0.636047 0.323303 -0.667053 1441831911 -0.214539 -0.636047 0.323303 -0.667053 1441831911 -0.214539 -0.636047 0.323303 -0.667053 1441831911 -0.195923 -0.646240 0.322876 -0.663208 1441831911 -0.195923 -0.646240 0.322876 -0.663208 1441831911 -0.195923 -0.646240 0.322876 -0.663208 1441831911 -0.195923 -0.646240 0.322876 -0.663208 1441831911 -0.195923 -0.646240 0.322876 -0.663208 1441831911 -0.195923 -0.646240 0.322876 -0.663208 1441831911 -0.195923 -0.646240 0.322876 -0.663208 1441831911 -0.172852 -0.657166 0.300598 -0.669312 1441831911 -0.172852 -0.657166 0.300598 -0.669312 1441831911 -0.172852 -0.657166 0.300598 -0.669312 1441831911 -0.172852 -0.657166 0.300598 -0.669312 1441831911 -0.172852 -0.657166 0.300598 -0.669312 1441831911 -0.172852 -0.657166 0.300598 -0.669312 1441831911 -0.180908 -0.655884 0.291565 -0.672424 1441831911 -0.180908 -0.655884 0.291565 -0.672424 1441831911 -0.180908 -0.655884 0.291565 -0.672424 1441831911 -0.180908 -0.655884 0.291565 -0.672424 1441831911 -0.180908 -0.655884 0.291565 -0.672424 1441831911 -0.180908 -0.655884 0.291565 -0.672424 1441831911 -0.211548 -0.646545 0.291870 -0.672424 1441831911 -0.211548 -0.646545 0.291870 -0.672424 1441831911 -0.211548 -0.646545 0.291870 -0.672424 1441831911 -0.211548 -0.646545 0.291870 -0.672424 1441831911 -0.211548 -0.646545 0.291870 -0.672424 1441831911 -0.211548 -0.646545 0.291870 -0.672424 1441831911 -0.231934 -0.640381 0.284973 -0.674561 1441831911 -0.231934 -0.640381 0.284973 -0.674561 1441831911 -0.231934 -0.640381 0.284973 -0.674561 1441831911 -0.231934 -0.640381 0.284973 -0.674561 1441831911 -0.231934 -0.640381 0.284973 -0.674561 1441831911 -0.231934 -0.640381 0.284973 -0.674561 1441831911 -0.231934 -0.640381 0.284973 -0.674561 1441831911 -0.246826 -0.633789 0.289917 -0.673340 1441831911 -0.246826 -0.633789 0.289917 -0.673340 1441831911 -0.246826 -0.633789 0.289917 -0.673340 1441831911 -0.246826 -0.633789 0.289917 -0.673340 1441831911 -0.246826 -0.633789 0.289917 -0.673340 1441831911 -0.246826 -0.633789 0.289917 -0.673340 1441831911 -0.257935 -0.623962 0.311646 -0.668640 1441831911 -0.257935 -0.623962 0.311646 -0.668640 1441831911 -0.257935 -0.623962 0.311646 -0.668640 1441831911 -0.257935 -0.623962 0.311646 -0.668640 1441831911 -0.257935 -0.623962 0.311646 -0.668640 1441831911 -0.257935 -0.623962 0.311646 -0.668640 1441831911 -0.256470 -0.617554 0.324646 -0.669006 1441831911 -0.256470 -0.617554 0.324646 -0.669006 1441831911 -0.256470 -0.617554 0.324646 -0.669006 1441831911 -0.256470 -0.617554 0.324646 -0.669006 1441831911 -0.256470 -0.617554 0.324646 -0.669006 1441831911 -0.256470 -0.617554 0.324646 -0.669006 1441831911 -0.253235 -0.612122 0.338379 -0.668396 1441831911 -0.253235 -0.612122 0.338379 -0.668396 1441831911 -0.253235 -0.612122 0.338379 -0.668396 1441831911 -0.253235 -0.612122 0.338379 -0.668396 1441831911 -0.253235 -0.612122 0.338379 -0.668396 1441831911 -0.253235 -0.612122 0.338379 -0.668396 1441831911 -0.253235 -0.612122 0.338379 -0.668396 1441831911 -0.249817 -0.608826 0.350952 -0.666199 1441831911 -0.249817 -0.608826 0.350952 -0.666199 1441831911 -0.249817 -0.608826 0.350952 -0.666199 1441831911 -0.249817 -0.608826 0.350952 -0.666199 1441831911 -0.249817 -0.608826 0.350952 -0.666199 1441831911 -0.249817 -0.608826 0.350952 -0.666199 1441831911 -0.242920 -0.608521 0.357056 -0.665771 1441831911 -0.242920 -0.608521 0.357056 -0.665771 1441831911 -0.242920 -0.608521 0.357056 -0.665771 1441831911 -0.242920 -0.608521 0.357056 -0.665771 1441831911 -0.242920 -0.608521 0.357056 -0.665771 1441831911 -0.242920 -0.608521 0.357056 -0.665771 1441831911 -0.232971 -0.609436 0.358582 -0.667664 1441831911 -0.232971 -0.609436 0.358582 -0.667664 1441831911 -0.232971 -0.609436 0.358582 -0.667664 1441831911 -0.232971 -0.609436 0.358582 -0.667664 1441831911 -0.232971 -0.609436 0.358582 -0.667664 1441831911 -0.232971 -0.609436 0.358582 -0.667664 1441831911 -0.232971 -0.609436 0.358582 -0.667664 1441831911 -0.227966 -0.609192 0.359436 -0.669128 1441831911 -0.227966 -0.609192 0.359436 -0.669128 1441831911 -0.227966 -0.609192 0.359436 -0.669128 1441831911 -0.227966 -0.609192 0.359436 -0.669128 1441831911 -0.227966 -0.609192 0.359436 -0.669128 1441831911 -0.226868 -0.609009 0.353516 -0.672852 1441831911 -0.226868 -0.609009 0.353516 -0.672852 1441831911 -0.226868 -0.609009 0.353516 -0.672852 1441831911 -0.226868 -0.609009 0.353516 -0.672852 1441831911 -0.226868 -0.609009 0.353516 -0.672852 1441831911 -0.226868 -0.609009 0.353516 -0.672852 1441831911 -0.228638 -0.609009 0.347046 -0.675659 1441831911 -0.228638 -0.609009 0.347046 -0.675659 1441831911 -0.228638 -0.609009 0.347046 -0.675659 1441831911 -0.228638 -0.609009 0.347046 -0.675659 1441831911 -0.228638 -0.609009 0.347046 -0.675659 1441831911 -0.228638 -0.609009 0.347046 -0.675659 1441831911 -0.228638 -0.609009 0.347046 -0.675659 1441831912 -0.243530 -0.607910 0.342590 -0.673645 1441831912 -0.243530 -0.607910 0.342590 -0.673645 1441831912 -0.243530 -0.607910 0.342590 -0.673645 1441831912 -0.243530 -0.607910 0.342590 -0.673645 1441831912 -0.243530 -0.607910 0.342590 -0.673645 1441831912 -0.243530 -0.607910 0.342590 -0.673645 1441831912 -0.243958 -0.616455 0.320984 -0.676392 1441831912 -0.243958 -0.616455 0.320984 -0.676392 1441831912 -0.243958 -0.616455 0.320984 -0.676392 1441831912 -0.243958 -0.616455 0.320984 -0.676392 1441831912 -0.243958 -0.616455 0.320984 -0.676392 1441831912 -0.243958 -0.616455 0.320984 -0.676392 1441831912 -0.226196 -0.633789 0.297119 -0.677429 1441831912 -0.226196 -0.633789 0.297119 -0.677429 1441831912 -0.226196 -0.633789 0.297119 -0.677429 1441831912 -0.226196 -0.633789 0.297119 -0.677429 1441831912 -0.226196 -0.633789 0.297119 -0.677429 1441831912 -0.226196 -0.633789 0.297119 -0.677429 1441831912 -0.226196 -0.633789 0.297119 -0.677429 1441831912 -0.238403 -0.633118 0.311523 -0.667358 1441831912 -0.238403 -0.633118 0.311523 -0.667358 1441831912 -0.238403 -0.633118 0.311523 -0.667358 1441831912 -0.238403 -0.633118 0.311523 -0.667358 1441831912 -0.238403 -0.633118 0.311523 -0.667358 1441831912 -0.238403 -0.633118 0.311523 -0.667358 1441831912 -0.242249 -0.629456 0.322266 -0.664368 1441831912 -0.242249 -0.629456 0.322266 -0.664368 1441831912 -0.242249 -0.629456 0.322266 -0.664368 1441831912 -0.242249 -0.629456 0.322266 -0.664368 1441831912 -0.242249 -0.629456 0.322266 -0.664368 1441831912 -0.242249 -0.629456 0.322266 -0.664368 1441831912 -0.242859 -0.628906 0.320374 -0.665527 1441831912 -0.242859 -0.628906 0.320374 -0.665527 1441831912 -0.242859 -0.628906 0.320374 -0.665527 1441831912 -0.242859 -0.628906 0.320374 -0.665527 1441831912 -0.242859 -0.628906 0.320374 -0.665527 1441831912 -0.242859 -0.628906 0.320374 -0.665527 1441831912 -0.242859 -0.628906 0.320374 -0.665527 1441831912 -0.244324 -0.629578 0.316711 -0.666077 1441831912 -0.244324 -0.629578 0.316711 -0.666077 1441831912 -0.244324 -0.629578 0.316711 -0.666077 1441831912 -0.244324 -0.629578 0.316711 -0.666077 1441831912 -0.244324 -0.629578 0.316711 -0.666077 1441831912 -0.244324 -0.629578 0.316711 -0.666077 1441831912 -0.234436 -0.636719 0.313232 -0.664551 1441831912 -0.234436 -0.636719 0.313232 -0.664551 1441831912 -0.234436 -0.636719 0.313232 -0.664551 1441831912 -0.234436 -0.636719 0.313232 -0.664551 1441831912 -0.234436 -0.636719 0.313232 -0.664551 1441831912 -0.234436 -0.636719 0.313232 -0.664551 1441831912 -0.214905 -0.645325 0.317017 -0.661011 1441831912 -0.214905 -0.645325 0.317017 -0.661011 1441831912 -0.214905 -0.645325 0.317017 -0.661011 1441831912 -0.214905 -0.645325 0.317017 -0.661011 1441831912 -0.214905 -0.645325 0.317017 -0.661011 1441831912 -0.214905 -0.645325 0.317017 -0.661011 1441831912 -0.210022 -0.643372 0.324097 -0.661072 1441831912 -0.210022 -0.643372 0.324097 -0.661072 1441831912 -0.210022 -0.643372 0.324097 -0.661072 1441831912 -0.210022 -0.643372 0.324097 -0.661072 1441831912 -0.210022 -0.643372 0.324097 -0.661072 1441831912 -0.210022 -0.643372 0.324097 -0.661072 1441831912 -0.210022 -0.643372 0.324097 -0.661072 1441831912 -0.200684 -0.640320 0.323792 -0.667053 1441831912 -0.200684 -0.640320 0.323792 -0.667053 1441831912 -0.200684 -0.640320 0.323792 -0.667053 1441831912 -0.200684 -0.640320 0.323792 -0.667053 1441831912 -0.200684 -0.640320 0.323792 -0.667053 1441831912 -0.200684 -0.640320 0.323792 -0.667053 1441831912 -0.211182 -0.630005 0.329285 -0.670959 1441831912 -0.211182 -0.630005 0.329285 -0.670959 1441831912 -0.211182 -0.630005 0.329285 -0.670959 1441831912 -0.211182 -0.630005 0.329285 -0.670959 1441831912 -0.211182 -0.630005 0.329285 -0.670959 1441831912 -0.211182 -0.630005 0.329285 -0.670959 1441831912 -0.224487 -0.621582 0.331970 -0.673096 1441831912 -0.224487 -0.621582 0.331970 -0.673096 1441831912 -0.224487 -0.621582 0.331970 -0.673096 1441831912 -0.224487 -0.621582 0.331970 -0.673096 1441831912 -0.224487 -0.621582 0.331970 -0.673096 1441831912 -0.224487 -0.621582 0.331970 -0.673096 1441831912 -0.224487 -0.621582 0.331970 -0.673096 1441831912 -0.206482 -0.629822 0.313782 -0.679932 1441831912 -0.206482 -0.629822 0.313782 -0.679932 1441831912 -0.206482 -0.629822 0.313782 -0.679932 1441831912 -0.206482 -0.629822 0.313782 -0.679932 1441831912 -0.206482 -0.629822 0.313782 -0.679932 1441831912 -0.206482 -0.629822 0.313782 -0.679932 1441831912 -0.203979 -0.633240 0.311157 -0.678711 1441831912 -0.203979 -0.633240 0.311157 -0.678711 1441831912 -0.203979 -0.633240 0.311157 -0.678711 1441831912 -0.203979 -0.633240 0.311157 -0.678711 1441831912 -0.203979 -0.633240 0.311157 -0.678711 1441831912 -0.203979 -0.633240 0.311157 -0.678711 1441831912 -0.211609 -0.626831 0.332886 -0.671997 1441831912 -0.211609 -0.626831 0.332886 -0.671997 1441831912 -0.211609 -0.626831 0.332886 -0.671997 1441831912 -0.211609 -0.626831 0.332886 -0.671997 1441831912 -0.211609 -0.626831 0.332886 -0.671997 1441831912 -0.211609 -0.626831 0.332886 -0.671997 1441831912 -0.211609 -0.626831 0.332886 -0.671997 1441831912 -0.208252 -0.625671 0.339050 -0.671021 1441831912 -0.208252 -0.625671 0.339050 -0.671021 1441831912 -0.208252 -0.625671 0.339050 -0.671021 1441831912 -0.208252 -0.625671 0.339050 -0.671021 1441831912 -0.208252 -0.625671 0.339050 -0.671021 1441831912 -0.208252 -0.625671 0.339050 -0.671021 1441831912 -0.207520 -0.624878 0.336365 -0.673340 1441831912 -0.207520 -0.624878 0.336365 -0.673340 1441831912 -0.207520 -0.624878 0.336365 -0.673340 1441831912 -0.207520 -0.624878 0.336365 -0.673340 1441831912 -0.207520 -0.624878 0.336365 -0.673340 1441831912 -0.207520 -0.624878 0.336365 -0.673340 1441831912 -0.207825 -0.625732 0.336914 -0.672180 1441831913 -0.207825 -0.625732 0.336914 -0.672180 1441831913 -0.207825 -0.625732 0.336914 -0.672180 1441831913 -0.207825 -0.625732 0.336914 -0.672180 1441831913 -0.207825 -0.625732 0.336914 -0.672180 1441831913 -0.207825 -0.625732 0.336914 -0.672180 1441831913 -0.214783 -0.620850 0.343018 -0.671448 1441831913 -0.214783 -0.620850 0.343018 -0.671448 1441831913 -0.214783 -0.620850 0.343018 -0.671448 1441831913 -0.214783 -0.620850 0.343018 -0.671448 1441831913 -0.214783 -0.620850 0.343018 -0.671448 1441831913 -0.214783 -0.620850 0.343018 -0.671448 1441831913 -0.239380 -0.609070 0.358337 -0.665894 1441831913 -0.239380 -0.609070 0.358337 -0.665894 1441831913 -0.239380 -0.609070 0.358337 -0.665894 1441831913 -0.239380 -0.609070 0.358337 -0.665894 1441831913 -0.239380 -0.609070 0.358337 -0.665894 1441831913 -0.239380 -0.609070 0.358337 -0.665894 1441831913 -0.239380 -0.609070 0.358337 -0.665894 1441831913 -0.269287 -0.587097 0.384583 -0.659546 1441831913 -0.269287 -0.587097 0.384583 -0.659546 1441831913 -0.269287 -0.587097 0.384583 -0.659546 1441831913 -0.269287 -0.587097 0.384583 -0.659546 1441831913 -0.269287 -0.587097 0.384583 -0.659546 1441831913 -0.269287 -0.587097 0.384583 -0.659546 1441831913 -0.266052 -0.582092 0.380554 -0.667542 1441831913 -0.266052 -0.582092 0.380554 -0.667542 1441831913 -0.266052 -0.582092 0.380554 -0.667542 1441831913 -0.266052 -0.582092 0.380554 -0.667542 1441831913 -0.266052 -0.582092 0.380554 -0.667542 1441831913 -0.266052 -0.582092 0.380554 -0.667542 1441831913 -0.266052 -0.582092 0.380554 -0.667542 1441831913 -0.270752 -0.581299 0.372498 -0.670898 1441831913 -0.270752 -0.581299 0.372498 -0.670898 1441831913 -0.270752 -0.581299 0.372498 -0.670898 1441831913 -0.270752 -0.581299 0.372498 -0.670898 1441831913 -0.270752 -0.581299 0.372498 -0.670898 1441831913 -0.270752 -0.581299 0.372498 -0.670898 1441831913 -0.274414 -0.582275 0.369812 -0.670044 1441831913 -0.274414 -0.582275 0.369812 -0.670044 1441831913 -0.274414 -0.582275 0.369812 -0.670044 1441831913 -0.274414 -0.582275 0.369812 -0.670044 1441831913 -0.274414 -0.582275 0.369812 -0.670044 1441831913 -0.274414 -0.582275 0.369812 -0.670044 1441831913 -0.282349 -0.583252 0.365356 -0.668335 1441831913 -0.282349 -0.583252 0.365356 -0.668335 1441831913 -0.282349 -0.583252 0.365356 -0.668335 1441831913 -0.282349 -0.583252 0.365356 -0.668335 1441831913 -0.282349 -0.583252 0.365356 -0.668335 1441831913 -0.282349 -0.583252 0.365356 -0.668335 1441831913 -0.310120 -0.574951 0.386597 -0.651062 1441831913 -0.310120 -0.574951 0.386597 -0.651062 1441831913 -0.310120 -0.574951 0.386597 -0.651062 1441831913 -0.310120 -0.574951 0.386597 -0.651062 1441831913 -0.310120 -0.574951 0.386597 -0.651062 1441831913 -0.310120 -0.574951 0.386597 -0.651062 1441831913 -0.310120 -0.574951 0.386597 -0.651062 1441831913 -0.319397 -0.573303 0.395691 -0.642517 1441831913 -0.319397 -0.573303 0.395691 -0.642517 1441831913 -0.319397 -0.573303 0.395691 -0.642517 1441831913 -0.319397 -0.573303 0.395691 -0.642517 1441831913 -0.319397 -0.573303 0.395691 -0.642517 1441831913 -0.319397 -0.573303 0.395691 -0.642517 1441831913 -0.310425 -0.586304 0.388794 -0.639343 1441831913 -0.310425 -0.586304 0.388794 -0.639343 1441831913 -0.310425 -0.586304 0.388794 -0.639343 1441831913 -0.310425 -0.586304 0.388794 -0.639343 1441831913 -0.310425 -0.586304 0.388794 -0.639343 1441831913 -0.310425 -0.586304 0.388794 -0.639343 1441831913 -0.292480 -0.597839 0.383911 -0.640137 1441831913 -0.292480 -0.597839 0.383911 -0.640137 1441831913 -0.292480 -0.597839 0.383911 -0.640137 1441831913 -0.292480 -0.597839 0.383911 -0.640137 1441831913 -0.292480 -0.597839 0.383911 -0.640137 1441831913 -0.292480 -0.597839 0.383911 -0.640137 1441831913 -0.265198 -0.610901 0.380127 -0.641846 1441831913 -0.265198 -0.610901 0.380127 -0.641846 1441831913 -0.265198 -0.610901 0.380127 -0.641846 1441831913 -0.265198 -0.610901 0.380127 -0.641846 1441831913 -0.265198 -0.610901 0.380127 -0.641846 1441831913 -0.265198 -0.610901 0.380127 -0.641846 1441831913 -0.265198 -0.610901 0.380127 -0.641846 1441831913 -0.248962 -0.616150 0.380493 -0.643188 1441831913 -0.248962 -0.616150 0.380493 -0.643188 1441831913 -0.248962 -0.616150 0.380493 -0.643188 1441831913 -0.248962 -0.616150 0.380493 -0.643188 1441831913 -0.248962 -0.616150 0.380493 -0.643188 1441831913 -0.248962 -0.616150 0.380493 -0.643188 1441831913 -0.244080 -0.616150 0.388489 -0.640259 1441831913 -0.244080 -0.616150 0.388489 -0.640259 1441831913 -0.244080 -0.616150 0.388489 -0.640259 1441831913 -0.244080 -0.616150 0.388489 -0.640259 1441831913 -0.244080 -0.616150 0.388489 -0.640259 1441831913 -0.244080 -0.616150 0.388489 -0.640259 1441831913 -0.235229 -0.617432 0.394287 -0.638794 1441831913 -0.235229 -0.617432 0.394287 -0.638794 1441831913 -0.235229 -0.617432 0.394287 -0.638794 1441831913 -0.235229 -0.617432 0.394287 -0.638794 1441831913 -0.235229 -0.617432 0.394287 -0.638794 1441831913 -0.235229 -0.617432 0.394287 -0.638794 1441831913 -0.213867 -0.627441 0.378174 -0.646240 1441831913 -0.213867 -0.627441 0.378174 -0.646240 1441831913 -0.213867 -0.627441 0.378174 -0.646240 1441831913 -0.213867 -0.627441 0.378174 -0.646240 1441831913 -0.213867 -0.627441 0.378174 -0.646240 1441831913 -0.213867 -0.627441 0.378174 -0.646240 1441831913 -0.202271 -0.638062 0.363159 -0.648193 1441831913 -0.202271 -0.638062 0.363159 -0.648193 1441831913 -0.202271 -0.638062 0.363159 -0.648193 1441831913 -0.202271 -0.638062 0.363159 -0.648193 1441831913 -0.202271 -0.638062 0.363159 -0.648193 1441831913 -0.202271 -0.638062 0.363159 -0.648193 1441831913 -0.176086 -0.653442 0.344604 -0.650574 1441831913 -0.176086 -0.653442 0.344604 -0.650574 1441831914 -0.176086 -0.653442 0.344604 -0.650574 1441831914 -0.176086 -0.653442 0.344604 -0.650574 1441831914 -0.176086 -0.653442 0.344604 -0.650574 1441831914 -0.176086 -0.653442 0.344604 -0.650574 1441831914 -0.176086 -0.653442 0.344604 -0.650574 1441831914 -0.173035 -0.659546 0.333862 -0.650879 1441831914 -0.173035 -0.659546 0.333862 -0.650879 1441831914 -0.173035 -0.659546 0.333862 -0.650879 1441831914 -0.173035 -0.659546 0.333862 -0.650879 1441831914 -0.173035 -0.659546 0.333862 -0.650879 1441831914 -0.173035 -0.659546 0.333862 -0.650879 1441831914 -0.185486 -0.654053 0.340881 -0.649353 1441831914 -0.185486 -0.654053 0.340881 -0.649353 1441831914 -0.185486 -0.654053 0.340881 -0.649353 1441831914 -0.185486 -0.654053 0.340881 -0.649353 1441831914 -0.185486 -0.654053 0.340881 -0.649353 1441831914 -0.185486 -0.654053 0.340881 -0.649353 1441831914 -0.185486 -0.654053 0.340881 -0.649353 1441831914 -0.200684 -0.645447 0.344177 -0.651733 1441831914 -0.200684 -0.645447 0.344177 -0.651733 1441831914 -0.200684 -0.645447 0.344177 -0.651733 1441831914 -0.200684 -0.645447 0.344177 -0.651733 1441831914 -0.200684 -0.645447 0.344177 -0.651733 1441831914 -0.200684 -0.645447 0.344177 -0.651733 1441831914 -0.214355 -0.637146 0.345947 -0.654602 1441831914 -0.214355 -0.637146 0.345947 -0.654602 1441831914 -0.214355 -0.637146 0.345947 -0.654602 1441831914 -0.214355 -0.637146 0.345947 -0.654602 1441831914 -0.214355 -0.637146 0.345947 -0.654602 1441831914 -0.214355 -0.637146 0.345947 -0.654602 1441831914 -0.214355 -0.637146 0.345947 -0.654602 1441831914 -0.216858 -0.633179 0.342590 -0.659363 1441831914 -0.216858 -0.633179 0.342590 -0.659363 1441831914 -0.216858 -0.633179 0.342590 -0.659363 1441831914 -0.216858 -0.633179 0.342590 -0.659363 1441831914 -0.216858 -0.633179 0.342590 -0.659363 1441831914 -0.216858 -0.633179 0.342590 -0.659363 1441831914 -0.216858 -0.633179 0.342590 -0.659363 1441831914 -0.228027 -0.626221 0.347412 -0.659729 1441831914 -0.228027 -0.626221 0.347412 -0.659729 1441831914 -0.228027 -0.626221 0.347412 -0.659729 1441831914 -0.228027 -0.626221 0.347412 -0.659729 1441831914 -0.228027 -0.626221 0.347412 -0.659729 1441831914 -0.228027 -0.626221 0.347412 -0.659729 1441831914 -0.240173 -0.616516 0.359375 -0.658142 1441831914 -0.240173 -0.616516 0.359375 -0.658142 1441831914 -0.240173 -0.616516 0.359375 -0.658142 1441831914 -0.240173 -0.616516 0.359375 -0.658142 1441831914 -0.240173 -0.616516 0.359375 -0.658142 1441831914 -0.240173 -0.616516 0.359375 -0.658142 1441831914 -0.240173 -0.616516 0.359375 -0.658142 1441831914 -0.247375 -0.608704 0.364746 -0.659790 1441831914 -0.247375 -0.608704 0.364746 -0.659790 1441831914 -0.247375 -0.608704 0.364746 -0.659790 1441831914 -0.247375 -0.608704 0.364746 -0.659790 1441831914 -0.247375 -0.608704 0.364746 -0.659790 1441831914 -0.247375 -0.608704 0.364746 -0.659790 1441831914 -0.258362 -0.599304 0.373169 -0.659485 1441831914 -0.258362 -0.599304 0.373169 -0.659485 1441831914 -0.258362 -0.599304 0.373169 -0.659485 1441831914 -0.258362 -0.599304 0.373169 -0.659485 1441831914 -0.258362 -0.599304 0.373169 -0.659485 1441831914 -0.258362 -0.599304 0.373169 -0.659485 1441831914 -0.274597 -0.591858 0.368774 -0.662109 1441831914 -0.274597 -0.591858 0.368774 -0.662109 1441831914 -0.274597 -0.591858 0.368774 -0.662109 1441831914 -0.274597 -0.591858 0.368774 -0.662109 1441831914 -0.274597 -0.591858 0.368774 -0.662109 1441831914 -0.274597 -0.591858 0.368774 -0.662109 1441831914 -0.274597 -0.591858 0.368774 -0.662109 1441831914 -0.269348 -0.598267 0.350952 -0.668152 1441831914 -0.269348 -0.598267 0.350952 -0.668152 1441831914 -0.269348 -0.598267 0.350952 -0.668152 1441831914 -0.269348 -0.598267 0.350952 -0.668152 1441831914 -0.269348 -0.598267 0.350952 -0.668152 1441831914 -0.269348 -0.598267 0.350952 -0.668152 1441831914 -0.246948 -0.612427 0.337952 -0.670654 1441831914 -0.246948 -0.612427 0.337952 -0.670654 1441831914 -0.246948 -0.612427 0.337952 -0.670654 1441831914 -0.246948 -0.612427 0.337952 -0.670654 1441831914 -0.246948 -0.612427 0.337952 -0.670654 1441831914 -0.246948 -0.612427 0.337952 -0.670654 1441831914 -0.252869 -0.610535 0.353516 -0.662170 1441831914 -0.252869 -0.610535 0.353516 -0.662170 1441831914 -0.252869 -0.610535 0.353516 -0.662170 1441831914 -0.252869 -0.610535 0.353516 -0.662170 1441831914 -0.252869 -0.610535 0.353516 -0.662170 1441831914 -0.252869 -0.610535 0.353516 -0.662170 1441831914 -0.252869 -0.610535 0.353516 -0.662170 1441831914 -0.246704 -0.612122 0.354248 -0.662598 1441831914 -0.246704 -0.612122 0.354248 -0.662598 1441831914 -0.246704 -0.612122 0.354248 -0.662598 1441831914 -0.246704 -0.612122 0.354248 -0.662598 1441831914 -0.246704 -0.612122 0.354248 -0.662598 1441831914 -0.246704 -0.612122 0.354248 -0.662598 1441831914 -0.241516 -0.616699 0.342041 -0.666626 1441831914 -0.241516 -0.616699 0.342041 -0.666626 1441831914 -0.241516 -0.616699 0.342041 -0.666626 1441831914 -0.241516 -0.616699 0.342041 -0.666626 1441831914 -0.241516 -0.616699 0.342041 -0.666626 1441831914 -0.241516 -0.616699 0.342041 -0.666626 1441831914 -0.241516 -0.616699 0.342041 -0.666626 1441831914 -0.238037 -0.621094 0.334351 -0.667725 1441831914 -0.238037 -0.621094 0.334351 -0.667725 1441831914 -0.238037 -0.621094 0.334351 -0.667725 1441831914 -0.238037 -0.621094 0.334351 -0.667725 1441831914 -0.238037 -0.621094 0.334351 -0.667725 1441831914 -0.238037 -0.621094 0.334351 -0.667725 1441831914 -0.236206 -0.623474 0.334534 -0.666077 1441831914 -0.236206 -0.623474 0.334534 -0.666077 1441831914 -0.236206 -0.623474 0.334534 -0.666077 1441831914 -0.236206 -0.623474 0.334534 -0.666077 1441831914 -0.236206 -0.623474 0.334534 -0.666077 1441831914 -0.236206 -0.623474 0.334534 -0.666077 1441831914 -0.236206 -0.623474 0.334534 -0.666077 1441831914 -0.237549 -0.624512 0.344482 -0.659546 1441831914 
-0.125916 -0.554260 0.263916 -0.779297 1441831917 -0.125916 -0.554260 0.263916 -0.779297 1441831917 -0.125916 -0.554260 0.263916 -0.779297 1441831917 -0.125916 -0.554260 0.263916 -0.779297 1441831917 -0.125916 -0.554260 0.263916 -0.779297 1441831917 -0.125916 -0.554260 0.263916 -0.779297 1441831917 -0.211731 -0.455811 0.100281 -0.858765 1441831917 -0.211731 -0.455811 0.100281 -0.858765 1441831917 -0.211731 -0.455811 0.100281 -0.858765 1441831917 -0.211731 -0.455811 0.100281 -0.858765 1441831917 -0.211731 -0.455811 0.100281 -0.858765 1441831917 -0.211731 -0.455811 0.100281 -0.858765 1441831917 -0.211731 -0.455811 0.100281 -0.858765 1441831917 -0.297363 -0.347656 -0.056152 -0.887512 1441831917 -0.297363 -0.347656 -0.056152 -0.887512 1441831917 -0.297363 -0.347656 -0.056152 -0.887512 1441831917 -0.297363 -0.347656 -0.056152 -0.887512 1441831917 -0.297363 -0.347656 -0.056152 -0.887512 1441831917 -0.297363 -0.347656 -0.056152 -0.887512 1441831917 -0.349915 -0.259216 -0.179688 -0.882141 1441831917 -0.349915 -0.259216 -0.179688 -0.882141 1441831917 -0.349915 -0.259216 -0.179688 -0.882141 1441831917 -0.349915 -0.259216 -0.179688 -0.882141 1441831917 -0.349915 -0.259216 -0.179688 -0.882141 1441831917 -0.349915 -0.259216 -0.179688 -0.882141 1441831917 -0.404968 -0.191833 -0.222900 -0.865784 1441831917 -0.404968 -0.191833 -0.222900 -0.865784 1441831917 -0.404968 -0.191833 -0.222900 -0.865784 1441831917 -0.404968 -0.191833 -0.222900 -0.865784 1441831917 -0.404968 -0.191833 -0.222900 -0.865784 1441831917 -0.404968 -0.191833 -0.222900 -0.865784 1441831917 -0.448853 -0.145752 -0.201111 -0.858459 1441831917 -0.448853 -0.145752 -0.201111 -0.858459 1441831917 -0.448853 -0.145752 -0.201111 -0.858459 1441831917 -0.448853 -0.145752 -0.201111 -0.858459 1441831917 -0.448853 -0.145752 -0.201111 -0.858459 1441831917 -0.448853 -0.145752 -0.201111 -0.858459 1441831917 -0.535706 0.005737 -0.049744 -0.842957 1441831917 -0.535706 0.005737 -0.049744 -0.842957 1441831917 -0.535706 0.005737 -0.049744 -0.842957 1441831917 -0.535706 0.005737 -0.049744 -0.842957 1441831917 -0.535706 0.005737 -0.049744 -0.842957 1441831917 -0.535706 0.005737 -0.049744 -0.842957 1441831918 -0.535706 0.005737 -0.049744 -0.842957 1441831918 -0.546631 0.126221 0.086792 -0.823303 1441831918 -0.546631 0.126221 0.086792 -0.823303 1441831918 -0.546631 0.126221 0.086792 -0.823303 1441831918 -0.546631 0.126221 0.086792 -0.823303 1441831918 -0.546631 0.126221 0.086792 -0.823303 1441831918 -0.546631 0.126221 0.086792 -0.823303 1441831918 -0.575012 0.104858 0.078735 -0.807617 1441831918 -0.575012 0.104858 0.078735 -0.807617 1441831918 -0.575012 0.104858 0.078735 -0.807617 1441831918 -0.575012 0.104858 0.078735 -0.807617 1441831918 -0.575012 0.104858 0.078735 -0.807617 1441831918 -0.575012 0.104858 0.078735 -0.807617 1441831918 -0.533142 0.004211 0.125977 -0.836609 1441831918 -0.533142 0.004211 0.125977 -0.836609 1441831918 -0.533142 0.004211 0.125977 -0.836609 1441831918 -0.533142 0.004211 0.125977 -0.836609 1441831918 -0.533142 0.004211 0.125977 -0.836609 1441831918 -0.533142 0.004211 0.125977 -0.836609 1441831918 -0.533142 0.004211 0.125977 -0.836609 1441831918 -0.488159 -0.193420 -0.043152 -0.850037 1441831918 -0.488159 -0.193420 -0.043152 -0.850037 1441831918 -0.488159 -0.193420 -0.043152 -0.850037 1441831918 -0.488159 -0.193420 -0.043152 -0.850037 1441831918 -0.488159 -0.193420 -0.043152 -0.850037 1441831918 -0.488159 -0.193420 -0.043152 -0.850037 1441831918 -0.488159 -0.193420 -0.043152 -0.850037 1441831918 -0.450623 -0.224121 -0.084045 -0.860107 1441831918 -0.450623 -0.224121 -0.084045 -0.860107 1441831918 -0.450623 -0.224121 -0.084045 -0.860107 1441831918 -0.450623 -0.224121 -0.084045 -0.860107 1441831918 -0.450623 -0.224121 -0.084045 -0.860107 1441831918 -0.450623 -0.224121 -0.084045 -0.860107 1441831918 -0.430420 -0.157532 -0.092712 -0.883972 1441831918 -0.430420 -0.157532 -0.092712 -0.883972 1441831918 -0.430420 -0.157532 -0.092712 -0.883972 1441831918 -0.430420 -0.157532 -0.092712 -0.883972 1441831918 -0.430420 -0.157532 -0.092712 -0.883972 1441831918 -0.430420 -0.157532 -0.092712 -0.883972 1441831918 -0.423523 -0.130737 -0.167786 -0.880615 1441831918 -0.423523 -0.130737 -0.167786 -0.880615 1441831918 -0.423523 -0.130737 -0.167786 -0.880615 1441831918 -0.423523 -0.130737 -0.167786 -0.880615 1441831918 -0.423523 -0.130737 -0.167786 -0.880615 1441831918 -0.423523 -0.130737 -0.167786 -0.880615 1441831918 -0.423523 -0.130737 -0.167786 -0.880615 1441831918 -0.468140 -0.124695 -0.227539 -0.844788 1441831918 -0.468140 -0.124695 -0.227539 -0.844788 1441831918 -0.468140 -0.124695 -0.227539 -0.844788 1441831918 -0.468140 -0.124695 -0.227539 -0.844788 1441831918 -0.468140 -0.124695 -0.227539 -0.844788 1441831918 -0.468140 -0.124695 -0.227539 -0.844788 1441831918 -0.521179 -0.017639 -0.092407 -0.848328 1441831918 -0.521179 -0.017639 -0.092407 -0.848328 1441831918 -0.521179 -0.017639 -0.092407 -0.848328 1441831918 -0.521179 -0.017639 -0.092407 -0.848328 1441831918 -0.521179 -0.017639 -0.092407 -0.848328 1441831918 -0.521179 -0.017639 -0.092407 -0.848328 1441831918 -0.497009 0.153076 0.141907 -0.842346 1441831918 -0.497009 0.153076 0.141907 -0.842346 1441831918 -0.497009 0.153076 0.141907 -0.842346 1441831918 -0.497009 0.153076 0.141907 -0.842346 1441831918 -0.497009 0.153076 0.141907 -0.842346 1441831918 -0.497009 0.153076 0.141907 -0.842346 1441831918 -0.497009 0.153076 0.141907 -0.842346 1441831918 -0.549500 0.154297 0.089478 -0.816284 1441831918 -0.549500 0.154297 0.089478 -0.816284 1441831918 -0.549500 0.154297 0.089478 -0.816284 1441831918 -0.549500 0.154297 0.089478 -0.816284 1441831918 -0.549500 0.154297 0.089478 -0.816284 1441831918 -0.549500 0.154297 0.089478 -0.816284 1441831918 -0.537537 0.142212 0.222107 -0.800964 1441831918 -0.537537 0.142212 0.222107 -0.800964 1441831918 -0.537537 0.142212 0.222107 -0.800964 1441831918 -0.537537 0.142212 0.222107 -0.800964 1441831918 -0.537537 0.142212 0.222107 -0.800964 1441831918 -0.537537 0.142212 0.222107 -0.800964 1441831918 -0.537537 0.142212 0.222107 -0.800964 1441831918 -0.521240 -0.064636 0.098328 -0.845276 1441831918 -0.521240 -0.064636 0.098328 -0.845276 1441831918 -0.521240 -0.064636 0.098328 -0.845276 1441831918 -0.521240 -0.064636 0.098328 -0.845276 1441831918 -0.521240 -0.064636 0.098328 -0.845276 1441831918 -0.491516 -0.234741 -0.071716 -0.835632 1441831918 -0.491516 -0.234741 -0.071716 -0.835632 1441831918 -0.491516 -0.234741 -0.071716 -0.835632 1441831918 -0.491516 -0.234741 -0.071716 -0.835632 1441831918 -0.491516 -0.234741 -0.071716 -0.835632 1441831918 -0.491516 -0.234741 -0.071716 -0.835632 1441831918 -0.491516 -0.234741 -0.071716 -0.835632 1441831918 -0.491516 -0.205994 -0.051453 -0.844666 1441831918 -0.491516 -0.205994 -0.051453 -0.844666 1441831918 -0.491516 -0.205994 -0.051453 -0.844666 1441831918 -0.491516 -0.205994 -0.051453 -0.844666 1441831918 -0.491516 -0.205994 -0.051453 -0.844666 1441831918 -0.491516 -0.205994 -0.051453 -0.844666 1441831918 -0.491638 -0.156616 -0.063049 -0.854370 1441831918 -0.491638 -0.156616 -0.063049 -0.854370 1441831918 -0.491638 -0.156616 -0.063049 -0.854370 1441831918 -0.491638 -0.156616 -0.063049 -0.854370 1441831918 -0.491638 -0.156616 -0.063049 -0.854370 1441831918 -0.491638 -0.156616 -0.063049 -0.854370 1441831918 -0.493835 -0.167175 -0.142212 -0.841492 1441831918 -0.493835 -0.167175 -0.142212 -0.841492 1441831918 -0.493835 -0.167175 -0.142212 -0.841492 1441831918 -0.493835 -0.167175 -0.142212 -0.841492 1441831918 -0.493835 -0.167175 -0.142212 -0.841492 1441831918 -0.493835 -0.167175 -0.142212 -0.841492 1441831918 -0.509888 -0.164551 -0.179932 -0.825012 1441831918 -0.509888 -0.164551 -0.179932 -0.825012 1441831918 -0.509888 -0.164551 -0.179932 -0.825012 1441831918 -0.509888 -0.164551 -0.179932 -0.825012 1441831918 -0.509888 -0.164551 -0.179932 -0.825012 1441831918 -0.509888 -0.164551 -0.179932 -0.825012 1441831918 -0.509888 -0.164551 -0.179932 -0.825012 1441831919 -0.548889 -0.050171 -0.053528 -0.832764 1441831919 -0.548889 -0.050171 -0.053528 -0.832764 1441831919 -0.548889 -0.050171 -0.053528 -0.832764 1441831919 -0.548889 -0.050171 -0.053528 -0.832764 1441831919 -0.548889 -0.050171 -0.053528 -0.832764 1441831919 -0.548889 -0.050171 -0.053528 -0.832764 1441831919 -0.520325 0.112427 0.129089 -0.836670 1441831919 -0.520325 0.112427 0.129089 -0.836670 1441831919 -0.520325 0.112427 0.129089 -0.836670 1441831919 -0.520325 0.112427 0.129089 -0.836670 1441831919 -0.520325 0.112427 0.129089 -0.836670 1441831919 -0.520325 0.112427 0.129089 -0.836670 1441831919 -0.561768 0.138245 0.099426 -0.809631 1441831919 -0.561768 0.138245 0.099426 -0.809631 1441831919 -0.561768 0.138245 0.099426 -0.809631 1441831919 -0.561768 0.138245 0.099426 -0.809631 1441831919 -0.561768 0.138245 0.099426 -0.809631 1441831919 -0.509338 0.144470 0.245544 -0.812073 1441831919 -0.509338 0.144470 0.245544 -0.812073 1441831919 -0.509338 0.144470 0.245544 -0.812073 1441831919 -0.509338 0.144470 0.245544 -0.812073 1441831919 -0.509338 0.144470 0.245544 -0.812073 1441831919 -0.509338 0.144470 0.245544 -0.812073 1441831919 -0.509338 0.144470 0.245544 -0.812073 1441831919 -0.510376 -0.021851 0.149048 -0.846680 1441831919 -0.510376 -0.021851 0.149048 -0.846680 1441831919 -0.510376 -0.021851 0.149048 -0.846680 1441831919 -0.510376 -0.021851 0.149048 -0.846680 1441831919 -0.510376 -0.021851 0.149048 -0.846680 1441831919 -0.494995 -0.185913 -0.028015 -0.848389 1441831919 -0.494995 -0.185913 -0.028015 -0.848389 1441831919 -0.494995 -0.185913 -0.028015 -0.848389 1441831919 -0.494995 -0.185913 -0.028015 -0.848389 1441831919 -0.494995 -0.185913 -0.028015 -0.848389 1441831919 -0.494995 -0.185913 -0.028015 -0.848389 1441831919 -0.481812 -0.170227 -0.025940 -0.859253 1441831919 -0.481812 -0.170227 -0.025940 -0.859253 1441831919 -0.481812 -0.170227 -0.025940 -0.859253 1441831919 -0.481812 -0.170227 -0.025940 -0.859253 1441831919 -0.481812 -0.170227 -0.025940 -0.859253 1441831919 -0.481812 -0.170227 -0.025940 -0.859253 1441831919 -0.468567 -0.119629 -0.026917 -0.874939 1441831919 -0.468567 -0.119629 -0.026917 -0.874939 1441831919 -0.468567 -0.119629 -0.026917 -0.874939 1441831919 -0.468567 -0.119629 -0.026917 -0.874939 1441831919 -0.468567 -0.119629 -0.026917 -0.874939 1441831919 -0.468567 -0.119629 -0.026917 -0.874939 1441831919 -0.474915 -0.110535 -0.099792 -0.867432 1441831919 -0.474915 -0.110535 -0.099792 -0.867432 1441831919 -0.474915 -0.110535 -0.099792 -0.867432 1441831919 -0.474915 -0.110535 -0.099792 -0.867432 1441831919 -0.474915 -0.110535 -0.099792 -0.867432 1441831919 -0.474915 -0.110535 -0.099792 -0.867432 1441831919 -0.474915 -0.110535 -0.099792 -0.867432 1441831919 -0.494446 -0.107727 -0.164063 -0.846802 1441831919 -0.494446 -0.107727 -0.164063 -0.846802 1441831919 -0.494446 -0.107727 -0.164063 -0.846802 1441831919 -0.494446 -0.107727 -0.164063 -0.846802 1441831919 -0.494446 -0.107727 -0.164063 -0.846802 1441831919 -0.494446 -0.107727 -0.164063 -0.846802 1441831919 -0.533081 -0.021301 -0.093384 -0.840698 1441831919 -0.533081 -0.021301 -0.093384 -0.840698 1441831919 -0.533081 -0.021301 -0.093384 -0.840698 1441831919 -0.533081 -0.021301 -0.093384 -0.840698 1441831919 -0.533081 -0.021301 -0.093384 -0.840698 1441831919 -0.533081 -0.021301 -0.093384 -0.840698 1441831919 -0.536438 0.125977 0.080811 -0.830627 1441831919 -0.536438 0.125977 0.080811 -0.830627 1441831919 -0.536438 0.125977 0.080811 -0.830627 1441831919 -0.536438 0.125977 0.080811 -0.830627 1441831919 -0.536438 0.125977 0.080811 -0.830627 1441831919 -0.536438 0.125977 0.080811 -0.830627 1441831919 -0.536438 0.125977 0.080811 -0.830627 1441831919 -0.557983 0.147400 0.098755 -0.810730 1441831919 -0.557983 0.147400 0.098755 -0.810730 1441831919 -0.557983 0.147400 0.098755 -0.810730 1441831919 -0.557983 0.147400 0.098755 -0.810730 1441831919 -0.557983 0.147400 0.098755 -0.810730 1441831919 -0.557983 0.147400 0.098755 -0.810730 1441831919 -0.528137 0.142639 0.173767 -0.818909 1441831919 -0.528137 0.142639 0.173767 -0.818909 1441831919 -0.528137 0.142639 0.173767 -0.818909 1441831919 -0.528137 0.142639 0.173767 -0.818909 1441831919 -0.528137 0.142639 0.173767 -0.818909 1441831919 -0.528137 0.142639 0.173767 -0.818909 1441831919 -0.505310 0.015564 0.160645 -0.847717 1441831919 -0.505310 0.015564 0.160645 -0.847717 1441831919 -0.505310 0.015564 0.160645 -0.847717 1441831919 -0.505310 0.015564 0.160645 -0.847717 1441831919 -0.505310 0.015564 0.160645 -0.847717 1441831919 -0.505310 0.015564 0.160645 -0.847717 1441831919 -0.505310 0.015564 0.160645 -0.847717 1441831919 -0.483154 -0.168213 -0.026367 -0.858887 1441831919 -0.483154 -0.168213 -0.026367 -0.858887 1441831919 -0.483154 -0.168213 -0.026367 -0.858887 1441831919 -0.483154 -0.168213 -0.026367 -0.858887 1441831919 -0.483154 -0.168213 -0.026367 -0.858887 1441831919 -0.483154 -0.168213 -0.026367 -0.858887 1441831919 -0.465698 -0.180481 -0.048340 -0.865051 1441831919 -0.465698 -0.180481 -0.048340 -0.865051 1441831919 -0.465698 -0.180481 -0.048340 -0.865051 1441831919 -0.465698 -0.180481 -0.048340 -0.865051 1441831919 -0.465698 -0.180481 -0.048340 -0.865051 1441831919 -0.465698 -0.180481 -0.048340 -0.865051 1441831919 -0.461853 -0.122742 -0.032166 -0.877869 1441831919 -0.461853 -0.122742 -0.032166 -0.877869 1441831919 -0.461853 -0.122742 -0.032166 -0.877869 1441831919 -0.461853 -0.122742 -0.032166 -0.877869 1441831919 -0.461853 -0.122742 -0.032166 -0.877869 1441831919 -0.461853 -0.122742 -0.032166 -0.877869 1441831919 -0.461853 -0.122742 -0.032166 -0.877869 1441831919 -0.463013 -0.116638 -0.082092 -0.874878 1441831920 -0.463013 -0.116638 -0.082092 -0.874878 1441831920 -0.463013 -0.116638 -0.082092 -0.874878 1441831920 -0.463013 -0.116638 -0.082092 -0.874878 1441831920 -0.463013 -0.116638 -0.082092 -0.874878 1441831920 -0.463013 -0.116638 -0.082092 -0.874878 1441831920 -0.492126 -0.137390 -0.160217 -0.844604 1441831920 -0.492126 -0.137390 -0.160217 -0.844604 1441831920 -0.492126 -0.137390 -0.160217 -0.844604 1441831920 -0.492126 -0.137390 -0.160217 -0.844604 1441831920 -0.492126 -0.137390 -0.160217 -0.844604 1441831920 -0.492126 -0.137390 -0.160217 -0.844604 1441831920 -0.492126 -0.137390 -0.160217 -0.844604 1441831920 -0.551575 -0.063660 -0.103027 -0.825317 1441831920 -0.551575 -0.063660 -0.103027 -0.825317 1441831920 -0.551575 -0.063660 -0.103027 -0.825317 1441831920 -0.551575 -0.063660 -0.103027 -0.825317 1441831920 -0.551575 -0.063660 -0.103027 -0.825317 1441831920 -0.551575 -0.063660 -0.103027 -0.825317 1441831920 -0.554321 0.088623 0.038269 -0.826721 1441831920 -0.554321 0.088623 0.038269 -0.826721 1441831920 -0.554321 0.088623 0.038269 -0.826721 1441831920 -0.554321 0.088623 0.038269 -0.826721 1441831920 -0.554321 0.088623 0.038269 -0.826721 1441831920 -0.554321 0.088623 0.038269 -0.826721 1441831920 -0.596924 0.112671 0.019226 -0.794128 1441831920 -0.596924 0.112671 0.019226 -0.794128 1441831920 -0.596924 0.112671 0.019226 -0.794128 1441831920 -0.596924 0.112671 0.019226 -0.794128 1441831920 -0.596924 0.112671 0.019226 -0.794128 1441831920 -0.596924 0.112671 0.019226 -0.794128 1441831920 -0.596924 0.112671 0.019226 -0.794128 1441831920 -0.582642 0.164429 0.134033 -0.784607 1441831920 -0.582642 0.164429 0.134033 -0.784607 1441831920 -0.582642 0.164429 0.134033 -0.784607 1441831920 -0.582642 0.164429 0.134033 -0.784607 1441831920 -0.582642 0.164429 0.134033 -0.784607 1441831920 -0.582642 0.164429 0.134033 -0.784607 1441831920 -0.561768 0.049744 0.155823 -0.811035 1441831920 -0.561768 0.049744 0.155823 -0.811035 1441831920 -0.561768 0.049744 0.155823 -0.811035 1441831920 -0.561768 0.049744 0.155823 -0.811035 1441831920 -0.561768 0.049744 0.155823 -0.811035 1441831920 -0.561768 0.049744 0.155823 -0.811035 1441831920 -0.535889 -0.188416 -0.022461 -0.822754 1441831920 -0.535889 -0.188416 -0.022461 -0.822754 1441831920 -0.535889 -0.188416 -0.022461 -0.822754 1441831920 -0.535889 -0.188416 -0.022461 -0.822754 1441831920 -0.535889 -0.188416 -0.022461 -0.822754 1441831920 -0.535889 -0.188416 -0.022461 -0.822754 1441831920 -0.535889 -0.188416 -0.022461 -0.822754 1441831920 -0.501343 -0.243286 -0.043762 -0.829285 1441831920 -0.501343 -0.243286 -0.043762 -0.829285 1441831920 -0.501343 -0.243286 -0.043762 -0.829285 1441831920 -0.501343 -0.243286 -0.043762 -0.829285 1441831920 -0.501343 -0.243286 -0.043762 -0.829285 1441831920 -0.501343 -0.243286 -0.043762 -0.829285 1441831920 -0.488403 -0.202026 -0.017456 -0.848816 1441831920 -0.488403 -0.202026 -0.017456 -0.848816 1441831920 -0.488403 -0.202026 -0.017456 -0.848816 1441831920 -0.488403 -0.202026 -0.017456 -0.848816 1441831920 -0.488403 -0.202026 -0.017456 -0.848816 1441831920 -0.488403 -0.202026 -0.017456 -0.848816 1441831920 -0.474548 -0.226196 -0.099976 -0.844849 1441831920 -0.474548 -0.226196 -0.099976 -0.844849 1441831920 -0.474548 -0.226196 -0.099976 -0.844849 1441831920 -0.474548 -0.226196 -0.099976 -0.844849 1441831920 -0.474548 -0.226196 -0.099976 -0.844849 1441831920 -0.474548 -0.226196 -0.099976 -0.844849 1441831920 -0.480225 -0.254822 -0.180237 -0.819824 1441831920 -0.480225 -0.254822 -0.180237 -0.819824 1441831920 -0.480225 -0.254822 -0.180237 -0.819824 1441831920 -0.480225 -0.254822 -0.180237 -0.819824 1441831920 -0.480225 -0.254822 -0.180237 -0.819824 1441831920 -0.520203 -0.221497 -0.157471 -0.809692 1441831920 -0.520203 -0.221497 -0.157471 -0.809692 1441831920 -0.520203 -0.221497 -0.157471 -0.809692 1441831920 -0.520203 -0.221497 -0.157471 -0.809692 1441831920 -0.520203 -0.221497 -0.157471 -0.809692 1441831920 -0.520203 -0.221497 -0.157471 -0.809692 1441831920 -0.575806 -0.040100 0.008606 -0.816650 1441831920 -0.575806 -0.040100 0.008606 -0.816650 1441831920 -0.575806 -0.040100 0.008606 -0.816650 1441831920 -0.575806 -0.040100 0.008606 -0.816650 1441831920 -0.575806 -0.040100 0.008606 -0.816650 1441831920 -0.575806 -0.040100 0.008606 -0.816650 1441831920 -0.575806 -0.040100 0.008606 -0.816650 1441831920 -0.550598 0.089355 0.142578 -0.817688 1441831920 -0.550598 0.089355 0.142578 -0.817688 1441831920 -0.550598 0.089355 0.142578 -0.817688 1441831920 -0.550598 0.089355 0.142578 -0.817688 1441831920 -0.550598 0.089355 0.142578 -0.817688 1441831920 -0.550598 0.089355 0.142578 -0.817688 1441831920 -0.556946 0.067444 0.131042 -0.817383 1441831920 -0.556946 0.067444 0.131042 -0.817383 1441831920 -0.556946 0.067444 0.131042 -0.817383 1441831920 -0.556946 0.067444 0.131042 -0.817383 1441831920 -0.556946 0.067444 0.131042 -0.817383 1441831920 -0.556946 0.067444 0.131042 -0.817383 1441831920 -0.556946 0.067444 0.131042 -0.817383 1441831920 -0.515381 0.026123 0.244812 -0.820862 1441831920 -0.515381 0.026123 0.244812 -0.820862 1441831920 -0.515381 0.026123 0.244812 -0.820862 1441831920 -0.515381 0.026123 0.244812 -0.820862 1441831920 -0.515381 0.026123 0.244812 -0.820862 1441831920 -0.515381 0.026123 0.244812 -0.820862 1441831920 -0.476318 -0.147095 0.111572 -0.859680 1441831920 -0.476318 -0.147095 0.111572 -0.859680 1441831920 -0.476318 -0.147095 0.111572 -0.859680 1441831920 -0.476318 -0.147095 0.111572 -0.859680 1441831920 -0.476318 -0.147095 0.111572 -0.859680 1441831920 -0.476318 -0.147095 0.111572 -0.859680 1441831920 -0.455811 -0.230469 0.006348 -0.859741 1441831920 -0.455811 -0.230469 0.006348 -0.859741 1441831920 -0.455811 -0.230469 0.006348 -0.859741 1441831921 -0.455811 -0.230469 0.006348 -0.859741 1441831921 -0.455811 -0.230469 0.006348 -0.859741 1441831921 -0.455811 -0.230469 0.006348 -0.859741 1441831921 -0.455811 -0.230469 0.006348 -0.859741 1441831921 -0.449829 -0.187988 0.008972 -0.873108 1441831921 -0.449829 -0.187988 0.008972 -0.873108 1441831921 -0.449829 -0.187988 0.008972 -0.873108 1441831921 -0.449829 -0.187988 0.008972 -0.873108 1441831921 -0.449829 -0.187988 0.008972 -0.873108 1441831921 -0.449829 -0.187988 0.008972 -0.873108 1441831921 -0.451233 -0.174255 -0.069702 -0.872498 1441831921 -0.451233 -0.174255 -0.069702 -0.872498 1441831921 -0.451233 -0.174255 -0.069702 -0.872498 1441831921 -0.451233 -0.174255 -0.069702 -0.872498 1441831921 -0.451233 -0.174255 -0.069702 -0.872498 1441831921 -0.451233 -0.174255 -0.069702 -0.872498 1441831921 -0.479370 -0.167114 -0.134644 -0.851013 1441831921 -0.479370 -0.167114 -0.134644 -0.851013 1441831921 -0.479370 -0.167114 -0.134644 -0.851013 1441831921 -0.479370 -0.167114 -0.134644 -0.851013 1441831921 -0.530151 -0.117371 -0.134766 -0.828918 1441831921 -0.530151 -0.117371 -0.134766 -0.828918 1441831921 -0.530151 -0.117371 -0.134766 -0.828918 1441831921 -0.530151 -0.117371 -0.134766 -0.828918 1441831921 -0.530151 -0.117371 -0.134766 -0.828918 1441831921 -0.530151 -0.117371 -0.134766 -0.828918 1441831921 -0.577942 0.042969 0.003052 -0.815002 1441831921 -0.577942 0.042969 0.003052 -0.815002 1441831921 -0.577942 0.042969 0.003052 -0.815002 1441831921 -0.577942 0.042969 0.003052 -0.815002 1441831921 -0.577942 0.042969 0.003052 -0.815002 1441831921 -0.577942 0.042969 0.003052 -0.815002 1441831921 -0.557190 0.176514 0.117615 -0.802856 1441831921 -0.557190 0.176514 0.117615 -0.802856 1441831921 -0.557190 0.176514 0.117615 -0.802856 1441831921 -0.557190 0.176514 0.117615 -0.802856 1441831921 -0.557190 0.176514 0.117615 -0.802856 1441831921 -0.557190 0.176514 0.117615 -0.802856 1441831921 -0.588562 0.178650 0.073853 -0.785034 1441831921 -0.588562 0.178650 0.073853 -0.785034 1441831921 -0.588562 0.178650 0.073853 -0.785034 1441831921 -0.588562 0.178650 0.073853 -0.785034 1441831921 -0.588562 0.178650 0.073853 -0.785034 1441831921 -0.588562 0.178650 0.073853 -0.785034 1441831921 -0.547852 0.180481 0.185181 -0.795654 1441831921 -0.547852 0.180481 0.185181 -0.795654 1441831921 -0.547852 0.180481 0.185181 -0.795654 1441831921 -0.547852 0.180481 0.185181 -0.795654 1441831921 -0.547852 0.180481 0.185181 -0.795654 1441831921 -0.537170 0.001404 0.117371 -0.835266 1441831921 -0.537170 0.001404 0.117371 -0.835266 1441831921 -0.537170 0.001404 0.117371 -0.835266 1441831921 -0.537170 0.001404 0.117371 -0.835266 1441831921 -0.537170 0.001404 0.117371 -0.835266 1441831921 -0.537170 0.001404 0.117371 -0.835266 1441831921 -0.509949 -0.167419 0.006409 -0.843811 1441831921 -0.509949 -0.167419 0.006409 -0.843811 1441831921 -0.509949 -0.167419 0.006409 -0.843811 1441831921 -0.509949 -0.167419 0.006409 -0.843811 1441831921 -0.509949 -0.167419 0.006409 -0.843811 1441831921 -0.509949 -0.167419 0.006409 -0.843811 1441831921 -0.509949 -0.167419 0.006409 -0.843811 1441831921 -0.474854 -0.194641 0.002136 -0.858337 1441831921 -0.474854 -0.194641 0.002136 -0.858337 1441831921 -0.474854 -0.194641 0.002136 -0.858337 1441831921 -0.474854 -0.194641 0.002136 -0.858337 1441831921 -0.474854 -0.194641 0.002136 -0.858337 1441831921 -0.474854 -0.194641 0.002136 -0.858337 1441831921 -0.438721 -0.206177 -0.049927 -0.873291 1441831921 -0.438721 -0.206177 -0.049927 -0.873291 1441831921 -0.438721 -0.206177 -0.049927 -0.873291 1441831921 -0.438721 -0.206177 -0.049927 -0.873291 1441831921 -0.438721 -0.206177 -0.049927 -0.873291 1441831921 -0.438721 -0.206177 -0.049927 -0.873291 1441831921 -0.438721 -0.206177 -0.049927 -0.873291 1441831921 -0.444153 -0.241882 -0.157593 -0.848267 1441831921 -0.444153 -0.241882 -0.157593 -0.848267 1441831921 -0.444153 -0.241882 -0.157593 -0.848267 1441831921 -0.444153 -0.241882 -0.157593 -0.848267 1441831921 -0.444153 -0.241882 -0.157593 -0.848267 1441831921 -0.444153 -0.241882 -0.157593 -0.848267 1441831921 -0.488403 -0.214417 -0.165039 -0.829651 1441831921 -0.488403 -0.214417 -0.165039 -0.829651 1441831921 -0.488403 -0.214417 -0.165039 -0.829651 1441831921 -0.488403 -0.214417 -0.165039 -0.829651 1441831921 -0.488403 -0.214417 -0.165039 -0.829651 1441831921 -0.488403 -0.214417 -0.165039 -0.829651 1441831921 -0.488403 -0.214417 -0.165039 -0.829651 1441831921 -0.553528 -0.057312 -0.029846 -0.830383 1441831921 -0.553528 -0.057312 -0.029846 -0.830383 1441831921 -0.553528 -0.057312 -0.029846 -0.830383 1441831921 -0.553528 -0.057312 -0.029846 -0.830383 1441831921 -0.553528 -0.057312 -0.029846 -0.830383 1441831921 -0.553528 -0.057312 -0.029846 -0.830383 1441831921 -0.534729 0.072571 0.150940 -0.828308 1441831921 -0.534729 0.072571 0.150940 -0.828308 1441831921 -0.534729 0.072571 0.150940 -0.828308 1441831921 -0.534729 0.072571 0.150940 -0.828308 1441831921 -0.534729 0.072571 0.150940 -0.828308 1441831921 -0.534729 0.072571 0.150940 -0.828308 1441831921 -0.567993 0.076355 0.095886 -0.813904 1441831921 -0.567993 0.076355 0.095886 -0.813904 1441831921 -0.567993 0.076355 0.095886 -0.813904 1441831921 -0.567993 0.076355 0.095886 -0.813904 1441831921 -0.567993 0.076355 0.095886 -0.813904 1441831921 -0.567993 0.076355 0.095886 -0.813904 1441831921 -0.523865 0.037048 0.204285 -0.826172 1441831921 -0.523865 0.037048 0.204285 -0.826172 1441831921 -0.523865 0.037048 0.204285 -0.826172 1441831921 -0.523865 0.037048 0.204285 -0.826172 1441831922 -0.523865 0.037048 0.204285 -0.826172 1441831922 -0.523865 0.037048 0.204285 -0.826172 1441831922 -0.523865 0.037048 0.204285 -0.826172 1441831922 -0.497559 -0.117371 0.092163 -0.854553 1441831922 -0.497559 -0.117371 0.092163 -0.854553 1441831922 -0.497559 -0.117371 0.092163 -0.854553 1441831922 -0.497559 -0.117371 0.092163 -0.854553 1441831922 -0.497559 -0.117371 0.092163 -0.854553 1441831922 -0.497559 -0.117371 0.092163 -0.854553 1441831922 -0.497559 -0.117371 0.092163 -0.854553 1441831922 -0.478516 -0.206055 0.009094 -0.853577 1441831922 -0.478516 -0.206055 0.009094 -0.853577 1441831922 -0.478516 -0.206055 0.009094 -0.853577 1441831922 -0.478516 -0.206055 0.009094 -0.853577 1441831922 -0.478516 -0.206055 0.009094 -0.853577 1441831922 -0.478516 -0.206055 0.009094 -0.853577 1441831922 -0.463501 -0.187439 0.001221 -0.866089 1441831922 -0.463501 -0.187439 0.001221 -0.866089 1441831922 -0.463501 -0.187439 0.001221 -0.866089 1441831922 -0.463501 -0.187439 0.001221 -0.866089 1441831922 -0.463501 -0.187439 0.001221 -0.866089 1441831922 -0.463501 -0.187439 0.001221 -0.866089 1441831922 -0.442078 -0.188416 -0.061523 -0.874878 1441831922 -0.442078 -0.188416 -0.061523 -0.874878 1441831922 -0.442078 -0.188416 -0.061523 -0.874878 1441831922 -0.442078 -0.188416 -0.061523 -0.874878 1441831922 -0.442078 -0.188416 -0.061523 -0.874878 1441831922 -0.442078 -0.188416 -0.061523 -0.874878 1441831922 -0.463440 -0.217102 -0.152039 -0.845642 1441831922 -0.463440 -0.217102 -0.152039 -0.845642 1441831922 -0.463440 -0.217102 -0.152039 -0.845642 1441831922 -0.463440 -0.217102 -0.152039 -0.845642 1441831922 -0.463440 -0.217102 -0.152039 -0.845642 1441831922 -0.463440 -0.217102 -0.152039 -0.845642 1441831922 -0.520386 -0.175537 -0.119751 -0.827148 1441831922 -0.520386 -0.175537 -0.119751 -0.827148 1441831922 -0.520386 -0.175537 -0.119751 -0.827148 1441831922 -0.520386 -0.175537 -0.119751 -0.827148 1441831922 -0.520386 -0.175537 -0.119751 -0.827148 1441831922 -0.520386 -0.175537 -0.119751 -0.827148 1441831922 -0.581421 -0.039795 0.014526 -0.812561 1441831922 -0.581421 -0.039795 0.014526 -0.812561 1441831922 -0.581421 -0.039795 0.014526 -0.812561 1441831922 -0.581421 -0.039795 0.014526 -0.812561 1441831922 -0.581421 -0.039795 0.014526 -0.812561 1441831922 -0.581421 -0.039795 0.014526 -0.812561 1441831922 -0.581421 -0.039795 0.014526 -0.812561 1441831922 -0.581665 0.054932 0.123474 -0.802124 1441831922 -0.581665 0.054932 0.123474 -0.802124 1441831922 -0.581665 0.054932 0.123474 -0.802124 1441831922 -0.581665 0.054932 0.123474 -0.802124 1441831922 -0.581665 0.054932 0.123474 -0.802124 1441831922 -0.581665 0.054932 0.123474 -0.802124 1441831922 -0.606079 0.039978 0.098694 -0.788269 1441831922 -0.606079 0.039978 0.098694 -0.788269 1441831922 -0.606079 0.039978 0.098694 -0.788269 1441831922 -0.606079 0.039978 0.098694 -0.788269 1441831922 -0.606079 0.039978 0.098694 -0.788269 1441831922 -0.606079 0.039978 0.098694 -0.788269 1441831922 -0.606079 0.039978 0.098694 -0.788269 1441831922 -0.578247 0.010559 0.172058 -0.797485 1441831922 -0.578247 0.010559 0.172058 -0.797485 1441831922 -0.578247 0.010559 0.172058 -0.797485 1441831922 -0.578247 0.010559 0.172058 -0.797485 1441831922 -0.578247 0.010559 0.172058 -0.797485 1441831922 -0.578247 0.010559 0.172058 -0.797485 1441831922 -0.578247 0.010559 0.172058 -0.797485 1441831922 -0.552551 -0.125427 0.073608 -0.820740 1441831922 -0.552551 -0.125427 0.073608 -0.820740 1441831922 -0.552551 -0.125427 0.073608 -0.820740 1441831922 -0.552551 -0.125427 0.073608 -0.820740 1441831922 -0.552551 -0.125427 0.073608 -0.820740 1441831922 -0.552551 -0.125427 0.073608 -0.820740 1441831922 -0.530640 -0.198486 0.001587 -0.824097 1441831922 -0.530640 -0.198486 0.001587 -0.824097 1441831922 -0.530640 -0.198486 0.001587 -0.824097 1441831922 -0.530640 -0.198486 0.001587 -0.824097 1441831922 -0.530640 -0.198486 0.001587 -0.824097 1441831922 -0.530640 -0.198486 0.001587 -0.824097 1441831922 -0.506226 -0.174072 0.016418 -0.844543 1441831922 -0.506226 -0.174072 0.016418 -0.844543 1441831922 -0.506226 -0.174072 0.016418 -0.844543 1441831922 -0.506226 -0.174072 0.016418 -0.844543 1441831922 -0.506226 -0.174072 0.016418 -0.844543 1441831922 -0.506226 -0.174072 0.016418 -0.844543 1441831922 -0.468628 -0.188293 -0.045593 -0.861938 1441831922 -0.468628 -0.188293 -0.045593 -0.861938 1441831922 -0.468628 -0.188293 -0.045593 -0.861938 1441831922 -0.468628 -0.188293 -0.045593 -0.861938 1441831922 -0.468628 -0.188293 -0.045593 -0.861938 1441831922 -0.468628 -0.188293 -0.045593 -0.861938 1441831922 -0.469360 -0.222290 -0.142334 -0.842712 1441831922 -0.469360 -0.222290 -0.142334 -0.842712 1441831922 -0.469360 -0.222290 -0.142334 -0.842712 1441831922 -0.469360 -0.222290 -0.142334 -0.842712 1441831922 -0.469360 -0.222290 -0.142334 -0.842712 1441831922 
-0.296204 -0.571899 0.433350 -0.630432 1441831924 -0.275818 -0.567261 0.453186 -0.629944 1441831924 -0.275818 -0.567261 0.453186 -0.629944 1441831924 -0.275818 -0.567261 0.453186 -0.629944 1441831924 -0.275818 -0.567261 0.453186 -0.629944 1441831924 -0.275818 -0.567261 0.453186 -0.629944 1441831924 -0.275818 -0.567261 0.453186 -0.629944 1441831924 -0.253906 -0.568726 0.448425 -0.641113 1441831924 -0.253906 -0.568726 0.448425 -0.641113 1441831924 -0.253906 -0.568726 0.448425 -0.641113 1441831924 -0.253906 -0.568726 0.448425 -0.641113 1441831924 -0.253906 -0.568726 0.448425 -0.641113 1441831924 -0.253906 -0.568726 0.448425 -0.641113 1441831924 -0.251526 -0.573181 0.429504 -0.650940 1441831924 -0.251526 -0.573181 0.429504 -0.650940 1441831924 -0.251526 -0.573181 0.429504 -0.650940 1441831924 -0.251526 -0.573181 0.429504 -0.650940 1441831924 -0.251526 -0.573181 0.429504 -0.650940 1441831924 -0.251526 -0.573181 0.429504 -0.650940 1441831924 -0.251526 -0.573181 0.429504 -0.650940 1441831924 -0.260010 -0.574951 0.407837 -0.659973 1441831924 -0.260010 -0.574951 0.407837 -0.659973 1441831924 -0.260010 -0.574951 0.407837 -0.659973 1441831924 -0.260010 -0.574951 0.407837 -0.659973 1441831924 -0.260010 -0.574951 0.407837 -0.659973 1441831924 -0.260010 -0.574951 0.407837 -0.659973 1441831924 -0.273682 -0.576477 0.387207 -0.665527 1441831925 -0.273682 -0.576477 0.387207 -0.665527 1441831925 -0.273682 -0.576477 0.387207 -0.665527 1441831925 -0.273682 -0.576477 0.387207 -0.665527 1441831925 -0.273682 -0.576477 0.387207 -0.665527 1441831925 -0.273682 -0.576477 0.387207 -0.665527 1441831925 -0.273682 -0.576477 0.387207 -0.665527 1441831925 -0.271545 -0.587402 0.357666 -0.673340 1441831925 -0.271545 -0.587402 0.357666 -0.673340 1441831925 -0.271545 -0.587402 0.357666 -0.673340 1441831925 -0.271545 -0.587402 0.357666 -0.673340 1441831925 -0.271545 -0.587402 0.357666 -0.673340 1441831925 -0.279480 -0.595093 0.339050 -0.672974 1441831925 -0.279480 -0.595093 0.339050 -0.672974 1441831925 -0.279480 -0.595093 0.339050 -0.672974 1441831925 -0.279480 -0.595093 0.339050 -0.672974 1441831925 -0.279480 -0.595093 0.339050 -0.672974 1441831925 -0.279480 -0.595093 0.339050 -0.672974 1441831925 -0.279480 -0.595093 0.339050 -0.672974 1441831925 -0.291992 -0.597473 0.342407 -0.663818 1441831925 -0.291992 -0.597473 0.342407 -0.663818 1441831925 -0.291992 -0.597473 0.342407 -0.663818 1441831925 -0.291992 -0.597473 0.342407 -0.663818 1441831925 -0.291992 -0.597473 0.342407 -0.663818 1441831925 -0.291992 -0.597473 0.342407 -0.663818 1441831925 -0.261353 -0.616882 0.329224 -0.665466 1441831925 -0.261353 -0.616882 0.329224 -0.665466 1441831925 -0.261353 -0.616882 0.329224 -0.665466 1441831925 -0.261353 -0.616882 0.329224 -0.665466 1441831925 -0.261353 -0.616882 0.329224 -0.665466 1441831925 -0.261353 -0.616882 0.329224 -0.665466 1441831925 -0.219666 -0.640564 0.318359 -0.663391 1441831925 -0.219666 -0.640564 0.318359 -0.663391 1441831925 -0.219666 -0.640564 0.318359 -0.663391 1441831925 -0.219666 -0.640564 0.318359 -0.663391 1441831925 -0.219666 -0.640564 0.318359 -0.663391 1441831925 -0.219666 -0.640564 0.318359 -0.663391 1441831925 -0.191772 -0.650208 0.323547 -0.660156 1441831925 -0.191772 -0.650208 0.323547 -0.660156 1441831925 -0.191772 -0.650208 0.323547 -0.660156 1441831925 -0.191772 -0.650208 0.323547 -0.660156 1441831925 -0.191772 -0.650208 0.323547 -0.660156 1441831925 -0.191772 -0.650208 0.323547 -0.660156 1441831925 -0.191772 -0.650208 0.323547 -0.660156 1441831925 -0.166382 -0.654541 0.321411 -0.663879 1441831925 -0.166382 -0.654541 0.321411 -0.663879 1441831925 -0.166382 -0.654541 0.321411 -0.663879 1441831925 -0.166382 -0.654541 0.321411 -0.663879 1441831925 -0.166382 -0.654541 0.321411 -0.663879 1441831925 -0.166382 -0.654541 0.321411 -0.663879 1441831925 -0.166382 -0.653015 0.321594 -0.665222 1441831925 -0.166382 -0.653015 0.321594 -0.665222 1441831925 -0.166382 -0.653015 0.321594 -0.665222 1441831925 -0.166382 -0.653015 0.321594 -0.665222 1441831925 -0.166382 -0.653015 0.321594 -0.665222 1441831925 -0.166382 -0.653015 0.321594 -0.665222 1441831925 -0.166382 -0.653015 0.321594 -0.665222 1441831925 -0.171265 -0.650208 0.319519 -0.667725 1441831925 -0.171265 -0.650208 0.319519 -0.667725 1441831925 -0.171265 -0.650208 0.319519 -0.667725 1441831925 -0.171265 -0.650208 0.319519 -0.667725 1441831925 -0.171265 -0.650208 0.319519 -0.667725 1441831925 -0.171265 -0.650208 0.319519 -0.667725 1441831925 -0.171265 -0.650208 0.319519 -0.667725 1441831925 -0.173767 -0.645569 0.329224 -0.666870 1441831925 -0.173767 -0.645569 0.329224 -0.666870 1441831925 -0.173767 -0.645569 0.329224 -0.666870 1441831925 -0.173767 -0.645569 0.329224 -0.666870 1441831925 -0.173767 -0.645569 0.329224 -0.666870 1441831925 -0.173767 -0.645569 0.329224 -0.666870 1441831925 -0.186157 -0.635071 0.346741 -0.664734 1441831925 -0.186157 -0.635071 0.346741 -0.664734 1441831925 -0.186157 -0.635071 0.346741 -0.664734 1441831925 -0.186157 -0.635071 0.346741 -0.664734 1441831925 -0.186157 -0.635071 0.346741 -0.664734 1441831925 -0.186157 -0.635071 0.346741 -0.664734 1441831925 -0.198975 -0.621033 0.364075 -0.665039 1441831925 -0.198975 -0.621033 0.364075 -0.665039 1441831925 -0.198975 -0.621033 0.364075 -0.665039 1441831925 -0.198975 -0.621033 0.364075 -0.665039 1441831925 -0.198975 -0.621033 0.364075 -0.665039 1441831925 -0.198975 -0.621033 0.364075 -0.665039 1441831925 -0.198975 -0.621033 0.364075 -0.665039 1441831925 -0.217529 -0.604370 0.376221 -0.667786 1441831925 -0.217529 -0.604370 0.376221 -0.667786 1441831925 -0.217529 -0.604370 0.376221 -0.667786 1441831925 -0.217529 -0.604370 0.376221 -0.667786 1441831925 -0.217529 -0.604370 0.376221 -0.667786 1441831925 -0.217529 -0.604370 0.376221 -0.667786 1441831925 -0.244263 -0.593506 0.377930 -0.667297 1441831925 -0.244263 -0.593506 0.377930 -0.667297 1441831925 -0.244263 -0.593506 0.377930 -0.667297 1441831925 -0.244263 -0.593506 0.377930 -0.667297 1441831925 -0.244263 -0.593506 0.377930 -0.667297 1441831925 -0.244263 -0.593506 0.377930 -0.667297 1441831925 -0.244263 -0.593506 0.377930 -0.667297 1441831925 -0.255676 -0.597656 0.365356 -0.666321 1441831925 -0.255676 -0.597656 0.365356 -0.666321 1441831925 -0.255676 -0.597656 0.365356 -0.666321 1441831925 -0.255676 -0.597656 0.365356 -0.666321 1441831925 -0.255676 -0.597656 0.365356 -0.666321 1441831925 -0.255676 -0.597656 0.365356 -0.666321 1441831925 -0.248901 -0.606201 0.351807 -0.668457 1441831925 -0.248901 -0.606201 0.351807 -0.668457 1441831925 -0.248901 -0.606201 0.351807 -0.668457 1441831925 -0.248901 -0.606201 0.351807 -0.668457 1441831925 -0.248901 -0.606201 0.351807 -0.668457 1441831925 -0.248901 -0.606201 0.351807 -0.668457 1441831925 -0.258789 -0.602966 0.367920 -0.658936 1441831925 -0.258789 -0.602966 0.367920 -0.658936 1441831925 -0.258789 -0.602966 0.367920 -0.658936 1441831925 -0.258789 -0.602966 0.367920 -0.658936 1441831925 -0.258789 -0.602966 0.367920 -0.658936 1441831925 -0.258789 -0.602966 0.367920 -0.658936 1441831925 -0.252075 -0.603333 0.372925 -0.658325 1441831926 -0.252075 -0.603333 0.372925 -0.658325 1441831926 -0.252075 -0.603333 0.372925 -0.658325 1441831926 -0.252075 -0.603333 0.372925 -0.658325 1441831926 -0.252075 -0.603333 0.372925 -0.658325 1441831926 -0.252075 -0.603333 0.372925 -0.658325 1441831926 -0.252075 -0.603333 0.372925 -0.658325 1441831926 -0.242554 -0.611145 0.361084 -0.661377 1441831926 -0.242554 -0.611145 0.361084 -0.661377 1441831926 -0.242554 -0.611145 0.361084 -0.661377 1441831926 -0.242554 -0.611145 0.361084 -0.661377 1441831926 -0.242554 -0.611145 0.361084 -0.661377 1441831926 -0.242554 -0.611145 0.361084 -0.661377 1441831926 -0.242004 -0.616272 0.350769 -0.662354 1441831926 -0.242004 -0.616272 0.350769 -0.662354 1441831926 -0.242004 -0.616272 0.350769 -0.662354 1441831926 -0.242004 -0.616272 0.350769 -0.662354 1441831926 -0.242004 -0.616272 0.350769 -0.662354 1441831926 -0.242004 -0.616272 0.350769 -0.662354 1441831926 -0.247314 -0.618958 0.350525 -0.658020 1441831926 -0.247314 -0.618958 0.350525 -0.658020 1441831926 -0.247314 -0.618958 0.350525 -0.658020 1441831926 -0.247314 -0.618958 0.350525 -0.658020 1441831926 -0.247314 -0.618958 0.350525 -0.658020 1441831926 -0.247314 -0.618958 0.350525 -0.658020 1441831926 -0.258240 -0.616638 0.358765 -0.651489 1441831926 -0.258240 -0.616638 0.358765 -0.651489 1441831926 -0.258240 -0.616638 0.358765 -0.651489 1441831926 -0.258240 -0.616638 0.358765 -0.651489 1441831926 -0.258240 -0.616638 0.358765 -0.651489 1441831926 -0.258240 -0.616638 0.358765 -0.651489 1441831926 -0.258240 -0.616638 0.358765 -0.651489 1441831926 -0.265625 -0.612183 0.370972 -0.645813 1441831926 -0.265625 -0.612183 0.370972 -0.645813 1441831926 -0.265625 -0.612183 0.370972 -0.645813 1441831926 -0.265625 -0.612183 0.370972 -0.645813 1441831926 -0.265625 -0.612183 0.370972 -0.645813 1441831926 -0.265625 -0.612183 0.370972 -0.645813 1441831926 -0.271301 -0.607056 0.381409 -0.642273 1441831926 -0.271301 -0.607056 0.381409 -0.642273 1441831926 -0.271301 -0.607056 0.381409 -0.642273 1441831926 -0.271301 -0.607056 0.381409 -0.642273 1441831926 -0.271301 -0.607056 0.381409 -0.642273 1441831926 -0.271301 -0.607056 0.381409 -0.642273 1441831926 -0.278809 -0.604919 0.376282 -0.644043 1441831926 -0.278809 -0.604919 0.376282 -0.644043 1441831926 -0.278809 -0.604919 0.376282 -0.644043 1441831926 -0.278809 -0.604919 0.376282 -0.644043 1441831926 -0.278809 -0.604919 0.376282 -0.644043 1441831926 -0.278809 -0.604919 0.376282 -0.644043 1441831926 -0.265747 -0.614197 0.355591 -0.652527 1441831926 -0.265747 -0.614197 0.355591 -0.652527 1441831926 -0.265747 -0.614197 0.355591 -0.652527 1441831926 -0.265747 -0.614197 0.355591 -0.652527 1441831926 -0.265747 -0.614197 0.355591 -0.652527 1441831926 -0.265747 -0.614197 0.355591 -0.652527 1441831926 -0.248901 -0.620178 0.337769 -0.662903 1441831926 -0.248901 -0.620178 0.337769 -0.662903 1441831926 -0.248901 -0.620178 0.337769 -0.662903 1441831926 -0.248901 -0.620178 0.337769 -0.662903 1441831926 -0.248901 -0.620178 0.337769 -0.662903 1441831926 -0.248901 -0.620178 0.337769 -0.662903 1441831926 -0.254822 -0.613098 0.346069 -0.662964 1441831926 -0.254822 -0.613098 0.346069 -0.662964 1441831926 -0.254822 -0.613098 0.346069 -0.662964 1441831926 -0.254822 -0.613098 0.346069 -0.662964 1441831926 -0.254822 -0.613098 0.346069 -0.662964 1441831926 -0.254822 -0.613098 0.346069 -0.662964 1441831926 -0.253052 -0.606079 0.347473 -0.669312 1441831926 -0.253052 -0.606079 0.347473 -0.669312 1441831926 -0.253052 -0.606079 0.347473 -0.669312 1441831926 -0.253052 -0.606079 0.347473 -0.669312 1441831926 -0.253052 -0.606079 0.347473 -0.669312 1441831926 -0.253052 -0.606079 0.347473 -0.669312 1441831926 -0.252136 -0.602173 0.343079 -0.675415 1441831926 -0.252136 -0.602173 0.343079 -0.675415 1441831926 -0.252136 -0.602173 0.343079 -0.675415 1441831926 -0.252136 -0.602173 0.343079 -0.675415 1441831926 -0.252136 -0.602173 0.343079 -0.675415 1441831926 -0.252136 -0.602173 0.343079 -0.675415 1441831926 -0.252136 -0.602173 0.343079 -0.675415 1441831926 -0.246521 -0.601563 0.338867 -0.680115 1441831926 -0.246521 -0.601563 0.338867 -0.680115 1441831926 -0.246521 -0.601563 0.338867 -0.680115 1441831926 -0.246521 -0.601563 0.338867 -0.680115 1441831926 -0.246521 -0.601563 0.338867 -0.680115 1441831926 -0.246521 -0.601563 0.338867 -0.680115 1441831926 -0.240234 -0.602051 0.334412 -0.684204 1441831926 -0.240234 -0.602051 0.334412 -0.684204 1441831926 -0.240234 -0.602051 0.334412 -0.684204 1441831926 -0.240234 -0.602051 0.334412 -0.684204 1441831926 -0.240234 -0.602051 0.334412 -0.684204 1441831926 -0.240234 -0.602051 0.334412 -0.684204 1441831926 -0.269775 -0.591187 0.353333 -0.672974 1441831926 -0.269775 -0.591187 0.353333 -0.672974 1441831926 -0.269775 -0.591187 0.353333 -0.672974 1441831926 -0.269775 -0.591187 0.353333 -0.672974 1441831926 -0.269775 -0.591187 0.353333 -0.672974 1441831926 -0.269775 -0.591187 0.353333 -0.672974 1441831926 -0.294312 -0.577454 0.375122 -0.662720 1441831926 -0.294312 -0.577454 0.375122 -0.662720 1441831926 -0.294312 -0.577454 0.375122 -0.662720 1441831926 -0.294312 -0.577454 0.375122 -0.662720 1441831926 -0.294312 -0.577454 0.375122 -0.662720 1441831926 -0.294312 -0.577454 0.375122 -0.662720 1441831926 -0.294312 -0.577454 0.375122 -0.662720 1441831926 -0.306946 -0.578918 0.363892 -0.662048 1441831926 -0.306946 -0.578918 0.363892 -0.662048 1441831926 -0.306946 -0.578918 0.363892 -0.662048 1441831926 -0.306946 -0.578918 0.363892 -0.662048 1441831926 -0.306946 -0.578918 0.363892 -0.662048 1441831926 -0.306946 -0.578918 0.363892 -0.662048 1441831926 -0.314636 -0.585632 0.357361 -0.656067 1441831926 -0.314636 -0.585632 0.357361 -0.656067 1441831927 -0.314636 -0.585632 0.357361 -0.656067 1441831927 -0.314636 -0.585632 0.357361 -0.656067 1441831927 -0.314636 -0.585632 0.357361 -0.656067 1441831927 -0.314636 -0.585632 0.357361 -0.656067 1441831927 -0.314636 -0.585632 0.357361 -0.656067 1441831927 -0.297180 -0.602661 0.343994 -0.655884 1441831927 -0.297180 -0.602661 0.343994 -0.655884 1441831927 -0.297180 -0.602661 0.343994 -0.655884 1441831927 -0.297180 -0.602661 0.343994 -0.655884 1441831927 -0.297180 -0.602661 0.343994 -0.655884 1441831927 -0.297180 -0.602661 0.343994 -0.655884 1441831927 -0.297180 -0.602661 0.343994 -0.655884 1441831927 -0.293030 -0.608826 0.350830 -0.648376 1441831927 -0.293030 -0.608826 0.350830 -0.648376 1441831927 -0.293030 -0.608826 0.350830 -0.648376 1441831927 -0.293030 -0.608826 0.350830 -0.648376 1441831927 -0.293030 -0.608826 0.350830 -0.648376 1441831927 -0.293030 -0.608826 0.350830 -0.648376 1441831927 -0.290771 -0.606445 0.361267 -0.645935 1441831927 -0.290771 -0.606445 0.361267 -0.645935 1441831927 -0.290771 -0.606445 0.361267 -0.645935 1441831927 -0.290771 -0.606445 0.361267 -0.645935 1441831927 -0.290771 -0.606445 0.361267 -0.645935 1441831927 -0.290771 -0.606445 0.361267 -0.645935 1441831927 -0.278381 -0.609863 0.351990 -0.653259 1441831927 -0.278381 -0.609863 0.351990 -0.653259 1441831927 -0.278381 -0.609863 0.351990 -0.653259 1441831927 -0.278381 -0.609863 0.351990 -0.653259 1441831927 -0.278381 -0.609863 0.351990 -0.653259 1441831927 -0.278381 -0.609863 0.351990 -0.653259 1441831927 -0.278381 -0.608521 0.351624 -0.654663 1441831927 -0.278381 -0.608521 0.351624 -0.654663 1441831927 -0.278381 -0.608521 0.351624 -0.654663 1441831927 -0.278381 -0.608521 0.351624 -0.654663 1441831927 -0.278381 -0.608521 0.351624 -0.654663 1441831927 -0.278381 -0.608521 0.351624 -0.654663 1441831927 -0.278381 -0.608521 0.351624 -0.654663 1441831927 -0.270691 -0.605164 0.359009 -0.657043 1441831927 -0.270691 -0.605164 0.359009 -0.657043 1441831927 -0.270691 -0.605164 0.359009 -0.657043 1441831927 -0.270691 -0.605164 0.359009 -0.657043 1441831927 -0.270691 -0.605164 0.359009 -0.657043 1441831927 -0.270691 -0.605164 0.359009 -0.657043 1441831927 -0.258484 -0.601868 0.362610 -0.662964 1441831927 -0.258484 -0.601868 0.362610 -0.662964 1441831927 -0.258484 -0.601868 0.362610 -0.662964 1441831927 -0.258484 -0.601868 0.362610 -0.662964 1441831927 -0.258484 -0.601868 0.362610 -0.662964 1441831927 -0.258484 -0.601868 0.362610 -0.662964 1441831927 -0.258484 -0.601868 0.362610 -0.662964 1441831927 -0.261597 -0.591736 0.376770 -0.662964 1441831927 -0.261597 -0.591736 0.376770 -0.662964 1441831927 -0.261597 -0.591736 0.376770 -0.662964 1441831927 -0.261597 -0.591736 0.376770 -0.662964 1441831927 -0.261597 -0.591736 0.376770 -0.662964 1441831927 -0.261597 -0.591736 0.376770 -0.662964 1441831927 -0.263000 -0.584534 0.383301 -0.665039 1441831927 -0.263000 -0.584534 0.383301 -0.665039 1441831927 -0.263000 -0.584534 0.383301 -0.665039 1441831927 -0.263000 -0.584534 0.383301 -0.665039 1441831927 -0.263000 -0.584534 0.383301 -0.665039 1441831927 -0.263000 -0.584534 0.383301 -0.665039 1441831927 -0.268250 -0.584412 0.375122 -0.667725 1441831927 -0.268250 -0.584412 0.375122 -0.667725 1441831927 -0.268250 -0.584412 0.375122 -0.667725 1441831927 -0.268250 -0.584412 0.375122 -0.667725 1441831927 -0.268250 -0.584412 0.375122 -0.667725 1441831927 -0.268250 -0.584412 0.375122 -0.667725 1441831927 -0.268250 -0.584412 0.375122 -0.667725 1441831927 -0.266785 -0.593628 0.363525 -0.666565 1441831927 -0.266785 -0.593628 0.363525 -0.666565 1441831927 -0.266785 -0.593628 0.363525 -0.666565 1441831927 -0.266785 -0.593628 0.363525 -0.666565 1441831927 -0.266785 -0.593628 0.363525 -0.666565 1441831927 -0.266785 -0.593628 0.363525 -0.666565 1441831927 -0.241516 -0.610229 0.348694 -0.669128 1441831927 -0.241516 -0.610229 0.348694 -0.669128 1441831927 -0.241516 -0.610229 0.348694 -0.669128 1441831927 -0.241516 -0.610229 0.348694 -0.669128 1441831927 -0.241516 -0.610229 0.348694 -0.669128 1441831927 -0.241516 -0.610229 0.348694 -0.669128 1441831927 -0.241516 -0.610229 0.348694 -0.669128 1441831927 -0.257446 -0.608398 0.361145 -0.658203 1441831927 -0.257446 -0.608398 0.361145 -0.658203 1441831927 -0.257446 -0.608398 0.361145 -0.658203 1441831927 -0.257446 -0.608398 0.361145 -0.658203 1441831927 -0.257446 -0.608398 0.361145 -0.658203 1441831927 -0.257446 -0.608398 0.361145 -0.658203 1441831927 -0.260254 -0.603699 0.368713 -0.657227 1441831927 -0.260254 -0.603699 0.368713 -0.657227 1441831927 -0.260254 -0.603699 0.368713 -0.657227 1441831927 -0.260254 -0.603699 0.368713 -0.657227 1441831927 -0.260254 -0.603699 0.368713 -0.657227 1441831927 -0.260254 -0.603699 0.368713 -0.657227 1441831927 -0.265259 -0.601013 0.367126 -0.658569 1441831927 -0.265259 -0.601013 0.367126 -0.658569 1441831927 -0.265259 -0.601013 0.367126 -0.658569 1441831927 -0.265259 -0.601013 0.367126 -0.658569 1441831927 -0.265259 -0.601013 0.367126 -0.658569 1441831927 -0.265259 -0.601013 0.367126 -0.658569 1441831927 -0.265869 -0.600037 0.365173 -0.660278 1441831927 -0.265869 -0.600037 0.365173 -0.660278 1441831927 -0.265869 -0.600037 0.365173 -0.660278 1441831927 -0.265869 -0.600037 0.365173 -0.660278 1441831927 -0.265869 -0.600037 0.365173 -0.660278 1441831927 -0.265869 -0.600037 0.365173 -0.660278 1441831927 -0.261963 -0.601929 0.359802 -0.663147 1441831927 -0.261963 -0.601929 0.359802 -0.663147 1441831927 -0.261963 -0.601929 0.359802 -0.663147 1441831927 -0.261963 -0.601929 0.359802 -0.663147 1441831927 -0.261963 -0.601929 0.359802 -0.663147 1441831927 -0.261963 -0.601929 0.359802 -0.663147 1441831927 -0.266235 -0.599121 0.368286 -0.659241 1441831927 -0.266235 -0.599121 0.368286 -0.659241 1441831927 -0.266235 -0.599121 0.368286 -0.659241 1441831927 -0.266235 -0.599121 0.368286 -0.659241 1441831928 -0.266235 -0.599121 0.368286 -0.659241 1441831928 -0.266235 -0.599121 0.368286 -0.659241 1441831928 -0.266235 -0.599121 0.368286 -0.659241 1441831928 -0.266663 -0.599182 0.373108 -0.656311 1441831928 -0.266663 -0.599182 0.373108 -0.656311 1441831928 -0.266663 -0.599182 0.373108 -0.656311 1441831928 -0.266663 -0.599182 0.373108 -0.656311 1441831928 -0.266663 -0.599182 0.373108 -0.656311 1441831928 -0.266663 -0.599182 0.373108 -0.656311 1441831928 -0.268311 -0.604614 0.366882 -0.654175 1441831928 -0.268311 -0.604614 0.366882 -0.654175 1441831928 -0.268311 -0.604614 0.366882 -0.654175 1441831928 -0.268311 -0.604614 0.366882 -0.654175 1441831928 -0.268311 -0.604614 0.366882 -0.654175 1441831928 -0.268311 -0.604614 0.366882 -0.654175 1441831928 -0.268311 -0.604614 0.366882 -0.654175 1441831928 -0.266907 -0.612610 0.357300 -0.652588 1441831928 -0.266907 -0.612610 0.357300 -0.652588 1441831928 -0.266907 -0.612610 0.357300 -0.652588 1441831928 -0.266907 -0.612610 0.357300 -0.652588 1441831928 -0.266907 -0.612610 0.357300 -0.652588 1441831928 -0.266907 -0.612610 0.357300 -0.652588 1441831928 -0.243591 -0.626404 0.348450 -0.653381 1441831928 -0.243591 -0.626404 0.348450 -0.653381 1441831928 -0.243591 -0.626404 0.348450 -0.653381 1441831928 -0.243591 -0.626404 0.348450 -0.653381 1441831928 -0.243591 -0.626404 0.348450 -0.653381 1441831928 -0.243591 -0.626404 0.348450 -0.653381 1441831928 -0.237427 -0.630737 0.349121 -0.651123 1441831928 -0.237427 -0.630737 0.349121 -0.651123 1441831928 -0.237427 -0.630737 0.349121 -0.651123 1441831928 -0.237427 -0.630737 0.349121 -0.651123 1441831928 -0.237427 -0.630737 0.349121 -0.651123 1441831928 -0.237427 -0.630737 0.349121 -0.651123 1441831928 -0.250244 -0.621948 0.368042 -0.644348 1441831928 -0.250244 -0.621948 0.368042 -0.644348 1441831928 -0.250244 -0.621948 0.368042 -0.644348 1441831928 -0.250244 -0.621948 0.368042 -0.644348 1441831928 -0.250244 -0.621948 0.368042 -0.644348 1441831928 -0.250244 -0.621948 0.368042 -0.644348 1441831928 -0.250244 -0.621948 0.368042 -0.644348 1441831928 -0.245361 -0.617859 0.370667 -0.648621 1441831928 -0.245361 -0.617859 0.370667 -0.648621 1441831928 -0.245361 -0.617859 0.370667 -0.648621 1441831928 -0.245361 -0.617859 0.370667 -0.648621 1441831928 -0.245361 -0.617859 0.370667 -0.648621 1441831928 -0.245361 -0.617859 0.370667 -0.648621 1441831928 -0.244934 -0.613342 0.371338 -0.652649 1441831928 -0.244934 -0.613342 0.371338 -0.652649 1441831928 -0.244934 -0.613342 0.371338 -0.652649 1441831928 -0.244934 -0.613342 0.371338 -0.652649 1441831928 -0.244934 -0.613342 0.371338 -0.652649 1441831928 -0.244934 -0.613342 0.371338 -0.652649 1441831928 -0.237793 -0.611267 0.366699 -0.659851 1441831928 -0.237793 -0.611267 0.366699 -0.659851 1441831928 -0.237793 -0.611267 0.366699 -0.659851 1441831928 -0.237793 -0.611267 0.366699 -0.659851 1441831928 -0.237793 -0.611267 0.366699 -0.659851 1441831928 -0.237793 -0.611267 0.366699 -0.659851 1441831928 -0.237793 -0.611267 0.366699 -0.659851 1441831928 -0.233215 -0.609497 0.360779 -0.666321 1441831928 -0.233215 -0.609497 0.360779 -0.666321 1441831928 -0.233215 -0.609497 0.360779 -0.666321 1441831928 -0.233215 -0.609497 0.360779 -0.666321 1441831928 -0.233215 -0.609497 0.360779 -0.666321 1441831928 -0.233215 -0.609497 0.360779 -0.666321 1441831928 -0.241272 -0.601990 0.364746 -0.668152 1441831928 -0.241272 -0.601990 0.364746 -0.668152 1441831928 -0.241272 -0.601990 0.364746 -0.668152 1441831928 -0.241272 -0.601990 0.364746 -0.668152 1441831928 -0.241272 -0.601990 0.364746 -0.668152 1441831928 -0.241272 -0.601990 0.364746 -0.668152 1441831928 -0.252808 -0.593262 0.369202 -0.669250 1441831928 -0.252808 -0.593262 0.369202 -0.669250 1441831928 -0.252808 -0.593262 0.369202 -0.669250 1441831928 -0.252808 -0.593262 0.369202 -0.669250 1441831928 -0.252808 -0.593262 0.369202 -0.669250 1441831928 -0.252808 -0.593262 0.369202 -0.669250 1441831928 -0.264954 -0.587891 0.366943 -0.670532 1441831928 -0.264954 -0.587891 0.366943 -0.670532 1441831928 -0.264954 -0.587891 0.366943 -0.670532 1441831928 -0.264954 -0.587891 0.366943 -0.670532 1441831928 -0.264954 -0.587891 0.366943 -0.670532 1441831928 -0.264954 -0.587891 0.366943 -0.670532 1441831928 -0.264954 -0.587891 0.366943 -0.670532 1441831928 -0.284729 -0.586365 0.348083 -0.673828 1441831928 -0.284729 -0.586365 0.348083 -0.673828 1441831928 -0.284729 -0.586365 0.348083 -0.673828 1441831928 -0.284729 -0.586365 0.348083 -0.673828 1441831928 -0.284729 -0.586365 0.348083 -0.673828 1441831928 -0.284729 -0.586365 0.348083 -0.673828 1441831928 -0.271790 -0.602417 0.309143 -0.683899 1441831928 -0.271790 -0.602417 0.309143 -0.683899 1441831928 -0.271790 -0.602417 0.309143 -0.683899 1441831928 -0.271790 -0.602417 0.309143 -0.683899 1441831928 -0.271790 -0.602417 0.309143 -0.683899 1441831928 -0.271790 -0.602417 0.309143 -0.683899 1441831928 -0.224670 -0.632263 0.266052 -0.692200 1441831928 -0.224670 -0.632263 0.266052 -0.692200 1441831928 -0.224670 -0.632263 0.266052 -0.692200 1441831928 -0.224670 -0.632263 0.266052 -0.692200 1441831928 -0.224670 -0.632263 0.266052 -0.692200 1441831928 -0.224670 -0.632263 0.266052 -0.692200 1441831928 -0.213257 -0.648071 0.260620 -0.683167 1441831928 -0.213257 -0.648071 0.260620 -0.683167 1441831928 -0.213257 -0.648071 0.260620 -0.683167 1441831928 -0.213257 -0.648071 0.260620 -0.683167 1441831928 -0.213257 -0.648071 0.260620 -0.683167 1441831928 -0.213257 -0.648071 0.260620 -0.683167 1441831928 -0.219177 -0.644409 0.273071 -0.679871 1441831928 -0.219177 -0.644409 0.273071 -0.679871 1441831928 -0.219177 -0.644409 0.273071 -0.679871 1441831928 -0.219177 -0.644409 0.273071 -0.679871 1441831929 -0.219177 -0.644409 0.273071 -0.679871 1441831929 -0.219177 -0.644409 0.273071 -0.679871 1441831929 -0.221191 -0.640625 0.282532 -0.678955 1441831929 -0.221191 -0.640625 0.282532 -0.678955 1441831929 -0.221191 -0.640625 0.282532 -0.678955 1441831929 -0.221191 -0.640625 0.282532 -0.678955 1441831929 -0.221191 -0.640625 0.282532 -0.678955 1441831929 -0.221191 -0.640625 0.282532 -0.678955 1441831929 -0.220032 -0.638550 0.282654 -0.681152 1441831929 -0.220032 -0.638550 0.282654 -0.681152 1441831929 -0.220032 -0.638550 0.282654 -0.681152 1441831929 -0.220032 -0.638550 0.282654 -0.681152 1441831929 -0.220032 -0.638550 0.282654 -0.681152 1441831929 -0.220032 -0.638550 0.282654 -0.681152 1441831929 -0.220032 -0.638550 0.282654 -0.681152 1441831929 -0.225952 -0.634949 0.296509 -0.676697 1441831929 -0.225952 -0.634949 0.296509 -0.676697 1441831929 -0.225952 -0.634949 0.296509 -0.676697 1441831929 -0.225952 -0.634949 0.296509 -0.676697 1441831929 -0.225952 -0.634949 0.296509 -0.676697 1441831929 -0.225952 -0.634949 0.296509 -0.676697 1441831929 -0.240051 -0.628052 0.328369 -0.663452 1441831929 -0.240051 -0.628052 0.328369 -0.663452 1441831929 -0.240051 -0.628052 0.328369 -0.663452 1441831929 -0.240051 -0.628052 0.328369 -0.663452 1441831929 -0.240051 -0.628052 0.328369 -0.663452 1441831929 -0.240051 -0.628052 0.328369 -0.663452 1441831929 -0.245178 -0.621521 0.345093 -0.659241 1441831929 -0.245178 -0.621521 0.345093 -0.659241 1441831929 -0.245178 -0.621521 0.345093 -0.659241 1441831929 -0.245178 -0.621521 0.345093 -0.659241 1441831929 -0.245178 -0.621521 0.345093 -0.659241 1441831929 -0.245178 -0.621521 0.345093 -0.659241 1441831929 -0.255493 -0.613953 0.351624 -0.658997 1441831929 -0.255493 -0.613953 0.351624 -0.658997 1441831929 -0.255493 -0.613953 0.351624 -0.658997 1441831929 -0.255493 -0.613953 0.351624 -0.658997 1441831929 -0.255493 -0.613953 0.351624 -0.658997 1441831929 -0.255493 -0.613953 0.351624 -0.658997 1441831929 -0.275452 -0.603271 0.349976 -0.661682 1441831929 -0.275452 -0.603271 0.349976 -0.661682 1441831929 -0.275452 -0.603271 0.349976 -0.661682 1441831929 -0.275452 -0.603271 0.349976 -0.661682 1441831929 -0.275452 -0.603271 0.349976 -0.661682 1441831929 -0.275452 -0.603271 0.349976 -0.661682 1441831929 -0.278931 -0.601074 0.333923 -0.670410 1441831929 -0.278931 -0.601074 0.333923 -0.670410 1441831929 -0.278931 -0.601074 0.333923 -0.670410 1441831929 -0.278931 -0.601074 0.333923 -0.670410 1441831929 
-0.222351 -0.424072 -0.052002 -0.876404 1441831931 -0.222351 -0.424072 -0.052002 -0.876404 1441831931 -0.222351 -0.424072 -0.052002 -0.876404 1441831931 -0.222351 -0.424072 -0.052002 -0.876404 1441831931 -0.222351 -0.424072 -0.052002 -0.876404 1441831931 -0.222351 -0.424072 -0.052002 -0.876404 1441831931 -0.222351 -0.424072 -0.052002 -0.876404 1441831931 -0.286011 -0.325195 -0.204102 -0.877991 1441831932 -0.286011 -0.325195 -0.204102 -0.877991 1441831932 -0.286011 -0.325195 -0.204102 -0.877991 1441831932 -0.286011 -0.325195 -0.204102 -0.877991 1441831932 -0.286011 -0.325195 -0.204102 -0.877991 1441831932 -0.286011 -0.325195 -0.204102 -0.877991 1441831932 -0.334106 -0.252686 -0.288879 -0.860962 1441831932 -0.334106 -0.252686 -0.288879 -0.860962 1441831932 -0.334106 -0.252686 -0.288879 -0.860962 1441831932 -0.334106 -0.252686 -0.288879 -0.860962 1441831932 -0.334106 -0.252686 -0.288879 -0.860962 1441831932 -0.334106 -0.252686 -0.288879 -0.860962 1441831932 -0.334106 -0.252686 -0.288879 -0.860962 1441831932 -0.384583 -0.199219 -0.291565 -0.852905 1441831932 -0.384583 -0.199219 -0.291565 -0.852905 1441831932 -0.384583 -0.199219 -0.291565 -0.852905 1441831932 -0.384583 -0.199219 -0.291565 -0.852905 1441831932 -0.384583 -0.199219 -0.291565 -0.852905 1441831932 -0.384583 -0.199219 -0.291565 -0.852905 1441831932 -0.436951 -0.157837 -0.273254 -0.842407 1441831932 -0.436951 -0.157837 -0.273254 -0.842407 1441831932 -0.436951 -0.157837 -0.273254 -0.842407 1441831932 -0.436951 -0.157837 -0.273254 -0.842407 1441831932 -0.436951 -0.157837 -0.273254 -0.842407 1441831932 -0.436951 -0.157837 -0.273254 -0.842407 1441831932 -0.514465 -0.049866 -0.159119 -0.841187 1441831932 -0.514465 -0.049866 -0.159119 -0.841187 1441831932 -0.514465 -0.049866 -0.159119 -0.841187 1441831932 -0.514465 -0.049866 -0.159119 -0.841187 1441831932 -0.514465 -0.049866 -0.159119 -0.841187 1441831932 -0.514465 -0.049866 -0.159119 -0.841187 1441831932 -0.550659 0.106873 0.036072 -0.827148 1441831932 -0.550659 0.106873 0.036072 -0.827148 1441831932 -0.550659 0.106873 0.036072 -0.827148 1441831932 -0.550659 0.106873 0.036072 -0.827148 1441831932 -0.550659 0.106873 0.036072 -0.827148 1441831932 -0.599731 0.132019 0.036560 -0.788452 1441831932 -0.599731 0.132019 0.036560 -0.788452 1441831932 -0.599731 0.132019 0.036560 -0.788452 1441831932 -0.599731 0.132019 0.036560 -0.788452 1441831932 -0.599731 0.132019 0.036560 -0.788452 1441831932 -0.599731 0.132019 0.036560 -0.788452 1441831932 -0.596802 0.160339 0.103333 -0.779419 1441831932 -0.596802 0.160339 0.103333 -0.779419 1441831932 -0.596802 0.160339 0.103333 -0.779419 1441831932 -0.596802 0.160339 0.103333 -0.779419 1441831932 -0.596802 0.160339 0.103333 -0.779419 1441831932 -0.596802 0.160339 0.103333 -0.779419 1441831932 -0.596802 0.160339 0.103333 -0.779419 1441831932 -0.560425 0.049927 0.102783 -0.820313 1441831932 -0.560425 0.049927 0.102783 -0.820313 1441831932 -0.560425 0.049927 0.102783 -0.820313 1441831932 -0.560425 0.049927 0.102783 -0.820313 1441831932 -0.560425 0.049927 0.102783 -0.820313 1441831932 -0.560425 0.049927 0.102783 -0.820313 1441831932 -0.532349 -0.162720 -0.047668 -0.829407 1441831932 -0.532349 -0.162720 -0.047668 -0.829407 1441831932 -0.532349 -0.162720 -0.047668 -0.829407 1441831932 -0.532349 -0.162720 -0.047668 -0.829407 1441831932 -0.532349 -0.162720 -0.047668 -0.829407 1441831932 -0.532349 -0.162720 -0.047668 -0.829407 1441831932 -0.532349 -0.162720 -0.047668 -0.829407 1441831932 -0.488220 -0.219727 -0.067322 -0.841980 1441831932 -0.488220 -0.219727 -0.067322 -0.841980 1441831932 -0.488220 -0.219727 -0.067322 -0.841980 1441831932 -0.488220 -0.219727 -0.067322 -0.841980 1441831932 -0.488220 -0.219727 -0.067322 -0.841980 1441831932 -0.488220 -0.219727 -0.067322 -0.841980 1441831932 -0.470337 -0.210388 -0.070679 -0.854187 1441831932 -0.470337 -0.210388 -0.070679 -0.854187 1441831932 -0.470337 -0.210388 -0.070679 -0.854187 1441831932 -0.470337 -0.210388 -0.070679 -0.854187 1441831932 -0.470337 -0.210388 -0.070679 -0.854187 1441831932 -0.470337 -0.210388 -0.070679 -0.854187 1441831932 -0.470337 -0.210388 -0.070679 -0.854187 1441831932 -0.451904 -0.224121 -0.143494 -0.851501 1441831932 -0.451904 -0.224121 -0.143494 -0.851501 1441831932 -0.451904 -0.224121 -0.143494 -0.851501 1441831932 -0.451904 -0.224121 -0.143494 -0.851501 1441831932 -0.451904 -0.224121 -0.143494 -0.851501 1441831932 -0.451904 -0.224121 -0.143494 -0.851501 1441831932 -0.460510 -0.244629 -0.224365 -0.823303 1441831932 -0.460510 -0.244629 -0.224365 -0.823303 1441831932 -0.460510 -0.244629 -0.224365 -0.823303 1441831932 -0.460510 -0.244629 -0.224365 -0.823303 1441831932 -0.460510 -0.244629 -0.224365 -0.823303 1441831932 -0.460510 -0.244629 -0.224365 -0.823303 1441831932 -0.460510 -0.244629 -0.224365 -0.823303 1441831932 -0.508301 -0.191040 -0.204590 -0.814514 1441831932 -0.508301 -0.191040 -0.204590 -0.814514 1441831932 -0.508301 -0.191040 -0.204590 -0.814514 1441831932 -0.508301 -0.191040 -0.204590 -0.814514 1441831932 -0.508301 -0.191040 -0.204590 -0.814514 1441831932 -0.566650 -0.037354 -0.090088 -0.818237 1441831932 -0.566650 -0.037354 -0.090088 -0.818237 1441831932 -0.566650 -0.037354 -0.090088 -0.818237 1441831932 -0.566650 -0.037354 -0.090088 -0.818237 1441831932 -0.566650 -0.037354 -0.090088 -0.818237 1441831932 -0.566650 -0.037354 -0.090088 -0.818237 1441831932 -0.566650 -0.037354 -0.090088 -0.818237 1441831932 -0.547668 0.065491 0.068909 -0.831299 1441831932 -0.547668 0.065491 0.068909 -0.831299 1441831932 -0.547668 0.065491 0.068909 -0.831299 1441831932 -0.547668 0.065491 0.068909 -0.831299 1441831932 -0.547668 0.065491 0.068909 -0.831299 1441831932 -0.547668 0.065491 0.068909 -0.831299 1441831932 -0.547668 0.065491 0.068909 -0.831299 1441831932 -0.560303 0.033997 0.035217 -0.826904 1441831932 -0.560303 0.033997 0.035217 -0.826904 1441831932 -0.560303 0.033997 0.035217 -0.826904 1441831932 -0.560303 0.033997 0.035217 -0.826904 1441831932 -0.560303 0.033997 0.035217 -0.826904 1441831932 -0.560303 0.033997 0.035217 -0.826904 1441831932 -0.540039 -0.037598 0.109741 -0.833679 1441831932 -0.540039 -0.037598 0.109741 -0.833679 1441831933 -0.540039 -0.037598 0.109741 -0.833679 1441831933 -0.540039 -0.037598 0.109741 -0.833679 1441831933 -0.540039 -0.037598 0.109741 -0.833679 1441831933 -0.540039 -0.037598 0.109741 -0.833679 1441831933 -0.511780 -0.192566 -0.001282 -0.837280 1441831933 -0.511780 -0.192566 -0.001282 -0.837280 1441831933 -0.511780 -0.192566 -0.001282 -0.837280 1441831933 -0.511780 -0.192566 -0.001282 -0.837280 1441831933 -0.511780 -0.192566 -0.001282 -0.837280 1441831933 -0.511780 -0.192566 -0.001282 -0.837280 1441831933 -0.511780 -0.192566 -0.001282 -0.837280 1441831933 -0.499939 -0.256042 -0.080811 -0.823425 1441831933 -0.499939 -0.256042 -0.080811 -0.823425 1441831933 -0.499939 -0.256042 -0.080811 -0.823425 1441831933 -0.499939 -0.256042 -0.080811 -0.823425 1441831933 -0.499939 -0.256042 -0.080811 -0.823425 1441831933 -0.499939 -0.256042 -0.080811 -0.823425 1441831933 -0.487549 -0.225098 -0.079529 -0.839844 1441831933 -0.487549 -0.225098 -0.079529 -0.839844 1441831933 -0.487549 -0.225098 -0.079529 -0.839844 1441831933 -0.487549 -0.225098 -0.079529 -0.839844 1441831933 -0.487549 -0.225098 -0.079529 -0.839844 1441831933 -0.487549 -0.225098 -0.079529 -0.839844 1441831933 -0.487549 -0.225098 -0.079529 -0.839844 1441831933 -0.467163 -0.233948 -0.144531 -0.840393 1441831933 -0.467163 -0.233948 -0.144531 -0.840393 1441831933 -0.467163 -0.233948 -0.144531 -0.840393 1441831933 -0.467163 -0.233948 -0.144531 -0.840393 1441831933 -0.467163 -0.233948 -0.144531 -0.840393 1441831933 -0.467163 -0.233948 -0.144531 -0.840393 1441831933 -0.487610 -0.243591 -0.256958 -0.798096 1441831933 -0.487610 -0.243591 -0.256958 -0.798096 1441831933 -0.487610 -0.243591 -0.256958 -0.798096 1441831933 -0.487610 -0.243591 -0.256958 -0.798096 1441831933 -0.487610 -0.243591 -0.256958 -0.798096 1441831933 -0.487610 -0.243591 -0.256958 -0.798096 1441831933 -0.517517 -0.200684 -0.272034 -0.786133 1441831933 -0.517517 -0.200684 -0.272034 -0.786133 1441831933 -0.517517 -0.200684 -0.272034 -0.786133 1441831933 -0.517517 -0.200684 -0.272034 -0.786133 1441831933 -0.517517 -0.200684 -0.272034 -0.786133 1441831933 -0.517517 -0.200684 -0.272034 -0.786133 1441831933 -0.553528 -0.098206 -0.199768 -0.802612 1441831933 -0.553528 -0.098206 -0.199768 -0.802612 1441831933 -0.553528 -0.098206 -0.199768 -0.802612 1441831933 -0.553528 -0.098206 -0.199768 -0.802612 1441831933 -0.553528 -0.098206 -0.199768 -0.802612 1441831933 -0.553528 -0.098206 -0.199768 -0.802612 1441831933 -0.553528 -0.098206 -0.199768 -0.802612 1441831933 -0.593445 0.042603 -0.056580 -0.801819 1441831933 -0.593445 0.042603 -0.056580 -0.801819 1441831933 -0.593445 0.042603 -0.056580 -0.801819 1441831933 -0.593445 0.042603 -0.056580 -0.801819 1441831933 -0.593445 0.042603 -0.056580 -0.801819 1441831933 -0.593445 0.042603 -0.056580 -0.801819 1441831933 -0.596863 0.112122 0.031006 -0.793945 1441831933 -0.596863 0.112122 0.031006 -0.793945 1441831933 -0.596863 0.112122 0.031006 -0.793945 1441831933 -0.596863 0.112122 0.031006 -0.793945 1441831933 -0.596863 0.112122 0.031006 -0.793945 1441831933 -0.596863 0.112122 0.031006 -0.793945 1441831933 -0.634521 0.079285 0.005310 -0.768860 1441831933 -0.634521 0.079285 0.005310 -0.768860 1441831933 -0.634521 0.079285 0.005310 -0.768860 1441831933 -0.634521 0.079285 0.005310 -0.768860 1441831933 -0.634521 0.079285 0.005310 -0.768860 1441831933 -0.634521 0.079285 0.005310 -0.768860 1441831933 -0.603455 0.036438 0.091187 -0.791382 1441831933 -0.603455 0.036438 0.091187 -0.791382 1441831933 -0.603455 0.036438 0.091187 -0.791382 1441831933 -0.603455 0.036438 0.091187 -0.791382 1441831933 -0.603455 0.036438 0.091187 -0.791382 1441831933 -0.603455 0.036438 0.091187 -0.791382 1441831933 -0.603455 0.036438 0.091187 -0.791382 1441831933 -0.584778 -0.150818 0.002563 -0.797119 1441831933 -0.584778 -0.150818 0.002563 -0.797119 1441831933 -0.584778 -0.150818 0.002563 -0.797119 1441831933 -0.584778 -0.150818 0.002563 -0.797119 1441831933 -0.584778 -0.150818 0.002563 -0.797119 1441831933 -0.584778 -0.150818 0.002563 -0.797119 1441831933 -0.559021 -0.267822 -0.055359 -0.782837 1441831933 -0.559021 -0.267822 -0.055359 -0.782837 1441831933 -0.559021 -0.267822 -0.055359 -0.782837 1441831933 -0.559021 -0.267822 -0.055359 -0.782837 1441831933 -0.559021 -0.267822 -0.055359 -0.782837 1441831933 -0.559021 -0.267822 -0.055359 -0.782837 1441831933 -0.559021 -0.267822 -0.055359 -0.782837 1441831933 -0.546570 -0.255066 -0.044617 -0.796448 1441831933 -0.546570 -0.255066 -0.044617 -0.796448 1441831933 -0.546570 -0.255066 -0.044617 -0.796448 1441831933 -0.546570 -0.255066 -0.044617 -0.796448 1441831933 -0.546570 -0.255066 -0.044617 -0.796448 1441831933 -0.546570 -0.255066 -0.044617 -0.796448 1441831933 -0.526367 -0.233032 -0.071594 -0.814636 1441831933 -0.526367 -0.233032 -0.071594 -0.814636 1441831933 -0.526367 -0.233032 -0.071594 -0.814636 1441831933 -0.526367 -0.233032 -0.071594 -0.814636 1441831933 -0.526367 -0.233032 -0.071594 -0.814636 1441831933 -0.526367 -0.233032 -0.071594 -0.814636 1441831933 -0.531555 -0.215454 -0.160461 -0.803345 1441831933 -0.531555 -0.215454 -0.160461 -0.803345 1441831933 -0.531555 -0.215454 -0.160461 -0.803345 1441831933 -0.531555 -0.215454 -0.160461 -0.803345 1441831933 -0.531555 -0.215454 -0.160461 -0.803345 1441831933 -0.573181 -0.134338 -0.143982 -0.795471 1441831933 -0.573181 -0.134338 -0.143982 -0.795471 1441831933 -0.573181 -0.134338 -0.143982 -0.795471 1441831933 -0.573181 -0.134338 -0.143982 -0.795471 1441831933 -0.573181 -0.134338 -0.143982 -0.795471 1441831933 -0.573181 -0.134338 -0.143982 -0.795471 1441831933 -0.573181 -0.134338 -0.143982 -0.795471 1441831933 -0.608521 0.026428 -0.007813 -0.793152 1441831933 -0.608521 0.026428 -0.007813 -0.793152 1441831933 -0.608521 0.026428 -0.007813 -0.793152 1441831934 -0.608521 0.026428 -0.007813 -0.793152 1441831934 -0.608521 0.026428 -0.007813 -0.793152 1441831934 -0.608521 0.026428 -0.007813 -0.793152 1441831934 -0.617493 0.128296 0.104614 -0.769043 1441831934 -0.617493 0.128296 0.104614 -0.769043 1441831934 -0.617493 0.128296 0.104614 -0.769043 1441831934 -0.617493 0.128296 0.104614 -0.769043 1441831934 -0.617493 0.128296 0.104614 -0.769043 1441831934 -0.617493 0.128296 0.104614 -0.769043 1441831934 -0.617493 0.128296 0.104614 -0.769043 1441831934 -0.646118 0.088928 0.061096 -0.755615 1441831934 -0.646118 0.088928 0.061096 -0.755615 1441831934 -0.646118 0.088928 0.061096 -0.755615 1441831934 -0.646118 0.088928 0.061096 -0.755615 1441831934 -0.646118 0.088928 0.061096 -0.755615 1441831934 -0.646118 0.088928 0.061096 -0.755615 1441831934 -0.612488 0.005554 0.127380 -0.780212 1441831934 -0.612488 0.005554 0.127380 -0.780212 1441831934 -0.612488 0.005554 0.127380 -0.780212 1441831934 -0.612488 0.005554 0.127380 -0.780212 1441831934 -0.612488 0.005554 0.127380 -0.780212 1441831934 -0.612488 0.005554 0.127380 -0.780212 1441831934 -0.582092 -0.159424 0.033508 -0.796692 1441831934 -0.582092 -0.159424 0.033508 -0.796692 1441831934 -0.582092 -0.159424 0.033508 -0.796692 1441831934 -0.582092 -0.159424 0.033508 -0.796692 1441831934 -0.582092 -0.159424 0.033508 -0.796692 1441831934 -0.582092 -0.159424 0.033508 -0.796692 1441831934 -0.550171 -0.228027 -0.017761 -0.803162 1441831934 -0.550171 -0.228027 -0.017761 -0.803162 1441831934 -0.550171 -0.228027 -0.017761 -0.803162 1441831934 -0.550171 -0.228027 -0.017761 -0.803162 1441831934 -0.550171 -0.228027 -0.017761 -0.803162 1441831934 -0.550171 -0.228027 -0.017761 -0.803162 1441831934 -0.541321 -0.191772 -0.019897 -0.818481 1441831934 -0.541321 -0.191772 -0.019897 -0.818481 1441831934 -0.541321 -0.191772 -0.019897 -0.818481 1441831934 -0.541321 -0.191772 -0.019897 -0.818481 1441831934 -0.541321 -0.191772 -0.019897 -0.818481 1441831934 -0.541321 -0.191772 -0.019897 -0.818481 1441831934 -0.541321 -0.191772 -0.019897 -0.818481 1441831934 -0.523682 -0.179260 -0.067139 -0.830200 1441831934 -0.523682 -0.179260 -0.067139 -0.830200 1441831934 -0.523682 -0.179260 -0.067139 -0.830200 1441831934 -0.523682 -0.179260 -0.067139 -0.830200 1441831934 -0.523682 -0.179260 -0.067139 -0.830200 1441831934 -0.523682 -0.179260 -0.067139 -0.830200 1441831934 -0.523682 -0.179260 -0.067139 -0.830200 1441831934 -0.535583 -0.210022 -0.169434 -0.800232 1441831934 -0.535583 -0.210022 -0.169434 -0.800232 1441831934 -0.535583 -0.210022 -0.169434 -0.800232 1441831934 -0.535583 -0.210022 -0.169434 -0.800232 1441831934 -0.535583 -0.210022 -0.169434 -0.800232 1441831934 -0.535583 -0.210022 -0.169434 -0.800232 1441831934 -0.577087 -0.158264 -0.151123 -0.786865 1441831934 -0.577087 -0.158264 -0.151123 -0.786865 1441831934 -0.577087 -0.158264 -0.151123 -0.786865 1441831934 -0.577087 -0.158264 -0.151123 -0.786865 1441831934 -0.577087 -0.158264 -0.151123 -0.786865 1441831934 -0.577087 -0.158264 -0.151123 -0.786865 1441831934 -0.605103 -0.002014 -0.048462 -0.794678 1441831934 -0.605103 -0.002014 -0.048462 -0.794678 1441831934 -0.605103 -0.002014 -0.048462 -0.794678 1441831934 -0.605103 -0.002014 -0.048462 -0.794678 1441831934 -0.605103 -0.002014 -0.048462 -0.794678 1441831934 -0.605103 -0.002014 -0.048462 -0.794678 1441831934 -0.580872 0.135681 0.118347 -0.793884 1441831934 -0.580872 0.135681 0.118347 -0.793884 1441831934 -0.580872 0.135681 0.118347 -0.793884 1441831934 -0.580872 0.135681 0.118347 -0.793884 1441831934 -0.580872 0.135681 0.118347 -0.793884 1441831934 -0.580872 0.135681 0.118347 -0.793884 1441831934 -0.621399 0.181641 0.037720 -0.761230 1441831934 -0.621399 0.181641 0.037720 -0.761230 1441831934 -0.621399 0.181641 0.037720 -0.761230 1441831934 -0.621399 0.181641 0.037720 -0.761230 1441831934 -0.621399 0.181641 0.037720 -0.761230 1441831934 -0.621399 0.181641 0.037720 -0.761230 1441831934 -0.559509 0.260559 0.255737 -0.744141 1441831934 -0.559509 0.260559 0.255737 -0.744141 1441831934 -0.559509 0.260559 0.255737 -0.744141 1441831934 -0.559509 0.260559 0.255737 -0.744141 1441831934 -0.559509 0.260559 0.255737 -0.744141 1441831934 -0.559509 0.260559 0.255737 -0.744141 1441831934 -0.559509 0.260559 0.255737 -0.744141 1441831934 -0.586670 0.027527 0.134827 -0.798096 1441831934 -0.586670 0.027527 0.134827 -0.798096 1441831934 -0.586670 0.027527 0.134827 -0.798096 1441831934 -0.586670 0.027527 0.134827 -0.798096 1441831934 -0.586670 0.027527 0.134827 -0.798096 1441831934 -0.586670 0.027527 0.134827 -0.798096 1441831934 -0.558960 -0.241028 -0.079590 -0.789490 1441831934 -0.558960 -0.241028 -0.079590 -0.789490 1441831934 -0.558960 -0.241028 -0.079590 -0.789490 1441831934 -0.558960 -0.241028 -0.079590 -0.789490 1441831934 -0.558960 -0.241028 -0.079590 -0.789490 1441831934 -0.558960 -0.241028 -0.079590 -0.789490 1441831934 -0.558960 -0.241028 -0.079590 -0.789490 1441831934 -0.559082 -0.239929 -0.029846 -0.793152 1441831934 -0.559082 -0.239929 -0.029846 -0.793152 1441831934 -0.559082 -0.239929 -0.029846 -0.793152 1441831934 -0.559082 -0.239929 -0.029846 -0.793152 1441831934 -0.559082 -0.239929 -0.029846 -0.793152 1441831934 -0.559082 -0.239929 -0.029846 -0.793152 1441831934 -0.536011 -0.205139 0.013000 -0.818848 1441831934 -0.536011 -0.205139 0.013000 -0.818848 1441831934 -0.536011 -0.205139 0.013000 -0.818848 1441831934 -0.536011 -0.205139 0.013000 -0.818848 1441831934 -0.536011 -0.205139 0.013000 -0.818848 1441831934 -0.536011 -0.205139 0.013000 -0.818848 1441831934 -0.536011 -0.205139 0.013000 -0.818848 1441831934 -0.530701 -0.256836 -0.122742 -0.798401 1441831934 -0.530701 -0.256836 -0.122742 -0.798401 1441831934 -0.530701 -0.256836 -0.122742 -0.798401 1441831935 -0.530701 -0.256836 -0.122742 -0.798401 1441831935 -0.530701 -0.256836 -0.122742 -0.798401 1441831935 -0.530701 -0.256836 -0.122742 -0.798401 1441831935 -0.559631 -0.247070 -0.170593 -0.772522 1441831935 -0.559631 -0.247070 -0.170593 -0.772522 1441831935 -0.559631 -0.247070 -0.170593 -0.772522 1441831935 -0.559631 -0.247070 -0.170593 -0.772522 1441831935 -0.559631 -0.247070 -0.170593 -0.772522 1441831935 -0.559631 -0.247070 -0.170593 -0.772522 1441831935 -0.607666 -0.140198 -0.103149 -0.774963 1441831935 -0.607666 -0.140198 -0.103149 -0.774963 1441831935 -0.607666 -0.140198 -0.103149 -0.774963 1441831935 -0.607666 -0.140198 -0.103149 -0.774963 1441831935 -0.607666 -0.140198 -0.103149 -0.774963 1441831935 -0.607666 -0.140198 -0.103149 -0.774963 1441831935 -0.634338 0.036194 0.030273 -0.771667 1441831935 -0.634338 0.036194 0.030273 -0.771667 1441831935 -0.634338 0.036194 0.030273 -0.771667 1441831935 -0.634338 0.036194 0.030273 -0.771667 1441831935 -0.634338 0.036194 0.030273 -0.771667 1441831935 -0.634338 0.036194 0.030273 -0.771667 1441831935 -0.634338 0.036194 0.030273 -0.771667 1441831935 -0.643250 0.075195 0.032410 -0.761353 1441831935 -0.643250 0.075195 0.032410 -0.761353 1441831935 -0.643250 0.075195 0.032410 -0.761353 1441831935 -0.643250 0.075195 0.032410 -0.761353 1441831935 -0.643250 0.075195 0.032410 -0.761353 1441831935 -0.643250 0.075195 0.032410 -0.761353 1441831935 -0.656860 0.125854 0.043213 -0.742249 1441831935 -0.656860 0.125854 0.043213 -0.742249 1441831935 -0.656860 0.125854 0.043213 -0.742249 1441831935 -0.656860 0.125854 0.043213 -0.742249 1441831935 -0.656860 0.125854 0.043213 -0.742249 1441831935 -0.656860 0.125854 0.043213 -0.742249 1441831935 -0.613403 0.059937 0.127441 -0.777161 1441831935 -0.613403 0.059937 0.127441 -0.777161 1441831935 -0.613403 0.059937 0.127441 -0.777161 1441831935 -0.613403 0.059937 0.127441 -0.777161 1441831935 -0.613403 0.059937 0.127441 -0.777161 1441831935 -0.613403 0.059937 0.127441 -0.777161 1441831935 -0.613403 0.059937 0.127441 -0.777161 1441831935 -0.595947 -0.158997 -0.019470 -0.786926 1441831935 -0.595947 -0.158997 -0.019470 -0.786926 1441831935 -0.595947 -0.158997 -0.019470 -0.786926 1441831935 -0.595947 -0.158997 -0.019470 -0.786926 1441831935 -0.595947 -0.158997 -0.019470 -0.786926 1441831935 -0.570496 -0.212708 -0.028259 -0.792847 1441831935 -0.570496 -0.212708 -0.028259 -0.792847 1441831935 -0.570496 -0.212708 -0.028259 -0.792847 1441831935 -0.570496 -0.212708 -0.028259 -0.792847 1441831935 -0.570496 -0.212708 -0.028259 -0.792847 1441831935 -0.570496 -0.212708 -0.028259 -0.792847 1441831935 -0.570496 -0.212708 -0.028259 -0.792847 1441831935 -0.566711 -0.158813 0.014648 -0.808411 1441831935 -0.566711 -0.158813 0.014648 -0.808411 1441831935 -0.566711 -0.158813 0.014648 -0.808411 1441831935 -0.566711 -0.158813 0.014648 -0.808411 1441831935 -0.566711 -0.158813 0.014648 -0.808411 1441831935 -0.565125 -0.124268 -0.008545 -0.815613 1441831935 -0.565125 -0.124268 -0.008545 -0.815613 1441831935 -0.565125 -0.124268 -0.008545 -0.815613 1441831935 -0.565125 -0.124268 -0.008545 -0.815613 1441831935 -0.565125 -0.124268 -0.008545 -0.815613 1441831935 -0.565125 -0.124268 -0.008545 -0.815613 1441831935 -0.565125 -0.124268 -0.008545 -0.815613 1441831935 -0.557678 -0.142456 -0.081970 -0.813721 1441831935 -0.557678 -0.142456 -0.081970 -0.813721 1441831935 -0.557678 -0.142456 -0.081970 -0.813721 1441831935 -0.557678 -0.142456 -0.081970 -0.813721 1441831935 -0.557678 -0.142456 -0.081970 -0.813721 1441831935 -0.557678 -0.142456 -0.081970 -0.813721 1441831935 -0.573120 -0.168823 -0.148987 -0.788025 1441831935 -0.573120 -0.168823 -0.148987 -0.788025 1441831935 -0.573120 -0.168823 -0.148987 -0.788025 1441831935 -0.573120 -0.168823 -0.148987 -0.788025 1441831935 -0.573120 -0.168823 -0.148987 -0.788025 1441831935 -0.573120 -0.168823 -0.148987 -0.788025 1441831935 -0.573120 -0.168823 -0.148987 -0.788025 1441831935 -0.608948 -0.088013 -0.095886 -0.782532 1441831935 -0.608948 -0.088013 -0.095886 -0.782532 1441831935 -0.608948 -0.088013 -0.095886 -0.782532 1441831935 -0.608948 -0.088013 -0.095886 -0.782532 1441831935 -0.608948 -0.088013 -0.095886 -0.782532 1441831935 -0.608948 -0.088013 -0.095886 -0.782532 1441831935 -0.616760 0.063232 0.037292 -0.783752 1441831935 -0.616760 0.063232 0.037292 -0.783752 1441831935 -0.616760 0.063232 0.037292 -0.783752 1441831935 -0.616760 0.063232 0.037292 -0.783752 1441831935 -0.616760 0.063232 0.037292 -0.783752 1441831935 -0.616760 0.063232 0.037292 -0.783752 1441831935 -0.616760 0.063232 0.037292 -0.783752 1441831935 -0.638916 0.053284 0.033447 -0.766785 1441831935 -0.638916 0.053284 0.033447 -0.766785 1441831935 -0.638916 0.053284 0.033447 -0.766785 1441831935 -0.638916 0.053284 0.033447 -0.766785 1441831935 -0.638916 0.053284 0.033447 -0.766785 1441831935 -0.638916 0.053284 0.033447 -0.766785 1441831935 -0.641296 0.170776 0.080933 -0.743713 1441831935 -0.641296 0.170776 0.080933 -0.743713 1441831935 -0.641296 0.170776 0.080933 -0.743713 1441831935 -0.641296 0.170776 0.080933 -0.743713 1441831935 -0.641296 0.170776 0.080933 -0.743713 1441831935 -0.641296 0.170776 0.080933 -0.743713 1441831935 -0.592224 0.182678 0.199646 -0.759033 1441831935 -0.592224 0.182678 0.199646 -0.759033 1441831935 -0.592224 0.182678 0.199646 -0.759033 1441831935 -0.592224 0.182678 0.199646 -0.759033 1441831935 -0.592224 0.182678 0.199646 -0.759033 1441831935 -0.592224 0.182678 0.199646 -0.759033 1441831935 -0.592224 0.182678 0.199646 -0.759033 1441831935 -0.588440 -0.091187 0.032043 -0.802795 1441831935 -0.588440 -0.091187 0.032043 -0.802795 1441831935 -0.588440 -0.091187 0.032043 -0.802795 1441831935 -0.588440 -0.091187 0.032043 -0.802795 1441831935 -0.588440 -0.091187 0.032043 -0.802795 1441831936 -0.588440 -0.091187 0.032043 -0.802795 1441831936 -0.556824 -0.230347 -0.074402 -0.794678 1441831936 -0.556824 -0.230347 -0.074402 -0.794678 1441831936 -0.556824 -0.230347 -0.074402 -0.794678 1441831936 -0.556824 -0.230347 -0.074402 -0.794678 1441831936 -0.556824 -0.230347 -0.074402 -0.794678 1441831936 -0.556824 -0.230347 -0.074402 -0.794678 1441831936 -0.549316 -0.198364 -0.041321 -0.810730 1441831936 -0.549316 -0.198364 -0.041321 -0.810730 1441831936 -0.549316 -0.198364 -0.041321 -0.810730 1441831936 -0.549316 -0.198364 -0.041321 -0.810730 1441831936 -0.549316 -0.198364 -0.041321 -0.810730 1441831936 -0.549316 -0.198364 -0.041321 -0.810730 1441831936 -0.549316 -0.198364 -0.041321 -0.810730 1441831936 -0.528564 -0.177551 -0.075256 -0.826721 1441831936 -0.528564 -0.177551 -0.075256 -0.826721 1441831936 -0.528564 -0.177551 -0.075256 -0.826721 1441831936 -0.528564 -0.177551 -0.075256 -0.826721 1441831936 -0.528564 -0.177551 -0.075256 -0.826721 1441831936 -0.530518 -0.200562 -0.158508 -0.808289 1441831936 -0.530518 -0.200562 -0.158508 -0.808289 1441831936 -0.530518 -0.200562 -0.158508 -0.808289 1441831936 -0.530518 -0.200562 -0.158508 -0.808289 1441831936 -0.530518 -0.200562 -0.158508 -0.808289 1441831936 -0.569580 -0.138306 -0.130066 -0.799805 1441831936 -0.569580 -0.138306 -0.130066 -0.799805 1441831936 -0.569580 -0.138306 -0.130066 -0.799805 1441831936 -0.569580 -0.138306 -0.130066 -0.799805 1441831936 -0.569580 -0.138306 -0.130066 -0.799805 1441831936 -0.569580 -0.138306 -0.130066 -0.799805 1441831936 -0.584473 0.019165 0.013062 -0.811096 1441831936 -0.584473 0.019165 0.013062 -0.811096 1441831936 -0.584473 0.019165 0.013062 -0.811096 1441831936 -0.584473 0.019165 0.013062 -0.811096 1441831936 -0.584473 0.019165 0.013062 -0.811096 1441831936 -0.584473 0.019165 0.013062 -0.811096 1441831936 -0.555054 0.145020 0.168762 -0.801575 1441831936 -0.555054 0.145020 0.168762 -0.801575 1441831936 -0.555054 0.145020 0.168762 -0.801575 1441831936 -0.555054 0.145020 0.168762 -0.801575 1441831936 -0.555054 0.145020 0.168762 -0.801575 1441831936 -0.555054 0.145020 0.168762 -0.801575 1441831936 -0.555054 0.145020 0.168762 -0.801575 1441831936 -0.555176 0.160522 0.142944 -0.803528 1441831936 -0.555176 0.160522 0.142944 -0.803528 1441831936 -0.555176 0.160522 0.142944 -0.803528 1441831936 -0.555176 0.160522 0.142944 -0.803528 1441831936 -0.555176 0.160522 0.142944 -0.803528 1441831936 -0.555176 0.160522 0.142944 -0.803528 1441831936 -0.519348 0.103577 0.266174 -0.805481 1441831936 -0.519348 0.103577 0.266174 -0.805481 1441831936 -0.519348 0.103577 0.266174 -0.805481 1441831936 -0.519348 0.103577 0.266174 -0.805481 1441831936 -0.519348 0.103577 0.266174 -0.805481 1441831936 -0.519348 0.103577 0.266174 -0.805481 1441831936 -0.517517 -0.104370 0.128357 -0.839600 1441831936 -0.517517 -0.104370 0.128357 -0.839600 1441831936 -0.517517 -0.104370 0.128357 -0.839600 1441831936 -0.517517 -0.104370 0.128357 -0.839600 1441831936 -0.517517 -0.104370 0.128357 -0.839600 1441831936 -0.517517 -0.104370 0.128357 -0.839600 1441831936 -0.517517 -0.104370 0.128357 -0.839600 1441831936 -0.502319 -0.264343 -0.025818 -0.822937 1441831936 -0.502319 -0.264343 -0.025818 -0.822937 1441831936 -0.502319 -0.264343 -0.025818 -0.822937 1441831936 -0.502319 -0.264343 -0.025818 -0.822937 1441831936 -0.502319 -0.264343 -0.025818 -0.822937 1441831936 -0.502319 -0.264343 -0.025818 -0.822937 1441831936 -0.510071 -0.234680 -0.016724 -0.827393 1441831936 -0.510071 -0.234680 -0.016724 -0.827393 1441831936 -0.510071 -0.234680 -0.016724 -0.827393 1441831936 -0.510071 -0.234680 -0.016724 -0.827393 1441831936 -0.510071 -0.234680 -0.016724 -0.827393 1441831936 -0.510071 -0.234680 -0.016724 -0.827393 1441831936 -0.495178 -0.213623 -0.060669 -0.839966 1441831936 -0.495178 -0.213623 -0.060669 -0.839966 1441831936 -0.495178 -0.213623 -0.060669 -0.839966 1441831936 -0.495178 -0.213623 -0.060669 -0.839966 1441831936 -0.495178 -0.213623 -0.060669 -0.839966 1441831936 -0.521423 -0.228088 -0.153015 -0.807922 1441831936 -0.521423 -0.228088 -0.153015 -0.807922 1441831936 -0.521423 -0.228088 -0.153015 -0.807922 1441831936 -0.521423 -0.228088 -0.153015 -0.807922 1441831936 -0.521423 -0.228088 -0.153015 -0.807922 1441831936 -0.521423 -0.228088 -0.153015 -0.807922 1441831936 -0.521423 -0.228088 -0.153015 -0.807922 1441831936 -0.573120 -0.161682 -0.109375 -0.795959 1441831936 -0.573120 -0.161682 -0.109375 -0.795959 1441831936 -0.573120 -0.161682 -0.109375 -0.795959 1441831936 -0.573120 -0.161682 -0.109375 -0.795959 1441831936 -0.573120 -0.161682 -0.109375 -0.795959 1441831936 -0.573120 -0.161682 -0.109375 -0.795959 1441831936 -0.591736 -0.015381 0.031067 -0.805420 1441831936 -0.591736 -0.015381 0.031067 -0.805420 1441831936 -0.591736 -0.015381 0.031067 -0.805420 1441831936 -0.591736 -0.015381 0.031067 -0.805420 1441831936 -0.591736 -0.015381 0.031067 -0.805420 1441831936 -0.582458 0.036072 0.095886 -0.806396 1441831936 -0.582458 0.036072 0.095886 -0.806396 1441831936 -0.582458 0.036072 0.095886 -0.806396 1441831936 -0.582458 0.036072 0.095886 -0.806396 1441831936 -0.582458 0.036072 0.095886 -0.806396 1441831936 -0.582458 0.036072 0.095886 -0.806396 1441831936 -0.572510 0.097290 0.151428 -0.799927 1441831936 -0.572510 0.097290 0.151428 -0.799927 1441831936 -0.572510 0.097290 0.151428 -0.799927 1441831936 -0.572510 0.097290 0.151428 -0.799927 1441831936 -0.572510 0.097290 0.151428 -0.799927 1441831936 -0.542786 0.063354 0.258362 -0.796692 1441831937 -0.542786 0.063354 0.258362 -0.796692 1441831937 -0.542786 0.063354 0.258362 -0.796692 1441831937 -0.542786 0.063354 0.258362 -0.796692 1441831937 -0.542786 0.063354 0.258362 -0.796692 1441831937 -0.542786 0.063354 0.258362 -0.796692 1441831937 -0.529480 -0.126526 0.114990 -0.830994 1441831937 -0.529480 -0.126526 0.114990 -0.830994 1441831937 -0.529480 -0.126526 0.114990 -0.830994 1441831937 -0.529480 -0.126526 0.114990 -0.830994 1441831937 -0.529480 -0.126526 0.114990 -0.830994 1441831937 -0.529480 -0.126526 0.114990 -0.830994 1441831937 -0.529480 -0.126526 0.114990 -0.830994 1441831937 -0.524475 -0.230408 0.005371 -0.819702 1441831937 -0.524475 -0.230408 0.005371 -0.819702 1441831937 -0.524475 -0.230408 0.005371 -0.819702 1441831937 -0.524475 -0.230408 0.005371 -0.819702 1441831937 -0.524475 -0.230408 0.005371 -0.819702 1441831937 -0.524475 -0.230408 0.005371 -0.819702 1441831937 -0.508362 -0.198792 0.027588 -0.837524 1441831937 -0.508362 -0.198792 0.027588 -0.837524 1441831937 -0.508362 -0.198792 0.027588 -0.837524 1441831937 -0.508362 -0.198792 0.027588 -0.837524 1441831937 -0.508362 -0.198792 0.027588 -0.837524 1441831937 -0.508362 -0.198792 0.027588 -0.837524 1441831937 -0.486938 -0.221680 -0.071777 -0.841797 1441831937 -0.486938 -0.221680 -0.071777 -0.841797 1441831937 -0.486938 -0.221680 -0.071777 -0.841797 1441831937 -0.486938 -0.221680 -0.071777 -0.841797 1441831937 -0.486938 -0.221680 -0.071777 -0.841797 1441831937 -0.486938 -0.221680 -0.071777 -0.841797 1441831937 -0.505554 -0.234680 -0.151306 -0.816406 1441831937 -0.505554 -0.234680 -0.151306 -0.816406 1441831937 -0.505554 -0.234680 -0.151306 -0.816406 1441831937 -0.505554 -0.234680 -0.151306 -0.816406 1441831937 -0.505554 -0.234680 -0.151306 -0.816406 1441831937 -0.505554 -0.234680 -0.151306 -0.816406 1441831937 -0.505554 -0.234680 -0.151306 -0.816406 1441831937 -0.534790 -0.199097 -0.148865 -0.807617 1441831937 -0.534790 -0.199097 -0.148865 -0.807617 1441831937 
-0.349731 -0.518433 0.508362 -0.592102 1441831939 -0.349731 -0.518433 0.508362 -0.592102 1441831939 -0.349731 -0.518433 0.508362 -0.592102 1441831939 -0.349731 -0.518433 0.508362 -0.592102 1441831939 -0.349731 -0.518433 0.508362 -0.592102 1441831939 -0.349731 -0.518433 0.508362 -0.592102 1441831939 -0.322021 -0.515625 0.514099 -0.605164 1441831939 -0.322021 -0.515625 0.514099 -0.605164 1441831939 -0.322021 -0.515625 0.514099 -0.605164 1441831939 -0.322021 -0.515625 0.514099 -0.605164 1441831939 -0.322021 -0.515625 0.514099 -0.605164 1441831939 -0.322021 -0.515625 0.514099 -0.605164 1441831939 -0.306152 -0.519897 0.506714 -0.615845 1441831939 -0.306152 -0.519897 0.506714 -0.615845 1441831939 -0.306152 -0.519897 0.506714 -0.615845 1441831939 -0.306152 -0.519897 0.506714 -0.615845 1441831939 -0.306152 -0.519897 0.506714 -0.615845 1441831939 -0.306152 -0.519897 0.506714 -0.615845 1441831939 -0.312500 -0.527893 0.489990 -0.619385 1441831939 -0.312500 -0.527893 0.489990 -0.619385 1441831939 -0.312500 -0.527893 0.489990 -0.619385 1441831939 -0.312500 -0.527893 0.489990 -0.619385 1441831939 -0.312500 -0.527893 0.489990 -0.619385 1441831939 -0.312500 -0.527893 0.489990 -0.619385 1441831939 -0.312500 -0.527893 0.489990 -0.619385 1441831939 -0.318115 -0.531494 0.475830 -0.624451 1441831939 -0.318115 -0.531494 0.475830 -0.624451 1441831939 -0.318115 -0.531494 0.475830 -0.624451 1441831939 -0.318115 -0.531494 0.475830 -0.624451 1441831939 -0.318115 -0.531494 0.475830 -0.624451 1441831939 -0.318115 -0.531494 0.475830 -0.624451 1441831939 -0.316223 -0.539185 0.457886 -0.632202 1441831939 -0.316223 -0.539185 0.457886 -0.632202 1441831939 -0.316223 -0.539185 0.457886 -0.632202 1441831939 -0.316223 -0.539185 0.457886 -0.632202 1441831939 -0.316223 -0.539185 0.457886 -0.632202 1441831939 -0.316223 -0.539185 0.457886 -0.632202 1441831939 -0.318787 -0.549377 0.434204 -0.638855 1441831939 -0.318787 -0.549377 0.434204 -0.638855 1441831939 -0.318787 -0.549377 0.434204 -0.638855 1441831939 -0.318787 -0.549377 0.434204 -0.638855 1441831939 -0.318787 -0.549377 0.434204 -0.638855 1441831939 -0.318787 -0.549377 0.434204 -0.638855 1441831939 -0.318787 -0.549377 0.434204 -0.638855 1441831939 -0.330261 -0.553833 0.427246 -0.633850 1441831939 -0.330261 -0.553833 0.427246 -0.633850 1441831939 -0.330261 -0.553833 0.427246 -0.633850 1441831939 -0.330261 -0.553833 0.427246 -0.633850 1441831939 -0.330261 -0.553833 0.427246 -0.633850 1441831939 -0.330261 -0.553833 0.427246 -0.633850 1441831939 -0.314575 -0.571045 0.415344 -0.634460 1441831939 -0.314575 -0.571045 0.415344 -0.634460 1441831939 -0.314575 -0.571045 0.415344 -0.634460 1441831939 -0.314575 -0.571045 0.415344 -0.634460 1441831939 -0.314575 -0.571045 0.415344 -0.634460 1441831939 -0.314575 -0.571045 0.415344 -0.634460 1441831939 -0.314575 -0.571045 0.415344 -0.634460 1441831939 -0.284302 -0.600525 0.388367 -0.638611 1441831939 -0.284302 -0.600525 0.388367 -0.638611 1441831939 -0.284302 -0.600525 0.388367 -0.638611 1441831939 -0.284302 -0.600525 0.388367 -0.638611 1441831939 -0.284302 -0.600525 0.388367 -0.638611 1441831939 -0.284302 -0.600525 0.388367 -0.638611 1441831939 -0.250305 -0.632813 0.360779 -0.637817 1441831939 -0.250305 -0.632813 0.360779 -0.637817 1441831939 -0.250305 -0.632813 0.360779 -0.637817 1441831940 -0.250305 -0.632813 0.360779 -0.637817 1441831940 -0.250305 -0.632813 0.360779 -0.637817 1441831940 -0.250305 -0.632813 0.360779 -0.637817 1441831940 -0.238281 -0.643005 0.358276 -0.633606 1441831940 -0.238281 -0.643005 0.358276 -0.633606 1441831940 -0.238281 -0.643005 0.358276 -0.633606 1441831940 -0.238281 -0.643005 0.358276 -0.633606 1441831940 -0.238281 -0.643005 0.358276 -0.633606 1441831940 -0.238281 -0.643005 0.358276 -0.633606 1441831940 -0.238281 -0.643005 0.358276 -0.633606 1441831940 -0.223816 -0.649597 0.353821 -0.634705 1441831940 -0.223816 -0.649597 0.353821 -0.634705 1441831940 -0.223816 -0.649597 0.353821 -0.634705 1441831940 -0.223816 -0.649597 0.353821 -0.634705 1441831940 -0.223816 -0.649597 0.353821 -0.634705 1441831940 -0.223816 -0.649597 0.353821 -0.634705 1441831940 -0.231079 -0.644897 0.363464 -0.631409 1441831940 -0.231079 -0.644897 0.363464 -0.631409 1441831940 -0.231079 -0.644897 0.363464 -0.631409 1441831940 -0.231079 -0.644897 0.363464 -0.631409 1441831940 -0.231079 -0.644897 0.363464 -0.631409 1441831940 -0.231079 -0.644897 0.363464 -0.631409 1441831940 -0.235779 -0.638733 0.377380 -0.627808 1441831940 -0.235779 -0.638733 0.377380 -0.627808 1441831940 -0.235779 -0.638733 0.377380 -0.627808 1441831940 -0.235779 -0.638733 0.377380 -0.627808 1441831940 -0.235779 -0.638733 0.377380 -0.627808 1441831940 -0.235779 -0.638733 0.377380 -0.627808 1441831940 -0.235779 -0.638733 0.377380 -0.627808 1441831940 -0.232300 -0.635010 0.379944 -0.631287 1441831940 -0.232300 -0.635010 0.379944 -0.631287 1441831940 -0.232300 -0.635010 0.379944 -0.631287 1441831940 -0.232300 -0.635010 0.379944 -0.631287 1441831940 -0.232300 -0.635010 0.379944 -0.631287 1441831940 -0.232300 -0.635010 0.379944 -0.631287 1441831940 -0.232300 -0.635010 0.379944 -0.631287 1441831940 -0.235352 -0.629333 0.380005 -0.635742 1441831940 -0.235352 -0.629333 0.380005 -0.635742 1441831940 -0.235352 -0.629333 0.380005 -0.635742 1441831940 -0.235352 -0.629333 0.380005 -0.635742 1441831940 -0.235352 -0.629333 0.380005 -0.635742 1441831940 -0.235352 -0.629333 0.380005 -0.635742 1441831940 -0.255432 -0.614014 0.393616 -0.634705 1441831940 -0.255432 -0.614014 0.393616 -0.634705 1441831940 -0.255432 -0.614014 0.393616 -0.634705 1441831940 -0.255432 -0.614014 0.393616 -0.634705 1441831940 -0.255432 -0.614014 0.393616 -0.634705 1441831940 -0.255432 -0.614014 0.393616 -0.634705 1441831940 -0.274597 -0.600098 0.399292 -0.636475 1441831940 -0.274597 -0.600098 0.399292 -0.636475 1441831940 -0.274597 -0.600098 0.399292 -0.636475 1441831940 -0.274597 -0.600098 0.399292 -0.636475 1441831940 -0.274597 -0.600098 0.399292 -0.636475 1441831940 -0.274597 -0.600098 0.399292 -0.636475 1441831940 -0.274597 -0.600098 0.399292 -0.636475 1441831940 -0.290344 -0.593811 0.390747 -0.640686 1441831940 -0.290344 -0.593811 0.390747 -0.640686 1441831940 -0.290344 -0.593811 0.390747 -0.640686 1441831940 -0.290344 -0.593811 0.390747 -0.640686 1441831940 -0.290344 -0.593811 0.390747 -0.640686 1441831940 -0.290344 -0.593811 0.390747 -0.640686 1441831940 -0.279053 -0.598755 0.378174 -0.648621 1441831940 -0.279053 -0.598755 0.378174 -0.648621 1441831940 -0.279053 -0.598755 0.378174 -0.648621 1441831940 -0.279053 -0.598755 0.378174 -0.648621 1441831940 -0.279053 -0.598755 0.378174 -0.648621 1441831940 -0.279053 -0.598755 0.378174 -0.648621 1441831940 -0.279053 -0.598755 0.378174 -0.648621 1441831940 -0.277100 -0.604309 0.369690 -0.649170 1441831940 -0.277100 -0.604309 0.369690 -0.649170 1441831940 -0.277100 -0.604309 0.369690 -0.649170 1441831940 -0.277100 -0.604309 0.369690 -0.649170 1441831940 -0.277100 -0.604309 0.369690 -0.649170 1441831940 -0.277100 -0.604309 0.369690 -0.649170 1441831940 -0.278381 -0.605652 0.376099 -0.643677 1441831940 -0.278381 -0.605652 0.376099 -0.643677 1441831940 -0.278381 -0.605652 0.376099 -0.643677 1441831940 -0.278381 -0.605652 0.376099 -0.643677 1441831940 -0.278381 -0.605652 0.376099 -0.643677 1441831940 -0.278381 -0.605652 0.376099 -0.643677 1441831940 -0.270264 -0.613342 0.368225 -0.644409 1441831940 -0.270264 -0.613342 0.368225 -0.644409 1441831940 -0.270264 -0.613342 0.368225 -0.644409 1441831940 -0.270264 -0.613342 0.368225 -0.644409 1441831940 -0.270264 -0.613342 0.368225 -0.644409 1441831940 -0.270264 -0.613342 0.368225 -0.644409 1441831940 -0.270264 -0.613342 0.368225 -0.644409 1441831940 -0.269897 -0.617249 0.367493 -0.641174 1441831940 -0.269897 -0.617249 0.367493 -0.641174 1441831940 -0.269897 -0.617249 0.367493 -0.641174 1441831940 -0.269897 -0.617249 0.367493 -0.641174 1441831940 -0.269897 -0.617249 0.367493 -0.641174 1441831940 -0.269897 -0.617249 0.367493 -0.641174 1441831940 -0.268799 -0.622498 0.370483 -0.634888 1441831940 -0.268799 -0.622498 0.370483 -0.634888 1441831940 -0.268799 -0.622498 0.370483 -0.634888 1441831940 -0.268799 -0.622498 0.370483 -0.634888 1441831940 -0.268799 -0.622498 0.370483 -0.634888 1441831940 -0.268799 -0.622498 0.370483 -0.634888 1441831940 -0.262329 -0.630310 0.374695 -0.627380 1441831940 -0.262329 -0.630310 0.374695 -0.627380 1441831940 -0.262329 -0.630310 0.374695 -0.627380 1441831940 -0.262329 -0.630310 0.374695 -0.627380 1441831940 -0.262329 -0.630310 0.374695 -0.627380 1441831940 -0.262329 -0.630310 0.374695 -0.627380 1441831940 -0.262329 -0.630310 0.374695 -0.627380 1441831940 -0.260803 -0.635254 0.381165 -0.619080 1441831940 -0.260803 -0.635254 0.381165 -0.619080 1441831940 -0.260803 -0.635254 0.381165 -0.619080 1441831940 -0.260803 -0.635254 0.381165 -0.619080 1441831940 -0.260803 -0.635254 0.381165 -0.619080 1441831940 -0.260803 -0.635254 0.381165 -0.619080 1441831940 -0.260193 -0.636047 0.386353 -0.615295 1441831940 -0.260193 -0.636047 0.386353 -0.615295 1441831940 -0.260193 -0.636047 0.386353 -0.615295 1441831941 -0.260193 -0.636047 0.386353 -0.615295 1441831941 -0.260193 -0.636047 0.386353 -0.615295 1441831941 -0.260193 -0.636047 0.386353 -0.615295 1441831941 -0.266235 -0.632507 0.390137 -0.613953 1441831941 -0.266235 -0.632507 0.390137 -0.613953 1441831941 -0.266235 -0.632507 0.390137 -0.613953 1441831941 -0.266235 -0.632507 0.390137 -0.613953 1441831941 -0.266235 -0.632507 0.390137 -0.613953 1441831941 -0.266235 -0.632507 0.390137 -0.613953 1441831941 -0.266235 -0.632507 0.390137 -0.613953 1441831941 -0.273010 -0.626648 0.391296 -0.616272 1441831941 -0.273010 -0.626648 0.391296 -0.616272 1441831941 -0.273010 -0.626648 0.391296 -0.616272 1441831941 -0.273010 -0.626648 0.391296 -0.616272 1441831941 -0.273010 -0.626648 0.391296 -0.616272 1441831941 -0.273010 -0.626648 0.391296 -0.616272 1441831941 -0.252502 -0.630493 0.372498 -0.632446 1441831941 -0.252502 -0.630493 0.372498 -0.632446 1441831941 -0.252502 -0.630493 0.372498 -0.632446 1441831941 -0.252502 -0.630493 0.372498 -0.632446 1441831941 -0.252502 -0.630493 0.372498 -0.632446 1441831941 -0.252502 -0.630493 0.372498 -0.632446 1441831941 -0.256470 -0.625793 0.367737 -0.638367 1441831941 -0.256470 -0.625793 0.367737 -0.638367 1441831941 -0.256470 -0.625793 0.367737 -0.638367 1441831941 -0.256470 -0.625793 0.367737 -0.638367 1441831941 -0.256470 -0.625793 0.367737 -0.638367 1441831941 -0.256470 -0.625793 0.367737 -0.638367 1441831941 -0.264404 -0.613098 0.380493 -0.639954 1441831941 -0.264404 -0.613098 0.380493 -0.639954 1441831941 -0.264404 -0.613098 0.380493 -0.639954 1441831941 -0.264404 -0.613098 0.380493 -0.639954 1441831941 -0.264404 -0.613098 0.380493 -0.639954 1441831941 -0.264404 -0.613098 0.380493 -0.639954 1441831941 -0.264404 -0.613098 0.380493 -0.639954 1441831941 -0.259644 -0.608459 0.377563 -0.648010 1441831941 -0.259644 -0.608459 0.377563 -0.648010 1441831941 -0.259644 -0.608459 0.377563 -0.648010 1441831941 -0.259644 -0.608459 0.377563 -0.648010 1441831941 -0.259644 -0.608459 0.377563 -0.648010 1441831941 -0.259644 -0.608459 0.377563 -0.648010 1441831941 -0.257080 -0.604126 0.376404 -0.653687 1441831941 -0.257080 -0.604126 0.376404 -0.653687 1441831941 -0.257080 -0.604126 0.376404 -0.653687 1441831941 -0.257080 -0.604126 0.376404 -0.653687 1441831941 -0.257080 -0.604126 0.376404 -0.653687 1441831941 -0.257080 -0.604126 0.376404 -0.653687 1441831941 -0.256592 -0.600037 0.378540 -0.656433 1441831941 -0.256592 -0.600037 0.378540 -0.656433 1441831941 -0.256592 -0.600037 0.378540 -0.656433 1441831941 -0.256592 -0.600037 0.378540 -0.656433 1441831941 -0.256592 -0.600037 0.378540 -0.656433 1441831941 -0.256592 -0.600037 0.378540 -0.656433 1441831941 -0.260437 -0.596130 0.385376 -0.654480 1441831941 -0.260437 -0.596130 0.385376 -0.654480 1441831941 -0.260437 -0.596130 0.385376 -0.654480 1441831941 -0.260437 -0.596130 0.385376 -0.654480 1441831941 -0.260437 -0.596130 0.385376 -0.654480 1441831941 -0.260437 -0.596130 0.385376 -0.654480 1441831941 -0.260437 -0.596130 0.385376 -0.654480 1441831941 -0.264099 -0.594299 0.392822 -0.650269 1441831941 -0.264099 -0.594299 0.392822 -0.650269 1441831941 -0.264099 -0.594299 0.392822 -0.650269 1441831941 -0.264099 -0.594299 0.392822 -0.650269 1441831941 -0.264099 -0.594299 0.392822 -0.650269 1441831941 -0.264099 -0.594299 0.392822 -0.650269 1441831941 -0.259277 -0.600891 0.388489 -0.648743 1441831941 -0.259277 -0.600891 0.388489 -0.648743 1441831941 -0.259277 -0.600891 0.388489 -0.648743 1441831941 -0.259277 -0.600891 0.388489 -0.648743 1441831941 -0.259277 -0.600891 0.388489 -0.648743 1441831941 -0.259277 -0.600891 0.388489 -0.648743 1441831941 -0.270996 -0.603271 0.379578 -0.646973 1441831941 -0.270996 -0.603271 0.379578 -0.646973 1441831941 -0.270996 -0.603271 0.379578 -0.646973 1441831941 -0.270996 -0.603271 0.379578 -0.646973 1441831941 -0.270996 -0.603271 0.379578 -0.646973 1441831941 -0.270996 -0.603271 0.379578 -0.646973 1441831941 -0.278442 -0.605469 0.371887 -0.646301 1441831941 -0.278442 -0.605469 0.371887 -0.646301 1441831941 -0.278442 -0.605469 0.371887 -0.646301 1441831941 -0.278442 -0.605469 0.371887 -0.646301 1441831941 -0.278442 -0.605469 0.371887 -0.646301 1441831941 -0.278442 -0.605469 0.371887 -0.646301 1441831941 -0.278442 -0.605469 0.371887 -0.646301 1441831941 -0.262695 -0.616699 0.356323 -0.651001 1441831941 -0.262695 -0.616699 0.356323 -0.651001 1441831941 -0.262695 -0.616699 0.356323 -0.651001 1441831941 -0.262695 -0.616699 0.356323 -0.651001 1441831941 -0.262695 -0.616699 0.356323 -0.651001 1441831941 -0.262695 -0.616699 0.356323 -0.651001 1441831941 -0.263733 -0.618408 0.358521 -0.647705 1441831941 -0.263733 -0.618408 0.358521 -0.647705 1441831941 -0.263733 -0.618408 0.358521 -0.647705 1441831941 -0.263733 -0.618408 0.358521 -0.647705 1441831941 -0.263733 -0.618408 0.358521 -0.647705 1441831941 -0.263733 -0.618408 0.358521 -0.647705 1441831941 -0.262024 -0.616760 0.362793 -0.647583 1441831941 -0.262024 -0.616760 0.362793 -0.647583 1441831941 -0.262024 -0.616760 0.362793 -0.647583 1441831941 -0.262024 -0.616760 0.362793 -0.647583 1441831941 -0.262024 -0.616760 0.362793 -0.647583 1441831941 -0.262024 -0.616760 0.362793 -0.647583 1441831941 -0.261780 -0.618042 0.359985 -0.648071 1441831941 -0.261780 -0.618042 0.359985 -0.648071 1441831941 -0.261780 -0.618042 0.359985 -0.648071 1441831941 -0.261780 -0.618042 0.359985 -0.648071 1441831941 -0.261780 -0.618042 0.359985 -0.648071 1441831941 -0.261780 -0.618042 0.359985 -0.648071 1441831941 -0.261780 -0.618042 0.359985 -0.648071 1441831941 -0.254333 -0.621887 0.355347 -0.649902 1441831941 -0.254333 -0.621887 0.355347 -0.649902 1441831941 -0.254333 -0.621887 0.355347 -0.649902 1441831941 -0.254333 -0.621887 0.355347 -0.649902 1441831941 -0.254333 -0.621887 0.355347 -0.649902 1441831942 -0.254333 -0.621887 0.355347 -0.649902 1441831942 -0.254333 -0.621887 0.355347 -0.649902 1441831942 -0.243774 -0.626709 0.351074 -0.651611 1441831942 -0.243774 -0.626709 0.351074 -0.651611 1441831942 -0.243774 -0.626709 0.351074 -0.651611 1441831942 -0.243774 -0.626709 0.351074 -0.651611 1441831942 -0.243774 -0.626709 0.351074 -0.651611 1441831942 -0.243774 -0.626709 0.351074 -0.651611 1441831942 -0.244263 -0.626221 0.359009 -0.647583 1441831942 -0.244263 -0.626221 0.359009 -0.647583 1441831942 -0.244263 -0.626221 0.359009 -0.647583 1441831942 -0.244263 -0.626221 0.359009 -0.647583 1441831942 -0.244263 -0.626221 0.359009 -0.647583 1441831942 -0.244263 -0.626221 0.359009 -0.647583 1441831942 -0.244263 -0.626221 0.359009 -0.647583 1441831942 -0.251282 -0.620483 0.375244 -0.641174 1441831942 -0.251282 -0.620483 0.375244 -0.641174 1441831942 -0.251282 -0.620483 0.375244 -0.641174 1441831942 -0.251282 -0.620483 0.375244 -0.641174 1441831942 -0.251282 -0.620483 0.375244 -0.641174 1441831942 -0.251282 -0.620483 0.375244 -0.641174 1441831942 -0.268433 -0.607605 0.391296 -0.636963 1441831942 -0.268433 -0.607605 0.391296 -0.636963 1441831942 -0.268433 -0.607605 0.391296 -0.636963 1441831942 -0.268433 -0.607605 0.391296 -0.636963 1441831942 -0.268433 -0.607605 0.391296 -0.636963 1441831942 -0.268433 -0.607605 0.391296 -0.636963 1441831942 -0.268433 -0.607605 0.391296 -0.636963 1441831942 -0.276367 -0.599426 0.388733 -0.642822 1441831942 -0.276367 -0.599426 0.388733 -0.642822 1441831942 -0.276367 -0.599426 0.388733 -0.642822 1441831942 -0.276367 -0.599426 0.388733 -0.642822 1441831942 -0.276367 -0.599426 0.388733 -0.642822 1441831942 -0.276367 -0.599426 0.388733 -0.642822 1441831942 -0.261047 -0.603394 0.371155 -0.655762 1441831942 -0.261047 -0.603394 0.371155 -0.655762 1441831942 -0.261047 -0.603394 0.371155 -0.655762 1441831942 -0.261047 -0.603394 0.371155 -0.655762 1441831942 -0.261047 -0.603394 0.371155 -0.655762 1441831942 -0.261047 -0.603394 0.371155 -0.655762 1441831942 -0.261047 -0.603394 0.371155 -0.655762 1441831942 -0.257263 -0.605103 0.359741 -0.662109 1441831942 -0.257263 -0.605103 0.359741 -0.662109 1441831942 -0.257263 -0.605103 0.359741 -0.662109 1441831942 -0.257263 -0.605103 0.359741 -0.662109 1441831942 -0.257263 -0.605103 0.359741 -0.662109 1441831942 -0.257263 -0.605103 0.359741 -0.662109 1441831942 -0.262085 -0.598999 0.369934 -0.660156 1441831942 -0.262085 -0.598999 0.369934 -0.660156 1441831942 -0.262085 -0.598999 0.369934 -0.660156 1441831942 -0.262085 -0.598999 0.369934 -0.660156 1441831942 -0.262085 -0.598999 0.369934 -0.660156 1441831942 -0.262085 -0.598999 0.369934 -0.660156 1441831942 -0.262085 -0.598999 0.369934 -0.660156 1441831942 -0.254883 -0.598938 0.366150 -0.665100 1441831942 -0.254883 -0.598938 0.366150 -0.665100 1441831942 -0.254883 -0.598938 0.366150 -0.665100 1441831942 -0.254883 -0.598938 0.366150 -0.665100 1441831942 -0.254883 -0.598938 0.366150 -0.665100 1441831942 -0.254883 -0.598938 0.366150 -0.665100 1441831942 -0.254272 -0.598328 0.365845 -0.666016 1441831942 -0.254272 -0.598328 0.365845 -0.666016 1441831942 -0.254272 -0.598328 0.365845 -0.666016 1441831942 -0.254272 -0.598328 0.365845 -0.666016 1441831942 -0.254272 -0.598328 0.365845 -0.666016 1441831942 -0.254272 -0.598328 0.365845 -0.666016 1441831942 -0.254272 -0.598328 0.365845 -0.666016 1441831942 -0.253967 -0.597473 0.369019 -0.665161 1441831942 -0.253967 -0.597473 0.369019 -0.665161 1441831942 -0.253967 -0.597473 0.369019 -0.665161 1441831942 -0.253967 -0.597473 0.369019 -0.665161 1441831942 -0.253967 -0.597473 0.369019 -0.665161 1441831942 -0.253967 -0.597473 0.369019 -0.665161 1441831942 -0.253113 -0.599243 0.370300 -0.663147 1441831942 -0.253113 -0.599243 0.370300 -0.663147 1441831942 -0.253113 -0.599243 0.370300 -0.663147 1441831942 -0.253113 -0.599243 0.370300 -0.663147 1441831942 -0.253113 -0.599243 0.370300 -0.663147 1441831942 -0.253113 -0.599243 0.370300 -0.663147 1441831942 -0.253113 -0.599243 0.370300 -0.663147 1441831942 -0.254395 -0.600342 0.374695 -0.659241 1441831942 -0.254395 -0.600342 0.374695 -0.659241 1441831942 -0.254395 -0.600342 0.374695 -0.659241 1441831942 -0.254395 -0.600342 0.374695 -0.659241 1441831942 -0.254395 -0.600342 0.374695 -0.659241 1441831942 -0.254395 -0.600342 0.374695 -0.659241 1441831942 -0.257568 -0.598816 0.383301 -0.654419 1441831942 -0.257568 -0.598816 0.383301 -0.654419 1441831942 -0.257568 -0.598816 0.383301 -0.654419 1441831942 -0.257568 -0.598816 0.383301 -0.654419 1441831942 -0.257568 -0.598816 0.383301 -0.654419 1441831942 -0.257568 -0.598816 0.383301 -0.654419 1441831942 -0.267578 -0.593628 0.393738 -0.648865 1441831942 -0.267578 -0.593628 0.393738 -0.648865 1441831942 -0.267578 -0.593628 0.393738 -0.648865 1441831942 -0.267578 -0.593628 0.393738 -0.648865 1441831942 -0.267578 -0.593628 0.393738 -0.648865 1441831942 -0.267578 -0.593628 0.393738 -0.648865 1441831942 -0.261536 -0.595459 0.393860 -0.649597 1441831942 -0.261536 -0.595459 0.393860 -0.649597 1441831942 -0.261536 -0.595459 0.393860 -0.649597 1441831942 -0.261536 -0.595459 0.393860 -0.649597 1441831942 -0.261536 -0.595459 0.393860 -0.649597 1441831942 -0.261536 -0.595459 0.393860 -0.649597 1441831942 -0.236450 -0.607666 0.379395 -0.656494 1441831942 -0.236450 -0.607666 0.379395 -0.656494 1441831942 -0.236450 -0.607666 0.379395 -0.656494 1441831942 -0.236450 -0.607666 0.379395 -0.656494 1441831942 -0.236450 -0.607666 0.379395 -0.656494 1441831942 -0.236450 -0.607666 0.379395 -0.656494 1441831942 -0.236450 -0.607666 0.379395 -0.656494 1441831942 -0.241089 -0.608643 0.386353 -0.649841 1441831942 -0.241089 -0.608643 0.386353 -0.649841 1441831942 -0.241089 -0.608643 0.386353 -0.649841 1441831942 -0.241089 -0.608643 0.386353 -0.649841 1441831942 -0.241089 -0.608643 0.386353 -0.649841 1441831943 -0.239868 -0.603455 0.390930 -0.652344 1441831943 -0.239868 -0.603455 0.390930 -0.652344 1441831943 -0.239868 -0.603455 0.390930 -0.652344 1441831943 -0.239868 -0.603455 0.390930 -0.652344 1441831943 -0.239868 -0.603455 0.390930 -0.652344 1441831943 -0.239868 -0.603455 0.390930 -0.652344 1441831943 -0.239868 -0.603455 0.390930 -0.652344 1441831943 -0.241150 -0.600891 0.388062 -0.655884 1441831943 -0.241150 -0.600891 0.388062 -0.655884 1441831943 -0.241150 -0.600891 0.388062 -0.655884 1441831943 -0.241150 -0.600891 0.388062 -0.655884 1441831943 -0.241150 -0.600891 0.388062 -0.655884 1441831943 -0.241150 -0.600891 0.388062 -0.655884 1441831943 -0.245667 -0.595215 0.391785 -0.657227 1441831943 -0.245667 -0.595215 0.391785 -0.657227 1441831943 -0.245667 -0.595215 0.391785 -0.657227 1441831943 -0.245667 -0.595215 0.391785 -0.657227 1441831943 -0.245667 -0.595215 0.391785 -0.657227 1441831943 -0.245667 -0.595215 0.391785 -0.657227 1441831943 -0.248657 -0.592407 0.387390 -0.661255 1441831943 -0.248657 -0.592407 0.387390 -0.661255 1441831943 -0.248657 -0.592407 0.387390 -0.661255 1441831943 -0.248657 -0.592407 0.387390 -0.661255 1441831943 -0.248657 -0.592407 0.387390 -0.661255 1441831943 -0.248657 -0.592407 0.387390 -0.661255 1441831943 -0.263733 -0.584900 0.390808 -0.660095 1441831943 -0.263733 -0.584900 0.390808 -0.660095 1441831943 -0.263733 -0.584900 0.390808 -0.660095 1441831943 -0.263733 -0.584900 0.390808 -0.660095 1441831943 -0.263733 -0.584900 0.390808 -0.660095 1441831943 -0.263733 -0.584900 0.390808 -0.660095 1441831943 -0.275757 -0.578247 0.397095 -0.657288 1441831943 -0.275757 -0.578247 0.397095 -0.657288 1441831943 -0.275757 -0.578247 0.397095 -0.657288 1441831943 -0.275757 -0.578247 0.397095 -0.657288 1441831943 -0.275757 -0.578247 0.397095 -0.657288 1441831943 -0.275757 -0.578247 0.397095 -0.657288 1441831943 -0.275757 -0.578247 0.397095 -0.657288 1441831943 -0.287842 -0.576843 0.389954 -0.657593 1441831943 -0.287842 -0.576843 0.389954 -0.657593 1441831943 -0.287842 -0.576843 0.389954 -0.657593 1441831943 -0.287842 -0.576843 0.389954 -0.657593 1441831943 -0.287842 -0.576843 0.389954 -0.657593 1441831943 -0.287842 -0.576843 0.389954 -0.657593 1441831943 -0.292725 -0.580872 0.379395 -0.658081 1441831943 -0.292725 -0.580872 0.379395 -0.658081 1441831943 -0.292725 -0.580872 0.379395 -0.658081 1441831943 -0.292725 -0.580872 0.379395 -0.658081 1441831943 -0.292725 -0.580872 0.379395 -0.658081 1441831943 -0.292725 -0.580872 0.379395 -0.658081 1441831943 -0.273438 -0.592651 0.364563 -0.664246 1441831943 -0.273438 -0.592651 0.364563 -0.664246 1441831943 -0.273438 -0.592651 0.364563 -0.664246 1441831943 -0.273438 -0.592651 0.364563 -0.664246 1441831943 -0.273438 -0.592651 0.364563 -0.664246 1441831943 -0.273438 -0.592651 0.364563 -0.664246 1441831943 -0.279541 -0.589844 0.379395 -0.655762 1441831943 -0.279541 -0.589844 0.379395 -0.655762 1441831943 -0.279541 -0.589844 0.379395 -0.655762 1441831943 -0.279541 -0.589844 0.379395 -0.655762 1441831943 -0.279541 -0.589844 0.379395 -0.655762 1441831943 -0.279541 -0.589844 0.379395 -0.655762 1441831943 -0.279419 -0.587524 0.385681 -0.654297 1441831943 -0.279419 -0.587524 0.385681 -0.654297 1441831943 -0.279419 -0.587524 0.385681 -0.654297 1441831943 -0.279419 -0.587524 0.385681 -0.654297 1441831943 -0.279419 -0.587524 0.385681 -0.654297 1441831943 -0.279419 -0.587524 0.385681 -0.654297 1441831943 -0.279419 -0.587524 0.385681 -0.654297 1441831943 -0.277893 -0.590393 0.382385 -0.654297 1441831943 -0.277893 -0.590393 0.382385 -0.654297 1441831943 -0.277893 -0.590393 0.382385 -0.654297 1441831943 -0.277893 -0.590393 0.382385 -0.654297 1441831943 -0.277893 -0.590393 0.382385 -0.654297 1441831943 -0.277893 -0.590393 0.382385 -0.654297 1441831943 -0.270081 -0.594910 0.381470 -0.653992 1441831943 -0.270081 -0.594910 0.381470 -0.653992 1441831943 -0.270081 -0.594910 0.381470 -0.653992 1441831943 -0.270081 -0.594910 0.381470 -0.653992 1441831943 -0.270081 -0.594910 0.381470 -0.653992 1441831943 -0.270081 -0.594910 0.381470 -0.653992 1441831943 -0.270081 -0.594910 0.381470 -0.653992 1441831943 -0.256531 -0.605164 0.365295 -0.659241 1441831943 -0.256531 -0.605164 0.365295 -0.659241 1441831943 -0.256531 -0.605164 0.365295 -0.659241 1441831943 -0.256531 -0.605164 0.365295 -0.659241 1441831943 -0.256531 -0.605164 0.365295 -0.659241 1441831943 -0.256531 -0.605164 0.365295 -0.659241 1441831943 -0.256531 -0.605164 0.365295 -0.659241 1441831943 -0.248779 -0.608826 0.356201 -0.663818 1441831943 -0.248779 -0.608826 0.356201 -0.663818 1441831943 -0.248779 -0.608826 0.356201 -0.663818 1441831943 -0.248779 -0.608826 0.356201 -0.663818 1441831943 -0.248779 -0.608826 0.356201 -0.663818 1441831943 -0.248779 -0.608826 0.356201 -0.663818 1441831943 -0.262024 -0.599487 0.374451 -0.657104 1441831943 -0.262024 -0.599487 0.374451 -0.657104 1441831943 -0.262024 -0.599487 0.374451 -0.657104 1441831943 -0.262024 -0.599487 0.374451 -0.657104 1441831943 -0.262024 -0.599487 0.374451 -0.657104 1441831943 -0.262024 -0.599487 0.374451 -0.657104 1441831943 -0.279663 -0.587341 0.390991 -0.651123 1441831943 -0.279663 -0.587341 0.390991 -0.651123 1441831943 -0.279663 -0.587341 0.390991 -0.651123 1441831943 -0.279663 -0.587341 0.390991 -0.651123 1441831943 -0.279663 -0.587341 0.390991 -0.651123 1441831943 -0.279663 -0.587341 0.390991 -0.651123 1441831943 -0.279663 -0.587341 0.390991 -0.651123 1441831943 -0.290161 -0.584534 0.387512 -0.651184 1441831943 -0.290161 -0.584534 0.387512 -0.651184 1441831943 -0.290161 -0.584534 0.387512 -0.651184 1441831943 -0.290161 -0.584534 0.387512 -0.651184 1441831943 -0.290161 -0.584534 0.387512 -0.651184 1441831943 -0.290161 -0.584534 0.387512 -0.651184 1441831943 -0.290161 -0.584534 0.387512 -0.651184 1441831944 -0.266174 -0.599548 0.361389 -0.662659 1441831944 -0.266174 -0.599548 0.361389 -0.662659 1441831944 -0.266174 -0.599548 0.361389 -0.662659 1441831944 -0.266174 -0.599548 0.361389 -0.662659 1441831944 -0.266174 -0.599548 0.361389 -0.662659 1441831944 -0.266174 -0.599548 0.361389 -0.662659 1441831944 -0.272949 -0.598511 0.372253 -0.654785 1441831944 -0.272949 -0.598511 0.372253 -0.654785 1441831944 -0.272949 -0.598511 0.372253 -0.654785 1441831944 -0.272949 -0.598511 0.372253 -0.654785 1441831944 -0.272949 -0.598511 0.372253 -0.654785 1441831944 -0.272949 -0.598511 0.372253 -0.654785 1441831944 -0.267944 -0.593262 0.384888 -0.654358 1441831944 -0.267944 -0.593262 0.384888 -0.654358 1441831944 -0.267944 -0.593262 0.384888 -0.654358 1441831944 -0.267944 -0.593262 0.384888 -0.654358 1441831944 -0.267944 -0.593262 0.384888 -0.654358 1441831944 -0.267944 -0.593262 0.384888 -0.654358 1441831944 -0.267944 -0.593262 0.384888 -0.654358 1441831944 -0.260681 -0.592773 0.381714 -0.659546 1441831944 -0.260681 -0.592773 0.381714 -0.659546 1441831944 -0.260681 -0.592773 0.381714 -0.659546 1441831944 -0.260681 -0.592773 0.381714 -0.659546 1441831944 -0.260681 -0.592773 0.381714 -0.659546 1441831944 -0.260681 -0.592773 0.381714 -0.659546 1441831944 -0.260498 -0.592407 0.382019 -0.659790 1441831944 -0.260498 -0.592407 0.382019 -0.659790 1441831944 -0.260498 -0.592407 0.382019 -0.659790 1441831944 -0.260498 -0.592407 0.382019 -0.659790 1441831944 -0.260498 -0.592407 0.382019 -0.659790 1441831944 -0.260498 -0.592407 0.382019 -0.659790 1441831944 -0.260498 -0.592407 0.382019 -0.659790 1441831944 -0.252441 -0.595398 0.377258 -0.662964 1441831944 -0.252441 -0.595398 0.377258 -0.662964 1441831944 -0.252441 -0.595398 0.377258 -0.662964 1441831944 -0.252441 -0.595398 0.377258 -0.662964 1441831944 -0.252441 -0.595398 0.377258 -0.662964 1441831944 -0.252441 -0.595398 0.377258 -0.662964 1441831944 -0.248840 -0.597351 0.377441 -0.662415 1441831944 -0.248840 -0.597351 0.377441 -0.662415 1441831944 -0.248840 -0.597351 0.377441 -0.662415 1441831944 -0.248840 -0.597351 0.377441 -0.662415 1441831944 -0.248840 -0.597351 0.377441 -0.662415 1441831944 -0.248840 -0.597351 0.377441 -0.662415 1441831944 -0.248840 -0.597351 0.377441 -0.662415 1441831944 -0.252502 -0.594360 0.385559 -0.659058 1441831944 -0.252502 -0.594360 0.385559 -0.659058 1441831944 -0.252502 -0.594360 0.385559 -0.659058 1441831944 -0.252502 -0.594360 0.385559 -0.659058 1441831944 -0.252502 -0.594360 0.385559 -0.659058 1441831944 -0.252502 -0.594360 0.385559 -0.659058 1441831944 -0.252502 -0.594360 0.385559 -0.659058 1441831944 -0.260376 -0.588989 0.392212 -0.656860 1441831944 -0.260376 -0.588989 0.392212 -0.656860 1441831944 -0.260376 -0.588989 0.392212 -0.656860 1441831944 -0.260376 -0.588989 0.392212 -0.656860 1441831944 -0.260376 -0.588989 0.392212 -0.656860 1441831944 -0.260376 -0.588989 0.392212 -0.656860 1441831944 -0.270264 -0.586426 0.387634 -0.657898 1441831944 -0.270264 -0.586426 0.387634 -0.657898 1441831944 -0.270264 -0.586426 0.387634 -0.657898 1441831944 -0.270264 -0.586426 0.387634 -0.657898 1441831944 -0.270264 -0.586426 0.387634 -0.657898 1441831944 -0.270264 -0.586426 0.387634 -0.657898 1441831944 -0.261169 -0.596008 0.369263 -0.663513 1441831944 -0.261169 -0.596008 0.369263 -0.663513 1441831944 -0.261169 -0.596008 0.369263 -0.663513 1441831944 -0.261169 -0.596008 0.369263 -0.663513 1441831944 -0.261169 -0.596008 0.369263 -0.663513 1441831944 -0.261169 -0.596008 0.369263 -0.663513 1441831944 -0.261169 -0.596008 0.369263 -0.663513 1441831944 -0.232788 -0.611938 0.350952 -0.669495 1441831944 -0.232788 -0.611938 0.350952 -0.669495 1441831944 
-0.132263 -0.595947 0.314514 -0.726990 1441831946 -0.132263 -0.595947 0.314514 -0.726990 1441831946 -0.132263 -0.595947 0.314514 -0.726990 1441831946 -0.192627 -0.536255 0.156616 -0.806763 1441831946 -0.192627 -0.536255 0.156616 -0.806763 1441831946 -0.192627 -0.536255 0.156616 -0.806763 1441831946 -0.192627 -0.536255 0.156616 -0.806763 1441831946 -0.192627 -0.536255 0.156616 -0.806763 1441831946 -0.192627 -0.536255 0.156616 -0.806763 1441831946 -0.273743 -0.437073 -0.003845 -0.856812 1441831946 -0.273743 -0.437073 -0.003845 -0.856812 1441831946 -0.273743 -0.437073 -0.003845 -0.856812 1441831946 -0.273743 -0.437073 -0.003845 -0.856812 1441831946 -0.273743 -0.437073 -0.003845 -0.856812 1441831946 -0.273743 -0.437073 -0.003845 -0.856812 1441831946 -0.273743 -0.437073 -0.003845 -0.856812 1441831946 -0.332703 -0.373840 -0.167053 -0.849548 1441831946 -0.332703 -0.373840 -0.167053 -0.849548 1441831946 -0.332703 -0.373840 -0.167053 -0.849548 1441831946 -0.332703 -0.373840 -0.167053 -0.849548 1441831946 -0.332703 -0.373840 -0.167053 -0.849548 1441831946 -0.332703 -0.373840 -0.167053 -0.849548 1441831946 -0.407288 -0.313965 -0.257935 -0.817993 1441831946 -0.407288 -0.313965 -0.257935 -0.817993 1441831946 -0.407288 -0.313965 -0.257935 -0.817993 1441831947 -0.407288 -0.313965 -0.257935 -0.817993 1441831947 -0.407288 -0.313965 -0.257935 -0.817993 1441831947 -0.407288 -0.313965 -0.257935 -0.817993 1441831947 -0.461426 -0.250427 -0.257935 -0.811157 1441831947 -0.461426 -0.250427 -0.257935 -0.811157 1441831947 -0.461426 -0.250427 -0.257935 -0.811157 1441831947 -0.461426 -0.250427 -0.257935 -0.811157 1441831947 -0.461426 -0.250427 -0.257935 -0.811157 1441831947 -0.461426 -0.250427 -0.257935 -0.811157 1441831947 -0.550476 -0.120789 -0.181152 -0.806030 1441831947 -0.550476 -0.120789 -0.181152 -0.806030 1441831947 -0.550476 -0.120789 -0.181152 -0.806030 1441831947 -0.550476 -0.120789 -0.181152 -0.806030 1441831947 -0.550476 -0.120789 -0.181152 -0.806030 1441831947 -0.550476 -0.120789 -0.181152 -0.806030 1441831947 -0.550476 -0.120789 -0.181152 -0.806030 1441831947 -0.616821 0.045105 -0.020264 -0.785583 1441831947 -0.616821 0.045105 -0.020264 -0.785583 1441831947 -0.616821 0.045105 -0.020264 -0.785583 1441831947 -0.616821 0.045105 -0.020264 -0.785583 1441831947 -0.616821 0.045105 -0.020264 -0.785583 1441831947 -0.616821 0.045105 -0.020264 -0.785583 1441831947 -0.669983 0.092896 -0.020569 -0.736267 1441831947 -0.669983 0.092896 -0.020569 -0.736267 1441831947 -0.669983 0.092896 -0.020569 -0.736267 1441831947 -0.669983 0.092896 -0.020569 -0.736267 1441831947 -0.669983 0.092896 -0.020569 -0.736267 1441831947 -0.669983 0.092896 -0.020569 -0.736267 1441831947 -0.681458 0.140625 0.046265 -0.716797 1441831947 -0.681458 0.140625 0.046265 -0.716797 1441831947 -0.681458 0.140625 0.046265 -0.716797 1441831947 -0.681458 0.140625 0.046265 -0.716797 1441831947 -0.681458 0.140625 0.046265 -0.716797 1441831947 -0.681458 0.140625 0.046265 -0.716797 1441831947 -0.681458 0.140625 0.046265 -0.716797 1441831947 -0.661560 -0.070984 0.012512 -0.746460 1441831947 -0.661560 -0.070984 0.012512 -0.746460 1441831947 -0.661560 -0.070984 0.012512 -0.746460 1441831947 -0.661560 -0.070984 0.012512 -0.746460 1441831947 -0.661560 -0.070984 0.012512 -0.746460 1441831947 -0.661560 -0.070984 0.012512 -0.746460 1441831947 -0.615234 -0.242126 -0.058838 -0.747986 1441831947 -0.615234 -0.242126 -0.058838 -0.747986 1441831947 -0.615234 -0.242126 -0.058838 -0.747986 1441831947 -0.615234 -0.242126 -0.058838 -0.747986 1441831947 -0.615234 -0.242126 -0.058838 -0.747986 1441831947 -0.615234 -0.242126 -0.058838 -0.747986 1441831947 -0.615234 -0.242126 -0.058838 -0.747986 1441831947 -0.578552 -0.247253 -0.013611 -0.777222 1441831947 -0.578552 -0.247253 -0.013611 -0.777222 1441831947 -0.578552 -0.247253 -0.013611 -0.777222 1441831947 -0.578552 -0.247253 -0.013611 -0.777222 1441831947 -0.578552 -0.247253 -0.013611 -0.777222 1441831947 -0.578552 -0.247253 -0.013611 -0.777222 1441831947 -0.578552 -0.247253 -0.013611 -0.777222 1441831947 -0.564758 -0.229492 -0.035095 -0.791992 1441831947 -0.564758 -0.229492 -0.035095 -0.791992 1441831947 -0.564758 -0.229492 -0.035095 -0.791992 1441831947 -0.564758 -0.229492 -0.035095 -0.791992 1441831947 -0.564758 -0.229492 -0.035095 -0.791992 1441831947 -0.539673 -0.217712 -0.090332 -0.808289 1441831947 -0.539673 -0.217712 -0.090332 -0.808289 1441831947 -0.539673 -0.217712 -0.090332 -0.808289 1441831947 -0.539673 -0.217712 -0.090332 -0.808289 1441831947 -0.539673 -0.217712 -0.090332 -0.808289 1441831947 -0.539673 -0.217712 -0.090332 -0.808289 1441831947 -0.539673 -0.217712 -0.090332 -0.808289 1441831947 -0.539063 -0.223572 -0.195068 -0.788330 1441831947 -0.539063 -0.223572 -0.195068 -0.788330 1441831947 -0.539063 -0.223572 -0.195068 -0.788330 1441831947 -0.539063 -0.223572 -0.195068 -0.788330 1441831947 -0.539063 -0.223572 -0.195068 -0.788330 1441831947 -0.539063 -0.223572 -0.195068 -0.788330 1441831947 -0.571777 -0.202576 -0.224060 -0.762817 1441831947 -0.571777 -0.202576 -0.224060 -0.762817 1441831947 -0.571777 -0.202576 -0.224060 -0.762817 1441831947 -0.571777 -0.202576 -0.224060 -0.762817 1441831947 -0.571777 -0.202576 -0.224060 -0.762817 1441831947 -0.571777 -0.202576 -0.224060 -0.762817 1441831947 -0.624268 -0.068665 -0.138245 -0.765869 1441831947 -0.624268 -0.068665 -0.138245 -0.765869 1441831947 -0.624268 -0.068665 -0.138245 -0.765869 1441831947 -0.624268 -0.068665 -0.138245 -0.765869 1441831947 -0.624268 -0.068665 -0.138245 -0.765869 1441831947 -0.624268 -0.068665 -0.138245 -0.765869 1441831947 -0.624268 -0.068665 -0.138245 -0.765869 1441831947 -0.643616 0.074585 -0.018433 -0.761536 1441831947 -0.643616 0.074585 -0.018433 -0.761536 1441831947 -0.643616 0.074585 -0.018433 -0.761536 1441831947 -0.643616 0.074585 -0.018433 -0.761536 1441831947 -0.643616 0.074585 -0.018433 -0.761536 1441831947 -0.643616 0.074585 -0.018433 -0.761536 1441831947 -0.698059 0.092346 -0.092712 -0.704041 1441831947 -0.698059 0.092346 -0.092712 -0.704041 1441831947 -0.698059 0.092346 -0.092712 -0.704041 1441831947 -0.698059 0.092346 -0.092712 -0.704041 1441831947 -0.698059 0.092346 -0.092712 -0.704041 1441831947 -0.665955 0.186462 0.039856 -0.721252 1441831947 -0.665955 0.186462 0.039856 -0.721252 1441831947 -0.665955 0.186462 0.039856 -0.721252 1441831947 -0.665955 0.186462 0.039856 -0.721252 1441831947 -0.665955 0.186462 0.039856 -0.721252 1441831947 -0.665955 0.186462 0.039856 -0.721252 1441831947 -0.665955 0.186462 0.039856 -0.721252 1441831947 -0.661987 0.028931 0.017822 -0.748779 1441831947 -0.661987 0.028931 0.017822 -0.748779 1441831947 -0.661987 0.028931 0.017822 -0.748779 1441831947 -0.661987 0.028931 0.017822 -0.748779 1441831947 -0.661987 0.028931 0.017822 -0.748779 1441831947 -0.661987 0.028931 0.017822 -0.748779 1441831947 -0.661987 0.028931 0.017822 -0.748779 1441831947 -0.633301 -0.167908 -0.071594 -0.752136 1441831947 -0.633301 -0.167908 -0.071594 -0.752136 1441831947 -0.633301 -0.167908 -0.071594 -0.752136 1441831947 -0.633301 -0.167908 -0.071594 -0.752136 1441831948 -0.633301 -0.167908 -0.071594 -0.752136 1441831948 -0.633301 -0.167908 -0.071594 -0.752136 1441831948 -0.595947 -0.201599 -0.054077 -0.775513 1441831948 -0.595947 -0.201599 -0.054077 -0.775513 1441831948 -0.595947 -0.201599 -0.054077 -0.775513 1441831948 -0.595947 -0.201599 -0.054077 -0.775513 1441831948 -0.595947 -0.201599 -0.054077 -0.775513 1441831948 -0.595947 -0.201599 -0.054077 -0.775513 1441831948 -0.573181 -0.181824 -0.043152 -0.797913 1441831948 -0.573181 -0.181824 -0.043152 -0.797913 1441831948 -0.573181 -0.181824 -0.043152 -0.797913 1441831948 -0.573181 -0.181824 -0.043152 -0.797913 1441831948 -0.573181 -0.181824 -0.043152 -0.797913 1441831948 -0.573181 -0.181824 -0.043152 -0.797913 1441831948 -0.538086 -0.191895 -0.090210 -0.815857 1441831948 -0.538086 -0.191895 -0.090210 -0.815857 1441831948 -0.538086 -0.191895 -0.090210 -0.815857 1441831948 -0.538086 -0.191895 -0.090210 -0.815857 1441831948 -0.538086 -0.191895 -0.090210 -0.815857 1441831948 -0.538086 -0.191895 -0.090210 -0.815857 1441831948 -0.515686 -0.243835 -0.200317 -0.796631 1441831948 -0.515686 -0.243835 -0.200317 -0.796631 1441831948 -0.515686 -0.243835 -0.200317 -0.796631 1441831948 -0.515686 -0.243835 -0.200317 -0.796631 1441831948 -0.515686 -0.243835 -0.200317 -0.796631 1441831948 -0.515686 -0.243835 -0.200317 -0.796631 1441831948 -0.515686 -0.243835 -0.200317 -0.796631 1441831948 -0.534119 -0.221924 -0.216797 -0.786499 1441831948 -0.534119 -0.221924 -0.216797 -0.786499 1441831948 -0.534119 -0.221924 -0.216797 -0.786499 1441831948 -0.534119 -0.221924 -0.216797 -0.786499 1441831948 -0.534119 -0.221924 -0.216797 -0.786499 1441831948 -0.534119 -0.221924 -0.216797 -0.786499 1441831948 -0.584656 -0.095032 -0.099365 -0.799622 1441831948 -0.584656 -0.095032 -0.099365 -0.799622 1441831948 -0.584656 -0.095032 -0.099365 -0.799622 1441831948 -0.584656 -0.095032 -0.099365 -0.799622 1441831948 -0.584656 -0.095032 -0.099365 -0.799622 1441831948 -0.584656 -0.095032 -0.099365 -0.799622 1441831948 -0.584656 -0.095032 -0.099365 -0.799622 1441831948 -0.617065 0.008911 0.017517 -0.786682 1441831948 -0.617065 0.008911 0.017517 -0.786682 1441831948 -0.617065 0.008911 0.017517 -0.786682 1441831948 -0.617065 0.008911 0.017517 -0.786682 1441831948 -0.617065 0.008911 0.017517 -0.786682 1441831948 -0.617065 0.008911 0.017517 -0.786682 1441831948 -0.663696 0.051636 -0.021606 -0.745972 1441831948 -0.663696 0.051636 -0.021606 -0.745972 1441831948 -0.663696 0.051636 -0.021606 -0.745972 1441831948 -0.663696 0.051636 -0.021606 -0.745972 1441831948 -0.663696 0.051636 -0.021606 -0.745972 1441831948 -0.663696 0.051636 -0.021606 -0.745972 1441831948 -0.630371 0.156189 0.124939 -0.750183 1441831948 -0.630371 0.156189 0.124939 -0.750183 1441831948 -0.630371 0.156189 0.124939 -0.750183 1441831948 -0.630371 0.156189 0.124939 -0.750183 1441831948 -0.630371 0.156189 0.124939 -0.750183 1441831948 -0.630371 0.156189 0.124939 -0.750183 1441831948 -0.630371 0.156189 0.124939 -0.750183 1441831948 -0.611938 0.051941 0.138916 -0.776917 1441831948 -0.611938 0.051941 0.138916 -0.776917 1441831948 -0.611938 0.051941 0.138916 -0.776917 1441831948 -0.611938 0.051941 0.138916 -0.776917 1441831948 -0.611938 0.051941 0.138916 -0.776917 1441831948 -0.611938 0.051941 0.138916 -0.776917 1441831948 -0.589783 -0.157593 0.004578 -0.792053 1441831948 -0.589783 -0.157593 0.004578 -0.792053 1441831948 -0.589783 -0.157593 0.004578 -0.792053 1441831948 -0.589783 -0.157593 0.004578 -0.792053 1441831948 -0.589783 -0.157593 0.004578 -0.792053 1441831948 -0.589783 -0.157593 0.004578 -0.792053 1441831948 -0.589783 -0.157593 0.004578 -0.792053 1441831948 -0.546997 -0.215576 -0.016418 -0.808777 1441831948 -0.546997 -0.215576 -0.016418 -0.808777 1441831948 -0.546997 -0.215576 -0.016418 -0.808777 1441831948 -0.546997 -0.215576 -0.016418 -0.808777 1441831948 -0.546997 -0.215576 -0.016418 -0.808777 1441831948 -0.546997 -0.215576 -0.016418 -0.808777 1441831948 -0.528442 -0.192078 -0.002380 -0.827026 1441831948 -0.528442 -0.192078 -0.002380 -0.827026 1441831948 -0.528442 -0.192078 -0.002380 -0.827026 1441831948 -0.528442 -0.192078 -0.002380 -0.827026 1441831948 -0.528442 -0.192078 -0.002380 -0.827026 1441831948 -0.528442 -0.192078 -0.002380 -0.827026 1441831948 -0.513184 -0.195068 -0.076172 -0.832397 1441831948 -0.513184 -0.195068 -0.076172 -0.832397 1441831948 -0.513184 -0.195068 -0.076172 -0.832397 1441831948 -0.516602 -0.214539 -0.170776 -0.811157 1441831948 -0.516602 -0.214539 -0.170776 -0.811157 1441831948 -0.516602 -0.214539 -0.170776 -0.811157 1441831948 -0.516602 -0.214539 -0.170776 -0.811157 1441831948 -0.516602 -0.214539 -0.170776 -0.811157 1441831948 -0.516602 -0.214539 -0.170776 -0.811157 1441831948 -0.540710 -0.202881 -0.210571 -0.788818 1441831948 -0.540710 -0.202881 -0.210571 -0.788818 1441831948 -0.540710 -0.202881 -0.210571 -0.788818 1441831948 -0.540710 -0.202881 -0.210571 -0.788818 1441831948 -0.540710 -0.202881 -0.210571 -0.788818 1441831948 -0.592529 -0.081726 -0.094238 -0.795898 1441831948 -0.592529 -0.081726 -0.094238 -0.795898 1441831948 -0.592529 -0.081726 -0.094238 -0.795898 1441831948 -0.592529 -0.081726 -0.094238 -0.795898 1441831948 -0.592529 -0.081726 -0.094238 -0.795898 1441831948 -0.592529 -0.081726 -0.094238 -0.795898 1441831948 -0.592529 -0.081726 -0.094238 -0.795898 1441831948 -0.570862 0.065674 0.056519 -0.816467 1441831948 -0.570862 0.065674 0.056519 -0.816467 1441831948 -0.570862 0.065674 0.056519 -0.816467 1441831948 -0.570862 0.065674 0.056519 -0.816467 1441831948 -0.570862 0.065674 0.056519 -0.816467 1441831949 -0.570862 0.065674 0.056519 -0.816467 1441831949 -0.599609 0.060364 0.024109 -0.797729 1441831949 -0.599609 0.060364 0.024109 -0.797729 1441831949 -0.599609 0.060364 0.024109 -0.797729 1441831949 -0.599609 0.060364 0.024109 -0.797729 1441831949 -0.599609 0.060364 0.024109 -0.797729 1441831949 -0.599609 0.060364 0.024109 -0.797729 1441831949 -0.567139 0.103394 0.208252 -0.790161 1441831949 -0.567139 0.103394 0.208252 -0.790161 1441831949 -0.567139 0.103394 0.208252 -0.790161 1441831949 -0.567139 0.103394 0.208252 -0.790161 1441831949 -0.567139 0.103394 0.208252 -0.790161 1441831949 -0.567139 0.103394 0.208252 -0.790161 1441831949 -0.567139 0.103394 0.208252 -0.790161 1441831949 -0.556274 -0.074463 0.160767 -0.811951 1441831949 -0.556274 -0.074463 0.160767 -0.811951 1441831949 -0.556274 -0.074463 0.160767 -0.811951 1441831949 -0.556274 -0.074463 0.160767 -0.811951 1441831949 -0.556274 -0.074463 0.160767 -0.811951 1441831949 -0.556274 -0.074463 0.160767 -0.811951 1441831949 -0.556274 -0.074463 0.160767 -0.811951 1441831949 -0.525085 -0.255615 0.027527 -0.811401 1441831949 -0.525085 -0.255615 0.027527 -0.811401 1441831949 -0.525085 -0.255615 0.027527 -0.811401 1441831949 -0.525085 -0.255615 0.027527 -0.811401 1441831949 -0.525085 -0.255615 0.027527 -0.811401 1441831949 -0.525085 -0.255615 0.027527 -0.811401 1441831949 -0.502258 -0.271362 0.021057 -0.820801 1441831949 -0.502258 -0.271362 0.021057 -0.820801 1441831949 -0.502258 -0.271362 0.021057 -0.820801 1441831949 -0.502258 -0.271362 0.021057 -0.820801 1441831949 -0.502258 -0.271362 0.021057 -0.820801 1441831949 -0.502258 -0.271362 0.021057 -0.820801 1441831949 -0.502258 -0.271362 0.021057 -0.820801 1441831949 -0.469055 -0.262451 -0.007446 -0.843323 1441831949 -0.469055 -0.262451 -0.007446 -0.843323 1441831949 -0.469055 -0.262451 -0.007446 -0.843323 1441831949 -0.469055 -0.262451 -0.007446 -0.843323 1441831949 -0.469055 -0.262451 -0.007446 -0.843323 1441831949 -0.469055 -0.262451 -0.007446 -0.843323 1441831949 -0.467590 -0.286804 -0.127563 -0.826416 1441831949 -0.467590 -0.286804 -0.127563 -0.826416 1441831949 -0.467590 -0.286804 -0.127563 -0.826416 1441831949 -0.467590 -0.286804 -0.127563 -0.826416 1441831949 -0.467590 -0.286804 -0.127563 -0.826416 1441831949 -0.467590 -0.286804 -0.127563 -0.826416 1441831949 -0.498901 -0.288330 -0.193909 -0.794067 1441831949 -0.498901 -0.288330 -0.193909 -0.794067 1441831949 -0.498901 -0.288330 -0.193909 -0.794067 1441831949 -0.498901 -0.288330 -0.193909 -0.794067 1441831949 -0.498901 -0.288330 -0.193909 -0.794067 1441831949 -0.498901 -0.288330 -0.193909 -0.794067 1441831949 -0.498901 -0.288330 -0.193909 -0.794067 1441831949 -0.571411 -0.166565 -0.118408 -0.794861 1441831949 -0.571411 -0.166565 -0.118408 -0.794861 1441831949 -0.571411 -0.166565 -0.118408 -0.794861 1441831949 -0.571411 -0.166565 -0.118408 -0.794861 1441831949 -0.571411 -0.166565 -0.118408 -0.794861 1441831949 -0.571411 -0.166565 -0.118408 -0.794861 1441831949 -0.619446 0.004578 0.005493 -0.785034 1441831949 -0.619446 0.004578 0.005493 -0.785034 1441831949 -0.619446 0.004578 0.005493 -0.785034 1441831949 -0.619446 0.004578 0.005493 -0.785034 1441831949 -0.619446 0.004578 0.005493 -0.785034 1441831949 -0.619446 0.004578 0.005493 -0.785034 1441831949 -0.662842 0.078552 0.016968 -0.744446 1441831949 -0.662842 0.078552 0.016968 -0.744446 1441831949 -0.662842 0.078552 0.016968 -0.744446 1441831949 -0.662842 0.078552 0.016968 -0.744446 1441831949 -0.662842 0.078552 0.016968 -0.744446 1441831949 -0.662842 0.078552 0.016968 -0.744446 1441831949 -0.681091 0.102173 0.049377 -0.723389 1441831949 -0.681091 0.102173 0.049377 -0.723389 1441831949 -0.681091 0.102173 0.049377 -0.723389 1441831949 -0.681091 0.102173 0.049377 -0.723389 1441831949 -0.681091 0.102173 0.049377 -0.723389 1441831949 -0.681091 0.102173 0.049377 -0.723389 1441831949 -0.653564 0.005554 0.079468 -0.752747 1441831949 -0.653564 0.005554 0.079468 -0.752747 1441831949 -0.653564 0.005554 0.079468 -0.752747 1441831949 -0.653564 0.005554 0.079468 -0.752747 1441831949 -0.653564 0.005554 0.079468 -0.752747 1441831949 -0.653564 0.005554 0.079468 -0.752747 1441831949 -0.620117 -0.165283 -0.011780 -0.766907 1441831949 -0.620117 -0.165283 -0.011780 -0.766907 1441831949 -0.620117 -0.165283 -0.011780 -0.766907 1441831949 -0.620117 -0.165283 -0.011780 -0.766907 1441831949 -0.578674 -0.206970 -0.031677 -0.788269 1441831949 -0.578674 -0.206970 -0.031677 -0.788269 1441831949 -0.578674 -0.206970 -0.031677 -0.788269 1441831949 -0.578674 -0.206970 -0.031677 -0.788269 1441831949 -0.578674 -0.206970 -0.031677 -0.788269 1441831949 -0.578674 -0.206970 -0.031677 -0.788269 1441831949 -0.551636 -0.198486 -0.041504 -0.809082 1441831949 -0.551636 -0.198486 -0.041504 -0.809082 1441831949 -0.551636 -0.198486 -0.041504 -0.809082 1441831949 -0.551636 -0.198486 -0.041504 -0.809082 1441831949 -0.551636 -0.198486 -0.041504 -0.809082 1441831949 -0.551636 -0.198486 -0.041504 -0.809082 1441831949 -0.543396 -0.213379 -0.122437 -0.802673 1441831949 -0.543396 -0.213379 -0.122437 -0.802673 1441831949 -0.543396 -0.213379 -0.122437 -0.802673 1441831949 -0.543396 -0.213379 -0.122437 -0.802673 1441831949 -0.543396 -0.213379 -0.122437 -0.802673 1441831949 -0.543396 -0.213379 -0.122437 -0.802673 1441831949 -0.543396 -0.213379 -0.122437 -0.802673 1441831949 -0.561768 -0.218445 -0.195313 -0.773743 1441831949 -0.561768 -0.218445 -0.195313 -0.773743 1441831949 -0.561768 -0.218445 -0.195313 -0.773743 1441831949 -0.561768 -0.218445 -0.195313 -0.773743 1441831949 -0.561768 -0.218445 -0.195313 -0.773743 1441831949 -0.561768 -0.218445 -0.195313 -0.773743 1441831950 -0.584961 -0.209961 -0.232849 -0.748047 1441831950 -0.584961 -0.209961 -0.232849 -0.748047 1441831950 -0.584961 -0.209961 -0.232849 -0.748047 1441831950 -0.584961 -0.209961 -0.232849 -0.748047 1441831950 -0.584961 -0.209961 -0.232849 -0.748047 1441831950 -0.584961 -0.209961 -0.232849 -0.748047 1441831950 -0.624573 -0.141785 -0.185913 -0.745178 1441831950 -0.624573 -0.141785 -0.185913 -0.745178 1441831950 -0.624573 -0.141785 -0.185913 -0.745178 1441831950 -0.624573 -0.141785 -0.185913 -0.745178 1441831950 -0.624573 -0.141785 -0.185913 -0.745178 1441831950 -0.624573 -0.141785 -0.185913 -0.745178 1441831950 -0.624573 -0.141785 -0.185913 -0.745178 1441831950 -0.639771 0.048096 -0.021667 -0.766846 1441831950 -0.639771 0.048096 -0.021667 -0.766846 1441831950 -0.639771 0.048096 -0.021667 -0.766846 1441831950 -0.639771 0.048096 -0.021667 -0.766846 1441831950 -0.639771 0.048096 -0.021667 -0.766846 1441831950 -0.639771 0.048096 -0.021667 -0.766846 1441831950 -0.607483 0.178467 0.127380 -0.763550 1441831950 -0.607483 0.178467 0.127380 -0.763550 1441831950 -0.607483 0.178467 0.127380 -0.763550 1441831950 -0.607483 0.178467 0.127380 -0.763550 1441831950 -0.607483 0.178467 0.127380 -0.763550 1441831950 -0.607483 0.178467 0.127380 -0.763550 1441831950 -0.621399 0.158936 0.116760 -0.758301 1441831950 -0.621399 0.158936 0.116760 -0.758301 1441831950 -0.621399 0.158936 0.116760 -0.758301 1441831950 -0.621399 0.158936 0.116760 -0.758301 1441831950 -0.621399 0.158936 0.116760 -0.758301 1441831950 -0.621399 0.158936 0.116760 -0.758301 1441831950 -0.593384 0.093750 0.199890 -0.774109 1441831950 -0.593384 0.093750 0.199890 -0.774109 1441831950 -0.593384 0.093750 0.199890 -0.774109 1441831950 -0.593384 0.093750 0.199890 -0.774109 1441831950 -0.593384 0.093750 0.199890 -0.774109 1441831950 -0.593384 0.093750 0.199890 -0.774109 1441831950 -0.576111 -0.150513 0.028198 -0.802979 1441831950 -0.576111 -0.150513 0.028198 -0.802979 1441831950 -0.576111 -0.150513 0.028198 -0.802979 1441831950 -0.576111 -0.150513 0.028198 -0.802979 1441831950 -0.576111 -0.150513 0.028198 -0.802979 1441831950 -0.543823 -0.221191 -0.030579 -0.809021 1441831950 -0.543823 -0.221191 -0.030579 -0.809021 1441831950 -0.543823 -0.221191 -0.030579 -0.809021 1441831950 -0.543823 -0.221191 -0.030579 -0.809021 1441831950 -0.543823 -0.221191 -0.030579 -0.809021 1441831950 -0.543823 -0.221191 -0.030579 -0.809021 1441831950 -0.521179 -0.184814 -0.010132 -0.833191 1441831950 -0.521179 -0.184814 -0.010132 -0.833191 1441831950 -0.521179 -0.184814 -0.010132 -0.833191 1441831950 -0.521179 -0.184814 -0.010132 -0.833191 1441831950 -0.506958 -0.221863 -0.115540 -0.824951 1441831950 -0.506958 -0.221863 -0.115540 -0.824951 1441831950 -0.506958 -0.221863 -0.115540 -0.824951 1441831950 -0.506958 -0.221863 -0.115540 -0.824951 1441831950 -0.506958 -0.221863 -0.115540 -0.824951 1441831950 -0.506958 -0.221863 -0.115540 -0.824951 1441831950 -0.519653 -0.237793 -0.187988 -0.798889 1441831950 -0.519653 -0.237793 -0.187988 -0.798889 1441831950 -0.519653 -0.237793 -0.187988 -0.798889 1441831950 -0.519653 -0.237793 -0.187988 -0.798889 1441831950 -0.519653 -0.237793 -0.187988 -0.798889 1441831950 -0.519653 -0.237793 -0.187988 -0.798889 1441831950 -0.519653 -0.237793 -0.187988 -0.798889 1441831950 -0.560364 -0.195984 -0.183716 -0.783508 1441831950 -0.560364 -0.195984 -0.183716 -0.783508 1441831950 -0.560364 -0.195984 -0.183716 -0.783508 1441831950 -0.560364 -0.195984 -0.183716 -0.783508 1441831950 -0.560364 -0.195984 -0.183716 -0.783508 1441831950 -0.560364 -0.195984 -0.183716 -0.783508 1441831950 -0.614380 -0.052612 -0.068359 -0.784363 1441831950 -0.614380 -0.052612 -0.068359 -0.784363 1441831950 -0.614380 -0.052612 -0.068359 -0.784363 1441831950 -0.614380 -0.052612 -0.068359 -0.784363 1441831950 -0.614380 -0.052612 -0.068359 -0.784363 1441831950 -0.614380 -0.052612 -0.068359 -0.784363 1441831950 -0.614380 -0.052612 -0.068359 -0.784363 1441831950 -0.607849 0.102783 0.081299 -0.783203 1441831950 -0.607849 0.102783 0.081299 -0.783203 1441831950 -0.607849 0.102783 0.081299 -0.783203 1441831950 -0.607849 0.102783 0.081299 -0.783203 1441831950 -0.607849 0.102783 0.081299 -0.783203 1441831950 -0.619507 0.135742 0.053955 -0.771362 1441831950 -0.619507 0.135742 0.053955 -0.771362 1441831950 -0.619507 0.135742 0.053955 -0.771362 1441831950 -0.619507 0.135742 0.053955 -0.771362 1441831950 -0.619507 0.135742 0.053955 -0.771362 1441831950 -0.619507 0.135742 0.053955 -0.771362 1441831950 -0.619507 0.135742 0.053955 -0.771362 1441831950 -0.559265 0.150452 0.199585 -0.790466 1441831950 -0.559265 0.150452 0.199585 -0.790466 1441831950 -0.559265 0.150452 0.199585 -0.790466 1441831950 -0.559265 0.150452 0.199585 -0.790466 1441831950 -0.559265 0.150452 0.199585 -0.790466 1441831950 -0.559265 0.150452 0.199585 -0.790466 1441831950 -0.554871 -0.007141 0.120544 -0.823181 1441831950 -0.554871 -0.007141 0.120544 -0.823181 1441831950 -0.554871 -0.007141 0.120544 -0.823181 1441831950 -0.554871 -0.007141 0.120544 -0.823181 1441831950 -0.554871 -0.007141 0.120544 -0.823181 1441831950 -0.554871 -0.007141 0.120544 -0.823181 1441831950 -0.531189 -0.168091 -0.022034 -0.830200 1441831950 -0.531189 -0.168091 -0.022034 -0.830200 1441831950 -0.531189 -0.168091 -0.022034 -0.830200 1441831950 -0.531189 -0.168091 -0.022034 -0.830200 1441831950 -0.531189 -0.168091 -0.022034 -0.830200 1441831950 -0.531189 -0.168091 -0.022034 -0.830200 1441831950 -0.515015 -0.171570 -0.037537 -0.839050 1441831951 -0.515015 -0.171570 -0.037537 -0.839050 1441831951 -0.515015 -0.171570 -0.037537 -0.839050 1441831951 -0.515015 -0.171570 -0.037537 -0.839050 1441831951 -0.515015 -0.171570 -0.037537 -0.839050 1441831951 -0.515015 -0.171570 -0.037537 -0.839050 1441831951 -0.515015 -0.171570 -0.037537 -0.839050 1441831951 -0.502258 -0.155396 -0.057373 -0.848755 1441831951 -0.502258 -0.155396 -0.057373 -0.848755 1441831951 -0.502258 -0.155396 -0.057373 -0.848755 1441831951 -0.502258 -0.155396 -0.057373 -0.848755 1441831951 -0.502258 -0.155396 -0.057373 -0.848755 1441831951 -0.502258 -0.155396 -0.057373 -0.848755 1441831951 -0.506042 -0.210876 -0.187927 -0.815002 1441831951 -0.506042 -0.210876 -0.187927 -0.815002 1441831951 -0.506042 -0.210876 -0.187927 -0.815002 1441831951 -0.506042 -0.210876 -0.187927 -0.815002 1441831951 -0.506042 -0.210876 -0.187927 -0.815002 1441831951 -0.506042 -0.210876 -0.187927 -0.815002 1441831951 -0.506042 -0.210876 -0.187927 -0.815002 1441831951 -0.530823 -0.217407 -0.243347 -0.782166 1441831951 -0.530823 -0.217407 -0.243347 -0.782166 1441831951 -0.530823 -0.217407 -0.243347 -0.782166 1441831951 -0.530823 -0.217407 -0.243347 -0.782166 1441831951 -0.530823 -0.217407 -0.243347 -0.782166 1441831951 -0.530823 -0.217407 -0.243347 -0.782166 1441831951 -0.530823 -0.217407 -0.243347 -0.782166 1441831951 -0.563843 -0.180786 -0.204956 -0.779419 1441831951 -0.563843 -0.180786 -0.204956 -0.779419 1441831951 -0.563843 -0.180786 -0.204956 -0.779419 1441831951 -0.563843 -0.180786 -0.204956 -0.779419 1441831951 -0.563843 -0.180786 -0.204956 -0.779419 1441831951 -0.563843 -0.180786 -0.204956 -0.779419 1441831951 -0.629700 -0.070618 -0.038269 -0.772766 1441831951 -0.629700 -0.070618 -0.038269 -0.772766 1441831951 -0.629700 -0.070618 -0.038269 -0.772766 1441831951 -0.629700 -0.070618 -0.038269 -0.772766 1441831951 -0.629700 -0.070618 -0.038269 -0.772766 1441831951 -0.629700 -0.070618 -0.038269 -0.772766 1441831951 -0.665466 0.063049 0.119507 -0.734192 1441831951 -0.665466 0.063049 0.119507 -0.734192 1441831951 -0.665466 0.063049 0.119507 -0.734192 1441831951 -0.665466 0.063049 0.119507 -0.734192 1441831951 -0.665466 0.063049 0.119507 -0.734192 1441831951 -0.696472 0.024597 0.082520 -0.712463 1441831951 -0.696472 0.024597 0.082520 -0.712463 1441831951 -0.696472 0.024597 0.082520 -0.712463 1441831951 -0.696472 0.024597 0.082520 -0.712463 1441831951 -0.696472 0.024597 0.082520 -0.712463 1441831951 -0.696472 0.024597 0.082520 -0.712463 1441831951 -0.661621 -0.015991 0.160217 -0.732361 1441831951 -0.661621 -0.015991 0.160217 -0.732361 1441831951 -0.661621 -0.015991 0.160217 -0.732361 1441831951 -0.661621 -0.015991 0.160217 -0.732361 1441831951 -0.661621 -0.015991 0.160217 -0.732361 1441831951 -0.661621 -0.015991 0.160217 -0.732361 1441831951 -0.625305 -0.151123 0.124390 -0.755493 1441831951 -0.625305 -0.151123 0.124390 -0.755493 1441831951 -0.625305 -0.151123 0.124390 -0.755493 1441831951 -0.625305 -0.151123 0.124390 -0.755493 1441831951 -0.625305 -0.151123 0.124390 -0.755493 1441831951 -0.625305 -0.151123 0.124390 -0.755493 1441831951 -0.590393 -0.230225 0.066833 -0.770752 1441831951 -0.590393 -0.230225 0.066833 -0.770752 1441831951 -0.590393 -0.230225 0.066833 -0.770752 1441831951 -0.590393 -0.230225 0.066833 -0.770752 1441831951 -0.590393 -0.230225 0.066833 -0.770752 1441831951 -0.590393 -0.230225 0.066833 -0.770752 1441831951 -0.565552 -0.220276 0.050476 -0.793213 1441831951 -0.565552 -0.220276 0.050476 -0.793213 1441831951 -0.565552 -0.220276 0.050476 -0.793213 1441831951 -0.565552 -0.220276 0.050476 -0.793213 1441831951 -0.565552 -0.220276 0.050476 -0.793213 1441831951 -0.565552 -0.220276 0.050476 -0.793213 1441831951 -0.565552 -0.220276 0.050476 -0.793213 1441831951 -0.545593 -0.210510 0.019958 -0.810974 1441831951 -0.545593 -0.210510 0.019958 -0.810974 1441831951 -0.545593 -0.210510 0.019958 -0.810974 1441831951 -0.545593 -0.210510 0.019958 -0.810974 1441831951 -0.545593 -0.210510 0.019958 -0.810974 1441831951 -0.537231 -0.251099 -0.093506 -0.799805 1441831951 -0.537231 -0.251099 -0.093506 -0.799805 1441831951 -0.537231 -0.251099 -0.093506 -0.799805 1441831951 -0.537231 -0.251099 -0.093506 -0.799805 1441831951 -0.537231 -0.251099 -0.093506 -0.799805 1441831951 -0.537231 -0.251099 -0.093506 -0.799805 1441831951 -0.556702 -0.257690 -0.168762 -0.771545 1441831951 -0.556702 -0.257690 -0.168762 -0.771545 1441831951 -0.556702 -0.257690 -0.168762 -0.771545 1441831951 -0.556702 -0.257690 -0.168762 -0.771545 1441831951 -0.556702 -0.257690 -0.168762 -0.771545 1441831951 -0.556702 -0.257690 -0.168762 -0.771545 1441831951 -0.556702 -0.257690 -0.168762 -0.771545 1441831951 -0.607910 -0.155396 -0.112610 -0.770508 1441831951 -0.607910 -0.155396 -0.112610 -0.770508 1441831951 -0.607910 -0.155396 -0.112610 -0.770508 1441831951 -0.607910 -0.155396 -0.112610 -0.770508 1441831951 -0.607910 -0.155396 -0.112610 -0.770508 1441831951 -0.607910 -0.155396 -0.112610 -0.770508 1441831951 -0.663391 0.045105 0.017334 -0.746765 1441831951 -0.663391 0.045105 0.017334 -0.746765 1441831951 -0.663391 0.045105 0.017334 -0.746765 1441831951 -0.663391 0.045105 0.017334 -0.746765 1441831951 -0.663391 0.045105 0.017334 -0.746765 1441831951 
-0.390015 -0.498901 0.514160 -0.578552 1441831954 -0.390015 -0.498901 0.514160 -0.578552 1441831954 -0.390015 -0.498901 0.514160 -0.578552 1441831954 -0.390015 -0.498901 0.514160 -0.578552 1441831954 -0.399292 -0.488403 0.518799 -0.576965 1441831954 -0.399292 -0.488403 0.518799 -0.576965 1441831954 -0.399292 -0.488403 0.518799 -0.576965 1441831954 -0.399292 -0.488403 0.518799 -0.576965 1441831954 -0.399292 -0.488403 0.518799 -0.576965 1441831954 -0.399292 -0.488403 0.518799 -0.576965 1441831954 -0.404480 -0.486816 0.508179 -0.584167 1441831954 -0.404480 -0.486816 0.508179 -0.584167 1441831954 -0.404480 -0.486816 0.508179 -0.584167 1441831954 -0.404480 -0.486816 0.508179 -0.584167 1441831954 -0.404480 -0.486816 0.508179 -0.584167 1441831954 -0.404480 -0.486816 0.508179 -0.584167 1441831954 -0.404480 -0.486816 0.508179 -0.584167 1441831954 -0.410522 -0.487427 0.490173 -0.594666 1441831954 -0.410522 -0.487427 0.490173 -0.594666 1441831954 -0.410522 -0.487427 0.490173 -0.594666 1441831954 -0.410522 -0.487427 0.490173 -0.594666 1441831954 -0.410522 -0.487427 0.490173 -0.594666 1441831954 -0.410522 -0.487427 0.490173 -0.594666 1441831954 -0.415710 -0.484741 0.478760 -0.602539 1441831954 -0.415710 -0.484741 0.478760 -0.602539 1441831954 -0.415710 -0.484741 0.478760 -0.602539 1441831954 -0.415710 -0.484741 0.478760 -0.602539 1441831954 -0.415710 -0.484741 0.478760 -0.602539 1441831954 -0.415710 -0.484741 0.478760 -0.602539 1441831954 -0.415710 -0.484741 0.478760 -0.602539 1441831954 -0.418152 -0.488159 0.462830 -0.610474 1441831954 -0.418152 -0.488159 0.462830 -0.610474 1441831954 -0.418152 -0.488159 0.462830 -0.610474 1441831954 -0.418152 -0.488159 0.462830 -0.610474 1441831954 -0.418152 -0.488159 0.462830 -0.610474 1441831954 -0.418152 -0.488159 0.462830 -0.610474 1441831954 -0.416870 -0.496704 0.447205 -0.616089 1441831954 -0.416870 -0.496704 0.447205 -0.616089 1441831954 -0.416870 -0.496704 0.447205 -0.616089 1441831954 -0.416870 -0.496704 0.447205 -0.616089 1441831954 -0.416870 -0.496704 0.447205 -0.616089 1441831954 -0.416870 -0.496704 0.447205 -0.616089 1441831954 -0.420349 -0.506348 0.432068 -0.616699 1441831954 -0.420349 -0.506348 0.432068 -0.616699 1441831954 -0.420349 -0.506348 0.432068 -0.616699 1441831954 -0.420349 -0.506348 0.432068 -0.616699 1441831954 -0.420349 -0.506348 0.432068 -0.616699 1441831954 -0.420349 -0.506348 0.432068 -0.616699 1441831954 -0.420349 -0.506348 0.432068 -0.616699 1441831954 -0.403137 -0.525818 0.415100 -0.623474 1441831954 -0.403137 -0.525818 0.415100 -0.623474 1441831954 -0.403137 -0.525818 0.415100 -0.623474 1441831954 -0.403137 -0.525818 0.415100 -0.623474 1441831954 -0.403137 -0.525818 0.415100 -0.623474 1441831954 -0.403137 -0.525818 0.415100 -0.623474 1441831954 -0.368958 -0.556946 0.391663 -0.632751 1441831954 -0.368958 -0.556946 0.391663 -0.632751 1441831954 -0.368958 -0.556946 0.391663 -0.632751 1441831954 -0.368958 -0.556946 0.391663 -0.632751 1441831954 -0.368958 -0.556946 0.391663 -0.632751 1441831954 -0.368958 -0.556946 0.391663 -0.632751 1441831954 -0.352966 -0.565735 0.397583 -0.630371 1441831954 -0.352966 -0.565735 0.397583 -0.630371 1441831954 -0.352966 -0.565735 0.397583 -0.630371 1441831954 -0.352966 -0.565735 0.397583 -0.630371 1441831954 -0.352966 -0.565735 0.397583 -0.630371 1441831954 -0.352966 -0.565735 0.397583 -0.630371 1441831954 -0.343567 -0.565735 0.409546 -0.627869 1441831954 -0.343567 -0.565735 0.409546 -0.627869 1441831954 -0.343567 -0.565735 0.409546 -0.627869 1441831954 -0.343567 -0.565735 0.409546 -0.627869 1441831954 -0.343567 -0.565735 0.409546 -0.627869 1441831954 -0.343567 -0.565735 0.409546 -0.627869 1441831954 -0.343567 -0.565735 0.409546 -0.627869 1441831954 -0.343506 -0.566223 0.415649 -0.623474 1441831954 -0.343506 -0.566223 0.415649 -0.623474 1441831954 -0.343506 -0.566223 0.415649 -0.623474 1441831954 -0.343506 -0.566223 0.415649 -0.623474 1441831954 -0.343506 -0.566223 0.415649 -0.623474 1441831954 -0.343506 -0.566223 0.415649 -0.623474 1441831954 -0.352112 -0.560059 0.425659 -0.617432 1441831954 -0.352112 -0.560059 0.425659 -0.617432 1441831954 -0.352112 -0.560059 0.425659 -0.617432 1441831954 -0.352112 -0.560059 0.425659 -0.617432 1441831954 -0.352112 -0.560059 0.425659 -0.617432 1441831955 -0.352112 -0.560059 0.425659 -0.617432 1441831955 -0.352112 -0.560059 0.425659 -0.617432 1441831955 -0.351257 -0.552917 0.436646 -0.616699 1441831955 -0.351257 -0.552917 0.436646 -0.616699 1441831955 -0.351257 -0.552917 0.436646 -0.616699 1441831955 -0.351257 -0.552917 0.436646 -0.616699 1441831955 -0.351257 -0.552917 0.436646 -0.616699 1441831955 -0.351257 -0.552917 0.436646 -0.616699 1441831955 -0.339417 -0.547424 0.444031 -0.622925 1441831955 -0.339417 -0.547424 0.444031 -0.622925 1441831955 -0.339417 -0.547424 0.444031 -0.622925 1441831955 -0.339417 -0.547424 0.444031 -0.622925 1441831955 -0.339417 -0.547424 0.444031 -0.622925 1441831955 -0.339417 -0.547424 0.444031 -0.622925 1441831955 -0.339417 -0.547424 0.444031 -0.622925 1441831955 -0.336182 -0.543396 0.451782 -0.622620 1441831955 -0.336182 -0.543396 0.451782 -0.622620 1441831955 -0.336182 -0.543396 0.451782 -0.622620 1441831955 -0.336182 -0.543396 0.451782 -0.622620 1441831955 -0.336182 -0.543396 0.451782 -0.622620 1441831955 -0.336182 -0.543396 0.451782 -0.622620 1441831955 -0.350098 -0.524780 0.479187 -0.610291 1441831955 -0.350098 -0.524780 0.479187 -0.610291 1441831955 -0.350098 -0.524780 0.479187 -0.610291 1441831955 -0.350098 -0.524780 0.479187 -0.610291 1441831955 -0.350098 -0.524780 0.479187 -0.610291 1441831955 -0.350098 -0.524780 0.479187 -0.610291 1441831955 -0.361938 -0.510132 0.480713 -0.614624 1441831955 -0.361938 -0.510132 0.480713 -0.614624 1441831955 -0.361938 -0.510132 0.480713 -0.614624 1441831955 -0.361938 -0.510132 0.480713 -0.614624 1441831955 -0.361938 -0.510132 0.480713 -0.614624 1441831955 -0.361938 -0.510132 0.480713 -0.614624 1441831955 -0.361938 -0.510132 0.480713 -0.614624 1441831955 -0.359802 -0.522644 0.452637 -0.626526 1441831955 -0.359802 -0.522644 0.452637 -0.626526 1441831955 -0.359802 -0.522644 0.452637 -0.626526 1441831955 -0.359802 -0.522644 0.452637 -0.626526 1441831955 -0.359802 -0.522644 0.452637 -0.626526 1441831955 -0.359802 -0.522644 0.452637 -0.626526 1441831955 -0.346375 -0.549988 0.429565 -0.626953 1441831955 -0.346375 -0.549988 0.429565 -0.626953 1441831955 -0.346375 -0.549988 0.429565 -0.626953 1441831955 -0.346375 -0.549988 0.429565 -0.626953 1441831955 -0.346375 -0.549988 0.429565 -0.626953 1441831955 -0.346375 -0.549988 0.429565 -0.626953 1441831955 -0.349731 -0.553162 0.434631 -0.618774 1441831955 -0.349731 -0.553162 0.434631 -0.618774 1441831955 -0.349731 -0.553162 0.434631 -0.618774 1441831955 -0.349731 -0.553162 0.434631 -0.618774 1441831955 -0.349731 -0.553162 0.434631 -0.618774 1441831955 -0.349731 -0.553162 0.434631 -0.618774 1441831955 -0.354492 -0.550415 0.442627 -0.612854 1441831955 -0.354492 -0.550415 0.442627 -0.612854 1441831955 -0.354492 -0.550415 0.442627 -0.612854 1441831955 -0.354492 -0.550415 0.442627 -0.612854 1441831955 -0.354492 -0.550415 0.442627 -0.612854 1441831955 -0.354492 -0.550415 0.442627 -0.612854 1441831955 -0.351746 -0.558594 0.427612 -0.617615 1441831955 -0.351746 -0.558594 0.427612 -0.617615 1441831955 -0.351746 -0.558594 0.427612 -0.617615 1441831955 -0.351746 -0.558594 0.427612 -0.617615 1441831955 -0.351746 -0.558594 0.427612 -0.617615 1441831955 -0.351746 -0.558594 0.427612 -0.617615 1441831955 -0.351746 -0.558594 0.427612 -0.617615 1441831955 -0.366516 -0.561279 0.414551 -0.615540 1441831955 -0.366516 -0.561279 0.414551 -0.615540 1441831955 -0.366516 -0.561279 0.414551 -0.615540 1441831955 -0.366516 -0.561279 0.414551 -0.615540 1441831955 -0.366516 -0.561279 0.414551 -0.615540 1441831955 -0.366516 -0.561279 0.414551 -0.615540 1441831955 -0.391541 -0.555237 0.417542 -0.603394 1441831955 -0.391541 -0.555237 0.417542 -0.603394 1441831955 -0.391541 -0.555237 0.417542 -0.603394 1441831955 -0.391541 -0.555237 0.417542 -0.603394 1441831955 -0.391541 -0.555237 0.417542 -0.603394 1441831955 -0.391541 -0.555237 0.417542 -0.603394 1441831955 -0.411743 -0.550293 0.424072 -0.589783 1441831955 -0.411743 -0.550293 0.424072 -0.589783 1441831955 -0.411743 -0.550293 0.424072 -0.589783 1441831955 -0.411743 -0.550293 0.424072 -0.589783 1441831955 -0.411743 -0.550293 0.424072 -0.589783 1441831955 -0.411743 -0.550293 0.424072 -0.589783 1441831955 -0.408081 -0.552856 0.428223 -0.586914 1441831955 -0.408081 -0.552856 0.428223 -0.586914 1441831955 -0.408081 -0.552856 0.428223 -0.586914 1441831955 -0.408081 -0.552856 0.428223 -0.586914 1441831955 -0.408081 -0.552856 0.428223 -0.586914 1441831955 -0.408081 -0.552856 0.428223 -0.586914 1441831955 -0.408081 -0.552856 0.428223 -0.586914 1441831955 -0.389404 -0.563049 0.426208 -0.591370 1441831955 -0.389404 -0.563049 0.426208 -0.591370 1441831955 -0.389404 -0.563049 0.426208 -0.591370 1441831955 -0.389404 -0.563049 0.426208 -0.591370 1441831955 -0.389404 -0.563049 0.426208 -0.591370 1441831955 -0.389404 -0.563049 0.426208 -0.591370 1441831955 -0.378296 -0.565674 0.425781 -0.596375 1441831955 -0.378296 -0.565674 0.425781 -0.596375 1441831955 -0.378296 -0.565674 0.425781 -0.596375 1441831955 -0.378296 -0.565674 0.425781 -0.596375 1441831955 -0.378296 -0.565674 0.425781 -0.596375 1441831955 -0.378296 -0.565674 0.425781 -0.596375 1441831955 -0.378296 -0.565674 0.425781 -0.596375 1441831955 -0.367249 -0.572998 0.407104 -0.609253 1441831955 -0.367249 -0.572998 0.407104 -0.609253 1441831955 -0.367249 -0.572998 0.407104 -0.609253 1441831955 -0.367249 -0.572998 0.407104 -0.609253 1441831955 -0.367249 -0.572998 0.407104 -0.609253 1441831955 -0.367249 -0.572998 0.407104 -0.609253 1441831955 -0.336182 -0.589417 0.380859 -0.628174 1441831955 -0.336182 -0.589417 0.380859 -0.628174 1441831955 -0.336182 -0.589417 0.380859 -0.628174 1441831955 -0.336182 -0.589417 0.380859 -0.628174 1441831955 -0.336182 -0.589417 0.380859 -0.628174 1441831955 -0.336182 -0.589417 0.380859 -0.628174 1441831956 -0.317627 -0.589417 0.375244 -0.641052 1441831956 -0.317627 -0.589417 0.375244 -0.641052 1441831956 -0.317627 -0.589417 0.375244 -0.641052 1441831956 -0.317627 -0.589417 0.375244 -0.641052 1441831956 -0.317627 -0.589417 0.375244 -0.641052 1441831956 -0.317627 -0.589417 0.375244 -0.641052 1441831956 -0.317627 -0.589417 0.375244 -0.641052 1441831956 -0.318542 -0.579041 0.386169 -0.643555 1441831956 -0.318542 -0.579041 0.386169 -0.643555 1441831956 -0.318542 -0.579041 0.386169 -0.643555 1441831956 -0.318542 -0.579041 0.386169 -0.643555 1441831956 -0.318542 -0.579041 0.386169 -0.643555 1441831956 -0.318542 -0.579041 0.386169 -0.643555 1441831956 -0.325012 -0.572021 0.386719 -0.646301 1441831956 -0.325012 -0.572021 0.386719 -0.646301 1441831956 -0.325012 -0.572021 0.386719 -0.646301 1441831956 -0.325012 -0.572021 0.386719 -0.646301 1441831956 -0.325012 -0.572021 0.386719 -0.646301 1441831956 -0.325012 -0.572021 0.386719 -0.646301 1441831956 -0.325012 -0.572021 0.386719 -0.646301 1441831956 -0.330994 -0.569092 0.378662 -0.650635 1441831956 -0.330994 -0.569092 0.378662 -0.650635 1441831956 -0.330994 -0.569092 0.378662 -0.650635 1441831956 -0.330994 -0.569092 0.378662 -0.650635 1441831956 -0.330994 -0.569092 0.378662 -0.650635 1441831956 -0.330994 -0.569092 0.378662 -0.650635 1441831956 -0.330994 -0.569092 0.378662 -0.650635 1441831956 -0.335022 -0.571655 0.374939 -0.648438 1441831956 -0.335022 -0.571655 0.374939 -0.648438 1441831956 -0.335022 -0.571655 0.374939 -0.648438 1441831956 -0.335022 -0.571655 0.374939 -0.648438 1441831956 -0.335022 -0.571655 0.374939 -0.648438 1441831956 -0.335022 -0.571655 0.374939 -0.648438 1441831956 -0.337769 -0.574890 0.379333 -0.641541 1441831956 -0.337769 -0.574890 0.379333 -0.641541 1441831956 -0.337769 -0.574890 0.379333 -0.641541 1441831956 -0.337769 -0.574890 0.379333 -0.641541 1441831956 -0.337769 -0.574890 0.379333 -0.641541 1441831956 -0.337769 -0.574890 0.379333 -0.641541 1441831956 -0.343628 -0.577087 0.387451 -0.631592 1441831956 -0.343628 -0.577087 0.387451 -0.631592 1441831956 -0.343628 -0.577087 0.387451 -0.631592 1441831956 -0.343628 -0.577087 0.387451 -0.631592 1441831956 -0.343628 -0.577087 0.387451 -0.631592 1441831956 -0.343628 -0.577087 0.387451 -0.631592 1441831956 -0.351501 -0.575745 0.396179 -0.622925 1441831956 -0.351501 -0.575745 0.396179 -0.622925 1441831956 -0.351501 -0.575745 0.396179 -0.622925 1441831956 -0.351501 -0.575745 0.396179 -0.622925 1441831956 -0.351501 -0.575745 0.396179 -0.622925 1441831956 -0.351501 -0.575745 0.396179 -0.622925 1441831956 -0.371582 -0.568604 0.396545 -0.617615 1441831956 -0.371582 -0.568604 0.396545 -0.617615 1441831956 -0.371582 -0.568604 0.396545 -0.617615 1441831956 -0.371582 -0.568604 0.396545 -0.617615 1441831956 -0.371582 -0.568604 0.396545 -0.617615 1441831956 -0.371582 -0.568604 0.396545 -0.617615 1441831956 -0.377380 -0.570313 0.390076 -0.616638 1441831956 -0.377380 -0.570313 0.390076 -0.616638 1441831956 -0.377380 -0.570313 0.390076 -0.616638 1441831956 -0.377380 -0.570313 0.390076 -0.616638 1441831956 -0.377380 -0.570313 0.390076 -0.616638 1441831956 -0.377380 -0.570313 0.390076 -0.616638 1441831956 -0.352844 -0.582153 0.375427 -0.629089 1441831956 -0.352844 -0.582153 0.375427 -0.629089 1441831956 -0.352844 -0.582153 0.375427 -0.629089 1441831956 -0.352844 -0.582153 0.375427 -0.629089 1441831956 -0.352844 -0.582153 0.375427 -0.629089 1441831956 -0.352844 -0.582153 0.375427 -0.629089 1441831956 -0.352844 -0.582153 0.375427 -0.629089 1441831956 -0.358765 -0.579285 0.384644 -0.622742 1441831956 -0.358765 -0.579285 0.384644 -0.622742 1441831956 -0.358765 -0.579285 0.384644 -0.622742 1441831956 -0.358765 -0.579285 0.384644 -0.622742 1441831956 -0.358765 -0.579285 0.384644 -0.622742 1441831956 -0.358765 -0.579285 0.384644 -0.622742 1441831956 -0.367798 -0.570190 0.399231 -0.616699 1441831956 -0.367798 -0.570190 0.399231 -0.616699 1441831956 -0.367798 -0.570190 0.399231 -0.616699 1441831956 -0.367798 -0.570190 0.399231 -0.616699 1441831956 -0.367798 -0.570190 0.399231 -0.616699 1441831956 -0.367798 -0.570190 0.399231 -0.616699 1441831956 -0.374939 -0.568359 0.393433 -0.617859 1441831956 -0.374939 -0.568359 0.393433 -0.617859 1441831956 -0.374939 -0.568359 0.393433 -0.617859 1441831956 -0.374939 -0.568359 0.393433 -0.617859 1441831956 -0.374939 -0.568359 0.393433 -0.617859 1441831956 -0.374939 -0.568359 0.393433 -0.617859 1441831956 -0.374939 -0.568359 0.393433 -0.617859 1441831956 -0.385315 -0.563049 0.396240 -0.614441 1441831956 -0.385315 -0.563049 0.396240 -0.614441 1441831956 -0.385315 -0.563049 0.396240 -0.614441 1441831956 -0.385315 -0.563049 0.396240 -0.614441 1441831956 -0.385315 -0.563049 0.396240 -0.614441 1441831956 -0.385315 -0.563049 0.396240 -0.614441 1441831956 -0.384644 -0.557068 0.407471 -0.612976 1441831956 -0.384644 -0.557068 0.407471 -0.612976 1441831956 -0.384644 -0.557068 0.407471 -0.612976 1441831956 -0.384644 -0.557068 0.407471 -0.612976 1441831956 -0.384644 -0.557068 0.407471 -0.612976 1441831956 -0.384644 -0.557068 0.407471 -0.612976 1441831956 -0.377869 -0.553528 0.417908 -0.613403 1441831956 -0.377869 -0.553528 0.417908 -0.613403 1441831956 -0.377869 -0.553528 0.417908 -0.613403 1441831956 -0.377869 -0.553528 0.417908 -0.613403 1441831956 -0.377869 -0.553528 0.417908 -0.613403 1441831956 -0.377869 -0.553528 0.417908 -0.613403 1441831956 -0.377869 -0.553528 0.417908 -0.613403 1441831956 -0.369141 -0.551086 0.425110 -0.615906 1441831956 -0.369141 -0.551086 0.425110 -0.615906 1441831956 -0.369141 -0.551086 0.425110 -0.615906 1441831956 -0.369141 -0.551086 0.425110 -0.615906 1441831956 -0.369141 -0.551086 0.425110 -0.615906 1441831956 -0.369141 -0.551086 0.425110 -0.615906 1441831956 -0.369141 -0.551086 0.425110 -0.615906 1441831957 -0.368103 -0.554260 0.412720 -0.622070 1441831957 -0.368103 -0.554260 0.412720 -0.622070 1441831957 -0.368103 -0.554260 0.412720 -0.622070 1441831957 -0.368103 -0.554260 0.412720 -0.622070 1441831957 -0.368103 -0.554260 0.412720 -0.622070 1441831957 -0.368103 -0.554260 0.412720 -0.622070 1441831957 -0.355164 -0.566650 0.382507 -0.637573 1441831957 -0.355164 -0.566650 0.382507 -0.637573 1441831957 -0.355164 -0.566650 0.382507 -0.637573 1441831957 -0.355164 -0.566650 0.382507 -0.637573 1441831957 -0.355164 -0.566650 0.382507 -0.637573 1441831957 -0.355164 -0.566650 0.382507 -0.637573 1441831957 -0.314697 -0.585938 0.356384 -0.656250 1441831957 -0.314697 -0.585938 0.356384 -0.656250 1441831957 -0.314697 -0.585938 0.356384 -0.656250 1441831957 -0.314697 -0.585938 0.356384 -0.656250 1441831957 -0.314697 -0.585938 0.356384 -0.656250 1441831957 -0.314697 -0.585938 0.356384 -0.656250 1441831957 -0.314697 -0.585938 0.356384 -0.656250 1441831957 -0.298462 -0.590759 0.358643 -0.658325 1441831957 -0.298462 -0.590759 0.358643 -0.658325 1441831957 -0.298462 -0.590759 0.358643 -0.658325 1441831957 -0.298462 -0.590759 0.358643 -0.658325 1441831957 -0.298462 -0.590759 0.358643 -0.658325 1441831957 -0.298462 -0.590759 0.358643 -0.658325 1441831957 -0.297668 -0.585938 0.373901 -0.654480 1441831957 -0.297668 -0.585938 0.373901 -0.654480 1441831957 -0.297668 -0.585938 0.373901 -0.654480 1441831957 -0.297668 -0.585938 0.373901 -0.654480 1441831957 -0.297668 -0.585938 0.373901 -0.654480 1441831957 -0.297668 -0.585938 0.373901 -0.654480 1441831957 -0.294556 -0.587097 0.364929 -0.659851 1441831957 -0.294556 -0.587097 0.364929 -0.659851 1441831957 -0.294556 -0.587097 0.364929 -0.659851 1441831957 -0.294556 -0.587097 0.364929 -0.659851 1441831957 -0.294556 -0.587097 0.364929 -0.659851 1441831957 -0.294556 -0.587097 0.364929 -0.659851 1441831957 -0.294556 -0.587097 0.364929 -0.659851 1441831957 -0.300720 -0.586365 0.357056 -0.662048 1441831957 -0.300720 -0.586365 0.357056 -0.662048 1441831957 -0.300720 -0.586365 0.357056 -0.662048 1441831957 -0.300720 -0.586365 0.357056 -0.662048 1441831957 -0.300720 -0.586365 0.357056 -0.662048 1441831957 -0.300720 -0.586365 0.357056 -0.662048 1441831957 -0.311035 -0.580750 0.366211 -0.657227 1441831957 -0.311035 -0.580750 0.366211 -0.657227 1441831957 -0.311035 -0.580750 0.366211 -0.657227 1441831957 -0.311035 -0.580750 0.366211 -0.657227 1441831957 -0.311035 -0.580750 0.366211 -0.657227 1441831957 -0.311035 -0.580750 0.366211 -0.657227 1441831957 -0.311035 -0.580750 0.366211 -0.657227 1441831957 -0.314148 -0.578613 0.375305 -0.652405 1441831957 -0.314148 -0.578613 0.375305 -0.652405 1441831957 -0.314148 -0.578613 0.375305 -0.652405 1441831957 -0.314148 -0.578613 0.375305 -0.652405 1441831957 -0.314148 -0.578613 0.375305 -0.652405 1441831957 -0.314148 -0.578613 0.375305 -0.652405 1441831957 -0.307556 -0.579468 0.382874 -0.650513 1441831957 -0.307556 -0.579468 0.382874 -0.650513 1441831957 -0.307556 -0.579468 0.382874 -0.650513 1441831957 -0.307556 -0.579468 0.382874 -0.650513 1441831957 -0.307556 -0.579468 0.382874 -0.650513 1441831957 -0.307556 -0.579468 0.382874 -0.650513 1441831957 -0.307556 -0.579468 0.382874 -0.650513 1441831957 -0.314209 -0.576233 0.385315 -0.648743 1441831957 -0.314209 -0.576233 0.385315 -0.648743 1441831957 -0.314209 -0.576233 0.385315 -0.648743 1441831957 -0.314209 -0.576233 0.385315 -0.648743 1441831957 -0.314209 -0.576233 0.385315 -0.648743 1441831957 -0.314209 -0.576233 0.385315 -0.648743 1441831957 -0.317505 -0.577637 0.376465 -0.651062 1441831957 -0.317505 -0.577637 0.376465 -0.651062 1441831957 -0.317505 -0.577637 0.376465 -0.651062 1441831957 -0.317505 -0.577637 0.376465 -0.651062 1441831957 -0.317505 -0.577637 0.376465 -0.651062 1441831957 -0.317505 -0.577637 0.376465 -0.651062 1441831957 -0.304138 -0.585754 0.363281 -0.657654 1441831957 -0.304138 -0.585754 0.363281 -0.657654 1441831957 -0.304138 -0.585754 0.363281 -0.657654 1441831957 -0.304138 -0.585754 0.363281 -0.657654 1441831957 -0.304138 -0.585754 0.363281 -0.657654 1441831957 -0.304138 -0.585754 0.363281 -0.657654 1441831957 -0.301514 -0.586914 0.365295 -0.656677 1441831957 -0.301514 -0.586914 0.365295 -0.656677 1441831957 -0.301514 -0.586914 0.365295 -0.656677 1441831957 -0.301514 -0.586914 0.365295 -0.656677 1441831957 -0.301514 -0.586914 0.365295 -0.656677 1441831957 -0.301514 -0.586914 0.365295 -0.656677 1441831957 -0.306763 -0.582642 0.377136 -0.651367 1441831957 -0.306763 -0.582642 0.377136 -0.651367 1441831957 -0.306763 -0.582642 0.377136 -0.651367 1441831957 -0.306763 -0.582642 0.377136 -0.651367 1441831957 -0.306763 -0.582642 0.377136 -0.651367 1441831957 -0.306763 -0.582642 0.377136 -0.651367 1441831957 -0.306763 -0.582642 0.377136 -0.651367 1441831957 -0.308289 -0.580017 0.378784 -0.652039 1441831957 -0.308289 -0.580017 0.378784 -0.652039 1441831957 -0.308289 -0.580017 0.378784 -0.652039 1441831957 -0.308289 -0.580017 0.378784 -0.652039 1441831957 -0.308289 -0.580017 0.378784 -0.652039 1441831957 -0.308289 -0.580017 0.378784 -0.652039 1441831957 -0.315002 -0.575928 0.383362 -0.649780 1441831957 -0.315002 -0.575928 0.383362 -0.649780 1441831957 -0.315002 -0.575928 0.383362 -0.649780 1441831957 -0.315002 -0.575928 0.383362 -0.649780 1441831957 -0.315002 -0.575928 0.383362 -0.649780 1441831957 -0.315002 -0.575928 0.383362 -0.649780 1441831957 -0.320801 -0.571167 0.389526 -0.647461 1441831957 -0.320801 -0.571167 0.389526 -0.647461 1441831957 -0.320801 -0.571167 0.389526 -0.647461 1441831957 -0.320801 -0.571167 0.389526 -0.647461 1441831957 -0.320801 -0.571167 0.389526 -0.647461 1441831957 -0.320801 -0.571167 0.389526 -0.647461 1441831957 -0.323059 -0.568848 0.391541 -0.647156 1441831957 -0.323059 -0.568848 0.391541 -0.647156 1441831958 -0.323059 -0.568848 0.391541 -0.647156 1441831958 -0.323059 -0.568848 0.391541 -0.647156 1441831958 -0.323059 -0.568848 0.391541 -0.647156 1441831958 -0.323059 -0.568848 0.391541 -0.647156 1441831958 -0.323059 -0.568848 0.391541 -0.647156 1441831958 -0.326904 -0.564758 0.400452 -0.643311 1441831958 -0.326904 -0.564758 0.400452 -0.643311 1441831958 -0.326904 -0.564758 0.400452 -0.643311 1441831958 -0.326904 -0.564758 0.400452 -0.643311 1441831958 -0.326904 -0.564758 0.400452 -0.643311 1441831958 -0.326904 -0.564758 0.400452 -0.643311 1441831958 -0.332092 -0.560181 0.410767 -0.638123 1441831958 -0.332092 -0.560181 0.410767 -0.638123 1441831958 -0.332092 -0.560181 0.410767 -0.638123 1441831958 -0.332092 -0.560181 0.410767 -0.638123 1441831958 -0.332092 -0.560181 0.410767 -0.638123 1441831958 -0.332092 -0.560181 0.410767 -0.638123 1441831958 -0.331421 -0.559387 0.411682 -0.638611 1441831958 -0.331421 -0.559387 0.411682 -0.638611 1441831958 -0.331421 -0.559387 0.411682 -0.638611 1441831958 -0.331421 -0.559387 0.411682 -0.638611 1441831958 -0.331421 -0.559387 0.411682 -0.638611 1441831958 -0.331421 -0.559387 0.411682 -0.638611 1441831958 -0.332092 -0.560730 0.408875 -0.638916 1441831958 -0.332092 -0.560730 0.408875 -0.638916 1441831958 -0.332092 -0.560730 0.408875 -0.638916 1441831958 -0.332092 -0.560730 0.408875 -0.638916 1441831958 -0.332092 -0.560730 0.408875 -0.638916 1441831958 -0.332092 -0.560730 0.408875 -0.638916 1441831958 -0.318359 -0.570984 0.397522 -0.643921 1441831958 -0.318359 -0.570984 0.397522 -0.643921 1441831958 -0.318359 -0.570984 0.397522 -0.643921 1441831958 -0.318359 -0.570984 0.397522 -0.643921 1441831958 -0.318359 -0.570984 0.397522 -0.643921 1441831958 -0.318359 -0.570984 0.397522 -0.643921 1441831958 -0.305603 -0.580383 0.387146 -0.648010 1441831958 -0.305603 -0.580383 0.387146 -0.648010 1441831958 -0.305603 -0.580383 0.387146 -0.648010 1441831958 -0.305603 -0.580383 0.387146 -0.648010 1441831958 -0.305603 -0.580383 0.387146 -0.648010 1441831958 -0.305603 -0.580383 0.387146 -0.648010 1441831958 -0.309998 -0.578430 0.395874 -0.642395 1441831958 -0.309998 -0.578430 0.395874 -0.642395 1441831958 -0.309998 -0.578430 0.395874 -0.642395 1441831958 -0.309998 -0.578430 0.395874 -0.642395 1441831958 -0.309998 -0.578430 0.395874 -0.642395 1441831958 -0.309998 -0.578430 0.395874 -0.642395 1441831958 -0.309998 -0.578430 0.395874 -0.642395 1441831958 -0.314209 -0.571350 0.407471 -0.639404 1441831958 -0.314209 -0.571350 0.407471 -0.639404 1441831958 -0.314209 -0.571350 0.407471 -0.639404 1441831958 -0.314209 -0.571350 0.407471 -0.639404 1441831958 -0.314209 -0.571350 0.407471 -0.639404 1441831958 -0.314209 -0.571350 0.407471 -0.639404 1441831958 -0.314209 -0.571350 0.407471 -0.639404 1441831958 -0.333679 -0.558411 0.427368 -0.627930 1441831958 -0.333679 -0.558411 0.427368 -0.627930 1441831958 -0.333679 -0.558411 0.427368 -0.627930 1441831958 -0.333679 -0.558411 0.427368 -0.627930 1441831958 -0.333679 -0.558411 0.427368 -0.627930 1441831958 -0.333679 -0.558411 0.427368 -0.627930 1441831958 -0.342896 -0.549255 0.436157 -0.624939 1441831958 -0.342896 -0.549255 0.436157 -0.624939 1441831958 -0.342896 -0.549255 0.436157 -0.624939 1441831958 -0.342896 -0.549255 0.436157 -0.624939 1441831958 -0.342896 -0.549255 0.436157 -0.624939 1441831958 -0.342896 -0.549255 0.436157 -0.624939 1441831958 -0.342346 -0.550781 0.427551 -0.629822 1441831958 -0.342346 -0.550781 0.427551 -0.629822 1441831958 -0.342346 -0.550781 0.427551 -0.629822 1441831958 -0.342346 -0.550781 0.427551 -0.629822 1441831958 -0.342346 -0.550781 0.427551 -0.629822 1441831958 -0.342346 -0.550781 0.427551 -0.629822 1441831958 -0.342346 -0.550781 0.427551 -0.629822 1441831958 -0.356384 -0.540161 0.440063 -0.622559 1441831958 -0.356384 -0.540161 0.440063 -0.622559 1441831958 -0.356384 -0.540161 0.440063 -0.622559 1441831958 -0.356384 -0.540161 0.440063 -0.622559 1441831958 -0.356384 -0.540161 0.440063 -0.622559 1441831958 -0.356384 -0.540161 0.440063 -0.622559 1441831958 -0.356384 -0.540161 0.440063 -0.622559 1441831958 -0.360046 -0.530945 0.449951 -0.621277 1441831958 -0.360046 -0.530945 0.449951 -0.621277 1441831958 -0.360046 -0.530945 0.449951 -0.621277 1441831958 -0.360046 -0.530945 0.449951 -0.621277 1441831958 -0.360046 -0.530945 0.449951 -0.621277 1441831958 -0.360046 -0.530945 0.449951 -0.621277 1441831958 -0.346069 -0.533997 0.442383 -0.632019 1441831958 -0.346069 -0.533997 0.442383 -0.632019 1441831958 -0.346069 -0.533997 0.442383 -0.632019 1441831958 -0.346069 -0.533997 0.442383 -0.632019 1441831958 -0.346069 -0.533997 0.442383 -0.632019 1441831958 -0.346069 -0.533997 0.442383 -0.632019 1441831958 -0.352722 -0.536133 0.432617 -0.633301 1441831958 -0.352722 -0.536133 0.432617 -0.633301 1441831958 -0.352722 -0.536133 0.432617 -0.633301 1441831958 -0.352722 -0.536133 0.432617 -0.633301 1441831958 -0.352722 -0.536133 0.432617 -0.633301 1441831958 -0.352722 -0.536133 0.432617 -0.633301 1441831958 -0.338562 -0.546875 0.417358 -0.642029 1441831958 -0.338562 -0.546875 0.417358 -0.642029 1441831958 -0.338562 -0.546875 0.417358 -0.642029 1441831958 -0.338562 -0.546875 0.417358 -0.642029 1441831958 -0.338562 -0.546875 0.417358 -0.642029 1441831958 -0.338562 -0.546875 0.417358 -0.642029 1441831958 -0.322876 -0.561462 0.397095 -0.650330 1441831958 -0.322876 -0.561462 0.397095 -0.650330 1441831958 -0.322876 -0.561462 0.397095 -0.650330 1441831958 -0.322876 -0.561462 0.397095 -0.650330 1441831958 -0.322876 -0.561462 0.397095 -0.650330 1441831958 -0.322876 -0.561462 0.397095 -0.650330 1441831958 -0.322876 -0.561462 0.397095 -0.650330 1441831958 -0.329956 -0.562805 0.405823 -0.640137 1441831958 -0.329956 -0.562805 0.405823 -0.640137 1441831959 -0.329956 -0.562805 0.405823 -0.640137 1441831959 -0.329956 -0.562805 0.405823 -0.640137 1441831959 -0.329956 -0.562805 0.405823 -0.640137 1441831959 -0.329956 -0.562805 0.405823 -0.640137 1441831959 -0.326050 -0.566833 0.403687 -0.639893 1441831959 -0.326050 -0.566833 0.403687 -0.639893 1441831959 -0.326050 -0.566833 0.403687 -0.639893 1441831959 -0.326050 -0.566833 0.403687 -0.639893 1441831959 -0.326050 -0.566833 0.403687 -0.639893 1441831959 -0.326050 -0.566833 0.403687 -0.639893 1441831959 -0.326050 -0.566833 0.403687 -0.639893 1441831959 -0.327759 -0.568176 0.403625 -0.637939 1441831959 -0.327759 -0.568176 0.403625 -0.637939 1441831959 -0.327759 -0.568176 0.403625 -0.637939 1441831959 -0.327759 -0.568176 0.403625 -0.637939 1441831959 -0.327759 -0.568176 0.403625 -0.637939 1441831959 -0.327759 -0.568176 0.403625 -0.637939 1441831959 -0.333679 -0.566711 0.413574 -0.629700 1441831959 -0.333679 -0.566711 0.413574 -0.629700 1441831959 -0.333679 -0.566711 0.413574 -0.629700 1441831959 -0.333679 -0.566711 0.413574 -0.629700 1441831959 -0.333679 -0.566711 0.413574 -0.629700 1441831959 -0.333679 -0.566711 0.413574 -0.629700 1441831959 -0.327942 -0.569946 0.417847 -0.627014 1441831959 -0.327942 -0.569946 0.417847 -0.627014 1441831959 -0.327942 -0.569946 0.417847 -0.627014 1441831959 -0.327942 -0.569946 0.417847 -0.627014 1441831959 -0.327942 -0.569946 0.417847 -0.627014 1441831959 -0.317810 -0.570862 0.431824 -0.621826 1441831959 -0.317810 -0.570862 0.431824 -0.621826 1441831959 -0.317810 -0.570862 0.431824 -0.621826 1441831959 -0.317810 -0.570862 0.431824 -0.621826 1441831959 -0.317810 -0.570862 0.431824 -0.621826 1441831959 -0.317810 -0.570862 0.431824 -0.621826 1441831959 -0.317810 -0.570862 0.431824 -0.621826 1441831959 -0.299316 -0.562561 0.456726 -0.620789 1441831959 -0.299316 -0.562561 0.456726 -0.620789 1441831959 -0.299316 -0.562561 0.456726 -0.620789 1441831959 -0.299316 -0.562561 0.456726 -0.620789 1441831959 -0.299316 -0.562561 0.456726 -0.620789 1441831959 -0.299316 -0.562561 0.456726 -0.620789 1441831959 -0.289856 -0.556458 0.460999 -0.627563 1441831959 -0.289856 -0.556458 0.460999 -0.627563 1441831959 -0.289856 -0.556458 0.460999 -0.627563 1441831959 -0.289856 -0.556458 0.460999 -0.627563 1441831959 -0.289856 -0.556458 0.460999 -0.627563 1441831959 -0.289856 -0.556458 0.460999 -0.627563 1441831959 -0.304321 -0.548401 0.465637 -0.624451 1441831959 -0.304321 -0.548401 0.465637 -0.624451 1441831959 
-0.254333 -0.501221 0.237366 -0.792358 1441831962 -0.254333 -0.501221 0.237366 -0.792358 1441831962 -0.254333 -0.501221 0.237366 -0.792358 1441831962 -0.254333 -0.501221 0.237366 -0.792358 1441831962 -0.348938 -0.411743 0.068909 -0.839111 1441831962 -0.348938 -0.411743 0.068909 -0.839111 1441831962 -0.348938 -0.411743 0.068909 -0.839111 1441831962 -0.348938 -0.411743 0.068909 -0.839111 1441831962 -0.348938 -0.411743 0.068909 -0.839111 1441831962 -0.348938 -0.411743 0.068909 -0.839111 1441831962 -0.415283 -0.340271 -0.097900 -0.838013 1441831962 -0.415283 -0.340271 -0.097900 -0.838013 1441831962 -0.415283 -0.340271 -0.097900 -0.838013 1441831962 -0.415283 -0.340271 -0.097900 -0.838013 1441831962 -0.415283 -0.340271 -0.097900 -0.838013 1441831962 -0.415283 -0.340271 -0.097900 -0.838013 1441831962 -0.470459 -0.279236 -0.171143 -0.819458 1441831962 -0.470459 -0.279236 -0.171143 -0.819458 1441831962 -0.470459 -0.279236 -0.171143 -0.819458 1441831962 -0.470459 -0.279236 -0.171143 -0.819458 1441831962 -0.470459 -0.279236 -0.171143 -0.819458 1441831962 -0.470459 -0.279236 -0.171143 -0.819458 1441831962 -0.524597 -0.227234 -0.187683 -0.798767 1441831962 -0.524597 -0.227234 -0.187683 -0.798767 1441831962 -0.524597 -0.227234 -0.187683 -0.798767 1441831962 -0.524597 -0.227234 -0.187683 -0.798767 1441831962 -0.524597 -0.227234 -0.187683 -0.798767 1441831962 -0.524597 -0.227234 -0.187683 -0.798767 1441831962 -0.616394 -0.089050 -0.125061 -0.772400 1441831962 -0.616394 -0.089050 -0.125061 -0.772400 1441831962 -0.616394 -0.089050 -0.125061 -0.772400 1441831962 -0.616394 -0.089050 -0.125061 -0.772400 1441831962 -0.616394 -0.089050 -0.125061 -0.772400 1441831962 -0.616394 -0.089050 -0.125061 -0.772400 1441831962 -0.616394 -0.089050 -0.125061 -0.772400 1441831962 -0.665710 0.065674 0.015930 -0.743225 1441831962 -0.665710 0.065674 0.015930 -0.743225 1441831962 -0.665710 0.065674 0.015930 -0.743225 1441831962 -0.665710 0.065674 0.015930 -0.743225 1441831962 -0.665710 0.065674 0.015930 -0.743225 1441831962 -0.665710 0.065674 0.015930 -0.743225 1441831962 -0.721069 0.076477 -0.004333 -0.688660 1441831962 -0.721069 0.076477 -0.004333 -0.688660 1441831962 -0.721069 0.076477 -0.004333 -0.688660 1441831962 -0.721069 0.076477 -0.004333 -0.688660 1441831962 -0.721069 0.076477 -0.004333 -0.688660 1441831962 -0.721069 0.076477 -0.004333 -0.688660 1441831962 -0.721069 0.076477 -0.004333 -0.688660 1441831962 -0.719177 0.034607 0.042114 -0.692688 1441831962 -0.719177 0.034607 0.042114 -0.692688 1441831962 -0.719177 0.034607 0.042114 -0.692688 1441831962 -0.719177 0.034607 0.042114 -0.692688 1441831962 -0.719177 0.034607 0.042114 -0.692688 1441831962 -0.719177 0.034607 0.042114 -0.692688 1441831962 -0.702576 -0.142761 0.036560 -0.696228 1441831962 -0.702576 -0.142761 0.036560 -0.696228 1441831962 -0.702576 -0.142761 0.036560 -0.696228 1441831962 -0.702576 -0.142761 0.036560 -0.696228 1441831962 -0.702576 -0.142761 0.036560 -0.696228 1441831962 -0.702576 -0.142761 0.036560 -0.696228 1441831962 -0.648071 -0.291504 0.014038 -0.703491 1441831962 -0.648071 -0.291504 0.014038 -0.703491 1441831962 -0.648071 -0.291504 0.014038 -0.703491 1441831962 -0.648071 -0.291504 0.014038 -0.703491 1441831962 -0.648071 -0.291504 0.014038 -0.703491 1441831962 -0.648071 -0.291504 0.014038 -0.703491 1441831962 -0.598938 -0.346924 0.014343 -0.721680 1441831962 -0.598938 -0.346924 0.014343 -0.721680 1441831962 -0.598938 -0.346924 0.014343 -0.721680 1441831962 -0.598938 -0.346924 0.014343 -0.721680 1441831962 -0.598938 -0.346924 0.014343 -0.721680 1441831962 -0.576477 -0.342590 -0.006531 -0.741821 1441831962 -0.576477 -0.342590 -0.006531 -0.741821 1441831962 -0.576477 -0.342590 -0.006531 -0.741821 1441831962 -0.576477 -0.342590 -0.006531 -0.741821 1441831962 -0.558105 -0.329346 -0.059753 -0.759277 1441831962 -0.558105 -0.329346 -0.059753 -0.759277 1441831962 -0.558105 -0.329346 -0.059753 -0.759277 1441831962 -0.558105 -0.329346 -0.059753 -0.759277 1441831962 -0.558105 -0.329346 -0.059753 -0.759277 1441831962 -0.558105 -0.329346 -0.059753 -0.759277 1441831962 -0.584961 -0.302612 -0.139282 -0.739563 1441831962 -0.584961 -0.302612 -0.139282 -0.739563 1441831962 -0.584961 -0.302612 -0.139282 -0.739563 1441831962 -0.584961 -0.302612 -0.139282 -0.739563 1441831962 -0.584961 -0.302612 -0.139282 -0.739563 1441831962 -0.584961 -0.302612 -0.139282 -0.739563 1441831962 -0.637573 -0.263794 -0.157654 -0.706482 1441831962 -0.637573 -0.263794 -0.157654 -0.706482 1441831962 -0.637573 -0.263794 -0.157654 -0.706482 1441831962 -0.637573 -0.263794 -0.157654 -0.706482 1441831962 -0.637573 -0.263794 -0.157654 -0.706482 1441831962 -0.637573 -0.263794 -0.157654 -0.706482 1441831962 -0.711670 -0.130249 -0.103577 -0.682617 1441831963 -0.711670 -0.130249 -0.103577 -0.682617 1441831963 -0.711670 -0.130249 -0.103577 -0.682617 1441831963 -0.711670 -0.130249 -0.103577 -0.682617 1441831963 -0.711670 -0.130249 -0.103577 -0.682617 1441831963 -0.711670 -0.130249 -0.103577 -0.682617 1441831963 -0.727905 0.057312 0.016296 -0.683167 1441831963 -0.727905 0.057312 0.016296 -0.683167 1441831963 -0.727905 0.057312 0.016296 -0.683167 1441831963 -0.727905 0.057312 0.016296 -0.683167 1441831963 -0.727905 0.057312 0.016296 -0.683167 1441831963 -0.764832 0.019104 -0.079041 -0.639160 1441831963 -0.764832 0.019104 -0.079041 -0.639160 1441831963 -0.764832 0.019104 -0.079041 -0.639160 1441831963 -0.764832 0.019104 -0.079041 -0.639160 1441831963 -0.764832 0.019104 -0.079041 -0.639160 1441831963 -0.764832 0.019104 -0.079041 -0.639160 1441831963 -0.764832 0.019104 -0.079041 -0.639160 1441831963 -0.733154 0.038086 0.028503 -0.678406 1441831963 -0.733154 0.038086 0.028503 -0.678406 1441831963 -0.733154 0.038086 0.028503 -0.678406 1441831963 -0.733154 0.038086 0.028503 -0.678406 1441831963 -0.733154 0.038086 0.028503 -0.678406 1441831963 -0.733154 0.038086 0.028503 -0.678406 1441831963 -0.704224 -0.132202 -0.001221 -0.697571 1441831963 -0.704224 -0.132202 -0.001221 -0.697571 1441831963 -0.704224 -0.132202 -0.001221 -0.697571 1441831963 -0.704224 -0.132202 -0.001221 -0.697571 1441831963 -0.704224 -0.132202 -0.001221 -0.697571 1441831963 -0.704224 -0.132202 -0.001221 -0.697571 1441831963 -0.656799 -0.268616 -0.054810 -0.702515 1441831963 -0.656799 -0.268616 -0.054810 -0.702515 1441831963 -0.656799 -0.268616 -0.054810 -0.702515 1441831963 -0.656799 -0.268616 -0.054810 -0.702515 1441831963 -0.656799 -0.268616 -0.054810 -0.702515 1441831963 -0.656799 -0.268616 -0.054810 -0.702515 1441831963 -0.656799 -0.268616 -0.054810 -0.702515 1441831963 -0.633972 -0.263184 -0.035889 -0.726379 1441831963 -0.633972 -0.263184 -0.035889 -0.726379 1441831963 -0.633972 -0.263184 -0.035889 -0.726379 1441831963 -0.633972 -0.263184 -0.035889 -0.726379 1441831963 -0.633972 -0.263184 -0.035889 -0.726379 1441831963 -0.633972 -0.263184 -0.035889 -0.726379 1441831963 -0.622498 -0.234131 -0.042847 -0.745605 1441831963 -0.622498 -0.234131 -0.042847 -0.745605 1441831963 -0.622498 -0.234131 -0.042847 -0.745605 1441831963 -0.622498 -0.234131 -0.042847 -0.745605 1441831963 -0.622498 -0.234131 -0.042847 -0.745605 1441831963 -0.599243 -0.232727 -0.081787 -0.761658 1441831963 -0.599243 -0.232727 -0.081787 -0.761658 1441831963 -0.599243 -0.232727 -0.081787 -0.761658 1441831963 -0.599243 -0.232727 -0.081787 -0.761658 1441831963 -0.599243 -0.232727 -0.081787 -0.761658 1441831963 -0.599243 -0.232727 -0.081787 -0.761658 1441831963 -0.593506 -0.258118 -0.147095 -0.748108 1441831963 -0.593506 -0.258118 -0.147095 -0.748108 1441831963 -0.593506 -0.258118 -0.147095 -0.748108 1441831963 -0.593506 -0.258118 -0.147095 -0.748108 1441831963 -0.593506 -0.258118 -0.147095 -0.748108 1441831963 -0.593506 -0.258118 -0.147095 -0.748108 1441831963 -0.634277 -0.195007 -0.112549 -0.739624 1441831963 -0.634277 -0.195007 -0.112549 -0.739624 1441831963 -0.634277 -0.195007 -0.112549 -0.739624 1441831963 -0.634277 -0.195007 -0.112549 -0.739624 1441831963 -0.634277 -0.195007 -0.112549 -0.739624 1441831963 -0.634277 -0.195007 -0.112549 -0.739624 1441831963 -0.634277 -0.195007 -0.112549 -0.739624 1441831963 -0.650330 -0.009216 0.006470 -0.759644 1441831963 -0.650330 -0.009216 0.006470 -0.759644 1441831963 -0.650330 -0.009216 0.006470 -0.759644 1441831963 -0.650330 -0.009216 0.006470 -0.759644 1441831963 -0.650330 -0.009216 0.006470 -0.759644 1441831963 -0.650330 -0.009216 0.006470 -0.759644 1441831963 -0.671692 0.004822 0.003357 -0.740906 1441831963 -0.671692 0.004822 0.003357 -0.740906 1441831963 -0.671692 0.004822 0.003357 -0.740906 1441831963 -0.671692 0.004822 0.003357 -0.740906 1441831963 -0.671692 0.004822 0.003357 -0.740906 1441831963 -0.671692 0.004822 0.003357 -0.740906 1441831963 -0.662842 0.071655 0.101563 -0.738464 1441831963 -0.662842 0.071655 0.101563 -0.738464 1441831963 -0.662842 0.071655 0.101563 -0.738464 1441831963 -0.662842 0.071655 0.101563 -0.738464 1441831963 -0.662842 0.071655 0.101563 -0.738464 1441831963 -0.662842 0.071655 0.101563 -0.738464 1441831963 -0.662842 0.071655 0.101563 -0.738464 1441831963 -0.622131 -0.057983 0.149658 -0.766296 1441831963 -0.622131 -0.057983 0.149658 -0.766296 1441831963 -0.622131 -0.057983 0.149658 -0.766296 1441831963 -0.622131 -0.057983 0.149658 -0.766296 1441831963 -0.622131 -0.057983 0.149658 -0.766296 1441831963 -0.622131 -0.057983 0.149658 -0.766296 1441831963 -0.572449 -0.299866 0.023132 -0.762878 1441831963 -0.572449 -0.299866 0.023132 -0.762878 1441831963 -0.572449 -0.299866 0.023132 -0.762878 1441831963 -0.572449 -0.299866 0.023132 -0.762878 1441831963 -0.572449 -0.299866 0.023132 -0.762878 1441831963 -0.572449 -0.299866 0.023132 -0.762878 1441831963 -0.572449 -0.299866 0.023132 -0.762878 1441831963 -0.525757 -0.358154 0.027832 -0.771118 1441831963 -0.525757 -0.358154 0.027832 -0.771118 1441831963 -0.525757 -0.358154 0.027832 -0.771118 1441831963 -0.525757 -0.358154 0.027832 -0.771118 1441831963 -0.525757 -0.358154 0.027832 -0.771118 1441831963 -0.525757 -0.358154 0.027832 -0.771118 1441831963 -0.504639 -0.335999 0.047424 -0.793884 1441831963 -0.504639 -0.335999 0.047424 -0.793884 1441831963 -0.504639 -0.335999 0.047424 -0.793884 1441831963 -0.504639 -0.335999 0.047424 -0.793884 1441831963 -0.504639 -0.335999 0.047424 -0.793884 1441831963 -0.504639 -0.335999 0.047424 -0.793884 1441831963 -0.483521 -0.354126 -0.027588 -0.800049 1441831963 -0.483521 -0.354126 -0.027588 -0.800049 1441831964 -0.483521 -0.354126 -0.027588 -0.800049 1441831964 -0.483521 -0.354126 -0.027588 -0.800049 1441831964 -0.483521 -0.354126 -0.027588 -0.800049 1441831964 -0.483521 -0.354126 -0.027588 -0.800049 1441831964 -0.483521 -0.354126 -0.027588 -0.800049 1441831964 -0.502380 -0.348694 -0.109131 -0.783691 1441831964 -0.502380 -0.348694 -0.109131 -0.783691 1441831964 -0.502380 -0.348694 -0.109131 -0.783691 1441831964 -0.502380 -0.348694 -0.109131 -0.783691 1441831964 -0.502380 -0.348694 -0.109131 -0.783691 1441831964 -0.502380 -0.348694 -0.109131 -0.783691 1441831964 -0.558899 -0.289734 -0.116150 -0.768311 1441831964 -0.558899 -0.289734 -0.116150 -0.768311 1441831964 -0.558899 -0.289734 -0.116150 -0.768311 1441831964 -0.558899 -0.289734 -0.116150 -0.768311 1441831964 -0.558899 -0.289734 -0.116150 -0.768311 1441831964 -0.558899 -0.289734 -0.116150 -0.768311 1441831964 -0.642273 -0.075073 -0.029846 -0.762268 1441831964 -0.642273 -0.075073 -0.029846 -0.762268 1441831964 -0.642273 -0.075073 -0.029846 -0.762268 1441831964 -0.642273 -0.075073 -0.029846 -0.762268 1441831964 -0.642273 -0.075073 -0.029846 -0.762268 1441831964 -0.642273 -0.075073 -0.029846 -0.762268 1441831964 -0.642273 -0.075073 -0.029846 -0.762268 1441831964 -0.651550 0.126709 0.107849 -0.740173 1441831964 -0.651550 0.126709 0.107849 -0.740173 1441831964 -0.651550 0.126709 0.107849 -0.740173 1441831964 -0.651550 0.126709 0.107849 -0.740173 1441831964 -0.651550 0.126709 0.107849 -0.740173 1441831964 -0.651550 0.126709 0.107849 -0.740173 1441831964 -0.694702 0.159790 0.042603 -0.700073 1441831964 -0.694702 0.159790 0.042603 -0.700073 1441831964 -0.694702 0.159790 0.042603 -0.700073 1441831964 -0.694702 0.159790 0.042603 -0.700073 1441831964 -0.694702 0.159790 0.042603 -0.700073 1441831964 -0.694702 0.159790 0.042603 -0.700073 1441831964 -0.659180 0.101624 0.122009 -0.735046 1441831964 -0.659180 0.101624 0.122009 -0.735046 1441831964 -0.659180 0.101624 0.122009 -0.735046 1441831964 -0.659180 0.101624 0.122009 -0.735046 1441831964 -0.659180 0.101624 0.122009 -0.735046 1441831964 -0.659180 0.101624 0.122009 -0.735046 1441831964 -0.647583 -0.154785 0.018982 -0.745911 1441831964 -0.647583 -0.154785 0.018982 -0.745911 1441831964 -0.647583 -0.154785 0.018982 -0.745911 1441831964 -0.647583 -0.154785 0.018982 -0.745911 1441831964 -0.647583 -0.154785 0.018982 -0.745911 1441831964 -0.647583 -0.154785 0.018982 -0.745911 1441831964 -0.612122 -0.216492 0.027771 -0.760132 1441831964 -0.612122 -0.216492 0.027771 -0.760132 1441831964 -0.612122 -0.216492 0.027771 -0.760132 1441831964 -0.612122 -0.216492 0.027771 -0.760132 1441831964 -0.612122 -0.216492 0.027771 -0.760132 1441831964 -0.612122 -0.216492 0.027771 -0.760132 1441831964 -0.580750 -0.214966 0.044067 -0.784058 1441831964 -0.580750 -0.214966 0.044067 -0.784058 1441831964 -0.580750 -0.214966 0.044067 -0.784058 1441831964 -0.580750 -0.214966 0.044067 -0.784058 1441831964 -0.580750 -0.214966 0.044067 -0.784058 1441831964 -0.580750 -0.214966 0.044067 -0.784058 1441831964 -0.580750 -0.214966 0.044067 -0.784058 1441831964 -0.537903 -0.272156 -0.033569 -0.797241 1441831964 -0.537903 -0.272156 -0.033569 -0.797241 1441831964 -0.537903 -0.272156 -0.033569 -0.797241 1441831964 -0.537903 -0.272156 -0.033569 -0.797241 1441831964 -0.537903 -0.272156 -0.033569 -0.797241 1441831964 -0.537903 -0.272156 -0.033569 -0.797241 1441831964 -0.536560 -0.322754 -0.135742 -0.767883 1441831964 -0.536560 -0.322754 -0.135742 -0.767883 1441831964 -0.536560 -0.322754 -0.135742 -0.767883 1441831964 -0.536560 -0.322754 -0.135742 -0.767883 1441831964 -0.536560 -0.322754 -0.135742 -0.767883 1441831964 -0.536560 -0.322754 -0.135742 -0.767883 1441831964 -0.536560 -0.322754 -0.135742 -0.767883 1441831964 -0.582581 -0.276367 -0.124023 -0.754272 1441831964 -0.582581 -0.276367 -0.124023 -0.754272 1441831964 -0.582581 -0.276367 -0.124023 -0.754272 1441831964 -0.582581 -0.276367 -0.124023 -0.754272 1441831964 -0.582581 -0.276367 -0.124023 -0.754272 1441831964 -0.582581 -0.276367 -0.124023 -0.754272 1441831964 -0.661987 -0.075195 -0.016479 -0.745605 1441831964 -0.661987 -0.075195 -0.016479 -0.745605 1441831964 -0.661987 -0.075195 -0.016479 -0.745605 1441831964 -0.661987 -0.075195 -0.016479 -0.745605 1441831964 -0.661987 -0.075195 -0.016479 -0.745605 1441831964 -0.661987 -0.075195 -0.016479 -0.745605 1441831964 -0.661987 -0.075195 -0.016479 -0.745605 1441831964 -0.651978 0.078430 0.092224 -0.748596 1441831964 -0.651978 0.078430 0.092224 -0.748596 1441831964 -0.651978 0.078430 0.092224 -0.748596 1441831964 -0.651978 0.078430 0.092224 -0.748596 1441831964 -0.651978 0.078430 0.092224 -0.748596 1441831964 -0.651978 0.078430 0.092224 -0.748596 1441831964 -0.684998 0.101929 0.072815 -0.717712 1441831964 -0.684998 0.101929 0.072815 -0.717712 1441831964 -0.684998 0.101929 0.072815 -0.717712 1441831964 -0.684998 0.101929 0.072815 -0.717712 1441831964 -0.684998 0.101929 0.072815 -0.717712 1441831964 -0.684998 0.101929 0.072815 -0.717712 1441831964 -0.648132 0.094849 0.212097 -0.725220 1441831964 -0.648132 0.094849 0.212097 -0.725220 1441831964 -0.648132 0.094849 0.212097 -0.725220 1441831964 -0.648132 0.094849 0.212097 -0.725220 1441831964 -0.648132 0.094849 0.212097 -0.725220 1441831964 -0.648132 0.094849 0.212097 -0.725220 1441831964 -0.630981 -0.200439 0.054871 -0.747498 1441831964 -0.630981 -0.200439 0.054871 -0.747498 1441831964 -0.630981 -0.200439 0.054871 -0.747498 1441831964 -0.630981 -0.200439 0.054871 -0.747498 1441831964 -0.630981 -0.200439 0.054871 -0.747498 1441831964 -0.630981 -0.200439 0.054871 -0.747498 1441831964 -0.630981 -0.200439 0.054871 -0.747498 1441831964 -0.577148 -0.331726 -0.015198 -0.746155 1441831964 -0.577148 -0.331726 -0.015198 -0.746155 1441831965 -0.577148 -0.331726 -0.015198 -0.746155 1441831965 -0.577148 -0.331726 -0.015198 -0.746155 1441831965 -0.577148 -0.331726 -0.015198 -0.746155 1441831965 -0.577148 -0.331726 -0.015198 -0.746155 1441831965 -0.563965 -0.293457 0.029175 -0.771423 1441831965 -0.563965 -0.293457 0.029175 -0.771423 1441831965 -0.563965 -0.293457 0.029175 -0.771423 1441831965 -0.563965 -0.293457 0.029175 -0.771423 1441831965 -0.563965 -0.293457 0.029175 -0.771423 1441831965 -0.563965 -0.293457 0.029175 -0.771423 1441831965 -0.536438 -0.296570 -0.009399 -0.790100 1441831965 -0.536438 -0.296570 -0.009399 -0.790100 1441831965 -0.536438 -0.296570 -0.009399 -0.790100 1441831965 -0.536438 -0.296570 -0.009399 -0.790100 1441831965 -0.536438 -0.296570 -0.009399 -0.790100 1441831965 -0.536438 -0.296570 -0.009399 -0.790100 1441831965 -0.533081 -0.329529 -0.109253 -0.771606 1441831965 -0.533081 -0.329529 -0.109253 -0.771606 1441831965 -0.533081 -0.329529 -0.109253 -0.771606 1441831965 -0.533081 -0.329529 -0.109253 -0.771606 1441831965 -0.533081 -0.329529 -0.109253 -0.771606 1441831965 -0.533081 -0.329529 -0.109253 -0.771606 1441831965 -0.533081 -0.329529 -0.109253 -0.771606 1441831965 -0.582153 -0.289551 -0.118408 -0.750610 1441831965 -0.582153 -0.289551 -0.118408 -0.750610 1441831965 -0.582153 -0.289551 -0.118408 -0.750610 1441831965 -0.582153 -0.289551 -0.118408 -0.750610 1441831965 -0.582153 -0.289551 -0.118408 -0.750610 1441831965 -0.582153 -0.289551 -0.118408 -0.750610 1441831965 -0.654419 -0.088989 -0.022034 -0.750610 1441831965 -0.654419 -0.088989 -0.022034 -0.750610 1441831965 -0.654419 -0.088989 -0.022034 -0.750610 1441831965 -0.654419 -0.088989 -0.022034 -0.750610 1441831965 -0.654419 -0.088989 -0.022034 -0.750610 1441831965 -0.654419 -0.088989 -0.022034 -0.750610 1441831965 -0.638184 0.006958 0.057007 -0.767761 1441831965 -0.638184 0.006958 0.057007 -0.767761 1441831965 -0.638184 0.006958 0.057007 -0.767761 1441831965 -0.638184 0.006958 0.057007 -0.767761 1441831965 -0.638184 0.006958 0.057007 -0.767761 1441831965 -0.638184 0.006958 0.057007 -0.767761 1441831965 -0.638184 0.006958 0.057007 -0.767761 1441831965 -0.647766 0.089417 0.119385 -0.747131 1441831965 -0.647766 0.089417 0.119385 -0.747131 1441831965 -0.647766 0.089417 0.119385 -0.747131 1441831965 -0.647766 0.089417 0.119385 -0.747131 1441831965 -0.647766 0.089417 0.119385 -0.747131 1441831965 -0.647766 0.089417 0.119385 -0.747131 1441831965 -0.620239 0.030579 0.238525 -0.746704 1441831965 -0.620239 0.030579 0.238525 -0.746704 1441831965 -0.620239 0.030579 0.238525 -0.746704 1441831965 -0.620239 0.030579 0.238525 -0.746704 1441831965 -0.620239 0.030579 0.238525 -0.746704 1441831965 -0.588440 -0.263245 0.084839 -0.759827 1441831965 -0.588440 -0.263245 0.084839 -0.759827 1441831965 -0.588440 -0.263245 0.084839 -0.759827 1441831965 -0.588440 -0.263245 0.084839 -0.759827 1441831965 -0.588440 -0.263245 0.084839 -0.759827 1441831965 -0.588440 -0.263245 0.084839 -0.759827 1441831965 -0.588440 -0.263245 0.084839 -0.759827 1441831965 -0.527771 -0.366821 0.045959 -0.764771 1441831965 -0.527771 -0.366821 0.045959 -0.764771 1441831965 -0.527771 -0.366821 0.045959 -0.764771 1441831965 -0.527771 -0.366821 0.045959 -0.764771 1441831965 -0.527771 -0.366821 0.045959 -0.764771 1441831965 -0.527771 -0.366821 0.045959 -0.764771 1441831965 -0.499573 -0.342773 0.086304 -0.790955 1441831965 -0.499573 -0.342773 0.086304 -0.790955 1441831965 -0.499573 -0.342773 0.086304 -0.790955 1441831965 -0.499573 -0.342773 0.086304 -0.790955 1441831965 -0.499573 -0.342773 0.086304 -0.790955 1441831965 -0.499573 -0.342773 0.086304 -0.790955 1441831965 -0.473267 -0.360596 0.003357 -0.803772 1441831965 -0.473267 -0.360596 0.003357 -0.803772 1441831965 -0.473267 -0.360596 0.003357 -0.803772 1441831965 -0.473267 -0.360596 0.003357 -0.803772 1441831965 -0.473267 -0.360596 0.003357 -0.803772 1441831965 -0.473267 -0.360596 0.003357 -0.803772 1441831965 -0.491516 -0.370300 -0.096130 -0.782410 1441831965 -0.491516 -0.370300 -0.096130 -0.782410 1441831965 -0.491516 -0.370300 -0.096130 -0.782410 1441831965 -0.491516 -0.370300 -0.096130 -0.782410 1441831965 -0.491516 -0.370300 -0.096130 -0.782410 1441831965 -0.491516 -0.370300 -0.096130 -0.782410 1441831965 -0.491516 -0.370300 -0.096130 -0.782410 1441831965 -0.535217 -0.327759 -0.102905 -0.771790 1441831965 -0.535217 -0.327759 -0.102905 -0.771790 1441831965 -0.535217 -0.327759 -0.102905 -0.771790 1441831965 -0.535217 -0.327759 -0.102905 -0.771790 1441831965 -0.535217 -0.327759 -0.102905 -0.771790 1441831965 -0.535217 -0.327759 -0.102905 -0.771790 1441831965 -0.625183 -0.152161 -0.033325 -0.764832 1441831965 -0.625183 -0.152161 -0.033325 -0.764832 1441831965 -0.625183 -0.152161 -0.033325 -0.764832 1441831965 -0.625183 -0.152161 -0.033325 -0.764832 1441831965 -0.625183 -0.152161 -0.033325 -0.764832 1441831965 -0.625183 -0.152161 -0.033325 -0.764832 1441831965 -0.625183 -0.152161 -0.033325 -0.764832 1441831965 -0.631714 0.027893 0.101746 -0.768066 1441831965 -0.631714 0.027893 0.101746 -0.768066 1441831965 -0.631714 0.027893 0.101746 -0.768066 1441831965 -0.631714 0.027893 0.101746 -0.768066 1441831965 -0.631714 0.027893 0.101746 -0.768066 1441831965 -0.631714 0.027893 0.101746 -0.768066 1441831965 -0.661316 0.076538 0.057434 -0.744019 1441831965 -0.661316 0.076538 0.057434 -0.744019 1441831965 -0.661316 0.076538 0.057434 -0.744019 1441831965 -0.661316 0.076538 0.057434 -0.744019 1441831965 -0.661316 0.076538 0.057434 -0.744019 1441831965 -0.661316 0.076538 0.057434 -0.744019 1441831965 -0.622681 0.083679 0.216858 -0.747192 1441831965 -0.622681 0.083679 0.216858 -0.747192 1441831965 -0.622681 0.083679 0.216858 -0.747192 1441831966 -0.622681 0.083679 0.216858 -0.747192 1441831966 -0.622681 0.083679 0.216858 -0.747192 1441831966 -0.622681 0.083679 0.216858 -0.747192 1441831966 -0.593018 -0.096252 0.141357 -0.786865 1441831966 -0.593018 -0.096252 0.141357 -0.786865 1441831966 -0.593018 -0.096252 0.141357 -0.786865 1441831966 -0.593018 -0.096252 0.141357 -0.786865 1441831966 -0.593018 -0.096252 0.141357 -0.786865 1441831966 -0.593018 -0.096252 0.141357 -0.786865 1441831966 -0.593018 -0.096252 0.141357 -0.786865 1441831966 -0.542297 -0.269775 0.012390 -0.795654 1441831966 -0.542297 -0.269775 0.012390 -0.795654 1441831966 -0.542297 -0.269775 0.012390 -0.795654 1441831966 -0.542297 -0.269775 0.012390 -0.795654 1441831966 -0.542297 -0.269775 0.012390 -0.795654 1441831966 -0.542297 -0.269775 0.012390 -0.795654 1441831966 -0.523254 -0.272095 0.020020 -0.807373 1441831966 -0.523254 -0.272095 0.020020 -0.807373 1441831966 -0.523254 -0.272095 0.020020 -0.807373 1441831966 -0.523254 -0.272095 0.020020 -0.807373 1441831966 -0.523254 -0.272095 0.020020 -0.807373 1441831966 -0.523254 -0.272095 0.020020 -0.807373 1441831966 -0.504272 -0.247192 0.025818 -0.827087 1441831966 -0.504272 -0.247192 0.025818 -0.827087 1441831966 -0.504272 -0.247192 0.025818 -0.827087 1441831966 -0.504272 -0.247192 0.025818 -0.827087 1441831966 -0.504272 -0.247192 0.025818 -0.827087 1441831966 -0.504272 -0.247192 0.025818 -0.827087 1441831966 -0.504272 -0.247192 0.025818 -0.827087 1441831966 -0.497986 -0.269348 -0.067444 -0.821594 1441831966 -0.497986 -0.269348 -0.067444 -0.821594 1441831966 -0.497986 -0.269348 -0.067444 -0.821594 1441831966 -0.497986 -0.269348 -0.067444 -0.821594 1441831966 -0.497986 -0.269348 -0.067444 -0.821594 1441831966 -0.513184 -0.276733 -0.137268 -0.800781 1441831966 -0.513184 -0.276733 -0.137268 -0.800781 1441831966 -0.513184 -0.276733 -0.137268 -0.800781 1441831966 -0.513184 -0.276733 -0.137268 -0.800781 1441831966 -0.513184 -0.276733 -0.137268 -0.800781 1441831966 -0.570007 -0.232300 -0.130005 -0.777405 1441831966 -0.570007 -0.232300 -0.130005 -0.777405 1441831966 -0.570007 -0.232300 -0.130005 -0.777405 1441831966 -0.570007 -0.232300 -0.130005 -0.777405 1441831966 -0.570007 -0.232300 -0.130005 -0.777405 1441831966 -0.570007 -0.232300 -0.130005 -0.777405 1441831966 -0.653015 -0.055481 -0.024170 -0.754944 1441831966 -0.653015 -0.055481 -0.024170 -0.754944 1441831966 -0.653015 -0.055481 -0.024170 -0.754944 1441831966 -0.653015 -0.055481 -0.024170 -0.754944 1441831966 -0.653015 -0.055481 -0.024170 -0.754944 1441831966 -0.653015 -0.055481 -0.024170 -0.754944 1441831966 -0.680115 0.133972 0.103271 -0.713379 1441831966 -0.680115 0.133972 0.103271 -0.713379 1441831966 -0.680115 0.133972 0.103271 -0.713379 1441831966 -0.680115 0.133972 0.103271 -0.713379 1441831966 -0.680115 0.133972 0.103271 -0.713379 1441831966 -0.680115 0.133972 0.103271 -0.713379 1441831966 -0.732544 0.159790 0.046875 -0.660095 1441831966 -0.732544 0.159790 0.046875 -0.660095 1441831966 -0.732544 0.159790 0.046875 -0.660095 1441831966 -0.732544 0.159790 0.046875 -0.660095 1441831966 -0.732544 0.159790 0.046875 -0.660095 1441831966 -0.732544 0.159790 0.046875 -0.660095 1441831966 -0.732544 0.159790 0.046875 -0.660095 1441831966 -0.700623 0.161682 0.181641 -0.670837 1441831966 -0.700623 0.161682 0.181641 -0.670837 1441831966 -0.700623 0.161682 0.181641 -0.670837 1441831966 -0.700623 0.161682 0.181641 -0.670837 1441831966 -0.700623 0.161682 0.181641 -0.670837 1441831966 -0.700623 0.161682 0.181641 -0.670837 1441831966 -0.677307 -0.108093 0.128052 -0.716431 1441831966 -0.677307 -0.108093 0.128052 -0.716431 1441831966 -0.677307 -0.108093 0.128052 -0.716431 1441831966 -0.677307 -0.108093 0.128052 -0.716431 1441831966 -0.677307 -0.108093 0.128052 -0.716431 1441831966 -0.677307 -0.108093 0.128052 -0.716431 1441831966 -0.677307 -0.108093 0.128052 -0.716431 1441831966 -0.614990 -0.293030 0.057007 -0.729919 1441831966 -0.614990 -0.293030 0.057007 -0.729919 1441831966 -0.614990 -0.293030 0.057007 -0.729919 1441831966 -0.614990 -0.293030 0.057007 -0.729919 1441831966 -0.614990 -0.293030 0.057007 -0.729919 1441831966 -0.614990 -0.293030 0.057007 -0.729919 1441831966 -0.576355 -0.310791 0.071777 -0.752441 1441831966 -0.576355 -0.310791 0.071777 -0.752441 1441831966 -0.576355 -0.310791 0.071777 -0.752441 1441831966 -0.576355 -0.310791 0.071777 -0.752441 1441831966 -0.576355 -0.310791 0.071777 -0.752441 1441831966 -0.576355 -0.310791 0.071777 -0.752441 1441831966 -0.562561 -0.288330 0.027832 -0.774414 1441831966 -0.562561 -0.288330 0.027832 -0.774414 1441831966 -0.562561 -0.288330 0.027832 -0.774414 1441831966 -0.562561 -0.288330 0.027832 -0.774414 1441831966 -0.562561 -0.288330 0.027832 -0.774414 1441831966 -0.562561 -0.288330 0.027832 -0.774414 1441831966 -0.562561 -0.288330 0.027832 -0.774414 1441831966 -0.554016 -0.282654 -0.074219 -0.779602 1441831966 -0.554016 -0.282654 -0.074219 -0.779602 1441831966 -0.554016 -0.282654 -0.074219 -0.779602 1441831966 -0.554016 -0.282654 -0.074219 -0.779602 1441831966 -0.554016 -0.282654 -0.074219 -0.779602 1441831966 -0.554016 -0.282654 -0.074219 -0.779602 1441831966 -0.568115 -0.281189 -0.171509 -0.754272 1441831966 -0.568115 -0.281189 -0.171509 -0.754272 1441831966 -0.568115 -0.281189 -0.171509 -0.754272 1441831966 -0.568115 -0.281189 -0.171509 -0.754272 1441831966 -0.568115 -0.281189 -0.171509 -0.754272 1441831966 -0.568115 -0.281189 -0.171509 -0.754272 1441831966 -0.568115 -0.281189 -0.171509 -0.754272 1441831966 -0.596558 -0.250977 -0.191040 -0.738037 1441831966 -0.596558 -0.250977 -0.191040 -0.738037 1441831966 -0.596558 -0.250977 -0.191040 -0.738037 1441831966 -0.596558 -0.250977 -0.191040 -0.738037 1441831967 -0.596558 -0.250977 -0.191040 -0.738037 1441831967 -0.596558 -0.250977 -0.191040 -0.738037 1441831967 -0.655823 -0.135498 -0.102112 -0.735657 1441831967 -0.655823 -0.135498 -0.102112 -0.735657 1441831967 -0.655823 -0.135498 -0.102112 -0.735657 1441831967 -0.655823 -0.135498 -0.102112 -0.735657 1441831967 -0.655823 -0.135498 -0.102112 -0.735657 1441831967 -0.655823 -0.135498 -0.102112 -0.735657 1441831967 -0.685730 -0.016174 0.076721 -0.723633 1441831967 -0.685730 -0.016174 0.076721 -0.723633 1441831967 -0.685730 -0.016174 0.076721 -0.723633 1441831967 -0.685730 -0.016174 0.076721 -0.723633 1441831967 -0.685730 -0.016174 0.076721 -0.723633 1441831967 -0.685730 -0.016174 0.076721 -0.723633 1441831967 -0.685730 -0.016174 0.076721 -0.723633 1441831967 -0.698547 -0.084045 0.040405 -0.709534 1441831967 -0.698547 -0.084045 0.040405 -0.709534 1441831967 -0.698547 -0.084045 0.040405 -0.709534 1441831967 -0.698547 -0.084045 0.040405 -0.709534 1441831967 -0.698547 -0.084045 0.040405 -0.709534 1441831967 -0.698547 -0.084045 0.040405 -0.709534 1441831967 -0.680542 -0.116211 0.120422 -0.713379 1441831967 -0.680542 -0.116211 0.120422 -0.713379 1441831967 -0.680542 -0.116211 0.120422 -0.713379 1441831967 -0.680542 -0.116211 0.120422 -0.713379 1441831967 -0.680542 -0.116211 0.120422 -0.713379 1441831967 -0.680542 -0.116211 0.120422 -0.713379 1441831967 -0.680542 -0.116211 0.120422 -0.713379 1441831967 -0.637878 -0.202637 0.123352 -0.732727 1441831967 -0.637878 -0.202637 0.123352 -0.732727 1441831967 -0.637878 -0.202637 0.123352 -0.732727 1441831967 -0.637878 -0.202637 0.123352 -0.732727 1441831967 -0.637878 -0.202637 0.123352 -0.732727 1441831967 -0.637878 -0.202637 0.123352 -0.732727 1441831967 -0.603333 -0.302734 0.033813 -0.737122 1441831967 -0.603333 -0.302734 0.033813 -0.737122 1441831967 -0.603333 -0.302734 0.033813 -0.737122 1441831967 -0.603333 -0.302734 0.033813 -0.737122 1441831967 -0.603333 -0.302734 0.033813 -0.737122 1441831967 -0.603333 -0.302734 0.033813 -0.737122 1441831967 -0.604736 -0.259888 0.018982 -0.752686 1441831967 -0.604736 -0.259888 0.018982 -0.752686 1441831967 -0.604736 -0.259888 0.018982 -0.752686 1441831967 -0.604736 -0.259888 0.018982 -0.752686 1441831967 -0.604736 -0.259888 0.018982 -0.752686 1441831967 -0.604736 -0.259888 0.018982 -0.752686 1441831967 -0.604736 -0.259888 0.018982 -0.752686 1441831967 -0.596313 -0.197510 -0.002197 -0.778137 1441831967 -0.596313 -0.197510 -0.002197 -0.778137 1441831967 -0.596313 -0.197510 -0.002197 -0.778137 1441831967 
-0.404907 -0.487061 0.499146 -0.591431 1441831970 -0.404907 -0.487061 0.499146 -0.591431 1441831970 -0.404907 -0.487061 0.499146 -0.591431 1441831970 -0.404907 -0.487061 0.499146 -0.591431 1441831970 -0.404907 -0.487061 0.499146 -0.591431 1441831970 -0.410339 -0.475952 0.508606 -0.588623 1441831970 -0.410339 -0.475952 0.508606 -0.588623 1441831970 -0.410339 -0.475952 0.508606 -0.588623 1441831970 -0.410339 -0.475952 0.508606 -0.588623 1441831970 -0.410339 -0.475952 0.508606 -0.588623 1441831970 -0.423828 -0.462769 0.515076 -0.583984 1441831970 -0.423828 -0.462769 0.515076 -0.583984 1441831970 -0.423828 -0.462769 0.515076 -0.583984 1441831970 -0.423828 -0.462769 0.515076 -0.583984 1441831970 -0.423828 -0.462769 0.515076 -0.583984 1441831970 -0.423828 -0.462769 0.515076 -0.583984 1441831970 -0.430115 -0.460449 0.506958 -0.588257 1441831970 -0.430115 -0.460449 0.506958 -0.588257 1441831970 -0.430115 -0.460449 0.506958 -0.588257 1441831970 -0.430115 -0.460449 0.506958 -0.588257 1441831970 -0.430115 -0.460449 0.506958 -0.588257 1441831970 -0.430115 -0.460449 0.506958 -0.588257 1441831970 -0.430115 -0.460449 0.506958 -0.588257 1441831970 -0.426941 -0.467896 0.487732 -0.600891 1441831970 -0.426941 -0.467896 0.487732 -0.600891 1441831970 -0.426941 -0.467896 0.487732 -0.600891 1441831970 -0.426941 -0.467896 0.487732 -0.600891 1441831970 -0.426941 -0.467896 0.487732 -0.600891 1441831970 -0.426941 -0.467896 0.487732 -0.600891 1441831970 -0.417969 -0.478027 0.469421 -0.613586 1441831970 -0.417969 -0.478027 0.469421 -0.613586 1441831970 -0.417969 -0.478027 0.469421 -0.613586 1441831970 -0.417969 -0.478027 0.469421 -0.613586 1441831970 -0.417969 -0.478027 0.469421 -0.613586 1441831970 -0.417969 -0.478027 0.469421 -0.613586 1441831970 -0.419556 -0.487976 0.452148 -0.617615 1441831970 -0.419556 -0.487976 0.452148 -0.617615 1441831970 -0.419556 -0.487976 0.452148 -0.617615 1441831970 -0.419556 -0.487976 0.452148 -0.617615 1441831970 -0.419556 -0.487976 0.452148 -0.617615 1441831970 -0.419556 -0.487976 0.452148 -0.617615 1441831970 -0.420044 -0.499207 0.434143 -0.621216 1441831970 -0.420044 -0.499207 0.434143 -0.621216 1441831970 -0.420044 -0.499207 0.434143 -0.621216 1441831970 -0.420044 -0.499207 0.434143 -0.621216 1441831970 -0.420044 -0.499207 0.434143 -0.621216 1441831970 -0.420044 -0.499207 0.434143 -0.621216 1441831970 -0.420044 -0.499207 0.434143 -0.621216 1441831970 -0.411621 -0.515259 0.418579 -0.624451 1441831970 -0.411621 -0.515259 0.418579 -0.624451 1441831970 -0.411621 -0.515259 0.418579 -0.624451 1441831970 -0.411621 -0.515259 0.418579 -0.624451 1441831970 -0.411621 -0.515259 0.418579 -0.624451 1441831970 -0.411621 -0.515259 0.418579 -0.624451 1441831970 -0.395264 -0.533508 0.407715 -0.626892 1441831970 -0.395264 -0.533508 0.407715 -0.626892 1441831970 -0.395264 -0.533508 0.407715 -0.626892 1441831970 -0.395264 -0.533508 0.407715 -0.626892 1441831970 -0.395264 -0.533508 0.407715 -0.626892 1441831970 -0.395264 -0.533508 0.407715 -0.626892 1441831970 -0.395264 -0.533508 0.407715 -0.626892 1441831970 -0.363159 -0.559021 0.393860 -0.632935 1441831970 -0.363159 -0.559021 0.393860 -0.632935 1441831970 -0.363159 -0.559021 0.393860 -0.632935 1441831970 -0.363159 -0.559021 0.393860 -0.632935 1441831970 -0.363159 -0.559021 0.393860 -0.632935 1441831970 -0.363159 -0.559021 0.393860 -0.632935 1441831970 -0.348267 -0.572693 0.401184 -0.624390 1441831970 -0.348267 -0.572693 0.401184 -0.624390 1441831970 -0.348267 -0.572693 0.401184 -0.624390 1441831970 -0.348267 -0.572693 0.401184 -0.624390 1441831970 -0.348267 -0.572693 0.401184 -0.624390 1441831970 -0.348267 -0.572693 0.401184 -0.624390 1441831970 -0.339783 -0.570435 0.412964 -0.623474 1441831970 -0.339783 -0.570435 0.412964 -0.623474 1441831970 -0.339783 -0.570435 0.412964 -0.623474 1441831970 -0.339783 -0.570435 0.412964 -0.623474 1441831970 -0.339783 -0.570435 0.412964 -0.623474 1441831970 -0.339783 -0.570435 0.412964 -0.623474 1441831970 -0.339783 -0.570435 0.412964 -0.623474 1441831970 -0.338623 -0.564697 0.422913 -0.622620 1441831970 -0.338623 -0.564697 0.422913 -0.622620 1441831970 -0.338623 -0.564697 0.422913 -0.622620 1441831970 -0.338623 -0.564697 0.422913 -0.622620 1441831970 -0.338623 -0.564697 0.422913 -0.622620 1441831970 -0.338623 -0.564697 0.422913 -0.622620 1441831970 -0.334534 -0.553894 0.438293 -0.623901 1441831970 -0.334534 -0.553894 0.438293 -0.623901 1441831970 -0.334534 -0.553894 0.438293 -0.623901 1441831970 -0.334534 -0.553894 0.438293 -0.623901 1441831970 -0.334534 -0.553894 0.438293 -0.623901 1441831970 -0.334534 -0.553894 0.438293 -0.623901 1441831970 -0.327515 -0.548401 0.440002 -0.631226 1441831970 -0.327515 -0.548401 0.440002 -0.631226 1441831970 -0.327515 -0.548401 0.440002 -0.631226 1441831970 -0.327515 -0.548401 0.440002 -0.631226 1441831970 -0.327515 -0.548401 0.440002 -0.631226 1441831970 -0.327515 -0.548401 0.440002 -0.631226 1441831970 -0.327515 -0.548401 0.440002 -0.631226 1441831970 -0.331177 -0.538635 0.442566 -0.635925 1441831970 -0.331177 -0.538635 0.442566 -0.635925 1441831971 -0.331177 -0.538635 0.442566 -0.635925 1441831971 -0.331177 -0.538635 0.442566 -0.635925 1441831971 -0.331177 -0.538635 0.442566 -0.635925 1441831971 -0.331177 -0.538635 0.442566 -0.635925 1441831971 -0.351746 -0.522400 0.447266 -0.635132 1441831971 -0.351746 -0.522400 0.447266 -0.635132 1441831971 -0.351746 -0.522400 0.447266 -0.635132 1441831971 -0.351746 -0.522400 0.447266 -0.635132 1441831971 -0.351746 -0.522400 0.447266 -0.635132 1441831971 -0.351746 -0.522400 0.447266 -0.635132 1441831971 -0.368530 -0.507202 0.446899 -0.638184 1441831971 -0.368530 -0.507202 0.446899 -0.638184 1441831971 -0.368530 -0.507202 0.446899 -0.638184 1441831971 -0.368530 -0.507202 0.446899 -0.638184 1441831971 -0.368530 -0.507202 0.446899 -0.638184 1441831971 -0.385315 -0.496643 0.440796 -0.640808 1441831971 -0.385315 -0.496643 0.440796 -0.640808 1441831971 -0.385315 -0.496643 0.440796 -0.640808 1441831971 -0.385315 -0.496643 0.440796 -0.640808 1441831971 -0.385315 -0.496643 0.440796 -0.640808 1441831971 -0.385315 -0.496643 0.440796 -0.640808 1441831971 -0.385315 -0.496643 0.440796 -0.640808 1441831971 -0.396545 -0.498962 0.423096 -0.644104 1441831971 -0.396545 -0.498962 0.423096 -0.644104 1441831971 -0.396545 -0.498962 0.423096 -0.644104 1441831971 -0.396545 -0.498962 0.423096 -0.644104 1441831971 -0.396545 -0.498962 0.423096 -0.644104 1441831971 -0.396545 -0.498962 0.423096 -0.644104 1441831971 -0.377075 -0.519958 0.401062 -0.653198 1441831971 -0.377075 -0.519958 0.401062 -0.653198 1441831971 -0.377075 -0.519958 0.401062 -0.653198 1441831971 -0.377075 -0.519958 0.401062 -0.653198 1441831971 -0.377075 -0.519958 0.401062 -0.653198 1441831971 -0.377075 -0.519958 0.401062 -0.653198 1441831971 -0.355286 -0.550110 0.373413 -0.657104 1441831971 -0.355286 -0.550110 0.373413 -0.657104 1441831971 -0.355286 -0.550110 0.373413 -0.657104 1441831971 -0.355286 -0.550110 0.373413 -0.657104 1441831971 -0.355286 -0.550110 0.373413 -0.657104 1441831971 -0.355286 -0.550110 0.373413 -0.657104 1441831971 -0.357361 -0.550415 0.380798 -0.651428 1441831971 -0.357361 -0.550415 0.380798 -0.651428 1441831971 -0.357361 -0.550415 0.380798 -0.651428 1441831971 -0.357361 -0.550415 0.380798 -0.651428 1441831971 -0.357361 -0.550415 0.380798 -0.651428 1441831971 -0.357361 -0.550415 0.380798 -0.651428 1441831971 -0.356506 -0.548096 0.387817 -0.649719 1441831971 -0.356506 -0.548096 0.387817 -0.649719 1441831971 -0.356506 -0.548096 0.387817 -0.649719 1441831971 -0.356506 -0.548096 0.387817 -0.649719 1441831971 -0.356506 -0.548096 0.387817 -0.649719 1441831971 -0.356506 -0.548096 0.387817 -0.649719 1441831971 -0.357178 -0.550110 0.387634 -0.647827 1441831971 -0.357178 -0.550110 0.387634 -0.647827 1441831971 -0.357178 -0.550110 0.387634 -0.647827 1441831971 -0.357178 -0.550110 0.387634 -0.647827 1441831971 -0.357178 -0.550110 0.387634 -0.647827 1441831971 -0.357178 -0.550110 0.387634 -0.647827 1441831971 -0.354248 -0.553223 0.389709 -0.645508 1441831971 -0.354248 -0.553223 0.389709 -0.645508 1441831971 -0.354248 -0.553223 0.389709 -0.645508 1441831971 -0.354248 -0.553223 0.389709 -0.645508 1441831971 -0.354248 -0.553223 0.389709 -0.645508 1441831971 -0.354248 -0.553223 0.389709 -0.645508 1441831971 -0.354248 -0.553223 0.389709 -0.645508 1441831971 -0.342346 -0.561768 0.391846 -0.643250 1441831971 -0.342346 -0.561768 0.391846 -0.643250 1441831971 -0.342346 -0.561768 0.391846 -0.643250 1441831971 -0.342346 -0.561768 0.391846 -0.643250 1441831971 -0.342346 -0.561768 0.391846 -0.643250 1441831971 -0.342346 -0.561768 0.391846 -0.643250 1441831971 -0.333252 -0.565613 0.400391 -0.639343 1441831971 -0.333252 -0.565613 0.400391 -0.639343 1441831971 -0.333252 -0.565613 0.400391 -0.639343 1441831971 -0.333252 -0.565613 0.400391 -0.639343 1441831971 -0.333252 -0.565613 0.400391 -0.639343 1441831971 -0.333252 -0.565613 0.400391 -0.639343 1441831971 -0.335632 -0.559509 0.418396 -0.631897 1441831971 -0.335632 -0.559509 0.418396 -0.631897 1441831971 -0.335632 -0.559509 0.418396 -0.631897 1441831971 -0.335632 -0.559509 0.418396 -0.631897 1441831971 -0.335632 -0.559509 0.418396 -0.631897 1441831971 -0.335632 -0.559509 0.418396 -0.631897 1441831971 -0.335632 -0.559509 0.418396 -0.631897 1441831971 -0.331604 -0.554565 0.428406 -0.631653 1441831971 -0.331604 -0.554565 0.428406 -0.631653 1441831971 -0.331604 -0.554565 0.428406 -0.631653 1441831971 -0.331604 -0.554565 0.428406 -0.631653 1441831971 -0.331604 -0.554565 0.428406 -0.631653 1441831971 -0.331604 -0.554565 0.428406 -0.631653 1441831971 -0.333374 -0.551453 0.430359 -0.632141 1441831971 -0.333374 -0.551453 0.430359 -0.632141 1441831971 -0.333374 -0.551453 0.430359 -0.632141 1441831971 -0.333374 -0.551453 0.430359 -0.632141 1441831971 -0.333374 -0.551453 0.430359 -0.632141 1441831971 -0.333374 -0.551453 0.430359 -0.632141 1441831971 -0.333374 -0.551453 0.430359 -0.632141 1441831971 -0.338501 -0.553223 0.417969 -0.636230 1441831971 -0.338501 -0.553223 0.417969 -0.636230 1441831971 -0.338501 -0.553223 0.417969 -0.636230 1441831971 -0.338501 -0.553223 0.417969 -0.636230 1441831971 -0.338501 -0.553223 0.417969 -0.636230 1441831971 -0.338501 -0.553223 0.417969 -0.636230 1441831971 -0.314392 -0.570435 0.392883 -0.649231 1441831971 -0.314392 -0.570435 0.392883 -0.649231 1441831971 -0.314392 -0.570435 0.392883 -0.649231 1441831971 -0.314392 -0.570435 0.392883 -0.649231 1441831971 -0.314392 -0.570435 0.392883 -0.649231 1441831971 -0.314392 -0.570435 0.392883 -0.649231 1441831971 -0.304688 -0.579285 0.380554 -0.653381 1441831971 -0.304688 -0.579285 0.380554 -0.653381 1441831971 -0.304688 -0.579285 0.380554 -0.653381 1441831971 -0.304688 -0.579285 0.380554 -0.653381 1441831972 -0.304688 -0.579285 0.380554 -0.653381 1441831972 -0.304688 -0.579285 0.380554 -0.653381 1441831972 -0.304688 -0.579285 0.380554 -0.653381 1441831972 -0.320496 -0.568542 0.394836 -0.646729 1441831972 -0.320496 -0.568542 0.394836 -0.646729 1441831972 -0.320496 -0.568542 0.394836 -0.646729 1441831972 -0.320496 -0.568542 0.394836 -0.646729 1441831972 -0.320496 -0.568542 0.394836 -0.646729 1441831972 -0.320496 -0.568542 0.394836 -0.646729 1441831972 -0.319275 -0.567627 0.385681 -0.653564 1441831972 -0.319275 -0.567627 0.385681 -0.653564 1441831972 -0.319275 -0.567627 0.385681 -0.653564 1441831972 -0.319275 -0.567627 0.385681 -0.653564 1441831972 -0.319275 -0.567627 0.385681 -0.653564 1441831972 -0.319275 -0.567627 0.385681 -0.653564 1441831972 -0.324036 -0.565918 0.378662 -0.656799 1441831972 -0.324036 -0.565918 0.378662 -0.656799 1441831972 -0.324036 -0.565918 0.378662 -0.656799 1441831972 -0.324036 -0.565918 0.378662 -0.656799 1441831972 -0.324036 -0.565918 0.378662 -0.656799 1441831972 -0.324036 -0.565918 0.378662 -0.656799 1441831972 -0.324036 -0.565918 0.378662 -0.656799 1441831972 -0.333923 -0.560608 0.381592 -0.654724 1441831972 -0.333923 -0.560608 0.381592 -0.654724 1441831972 -0.333923 -0.560608 0.381592 -0.654724 1441831972 -0.333923 -0.560608 0.381592 -0.654724 1441831972 -0.333923 -0.560608 0.381592 -0.654724 1441831972 -0.333923 -0.560608 0.381592 -0.654724 1441831972 -0.337952 -0.561035 0.382751 -0.651611 1441831972 -0.337952 -0.561035 0.382751 -0.651611 1441831972 -0.337952 -0.561035 0.382751 -0.651611 1441831972 -0.337952 -0.561035 0.382751 -0.651611 1441831972 -0.337952 -0.561035 0.382751 -0.651611 1441831972 -0.337952 -0.561035 0.382751 -0.651611 1441831972 -0.337952 -0.561035 0.382751 -0.651611 1441831972 -0.348694 -0.557251 0.396973 -0.640564 1441831972 -0.348694 -0.557251 0.396973 -0.640564 1441831972 -0.348694 -0.557251 0.396973 -0.640564 1441831972 -0.348694 -0.557251 0.396973 -0.640564 1441831972 -0.348694 -0.557251 0.396973 -0.640564 1441831972 -0.348694 -0.557251 0.396973 -0.640564 1441831972 -0.348694 -0.557251 0.396973 -0.640564 1441831972 -0.362915 -0.544250 0.424438 -0.626099 1441831972 -0.362915 -0.544250 0.424438 -0.626099 1441831972 -0.362915 -0.544250 0.424438 -0.626099 1441831972 -0.362915 -0.544250 0.424438 -0.626099 1441831972 -0.362915 -0.544250 0.424438 -0.626099 1441831972 -0.362915 -0.544250 0.424438 -0.626099 1441831972 -0.364075 -0.539124 0.432678 -0.624268 1441831972 -0.364075 -0.539124 0.432678 -0.624268 1441831972 -0.364075 -0.539124 0.432678 -0.624268 1441831972 -0.364075 -0.539124 0.432678 -0.624268 1441831972 -0.364075 -0.539124 0.432678 -0.624268 1441831972 -0.364075 -0.539124 0.432678 -0.624268 1441831972 -0.365601 -0.542786 0.427612 -0.623657 1441831972 -0.365601 -0.542786 0.427612 -0.623657 1441831972 -0.365601 -0.542786 0.427612 -0.623657 1441831972 -0.365601 -0.542786 0.427612 -0.623657 1441831972 -0.365601 -0.542786 0.427612 -0.623657 1441831972 -0.365601 -0.542786 0.427612 -0.623657 1441831972 -0.371155 -0.547058 0.422363 -0.620178 1441831972 -0.371155 -0.547058 0.422363 -0.620178 1441831972 -0.371155 -0.547058 0.422363 -0.620178 1441831972 -0.371155 -0.547058 0.422363 -0.620178 1441831972 -0.371155 -0.547058 0.422363 -0.620178 1441831972 -0.371155 -0.547058 0.422363 -0.620178 1441831972 -0.348877 -0.565735 0.407471 -0.626282 1441831972 -0.348877 -0.565735 0.407471 -0.626282 1441831972 -0.348877 -0.565735 0.407471 -0.626282 1441831972 -0.348877 -0.565735 0.407471 -0.626282 1441831972 -0.348877 -0.565735 0.407471 -0.626282 1441831972 -0.348877 -0.565735 0.407471 -0.626282 1441831972 -0.348877 -0.565735 0.407471 -0.626282 1441831972 -0.339722 -0.572144 0.407776 -0.625305 1441831972 -0.339722 -0.572144 0.407776 -0.625305 1441831972 -0.339722 -0.572144 0.407776 -0.625305 1441831972 -0.339722 -0.572144 0.407776 -0.625305 1441831972 -0.339722 -0.572144 0.407776 -0.625305 1441831972 -0.339722 -0.572144 0.407776 -0.625305 1441831972 -0.340576 -0.569153 0.415100 -0.622742 1441831972 -0.340576 -0.569153 0.415100 -0.622742 1441831972 -0.340576 -0.569153 0.415100 -0.622742 1441831972 -0.340576 -0.569153 0.415100 -0.622742 1441831972 -0.340576 -0.569153 0.415100 -0.622742 1441831972 -0.340576 -0.569153 0.415100 -0.622742 1441831972 -0.340576 -0.569153 0.415100 -0.622742 1441831972 -0.333740 -0.570984 0.408569 -0.629089 1441831972 -0.333740 -0.570984 0.408569 -0.629089 1441831972 -0.333740 -0.570984 0.408569 -0.629089 1441831972 -0.333740 -0.570984 0.408569 -0.629089 1441831972 -0.333740 -0.570984 0.408569 -0.629089 1441831972 -0.333740 -0.570984 0.408569 -0.629089 1441831972 -0.334290 -0.569336 0.408020 -0.630615 1441831972 -0.334290 -0.569336 0.408020 -0.630615 1441831972 -0.334290 -0.569336 0.408020 -0.630615 1441831972 -0.334290 -0.569336 0.408020 -0.630615 1441831972 -0.334290 -0.569336 0.408020 -0.630615 1441831972 -0.334290 -0.569336 0.408020 -0.630615 1441831972 -0.330566 -0.568420 0.407227 -0.633911 1441831972 -0.330566 -0.568420 0.407227 -0.633911 1441831972 -0.330566 -0.568420 0.407227 -0.633911 1441831972 -0.330566 -0.568420 0.407227 -0.633911 1441831972 -0.330566 -0.568420 0.407227 -0.633911 1441831972 -0.330566 -0.568420 0.407227 -0.633911 1441831972 -0.324280 -0.571716 0.403870 -0.636353 1441831972 -0.324280 -0.571716 0.403870 -0.636353 1441831972 -0.324280 -0.571716 0.403870 -0.636353 1441831972 -0.324280 -0.571716 0.403870 -0.636353 1441831972 -0.324280 -0.571716 0.403870 -0.636353 1441831972 -0.324280 -0.571716 0.403870 -0.636353 1441831972 -0.324280 -0.571716 0.403870 -0.636353 1441831972 -0.319519 -0.570984 0.405945 -0.638123 1441831972 -0.319519 -0.570984 0.405945 -0.638123 1441831972 -0.319519 -0.570984 0.405945 -0.638123 1441831972 -0.319519 -0.570984 0.405945 -0.638123 1441831973 -0.319519 -0.570984 0.405945 -0.638123 1441831973 -0.319519 -0.570984 0.405945 -0.638123 1441831973 -0.321655 -0.568420 0.409912 -0.636719 1441831973 -0.321655 -0.568420 0.409912 -0.636719 1441831973 -0.321655 -0.568420 0.409912 -0.636719 1441831973 -0.321655 -0.568420 0.409912 -0.636719 1441831973 -0.321655 -0.568420 0.409912 -0.636719 1441831973 -0.321655 -0.568420 0.409912 -0.636719 1441831973 -0.321655 -0.568420 0.409912 -0.636719 1441831973 -0.330200 -0.561218 0.420410 -0.631958 1441831973 -0.330200 -0.561218 0.420410 -0.631958 1441831973 -0.330200 -0.561218 0.420410 -0.631958 1441831973 -0.330200 -0.561218 0.420410 -0.631958 1441831973 -0.330200 -0.561218 0.420410 -0.631958 1441831973 -0.330200 -0.561218 0.420410 -0.631958 1441831973 -0.343994 -0.559753 0.415344 -0.629211 1441831973 -0.343994 -0.559753 0.415344 -0.629211 1441831973 -0.343994 -0.559753 0.415344 -0.629211 1441831973 -0.343994 -0.559753 0.415344 -0.629211 1441831973 -0.343994 -0.559753 0.415344 -0.629211 1441831973 -0.343994 -0.559753 0.415344 -0.629211 1441831973 -0.318298 -0.581421 0.389709 -0.639404 1441831973 -0.318298 -0.581421 0.389709 -0.639404 1441831973 -0.318298 -0.581421 0.389709 -0.639404 1441831973 -0.318298 -0.581421 0.389709 -0.639404 1441831973 -0.318298 -0.581421 0.389709 -0.639404 1441831973 -0.318298 -0.581421 0.389709 -0.639404 1441831973 -0.302612 -0.593323 0.378784 -0.642639 1441831973 -0.302612 -0.593323 0.378784 -0.642639 1441831973 -0.302612 -0.593323 0.378784 -0.642639 1441831973 -0.302612 -0.593323 0.378784 -0.642639 1441831973 -0.302612 -0.593323 0.378784 -0.642639 1441831973 -0.302612 -0.593323 0.378784 -0.642639 1441831973 -0.322327 -0.584534 0.396606 -0.630249 1441831973 -0.322327 -0.584534 0.396606 -0.630249 1441831973 -0.322327 -0.584534 0.396606 -0.630249 1441831973 -0.322327 -0.584534 0.396606 -0.630249 1441831973 -0.322327 -0.584534 0.396606 -0.630249 1441831973 -0.322327 -0.584534 0.396606 -0.630249 1441831973 -0.322327 -0.584534 0.396606 -0.630249 1441831973 -0.312744 -0.589172 0.381470 -0.640015 1441831973 -0.312744 -0.589172 0.381470 -0.640015 1441831973 -0.312744 -0.589172 0.381470 -0.640015 1441831973 -0.312744 -0.589172 0.381470 -0.640015 1441831973 -0.312744 -0.589172 0.381470 -0.640015 1441831973 -0.312744 -0.589172 0.381470 -0.640015 1441831973 -0.311035 -0.593872 0.366821 -0.645081 1441831973 -0.311035 -0.593872 0.366821 -0.645081 1441831973 -0.311035 -0.593872 0.366821 -0.645081 1441831973 -0.311035 -0.593872 0.366821 -0.645081 1441831973 -0.311035 -0.593872 0.366821 -0.645081 1441831973 -0.311035 -0.593872 0.366821 -0.645081 1441831973 -0.314087 -0.592773 0.367859 -0.643982 1441831973 -0.314087 -0.592773 0.367859 -0.643982 1441831973 -0.314087 -0.592773 0.367859 -0.643982 1441831973 -0.314087 -0.592773 0.367859 -0.643982 1441831973 -0.314087 -0.592773 0.367859 -0.643982 1441831973 -0.314087 -0.592773 0.367859 -0.643982 1441831973 -0.308899 -0.595764 0.369507 -0.642822 1441831973 -0.308899 -0.595764 0.369507 -0.642822 1441831973 -0.308899 -0.595764 0.369507 -0.642822 1441831973 -0.308899 -0.595764 0.369507 -0.642822 1441831973 -0.308899 -0.595764 0.369507 -0.642822 1441831973 -0.308899 -0.595764 0.369507 -0.642822 1441831973 -0.315002 -0.589417 0.383057 -0.637756 1441831973 -0.315002 -0.589417 0.383057 -0.637756 1441831973 -0.315002 -0.589417 0.383057 -0.637756 1441831973 -0.315002 -0.589417 0.383057 -0.637756 1441831973 -0.315002 -0.589417 0.383057 -0.637756 1441831973 -0.315002 -0.589417 0.383057 -0.637756 1441831973 -0.315125 -0.581970 0.394592 -0.637512 1441831973 -0.315125 -0.581970 0.394592 -0.637512 1441831973 -0.315125 -0.581970 0.394592 -0.637512 1441831973 -0.315125 -0.581970 0.394592 -0.637512 1441831973 -0.315125 -0.581970 0.394592 -0.637512 1441831973 -0.315125 -0.581970 0.394592 -0.637512 1441831973 -0.315125 -0.581970 0.394592 -0.637512 1441831973 -0.316956 -0.574524 0.402954 -0.638062 1441831973 -0.316956 -0.574524 0.402954 -0.638062 1441831973 -0.316956 -0.574524 0.402954 -0.638062 1441831973 -0.316956 -0.574524 0.402954 -0.638062 1441831973 -0.316956 -0.574524 0.402954 -0.638062 1441831973 -0.316956 -0.574524 0.402954 -0.638062 1441831973 -0.333984 -0.561707 0.409485 -0.636597 1441831973 -0.333984 -0.561707 0.409485 -0.636597 1441831973 -0.333984 -0.561707 0.409485 -0.636597 1441831973 -0.333984 -0.561707 0.409485 -0.636597 1441831973 -0.333984 -0.561707 0.409485 -0.636597 1441831973 -0.333984 -0.561707 0.409485 -0.636597 1441831973 -0.345825 -0.558777 0.407104 -0.634460 1441831973 -0.345825 -0.558777 0.407104 -0.634460 1441831973 -0.345825 -0.558777 0.407104 -0.634460 1441831973 -0.345825 -0.558777 0.407104 -0.634460 1441831973 -0.345825 -0.558777 0.407104 -0.634460 1441831973 -0.345825 -0.558777 0.407104 -0.634460 1441831973 -0.345154 -0.562622 0.409668 -0.629700 1441831973 -0.345154 -0.562622 0.409668 -0.629700 1441831973 -0.345154 -0.562622 0.409668 -0.629700 1441831973 -0.345154 -0.562622 0.409668 -0.629700 1441831973 -0.345154 -0.562622 0.409668 -0.629700 1441831973 -0.345154 -0.562622 0.409668 -0.629700 1441831973 -0.347412 -0.562378 0.414246 -0.625671 1441831973 -0.347412 -0.562378 0.414246 -0.625671 1441831973 -0.347412 -0.562378 0.414246 -0.625671 1441831973 -0.347412 -0.562378 0.414246 -0.625671 1441831973 -0.347412 -0.562378 0.414246 -0.625671 1441831973 -0.347412 -0.562378 0.414246 -0.625671 1441831973 -0.338318 -0.568298 0.405151 -0.631287 1441831973 -0.338318 -0.568298 0.405151 -0.631287 1441831973 -0.338318 -0.568298 0.405151 -0.631287 1441831973 -0.338318 -0.568298 0.405151 -0.631287 1441831973 -0.338318 -0.568298 0.405151 -0.631287 1441831974 -0.338318 -0.568298 0.405151 -0.631287 1441831974 -0.338318 -0.568298 0.405151 -0.631287 1441831974 -0.333191 -0.570984 0.400757 -0.634399 1441831974 -0.333191 -0.570984 0.400757 -0.634399 1441831974 -0.333191 -0.570984 0.400757 -0.634399 1441831974 -0.333191 -0.570984 0.400757 -0.634399 1441831974 -0.333191 -0.570984 0.400757 -0.634399 1441831974 -0.333191 -0.570984 0.400757 -0.634399 1441831974 -0.332703 -0.570557 0.400452 -0.635193 1441831974 -0.332703 -0.570557 0.400452 -0.635193 1441831974 -0.332703 -0.570557 0.400452 -0.635193 1441831974 -0.332703 -0.570557 0.400452 -0.635193 1441831974 -0.332703 -0.570557 0.400452 -0.635193 1441831974 -0.332703 -0.570557 0.400452 -0.635193 1441831974 -0.330017 -0.573608 0.399353 -0.634521 1441831974 -0.330017 -0.573608 0.399353 -0.634521 1441831974 -0.330017 -0.573608 0.399353 -0.634521 1441831974 -0.330017 -0.573608 0.399353 -0.634521 1441831974 -0.330017 -0.573608 0.399353 -0.634521 1441831974 -0.330017 -0.573608 0.399353 -0.634521 1441831974 -0.330017 -0.573608 0.399353 -0.634521 1441831974 -0.330933 -0.574341 0.402466 -0.631470 1441831974 -0.330933 -0.574341 0.402466 -0.631470 1441831974 -0.330933 -0.574341 0.402466 -0.631470 1441831974 -0.330933 -0.574341 0.402466 -0.631470 1441831974 -0.330933 -0.574341 0.402466 -0.631470 1441831974 -0.330933 -0.574341 0.402466 -0.631470 1441831974 -0.333130 -0.573914 0.413208 -0.623657 1441831974 -0.333130 -0.573914 0.413208 -0.623657 1441831974 -0.333130 -0.573914 0.413208 -0.623657 1441831974 -0.333130 -0.573914 0.413208 -0.623657 1441831974 -0.333130 -0.573914 0.413208 -0.623657 1441831974 -0.333130 -0.573914 0.413208 -0.623657 1441831974 -0.333130 -0.573914 0.413208 -0.623657 1441831974 -0.333984 -0.570618 0.429565 -0.615112 1441831974 -0.333984 -0.570618 0.429565 -0.615112 1441831974 -0.333984 -0.570618 0.429565 -0.615112 1441831974 -0.333984 -0.570618 0.429565 -0.615112 1441831974 -0.333984 -0.570618 0.429565 -0.615112 1441831974 -0.333191 -0.569092 0.440125 -0.609497 1441831974 -0.333191 -0.569092 0.440125 -0.609497 1441831974 -0.333191 -0.569092 0.440125 -0.609497 1441831974 -0.333191 -0.569092 0.440125 -0.609497 1441831974 -0.333191 -0.569092 0.440125 -0.609497 1441831974 -0.333191 -0.569092 0.440125 -0.609497 1441831974 -0.333191 -0.569092 0.440125 -0.609497 1441831974 -0.335083 -0.574646 0.431946 -0.609070 1441831974 -0.335083 -0.574646 0.431946 -0.609070 1441831974 -0.335083 -0.574646 0.431946 -0.609070 1441831974 -0.335083 -0.574646 0.431946 -0.609070 1441831974 -0.335083 -0.574646 0.431946 -0.609070 1441831974 -0.335083 -0.574646 0.431946 -0.609070 1441831974 -0.318481 -0.586121 0.422363 -0.613770 1441831974 -0.318481 -0.586121 0.422363 -0.613770 1441831974 -0.318481 -0.586121 0.422363 -0.613770 1441831974 -0.318481 -0.586121 0.422363 -0.613770 1441831974 -0.318481 -0.586121 0.422363 -0.613770 1441831974 -0.318481 -0.586121 0.422363 -0.613770 1441831974 -0.301392 -0.592529 0.420166 -0.617737 1441831974 -0.301392 -0.592529 0.420166 -0.617737 1441831974 -0.301392 -0.592529 0.420166 -0.617737 1441831974 -0.301392 -0.592529 0.420166 -0.617737 1441831974 -0.301392 -0.592529 0.420166 -0.617737 1441831974 -0.301392 -0.592529 0.420166 -0.617737 1441831974 -0.313293 -0.584595 0.429077 -0.613220 1441831974 -0.313293 -0.584595 0.429077 -0.613220 1441831974 -0.313293 -0.584595 0.429077 -0.613220 1441831974 -0.313293 -0.584595 0.429077 -0.613220 1441831974 -0.313293 -0.584595 0.429077 -0.613220 1441831974 -0.313293 -0.584595 0.429077 -0.613220 1441831974 -0.313293 -0.584595 0.429077 -0.613220 1441831974 -0.311218 -0.578796 0.424194 -0.623108 1441831974 -0.311218 -0.578796 0.424194 -0.623108 1441831974 -0.311218 -0.578796 0.424194 -0.623108 1441831974 -0.311218 -0.578796 0.424194 -0.623108 1441831974 -0.311218 -0.578796 0.424194 -0.623108 1441831974 -0.311218 -0.578796 0.424194 -0.623108 1441831974 -0.311096 -0.576172 0.412720 -0.633179 1441831974 -0.311096 -0.576172 0.412720 -0.633179 1441831974 -0.311096 -0.576172 0.412720 -0.633179 1441831974 -0.311096 -0.576172 0.412720 -0.633179 1441831974 -0.311096 -0.576172 0.412720 -0.633179 1441831974 -0.311096 -0.576172 0.412720 -0.633179 1441831974 -0.311096 -0.576172 0.412720 -0.633179 1441831974 -0.314026 -0.572388 0.407227 -0.638733 1441831974 -0.314026 -0.572388 0.407227 -0.638733 1441831974 -0.314026 -0.572388 0.407227 -0.638733 1441831974 -0.314026 -0.572388 0.407227 -0.638733 1441831974 -0.314026 -0.572388 0.407227 -0.638733 1441831974 -0.314026 -0.572388 0.407227 -0.638733 1441831974 -0.311340 -0.572693 0.399719 -0.644470 1441831974 -0.311340 -0.572693 0.399719 -0.644470 1441831974 -0.311340 -0.572693 0.399719 -0.644470 1441831974 -0.311340 -0.572693 0.399719 -0.644470 1441831974 -0.311340 -0.572693 0.399719 -0.644470 1441831974 -0.311340 -0.572693 0.399719 -0.644470 1441831974 -0.311340 -0.572693 0.399719 -0.644470 1441831974 -0.317749 -0.568542 0.400879 -0.644348 1441831974 -0.317749 -0.568542 0.400879 -0.644348 1441831974 -0.317749 -0.568542 0.400879 -0.644348 1441831974 -0.317749 -0.568542 0.400879 -0.644348 1441831974 -0.317749 -0.568542 0.400879 -0.644348 1441831974 -0.317749 -0.568542 0.400879 -0.644348 1441831974 -0.331787 -0.556458 0.416260 -0.638000 1441831974 -0.331787 -0.556458 0.416260 -0.638000 1441831974 -0.331787 -0.556458 0.416260 -0.638000 1441831974 -0.331787 -0.556458 0.416260 -0.638000 1441831974 -0.331787 -0.556458 0.416260 -0.638000 1441831974 -0.342285 -0.545959 0.429077 -0.633057 1441831974 -0.342285 -0.545959 0.429077 -0.633057 1441831974 -0.342285 -0.545959 0.429077 -0.633057 1441831974 -0.342285 -0.545959 0.429077 -0.633057 1441831974 -0.342285 -0.545959 0.429077 -0.633057 1441831974 -0.342285 -0.545959 0.429077 -0.633057 1441831975 -0.353210 -0.539001 0.435364 -0.628662 1441831975 -0.353210 -0.539001 0.435364 -0.628662 1441831975 -0.353210 -0.539001 0.435364 -0.628662 1441831975 -0.353210 -0.539001 0.435364 -0.628662 1441831975 -0.353210 -0.539001 0.435364 -0.628662 1441831975 -0.353210 -0.539001 0.435364 -0.628662 1441831975 -0.359375 -0.535522 0.434448 -0.628784 1441831975 -0.359375 -0.535522 0.434448 -0.628784 1441831975 -0.359375 -0.535522 0.434448 -0.628784 1441831975 -0.359375 -0.535522 0.434448 -0.628784 1441831975 -0.359375 -0.535522 0.434448 -0.628784 1441831975 -0.359375 -0.535522 0.434448 -0.628784 1441831975 -0.359375 -0.535522 0.434448 -0.628784 1441831975 -0.356079 -0.539429 0.428467 -0.631409 1441831975 -0.356079 -0.539429 0.428467 -0.631409 1441831975 -0.356079 -0.539429 0.428467 -0.631409 1441831975 -0.356079 -0.539429 0.428467 -0.631409 1441831975 -0.356079 -0.539429 0.428467 -0.631409 1441831975 -0.356079 -0.539429 0.428467 -0.631409 1441831975 -0.349854 -0.545654 0.422424 -0.633606 1441831975 -0.349854 -0.545654 0.422424 -0.633606 1441831975 -0.349854 -0.545654 0.422424 -0.633606 1441831975 -0.349854 -0.545654 0.422424 -0.633606 1441831975 -0.349854 -0.545654 0.422424 -0.633606 1441831975 -0.349854 -0.545654 0.422424 -0.633606 1441831975 -0.354309 -0.541199 0.430603 -0.629456 1441831975 -0.354309 -0.541199 0.430603 -0.629456 1441831975 -0.354309 -0.541199 0.430603 -0.629456 1441831975 -0.354309 -0.541199 0.430603 -0.629456 1441831975 -0.354309 -0.541199 0.430603 -0.629456 1441831975 -0.354309 -0.541199 0.430603 -0.629456 1441831975 -0.354309 -0.541199 0.430603 -0.629456 1441831975 -0.349792 -0.540771 0.433167 -0.630554 1441831975 -0.349792 -0.540771 0.433167 -0.630554 1441831975 -0.349792 -0.540771 0.433167 -0.630554 1441831975 -0.349792 -0.540771 0.433167 -0.630554 1441831975 
-0.294678 -0.486267 0.456299 -0.684509 1441831978 -0.294678 -0.486267 0.456299 -0.684509 1441831978 -0.294678 -0.486267 0.456299 -0.684509 1441831978 -0.294678 -0.486267 0.456299 -0.684509 1441831978 -0.316040 -0.463196 0.288879 -0.776001 1441831978 -0.316040 -0.463196 0.288879 -0.776001 1441831978 -0.316040 -0.463196 0.288879 -0.776001 1441831978 -0.316040 -0.463196 0.288879 -0.776001 1441831978 -0.316040 -0.463196 0.288879 -0.776001 1441831978 -0.316040 -0.463196 0.288879 -0.776001 1441831978 -0.316040 -0.463196 0.288879 -0.776001 1441831978 -0.391724 -0.373230 0.139709 -0.829346 1441831978 -0.391724 -0.373230 0.139709 -0.829346 1441831978 -0.391724 -0.373230 0.139709 -0.829346 1441831978 -0.391724 -0.373230 0.139709 -0.829346 1441831978 -0.391724 -0.373230 0.139709 -0.829346 1441831978 -0.391724 -0.373230 0.139709 -0.829346 1441831978 -0.411499 -0.316467 -0.034912 -0.854065 1441831978 -0.411499 -0.316467 -0.034912 -0.854065 1441831978 -0.411499 -0.316467 -0.034912 -0.854065 1441831978 -0.411499 -0.316467 -0.034912 -0.854065 1441831978 -0.411499 -0.316467 -0.034912 -0.854065 1441831978 -0.411499 -0.316467 -0.034912 -0.854065 1441831978 -0.411499 -0.316467 -0.034912 -0.854065 1441831978 -0.434387 -0.295227 -0.199524 -0.827332 1441831978 -0.434387 -0.295227 -0.199524 -0.827332 1441831978 -0.434387 -0.295227 -0.199524 -0.827332 1441831978 -0.434387 -0.295227 -0.199524 -0.827332 1441831978 -0.434387 -0.295227 -0.199524 -0.827332 1441831978 -0.434387 -0.295227 -0.199524 -0.827332 1441831978 -0.454773 -0.255371 -0.257874 -0.813354 1441831978 -0.454773 -0.255371 -0.257874 -0.813354 1441831978 -0.454773 -0.255371 -0.257874 -0.813354 1441831978 -0.454773 -0.255371 -0.257874 -0.813354 1441831979 -0.454773 -0.255371 -0.257874 -0.813354 1441831979 -0.454773 -0.255371 -0.257874 -0.813354 1441831979 -0.496765 -0.204163 -0.241516 -0.808289 1441831979 -0.496765 -0.204163 -0.241516 -0.808289 1441831979 -0.496765 -0.204163 -0.241516 -0.808289 1441831979 -0.496765 -0.204163 -0.241516 -0.808289 1441831979 -0.496765 -0.204163 -0.241516 -0.808289 1441831979 -0.496765 -0.204163 -0.241516 -0.808289 1441831979 -0.577087 -0.056885 -0.134827 -0.803528 1441831979 -0.577087 -0.056885 -0.134827 -0.803528 1441831979 -0.577087 -0.056885 -0.134827 -0.803528 1441831979 -0.577087 -0.056885 -0.134827 -0.803528 1441831979 -0.577087 -0.056885 -0.134827 -0.803528 1441831979 -0.577087 -0.056885 -0.134827 -0.803528 1441831979 -0.577087 -0.056885 -0.134827 -0.803528 1441831979 -0.582336 0.144714 0.027344 -0.799500 1441831979 -0.582336 0.144714 0.027344 -0.799500 1441831979 -0.582336 0.144714 0.027344 -0.799500 1441831979 -0.582336 0.144714 0.027344 -0.799500 1441831979 -0.582336 0.144714 0.027344 -0.799500 1441831979 -0.582336 0.144714 0.027344 -0.799500 1441831979 -0.623474 0.188843 -0.016785 -0.758545 1441831979 -0.623474 0.188843 -0.016785 -0.758545 1441831979 -0.623474 0.188843 -0.016785 -0.758545 1441831979 -0.623474 0.188843 -0.016785 -0.758545 1441831979 -0.623474 0.188843 -0.016785 -0.758545 1441831979 -0.623474 0.188843 -0.016785 -0.758545 1441831979 -0.623474 0.188843 -0.016785 -0.758545 1441831979 -0.580383 0.236694 0.139160 -0.766724 1441831979 -0.580383 0.236694 0.139160 -0.766724 1441831979 -0.580383 0.236694 0.139160 -0.766724 1441831979 -0.580383 0.236694 0.139160 -0.766724 1441831979 -0.580383 0.236694 0.139160 -0.766724 1441831979 -0.580383 0.236694 0.139160 -0.766724 1441831979 -0.604431 0.009277 0.035339 -0.795898 1441831979 -0.604431 0.009277 0.035339 -0.795898 1441831979 -0.604431 0.009277 0.035339 -0.795898 1441831979 -0.604431 0.009277 0.035339 -0.795898 1441831979 -0.604431 0.009277 0.035339 -0.795898 1441831979 -0.604431 0.009277 0.035339 -0.795898 1441831979 -0.577454 -0.157104 -0.047607 -0.799805 1441831979 -0.577454 -0.157104 -0.047607 -0.799805 1441831979 -0.577454 -0.157104 -0.047607 -0.799805 1441831979 -0.577454 -0.157104 -0.047607 -0.799805 1441831979 -0.577454 -0.157104 -0.047607 -0.799805 1441831979 -0.577454 -0.157104 -0.047607 -0.799805 1441831979 -0.577454 -0.157104 -0.047607 -0.799805 1441831979 -0.553101 -0.153442 -0.008484 -0.818909 1441831979 -0.553101 -0.153442 -0.008484 -0.818909 1441831979 -0.553101 -0.153442 -0.008484 -0.818909 1441831979 -0.553101 -0.153442 -0.008484 -0.818909 1441831979 -0.553101 -0.153442 -0.008484 -0.818909 1441831979 -0.553101 -0.153442 -0.008484 -0.818909 1441831979 -0.503723 -0.186890 -0.041321 -0.842468 1441831979 -0.503723 -0.186890 -0.041321 -0.842468 1441831979 -0.503723 -0.186890 -0.041321 -0.842468 1441831979 -0.503723 -0.186890 -0.041321 -0.842468 1441831979 -0.503723 -0.186890 -0.041321 -0.842468 1441831979 -0.485107 -0.270081 -0.173767 -0.813416 1441831979 -0.485107 -0.270081 -0.173767 -0.813416 1441831979 -0.485107 -0.270081 -0.173767 -0.813416 1441831979 -0.485107 -0.270081 -0.173767 -0.813416 1441831979 -0.485107 -0.270081 -0.173767 -0.813416 1441831979 -0.485107 -0.270081 -0.173767 -0.813416 1441831979 -0.485107 -0.270081 -0.173767 -0.813416 1441831979 -0.517334 -0.268616 -0.218750 -0.782593 1441831979 -0.517334 -0.268616 -0.218750 -0.782593 1441831979 -0.517334 -0.268616 -0.218750 -0.782593 1441831979 -0.517334 -0.268616 -0.218750 -0.782593 1441831979 -0.517334 -0.268616 -0.218750 -0.782593 1441831979 -0.517334 -0.268616 -0.218750 -0.782593 1441831979 -0.590759 -0.171387 -0.132202 -0.777344 1441831979 -0.590759 -0.171387 -0.132202 -0.777344 1441831979 -0.590759 -0.171387 -0.132202 -0.777344 1441831979 -0.590759 -0.171387 -0.132202 -0.777344 1441831979 -0.590759 -0.171387 -0.132202 -0.777344 1441831979 -0.590759 -0.171387 -0.132202 -0.777344 1441831979 -0.672363 -0.038452 -0.043335 -0.738037 1441831979 -0.672363 -0.038452 -0.043335 -0.738037 1441831979 -0.672363 -0.038452 -0.043335 -0.738037 1441831979 -0.672363 -0.038452 -0.043335 -0.738037 1441831979 -0.672363 -0.038452 -0.043335 -0.738037 1441831979 -0.672363 -0.038452 -0.043335 -0.738037 1441831979 -0.672363 -0.038452 -0.043335 -0.738037 1441831979 -0.706604 0.054504 0.010010 -0.705505 1441831979 -0.706604 0.054504 0.010010 -0.705505 1441831979 -0.706604 0.054504 0.010010 -0.705505 1441831979 -0.706604 0.054504 0.010010 -0.705505 1441831979 -0.736206 0.094482 0.008240 -0.670166 1441831979 -0.736206 0.094482 0.008240 -0.670166 1441831979 -0.736206 0.094482 0.008240 -0.670166 1441831979 -0.736206 0.094482 0.008240 -0.670166 1441831979 -0.736206 0.094482 0.008240 -0.670166 1441831979 -0.736206 0.094482 0.008240 -0.670166 1441831979 -0.736206 0.094482 0.008240 -0.670166 1441831979 -0.713074 0.011353 0.061340 -0.698364 1441831979 -0.713074 0.011353 0.061340 -0.698364 1441831979 -0.713074 0.011353 0.061340 -0.698364 1441831979 -0.713074 0.011353 0.061340 -0.698364 1441831979 -0.713074 0.011353 0.061340 -0.698364 1441831979 -0.685181 -0.178528 -0.009521 -0.706116 1441831979 -0.685181 -0.178528 -0.009521 -0.706116 1441831979 -0.685181 -0.178528 -0.009521 -0.706116 1441831979 -0.685181 -0.178528 -0.009521 -0.706116 1441831979 -0.685181 -0.178528 -0.009521 -0.706116 1441831979 -0.685181 -0.178528 -0.009521 -0.706116 1441831979 -0.649353 -0.233093 -0.002869 -0.723938 1441831979 -0.649353 -0.233093 -0.002869 -0.723938 1441831979 -0.649353 -0.233093 -0.002869 -0.723938 1441831979 -0.649353 -0.233093 -0.002869 -0.723938 1441831979 -0.649353 -0.233093 -0.002869 -0.723938 1441831980 -0.649353 -0.233093 -0.002869 -0.723938 1441831980 -0.630737 -0.216370 0.013550 -0.745117 1441831980 -0.630737 -0.216370 0.013550 -0.745117 1441831980 -0.630737 -0.216370 0.013550 -0.745117 1441831980 -0.630737 -0.216370 0.013550 -0.745117 1441831980 -0.630737 -0.216370 0.013550 -0.745117 1441831980 -0.630737 -0.216370 0.013550 -0.745117 1441831980 -0.630737 -0.216370 0.013550 -0.745117 1441831980 -0.617676 -0.204041 -0.005005 -0.759521 1441831980 -0.617676 -0.204041 -0.005005 -0.759521 1441831980 -0.617676 -0.204041 -0.005005 -0.759521 1441831980 -0.617676 -0.204041 -0.005005 -0.759521 1441831980 -0.617676 -0.204041 -0.005005 -0.759521 1441831980 -0.593445 -0.220276 -0.074829 -0.770630 1441831980 -0.593445 -0.220276 -0.074829 -0.770630 1441831980 -0.593445 -0.220276 -0.074829 -0.770630 1441831980 -0.593445 -0.220276 -0.074829 -0.770630 1441831980 -0.593445 -0.220276 -0.074829 -0.770630 1441831980 -0.593445 -0.220276 -0.074829 -0.770630 1441831980 -0.593445 -0.220276 -0.074829 -0.770630 1441831980 -0.593262 -0.242554 -0.169617 -0.748657 1441831980 -0.593262 -0.242554 -0.169617 -0.748657 1441831980 -0.593262 -0.242554 -0.169617 -0.748657 1441831980 -0.593262 -0.242554 -0.169617 -0.748657 1441831980 -0.593262 -0.242554 -0.169617 -0.748657 1441831980 -0.593262 -0.242554 -0.169617 -0.748657 1441831980 -0.617126 -0.215454 -0.174133 -0.736572 1441831980 -0.617126 -0.215454 -0.174133 -0.736572 1441831980 -0.617126 -0.215454 -0.174133 -0.736572 1441831980 -0.617126 -0.215454 -0.174133 -0.736572 1441831980 -0.617126 -0.215454 -0.174133 -0.736572 1441831980 -0.617126 -0.215454 -0.174133 -0.736572 1441831980 -0.666931 -0.105164 -0.085144 -0.732788 1441831980 -0.666931 -0.105164 -0.085144 -0.732788 1441831980 -0.666931 -0.105164 -0.085144 -0.732788 1441831980 -0.666931 -0.105164 -0.085144 -0.732788 1441831980 -0.666931 -0.105164 -0.085144 -0.732788 1441831980 -0.666931 -0.105164 -0.085144 -0.732788 1441831980 -0.666931 -0.105164 -0.085144 -0.732788 1441831980 -0.685608 0.063293 0.028503 -0.724731 1441831980 -0.685608 0.063293 0.028503 -0.724731 1441831980 -0.685608 0.063293 0.028503 -0.724731 1441831980 -0.685608 0.063293 0.028503 -0.724731 1441831980 -0.685608 0.063293 0.028503 -0.724731 1441831980 -0.685608 0.063293 0.028503 -0.724731 1441831980 -0.685608 0.063293 0.028503 -0.724731 1441831980 -0.719543 0.124146 -0.041138 -0.682068 1441831980 -0.719543 0.124146 -0.041138 -0.682068 1441831980 -0.719543 0.124146 -0.041138 -0.682068 1441831980 -0.719543 0.124146 -0.041138 -0.682068 1441831980 -0.719543 0.124146 -0.041138 -0.682068 1441831980 -0.719543 0.124146 -0.041138 -0.682068 1441831980 -0.670044 0.216675 0.146667 -0.694702 1441831980 -0.670044 0.216675 0.146667 -0.694702 1441831980 -0.670044 0.216675 0.146667 -0.694702 1441831980 -0.670044 0.216675 0.146667 -0.694702 1441831980 -0.670044 0.216675 0.146667 -0.694702 1441831980 -0.682556 0.023987 0.113525 -0.721619 1441831980 -0.682556 0.023987 0.113525 -0.721619 1441831980 -0.682556 0.023987 0.113525 -0.721619 1441831980 -0.682556 0.023987 0.113525 -0.721619 1441831980 -0.682556 0.023987 0.113525 -0.721619 1441831980 -0.682556 0.023987 0.113525 -0.721619 1441831980 -0.641724 -0.259888 -0.031799 -0.720947 1441831980 -0.641724 -0.259888 -0.031799 -0.720947 1441831980 -0.641724 -0.259888 -0.031799 -0.720947 1441831980 -0.641724 -0.259888 -0.031799 -0.720947 1441831980 -0.641724 -0.259888 -0.031799 -0.720947 1441831980 -0.641724 -0.259888 -0.031799 -0.720947 1441831980 -0.608521 -0.302917 -0.019104 -0.733276 1441831980 -0.608521 -0.302917 -0.019104 -0.733276 1441831980 -0.608521 -0.302917 -0.019104 -0.733276 1441831980 -0.608521 -0.302917 -0.019104 -0.733276 1441831980 -0.608521 -0.302917 -0.019104 -0.733276 1441831980 -0.608521 -0.302917 -0.019104 -0.733276 1441831980 -0.582642 -0.279541 0.006531 -0.763184 1441831980 -0.582642 -0.279541 0.006531 -0.763184 1441831980 -0.582642 -0.279541 0.006531 -0.763184 1441831980 -0.582642 -0.279541 0.006531 -0.763184 1441831980 -0.582642 -0.279541 0.006531 -0.763184 1441831980 -0.582642 -0.279541 0.006531 -0.763184 1441831980 -0.559998 -0.324341 -0.105286 -0.755127 1441831980 -0.559998 -0.324341 -0.105286 -0.755127 1441831980 -0.559998 -0.324341 -0.105286 -0.755127 1441831980 -0.575378 -0.308655 -0.163513 -0.739624 1441831980 -0.575378 -0.308655 -0.163513 -0.739624 1441831980 -0.575378 -0.308655 -0.163513 -0.739624 1441831980 -0.575378 -0.308655 -0.163513 -0.739624 1441831980 -0.575378 -0.308655 -0.163513 -0.739624 1441831980 -0.575378 -0.308655 -0.163513 -0.739624 1441831980 -0.611511 -0.231140 -0.117310 -0.747620 1441831980 -0.611511 -0.231140 -0.117310 -0.747620 1441831980 -0.611511 -0.231140 -0.117310 -0.747620 1441831980 -0.611511 -0.231140 -0.117310 -0.747620 1441831980 -0.611511 -0.231140 -0.117310 -0.747620 1441831980 -0.658203 -0.052246 -0.043030 -0.749878 1441831980 -0.658203 -0.052246 -0.043030 -0.749878 1441831980 -0.658203 -0.052246 -0.043030 -0.749878 1441831980 -0.658203 -0.052246 -0.043030 -0.749878 1441831980 -0.658203 -0.052246 -0.043030 -0.749878 1441831980 -0.658203 -0.052246 -0.043030 -0.749878 1441831980 -0.648804 0.076294 0.063171 -0.754517 1441831980 -0.648804 0.076294 0.063171 -0.754517 1441831980 -0.648804 0.076294 0.063171 -0.754517 1441831980 -0.648804 0.076294 0.063171 -0.754517 1441831980 -0.648804 0.076294 0.063171 -0.754517 1441831980 -0.648804 0.076294 0.063171 -0.754517 1441831981 -0.654724 0.158020 0.035339 -0.738342 1441831981 -0.654724 0.158020 0.035339 -0.738342 1441831981 -0.654724 0.158020 0.035339 -0.738342 1441831981 -0.654724 0.158020 0.035339 -0.738342 1441831981 -0.654724 0.158020 0.035339 -0.738342 1441831981 -0.654724 0.158020 0.035339 -0.738342 1441831981 -0.596497 0.199646 0.204407 -0.750061 1441831981 -0.596497 0.199646 0.204407 -0.750061 1441831981 -0.596497 0.199646 0.204407 -0.750061 1441831981 -0.596497 0.199646 0.204407 -0.750061 1441831981 -0.596497 0.199646 0.204407 -0.750061 1441831981 -0.596497 0.199646 0.204407 -0.750061 1441831981 -0.596497 0.199646 0.204407 -0.750061 1441831981 -0.612610 -0.017517 0.075684 -0.786621 1441831981 -0.612610 -0.017517 0.075684 -0.786621 1441831981 -0.612610 -0.017517 0.075684 -0.786621 1441831981 -0.612610 -0.017517 0.075684 -0.786621 1441831981 -0.612610 -0.017517 0.075684 -0.786621 1441831981 -0.612610 -0.017517 0.075684 -0.786621 1441831981 -0.594116 -0.182129 -0.029297 -0.783020 1441831981 -0.594116 -0.182129 -0.029297 -0.783020 1441831981 -0.594116 -0.182129 -0.029297 -0.783020 1441831981 -0.594116 -0.182129 -0.029297 -0.783020 1441831981 -0.594116 -0.182129 -0.029297 -0.783020 1441831981 -0.594116 -0.182129 -0.029297 -0.783020 1441831981 -0.594116 -0.182129 -0.029297 -0.783020 1441831981 -0.590698 -0.166870 -0.006653 -0.789490 1441831981 -0.590698 -0.166870 -0.006653 -0.789490 1441831981 -0.590698 -0.166870 -0.006653 -0.789490 1441831981 -0.590698 -0.166870 -0.006653 -0.789490 1441831981 -0.590698 -0.166870 -0.006653 -0.789490 1441831981 -0.590698 -0.166870 -0.006653 -0.789490 1441831981 -0.571960 -0.147400 -0.019165 -0.806763 1441831981 -0.571960 -0.147400 -0.019165 -0.806763 1441831981 -0.571960 -0.147400 -0.019165 -0.806763 1441831981 -0.571960 -0.147400 -0.019165 -0.806763 1441831981 -0.571960 -0.147400 -0.019165 -0.806763 1441831981 -0.571960 -0.147400 -0.019165 -0.806763 1441831981 -0.558716 -0.223206 -0.133423 -0.787598 1441831981 -0.558716 -0.223206 -0.133423 -0.787598 1441831981 -0.558716 -0.223206 -0.133423 -0.787598 1441831981 -0.558716 -0.223206 -0.133423 -0.787598 1441831981 -0.558716 -0.223206 -0.133423 -0.787598 1441831981 -0.558716 -0.223206 -0.133423 -0.787598 1441831981 -0.583069 -0.237854 -0.178101 -0.756165 1441831981 -0.583069 -0.237854 -0.178101 -0.756165 1441831981 -0.583069 -0.237854 -0.178101 -0.756165 1441831981 -0.583069 -0.237854 -0.178101 -0.756165 1441831981 -0.583069 -0.237854 -0.178101 -0.756165 1441831981 -0.583069 -0.237854 -0.178101 -0.756165 1441831981 -0.583069 -0.237854 -0.178101 -0.756165 1441831981 -0.627808 -0.145142 -0.107605 -0.757141 1441831981 -0.627808 -0.145142 -0.107605 -0.757141 1441831981 -0.627808 -0.145142 -0.107605 -0.757141 1441831981 -0.627808 -0.145142 -0.107605 -0.757141 1441831981 -0.627808 -0.145142 -0.107605 -0.757141 1441831981 -0.627808 -0.145142 -0.107605 -0.757141 1441831981 -0.664124 0.032593 -0.002380 -0.747009 1441831981 -0.664124 0.032593 -0.002380 -0.747009 1441831981 -0.664124 0.032593 -0.002380 -0.747009 1441831981 -0.664124 0.032593 -0.002380 -0.747009 1441831981 -0.664124 0.032593 -0.002380 -0.747009 1441831981 -0.664124 0.032593 -0.002380 -0.747009 1441831981 -0.673767 0.131042 0.036987 -0.726318 1441831981 -0.673767 0.131042 0.036987 -0.726318 1441831981 -0.673767 0.131042 0.036987 -0.726318 1441831981 -0.673767 0.131042 0.036987 -0.726318 1441831981 -0.673767 0.131042 0.036987 -0.726318 1441831981 -0.673767 0.131042 0.036987 -0.726318 1441831981 -0.674011 0.190796 0.065979 -0.710632 1441831981 -0.674011 0.190796 0.065979 -0.710632 1441831981 -0.674011 0.190796 0.065979 -0.710632 1441831981 -0.674011 0.190796 0.065979 -0.710632 1441831981 -0.674011 0.190796 0.065979 -0.710632 1441831981 -0.674011 0.190796 0.065979 -0.710632 1441831981 -0.674011 0.190796 0.065979 -0.710632 1441831981 -0.639587 0.153625 0.161682 -0.735718 1441831981 -0.639587 0.153625 0.161682 -0.735718 1441831981 -0.639587 0.153625 0.161682 -0.735718 1441831981 -0.639587 0.153625 0.161682 -0.735718 1441831981 -0.639587 0.153625 0.161682 -0.735718 1441831981 -0.639587 0.153625 0.161682 -0.735718 1441831981 -0.629578 -0.106201 0.047424 -0.768250 1441831981 -0.629578 -0.106201 0.047424 -0.768250 1441831981 -0.629578 -0.106201 0.047424 -0.768250 1441831981 -0.629578 -0.106201 0.047424 -0.768250 1441831981 -0.629578 -0.106201 0.047424 -0.768250 1441831981 -0.629578 -0.106201 0.047424 -0.768250 1441831981 -0.582031 -0.253174 -0.004211 -0.772827 1441831981 -0.582031 -0.253174 -0.004211 -0.772827 1441831981 -0.582031 -0.253174 -0.004211 -0.772827 1441831981 -0.582031 -0.253174 -0.004211 -0.772827 1441831981 -0.582031 -0.253174 -0.004211 -0.772827 1441831981 -0.582031 -0.253174 -0.004211 -0.772827 1441831981 -0.582031 -0.253174 -0.004211 -0.772827 1441831981 -0.563965 -0.253845 0.013794 -0.785767 1441831981 -0.563965 -0.253845 0.013794 -0.785767 1441831981 -0.563965 -0.253845 0.013794 -0.785767 1441831981 -0.563965 -0.253845 0.013794 -0.785767 1441831981 -0.563965 -0.253845 0.013794 -0.785767 1441831981 -0.563965 -0.253845 0.013794 -0.785767 1441831981 -0.533875 -0.247070 -0.006592 -0.808716 1441831981 -0.533875 -0.247070 -0.006592 -0.808716 1441831981 -0.533875 -0.247070 -0.006592 -0.808716 1441831981 -0.533875 -0.247070 -0.006592 -0.808716 1441831981 -0.533875 -0.247070 -0.006592 -0.808716 1441831981 -0.533875 -0.247070 -0.006592 -0.808716 1441831981 -0.533875 -0.247070 -0.006592 -0.808716 1441831981 -0.518799 -0.295532 -0.125854 -0.792297 1441831981 -0.518799 -0.295532 -0.125854 -0.792297 1441831981 -0.518799 -0.295532 -0.125854 -0.792297 1441831981 -0.518799 -0.295532 -0.125854 -0.792297 1441831981 -0.518799 -0.295532 -0.125854 -0.792297 1441831981 -0.518799 -0.295532 -0.125854 -0.792297 1441831981 -0.549866 -0.294983 -0.177673 -0.761047 1441831982 -0.549866 -0.294983 -0.177673 -0.761047 1441831982 -0.549866 -0.294983 -0.177673 -0.761047 1441831982 -0.549866 -0.294983 -0.177673 -0.761047 1441831982 -0.549866 -0.294983 -0.177673 -0.761047 1441831982 -0.549866 -0.294983 -0.177673 -0.761047 1441831982 -0.592834 -0.211548 -0.136475 -0.765015 1441831982 -0.592834 -0.211548 -0.136475 -0.765015 1441831982 -0.592834 -0.211548 -0.136475 -0.765015 1441831982 -0.592834 -0.211548 -0.136475 -0.765015 1441831982 -0.592834 -0.211548 -0.136475 -0.765015 1441831982 -0.592834 -0.211548 -0.136475 -0.765015 1441831982 -0.663635 -0.019897 -0.044922 -0.746460 1441831982 -0.663635 -0.019897 -0.044922 -0.746460 1441831982 -0.663635 -0.019897 -0.044922 -0.746460 1441831982 -0.663635 -0.019897 -0.044922 -0.746460 1441831982 -0.663635 -0.019897 -0.044922 -0.746460 1441831982 -0.663635 -0.019897 -0.044922 -0.746460 1441831982 -0.671082 0.128784 0.064270 -0.727295 1441831982 -0.671082 0.128784 0.064270 -0.727295 1441831982 -0.671082 0.128784 0.064270 -0.727295 1441831982 -0.671082 0.128784 0.064270 -0.727295 1441831982 -0.671082 0.128784 0.064270 -0.727295 1441831982 -0.671082 0.128784 0.064270 -0.727295 1441831982 -0.671082 0.128784 0.064270 -0.727295 1441831982 -0.733337 0.118408 -0.019897 -0.669250 1441831982 -0.733337 0.118408 -0.019897 -0.669250 1441831982 -0.733337 0.118408 -0.019897 -0.669250 1441831982 -0.733337 0.118408 -0.019897 -0.669250 1441831982 -0.733337 0.118408 -0.019897 -0.669250 1441831982 -0.733337 0.118408 -0.019897 -0.669250 1441831982 -0.709656 0.137085 0.101074 -0.683716 1441831982 -0.709656 0.137085 0.101074 -0.683716 1441831982 -0.709656 0.137085 0.101074 -0.683716 1441831982 -0.709656 0.137085 0.101074 -0.683716 1441831982 -0.709656 0.137085 0.101074 -0.683716 1441831982 -0.709656 0.137085 0.101074 -0.683716 1441831982 -0.695190 -0.069702 0.071411 -0.711914 1441831982 -0.695190 -0.069702 0.071411 -0.711914 1441831982 -0.695190 -0.069702 0.071411 -0.711914 1441831982 -0.695190 -0.069702 0.071411 -0.711914 1441831982 -0.695190 -0.069702 0.071411 -0.711914 1441831982 -0.695190 -0.069702 0.071411 -0.711914 1441831982 -0.695190 -0.069702 0.071411 -0.711914 1441831982 -0.648438 -0.236694 0.014404 -0.723450 1441831982 -0.648438 -0.236694 0.014404 -0.723450 1441831982 -0.648438 -0.236694 0.014404 -0.723450 1441831982 -0.648438 -0.236694 0.014404 -0.723450 1441831982 -0.648438 -0.236694 0.014404 -0.723450 1441831982 -0.648438 -0.236694 0.014404 -0.723450 1441831982 -0.614868 -0.252075 0.026855 -0.746826 1441831982 -0.614868 -0.252075 0.026855 -0.746826 1441831982 -0.614868 -0.252075 0.026855 -0.746826 1441831982 -0.614868 -0.252075 0.026855 -0.746826 1441831982 -0.614868 -0.252075 0.026855 -0.746826 1441831982 -0.614868 -0.252075 0.026855 -0.746826 1441831982 -0.589417 -0.229797 0.020264 -0.774231 1441831982 -0.589417 -0.229797 0.020264 -0.774231 1441831982 -0.589417 -0.229797 0.020264 -0.774231 1441831982 -0.589417 -0.229797 0.020264 -0.774231 1441831982 -0.589417 -0.229797 0.020264 -0.774231 1441831982 -0.541931 -0.261658 -0.056824 -0.796692 1441831982 -0.541931 -0.261658 -0.056824 -0.796692 1441831982 -0.541931 -0.261658 -0.056824 -0.796692 1441831982 -0.541931 -0.261658 -0.056824 -0.796692 1441831982 -0.541931 -0.261658 -0.056824 -0.796692 1441831982 -0.541931 -0.261658 -0.056824 -0.796692 1441831982 -0.523621 -0.309204 -0.169250 -0.775696 1441831982 -0.523621 -0.309204 -0.169250 -0.775696 1441831982 -0.523621 -0.309204 -0.169250 -0.775696 1441831982 -0.523621 -0.309204 -0.169250 -0.775696 1441831982 -0.523621 -0.309204 -0.169250 -0.775696 1441831982 -0.523621 -0.309204 -0.169250 -0.775696 1441831982 -0.545959 -0.290771 -0.182800 -0.764221 1441831982 -0.545959 -0.290771 -0.182800 -0.764221 1441831982 -0.545959 -0.290771 -0.182800 -0.764221 1441831982 -0.545959 -0.290771 -0.182800 -0.764221 1441831982 -0.545959 -0.290771 -0.182800 -0.764221 1441831982 -0.545959 -0.290771 -0.182800 -0.764221 1441831982 -0.545959 -0.290771 -0.182800 -0.764221 1441831982 -0.604126 -0.174072 -0.086792 -0.772827 1441831982 -0.604126 -0.174072 -0.086792 -0.772827 1441831982 -0.604126 -0.174072 -0.086792 -0.772827 1441831982 -0.604126 -0.174072 -0.086792 -0.772827 1441831982 -0.604126 -0.174072 -0.086792 -0.772827 1441831982 -0.604126 -0.174072 -0.086792 -0.772827 1441831982 -0.677795 0.005493 0.036499 -0.734375 1441831982 -0.677795 0.005493 0.036499 -0.734375 1441831982 -0.677795 0.005493 0.036499 -0.734375 1441831982 -0.677795 0.005493 0.036499 -0.734375 1441831982 -0.677795 0.005493 0.036499 -0.734375 1441831982 -0.677795 0.005493 0.036499 -0.734375 1441831982 -0.721741 0.061646 0.073853 -0.685486 1441831982 -0.721741 0.061646 0.073853 -0.685486 1441831982 -0.721741 0.061646 0.073853 -0.685486 1441831982 -0.721741 0.061646 0.073853 -0.685486 1441831982 -0.721741 0.061646 0.073853 -0.685486 1441831982 -0.721741 0.061646 0.073853 -0.685486 1441831982 -0.740417 0.121582 0.109375 -0.652039 1441831982 -0.740417 0.121582 0.109375 -0.652039 1441831982 -0.740417 0.121582 0.109375 -0.652039 1441831982 -0.740417 0.121582 0.109375 -0.652039 1441831982 -0.740417 0.121582 0.109375 -0.652039 1441831982 -0.740417 0.121582 0.109375 -0.652039 1441831982 -0.740417 0.121582 0.109375 -0.652039 1441831982 -0.715759 0.017639 0.139709 -0.684082 1441831982 -0.715759 0.017639 0.139709 -0.684082 1441831982 -0.715759 0.017639 0.139709 -0.684082 1441831982 -0.715759 0.017639 0.139709 -0.684082 1441831982 -0.715759 0.017639 0.139709 -0.684082 1441831982 -0.715759 0.017639 0.139709 -0.684082 1441831982 -0.687805 -0.172729 0.059998 -0.702576 1441831982 -0.687805 -0.172729 0.059998 -0.702576 1441831983 -0.687805 -0.172729 0.059998 -0.702576 1441831983 -0.687805 -0.172729 0.059998 -0.702576 1441831983 -0.687805 -0.172729 0.059998 -0.702576 1441831983 -0.687805 -0.172729 0.059998 -0.702576 1441831983 -0.646362 -0.212280 0.045105 -0.731567 1441831983 -0.646362 -0.212280 0.045105 -0.731567 1441831983 -0.646362 -0.212280 0.045105 -0.731567 1441831983 -0.646362 -0.212280 0.045105 -0.731567 1441831983 -0.646362 -0.212280 0.045105 -0.731567 1441831983 -0.646362 -0.212280 0.045105 -0.731567 1441831983 -0.646362 -0.212280 0.045105 -0.731567 1441831983 -0.621582 -0.191528 0.023682 -0.759216 1441831983 -0.621582 -0.191528 0.023682 -0.759216 1441831983 -0.621582 -0.191528 0.023682 -0.759216 1441831983 -0.621582 -0.191528 0.023682 -0.759216 1441831983 -0.621582 -0.191528 0.023682 -0.759216 1441831983 -0.621582 -0.191528 0.023682 -0.759216 1441831983 -0.581360 -0.209473 -0.040466 -0.785217 1441831983 -0.581360 -0.209473 -0.040466 -0.785217 1441831983 -0.581360 -0.209473 -0.040466 -0.785217 1441831983 -0.581360 -0.209473 -0.040466 -0.785217 1441831983 -0.581360 -0.209473 -0.040466 -0.785217 1441831983 -0.559326 -0.271790 -0.152954 -0.768127 1441831983 -0.559326 -0.271790 -0.152954 -0.768127 1441831983 -0.559326 -0.271790 -0.152954 -0.768127 1441831983 -0.559326 -0.271790 -0.152954 -0.768127 1441831983 -0.559326 -0.271790 -0.152954 -0.768127 1441831983 -0.559326 -0.271790 -0.152954 -0.768127 1441831983 -0.568115 -0.263916 -0.171326 -0.760498 1441831983 -0.568115 -0.263916 -0.171326 -0.760498 1441831983 -0.568115 -0.263916 -0.171326 -0.760498 1441831983 -0.568115 -0.263916 -0.171326 -0.760498 1441831983 -0.568115 -0.263916 -0.171326 -0.760498 1441831983 -0.568115 -0.263916 -0.171326 -0.760498 1441831983 -0.568115 -0.263916 -0.171326 -0.760498 1441831983 -0.585449 -0.189392 -0.106934 -0.781067 1441831983 -0.585449 -0.189392 -0.106934 -0.781067 1441831983 -0.585449 -0.189392 -0.106934 -0.781067 1441831983 -0.585449 -0.189392 -0.106934 -0.781067 1441831983 -0.585449 -0.189392 -0.106934 -0.781067 1441831983 -0.646484 -0.077637 0.002441 -0.759033 1441831983 -0.646484 -0.077637 0.002441 -0.759033 1441831983 -0.646484 -0.077637 0.002441 -0.759033 1441831983 -0.646484 -0.077637 0.002441 -0.759033 1441831983 -0.646484 -0.077637 0.002441 -0.759033 1441831983 -0.646484 -0.077637 0.002441 -0.759033 1441831983 -0.673096 -0.036438 0.075134 -0.734863 1441831983 -0.673096 -0.036438 0.075134 -0.734863 1441831983 -0.673096 -0.036438 0.075134 -0.734863 1441831983 -0.673096 -0.036438 0.075134 -0.734863 1441831983 -0.673096 -0.036438 0.075134 -0.734863 1441831983 -0.673096 -0.036438 0.075134 -0.734863 1441831983 -0.722595 0.004456 0.068176 -0.687988 1441831983 -0.722595 0.004456 0.068176 -0.687988 1441831983 -0.722595 0.004456 0.068176 -0.687988 1441831983 -0.722595 0.004456 0.068176 -0.687988 1441831983 -0.722595 0.004456 0.068176 -0.687988 1441831983 -0.722595 0.004456 0.068176 -0.687988 1441831983 -0.722595 0.004456 0.068176 -0.687988 1441831983 -0.698059 -0.003662 0.153320 -0.699463 1441831983 -0.698059 -0.003662 0.153320 -0.699463 1441831983 -0.698059 -0.003662 0.153320 -0.699463 1441831983 -0.698059 -0.003662 0.153320 -0.699463 1441831983 -0.698059 -0.003662 0.153320 -0.699463 1441831983 -0.663574 -0.186523 0.082031 -0.719910 1441831983 -0.663574 -0.186523 0.082031 -0.719910 1441831983 -0.663574 -0.186523 0.082031 -0.719910 1441831983 -0.663574 -0.186523 0.082031 -0.719910 1441831983 -0.663574 -0.186523 0.082031 -0.719910 1441831983 -0.663574 -0.186523 0.082031 -0.719910 1441831983 -0.663574 -0.186523 0.082031 -0.719910 1441831983 -0.629150 -0.248108 0.051392 -0.734863 1441831983 -0.629150 -0.248108 0.051392 -0.734863 1441831983 -0.629150 -0.248108 0.051392 -0.734863 1441831983 -0.629150 -0.248108 0.051392 -0.734863 1441831983 -0.629150 -0.248108 0.051392 -0.734863 1441831983 -0.629150 -0.248108 0.051392 -0.734863 1441831983 -0.598267 -0.214966 0.060364 -0.769592 1441831983 -0.598267 -0.214966 0.060364 -0.769592 1441831983 -0.598267 -0.214966 0.060364 -0.769592 1441831983 -0.598267 -0.214966 0.060364 -0.769592 1441831983 -0.598267 -0.214966 0.060364 -0.769592 1441831983 -0.598267 -0.214966 0.060364 -0.769592 1441831983 -0.557251 -0.228210 -0.010864 -0.798340 1441831983 -0.557251 -0.228210 -0.010864 -0.798340 1441831983 -0.557251 -0.228210 -0.010864 -0.798340 1441831983 -0.557251 -0.228210 -0.010864 -0.798340 1441831983 -0.557251 -0.228210 -0.010864 -0.798340 1441831983 -0.557251 -0.228210 -0.010864 -0.798340 1441831983 -0.521667 -0.294495 -0.130005 -0.790161 1441831983 -0.521667 -0.294495 -0.130005 -0.790161 1441831983 -0.521667 -0.294495 -0.130005 -0.790161 1441831983 -0.521667 -0.294495 -0.130005 -0.790161 1441831983 -0.521667 -0.294495 -0.130005 -0.790161 1441831983 -0.522278 -0.312439 -0.194946 -0.769226 1441831983 -0.522278 -0.312439 -0.194946 -0.769226 1441831983 -0.522278 -0.312439 -0.194946 -0.769226 1441831983 -0.522278 -0.312439 -0.194946 -0.769226 1441831983 -0.522278 -0.312439 -0.194946 -0.769226 1441831983 -0.522278 -0.312439 -0.194946 -0.769226 1441831983 -0.522278 -0.312439 -0.194946 -0.769226 1441831983 -0.566406 -0.251953 -0.149353 -0.770386 1441831983 -0.566406 -0.251953 -0.149353 -0.770386 1441831983 -0.566406 -0.251953 -0.149353 -0.770386 1441831983 -0.566406 -0.251953 -0.149353 -0.770386 1441831983 -0.566406 -0.251953 -0.149353 -0.770386 1441831983 -0.566406 -0.251953 -0.149353 -0.770386 1441831983 -0.655762 -0.083313 -0.030823 -0.749817 1441831983 -0.655762 -0.083313 -0.030823 -0.749817 1441831983 -0.655762 -0.083313 -0.030823 -0.749817 1441831984 -0.655762 -0.083313 -0.030823 -0.749817 1441831984 -0.655762 -0.083313 -0.030823 -0.749817 1441831984 -0.655762 -0.083313 -0.030823 -0.749817 1441831984 -0.655762 -0.083313 -0.030823 -0.749817 1441831984 -0.689392 0.029968 0.071472 -0.720276 1441831984 -0.689392 0.029968 0.071472 -0.720276 1441831984 -0.689392 0.029968 0.071472 -0.720276 1441831984 -0.689392 0.029968 0.071472 -0.720276 1441831984 -0.689392 0.029968 0.071472 -0.720276 1441831984 -0.689392 0.029968 0.071472 -0.720276 1441831984 -0.731567 0.058289 0.052002 -0.677368 1441831984 -0.731567 0.058289 0.052002 -0.677368 1441831984 -0.731567 0.058289 0.052002 -0.677368 1441831984 -0.731567 0.058289 0.052002 -0.677368 1441831984 -0.711731 0.041138 0.135742 -0.688049 1441831984 -0.711731 0.041138 0.135742 -0.688049 1441831984 -0.711731 0.041138 0.135742 -0.688049 1441831984 -0.711731 0.041138 0.135742 -0.688049 1441831984 -0.711731 0.041138 0.135742 -0.688049 1441831984 
-0.447571 -0.464050 0.540710 -0.540405 1441831986 -0.447571 -0.464050 0.540710 -0.540405 1441831986 -0.447571 -0.464050 0.540710 -0.540405 1441831986 -0.447571 -0.464050 0.540710 -0.540405 1441831986 -0.447571 -0.464050 0.540710 -0.540405 1441831986 -0.447571 -0.464050 0.540710 -0.540405 1441831986 -0.447937 -0.463867 0.540710 -0.540222 1441831986 -0.447937 -0.463867 0.540710 -0.540222 1441831986 -0.447937 -0.463867 0.540710 -0.540222 1441831986 -0.447937 -0.463867 0.540710 -0.540222 1441831986 -0.447937 -0.463867 0.540710 -0.540222 1441831986 -0.447937 -0.463867 0.540710 -0.540222 1441831986 -0.443909 -0.466248 0.539490 -0.542786 1441831986 -0.443909 -0.466248 0.539490 -0.542786 1441831986 -0.443909 -0.466248 0.539490 -0.542786 1441831986 -0.443909 -0.466248 0.539490 -0.542786 1441831986 -0.443909 -0.466248 0.539490 -0.542786 1441831986 -0.443909 -0.466248 0.539490 -0.542786 1441831987 -0.443909 -0.466248 0.539490 -0.542786 1441831987 -0.433105 -0.467407 0.543457 -0.546448 1441831987 -0.433105 -0.467407 0.543457 -0.546448 1441831987 -0.433105 -0.467407 0.543457 -0.546448 1441831987 -0.433105 -0.467407 0.543457 -0.546448 1441831987 -0.433105 -0.467407 0.543457 -0.546448 1441831987 -0.433105 -0.467407 0.543457 -0.546448 1441831987 -0.424194 -0.459106 0.556213 -0.547729 1441831987 -0.424194 -0.459106 0.556213 -0.547729 1441831987 -0.424194 -0.459106 0.556213 -0.547729 1441831987 -0.424194 -0.459106 0.556213 -0.547729 1441831987 -0.424194 -0.459106 0.556213 -0.547729 1441831987 -0.424194 -0.459106 0.556213 -0.547729 1441831987 -0.423584 -0.446350 0.567505 -0.547119 1441831987 -0.423584 -0.446350 0.567505 -0.547119 1441831987 -0.423584 -0.446350 0.567505 -0.547119 1441831987 -0.423584 -0.446350 0.567505 -0.547119 1441831987 -0.423584 -0.446350 0.567505 -0.547119 1441831987 -0.423584 -0.446350 0.567505 -0.547119 1441831987 -0.423584 -0.446350 0.567505 -0.547119 1441831987 -0.432800 -0.434021 0.569458 -0.547729 1441831987 -0.432800 -0.434021 0.569458 -0.547729 1441831987 -0.432800 -0.434021 0.569458 -0.547729 1441831987 -0.432800 -0.434021 0.569458 -0.547729 1441831987 -0.432800 -0.434021 0.569458 -0.547729 1441831987 -0.432800 -0.434021 0.569458 -0.547729 1441831987 -0.445679 -0.429932 0.560242 -0.550171 1441831987 -0.445679 -0.429932 0.560242 -0.550171 1441831987 -0.445679 -0.429932 0.560242 -0.550171 1441831987 -0.445679 -0.429932 0.560242 -0.550171 1441831987 -0.445679 -0.429932 0.560242 -0.550171 1441831987 -0.445679 -0.429932 0.560242 -0.550171 1441831987 -0.457275 -0.430420 0.542542 -0.557983 1441831987 -0.457275 -0.430420 0.542542 -0.557983 1441831987 -0.457275 -0.430420 0.542542 -0.557983 1441831987 -0.457275 -0.430420 0.542542 -0.557983 1441831987 -0.457275 -0.430420 0.542542 -0.557983 1441831987 -0.457275 -0.430420 0.542542 -0.557983 1441831987 -0.461548 -0.431396 0.529236 -0.566406 1441831987 -0.461548 -0.431396 0.529236 -0.566406 1441831987 -0.461548 -0.431396 0.529236 -0.566406 1441831987 -0.461548 -0.431396 0.529236 -0.566406 1441831987 -0.461548 -0.431396 0.529236 -0.566406 1441831987 -0.461548 -0.431396 0.529236 -0.566406 1441831987 -0.472839 -0.433228 0.516724 -0.567322 1441831987 -0.472839 -0.433228 0.516724 -0.567322 1441831987 -0.472839 -0.433228 0.516724 -0.567322 1441831987 -0.472839 -0.433228 0.516724 -0.567322 1441831987 -0.472839 -0.433228 0.516724 -0.567322 1441831987 -0.472839 -0.433228 0.516724 -0.567322 1441831987 -0.476685 -0.440491 0.502747 -0.570984 1441831987 -0.476685 -0.440491 0.502747 -0.570984 1441831987 -0.476685 -0.440491 0.502747 -0.570984 1441831987 -0.476685 -0.440491 0.502747 -0.570984 1441831987 -0.476685 -0.440491 0.502747 -0.570984 1441831987 -0.476685 -0.440491 0.502747 -0.570984 1441831987 -0.468933 -0.463867 0.483032 -0.575867 1441831987 -0.468933 -0.463867 0.483032 -0.575867 1441831987 -0.468933 -0.463867 0.483032 -0.575867 1441831987 -0.468933 -0.463867 0.483032 -0.575867 1441831987 -0.468933 -0.463867 0.483032 -0.575867 1441831987 -0.468933 -0.463867 0.483032 -0.575867 1441831987 -0.468933 -0.463867 0.483032 -0.575867 1441831987 -0.449524 -0.493042 0.459900 -0.585999 1441831987 -0.449524 -0.493042 0.459900 -0.585999 1441831987 -0.449524 -0.493042 0.459900 -0.585999 1441831987 -0.449524 -0.493042 0.459900 -0.585999 1441831987 -0.449524 -0.493042 0.459900 -0.585999 1441831987 -0.424805 -0.526489 0.444397 -0.587280 1441831987 -0.424805 -0.526489 0.444397 -0.587280 1441831987 -0.424805 -0.526489 0.444397 -0.587280 1441831987 -0.424805 -0.526489 0.444397 -0.587280 1441831987 -0.424805 -0.526489 0.444397 -0.587280 1441831987 -0.424805 -0.526489 0.444397 -0.587280 1441831987 -0.424805 -0.526489 0.444397 -0.587280 1441831987 -0.411621 -0.534058 0.444275 -0.589966 1441831987 -0.411621 -0.534058 0.444275 -0.589966 1441831987 -0.411621 -0.534058 0.444275 -0.589966 1441831987 -0.411621 -0.534058 0.444275 -0.589966 1441831987 -0.411621 -0.534058 0.444275 -0.589966 1441831987 -0.411621 -0.534058 0.444275 -0.589966 1441831987 -0.401001 -0.538513 0.438599 -0.597412 1441831987 -0.401001 -0.538513 0.438599 -0.597412 1441831987 -0.401001 -0.538513 0.438599 -0.597412 1441831987 -0.401001 -0.538513 0.438599 -0.597412 1441831987 -0.401001 -0.538513 0.438599 -0.597412 1441831987 -0.401001 -0.538513 0.438599 -0.597412 1441831987 -0.401001 -0.538513 0.438599 -0.597412 1441831987 -0.397156 -0.534119 0.440125 -0.602783 1441831987 -0.397156 -0.534119 0.440125 -0.602783 1441831987 -0.397156 -0.534119 0.440125 -0.602783 1441831987 -0.397156 -0.534119 0.440125 -0.602783 1441831987 -0.397156 -0.534119 0.440125 -0.602783 1441831987 -0.397156 -0.534119 0.440125 -0.602783 1441831987 -0.397522 -0.525818 0.448364 -0.603760 1441831987 -0.397522 -0.525818 0.448364 -0.603760 1441831987 -0.397522 -0.525818 0.448364 -0.603760 1441831987 -0.397522 -0.525818 0.448364 -0.603760 1441831987 -0.397522 -0.525818 0.448364 -0.603760 1441831987 -0.397522 -0.525818 0.448364 -0.603760 1441831987 -0.388611 -0.520020 0.456055 -0.608765 1441831987 -0.388611 -0.520020 0.456055 -0.608765 1441831987 -0.388611 -0.520020 0.456055 -0.608765 1441831987 -0.388611 -0.520020 0.456055 -0.608765 1441831987 -0.388611 -0.520020 0.456055 -0.608765 1441831987 -0.388611 -0.520020 0.456055 -0.608765 1441831987 -0.388611 -0.520020 0.456055 -0.608765 1441831987 -0.390320 -0.506714 0.474426 -0.604858 1441831987 -0.390320 -0.506714 0.474426 -0.604858 1441831987 -0.390320 -0.506714 0.474426 -0.604858 1441831987 -0.390320 -0.506714 0.474426 -0.604858 1441831987 -0.390320 -0.506714 0.474426 -0.604858 1441831987 -0.390320 -0.506714 0.474426 -0.604858 1441831988 -0.399841 -0.485596 0.501770 -0.593872 1441831988 -0.399841 -0.485596 0.501770 -0.593872 1441831988 -0.399841 -0.485596 0.501770 -0.593872 1441831988 -0.399841 -0.485596 0.501770 -0.593872 1441831988 -0.399841 -0.485596 0.501770 -0.593872 1441831988 -0.399841 -0.485596 0.501770 -0.593872 1441831988 -0.405396 -0.475464 0.512451 -0.589111 1441831988 -0.405396 -0.475464 0.512451 -0.589111 1441831988 -0.405396 -0.475464 0.512451 -0.589111 1441831988 -0.405396 -0.475464 0.512451 -0.589111 1441831988 -0.405396 -0.475464 0.512451 -0.589111 1441831988 -0.405396 -0.475464 0.512451 -0.589111 1441831988 -0.412720 -0.478027 0.500732 -0.591980 1441831988 -0.412720 -0.478027 0.500732 -0.591980 1441831988 -0.412720 -0.478027 0.500732 -0.591980 1441831988 -0.412720 -0.478027 0.500732 -0.591980 1441831988 -0.412720 -0.478027 0.500732 -0.591980 1441831988 -0.412720 -0.478027 0.500732 -0.591980 1441831988 -0.412720 -0.478027 0.500732 -0.591980 1441831988 -0.413086 -0.487732 0.481079 -0.600098 1441831988 -0.413086 -0.487732 0.481079 -0.600098 1441831988 -0.413086 -0.487732 0.481079 -0.600098 1441831988 -0.413086 -0.487732 0.481079 -0.600098 1441831988 -0.413086 -0.487732 0.481079 -0.600098 1441831988 -0.413086 -0.487732 0.481079 -0.600098 1441831988 -0.398560 -0.507141 0.457458 -0.612183 1441831988 -0.398560 -0.507141 0.457458 -0.612183 1441831988 -0.398560 -0.507141 0.457458 -0.612183 1441831988 -0.398560 -0.507141 0.457458 -0.612183 1441831988 -0.398560 -0.507141 0.457458 -0.612183 1441831988 -0.398560 -0.507141 0.457458 -0.612183 1441831988 -0.398560 -0.507141 0.457458 -0.612183 1441831988 -0.401489 -0.515442 0.452087 -0.607300 1441831988 -0.401489 -0.515442 0.452087 -0.607300 1441831988 -0.401489 -0.515442 0.452087 -0.607300 1441831988 -0.401489 -0.515442 0.452087 -0.607300 1441831988 -0.401489 -0.515442 0.452087 -0.607300 1441831988 -0.401489 -0.515442 0.452087 -0.607300 1441831988 -0.397949 -0.521423 0.451172 -0.605164 1441831988 -0.397949 -0.521423 0.451172 -0.605164 1441831988 -0.397949 -0.521423 0.451172 -0.605164 1441831988 -0.397949 -0.521423 0.451172 -0.605164 1441831988 -0.397949 -0.521423 0.451172 -0.605164 1441831988 -0.397949 -0.521423 0.451172 -0.605164 1441831988 -0.395996 -0.522705 0.452271 -0.604492 1441831988 -0.395996 -0.522705 0.452271 -0.604492 1441831988 -0.395996 -0.522705 0.452271 -0.604492 1441831988 -0.395996 -0.522705 0.452271 -0.604492 1441831988 -0.395996 -0.522705 0.452271 -0.604492 1441831988 -0.395996 -0.522705 0.452271 -0.604492 1441831988 -0.395996 -0.522705 0.452271 -0.604492 1441831988 -0.399475 -0.518677 0.454468 -0.604065 1441831988 -0.399475 -0.518677 0.454468 -0.604065 1441831988 -0.399475 -0.518677 0.454468 -0.604065 1441831988 -0.399475 -0.518677 0.454468 -0.604065 1441831988 -0.399475 -0.518677 0.454468 -0.604065 1441831988 -0.399475 -0.518677 0.454468 -0.604065 1441831988 -0.405884 -0.518188 0.450012 -0.603638 1441831988 -0.405884 -0.518188 0.450012 -0.603638 1441831988 -0.405884 -0.518188 0.450012 -0.603638 1441831988 -0.405884 -0.518188 0.450012 -0.603638 1441831988 -0.405884 -0.518188 0.450012 -0.603638 1441831988 -0.405884 -0.518188 0.450012 -0.603638 1441831988 -0.412354 -0.518433 0.446533 -0.601563 1441831988 -0.412354 -0.518433 0.446533 -0.601563 1441831988 -0.412354 -0.518433 0.446533 -0.601563 1441831988 -0.412354 -0.518433 0.446533 -0.601563 1441831988 -0.412354 -0.518433 0.446533 -0.601563 1441831988 -0.412354 -0.518433 0.446533 -0.601563 1441831988 -0.412720 -0.513916 0.454285 -0.599365 1441831988 -0.412720 -0.513916 0.454285 -0.599365 1441831988 -0.412720 -0.513916 0.454285 -0.599365 1441831988 -0.412720 -0.513916 0.454285 -0.599365 1441831988 -0.412720 -0.513916 0.454285 -0.599365 1441831988 -0.412720 -0.513916 0.454285 -0.599365 1441831988 -0.405273 -0.512146 0.463501 -0.598938 1441831988 -0.405273 -0.512146 0.463501 -0.598938 1441831988 -0.405273 -0.512146 0.463501 -0.598938 1441831988 -0.405273 -0.512146 0.463501 -0.598938 1441831988 -0.405273 -0.512146 0.463501 -0.598938 1441831988 -0.405273 -0.512146 0.463501 -0.598938 1441831988 -0.402100 -0.506592 0.471985 -0.599182 1441831988 -0.402100 -0.506592 0.471985 -0.599182 1441831988 -0.402100 -0.506592 0.471985 -0.599182 1441831988 -0.402100 -0.506592 0.471985 -0.599182 1441831988 -0.402100 -0.506592 0.471985 -0.599182 1441831988 -0.402100 -0.506592 0.471985 -0.599182 1441831988 -0.403564 -0.502502 0.474426 -0.599731 1441831988 -0.403564 -0.502502 0.474426 -0.599731 1441831988 -0.403564 -0.502502 0.474426 -0.599731 1441831988 -0.403564 -0.502502 0.474426 -0.599731 1441831988 -0.403564 -0.502502 0.474426 -0.599731 1441831988 -0.403564 -0.502502 0.474426 -0.599731 1441831988 -0.394165 -0.517273 0.457825 -0.606262 1441831988 -0.394165 -0.517273 0.457825 -0.606262 1441831988 -0.394165 -0.517273 0.457825 -0.606262 1441831988 -0.394165 -0.517273 0.457825 -0.606262 1441831988 -0.394165 -0.517273 0.457825 -0.606262 1441831988 -0.394165 -0.517273 0.457825 -0.606262 1441831988 -0.394165 -0.517273 0.457825 -0.606262 1441831988 -0.366028 -0.547546 0.432617 -0.615723 1441831988 -0.366028 -0.547546 0.432617 -0.615723 1441831988 -0.366028 -0.547546 0.432617 -0.615723 1441831988 -0.366028 -0.547546 0.432617 -0.615723 1441831988 -0.366028 -0.547546 0.432617 -0.615723 1441831988 -0.366028 -0.547546 0.432617 -0.615723 1441831988 -0.348816 -0.565002 0.423645 -0.616211 1441831988 -0.348816 -0.565002 0.423645 -0.616211 1441831988 -0.348816 -0.565002 0.423645 -0.616211 1441831988 -0.348816 -0.565002 0.423645 -0.616211 1441831988 -0.348816 -0.565002 0.423645 -0.616211 1441831988 -0.342957 -0.569458 0.422791 -0.615967 1441831988 -0.342957 -0.569458 0.422791 -0.615967 1441831989 -0.342957 -0.569458 0.422791 -0.615967 1441831989 -0.342957 -0.569458 0.422791 -0.615967 1441831989 -0.342957 -0.569458 0.422791 -0.615967 1441831989 -0.342957 -0.569458 0.422791 -0.615967 1441831989 -0.342957 -0.569458 0.422791 -0.615967 1441831989 -0.341187 -0.570251 0.420349 -0.617859 1441831989 -0.341187 -0.570251 0.420349 -0.617859 1441831989 -0.341187 -0.570251 0.420349 -0.617859 1441831989 -0.341187 -0.570251 0.420349 -0.617859 1441831989 -0.341187 -0.570251 0.420349 -0.617859 1441831989 -0.341187 -0.570251 0.420349 -0.617859 1441831989 -0.345581 -0.567566 0.417908 -0.619568 1441831989 -0.345581 -0.567566 0.417908 -0.619568 1441831989 -0.345581 -0.567566 0.417908 -0.619568 1441831989 -0.345581 -0.567566 0.417908 -0.619568 1441831989 -0.345581 -0.567566 0.417908 -0.619568 1441831989 -0.345581 -0.567566 0.417908 -0.619568 1441831989 -0.339661 -0.568054 0.413330 -0.625427 1441831989 -0.339661 -0.568054 0.413330 -0.625427 1441831989 -0.339661 -0.568054 0.413330 -0.625427 1441831989 -0.339661 -0.568054 0.413330 -0.625427 1441831989 -0.339661 -0.568054 0.413330 -0.625427 1441831989 -0.339661 -0.568054 0.413330 -0.625427 1441831989 -0.339661 -0.568054 0.413330 -0.625427 1441831989 -0.332886 -0.566589 0.413574 -0.630249 1441831989 -0.332886 -0.566589 0.413574 -0.630249 1441831989 -0.332886 -0.566589 0.413574 -0.630249 1441831989 -0.332886 -0.566589 0.413574 -0.630249 1441831989 -0.332886 -0.566589 0.413574 -0.630249 1441831989 -0.332886 -0.566589 0.413574 -0.630249 1441831989 -0.328552 -0.563538 0.418518 -0.631897 1441831989 -0.328552 -0.563538 0.418518 -0.631897 1441831989 -0.328552 -0.563538 0.418518 -0.631897 1441831989 -0.328552 -0.563538 0.418518 -0.631897 1441831989 -0.328552 -0.563538 0.418518 -0.631897 1441831989 -0.328552 -0.563538 0.418518 -0.631897 1441831989 -0.327820 -0.556458 0.424866 -0.634399 1441831989 -0.327820 -0.556458 0.424866 -0.634399 1441831989 -0.327820 -0.556458 0.424866 -0.634399 1441831989 -0.327820 -0.556458 0.424866 -0.634399 1441831989 -0.327820 -0.556458 0.424866 -0.634399 1441831989 -0.327820 -0.556458 0.424866 -0.634399 1441831989 -0.343750 -0.545593 0.428284 -0.633057 1441831989 -0.343750 -0.545593 0.428284 -0.633057 1441831989 -0.343750 -0.545593 0.428284 -0.633057 1441831989 -0.343750 -0.545593 0.428284 -0.633057 1441831989 -0.343750 -0.545593 0.428284 -0.633057 1441831989 -0.343750 -0.545593 0.428284 -0.633057 1441831989 -0.343750 -0.545593 0.428284 -0.633057 1441831989 -0.346313 -0.545166 0.419861 -0.637695 1441831989 -0.346313 -0.545166 0.419861 -0.637695 1441831989 -0.346313 -0.545166 0.419861 -0.637695 1441831989 -0.346313 -0.545166 0.419861 -0.637695 1441831989 -0.346313 -0.545166 0.419861 -0.637695 1441831989 -0.346313 -0.545166 0.419861 -0.637695 1441831989 -0.328491 -0.555359 0.408752 -0.645569 1441831989 -0.328491 -0.555359 0.408752 -0.645569 1441831989 -0.328491 -0.555359 0.408752 -0.645569 1441831989 -0.328491 -0.555359 0.408752 -0.645569 1441831989 -0.328491 -0.555359 0.408752 -0.645569 1441831989 -0.328491 -0.555359 0.408752 -0.645569 1441831989 -0.334473 -0.553040 0.416382 -0.639526 1441831989 -0.334473 -0.553040 0.416382 -0.639526 1441831989 -0.334473 -0.553040 0.416382 -0.639526 1441831989 -0.334473 -0.553040 0.416382 -0.639526 1441831989 -0.334473 -0.553040 0.416382 -0.639526 1441831989 -0.334473 -0.553040 0.416382 -0.639526 1441831989 -0.331848 -0.554688 0.411316 -0.642700 1441831989 -0.331848 -0.554688 0.411316 -0.642700 1441831989 -0.331848 -0.554688 0.411316 -0.642700 1441831989 -0.331848 -0.554688 0.411316 -0.642700 1441831989 -0.331848 -0.554688 0.411316 -0.642700 1441831989 -0.331848 -0.554688 0.411316 -0.642700 1441831989 -0.331848 -0.554688 0.411316 -0.642700 1441831989 -0.332092 -0.557068 0.404724 -0.644714 1441831989 -0.332092 -0.557068 0.404724 -0.644714 1441831989 -0.332092 -0.557068 0.404724 -0.644714 1441831989 -0.332092 -0.557068 0.404724 -0.644714 1441831989 -0.332092 -0.557068 0.404724 -0.644714 1441831989 -0.332092 -0.557068 0.404724 -0.644714 1441831989 -0.340454 -0.553528 0.410706 -0.639587 1441831989 -0.340454 -0.553528 0.410706 -0.639587 1441831989 -0.340454 -0.553528 0.410706 -0.639587 1441831989 -0.340454 -0.553528 0.410706 -0.639587 1441831989 -0.340454 -0.553528 0.410706 -0.639587 1441831989 -0.340454 -0.553528 0.410706 -0.639587 1441831989 -0.340454 -0.553528 0.410706 -0.639587 1441831989 -0.343750 -0.553162 0.413330 -0.636475 1441831989 -0.343750 -0.553162 0.413330 -0.636475 1441831989 -0.343750 -0.553162 0.413330 -0.636475 1441831989 -0.343750 -0.553162 0.413330 -0.636475 1441831989 -0.343750 -0.553162 0.413330 -0.636475 1441831989 -0.343750 -0.553162 0.413330 -0.636475 1441831989 -0.348694 -0.550964 0.417603 -0.632874 1441831989 -0.348694 -0.550964 0.417603 -0.632874 1441831989 -0.348694 -0.550964 0.417603 -0.632874 1441831989 -0.348694 -0.550964 0.417603 -0.632874 1441831989 -0.348694 -0.550964 0.417603 -0.632874 1441831989 -0.357788 -0.542236 0.429871 -0.627075 1441831989 -0.357788 -0.542236 0.429871 -0.627075 1441831989 -0.357788 -0.542236 0.429871 -0.627075 1441831989 -0.357788 -0.542236 0.429871 -0.627075 1441831989 -0.357788 -0.542236 0.429871 -0.627075 1441831989 -0.357788 -0.542236 0.429871 -0.627075 1441831989 -0.357788 -0.542236 0.429871 -0.627075 1441831989 -0.363831 -0.533752 0.435974 -0.626709 1441831989 -0.363831 -0.533752 0.435974 -0.626709 1441831989 -0.363831 -0.533752 0.435974 -0.626709 1441831989 -0.363831 -0.533752 0.435974 -0.626709 1441831989 -0.363831 -0.533752 0.435974 -0.626709 1441831989 -0.378235 -0.523682 0.439087 -0.624451 1441831989 -0.378235 -0.523682 0.439087 -0.624451 1441831989 -0.378235 -0.523682 0.439087 -0.624451 1441831990 -0.378235 -0.523682 0.439087 -0.624451 1441831990 -0.378235 -0.523682 0.439087 -0.624451 1441831990 -0.378235 -0.523682 0.439087 -0.624451 1441831990 -0.378235 -0.523682 0.439087 -0.624451 1441831990 -0.386292 -0.523010 0.432434 -0.624695 1441831990 -0.386292 -0.523010 0.432434 -0.624695 1441831990 -0.386292 -0.523010 0.432434 -0.624695 1441831990 -0.386292 -0.523010 0.432434 -0.624695 1441831990 -0.386292 -0.523010 0.432434 -0.624695 1441831990 -0.386292 -0.523010 0.432434 -0.624695 1441831990 -0.363220 -0.541138 0.414307 -0.635315 1441831990 -0.363220 -0.541138 0.414307 -0.635315 1441831990 -0.363220 -0.541138 0.414307 -0.635315 1441831990 -0.363220 -0.541138 0.414307 -0.635315 1441831990 -0.363220 -0.541138 0.414307 -0.635315 1441831990 -0.363220 -0.541138 0.414307 -0.635315 1441831990 -0.357666 -0.546265 0.416138 -0.632874 1441831990 -0.357666 -0.546265 0.416138 -0.632874 1441831990 -0.357666 -0.546265 0.416138 -0.632874 1441831990 -0.357666 -0.546265 0.416138 -0.632874 1441831990 -0.357666 -0.546265 0.416138 -0.632874 1441831990 -0.357666 -0.546265 0.416138 -0.632874 1441831990 -0.357666 -0.546265 0.416138 -0.632874 1441831990 -0.360718 -0.539673 0.428040 -0.628845 1441831990 -0.360718 -0.539673 0.428040 -0.628845 1441831990 -0.360718 -0.539673 0.428040 -0.628845 1441831990 -0.360718 -0.539673 0.428040 -0.628845 1441831990 -0.360718 -0.539673 0.428040 -0.628845 1441831990 -0.360718 -0.539673 0.428040 -0.628845 1441831990 -0.358521 -0.539734 0.425415 -0.631836 1441831990 -0.358521 -0.539734 0.425415 -0.631836 1441831990 -0.358521 -0.539734 0.425415 -0.631836 1441831990 -0.358521 -0.539734 0.425415 -0.631836 1441831990 -0.358521 -0.539734 0.425415 -0.631836 1441831990 -0.358521 -0.539734 0.425415 -0.631836 1441831990 -0.358521 -0.539734 0.425415 -0.631836 1441831990 -0.367920 -0.531128 0.434570 -0.627502 1441831990 -0.367920 -0.531128 0.434570 -0.627502 1441831990 -0.367920 -0.531128 0.434570 -0.627502 1441831990 -0.367920 -0.531128 0.434570 -0.627502 1441831990 -0.367920 -0.531128 0.434570 -0.627502 1441831990 -0.367920 -0.531128 0.434570 -0.627502 1441831990 -0.369690 -0.524292 0.443542 -0.625916 1441831990 -0.369690 -0.524292 0.443542 -0.625916 1441831990 -0.369690 -0.524292 0.443542 -0.625916 1441831990 -0.369690 -0.524292 0.443542 -0.625916 1441831990 -0.369690 -0.524292 0.443542 -0.625916 1441831990 -0.369690 -0.524292 0.443542 -0.625916 1441831990 -0.369995 -0.517456 0.451538 -0.625732 1441831990 -0.369995 -0.517456 0.451538 -0.625732 1441831990 -0.369995 -0.517456 0.451538 -0.625732 1441831990 -0.369995 -0.517456 0.451538 -0.625732 1441831990 -0.369995 -0.517456 0.451538 -0.625732 1441831990 -0.369995 -0.517456 0.451538 -0.625732 1441831990 -0.369995 -0.517456 0.451538 -0.625732 1441831990 -0.376587 -0.503113 0.467651 -0.621582 1441831990 -0.376587 -0.503113 0.467651 -0.621582 1441831990 -0.376587 -0.503113 0.467651 -0.621582 1441831990 -0.376587 -0.503113 0.467651 -0.621582 1441831990 -0.376587 -0.503113 0.467651 -0.621582 1441831990 -0.376587 -0.503113 0.467651 -0.621582 1441831990 -0.372559 -0.499573 0.469910 -0.625183 1441831990 -0.372559 -0.499573 0.469910 -0.625183 1441831990 -0.372559 -0.499573 0.469910 -0.625183 1441831990 -0.372559 -0.499573 0.469910 -0.625183 1441831990 -0.372559 -0.499573 0.469910 -0.625183 1441831990 -0.372559 -0.499573 0.469910 -0.625183 1441831990 -0.381348 -0.498047 0.467407 -0.622986 1441831990 -0.381348 -0.498047 0.467407 -0.622986 1441831990 -0.381348 -0.498047 0.467407 -0.622986 1441831990 -0.381348 -0.498047 0.467407 -0.622986 1441831990 -0.381348 -0.498047 0.467407 -0.622986 1441831990 -0.381348 -0.498047 0.467407 -0.622986 1441831990 -0.381714 -0.503845 0.457642 -0.625366 1441831990 -0.381714 -0.503845 0.457642 -0.625366 1441831990 -0.381714 -0.503845 0.457642 -0.625366 1441831990 -0.381714 -0.503845 0.457642 -0.625366 1441831990 -0.381714 -0.503845 0.457642 -0.625366 1441831990 -0.381714 -0.503845 0.457642 -0.625366 1441831990 -0.363586 -0.522644 0.444458 -0.630188 1441831990 -0.363586 -0.522644 0.444458 -0.630188 1441831990 -0.363586 -0.522644 0.444458 -0.630188 1441831990 -0.363586 -0.522644 0.444458 -0.630188 1441831990 -0.363586 -0.522644 0.444458 -0.630188 1441831990 -0.363586 -0.522644 0.444458 -0.630188 1441831990 -0.363586 -0.522644 0.444458 -0.630188 1441831990 -0.370605 -0.526123 0.450256 -0.618958 1441831990 -0.370605 -0.526123 0.450256 -0.618958 1441831990 -0.370605 -0.526123 0.450256 -0.618958 1441831990 -0.370605 -0.526123 0.450256 -0.618958 1441831990 -0.370605 -0.526123 0.450256 -0.618958 1441831990 -0.370605 -0.526123 0.450256 -0.618958 1441831990 -0.372742 -0.527832 0.455566 -0.612305 1441831990 -0.372742 -0.527832 0.455566 -0.612305 1441831990 -0.372742 -0.527832 0.455566 -0.612305 1441831990 -0.372742 -0.527832 0.455566 -0.612305 1441831990 -0.372742 -0.527832 0.455566 -0.612305 1441831990 -0.372742 -0.527832 0.455566 -0.612305 1441831990 -0.372742 -0.527832 0.455566 -0.612305 1441831990 -0.365234 -0.534485 0.450134 -0.615173 1441831990 -0.365234 -0.534485 0.450134 -0.615173 1441831990 -0.365234 -0.534485 0.450134 -0.615173 1441831990 -0.365234 -0.534485 0.450134 -0.615173 1441831990 -0.365234 -0.534485 0.450134 -0.615173 1441831990 -0.365234 -0.534485 0.450134 -0.615173 1441831990 -0.369263 -0.530151 0.456848 -0.611511 1441831990 -0.369263 -0.530151 0.456848 -0.611511 1441831990 -0.369263 -0.530151 0.456848 -0.611511 1441831990 -0.369263 -0.530151 0.456848 -0.611511 1441831990 -0.369263 -0.530151 0.456848 -0.611511 1441831990 -0.369263 -0.530151 0.456848 -0.611511 1441831990 -0.369690 -0.527405 0.458984 -0.612061 1441831990 -0.369690 -0.527405 0.458984 -0.612061 1441831990 -0.369690 -0.527405 0.458984 -0.612061 1441831991 -0.369690 -0.527405 0.458984 -0.612061 1441831991 -0.369690 -0.527405 0.458984 -0.612061 1441831991 -0.369690 -0.527405 0.458984 -0.612061 1441831991 -0.372559 -0.525269 0.456787 -0.613770 1441831991 -0.372559 -0.525269 0.456787 -0.613770 1441831991 -0.372559 -0.525269 0.456787 -0.613770 1441831991 -0.372559 -0.525269 0.456787 -0.613770 1441831991 -0.372559 -0.525269 0.456787 -0.613770 1441831991 -0.372559 -0.525269 0.456787 -0.613770 1441831991 -0.380127 -0.517395 0.463196 -0.611023 1441831991 -0.380127 -0.517395 0.463196 -0.611023 1441831991 -0.380127 -0.517395 0.463196 -0.611023 1441831991 -0.380127 -0.517395 0.463196 -0.611023 1441831991 -0.380127 -0.517395 0.463196 -0.611023 1441831991 -0.380127 -0.517395 0.463196 -0.611023 1441831991 -0.380127 -0.517395 0.463196 -0.611023 1441831991 -0.385803 -0.511658 0.468811 -0.608032 1441831991 -0.385803 -0.511658 0.468811 -0.608032 1441831991 -0.385803 -0.511658 0.468811 -0.608032 1441831991 -0.385803 -0.511658 0.468811 -0.608032 1441831991 -0.385803 -0.511658 0.468811 -0.608032 1441831991 -0.385803 -0.511658 0.468811 -0.608032 1441831991 -0.396423 -0.506958 0.469849 -0.604248 1441831991 -0.396423 -0.506958 0.469849 -0.604248 1441831991 -0.396423 -0.506958 0.469849 -0.604248 1441831991 -0.396423 -0.506958 0.469849 -0.604248 1441831991 -0.396423 -0.506958 0.469849 -0.604248 1441831991 -0.396423 -0.506958 0.469849 -0.604248 1441831991 -0.396423 -0.506958 0.469849 -0.604248 1441831991 -0.401306 -0.510376 0.460876 -0.605103 1441831991 -0.401306 -0.510376 0.460876 -0.605103 1441831991 -0.401306 -0.510376 0.460876 -0.605103 1441831991 -0.401306 -0.510376 0.460876 -0.605103 1441831991 -0.401306 -0.510376 0.460876 -0.605103 1441831991 -0.401306 -0.510376 0.460876 -0.605103 1441831991 -0.390869 -0.525879 0.445251 -0.610291 1441831991 -0.390869 -0.525879 0.445251 -0.610291 1441831991 -0.390869 -0.525879 0.445251 -0.610291 1441831991 -0.390869 -0.525879 0.445251 -0.610291 1441831991 -0.390869 -0.525879 0.445251 -0.610291 1441831991 -0.390869 -0.525879 0.445251 -0.610291 1441831991 -0.383972 -0.536621 0.439819 -0.609253 1441831991 -0.383972 -0.536621 0.439819 -0.609253 1441831991 -0.383972 -0.536621 0.439819 -0.609253 1441831991 -0.383972 -0.536621 0.439819 -0.609253 1441831991 -0.383972 -0.536621 0.439819 -0.609253 1441831991 -0.383972 -0.536621 0.439819 -0.609253 1441831991 -0.389526 -0.533325 0.447449 -0.603027 1441831991 -0.389526 -0.533325 0.447449 -0.603027 1441831991 -0.389526 -0.533325 0.447449 -0.603027 1441831991 -0.389526 -0.533325 0.447449 -0.603027 1441831991 -0.389526 -0.533325 0.447449 -0.603027 1441831991 -0.389526 -0.533325 0.447449 -0.603027 1441831991 -0.382019 -0.540283 0.438110 -0.608459 1441831991 -0.382019 -0.540283 0.438110 -0.608459 1441831991 -0.382019 -0.540283 0.438110 -0.608459 1441831991 -0.382019 -0.540283 0.438110 -0.608459 1441831991 -0.382019 -0.540283 0.438110 -0.608459 1441831991 -0.382019 -0.540283 0.438110 -0.608459 1441831991 -0.386902 -0.536438 0.441895 -0.606079 1441831991 -0.386902 -0.536438 0.441895 -0.606079 1441831991 -0.386902 -0.536438 0.441895 -0.606079 1441831991 -0.386902 -0.536438 0.441895 -0.606079 1441831991 -0.386902 -0.536438 0.441895 -0.606079 1441831991 -0.386902 -0.536438 0.441895 -0.606079 1441831991 -0.386902 -0.536438 0.441895 -0.606079 1441831991 -0.390808 -0.531067 0.445557 -0.605652 1441831991 -0.390808 -0.531067 0.445557 -0.605652 1441831991 -0.390808 -0.531067 0.445557 -0.605652 1441831991 -0.390808 -0.531067 0.445557 -0.605652 1441831991 -0.390808 -0.531067 0.445557 -0.605652 1441831991 -0.390808 -0.531067 0.445557 -0.605652 1441831991 -0.386536 -0.529968 0.447021 -0.608276 1441831991 -0.386536 -0.529968 0.447021 -0.608276 1441831991 -0.386536 -0.529968 0.447021 -0.608276 1441831991 -0.386536 -0.529968 0.447021 -0.608276 1441831991 -0.386536 -0.529968 0.447021 -0.608276 1441831991 -0.386536 -0.529968 0.447021 -0.608276 1441831991 -0.386536 -0.529968 0.447021 -0.608276 1441831991 -0.384583 -0.519897 0.463013 -0.606201 1441831991 -0.384583 -0.519897 0.463013 -0.606201 1441831991 -0.384583 -0.519897 0.463013 -0.606201 1441831991 -0.384583 -0.519897 0.463013 -0.606201 1441831991 -0.384583 -0.519897 0.463013 -0.606201 1441831991 -0.384583 -0.519897 0.463013 -0.606201 1441831991 -0.380798 -0.513000 0.469666 -0.609314 1441831991 -0.380798 -0.513000 0.469666 -0.609314 1441831991 -0.380798 -0.513000 0.469666 -0.609314 1441831991 -0.380798 -0.513000 0.469666 -0.609314 1441831991 -0.380798 -0.513000 0.469666 -0.609314 1441831991 -0.380798 -0.513000 0.469666 -0.609314 1441831991 -0.380798 -0.513000 0.469666 -0.609314 1441831991 -0.379883 -0.510681 0.466614 -0.614197 1441831991 -0.379883 -0.510681 0.466614 -0.614197 1441831991 -0.379883 -0.510681 0.466614 -0.614197 1441831991 -0.379883 -0.510681 0.466614 -0.614197 1441831991 -0.379883 -0.510681 0.466614 -0.614197 1441831991 -0.379883 -0.510681 0.466614 -0.614197 1441831991 -0.388733 -0.506775 0.464417 -0.613525 1441831991 -0.388733 -0.506775 0.464417 -0.613525 1441831991 -0.388733 -0.506775 0.464417 -0.613525 1441831991 -0.388733 -0.506775 0.464417 -0.613525 1441831991 -0.388733 -0.506775 0.464417 -0.613525 1441831991 -0.388733 -0.506775 0.464417 -0.613525 1441831991 -0.382935 -0.515564 0.453674 -0.617859 1441831991 -0.382935 -0.515564 0.453674 -0.617859 1441831991 -0.382935 -0.515564 0.453674 -0.617859 1441831991 -0.382935 -0.515564 0.453674 -0.617859 1441831991 -0.382935 -0.515564 0.453674 -0.617859 1441831991 -0.382935 -0.515564 0.453674 -0.617859 1441831991 -0.382935 -0.515564 0.453674 -0.617859 1441831991 -0.367126 -0.531006 0.444885 -0.620789 1441831991 -0.367126 -0.531006 0.444885 -0.620789 1441831991 -0.367126 -0.531006 0.444885 -0.620789 1441831991 -0.367126 -0.531006 0.444885 -0.620789 1441831991 -0.367126 -0.531006 0.444885 -0.620789 1441831992 -0.367126 -0.531006 0.444885 -0.620789 1441831992 -0.367126 -0.531006 0.444885 -0.620789 1441831992 -0.370300 -0.531250 0.452026 -0.613525 1441831992 -0.370300 -0.531250 0.452026 -0.613525 1441831992 -0.370300 -0.531250 0.452026 -0.613525 1441831992 -0.370300 -0.531250 0.452026 -0.613525 1441831992 -0.370300 -0.531250 0.452026 -0.613525 1441831992 -0.370300 -0.531250 0.452026 -0.613525 1441831992 -0.362427 -0.534973 0.450806 -0.615845 1441831992 -0.362427 -0.534973 0.450806 -0.615845 1441831992 -0.362427 -0.534973 0.450806 -0.615845 1441831992 -0.362427 -0.534973 0.450806 -0.615845 1441831992 -0.362427 -0.534973 0.450806 -0.615845 1441831992 -0.362427 -0.534973 0.450806 -0.615845 1441831992 -0.362427 -0.534973 0.450806 -0.615845 1441831992 -0.362183 -0.535461 0.452393 -0.614380 1441831992 -0.362183 -0.535461 0.452393 -0.614380 1441831992 -0.362183 -0.535461 0.452393 -0.614380 1441831992 -0.362183 -0.535461 0.452393 -0.614380 1441831992 -0.362183 -0.535461 0.452393 -0.614380 1441831992 -0.362183 -0.535461 0.452393 -0.614380 1441831992 -0.362671 -0.532593 0.457703 -0.612732 1441831992 -0.362671 -0.532593 0.457703 -0.612732 1441831992 -0.362671 -0.532593 0.457703 -0.612732 1441831992 -0.362671 -0.532593 0.457703 -0.612732 1441831992 -0.362671 -0.532593 0.457703 -0.612732 1441831992 -0.362671 -0.532593 0.457703 -0.612732 1441831992 -0.356201 -0.534424 0.455505 -0.616516 1441831992 -0.356201 -0.534424 0.455505 -0.616516 1441831992 -0.356201 -0.534424 0.455505 -0.616516 1441831992 -0.356201 -0.534424 0.455505 -0.616516 1441831992 -0.356201 -0.534424 0.455505 -0.616516 1441831992 -0.356201 -0.534424 0.455505 -0.616516 1441831992 -0.356201 -0.534424 0.455505 -0.616516 1441831992 -0.354858 -0.531738 0.458557 -0.617371 1441831992 -0.354858 -0.531738 0.458557 -0.617371 1441831992 -0.354858 -0.531738 0.458557 -0.617371 1441831992 -0.354858 -0.531738 0.458557 -0.617371 1441831992 -0.354858 -0.531738 0.458557 -0.617371 1441831992 -0.354858 -0.531738 0.458557 -0.617371 1441831992 -0.358643 -0.526123 0.462463 -0.617065 1441831992 -0.358643 -0.526123 0.462463 -0.617065 1441831992 -0.358643 -0.526123 0.462463 -0.617065 1441831992
[truncated: 211,722 more chars]
