# Supplementary material for: Quaternion-Based Gesture Recognition Using Wireless Wearable Motion Capture Sensors
Source: Sensors (Basel). 2016 Apr 28;16(5):605. doi: 10.3390/s16050605 (PMC4883296; doi:10.3390/s16050605)
Supplement: Supplementary file 1 [file sensors-16-00605-s001.zip › MultiSensorGestureData/P3/3. Throw/Training18.txt]

0.702942 0.222290 0.545410 -0.398743 1441831894 0.700256 0.225830 0.545227 -0.401733 1441831894 0.700256 0.225830 0.545227 -0.401733 1441831894 0.700256 0.225830 0.545227 -0.401733 1441831894 0.700256 0.225830 0.545227 -0.401733 1441831894 0.700256 0.225830 0.545227 -0.401733 1441831894 0.700256 0.225830 0.545227 -0.401733 1441831894 0.697815 0.232849 0.543518 -0.404114 1441831894 0.697815 0.232849 0.543518 -0.404114 1441831894 0.697815 0.232849 0.543518 -0.404114 1441831894 0.697815 0.232849 0.543518 -0.404114 1441831894 0.697815 0.232849 0.543518 -0.404114 1441831894 0.697815 0.232849 0.543518 -0.404114 1441831894 0.696533 0.242676 0.540771 -0.404358 1441831894 0.696533 0.242676 0.540771 -0.404358 1441831894 0.696533 0.242676 0.540771 -0.404358 1441831894 0.696533 0.242676 0.540771 -0.404358 1441831894 0.696533 0.242676 0.540771 -0.404358 1441831894 0.696533 0.242676 0.540771 -0.404358 1441831894 0.700256 0.248657 0.537170 -0.398987 1441831894 0.700256 0.248657 0.537170 -0.398987 1441831894 0.700256 0.248657 0.537170 -0.398987 1441831894 0.700256 0.248657 0.537170 -0.398987 1441831894 0.700256 0.248657 0.537170 -0.398987 1441831894 0.700256 0.248657 0.537170 -0.398987 1441831894 0.710754 0.239502 0.535583 -0.388000 1441831895 0.710754 0.239502 0.535583 -0.388000 1441831895 0.710754 0.239502 0.535583 -0.388000 1441831895 0.710754 0.239502 0.535583 -0.388000 1441831895 0.710754 0.239502 0.535583 -0.388000 1441831895 0.710754 0.239502 0.535583 -0.388000 1441831895 0.723328 0.217590 0.536926 -0.375549 1441831895 0.723328 0.217590 0.536926 -0.375549 1441831895 0.723328 0.217590 0.536926 -0.375549 1441831895 0.723328 0.217590 0.536926 -0.375549 1441831895 0.723328 0.217590 0.536926 -0.375549 1441831895 0.723328 0.217590 0.536926 -0.375549 1441831895 0.723328 0.217590 0.536926 -0.375549 1441831895 0.723328 0.217590 0.536926 -0.375549 1441831895 0.736206 0.191833 0.538330 -0.362366 1441831895 0.736206 0.191833 0.538330 -0.362366 1441831895 0.736206 0.191833 0.538330 -0.362366 1441831895 0.736206 0.191833 0.538330 -0.362366 1441831895 0.736206 0.191833 0.538330 -0.362366 1441831895 0.736206 0.191833 0.538330 -0.362366 1441831895 0.746765 0.162598 0.543762 -0.346680 1441831895 0.746765 0.162598 0.543762 -0.346680 1441831895 0.746765 0.162598 0.543762 -0.346680 1441831895 0.746765 0.162598 0.543762 -0.346680 1441831895 0.746765 0.162598 0.543762 -0.346680 1441831895 0.746765 0.162598 0.543762 -0.346680 1441831895 0.752625 0.133789 0.551697 -0.333435 1441831895 0.752625 0.133789 0.551697 -0.333435 1441831895 0.752625 0.133789 0.551697 -0.333435 1441831895 0.752625 0.133789 0.551697 -0.333435 1441831895 0.752625 0.133789 0.551697 -0.333435 1441831895 0.752625 0.133789 0.551697 -0.333435 1441831895 0.759155 0.091614 0.562378 -0.314575 1441831895 0.759155 0.091614 0.562378 -0.314575 1441831895 0.759155 0.091614 0.562378 -0.314575 1441831895 0.759155 0.091614 0.562378 -0.314575 1441831895 0.759155 0.091614 0.562378 -0.314575 1441831895 0.759155 0.091614 0.562378 -0.314575 1441831895 0.758423 0.059021 0.580444 -0.290466 1441831895 0.758423 0.059021 0.580444 -0.290466 1441831895 0.758423 0.059021 0.580444 -0.290466 1441831895 0.758423 0.059021 0.580444 -0.290466 1441831895 0.758423 0.059021 0.580444 -0.290466 1441831895 0.758423 0.059021 0.580444 -0.290466 1441831895 0.760864 0.042480 0.594421 -0.256653 1441831895 0.760864 0.042480 0.594421 -0.256653 1441831895 0.760864 0.042480 0.594421 -0.256653 1441831895 0.760864 0.042480 0.594421 -0.256653 1441831895 0.760864 0.042480 0.594421 -0.256653 1441831895 0.760864 0.042480 0.594421 -0.256653 1441831895 0.763611 0.060303 0.600830 -0.228455 1441831895 0.763611 0.060303 0.600830 -0.228455 1441831895 0.763611 0.060303 0.600830 -0.228455 1441831895 0.763611 0.060303 0.600830 -0.228455 1441831895 0.763611 0.060303 0.600830 -0.228455 1441831895 0.763611 0.060303 0.600830 -0.228455 1441831895 0.765808 0.097107 0.601685 -0.204956 1441831895 0.765808 0.097107 0.601685 -0.204956 1441831895 0.765808 0.097107 0.601685 -0.204956 1441831895 0.765808 0.097107 0.601685 -0.204956 1441831895 0.765808 0.097107 0.601685 -0.204956 1441831895 0.765808 0.097107 0.601685 -0.204956 1441831895 0.769653 0.116516 0.601196 -0.180359 1441831895 0.769653 0.116516 0.601196 -0.180359 1441831895 0.769653 0.116516 0.601196 -0.180359 1441831895 0.769653 0.116516 0.601196 -0.180359 1441831895 0.769653 0.116516 0.601196 -0.180359 1441831895 0.769653 0.116516 0.601196 -0.180359 1441831895 0.769653 0.116516 0.601196 -0.180359 1441831895 0.769653 0.116516 0.601196 -0.180359 1441831895 0.773438 0.118164 0.599976 -0.166687 1441831895 0.773438 0.118164 0.599976 -0.166687 1441831895 0.773438 0.118164 0.599976 -0.166687 1441831895 0.773438 0.118164 0.599976 -0.166687 1441831895 0.773438 0.118164 0.599976 -0.166687 1441831895 0.773438 0.118164 0.599976 -0.166687 1441831895 0.777161 0.107910 0.597229 -0.166260 1441831895 0.777161 0.107910 0.597229 -0.166260 1441831895 0.777161 0.107910 0.597229 -0.166260 1441831895 0.777161 0.107910 0.597229 -0.166260 1441831895 0.777161 0.107910 0.597229 -0.166260 1441831895 0.777161 0.107910 0.597229 -0.166260 1441831895 0.779846 0.099243 0.592346 -0.176086 1441831895 0.779846 0.099243 0.592346 -0.176086 1441831895 0.779846 0.099243 0.592346 -0.176086 1441831895 0.779846 0.099243 0.592346 -0.176086 1441831895 0.779846 0.099243 0.592346 -0.176086 1441831895 0.779846 0.099243 0.592346 -0.176086 1441831895 0.782654 0.090942 0.585815 -0.189514 1441831895 0.782654 0.090942 0.585815 -0.189514 1441831895 0.782654 0.090942 0.585815 -0.189514 1441831895 0.782654 0.090942 0.585815 -0.189514 1441831895 0.782654 0.090942 0.585815 -0.189514 1441831895 0.782654 0.090942 0.585815 -0.189514 1441831895 0.782349 0.083191 0.581665 -0.206360 1441831895 0.782349 0.083191 0.581665 -0.206360 1441831895 0.782349 0.083191 0.581665 -0.206360 1441831895 0.782349 0.083191 0.581665 -0.206360 1441831895 0.782349 0.083191 0.581665 -0.206360 1441831895 0.782349 0.083191 0.581665 -0.206360 1441831895 0.781311 0.077942 0.576416 -0.226196 1441831895 0.781311 0.077942 0.576416 -0.226196 1441831895 0.781311 0.077942 0.576416 -0.226196 1441831895 0.781311 0.077942 0.576416 -0.226196 1441831895 0.781311 0.077942 0.576416 -0.226196 1441831895 0.781311 0.077942 0.576416 -0.226196 1441831895 0.781738 0.057007 0.573547 -0.237976 1441831895 0.781738 0.057007 0.573547 -0.237976 1441831895 0.781738 0.057007 0.573547 -0.237976 1441831895 0.781738 0.057007 0.573547 -0.237976 1441831895 0.781738 0.057007 0.573547 -0.237976 1441831895 0.781738 0.057007 0.573547 -0.237976 1441831895 0.776611 0.029968 0.577820 -0.249023 1441831896 0.776611 0.029968 0.577820 -0.249023 1441831896 0.776611 0.029968 0.577820 -0.249023 1441831896 0.776611 0.029968 0.577820 -0.249023 1441831896 0.776611 0.029968 0.577820 -0.249023 1441831896 0.776611 0.029968 0.577820 -0.249023 1441831896 0.771912 0.015808 0.578552 -0.262817 1441831896 0.771912 0.015808 0.578552 -0.262817 1441831896 0.771912 0.015808 0.578552 -0.262817 1441831896 0.771912 0.015808 0.578552 -0.262817 1441831896 0.771912 0.015808 0.578552 -0.262817 1441831896 0.771912 0.015808 0.578552 -0.262817 1441831896 0.770081 0.026245 0.575500 -0.273865 1441831896 0.770081 0.026245 0.575500 -0.273865 1441831896 0.770081 0.026245 0.575500 -0.273865 1441831896 0.770081 0.026245 0.575500 -0.273865 1441831896 0.770081 0.026245 0.575500 -0.273865 1441831896 0.770081 0.026245 0.575500 -0.273865 1441831896 0.772888 0.045105 0.570496 -0.273926 1441831896 0.772888 0.045105 0.570496 -0.273926 1441831896 0.772888 0.045105 0.570496 -0.273926 1441831896 0.772888 0.045105 0.570496 -0.273926 1441831896 0.772888 0.045105 0.570496 -0.273926 1441831896 0.772888 0.045105 0.570496 -0.273926 1441831896 0.776672 0.063293 0.570618 -0.258972 1441831896 0.776672 0.063293 0.570618 -0.258972 1441831896 0.776672 0.063293 0.570618 -0.258972 1441831896 0.776672 0.063293 0.570618 -0.258972 1441831896 0.776672 0.063293 0.570618 -0.258972 1441831896 0.776672 0.063293 0.570618 -0.258972 1441831896 0.777222 0.068909 0.580933 -0.231567 1441831896 0.777222 0.068909 0.580933 -0.231567 1441831896 0.777222 0.068909 0.580933 -0.231567 1441831896 0.777222 0.068909 0.580933 -0.231567 1441831896 0.777222 0.068909 0.580933 -0.231567 1441831896 0.777222 0.068909 0.580933 -0.231567 1441831896 0.775696 0.075378 0.589417 -0.212524 1441831896 0.775696 0.075378 0.589417 -0.212524 1441831896 0.775696 0.075378 0.589417 -0.212524 1441831896 0.775696 0.075378 0.589417 -0.212524 1441831896 0.775696 0.075378 0.589417 -0.212524 1441831896 0.775696 0.075378 0.589417 -0.212524 1441831896 0.772705 0.099670 0.589661 -0.212463 1441831896 0.772705 0.099670 0.589661 -0.212463 1441831896 0.772705 0.099670 0.589661 -0.212463 1441831896 0.772705 0.099670 0.589661 -0.212463 1441831896 0.772705 0.099670 0.589661 -0.212463 1441831896 0.772705 0.099670 0.589661 -0.212463 1441831896 0.770630 0.120789 0.589172 -0.210510 1441831896 0.770630 0.120789 0.589172 -0.210510 1441831896 0.770630 0.120789 0.589172 -0.210510 1441831896 0.770630 0.120789 0.589172 -0.210510 1441831896 0.770630 0.120789 0.589172 -0.210510 1441831896 0.770630 0.120789 0.589172 -0.210510 1441831896 0.770081 0.126648 0.590271 -0.205933 1441831896 0.770081 0.126648 0.590271 -0.205933 1441831896 0.770081 0.126648 0.590271 -0.205933 1441831896 0.770081 0.126648 0.590271 -0.205933 1441831896 0.770081 0.126648 0.590271 -0.205933 1441831896 0.770081 0.126648 0.590271 -0.205933 1441831896 0.773071 0.116272 0.587708 -0.208191 1441831896 0.773071 0.116272 0.587708 -0.208191 1441831896 0.773071 0.116272 0.587708 -0.208191 1441831896 0.773071 0.116272 0.587708 -0.208191 1441831896 0.773071 0.116272 0.587708 -0.208191 1441831896 0.773071 0.116272 0.587708 -0.208191 1441831896 0.773071 0.116272 0.587708 -0.208191 1441831896 0.773071 0.116272 0.587708 -0.208191 1441831896 0.772949 0.084167 0.589478 -0.218750 1441831896 0.772949 0.084167 0.589478 -0.218750 1441831896 0.772949 0.084167 0.589478 -0.218750 1441831896 0.772949 0.084167 0.589478 -0.218750 1441831896 0.772949 0.084167 0.589478 -0.218750 1441831896 0.772949 0.084167 0.589478 -0.218750 1441831896 0.768677 0.056458 0.595703 -0.225891 1441831896 0.768677 0.056458 0.595703 -0.225891 1441831896 0.768677 0.056458 0.595703 -0.225891 1441831896 0.768677 0.056458 0.595703 -0.225891 1441831896 0.768677 0.056458 0.595703 -0.225891 1441831896 0.768677 0.056458 0.595703 -0.225891 1441831896 0.769104 0.039368 0.597229 -0.223938 1441831896 0.769104 0.039368 0.597229 -0.223938 1441831896 0.769104 0.039368 0.597229 -0.223938 1441831896 0.769104 0.039368 0.597229 -0.223938 1441831896 0.769104 0.039368 0.597229 -0.223938 1441831896 0.769104 0.039368 0.597229 -0.223938 1441831896 0.770508 0.047485 0.596924 -0.218384 1441831896 0.770508 0.047485 0.596924 -0.218384 1441831896 0.770508 0.047485 0.596924 -0.218384 1441831896 0.770508 0.047485 0.596924 -0.218384 1441831896 0.770508 0.047485 0.596924 -0.218384 1441831896 0.770508 0.047485 0.596924 -0.218384 1441831896 0.772644 0.067444 0.596741 -0.205505 1441831896 0.772644 0.067444 0.596741 -0.205505 1441831896 0.772644 0.067444 0.596741 -0.205505 1441831896 0.772644 0.067444 0.596741 -0.205505 1441831896 0.772644 0.067444 0.596741 -0.205505 1441831896 0.772644 0.067444 0.596741 -0.205505 1441831896 0.775452 0.086365 0.595825 -0.189941 1441831896 0.775452 0.086365 0.595825 -0.189941 1441831896 0.775452 0.086365 0.595825 -0.189941 1441831896 0.775452 0.086365 0.595825 -0.189941 1441831896 0.775452 0.086365 0.595825 -0.189941 1441831896 0.775452 0.086365 0.595825 -0.189941 1441831896 0.775879 0.095398 0.597412 -0.178772 1441831896 0.775879 0.095398 0.597412 -0.178772 1441831896 0.775879 0.095398 0.597412 -0.178772 1441831896 0.775879 0.095398 0.597412 -0.178772 1441831896 0.775879 0.095398 0.597412 -0.178772 1441831896 0.775879 0.095398 0.597412 -0.178772 1441831896 0.775574 0.091248 0.599731 -0.174377 1441831896 0.775574 0.091248 0.599731 -0.174377 1441831896 0.775574 0.091248 0.599731 -0.174377 1441831896 0.775574 0.091248 0.599731 -0.174377 1441831897 0.775574 0.091248 0.599731 -0.174377 1441831897 0.775574 0.091248 0.599731 -0.174377 1441831897 0.775574 0.091248 0.599731 -0.174377 1441831897 0.773376 0.092163 0.599792 -0.183289 1441831897 0.773376 0.092163 0.599792 -0.183289 1441831897 0.773376 0.092163 0.599792 -0.183289 1441831897 0.773376 0.092163 0.599792 -0.183289 1441831897 0.773376 0.092163 0.599792 -0.183289 1441831897 0.773376 0.092163 0.599792 -0.183289 1441831897 0.771423 0.098694 0.596191 -0.199158 1441831897 0.771423 0.098694 0.596191 -0.199158 1441831897 0.771423 0.098694 0.596191 -0.199158 1441831897 0.771423 0.098694 0.596191 -0.199158 1441831897 0.771423 0.098694 0.596191 -0.199158 1441831897 0.770081 0.103882 0.592468 -0.212463 1441831897 0.770081 0.103882 0.592468 -0.212463 1441831897 0.770081 0.103882 0.592468 -0.212463 1441831897 0.770081 0.103882 0.592468 -0.212463 1441831897 0.770081 0.103882 0.592468 -0.212463 1441831897 0.770081 0.103882 0.592468 -0.212463 1441831897 0.773193 0.098450 0.586365 -0.220459 1441831897 0.773193 0.098450 0.586365 -0.220459 1441831897 0.773193 0.098450 0.586365 -0.220459 1441831897 0.773193 0.098450 0.586365 -0.220459 1441831897 0.773193 0.098450 0.586365 -0.220459 1441831897 0.773193 0.098450 0.586365 -0.220459 1441831897 0.773193 0.098450 0.586365 -0.220459 1441831897 0.775940 0.066711 0.587830 -0.218628 1441831897 0.775940 0.066711 0.587830 -0.218628 1441831897 0.775940 0.066711 0.587830 -0.218628 1441831897 0.775940 0.066711 0.587830 -0.218628 1441831897 0.775940 0.066711 0.587830 -0.218628 1441831897 0.774597 0.030396 0.594360 -0.213928 1441831897 0.774597 0.030396 0.594360 -0.213928 1441831897 0.774597 0.030396 0.594360 -0.213928 1441831897 0.774597 0.030396 0.594360 -0.213928 1441831897 0.774597 0.030396 0.594360 -0.213928 1441831897 0.774597 0.030396 0.594360 -0.213928 1441831897 0.774475 0.015930 0.593262 -0.218872 1441831897 0.774475 0.015930 0.593262 -0.218872 1441831897 0.774475 0.015930 0.593262 -0.218872 1441831897 0.774475 0.015930 0.593262 -0.218872 1441831897 0.774475 0.015930 0.593262 -0.218872 1441831897 0.774475 0.015930 0.593262 -0.218872 1441831897 0.773621 0.040466 0.587708 -0.233154 1441831897 0.773621 0.040466 0.587708 -0.233154 1441831897 0.773621 0.040466 0.587708 -0.233154 1441831897 0.773621 0.040466 0.587708 -0.233154 1441831897 0.773621 0.040466 0.587708 -0.233154 1441831897 0.773621 0.040466 0.587708 -0.233154 1441831897 0.773621 0.040466 0.587708 -0.233154 1441831897 0.776367 0.068542 0.581238 -0.233704 1441831897 0.776367 0.068542 0.581238 -0.233704 1441831897 0.776367 0.068542 0.581238 -0.233704 1441831897 0.776367 0.068542 0.581238 -0.233704 1441831897 0.778748 0.085083 0.581360 -0.219788 1441831897 0.778748 0.085083 0.581360 -0.219788 1441831897 0.778748 0.085083 0.581360 -0.219788 1441831897 0.778748 0.085083 0.581360 -0.219788 1441831897 0.778748 0.085083 0.581360 -0.219788 1441831897 0.777954 0.096191 0.584229 -0.210144 1441831897 0.777954 0.096191 0.584229 -0.210144 1441831897 0.777954 0.096191 0.584229 -0.210144 1441831897 0.777954 0.096191 0.584229 -0.210144 1441831897 0.777954 0.096191 0.584229 -0.210144 1441831897 0.777954 0.096191 0.584229 -0.210144 1441831897 0.777954 0.096191 0.584229 -0.210144 1441831897 0.775208 0.111084 0.582886 -0.216553 1441831897 0.775208 0.111084 0.582886 -0.216553 1441831897 0.775208 0.111084 0.582886 -0.216553 1441831897 0.775208 0.111084 0.582886 -0.216553 1441831897 0.775208 0.111084 0.582886 -0.216553 1441831897 0.772095 0.125366 0.578918 -0.230042 1441831897 0.772095 0.125366 0.578918 -0.230042 1441831897 0.772095 0.125366 0.578918 -0.230042 1441831897 0.772095 0.125366 0.578918 -0.230042 1441831897 0.772095 0.125366 0.578918 -0.230042 1441831897 0.772095 0.125366 0.578918 -0.230042 1441831897 0.772095 0.125366 0.578918 -0.230042 1441831897 0.772705 0.122253 0.576904 -0.234741 1441831897 0.772705 0.122253 0.576904 -0.234741 1441831897 0.772705 0.122253 0.576904 -0.234741 1441831897 0.772705 0.122253 0.576904 -0.234741 1441831897 0.772705 0.122253 0.576904 -0.234741 1441831897 0.772705 0.122253 0.576904 -0.234741 1441831897 0.773438 0.114807 0.575256 -0.239990 1441831897 0.773438 0.114807 0.575256 -0.239990 1441831897 0.773438 0.114807 0.575256 -0.239990 1441831897 0.773438 0.114807 0.575256 -0.239990 1441831897 0.773438 0.114807 0.575256 -0.239990 1441831897 0.773438 0.114807 0.575256 -0.239990 1441831897 0.776672 0.109497 0.568115 -0.249023 1441831897 0.776672 0.109497 0.568115 -0.249023 1441831897 0.776672 0.109497 0.568115 -0.249023 1441831897 0.776672 0.109497 0.568115 -0.249023 1441831897 0.776672 0.109497 0.568115 -0.249023 1441831897 0.776672 0.109497 0.568115 -0.249023 1441831897 0.776672 0.109497 0.568115 -0.249023 1441831897 0.782715 0.090698 0.559387 -0.257141 1441831897 0.782715 0.090698 0.559387 -0.257141 1441831897 0.782715 0.090698 0.559387 -0.257141 1441831897 0.782715 0.090698 0.559387 -0.257141 1441831897 0.782715 0.090698 0.559387 -0.257141 1441831897 0.782715 0.090698 0.559387 -0.257141 1441831897 0.781189 0.051697 0.568787 -0.252014 1441831897 0.781189 0.051697 0.568787 -0.252014 1441831897 0.781189 0.051697 0.568787 -0.252014 1441831897 0.781189 0.051697 0.568787 -0.252014 1441831897 0.781189 0.051697 0.568787 -0.252014 1441831898 0.781189 0.051697 0.568787 -0.252014 1441831898 0.777344 0.005920 0.584351 -0.232727 1441831898 0.777344 0.005920 0.584351 -0.232727 1441831898 0.777344 0.005920 0.584351 -0.232727 1441831898 0.777344 0.005920 0.584351 -0.232727 1441831898 0.777344 0.005920 0.584351 -0.232727 1441831898 0.777344 0.005920 0.584351 -0.232727 1441831898 0.777344 0.005920 0.584351 -0.232727 1441831898 0.774353 -0.009705 0.594055 -0.217407 1441831898 0.774353 -0.009705 0.594055 -0.217407 1441831898 0.774353 -0.009705 0.594055 -0.217407 1441831898 0.774353 -0.009705 0.594055 -0.217407 1441831898 0.774353 -0.009705 0.594055 -0.217407 1441831898 0.774353 -0.009705 0.594055 -0.217407 1441831898 0.773010 0.029297 0.595764 -0.215881 1441831898 0.773010 0.029297 0.595764 -0.215881 1441831898 0.773010 0.029297 0.595764 -0.215881 1441831898 0.773010 0.029297 0.595764 -0.215881 1441831898 0.773010 0.029297 0.595764 -0.215881 1441831898 0.773010 0.029297 0.595764 -0.215881 1441831898 0.774780 0.066650 0.596741 -0.197876 1441831898 0.774780 0.066650 0.596741 -0.197876 1441831898 0.774780 0.066650 0.596741 -0.197876 1441831898 0.774780 0.066650 0.596741 -0.197876 1441831898 0.774780 0.066650 0.596741 -0.197876 1441831898 0.774780 0.066650 0.596741 -0.197876 1441831898 0.774780 0.066650 0.596741 -0.197876 1441831898 0.778564 0.067871 0.602112 -0.163025 1441831898 0.778564 0.067871 0.602112 -0.163025 1441831898 0.778564 0.067871 0.602112 -0.163025 1441831898 0.778564 0.067871 0.602112 -0.163025 1441831898 0.778564 0.067871 0.602112 -0.163025 1441831898 0.779724 0.058838 0.607117 -0.141235 1441831898 0.779724 0.058838 0.607117 -0.141235 1441831898 0.779724 0.058838 0.607117 -0.141235 1441831898 0.779724 0.058838 0.607117 -0.141235 1441831898 0.779724 0.058838 0.607117 -0.141235 1441831898 0.779724 0.058838 0.607117 -0.141235 1441831898 0.777039 0.057129 0.611816 -0.136169 1441831898 0.777039 0.057129 0.611816 -0.136169 1441831898 0.777039 0.057129 0.611816 -0.136169 1441831898 0.777039 0.057129 0.611816 -0.136169 1441831898 0.777039 0.057129 0.611816 -0.136169 1441831898 0.777039 0.057129 0.611816 -0.136169 1441831898 0.774902 0.068115 0.610596 -0.148315 1441831898 0.774902 0.068115 0.610596 -0.148315 1441831898 0.774902 0.068115 0.610596 -0.148315 1441831898 0.774902 0.068115 0.610596 -0.148315 1441831898 0.774902 0.068115 0.610596 -0.148315 1441831898 0.773193 0.084900 0.603943 -0.173584 1441831898 0.773193 0.084900 0.603943 -0.173584 1441831898 0.773193 0.084900 0.603943 -0.173584 1441831898 0.773193 0.084900 0.603943 -0.173584 1441831898 0.773193 0.084900 0.603943 -0.173584 1441831898 0.773193 0.084900 0.603943 -0.173584 1441831898 0.771423 0.093933 0.596924 -0.199158 1441831898 0.771423 0.093933 0.596924 -0.199158 1441831898 0.771423 0.093933 0.596924 -0.199158 1441831898 0.771423 0.093933 0.596924 -0.199158 1441831898 0.771423 0.093933 0.596924 -0.199158 1441831898 0.771423 0.093933 0.596924 -0.199158 1441831898 0.774292 0.090698 0.586426 -0.219849 1441831898 0.774292 0.090698 0.586426 -0.219849 1441831898 0.774292 0.090698 0.586426 -0.219849 1441831898 0.774292 0.090698 0.586426 -0.219849 1441831898 0.774292 0.090698 0.586426 -0.219849 1441831898 0.774292 0.090698 0.586426 -0.219849 1441831898 0.775513 0.067749 0.584412 -0.228882 1441831898 0.775513 0.067749 0.584412 -0.228882 1441831898 0.775513 0.067749 0.584412 -0.228882 1441831898 0.775513 0.067749 0.584412 -0.228882 1441831898 0.775513 0.067749 0.584412 -0.228882 1441831898 0.775513 0.067749 0.584412 -0.228882 1441831898 0.773926 0.044128 0.585266 -0.237610 1441831898 0.773926 0.044128 0.585266 -0.237610 1441831898 0.773926 0.044128 0.585266 -0.237610 1441831898 0.773926 0.044128 0.585266 -0.237610 1441831898 0.773926 0.044128 0.585266 -0.237610 1441831898 0.773926 0.044128 0.585266 -0.237610 1441831898 0.772766 0.037537 0.580139 -0.254578 1441831898 0.772766 0.037537 0.580139 -0.254578 1441831898 0.772766 0.037537 0.580139 -0.254578 1441831898 0.772766 0.037537 0.580139 -0.254578 1441831898 0.772766 0.037537 0.580139 -0.254578 1441831898 0.771973 0.056519 0.571228 -0.272949 1441831898 0.771973 0.056519 0.571228 -0.272949 1441831898 0.771973 0.056519 0.571228 -0.272949 1441831898 0.771973 0.056519 0.571228 -0.272949 1441831898 0.771973 0.056519 0.571228 -0.272949 1441831898 0.771973 0.056519 0.571228 -0.272949 1441831898 0.774353 0.078064 0.564697 -0.274414 1441831898 0.774353 0.078064 0.564697 -0.274414 1441831898 0.774353 0.078064 0.564697 -0.274414 1441831898 0.774353 0.078064 0.564697 -0.274414 1441831898 0.774353 0.078064 0.564697 -0.274414 1441831898 0.774353 0.078064 0.564697 -0.274414 1441831898 0.778625 0.095093 0.562988 -0.260132 1441831898 0.778625 0.095093 0.562988 -0.260132 1441831898 0.778625 0.095093 0.562988 -0.260132 1441831898 0.778625 0.095093 0.562988 -0.260132 1441831898 0.778625 0.095093 0.562988 -0.260132 1441831898 0.778625 0.095093 0.562988 -0.260132 1441831898 0.781738 0.104248 0.565308 -0.241577 1441831898 0.781738 0.104248 0.565308 -0.241577 1441831898 0.781738 0.104248 0.565308 -0.241577 1441831898 0.781738 0.104248 0.565308 -0.241577 1441831898 0.781738 0.104248 0.565308 -0.241577 1441831899 0.781738 0.104248 0.565308 -0.241577 1441831899 0.781921 0.110535 0.567871 -0.232056 1441831899 0.781921 0.110535 0.567871 -0.232056 1441831899 0.781921 0.110535 0.567871 -0.232056 1441831899 0.781921 0.110535 0.567871 -0.232056 1441831899 0.781921 0.110535 0.567871 -0.232056 1441831899 0.781921 0.110535 0.567871 -0.232056 1441831899 0.779663 0.115845 0.570007 -0.231873 1441831899 0.779663 0.115845 0.570007 -0.231873 1441831899 0.779663 0.115845 0.570007 -0.231873 1441831899 0.779663 0.115845 0.570007 -0.231873 1441831899 0.779663 0.115845 0.570007 -0.231873 1441831899 0.779663 0.115845 0.570007 -0.231873 1441831899 0.778442 0.110107 0.573242 -0.230713 1441831899 0.778442 0.110107 0.573242 -0.230713 1441831899 0.778442 0.110107 0.573242 -0.230713 1441831899 0.778442 0.110107 0.573242 -0.230713 1441831899 0.778442 0.110107 0.573242 -0.230713 1441831899 0.778442 0.110107 0.573242 -0.230713 1441831899 0.776855 0.100586 0.577271 -0.230347 1441831899 0.776855 0.100586 0.577271 -0.230347 1441831899 0.776855 0.100586 0.577271 -0.230347 1441831899 0.776855 0.100586 0.577271 -0.230347 1441831899 0.776855 0.100586 0.577271 -0.230347 1441831899 0.776855 0.100586 0.577271 -0.230347 1441831899 0.776428 0.089172 0.580505 -0.228333 1441831899 0.776428 0.089172 0.580505 -0.228333 1441831899 0.776428 0.089172 0.580505 -0.228333 1441831899 0.776428 0.089172 0.580505 -0.228333 1441831899 0.776428 0.089172 0.580505 -0.228333 1441831899 0.777100 0.068604 0.584106 -0.224060 1441831899 0.777100 0.068604 0.584106 -0.224060 1441831899 0.777100 0.068604 0.584106 -0.224060 1441831899 0.777100 0.068604 0.584106 -0.224060 1441831899 0.777100 0.068604 0.584106 -0.224060 1441831899 0.777100 0.068604 0.584106 -0.224060 1441831899 0.777100 0.068604 0.584106 -0.224060 1441831899 0.773071 0.045471 0.595459 -0.213745 1441831899 0.773071 0.045471 0.595459 -0.213745 1441831899 0.773071 0.045471 0.595459 -0.213745 1441831899 0.773071 0.045471 0.595459 -0.213745 1441831899 0.773071 0.045471 0.595459 -0.213745 1441831899 0.773071 0.045471 0.595459 -0.213745 1441831899 0.771667 0.045776 0.599060 -0.208557 1441831899 0.771667 0.045776 0.599060 -0.208557 1441831899 0.771667 0.045776 0.599060 -0.208557 1441831899 0.771667 0.045776 0.599060 -0.208557 1441831899 0.771667 0.045776 0.599060 -0.208557 1441831899 0.771667 0.045776 0.599060 -0.208557 1441831899 0.770142 0.075500 0.594666 -0.217957 1441831899 0.770142 0.075500 0.594666 -0.217957 1441831899 0.770142 0.075500 0.594666 -0.217957 1441831899 0.770142 0.075500 0.594666 -0.217957 1441831899 0.770142 0.075500 0.594666 -0.217957 1441831899 0.770142 0.075500 0.594666 -0.217957 1441831899 0.770508 0.108154 0.588257 -0.220154 1441831899 0.770508 0.108154 0.588257 -0.220154 1441831899 0.770508 0.108154 0.588257 -0.220154 1441831899 0.770508 0.108154 0.588257 -0.220154 1441831899 0.770508 0.108154 0.588257 -0.220154 1441831899 0.770508 0.108154 0.588257 -0.220154 1441831899 0.775085 0.117188 0.584656 -0.208923 1441831899 0.775085 0.117188 0.584656 -0.208923 1441831899 0.775085 0.117188 0.584656 -0.208923 1441831899 0.775085 0.117188 0.584656 -0.208923 1441831899 0.775085 0.117188 0.584656 -0.208923 1441831899 0.775085 0.117188 0.584656 -0.208923 1441831899 0.779358 0.115784 0.582458 -0.199524 1441831899 0.779358 0.115784 0.582458 -0.199524 1441831899 0.779358 0.115784 0.582458 -0.199524 1441831899 0.779358 0.115784 0.582458 -0.199524 1441831899 0.779358 0.115784 0.582458 -0.199524 1441831899 0.779358 0.115784 0.582458 -0.199524 1441831899 0.779358 0.115784 0.582458 -0.199524 1441831899 0.782410 0.106689 0.580139 -0.199402 1441831899 0.782410 0.106689 0.580139 -0.199402 1441831899 0.782410 0.106689 0.580139 -0.199402 1441831899 0.782410 0.106689 0.580139 -0.199402 1441831899 0.782410 0.106689 0.580139 -0.199402 1441831899 0.782410 0.106689 0.580139 -0.199402 1441831899 0.783020 0.102356 0.575684 -0.211914 1441831899 0.783020 0.102356 0.575684 -0.211914 1441831899 0.783020 0.102356 0.575684 -0.211914 1441831899 0.783020 0.102356 0.575684 -0.211914 1441831899 0.783020 0.102356 0.575684 -0.211914 1441831899 0.783020 0.102356 0.575684 -0.211914 1441831899 0.783020 0.102356 0.575684 -0.211914 1441831899 0.782532 0.103821 0.569031 -0.230225 1441831899 0.782532 0.103821 0.569031 -0.230225 1441831899 0.782532 0.103821 0.569031 -0.230225 1441831899 0.782532 0.103821 0.569031 -0.230225 1441831899 0.782166 0.097595 0.565369 -0.242920 1441831899 0.782166 0.097595 0.565369 -0.242920 1441831899 0.782166 0.097595 0.565369 -0.242920 1441831899 0.782166 0.097595 0.565369 -0.242920 1441831899 0.782166 0.097595 0.565369 -0.242920 1441831899 0.779724 0.087646 0.565674 -0.253662 1441831899 0.779724 0.087646 0.565674 -0.253662 1441831899 0.779724 0.087646 0.565674 -0.253662 1441831899 0.779724 0.087646 0.565674 -0.253662 1441831899 0.779724 0.087646 0.565674 -0.253662 1441831899 0.779724 0.087646 0.565674 -0.253662 1441831899 0.779724 0.087646 0.565674 -0.253662 1441831899 0.777771 0.078369 0.564148 -0.265686 1441831899 0.777771 0.078369 0.564148 -0.265686 1441831899 0.777771 0.078369 0.564148 -0.265686 1441831899 0.777771 0.078369 0.564148 -0.265686 1441831899 0.777771 0.078369 0.564148 -0.265686 1441831899 
0.750854 0.137878 0.581360 -0.281250 1441831902 0.750854 0.137878 0.581360 -0.281250 1441831902 0.750854 0.137878 0.581360 -0.281250 1441831902 0.747681 -0.076843 0.581482 -0.311157 1441831902 0.747681 -0.076843 0.581482 -0.311157 1441831902 0.747681 -0.076843 0.581482 -0.311157 1441831902 0.747681 -0.076843 0.581482 -0.311157 1441831902 0.747681 -0.076843 0.581482 -0.311157 1441831902 0.747681 -0.076843 0.581482 -0.311157 1441831902 0.747681 -0.076843 0.581482 -0.311157 1441831902 0.691223 -0.365173 0.467102 -0.413147 1441831902 0.691223 -0.365173 0.467102 -0.413147 1441831902 0.691223 -0.365173 0.467102 -0.413147 1441831902 0.691223 -0.365173 0.467102 -0.413147 1441831902 0.691223 -0.365173 0.467102 -0.413147 1441831902 0.691223 -0.365173 0.467102 -0.413147 1441831902 0.563904 -0.532043 0.239868 -0.584290 1441831902 0.563904 -0.532043 0.239868 -0.584290 1441831902 0.563904 -0.532043 0.239868 -0.584290 1441831902 0.563904 -0.532043 0.239868 -0.584290 1441831902 0.563904 -0.532043 0.239868 -0.584290 1441831902 0.563904 -0.532043 0.239868 -0.584290 1441831902 0.364807 -0.583984 -0.024963 -0.724792 1441831902 0.364807 -0.583984 -0.024963 -0.724792 1441831902 0.364807 -0.583984 -0.024963 -0.724792 1441831902 0.364807 -0.583984 -0.024963 -0.724792 1441831902 0.364807 -0.583984 -0.024963 -0.724792 1441831902 0.364807 -0.583984 -0.024963 -0.724792 1441831902 0.364807 -0.583984 -0.024963 -0.724792 1441831902 0.147705 -0.547241 -0.228210 -0.791687 1441831902 0.147705 -0.547241 -0.228210 -0.791687 1441831902 0.147705 -0.547241 -0.228210 -0.791687 1441831902 0.147705 -0.547241 -0.228210 -0.791687 1441831902 0.147705 -0.547241 -0.228210 -0.791687 1441831902 0.147705 -0.547241 -0.228210 -0.791687 1441831902 0.079590 -0.517395 -0.386719 -0.759277 1441831902 0.079590 -0.517395 -0.386719 -0.759277 1441831902 0.079590 -0.517395 -0.386719 -0.759277 1441831902 0.079590 -0.517395 -0.386719 -0.759277 1441831902 0.079590 -0.517395 -0.386719 -0.759277 1441831902 0.079590 -0.517395 -0.386719 -0.759277 1441831902 0.150574 -0.522644 -0.257996 -0.798523 1441831902 0.150574 -0.522644 -0.257996 -0.798523 1441831902 0.150574 -0.522644 -0.257996 -0.798523 1441831902 0.150574 -0.522644 -0.257996 -0.798523 1441831902 0.150574 -0.522644 -0.257996 -0.798523 1441831902 0.150574 -0.522644 -0.257996 -0.798523 1441831902 0.369812 -0.477905 -0.067139 -0.794006 1441831902 0.369812 -0.477905 -0.067139 -0.794006 1441831902 0.369812 -0.477905 -0.067139 -0.794006 1441831902 0.369812 -0.477905 -0.067139 -0.794006 1441831902 0.369812 -0.477905 -0.067139 -0.794006 1441831902 0.369812 -0.477905 -0.067139 -0.794006 1441831902 0.491211 -0.432800 0.084961 -0.751099 1441831902 0.491211 -0.432800 0.084961 -0.751099 1441831902 0.491211 -0.432800 0.084961 -0.751099 1441831902 0.491211 -0.432800 0.084961 -0.751099 1441831902 0.491211 -0.432800 0.084961 -0.751099 1441831902 0.491211 -0.432800 0.084961 -0.751099 1441831902 0.423279 -0.476990 0.156799 -0.754150 1441831902 0.423279 -0.476990 0.156799 -0.754150 1441831902 0.423279 -0.476990 0.156799 -0.754150 1441831902 0.423279 -0.476990 0.156799 -0.754150 1441831902 0.423279 -0.476990 0.156799 -0.754150 1441831902 0.302490 -0.507263 0.122131 -0.797729 1441831902 0.302490 -0.507263 0.122131 -0.797729 1441831902 0.302490 -0.507263 0.122131 -0.797729 1441831902 0.302490 -0.507263 0.122131 -0.797729 1441831902 0.302490 -0.507263 0.122131 -0.797729 1441831902 0.302490 -0.507263 0.122131 -0.797729 1441831902 0.196594 -0.508850 -0.051331 -0.836548 1441831902 0.196594 -0.508850 -0.051331 -0.836548 1441831902 0.196594 -0.508850 -0.051331 -0.836548 1441831902 0.196594 -0.508850 -0.051331 -0.836548 1441831902 0.196594 -0.508850 -0.051331 -0.836548 1441831902 0.066589 -0.501953 -0.272217 -0.818298 1441831902 0.066589 -0.501953 -0.272217 -0.818298 1441831902 0.066589 -0.501953 -0.272217 -0.818298 1441831902 0.066589 -0.501953 -0.272217 -0.818298 1441831902 0.066589 -0.501953 -0.272217 -0.818298 1441831902 0.066589 -0.501953 -0.272217 -0.818298 1441831902 -0.108093 -0.472229 -0.429382 -0.762268 1441831902 -0.108093 -0.472229 -0.429382 -0.762268 1441831902 -0.108093 -0.472229 -0.429382 -0.762268 1441831902 -0.108093 -0.472229 -0.429382 -0.762268 1441831902 -0.108093 -0.472229 -0.429382 -0.762268 1441831902 -0.108093 -0.472229 -0.429382 -0.762268 1441831902 -0.244202 -0.414551 -0.541809 -0.689270 1441831902 -0.244202 -0.414551 -0.541809 -0.689270 1441831902 -0.244202 -0.414551 -0.541809 -0.689270 1441831902 -0.244202 -0.414551 -0.541809 -0.689270 1441831902 -0.220276 -0.421814 -0.652344 -0.589966 1441831902 -0.220276 -0.421814 -0.652344 -0.589966 1441831902 -0.220276 -0.421814 -0.652344 -0.589966 1441831903 -0.220276 -0.421814 -0.652344 -0.589966 1441831903 -0.220276 -0.421814 -0.652344 -0.589966 1441831903 -0.220276 -0.421814 -0.652344 -0.589966 1441831903 -0.220276 -0.421814 -0.652344 -0.589966 1441831903 -0.136047 -0.451050 -0.529907 -0.705200 1441831903 -0.136047 -0.451050 -0.529907 -0.705200 1441831903 -0.136047 -0.451050 -0.529907 -0.705200 1441831903 -0.136047 -0.451050 -0.529907 -0.705200 1441831903 -0.136047 -0.451050 -0.529907 -0.705200 1441831903 -0.136047 -0.451050 -0.529907 -0.705200 1441831903 0.066650 -0.455505 -0.300476 -0.835388 1441831903 0.066650 -0.455505 -0.300476 -0.835388 1441831903 0.066650 -0.455505 -0.300476 -0.835388 1441831903 0.066650 -0.455505 -0.300476 -0.835388 1441831903 0.066650 -0.455505 -0.300476 -0.835388 1441831903 0.066650 -0.455505 -0.300476 -0.835388 1441831903 0.325500 -0.425537 -0.100891 -0.838379 1441831903 0.325500 -0.425537 -0.100891 -0.838379 1441831903 0.325500 -0.425537 -0.100891 -0.838379 1441831903 0.325500 -0.425537 -0.100891 -0.838379 1441831903 0.325500 -0.425537 -0.100891 -0.838379 1441831903 0.325500 -0.425537 -0.100891 -0.838379 1441831903 0.325500 -0.425537 -0.100891 -0.838379 1441831903 0.473206 -0.366516 -0.022522 -0.800781 1441831903 0.473206 -0.366516 -0.022522 -0.800781 1441831903 0.473206 -0.366516 -0.022522 -0.800781 1441831903 0.473206 -0.366516 -0.022522 -0.800781 1441831903 0.473206 -0.366516 -0.022522 -0.800781 1441831903 0.473206 -0.366516 -0.022522 -0.800781 1441831903 0.389465 -0.420227 0.007507 -0.819580 1441831903 0.389465 -0.420227 0.007507 -0.819580 1441831903 0.389465 -0.420227 0.007507 -0.819580 1441831903 0.389465 -0.420227 0.007507 -0.819580 1441831903 0.389465 -0.420227 0.007507 -0.819580 1441831903 0.389465 -0.420227 0.007507 -0.819580 1441831903 0.277893 -0.442993 -0.041626 -0.851379 1441831903 0.277893 -0.442993 -0.041626 -0.851379 1441831903 0.277893 -0.442993 -0.041626 -0.851379 1441831903 0.277893 -0.442993 -0.041626 -0.851379 1441831903 0.277893 -0.442993 -0.041626 -0.851379 1441831903 0.277893 -0.442993 -0.041626 -0.851379 1441831903 0.176331 -0.446106 -0.185486 -0.857666 1441831903 0.176331 -0.446106 -0.185486 -0.857666 1441831903 0.176331 -0.446106 -0.185486 -0.857666 1441831903 0.176331 -0.446106 -0.185486 -0.857666 1441831903 0.176331 -0.446106 -0.185486 -0.857666 1441831903 0.176331 -0.446106 -0.185486 -0.857666 1441831903 0.080444 -0.440430 -0.358643 -0.819153 1441831903 0.080444 -0.440430 -0.358643 -0.819153 1441831903 0.080444 -0.440430 -0.358643 -0.819153 1441831903 0.080444 -0.440430 -0.358643 -0.819153 1441831903 0.080444 -0.440430 -0.358643 -0.819153 1441831903 0.080444 -0.440430 -0.358643 -0.819153 1441831903 -0.054932 -0.431030 -0.478333 -0.763245 1441831903 -0.054932 -0.431030 -0.478333 -0.763245 1441831903 -0.054932 -0.431030 -0.478333 -0.763245 1441831903 -0.054932 -0.431030 -0.478333 -0.763245 1441831903 -0.054932 -0.431030 -0.478333 -0.763245 1441831903 -0.182617 -0.406006 -0.555786 -0.702209 1441831903 -0.182617 -0.406006 -0.555786 -0.702209 1441831903 -0.182617 -0.406006 -0.555786 -0.702209 1441831903 -0.182617 -0.406006 -0.555786 -0.702209 1441831903 -0.182617 -0.406006 -0.555786 -0.702209 1441831903 -0.182617 -0.406006 -0.555786 -0.702209 1441831903 -0.210449 -0.414185 -0.639343 -0.612854 1441831903 -0.210449 -0.414185 -0.639343 -0.612854 1441831903 -0.210449 -0.414185 -0.639343 -0.612854 1441831903 -0.210449 -0.414185 -0.639343 -0.612854 1441831903 -0.210449 -0.414185 -0.639343 -0.612854 1441831903 -0.210449 -0.414185 -0.639343 -0.612854 1441831903 -0.100403 -0.468018 -0.556030 -0.679565 1441831903 -0.100403 -0.468018 -0.556030 -0.679565 1441831903 -0.100403 -0.468018 -0.556030 -0.679565 1441831903 -0.100403 -0.468018 -0.556030 -0.679565 1441831903 -0.100403 -0.468018 -0.556030 -0.679565 1441831903 -0.100403 -0.468018 -0.556030 -0.679565 1441831903 0.098450 -0.470093 -0.297424 -0.825195 1441831903 0.098450 -0.470093 -0.297424 -0.825195 1441831903 0.098450 -0.470093 -0.297424 -0.825195 1441831903 0.098450 -0.470093 -0.297424 -0.825195 1441831903 0.098450 -0.470093 -0.297424 -0.825195 1441831903 0.098450 -0.470093 -0.297424 -0.825195 1441831903 0.098450 -0.470093 -0.297424 -0.825195 1441831903 0.337036 -0.434814 -0.077148 -0.831543 1441831903 0.337036 -0.434814 -0.077148 -0.831543 1441831903 0.337036 -0.434814 -0.077148 -0.831543 1441831903 0.337036 -0.434814 -0.077148 -0.831543 1441831903 0.337036 -0.434814 -0.077148 -0.831543 1441831903 0.337036 -0.434814 -0.077148 -0.831543 1441831903 0.419678 -0.417297 0.049927 -0.804565 1441831903 0.419678 -0.417297 0.049927 -0.804565 1441831903 0.419678 -0.417297 0.049927 -0.804565 1441831903 0.419678 -0.417297 0.049927 -0.804565 1441831903 0.419678 -0.417297 0.049927 -0.804565 1441831903 0.419678 -0.417297 0.049927 -0.804565 1441831903 0.354309 -0.456970 0.065247 -0.813293 1441831903 0.354309 -0.456970 0.065247 -0.813293 1441831903 0.354309 -0.456970 0.065247 -0.813293 1441831903 0.354309 -0.456970 0.065247 -0.813293 1441831903 0.354309 -0.456970 0.065247 -0.813293 1441831903 0.282104 -0.470947 -0.017456 -0.835693 1441831903 0.282104 -0.470947 -0.017456 -0.835693 1441831903 0.282104 -0.470947 -0.017456 -0.835693 1441831903 0.282104 -0.470947 -0.017456 -0.835693 1441831903 0.282104 -0.470947 -0.017456 -0.835693 1441831903 0.282104 -0.470947 -0.017456 -0.835693 1441831903 0.215210 -0.467834 -0.178101 -0.838562 1441831903 0.215210 -0.467834 -0.178101 -0.838562 1441831903 0.215210 -0.467834 -0.178101 -0.838562 1441831903 0.215210 -0.467834 -0.178101 -0.838562 1441831904 0.215210 -0.467834 -0.178101 -0.838562 1441831904 0.215210 -0.467834 -0.178101 -0.838562 1441831904 0.117554 -0.469604 -0.324097 -0.812805 1441831904 0.117554 -0.469604 -0.324097 -0.812805 1441831904 0.117554 -0.469604 -0.324097 -0.812805 1441831904 0.117554 -0.469604 -0.324097 -0.812805 1441831904 0.117554 -0.469604 -0.324097 -0.812805 1441831904 0.117554 -0.469604 -0.324097 -0.812805 1441831904 0.117554 -0.469604 -0.324097 -0.812805 1441831904 0.006042 -0.468689 -0.444397 -0.763489 1441831904 0.006042 -0.468689 -0.444397 -0.763489 1441831904 0.006042 -0.468689 -0.444397 -0.763489 1441831904 0.006042 -0.468689 -0.444397 -0.763489 1441831904 0.006042 -0.468689 -0.444397 -0.763489 1441831904 0.006042 -0.468689 -0.444397 -0.763489 1441831904 0.006042 -0.468689 -0.444397 -0.763489 1441831904 -0.110718 -0.449646 -0.525269 -0.713928 1441831904 -0.110718 -0.449646 -0.525269 -0.713928 1441831904 -0.110718 -0.449646 -0.525269 -0.713928 1441831904 -0.110718 -0.449646 -0.525269 -0.713928 1441831904 -0.110718 -0.449646 -0.525269 -0.713928 1441831904 -0.110718 -0.449646 -0.525269 -0.713928 1441831904 -0.191406 -0.425293 -0.626892 -0.624207 1441831904 -0.191406 -0.425293 -0.626892 -0.624207 1441831904 -0.191406 -0.425293 -0.626892 -0.624207 1441831904 -0.191406 -0.425293 -0.626892 -0.624207 1441831904 -0.191406 -0.425293 -0.626892 -0.624207 1441831904 -0.191406 -0.425293 -0.626892 -0.624207 1441831904 -0.166260 -0.444336 -0.666382 -0.575317 1441831904 -0.166260 -0.444336 -0.666382 -0.575317 1441831904 -0.166260 -0.444336 -0.666382 -0.575317 1441831904 -0.166260 -0.444336 -0.666382 -0.575317 1441831904 -0.166260 -0.444336 -0.666382 -0.575317 1441831904 -0.166260 -0.444336 -0.666382 -0.575317 1441831904 -0.035095 -0.479309 -0.468933 -0.741089 1441831904 -0.035095 -0.479309 -0.468933 -0.741089 1441831904 -0.035095 -0.479309 -0.468933 -0.741089 1441831904 -0.035095 -0.479309 -0.468933 -0.741089 1441831904 -0.035095 -0.479309 -0.468933 -0.741089 1441831904 -0.035095 -0.479309 -0.468933 -0.741089 1441831904 -0.035095 -0.479309 -0.468933 -0.741089 1441831904 0.186890 -0.488342 -0.210266 -0.826111 1441831904 0.186890 -0.488342 -0.210266 -0.826111 1441831904 0.186890 -0.488342 -0.210266 -0.826111 1441831904 0.186890 -0.488342 -0.210266 -0.826111 1441831904 0.186890 -0.488342 -0.210266 -0.826111 1441831904 0.186890 -0.488342 -0.210266 -0.826111 1441831904 0.424988 -0.440063 0.053345 -0.789246 1441831904 0.424988 -0.440063 0.053345 -0.789246 1441831904 0.424988 -0.440063 0.053345 -0.789246 1441831904 0.424988 -0.440063 0.053345 -0.789246 1441831904 0.424988 -0.440063 0.053345 -0.789246 1441831904 0.424988 -0.440063 0.053345 -0.789246 1441831904 0.433411 -0.484863 0.080750 -0.755371 1441831904 0.433411 -0.484863 0.080750 -0.755371 1441831904 0.433411 -0.484863 0.080750 -0.755371 1441831904 0.433411 -0.484863 0.080750 -0.755371 1441831904 0.433411 -0.484863 0.080750 -0.755371 1441831904 0.433411 -0.484863 0.080750 -0.755371 1441831904 0.315979 -0.509888 0.079529 -0.796204 1441831904 0.315979 -0.509888 0.079529 -0.796204 1441831904 0.315979 -0.509888 0.079529 -0.796204 1441831904 0.315979 -0.509888 0.079529 -0.796204 1441831904 0.315979 -0.509888 0.079529 -0.796204 1441831904 0.315979 -0.509888 0.079529 -0.796204 1441831904 0.221619 -0.503235 -0.041016 -0.834290 1441831904 0.221619 -0.503235 -0.041016 -0.834290 1441831904 0.221619 -0.503235 -0.041016 -0.834290 1441831904 0.221619 -0.503235 -0.041016 -0.834290 1441831904 0.221619 -0.503235 -0.041016 -0.834290 1441831904 0.221619 -0.503235 -0.041016 -0.834290 1441831904 0.135803 -0.497437 -0.214478 -0.829590 1441831904 0.135803 -0.497437 -0.214478 -0.829590 1441831904 0.135803 -0.497437 -0.214478 -0.829590 1441831904 0.135803 -0.497437 -0.214478 -0.829590 1441831904 0.135803 -0.497437 -0.214478 -0.829590 1441831904 0.135803 -0.497437 -0.214478 -0.829590 1441831904 0.135803 -0.497437 -0.214478 -0.829590 1441831904 0.013733 -0.494995 -0.353088 -0.793823 1441831904 0.013733 -0.494995 -0.353088 -0.793823 1441831904 0.013733 -0.494995 -0.353088 -0.793823 1441831904 0.013733 -0.494995 -0.353088 -0.793823 1441831904 0.013733 -0.494995 -0.353088 -0.793823 1441831904 -0.116577 -0.480164 -0.474976 -0.728210 1441831904 -0.116577 -0.480164 -0.474976 -0.728210 1441831904 -0.116577 -0.480164 -0.474976 -0.728210 1441831904 -0.116577 -0.480164 -0.474976 -0.728210 1441831904 -0.116577 -0.480164 -0.474976 -0.728210 1441831904 -0.116577 -0.480164 -0.474976 -0.728210 1441831904 -0.180725 -0.470642 -0.596619 -0.624451 1441831904 -0.180725 -0.470642 -0.596619 -0.624451 1441831904 -0.180725 -0.470642 -0.596619 -0.624451 1441831904 -0.180725 -0.470642 -0.596619 -0.624451 1441831904 -0.180725 -0.470642 -0.596619 -0.624451 1441831904 -0.100830 -0.511108 -0.595642 -0.611511 1441831904 -0.100830 -0.511108 -0.595642 -0.611511 1441831904 -0.100830 -0.511108 -0.595642 -0.611511 1441831904 -0.100830 -0.511108 -0.595642 -0.611511 1441831904 -0.100830 -0.511108 -0.595642 -0.611511 1441831904 -0.100830 -0.511108 -0.595642 -0.611511 1441831904 -0.016235 -0.524658 -0.351135 -0.775452 1441831904 -0.016235 -0.524658 -0.351135 -0.775452 1441831904 -0.016235 -0.524658 -0.351135 -0.775452 1441831904 -0.016235 -0.524658 -0.351135 -0.775452 1441831904 -0.016235 -0.524658 -0.351135 -0.775452 1441831904 -0.016235 -0.524658 -0.351135 -0.775452 1441831904 0.162964 -0.528625 -0.019714 -0.832886 1441831904 0.162964 -0.528625 -0.019714 -0.832886 1441831904 0.162964 -0.528625 -0.019714 -0.832886 1441831904 0.162964 -0.528625 -0.019714 -0.832886 1441831904 0.162964 -0.528625 -0.019714 -0.832886 1441831904 0.162964 -0.528625 -0.019714 -0.832886 1441831905 0.162964 -0.528625 -0.019714 -0.832886 1441831905 0.376831 -0.489441 0.067261 -0.783569 1441831905 0.376831 -0.489441 0.067261 -0.783569 1441831905 0.376831 -0.489441 0.067261 -0.783569 1441831905 0.376831 -0.489441 0.067261 -0.783569 1441831905 0.376831 -0.489441 0.067261 -0.783569 1441831905 0.376831 -0.489441 0.067261 -0.783569 1441831905 0.279480 -0.530762 0.124207 -0.790466 1441831905 0.279480 -0.530762 0.124207 -0.790466 1441831905 0.279480 -0.530762 0.124207 -0.790466 1441831905 0.279480 -0.530762 0.124207 -0.790466 1441831905 0.279480 -0.530762 0.124207 -0.790466 1441831905 0.279480 -0.530762 0.124207 -0.790466 1441831905 0.179199 -0.531494 0.063354 -0.825500 1441831905 0.179199 -0.531494 0.063354 -0.825500 1441831905 0.179199 -0.531494 0.063354 -0.825500 1441831905 0.179199 -0.531494 0.063354 -0.825500 1441831905 0.179199 -0.531494 0.063354 -0.825500 1441831905 0.179199 -0.531494 0.063354 -0.825500 1441831905 0.116150 -0.518188 -0.114319 -0.839661 1441831905 0.116150 -0.518188 -0.114319 -0.839661 1441831905 0.116150 -0.518188 -0.114319 -0.839661 1441831905 0.116150 -0.518188 -0.114319 -0.839661 1441831905 0.116150 -0.518188 -0.114319 -0.839661 1441831905 0.053040 -0.507446 -0.307068 -0.803406 1441831905 0.053040 -0.507446 -0.307068 -0.803406 1441831905 0.053040 -0.507446 -0.307068 -0.803406 1441831905 0.053040 -0.507446 -0.307068 -0.803406 1441831905 0.053040 -0.507446 -0.307068 -0.803406 1441831905 0.053040 -0.507446 -0.307068 -0.803406 1441831905 -0.049133 -0.498657 -0.462158 -0.731750 1441831905 -0.049133 -0.498657 -0.462158 -0.731750 1441831905 -0.049133 -0.498657 -0.462158 -0.731750 1441831905 -0.049133 -0.498657 -0.462158 -0.731750 1441831905 -0.049133 -0.498657 -0.462158 -0.731750 1441831905 -0.049133 -0.498657 -0.462158 -0.731750 1441831905 -0.184448 -0.468872 -0.562195 -0.655884 1441831905 -0.184448 -0.468872 -0.562195 -0.655884 1441831905 -0.184448 -0.468872 -0.562195 -0.655884 1441831905 -0.184448 -0.468872 -0.562195 -0.655884 1441831905 -0.184448 -0.468872 -0.562195 -0.655884 1441831905 -0.184448 -0.468872 -0.562195 -0.655884 1441831905 -0.184448 -0.468872 -0.562195 -0.655884 1441831905 -0.247375 -0.451416 -0.661072 -0.546082 1441831905 -0.247375 -0.451416 -0.661072 -0.546082 1441831905 -0.247375 -0.451416 -0.661072 -0.546082 1441831905 -0.247375 -0.451416 -0.661072 -0.546082 1441831905 -0.247375 -0.451416 -0.661072 -0.546082 1441831905 -0.168274 -0.499451 -0.645630 -0.552734 1441831905 -0.168274 -0.499451 -0.645630 -0.552734 1441831905 -0.168274 -0.499451 -0.645630 -0.552734 1441831905 -0.168274 -0.499451 -0.645630 -0.552734 1441831905 -0.168274 -0.499451 -0.645630 -0.552734 1441831905 -0.168274 -0.499451 -0.645630 -0.552734 1441831905 -0.046936 -0.508301 -0.390442 -0.766174 1441831905 -0.046936 -0.508301 -0.390442 -0.766174 1441831905 -0.046936 -0.508301 -0.390442 -0.766174 1441831905 -0.046936 -0.508301 -0.390442 -0.766174 1441831905 -0.046936 -0.508301 -0.390442 -0.766174 1441831905 -0.046936 -0.508301 -0.390442 -0.766174 1441831905 0.164368 -0.517822 -0.079346 -0.835815 1441831905 0.164368 -0.517822 -0.079346 -0.835815 1441831905 0.164368 -0.517822 -0.079346 -0.835815 1441831905 0.164368 -0.517822 -0.079346 -0.835815 1441831905 0.164368 -0.517822 -0.079346 -0.835815 1441831905 0.164368 -0.517822 -0.079346 -0.835815 1441831905 0.365723 -0.472168 0.042542 -0.800964 1441831905 0.365723 -0.472168 0.042542 -0.800964 1441831905 0.365723 -0.472168 0.042542 -0.800964 1441831905 0.365723 -0.472168 0.042542 -0.800964 1441831905 0.365723 -0.472168 0.042542 -0.800964 1441831905 0.365723 -0.472168 0.042542 -0.800964 1441831905 0.277100 -0.511292 0.081238 -0.809509 1441831905 0.277100 -0.511292 0.081238 -0.809509 1441831905 0.277100 -0.511292 0.081238 -0.809509 1441831905 0.277100 -0.511292 0.081238 -0.809509 1441831905 0.277100 -0.511292 0.081238 -0.809509 1441831905 0.277100 -0.511292 0.081238 -0.809509 1441831905 0.167419 -0.524719 0.014038 -0.834534 1441831905 0.167419 -0.524719 0.014038 -0.834534 1441831905 0.167419 -0.524719 0.014038 -0.834534 1441831905 0.167419 -0.524719 0.014038 -0.834534 1441831905 0.167419 -0.524719 0.014038 -0.834534 1441831905 0.167419 -0.524719 0.014038 -0.834534 1441831905 0.085510 -0.518250 -0.169861 -0.833862 1441831905 0.085510 -0.518250 -0.169861 -0.833862 1441831905 0.085510 -0.518250 -0.169861 -0.833862 1441831905 0.085510 -0.518250 -0.169861 -0.833862 1441831905 0.085510 -0.518250 -0.169861 -0.833862 1441831905 0.085510 -0.518250 -0.169861 -0.833862 1441831905 -0.009888 -0.507141 -0.362793 -0.781799 1441831905 -0.009888 -0.507141 -0.362793 -0.781799 1441831905 -0.009888 -0.507141 -0.362793 -0.781799 1441831905 -0.009888 -0.507141 -0.362793 -0.781799 1441831905 -0.009888 -0.507141 -0.362793 -0.781799 1441831905 -0.009888 -0.507141 -0.362793 -0.781799 1441831905 -0.143188 -0.500061 -0.506653 -0.687622 1441831905 -0.143188 -0.500061 -0.506653 -0.687622 1441831905 -0.143188 -0.500061 -0.506653 -0.687622 1441831905 -0.143188 -0.500061 -0.506653 -0.687622 1441831905 -0.143188 -0.500061 -0.506653 -0.687622 1441831905 -0.143188 -0.500061 -0.506653 -0.687622 1441831905 -0.143188 -0.500061 -0.506653 -0.687622 1441831905 -0.221985 -0.484375 -0.598022 -0.598816 1441831905 -0.221985 -0.484375 -0.598022 -0.598816 1441831905 -0.221985 -0.484375 -0.598022 -0.598816 1441831905 -0.221985 -0.484375 -0.598022 -0.598816 1441831905 -0.221985 -0.484375 -0.598022 -0.598816 1441831906 -0.158142 -0.521973 -0.609863 -0.575073 1441831906 -0.158142 -0.521973 -0.609863 -0.575073 1441831906 -0.158142 -0.521973 -0.609863 -0.575073 1441831906 -0.158142 -0.521973 -0.609863 -0.575073 1441831906 -0.158142 -0.521973 -0.609863 -0.575073 1441831906 -0.158142 -0.521973 -0.609863 -0.575073 1441831906 -0.158142 -0.521973 -0.609863 -0.575073 1441831906 -0.047729 -0.538574 -0.423401 -0.726929 1441831906 -0.047729 -0.538574 -0.423401 -0.726929 1441831906 -0.047729 -0.538574 -0.423401 -0.726929 1441831906 -0.047729 -0.538574 -0.423401 -0.726929 1441831906 -0.047729 -0.538574 -0.423401 -0.726929 1441831906 -0.047729 -0.538574 -0.423401 -0.726929 1441831906 0.173035 -0.510559 -0.137451 -0.830994 1441831906 0.173035 -0.510559 -0.137451 -0.830994 1441831906 0.173035 -0.510559 -0.137451 -0.830994 1441831906 0.173035 -0.510559 -0.137451 -0.830994 1441831906 0.173035 -0.510559 -0.137451 -0.830994 1441831906 0.173035 -0.510559 -0.137451 -0.830994 1441831906 0.433838 -0.414795 0.025513 -0.799438 1441831906 0.433838 -0.414795 0.025513 -0.799438 1441831906 0.433838 -0.414795 0.025513 -0.799438 1441831906 0.433838 -0.414795 0.025513 -0.799438 1441831906 0.433838 -0.414795 0.025513 -0.799438 1441831906 0.433838 -0.414795 0.025513 -0.799438 1441831906 0.433838 -0.414795 0.025513 -0.799438 1441831906 0.400391 -0.446899 0.087158 -0.795227 1441831906 0.400391 -0.446899 0.087158 -0.795227 1441831906 0.400391 -0.446899 0.087158 -0.795227 1441831906 0.400391 -0.446899 0.087158 -0.795227 1441831906 0.400391 -0.446899 0.087158 -0.795227 1441831906 0.400391 -0.446899 0.087158 -0.795227 1441831906 0.264282 -0.492004 0.091797 -0.824463 1441831906 0.264282 -0.492004 0.091797 -0.824463 1441831906 0.264282 -0.492004 0.091797 -0.824463 1441831906 0.264282 -0.492004 0.091797 -0.824463 1441831906 0.264282 -0.492004 0.091797 -0.824463 1441831906 0.264282 -0.492004 0.091797 -0.824463 1441831906 0.171021 -0.494080 -0.057922 -0.850464 1441831906 0.171021 -0.494080 -0.057922 -0.850464 1441831906 0.171021 -0.494080 -0.057922 -0.850464 1441831906 0.171021 -0.494080 -0.057922 -0.850464 1441831906 0.171021 -0.494080 -0.057922 -0.850464 1441831906 0.171021 -0.494080 -0.057922 -0.850464 1441831906 0.084839 -0.491943 -0.252319 -0.828979 1441831906 0.084839 -0.491943 -0.252319 -0.828979 1441831906 0.084839 -0.491943 -0.252319 -0.828979 1441831906 0.084839 -0.491943 -0.252319 -0.828979 1441831906 0.084839 -0.491943 -0.252319 -0.828979 1441831906 0.084839 -0.491943 -0.252319 -0.828979 1441831906 -0.029724 -0.486389 -0.419983 -0.765625 1441831906 -0.029724 -0.486389 -0.419983 -0.765625 1441831906 -0.029724 -0.486389 -0.419983 -0.765625 1441831906 -0.029724 -0.486389 -0.419983 -0.765625 1441831906 -0.029724 -0.486389 -0.419983 -0.765625 1441831906 -0.029724 -0.486389 -0.419983 -0.765625 1441831906 -0.168091 -0.462219 -0.528564 -0.691956 1441831906 -0.168091 -0.462219 -0.528564 -0.691956 1441831906 -0.168091 -0.462219 -0.528564 -0.691956 1441831906 -0.168091 -0.462219 -0.528564 -0.691956 1441831906 -0.168091 -0.462219 -0.528564 -0.691956 1441831906 -0.168091 -0.462219 -0.528564 -0.691956 1441831906 -0.247742 -0.446228 -0.622681 -0.593140 1441831906 -0.247742 -0.446228 -0.622681 -0.593140 1441831906 -0.247742 -0.446228 -0.622681 -0.593140 1441831906 -0.247742 -0.446228 -0.622681 -0.593140 1441831906 -0.247742 -0.446228 -0.622681 -0.593140 1441831906 -0.247742 -0.446228 -0.622681 -0.593140 1441831906 -0.176575 -0.488342 -0.624939 -0.583008 1441831906 -0.176575 -0.488342 -0.624939 -0.583008 1441831906 -0.176575 -0.488342 -0.624939 -0.583008 1441831906 -0.176575 -0.488342 -0.624939 -0.583008 1441831906 -0.176575 -0.488342 -0.624939 -0.583008 1441831906 -0.176575 -0.488342 -0.624939 -0.583008 1441831906 -0.020508 -0.485229 -0.428711 -0.761902 1441831906 -0.020508 -0.485229 -0.428711 -0.761902 1441831906 -0.020508 -0.485229 -0.428711 -0.761902 1441831906 -0.020508 -0.485229 -0.428711 -0.761902 1441831906 -0.020508 -0.485229 -0.428711 -0.761902 1441831906 -0.020508 -0.485229 -0.428711 -0.761902 1441831906 0.252014 -0.454712 -0.232422 -0.822083 1441831906 0.252014 -0.454712 -0.232422 -0.822083 1441831906 0.252014 -0.454712 -0.232422 -0.822083 1441831906 0.252014 -0.454712 -0.232422 -0.822083 1441831906 0.252014 -0.454712 -0.232422 -0.822083 1441831906 0.252014 -0.454712 -0.232422 -0.822083 1441831906 0.426147 -0.394592 -0.042053 -0.812988 1441831906 0.426147 -0.394592 -0.042053 -0.812988 1441831906 0.426147 -0.394592 -0.042053 -0.812988 1441831906 0.426147 -0.394592 -0.042053 -0.812988 1441831906 0.426147 -0.394592 -0.042053 -0.812988 1441831906 0.426147 -0.394592 -0.042053 -0.812988 1441831906 0.426147 -0.394592 -0.042053 -0.812988 1441831906 0.342712 -0.497009 0.030212 -0.796692 1441831906 0.342712 -0.497009 0.030212 -0.796692 1441831906 0.342712 -0.497009 0.030212 -0.796692 1441831906 0.342712 -0.497009 0.030212 -0.796692 1441831906 0.342712 -0.497009 0.030212 -0.796692 1441831906 0.342712 -0.497009 0.030212 -0.796692 1441831906 0.237549 -0.527466 -0.020203 -0.815491 1441831906 0.237549 -0.527466 -0.020203 -0.815491 1441831906 0.237549 -0.527466 -0.020203 -0.815491 1441831906 0.237549 -0.527466 -0.020203 -0.815491 1441831906 0.237549 -0.527466 -0.020203 -0.815491 1441831906 0.237549 -0.527466 -0.020203 -0.815491 1441831906 0.155334 -0.538940 -0.167358 -0.810852 1441831906 0.155334 -0.538940 -0.167358 -0.810852 1441831906 0.155334 -0.538940 -0.167358 -0.810852 1441831906 0.155334 -0.538940 -0.167358 -0.810852 1441831906 0.155334 -0.538940 -0.167358 -0.810852 1441831906 0.155334 -0.538940 -0.167358 -0.810852 1441831906 0.069458 -0.539673 -0.317322 -0.776733 1441831907 0.069458 -0.539673 -0.317322 -0.776733 1441831907 0.069458 -0.539673 -0.317322 -0.776733 1441831907 0.069458 -0.539673 -0.317322 -0.776733 1441831907 0.069458 -0.539673 -0.317322 -0.776733 1441831907 0.069458 -0.539673 -0.317322 -0.776733 1441831907 0.069458 -0.539673 -0.317322 -0.776733 1441831907 -0.048218 -0.531982 -0.452454 -0.714172 1441831907 -0.048218 -0.531982 -0.452454 -0.714172 1441831907 -0.048218 -0.531982 -0.452454 -0.714172 1441831907 -0.048218 -0.531982 -0.452454 -0.714172 1441831907 -0.048218 -0.531982 -0.452454 -0.714172 1441831907 -0.048218 -0.531982 -0.452454 -0.714172 1441831907 -0.158630 -0.509644 -0.556396 -0.636902 1441831907 -0.158630 -0.509644 -0.556396 -0.636902 1441831907 -0.158630 -0.509644 -0.556396 -0.636902 1441831907 -0.158630 -0.509644 -0.556396 -0.636902 1441831907 -0.158630 -0.509644 -0.556396 -0.636902 1441831907 -0.158630 -0.509644 -0.556396 -0.636902 1441831907 -0.196472 -0.503052 -0.654053 -0.529846 1441831907 -0.196472 -0.503052 -0.654053 -0.529846 1441831907 -0.196472 -0.503052 -0.654053 -0.529846 1441831907 -0.196472 -0.503052 -0.654053 -0.529846 1441831907 -0.196472 -0.503052 -0.654053 -0.529846 1441831907 -0.196472 -0.503052 -0.654053 -0.529846 1441831907 -0.097107 -0.538574 -0.663086 -0.510803 1441831907 -0.097107 -0.538574 -0.663086 -0.510803 1441831907 -0.097107 -0.538574 -0.663086 -0.510803 1441831907 -0.097107 -0.538574 -0.663086 -0.510803 1441831907 -0.097107 -0.538574 -0.663086 -0.510803 1441831907 -0.097107 -0.538574 -0.663086 -0.510803 1441831907 0.033875 -0.543457 -0.507935 -0.667542 1441831907 0.033875 -0.543457 -0.507935 -0.667542 1441831907 0.033875 -0.543457 -0.507935 -0.667542 1441831907 0.033875 -0.543457 -0.507935 -0.667542 1441831907 0.033875 -0.543457 -0.507935 -0.667542 1441831907 0.033875 -0.543457 -0.507935 -0.667542 1441831907 0.237488 -0.501770 -0.279053 -0.783630 1441831907 0.237488 -0.501770 -0.279053 -0.783630 1441831907 0.237488 -0.501770 -0.279053 -0.783630 1441831907 0.237488 -0.501770 -0.279053 -0.783630 1441831907 0.237488 -0.501770 -0.279053 -0.783630 1441831907 0.237488 -0.501770 -0.279053 -0.783630 1441831907 0.237488 -0.501770 -0.279053 -0.783630 1441831907 0.450378 -0.415649 -0.038452 -0.789246 1441831907 0.450378 -0.415649 -0.038452 -0.789246 1441831907 0.450378 -0.415649 -0.038452 -0.789246 1441831907 0.450378 -0.415649 -0.038452 -0.789246 1441831907 0.450378 -0.415649 -0.038452 -0.789246 1441831907 0.435913 -0.487854 0.038391 -0.755371 1441831907 0.435913 -0.487854 0.038391 -0.755371 1441831907 0.435913 -0.487854 0.038391 -0.755371 1441831907 0.435913 -0.487854 0.038391 -0.755371 1441831907 0.435913 -0.487854 0.038391 -0.755371 1441831907 0.435913 -0.487854 0.038391 -0.755371 1441831907 0.369995 -0.502563 0.020935 -0.781067 1441831907 0.369995 -0.502563 0.020935 -0.781067 1441831907 0.369995 -0.502563 0.020935 -0.781067 1441831907 0.369995 -0.502563 0.020935 -0.781067 1441831907 0.369995 -0.502563 0.020935 -0.781067 1441831907 0.369995 -0.502563 0.020935 -0.781067 1441831907 0.369995 -0.502563 0.020935 -0.781067 1441831907 0.293152 -0.516846 -0.058655 -0.802246 1441831907 0.293152 -0.516846 -0.058655 -0.802246 1441831907 0.293152 -0.516846 -0.058655 -0.802246 1441831907 0.293152 -0.516846 -0.058655 -0.802246 1441831907 0.293152 -0.516846 -0.058655 -0.802246 1441831907 0.293152 -0.516846 -0.058655 -0.802246 1441831907 0.206726 -0.527466 -0.174561 -0.805420 1441831907 0.206726 -0.527466 -0.174561 -0.805420 1441831907 0.206726 -0.527466 -0.174561 -0.805420 1441831907 0.206726 -0.527466 -0.174561 -0.805420 1441831907 0.206726 -0.527466 -0.174561 -0.805420 1441831907 0.206726 -0.527466 -0.174561 -0.805420 1441831907 0.206726 -0.527466 -0.174561 -0.805420 1441831907 0.101685 -0.532776 -0.304810 -0.782898 1441831907 0.101685 -0.532776 -0.304810 -0.782898 1441831907 0.101685 -0.532776 -0.304810 -0.782898 1441831907 0.101685 -0.532776 -0.304810 -0.782898 1441831907 
0.721008 0.179077 0.574829 -0.342957 1441831909 0.722168 0.189392 0.572693 -0.338501 1441831909 0.722168 0.189392 0.572693 -0.338501 1441831909 0.722168 0.189392 0.572693 -0.338501 1441831909 0.722168 0.189392 0.572693 -0.338501 1441831909 0.722168 0.189392 0.572693 -0.338501 1441831909 0.722168 0.189392 0.572693 -0.338501 1441831909 0.722961 0.207153 0.562134 -0.343994 1441831909 0.722961 0.207153 0.562134 -0.343994 1441831909 0.722961 0.207153 0.562134 -0.343994 1441831909 0.722961 0.207153 0.562134 -0.343994 1441831909 0.722961 0.207153 0.562134 -0.343994 1441831909 0.722961 0.207153 0.562134 -0.343994 1441831909 0.727783 0.215149 0.550415 -0.347900 1441831909 0.727783 0.215149 0.550415 -0.347900 1441831909 0.727783 0.215149 0.550415 -0.347900 1441831909 0.727783 0.215149 0.550415 -0.347900 1441831909 0.727783 0.215149 0.550415 -0.347900 1441831909 0.727783 0.215149 0.550415 -0.347900 1441831909 0.739441 0.192017 0.547485 -0.341370 1441831909 0.739441 0.192017 0.547485 -0.341370 1441831909 0.739441 0.192017 0.547485 -0.341370 1441831909 0.739441 0.192017 0.547485 -0.341370 1441831909 0.739441 0.192017 0.547485 -0.341370 1441831909 0.739441 0.192017 0.547485 -0.341370 1441831909 0.751221 0.140564 0.557190 -0.324707 1441831909 0.751221 0.140564 0.557190 -0.324707 1441831909 0.751221 0.140564 0.557190 -0.324707 1441831909 0.751221 0.140564 0.557190 -0.324707 1441831909 0.751221 0.140564 0.557190 -0.324707 1441831909 0.751221 0.140564 0.557190 -0.324707 1441831909 0.751221 0.140564 0.557190 -0.324707 1441831909 0.755066 0.083984 0.573975 -0.305481 1441831909 0.755066 0.083984 0.573975 -0.305481 1441831909 0.755066 0.083984 0.573975 -0.305481 1441831910 0.755066 0.083984 0.573975 -0.305481 1441831910 0.755066 0.083984 0.573975 -0.305481 1441831910 0.752747 0.045227 0.587341 -0.293640 1441831910 0.752747 0.045227 0.587341 -0.293640 1441831910 0.752747 0.045227 0.587341 -0.293640 1441831910 0.752747 0.045227 0.587341 -0.293640 1441831910 0.752747 0.045227 0.587341 -0.293640 1441831910 0.752747 0.045227 0.587341 -0.293640 1441831910 0.752747 0.045227 0.587341 -0.293640 1441831910 0.748291 0.034302 0.594971 -0.291321 1441831910 0.748291 0.034302 0.594971 -0.291321 1441831910 0.748291 0.034302 0.594971 -0.291321 1441831910 0.748291 0.034302 0.594971 -0.291321 1441831910 0.748291 0.034302 0.594971 -0.291321 1441831910 0.748291 0.034302 0.594971 -0.291321 1441831910 0.750061 0.024536 0.591675 -0.294312 1441831910 0.750061 0.024536 0.591675 -0.294312 1441831910 0.750061 0.024536 0.591675 -0.294312 1441831910 0.750061 0.024536 0.591675 -0.294312 1441831910 0.750061 0.024536 0.591675 -0.294312 1441831910 0.750061 0.024536 0.591675 -0.294312 1441831910 0.745728 0.003296 0.598572 -0.292419 1441831910 0.745728 0.003296 0.598572 -0.292419 1441831910 0.745728 0.003296 0.598572 -0.292419 1441831910 0.745728 0.003296 0.598572 -0.292419 1441831910 0.745728 0.003296 0.598572 -0.292419 1441831910 0.745728 0.003296 0.598572 -0.292419 1441831910 0.738037 -0.000488 0.611694 -0.284790 1441831910 0.738037 -0.000488 0.611694 -0.284790 1441831910 0.738037 -0.000488 0.611694 -0.284790 1441831910 0.738037 -0.000488 0.611694 -0.284790 1441831910 0.738037 -0.000488 0.611694 -0.284790 1441831910 0.738037 -0.000488 0.611694 -0.284790 1441831910 0.741211 0.011536 0.616516 -0.265137 1441831910 0.741211 0.011536 0.616516 -0.265137 1441831910 0.741211 0.011536 0.616516 -0.265137 1441831910 0.741211 0.011536 0.616516 -0.265137 1441831910 0.741211 0.011536 0.616516 -0.265137 1441831910 0.741211 0.011536 0.616516 -0.265137 1441831910 0.741211 0.011536 0.616516 -0.265137 1441831910 0.745789 0.043091 0.619812 -0.240173 1441831910 0.745789 0.043091 0.619812 -0.240173 1441831910 0.745789 0.043091 0.619812 -0.240173 1441831910 0.745789 0.043091 0.619812 -0.240173 1441831910 0.745789 0.043091 0.619812 -0.240173 1441831910 0.745789 0.043091 0.619812 -0.240173 1441831910 0.749878 0.077209 0.621582 -0.212769 1441831910 0.749878 0.077209 0.621582 -0.212769 1441831910 0.749878 0.077209 0.621582 -0.212769 1441831910 0.749878 0.077209 0.621582 -0.212769 1441831910 0.749878 0.077209 0.621582 -0.212769 1441831910 0.749878 0.077209 0.621582 -0.212769 1441831910 0.749878 0.077209 0.621582 -0.212769 1441831910 0.752808 0.095703 0.622192 -0.191956 1441831910 0.752808 0.095703 0.622192 -0.191956 1441831910 0.752808 0.095703 0.622192 -0.191956 1441831910 0.752808 0.095703 0.622192 -0.191956 1441831910 0.752808 0.095703 0.622192 -0.191956 1441831910 0.752808 0.095703 0.622192 -0.191956 1441831910 0.754211 0.103943 0.618225 -0.195251 1441831910 0.754211 0.103943 0.618225 -0.195251 1441831910 0.754211 0.103943 0.618225 -0.195251 1441831910 0.754211 0.103943 0.618225 -0.195251 1441831910 0.754211 0.103943 0.618225 -0.195251 1441831910 0.754211 0.103943 0.618225 -0.195251 1441831910 0.756836 0.097961 0.609131 -0.215637 1441831910 0.756836 0.097961 0.609131 -0.215637 1441831910 0.756836 0.097961 0.609131 -0.215637 1441831910 0.756836 0.097961 0.609131 -0.215637 1441831910 0.756836 0.097961 0.609131 -0.215637 1441831910 0.758240 0.077454 0.600769 -0.241028 1441831910 0.758240 0.077454 0.600769 -0.241028 1441831910 0.758240 0.077454 0.600769 -0.241028 1441831910 0.758240 0.077454 0.600769 -0.241028 1441831910 0.758240 0.077454 0.600769 -0.241028 1441831910 0.760742 0.053345 0.592163 -0.260254 1441831910 0.760742 0.053345 0.592163 -0.260254 1441831910 0.760742 0.053345 0.592163 -0.260254 1441831910 0.760742 0.053345 0.592163 -0.260254 1441831910 0.760742 0.053345 0.592163 -0.260254 1441831910 0.760742 0.053345 0.592163 -0.260254 1441831910 0.760742 0.053345 0.592163 -0.260254 1441831910 0.766541 0.020874 0.581726 -0.271118 1441831910 0.766541 0.020874 0.581726 -0.271118 1441831910 0.766541 0.020874 0.581726 -0.271118 1441831910 0.766541 0.020874 0.581726 -0.271118 1441831910 0.766541 0.020874 0.581726 -0.271118 1441831910 0.766541 0.020874 0.581726 -0.271118 1441831910 0.766541 0.020874 0.581726 -0.271118 1441831910 0.764282 -0.025146 0.584167 -0.271912 1441831910 0.764282 -0.025146 0.584167 -0.271912 1441831910 0.764282 -0.025146 0.584167 -0.271912 1441831910 0.764282 -0.025146 0.584167 -0.271912 1441831910 0.764282 -0.025146 0.584167 -0.271912 1441831910 0.764282 -0.025146 0.584167 -0.271912 1441831910 0.760986 -0.052551 0.585266 -0.274780 1441831910 0.760986 -0.052551 0.585266 -0.274780 1441831910 0.760986 -0.052551 0.585266 -0.274780 1441831910 0.760986 -0.052551 0.585266 -0.274780 1441831910 0.760986 -0.052551 0.585266 -0.274780 1441831910 0.760986 -0.052551 0.585266 -0.274780 1441831910 0.761780 -0.045349 0.583252 -0.278320 1441831910 0.761780 -0.045349 0.583252 -0.278320 1441831910 0.761780 -0.045349 0.583252 -0.278320 1441831910 0.761780 -0.045349 0.583252 -0.278320 1441831910 0.761780 -0.045349 0.583252 -0.278320 1441831910 0.761780 -0.045349 0.583252 -0.278320 1441831910 0.761780 -0.045349 0.583252 -0.278320 1441831910 0.765259 -0.013672 0.583374 -0.271545 1441831910 0.765259 -0.013672 0.583374 -0.271545 1441831910 0.765259 -0.013672 0.583374 -0.271545 1441831910 0.765259 -0.013672 0.583374 -0.271545 1441831910 0.765259 -0.013672 0.583374 -0.271545 1441831911 0.765259 -0.013672 0.583374 -0.271545 1441831911 0.769897 0.021851 0.587585 -0.247986 1441831911 0.769897 0.021851 0.587585 -0.247986 1441831911 0.769897 0.021851 0.587585 -0.247986 1441831911 0.769897 0.021851 0.587585 -0.247986 1441831911 0.769897 0.021851 0.587585 -0.247986 1441831911 0.772644 0.023071 0.602478 -0.198425 1441831911 0.772644 0.023071 0.602478 -0.198425 1441831911 0.772644 0.023071 0.602478 -0.198425 1441831911 0.772644 0.023071 0.602478 -0.198425 1441831911 0.772644 0.023071 0.602478 -0.198425 1441831911 0.772644 0.023071 0.602478 -0.198425 1441831911 0.760010 -0.096985 0.633667 -0.106567 1441831911 0.760010 -0.096985 0.633667 -0.106567 1441831911 0.760010 -0.096985 0.633667 -0.106567 1441831911 0.760010 -0.096985 0.633667 -0.106567 1441831911 0.760010 -0.096985 0.633667 -0.106567 1441831911 0.760010 -0.096985 0.633667 -0.106567 1441831911 0.720581 -0.257690 0.641296 -0.054993 1441831911 0.720581 -0.257690 0.641296 -0.054993 1441831911 0.720581 -0.257690 0.641296 -0.054993 1441831911 0.720581 -0.257690 0.641296 -0.054993 1441831911 0.720581 -0.257690 0.641296 -0.054993 1441831911 0.720581 -0.257690 0.641296 -0.054993 1441831911 0.720581 -0.257690 0.641296 -0.054993 1441831911 0.702698 -0.299805 0.638428 -0.093140 1441831911 0.702698 -0.299805 0.638428 -0.093140 1441831911 0.702698 -0.299805 0.638428 -0.093140 1441831911 0.702698 -0.299805 0.638428 -0.093140 1441831911 0.702698 -0.299805 0.638428 -0.093140 1441831911 0.702698 -0.299805 0.638428 -0.093140 1441831911 0.698303 -0.302612 0.634155 -0.136292 1441831911 0.698303 -0.302612 0.634155 -0.136292 1441831911 0.698303 -0.302612 0.634155 -0.136292 1441831911 0.698303 -0.302612 0.634155 -0.136292 1441831911 0.698303 -0.302612 0.634155 -0.136292 1441831911 0.698303 -0.302612 0.634155 -0.136292 1441831911 0.698303 -0.302612 0.634155 -0.136292 1441831911 0.697571 -0.296082 0.629883 -0.170105 1441831911 0.697571 -0.296082 0.629883 -0.170105 1441831911 0.697571 -0.296082 0.629883 -0.170105 1441831911 0.697571 -0.296082 0.629883 -0.170105 1441831911 0.697571 -0.296082 0.629883 -0.170105 1441831911 0.697571 -0.296082 0.629883 -0.170105 1441831911 0.708557 -0.256958 0.622437 -0.210815 1441831911 0.708557 -0.256958 0.622437 -0.210815 1441831911 0.708557 -0.256958 0.622437 -0.210815 1441831911 0.708557 -0.256958 0.622437 -0.210815 1441831911 0.708557 -0.256958 0.622437 -0.210815 1441831911 0.708557 -0.256958 0.622437 -0.210815 1441831911 0.721558 -0.198303 0.618713 -0.239197 1441831911 0.721558 -0.198303 0.618713 -0.239197 1441831911 0.721558 -0.198303 0.618713 -0.239197 1441831911 0.721558 -0.198303 0.618713 -0.239197 1441831911 0.721558 -0.198303 0.618713 -0.239197 1441831911 0.721558 -0.198303 0.618713 -0.239197 1441831911 0.737549 -0.134705 0.612732 -0.249756 1441831911 0.737549 -0.134705 0.612732 -0.249756 1441831911 0.737549 -0.134705 0.612732 -0.249756 1441831911 0.737549 -0.134705 0.612732 -0.249756 1441831911 0.737549 -0.134705 0.612732 -0.249756 1441831911 0.737549 -0.134705 0.612732 -0.249756 1441831911 0.737549 -0.134705 0.612732 -0.249756 1441831911 0.748901 -0.076660 0.612122 -0.241760 1441831911 0.748901 -0.076660 0.612122 -0.241760 1441831911 0.748901 -0.076660 0.612122 -0.241760 1441831911 0.748901 -0.076660 0.612122 -0.241760 1441831911 0.748901 -0.076660 0.612122 -0.241760 1441831911 0.748901 -0.076660 0.612122 -0.241760 1441831911 0.757629 -0.021973 0.614014 -0.220093 1441831911 0.757629 -0.021973 0.614014 -0.220093 1441831911 0.757629 -0.021973 0.614014 -0.220093 1441831911 0.757629 -0.021973 0.614014 -0.220093 1441831911 0.757629 -0.021973 0.614014 -0.220093 1441831911 0.757629 -0.021973 0.614014 -0.220093 1441831911 0.764648 0.026794 0.613708 -0.194641 1441831911 0.764648 0.026794 0.613708 -0.194641 1441831911 0.764648 0.026794 0.613708 -0.194641 1441831911 0.764648 0.026794 0.613708 -0.194641 1441831911 0.764648 0.026794 0.613708 -0.194641 1441831911 0.764648 0.026794 0.613708 -0.194641 1441831911 0.770142 0.060669 0.612000 -0.169189 1441831911 0.770142 0.060669 0.612000 -0.169189 1441831911 0.770142 0.060669 0.612000 -0.169189 1441831911 0.770142 0.060669 0.612000 -0.169189 1441831911 0.770142 0.060669 0.612000 -0.169189 1441831911 0.770142 0.060669 0.612000 -0.169189 1441831911 0.770142 0.060669 0.612000 -0.169189 1441831911 0.773682 0.068604 0.611816 -0.149231 1441831911 0.773682 0.068604 0.611816 -0.149231 1441831911 0.773682 0.068604 0.611816 -0.149231 1441831911 0.773682 0.068604 0.611816 -0.149231 1441831911 0.773682 0.068604 0.611816 -0.149231 1441831911 0.773682 0.068604 0.611816 -0.149231 1441831911 0.776123 0.051392 0.612305 -0.141418 1441831911 0.776123 0.051392 0.612305 -0.141418 1441831911 0.776123 0.051392 0.612305 -0.141418 1441831911 0.776123 0.051392 0.612305 -0.141418 1441831911 0.776123 0.051392 0.612305 -0.141418 1441831911 0.776123 0.051392 0.612305 -0.141418 1441831911 0.777344 0.032349 0.610168 -0.149475 1441831911 0.777344 0.032349 0.610168 -0.149475 1441831911 0.777344 0.032349 0.610168 -0.149475 1441831911 0.777344 0.032349 0.610168 -0.149475 1441831911 0.777344 0.032349 0.610168 -0.149475 1441831911 0.777344 0.032349 0.610168 -0.149475 1441831911 0.774475 0.011047 0.610474 -0.165405 1441831911 0.774475 0.011047 0.610474 -0.165405 1441831911 0.774475 0.011047 0.610474 -0.165405 1441831911 0.774475 0.011047 0.610474 -0.165405 1441831911 0.774475 0.011047 0.610474 -0.165405 1441831912 0.771484 -0.006897 0.608093 -0.186951 1441831912 0.771484 -0.006897 0.608093 -0.186951 1441831912 0.771484 -0.006897 0.608093 -0.186951 1441831912 0.771484 -0.006897 0.608093 -0.186951 1441831912 0.771484 -0.006897 0.608093 -0.186951 1441831912 0.771484 -0.006897 0.608093 -0.186951 1441831912 0.766418 -0.026306 0.606567 -0.209534 1441831912 0.766418 -0.026306 0.606567 -0.209534 1441831912 0.766418 -0.026306 0.606567 -0.209534 1441831912 0.766418 -0.026306 0.606567 -0.209534 1441831912 0.766418 -0.026306 0.606567 -0.209534 1441831912 0.766418 -0.026306 0.606567 -0.209534 1441831912 0.766418 -0.026306 0.606567 -0.209534 1441831912 0.758057 -0.036377 0.609802 -0.228333 1441831912 0.758057 -0.036377 0.609802 -0.228333 1441831912 0.758057 -0.036377 0.609802 -0.228333 1441831912 0.758057 -0.036377 0.609802 -0.228333 1441831912 0.758057 -0.036377 0.609802 -0.228333 1441831912 0.758057 -0.036377 0.609802 -0.228333 1441831912 0.755493 -0.034180 0.606201 -0.245972 1441831912 0.755493 -0.034180 0.606201 -0.245972 1441831912 0.755493 -0.034180 0.606201 -0.245972 1441831912 0.755493 -0.034180 0.606201 -0.245972 1441831912 0.755493 -0.034180 0.606201 -0.245972 1441831912 0.755493 -0.034180 0.606201 -0.245972 1441831912 0.755493 -0.034180 0.606201 -0.245972 1441831912 0.754761 -0.009827 0.600586 -0.263550 1441831912 0.754761 -0.009827 0.600586 -0.263550 1441831912 0.754761 -0.009827 0.600586 -0.263550 1441831912 0.754761 -0.009827 0.600586 -0.263550 1441831912 0.754761 -0.009827 0.600586 -0.263550 1441831912 0.755920 0.023315 0.596863 -0.267883 1441831912 0.755920 0.023315 0.596863 -0.267883 1441831912 0.755920 0.023315 0.596863 -0.267883 1441831912 0.755920 0.023315 0.596863 -0.267883 1441831912 0.755920 0.023315 0.596863 -0.267883 1441831912 0.755920 0.023315 0.596863 -0.267883 1441831912 0.755920 0.023315 0.596863 -0.267883 1441831912 0.759277 0.043823 0.599182 -0.249939 1441831912 0.759277 0.043823 0.599182 -0.249939 1441831912 0.759277 0.043823 0.599182 -0.249939 1441831912 0.759277 0.043823 0.599182 -0.249939 1441831912 0.759277 0.043823 0.599182 -0.249939 1441831912 0.759277 0.043823 0.599182 -0.249939 1441831912 0.765625 0.037415 0.605469 -0.213867 1441831912 0.765625 0.037415 0.605469 -0.213867 1441831912 0.765625 0.037415 0.605469 -0.213867 1441831912 0.765625 0.037415 0.605469 -0.213867 1441831912 0.765625 0.037415 0.605469 -0.213867 1441831912 0.765625 0.037415 0.605469 -0.213867 1441831912 0.767456 -0.034241 0.622131 -0.150818 1441831912 0.767456 -0.034241 0.622131 -0.150818 1441831912 0.767456 -0.034241 0.622131 -0.150818 1441831912 0.767456 -0.034241 0.622131 -0.150818 1441831912 0.767456 -0.034241 0.622131 -0.150818 1441831912 0.767456 -0.034241 0.622131 -0.150818 1441831912 0.761169 -0.108521 0.628906 -0.115356 1441831912 0.761169 -0.108521 0.628906 -0.115356 1441831912 0.761169 -0.108521 0.628906 -0.115356 1441831912 0.761169 -0.108521 0.628906 -0.115356 1441831912 0.761169 -0.108521 0.628906 -0.115356 1441831912 0.761169 -0.108521 0.628906 -0.115356 1441831912 0.761169 -0.108521 0.628906 -0.115356 1441831912 0.763367 -0.129456 0.620300 -0.124878 1441831912 0.763367 -0.129456 0.620300 -0.124878 1441831912 0.763367 -0.129456 0.620300 -0.124878 1441831912 0.763367 -0.129456 0.620300 -0.124878 1441831912 0.763367 -0.129456 0.620300 -0.124878 1441831912 0.763367 -0.129456 0.620300 -0.124878 1441831912 0.765015 -0.135315 0.613586 -0.140869 1441831912 0.765015 -0.135315 0.613586 -0.140869 1441831912 0.765015 -0.135315 0.613586 -0.140869 1441831912 0.765015 -0.135315 0.613586 -0.140869 1441831912 0.765015 -0.135315 0.613586 -0.140869 1441831912 0.765015 -0.135315 0.613586 -0.140869 1441831912 0.767517 -0.136475 0.604736 -0.163025 1441831912 0.767517 -0.136475 0.604736 -0.163025 1441831912 0.767517 -0.136475 0.604736 -0.163025 1441831912 0.767517 -0.136475 0.604736 -0.163025 1441831912 0.767517 -0.136475 0.604736 -0.163025 1441831912 0.767517 -0.136475 0.604736 -0.163025 1441831912 0.767700 -0.131592 0.600281 -0.181335 1441831912 0.767700 -0.131592 0.600281 -0.181335 1441831912 0.767700 -0.131592 0.600281 -0.181335 1441831912 0.767700 -0.131592 0.600281 -0.181335 1441831912 0.767700 -0.131592 0.600281 -0.181335 1441831912 0.767700 -0.131592 0.600281 -0.181335 1441831912 0.770020 -0.127014 0.596741 -0.186462 1441831912 0.770020 -0.127014 0.596741 -0.186462 1441831912 0.770020 -0.127014 0.596741 -0.186462 1441831912 0.770020 -0.127014 0.596741 -0.186462 1441831912 0.770020 -0.127014 0.596741 -0.186462 1441831912 0.770020 -0.127014 0.596741 -0.186462 1441831912 0.770935 -0.106934 0.598877 -0.188416 1441831912 0.770935 -0.106934 0.598877 -0.188416 1441831912 0.770935 -0.106934 0.598877 -0.188416 1441831912 0.770935 -0.106934 0.598877 -0.188416 1441831912 0.770935 -0.106934 0.598877 -0.188416 1441831912 0.770935 -0.106934 0.598877 -0.188416 1441831912 0.774048 -0.062988 0.600037 -0.191833 1441831912 0.774048 -0.062988 0.600037 -0.191833 1441831912 0.774048 -0.062988 0.600037 -0.191833 1441831912 0.774048 -0.062988 0.600037 -0.191833 1441831912 0.774048 -0.062988 0.600037 -0.191833 1441831912 0.774048 -0.062988 0.600037 -0.191833 1441831912 0.776428 -0.005859 0.600769 -0.190002 1441831912 0.776428 -0.005859 0.600769 -0.190002 1441831912 0.776428 -0.005859 0.600769 -0.190002 1441831912 0.776428 -0.005859 0.600769 -0.190002 1441831912 0.776428 -0.005859 0.600769 -0.190002 1441831912 0.776428 -0.005859 0.600769 -0.190002 1441831912 0.776428 -0.005859 0.600769 -0.190002 1441831912 0.777405 0.039429 0.601929 -0.178162 1441831913 0.777405 0.039429 0.601929 -0.178162 1441831913 0.777405 0.039429 0.601929 -0.178162 1441831913 0.777405 0.039429 0.601929 -0.178162 1441831913 0.777405 0.039429 0.601929 -0.178162 1441831913 0.777405 0.039429 0.601929 -0.178162 1441831913 0.776978 0.063416 0.604675 -0.163208 1441831913 0.776978 0.063416 0.604675 -0.163208 1441831913 0.776978 0.063416 0.604675 -0.163208 1441831913 0.776978 0.063416 0.604675 -0.163208 1441831913 0.776978 0.063416 0.604675 -0.163208 1441831913 0.776978 0.063416 0.604675 -0.163208 1441831913 0.771545 0.101257 0.605774 -0.165527 1441831913 0.771545 0.101257 0.605774 -0.165527 1441831913 0.771545 0.101257 0.605774 -0.165527 1441831913 0.771545 0.101257 0.605774 -0.165527 1441831913 0.771545 0.101257 0.605774 -0.165527 1441831913 0.771545 0.101257 0.605774 -0.165527 1441831913 0.770081 0.150452 0.589722 -0.191040 1441831913 0.770081 0.150452 0.589722 -0.191040 1441831913 0.770081 0.150452 0.589722 -0.191040 1441831913 0.770081 0.150452 0.589722 -0.191040 1441831913 0.770081 0.150452 0.589722 -0.191040 1441831913 0.770081 0.150452 0.589722 -0.191040 1441831913 0.770386 0.159424 0.577759 -0.217285 1441831913 0.770386 0.159424 0.577759 -0.217285 1441831913 0.770386 0.159424 0.577759 -0.217285 1441831913 0.770386 0.159424 0.577759 -0.217285 1441831913 0.770386 0.159424 0.577759 -0.217285 1441831913 0.770386 0.159424 0.577759 -0.217285 1441831913 0.774780 0.125000 0.571899 -0.238708 1441831913 0.774780 0.125000 0.571899 -0.238708 1441831913 0.774780 0.125000 0.571899 -0.238708 1441831913 0.774780 0.125000 0.571899 -0.238708 1441831913 0.774780 0.125000 0.571899 -0.238708 1441831913 0.774780 0.125000 0.571899 -0.238708 1441831913 0.771301 0.070190 0.577393 -0.258362 1441831913 0.771301 0.070190 0.577393 -0.258362 1441831913 0.771301 0.070190 0.577393 -0.258362 1441831913 0.771301 0.070190 0.577393 -0.258362 1441831913 0.771301 0.070190 0.577393 -0.258362 1441831913 0.771301 0.070190 0.577393 -0.258362 1441831913 0.771301 0.070190 0.577393 -0.258362 1441831913 0.759521 0.027161 0.594910 -0.261597 1441831913 0.759521 0.027161 0.594910 -0.261597 1441831913 0.759521 0.027161 0.594910 -0.261597 1441831913 0.759521 0.027161 0.594910 -0.261597 1441831913 0.759521 0.027161 0.594910 -0.261597 1441831913 0.759521 0.027161 0.594910 -0.261597 1441831913 0.752563 -0.002869 0.608398 -0.251831 1441831913 0.752563 -0.002869 0.608398 -0.251831 1441831913 0.752563 -0.002869 0.608398 -0.251831 1441831913 0.752563 -0.002869 0.608398 -0.251831 1441831913 0.752563 -0.002869 0.608398 -0.251831 1441831913 0.749512 0.048340 0.606873 -0.259827 1441831913 0.749512 0.048340 0.606873 -0.259827 1441831913 0.749512 0.048340 0.606873 -0.259827 1441831913 0.749512 0.048340 0.606873 -0.259827 1441831913 0.749512 0.048340 0.606873 -0.259827 1441831913 0.749512 0.048340 0.606873 -0.259827 1441831913 0.749512 0.048340 0.606873 -0.259827 1441831913 0.742859 0.135193 0.597534 -0.269714 1441831913 0.742859 0.135193 0.597534 -0.269714 1441831913 0.742859 0.135193 0.597534 -0.269714 1441831913 0.742859 0.135193 0.597534 -0.269714 1441831913 0.742859 0.135193 0.597534 -0.269714 1441831913 0.742859 0.135193 0.597534 -0.269714 1441831913 0.742859 0.135193 0.597534 -0.269714 1441831913 0.734802 0.192932 0.592773 -0.267273 1441831913 0.734802 0.192932 0.592773 -0.267273 1441831913 0.734802 0.192932 0.592773 -0.267273 1441831913 0.734802 0.192932 0.592773 -0.267273 1441831913 0.734802 0.192932 0.592773 -0.267273 1441831913 0.734802 0.192932 0.592773 -0.267273 1441831913 0.729431 0.210571 0.597168 -0.258606 1441831913 0.729431 0.210571 0.597168 -0.258606 1441831913 0.729431 0.210571 0.597168 -0.258606 1441831913 0.729431 0.210571 0.597168 -0.258606 1441831913 0.729431 0.210571 0.597168 -0.258606 1441831913 0.729431 0.210571 0.597168 -0.258606 1441831913 0.729004 0.204407 0.605408 -0.245422 1441831913 0.729004 0.204407 0.605408 -0.245422 1441831913 0.729004 0.204407 0.605408 -0.245422 1441831913 0.729004 0.204407 0.605408 -0.245422 1441831913 0.729004 0.204407 0.605408 -0.245422 1441831913 0.730896 0.193359 0.608826 -0.240112 1441831913 0.730896 0.193359 0.608826 -0.240112 1441831913 0.730896 0.193359 0.608826 -0.240112 1441831913 0.730896 0.193359 0.608826 -0.240112 1441831913 0.730896 0.193359 0.608826 -0.240112 1441831913 0.730896 0.193359 0.608826 -0.240112 1441831913 0.733337 0.180603 0.609680 -0.240417 1441831913 0.733337 0.180603 0.609680 -0.240417 1441831913 0.733337 0.180603 0.609680 -0.240417 1441831913 0.733337 0.180603 0.609680 -0.240417 1441831913 0.733337 0.180603 0.609680 -0.240417 1441831913 0.733337 0.180603 0.609680 -0.240417 1441831913 0.742065 0.141846 0.610474 -0.237671 1441831913 0.742065 0.141846 0.610474 -0.237671 1441831913 0.742065 0.141846 0.610474 -0.237671 1441831913 0.742065 0.141846 0.610474 -0.237671 1441831913 0.742065 0.141846 0.610474 -0.237671 1441831913 0.742065 0.141846 0.610474 -0.237671 1441831913 0.742065 0.141846 0.610474 -0.237671 1441831913 0.748352 0.081360 0.615479 -0.233459 1441831913 0.748352 0.081360 0.615479 -0.233459 1441831913 0.748352 0.081360 0.615479 -0.233459 1441831913 0.748352 0.081360 0.615479 -0.233459 1441831913 0.748352 0.081360 0.615479 -0.233459 1441831913 0.748352 0.081360 0.615479 -0.233459 1441831913 0.745667 0.022766 0.628052 -0.221191 1441831913 0.745667 0.022766 0.628052 -0.221191 1441831914 0.745667 0.022766 0.628052 -0.221191 1441831914 0.745667 0.022766 0.628052 -0.221191 1441831914 0.745667 0.022766 0.628052 -0.221191 1441831914 0.745667 0.022766 0.628052 -0.221191 1441831914 0.746521 -0.009766 0.632446 -0.206299 1441831914 0.746521 -0.009766 0.632446 -0.206299 1441831914 0.746521 -0.009766 0.632446 -0.206299 1441831914 0.746521 -0.009766 0.632446 -0.206299 1441831914 0.746521 -0.009766 0.632446 -0.206299 1441831914 0.749390 0.003784 0.629639 -0.204590 1441831914 0.749390 0.003784 0.629639 -0.204590 1441831914 0.749390 0.003784 0.629639 -0.204590 1441831914 0.749390 0.003784 0.629639 -0.204590 1441831914 0.749390 0.003784 0.629639 -0.204590 1441831914 0.749390 0.003784 0.629639 -0.204590 1441831914 0.752808 0.041626 0.623962 -0.205444 1441831914 0.752808 0.041626 0.623962 -0.205444 1441831914 0.752808 0.041626 0.623962 -0.205444 1441831914 0.752808 0.041626 0.623962 -0.205444 1441831914 0.752808 0.041626 0.623962 -0.205444 1441831914 0.752808 0.041626 0.623962 -0.205444 1441831914 0.757507 0.072327 0.617188 -0.199951 1441831914 0.757507 0.072327 0.617188 -0.199951 1441831914 0.757507 0.072327 0.617188 -0.199951 1441831914 0.757507 0.072327 0.617188 -0.199951 1441831914 0.757507 0.072327 0.617188 -0.199951 1441831914 0.757507 0.072327 0.617188 -0.199951 1441831914 0.760681 0.082153 0.614197 -0.193054 1441831914 0.760681 0.082153 0.614197 -0.193054 1441831914 0.760681 0.082153 0.614197 -0.193054 1441831914 0.760681 0.082153 0.614197 -0.193054 1441831914 0.760681 0.082153 0.614197 -0.193054 1441831914 0.760681 0.082153 0.614197 -0.193054 1441831914 0.761902 0.085022 0.611755 -0.194946 1441831914 0.761902 0.085022 0.611755 -0.194946 1441831914 0.761902 0.085022 0.611755 -0.194946 1441831914 0.761902 0.085022 0.611755 -0.194946 1441831914 0.761902 0.085022 0.611755 -0.194946 1441831914 0.761902 0.085022 0.611755 -0.194946 1441831914 0.761902 0.085022 0.611755 -0.194946 1441831914 0.761780 0.091797 0.605591 -0.210815 1441831914 0.761780 0.091797 0.605591 -0.210815 1441831914 0.761780 0.091797 0.605591 -0.210815 1441831914 0.761780 0.091797 0.605591 -0.210815 1441831914 0.761780 0.091797 0.605591 -0.210815 1441831914 0.761780 0.091797 0.605591 -0.210815 1441831914 0.759399 0.097412 0.598083 -0.236633 1441831914 0.759399 0.097412 0.598083 -0.236633 1441831914 0.759399 0.097412 0.598083 -0.236633 1441831914 0.759399 0.097412 0.598083 -0.236633 1441831914 0.759399 0.097412 0.598083 -0.236633 1441831914 0.759399 0.097412 0.598083 -0.236633 1441831914 0.759399 0.097412 0.598083 -0.236633 1441831914 0.755981 0.101685 0.589844 -0.264771 1441831914 0.755981 0.101685 0.589844 -0.264771 1441831914 0.755981 0.101685 0.589844 -0.264771 1441831914 0.755981 0.101685 0.589844 -0.264771 1441831914 0.755981 0.101685 0.589844 -0.264771 1441831914 0.755981 0.101685 0.589844 -0.264771 1441831914 0.757263 0.093872 0.580017 -0.284973 1441831914 0.757263 0.093872 0.580017 -0.284973 1441831914 0.757263 0.093872 0.580017 -0.284973 1441831914 0.757263 0.093872 0.580017 -0.284973 1441831914 0.757263 0.093872 0.580017 -0.284973 1441831914 0.757263 0.093872 0.580017 -0.284973 1441831914 0.756287 0.064880 0.581848 -0.291931 1441831914 0.756287 0.064880 0.581848 -0.291931 1441831914 0.756287 0.064880 0.581848 -0.291931 1441831914 0.756287 0.064880 0.581848 -0.291931 1441831914 0.756287 0.064880 0.581848 -0.291931 1441831914 0.756287 0.064880 0.581848 -0.291931 1441831914 0.751770 0.040222 0.589355 -0.292969 1441831914 0.751770 0.040222 0.589355 -0.292969 1441831914 0.751770 0.040222 0.589355 -0.292969 1441831914 0.751770 0.040222 0.589355 -0.292969 1441831914 0.751770 0.040222 0.589355 -0.292969 1441831914 0.751770 0.040222 0.589355 -0.292969 1441831914 0.751770 0.040222 0.589355 -0.292969 1441831914 0.751160 0.031982 0.591125 -0.292053 1441831914 0.751160 0.031982 0.591125 -0.292053 1441831914 0.751160 0.031982 0.591125 -0.292053 1441831914 0.751160 0.031982 0.591125 -0.292053 1441831914 0.751160 0.031982 0.591125 -0.292053 1441831914 0.752563 0.046265 0.591187 -0.286133 1441831914 0.752563 0.046265 0.591187 -0.286133 1441831914 0.752563 0.046265 0.591187 -0.286133 1441831914 0.752563 0.046265 0.591187 -0.286133 1441831914 0.752563 0.046265 0.591187 -0.286133 1441831914 0.752563 0.046265 0.591187 -0.286133 1441831914 0.752563 0.046265 0.591187 -0.286133 1441831914 0.757751 0.066711 0.592712 -0.264587 1441831914 0.757751 0.066711 0.592712 -0.264587 1441831914 0.757751 0.066711 0.592712 -0.264587 1441831914 0.757751 0.066711 0.592712 -0.264587 1441831914 0.757751 0.066711 0.592712 -0.264587 1441831914 0.757751 0.066711 0.592712 -0.264587 1441831914 0.764587 0.073303 0.598206 -0.228210 1441831914 0.764587 0.073303 0.598206 -0.228210 1441831914 0.764587 0.073303 0.598206 -0.228210 1441831914 0.764587 0.073303 0.598206 -0.228210 1441831914 0.764587 0.073303 0.598206 -0.228210 1441831914 0.764587 0.073303 0.598206 -0.228210 1441831914 0.765869 0.074219 0.608765 -0.192993 1441831914 0.765869 0.074219 0.608765 -0.192993 1441831914 0.765869 0.074219 0.608765 -0.192993 1441831914 0.765869 0.074219 0.608765 -0.192993 1441831914 0.765869 0.074219 0.608765 -0.192993 1441831914 0.765869 0.074219 0.608765 -0.192993 1441831914 0.765869 0.074219 0.608765 -0.192993 1441831914 0.760559 0.086975 0.618225 -0.178040 1441831914 
0.538696 -0.514587 0.479248 -0.463989 1441831917 0.538696 -0.514587 0.479248 -0.463989 1441831917 0.538696 -0.514587 0.479248 -0.463989 1441831917 0.538696 -0.514587 0.479248 -0.463989 1441831917 0.538696 -0.514587 0.479248 -0.463989 1441831917 0.538696 -0.514587 0.479248 -0.463989 1441831917 0.373291 -0.587036 0.324341 -0.641052 1441831917 0.373291 -0.587036 0.324341 -0.641052 1441831917 0.373291 -0.587036 0.324341 -0.641052 1441831917 0.373291 -0.587036 0.324341 -0.641052 1441831917 0.373291 -0.587036 0.324341 -0.641052 1441831917 0.373291 -0.587036 0.324341 -0.641052 1441831917 0.183655 -0.614990 0.172852 -0.747131 1441831917 0.183655 -0.614990 0.172852 -0.747131 1441831917 0.183655 -0.614990 0.172852 -0.747131 1441831917 0.183655 -0.614990 0.172852 -0.747131 1441831917 0.183655 -0.614990 0.172852 -0.747131 1441831917 0.029724 -0.588257 -0.008850 -0.808105 1441831917 0.029724 -0.588257 -0.008850 -0.808105 1441831917 0.029724 -0.588257 -0.008850 -0.808105 1441831917 0.029724 -0.588257 -0.008850 -0.808105 1441831917 0.029724 -0.588257 -0.008850 -0.808105 1441831917 0.029724 -0.588257 -0.008850 -0.808105 1441831917 0.029724 -0.588257 -0.008850 -0.808105 1441831917 -0.047485 -0.555237 -0.219727 -0.800781 1441831917 -0.047485 -0.555237 -0.219727 -0.800781 1441831917 -0.047485 -0.555237 -0.219727 -0.800781 1441831917 -0.047485 -0.555237 -0.219727 -0.800781 1441831917 -0.047485 -0.555237 -0.219727 -0.800781 1441831917 -0.047485 -0.555237 -0.219727 -0.800781 1441831917 0.010620 -0.560303 -0.436096 -0.704163 1441831917 0.010620 -0.560303 -0.436096 -0.704163 1441831917 0.010620 -0.560303 -0.436096 -0.704163 1441831917 0.010620 -0.560303 -0.436096 -0.704163 1441831917 0.010620 -0.560303 -0.436096 -0.704163 1441831917 0.010620 -0.560303 -0.436096 -0.704163 1441831917 0.102844 -0.544678 -0.194458 -0.809326 1441831917 0.102844 -0.544678 -0.194458 -0.809326 1441831917 0.102844 -0.544678 -0.194458 -0.809326 1441831917 0.102844 -0.544678 -0.194458 -0.809326 1441831917 0.102844 -0.544678 -0.194458 -0.809326 1441831918 0.102844 -0.544678 -0.194458 -0.809326 1441831918 0.322937 -0.526306 0.059998 -0.784363 1441831918 0.322937 -0.526306 0.059998 -0.784363 1441831918 0.322937 -0.526306 0.059998 -0.784363 1441831918 0.322937 -0.526306 0.059998 -0.784363 1441831918 0.322937 -0.526306 0.059998 -0.784363 1441831918 0.322937 -0.526306 0.059998 -0.784363 1441831918 0.322937 -0.526306 0.059998 -0.784363 1441831918 0.475647 -0.490540 0.165588 -0.711182 1441831918 0.475647 -0.490540 0.165588 -0.711182 1441831918 0.475647 -0.490540 0.165588 -0.711182 1441831918 0.475647 -0.490540 0.165588 -0.711182 1441831918 0.475647 -0.490540 0.165588 -0.711182 1441831918 0.351135 -0.535400 0.227722 -0.733643 1441831918 0.351135 -0.535400 0.227722 -0.733643 1441831918 0.351135 -0.535400 0.227722 -0.733643 1441831918 0.351135 -0.535400 0.227722 -0.733643 1441831918 0.351135 -0.535400 0.227722 -0.733643 1441831918 0.351135 -0.535400 0.227722 -0.733643 1441831918 0.246948 -0.533875 0.132690 -0.797791 1441831918 0.246948 -0.533875 0.132690 -0.797791 1441831918 0.246948 -0.533875 0.132690 -0.797791 1441831918 0.246948 -0.533875 0.132690 -0.797791 1441831918 0.246948 -0.533875 0.132690 -0.797791 1441831918 0.246948 -0.533875 0.132690 -0.797791 1441831918 0.246948 -0.533875 0.132690 -0.797791 1441831918 0.184204 -0.528137 -0.119263 -0.820374 1441831918 0.184204 -0.528137 -0.119263 -0.820374 1441831918 0.184204 -0.528137 -0.119263 -0.820374 1441831918 0.184204 -0.528137 -0.119263 -0.820374 1441831918 0.184204 -0.528137 -0.119263 -0.820374 1441831918 0.184204 -0.528137 -0.119263 -0.820374 1441831918 0.080566 -0.516968 -0.341064 -0.781067 1441831918 0.080566 -0.516968 -0.341064 -0.781067 1441831918 0.080566 -0.516968 -0.341064 -0.781067 1441831918 0.080566 -0.516968 -0.341064 -0.781067 1441831918 0.080566 -0.516968 -0.341064 -0.781067 1441831918 -0.110657 -0.500610 -0.456604 -0.727173 1441831918 -0.110657 -0.500610 -0.456604 -0.727173 1441831918 -0.110657 -0.500610 -0.456604 -0.727173 1441831918 -0.110657 -0.500610 -0.456604 -0.727173 1441831918 -0.110657 -0.500610 -0.456604 -0.727173 1441831918 -0.110657 -0.500610 -0.456604 -0.727173 1441831918 -0.142822 -0.513428 -0.582642 -0.613708 1441831918 -0.142822 -0.513428 -0.582642 -0.613708 1441831918 -0.142822 -0.513428 -0.582642 -0.613708 1441831918 -0.142822 -0.513428 -0.582642 -0.613708 1441831918 -0.142822 -0.513428 -0.582642 -0.613708 1441831918 -0.142822 -0.513428 -0.582642 -0.613708 1441831918 -0.100525 -0.532471 -0.375305 -0.752075 1441831918 -0.100525 -0.532471 -0.375305 -0.752075 1441831918 -0.100525 -0.532471 -0.375305 -0.752075 1441831918 -0.100525 -0.532471 -0.375305 -0.752075 1441831918 -0.100525 -0.532471 -0.375305 -0.752075 1441831918 -0.100525 -0.532471 -0.375305 -0.752075 1441831918 0.165466 -0.483398 -0.074158 -0.856445 1441831918 0.165466 -0.483398 -0.074158 -0.856445 1441831918 0.165466 -0.483398 -0.074158 -0.856445 1441831918 0.165466 -0.483398 -0.074158 -0.856445 1441831918 0.165466 -0.483398 -0.074158 -0.856445 1441831918 0.165466 -0.483398 -0.074158 -0.856445 1441831918 0.165466 -0.483398 -0.074158 -0.856445 1441831918 0.456970 -0.381104 0.075317 -0.800171 1441831918 0.456970 -0.381104 0.075317 -0.800171 1441831918 0.456970 -0.381104 0.075317 -0.800171 1441831918 0.456970 -0.381104 0.075317 -0.800171 1441831918 0.456970 -0.381104 0.075317 -0.800171 1441831918 0.456970 -0.381104 0.075317 -0.800171 1441831918 0.450500 -0.434814 0.145508 -0.766052 1441831918 0.450500 -0.434814 0.145508 -0.766052 1441831918 0.450500 -0.434814 0.145508 -0.766052 1441831918 0.450500 -0.434814 0.145508 -0.766052 1441831918 0.450500 -0.434814 0.145508 -0.766052 1441831918 0.450500 -0.434814 0.145508 -0.766052 1441831918 0.450500 -0.434814 0.145508 -0.766052 1441831918 0.306702 -0.505127 0.197998 -0.782043 1441831918 0.306702 -0.505127 0.197998 -0.782043 1441831918 0.306702 -0.505127 0.197998 -0.782043 1441831918 0.306702 -0.505127 0.197998 -0.782043 1441831918 0.306702 -0.505127 0.197998 -0.782043 1441831918 0.306702 -0.505127 0.197998 -0.782043 1441831918 0.306702 -0.505127 0.197998 -0.782043 1441831918 0.205200 -0.529968 0.075012 -0.819458 1441831918 0.205200 -0.529968 0.075012 -0.819458 1441831918 0.205200 -0.529968 0.075012 -0.819458 1441831918 0.205200 -0.529968 0.075012 -0.819458 1441831918 0.205200 -0.529968 0.075012 -0.819458 1441831918 0.205200 -0.529968 0.075012 -0.819458 1441831918 0.117676 -0.546509 -0.136658 -0.817871 1441831918 0.117676 -0.546509 -0.136658 -0.817871 1441831918 0.117676 -0.546509 -0.136658 -0.817871 1441831918 0.117676 -0.546509 -0.136658 -0.817871 1441831918 0.117676 -0.546509 -0.136658 -0.817871 1441831918 0.117676 -0.546509 -0.136658 -0.817871 1441831918 -0.014465 -0.557251 -0.333252 -0.760437 1441831918 -0.014465 -0.557251 -0.333252 -0.760437 1441831918 -0.014465 -0.557251 -0.333252 -0.760437 1441831918 -0.014465 -0.557251 -0.333252 -0.760437 1441831918 -0.014465 -0.557251 -0.333252 -0.760437 1441831918 -0.014465 -0.557251 -0.333252 -0.760437 1441831918 -0.176025 -0.527466 -0.471863 -0.684326 1441831918 -0.176025 -0.527466 -0.471863 -0.684326 1441831918 -0.176025 -0.527466 -0.471863 -0.684326 1441831918 -0.176025 -0.527466 -0.471863 -0.684326 1441831918 -0.176025 -0.527466 -0.471863 -0.684326 1441831918 -0.176025 -0.527466 -0.471863 -0.684326 1441831918 -0.176025 -0.527466 -0.471863 -0.684326 1441831918 -0.178955 -0.527100 -0.581238 -0.593689 1441831918 -0.178955 -0.527100 -0.581238 -0.593689 1441831918 -0.178955 -0.527100 -0.581238 -0.593689 1441831918 -0.178955 -0.527100 -0.581238 -0.593689 1441831918 -0.178955 -0.527100 -0.581238 -0.593689 1441831918 -0.178955 -0.527100 -0.581238 -0.593689 1441831918 -0.083008 -0.520691 -0.374146 -0.763000 1441831919 -0.083008 -0.520691 -0.374146 -0.763000 1441831919 -0.083008 -0.520691 -0.374146 -0.763000 1441831919 -0.083008 -0.520691 -0.374146 -0.763000 1441831919 -0.083008 -0.520691 -0.374146 -0.763000 1441831919 -0.083008 -0.520691 -0.374146 -0.763000 1441831919 0.146973 -0.458679 -0.089294 -0.871826 1441831919 0.146973 -0.458679 -0.089294 -0.871826 1441831919 0.146973 -0.458679 -0.089294 -0.871826 1441831919 0.146973 -0.458679 -0.089294 -0.871826 1441831919 0.146973 -0.458679 -0.089294 -0.871826 1441831919 0.146973 -0.458679 -0.089294 -0.871826 1441831919 0.423279 -0.341797 0.050293 -0.837585 1441831919 0.423279 -0.341797 0.050293 -0.837585 1441831919 0.423279 -0.341797 0.050293 -0.837585 1441831919 0.423279 -0.341797 0.050293 -0.837585 1441831919 0.423279 -0.341797 0.050293 -0.837585 1441831919 0.423279 -0.341797 0.050293 -0.837585 1441831919 0.423279 -0.341797 0.050293 -0.837585 1441831919 0.418823 -0.350830 0.081665 -0.833557 1441831919 0.418823 -0.350830 0.081665 -0.833557 1441831919 0.418823 -0.350830 0.081665 -0.833557 1441831919 0.418823 -0.350830 0.081665 -0.833557 1441831919 0.418823 -0.350830 0.081665 -0.833557 1441831919 0.418823 -0.350830 0.081665 -0.833557 1441831919 0.269470 -0.441833 0.106384 -0.849060 1441831919 0.269470 -0.441833 0.106384 -0.849060 1441831919 0.269470 -0.441833 0.106384 -0.849060 1441831919 0.269470 -0.441833 0.106384 -0.849060 1441831919 0.269470 -0.441833 0.106384 -0.849060 1441831919 0.269470 -0.441833 0.106384 -0.849060 1441831919 0.162231 -0.484131 -0.010010 -0.859802 1441831919 0.162231 -0.484131 -0.010010 -0.859802 1441831919 0.162231 -0.484131 -0.010010 -0.859802 1441831919 0.162231 -0.484131 -0.010010 -0.859802 1441831919 0.162231 -0.484131 -0.010010 -0.859802 1441831919 0.162231 -0.484131 -0.010010 -0.859802 1441831919 0.162231 -0.484131 -0.010010 -0.859802 1441831919 0.082275 -0.503113 -0.194763 -0.838013 1441831919 0.082275 -0.503113 -0.194763 -0.838013 1441831919 0.082275 -0.503113 -0.194763 -0.838013 1441831919 0.082275 -0.503113 -0.194763 -0.838013 1441831919 0.082275 -0.503113 -0.194763 -0.838013 1441831919 0.082275 -0.503113 -0.194763 -0.838013 1441831919 -0.015686 -0.510742 -0.369446 -0.776245 1441831919 -0.015686 -0.510742 -0.369446 -0.776245 1441831919 -0.015686 -0.510742 -0.369446 -0.776245 1441831919 -0.015686 -0.510742 -0.369446 -0.776245 1441831919 -0.015686 -0.510742 -0.369446 -0.776245 1441831919 -0.015686 -0.510742 -0.369446 -0.776245 1441831919 -0.166809 -0.485840 -0.477722 -0.712769 1441831919 -0.166809 -0.485840 -0.477722 -0.712769 1441831919 -0.166809 -0.485840 -0.477722 -0.712769 1441831919 -0.166809 -0.485840 -0.477722 -0.712769 1441831919 -0.166809 -0.485840 -0.477722 -0.712769 1441831919 -0.166809 -0.485840 -0.477722 -0.712769 1441831919 -0.253174 -0.465515 -0.564880 -0.632629 1441831919 -0.253174 -0.465515 -0.564880 -0.632629 1441831919 -0.253174 -0.465515 -0.564880 -0.632629 1441831919 -0.253174 -0.465515 -0.564880 -0.632629 1441831919 -0.253174 -0.465515 -0.564880 -0.632629 1441831919 -0.253174 -0.465515 -0.564880 -0.632629 1441831919 -0.253174 -0.465515 -0.564880 -0.632629 1441831919 -0.187561 -0.496277 -0.453247 -0.716370 1441831919 -0.187561 -0.496277 -0.453247 -0.716370 1441831919 -0.187561 -0.496277 -0.453247 -0.716370 1441831919 -0.187561 -0.496277 -0.453247 -0.716370 1441831919 -0.187561 -0.496277 -0.453247 -0.716370 1441831919 -0.187561 -0.496277 -0.453247 -0.716370 1441831919 0.023010 -0.482666 -0.193176 -0.853943 1441831919 0.023010 -0.482666 -0.193176 -0.853943 1441831919 0.023010 -0.482666 -0.193176 -0.853943 1441831919 0.023010 -0.482666 -0.193176 -0.853943 1441831919 0.023010 -0.482666 -0.193176 -0.853943 1441831919 0.023010 -0.482666 -0.193176 -0.853943 1441831919 0.286377 -0.451721 0.032410 -0.844360 1441831919 0.286377 -0.451721 0.032410 -0.844360 1441831919 0.286377 -0.451721 0.032410 -0.844360 1441831919 0.286377 -0.451721 0.032410 -0.844360 1441831919 0.286377 -0.451721 0.032410 -0.844360 1441831919 0.286377 -0.451721 0.032410 -0.844360 1441831919 0.409851 -0.413757 0.065735 -0.810303 1441831919 0.409851 -0.413757 0.065735 -0.810303 1441831919 0.409851 -0.413757 0.065735 -0.810303 1441831919 0.409851 -0.413757 0.065735 -0.810303 1441831919 0.409851 -0.413757 0.065735 -0.810303 1441831919 0.409851 -0.413757 0.065735 -0.810303 1441831919 0.305542 -0.470581 0.082581 -0.823669 1441831919 0.305542 -0.470581 0.082581 -0.823669 1441831919 0.305542 -0.470581 0.082581 -0.823669 1441831919 0.305542 -0.470581 0.082581 -0.823669 1441831919 0.305542 -0.470581 0.082581 -0.823669 1441831919 0.305542 -0.470581 0.082581 -0.823669 1441831919 0.197754 -0.494934 0.002686 -0.846130 1441831919 0.197754 -0.494934 0.002686 -0.846130 1441831919 0.197754 -0.494934 0.002686 -0.846130 1441831919 0.197754 -0.494934 0.002686 -0.846130 1441831919 0.197754 -0.494934 0.002686 -0.846130 1441831919 0.197754 -0.494934 0.002686 -0.846130 1441831919 0.094727 -0.507385 -0.148254 -0.843628 1441831919 0.094727 -0.507385 -0.148254 -0.843628 1441831919 0.094727 -0.507385 -0.148254 -0.843628 1441831919 0.094727 -0.507385 -0.148254 -0.843628 1441831919 0.094727 -0.507385 -0.148254 -0.843628 1441831919 0.094727 -0.507385 -0.148254 -0.843628 1441831919 -0.020935 -0.502625 -0.310547 -0.806580 1441831919 -0.020935 -0.502625 -0.310547 -0.806580 1441831919 -0.020935 -0.502625 -0.310547 -0.806580 1441831919 -0.020935 -0.502625 -0.310547 -0.806580 1441831919 -0.020935 -0.502625 -0.310547 -0.806580 1441831919 -0.148315 -0.485352 -0.465759 -0.724976 1441831919 -0.148315 -0.485352 -0.465759 -0.724976 1441831920 -0.148315 -0.485352 -0.465759 -0.724976 1441831920 -0.148315 -0.485352 -0.465759 -0.724976 1441831920 -0.148315 -0.485352 -0.465759 -0.724976 1441831920 -0.148315 -0.485352 -0.465759 -0.724976 1441831920 -0.185364 -0.496582 -0.612793 -0.586182 1441831920 -0.185364 -0.496582 -0.612793 -0.586182 1441831920 -0.185364 -0.496582 -0.612793 -0.586182 1441831920 -0.185364 -0.496582 -0.612793 -0.586182 1441831920 -0.185364 -0.496582 -0.612793 -0.586182 1441831920 -0.185364 -0.496582 -0.612793 -0.586182 1441831920 -0.138550 -0.526428 -0.512146 -0.664490 1441831920 -0.138550 -0.526428 -0.512146 -0.664490 1441831920 -0.138550 -0.526428 -0.512146 -0.664490 1441831920 -0.138550 -0.526428 -0.512146 -0.664490 1441831920 -0.138550 -0.526428 -0.512146 -0.664490 1441831920 -0.138550 -0.526428 -0.512146 -0.664490 1441831920 0.028870 -0.518555 -0.214050 -0.827393 1441831920 0.028870 -0.518555 -0.214050 -0.827393 1441831920 0.028870 -0.518555 -0.214050 -0.827393 1441831920 0.028870 -0.518555 -0.214050 -0.827393 1441831920 0.028870 -0.518555 -0.214050 -0.827393 1441831920 0.028870 -0.518555 -0.214050 -0.827393 1441831920 0.313782 -0.475220 -0.000549 -0.822021 1441831920 0.313782 -0.475220 -0.000549 -0.822021 1441831920 0.313782 -0.475220 -0.000549 -0.822021 1441831920 0.313782 -0.475220 -0.000549 -0.822021 1441831920 0.313782 -0.475220 -0.000549 -0.822021 1441831920 0.313782 -0.475220 -0.000549 -0.822021 1441831920 0.313782 -0.475220 -0.000549 -0.822021 1441831920 0.424683 -0.457642 0.068665 -0.778198 1441831920 0.424683 -0.457642 0.068665 -0.778198 1441831920 0.424683 -0.457642 0.068665 -0.778198 1441831920 0.424683 -0.457642 0.068665 -0.778198 1441831920 0.424683 -0.457642 0.068665 -0.778198 1441831920 0.424683 -0.457642 0.068665 -0.778198 1441831920 0.283325 -0.514404 0.147461 -0.795898 1441831920 0.283325 -0.514404 0.147461 -0.795898 1441831920 0.283325 -0.514404 0.147461 -0.795898 1441831920 0.283325 -0.514404 0.147461 -0.795898 1441831920 0.283325 -0.514404 0.147461 -0.795898 1441831920 0.283325 -0.514404 0.147461 -0.795898 1441831920 0.181763 -0.512512 0.084534 -0.834961 1441831920 0.181763 -0.512512 0.084534 -0.834961 1441831920 0.181763 -0.512512 0.084534 -0.834961 1441831920 0.181763 -0.512512 0.084534 -0.834961 1441831920 0.181763 -0.512512 0.084534 -0.834961 1441831920 0.181763 -0.512512 0.084534 -0.834961 1441831920 0.093750 -0.524048 -0.079956 -0.842773 1441831920 0.093750 -0.524048 -0.079956 -0.842773 1441831920 0.093750 -0.524048 -0.079956 -0.842773 1441831920 0.093750 -0.524048 -0.079956 -0.842773 1441831920 0.093750 -0.524048 -0.079956 -0.842773 1441831920 0.093750 -0.524048 -0.079956 -0.842773 1441831920 0.093750 -0.524048 -0.079956 -0.842773 1441831920 -0.002930 -0.530762 -0.263062 -0.805725 1441831920 -0.002930 -0.530762 -0.263062 -0.805725 1441831920 -0.002930 -0.530762 -0.263062 -0.805725 1441831920 -0.002930 -0.530762 -0.263062 -0.805725 1441831920 -0.002930 -0.530762 -0.263062 -0.805725 1441831920 -0.002930 -0.530762 -0.263062 -0.805725 1441831920 -0.145325 -0.525391 -0.398560 -0.737671 1441831920 -0.145325 -0.525391 -0.398560 -0.737671 1441831920 -0.145325 -0.525391 -0.398560 -0.737671 1441831920 -0.145325 -0.525391 -0.398560 -0.737671 1441831920 -0.145325 -0.525391 -0.398560 -0.737671 1441831920 -0.145325 -0.525391 -0.398560 -0.737671 1441831920 -0.226929 -0.514099 -0.548767 -0.619019 1441831920 -0.226929 -0.514099 -0.548767 -0.619019 1441831920 -0.226929 -0.514099 -0.548767 -0.619019 1441831920 -0.226929 -0.514099 -0.548767 -0.619019 1441831920 -0.226929 -0.514099 -0.548767 -0.619019 1441831920 -0.226929 -0.514099 -0.548767 -0.619019 1441831920 -0.175842 -0.550476 -0.544312 -0.608215 1441831920 -0.175842 -0.550476 -0.544312 -0.608215 1441831920 -0.175842 -0.550476 -0.544312 -0.608215 1441831920 -0.175842 -0.550476 -0.544312 -0.608215 1441831920 -0.175842 -0.550476 -0.544312 -0.608215 1441831920 -0.175842 -0.550476 -0.544312 -0.608215 1441831920 -0.175842 -0.550476 -0.544312 -0.608215 1441831920 -0.080322 -0.527893 -0.256470 -0.805725 1441831920 -0.080322 -0.527893 -0.256470 -0.805725 1441831920 -0.080322 -0.527893 -0.256470 -0.805725 1441831920 -0.080322 -0.527893 -0.256470 -0.805725 1441831920 -0.080322 -0.527893 -0.256470 -0.805725 1441831920 0.150452 -0.485840 0.037659 -0.860229 1441831920 0.150452 -0.485840 0.037659 -0.860229 1441831920 0.150452 -0.485840 0.037659 -0.860229 1441831920 0.150452 -0.485840 0.037659 -0.860229 1441831920 0.150452 -0.485840 0.037659 -0.860229 1441831920 0.150452 -0.485840 0.037659 -0.860229 1441831920 0.325195 -0.429932 0.169739 -0.825012 1441831920 0.325195 -0.429932 0.169739 -0.825012 1441831920 0.325195 -0.429932 0.169739 -0.825012 1441831920 0.325195 -0.429932 0.169739 -0.825012 1441831920 0.325195 -0.429932 0.169739 -0.825012 1441831920 0.325195 -0.429932 0.169739 -0.825012 1441831920 0.325195 -0.429932 0.169739 -0.825012 1441831920 0.272949 -0.458130 0.201721 -0.821594 1441831920 0.272949 -0.458130 0.201721 -0.821594 1441831920 0.272949 -0.458130 0.201721 -0.821594 1441831920 0.272949 -0.458130 0.201721 -0.821594 1441831920 0.272949 -0.458130 0.201721 -0.821594 1441831920 0.206238 -0.462402 0.136536 -0.851501 1441831920 0.206238 -0.462402 0.136536 -0.851501 1441831920 0.206238 -0.462402 0.136536 -0.851501 1441831920 0.206238 -0.462402 0.136536 -0.851501 1441831920 0.206238 -0.462402 0.136536 -0.851501 1441831920 0.206238 -0.462402 0.136536 -0.851501 1441831920 0.118347 -0.479919 0.005798 -0.869324 1441831920 0.118347 -0.479919 0.005798 -0.869324 1441831920 0.118347 -0.479919 0.005798 -0.869324 1441831921 0.118347 -0.479919 0.005798 -0.869324 1441831921 0.118347 -0.479919 0.005798 -0.869324 1441831921 0.118347 -0.479919 0.005798 -0.869324 1441831921 0.118347 -0.479919 0.005798 -0.869324 1441831921 0.039734 -0.487061 -0.203918 -0.848389 1441831921 0.039734 -0.487061 -0.203918 -0.848389 1441831921 0.039734 -0.487061 -0.203918 -0.848389 1441831921 0.039734 -0.487061 -0.203918 -0.848389 1441831921 0.039734 -0.487061 -0.203918 -0.848389 1441831921 -0.063171 -0.500244 -0.406982 -0.761719 1441831921 -0.063171 -0.500244 -0.406982 -0.761719 1441831921 -0.063171 -0.500244 -0.406982 -0.761719 1441831921 -0.063171 -0.500244 -0.406982 -0.761719 1441831921 -0.063171 -0.500244 -0.406982 -0.761719 1441831921 -0.063171 -0.500244 -0.406982 -0.761719 1441831921 -0.063171 -0.500244 -0.406982 -0.761719 1441831921 -0.126709 -0.511780 -0.593933 -0.607788 1441831921 -0.126709 -0.511780 -0.593933 -0.607788 1441831921 -0.126709 -0.511780 -0.593933 -0.607788 1441831921 -0.126709 -0.511780 -0.593933 -0.607788 1441831921 -0.126709 -0.511780 -0.593933 -0.607788 1441831921 -0.126709 -0.511780 -0.593933 -0.607788 1441831921 -0.095337 -0.537476 -0.631897 -0.550293 1441831921 -0.095337 -0.537476 -0.631897 -0.550293 1441831921 -0.095337 -0.537476 -0.631897 -0.550293 1441831921 -0.095337 -0.537476 -0.631897 -0.550293 1441831921 -0.095337 -0.537476 -0.631897 -0.550293 1441831921 -0.095337 -0.537476 -0.631897 -0.550293 1441831921 -0.010742 -0.533813 -0.426086 -0.730408 1441831921 -0.010742 -0.533813 -0.426086 -0.730408 1441831921 -0.010742 -0.533813 -0.426086 -0.730408 1441831921 -0.010742 -0.533813 -0.426086 -0.730408 1441831921 -0.010742 -0.533813 -0.426086 -0.730408 1441831921 -0.010742 -0.533813 -0.426086 -0.730408 1441831921 -0.010742 -0.533813 -0.426086 -0.730408 1441831921 0.171875 -0.497803 -0.135254 -0.839294 1441831921 0.171875 -0.497803 -0.135254 -0.839294 1441831921 0.171875 -0.497803 -0.135254 -0.839294 1441831921 0.171875 -0.497803 -0.135254 -0.839294 1441831921 0.171875 -0.497803 -0.135254 -0.839294 1441831921 0.171875 -0.497803 -0.135254 -0.839294 1441831921 0.171875 -0.497803 -0.135254 -0.839294 1441831921 0.440247 -0.387390 -0.049744 -0.808533 1441831921 0.440247 -0.387390 -0.049744 -0.808533 1441831921 0.440247 -0.387390 -0.049744 -0.808533 1441831921 0.440247 -0.387390 -0.049744 -0.808533 1441831921 0.440247 -0.387390 -0.049744 -0.808533 1441831921 0.440247 -0.387390 -0.049744 -0.808533 1441831921 0.447998 -0.367493 -0.031250 -0.814453 1441831921 0.447998 -0.367493 -0.031250 -0.814453 1441831921 0.447998 -0.367493 -0.031250 -0.814453 1441831921 0.447998 -0.367493 -0.031250 -0.814453 1441831921 0.447998 -0.367493 -0.031250 -0.814453 1441831921 0.447998 -0.367493 -0.031250 -0.814453 1441831921 0.447998 -0.367493 -0.031250 -0.814453 1441831921 0.310669 -0.423279 0.038574 -0.850220 1441831921 0.310669 -0.423279 0.038574 -0.850220 1441831921 0.310669 -0.423279 0.038574 -0.850220 1441831921 0.310669 -0.423279 0.038574 -0.850220 1441831921 0.310669 -0.423279 0.038574 -0.850220 1441831921 0.310669 -0.423279 0.038574 -0.850220 1441831921 0.196350 -0.464905 -0.060425 -0.861267 1441831921 0.196350 -0.464905 -0.060425 -0.861267 1441831921 0.196350 -0.464905 -0.060425 -0.861267 1441831921 0.196350 -0.464905 -0.060425 -0.861267 1441831921 0.196350 -0.464905 -0.060425 -0.861267 1441831921 0.196350 -0.464905 -0.060425 -0.861267 1441831921 0.102661 -0.485596 -0.244202 -0.833130 1441831921 0.102661 -0.485596 -0.244202 -0.833130 1441831921 0.102661 -0.485596 -0.244202 -0.833130 1441831921 0.102661 -0.485596 -0.244202 -0.833130 1441831921 0.102661 -0.485596 -0.244202 -0.833130 1441831921 0.102661 -0.485596 -0.244202 -0.833130 1441831921 -0.038635 -0.503967 -0.391968 -0.768738 1441831921 -0.038635 -0.503967 -0.391968 -0.768738 1441831921 -0.038635 -0.503967 -0.391968 -0.768738 1441831921 -0.038635 -0.503967 -0.391968 -0.768738 1441831921 -0.038635 -0.503967 -0.391968 -0.768738 1441831921 -0.038635 -0.503967 -0.391968 -0.768738 1441831921 -0.168701 -0.503479 -0.511230 -0.675903 1441831921 -0.168701 -0.503479 -0.511230 -0.675903 1441831921 -0.168701 -0.503479 -0.511230 -0.675903 1441831921 -0.168701 -0.503479 -0.511230 -0.675903 1441831921 -0.168701 -0.503479 -0.511230 -0.675903 1441831921 -0.168701 -0.503479 -0.511230 -0.675903 1441831921 -0.168701 -0.503479 -0.511230 -0.675903 1441831921 -0.120544 -0.543030 -0.589172 -0.586182 1441831921 -0.120544 -0.543030 -0.589172 -0.586182 1441831921 -0.120544 -0.543030 -0.589172 -0.586182 1441831921 -0.120544 -0.543030 -0.589172 -0.586182 1441831921 -0.120544 -0.543030 -0.589172 -0.586182 1441831921 -0.120544 -0.543030 -0.589172 -0.586182 1441831921 -0.120544 -0.543030 -0.589172 -0.586182 1441831921 0.009399 -0.541138 -0.411011 -0.733643 1441831921 0.009399 -0.541138 -0.411011 -0.733643 1441831921 0.009399 -0.541138 -0.411011 -0.733643 1441831921 0.009399 -0.541138 -0.411011 -0.733643 1441831921 0.009399 -0.541138 -0.411011 -0.733643 1441831921 0.009399 -0.541138 -0.411011 -0.733643 1441831921 0.243713 -0.467163 -0.120728 -0.841370 1441831921 0.243713 -0.467163 -0.120728 -0.841370 1441831921 0.243713 -0.467163 -0.120728 -0.841370 1441831921 0.243713 -0.467163 -0.120728 -0.841370 1441831921 0.243713 -0.467163 -0.120728 -0.841370 1441831921 0.243713 -0.467163 -0.120728 -0.841370 1441831921 0.243713 -0.467163 -0.120728 -0.841370 1441831921 0.448486 -0.347290 0.006348 -0.823547 1441831921 0.448486 -0.347290 0.006348 -0.823547 1441831921 0.448486 -0.347290 0.006348 -0.823547 1441831921 0.448486 -0.347290 0.006348 -0.823547 1441831921 0.448486 -0.347290 0.006348 -0.823547 1441831921 0.448486 -0.347290 0.006348 -0.823547 1441831921 0.395752 -0.378845 0.045349 -0.835388 1441831921 0.395752 -0.378845 0.045349 -0.835388 1441831921 0.395752 -0.378845 0.045349 -0.835388 1441831922 0.395752 -0.378845 0.045349 -0.835388 1441831922 0.395752 -0.378845 0.045349 -0.835388 1441831922 0.395752 -0.378845 0.045349 -0.835388 1441831922 0.281250 -0.417358 0.033447 -0.863525 1441831922 0.281250 -0.417358 0.033447 -0.863525 1441831922 0.281250 -0.417358 0.033447 -0.863525 1441831922 0.281250 -0.417358 0.033447 -0.863525 1441831922 0.281250 -0.417358 0.033447 -0.863525 1441831922 0.281250 -0.417358 0.033447 -0.863525 1441831922 0.170288 -0.452820 -0.093018 -0.870300 1441831922 0.170288 -0.452820 -0.093018 -0.870300 1441831922 0.170288 -0.452820 -0.093018 -0.870300 1441831922 0.170288 -0.452820 -0.093018 -0.870300 1441831922 0.170288 -0.452820 -0.093018 -0.870300 1441831922 0.170288 -0.452820 -0.093018 -0.870300 1441831922 0.170288 -0.452820 -0.093018 -0.870300 1441831922 0.074402 -0.475159 -0.276733 -0.832031 1441831922 0.074402 -0.475159 -0.276733 -0.832031 1441831922 0.074402 -0.475159 -0.276733 -0.832031 1441831922 0.074402 -0.475159 -0.276733 -0.832031 1441831922 0.074402 -0.475159 -0.276733 -0.832031 1441831922 0.074402 -0.475159 -0.276733 -0.832031 1441831922 -0.041809 -0.492981 -0.460571 -0.737000 1441831922 -0.041809 -0.492981 -0.460571 -0.737000 1441831922 -0.041809 -0.492981 -0.460571 -0.737000 1441831922 -0.041809 -0.492981 -0.460571 -0.737000 1441831922 -0.041809 -0.492981 -0.460571 -0.737000 1441831922 -0.041809 -0.492981 -0.460571 -0.737000 1441831922 -0.163574 -0.502808 -0.578491 -0.621216 1441831922 -0.163574 -0.502808 -0.578491 -0.621216 1441831922 -0.163574 -0.502808 -0.578491 -0.621216 1441831922 -0.163574 -0.502808 -0.578491 -0.621216 1441831922 -0.163574 -0.502808 -0.578491 -0.621216 1441831922 -0.163574 -0.502808 -0.578491 -0.621216 1441831922 -0.101379 -0.535950 -0.583740 -0.601563 1441831922 -0.101379 -0.535950 -0.583740 -0.601563 1441831922 -0.101379 -0.535950 -0.583740 -0.601563 1441831922 -0.101379 -0.535950 -0.583740 -0.601563 1441831922 -0.101379 -0.535950 -0.583740 -0.601563 1441831922 -0.101379 -0.535950 -0.583740 -0.601563 1441831922 -0.101379 -0.535950 -0.583740 -0.601563 1441831922 0.012451 -0.533325 -0.342102 -0.773621 1441831922 0.012451 -0.533325 -0.342102 -0.773621 1441831922 0.012451 -0.533325 -0.342102 -0.773621 1441831922 0.012451 -0.533325 -0.342102 -0.773621 1441831922 0.012451 -0.533325 -0.342102 -0.773621 1441831922 0.012451 -0.533325 -0.342102 -0.773621 1441831922 0.179565 -0.481384 -0.022034 -0.857666 1441831922 0.179565 -0.481384 -0.022034 -0.857666 1441831922 0.179565 -0.481384 -0.022034 -0.857666 1441831922 0.179565 -0.481384 -0.022034 -0.857666 1441831922 0.179565 -0.481384 -0.022034 -0.857666 1441831922 0.179565 -0.481384 -0.022034 -0.857666 1441831922 0.331177 -0.421875 0.126465 -0.834473 1441831922 0.331177 -0.421875 0.126465 -0.834473 1441831922 0.331177 -0.421875 0.126465 -0.834473 1441831922 0.331177 -0.421875 0.126465 -0.834473 1441831922 0.331177 -0.421875 0.126465 -0.834473 1441831922 0.331177 -0.421875 0.126465 -0.834473 1441831922 0.249878 -0.464600 0.189758 -0.828064 1441831922 0.249878 -0.464600 0.189758 -0.828064 1441831922 0.249878 -0.464600 0.189758 -0.828064 1441831922 0.249878 -0.464600 0.189758 -0.828064 1441831922 0.249878 -0.464600 0.189758 -0.828064 1441831922 0.249878 -0.464600 0.189758 -0.828064 1441831922 0.161926 -0.483521 0.127563 -0.850769 1441831922 0.161926 -0.483521 0.127563 -0.850769 1441831922 0.161926 -0.483521 0.127563 -0.850769 1441831922 0.161926 -0.483521 0.127563 -0.850769 1441831922 0.161926 -0.483521 0.127563 -0.850769 1441831922 0.161926 -0.483521 0.127563 -0.850769 1441831922 0.077881 -0.506958 -0.021606 -0.858215 1441831922 0.077881 -0.506958 -0.021606 -0.858215 1441831922 0.077881 -0.506958 -0.021606 -0.858215 1441831922 0.077881 -0.506958 -0.021606 -0.858215 1441831922 0.077881 -0.506958 -0.021606 -0.858215 1441831922 0.077881 -0.506958 -0.021606 -0.858215 1441831922 0.077881 -0.506958 -0.021606 -0.858215 1441831922 0.013550 -0.517151 -0.223511 -0.826111 1441831922 0.013550 -0.517151 -0.223511 -0.826111 1441831922 0.013550 -0.517151 -0.223511 -0.826111 1441831922 0.013550 -0.517151 -0.223511 -0.826111 1441831922 0.013550 -0.517151 -0.223511 -0.826111 1441831922 -0.080078 -0.513977 -0.417480 -0.745117 1441831922 -0.080078 -0.513977 -0.417480 -0.745117 1441831922 -0.080078 -0.513977 -0.417480 -0.745117 1441831922 -0.080078 -0.513977 -0.417480 -0.745117 1441831922 -0.080078 -0.513977 -0.417480 -0.745117 1441831922 -0.080078 -0.513977 -0.417480 -0.745117 1441831922 -0.172180 -0.502258 -0.560547 -0.635620 1441831922 -0.172180 -0.502258 -0.560547 -0.635620 1441831922 -0.172180 -0.502258 -0.560547 -0.635620 1441831922 -0.172180 -0.502258 -0.560547 -0.635620 1441831922 
0.717834 0.142334 0.583618 -0.351807 1441831924 0.717834 0.142334 0.583618 -0.351807 1441831924 0.717834 0.142334 0.583618 -0.351807 1441831924 0.717834 0.142334 0.583618 -0.351807 1441831924 0.717834 0.142334 0.583618 -0.351807 1441831924 0.717834 0.142334 0.583618 -0.351807 1441831924 0.721619 0.131226 0.582764 -0.349854 1441831924 0.721619 0.131226 0.582764 -0.349854 1441831924 0.721619 0.131226 0.582764 -0.349854 1441831924 0.721619 0.131226 0.582764 -0.349854 1441831924 0.721619 0.131226 0.582764 -0.349854 1441831924 0.721619 0.131226 0.582764 -0.349854 1441831924 0.731812 0.108398 0.580078 -0.340820 1441831924 0.731812 0.108398 0.580078 -0.340820 1441831924 0.731812 0.108398 0.580078 -0.340820 1441831924 0.731812 0.108398 0.580078 -0.340820 1441831924 0.731812 0.108398 0.580078 -0.340820 1441831924 0.731812 0.108398 0.580078 -0.340820 1441831924 0.740967 0.080811 0.580383 -0.327942 1441831924 0.740967 0.080811 0.580383 -0.327942 1441831924 0.740967 0.080811 0.580383 -0.327942 1441831924 0.740967 0.080811 0.580383 -0.327942 1441831924 0.740967 0.080811 0.580383 -0.327942 1441831924 0.740967 0.080811 0.580383 -0.327942 1441831924 0.749695 0.054871 0.582825 -0.308472 1441831925 0.749695 0.054871 0.582825 -0.308472 1441831925 0.749695 0.054871 0.582825 -0.308472 1441831925 0.749695 0.054871 0.582825 -0.308472 1441831925 0.749695 0.054871 0.582825 -0.308472 1441831925 0.749695 0.054871 0.582825 -0.308472 1441831925 0.754944 0.026733 0.590576 -0.283691 1441831925 0.754944 0.026733 0.590576 -0.283691 1441831925 0.754944 0.026733 0.590576 -0.283691 1441831925 0.754944 0.026733 0.590576 -0.283691 1441831925 0.754944 0.026733 0.590576 -0.283691 1441831925 0.754944 0.026733 0.590576 -0.283691 1441831925 0.753174 -0.003723 0.603088 -0.262451 1441831925 0.753174 -0.003723 0.603088 -0.262451 1441831925 0.753174 -0.003723 0.603088 -0.262451 1441831925 0.753174 -0.003723 0.603088 -0.262451 1441831925 0.753174 -0.003723 0.603088 -0.262451 1441831925 0.753174 -0.003723 0.603088 -0.262451 1441831925 0.753174 -0.003723 0.603088 -0.262451 1441831925 0.748291 -0.015076 0.605896 -0.269592 1441831925 0.748291 -0.015076 0.605896 -0.269592 1441831925 0.748291 -0.015076 0.605896 -0.269592 1441831925 0.748291 -0.015076 0.605896 -0.269592 1441831925 0.748291 -0.015076 0.605896 -0.269592 1441831925 0.748291 -0.015076 0.605896 -0.269592 1441831925 0.739197 -0.017944 0.609863 -0.285095 1441831925 0.739197 -0.017944 0.609863 -0.285095 1441831925 0.739197 -0.017944 0.609863 -0.285095 1441831925 0.739197 -0.017944 0.609863 -0.285095 1441831925 0.739197 -0.017944 0.609863 -0.285095 1441831925 0.739197 -0.017944 0.609863 -0.285095 1441831925 0.735413 -0.016296 0.611450 -0.291565 1441831925 0.735413 -0.016296 0.611450 -0.291565 1441831925 0.735413 -0.016296 0.611450 -0.291565 1441831925 0.735413 -0.016296 0.611450 -0.291565 1441831925 0.735413 -0.016296 0.611450 -0.291565 1441831925 0.735413 -0.016296 0.611450 -0.291565 1441831925 0.735413 -0.016296 0.611450 -0.291565 1441831925 0.739990 -0.036072 0.612244 -0.276123 1441831925 0.739990 -0.036072 0.612244 -0.276123 1441831925 0.739990 -0.036072 0.612244 -0.276123 1441831925 0.739990 -0.036072 0.612244 -0.276123 1441831925 0.739990 -0.036072 0.612244 -0.276123 1441831925 0.739990 -0.036072 0.612244 -0.276123 1441831925 0.741272 -0.051392 0.624084 -0.241516 1441831925 0.741272 -0.051392 0.624084 -0.241516 1441831925 0.741272 -0.051392 0.624084 -0.241516 1441831925 0.741272 -0.051392 0.624084 -0.241516 1441831925 0.741272 -0.051392 0.624084 -0.241516 1441831925 0.741272 -0.051392 0.624084 -0.241516 1441831925 0.746033 -0.066772 0.635010 -0.188721 1441831925 0.746033 -0.066772 0.635010 -0.188721 1441831925 0.746033 -0.066772 0.635010 -0.188721 1441831925 0.746033 -0.066772 0.635010 -0.188721 1441831925 0.746033 -0.066772 0.635010 -0.188721 1441831925 0.746033 -0.066772 0.635010 -0.188721 1441831925 0.750061 -0.082397 0.640991 -0.140381 1441831925 0.750061 -0.082397 0.640991 -0.140381 1441831925 0.750061 -0.082397 0.640991 -0.140381 1441831925 0.750061 -0.082397 0.640991 -0.140381 1441831925 0.750061 -0.082397 0.640991 -0.140381 1441831925 0.750061 -0.082397 0.640991 -0.140381 1441831925 0.751099 -0.084106 0.641602 -0.130676 1441831925 0.751099 -0.084106 0.641602 -0.130676 1441831925 0.751099 -0.084106 0.641602 -0.130676 1441831925 0.751099 -0.084106 0.641602 -0.130676 1441831925 0.751099 -0.084106 0.641602 -0.130676 1441831925 0.751099 -0.084106 0.641602 -0.130676 1441831925 0.752991 -0.064148 0.635376 -0.158386 1441831925 0.752991 -0.064148 0.635376 -0.158386 1441831925 0.752991 -0.064148 0.635376 -0.158386 1441831925 0.752991 -0.064148 0.635376 -0.158386 1441831925 0.752991 -0.064148 0.635376 -0.158386 1441831925 0.752991 -0.064148 0.635376 -0.158386 1441831925 0.748596 -0.045654 0.628540 -0.205872 1441831925 0.748596 -0.045654 0.628540 -0.205872 1441831925 0.748596 -0.045654 0.628540 -0.205872 1441831925 0.748596 -0.045654 0.628540 -0.205872 1441831925 0.748596 -0.045654 0.628540 -0.205872 1441831925 0.748596 -0.045654 0.628540 -0.205872 1441831925 0.739624 -0.031067 0.620361 -0.258911 1441831925 0.739624 -0.031067 0.620361 -0.258911 1441831925 0.739624 -0.031067 0.620361 -0.258911 1441831925 0.739624 -0.031067 0.620361 -0.258911 1441831925 0.739624 -0.031067 0.620361 -0.258911 1441831925 0.739624 -0.031067 0.620361 -0.258911 1441831925 0.734314 -0.018127 0.603455 -0.310303 1441831925 0.734314 -0.018127 0.603455 -0.310303 1441831925 0.734314 -0.018127 0.603455 -0.310303 1441831925 0.734314 -0.018127 0.603455 -0.310303 1441831925 0.734314 -0.018127 0.603455 -0.310303 1441831925 0.734314 -0.018127 0.603455 -0.310303 1441831925 0.728943 -0.014893 0.586426 -0.352783 1441831925 0.728943 -0.014893 0.586426 -0.352783 1441831925 0.728943 -0.014893 0.586426 -0.352783 1441831925 0.728943 -0.014893 0.586426 -0.352783 1441831925 0.728943 -0.014893 0.586426 -0.352783 1441831925 0.728943 -0.014893 0.586426 -0.352783 1441831925 0.722473 -0.018677 0.580139 -0.375488 1441831925 0.722473 -0.018677 0.580139 -0.375488 1441831925 0.722473 -0.018677 0.580139 -0.375488 1441831925 0.722473 -0.018677 0.580139 -0.375488 1441831925 0.722473 -0.018677 0.580139 -0.375488 1441831925 0.722473 -0.018677 0.580139 -0.375488 1441831925 0.719482 -0.027954 0.580078 -0.380737 1441831925 0.719482 -0.027954 0.580078 -0.380737 1441831925 0.719482 -0.027954 0.580078 -0.380737 1441831925 0.719482 -0.027954 0.580078 -0.380737 1441831925 0.719482 -0.027954 0.580078 -0.380737 1441831925 0.719482 -0.027954 0.580078 -0.380737 1441831925 0.720459 -0.028442 0.582642 -0.375061 1441831925 0.720459 -0.028442 0.582642 -0.375061 1441831926 0.720459 -0.028442 0.582642 -0.375061 1441831926 0.720459 -0.028442 0.582642 -0.375061 1441831926 0.720459 -0.028442 0.582642 -0.375061 1441831926 0.720459 -0.028442 0.582642 -0.375061 1441831926 0.727539 -0.017639 0.586182 -0.356018 1441831926 0.727539 -0.017639 0.586182 -0.356018 1441831926 0.727539 -0.017639 0.586182 -0.356018 1441831926 0.727539 -0.017639 0.586182 -0.356018 1441831926 0.727539 -0.017639 0.586182 -0.356018 1441831926 0.727539 -0.017639 0.586182 -0.356018 1441831926 0.727539 -0.017639 0.586182 -0.356018 1441831926 0.735535 -0.008850 0.596436 -0.321106 1441831926 0.735535 -0.008850 0.596436 -0.321106 1441831926 0.735535 -0.008850 0.596436 -0.321106 1441831926 0.735535 -0.008850 0.596436 -0.321106 1441831926 0.735535 -0.008850 0.596436 -0.321106 1441831926 0.735535 -0.008850 0.596436 -0.321106 1441831926 0.738892 -0.022522 0.618286 -0.266846 1441831926 0.738892 -0.022522 0.618286 -0.266846 1441831926 0.738892 -0.022522 0.618286 -0.266846 1441831926 0.738892 -0.022522 0.618286 -0.266846 1441831926 0.738892 -0.022522 0.618286 -0.266846 1441831926 0.738892 -0.022522 0.618286 -0.266846 1441831926 0.737854 -0.030212 0.631775 -0.235474 1441831926 0.737854 -0.030212 0.631775 -0.235474 1441831926 0.737854 -0.030212 0.631775 -0.235474 1441831926 0.737854 -0.030212 0.631775 -0.235474 1441831926 0.737854 -0.030212 0.631775 -0.235474 1441831926 0.737854 -0.030212 0.631775 -0.235474 1441831926 0.731995 -0.025146 0.639465 -0.233582 1441831926 0.731995 -0.025146 0.639465 -0.233582 1441831926 0.731995 -0.025146 0.639465 -0.233582 1441831926 0.731995 -0.025146 0.639465 -0.233582 1441831926 0.731995 -0.025146 0.639465 -0.233582 1441831926 0.731995 -0.025146 0.639465 -0.233582 1441831926 0.731995 -0.025146 0.639465 -0.233582 1441831926 0.726257 -0.013306 0.641174 -0.247498 1441831926 0.726257 -0.013306 0.641174 -0.247498 1441831926 0.726257 -0.013306 0.641174 -0.247498 1441831926 0.726257 -0.013306 0.641174 -0.247498 1441831926 0.726257 -0.013306 0.641174 -0.247498 1441831926 0.726257 -0.013306 0.641174 -0.247498 1441831926 0.727722 -0.008606 0.632813 -0.264282 1441831926 0.727722 -0.008606 0.632813 -0.264282 1441831926 0.727722 -0.008606 0.632813 -0.264282 1441831926 0.727722 -0.008606 0.632813 -0.264282 1441831926 0.727722 -0.008606 0.632813 -0.264282 1441831926 0.727112 -0.012939 0.626221 -0.280884 1441831926 0.727112 -0.012939 0.626221 -0.280884 1441831926 0.727112 -0.012939 0.626221 -0.280884 1441831926 0.727112 -0.012939 0.626221 -0.280884 1441831926 0.727112 -0.012939 0.626221 -0.280884 1441831926 0.727112 -0.012939 0.626221 -0.280884 1441831926 0.727539 -0.009338 0.620667 -0.292114 1441831926 0.727539 -0.009338 0.620667 -0.292114 1441831926 0.727539 -0.009338 0.620667 -0.292114 1441831926 0.727539 -0.009338 0.620667 -0.292114 1441831926 0.727539 -0.009338 0.620667 -0.292114 1441831926 0.727539 -0.009338 0.620667 -0.292114 1441831926 0.735107 -0.003174 0.611572 -0.292542 1441831926 0.735107 -0.003174 0.611572 -0.292542 1441831926 0.735107 -0.003174 0.611572 -0.292542 1441831926 0.735107 -0.003174 0.611572 -0.292542 1441831926 0.735107 -0.003174 0.611572 -0.292542 1441831926 0.735107 -0.003174 0.611572 -0.292542 1441831926 0.735107 -0.003174 0.611572 -0.292542 1441831926 0.742798 0.010864 0.605469 -0.285339 1441831926 0.742798 0.010864 0.605469 -0.285339 1441831926 0.742798 0.010864 0.605469 -0.285339 1441831926 0.742798 0.010864 0.605469 -0.285339 1441831926 0.742798 0.010864 0.605469 -0.285339 1441831926 0.742798 0.010864 0.605469 -0.285339 1441831926 0.752747 0.028564 0.598022 -0.273560 1441831926 0.752747 0.028564 0.598022 -0.273560 1441831926 0.752747 0.028564 0.598022 -0.273560 1441831926 0.752747 0.028564 0.598022 -0.273560 1441831926 0.752747 0.028564 0.598022 -0.273560 1441831926 0.752747 0.028564 0.598022 -0.273560 1441831926 0.759644 0.050293 0.584839 -0.279846 1441831926 0.759644 0.050293 0.584839 -0.279846 1441831926 0.759644 0.050293 0.584839 -0.279846 1441831926 0.759644 0.050293 0.584839 -0.279846 1441831926 0.759644 0.050293 0.584839 -0.279846 1441831926 0.759644 0.050293 0.584839 -0.279846 1441831926 0.759644 0.050293 0.584839 -0.279846 1441831926 0.752258 0.111267 0.556824 -0.333984 1441831926 0.752258 0.111267 0.556824 -0.333984 1441831926 0.752258 0.111267 0.556824 -0.333984 1441831926 0.752258 0.111267 0.556824 -0.333984 1441831926 0.752258 0.111267 0.556824 -0.333984 1441831926 0.752258 0.111267 0.556824 -0.333984 1441831926 0.735535 0.176941 0.522522 -0.393188 1441831926 0.735535 0.176941 0.522522 -0.393188 1441831926 0.735535 0.176941 0.522522 -0.393188 1441831926 0.735535 0.176941 0.522522 -0.393188 1441831926 0.735535 0.176941 0.522522 -0.393188 1441831926 0.735535 0.176941 0.522522 -0.393188 1441831926 0.722961 0.190002 0.507080 -0.429077 1441831926 0.722961 0.190002 0.507080 -0.429077 1441831926 0.722961 0.190002 0.507080 -0.429077 1441831926 0.722961 0.190002 0.507080 -0.429077 1441831926 0.722961 0.190002 0.507080 -0.429077 1441831926 0.722961 0.190002 0.507080 -0.429077 1441831926 0.715637 0.169678 0.508423 -0.447754 1441831926 0.715637 0.169678 0.508423 -0.447754 1441831926 0.715637 0.169678 0.508423 -0.447754 1441831926 0.715637 0.169678 0.508423 -0.447754 1441831926 0.715637 0.169678 0.508423 -0.447754 1441831926 0.715637 0.169678 0.508423 -0.447754 1441831926 0.714539 0.119873 0.521301 -0.450867 1441831926 0.714539 0.119873 0.521301 -0.450867 1441831927 0.714539 0.119873 0.521301 -0.450867 1441831927 0.714539 0.119873 0.521301 -0.450867 1441831927 0.714539 0.119873 0.521301 -0.450867 1441831927 0.714539 0.119873 0.521301 -0.450867 1441831927 0.710266 0.067688 0.546631 -0.438232 1441831927 0.710266 0.067688 0.546631 -0.438232 1441831927 0.710266 0.067688 0.546631 -0.438232 1441831927 0.710266 0.067688 0.546631 -0.438232 1441831927 0.710266 0.067688 0.546631 -0.438232 1441831927 0.710266 0.067688 0.546631 -0.438232 1441831927 0.710266 0.067688 0.546631 -0.438232 1441831927 0.709656 0.025696 0.568542 -0.415283 1441831927 0.709656 0.025696 0.568542 -0.415283 1441831927 0.709656 0.025696 0.568542 -0.415283 1441831927 0.709656 0.025696 0.568542 -0.415283 1441831927 0.709656 0.025696 0.568542 -0.415283 1441831927 0.712463 0.019531 0.575195 -0.401428 1441831927 0.712463 0.019531 0.575195 -0.401428 1441831927 0.712463 0.019531 0.575195 -0.401428 1441831927 0.712463 0.019531 0.575195 -0.401428 1441831927 0.712463 0.019531 0.575195 -0.401428 1441831927 0.712463 0.019531 0.575195 -0.401428 1441831927 0.721680 0.047607 0.573486 -0.384644 1441831927 0.721680 0.047607 0.573486 -0.384644 1441831927 0.721680 0.047607 0.573486 -0.384644 1441831927 0.721680 0.047607 0.573486 -0.384644 1441831927 0.721680 0.047607 0.573486 -0.384644 1441831927 0.721680 0.047607 0.573486 -0.384644 1441831927 0.721680 0.047607 0.573486 -0.384644 1441831927 0.735046 0.071838 0.577026 -0.348694 1441831927 0.735046 0.071838 0.577026 -0.348694 1441831927 0.735046 0.071838 0.577026 -0.348694 1441831927 0.735046 0.071838 0.577026 -0.348694 1441831927 0.735046 0.071838 0.577026 -0.348694 1441831927 0.735046 0.071838 0.577026 -0.348694 1441831927 0.745667 0.074829 0.586426 -0.307190 1441831927 0.745667 0.074829 0.586426 -0.307190 1441831927 0.745667 0.074829 0.586426 -0.307190 1441831927 0.745667 0.074829 0.586426 -0.307190 1441831927 0.745667 0.074829 0.586426 -0.307190 1441831927 0.745667 0.074829 0.586426 -0.307190 1441831927 0.749451 0.076721 0.592590 -0.284851 1441831927 0.749451 0.076721 0.592590 -0.284851 1441831927 0.749451 0.076721 0.592590 -0.284851 1441831927 0.749451 0.076721 0.592590 -0.284851 1441831927 0.749451 0.076721 0.592590 -0.284851 1441831927 0.749451 0.076721 0.592590 -0.284851 1441831927 0.750916 0.083618 0.589417 -0.285645 1441831927 0.750916 0.083618 0.589417 -0.285645 1441831927 0.750916 0.083618 0.589417 -0.285645 1441831927 0.750916 0.083618 0.589417 -0.285645 1441831927 0.750916 0.083618 0.589417 -0.285645 1441831927 0.750916 0.083618 0.589417 -0.285645 1441831927 0.748596 0.089355 0.586243 -0.296448 1441831927 0.748596 0.089355 0.586243 -0.296448 1441831927 0.748596 0.089355 0.586243 -0.296448 1441831927 0.748596 0.089355 0.586243 -0.296448 1441831927 0.748596 0.089355 0.586243 -0.296448 1441831927 0.748596 0.089355 0.586243 -0.296448 1441831927 0.748047 0.084656 0.581299 -0.308655 1441831927 0.748047 0.084656 0.581299 -0.308655 1441831927 0.748047 0.084656 0.581299 -0.308655 1441831927 0.748047 0.084656 0.581299 -0.308655 1441831927 0.748047 0.084656 0.581299 -0.308655 1441831927 0.748047 0.084656 0.581299 -0.308655 1441831927 0.746338 0.058228 0.585388 -0.311279 1441831927 0.746338 0.058228 0.585388 -0.311279 1441831927 0.746338 0.058228 0.585388 -0.311279 1441831927 0.746338 0.058228 0.585388 -0.311279 1441831927 0.746338 0.058228 0.585388 -0.311279 1441831927 0.746338 0.058228 0.585388 -0.311279 1441831927 0.738342 0.034363 0.599609 -0.306702 1441831927 0.738342 0.034363 0.599609 -0.306702 1441831927 0.738342 0.034363 0.599609 -0.306702 1441831927 0.738342 0.034363 0.599609 -0.306702 1441831927 0.738342 0.034363 0.599609 -0.306702 1441831927 0.738342 0.034363 0.599609 -0.306702 1441831927 0.738342 0.034363 0.599609 -0.306702 1441831927 0.736511 0.030518 0.602844 -0.305176 1441831927 0.736511 0.030518 0.602844 -0.305176 1441831927 0.736511 0.030518 0.602844 -0.305176 1441831927 0.736511 0.030518 0.602844 -0.305176 1441831927 0.736511 0.030518 0.602844 -0.305176 1441831927 0.735535 0.053162 0.599426 -0.311157 1441831927 0.735535 0.053162 0.599426 -0.311157 1441831927 0.735535 0.053162 0.599426 -0.311157 1441831927 0.735535 0.053162 0.599426 -0.311157 1441831927 0.735535 0.053162 0.599426 -0.311157 1441831927 0.735535 0.053162 0.599426 -0.311157 1441831927 0.735535 0.053162 0.599426 -0.311157 1441831927 0.737427 0.086914 0.589783 -0.317383 1441831927 0.737427 0.086914 0.589783 -0.317383 1441831927 0.737427 0.086914 0.589783 -0.317383 1441831927 0.737427 0.086914 0.589783 -0.317383 1441831927 0.737427 0.086914 0.589783 -0.317383 1441831927 0.737427 0.086914 0.589783 -0.317383 1441831927 0.742798 0.097778 0.586609 -0.307495 1441831927 0.742798 0.097778 0.586609 -0.307495 1441831927 0.742798 0.097778 0.586609 -0.307495 1441831927 0.742798 0.097778 0.586609 -0.307495 1441831927 0.742798 0.097778 0.586609 -0.307495 1441831927 0.742798 0.097778 0.586609 -0.307495 1441831927 0.747192 0.087524 0.590454 -0.292175 1441831927 0.747192 0.087524 0.590454 -0.292175 1441831927 0.747192 0.087524 0.590454 -0.292175 1441831927 0.747192 0.087524 0.590454 -0.292175 1441831927 0.747192 0.087524 0.590454 -0.292175 1441831927 0.747192 0.087524 0.590454 -0.292175 1441831927 0.748840 0.067688 0.597168 -0.279175 1441831927 0.748840 0.067688 0.597168 -0.279175 1441831927 0.748840 0.067688 0.597168 -0.279175 1441831928 0.748840 0.067688 0.597168 -0.279175 1441831928 0.748840 0.067688 0.597168 -0.279175 1441831928 0.744812 0.057556 0.605042 -0.275330 1441831928 0.744812 0.057556 0.605042 -0.275330 1441831928 0.744812 0.057556 0.605042 -0.275330 1441831928 0.744812 0.057556 0.605042 -0.275330 1441831928 0.744812 0.057556 0.605042 -0.275330 1441831928 0.744812 0.057556 0.605042 -0.275330 1441831928 0.744812 0.057556 0.605042 -0.275330 1441831928 0.741577 0.054260 0.610352 -0.272949 1441831928 0.741577 0.054260 0.610352 -0.272949 1441831928 0.741577 0.054260 0.610352 -0.272949 1441831928 0.741577 0.054260 0.610352 -0.272949 1441831928 0.741577 0.054260 0.610352 -0.272949 1441831928 0.741577 0.054260 0.610352 -0.272949 1441831928 0.743225 0.039795 0.609924 -0.271973 1441831928 0.743225 0.039795 0.609924 -0.271973 1441831928 0.743225 0.039795 0.609924 -0.271973 1441831928 0.743225 0.039795 0.609924 -0.271973 1441831928 0.743225 0.039795 0.609924 -0.271973 1441831928 0.743225 0.039795 0.609924 -0.271973 1441831928 0.735291 0.023315 0.620789 -0.270813 1441831928 0.735291 0.023315 0.620789 -0.270813 1441831928 0.735291 0.023315 0.620789 -0.270813 1441831928 0.735291 0.023315 0.620789 -0.270813 1441831928 0.735291 0.023315 0.620789 -0.270813 1441831928 0.735291 0.023315 0.620789 -0.270813 1441831928 0.729492 0.033569 0.626953 -0.271301 1441831928 0.729492 0.033569 0.626953 -0.271301 1441831928 0.729492 0.033569 0.626953 -0.271301 1441831928 0.729492 0.033569 0.626953 -0.271301 1441831928 0.729492 0.033569 0.626953 -0.271301 1441831928 0.729492 0.033569 0.626953 -0.271301 1441831928 0.731384 0.062134 0.622681 -0.270874 1441831928 0.731384 0.062134 0.622681 -0.270874 1441831928 0.731384 0.062134 0.622681 -0.270874 1441831928 0.731384 0.062134 0.622681 -0.270874 1441831928 0.731384 0.062134 0.622681 -0.270874 1441831928 0.731384 0.062134 0.622681 -0.270874 1441831928 0.731384 0.062134 0.622681 -0.270874 1441831928 0.734924 0.092224 0.616882 -0.265991 1441831928 0.734924 0.092224 0.616882 -0.265991 1441831928 0.734924 0.092224 0.616882 -0.265991 1441831928 0.734924 0.092224 0.616882 -0.265991 1441831928 0.734924 0.092224 0.616882 -0.265991 1441831928 0.734924 0.092224 0.616882 -0.265991 1441831928 0.741821 0.112610 0.609070 -0.256958 1441831928 0.741821 0.112610 0.609070 -0.256958 1441831928 0.741821 0.112610 0.609070 -0.256958 1441831928 0.741821 0.112610 0.609070 -0.256958 1441831928 0.741821 0.112610 0.609070 -0.256958 1441831928 0.741821 0.112610 0.609070 -0.256958 1441831928 0.741821 0.112610 0.609070 -0.256958 1441831928 0.749268 0.114807 0.604370 -0.244995 1441831928 0.749268 0.114807 0.604370 -0.244995 1441831928 0.749268 0.114807 0.604370 -0.244995 1441831928 0.749268 0.114807 0.604370 -0.244995 1441831928 0.749268 0.114807 0.604370 -0.244995 1441831928 0.749268 0.114807 0.604370 -0.244995 1441831928 0.753723 0.110107 0.601318 -0.241028 1441831928 0.753723 0.110107 0.601318 -0.241028 1441831928 0.753723 0.110107 0.601318 -0.241028 1441831928 0.753723 0.110107 0.601318 -0.241028 1441831928 0.753723 0.110107 0.601318 -0.241028 1441831928 0.753723 0.110107 0.601318 -0.241028 1441831928 0.755188 0.107971 0.597351 -0.247375 1441831928 0.755188 0.107971 0.597351 -0.247375 1441831928 0.755188 0.107971 0.597351 -0.247375 1441831928 0.755188 0.107971 0.597351 -0.247375 1441831928 0.755188 0.107971 0.597351 -0.247375 1441831928 0.755188 0.107971 0.597351 -0.247375 1441831928 0.755127 0.109497 0.591248 -0.260986 1441831928 0.755127 0.109497 0.591248 -0.260986 1441831928 0.755127 0.109497 0.591248 -0.260986 1441831928 0.755127 0.109497 0.591248 -0.260986 1441831928 0.755127 0.109497 0.591248 -0.260986 1441831928 0.755127 0.109497 0.591248 -0.260986 1441831928 0.753479 0.108704 0.587158 -0.274963 1441831928 0.753479 0.108704 0.587158 -0.274963 1441831928 0.753479 0.108704 0.587158 -0.274963 1441831928 0.753479 0.108704 0.587158 -0.274963 1441831928 0.753479 0.108704 0.587158 -0.274963 1441831928 0.753479 0.108704 0.587158 -0.274963 1441831928 0.753479 0.108704 0.587158 -0.274963 1441831928 0.757019 0.094421 0.578186 -0.289246 1441831928 0.757019 0.094421 0.578186 -0.289246 1441831928 0.757019 0.094421 0.578186 -0.289246 1441831928 0.757019 0.094421 0.578186 -0.289246 1441831928 0.757019 0.094421 0.578186 -0.289246 1441831928 0.757019 0.094421 0.578186 -0.289246 1441831928 0.760925 0.057129 0.574402 -0.296265 1441831928 0.760925 0.057129 0.574402 -0.296265 1441831928 0.760925 0.057129 0.574402 -0.296265 1441831928 0.760925 0.057129 0.574402 -0.296265 1441831928 0.760925 0.057129 0.574402 -0.296265 1441831928 0.760925 0.057129 0.574402 -0.296265 1441831928 0.760925 0.057129 0.574402 -0.296265 1441831928 0.758972 -0.001648 0.590454 -0.274414 1441831928 0.758972 -0.001648 0.590454 -0.274414 1441831928 0.758972 -0.001648 0.590454 -0.274414 1441831928 0.758972 -0.001648 0.590454 -0.274414 1441831928 0.758972 -0.001648 0.590454 -0.274414 1441831928 0.758972 -0.001648 0.590454 -0.274414 1441831928 0.761047 -0.063110 0.601074 -0.235413 1441831928 0.761047 -0.063110 0.601074 -0.235413 1441831928 0.761047 -0.063110 0.601074 -0.235413 1441831928 0.761047 -0.063110 0.601074 -0.235413 1441831928 0.761047 -0.063110 0.601074 -0.235413 1441831928 0.761047 -0.063110 0.601074 -0.235413 1441831928 0.760315 -0.075317 0.609192 -0.212463 1441831928 0.760315 -0.075317 0.609192 -0.212463 1441831928 0.760315 -0.075317 0.609192 -0.212463 1441831928 0.760315 -0.075317 0.609192 -0.212463 1441831928 0.760315 -0.075317 0.609192 -0.212463 1441831929 0.760315 -0.075317 0.609192 -0.212463 1441831929 0.764160 -0.031433 0.609253 -0.209167 1441831929 0.764160 -0.031433 0.609253 -0.209167 1441831929 0.764160 -0.031433 0.609253 -0.209167 1441831929 0.764160 -0.031433 0.609253 -0.209167 1441831929 0.764160 -0.031433 0.609253 -0.209167 1441831929 0.764160 -0.031433 0.609253 -0.209167 1441831929 0.765991 0.002258 0.613770 -0.191101 1441831929 0.765991 0.002258 0.613770 -0.191101 1441831929 0.765991 0.002258 0.613770 -0.191101 1441831929 0.765991 0.002258 0.613770 -0.191101 1441831929 0.765991 0.002258 0.613770 -0.191101 1441831929 0.765991 0.002258 0.613770 -0.191101 1441831929 0.763428 0.001038 0.627075 -0.154419 1441831929 0.763428 0.001038 0.627075 -0.154419 1441831929 0.763428 0.001038 0.627075 -0.154419 1441831929 0.763428 0.001038 0.627075 -0.154419 1441831929 0.763428 0.001038 0.627075 -0.154419 1441831929 0.763428 0.001038 0.627075 -0.154419 1441831929 0.761475 -0.039368 0.635803 -0.119385 1441831929 0.761475 -0.039368 0.635803 -0.119385 1441831929 0.761475 -0.039368 0.635803 -0.119385 1441831929 0.761475 -0.039368 0.635803 -0.119385 1441831929 0.761475 -0.039368 0.635803 -0.119385 1441831929 0.761475 -0.039368 0.635803 -0.119385 1441831929 0.750916 -0.091248 0.646118 -0.101074 1441831929 0.750916 -0.091248 0.646118 -0.101074 1441831929 0.750916 -0.091248 0.646118 -0.101074 1441831929 0.750916 -0.091248 0.646118 -0.101074 1441831929 0.750916 -0.091248 0.646118 -0.101074 1441831929 0.750916 -0.091248 0.646118 -0.101074 1441831929 0.744507 -0.114014 0.646545 -0.121155 1441831929 0.744507 -0.114014 0.646545 -0.121155 1441831929 0.744507 -0.114014 0.646545 -0.121155 1441831929 0.744507 -0.114014 0.646545 -0.121155 1441831929 0.744507 -0.114014 0.646545 -0.121155 1441831929 0.744507 -0.114014 0.646545 -0.121155 1441831929 0.742554 -0.118286 0.638489 -0.164001 1441831929 0.742554 -0.118286 0.638489 -0.164001 1441831929 0.742554 -0.118286 0.638489 -0.164001 1441831929 0.742554 -0.118286 0.638489 -0.164001 1441831929 0.742554 -0.118286 0.638489 -0.164001 1441831929 0.742554 -0.118286 0.638489 -0.164001 1441831929 0.742554 -0.118286 0.638489 -0.164001 1441831929 0.738953 -0.112610 0.627380 -0.218079 1441831929 0.738953 -0.112610 0.627380 -0.218079 1441831929 0.738953 -0.112610 0.627380 -0.218079 1441831929 0.738953 -0.112610 0.627380 -0.218079 1441831929 
0.502319 -0.487549 -0.081360 -0.709534 1441831931 0.502319 -0.487549 -0.081360 -0.709534 1441831931 0.502319 -0.487549 -0.081360 -0.709534 1441831931 0.502319 -0.487549 -0.081360 -0.709534 1441831931 0.502319 -0.487549 -0.081360 -0.709534 1441831931 0.234192 -0.575195 -0.215454 -0.753601 1441831932 0.234192 -0.575195 -0.215454 -0.753601 1441831932 0.234192 -0.575195 -0.215454 -0.753601 1441831932 0.234192 -0.575195 -0.215454 -0.753601 1441831932 0.234192 -0.575195 -0.215454 -0.753601 1441831932 0.234192 -0.575195 -0.215454 -0.753601 1441831932 0.234192 -0.575195 -0.215454 -0.753601 1441831932 -0.006836 -0.558289 -0.276306 -0.782349 1441831932 -0.006836 -0.558289 -0.276306 -0.782349 1441831932 -0.006836 -0.558289 -0.276306 -0.782349 1441831932 -0.006836 -0.558289 -0.276306 -0.782349 1441831932 -0.006836 -0.558289 -0.276306 -0.782349 1441831932 -0.100891 -0.517395 -0.436584 -0.729126 1441831932 -0.100891 -0.517395 -0.436584 -0.729126 1441831932 -0.100891 -0.517395 -0.436584 -0.729126 1441831932 -0.100891 -0.517395 -0.436584 -0.729126 1441831932 -0.100891 -0.517395 -0.436584 -0.729126 1441831932 -0.100891 -0.517395 -0.436584 -0.729126 1441831932 -0.084961 -0.531189 -0.599609 -0.592590 1441831932 -0.084961 -0.531189 -0.599609 -0.592590 1441831932 -0.084961 -0.531189 -0.599609 -0.592590 1441831932 -0.084961 -0.531189 -0.599609 -0.592590 1441831932 -0.084961 -0.531189 -0.599609 -0.592590 1441831932 -0.084961 -0.531189 -0.599609 -0.592590 1441831932 -0.046021 -0.543579 -0.471802 -0.692749 1441831932 -0.046021 -0.543579 -0.471802 -0.692749 1441831932 -0.046021 -0.543579 -0.471802 -0.692749 1441831932 -0.046021 -0.543579 -0.471802 -0.692749 1441831932 -0.046021 -0.543579 -0.471802 -0.692749 1441831932 -0.046021 -0.543579 -0.471802 -0.692749 1441831932 0.163818 -0.506104 -0.197693 -0.823425 1441831932 0.163818 -0.506104 -0.197693 -0.823425 1441831932 0.163818 -0.506104 -0.197693 -0.823425 1441831932 0.163818 -0.506104 -0.197693 -0.823425 1441831932 0.163818 -0.506104 -0.197693 -0.823425 1441831932 0.163818 -0.506104 -0.197693 -0.823425 1441831932 0.454224 -0.405334 -0.029175 -0.792847 1441831932 0.454224 -0.405334 -0.029175 -0.792847 1441831932 0.454224 -0.405334 -0.029175 -0.792847 1441831932 0.454224 -0.405334 -0.029175 -0.792847 1441831932 0.454224 -0.405334 -0.029175 -0.792847 1441831932 0.454224 -0.405334 -0.029175 -0.792847 1441831932 0.547913 -0.396057 0.050110 -0.735168 1441831932 0.547913 -0.396057 0.050110 -0.735168 1441831932 0.547913 -0.396057 0.050110 -0.735168 1441831932 0.547913 -0.396057 0.050110 -0.735168 1441831932 0.547913 -0.396057 0.050110 -0.735168 1441831932 0.547913 -0.396057 0.050110 -0.735168 1441831932 0.547913 -0.396057 0.050110 -0.735168 1441831932 0.438477 -0.454041 0.112976 -0.767395 1441831932 0.438477 -0.454041 0.112976 -0.767395 1441831932 0.438477 -0.454041 0.112976 -0.767395 1441831932 0.438477 -0.454041 0.112976 -0.767395 1441831932 0.438477 -0.454041 0.112976 -0.767395 1441831932 0.438477 -0.454041 0.112976 -0.767395 1441831932 0.333679 -0.475891 0.049255 -0.812317 1441831932 0.333679 -0.475891 0.049255 -0.812317 1441831932 0.333679 -0.475891 0.049255 -0.812317 1441831932 0.333679 -0.475891 0.049255 -0.812317 1441831932 0.333679 -0.475891 0.049255 -0.812317 1441831932 0.333679 -0.475891 0.049255 -0.812317 1441831932 0.333679 -0.475891 0.049255 -0.812317 1441831932 0.229004 -0.513489 -0.099731 -0.820984 1441831932 0.229004 -0.513489 -0.099731 -0.820984 1441831932 0.229004 -0.513489 -0.099731 -0.820984 1441831932 0.229004 -0.513489 -0.099731 -0.820984 1441831932 0.132385 -0.539246 -0.299255 -0.776062 1441831932 0.132385 -0.539246 -0.299255 -0.776062 1441831932 0.132385 -0.539246 -0.299255 -0.776062 1441831932 0.132385 -0.539246 -0.299255 -0.776062 1441831932 0.132385 -0.539246 -0.299255 -0.776062 1441831932 0.132385 -0.539246 -0.299255 -0.776062 1441831932 0.132385 -0.539246 -0.299255 -0.776062 1441831932 0.004456 -0.556885 -0.474487 -0.681824 1441831932 0.004456 -0.556885 -0.474487 -0.681824 1441831932 0.004456 -0.556885 -0.474487 -0.681824 1441831932 0.004456 -0.556885 -0.474487 -0.681824 1441831932 0.004456 -0.556885 -0.474487 -0.681824 1441831932 -0.107727 -0.552917 -0.580200 -0.588379 1441831932 -0.107727 -0.552917 -0.580200 -0.588379 1441831932 -0.107727 -0.552917 -0.580200 -0.588379 1441831932 -0.107727 -0.552917 -0.580200 -0.588379 1441831932 -0.107727 -0.552917 -0.580200 -0.588379 1441831932 -0.107727 -0.552917 -0.580200 -0.588379 1441831932 -0.107727 -0.552917 -0.580200 -0.588379 1441831932 -0.101563 -0.571106 -0.585388 -0.566467 1441831932 -0.101563 -0.571106 -0.585388 -0.566467 1441831932 -0.101563 -0.571106 -0.585388 -0.566467 1441831932 -0.101563 -0.571106 -0.585388 -0.566467 1441831932 -0.101563 -0.571106 -0.585388 -0.566467 1441831932 -0.101563 -0.571106 -0.585388 -0.566467 1441831932 0.005615 -0.573547 -0.385315 -0.722961 1441831932 0.005615 -0.573547 -0.385315 -0.722961 1441831932 0.005615 -0.573547 -0.385315 -0.722961 1441831932 0.005615 -0.573547 -0.385315 -0.722961 1441831932 0.005615 -0.573547 -0.385315 -0.722961 1441831932 0.005615 -0.573547 -0.385315 -0.722961 1441831932 0.186157 -0.520508 -0.087158 -0.828796 1441831932 0.186157 -0.520508 -0.087158 -0.828796 1441831932 0.186157 -0.520508 -0.087158 -0.828796 1441831932 0.186157 -0.520508 -0.087158 -0.828796 1441831932 0.186157 -0.520508 -0.087158 -0.828796 1441831932 0.186157 -0.520508 -0.087158 -0.828796 1441831932 0.186157 -0.520508 -0.087158 -0.828796 1441831932 0.360291 -0.438660 0.047913 -0.821899 1441831932 0.360291 -0.438660 0.047913 -0.821899 1441831932 0.360291 -0.438660 0.047913 -0.821899 1441831932 0.360291 -0.438660 0.047913 -0.821899 1441831932 0.360291 -0.438660 0.047913 -0.821899 1441831932 0.360291 -0.438660 0.047913 -0.821899 1441831932 0.296204 -0.465698 0.113708 -0.826111 1441831932 0.296204 -0.465698 0.113708 -0.826111 1441831933 0.296204 -0.465698 0.113708 -0.826111 1441831933 0.296204 -0.465698 0.113708 -0.826111 1441831933 0.296204 -0.465698 0.113708 -0.826111 1441831933 0.296204 -0.465698 0.113708 -0.826111 1441831933 0.182861 -0.513062 0.090149 -0.833862 1441831933 0.182861 -0.513062 0.090149 -0.833862 1441831933 0.182861 -0.513062 0.090149 -0.833862 1441831933 0.182861 -0.513062 0.090149 -0.833862 1441831933 0.182861 -0.513062 0.090149 -0.833862 1441831933 0.182861 -0.513062 0.090149 -0.833862 1441831933 0.182861 -0.513062 0.090149 -0.833862 1441831933 0.098328 -0.546448 -0.075928 -0.828308 1441831933 0.098328 -0.546448 -0.075928 -0.828308 1441831933 0.098328 -0.546448 -0.075928 -0.828308 1441831933 0.098328 -0.546448 -0.075928 -0.828308 1441831933 0.098328 -0.546448 -0.075928 -0.828308 1441831933 0.098328 -0.546448 -0.075928 -0.828308 1441831933 -0.011169 -0.572937 -0.242859 -0.782776 1441831933 -0.011169 -0.572937 -0.242859 -0.782776 1441831933 -0.011169 -0.572937 -0.242859 -0.782776 1441831933 -0.011169 -0.572937 -0.242859 -0.782776 1441831933 -0.011169 -0.572937 -0.242859 -0.782776 1441831933 -0.011169 -0.572937 -0.242859 -0.782776 1441831933 -0.165222 -0.559998 -0.369263 -0.723083 1441831933 -0.165222 -0.559998 -0.369263 -0.723083 1441831933 -0.165222 -0.559998 -0.369263 -0.723083 1441831933 -0.165222 -0.559998 -0.369263 -0.723083 1441831933 -0.165222 -0.559998 -0.369263 -0.723083 1441831933 -0.165222 -0.559998 -0.369263 -0.723083 1441831933 -0.165222 -0.559998 -0.369263 -0.723083 1441831933 -0.287659 -0.508850 -0.472046 -0.660034 1441831933 -0.287659 -0.508850 -0.472046 -0.660034 1441831933 -0.287659 -0.508850 -0.472046 -0.660034 1441831933 -0.287659 -0.508850 -0.472046 -0.660034 1441831933 -0.287659 -0.508850 -0.472046 -0.660034 1441831933 -0.287659 -0.508850 -0.472046 -0.660034 1441831933 -0.309204 -0.480103 -0.588989 -0.571960 1441831933 -0.309204 -0.480103 -0.588989 -0.571960 1441831933 -0.309204 -0.480103 -0.588989 -0.571960 1441831933 -0.309204 -0.480103 -0.588989 -0.571960 1441831933 -0.309204 -0.480103 -0.588989 -0.571960 1441831933 -0.309204 -0.480103 -0.588989 -0.571960 1441831933 -0.309204 -0.480103 -0.588989 -0.571960 1441831933 -0.254089 -0.492065 -0.539246 -0.634521 1441831933 -0.254089 -0.492065 -0.539246 -0.634521 1441831933 -0.254089 -0.492065 -0.539246 -0.634521 1441831933 -0.254089 -0.492065 -0.539246 -0.634521 1441831933 -0.254089 -0.492065 -0.539246 -0.634521 1441831933 -0.254089 -0.492065 -0.539246 -0.634521 1441831933 -0.136108 -0.473694 -0.253967 -0.832275 1441831933 -0.136108 -0.473694 -0.253967 -0.832275 1441831933 -0.136108 -0.473694 -0.253967 -0.832275 1441831933 -0.136108 -0.473694 -0.253967 -0.832275 1441831933 -0.136108 -0.473694 -0.253967 -0.832275 1441831933 -0.136108 -0.473694 -0.253967 -0.832275 1441831933 0.134705 -0.468506 -0.062683 -0.870911 1441831933 0.134705 -0.468506 -0.062683 -0.870911 1441831933 0.134705 -0.468506 -0.062683 -0.870911 1441831933 0.134705 -0.468506 -0.062683 -0.870911 1441831933 0.134705 -0.468506 -0.062683 -0.870911 1441831933 0.351746 -0.419006 0.036438 -0.836304 1441831933 0.351746 -0.419006 0.036438 -0.836304 1441831933 0.351746 -0.419006 0.036438 -0.836304 1441831933 0.351746 -0.419006 0.036438 -0.836304 1441831933 0.351746 -0.419006 0.036438 -0.836304 1441831933 0.351746 -0.419006 0.036438 -0.836304 1441831933 0.297974 -0.456421 0.111023 -0.831055 1441831933 0.297974 -0.456421 0.111023 -0.831055 1441831933 0.297974 -0.456421 0.111023 -0.831055 1441831933 0.297974 -0.456421 0.111023 -0.831055 1441831933 0.297974 -0.456421 0.111023 -0.831055 1441831933 0.297974 -0.456421 0.111023 -0.831055 1441831933 0.297974 -0.456421 0.111023 -0.831055 1441831933 0.180847 -0.507446 0.104126 -0.836060 1441831933 0.180847 -0.507446 0.104126 -0.836060 1441831933 0.180847 -0.507446 0.104126 -0.836060 1441831933 0.180847 -0.507446 0.104126 -0.836060 1441831933 0.180847 -0.507446 0.104126 -0.836060 1441831933 0.074524 -0.562805 -0.006226 -0.823242 1441831933 0.074524 -0.562805 -0.006226 -0.823242 1441831933 0.074524 -0.562805 -0.006226 -0.823242 1441831933 0.074524 -0.562805 -0.006226 -0.823242 1441831933 0.074524 -0.562805 -0.006226 -0.823242 1441831933 0.074524 -0.562805 -0.006226 -0.823242 1441831933 -0.002441 -0.586365 -0.187683 -0.788086 1441831933 -0.002441 -0.586365 -0.187683 -0.788086 1441831933 -0.002441 -0.586365 -0.187683 -0.788086 1441831933 -0.002441 -0.586365 -0.187683 -0.788086 1441831933 -0.002441 -0.586365 -0.187683 -0.788086 1441831933 -0.002441 -0.586365 -0.187683 -0.788086 1441831933 -0.115173 -0.577759 -0.360352 -0.723328 1441831933 -0.115173 -0.577759 -0.360352 -0.723328 1441831933 -0.115173 -0.577759 -0.360352 -0.723328 1441831933 -0.115173 -0.577759 -0.360352 -0.723328 1441831933 -0.115173 -0.577759 -0.360352 -0.723328 1441831933 -0.115173 -0.577759 -0.360352 -0.723328 1441831933 -0.260742 -0.532654 -0.497009 -0.633545 1441831933 -0.260742 -0.532654 -0.497009 -0.633545 1441831933 -0.260742 -0.532654 -0.497009 -0.633545 1441831933 -0.260742 -0.532654 -0.497009 -0.633545 1441831933 -0.260742 -0.532654 -0.497009 -0.633545 1441831933 -0.260742 -0.532654 -0.497009 -0.633545 1441831933 -0.205811 -0.526245 -0.559082 -0.606812 1441831933 -0.205811 -0.526245 -0.559082 -0.606812 1441831933 -0.205811 -0.526245 -0.559082 -0.606812 1441831933 -0.205811 -0.526245 -0.559082 -0.606812 1441831933 -0.205811 -0.526245 -0.559082 -0.606812 1441831933 -0.205811 -0.526245 -0.559082 -0.606812 1441831933 -0.094421 -0.512451 -0.299866 -0.799133 1441831933 -0.094421 -0.512451 -0.299866 -0.799133 1441831933 -0.094421 -0.512451 -0.299866 -0.799133 1441831934 -0.094421 -0.512451 -0.299866 -0.799133 1441831934 -0.094421 -0.512451 -0.299866 -0.799133 1441831934 -0.094421 -0.512451 -0.299866 -0.799133 1441831934 -0.094421 -0.512451 -0.299866 -0.799133 1441831934 0.150513 -0.464233 -0.039978 -0.871948 1441831934 0.150513 -0.464233 -0.039978 -0.871948 1441831934 0.150513 -0.464233 -0.039978 -0.871948 1441831934 0.150513 -0.464233 -0.039978 -0.871948 1441831934 0.150513 -0.464233 -0.039978 -0.871948 1441831934 0.364807 -0.399658 0.016052 -0.840820 1441831934 0.364807 -0.399658 0.016052 -0.840820 1441831934 0.364807 -0.399658 0.016052 -0.840820 1441831934 0.364807 -0.399658 0.016052 -0.840820 1441831934 0.364807 -0.399658 0.016052 -0.840820 1441831934 0.364807 -0.399658 0.016052 -0.840820 1441831934 0.305969 -0.433228 0.043701 -0.846680 1441831934 0.305969 -0.433228 0.043701 -0.846680 1441831934 0.305969 -0.433228 0.043701 -0.846680 1441831934 0.305969 -0.433228 0.043701 -0.846680 1441831934 0.305969 -0.433228 0.043701 -0.846680 1441831934 0.305969 -0.433228 0.043701 -0.846680 1441831934 0.200073 -0.470215 -0.009216 -0.859558 1441831934 0.200073 -0.470215 -0.009216 -0.859558 1441831934 0.200073 -0.470215 -0.009216 -0.859558 1441831934 0.200073 -0.470215 -0.009216 -0.859558 1441831934 0.200073 -0.470215 -0.009216 -0.859558 1441831934 0.200073 -0.470215 -0.009216 -0.859558 1441831934 0.200073 -0.470215 -0.009216 -0.859558 1441831934 0.111877 -0.504272 -0.155457 -0.842102 1441831934 0.111877 -0.504272 -0.155457 -0.842102 1441831934 0.111877 -0.504272 -0.155457 -0.842102 1441831934 0.111877 -0.504272 -0.155457 -0.842102 1441831934 0.111877 -0.504272 -0.155457 -0.842102 1441831934 0.111877 -0.504272 -0.155457 -0.842102 1441831934 0.006165 -0.534546 -0.302917 -0.789001 1441831934 0.006165 -0.534546 -0.302917 -0.789001 1441831934 0.006165 -0.534546 -0.302917 -0.789001 1441831934 0.006165 -0.534546 -0.302917 -0.789001 1441831934 0.006165 -0.534546 -0.302917 -0.789001 1441831934 0.006165 -0.534546 -0.302917 -0.789001 1441831934 -0.144653 -0.543213 -0.408569 -0.719177 1441831934 -0.144653 -0.543213 -0.408569 -0.719177 1441831934 -0.144653 -0.543213 -0.408569 -0.719177 1441831934 -0.144653 -0.543213 -0.408569 -0.719177 1441831934 -0.144653 -0.543213 -0.408569 -0.719177 1441831934 -0.144653 -0.543213 -0.408569 -0.719177 1441831934 -0.260498 -0.531494 -0.500610 -0.631775 1441831934 -0.260498 -0.531494 -0.500610 -0.631775 1441831934 -0.260498 -0.531494 -0.500610 -0.631775 1441831934 -0.260498 -0.531494 -0.500610 -0.631775 1441831934 -0.260498 -0.531494 -0.500610 -0.631775 1441831934 -0.260498 -0.531494 -0.500610 -0.631775 1441831934 -0.218323 -0.565735 -0.553040 -0.571411 1441831934 -0.218323 -0.565735 -0.553040 -0.571411 1441831934 -0.218323 -0.565735 -0.553040 -0.571411 1441831934 -0.218323 -0.565735 -0.553040 -0.571411 1441831934 -0.218323 -0.565735 -0.553040 -0.571411 1441831934 -0.218323 -0.565735 -0.553040 -0.571411 1441831934 -0.159668 -0.547607 -0.337708 -0.748779 1441831934 -0.159668 -0.547607 -0.337708 -0.748779 1441831934 -0.159668 -0.547607 -0.337708 -0.748779 1441831934 -0.159668 -0.547607 -0.337708 -0.748779 1441831934 -0.159668 -0.547607 -0.337708 -0.748779 1441831934 -0.159668 -0.547607 -0.337708 -0.748779 1441831934 -0.159668 -0.547607 -0.337708 -0.748779 1441831934 0.042053 -0.469849 -0.016174 -0.881653 1441831934 0.042053 -0.469849 -0.016174 -0.881653 1441831934 0.042053 -0.469849 -0.016174 -0.881653 1441831934 0.042053 -0.469849 -0.016174 -0.881653 1441831934 0.042053 -0.469849 -0.016174 -0.881653 1441831934 0.042053 -0.469849 -0.016174 -0.881653 1441831934 0.322327 -0.389954 0.148499 -0.849731 1441831934 0.322327 -0.389954 0.148499 -0.849731 1441831934 0.322327 -0.389954 0.148499 -0.849731 1441831934 0.322327 -0.389954 0.148499 -0.849731 1441831934 0.322327 -0.389954 0.148499 -0.849731 1441831934 0.322327 -0.389954 0.148499 -0.849731 1441831934 0.322327 -0.389954 0.148499 -0.849731 1441831934 0.409424 -0.358459 0.071472 -0.835938 1441831934 0.409424 -0.358459 0.071472 -0.835938 1441831934 0.409424 -0.358459 0.071472 -0.835938 1441831934 0.409424 -0.358459 0.071472 -0.835938 1441831934 0.409424 -0.358459 0.071472 -0.835938 1441831934 0.409424 -0.358459 0.071472 -0.835938 1441831934 0.213440 -0.460083 0.208496 -0.836304 1441831934 0.213440 -0.460083 0.208496 -0.836304 1441831934 0.213440 -0.460083 0.208496 -0.836304 1441831934 0.213440 -0.460083 0.208496 -0.836304 1441831934 0.213440 -0.460083 0.208496 -0.836304 1441831934 0.213440 -0.460083 0.208496 -0.836304 1441831934 0.068909 -0.494995 0.159241 -0.851440 1441831934 0.068909 -0.494995 0.159241 -0.851440 1441831934 0.068909 -0.494995 0.159241 -0.851440 1441831934 0.068909 -0.494995 0.159241 -0.851440 1441831934 0.068909 -0.494995 0.159241 -0.851440 1441831934 0.068909 -0.494995 0.159241 -0.851440 1441831934 0.068909 -0.494995 0.159241 -0.851440 1441831934 -0.008423 -0.531006 -0.065552 -0.844849 1441831934 -0.008423 -0.531006 -0.065552 -0.844849 1441831934 -0.008423 -0.531006 -0.065552 -0.844849 1441831934 -0.008423 -0.531006 -0.065552 -0.844849 1441831934 -0.008423 -0.531006 -0.065552 -0.844849 1441831934 -0.008423 -0.531006 -0.065552 -0.844849 1441831934 -0.086975 -0.562805 -0.306274 -0.762878 1441831934 -0.086975 -0.562805 -0.306274 -0.762878 1441831934 -0.086975 -0.562805 -0.306274 -0.762878 1441831934 -0.086975 -0.562805 -0.306274 -0.762878 1441831934 -0.086975 -0.562805 -0.306274 -0.762878 1441831934 -0.086975 -0.562805 -0.306274 -0.762878 1441831934 -0.086975 -0.562805 -0.306274 -0.762878 1441831934 -0.243652 -0.548706 -0.455688 -0.657288 1441831934 -0.243652 -0.548706 -0.455688 -0.657288 1441831934 -0.243652 -0.548706 -0.455688 -0.657288 1441831934 -0.243652 -0.548706 -0.455688 -0.657288 1441831935 -0.243652 -0.548706 -0.455688 -0.657288 1441831935 -0.243652 -0.548706 -0.455688 -0.657288 1441831935 -0.267700 -0.557190 -0.545959 -0.565674 1441831935 -0.267700 -0.557190 -0.545959 -0.565674 1441831935 -0.267700 -0.557190 -0.545959 -0.565674 1441831935 -0.267700 -0.557190 -0.545959 -0.565674 1441831935 -0.267700 -0.557190 -0.545959 -0.565674 1441831935 -0.267700 -0.557190 -0.545959 -0.565674 1441831935 -0.200867 -0.574036 -0.425903 -0.669983 1441831935 -0.200867 -0.574036 -0.425903 -0.669983 1441831935 -0.200867 -0.574036 -0.425903 -0.669983 1441831935 -0.200867 -0.574036 -0.425903 -0.669983 1441831935 -0.200867 -0.574036 -0.425903 -0.669983 1441831935 -0.200867 -0.574036 -0.425903 -0.669983 1441831935 -0.024109 -0.543091 -0.179260 -0.820007 1441831935 -0.024109 -0.543091 -0.179260 -0.820007 1441831935 -0.024109 -0.543091 -0.179260 -0.820007 1441831935 -0.024109 -0.543091 -0.179260 -0.820007 1441831935 -0.024109 -0.543091 -0.179260 -0.820007 1441831935 -0.024109 -0.543091 -0.179260 -0.820007 1441831935 -0.024109 -0.543091 -0.179260 -0.820007 1441831935 0.274170 -0.480591 -0.014954 -0.832886 1441831935 0.274170 -0.480591 -0.014954 -0.832886 1441831935 0.274170 -0.480591 -0.014954 -0.832886 1441831935 0.274170 -0.480591 -0.014954 -0.832886 1441831935 0.274170 -0.480591 -0.014954 -0.832886 1441831935 0.274170 -0.480591 -0.014954 -0.832886 1441831935 0.568726 -0.323425 -0.075623 -0.752502 1441831935 0.568726 -0.323425 -0.075623 -0.752502 1441831935 0.568726 -0.323425 -0.075623 -0.752502 1441831935 0.568726 -0.323425 -0.075623 -0.752502 1441831935 0.568726 -0.323425 -0.075623 -0.752502 1441831935 0.568726 -0.323425 -0.075623 -0.752502 1441831935 0.433167 -0.443359 0.060181 -0.782471 1441831935 0.433167 -0.443359 0.060181 -0.782471 1441831935 0.433167 -0.443359 0.060181 -0.782471 1441831935 0.433167 -0.443359 0.060181 -0.782471 1441831935 0.433167 -0.443359 0.060181 -0.782471 1441831935 0.433167 -0.443359 0.060181 -0.782471 1441831935 0.301025 -0.477051 0.046692 -0.824402 1441831935 0.301025 -0.477051 0.046692 -0.824402 1441831935 0.301025 -0.477051 0.046692 -0.824402 1441831935 0.301025 -0.477051 0.046692 -0.824402 1441831935 0.301025 -0.477051 0.046692 -0.824402 1441831935 0.301025 -0.477051 0.046692 -0.824402 1441831935 0.190063 -0.505737 -0.072205 -0.838440 1441831935 0.190063 -0.505737 -0.072205 -0.838440 1441831935 0.190063 -0.505737 -0.072205 -0.838440 1441831935 0.190063 -0.505737 -0.072205 -0.838440 1441831935 0.190063 -0.505737 -0.072205 -0.838440 1441831935 0.190063 -0.505737 -0.072205 -0.838440 1441831935 0.099304 -0.513672 -0.254456 -0.813416 1441831935 0.099304 -0.513672 -0.254456 -0.813416 1441831935 0.099304 -0.513672 -0.254456 -0.813416 1441831935 0.099304 -0.513672 -0.254456 -0.813416 1441831935 0.099304 -0.513672 -0.254456 -0.813416 1441831935 0.099304 -0.513672 -0.254456 -0.813416 1441831935 -0.050842 -0.523621 -0.375061 -0.763306 1441831935 -0.050842 -0.523621 -0.375061 -0.763306 1441831935 -0.050842 -0.523621 -0.375061 -0.763306 1441831935 -0.050842 -0.523621 -0.375061 -0.763306 1441831935 -0.050842 -0.523621 -0.375061 -0.763306 1441831935 -0.050842 -0.523621 -0.375061 -0.763306 1441831935 -0.210754 -0.506653 -0.459595 -0.698425 1441831935 -0.210754 -0.506653 -0.459595 -0.698425 1441831935 -0.210754 -0.506653 -0.459595 -0.698425 1441831935 -0.210754 -0.506653 -0.459595 -0.698425 1441831935 -0.210754 -0.506653 -0.459595 -0.698425 1441831935 -0.210754 -0.506653 -0.459595 -0.698425 1441831935 -0.293091 -0.508057 -0.563171 -0.582153 1441831935 -0.293091 -0.508057 -0.563171 -0.582153 1441831935 -0.293091 -0.508057 -0.563171 -0.582153 1441831935 -0.293091 -0.508057 -0.563171 -0.582153 1441831935 -0.293091 -0.508057 -0.563171 -0.582153 1441831935 -0.293091 -0.508057 -0.563171 -0.582153 1441831935 -0.204285 -0.546448 -0.503174 -0.637634 1441831935 -0.204285 -0.546448 -0.503174 -0.637634 1441831935 -0.204285 -0.546448 -0.503174 -0.637634 1441831935 -0.204285 -0.546448 -0.503174 -0.637634 1441831935 -0.204285 -0.546448 -0.503174 -0.637634 1441831935 -0.204285 -0.546448 -0.503174 -0.637634 1441831935 -0.058716 -0.518738 -0.244629 -0.817139 1441831935 -0.058716 -0.518738 -0.244629 -0.817139 1441831935 -0.058716 -0.518738 -0.244629 -0.817139 1441831935 -0.058716 -0.518738 -0.244629 -0.817139 1441831935 -0.058716 -0.518738 -0.244629 -0.817139 1441831935 -0.058716 -0.518738 -0.244629 -0.817139 1441831935 0.078857 -0.487732 0.127197 -0.860107 1441831935 0.078857 -0.487732 0.127197 -0.860107 1441831935 0.078857 -0.487732 0.127197 -0.860107 1441831935 0.078857 -0.487732 0.127197 -0.860107 1441831935 0.078857 -0.487732 0.127197 -0.860107 1441831935 0.078857 -0.487732 0.127197 -0.860107 1441831935 0.248840 -0.500061 0.232361 -0.796265 1441831935 0.248840 -0.500061 0.232361 -0.796265 1441831935 0.248840 -0.500061 0.232361 -0.796265 1441831935 0.248840 -0.500061 0.232361 -0.796265 1441831935 0.248840 -0.500061 0.232361 -0.796265 1441831935 0.248840 -0.500061 0.232361 -0.796265 1441831935 0.280151 -0.483582 0.120056 -0.820557 1441831935 0.280151 -0.483582 0.120056 -0.820557 1441831935 0.280151 -0.483582 0.120056 -0.820557 1441831935 0.280151 -0.483582 0.120056 -0.820557 1441831935 0.280151 -0.483582 0.120056 -0.820557 1441831935 0.280151 -0.483582 0.120056 -0.820557 1441831935 0.280151 -0.483582 0.120056 -0.820557 1441831935 0.106262 -0.521729 0.161133 -0.831055 1441831935 0.106262 -0.521729 0.161133 -0.831055 1441831935 0.106262 -0.521729 0.161133 -0.831055 1441831935 0.106262 -0.521729 0.161133 -0.831055 1441831935 0.106262 -0.521729 0.161133 -0.831055 1441831936 0.106262 -0.521729 0.161133 -0.831055 1441831936 0.001953 -0.533142 -0.006165 -0.846069 1441831936 0.001953 -0.533142 -0.006165 -0.846069 1441831936 0.001953 -0.533142 -0.006165 -0.846069 1441831936 0.001953 -0.533142 -0.006165 -0.846069 1441831936 0.001953 -0.533142 -0.006165 -0.846069 1441831936 0.001953 -0.533142 -0.006165 -0.846069 1441831936 -0.072632 -0.557312 -0.237793 -0.792236 1441831936 -0.072632 -0.557312 -0.237793 -0.792236 1441831936 -0.072632 -0.557312 -0.237793 -0.792236 1441831936 -0.072632 -0.557312 -0.237793 -0.792236 1441831936 -0.072632 -0.557312 -0.237793 -0.792236 1441831936 -0.072632 -0.557312 -0.237793 -0.792236 1441831936 -0.157532 -0.573547 -0.457153 -0.661377 1441831936 -0.157532 -0.573547 -0.457153 -0.661377 1441831936 -0.157532 -0.573547 -0.457153 -0.661377 1441831936 -0.157532 -0.573547 -0.457153 -0.661377 1441831936 -0.157532 -0.573547 -0.457153 -0.661377 1441831936 -0.157532 -0.573547 -0.457153 -0.661377 1441831936 -0.246033 -0.554688 -0.567505 -0.556641 1441831936 -0.246033 -0.554688 -0.567505 -0.556641 1441831936 -0.246033 -0.554688 -0.567505 -0.556641 1441831936 -0.246033 -0.554688 -0.567505 -0.556641 1441831936 -0.246033 -0.554688 -0.567505 -0.556641 1441831936 -0.246033 -0.554688 -0.567505 -0.556641 1441831936 -0.246033 -0.554688 -0.567505 -0.556641 1441831936 -0.162109 -0.573364 -0.585022 -0.550232 1441831936 -0.162109 -0.573364 -0.585022 -0.550232 1441831936 -0.162109 -0.573364 -0.585022 -0.550232 1441831936 -0.162109 -0.573364 -0.585022 -0.550232 1441831936 -0.162109 -0.573364 -0.585022 -0.550232 1441831936 -0.162109 -0.573364 -0.585022 -0.550232 1441831936 -0.074829 -0.567139 -0.327698 -0.751953 1441831936 -0.074829 -0.567139 -0.327698 -0.751953 1441831936 -0.074829 -0.567139 -0.327698 -0.751953 1441831936 -0.074829 -0.567139 -0.327698 -0.751953 1441831936 -0.074829 -0.567139 -0.327698 -0.751953 1441831936 -0.074829 -0.567139 -0.327698 -0.751953 1441831936 -0.074829 -0.567139 -0.327698 -0.751953 1441831936 0.157410 -0.496033 -0.003296 -0.853943 1441831936 0.157410 -0.496033 -0.003296 -0.853943 1441831936 0.157410 -0.496033 -0.003296 -0.853943 1441831936 0.157410 -0.496033 -0.003296 -0.853943 1441831936 0.157410 -0.496033 -0.003296 -0.853943 1441831936 0.157410 -0.496033 -0.003296 -0.853943 1441831936 0.421387 -0.363159 0.054077 -0.829285 1441831936 0.421387 -0.363159 0.054077 -0.829285 1441831936 0.421387 -0.363159 0.054077 -0.829285 1441831936 0.421387 -0.363159 0.054077 -0.829285 1441831936 0.421387 -0.363159 0.054077 -0.829285 1441831936 0.421387 -0.363159 0.054077 -0.829285 1441831936 0.421387 -0.363159 0.054077 -0.829285 1441831936 0.338257 -0.401794 0.131836 -0.840759 1441831936 0.338257 -0.401794 0.131836 -0.840759 1441831936 0.338257 -0.401794 0.131836 -0.840759 1441831936 0.338257 -0.401794 0.131836 -0.840759 1441831936 0.183960 -0.469238 0.162842 -0.848206 1441831936 0.183960 -0.469238 0.162842 -0.848206 1441831936 0.183960 -0.469238 0.162842 -0.848206 1441831936 0.183960 -0.469238 0.162842 -0.848206 1441831936 0.183960 -0.469238 0.162842 -0.848206 1441831936 0.080505 -0.504700 0.002075 -0.859558 1441831936 0.080505 -0.504700 0.002075 -0.859558 1441831936 0.080505 -0.504700 0.002075 -0.859558 1441831936 0.080505 -0.504700 0.002075 -0.859558 1441831936 0.080505 -0.504700 0.002075 -0.859558 1441831936 0.080505 -0.504700 0.002075 -0.859558 1441831936 0.080505 -0.504700 0.002075 -0.859558 1441831936 -0.010864 -0.526917 -0.218567 -0.821289 1441831936 -0.010864 -0.526917 -0.218567 -0.821289 1441831936 -0.010864 -0.526917 -0.218567 -0.821289 1441831936 -0.010864 -0.526917 -0.218567 -0.821289 1441831936 -0.010864 -0.526917 -0.218567 -0.821289 1441831936 -0.119385 -0.534912 -0.433472 -0.715454 1441831936 -0.119385 -0.534912 -0.433472 -0.715454 1441831936 -0.119385 -0.534912 -0.433472 -0.715454 1441831936 -0.119385 -0.534912 -0.433472 -0.715454 1441831936 -0.119385 -0.534912 -0.433472 -0.715454 1441831936 -0.224548 -0.531006 -0.584106 -0.571411 1441831936 -0.224548 -0.531006 -0.584106 -0.571411 1441831936 -0.224548 -0.531006 -0.584106 -0.571411 1441831936 -0.224548 -0.531006 -0.584106 -0.571411 1441831936 -0.224548 -0.531006 -0.584106 -0.571411 1441831936 -0.224548 -0.531006 -0.584106 -0.571411 1441831936 -0.224548 -0.531006 -0.584106 -0.571411 1441831936 -0.165344 -0.557739 -0.535645 -0.612183 1441831936 -0.165344 -0.557739 -0.535645 -0.612183 1441831936 -0.165344 -0.557739 -0.535645 -0.612183 1441831936 -0.165344 -0.557739 -0.535645 -0.612183 1441831936 -0.165344 -0.557739 -0.535645 -0.612183 1441831936 -0.060303 -0.532166 -0.230347 -0.812500 1441831936 -0.060303 -0.532166 -0.230347 -0.812500 1441831936 -0.060303 -0.532166 -0.230347 -0.812500 1441831936 -0.060303 -0.532166 -0.230347 -0.812500 1441831936 -0.060303 -0.532166 -0.230347 -0.812500 1441831936 -0.060303 -0.532166 -0.230347 -0.812500 1441831936 -0.060303 -0.532166 -0.230347 -0.812500 1441831936 0.126038 -0.502380 0.120911 -0.846863 1441831936 0.126038 -0.502380 0.120911 -0.846863 1441831936 0.126038 -0.502380 0.120911 -0.846863 1441831936 0.126038 -0.502380 0.120911 -0.846863 1441831936 0.126038 -0.502380 0.120911 -0.846863 1441831936 0.126038 -0.502380 0.120911 -0.846863 1441831936 0.330322 -0.408508 0.175720 -0.832581 1441831936 0.330322 -0.408508 0.175720 -0.832581 1441831936 0.330322 -0.408508 0.175720 -0.832581 1441831936 0.330322 -0.408508 0.175720 -0.832581 1441831936 0.330322 -0.408508 0.175720 -0.832581 1441831936 0.330322 -0.408508 0.175720 -0.832581 1441831937 0.238525 -0.439697 0.240845 -0.831787 1441831937 0.238525 -0.439697 0.240845 -0.831787 1441831937 0.238525 -0.439697 0.240845 -0.831787 1441831937 0.238525 -0.439697 0.240845 -0.831787 1441831937 0.238525 -0.439697 0.240845 -0.831787 1441831937 0.136902 -0.457458 0.168396 -0.862366 1441831937 0.136902 -0.457458 0.168396 -0.862366 1441831937 0.136902 -0.457458 0.168396 -0.862366 1441831937 0.136902 -0.457458 0.168396 -0.862366 1441831937 0.136902 -0.457458 0.168396 -0.862366 1441831937 0.136902 -0.457458 0.168396 -0.862366 1441831937 0.136902 -0.457458 0.168396 -0.862366 1441831937 0.035095 -0.481689 -0.012512 -0.875610 1441831937 0.035095 -0.481689 -0.012512 -0.875610 1441831937 0.035095 -0.481689 -0.012512 -0.875610 1441831937 0.035095 -0.481689 -0.012512 -0.875610 1441831937 0.035095 -0.481689 -0.012512 -0.875610 1441831937 0.035095 -0.481689 -0.012512 -0.875610 1441831937 -0.049805 -0.497253 -0.232300 -0.834473 1441831937 -0.049805 -0.497253 -0.232300 -0.834473 1441831937 -0.049805 -0.497253 -0.232300 -0.834473 1441831937 -0.049805 -0.497253 -0.232300 -0.834473 1441831937 -0.049805 -0.497253 -0.232300 -0.834473 1441831937 -0.049805 -0.497253 -0.232300 -0.834473 1441831937 -0.049805 -0.497253 -0.232300 -0.834473 1441831937 -0.162292 -0.500366 -0.443787 -0.725586 1441831937 -0.162292 -0.500366 -0.443787 -0.725586 1441831937 -0.162292 -0.500366 -0.443787 -0.725586 1441831937 -0.162292 -0.500366 -0.443787 -0.725586 1441831937 -0.162292 -0.500366 -0.443787 -0.725586 1441831937 -0.263428 -0.492615 -0.571960 -0.600769 1441831937 -0.263428 -0.492615 -0.571960 -0.600769 1441831937 -0.263428 -0.492615 -0.571960 -0.600769 1441831937 -0.263428 -0.492615 -0.571960 -0.600769 1441831937 -0.263428 -0.492615 -0.571960 -0.600769 1441831937 -0.263428 -0.492615 -0.571960 -0.600769 1441831937 -0.222412 -0.523254 -0.606262 -0.556152 1441831937 -0.222412 -0.523254 -0.606262 -0.556152 1441831937 
0.683411 0.237854 0.531494 -0.440247 1441831939 0.683411 0.237854 0.531494 -0.440247 1441831939 0.683411 0.237854 0.531494 -0.440247 1441831939 0.683411 0.237854 0.531494 -0.440247 1441831939 0.683411 0.237854 0.531494 -0.440247 1441831939 0.685547 0.223877 0.530518 -0.445435 1441831939 0.685547 0.223877 0.530518 -0.445435 1441831939 0.685547 0.223877 0.530518 -0.445435 1441831939 0.685547 0.223877 0.530518 -0.445435 1441831939 0.685547 0.223877 0.530518 -0.445435 1441831939 0.685547 0.223877 0.530518 -0.445435 1441831939 0.687439 0.208435 0.536072 -0.443237 1441831939 0.687439 0.208435 0.536072 -0.443237 1441831939 0.687439 0.208435 0.536072 -0.443237 1441831939 0.687439 0.208435 0.536072 -0.443237 1441831939 0.687439 0.208435 0.536072 -0.443237 1441831939 0.697693 0.189758 0.541016 -0.429443 1441831939 0.697693 0.189758 0.541016 -0.429443 1441831939 0.697693 0.189758 0.541016 -0.429443 1441831939 0.697693 0.189758 0.541016 -0.429443 1441831939 0.697693 0.189758 0.541016 -0.429443 1441831939 0.697693 0.189758 0.541016 -0.429443 1441831939 0.697693 0.189758 0.541016 -0.429443 1441831939 0.706055 0.178589 0.542664 -0.418396 1441831939 0.706055 0.178589 0.542664 -0.418396 1441831939 0.706055 0.178589 0.542664 -0.418396 1441831939 0.706055 0.178589 0.542664 -0.418396 1441831939 0.706055 0.178589 0.542664 -0.418396 1441831939 0.706055 0.178589 0.542664 -0.418396 1441831939 0.714355 0.153137 0.548584 -0.406494 1441831939 0.714355 0.153137 0.548584 -0.406494 1441831939 0.714355 0.153137 0.548584 -0.406494 1441831939 0.714355 0.153137 0.548584 -0.406494 1441831939 0.714355 0.153137 0.548584 -0.406494 1441831939 0.714355 0.153137 0.548584 -0.406494 1441831939 0.719788 0.117310 0.559570 -0.393677 1441831939 0.719788 0.117310 0.559570 -0.393677 1441831939 0.719788 0.117310 0.559570 -0.393677 1441831939 0.719788 0.117310 0.559570 -0.393677 1441831939 0.719788 0.117310 0.559570 -0.393677 1441831939 0.719788 0.117310 0.559570 -0.393677 1441831939 0.719788 0.117310 0.559570 -0.393677 1441831939 0.719299 0.090759 0.568542 -0.388672 1441831939 0.719299 0.090759 0.568542 -0.388672 1441831939 0.719299 0.090759 0.568542 -0.388672 1441831939 0.719299 0.090759 0.568542 -0.388672 1441831939 0.719299 0.090759 0.568542 -0.388672 1441831939 0.719299 0.090759 0.568542 -0.388672 1441831939 0.720276 0.060913 0.573547 -0.385254 1441831939 0.720276 0.060913 0.573547 -0.385254 1441831939 0.720276 0.060913 0.573547 -0.385254 1441831939 0.720276 0.060913 0.573547 -0.385254 1441831939 0.720276 0.060913 0.573547 -0.385254 1441831939 0.720276 0.060913 0.573547 -0.385254 1441831939 0.719116 0.012817 0.580139 -0.382202 1441831939 0.719116 0.012817 0.580139 -0.382202 1441831939 0.719116 0.012817 0.580139 -0.382202 1441831939 0.719116 0.012817 0.580139 -0.382202 1441831939 0.719116 0.012817 0.580139 -0.382202 1441831939 0.719116 0.012817 0.580139 -0.382202 1441831939 0.719116 0.012817 0.580139 -0.382202 1441831939 0.715637 -0.021301 0.593567 -0.367493 1441831939 0.715637 -0.021301 0.593567 -0.367493 1441831939 0.715637 -0.021301 0.593567 -0.367493 1441831940 0.715637 -0.021301 0.593567 -0.367493 1441831940 0.715637 -0.021301 0.593567 -0.367493 1441831940 0.715637 -0.021301 0.593567 -0.367493 1441831940 0.720642 -0.031921 0.606201 -0.334839 1441831940 0.720642 -0.031921 0.606201 -0.334839 1441831940 0.720642 -0.031921 0.606201 -0.334839 1441831940 0.720642 -0.031921 0.606201 -0.334839 1441831940 0.720642 -0.031921 0.606201 -0.334839 1441831940 0.720642 -0.031921 0.606201 -0.334839 1441831940 0.731201 -0.017822 0.617615 -0.289001 1441831940 0.731201 -0.017822 0.617615 -0.289001 1441831940 0.731201 -0.017822 0.617615 -0.289001 1441831940 0.731201 -0.017822 0.617615 -0.289001 1441831940 0.731201 -0.017822 0.617615 -0.289001 1441831940 0.731201 -0.017822 0.617615 -0.289001 1441831940 0.743286 -0.003174 0.627991 -0.230469 1441831940 0.743286 -0.003174 0.627991 -0.230469 1441831940 0.743286 -0.003174 0.627991 -0.230469 1441831940 0.743286 -0.003174 0.627991 -0.230469 1441831940 0.743286 -0.003174 0.627991 -0.230469 1441831940 0.743286 -0.003174 0.627991 -0.230469 1441831940 0.752319 -0.024353 0.634277 -0.176147 1441831940 0.752319 -0.024353 0.634277 -0.176147 1441831940 0.752319 -0.024353 0.634277 -0.176147 1441831940 0.752319 -0.024353 0.634277 -0.176147 1441831940 0.752319 -0.024353 0.634277 -0.176147 1441831940 0.752319 -0.024353 0.634277 -0.176147 1441831940 0.755676 -0.052917 0.632690 -0.160461 1441831940 0.755676 -0.052917 0.632690 -0.160461 1441831940 0.755676 -0.052917 0.632690 -0.160461 1441831940 0.755676 -0.052917 0.632690 -0.160461 1441831940 0.755676 -0.052917 0.632690 -0.160461 1441831940 0.755676 -0.052917 0.632690 -0.160461 1441831940 0.753235 -0.065979 0.629272 -0.179565 1441831940 0.753235 -0.065979 0.629272 -0.179565 1441831940 0.753235 -0.065979 0.629272 -0.179565 1441831940 0.753235 -0.065979 0.629272 -0.179565 1441831940 0.753235 -0.065979 0.629272 -0.179565 1441831940 0.753235 -0.065979 0.629272 -0.179565 1441831940 0.748352 -0.056763 0.621704 -0.223999 1441831940 0.748352 -0.056763 0.621704 -0.223999 1441831940 0.748352 -0.056763 0.621704 -0.223999 1441831940 0.748352 -0.056763 0.621704 -0.223999 1441831940 0.748352 -0.056763 0.621704 -0.223999 1441831940 0.748352 -0.056763 0.621704 -0.223999 1441831940 0.748352 -0.056763 0.621704 -0.223999 1441831940 0.744019 -0.027527 0.605408 -0.281250 1441831940 0.744019 -0.027527 0.605408 -0.281250 1441831940 0.744019 -0.027527 0.605408 -0.281250 1441831940 0.744019 -0.027527 0.605408 -0.281250 1441831940 0.744019 -0.027527 0.605408 -0.281250 1441831940 0.740356 0.001587 0.578247 -0.342712 1441831940 0.740356 0.001587 0.578247 -0.342712 1441831940 0.740356 0.001587 0.578247 -0.342712 1441831940 0.740356 0.001587 0.578247 -0.342712 1441831940 0.740356 0.001587 0.578247 -0.342712 1441831940 0.740356 0.001587 0.578247 -0.342712 1441831940 0.736816 0.013367 0.558533 -0.380676 1441831940 0.736816 0.013367 0.558533 -0.380676 1441831940 0.736816 0.013367 0.558533 -0.380676 1441831940 0.736816 0.013367 0.558533 -0.380676 1441831940 0.736816 0.013367 0.558533 -0.380676 1441831940 0.736816 0.013367 0.558533 -0.380676 1441831940 0.736511 -0.001404 0.561279 -0.377380 1441831940 0.736511 -0.001404 0.561279 -0.377380 1441831940 0.736511 -0.001404 0.561279 -0.377380 1441831940 0.736511 -0.001404 0.561279 -0.377380 1441831940 0.736511 -0.001404 0.561279 -0.377380 1441831940 0.736511 -0.001404 0.561279 -0.377380 1441831940 0.737061 -0.013550 0.573853 -0.356628 1441831940 0.737061 -0.013550 0.573853 -0.356628 1441831940 0.737061 -0.013550 0.573853 -0.356628 1441831940 0.737061 -0.013550 0.573853 -0.356628 1441831940 0.737061 -0.013550 0.573853 -0.356628 1441831940 0.737061 -0.013550 0.573853 -0.356628 1441831940 0.737061 -0.013550 0.573853 -0.356628 1441831940 0.740906 -0.005371 0.585693 -0.328552 1441831940 0.740906 -0.005371 0.585693 -0.328552 1441831940 0.740906 -0.005371 0.585693 -0.328552 1441831940 0.740906 -0.005371 0.585693 -0.328552 1441831940 0.740906 -0.005371 0.585693 -0.328552 1441831940 0.740906 -0.005371 0.585693 -0.328552 1441831940 0.744202 -0.003845 0.603333 -0.286499 1441831940 0.744202 -0.003845 0.603333 -0.286499 1441831940 0.744202 -0.003845 0.603333 -0.286499 1441831940 0.744202 -0.003845 0.603333 -0.286499 1441831940 0.744202 -0.003845 0.603333 -0.286499 1441831940 0.744202 -0.003845 0.603333 -0.286499 1441831940 0.744019 -0.015198 0.621643 -0.244446 1441831940 0.744019 -0.015198 0.621643 -0.244446 1441831940 0.744019 -0.015198 0.621643 -0.244446 1441831940 0.744019 -0.015198 0.621643 -0.244446 1441831940 0.744019 -0.015198 0.621643 -0.244446 1441831940 0.744019 -0.015198 0.621643 -0.244446 1441831940 0.738220 -0.039795 0.638489 -0.213745 1441831940 0.738220 -0.039795 0.638489 -0.213745 1441831940 0.738220 -0.039795 0.638489 -0.213745 1441831940 0.738220 -0.039795 0.638489 -0.213745 1441831940 0.738220 -0.039795 0.638489 -0.213745 1441831940 0.738220 -0.039795 0.638489 -0.213745 1441831940 0.732788 -0.044861 0.646484 -0.207397 1441831940 0.732788 -0.044861 0.646484 -0.207397 1441831940 0.732788 -0.044861 0.646484 -0.207397 1441831940 0.732788 -0.044861 0.646484 -0.207397 1441831940 0.732788 -0.044861 0.646484 -0.207397 1441831940 0.732788 -0.044861 0.646484 -0.207397 1441831940 0.732788 -0.044861 0.646484 -0.207397 1441831940 0.730530 -0.022827 0.645874 -0.220337 1441831940 0.730530 -0.022827 0.645874 -0.220337 1441831940 0.730530 -0.022827 0.645874 -0.220337 1441831940 0.730530 -0.022827 0.645874 -0.220337 1441831941 0.730530 -0.022827 0.645874 -0.220337 1441831941 0.730530 -0.022827 0.645874 -0.220337 1441831941 0.730103 0.003601 0.639465 -0.240845 1441831941 0.730103 0.003601 0.639465 -0.240845 1441831941 0.730103 0.003601 0.639465 -0.240845 1441831941 0.730103 0.003601 0.639465 -0.240845 1441831941 0.730103 0.003601 0.639465 -0.240845 1441831941 0.730103 0.003601 0.639465 -0.240845 1441831941 0.730835 0.032715 0.622803 -0.277100 1441831941 0.730835 0.032715 0.622803 -0.277100 1441831941 0.730835 0.032715 0.622803 -0.277100 1441831941 0.730835 0.032715 0.622803 -0.277100 1441831941 0.730835 0.032715 0.622803 -0.277100 1441831941 0.730835 0.032715 0.622803 -0.277100 1441831941 0.730835 0.032715 0.622803 -0.277100 1441831941 0.729553 0.055176 0.611267 -0.301575 1441831941 0.729553 0.055176 0.611267 -0.301575 1441831941 0.729553 0.055176 0.611267 -0.301575 1441831941 0.729553 0.055176 0.611267 -0.301575 1441831941 0.729553 0.055176 0.611267 -0.301575 1441831941 0.729553 0.055176 0.611267 -0.301575 1441831941 0.734558 0.064636 0.604492 -0.301270 1441831941 0.734558 0.064636 0.604492 -0.301270 1441831941 0.734558 0.064636 0.604492 -0.301270 1441831941 0.734558 0.064636 0.604492 -0.301270 1441831941 0.734558 0.064636 0.604492 -0.301270 1441831941 0.734558 0.064636 0.604492 -0.301270 1441831941 0.740295 0.071167 0.600403 -0.293884 1441831941 0.740295 0.071167 0.600403 -0.293884 1441831941 0.740295 0.071167 0.600403 -0.293884 1441831941 0.740295 0.071167 0.600403 -0.293884 1441831941 0.740295 0.071167 0.600403 -0.293884 1441831941 0.740295 0.071167 0.600403 -0.293884 1441831941 0.740295 0.071167 0.600403 -0.293884 1441831941 0.746887 0.086182 0.594299 -0.285522 1441831941 0.746887 0.086182 0.594299 -0.285522 1441831941 0.746887 0.086182 0.594299 -0.285522 1441831941 0.746887 0.086182 0.594299 -0.285522 1441831941 0.746887 0.086182 0.594299 -0.285522 1441831941 0.746887 0.086182 0.594299 -0.285522 1441831941 0.754578 0.092285 0.589722 -0.272644 1441831941 0.754578 0.092285 0.589722 -0.272644 1441831941 0.754578 0.092285 0.589722 -0.272644 1441831941 0.754578 0.092285 0.589722 -0.272644 1441831941 0.754578 0.092285 0.589722 -0.272644 1441831941 0.754578 0.092285 0.589722 -0.272644 1441831941 0.754578 0.092285 0.589722 -0.272644 1441831941 0.758240 0.084900 0.592102 -0.259216 1441831941 0.758240 0.084900 0.592102 -0.259216 1441831941 0.758240 0.084900 0.592102 -0.259216 1441831941 0.758240 0.084900 0.592102 -0.259216 1441831941 0.758240 0.084900 0.592102 -0.259216 1441831941 0.758240 0.084900 0.592102 -0.259216 1441831941 0.759338 0.067932 0.596191 -0.251465 1441831941 0.759338 0.067932 0.596191 -0.251465 1441831941 0.759338 0.067932 0.596191 -0.251465 1441831941 0.759338 0.067932 0.596191 -0.251465 1441831941 0.759338 0.067932 0.596191 -0.251465 1441831941 0.759338 0.067932 0.596191 -0.251465 1441831941 0.756287 0.035950 0.602234 -0.252930 1441831941 0.756287 0.035950 0.602234 -0.252930 1441831941 0.756287 0.035950 0.602234 -0.252930 1441831941 0.756287 0.035950 0.602234 -0.252930 1441831941 0.756287 0.035950 0.602234 -0.252930 1441831941 0.756287 0.035950 0.602234 -0.252930 1441831941 0.750671 0.015015 0.603516 -0.268188 1441831941 0.750671 0.015015 0.603516 -0.268188 1441831941 0.750671 0.015015 0.603516 -0.268188 1441831941 0.750671 0.015015 0.603516 -0.268188 1441831941 0.750671 0.015015 0.603516 -0.268188 1441831941 0.750671 0.015015 0.603516 -0.268188 1441831941 0.747559 0.005249 0.598877 -0.287109 1441831941 0.747559 0.005249 0.598877 -0.287109 1441831941 0.747559 0.005249 0.598877 -0.287109 1441831941 0.747559 0.005249 0.598877 -0.287109 1441831941 0.747559 0.005249 0.598877 -0.287109 1441831941 0.747559 0.005249 0.598877 -0.287109 1441831941 0.744019 -0.001953 0.592651 -0.308533 1441831941 0.744019 -0.001953 0.592651 -0.308533 1441831941 0.744019 -0.001953 0.592651 -0.308533 1441831941 0.744019 -0.001953 0.592651 -0.308533 1441831941 0.744019 -0.001953 0.592651 -0.308533 1441831941 0.744019 -0.001953 0.592651 -0.308533 1441831941 0.739563 -0.001831 0.594971 -0.314697 1441831941 0.739563 -0.001831 0.594971 -0.314697 1441831941 0.739563 -0.001831 0.594971 -0.314697 1441831941 0.739563 -0.001831 0.594971 -0.314697 1441831941 0.739563 -0.001831 0.594971 -0.314697 1441831941 0.739563 -0.001831 0.594971 -0.314697 1441831941 0.740784 0.003601 0.596436 -0.308960 1441831941 0.740784 0.003601 0.596436 -0.308960 1441831941 0.740784 0.003601 0.596436 -0.308960 1441831941 0.740784 0.003601 0.596436 -0.308960 1441831941 0.740784 0.003601 0.596436 -0.308960 1441831941 0.740784 0.003601 0.596436 -0.308960 1441831941 0.742737 0.026611 0.598328 -0.299255 1441831941 0.742737 0.026611 0.598328 -0.299255 1441831941 0.742737 0.026611 0.598328 -0.299255 1441831941 0.742737 0.026611 0.598328 -0.299255 1441831941 0.742737 0.026611 0.598328 -0.299255 1441831941 0.748047 0.041992 0.602478 -0.274963 1441831941 0.748047 0.041992 0.602478 -0.274963 1441831941 0.748047 0.041992 0.602478 -0.274963 1441831941 0.748047 0.041992 0.602478 -0.274963 1441831941 0.748047 0.041992 0.602478 -0.274963 1441831941 0.748047 0.041992 0.602478 -0.274963 1441831941 0.748047 0.041992 0.602478 -0.274963 1441831941 0.753357 0.033630 0.611267 -0.240051 1441831941 0.753357 0.033630 0.611267 -0.240051 1441831941 0.753357 0.033630 0.611267 -0.240051 1441831941 0.753357 0.033630 0.611267 -0.240051 1441831941 0.753357 0.033630 0.611267 -0.240051 1441831942 0.753357 0.033630 0.611267 -0.240051 1441831942 0.753235 0.008057 0.622498 -0.212158 1441831942 0.753235 0.008057 0.622498 -0.212158 1441831942 0.753235 0.008057 0.622498 -0.212158 1441831942 0.753235 0.008057 0.622498 -0.212158 1441831942 0.753235 0.008057 0.622498 -0.212158 1441831942 0.749878 -0.001587 0.627441 -0.209656 1441831942 0.749878 -0.001587 0.627441 -0.209656 1441831942 0.749878 -0.001587 0.627441 -0.209656 1441831942 0.749878 -0.001587 0.627441 -0.209656 1441831942 0.749878 -0.001587 0.627441 -0.209656 1441831942 0.749878 -0.001587 0.627441 -0.209656 1441831942 0.749878 -0.001587 0.627441 -0.209656 1441831942 0.744812 0.017944 0.624939 -0.232910 1441831942 0.744812 0.017944 0.624939 -0.232910 1441831942 0.744812 0.017944 0.624939 -0.232910 1441831942 0.744812 0.017944 0.624939 -0.232910 1441831942 0.744812 0.017944 0.624939 -0.232910 1441831942 0.744812 0.017944 0.624939 -0.232910 1441831942 0.740234 0.058167 0.611328 -0.273743 1441831942 0.740234 0.058167 0.611328 -0.273743 1441831942 0.740234 0.058167 0.611328 -0.273743 1441831942 0.740234 0.058167 0.611328 -0.273743 1441831942 0.740234 0.058167 0.611328 -0.273743 1441831942 0.740234 0.058167 0.611328 -0.273743 1441831942 0.741699 0.091614 0.579529 -0.324951 1441831942 0.741699 0.091614 0.579529 -0.324951 1441831942 0.741699 0.091614 0.579529 -0.324951 1441831942 0.741699 0.091614 0.579529 -0.324951 1441831942 0.741699 0.091614 0.579529 -0.324951 1441831942 0.741699 0.091614 0.579529 -0.324951 1441831942 0.738831 0.101440 0.567749 -0.348450 1441831942 0.738831 0.101440 0.567749 -0.348450 1441831942 0.738831 0.101440 0.567749 -0.348450 1441831942 0.738831 0.101440 0.567749 -0.348450 1441831942 0.738831 0.101440 0.567749 -0.348450 1441831942 0.738831 0.101440 0.567749 -0.348450 1441831942 0.746094 0.080261 0.568359 -0.337280 1441831942 0.746094 0.080261 0.568359 -0.337280 1441831942 0.746094 0.080261 0.568359 -0.337280 1441831942 0.746094 0.080261 0.568359 -0.337280 1441831942 0.746094 0.080261 0.568359 -0.337280 1441831942 0.746094 0.080261 0.568359 -0.337280 1441831942 0.753540 0.054443 0.576233 -0.311523 1441831942 0.753540 0.054443 0.576233 -0.311523 1441831942 0.753540 0.054443 0.576233 -0.311523 1441831942 0.753540 0.054443 0.576233 -0.311523 1441831942 0.753540 0.054443 0.576233 -0.311523 1441831942 0.758484 0.050720 0.581116 -0.290466 1441831942 0.758484 0.050720 0.581116 -0.290466 1441831942 0.758484 0.050720 0.581116 -0.290466 1441831942 0.758484 0.050720 0.581116 -0.290466 1441831942 0.758484 0.050720 0.581116 -0.290466 1441831942 0.758484 0.050720 0.581116 -0.290466 1441831942 0.762817 0.056641 0.581848 -0.276184 1441831942 0.762817 0.056641 0.581848 -0.276184 1441831942 0.762817 0.056641 0.581848 -0.276184 1441831942 0.762817 0.056641 0.581848 -0.276184 1441831942 0.762817 0.056641 0.581848 -0.276184 1441831942 0.762817 0.056641 0.581848 -0.276184 1441831942 0.763123 0.062195 0.584778 -0.267944 1441831942 0.763123 0.062195 0.584778 -0.267944 1441831942 0.763123 0.062195 0.584778 -0.267944 1441831942 0.763123 0.062195 0.584778 -0.267944 1441831942 0.763123 0.062195 0.584778 -0.267944 1441831942 0.763123 0.062195 0.584778 -0.267944 1441831942 0.760803 0.068970 0.588257 -0.265198 1441831942 0.760803 0.068970 0.588257 -0.265198 1441831942 0.760803 0.068970 0.588257 -0.265198 1441831942 0.760803 0.068970 0.588257 -0.265198 1441831942 0.760803 0.068970 0.588257 -0.265198 1441831942 0.760803 0.068970 0.588257 -0.265198 1441831942 0.757385 0.079102 0.589050 -0.270325 1441831942 0.757385 0.079102 0.589050 -0.270325 1441831942 0.757385 0.079102 0.589050 -0.270325 1441831942 0.757385 0.079102 0.589050 -0.270325 1441831942 0.757385 0.079102 0.589050 -0.270325 1441831942 0.757385 0.079102 0.589050 -0.270325 1441831942 0.752075 0.095825 0.588074 -0.281616 1441831942 0.752075 0.095825 0.588074 -0.281616 1441831942 0.752075 0.095825 0.588074 -0.281616 1441831942 0.752075 0.095825 0.588074 -0.281616 1441831942 0.752075 0.095825 0.588074 -0.281616 1441831942 0.752075 0.095825 0.588074 -0.281616 1441831942 0.748352 0.116150 0.578979 -0.302002 1441831942 0.748352 0.116150 0.578979 -0.302002 1441831942 0.748352 0.116150 0.578979 -0.302002 1441831942 0.748352 0.116150 0.578979 -0.302002 1441831942 0.748352 0.116150 0.578979 -0.302002 1441831942 0.748352 0.116150 0.578979 -0.302002 1441831942 0.748352 0.116150 0.578979 -0.302002 1441831942 0.746338 0.123840 0.569580 -0.321167 1441831942 0.746338 0.123840 0.569580 -0.321167 1441831942 0.746338 0.123840 0.569580 -0.321167 1441831942 0.746338 0.123840 0.569580 -0.321167 1441831942 0.746338 0.123840 0.569580 -0.321167 1441831942 0.743225 0.117249 0.577820 -0.316162 1441831942 0.743225 0.117249 0.577820 -0.316162 1441831942 0.743225 0.117249 0.577820 -0.316162 1441831942 0.743225 0.117249 0.577820 -0.316162 1441831942 0.743225 0.117249 0.577820 -0.316162 1441831942 0.743225 0.117249 0.577820 -0.316162 1441831942 0.743225 0.117249 0.577820 -0.316162 1441831942 0.749634 0.105835 0.581604 -0.297485 1441831942 0.749634 0.105835 0.581604 -0.297485 1441831942 0.749634 0.105835 0.581604 -0.297485 1441831942 0.749634 0.105835 0.581604 -0.297485 1441831942 0.749634 0.105835 0.581604 -0.297485 1441831943 0.749634 0.105835 0.581604 -0.297485 1441831943 0.753540 0.112915 0.581665 -0.284546 1441831943 0.753540 0.112915 0.581665 -0.284546 1441831943 0.753540 0.112915 0.581665 -0.284546 1441831943 0.753540 0.112915 0.581665 -0.284546 1441831943 0.753540 0.112915 0.581665 -0.284546 1441831943 0.753540 0.112915 0.581665 -0.284546 1441831943 0.759644 0.118530 0.578491 -0.272400 1441831943 0.759644 0.118530 0.578491 -0.272400 1441831943 0.759644 0.118530 0.578491 -0.272400 1441831943 0.759644 0.118530 0.578491 -0.272400 1441831943 0.759644 0.118530 0.578491 -0.272400 1441831943 0.759644 0.118530 0.578491 -0.272400 1441831943 0.764893 0.104980 0.578247 -0.263611 1441831943 0.764893 0.104980 0.578247 -0.263611 1441831943 0.764893 0.104980 0.578247 -0.263611 1441831943 0.764893 0.104980 0.578247 -0.263611 1441831943 0.764893 0.104980 0.578247 -0.263611 1441831943 0.764893 0.104980 0.578247 -0.263611 1441831943 0.765076 0.087891 0.580688 -0.263855 1441831943 0.765076 0.087891 0.580688 -0.263855 1441831943 0.765076 0.087891 0.580688 -0.263855 1441831943 0.765076 0.087891 0.580688 -0.263855 1441831943 0.765076 0.087891 0.580688 -0.263855 1441831943 0.765076 0.087891 0.580688 -0.263855 1441831943 0.764038 0.060608 0.587708 -0.259033 1441831943 0.764038 0.060608 0.587708 -0.259033 1441831943 0.764038 0.060608 0.587708 -0.259033 1441831943 0.764038 0.060608 0.587708 -0.259033 1441831943 0.764038 0.060608 0.587708 -0.259033 1441831943 0.764038 0.060608 0.587708 -0.259033 1441831943 0.757935 0.018494 0.603210 -0.247559 1441831943 0.757935 0.018494 0.603210 -0.247559 1441831943 0.757935 0.018494 0.603210 -0.247559 1441831943 0.757935 0.018494 0.603210 -0.247559 1441831943 0.757935 0.018494 0.603210 -0.247559 1441831943 0.757935 0.018494 0.603210 -0.247559 1441831943 0.756104 -0.004211 0.601868 -0.256897 1441831943 0.756104 -0.004211 0.601868 -0.256897 1441831943 0.756104 -0.004211 0.601868 -0.256897 1441831943 0.756104 -0.004211 0.601868 -0.256897 1441831943 0.756104 -0.004211 0.601868 -0.256897 1441831943 0.756104 -0.004211 0.601868 -0.256897 1441831943 0.751709 -0.013184 0.596558 -0.280823 1441831943 0.751709 -0.013184 0.596558 -0.280823 1441831943 0.751709 -0.013184 0.596558 -0.280823 1441831943 0.751709 -0.013184 0.596558 -0.280823 1441831943 0.751709 -0.013184 0.596558 -0.280823 1441831943 0.751709 -0.013184 0.596558 -0.280823 1441831943 0.746155 -0.011963 0.593262 -0.301880 1441831943 0.746155 -0.011963 0.593262 -0.301880 1441831943 0.746155 -0.011963 0.593262 -0.301880 1441831943 0.746155 -0.011963 0.593262 -0.301880 1441831943 0.746155 -0.011963 0.593262 -0.301880 1441831943 0.746155 -0.011963 0.593262 -0.301880 1441831943 0.746155 -0.011963 0.593262 -0.301880 1441831943 0.745483 0.000916 0.586609 -0.316345 1441831943 0.745483 0.000916 0.586609 -0.316345 1441831943 0.745483 0.000916 0.586609 -0.316345 1441831943 0.745483 0.000916 0.586609 -0.316345 1441831943 0.745483 0.000916 0.586609 -0.316345 1441831943 0.746399 0.033752 0.580017 -0.324341 1441831943 0.746399 0.033752 0.580017 -0.324341 1441831943 0.746399 0.033752 0.580017 -0.324341 1441831943 0.746399 0.033752 0.580017 -0.324341 1441831943 0.746399 0.033752 0.580017 -0.324341 1441831943 0.746399 0.033752 0.580017 -0.324341 1441831943 0.746399 0.033752 0.580017 -0.324341 1441831943 0.750427 0.070862 0.572266 -0.322876 1441831943 0.750427 0.070862 0.572266 -0.322876 1441831943 0.750427 0.070862 0.572266 -0.322876 1441831943 0.750427 0.070862 0.572266 -0.322876 1441831943 0.750427 0.070862 0.572266 -0.322876 1441831943 0.750427 0.070862 0.572266 -0.322876 1441831943 0.754700 0.069946 0.574158 -0.309631 1441831943 0.754700 0.069946 0.574158 -0.309631 1441831943 0.754700 0.069946 0.574158 -0.309631 1441831943 0.754700 0.069946 0.574158 -0.309631 1441831943 0.754700 0.069946 0.574158 -0.309631 1441831943 0.754700 0.069946 0.574158 -0.309631 1441831943 0.754700 0.069946 0.574158 -0.309631 1441831943 0.758850 0.035095 0.578552 -0.296936 1441831943 0.758850 0.035095 0.578552 -0.296936 1441831943 0.758850 0.035095 0.578552 -0.296936 1441831943 0.758850 0.035095 0.578552 -0.296936 1441831943 0.758850 0.035095 0.578552 -0.296936 1441831943 0.758850 0.035095 0.578552 -0.296936 1441831943 0.754761 0.002136 0.586670 -0.293396 1441831943 0.754761 0.002136 0.586670 -0.293396 1441831943 0.754761 0.002136 0.586670 -0.293396 1441831943 0.754761 0.002136 0.586670 -0.293396 1441831943 0.747742 0.009094 0.587402 -0.309326 1441831943 0.747742 0.009094 0.587402 -0.309326 1441831943 0.747742 0.009094 0.587402 -0.309326 1441831943 0.747742 0.009094 0.587402 -0.309326 1441831943 0.747742 0.009094 0.587402 -0.309326 1441831943 0.747742 0.009094 0.587402 -0.309326 1441831943 0.741821 0.045776 0.575623 -0.340942 1441831943 0.741821 0.045776 0.575623 -0.340942 1441831943 0.741821 0.045776 0.575623 -0.340942 1441831943 0.741821 0.045776 0.575623 -0.340942 1441831943 0.741821 0.045776 0.575623 -0.340942 1441831943 0.741821 0.045776 0.575623 -0.340942 1441831943 0.741821 0.045776 0.575623 -0.340942 1441831943 0.740234 0.079712 0.555481 -0.370300 1441831943 0.740234 0.079712 0.555481 -0.370300 1441831943 0.740234 0.079712 0.555481 -0.370300 1441831943 0.740234 0.079712 0.555481 -0.370300 1441831943 0.740234 0.079712 0.555481 -0.370300 1441831943 0.740234 0.079712 0.555481 -0.370300 1441831943 0.737305 0.094910 0.558899 -0.367432 1441831944 0.737305 0.094910 0.558899 -0.367432 1441831944 0.737305 0.094910 0.558899 -0.367432 1441831944 0.737305 0.094910 0.558899 -0.367432 1441831944 0.737305 0.094910 0.558899 -0.367432 1441831944 0.737305 0.094910 0.558899 -0.367432 1441831944 0.743713 0.088440 0.564148 -0.347412 1441831944 0.743713 0.088440 0.564148 -0.347412 1441831944 0.743713 0.088440 0.564148 -0.347412 1441831944 0.743713 0.088440 0.564148 -0.347412 1441831944 0.743713 0.088440 0.564148 -0.347412 1441831944 0.743713 0.088440 0.564148 -0.347412 1441831944 0.743713 0.088440 0.564148 -0.347412 1441831944 0.747070 0.094727 0.569519 -0.329346 1441831944 0.747070 0.094727 0.569519 -0.329346 1441831944 0.747070 0.094727 0.569519 -0.329346 1441831944 0.747070 0.094727 0.569519 -0.329346 1441831944 0.747070 0.094727 0.569519 -0.329346 1441831944 0.747070 0.094727 0.569519 -0.329346 1441831944 0.748962 0.121033 0.569031 -0.317017 1441831944 0.748962 0.121033 0.569031 -0.317017 1441831944 0.748962 0.121033 0.569031 -0.317017 1441831944 0.748962 0.121033 0.569031 -0.317017 1441831944 0.748962 0.121033 0.569031 -0.317017 1441831944 0.748962 0.121033 0.569031 -0.317017 1441831944 0.752686 0.143188 0.568176 -0.300049 1441831944 0.752686 0.143188 0.568176 -0.300049 1441831944 0.752686 0.143188 0.568176 -0.300049 1441831944 0.752686 0.143188 0.568176 -0.300049 1441831944 0.752686 0.143188 0.568176 -0.300049 1441831944 0.752686 0.143188 0.568176 -0.300049 1441831944 0.757019 0.140137 0.574951 -0.276917 1441831944 0.757019 0.140137 0.574951 -0.276917 1441831944 0.757019 0.140137 0.574951 -0.276917 1441831944 0.757019 0.140137 0.574951 -0.276917 1441831944 0.757019 0.140137 0.574951 -0.276917 1441831944 0.757019 0.140137 0.574951 -0.276917 1441831944 0.757751 0.127808 0.583557 -0.262390 1441831944 0.757751 0.127808 0.583557 -0.262390 1441831944 0.757751 0.127808 0.583557 -0.262390 1441831944 0.757751 0.127808 0.583557 -0.262390 1441831944 0.757751 0.127808 0.583557 -0.262390 1441831944 0.757751 0.127808 0.583557 -0.262390 1441831944 0.757751 0.127808 0.583557 -0.262390 1441831944 0.754517 0.129211 0.585388 -0.266846 1441831944 0.754517 0.129211 0.585388 -0.266846 1441831944 0.754517 0.129211 0.585388 -0.266846 1441831944 0.754517 0.129211 0.585388 -0.266846 1441831944 0.754517 0.129211 0.585388 -0.266846 1441831944 0.754517 0.129211 0.585388 -0.266846 1441831944 0.748962 0.147400 0.579102 -0.286133 1441831944 0.748962 0.147400 0.579102 -0.286133 1441831944 0.748962 0.147400 0.579102 -0.286133 1441831944 0.748962 0.147400 0.579102 -0.286133 1441831944 0.748962 0.147400 0.579102 -0.286133 1441831944 0.748962 0.147400 0.579102 -0.286133 1441831944 0.748413 0.156738 0.566345 -0.307312 1441831944 0.748413 0.156738 0.566345 -0.307312 1441831944 0.748413 0.156738 0.566345 -0.307312 1441831944 0.748413 0.156738 0.566345 -0.307312 1441831944 0.748413 0.156738 0.566345 -0.307312 1441831944 0.748413 0.156738 0.566345 -0.307312 1441831944 0.752869 0.128601 0.563904 -0.314026 1441831944 0.752869 0.128601 0.563904 -0.314026 1441831944 0.752869 0.128601 0.563904 -0.314026 1441831944 0.752869 0.128601 0.563904 -0.314026 1441831944 0.752869 0.128601 0.563904 -0.314026 1441831944 0.752869 0.128601 0.563904 -0.314026 1441831944 0.752441 0.075256 0.581238 -0.300537 1441831944 0.752441 0.075256 0.581238 -0.300537 1441831944 0.752441 0.075256 0.581238 -0.300537 1441831944 
0.636902 -0.275391 0.453003 -0.559692 1441831946 0.636902 -0.275391 0.453003 -0.559692 1441831946 0.636902 -0.275391 0.453003 -0.559692 1441831946 0.542114 -0.454956 0.216614 -0.672485 1441831946 0.542114 -0.454956 0.216614 -0.672485 1441831946 0.542114 -0.454956 0.216614 -0.672485 1441831946 0.542114 -0.454956 0.216614 -0.672485 1441831946 0.542114 -0.454956 0.216614 -0.672485 1441831946 0.542114 -0.454956 0.216614 -0.672485 1441831946 0.371338 -0.534363 0.014648 -0.759216 1441831946 0.371338 -0.534363 0.014648 -0.759216 1441831946 0.371338 -0.534363 0.014648 -0.759216 1441831946 0.371338 -0.534363 0.014648 -0.759216 1441831946 0.371338 -0.534363 0.014648 -0.759216 1441831946 0.371338 -0.534363 0.014648 -0.759216 1441831946 0.162659 -0.578613 -0.176941 -0.779419 1441831946 0.162659 -0.578613 -0.176941 -0.779419 1441831946 0.162659 -0.578613 -0.176941 -0.779419 1441831946 0.162659 -0.578613 -0.176941 -0.779419 1441831946 0.162659 -0.578613 -0.176941 -0.779419 1441831946 0.162659 -0.578613 -0.176941 -0.779419 1441831946 -0.042725 -0.558838 -0.334595 -0.757629 1441831946 -0.042725 -0.558838 -0.334595 -0.757629 1441831946 -0.042725 -0.558838 -0.334595 -0.757629 1441831946 -0.042725 -0.558838 -0.334595 -0.757629 1441831947 -0.042725 -0.558838 -0.334595 -0.757629 1441831947 -0.042725 -0.558838 -0.334595 -0.757629 1441831947 -0.129395 -0.546082 -0.485779 -0.670166 1441831947 -0.129395 -0.546082 -0.485779 -0.670166 1441831947 -0.129395 -0.546082 -0.485779 -0.670166 1441831947 -0.129395 -0.546082 -0.485779 -0.670166 1441831947 -0.129395 -0.546082 -0.485779 -0.670166 1441831947 -0.129395 -0.546082 -0.485779 -0.670166 1441831947 -0.100708 -0.546143 -0.393127 -0.732910 1441831947 -0.100708 -0.546143 -0.393127 -0.732910 1441831947 -0.100708 -0.546143 -0.393127 -0.732910 1441831947 -0.100708 -0.546143 -0.393127 -0.732910 1441831947 -0.100708 -0.546143 -0.393127 -0.732910 1441831947 -0.100708 -0.546143 -0.393127 -0.732910 1441831947 0.071106 -0.499573 -0.181641 -0.844055 1441831947 0.071106 -0.499573 -0.181641 -0.844055 1441831947 0.071106 -0.499573 -0.181641 -0.844055 1441831947 0.071106 -0.499573 -0.181641 -0.844055 1441831947 0.071106 -0.499573 -0.181641 -0.844055 1441831947 0.071106 -0.499573 -0.181641 -0.844055 1441831947 0.373962 -0.422546 -0.064819 -0.823059 1441831947 0.373962 -0.422546 -0.064819 -0.823059 1441831947 0.373962 -0.422546 -0.064819 -0.823059 1441831947 0.373962 -0.422546 -0.064819 -0.823059 1441831947 0.373962 -0.422546 -0.064819 -0.823059 1441831947 0.373962 -0.422546 -0.064819 -0.823059 1441831947 0.520569 -0.385864 0.015503 -0.761536 1441831947 0.520569 -0.385864 0.015503 -0.761536 1441831947 0.520569 -0.385864 0.015503 -0.761536 1441831947 0.520569 -0.385864 0.015503 -0.761536 1441831947 0.520569 -0.385864 0.015503 -0.761536 1441831947 0.520569 -0.385864 0.015503 -0.761536 1441831947 0.520569 -0.385864 0.015503 -0.761536 1441831947 0.406433 -0.429626 0.073547 -0.803040 1441831947 0.406433 -0.429626 0.073547 -0.803040 1441831947 0.406433 -0.429626 0.073547 -0.803040 1441831947 0.406433 -0.429626 0.073547 -0.803040 1441831947 0.406433 -0.429626 0.073547 -0.803040 1441831947 0.406433 -0.429626 0.073547 -0.803040 1441831947 0.283142 -0.457153 0.056885 -0.841248 1441831947 0.283142 -0.457153 0.056885 -0.841248 1441831947 0.283142 -0.457153 0.056885 -0.841248 1441831947 0.283142 -0.457153 0.056885 -0.841248 1441831947 0.283142 -0.457153 0.056885 -0.841248 1441831947 0.181030 -0.492249 -0.075989 -0.848083 1441831947 0.181030 -0.492249 -0.075989 -0.848083 1441831947 0.181030 -0.492249 -0.075989 -0.848083 1441831947 0.181030 -0.492249 -0.075989 -0.848083 1441831947 0.181030 -0.492249 -0.075989 -0.848083 1441831947 0.181030 -0.492249 -0.075989 -0.848083 1441831947 0.181030 -0.492249 -0.075989 -0.848083 1441831947 0.088928 -0.529419 -0.258118 -0.803284 1441831947 0.088928 -0.529419 -0.258118 -0.803284 1441831947 0.088928 -0.529419 -0.258118 -0.803284 1441831947 0.088928 -0.529419 -0.258118 -0.803284 1441831947 0.088928 -0.529419 -0.258118 -0.803284 1441831947 0.088928 -0.529419 -0.258118 -0.803284 1441831947 -0.073425 -0.558838 -0.372375 -0.737366 1441831947 -0.073425 -0.558838 -0.372375 -0.737366 1441831947 -0.073425 -0.558838 -0.372375 -0.737366 1441831947 -0.073425 -0.558838 -0.372375 -0.737366 1441831947 -0.073425 -0.558838 -0.372375 -0.737366 1441831947 -0.073425 -0.558838 -0.372375 -0.737366 1441831947 -0.223389 -0.545288 -0.492798 -0.640320 1441831947 -0.223389 -0.545288 -0.492798 -0.640320 1441831947 -0.223389 -0.545288 -0.492798 -0.640320 1441831947 -0.223389 -0.545288 -0.492798 -0.640320 1441831947 -0.223389 -0.545288 -0.492798 -0.640320 1441831947 -0.223389 -0.545288 -0.492798 -0.640320 1441831947 -0.185059 -0.566467 -0.605530 -0.527527 1441831947 -0.185059 -0.566467 -0.605530 -0.527527 1441831947 -0.185059 -0.566467 -0.605530 -0.527527 1441831947 -0.185059 -0.566467 -0.605530 -0.527527 1441831947 -0.185059 -0.566467 -0.605530 -0.527527 1441831947 -0.185059 -0.566467 -0.605530 -0.527527 1441831947 -0.126465 -0.572144 -0.462402 -0.665527 1441831947 -0.126465 -0.572144 -0.462402 -0.665527 1441831947 -0.126465 -0.572144 -0.462402 -0.665527 1441831947 -0.126465 -0.572144 -0.462402 -0.665527 1441831947 -0.126465 -0.572144 -0.462402 -0.665527 1441831947 -0.126465 -0.572144 -0.462402 -0.665527 1441831947 -0.126465 -0.572144 -0.462402 -0.665527 1441831947 0.079651 -0.526917 -0.226868 -0.815247 1441831947 0.079651 -0.526917 -0.226868 -0.815247 1441831947 0.079651 -0.526917 -0.226868 -0.815247 1441831947 0.079651 -0.526917 -0.226868 -0.815247 1441831947 0.079651 -0.526917 -0.226868 -0.815247 1441831947 0.079651 -0.526917 -0.226868 -0.815247 1441831947 0.369080 -0.455322 -0.068665 -0.807312 1441831947 0.369080 -0.455322 -0.068665 -0.807312 1441831947 0.369080 -0.455322 -0.068665 -0.807312 1441831947 0.369080 -0.455322 -0.068665 -0.807312 1441831947 0.369080 -0.455322 -0.068665 -0.807312 1441831947 0.475769 -0.404480 -0.003296 -0.781067 1441831947 0.475769 -0.404480 -0.003296 -0.781067 1441831947 0.475769 -0.404480 -0.003296 -0.781067 1441831947 0.475769 -0.404480 -0.003296 -0.781067 1441831947 0.475769 -0.404480 -0.003296 -0.781067 1441831947 0.475769 -0.404480 -0.003296 -0.781067 1441831947 0.359558 -0.455994 0.057617 -0.812134 1441831947 0.359558 -0.455994 0.057617 -0.812134 1441831947 0.359558 -0.455994 0.057617 -0.812134 1441831947 0.359558 -0.455994 0.057617 -0.812134 1441831947 0.359558 -0.455994 0.057617 -0.812134 1441831947 0.359558 -0.455994 0.057617 -0.812134 1441831947 0.251160 -0.482239 0.008789 -0.839233 1441831947 0.251160 -0.482239 0.008789 -0.839233 1441831947 0.251160 -0.482239 0.008789 -0.839233 1441831947 0.251160 -0.482239 0.008789 -0.839233 1441831947 0.251160 -0.482239 0.008789 -0.839233 1441831948 0.251160 -0.482239 0.008789 -0.839233 1441831948 0.169739 -0.516052 -0.139832 -0.827881 1441831948 0.169739 -0.516052 -0.139832 -0.827881 1441831948 0.169739 -0.516052 -0.139832 -0.827881 1441831948 0.169739 -0.516052 -0.139832 -0.827881 1441831948 0.169739 -0.516052 -0.139832 -0.827881 1441831948 0.169739 -0.516052 -0.139832 -0.827881 1441831948 0.071716 -0.553101 -0.292603 -0.776794 1441831948 0.071716 -0.553101 -0.292603 -0.776794 1441831948 0.071716 -0.553101 -0.292603 -0.776794 1441831948 0.071716 -0.553101 -0.292603 -0.776794 1441831948 0.071716 -0.553101 -0.292603 -0.776794 1441831948 0.071716 -0.553101 -0.292603 -0.776794 1441831948 -0.055481 -0.571533 -0.424133 -0.700378 1441831948 -0.055481 -0.571533 -0.424133 -0.700378 1441831948 -0.055481 -0.571533 -0.424133 -0.700378 1441831948 -0.055481 -0.571533 -0.424133 -0.700378 1441831948 -0.055481 -0.571533 -0.424133 -0.700378 1441831948 -0.055481 -0.571533 -0.424133 -0.700378 1441831948 -0.134644 -0.561279 -0.578064 -0.576843 1441831948 -0.134644 -0.561279 -0.578064 -0.576843 1441831948 -0.134644 -0.561279 -0.578064 -0.576843 1441831948 -0.134644 -0.561279 -0.578064 -0.576843 1441831948 -0.134644 -0.561279 -0.578064 -0.576843 1441831948 -0.134644 -0.561279 -0.578064 -0.576843 1441831948 -0.134644 -0.561279 -0.578064 -0.576843 1441831948 -0.111938 -0.557129 -0.661682 -0.489319 1441831948 -0.111938 -0.557129 -0.661682 -0.489319 1441831948 -0.111938 -0.557129 -0.661682 -0.489319 1441831948 -0.111938 -0.557129 -0.661682 -0.489319 1441831948 -0.111938 -0.557129 -0.661682 -0.489319 1441831948 -0.111938 -0.557129 -0.661682 -0.489319 1441831948 -0.052856 -0.537231 -0.506836 -0.672180 1441831948 -0.052856 -0.537231 -0.506836 -0.672180 1441831948 -0.052856 -0.537231 -0.506836 -0.672180 1441831948 -0.052856 -0.537231 -0.506836 -0.672180 1441831948 -0.052856 -0.537231 -0.506836 -0.672180 1441831948 -0.052856 -0.537231 -0.506836 -0.672180 1441831948 -0.052856 -0.537231 -0.506836 -0.672180 1441831948 0.160400 -0.471436 -0.330261 -0.801880 1441831948 0.160400 -0.471436 -0.330261 -0.801880 1441831948 0.160400 -0.471436 -0.330261 -0.801880 1441831948 0.160400 -0.471436 -0.330261 -0.801880 1441831948 0.160400 -0.471436 -0.330261 -0.801880 1441831948 0.160400 -0.471436 -0.330261 -0.801880 1441831948 0.358582 -0.381226 -0.071045 -0.849121 1441831948 0.358582 -0.381226 -0.071045 -0.849121 1441831948 0.358582 -0.381226 -0.071045 -0.849121 1441831948 0.358582 -0.381226 -0.071045 -0.849121 1441831948 0.358582 -0.381226 -0.071045 -0.849121 1441831948 0.358582 -0.381226 -0.071045 -0.849121 1441831948 0.358582 -0.381226 -0.071045 -0.849121 1441831948 0.462158 -0.297546 -0.066345 -0.832764 1441831948 0.462158 -0.297546 -0.066345 -0.832764 1441831948 0.462158 -0.297546 -0.066345 -0.832764 1441831948 0.462158 -0.297546 -0.066345 -0.832764 1441831948 0.462158 -0.297546 -0.066345 -0.832764 1441831948 0.462158 -0.297546 -0.066345 -0.832764 1441831948 0.338562 -0.375610 0.033508 -0.862122 1441831948 0.338562 -0.375610 0.033508 -0.862122 1441831948 0.338562 -0.375610 0.033508 -0.862122 1441831948 0.338562 -0.375610 0.033508 -0.862122 1441831948 0.338562 -0.375610 0.033508 -0.862122 1441831948 0.338562 -0.375610 0.033508 -0.862122 1441831948 0.226379 -0.419739 -0.002502 -0.878967 1441831948 0.226379 -0.419739 -0.002502 -0.878967 1441831948 0.226379 -0.419739 -0.002502 -0.878967 1441831948 0.226379 -0.419739 -0.002502 -0.878967 1441831948 0.226379 -0.419739 -0.002502 -0.878967 1441831948 0.226379 -0.419739 -0.002502 -0.878967 1441831948 0.133301 -0.473694 -0.107178 -0.863953 1441831948 0.133301 -0.473694 -0.107178 -0.863953 1441831948 0.133301 -0.473694 -0.107178 -0.863953 1441831948 0.133301 -0.473694 -0.107178 -0.863953 1441831948 0.133301 -0.473694 -0.107178 -0.863953 1441831948 0.133301 -0.473694 -0.107178 -0.863953 1441831948 0.041260 -0.510986 -0.246521 -0.822510 1441831948 0.041260 -0.510986 -0.246521 -0.822510 1441831948 0.041260 -0.510986 -0.246521 -0.822510 1441831948 0.041260 -0.510986 -0.246521 -0.822510 1441831948 0.041260 -0.510986 -0.246521 -0.822510 1441831948 0.041260 -0.510986 -0.246521 -0.822510 1441831948 -0.086792 -0.531128 -0.371460 -0.756592 1441831948 -0.086792 -0.531128 -0.371460 -0.756592 1441831948 -0.086792 -0.531128 -0.371460 -0.756592 1441831948 -0.086792 -0.531128 -0.371460 -0.756592 1441831948 -0.086792 -0.531128 -0.371460 -0.756592 1441831948 -0.086792 -0.531128 -0.371460 -0.756592 1441831948 -0.086792 -0.531128 -0.371460 -0.756592 1441831948 -0.208069 -0.526245 -0.516235 -0.643005 1441831948 -0.208069 -0.526245 -0.516235 -0.643005 1441831948 -0.208069 -0.526245 -0.516235 -0.643005 1441831948 -0.208069 -0.526245 -0.516235 -0.643005 1441831948 -0.208069 -0.526245 -0.516235 -0.643005 1441831948 -0.208069 -0.526245 -0.516235 -0.643005 1441831948 -0.209778 -0.536926 -0.615540 -0.537537 1441831948 -0.209778 -0.536926 -0.615540 -0.537537 1441831948 -0.209778 -0.536926 -0.615540 -0.537537 1441831948 -0.209778 -0.536926 -0.615540 -0.537537 1441831948 -0.209778 -0.536926 -0.615540 -0.537537 1441831948 -0.209778 -0.536926 -0.615540 -0.537537 1441831948 -0.180969 -0.522278 -0.372437 -0.745544 1441831948 -0.180969 -0.522278 -0.372437 -0.745544 1441831948 -0.180969 -0.522278 -0.372437 -0.745544 1441831948 -0.180969 -0.522278 -0.372437 -0.745544 1441831948 -0.180969 -0.522278 -0.372437 -0.745544 1441831948 -0.180969 -0.522278 -0.372437 -0.745544 1441831948 -0.180969 -0.522278 -0.372437 -0.745544 1441831948 0.026917 -0.463623 -0.033813 -0.885010 1441831948 0.026917 -0.463623 -0.033813 -0.885010 1441831948 0.026917 -0.463623 -0.033813 -0.885010 1441831948 0.026917 -0.463623 -0.033813 -0.885010 1441831948 0.026917 -0.463623 -0.033813 -0.885010 1441831949 0.026917 -0.463623 -0.033813 -0.885010 1441831949 0.242188 -0.398865 0.148621 -0.871887 1441831949 0.242188 -0.398865 0.148621 -0.871887 1441831949 0.242188 -0.398865 0.148621 -0.871887 1441831949 0.242188 -0.398865 0.148621 -0.871887 1441831949 0.242188 -0.398865 0.148621 -0.871887 1441831949 0.242188 -0.398865 0.148621 -0.871887 1441831949 0.264954 -0.372742 0.216431 -0.862610 1441831949 0.264954 -0.372742 0.216431 -0.862610 1441831949 0.264954 -0.372742 0.216431 -0.862610 1441831949 0.264954 -0.372742 0.216431 -0.862610 1441831949 0.264954 -0.372742 0.216431 -0.862610 1441831949 0.264954 -0.372742 0.216431 -0.862610 1441831949 0.170959 -0.418762 0.238159 -0.859497 1441831949 0.170959 -0.418762 0.238159 -0.859497 1441831949 0.170959 -0.418762 0.238159 -0.859497 1441831949 0.170959 -0.418762 0.238159 -0.859497 1441831949 0.170959 -0.418762 0.238159 -0.859497 1441831949 0.170959 -0.418762 0.238159 -0.859497 1441831949 0.095337 -0.458130 0.109619 -0.877014 1441831949 0.095337 -0.458130 0.109619 -0.877014 1441831949 0.095337 -0.458130 0.109619 -0.877014 1441831949 0.095337 -0.458130 0.109619 -0.877014 1441831949 0.095337 -0.458130 0.109619 -0.877014 1441831949 0.095337 -0.458130 0.109619 -0.877014 1441831949 0.095337 -0.458130 0.109619 -0.877014 1441831949 0.049316 -0.496521 -0.126221 -0.857422 1441831949 0.049316 -0.496521 -0.126221 -0.857422 1441831949 0.049316 -0.496521 -0.126221 -0.857422 1441831949 0.049316 -0.496521 -0.126221 -0.857422 1441831949 0.049316 -0.496521 -0.126221 -0.857422 1441831949 0.049316 -0.496521 -0.126221 -0.857422 1441831949 -0.012634 -0.520081 -0.342041 -0.782593 1441831949 -0.012634 -0.520081 -0.342041 -0.782593 1441831949 -0.012634 -0.520081 -0.342041 -0.782593 1441831949 -0.012634 -0.520081 -0.342041 -0.782593 1441831949 -0.012634 -0.520081 -0.342041 -0.782593 1441831949 -0.012634 -0.520081 -0.342041 -0.782593 1441831949 -0.012634 -0.520081 -0.342041 -0.782593 1441831949 -0.137268 -0.528687 -0.482788 -0.684570 1441831949 -0.137268 -0.528687 -0.482788 -0.684570 1441831949 -0.137268 -0.528687 -0.482788 -0.684570 1441831949 -0.137268 -0.528687 -0.482788 -0.684570 1441831949 -0.137268 -0.528687 -0.482788 -0.684570 1441831949 -0.137268 -0.528687 -0.482788 -0.684570 1441831949 -0.183899 -0.548523 -0.603760 -0.548523 1441831949 -0.183899 -0.548523 -0.603760 -0.548523 1441831949 -0.183899 -0.548523 -0.603760 -0.548523 1441831949 -0.183899 -0.548523 -0.603760 -0.548523 1441831949 -0.183899 -0.548523 -0.603760 -0.548523 1441831949 -0.183899 -0.548523 -0.603760 -0.548523 1441831949 -0.183899 -0.548523 -0.603760 -0.548523 1441831949 -0.156128 -0.559631 -0.484375 -0.654175 1441831949 -0.156128 -0.559631 -0.484375 -0.654175 1441831949 -0.156128 -0.559631 -0.484375 -0.654175 1441831949 -0.156128 -0.559631 -0.484375 -0.654175 1441831949 -0.156128 -0.559631 -0.484375 -0.654175 1441831949 -0.156128 -0.559631 -0.484375 -0.654175 1441831949 0.020569 -0.529114 -0.265503 -0.805786 1441831949 0.020569 -0.529114 -0.265503 -0.805786 1441831949 0.020569 -0.529114 -0.265503 -0.805786 1441831949 0.020569 -0.529114 -0.265503 -0.805786 1441831949 0.020569 -0.529114 -0.265503 -0.805786 1441831949 0.020569 -0.529114 -0.265503 -0.805786 1441831949 0.339661 -0.430176 -0.134216 -0.825623 1441831949 0.339661 -0.430176 -0.134216 -0.825623 1441831949 0.339661 -0.430176 -0.134216 -0.825623 1441831949 0.339661 -0.430176 -0.134216 -0.825623 1441831949 0.339661 -0.430176 -0.134216 -0.825623 1441831949 0.339661 -0.430176 -0.134216 -0.825623 1441831949 0.484558 -0.359558 -0.096191 -0.791687 1441831949 0.484558 -0.359558 -0.096191 -0.791687 1441831949 0.484558 -0.359558 -0.096191 -0.791687 1441831949 0.484558 -0.359558 -0.096191 -0.791687 1441831949 0.484558 -0.359558 -0.096191 -0.791687 1441831949 0.422119 -0.384460 -0.063232 -0.818542 1441831949 0.422119 -0.384460 -0.063232 -0.818542 1441831949 0.422119 -0.384460 -0.063232 -0.818542 1441831949 0.422119 -0.384460 -0.063232 -0.818542 1441831949 0.422119 -0.384460 -0.063232 -0.818542 1441831949 0.335938 -0.427490 -0.102234 -0.833069 1441831949 0.335938 -0.427490 -0.102234 -0.833069 1441831949 0.335938 -0.427490 -0.102234 -0.833069 1441831949 0.335938 -0.427490 -0.102234 -0.833069 1441831949 0.255188 -0.472534 -0.228088 -0.812134 1441831949 0.255188 -0.472534 -0.228088 -0.812134 1441831949 0.255188 -0.472534 -0.228088 -0.812134 1441831949 0.255188 -0.472534 -0.228088 -0.812134 1441831949 0.255188 -0.472534 -0.228088 -0.812134 1441831949 0.255188 -0.472534 -0.228088 -0.812134 1441831949 0.147827 -0.527283 -0.344849 -0.762451 1441831949 0.147827 -0.527283 -0.344849 -0.762451 1441831949 0.147827 -0.527283 -0.344849 -0.762451 1441831949 0.147827 -0.527283 -0.344849 -0.762451 1441831949 0.147827 -0.527283 -0.344849 -0.762451 1441831949 0.147827 -0.527283 -0.344849 -0.762451 1441831949 -0.013977 -0.580872 -0.422119 -0.695923 1441831949 -0.013977 -0.580872 -0.422119 -0.695923 1441831949 -0.013977 -0.580872 -0.422119 -0.695923 1441831949 -0.013977 -0.580872 -0.422119 -0.695923 1441831949 -0.013977 -0.580872 -0.422119 -0.695923 1441831949 -0.194946 -0.572083 -0.520081 -0.603577 1441831949 -0.194946 -0.572083 -0.520081 -0.603577 1441831949 -0.194946 -0.572083 -0.520081 -0.603577 1441831949 -0.194946 -0.572083 -0.520081 -0.603577 1441831949 -0.194946 -0.572083 -0.520081 -0.603577 1441831949 -0.283081 -0.553589 -0.612854 -0.487793 1441831950 -0.283081 -0.553589 -0.612854 -0.487793 1441831950 -0.283081 -0.553589 -0.612854 -0.487793 1441831950 -0.283081 -0.553589 -0.612854 -0.487793 1441831950 -0.283081 -0.553589 -0.612854 -0.487793 1441831950 -0.283081 -0.553589 -0.612854 -0.487793 1441831950 -0.283081 -0.553589 -0.612854 -0.487793 1441831950 -0.244934 -0.577393 -0.522888 -0.577271 1441831950 -0.244934 -0.577393 -0.522888 -0.577271 1441831950 -0.244934 -0.577393 -0.522888 -0.577271 1441831950 -0.244934 -0.577393 -0.522888 -0.577271 1441831950 -0.244934 -0.577393 -0.522888 -0.577271 1441831950 -0.244934 -0.577393 -0.522888 -0.577271 1441831950 -0.123840 -0.524597 -0.229980 -0.810364 1441831950 -0.123840 -0.524597 -0.229980 -0.810364 1441831950 -0.123840 -0.524597 -0.229980 -0.810364 1441831950 -0.123840 -0.524597 -0.229980 -0.810364 1441831950 -0.123840 -0.524597 -0.229980 -0.810364 1441831950 -0.123840 -0.524597 -0.229980 -0.810364 1441831950 0.169312 -0.441284 0.002930 -0.881287 1441831950 0.169312 -0.441284 0.002930 -0.881287 1441831950 0.169312 -0.441284 0.002930 -0.881287 1441831950 0.169312 -0.441284 0.002930 -0.881287 1441831950 0.169312 -0.441284 0.002930 -0.881287 1441831950 0.169312 -0.441284 0.002930 -0.881287 1441831950 0.363281 -0.367798 0.081421 -0.852173 1441831950 0.363281 -0.367798 0.081421 -0.852173 1441831950 0.363281 -0.367798 0.081421 -0.852173 1441831950 0.363281 -0.367798 0.081421 -0.852173 1441831950 0.363281 -0.367798 0.081421 -0.852173 1441831950 0.363281 -0.367798 0.081421 -0.852173 1441831950 0.255188 -0.435852 0.171814 -0.845825 1441831950 0.255188 -0.435852 0.171814 -0.845825 1441831950 0.255188 -0.435852 0.171814 -0.845825 1441831950 0.255188 -0.435852 0.171814 -0.845825 1441831950 0.255188 -0.435852 0.171814 -0.845825 1441831950 0.255188 -0.435852 0.171814 -0.845825 1441831950 0.151733 -0.479004 0.107178 -0.857971 1441831950 0.151733 -0.479004 0.107178 -0.857971 1441831950 0.151733 -0.479004 0.107178 -0.857971 1441831950 0.151733 -0.479004 0.107178 -0.857971 1441831950 0.151733 -0.479004 0.107178 -0.857971 1441831950 0.151733 -0.479004 0.107178 -0.857971 1441831950 0.151733 -0.479004 0.107178 -0.857971 1441831950 0.081482 -0.519470 -0.067566 -0.847961 1441831950 0.081482 -0.519470 -0.067566 -0.847961 1441831950 0.081482 -0.519470 -0.067566 -0.847961 1441831950 0.081482 -0.519470 -0.067566 -0.847961 1441831950 0.081482 -0.519470 -0.067566 -0.847961 1441831950 0.081482 -0.519470 -0.067566 -0.847961 1441831950 -0.001343 -0.547546 -0.252502 -0.797852 1441831950 -0.001343 -0.547546 -0.252502 -0.797852 1441831950 -0.001343 -0.547546 -0.252502 -0.797852 1441831950 -0.001343 -0.547546 -0.252502 -0.797852 1441831950 -0.001343 -0.547546 -0.252502 -0.797852 1441831950 -0.001343 -0.547546 -0.252502 -0.797852 1441831950 -0.001343 -0.547546 -0.252502 -0.797852 1441831950 -0.122253 -0.553101 -0.432983 -0.701294 1441831950 -0.122253 -0.553101 -0.432983 -0.701294 1441831950 -0.122253 -0.553101 -0.432983 -0.701294 1441831950 -0.122253 -0.553101 -0.432983 -0.701294 1441831950 -0.122253 -0.553101 -0.432983 -0.701294 1441831950 -0.219604 -0.542664 -0.597351 -0.548279 1441831950 -0.219604 -0.542664 -0.597351 -0.548279 1441831950 -0.219604 -0.542664 -0.597351 -0.548279 1441831950 -0.219604 -0.542664 -0.597351 -0.548279 1441831950 -0.219604 -0.542664 -0.597351 -0.548279 1441831950 -0.219604 -0.542664 -0.597351 -0.548279 1441831950 -0.219604 -0.542664 -0.597351 -0.548279 1441831950 -0.201233 -0.563843 -0.613586 -0.515015 1441831950 -0.201233 -0.563843 -0.613586 -0.515015 1441831950 -0.201233 -0.563843 -0.613586 -0.515015 1441831950 -0.201233 -0.563843 -0.613586 -0.515015 1441831950 -0.201233 -0.563843 -0.613586 -0.515015 1441831950 -0.201233 -0.563843 -0.613586 -0.515015 1441831950 -0.117004 -0.570496 -0.411255 -0.701294 1441831950 -0.117004 -0.570496 -0.411255 -0.701294 1441831950 -0.117004 -0.570496 -0.411255 -0.701294 1441831950 -0.117004 -0.570496 -0.411255 -0.701294 1441831950 -0.117004 -0.570496 -0.411255 -0.701294 1441831950 -0.117004 -0.570496 -0.411255 -0.701294 1441831950 0.102478 -0.515076 -0.150879 -0.837585 1441831950 0.102478 -0.515076 -0.150879 -0.837585 1441831950 0.102478 -0.515076 -0.150879 -0.837585 1441831950 0.102478 -0.515076 -0.150879 -0.837585 1441831950 0.102478 -0.515076 -0.150879 -0.837585 1441831950 0.102478 -0.515076 -0.150879 -0.837585 1441831950 0.335266 -0.413208 0.032166 -0.846069 1441831950 0.335266 -0.413208 0.032166 -0.846069 1441831950 0.335266 -0.413208 0.032166 -0.846069 1441831950 0.335266 -0.413208 0.032166 -0.846069 1441831950 0.335266 -0.413208 0.032166 -0.846069 1441831950 0.335266 -0.413208 0.032166 -0.846069 1441831950 0.335266 -0.413208 0.032166 -0.846069 1441831950 0.367249 -0.369690 0.033569 -0.852844 1441831950 0.367249 -0.369690 0.033569 -0.852844 1441831950 0.367249 -0.369690 0.033569 -0.852844 1441831950 0.367249 -0.369690 0.033569 -0.852844 1441831950 0.367249 -0.369690 0.033569 -0.852844 1441831950 0.367249 -0.369690 0.033569 -0.852844 1441831950 0.208923 -0.443176 0.109741 -0.864868 1441831950 0.208923 -0.443176 0.109741 -0.864868 1441831950 0.208923 -0.443176 0.109741 -0.864868 1441831950 0.208923 -0.443176 0.109741 -0.864868 1441831950 0.208923 -0.443176 0.109741 -0.864868 1441831950 0.208923 -0.443176 0.109741 -0.864868 1441831950 0.081543 -0.477539 0.047180 -0.873596 1441831950 0.081543 -0.477539 0.047180 -0.873596 1441831950 0.081543 -0.477539 0.047180 -0.873596 1441831950 0.081543 -0.477539 0.047180 -0.873596 1441831950 0.081543 -0.477539 0.047180 -0.873596 1441831950 0.081543 -0.477539 0.047180 -0.873596 1441831950 -0.007080 -0.507751 -0.127563 -0.851990 1441831950 -0.007080 -0.507751 -0.127563 -0.851990 1441831951 -0.007080 -0.507751 -0.127563 -0.851990 1441831951 -0.007080 -0.507751 -0.127563 -0.851990 1441831951 -0.007080 -0.507751 -0.127563 -0.851990 1441831951 -0.007080 -0.507751 -0.127563 -0.851990 1441831951 -0.007080 -0.507751 -0.127563 -0.851990 1441831951 -0.104248 -0.523560 -0.319946 -0.782837 1441831951 -0.104248 -0.523560 -0.319946 -0.782837 1441831951 -0.104248 -0.523560 -0.319946 -0.782837 1441831951 -0.104248 -0.523560 -0.319946 -0.782837 1441831951 -0.104248 -0.523560 -0.319946 -0.782837 1441831951 -0.104248 -0.523560 -0.319946 -0.782837 1441831951 -0.236877 -0.514404 -0.487366 -0.664734 1441831951 -0.236877 -0.514404 -0.487366 -0.664734 1441831951 -0.236877 -0.514404 -0.487366 -0.664734 1441831951 -0.236877 -0.514404 -0.487366 -0.664734 1441831951 -0.236877 -0.514404 -0.487366 -0.664734 1441831951 -0.236877 -0.514404 -0.487366 -0.664734 1441831951 -0.319336 -0.503418 -0.613281 -0.518311 1441831951 -0.319336 -0.503418 -0.613281 -0.518311 1441831951 -0.319336 -0.503418 -0.613281 -0.518311 1441831951 -0.319336 -0.503418 -0.613281 -0.518311 1441831951 -0.319336 -0.503418 -0.613281 -0.518311 1441831951 -0.319336 -0.503418 -0.613281 -0.518311 1441831951 -0.282288 -0.543701 -0.578979 -0.538086 1441831951 -0.282288 -0.543701 -0.578979 -0.538086 1441831951 -0.282288 -0.543701 -0.578979 -0.538086 1441831951 -0.282288 -0.543701 -0.578979 -0.538086 1441831951 -0.282288 -0.543701 -0.578979 -0.538086 1441831951 -0.282288 -0.543701 -0.578979 -0.538086 1441831951 -0.176941 -0.536804 -0.322327 -0.759460 1441831951 -0.176941 -0.536804 -0.322327 -0.759460 1441831951 -0.176941 -0.536804 -0.322327 -0.759460 1441831951 -0.176941 -0.536804 -0.322327 -0.759460 1441831951 -0.176941 -0.536804 -0.322327 -0.759460 1441831951 0.062317 -0.514648 -0.077698 -0.851685 1441831951 0.062317 -0.514648 -0.077698 -0.851685 1441831951 0.062317 -0.514648 -0.077698 -0.851685 1441831951 0.062317 -0.514648 -0.077698 -0.851685 1441831951 0.062317 -0.514648 -0.077698 -0.851685 1441831951 0.062317 -0.514648 -0.077698 -0.851685 1441831951 0.291748 -0.410645 0.086609 -0.859558 1441831951 0.291748 -0.410645 0.086609 -0.859558 1441831951 0.291748 -0.410645 0.086609 -0.859558 1441831951 0.291748 -0.410645 0.086609 -0.859558 1441831951 0.291748 -0.410645 0.086609 -0.859558 1441831951 0.291748 -0.410645 0.086609 -0.859558 1441831951 0.274231 -0.423828 0.160767 -0.848145 1441831951 0.274231 -0.423828 0.160767 -0.848145 1441831951 0.274231 -0.423828 0.160767 -0.848145 1441831951 0.274231 -0.423828 0.160767 -0.848145 1441831951 0.274231 -0.423828 0.160767 -0.848145 1441831951 0.274231 -0.423828 0.160767 -0.848145 1441831951 0.274231 -0.423828 0.160767 -0.848145 1441831951 0.161560 -0.457764 0.159607 -0.859619 1441831951 0.161560 -0.457764 0.159607 -0.859619 1441831951 0.161560 -0.457764 0.159607 -0.859619 1441831951 0.161560 -0.457764 0.159607 -0.859619 1441831951 0.161560 -0.457764 0.159607 -0.859619 1441831951 0.161560 -0.457764 0.159607 -0.859619 1441831951 0.059753 -0.501282 0.057983 -0.861267 1441831951 0.059753 -0.501282 0.057983 -0.861267 1441831951 0.059753 -0.501282 0.057983 -0.861267 1441831951 0.059753 -0.501282 0.057983 -0.861267 1441831951 0.059753 -0.501282 0.057983 -0.861267 1441831951 0.059753 -0.501282 0.057983 -0.861267 1441831951 -0.017395 -0.533325 -0.117798 -0.837524 1441831951 -0.017395 -0.533325 -0.117798 -0.837524 1441831951 -0.017395 -0.533325 -0.117798 -0.837524 1441831951 -0.017395 -0.533325 -0.117798 -0.837524 1441831951 -0.017395 -0.533325 -0.117798 -0.837524 1441831951 -0.017395 -0.533325 -0.117798 -0.837524 1441831951 -0.121704 -0.549866 -0.271790 -0.780457 1441831951 -0.121704 -0.549866 -0.271790 -0.780457 1441831951 -0.121704 -0.549866 -0.271790 -0.780457 1441831951 -0.121704 -0.549866 -0.271790 -0.780457 1441831951 -0.121704 -0.549866 -0.271790 -0.780457 1441831951 -0.121704 -0.549866 -0.271790 -0.780457 1441831951 -0.121704 -0.549866 -0.271790 -0.780457 1441831951 -0.268250 -0.533264 -0.379333 -0.707031 1441831951 -0.268250 -0.533264 -0.379333 -0.707031 1441831951 -0.268250 -0.533264 -0.379333 -0.707031 1441831951 -0.268250 -0.533264 -0.379333 -0.707031 1441831951 -0.268250 -0.533264 -0.379333 -0.707031 1441831951 -0.268250 -0.533264 -0.379333 -0.707031 1441831951 -0.303711 -0.541199 -0.522400 -0.584900 1441831951 -0.303711 -0.541199 -0.522400 -0.584900 1441831951 -0.303711 -0.541199 -0.522400 -0.584900 1441831951 -0.303711 -0.541199 -0.522400 -0.584900 1441831951 -0.303711 -0.541199 -0.522400 -0.584900 1441831951 -0.303711 -0.541199 -0.522400 -0.584900 1441831951 -0.303711 -0.541199 -0.522400 -0.584900 1441831951 -0.247192 -0.574402 -0.504333 -0.595581 1441831951 -0.247192 -0.574402 -0.504333 -0.595581 1441831951 -0.247192 -0.574402 -0.504333 -0.595581 1441831951 -0.247192 -0.574402 -0.504333 -0.595581 1441831951 -0.247192 -0.574402 -0.504333 -0.595581 1441831951 -0.247192 -0.574402 -0.504333 -0.595581 1441831951 -0.138367 -0.525696 -0.257141 -0.799072 1441831951 -0.138367 -0.525696 -0.257141 -0.799072 1441831951 -0.138367 -0.525696 -0.257141 -0.799072 1441831951 -0.138367 -0.525696 -0.257141 -0.799072 1441831951 -0.138367 -0.525696 -0.257141 -0.799072 1441831951 
0.646179 0.234192 0.541687 -0.483887 1441831954 0.646179 0.234192 0.541687 -0.483887 1441831954 0.646179 0.234192 0.541687 -0.483887 1441831954 0.650574 0.242188 0.535889 -0.480530 1441831954 0.650574 0.242188 0.535889 -0.480530 1441831954 0.650574 0.242188 0.535889 -0.480530 1441831954 0.650574 0.242188 0.535889 -0.480530 1441831954 0.650574 0.242188 0.535889 -0.480530 1441831954 0.650574 0.242188 0.535889 -0.480530 1441831954 0.650574 0.242188 0.535889 -0.480530 1441831954 0.658569 0.233765 0.535522 -0.474182 1441831954 0.658569 0.233765 0.535522 -0.474182 1441831954 0.658569 0.233765 0.535522 -0.474182 1441831954 0.658569 0.233765 0.535522 -0.474182 1441831954 0.658569 0.233765 0.535522 -0.474182 1441831954 0.658569 0.233765 0.535522 -0.474182 1441831954 0.668518 0.211670 0.536804 -0.469116 1441831954 0.668518 0.211670 0.536804 -0.469116 1441831954 0.668518 0.211670 0.536804 -0.469116 1441831954 0.668518 0.211670 0.536804 -0.469116 1441831954 0.668518 0.211670 0.536804 -0.469116 1441831954 0.668518 0.211670 0.536804 -0.469116 1441831954 0.677246 0.181580 0.539368 -0.466248 1441831954 0.677246 0.181580 0.539368 -0.466248 1441831954 0.677246 0.181580 0.539368 -0.466248 1441831954 0.677246 0.181580 0.539368 -0.466248 1441831954 0.677246 0.181580 0.539368 -0.466248 1441831954 0.677246 0.181580 0.539368 -0.466248 1441831954 0.683350 0.151245 0.544006 -0.462708 1441831954 0.683350 0.151245 0.544006 -0.462708 1441831954 0.683350 0.151245 0.544006 -0.462708 1441831954 0.683350 0.151245 0.544006 -0.462708 1441831954 0.683350 0.151245 0.544006 -0.462708 1441831954 0.683350 0.151245 0.544006 -0.462708 1441831954 0.683350 0.151245 0.544006 -0.462708 1441831954 0.684814 0.123840 0.552368 -0.458801 1441831954 0.684814 0.123840 0.552368 -0.458801 1441831954 0.684814 0.123840 0.552368 -0.458801 1441831954 0.684814 0.123840 0.552368 -0.458801 1441831954 0.684814 0.123840 0.552368 -0.458801 1441831954 0.684814 0.123840 0.552368 -0.458801 1441831954 0.685547 0.106262 0.550903 -0.463928 1441831954 0.685547 0.106262 0.550903 -0.463928 1441831954 0.685547 0.106262 0.550903 -0.463928 1441831954 0.685547 0.106262 0.550903 -0.463928 1441831954 0.685547 0.106262 0.550903 -0.463928 1441831954 0.685547 0.106262 0.550903 -0.463928 1441831954 0.685547 0.106262 0.550903 -0.463928 1441831954 0.681519 0.090027 0.550903 -0.473145 1441831954 0.681519 0.090027 0.550903 -0.473145 1441831954 0.681519 0.090027 0.550903 -0.473145 1441831954 0.681519 0.090027 0.550903 -0.473145 1441831954 0.681519 0.090027 0.550903 -0.473145 1441831954 0.681519 0.090027 0.550903 -0.473145 1441831954 0.675842 0.077881 0.558655 -0.474365 1441831954 0.675842 0.077881 0.558655 -0.474365 1441831954 0.675842 0.077881 0.558655 -0.474365 1441831954 0.675842 0.077881 0.558655 -0.474365 1441831954 0.675842 0.077881 0.558655 -0.474365 1441831954 0.675842 0.077881 0.558655 -0.474365 1441831954 0.676941 0.083008 0.568359 -0.460205 1441831954 0.676941 0.083008 0.568359 -0.460205 1441831954 0.676941 0.083008 0.568359 -0.460205 1441831954 0.676941 0.083008 0.568359 -0.460205 1441831954 0.676941 0.083008 0.568359 -0.460205 1441831954 0.676941 0.083008 0.568359 -0.460205 1441831954 0.685791 0.105469 0.577820 -0.429688 1441831954 0.685791 0.105469 0.577820 -0.429688 1441831954 0.685791 0.105469 0.577820 -0.429688 1441831954 0.685791 0.105469 0.577820 -0.429688 1441831954 0.685791 0.105469 0.577820 -0.429688 1441831954 0.697205 0.150452 0.578979 -0.394958 1441831954 0.697205 0.150452 0.578979 -0.394958 1441831954 0.697205 0.150452 0.578979 -0.394958 1441831954 0.697205 0.150452 0.578979 -0.394958 1441831954 0.697205 0.150452 0.578979 -0.394958 1441831954 0.697205 0.150452 0.578979 -0.394958 1441831954 0.707642 0.192810 0.578857 -0.356262 1441831954 0.707642 0.192810 0.578857 -0.356262 1441831954 0.707642 0.192810 0.578857 -0.356262 1441831954 0.707642 0.192810 0.578857 -0.356262 1441831954 0.707642 0.192810 0.578857 -0.356262 1441831954 0.707642 0.192810 0.578857 -0.356262 1441831955 0.712830 0.225769 0.571594 -0.337769 1441831955 0.712830 0.225769 0.571594 -0.337769 1441831955 0.712830 0.225769 0.571594 -0.337769 1441831955 0.712830 0.225769 0.571594 -0.337769 1441831955 0.712830 0.225769 0.571594 -0.337769 1441831955 0.712830 0.225769 0.571594 -0.337769 1441831955 0.712830 0.225769 0.571594 -0.337769 1441831955 0.712402 0.237549 0.564819 -0.341980 1441831955 0.712402 0.237549 0.564819 -0.341980 1441831955 0.712402 0.237549 0.564819 -0.341980 1441831955 0.712402 0.237549 0.564819 -0.341980 1441831955 0.712402 0.237549 0.564819 -0.341980 1441831955 0.712402 0.237549 0.564819 -0.341980 1441831955 0.704773 0.238342 0.561157 -0.362732 1441831955 0.704773 0.238342 0.561157 -0.362732 1441831955 0.704773 0.238342 0.561157 -0.362732 1441831955 0.704773 0.238342 0.561157 -0.362732 1441831955 0.704773 0.238342 0.561157 -0.362732 1441831955 0.704773 0.238342 0.561157 -0.362732 1441831955 0.697266 0.231995 0.556213 -0.388000 1441831955 0.697266 0.231995 0.556213 -0.388000 1441831955 0.697266 0.231995 0.556213 -0.388000 1441831955 0.697266 0.231995 0.556213 -0.388000 1441831955 0.697266 0.231995 0.556213 -0.388000 1441831955 0.697266 0.231995 0.556213 -0.388000 1441831955 0.695862 0.208984 0.550842 -0.410645 1441831955 0.695862 0.208984 0.550842 -0.410645 1441831955 0.695862 0.208984 0.550842 -0.410645 1441831955 0.695862 0.208984 0.550842 -0.410645 1441831955 0.695862 0.208984 0.550842 -0.410645 1441831955 0.695862 0.208984 0.550842 -0.410645 1441831955 0.695862 0.208984 0.550842 -0.410645 1441831955 0.695618 0.162170 0.553894 -0.427795 1441831955 0.695618 0.162170 0.553894 -0.427795 1441831955 0.695618 0.162170 0.553894 -0.427795 1441831955 0.695618 0.162170 0.553894 -0.427795 1441831955 0.695618 0.162170 0.553894 -0.427795 1441831955 0.695618 0.162170 0.553894 -0.427795 1441831955 0.695618 0.162170 0.553894 -0.427795 1441831955 0.684570 0.109863 0.571594 -0.438843 1441831955 0.684570 0.109863 0.571594 -0.438843 1441831955 0.684570 0.109863 0.571594 -0.438843 1441831955 0.684570 0.109863 0.571594 -0.438843 1441831955 0.684570 0.109863 0.571594 -0.438843 1441831955 0.684570 0.109863 0.571594 -0.438843 1441831955 0.674866 0.071289 0.580627 -0.449829 1441831955 0.674866 0.071289 0.580627 -0.449829 1441831955 0.674866 0.071289 0.580627 -0.449829 1441831955 0.674866 0.071289 0.580627 -0.449829 1441831955 0.674866 0.071289 0.580627 -0.449829 1441831955 0.674866 0.071289 0.580627 -0.449829 1441831955 0.670715 0.060486 0.576172 -0.463074 1441831955 0.670715 0.060486 0.576172 -0.463074 1441831955 0.670715 0.060486 0.576172 -0.463074 1441831955 0.670715 0.060486 0.576172 -0.463074 1441831955 0.670715 0.060486 0.576172 -0.463074 1441831955 0.670715 0.060486 0.576172 -0.463074 1441831955 0.671936 0.068054 0.572693 -0.464661 1441831955 0.671936 0.068054 0.572693 -0.464661 1441831955 0.671936 0.068054 0.572693 -0.464661 1441831955 0.671936 0.068054 0.572693 -0.464661 1441831955 0.671936 0.068054 0.572693 -0.464661 1441831955 0.671936 0.068054 0.572693 -0.464661 1441831955 0.671936 0.068054 0.572693 -0.464661 1441831955 0.679871 0.083130 0.575500 -0.446777 1441831955 0.679871 0.083130 0.575500 -0.446777 1441831955 0.679871 0.083130 0.575500 -0.446777 1441831955 0.679871 0.083130 0.575500 -0.446777 1441831955 0.679871 0.083130 0.575500 -0.446777 1441831955 0.679871 0.083130 0.575500 -0.446777 1441831955 0.690308 0.095337 0.588074 -0.410522 1441831955 0.690308 0.095337 0.588074 -0.410522 1441831955 0.690308 0.095337 0.588074 -0.410522 1441831955 0.690308 0.095337 0.588074 -0.410522 1441831955 0.690308 0.095337 0.588074 -0.410522 1441831955 0.690308 0.095337 0.588074 -0.410522 1441831955 0.699219 0.110107 0.595581 -0.379761 1441831955 0.699219 0.110107 0.595581 -0.379761 1441831955 0.699219 0.110107 0.595581 -0.379761 1441831955 0.699219 0.110107 0.595581 -0.379761 1441831955 0.699219 0.110107 0.595581 -0.379761 1441831955 0.702332 0.122070 0.599976 -0.362976 1441831955 0.702332 0.122070 0.599976 -0.362976 1441831955 0.702332 0.122070 0.599976 -0.362976 1441831955 0.702332 0.122070 0.599976 -0.362976 1441831955 0.702332 0.122070 0.599976 -0.362976 1441831955 0.702332 0.122070 0.599976 -0.362976 1441831955 0.702332 0.122070 0.599976 -0.362976 1441831955 0.700928 0.129456 0.604309 -0.355896 1441831955 0.700928 0.129456 0.604309 -0.355896 1441831955 0.700928 0.129456 0.604309 -0.355896 1441831955 0.700928 0.129456 0.604309 -0.355896 1441831955 0.700928 0.129456 0.604309 -0.355896 1441831955 0.700928 0.129456 0.604309 -0.355896 1441831955 0.700928 0.129456 0.604309 -0.355896 1441831955 0.700806 0.132263 0.604431 -0.354858 1441831955 0.700806 0.132263 0.604431 -0.354858 1441831955 0.700806 0.132263 0.604431 -0.354858 1441831955 0.700806 0.132263 0.604431 -0.354858 1441831955 0.700806 0.132263 0.604431 -0.354858 1441831955 0.706970 0.128845 0.593018 -0.363098 1441831955 0.706970 0.128845 0.593018 -0.363098 1441831955 0.706970 0.128845 0.593018 -0.363098 1441831955 0.706970 0.128845 0.593018 -0.363098 1441831955 0.706970 0.128845 0.593018 -0.363098 1441831955 0.706970 0.128845 0.593018 -0.363098 1441831955 0.707092 0.118042 0.588989 -0.372925 1441831955 0.707092 0.118042 0.588989 -0.372925 1441831955 0.707092 0.118042 0.588989 -0.372925 1441831955 0.707092 0.118042 0.588989 -0.372925 1441831955 0.707092 0.118042 0.588989 -0.372925 1441831955 0.707092 0.118042 0.588989 -0.372925 1441831955 0.707886 0.106995 0.587097 -0.377747 1441831956 0.707886 0.106995 0.587097 -0.377747 1441831956 0.707886 0.106995 0.587097 -0.377747 1441831956 0.707886 0.106995 0.587097 -0.377747 1441831956 0.707886 0.106995 0.587097 -0.377747 1441831956 0.707886 0.106995 0.587097 -0.377747 1441831956 0.707886 0.106995 0.587097 -0.377747 1441831956 0.715454 0.105835 0.581726 -0.372070 1441831956 0.715454 0.105835 0.581726 -0.372070 1441831956 0.715454 0.105835 0.581726 -0.372070 1441831956 0.715454 0.105835 0.581726 -0.372070 1441831956 0.715454 0.105835 0.581726 -0.372070 1441831956 0.715454 0.105835 0.581726 -0.372070 1441831956 0.727112 0.107605 0.582275 -0.347351 1441831956 0.727112 0.107605 0.582275 -0.347351 1441831956 0.727112 0.107605 0.582275 -0.347351 1441831956 0.727112 0.107605 0.582275 -0.347351 1441831956 0.727112 0.107605 0.582275 -0.347351 1441831956 0.727112 0.107605 0.582275 -0.347351 1441831956 0.727112 0.107605 0.582275 -0.347351 1441831956 0.739746 0.109192 0.582886 -0.317810 1441831956 0.739746 0.109192 0.582886 -0.317810 1441831956 0.739746 0.109192 0.582886 -0.317810 1441831956 0.739746 0.109192 0.582886 -0.317810 1441831956 0.739746 0.109192 0.582886 -0.317810 1441831956 0.739746 0.109192 0.582886 -0.317810 1441831956 0.747681 0.087036 0.594055 -0.283691 1441831956 0.747681 0.087036 0.594055 -0.283691 1441831956 0.747681 0.087036 0.594055 -0.283691 1441831956 0.747681 0.087036 0.594055 -0.283691 1441831956 0.747681 0.087036 0.594055 -0.283691 1441831956 0.747681 0.087036 0.594055 -0.283691 1441831956 0.747131 0.036194 0.614868 -0.249695 1441831956 0.747131 0.036194 0.614868 -0.249695 1441831956 0.747131 0.036194 0.614868 -0.249695 1441831956 0.747131 0.036194 0.614868 -0.249695 1441831956 0.747131 0.036194 0.614868 -0.249695 1441831956 0.747131 0.036194 0.614868 -0.249695 1441831956 0.736084 -0.017151 0.634399 -0.235229 1441831956 0.736084 -0.017151 0.634399 -0.235229 1441831956 0.736084 -0.017151 0.634399 -0.235229 1441831956 0.736084 -0.017151 0.634399 -0.235229 1441831956 0.736084 -0.017151 0.634399 -0.235229 1441831956 0.736084 -0.017151 0.634399 -0.235229 1441831956 0.718628 -0.040283 0.646484 -0.252869 1441831956 0.718628 -0.040283 0.646484 -0.252869 1441831956 0.718628 -0.040283 0.646484 -0.252869 1441831956 0.718628 -0.040283 0.646484 -0.252869 1441831956 0.718628 -0.040283 0.646484 -0.252869 1441831956 0.718628 -0.040283 0.646484 -0.252869 1441831956 0.703247 -0.025635 0.641663 -0.304932 1441831956 0.703247 -0.025635 0.641663 -0.304932 1441831956 0.703247 -0.025635 0.641663 -0.304932 1441831956 0.703247 -0.025635 0.641663 -0.304932 1441831956 0.703247 -0.025635 0.641663 -0.304932 1441831956 0.703247 -0.025635 0.641663 -0.304932 1441831956 0.690674 0.013245 0.614380 -0.381226 1441831956 0.690674 0.013245 0.614380 -0.381226 1441831956 0.690674 0.013245 0.614380 -0.381226 1441831956 0.690674 0.013245 0.614380 -0.381226 1441831956 0.690674 0.013245 0.614380 -0.381226 1441831956 0.690674 0.013245 0.614380 -0.381226 1441831956 0.675415 0.039978 0.593811 -0.435364 1441831956 0.675415 0.039978 0.593811 -0.435364 1441831956 0.675415 0.039978 0.593811 -0.435364 1441831956 0.675415 0.039978 0.593811 -0.435364 1441831956 0.675415 0.039978 0.593811 -0.435364 1441831956 0.675415 0.039978 0.593811 -0.435364 1441831956 0.671692 0.055176 0.581116 -0.456116 1441831956 0.671692 0.055176 0.581116 -0.456116 1441831956 0.671692 0.055176 0.581116 -0.456116 1441831956 0.671692 0.055176 0.581116 -0.456116 1441831956 0.671692 0.055176 0.581116 -0.456116 1441831956 0.671692 0.055176 0.581116 -0.456116 1441831956 0.676147 0.055420 0.587769 -0.440674 1441831956 0.676147 0.055420 0.587769 -0.440674 1441831956 0.676147 0.055420 0.587769 -0.440674 1441831956 0.676147 0.055420 0.587769 -0.440674 1441831956 0.676147 0.055420 0.587769 -0.440674 1441831956 0.676147 0.055420 0.587769 -0.440674 1441831956 0.685852 0.071533 0.593445 -0.414978 1441831956 0.685852 0.071533 0.593445 -0.414978 1441831956 0.685852 0.071533 0.593445 -0.414978 1441831956 0.685852 0.071533 0.593445 -0.414978 1441831956 0.685852 0.071533 0.593445 -0.414978 1441831956 0.685852 0.071533 0.593445 -0.414978 1441831956 0.685852 0.071533 0.593445 -0.414978 1441831956 0.697937 0.094299 0.595703 -0.386108 1441831956 0.697937 0.094299 0.595703 -0.386108 1441831956 0.697937 0.094299 0.595703 -0.386108 1441831956 0.697937 0.094299 0.595703 -0.386108 1441831956 0.697937 0.094299 0.595703 -0.386108 1441831956 0.705505 0.112793 0.597839 -0.363403 1441831956 0.705505 0.112793 0.597839 -0.363403 1441831956 0.705505 0.112793 0.597839 -0.363403 1441831956 0.705505 0.112793 0.597839 -0.363403 1441831956 0.705505 0.112793 0.597839 -0.363403 1441831956 0.705505 0.112793 0.597839 -0.363403 1441831956 0.708984 0.129395 0.595825 -0.354248 1441831956 0.708984 0.129395 0.595825 -0.354248 1441831956 0.708984 0.129395 0.595825 -0.354248 1441831956 0.708984 0.129395 0.595825 -0.354248 1441831956 0.708984 0.129395 0.595825 -0.354248 1441831956 0.708984 0.129395 0.595825 -0.354248 1441831956 0.708618 0.141418 0.594543 -0.352539 1441831956 0.708618 0.141418 0.594543 -0.352539 1441831956 0.708618 0.141418 0.594543 -0.352539 1441831956 0.708618 0.141418 0.594543 -0.352539 1441831956 0.708618 0.141418 0.594543 -0.352539 1441831956 0.708618 0.141418 0.594543 -0.352539 1441831956 0.710205 0.153137 0.586060 -0.358643 1441831957 0.710205 0.153137 0.586060 -0.358643 1441831957 0.710205 0.153137 0.586060 -0.358643 1441831957 0.710205 0.153137 0.586060 -0.358643 1441831957 0.710205 0.153137 0.586060 -0.358643 1441831957 0.710205 0.153137 0.586060 -0.358643 1441831957 0.710205 0.153137 0.586060 -0.358643 1441831957 0.715332 0.146973 0.574158 -0.370056 1441831957 0.715332 0.146973 0.574158 -0.370056 1441831957 0.715332 0.146973 0.574158 -0.370056 1441831957 0.715332 0.146973 0.574158 -0.370056 1441831957 0.715332 0.146973 0.574158 -0.370056 1441831957 0.715332 0.146973 0.574158 -0.370056 1441831957 0.714600 0.120300 0.579712 -0.372498 1441831957 0.714600 0.120300 0.579712 -0.372498 1441831957 0.714600 0.120300 0.579712 -0.372498 1441831957 0.714600 0.120300 0.579712 -0.372498 1441831957 0.714600 0.120300 0.579712 -0.372498 1441831957 0.714600 0.120300 0.579712 -0.372498 1441831957 0.717957 0.091492 0.586243 -0.363892 1441831957 0.717957 0.091492 0.586243 -0.363892 1441831957 0.717957 0.091492 0.586243 -0.363892 1441831957 0.717957 0.091492 0.586243 -0.363892 1441831957 0.717957 0.091492 0.586243 -0.363892 1441831957 0.717957 0.091492 0.586243 -0.363892 1441831957 0.726746 0.067566 0.592834 -0.340271 1441831957 0.726746 0.067566 0.592834 -0.340271 1441831957 0.726746 0.067566 0.592834 -0.340271 1441831957 0.726746 0.067566 0.592834 -0.340271 1441831957 0.726746 0.067566 0.592834 -0.340271 1441831957 0.726746 0.067566 0.592834 -0.340271 1441831957 0.736694 0.065979 0.595764 -0.312927 1441831957 0.736694 0.065979 0.595764 -0.312927 1441831957 0.736694 0.065979 0.595764 -0.312927 1441831957 0.736694 0.065979 0.595764 -0.312927 1441831957 0.736694 0.065979 0.595764 -0.312927 1441831957 0.736694 0.065979 0.595764 -0.312927 1441831957 0.736694 0.065979 0.595764 -0.312927 1441831957 0.745911 0.077026 0.596130 -0.286743 1441831957 0.745911 0.077026 0.596130 -0.286743 1441831957 0.745911 0.077026 0.596130 -0.286743 1441831957 0.745911 0.077026 0.596130 -0.286743 1441831957 0.745911 0.077026 0.596130 -0.286743 1441831957 0.745911 0.077026 0.596130 -0.286743 1441831957 0.748779 0.088623 0.597900 -0.271851 1441831957 0.748779 0.088623 0.597900 -0.271851 1441831957 0.748779 0.088623 0.597900 -0.271851 1441831957 0.748779 0.088623 0.597900 -0.271851 1441831957 0.748779 0.088623 0.597900 -0.271851 1441831957 0.748779 0.088623 0.597900 -0.271851 1441831957 0.746033 0.100098 0.598328 -0.274353 1441831957 0.746033 0.100098 0.598328 -0.274353 1441831957 0.746033 0.100098 0.598328 -0.274353 1441831957 0.746033 0.100098 0.598328 -0.274353 1441831957 0.746033 0.100098 0.598328 -0.274353 1441831957 0.746033 0.100098 0.598328 -0.274353 1441831957 0.746033 0.100098 0.598328 -0.274353 1441831957 0.739441 0.100708 0.599243 -0.289734 1441831957 0.739441 0.100708 0.599243 -0.289734 1441831957 0.739441 0.100708 0.599243 -0.289734 1441831957 0.739441 0.100708 0.599243 -0.289734 1441831957 0.739441 0.100708 0.599243 -0.289734 1441831957 0.739441 0.100708 0.599243 -0.289734 1441831957 0.739441 0.100708 0.599243 -0.289734 1441831957 0.736023 0.090088 0.596008 -0.307922 1441831957 0.736023 0.090088 0.596008 -0.307922 1441831957 0.736023 0.090088 0.596008 -0.307922 1441831957 0.736023 0.090088 0.596008 -0.307922 1441831957 0.736023 0.090088 0.596008 -0.307922 1441831957 0.732239 0.078918 0.587585 -0.335083 1441831957 0.732239 0.078918 0.587585 -0.335083 1441831957 0.732239 0.078918 0.587585 -0.335083 1441831957 0.732239 0.078918 0.587585 -0.335083 1441831957 0.732239 0.078918 0.587585 -0.335083 1441831957 0.732239 0.078918 0.587585 -0.335083 1441831957 0.732239 0.078918 0.587585 -0.335083 1441831957 0.724915 0.061340 0.585510 -0.357483 1441831957 0.724915 0.061340 0.585510 -0.357483 1441831957 0.724915 0.061340 0.585510 -0.357483 1441831957 0.724915 0.061340 0.585510 -0.357483 1441831957 0.724915 0.061340 0.585510 -0.357483 1441831957 0.724915 0.061340 0.585510 -0.357483 1441831957 0.717285 0.055115 0.587280 -0.370789 1441831957 0.717285 0.055115 0.587280 -0.370789 1441831957 0.717285 0.055115 0.587280 -0.370789 1441831957 0.717285 0.055115 0.587280 -0.370789 1441831957 0.717285 0.055115 0.587280 -0.370789 1441831957 0.717285 0.055115 0.587280 -0.370789 1441831957 0.718872 0.061523 0.582947 -0.373596 1441831957 0.718872 0.061523 0.582947 -0.373596 1441831957 0.718872 0.061523 0.582947 -0.373596 1441831957 0.718872 0.061523 0.582947 -0.373596 1441831957 0.718872 0.061523 0.582947 -0.373596 1441831957 0.718872 0.061523 0.582947 -0.373596 1441831957 0.718872 0.061523 0.582947 -0.373596 1441831957 0.722290 0.076477 0.582520 -0.364746 1441831957 0.722290 0.076477 0.582520 -0.364746 1441831957 0.722290 0.076477 0.582520 -0.364746 1441831957 0.722290 0.076477 0.582520 -0.364746 1441831957 0.722290 0.076477 0.582520 -0.364746 1441831957 0.722290 0.076477 0.582520 -0.364746 1441831957 0.728455 0.091064 0.583618 -0.346985 1441831957 0.728455 0.091064 0.583618 -0.346985 1441831957 0.728455 0.091064 0.583618 -0.346985 1441831957 0.728455 0.091064 0.583618 -0.346985 1441831957 0.728455 0.091064 0.583618 -0.346985 1441831957 0.728455 0.091064 0.583618 -0.346985 1441831957 0.734314 0.094238 0.587341 -0.326904 1441831957 0.734314 0.094238 0.587341 -0.326904 1441831957 0.734314 0.094238 0.587341 -0.326904 1441831957 0.734314 0.094238 0.587341 -0.326904 1441831957 0.734314 0.094238 0.587341 -0.326904 1441831957 0.734314 0.094238 0.587341 -0.326904 1441831957 0.735107 0.095581 0.593323 -0.313599 1441831957 0.735107 0.095581 0.593323 -0.313599 1441831958 0.735107 0.095581 0.593323 -0.313599 1441831958 0.735107 0.095581 0.593323 -0.313599 1441831958 0.735107 0.095581 0.593323 -0.313599 1441831958 0.735107 0.095581 0.593323 -0.313599 1441831958 0.732666 0.104980 0.594666 -0.313782 1441831958 0.732666 0.104980 0.594666 -0.313782 1441831958 0.732666 0.104980 0.594666 -0.313782 1441831958 0.732666 0.104980 0.594666 -0.313782 1441831958 0.732666 0.104980 0.594666 -0.313782 1441831958 0.732666 0.104980 0.594666 -0.313782 1441831958 0.732666 0.104980 0.594666 -0.313782 1441831958 0.730042 0.113159 0.589600 -0.326294 1441831958 0.730042 0.113159 0.589600 -0.326294 1441831958 0.730042 0.113159 0.589600 -0.326294 1441831958 0.730042 0.113159 0.589600 -0.326294 1441831958 0.730042 0.113159 0.589600 -0.326294 1441831958 0.730042 0.113159 0.589600 -0.326294 1441831958 0.724548 0.111694 0.585754 -0.345459 1441831958 0.724548 0.111694 0.585754 -0.345459 1441831958 0.724548 0.111694 0.585754 -0.345459 1441831958 0.724548 0.111694 0.585754 -0.345459 1441831958 0.724548 0.111694 0.585754 -0.345459 1441831958 0.724548 0.111694 0.585754 -0.345459 1441831958 0.718567 0.101501 0.581238 -0.368103 1441831958 0.718567 0.101501 0.581238 -0.368103 1441831958 0.718567 0.101501 0.581238 -0.368103 1441831958 0.718567 0.101501 0.581238 -0.368103 1441831958 0.718567 0.101501 0.581238 -0.368103 1441831958 0.718567 0.101501 0.581238 -0.368103 1441831958 0.713562 0.081970 0.583313 -0.379150 1441831958 0.713562 0.081970 0.583313 -0.379150 1441831958 0.713562 0.081970 0.583313 -0.379150 1441831958 0.713562 0.081970 0.583313 -0.379150 1441831958 0.713562 0.081970 0.583313 -0.379150 1441831958 0.713562 0.081970 0.583313 -0.379150 1441831958 0.710205 0.067688 0.591370 -0.375916 1441831958 0.710205 0.067688 0.591370 -0.375916 1441831958 0.710205 0.067688 0.591370 -0.375916 1441831958 0.710205 0.067688 0.591370 -0.375916 1441831958 0.710205 0.067688 0.591370 -0.375916 1441831958 0.710205 0.067688 0.591370 -0.375916 1441831958 0.711609 0.077637 0.593201 -0.368286 1441831958 0.711609 0.077637 0.593201 -0.368286 1441831958 0.711609 0.077637 0.593201 -0.368286 1441831958 0.711609 0.077637 0.593201 -0.368286 1441831958 0.711609 0.077637 0.593201 -0.368286 1441831958 0.711609 0.077637 0.593201 -0.368286 1441831958 0.711609 0.077637 0.593201 -0.368286 1441831958 0.712158 0.114258 0.591431 -0.360413 1441831958 0.712158 0.114258 0.591431 -0.360413 1441831958 0.712158 0.114258 0.591431 -0.360413 1441831958 0.712158 0.114258 0.591431 -0.360413 1441831958 0.712158 0.114258 0.591431 -0.360413 1441831958 0.713135 0.163513 0.582336 -0.354309 1441831958 0.713135 0.163513 0.582336 -0.354309 1441831958 0.713135 0.163513 0.582336 -0.354309 1441831958 0.713135 0.163513 0.582336 -0.354309 1441831958 0.713135 0.163513 0.582336 -0.354309 1441831958 0.713135 0.163513 0.582336 -0.354309 1441831958 0.715393 0.198853 0.573364 -0.346130 1441831958 0.715393 0.198853 0.573364 -0.346130 1441831958 0.715393 0.198853 0.573364 -0.346130 1441831958 0.715393 0.198853 0.573364 -0.346130 1441831958 0.715393 0.198853 0.573364 -0.346130 1441831958 0.715393 0.198853 0.573364 -0.346130 1441831958 0.716797 0.211304 0.570251 -0.340942 1441831958 0.716797 0.211304 0.570251 -0.340942 1441831958 0.716797 0.211304 0.570251 -0.340942 1441831958 0.716797 0.211304 0.570251 -0.340942 1441831958 0.716797 0.211304 0.570251 -0.340942 1441831958 0.716797 0.211304 0.570251 -0.340942 1441831958 0.716797 0.211304 0.570251 -0.340942 1441831958 0.715942 0.209778 0.567810 -0.347778 1441831958 0.715942 0.209778 0.567810 -0.347778 1441831958 0.715942 0.209778 0.567810 -0.347778 1441831958 0.715942 0.209778 0.567810 -0.347778 1441831958 0.715942 0.209778 0.567810 -0.347778 1441831958 0.715942 0.209778 0.567810 -0.347778 1441831958 0.715942 0.209778 0.567810 -0.347778 1441831958 0.712402 0.199463 0.564087 -0.366638 1441831958 0.712402 0.199463 0.564087 -0.366638 1441831958 0.712402 0.199463 0.564087 -0.366638 1441831958 0.712402 0.199463 0.564087 -0.366638 1441831958 0.712402 0.199463 0.564087 -0.366638 1441831958 0.712402 0.199463 0.564087 -0.366638 1441831958 0.708435 0.174683 0.561646 -0.390076 1441831958 0.708435 0.174683 0.561646 -0.390076 1441831958 0.708435 0.174683 0.561646 -0.390076 1441831958 0.708435 0.174683 0.561646 -0.390076 1441831958 0.708435 0.174683 0.561646 -0.390076 1441831958 0.708435 0.174683 0.561646 -0.390076 1441831958 0.707275 0.136169 0.554932 -0.416260 1441831958 0.707275 0.136169 0.554932 -0.416260 1441831958 0.707275 0.136169 0.554932 -0.416260 1441831958 0.707275 0.136169 0.554932 -0.416260 1441831958 0.707275 0.136169 0.554932 -0.416260 1441831958 0.707275 0.136169 0.554932 -0.416260 1441831958 0.700623 0.091980 0.560120 -0.432312 1441831958 0.700623 0.091980 0.560120 -0.432312 1441831958 0.700623 0.091980 0.560120 -0.432312 1441831958 0.700623 0.091980 0.560120 -0.432312 1441831958 0.700623 0.091980 0.560120 -0.432312 1441831958 0.700623 0.091980 0.560120 -0.432312 1441831958 0.696899 0.062744 0.573364 -0.426086 1441831958 0.696899 0.062744 0.573364 -0.426086 1441831958 0.696899 0.062744 0.573364 -0.426086 1441831958 0.696899 0.062744 0.573364 -0.426086 1441831958 0.696899 0.062744 0.573364 -0.426086 1441831958 0.696899 0.062744 0.573364 -0.426086 1441831958 0.703674 0.047791 0.582947 -0.403320 1441831958 0.703674 0.047791 0.582947 -0.403320 1441831958 0.703674 0.047791 0.582947 -0.403320 1441831959 0.703674 0.047791 0.582947 -0.403320 1441831959 0.703674 0.047791 0.582947 -0.403320 1441831959 0.703674 0.047791 0.582947 -0.403320 1441831959 0.709778 0.062744 0.589294 -0.380676 1441831959 0.709778 0.062744 0.589294 -0.380676 1441831959 0.709778 0.062744 0.589294 -0.380676 1441831959 0.709778 0.062744 0.589294 -0.380676 1441831959 0.709778 0.062744 0.589294 -0.380676 1441831959 0.709778 0.062744 0.589294 -0.380676 1441831959 0.715149 0.099731 0.589905 -0.361328 1441831959 0.715149 0.099731 0.589905 -0.361328 1441831959 0.715149 0.099731 0.589905 -0.361328 1441831959 0.715149 0.099731 0.589905 -0.361328 1441831959 0.715149 0.099731 0.589905 -0.361328 1441831959 0.715149 0.099731 0.589905 -0.361328 1441831959 0.718201 0.135193 0.590393 -0.342407 1441831959 0.718201 0.135193 0.590393 -0.342407 1441831959 0.718201 0.135193 0.590393 -0.342407 1441831959 0.718201 0.135193 0.590393 -0.342407 1441831959 0.718201 0.135193 0.590393 -0.342407 1441831959 0.718201 0.135193 0.590393 -0.342407 1441831959 0.718201 0.135193 0.590393 -0.342407 1441831959 0.718689 0.158325 0.597107 -0.319153 1441831959 0.718689 0.158325 0.597107 -0.319153 1441831959 0.718689 0.158325 0.597107 -0.319153 1441831959 0.718689 0.158325 0.597107 -0.319153 1441831959 0.718689 0.158325 0.597107 -0.319153 1441831959 0.718689 0.158325 0.597107 -0.319153 1441831959 0.716919 0.177490 0.596497 -0.314026 1441831959 0.716919 0.177490 0.596497 -0.314026 1441831959 0.716919 0.177490 0.596497 -0.314026 1441831959 0.716919 0.177490 0.596497 -0.314026 1441831959 0.716919 0.177490 0.596497 -0.314026 1441831959 0.716919 0.177490 0.596497 -0.314026 1441831959 0.712830 0.182373 0.592957 -0.327026 1441831959 0.712830 0.182373 0.592957 -0.327026 1441831959 0.712830 0.182373 0.592957 -0.327026 1441831959 0.712830 0.182373 0.592957 -0.327026 1441831959 0.712830 0.182373 0.592957 -0.327026 1441831959 0.712830 0.182373 0.592957 -0.327026 1441831959 0.705383 0.188843 0.584290 -0.354004 1441831959 0.705383 0.188843 0.584290 -0.354004 1441831959 0.705383 0.188843 0.584290 -0.354004 1441831959 0.705383 0.188843 0.584290 -0.354004 1441831959 0.705383 0.188843 0.584290 -0.354004 1441831959 0.705383 0.188843 0.584290 -0.354004 1441831959 0.705261 0.183960 0.575012 -0.371521 1441831959 0.705261 0.183960 0.575012 -0.371521 1441831959 0.705261 0.183960 0.575012 -0.371521 1441831959 
0.444214 -0.378113 0.323914 -0.744873 1441831962 0.444214 -0.378113 0.323914 -0.744873 1441831962 0.444214 -0.378113 0.323914 -0.744873 1441831962 0.250061 -0.510010 0.125488 -0.813416 1441831962 0.250061 -0.510010 0.125488 -0.813416 1441831962 0.250061 -0.510010 0.125488 -0.813416 1441831962 0.250061 -0.510010 0.125488 -0.813416 1441831962 0.250061 -0.510010 0.125488 -0.813416 1441831962 0.250061 -0.510010 0.125488 -0.813416 1441831962 0.007813 -0.557373 -0.021729 -0.830017 1441831962 0.007813 -0.557373 -0.021729 -0.830017 1441831962 0.007813 -0.557373 -0.021729 -0.830017 1441831962 0.007813 -0.557373 -0.021729 -0.830017 1441831962 0.007813 -0.557373 -0.021729 -0.830017 1441831962 0.007813 -0.557373 -0.021729 -0.830017 1441831962 -0.132813 -0.543762 -0.163940 -0.812317 1441831962 -0.132813 -0.543762 -0.163940 -0.812317 1441831962 -0.132813 -0.543762 -0.163940 -0.812317 1441831962 -0.132813 -0.543762 -0.163940 -0.812317 1441831962 -0.132813 -0.543762 -0.163940 -0.812317 1441831962 -0.132813 -0.543762 -0.163940 -0.812317 1441831962 -0.132813 -0.543762 -0.163940 -0.812317 1441831962 -0.080566 -0.580078 -0.403137 -0.703308 1441831962 -0.080566 -0.580078 -0.403137 -0.703308 1441831962 -0.080566 -0.580078 -0.403137 -0.703308 1441831962 -0.080566 -0.580078 -0.403137 -0.703308 1441831962 -0.080566 -0.580078 -0.403137 -0.703308 1441831962 -0.080566 -0.580078 -0.403137 -0.703308 1441831962 -0.021606 -0.588257 -0.344849 -0.731201 1441831962 -0.021606 -0.588257 -0.344849 -0.731201 1441831962 -0.021606 -0.588257 -0.344849 -0.731201 1441831962 -0.021606 -0.588257 -0.344849 -0.731201 1441831962 -0.021606 -0.588257 -0.344849 -0.731201 1441831962 -0.021606 -0.588257 -0.344849 -0.731201 1441831962 0.185303 -0.541016 -0.206787 -0.793945 1441831962 0.185303 -0.541016 -0.206787 -0.793945 1441831962 0.185303 -0.541016 -0.206787 -0.793945 1441831962 0.185303 -0.541016 -0.206787 -0.793945 1441831962 0.185303 -0.541016 -0.206787 -0.793945 1441831962 0.185303 -0.541016 -0.206787 -0.793945 1441831962 0.481384 -0.392517 -0.126587 -0.773499 1441831962 0.481384 -0.392517 -0.126587 -0.773499 1441831962 0.481384 -0.392517 -0.126587 -0.773499 1441831962 0.481384 -0.392517 -0.126587 -0.773499 1441831962 0.481384 -0.392517 -0.126587 -0.773499 1441831962 0.553528 -0.303650 -0.081421 -0.771240 1441831962 0.553528 -0.303650 -0.081421 -0.771240 1441831962 0.553528 -0.303650 -0.081421 -0.771240 1441831962 0.553528 -0.303650 -0.081421 -0.771240 1441831962 0.553528 -0.303650 -0.081421 -0.771240 1441831962 0.553528 -0.303650 -0.081421 -0.771240 1441831962 0.481445 -0.356689 -0.059814 -0.798401 1441831962 0.481445 -0.356689 -0.059814 -0.798401 1441831962 0.481445 -0.356689 -0.059814 -0.798401 1441831962 0.481445 -0.356689 -0.059814 -0.798401 1441831962 0.481445 -0.356689 -0.059814 -0.798401 1441831962 0.481445 -0.356689 -0.059814 -0.798401 1441831962 0.382507 -0.450562 -0.079956 -0.802734 1441831962 0.382507 -0.450562 -0.079956 -0.802734 1441831962 0.382507 -0.450562 -0.079956 -0.802734 1441831962 0.382507 -0.450562 -0.079956 -0.802734 1441831962 0.382507 -0.450562 -0.079956 -0.802734 1441831962 0.382507 -0.450562 -0.079956 -0.802734 1441831962 0.282837 -0.543518 -0.124329 -0.780518 1441831962 0.282837 -0.543518 -0.124329 -0.780518 1441831962 0.282837 -0.543518 -0.124329 -0.780518 1441831962 0.282837 -0.543518 -0.124329 -0.780518 1441831962 0.282837 -0.543518 -0.124329 -0.780518 1441831962 0.152832 -0.613831 -0.187073 -0.751648 1441831962 0.152832 -0.613831 -0.187073 -0.751648 1441831962 0.152832 -0.613831 -0.187073 -0.751648 1441831962 0.152832 -0.613831 -0.187073 -0.751648 1441831962 0.152832 -0.613831 -0.187073 -0.751648 1441831962 0.152832 -0.613831 -0.187073 -0.751648 1441831962 -0.019165 -0.643677 -0.249023 -0.723450 1441831962 -0.019165 -0.643677 -0.249023 -0.723450 1441831962 -0.019165 -0.643677 -0.249023 -0.723450 1441831962 -0.019165 -0.643677 -0.249023 -0.723450 1441831962 -0.019165 -0.643677 -0.249023 -0.723450 1441831962 -0.019165 -0.643677 -0.249023 -0.723450 1441831962 -0.157227 -0.640503 -0.365417 -0.656982 1441831962 -0.157227 -0.640503 -0.365417 -0.656982 1441831962 -0.157227 -0.640503 -0.365417 -0.656982 1441831962 -0.157227 -0.640503 -0.365417 -0.656982 1441831962 -0.157227 -0.640503 -0.365417 -0.656982 1441831962 -0.157227 -0.640503 -0.365417 -0.656982 1441831962 -0.153015 -0.660889 -0.473022 -0.562256 1441831962 -0.153015 -0.660889 -0.473022 -0.562256 1441831962 -0.153015 -0.660889 -0.473022 -0.562256 1441831962 -0.153015 -0.660889 -0.473022 -0.562256 1441831962 -0.153015 -0.660889 -0.473022 -0.562256 1441831962 -0.153015 -0.660889 -0.473022 -0.562256 1441831962 -0.061768 -0.667969 -0.342346 -0.657959 1441831963 -0.061768 -0.667969 -0.342346 -0.657959 1441831963 -0.061768 -0.667969 -0.342346 -0.657959 1441831963 -0.061768 -0.667969 -0.342346 -0.657959 1441831963 -0.061768 -0.667969 -0.342346 -0.657959 1441831963 -0.061768 -0.667969 -0.342346 -0.657959 1441831963 -0.061768 -0.667969 -0.342346 -0.657959 1441831963 0.159241 -0.571594 -0.189148 -0.782471 1441831963 0.159241 -0.571594 -0.189148 -0.782471 1441831963 0.159241 -0.571594 -0.189148 -0.782471 1441831963 0.159241 -0.571594 -0.189148 -0.782471 1441831963 0.159241 -0.571594 -0.189148 -0.782471 1441831963 0.159241 -0.571594 -0.189148 -0.782471 1441831963 0.443237 -0.402527 -0.107117 -0.793762 1441831963 0.443237 -0.402527 -0.107117 -0.793762 1441831963 0.443237 -0.402527 -0.107117 -0.793762 1441831963 0.443237 -0.402527 -0.107117 -0.793762 1441831963 0.443237 -0.402527 -0.107117 -0.793762 1441831963 0.443237 -0.402527 -0.107117 -0.793762 1441831963 0.458740 -0.410522 -0.010010 -0.788025 1441831963 0.458740 -0.410522 -0.010010 -0.788025 1441831963 0.458740 -0.410522 -0.010010 -0.788025 1441831963 0.458740 -0.410522 -0.010010 -0.788025 1441831963 0.458740 -0.410522 -0.010010 -0.788025 1441831963 0.458740 -0.410522 -0.010010 -0.788025 1441831963 0.458740 -0.410522 -0.010010 -0.788025 1441831963 0.372986 -0.480713 0.010986 -0.793579 1441831963 0.372986 -0.480713 0.010986 -0.793579 1441831963 0.372986 -0.480713 0.010986 -0.793579 1441831963 0.372986 -0.480713 0.010986 -0.793579 1441831963 0.372986 -0.480713 0.010986 -0.793579 1441831963 0.253418 -0.553040 -0.016296 -0.793518 1441831963 0.253418 -0.553040 -0.016296 -0.793518 1441831963 0.253418 -0.553040 -0.016296 -0.793518 1441831963 0.253418 -0.553040 -0.016296 -0.793518 1441831963 0.253418 -0.553040 -0.016296 -0.793518 1441831963 0.253418 -0.553040 -0.016296 -0.793518 1441831963 0.253418 -0.553040 -0.016296 -0.793518 1441831963 0.149658 -0.608948 -0.090942 -0.773682 1441831963 0.149658 -0.608948 -0.090942 -0.773682 1441831963 0.149658 -0.608948 -0.090942 -0.773682 1441831963 0.149658 -0.608948 -0.090942 -0.773682 1441831963 0.149658 -0.608948 -0.090942 -0.773682 1441831963 0.149658 -0.608948 -0.090942 -0.773682 1441831963 0.020752 -0.645081 -0.176636 -0.743164 1441831963 0.020752 -0.645081 -0.176636 -0.743164 1441831963 0.020752 -0.645081 -0.176636 -0.743164 1441831963 0.020752 -0.645081 -0.176636 -0.743164 1441831963 0.020752 -0.645081 -0.176636 -0.743164 1441831963 -0.101135 -0.655701 -0.296692 -0.686951 1441831963 -0.101135 -0.655701 -0.296692 -0.686951 1441831963 -0.101135 -0.655701 -0.296692 -0.686951 1441831963 -0.101135 -0.655701 -0.296692 -0.686951 1441831963 -0.101135 -0.655701 -0.296692 -0.686951 1441831963 -0.101135 -0.655701 -0.296692 -0.686951 1441831963 -0.101135 -0.655701 -0.296692 -0.686951 1441831963 -0.155090 -0.654541 -0.442017 -0.593506 1441831963 -0.155090 -0.654541 -0.442017 -0.593506 1441831963 -0.155090 -0.654541 -0.442017 -0.593506 1441831963 -0.155090 -0.654541 -0.442017 -0.593506 1441831963 -0.155090 -0.654541 -0.442017 -0.593506 1441831963 -0.078979 -0.668762 -0.440063 -0.594177 1441831963 -0.078979 -0.668762 -0.440063 -0.594177 1441831963 -0.078979 -0.668762 -0.440063 -0.594177 1441831963 -0.078979 -0.668762 -0.440063 -0.594177 1441831963 -0.078979 -0.668762 -0.440063 -0.594177 1441831963 -0.078979 -0.668762 -0.440063 -0.594177 1441831963 -0.078979 -0.668762 -0.440063 -0.594177 1441831963 0.122314 -0.605835 -0.286438 -0.732117 1441831963 0.122314 -0.605835 -0.286438 -0.732117 1441831963 0.122314 -0.605835 -0.286438 -0.732117 1441831963 0.122314 -0.605835 -0.286438 -0.732117 1441831963 0.122314 -0.605835 -0.286438 -0.732117 1441831963 0.122314 -0.605835 -0.286438 -0.732117 1441831963 0.410767 -0.419189 -0.121033 -0.800598 1441831963 0.410767 -0.419189 -0.121033 -0.800598 1441831963 0.410767 -0.419189 -0.121033 -0.800598 1441831963 0.410767 -0.419189 -0.121033 -0.800598 1441831963 0.410767 -0.419189 -0.121033 -0.800598 1441831963 0.410767 -0.419189 -0.121033 -0.800598 1441831963 0.574585 -0.279358 -0.052551 -0.767517 1441831963 0.574585 -0.279358 -0.052551 -0.767517 1441831963 0.574585 -0.279358 -0.052551 -0.767517 1441831963 0.574585 -0.279358 -0.052551 -0.767517 1441831963 0.574585 -0.279358 -0.052551 -0.767517 1441831963 0.574585 -0.279358 -0.052551 -0.767517 1441831963 0.428955 -0.424561 0.073120 -0.794006 1441831963 0.428955 -0.424561 0.073120 -0.794006 1441831963 0.428955 -0.424561 0.073120 -0.794006 1441831963 0.428955 -0.424561 0.073120 -0.794006 1441831963 0.428955 -0.424561 0.073120 -0.794006 1441831963 0.428955 -0.424561 0.073120 -0.794006 1441831963 0.329041 -0.465637 0.026062 -0.821167 1441831963 0.329041 -0.465637 0.026062 -0.821167 1441831963 0.329041 -0.465637 0.026062 -0.821167 1441831963 0.329041 -0.465637 0.026062 -0.821167 1441831963 0.329041 -0.465637 0.026062 -0.821167 1441831963 0.329041 -0.465637 0.026062 -0.821167 1441831963 0.329041 -0.465637 0.026062 -0.821167 1441831963 0.203308 -0.546509 -0.038452 -0.811523 1441831963 0.203308 -0.546509 -0.038452 -0.811523 1441831963 0.203308 -0.546509 -0.038452 -0.811523 1441831963 0.203308 -0.546509 -0.038452 -0.811523 1441831963 0.203308 -0.546509 -0.038452 -0.811523 1441831963 0.113403 -0.585938 -0.175110 -0.783081 1441831963 0.113403 -0.585938 -0.175110 -0.783081 1441831963 0.113403 -0.585938 -0.175110 -0.783081 1441831963 0.113403 -0.585938 -0.175110 -0.783081 1441831963 0.113403 -0.585938 -0.175110 -0.783081 1441831963 0.113403 -0.585938 -0.175110 -0.783081 1441831963 0.113403 -0.585938 -0.175110 -0.783081 1441831963 -0.020935 -0.605530 -0.297363 -0.737915 1441831964 -0.020935 -0.605530 -0.297363 -0.737915 1441831964 -0.020935 -0.605530 -0.297363 -0.737915 1441831964 -0.020935 -0.605530 -0.297363 -0.737915 1441831964 -0.020935 -0.605530 -0.297363 -0.737915 1441831964 -0.138123 -0.609192 -0.426453 -0.654297 1441831964 -0.138123 -0.609192 -0.426453 -0.654297 1441831964 -0.138123 -0.609192 -0.426453 -0.654297 1441831964 -0.138123 -0.609192 -0.426453 -0.654297 1441831964 -0.138123 -0.609192 -0.426453 -0.654297 1441831964 -0.138123 -0.609192 -0.426453 -0.654297 1441831964 -0.119141 -0.624939 -0.518127 -0.571716 1441831964 -0.119141 -0.624939 -0.518127 -0.571716 1441831964 -0.119141 -0.624939 -0.518127 -0.571716 1441831964 -0.119141 -0.624939 -0.518127 -0.571716 1441831964 -0.119141 -0.624939 -0.518127 -0.571716 1441831964 -0.119141 -0.624939 -0.518127 -0.571716 1441831964 0.023743 -0.600037 -0.404785 -0.689636 1441831964 0.023743 -0.600037 -0.404785 -0.689636 1441831964 0.023743 -0.600037 -0.404785 -0.689636 1441831964 0.023743 -0.600037 -0.404785 -0.689636 1441831964 0.023743 -0.600037 -0.404785 -0.689636 1441831964 0.023743 -0.600037 -0.404785 -0.689636 1441831964 0.286011 -0.472656 -0.246826 -0.796204 1441831964 0.286011 -0.472656 -0.246826 -0.796204 1441831964 0.286011 -0.472656 -0.246826 -0.796204 1441831964 0.286011 -0.472656 -0.246826 -0.796204 1441831964 0.286011 -0.472656 -0.246826 -0.796204 1441831964 0.286011 -0.472656 -0.246826 -0.796204 1441831964 0.526062 -0.315002 -0.136108 -0.778137 1441831964 0.526062 -0.315002 -0.136108 -0.778137 1441831964 0.526062 -0.315002 -0.136108 -0.778137 1441831964 0.526062 -0.315002 -0.136108 -0.778137 1441831964 0.526062 -0.315002 -0.136108 -0.778137 1441831964 0.526062 -0.315002 -0.136108 -0.778137 1441831964 0.410645 -0.413635 -0.037598 -0.811707 1441831964 0.410645 -0.413635 -0.037598 -0.811707 1441831964 0.410645 -0.413635 -0.037598 -0.811707 1441831964 0.410645 -0.413635 -0.037598 -0.811707 1441831964 0.410645 -0.413635 -0.037598 -0.811707 1441831964 0.410645 -0.413635 -0.037598 -0.811707 1441831964 0.278809 -0.469482 -0.070984 -0.834778 1441831964 0.278809 -0.469482 -0.070984 -0.834778 1441831964 0.278809 -0.469482 -0.070984 -0.834778 1441831964 0.278809 -0.469482 -0.070984 -0.834778 1441831964 0.278809 -0.469482 -0.070984 -0.834778 1441831964 0.278809 -0.469482 -0.070984 -0.834778 1441831964 0.177673 -0.512878 -0.218933 -0.810913 1441831964 0.177673 -0.512878 -0.218933 -0.810913 1441831964 0.177673 -0.512878 -0.218933 -0.810913 1441831964 0.177673 -0.512878 -0.218933 -0.810913 1441831964 0.177673 -0.512878 -0.218933 -0.810913 1441831964 0.177673 -0.512878 -0.218933 -0.810913 1441831964 0.060608 -0.566406 -0.317200 -0.758301 1441831964 0.060608 -0.566406 -0.317200 -0.758301 1441831964 0.060608 -0.566406 -0.317200 -0.758301 1441831964 0.060608 -0.566406 -0.317200 -0.758301 1441831964 0.060608 -0.566406 -0.317200 -0.758301 1441831964 0.060608 -0.566406 -0.317200 -0.758301 1441831964 -0.110779 -0.597168 -0.374390 -0.700806 1441831964 -0.110779 -0.597168 -0.374390 -0.700806 1441831964 -0.110779 -0.597168 -0.374390 -0.700806 1441831964 -0.110779 -0.597168 -0.374390 -0.700806 1441831964 -0.110779 -0.597168 -0.374390 -0.700806 1441831964 -0.110779 -0.597168 -0.374390 -0.700806 1441831964 -0.231567 -0.593384 -0.446594 -0.628479 1441831964 -0.231567 -0.593384 -0.446594 -0.628479 1441831964 -0.231567 -0.593384 -0.446594 -0.628479 1441831964 -0.231567 -0.593384 -0.446594 -0.628479 1441831964 -0.231567 -0.593384 -0.446594 -0.628479 1441831964 -0.231567 -0.593384 -0.446594 -0.628479 1441831964 -0.154297 -0.640564 -0.478638 -0.580444 1441831964 -0.154297 -0.640564 -0.478638 -0.580444 1441831964 -0.154297 -0.640564 -0.478638 -0.580444 1441831964 -0.154297 -0.640564 -0.478638 -0.580444 1441831964 -0.154297 -0.640564 -0.478638 -0.580444 1441831964 -0.154297 -0.640564 -0.478638 -0.580444 1441831964 -0.154297 -0.640564 -0.478638 -0.580444 1441831964 -0.099792 -0.590881 -0.231140 -0.766541 1441831964 -0.099792 -0.590881 -0.231140 -0.766541 1441831964 -0.099792 -0.590881 -0.231140 -0.766541 1441831964 -0.099792 -0.590881 -0.231140 -0.766541 1441831964 -0.099792 -0.590881 -0.231140 -0.766541 1441831964 -0.099792 -0.590881 -0.231140 -0.766541 1441831964 0.167480 -0.480896 -0.009216 -0.860596 1441831964 0.167480 -0.480896 -0.009216 -0.860596 1441831964 0.167480 -0.480896 -0.009216 -0.860596 1441831964 0.167480 -0.480896 -0.009216 -0.860596 1441831964 0.167480 -0.480896 -0.009216 -0.860596 1441831964 0.167480 -0.480896 -0.009216 -0.860596 1441831964 0.433838 -0.320007 -0.012268 -0.842163 1441831964 0.433838 -0.320007 -0.012268 -0.842163 1441831964 0.433838 -0.320007 -0.012268 -0.842163 1441831964 0.433838 -0.320007 -0.012268 -0.842163 1441831964 0.433838 -0.320007 -0.012268 -0.842163 1441831964 0.433838 -0.320007 -0.012268 -0.842163 1441831964 0.360840 -0.361816 0.027649 -0.859131 1441831964 0.360840 -0.361816 0.027649 -0.859131 1441831964 0.360840 -0.361816 0.027649 -0.859131 1441831964 0.360840 -0.361816 0.027649 -0.859131 1441831964 0.360840 -0.361816 0.027649 -0.859131 1441831964 0.360840 -0.361816 0.027649 -0.859131 1441831964 0.360840 -0.361816 0.027649 -0.859131 1441831964 0.204773 -0.465393 0.128906 -0.851440 1441831964 0.204773 -0.465393 0.128906 -0.851440 1441831964 0.204773 -0.465393 0.128906 -0.851440 1441831964 0.204773 -0.465393 0.128906 -0.851440 1441831964 0.204773 -0.465393 0.128906 -0.851440 1441831964 0.204773 -0.465393 0.128906 -0.851440 1441831964 0.094910 -0.523438 0.040161 -0.845886 1441831964 0.094910 -0.523438 0.040161 -0.845886 1441831964 0.094910 -0.523438 0.040161 -0.845886 1441831965 0.094910 -0.523438 0.040161 -0.845886 1441831965 0.094910 -0.523438 0.040161 -0.845886 1441831965 0.094910 -0.523438 0.040161 -0.845886 1441831965 0.029175 -0.572632 -0.161377 -0.803284 1441831965 0.029175 -0.572632 -0.161377 -0.803284 1441831965 0.029175 -0.572632 -0.161377 -0.803284 1441831965 0.029175 -0.572632 -0.161377 -0.803284 1441831965 0.029175 -0.572632 -0.161377 -0.803284 1441831965 0.029175 -0.572632 -0.161377 -0.803284 1441831965 -0.061584 -0.605347 -0.327515 -0.722900 1441831965 -0.061584 -0.605347 -0.327515 -0.722900 1441831965 -0.061584 -0.605347 -0.327515 -0.722900 1441831965 -0.061584 -0.605347 -0.327515 -0.722900 1441831965 -0.061584 -0.605347 -0.327515 -0.722900 1441831965 -0.061584 -0.605347 -0.327515 -0.722900 1441831965 -0.175659 -0.615723 -0.433533 -0.634216 1441831965 -0.175659 -0.615723 -0.433533 -0.634216 1441831965 -0.175659 -0.615723 -0.433533 -0.634216 1441831965 -0.175659 -0.615723 -0.433533 -0.634216 1441831965 -0.175659 -0.615723 -0.433533 -0.634216 1441831965 -0.175659 -0.615723 -0.433533 -0.634216 1441831965 -0.118774 -0.649963 -0.461426 -0.592163 1441831965 -0.118774 -0.649963 -0.461426 -0.592163 1441831965 -0.118774 -0.649963 -0.461426 -0.592163 1441831965 -0.118774 -0.649963 -0.461426 -0.592163 1441831965 -0.118774 -0.649963 -0.461426 -0.592163 1441831965 -0.118774 -0.649963 -0.461426 -0.592163 1441831965 -0.118774 -0.649963 -0.461426 -0.592163 1441831965 -0.098267 -0.601929 -0.177429 -0.772461 1441831965 -0.098267 -0.601929 -0.177429 -0.772461 1441831965 -0.098267 -0.601929 -0.177429 -0.772461 1441831965 -0.098267 -0.601929 -0.177429 -0.772461 1441831965 -0.098267 -0.601929 -0.177429 -0.772461 1441831965 -0.098267 -0.601929 -0.177429 -0.772461 1441831965 0.150208 -0.530029 0.072510 -0.831482 1441831965 0.150208 -0.530029 0.072510 -0.831482 1441831965 0.150208 -0.530029 0.072510 -0.831482 1441831965 0.150208 -0.530029 0.072510 -0.831482 1441831965 0.150208 -0.530029 0.072510 -0.831482 1441831965 0.150208 -0.530029 0.072510 -0.831482 1441831965 0.399414 -0.399841 0.086975 -0.820435 1441831965 0.399414 -0.399841 0.086975 -0.820435 1441831965 0.399414 -0.399841 0.086975 -0.820435 1441831965 0.399414 -0.399841 0.086975 -0.820435 1441831965 0.399414 -0.399841 0.086975 -0.820435 1441831965 0.399414 -0.399841 0.086975 -0.820435 1441831965 0.399414 -0.399841 0.086975 -0.820435 1441831965 0.265015 -0.464661 0.191040 -0.823059 1441831965 0.265015 -0.464661 0.191040 -0.823059 1441831965 0.265015 -0.464661 0.191040 -0.823059 1441831965 0.265015 -0.464661 0.191040 -0.823059 1441831965 0.265015 -0.464661 0.191040 -0.823059 1441831965 0.265015 -0.464661 0.191040 -0.823059 1441831965 0.163879 -0.503845 0.136658 -0.837036 1441831965 0.163879 -0.503845 0.136658 -0.837036 1441831965 0.163879 -0.503845 0.136658 -0.837036 1441831965 0.163879 -0.503845 0.136658 -0.837036 1441831965 0.163879 -0.503845 0.136658 -0.837036 1441831965 0.149902 -0.532471 -0.102112 -0.826843 1441831965 0.149902 -0.532471 -0.102112 -0.826843 1441831965 0.149902 -0.532471 -0.102112 -0.826843 1441831965 0.149902 -0.532471 -0.102112 -0.826843 1441831965 0.149902 -0.532471 -0.102112 -0.826843 1441831965 0.149902 -0.532471 -0.102112 -0.826843 1441831965 0.102112 -0.556824 -0.302063 -0.767029 1441831965 0.102112 -0.556824 -0.302063 -0.767029 1441831965 0.102112 -0.556824 -0.302063 -0.767029 1441831965 0.102112 -0.556824 -0.302063 -0.767029 1441831965 0.102112 -0.556824 -0.302063 -0.767029 1441831965 0.102112 -0.556824 -0.302063 -0.767029 1441831965 -0.057556 -0.594971 -0.361450 -0.715698 1441831965 -0.057556 -0.594971 -0.361450 -0.715698 1441831965 -0.057556 -0.594971 -0.361450 -0.715698 1441831965 -0.057556 -0.594971 -0.361450 -0.715698 1441831965 -0.057556 -0.594971 -0.361450 -0.715698 1441831965 -0.057556 -0.594971 -0.361450 -0.715698 1441831965 -0.182190 -0.601257 -0.434631 -0.645386 1441831965 -0.182190 -0.601257 -0.434631 -0.645386 1441831965 -0.182190 -0.601257 -0.434631 -0.645386 1441831965 -0.182190 -0.601257 -0.434631 -0.645386 1441831965 -0.182190 -0.601257 -0.434631 -0.645386 1441831965 -0.182190 -0.601257 -0.434631 -0.645386 1441831965 -0.182190 -0.601257 -0.434631 -0.645386 1441831965 -0.133728 -0.627625 -0.489441 -0.590576 1441831965 -0.133728 -0.627625 -0.489441 -0.590576 1441831965 -0.133728 -0.627625 -0.489441 -0.590576 1441831965 -0.133728 -0.627625 -0.489441 -0.590576 1441831965 -0.133728 -0.627625 -0.489441 -0.590576 1441831965 -0.087769 -0.624573 -0.287292 -0.720947 1441831965 -0.087769 -0.624573 -0.287292 -0.720947 1441831965 -0.087769 -0.624573 -0.287292 -0.720947 1441831965 -0.087769 -0.624573 -0.287292 -0.720947 1441831965 -0.087769 -0.624573 -0.287292 -0.720947 1441831965 -0.087769 -0.624573 -0.287292 -0.720947 1441831965 0.112000 -0.553589 -0.010498 -0.825195 1441831965 0.112000 -0.553589 -0.010498 -0.825195 1441831965 0.112000 -0.553589 -0.010498 -0.825195 1441831965 0.112000 -0.553589 -0.010498 -0.825195 1441831965 0.112000 -0.553589 -0.010498 -0.825195 1441831965 0.112000 -0.553589 -0.010498 -0.825195 1441831965 0.385681 -0.437561 0.113159 -0.804382 1441831965 0.385681 -0.437561 0.113159 -0.804382 1441831965 0.385681 -0.437561 0.113159 -0.804382 1441831965 0.385681 -0.437561 0.113159 -0.804382 1441831965 0.385681 -0.437561 0.113159 -0.804382 1441831965 0.385681 -0.437561 0.113159 -0.804382 1441831965 0.350342 -0.438599 0.159058 -0.812134 1441831965 0.350342 -0.438599 0.159058 -0.812134 1441831965 0.350342 -0.438599 0.159058 -0.812134 1441831965 0.350342 -0.438599 0.159058 -0.812134 1441831966 0.350342 -0.438599 0.159058 -0.812134 1441831966 0.350342 -0.438599 0.159058 -0.812134 1441831966 0.238586 -0.475647 0.189880 -0.825134 1441831966 0.238586 -0.475647 0.189880 -0.825134 1441831966 0.238586 -0.475647 0.189880 -0.825134 1441831966 0.238586 -0.475647 0.189880 -0.825134 1441831966 0.238586 -0.475647 0.189880 -0.825134 1441831966 0.238586 -0.475647 0.189880 -0.825134 1441831966 0.162659 -0.497925 0.105164 -0.845337 1441831966 0.162659 -0.497925 0.105164 -0.845337 1441831966 0.162659 -0.497925 0.105164 -0.845337 1441831966 0.162659 -0.497925 0.105164 -0.845337 1441831966 0.162659 -0.497925 0.105164 -0.845337 1441831966 0.162659 -0.497925 0.105164 -0.845337 1441831966 0.088562 -0.529114 -0.027527 -0.843506 1441831966 0.088562 -0.529114 -0.027527 -0.843506 1441831966 0.088562 -0.529114 -0.027527 -0.843506 1441831966 0.088562 -0.529114 -0.027527 -0.843506 1441831966 0.088562 -0.529114 -0.027527 -0.843506 1441831966 0.088562 -0.529114 -0.027527 -0.843506 1441831966 0.015869 -0.553589 -0.185791 -0.811707 1441831966 0.015869 -0.553589 -0.185791 -0.811707 1441831966 0.015869 -0.553589 -0.185791 -0.811707 1441831966 0.015869 -0.553589 -0.185791 -0.811707 1441831966 0.015869 -0.553589 -0.185791 -0.811707 1441831966 0.015869 -0.553589 -0.185791 -0.811707 1441831966 -0.085693 -0.568359 -0.328918 -0.749329 1441831966 -0.085693 -0.568359 -0.328918 -0.749329 1441831966 -0.085693 -0.568359 -0.328918 -0.749329 1441831966 -0.085693 -0.568359 -0.328918 -0.749329 1441831966 -0.085693 -0.568359 -0.328918 -0.749329 1441831966 -0.085693 -0.568359 -0.328918 -0.749329 1441831966 -0.191895 -0.572754 -0.465698 -0.646851 1441831966 -0.191895 -0.572754 -0.465698 -0.646851 1441831966 -0.191895 -0.572754 -0.465698 -0.646851 1441831966 -0.191895 -0.572754 -0.465698 -0.646851 1441831966 -0.191895 -0.572754 -0.465698 -0.646851 1441831966 -0.191895 -0.572754 -0.465698 -0.646851 1441831966 -0.181213 -0.602783 -0.537292 -0.561523 1441831966 -0.181213 -0.602783 -0.537292 -0.561523 1441831966 -0.181213 -0.602783 -0.537292 -0.561523 1441831966 -0.181213 -0.602783 -0.537292 -0.561523 1441831966 -0.181213 -0.602783 -0.537292 -0.561523 1441831966 -0.181213 -0.602783 -0.537292 -0.561523 1441831966 -0.121216 -0.590637 -0.297546 -0.740295 1441831966 -0.121216 -0.590637 -0.297546 -0.740295 1441831966 -0.121216 -0.590637 -0.297546 -0.740295 1441831966 -0.121216 -0.590637 -0.297546 -0.740295 1441831966 -0.121216 -0.590637 -0.297546 -0.740295 1441831966 -0.121216 -0.590637 -0.297546 -0.740295 1441831966 0.103638 -0.525696 -0.068604 -0.841614 1441831966 0.103638 -0.525696 -0.068604 -0.841614 1441831966 0.103638 -0.525696 -0.068604 -0.841614 1441831966 0.103638 -0.525696 -0.068604 -0.841614 1441831966 0.103638 -0.525696 -0.068604 -0.841614 1441831966 0.103638 -0.525696 -0.068604 -0.841614 1441831966 0.352600 -0.421265 0.053406 -0.833923 1441831966 0.352600 -0.421265 0.053406 -0.833923 1441831966 0.352600 -0.421265 0.053406 -0.833923 1441831966 0.352600 -0.421265 0.053406 -0.833923 1441831966 0.352600 -0.421265 0.053406 -0.833923 1441831966 0.352600 -0.421265 0.053406 -0.833923 1441831966 0.357422 -0.414185 0.141907 -0.825012 1441831966 0.357422 -0.414185 0.141907 -0.825012 1441831966 0.357422 -0.414185 0.141907 -0.825012 1441831966 0.357422 -0.414185 0.141907 -0.825012 1441831966 0.357422 -0.414185 0.141907 -0.825012 1441831966 0.357422 -0.414185 0.141907 -0.825012 1441831966 0.357422 -0.414185 0.141907 -0.825012 1441831966 0.227478 -0.435364 0.220764 -0.842651 1441831966 0.227478 -0.435364 0.220764 -0.842651 1441831966 0.227478 -0.435364 0.220764 -0.842651 1441831966 0.227478 -0.435364 0.220764 -0.842651 1441831966 0.227478 -0.435364 0.220764 -0.842651 1441831966 0.140930 -0.464478 0.132324 -0.864258 1441831966 0.140930 -0.464478 0.132324 -0.864258 1441831966 0.140930 -0.464478 0.132324 -0.864258 1441831966 0.140930 -0.464478 0.132324 -0.864258 1441831966 0.140930 -0.464478 0.132324 -0.864258 1441831966 0.140930 -0.464478 0.132324 -0.864258 1441831966 0.072327 -0.503479 -0.065674 -0.858521 1441831966 0.072327 -0.503479 -0.065674 -0.858521 1441831966 0.072327 -0.503479 -0.065674 -0.858521 1441831966 0.072327 -0.503479 -0.065674 -0.858521 1441831966 0.072327 -0.503479 -0.065674 -0.858521 1441831966 0.072327 -0.503479 -0.065674 -0.858521 1441831966 0.072327 -0.503479 -0.065674 -0.858521 1441831966 -0.014832 -0.542664 -0.237671 -0.805542 1441831966 -0.014832 -0.542664 -0.237671 -0.805542 1441831966 -0.014832 -0.542664 -0.237671 -0.805542 1441831966 -0.014832 -0.542664 -0.237671 -0.805542 1441831966 -0.014832 -0.542664 -0.237671 -0.805542 1441831966 -0.014832 -0.542664 -0.237671 -0.805542 1441831966 -0.014832 -0.542664 -0.237671 -0.805542 1441831966 -0.172485 -0.559570 -0.350220 -0.731140 1441831966 -0.172485 -0.559570 -0.350220 -0.731140 1441831966 -0.172485 -0.559570 -0.350220 -0.731140 1441831966 -0.172485 -0.559570 -0.350220 -0.731140 1441831966 -0.172485 -0.559570 -0.350220 -0.731140 1441831966 -0.172485 -0.559570 -0.350220 -0.731140 1441831966 -0.344238 -0.531067 -0.424316 -0.647705 1441831966 -0.344238 -0.531067 -0.424316 -0.647705 1441831966 -0.344238 -0.531067 -0.424316 -0.647705 1441831966 -0.344238 -0.531067 -0.424316 -0.647705 1441831966 -0.344238 -0.531067 -0.424316 -0.647705 1441831966 -0.344238 -0.531067 -0.424316 -0.647705 1441831966 -0.344238 -0.531067 -0.424316 -0.647705 1441831966 -0.282532 -0.595154 -0.551025 -0.512329 1441831966 -0.282532 -0.595154 -0.551025 -0.512329 1441831966 -0.282532 -0.595154 -0.551025 -0.512329 1441831966 -0.282532 -0.595154 -0.551025 -0.512329 1441831966 -0.282532 -0.595154 -0.551025 -0.512329 1441831967 -0.282532 -0.595154 -0.551025 -0.512329 1441831967 -0.213684 -0.610840 -0.397217 -0.650757 1441831967 -0.213684 -0.610840 -0.397217 -0.650757 1441831967 -0.213684 -0.610840 -0.397217 -0.650757 1441831967 -0.213684 -0.610840 -0.397217 -0.650757 1441831967 -0.213684 -0.610840 -0.397217 -0.650757 1441831967 -0.213684 -0.610840 -0.397217 -0.650757 1441831967 -0.005066 -0.586243 -0.163330 -0.793579 1441831967 -0.005066 -0.586243 -0.163330 -0.793579 1441831967 -0.005066 -0.586243 -0.163330 -0.793579 1441831967 -0.005066 -0.586243 -0.163330 -0.793579 1441831967 -0.005066 -0.586243 -0.163330 -0.793579 1441831967 0.193726 -0.482483 0.075256 -0.850952 1441831967 0.193726 -0.482483 0.075256 -0.850952 1441831967 0.193726 -0.482483 0.075256 -0.850952 1441831967 0.193726 -0.482483 0.075256 -0.850952 1441831967 0.193726 -0.482483 0.075256 -0.850952 1441831967 0.193726 -0.482483 0.075256 -0.850952 1441831967 0.193726 -0.482483 0.075256 -0.850952 1441831967 0.245850 -0.457825 0.170898 -0.837158 1441831967 0.245850 -0.457825 0.170898 -0.837158 1441831967 0.245850 -0.457825 0.170898 -0.837158 1441831967 0.245850 -0.457825 0.170898 -0.837158 1441831967 0.245850 -0.457825 0.170898 -0.837158 1441831967 0.245850 -0.457825 0.170898 -0.837158 1441831967 0.245850 -0.457825 0.170898 -0.837158 1441831967 0.157959 -0.495361 0.182922 -0.834412 1441831967 0.157959 -0.495361 0.182922 -0.834412 1441831967 0.157959 -0.495361 0.182922 -0.834412 1441831967 0.157959 -0.495361 0.182922 -0.834412 1441831967 0.157959 -0.495361 0.182922 -0.834412 1441831967 0.157959 -0.495361 0.182922 -0.834412 1441831967 0.067322 -0.535522 0.099243 -0.835999 1441831967 0.067322 -0.535522 0.099243 -0.835999 1441831967 0.067322 -0.535522 0.099243 -0.835999 1441831967 0.067322 -0.535522 0.099243 -0.835999 1441831967 0.067322 -0.535522 0.099243 -0.835999 1441831967 0.067322 -0.535522 0.099243 -0.835999 1441831967 -0.008667 -0.555725 -0.070923 -0.828369 1441831967 -0.008667 -0.555725 -0.070923 -0.828369 1441831967 -0.008667 -0.555725 -0.070923 -0.828369 1441831967 -0.008667 -0.555725 -0.070923 -0.828369 1441831967 -0.008667 -0.555725 -0.070923 -0.828369 1441831967 -0.008667 -0.555725 -0.070923 -0.828369 1441831967 -0.008667 -0.555725 -0.070923 -0.828369 1441831967 -0.104309 -0.562073 -0.228943 -0.787964 1441831967 -0.104309 -0.562073 -0.228943 -0.787964 1441831967 -0.104309 -0.562073 -0.228943 -0.787964 1441831967 -0.104309 -0.562073 -0.228943 -0.787964 1441831967 
0.635742 0.242188 0.531555 -0.504517 1441831970 0.635742 0.242188 0.531555 -0.504517 1441831970 0.635742 0.242188 0.531555 -0.504517 1441831970 0.635742 0.242188 0.531555 -0.504517 1441831970 0.631714 0.257324 0.523987 -0.509949 1441831970 0.631714 0.257324 0.523987 -0.509949 1441831970 0.631714 0.257324 0.523987 -0.509949 1441831970 0.631714 0.257324 0.523987 -0.509949 1441831970 0.631714 0.257324 0.523987 -0.509949 1441831970 0.631714 0.257324 0.523987 -0.509949 1441831970 0.627380 0.284546 0.504944 -0.520020 1441831970 0.627380 0.284546 0.504944 -0.520020 1441831970 0.627380 0.284546 0.504944 -0.520020 1441831970 0.627380 0.284546 0.504944 -0.520020 1441831970 0.627380 0.284546 0.504944 -0.520020 1441831970 0.627380 0.284546 0.504944 -0.520020 1441831970 0.631165 0.296875 0.487671 -0.525024 1441831970 0.631165 0.296875 0.487671 -0.525024 1441831970 0.631165 0.296875 0.487671 -0.525024 1441831970 0.631165 0.296875 0.487671 -0.525024 1441831970 0.631165 0.296875 0.487671 -0.525024 1441831970 0.631165 0.296875 0.487671 -0.525024 1441831970 0.644470 0.276611 0.486572 -0.520874 1441831970 0.644470 0.276611 0.486572 -0.520874 1441831970 0.644470 0.276611 0.486572 -0.520874 1441831970 0.644470 0.276611 0.486572 -0.520874 1441831970 0.644470 0.276611 0.486572 -0.520874 1441831970 0.644470 0.276611 0.486572 -0.520874 1441831970 0.659180 0.234253 0.505737 -0.504761 1441831970 0.659180 0.234253 0.505737 -0.504761 1441831970 0.659180 0.234253 0.505737 -0.504761 1441831970 0.659180 0.234253 0.505737 -0.504761 1441831970 0.659180 0.234253 0.505737 -0.504761 1441831970 0.659180 0.234253 0.505737 -0.504761 1441831970 0.659180 0.234253 0.505737 -0.504761 1441831970 0.671509 0.193359 0.523315 -0.487671 1441831970 0.671509 0.193359 0.523315 -0.487671 1441831970 0.671509 0.193359 0.523315 -0.487671 1441831970 0.671509 0.193359 0.523315 -0.487671 1441831970 0.671509 0.193359 0.523315 -0.487671 1441831970 0.671509 0.193359 0.523315 -0.487671 1441831970 0.678162 0.164185 0.536438 -0.474731 1441831970 0.678162 0.164185 0.536438 -0.474731 1441831970 0.678162 0.164185 0.536438 -0.474731 1441831970 0.678162 0.164185 0.536438 -0.474731 1441831970 0.678162 0.164185 0.536438 -0.474731 1441831970 0.678162 0.164185 0.536438 -0.474731 1441831970 0.678162 0.164185 0.536438 -0.474731 1441831970 0.679688 0.145691 0.543701 -0.470276 1441831970 0.679688 0.145691 0.543701 -0.470276 1441831970 0.679688 0.145691 0.543701 -0.470276 1441831970 0.679688 0.145691 0.543701 -0.470276 1441831970 0.679688 0.145691 0.543701 -0.470276 1441831970 0.679688 0.145691 0.543701 -0.470276 1441831970 0.683533 0.113708 0.557800 -0.456848 1441831970 0.683533 0.113708 0.557800 -0.456848 1441831970 0.683533 0.113708 0.557800 -0.456848 1441831970 0.683533 0.113708 0.557800 -0.456848 1441831970 0.683533 0.113708 0.557800 -0.456848 1441831970 0.683533 0.113708 0.557800 -0.456848 1441831970 0.684448 0.092346 0.579529 -0.432556 1441831970 0.684448 0.092346 0.579529 -0.432556 1441831970 0.684448 0.092346 0.579529 -0.432556 1441831970 0.684448 0.092346 0.579529 -0.432556 1441831970 0.684448 0.092346 0.579529 -0.432556 1441831970 0.684448 0.092346 0.579529 -0.432556 1441831970 0.691284 0.085571 0.594299 -0.401917 1441831970 0.691284 0.085571 0.594299 -0.401917 1441831970 0.691284 0.085571 0.594299 -0.401917 1441831970 0.691284 0.085571 0.594299 -0.401917 1441831970 0.691284 0.085571 0.594299 -0.401917 1441831970 0.691284 0.085571 0.594299 -0.401917 1441831970 0.699524 0.108704 0.599304 -0.373657 1441831970 0.699524 0.108704 0.599304 -0.373657 1441831970 0.699524 0.108704 0.599304 -0.373657 1441831970 0.699524 0.108704 0.599304 -0.373657 1441831970 0.699524 0.108704 0.599304 -0.373657 1441831970 0.699524 0.108704 0.599304 -0.373657 1441831970 0.707397 0.152893 0.593994 -0.351196 1441831970 0.707397 0.152893 0.593994 -0.351196 1441831970 0.707397 0.152893 0.593994 -0.351196 1441831970 0.707397 0.152893 0.593994 -0.351196 1441831970 0.707397 0.152893 0.593994 -0.351196 1441831970 0.707397 0.152893 0.593994 -0.351196 1441831970 0.707397 0.152893 0.593994 -0.351196 1441831970 0.713196 0.191956 0.585510 -0.334106 1441831970 0.713196 0.191956 0.585510 -0.334106 1441831970 0.713196 0.191956 0.585510 -0.334106 1441831970 0.713196 0.191956 0.585510 -0.334106 1441831970 0.713196 0.191956 0.585510 -0.334106 1441831970 0.713196 0.191956 0.585510 -0.334106 1441831970 0.716248 0.214478 0.575256 -0.331665 1441831970 0.716248 0.214478 0.575256 -0.331665 1441831970 0.716248 0.214478 0.575256 -0.331665 1441831970 0.716248 0.214478 0.575256 -0.331665 1441831970 0.716248 0.214478 0.575256 -0.331665 1441831970 0.717224 0.221863 0.562073 -0.346985 1441831970 0.717224 0.221863 0.562073 -0.346985 1441831970 0.717224 0.221863 0.562073 -0.346985 1441831971 0.717224 0.221863 0.562073 -0.346985 1441831971 0.717224 0.221863 0.562073 -0.346985 1441831971 0.717224 0.221863 0.562073 -0.346985 1441831971 0.716003 0.223572 0.547424 -0.370972 1441831971 0.716003 0.223572 0.547424 -0.370972 1441831971 0.716003 0.223572 0.547424 -0.370972 1441831971 0.716003 0.223572 0.547424 -0.370972 1441831971 0.716003 0.223572 0.547424 -0.370972 1441831971 0.716003 0.223572 0.547424 -0.370972 1441831971 0.715759 0.217834 0.533264 -0.394653 1441831971 0.715759 0.217834 0.533264 -0.394653 1441831971 0.715759 0.217834 0.533264 -0.394653 1441831971 0.715759 0.217834 0.533264 -0.394653 1441831971 0.715759 0.217834 0.533264 -0.394653 1441831971 0.715759 0.217834 0.533264 -0.394653 1441831971 0.715759 0.217834 0.533264 -0.394653 1441831971 0.715942 0.199585 0.526794 -0.412292 1441831971 0.715942 0.199585 0.526794 -0.412292 1441831971 0.715942 0.199585 0.526794 -0.412292 1441831971 0.715942 0.199585 0.526794 -0.412292 1441831971 0.715942 0.199585 0.526794 -0.412292 1441831971 0.715942 0.199585 0.526794 -0.412292 1441831971 0.715942 0.199585 0.526794 -0.412292 1441831971 0.719543 0.158691 0.523193 -0.428101 1441831971 0.719543 0.158691 0.523193 -0.428101 1441831971 0.719543 0.158691 0.523193 -0.428101 1441831971 0.719543 0.158691 0.523193 -0.428101 1441831971 0.719543 0.158691 0.523193 -0.428101 1441831971 0.719543 0.158691 0.523193 -0.428101 1441831971 0.717224 0.092529 0.535095 -0.436707 1441831971 0.717224 0.092529 0.535095 -0.436707 1441831971 0.717224 0.092529 0.535095 -0.436707 1441831971 0.717224 0.092529 0.535095 -0.436707 1441831971 0.717224 0.092529 0.535095 -0.436707 1441831971 0.711853 0.039307 0.547729 -0.437805 1441831971 0.711853 0.039307 0.547729 -0.437805 1441831971 0.711853 0.039307 0.547729 -0.437805 1441831971 0.711853 0.039307 0.547729 -0.437805 1441831971 0.711853 0.039307 0.547729 -0.437805 1441831971 0.711853 0.039307 0.547729 -0.437805 1441831971 0.711853 0.039307 0.547729 -0.437805 1441831971 0.711731 0.013062 0.551147 -0.435242 1441831971 0.711731 0.013062 0.551147 -0.435242 1441831971 0.711731 0.013062 0.551147 -0.435242 1441831971 0.711731 0.013062 0.551147 -0.435242 1441831971 0.711731 0.013062 0.551147 -0.435242 1441831971 0.711731 0.013062 0.551147 -0.435242 1441831971 0.715149 0.028870 0.554871 -0.424011 1441831971 0.715149 0.028870 0.554871 -0.424011 1441831971 0.715149 0.028870 0.554871 -0.424011 1441831971 0.715149 0.028870 0.554871 -0.424011 1441831971 0.715149 0.028870 0.554871 -0.424011 1441831971 0.715149 0.028870 0.554871 -0.424011 1441831971 0.722534 0.066040 0.560547 -0.399109 1441831971 0.722534 0.066040 0.560547 -0.399109 1441831971 0.722534 0.066040 0.560547 -0.399109 1441831971 0.722534 0.066040 0.560547 -0.399109 1441831971 0.722534 0.066040 0.560547 -0.399109 1441831971 0.728577 0.105164 0.567688 -0.368469 1441831971 0.728577 0.105164 0.567688 -0.368469 1441831971 0.728577 0.105164 0.567688 -0.368469 1441831971 0.728577 0.105164 0.567688 -0.368469 1441831971 0.728577 0.105164 0.567688 -0.368469 1441831971 0.728577 0.105164 0.567688 -0.368469 1441831971 0.730835 0.136414 0.575867 -0.340027 1441831971 0.730835 0.136414 0.575867 -0.340027 1441831971 0.730835 0.136414 0.575867 -0.340027 1441831971 0.730835 0.136414 0.575867 -0.340027 1441831971 0.730835 0.136414 0.575867 -0.340027 1441831971 0.730835 0.136414 0.575867 -0.340027 1441831971 0.726685 0.164673 0.583130 -0.323669 1441831971 0.726685 0.164673 0.583130 -0.323669 1441831971 0.726685 0.164673 0.583130 -0.323669 1441831971 0.726685 0.164673 0.583130 -0.323669 1441831971 0.726685 0.164673 0.583130 -0.323669 1441831971 0.726685 0.164673 0.583130 -0.323669 1441831971 0.726685 0.164673 0.583130 -0.323669 1441831971 0.722778 0.192871 0.578125 -0.325745 1441831971 0.722778 0.192871 0.578125 -0.325745 1441831971 0.722778 0.192871 0.578125 -0.325745 1441831971 0.722778 0.192871 0.578125 -0.325745 1441831971 0.722778 0.192871 0.578125 -0.325745 1441831971 0.722778 0.192871 0.578125 -0.325745 1441831971 0.719910 0.209534 0.571472 -0.333374 1441831971 0.719910 0.209534 0.571472 -0.333374 1441831971 0.719910 0.209534 0.571472 -0.333374 1441831971 0.719910 0.209534 0.571472 -0.333374 1441831971 0.719910 0.209534 0.571472 -0.333374 1441831971 0.719910 0.209534 0.571472 -0.333374 1441831971 0.718994 0.216858 0.566528 -0.339050 1441831971 0.718994 0.216858 0.566528 -0.339050 1441831971 0.718994 0.216858 0.566528 -0.339050 1441831971 0.718994 0.216858 0.566528 -0.339050 1441831971 0.718994 0.216858 0.566528 -0.339050 1441831971 0.718994 0.216858 0.566528 -0.339050 1441831971 0.733337 0.184204 0.562500 -0.334412 1441831971 0.733337 0.184204 0.562500 -0.334412 1441831971 0.733337 0.184204 0.562500 -0.334412 1441831971 0.733337 0.184204 0.562500 -0.334412 1441831971 0.733337 0.184204 0.562500 -0.334412 1441831971 0.733337 0.184204 0.562500 -0.334412 1441831971 0.733337 0.184204 0.562500 -0.334412 1441831971 0.740845 0.123474 0.574036 -0.326050 1441831971 0.740845 0.123474 0.574036 -0.326050 1441831971 0.740845 0.123474 0.574036 -0.326050 1441831971 0.740845 0.123474 0.574036 -0.326050 1441831971 0.740845 0.123474 0.574036 -0.326050 1441831971 0.740845 0.123474 0.574036 -0.326050 1441831971 0.738403 0.075684 0.585388 -0.325928 1441831971 0.738403 0.075684 0.585388 -0.325928 1441831971 0.738403 0.075684 0.585388 -0.325928 1441831971 0.738403 0.075684 0.585388 -0.325928 1441831972 0.738403 0.075684 0.585388 -0.325928 1441831972 0.738403 0.075684 0.585388 -0.325928 1441831972 0.738403 0.075684 0.585388 -0.325928 1441831972 0.738831 0.053284 0.584290 -0.331482 1441831972 0.738831 0.053284 0.584290 -0.331482 1441831972 0.738831 0.053284 0.584290 -0.331482 1441831972 0.738831 0.053284 0.584290 -0.331482 1441831972 0.738831 0.053284 0.584290 -0.331482 1441831972 0.738831 0.053284 0.584290 -0.331482 1441831972 0.741028 0.058228 0.578064 -0.336609 1441831972 0.741028 0.058228 0.578064 -0.336609 1441831972 0.741028 0.058228 0.578064 -0.336609 1441831972 0.741028 0.058228 0.578064 -0.336609 1441831972 0.741028 0.058228 0.578064 -0.336609 1441831972 0.741028 0.058228 0.578064 -0.336609 1441831972 0.744568 0.071960 0.574341 -0.332458 1441831972 0.744568 0.071960 0.574341 -0.332458 1441831972 0.744568 0.071960 0.574341 -0.332458 1441831972 0.744568 0.071960 0.574341 -0.332458 1441831972 0.744568 0.071960 0.574341 -0.332458 1441831972 0.744568 0.071960 0.574341 -0.332458 1441831972 0.746094 0.084167 0.575745 -0.323486 1441831972 0.746094 0.084167 0.575745 -0.323486 1441831972 0.746094 0.084167 0.575745 -0.323486 1441831972 0.746094 0.084167 0.575745 -0.323486 1441831972 0.746094 0.084167 0.575745 -0.323486 1441831972 0.746094 0.084167 0.575745 -0.323486 1441831972 0.746094 0.084167 0.575745 -0.323486 1441831972 0.741821 0.096863 0.580811 -0.320740 1441831972 0.741821 0.096863 0.580811 -0.320740 1441831972 0.741821 0.096863 0.580811 -0.320740 1441831972 0.741821 0.096863 0.580811 -0.320740 1441831972 0.741821 0.096863 0.580811 -0.320740 1441831972 0.730286 0.122009 0.581604 -0.336792 1441831972 0.730286 0.122009 0.581604 -0.336792 1441831972 0.730286 0.122009 0.581604 -0.336792 1441831972 0.730286 0.122009 0.581604 -0.336792 1441831972 0.730286 0.122009 0.581604 -0.336792 1441831972 0.730286 0.122009 0.581604 -0.336792 1441831972 0.718689 0.149231 0.569519 -0.369812 1441831972 0.718689 0.149231 0.569519 -0.369812 1441831972 0.718689 0.149231 0.569519 -0.369812 1441831972 0.718689 0.149231 0.569519 -0.369812 1441831972 0.718689 0.149231 0.569519 -0.369812 1441831972 0.718689 0.149231 0.569519 -0.369812 1441831972 0.706360 0.168823 0.559814 -0.398865 1441831972 0.706360 0.168823 0.559814 -0.398865 1441831972 0.706360 0.168823 0.559814 -0.398865 1441831972 0.706360 0.168823 0.559814 -0.398865 1441831972 0.706360 0.168823 0.559814 -0.398865 1441831972 0.706360 0.168823 0.559814 -0.398865 1441831972 0.700439 0.173950 0.557312 -0.410461 1441831972 0.700439 0.173950 0.557312 -0.410461 1441831972 0.700439 0.173950 0.557312 -0.410461 1441831972 0.700439 0.173950 0.557312 -0.410461 1441831972 0.700439 0.173950 0.557312 -0.410461 1441831972 0.700439 0.173950 0.557312 -0.410461 1441831972 0.704407 0.155457 0.558228 -0.409790 1441831972 0.704407 0.155457 0.558228 -0.409790 1441831972 0.704407 0.155457 0.558228 -0.409790 1441831972 0.704407 0.155457 0.558228 -0.409790 1441831972 0.704407 0.155457 0.558228 -0.409790 1441831972 0.704407 0.155457 0.558228 -0.409790 1441831972 0.704895 0.126526 0.570923 -0.401367 1441831972 0.704895 0.126526 0.570923 -0.401367 1441831972 0.704895 0.126526 0.570923 -0.401367 1441831972 0.704895 0.126526 0.570923 -0.401367 1441831972 0.704895 0.126526 0.570923 -0.401367 1441831972 0.704895 0.126526 0.570923 -0.401367 1441831972 0.704895 0.126526 0.570923 -0.401367 1441831972 0.703064 0.112488 0.582825 -0.391541 1441831972 0.703064 0.112488 0.582825 -0.391541 1441831972 0.703064 0.112488 0.582825 -0.391541 1441831972 0.703064 0.112488 0.582825 -0.391541 1441831972 0.703064 0.112488 0.582825 -0.391541 1441831972 0.706299 0.120056 0.582764 -0.383545 1441831972 0.706299 0.120056 0.582764 -0.383545 1441831972 0.706299 0.120056 0.582764 -0.383545 1441831972 0.706299 0.120056 0.582764 -0.383545 1441831972 0.706299 0.120056 0.582764 -0.383545 1441831972 0.706299 0.120056 0.582764 -0.383545 1441831972 0.706299 0.120056 0.582764 -0.383545 1441831972 0.710999 0.143799 0.580261 -0.370239 1441831972 0.710999 0.143799 0.580261 -0.370239 1441831972 0.710999 0.143799 0.580261 -0.370239 1441831972 0.710999 0.143799 0.580261 -0.370239 1441831972 0.710999 0.143799 0.580261 -0.370239 1441831972 0.717407 0.169006 0.578003 -0.350281 1441831972 0.717407 0.169006 0.578003 -0.350281 1441831972 0.717407 0.169006 0.578003 -0.350281 1441831972 0.717407 0.169006 0.578003 -0.350281 1441831972 0.717407 0.169006 0.578003 -0.350281 1441831972 0.717407 0.169006 0.578003 -0.350281 1441831972 0.724854 0.178162 0.579224 -0.327576 1441831972 0.724854 0.178162 0.579224 -0.327576 1441831972 0.724854 0.178162 0.579224 -0.327576 1441831972 0.724854 0.178162 0.579224 -0.327576 1441831972 0.724854 0.178162 0.579224 -0.327576 1441831972 0.724854 0.178162 0.579224 -0.327576 1441831972 0.733032 0.169312 0.580994 -0.310486 1441831972 0.733032 0.169312 0.580994 -0.310486 1441831972 0.733032 0.169312 0.580994 -0.310486 1441831972 0.733032 0.169312 0.580994 -0.310486 1441831972 0.733032 0.169312 0.580994 -0.310486 1441831972 0.733032 0.169312 0.580994 -0.310486 1441831972 0.736572 0.149292 0.586121 -0.302612 1441831972 0.736572 0.149292 0.586121 -0.302612 1441831972 0.736572 0.149292 0.586121 -0.302612 1441831972 0.736572 0.149292 0.586121 -0.302612 1441831972 0.736572 0.149292 0.586121 -0.302612 1441831973 0.736572 0.149292 0.586121 -0.302612 1441831973 0.735107 0.137390 0.588928 -0.306396 1441831973 0.735107 0.137390 0.588928 -0.306396 1441831973 0.735107 0.137390 0.588928 -0.306396 1441831973 0.735107 0.137390 0.588928 -0.306396 1441831973 0.735107 0.137390 0.588928 -0.306396 1441831973 0.735107 0.137390 0.588928 -0.306396 1441831973 0.730469 0.137207 0.587646 -0.319641 1441831973 0.730469 0.137207 0.587646 -0.319641 1441831973 0.730469 0.137207 0.587646 -0.319641 1441831973 0.730469 0.137207 0.587646 -0.319641 1441831973 0.730469 0.137207 0.587646 -0.319641 1441831973 0.730469 0.137207 0.587646 -0.319641 1441831973 0.730469 0.137207 0.587646 -0.319641 1441831973 0.735168 0.116394 0.579224 -0.332275 1441831973 0.735168 0.116394 0.579224 -0.332275 1441831973 0.735168 0.116394 0.579224 -0.332275 1441831973 0.735168 0.116394 0.579224 -0.332275 1441831973 0.735168 0.116394 0.579224 -0.332275 1441831973 0.731445 0.078186 0.586426 -0.338928 1441831973 0.731445 0.078186 0.586426 -0.338928 1441831973 0.731445 0.078186 0.586426 -0.338928 1441831973 0.731445 0.078186 0.586426 -0.338928 1441831973 0.731445 0.078186 0.586426 -0.338928 1441831973 0.731445 0.078186 0.586426 -0.338928 1441831973 0.731445 0.078186 0.586426 -0.338928 1441831973 0.723206 0.051270 0.597839 -0.341797 1441831973 0.723206 0.051270 0.597839 -0.341797 1441831973 0.723206 0.051270 0.597839 -0.341797 1441831973 0.723206 0.051270 0.597839 -0.341797 1441831973 0.723206 0.051270 0.597839 -0.341797 1441831973 0.723206 0.051270 0.597839 -0.341797 1441831973 0.727295 0.037476 0.595886 -0.338440 1441831973 0.727295 0.037476 0.595886 -0.338440 1441831973 0.727295 0.037476 0.595886 -0.338440 1441831973 0.727295 0.037476 0.595886 -0.338440 1441831973 0.727295 0.037476 0.595886 -0.338440 1441831973 0.727295 0.037476 0.595886 -0.338440 1441831973 0.731018 0.044983 0.596680 -0.327820 1441831973 0.731018 0.044983 0.596680 -0.327820 1441831973 0.731018 0.044983 0.596680 -0.327820 1441831973 0.731018 0.044983 0.596680 -0.327820 1441831973 0.731018 0.044983 0.596680 -0.327820 1441831973 0.731018 0.044983 0.596680 -0.327820 1441831973 0.731018 0.044983 0.596680 -0.327820 1441831973 0.737000 0.066406 0.596619 -0.310547 1441831973 0.737000 0.066406 0.596619 -0.310547 1441831973 0.737000 0.066406 0.596619 -0.310547 1441831973 0.737000 0.066406 0.596619 -0.310547 1441831973 0.737000 0.066406 0.596619 -0.310547 1441831973 0.737000 0.066406 0.596619 -0.310547 1441831973 0.741943 0.079285 0.601746 -0.284729 1441831973 0.741943 0.079285 0.601746 -0.284729 1441831973 0.741943 0.079285 0.601746 -0.284729 1441831973 0.741943 0.079285 0.601746 -0.284729 1441831973 0.741943 0.079285 0.601746 -0.284729 1441831973 0.741577 0.095520 0.607239 -0.268616 1441831973 0.741577 0.095520 0.607239 -0.268616 1441831973 0.741577 0.095520 0.607239 -0.268616 1441831973 0.741577 0.095520 0.607239 -0.268616 1441831973 0.741577 0.095520 0.607239 -0.268616 1441831973 0.741577 0.095520 0.607239 -0.268616 1441831973 0.741882 0.112671 0.603088 -0.270508 1441831973 0.741882 0.112671 0.603088 -0.270508 1441831973 0.741882 0.112671 0.603088 -0.270508 1441831973 0.741882 0.112671 0.603088 -0.270508 1441831973 0.741882 0.112671 0.603088 -0.270508 1441831973 0.741882 0.112671 0.603088 -0.270508 1441831973 0.741882 0.112671 0.603088 -0.270508 1441831973 0.739929 0.128418 0.595581 -0.285034 1441831973 0.739929 0.128418 0.595581 -0.285034 1441831973 0.739929 0.128418 0.595581 -0.285034 1441831973 0.739929 0.128418 0.595581 -0.285034 1441831973 0.739929 0.128418 0.595581 -0.285034 1441831973 0.739929 0.128418 0.595581 -0.285034 1441831973 0.736023 0.140930 0.589539 -0.301331 1441831973 0.736023 0.140930 0.589539 -0.301331 1441831973 0.736023 0.140930 0.589539 -0.301331 1441831973 0.736023 0.140930 0.589539 -0.301331 1441831973 0.736023 0.140930 0.589539 -0.301331 1441831973 0.736023 0.140930 0.589539 -0.301331 1441831973 0.738892 0.139526 0.579529 -0.314026 1441831973 0.738892 0.139526 0.579529 -0.314026 1441831973 0.738892 0.139526 0.579529 -0.314026 1441831973 0.738892 0.139526 0.579529 -0.314026 1441831973 0.738892 0.139526 0.579529 -0.314026 1441831973 0.738892 0.139526 0.579529 -0.314026 1441831973 0.741394 0.121582 0.577209 -0.319946 1441831973 0.741394 0.121582 0.577209 -0.319946 1441831973 0.741394 0.121582 0.577209 -0.319946 1441831973 0.741394 0.121582 0.577209 -0.319946 1441831973 0.741394 0.121582 0.577209 -0.319946 1441831973 0.741394 0.121582 0.577209 -0.319946 1441831973 0.737000 0.097778 0.587219 -0.319885 1441831973 0.737000 0.097778 0.587219 -0.319885 1441831973 0.737000 0.097778 0.587219 -0.319885 1441831973 0.737000 0.097778 0.587219 -0.319885 1441831973 0.737000 0.097778 0.587219 -0.319885 1441831973 0.737000 0.097778 0.587219 -0.319885 1441831973 0.733948 0.077881 0.588440 -0.330017 1441831973 0.733948 0.077881 0.588440 -0.330017 1441831973 0.733948 0.077881 0.588440 -0.330017 1441831973 0.733948 0.077881 0.588440 -0.330017 1441831973 0.733948 0.077881 0.588440 -0.330017 1441831973 0.733948 0.077881 0.588440 -0.330017 1441831973 0.731079 0.071411 0.583313 -0.346497 1441831973 0.731079 0.071411 0.583313 -0.346497 1441831973 0.731079 0.071411 0.583313 -0.346497 1441831973 0.731079 0.071411 0.583313 -0.346497 1441831973 0.731079 0.071411 0.583313 -0.346497 1441831973 0.731079 0.071411 0.583313 -0.346497 1441831974 0.730347 0.069580 0.580872 -0.352539 1441831974 0.730347 0.069580 0.580872 -0.352539 1441831974 0.730347 0.069580 0.580872 -0.352539 1441831974 0.730347 0.069580 0.580872 -0.352539 1441831974 0.730347 0.069580 0.580872 -0.352539 1441831974 0.730347 0.069580 0.580872 -0.352539 1441831974 0.732056 0.071472 0.580994 -0.348450 1441831974 0.732056 0.071472 0.580994 -0.348450 1441831974 0.732056 0.071472 0.580994 -0.348450 1441831974 0.732056 0.071472 0.580994 -0.348450 1441831974 0.732056 0.071472 0.580994 -0.348450 1441831974 0.732056 0.071472 0.580994 -0.348450 1441831974 0.732056 0.071472 0.580994 -0.348450 1441831974 0.733276 0.076904 0.583191 -0.340942 1441831974 0.733276 0.076904 0.583191 -0.340942 1441831974 0.733276 0.076904 0.583191 -0.340942 1441831974 0.733276 0.076904 0.583191 -0.340942 1441831974 0.733276 0.076904 0.583191 -0.340942 1441831974 0.733276 0.076904 0.583191 -0.340942 1441831974 0.733276 0.076904 0.583191 -0.340942 1441831974 0.731018 0.084412 0.589783 -0.332581 1441831974 0.731018 0.084412 0.589783 -0.332581 1441831974 0.731018 0.084412 0.589783 -0.332581 1441831974 0.731018 0.084412 0.589783 -0.332581 1441831974 0.731018 0.084412 0.589783 -0.332581 1441831974 0.731018 0.084412 0.589783 -0.332581 1441831974 0.726746 0.099854 0.595215 -0.328003 1441831974 0.726746 0.099854 0.595215 -0.328003 1441831974 0.726746 0.099854 0.595215 -0.328003 1441831974 0.726746 0.099854 0.595215 -0.328003 1441831974 0.726746 0.099854 0.595215 -0.328003 1441831974 0.726746 0.099854 0.595215 -0.328003 1441831974 0.723083 0.116577 0.598755 -0.324036 1441831974 0.723083 0.116577 0.598755 -0.324036 1441831974 0.723083 0.116577 0.598755 -0.324036 1441831974 0.723083 0.116577 0.598755 -0.324036 1441831974 0.723083 0.116577 0.598755 -0.324036 1441831974 0.723083 0.116577 0.598755 -0.324036 1441831974 0.720093 0.131958 0.602173 -0.318298 1441831974 0.720093 0.131958 0.602173 -0.318298 1441831974 0.720093 0.131958 0.602173 -0.318298 1441831974 0.720093 0.131958 0.602173 -0.318298 1441831974 0.720093 0.131958 0.602173 -0.318298 1441831974 0.720093 0.131958 0.602173 -0.318298 1441831974 0.720093 0.131958 0.602173 -0.318298 1441831974 0.723511 0.131104 0.601501 -0.312134 1441831974 0.723511 0.131104 0.601501 -0.312134 1441831974 0.723511 0.131104 0.601501 -0.312134 1441831974 0.723511 0.131104 0.601501 -0.312134 1441831974 0.723511 0.131104 0.601501 -0.312134 1441831974 0.721863 0.116699 0.606140 -0.312805 1441831974 0.721863 0.116699 0.606140 -0.312805 1441831974 0.721863 0.116699 0.606140 -0.312805 1441831974 0.721863 0.116699 0.606140 -0.312805 1441831974 0.721863 0.116699 0.606140 -0.312805 1441831974 0.721863 0.116699 0.606140 -0.312805 1441831974 0.721863 0.116699 0.606140 -0.312805 1441831974 0.714783 0.114441 0.613098 -0.316284 1441831974 0.714783 0.114441 0.613098 -0.316284 1441831974 0.714783 0.114441 0.613098 -0.316284 1441831974 0.714783 0.114441 0.613098 -0.316284 1441831974 0.714783 0.114441 0.613098 -0.316284 1441831974 0.714783 0.114441 0.613098 -0.316284 1441831974 0.720276 0.117493 0.605164 -0.317993 1441831974 0.720276 0.117493 0.605164 -0.317993 1441831974 0.720276 0.117493 0.605164 -0.317993 1441831974 0.720276 0.117493 0.605164 -0.317993 1441831974 0.720276 0.117493 0.605164 -0.317993 1441831974 0.724854 0.131226 0.596985 -0.317688 1441831974 0.724854 0.131226 0.596985 -0.317688 1441831974 0.724854 0.131226 0.596985 -0.317688 1441831974 0.724854 0.131226 0.596985 -0.317688 1441831974 0.724854 0.131226 0.596985 -0.317688 1441831974 0.724854 0.131226 0.596985 -0.317688 1441831974 0.724854 0.131226 0.596985 -0.317688 1441831974 0.731873 0.142700 0.589966 -0.309692 1441831974 0.731873 0.142700 0.589966 -0.309692 1441831974 0.731873 0.142700 0.589966 -0.309692 1441831974 0.731873 0.142700 0.589966 -0.309692 1441831974 0.731873 0.142700 0.589966 -0.309692 1441831974 0.731873 0.142700 0.589966 -0.309692 1441831974 0.740662 0.136902 0.586731 -0.297180 1441831974 0.740662 0.136902 0.586731 -0.297180 1441831974 0.740662 0.136902 0.586731 -0.297180 1441831974 0.740662 0.136902 0.586731 -0.297180 1441831974 0.740662 0.136902 0.586731 -0.297180 1441831974 0.740662 0.136902 0.586731 -0.297180 1441831974 0.744202 0.124146 0.586304 -0.294739 1441831974 0.744202 0.124146 0.586304 -0.294739 1441831974 0.744202 0.124146 0.586304 -0.294739 1441831974 0.744202 0.124146 0.586304 -0.294739 1441831974 0.744202 0.124146 0.586304 -0.294739 1441831974 0.744202 0.124146 0.586304 -0.294739 1441831974 0.740967 0.119324 0.585388 -0.306580 1441831974 0.740967 0.119324 0.585388 -0.306580 1441831974 0.740967 0.119324 0.585388 -0.306580 1441831974 0.740967 0.119324 0.585388 -0.306580 1441831974 0.740967 0.119324 0.585388 -0.306580 1441831974 0.740967 0.119324 0.585388 -0.306580 1441831974 0.735779 0.126160 0.579041 -0.327637 1441831974 0.735779 0.126160 0.579041 -0.327637 1441831974 0.735779 0.126160 0.579041 -0.327637 1441831974 0.735779 0.126160 0.579041 -0.327637 1441831974 0.735779 0.126160 0.579041 -0.327637 1441831974 0.735779 0.126160 0.579041 -0.327637 1441831974 0.735779 0.126160 0.579041 -0.327637 1441831974 0.730469 0.133240 0.572510 -0.347595 1441831974 0.730469 0.133240 0.572510 -0.347595 1441831974 0.730469 0.133240 0.572510 -0.347595 1441831974 0.730469 0.133240 0.572510 -0.347595 1441831974 0.730469 0.133240 0.572510 -0.347595 1441831974 0.725647 0.137939 0.568787 -0.361694 1441831975 0.725647 0.137939 0.568787 -0.361694 1441831975 0.725647 0.137939 0.568787 -0.361694 1441831975 0.725647 0.137939 0.568787 -0.361694 1441831975 0.725647 0.137939 0.568787 -0.361694 1441831975 0.725647 0.137939 0.568787 -0.361694 1441831975 0.725647 0.137939 0.568787 -0.361694 1441831975 0.727295 0.121887 0.565735 -0.368835 1441831975 0.727295 0.121887 0.565735 -0.368835 1441831975 0.727295 0.121887 0.565735 -0.368835 1441831975 0.727295 0.121887 0.565735 -0.368835 1441831975 0.727295 0.121887 0.565735 -0.368835 1441831975 0.727295 0.121887 0.565735 -0.368835 1441831975 0.724915 0.099609 0.570496 -0.372925 1441831975 0.724915 0.099609 0.570496 -0.372925 1441831975 0.724915 0.099609 0.570496 -0.372925 1441831975 0.724915 0.099609 0.570496 -0.372925 1441831975 0.724915 0.099609 0.570496 -0.372925 1441831975 0.724915 0.099609 0.570496 -0.372925 1441831975 0.719910 0.089722 0.576904 -0.375183 1441831975 0.719910 0.089722 0.576904 -0.375183 1441831975 0.719910 0.089722 0.576904 -0.375183 1441831975 0.719910 0.089722 0.576904 -0.375183 1441831975 0.719910 0.089722 0.576904 -0.375183 1441831975 0.719910 0.089722 0.576904 -0.375183 1441831975 0.719421 0.096069 0.574036 -0.378967 1441831975 0.719421 0.096069 0.574036 -0.378967 1441831975 0.719421 0.096069 0.574036 -0.378967 1441831975 0.719421 0.096069 0.574036 -0.378967 1441831975 0.719421 0.096069 0.574036 -0.378967 1441831975 0.719421 0.096069 0.574036 -0.378967 1441831975 0.719421 0.096069 0.574036 -0.378967 1441831975 0.719666 0.115295 0.569519 -0.379944 1441831975 0.719666 0.115295 0.569519 -0.379944 1441831975 0.719666 0.115295 0.569519 -0.379944 1441831975 0.719666 0.115295 0.569519 -0.379944 1441831975 
0.578369 -0.174011 0.556213 -0.570740 1441831978 0.578369 -0.174011 0.556213 -0.570740 1441831978 0.578369 -0.174011 0.556213 -0.570740 1441831978 0.429871 -0.350586 0.419067 -0.718811 1441831978 0.429871 -0.350586 0.419067 -0.718811 1441831978 0.429871 -0.350586 0.419067 -0.718811 1441831978 0.429871 -0.350586 0.419067 -0.718811 1441831978 0.429871 -0.350586 0.419067 -0.718811 1441831978 0.429871 -0.350586 0.419067 -0.718811 1441831978 0.429871 -0.350586 0.419067 -0.718811 1441831978 0.254089 -0.455566 0.214355 -0.825806 1441831978 0.254089 -0.455566 0.214355 -0.825806 1441831978 0.254089 -0.455566 0.214355 -0.825806 1441831978 0.254089 -0.455566 0.214355 -0.825806 1441831978 0.254089 -0.455566 0.214355 -0.825806 1441831978 0.254089 -0.455566 0.214355 -0.825806 1441831978 0.020569 -0.503967 0.025452 -0.863159 1441831978 0.020569 -0.503967 0.025452 -0.863159 1441831978 0.020569 -0.503967 0.025452 -0.863159 1441831978 0.020569 -0.503967 0.025452 -0.863159 1441831978 0.020569 -0.503967 0.025452 -0.863159 1441831978 0.020569 -0.503967 0.025452 -0.863159 1441831978 -0.147949 -0.496582 -0.169067 -0.838440 1441831978 -0.147949 -0.496582 -0.169067 -0.838440 1441831978 -0.147949 -0.496582 -0.169067 -0.838440 1441831978 -0.147949 -0.496582 -0.169067 -0.838440 1441831978 -0.147949 -0.496582 -0.169067 -0.838440 1441831978 -0.147949 -0.496582 -0.169067 -0.838440 1441831978 -0.202393 -0.503540 -0.395447 -0.741089 1441831978 -0.202393 -0.503540 -0.395447 -0.741089 1441831978 -0.202393 -0.503540 -0.395447 -0.741089 1441831978 -0.202393 -0.503540 -0.395447 -0.741089 1441831979 -0.202393 -0.503540 -0.395447 -0.741089 1441831979 -0.202393 -0.503540 -0.395447 -0.741089 1441831979 -0.173035 -0.541504 -0.518494 -0.638855 1441831979 -0.173035 -0.541504 -0.518494 -0.638855 1441831979 -0.173035 -0.541504 -0.518494 -0.638855 1441831979 -0.173035 -0.541504 -0.518494 -0.638855 1441831979 -0.173035 -0.541504 -0.518494 -0.638855 1441831979 -0.173035 -0.541504 -0.518494 -0.638855 1441831979 -0.097656 -0.530029 -0.301575 -0.786560 1441831979 -0.097656 -0.530029 -0.301575 -0.786560 1441831979 -0.097656 -0.530029 -0.301575 -0.786560 1441831979 -0.097656 -0.530029 -0.301575 -0.786560 1441831979 -0.097656 -0.530029 -0.301575 -0.786560 1441831979 -0.097656 -0.530029 -0.301575 -0.786560 1441831979 0.154175 -0.453247 -0.075562 -0.874756 1441831979 0.154175 -0.453247 -0.075562 -0.874756 1441831979 0.154175 -0.453247 -0.075562 -0.874756 1441831979 0.154175 -0.453247 -0.075562 -0.874756 1441831979 0.154175 -0.453247 -0.075562 -0.874756 1441831979 0.154175 -0.453247 -0.075562 -0.874756 1441831979 0.505432 -0.286072 -0.046936 -0.812744 1441831979 0.505432 -0.286072 -0.046936 -0.812744 1441831979 0.505432 -0.286072 -0.046936 -0.812744 1441831979 0.505432 -0.286072 -0.046936 -0.812744 1441831979 0.505432 -0.286072 -0.046936 -0.812744 1441831979 0.505432 -0.286072 -0.046936 -0.812744 1441831979 0.500488 -0.296814 -0.031372 -0.812683 1441831979 0.500488 -0.296814 -0.031372 -0.812683 1441831979 0.500488 -0.296814 -0.031372 -0.812683 1441831979 0.500488 -0.296814 -0.031372 -0.812683 1441831979 0.500488 -0.296814 -0.031372 -0.812683 1441831979 0.500488 -0.296814 -0.031372 -0.812683 1441831979 0.339600 -0.380005 0.075012 -0.857117 1441831979 0.339600 -0.380005 0.075012 -0.857117 1441831979 0.339600 -0.380005 0.075012 -0.857117 1441831979 0.339600 -0.380005 0.075012 -0.857117 1441831979 0.339600 -0.380005 0.075012 -0.857117 1441831979 0.339600 -0.380005 0.075012 -0.857117 1441831979 0.223145 -0.422607 -0.012024 -0.878357 1441831979 0.223145 -0.422607 -0.012024 -0.878357 1441831979 0.223145 -0.422607 -0.012024 -0.878357 1441831979 0.223145 -0.422607 -0.012024 -0.878357 1441831979 0.223145 -0.422607 -0.012024 -0.878357 1441831979 0.143921 -0.461731 -0.206360 -0.850647 1441831979 0.143921 -0.461731 -0.206360 -0.850647 1441831979 0.143921 -0.461731 -0.206360 -0.850647 1441831979 0.143921 -0.461731 -0.206360 -0.850647 1441831979 0.143921 -0.461731 -0.206360 -0.850647 1441831979 0.143921 -0.461731 -0.206360 -0.850647 1441831979 0.143921 -0.461731 -0.206360 -0.850647 1441831979 0.009277 -0.509277 -0.345825 -0.788086 1441831979 0.009277 -0.509277 -0.345825 -0.788086 1441831979 0.009277 -0.509277 -0.345825 -0.788086 1441831979 0.009277 -0.509277 -0.345825 -0.788086 1441831979 0.009277 -0.509277 -0.345825 -0.788086 1441831979 0.009277 -0.509277 -0.345825 -0.788086 1441831979 -0.176636 -0.522888 -0.409790 -0.726318 1441831979 -0.176636 -0.522888 -0.409790 -0.726318 1441831979 -0.176636 -0.522888 -0.409790 -0.726318 1441831979 -0.176636 -0.522888 -0.409790 -0.726318 1441831979 -0.176636 -0.522888 -0.409790 -0.726318 1441831979 -0.176636 -0.522888 -0.409790 -0.726318 1441831979 -0.217163 -0.538757 -0.525024 -0.622131 1441831979 -0.217163 -0.538757 -0.525024 -0.622131 1441831979 -0.217163 -0.538757 -0.525024 -0.622131 1441831979 -0.217163 -0.538757 -0.525024 -0.622131 1441831979 -0.217163 -0.538757 -0.525024 -0.622131 1441831979 -0.217163 -0.538757 -0.525024 -0.622131 1441831979 -0.217163 -0.538757 -0.525024 -0.622131 1441831979 -0.161255 -0.561584 -0.445129 -0.678650 1441831979 -0.161255 -0.561584 -0.445129 -0.678650 1441831979 -0.161255 -0.561584 -0.445129 -0.678650 1441831979 -0.161255 -0.561584 -0.445129 -0.678650 1441831979 -0.161255 -0.561584 -0.445129 -0.678650 1441831979 -0.161255 -0.561584 -0.445129 -0.678650 1441831979 -0.010071 -0.545044 -0.254150 -0.798950 1441831979 -0.010071 -0.545044 -0.254150 -0.798950 1441831979 -0.010071 -0.545044 -0.254150 -0.798950 1441831979 -0.010071 -0.545044 -0.254150 -0.798950 1441831979 -0.010071 -0.545044 -0.254150 -0.798950 1441831979 -0.010071 -0.545044 -0.254150 -0.798950 1441831979 0.263428 -0.462158 -0.085999 -0.842468 1441831979 0.263428 -0.462158 -0.085999 -0.842468 1441831979 0.263428 -0.462158 -0.085999 -0.842468 1441831979 0.263428 -0.462158 -0.085999 -0.842468 1441831979 0.263428 -0.462158 -0.085999 -0.842468 1441831979 0.263428 -0.462158 -0.085999 -0.842468 1441831979 0.495178 -0.338257 0.000061 -0.800293 1441831979 0.495178 -0.338257 0.000061 -0.800293 1441831979 0.495178 -0.338257 0.000061 -0.800293 1441831979 0.495178 -0.338257 0.000061 -0.800293 1441831979 0.495178 -0.338257 0.000061 -0.800293 1441831979 0.495178 -0.338257 0.000061 -0.800293 1441831979 0.404602 -0.418030 0.110840 -0.805786 1441831979 0.404602 -0.418030 0.110840 -0.805786 1441831979 0.404602 -0.418030 0.110840 -0.805786 1441831979 0.404602 -0.418030 0.110840 -0.805786 1441831979 0.404602 -0.418030 0.110840 -0.805786 1441831979 0.301392 -0.458984 0.125977 -0.826233 1441831979 0.301392 -0.458984 0.125977 -0.826233 1441831979 0.301392 -0.458984 0.125977 -0.826233 1441831979 0.301392 -0.458984 0.125977 -0.826233 1441831979 0.301392 -0.458984 0.125977 -0.826233 1441831979 0.301392 -0.458984 0.125977 -0.826233 1441831979 0.301392 -0.458984 0.125977 -0.826233 1441831979 0.179382 -0.514160 0.093079 -0.833618 1441831979 0.179382 -0.514160 0.093079 -0.833618 1441831979 0.179382 -0.514160 0.093079 -0.833618 1441831979 0.179382 -0.514160 0.093079 -0.833618 1441831979 0.179382 -0.514160 0.093079 -0.833618 1441831980 0.179382 -0.514160 0.093079 -0.833618 1441831980 0.081909 -0.554932 -0.033325 -0.827209 1441831980 0.081909 -0.554932 -0.033325 -0.827209 1441831980 0.081909 -0.554932 -0.033325 -0.827209 1441831980 0.081909 -0.554932 -0.033325 -0.827209 1441831980 0.081909 -0.554932 -0.033325 -0.827209 1441831980 0.081909 -0.554932 -0.033325 -0.827209 1441831980 -0.021606 -0.580750 -0.185608 -0.792419 1441831980 -0.021606 -0.580750 -0.185608 -0.792419 1441831980 -0.021606 -0.580750 -0.185608 -0.792419 1441831980 -0.021606 -0.580750 -0.185608 -0.792419 1441831980 -0.021606 -0.580750 -0.185608 -0.792419 1441831980 -0.021606 -0.580750 -0.185608 -0.792419 1441831980 -0.151794 -0.587280 -0.332642 -0.722168 1441831980 -0.151794 -0.587280 -0.332642 -0.722168 1441831980 -0.151794 -0.587280 -0.332642 -0.722168 1441831980 -0.151794 -0.587280 -0.332642 -0.722168 1441831980 -0.151794 -0.587280 -0.332642 -0.722168 1441831980 -0.151794 -0.587280 -0.332642 -0.722168 1441831980 -0.293518 -0.555542 -0.477112 -0.614563 1441831980 -0.293518 -0.555542 -0.477112 -0.614563 1441831980 -0.293518 -0.555542 -0.477112 -0.614563 1441831980 -0.293518 -0.555542 -0.477112 -0.614563 1441831980 -0.293518 -0.555542 -0.477112 -0.614563 1441831980 -0.293518 -0.555542 -0.477112 -0.614563 1441831980 -0.255615 -0.583191 -0.568665 -0.520874 1441831980 -0.255615 -0.583191 -0.568665 -0.520874 1441831980 -0.255615 -0.583191 -0.568665 -0.520874 1441831980 -0.255615 -0.583191 -0.568665 -0.520874 1441831980 -0.255615 -0.583191 -0.568665 -0.520874 1441831980 -0.255615 -0.583191 -0.568665 -0.520874 1441831980 -0.179077 -0.607056 -0.392883 -0.667236 1441831980 -0.179077 -0.607056 -0.392883 -0.667236 1441831980 -0.179077 -0.607056 -0.392883 -0.667236 1441831980 -0.179077 -0.607056 -0.392883 -0.667236 1441831980 -0.179077 -0.607056 -0.392883 -0.667236 1441831980 -0.179077 -0.607056 -0.392883 -0.667236 1441831980 0.030945 -0.547791 -0.158813 -0.820862 1441831980 0.030945 -0.547791 -0.158813 -0.820862 1441831980 0.030945 -0.547791 -0.158813 -0.820862 1441831980 0.030945 -0.547791 -0.158813 -0.820862 1441831980 0.030945 -0.547791 -0.158813 -0.820862 1441831980 0.030945 -0.547791 -0.158813 -0.820862 1441831980 0.030945 -0.547791 -0.158813 -0.820862 1441831980 0.398071 -0.381104 -0.047546 -0.833130 1441831980 0.398071 -0.381104 -0.047546 -0.833130 1441831980 0.398071 -0.381104 -0.047546 -0.833130 1441831980 0.398071 -0.381104 -0.047546 -0.833130 1441831980 0.398071 -0.381104 -0.047546 -0.833130 1441831980 0.474548 -0.308105 -0.057922 -0.822510 1441831980 0.474548 -0.308105 -0.057922 -0.822510 1441831980 0.474548 -0.308105 -0.057922 -0.822510 1441831980 0.474548 -0.308105 -0.057922 -0.822510 1441831980 0.474548 -0.308105 -0.057922 -0.822510 1441831980 0.474548 -0.308105 -0.057922 -0.822510 1441831980 0.474548 -0.308105 -0.057922 -0.822510 1441831980 0.315857 -0.440063 0.077942 -0.836975 1441831980 0.315857 -0.440063 0.077942 -0.836975 1441831980 0.315857 -0.440063 0.077942 -0.836975 1441831980 0.315857 -0.440063 0.077942 -0.836975 1441831980 0.315857 -0.440063 0.077942 -0.836975 1441831980 0.315857 -0.440063 0.077942 -0.836975 1441831980 0.189758 -0.503418 0.052368 -0.841370 1441831980 0.189758 -0.503418 0.052368 -0.841370 1441831980 0.189758 -0.503418 0.052368 -0.841370 1441831980 0.189758 -0.503418 0.052368 -0.841370 1441831980 0.189758 -0.503418 0.052368 -0.841370 1441831980 0.189758 -0.503418 0.052368 -0.841370 1441831980 0.189758 -0.503418 0.052368 -0.841370 1441831980 0.071716 -0.580200 -0.044006 -0.810181 1441831980 0.071716 -0.580200 -0.044006 -0.810181 1441831980 0.071716 -0.580200 -0.044006 -0.810181 1441831980 0.071716 -0.580200 -0.044006 -0.810181 1441831980 0.071716 -0.580200 -0.044006 -0.810181 1441831980 0.071716 -0.580200 -0.044006 -0.810181 1441831980 -0.071655 -0.618896 -0.185852 -0.759888 1441831980 -0.071655 -0.618896 -0.185852 -0.759888 1441831980 -0.071655 -0.618896 -0.185852 -0.759888 1441831980 -0.071655 -0.618896 -0.185852 -0.759888 1441831980 -0.071655 -0.618896 -0.185852 -0.759888 1441831980 -0.071655 -0.618896 -0.185852 -0.759888 1441831980 -0.230957 -0.611511 -0.358582 -0.666504 1441831980 -0.230957 -0.611511 -0.358582 -0.666504 1441831980 -0.230957 -0.611511 -0.358582 -0.666504 1441831980 -0.230957 -0.611511 -0.358582 -0.666504 1441831980 -0.230957 -0.611511 -0.358582 -0.666504 1441831980 -0.230957 -0.611511 -0.358582 -0.666504 1441831980 -0.315247 -0.584167 -0.501160 -0.555237 1441831980 -0.315247 -0.584167 -0.501160 -0.555237 1441831980 -0.315247 -0.584167 -0.501160 -0.555237 1441831980 -0.315247 -0.584167 -0.501160 -0.555237 1441831980 -0.315247 -0.584167 -0.501160 -0.555237 1441831980 -0.315247 -0.584167 -0.501160 -0.555237 1441831980 -0.254517 -0.608765 -0.431702 -0.615112 1441831980 -0.254517 -0.608765 -0.431702 -0.615112 1441831980 -0.254517 -0.608765 -0.431702 -0.615112 1441831980 -0.254517 -0.608765 -0.431702 -0.615112 1441831980 -0.254517 -0.608765 -0.431702 -0.615112 1441831980 -0.254517 -0.608765 -0.431702 -0.615112 1441831980 -0.254517 -0.608765 -0.431702 -0.615112 1441831980 -0.109680 -0.595154 -0.231140 -0.761841 1441831980 -0.109680 -0.595154 -0.231140 -0.761841 1441831980 -0.109680 -0.595154 -0.231140 -0.761841 1441831980 -0.109680 -0.595154 -0.231140 -0.761841 1441831980 -0.109680 -0.595154 -0.231140 -0.761841 1441831980 -0.109680 -0.595154 -0.231140 -0.761841 1441831980 0.201050 -0.509155 -0.086121 -0.832458 1441831980 0.201050 -0.509155 -0.086121 -0.832458 1441831980 0.201050 -0.509155 -0.086121 -0.832458 1441831980 0.201050 -0.509155 -0.086121 -0.832458 1441831980 0.201050 -0.509155 -0.086121 -0.832458 1441831980 0.201050 -0.509155 -0.086121 -0.832458 1441831981 0.478882 -0.343384 -0.002136 -0.807922 1441831981 0.478882 -0.343384 -0.002136 -0.807922 1441831981 0.478882 -0.343384 -0.002136 -0.807922 1441831981 0.478882 -0.343384 -0.002136 -0.807922 1441831981 0.478882 -0.343384 -0.002136 -0.807922 1441831981 0.478882 -0.343384 -0.002136 -0.807922 1441831981 0.488281 -0.325928 -0.018127 -0.809387 1441831981 0.488281 -0.325928 -0.018127 -0.809387 1441831981 0.488281 -0.325928 -0.018127 -0.809387 1441831981 0.488281 -0.325928 -0.018127 -0.809387 1441831981 0.488281 -0.325928 -0.018127 -0.809387 1441831981 0.488281 -0.325928 -0.018127 -0.809387 1441831981 0.327942 -0.430664 0.071655 -0.837830 1441831981 0.327942 -0.430664 0.071655 -0.837830 1441831981 0.327942 -0.430664 0.071655 -0.837830 1441831981 0.327942 -0.430664 0.071655 -0.837830 1441831981 0.327942 -0.430664 0.071655 -0.837830 1441831981 0.199036 -0.476685 -0.010254 -0.856201 1441831981 0.199036 -0.476685 -0.010254 -0.856201 1441831981 0.199036 -0.476685 -0.010254 -0.856201 1441831981 0.199036 -0.476685 -0.010254 -0.856201 1441831981 0.199036 -0.476685 -0.010254 -0.856201 1441831981 0.199036 -0.476685 -0.010254 -0.856201 1441831981 0.199036 -0.476685 -0.010254 -0.856201 1441831981 0.073914 -0.528442 -0.152588 -0.831909 1441831981 0.073914 -0.528442 -0.152588 -0.831909 1441831981 0.073914 -0.528442 -0.152588 -0.831909 1441831981 0.073914 -0.528442 -0.152588 -0.831909 1441831981 0.073914 -0.528442 -0.152588 -0.831909 1441831981 0.073914 -0.528442 -0.152588 -0.831909 1441831981 -0.083679 -0.553650 -0.281860 -0.779175 1441831981 -0.083679 -0.553650 -0.281860 -0.779175 1441831981 -0.083679 -0.553650 -0.281860 -0.779175 1441831981 -0.083679 -0.553650 -0.281860 -0.779175 1441831981 -0.083679 -0.553650 -0.281860 -0.779175 1441831981 -0.083679 -0.553650 -0.281860 -0.779175 1441831981 -0.258423 -0.539246 -0.404297 -0.692139 1441831981 -0.258423 -0.539246 -0.404297 -0.692139 1441831981 -0.258423 -0.539246 -0.404297 -0.692139 1441831981 -0.258423 -0.539246 -0.404297 -0.692139 1441831981 -0.258423 -0.539246 -0.404297 -0.692139 1441831981 -0.345764 -0.539856 -0.486023 -0.594055 1441831981 -0.345764 -0.539856 -0.486023 -0.594055 1441831981 -0.345764 -0.539856 -0.486023 -0.594055 1441831981 -0.345764 -0.539856 -0.486023 -0.594055 1441831981 -0.345764 -0.539856 -0.486023 -0.594055 1441831981 -0.345764 -0.539856 -0.486023 -0.594055 1441831981 -0.345764 -0.539856 -0.486023 -0.594055 1441831981 -0.282654 -0.583496 -0.368225 -0.666443 1441831981 -0.282654 -0.583496 -0.368225 -0.666443 1441831981 -0.282654 -0.583496 -0.368225 -0.666443 1441831981 -0.282654 -0.583496 -0.368225 -0.666443 1441831981 -0.282654 -0.583496 -0.368225 -0.666443 1441831981 -0.282654 -0.583496 -0.368225 -0.666443 1441831981 -0.074219 -0.571472 -0.186584 -0.795776 1441831981 -0.074219 -0.571472 -0.186584 -0.795776 1441831981 -0.074219 -0.571472 -0.186584 -0.795776 1441831981 -0.074219 -0.571472 -0.186584 -0.795776 1441831981 -0.074219 -0.571472 -0.186584 -0.795776 1441831981 -0.074219 -0.571472 -0.186584 -0.795776 1441831981 -0.074219 -0.571472 -0.186584 -0.795776 1441831981 0.231323 -0.474121 -0.035583 -0.848816 1441831981 0.231323 -0.474121 -0.035583 -0.848816 1441831981 0.231323 -0.474121 -0.035583 -0.848816 1441831981 0.231323 -0.474121 -0.035583 -0.848816 1441831981 0.231323 -0.474121 -0.035583 -0.848816 1441831981 0.231323 -0.474121 -0.035583 -0.848816 1441831981 0.499695 -0.320679 -0.016663 -0.804504 1441831981 0.499695 -0.320679 -0.016663 -0.804504 1441831981 0.499695 -0.320679 -0.016663 -0.804504 1441831981 0.499695 -0.320679 -0.016663 -0.804504 1441831981 0.499695 -0.320679 -0.016663 -0.804504 1441831981 0.499695 -0.320679 -0.016663 -0.804504 1441831981 0.499695 -0.320679 -0.016663 -0.804504 1441831981 0.403259 -0.396118 0.046509 -0.823608 1441831981 0.403259 -0.396118 0.046509 -0.823608 1441831981 0.403259 -0.396118 0.046509 -0.823608 1441831981 0.403259 -0.396118 0.046509 -0.823608 1441831981 0.403259 -0.396118 0.046509 -0.823608 1441831981 0.403259 -0.396118 0.046509 -0.823608 1441831981 0.273010 -0.453735 0.099854 -0.842407 1441831981 0.273010 -0.453735 0.099854 -0.842407 1441831981 0.273010 -0.453735 0.099854 -0.842407 1441831981 0.273010 -0.453735 0.099854 -0.842407 1441831981 0.273010 -0.453735 0.099854 -0.842407 1441831981 0.273010 -0.453735 0.099854 -0.842407 1441831981 0.175049 -0.500793 0.029175 -0.847229 1441831981 0.175049 -0.500793 0.029175 -0.847229 1441831981 0.175049 -0.500793 0.029175 -0.847229 1441831981 0.175049 -0.500793 0.029175 -0.847229 1441831981 0.175049 -0.500793 0.029175 -0.847229 1441831981 0.175049 -0.500793 0.029175 -0.847229 1441831981 0.072021 -0.549744 -0.083801 -0.828003 1441831981 0.072021 -0.549744 -0.083801 -0.828003 1441831981 0.072021 -0.549744 -0.083801 -0.828003 1441831981 0.072021 -0.549744 -0.083801 -0.828003 1441831981 0.072021 -0.549744 -0.083801 -0.828003 1441831981 0.072021 -0.549744 -0.083801 -0.828003 1441831981 0.072021 -0.549744 -0.083801 -0.828003 1441831981 -0.040161 -0.574219 -0.243530 -0.780640 1441831981 -0.040161 -0.574219 -0.243530 -0.780640 1441831981 -0.040161 -0.574219 -0.243530 -0.780640 1441831981 -0.040161 -0.574219 -0.243530 -0.780640 1441831981 -0.040161 -0.574219 -0.243530 -0.780640 1441831981 -0.040161 -0.574219 -0.243530 -0.780640 1441831981 -0.183228 -0.572998 -0.413879 -0.683289 1441831981 -0.183228 -0.572998 -0.413879 -0.683289 1441831981 -0.183228 -0.572998 -0.413879 -0.683289 1441831981 -0.183228 -0.572998 -0.413879 -0.683289 1441831981 -0.183228 -0.572998 -0.413879 -0.683289 1441831981 -0.183228 -0.572998 -0.413879 -0.683289 1441831981 -0.258057 -0.577454 -0.537476 -0.557800 1441831982 -0.258057 -0.577454 -0.537476 -0.557800 1441831982 -0.258057 -0.577454 -0.537476 -0.557800 1441831982 -0.258057 -0.577454 -0.537476 -0.557800 1441831982 -0.258057 -0.577454 -0.537476 -0.557800 1441831982 -0.258057 -0.577454 -0.537476 -0.557800 1441831982 -0.254883 -0.605103 -0.444519 -0.609436 1441831982 -0.254883 -0.605103 -0.444519 -0.609436 1441831982 -0.254883 -0.605103 -0.444519 -0.609436 1441831982 -0.254883 -0.605103 -0.444519 -0.609436 1441831982 -0.254883 -0.605103 -0.444519 -0.609436 1441831982 -0.254883 -0.605103 -0.444519 -0.609436 1441831982 -0.126160 -0.621460 -0.281799 -0.720093 1441831982 -0.126160 -0.621460 -0.281799 -0.720093 1441831982 -0.126160 -0.621460 -0.281799 -0.720093 1441831982 -0.126160 -0.621460 -0.281799 -0.720093 1441831982 -0.126160 -0.621460 -0.281799 -0.720093 1441831982 -0.126160 -0.621460 -0.281799 -0.720093 1441831982 0.099854 -0.587036 -0.084351 -0.798950 1441831982 0.099854 -0.587036 -0.084351 -0.798950 1441831982 0.099854 -0.587036 -0.084351 -0.798950 1441831982 0.099854 -0.587036 -0.084351 -0.798950 1441831982 0.099854 -0.587036 -0.084351 -0.798950 1441831982 0.099854 -0.587036 -0.084351 -0.798950 1441831982 0.379395 -0.479736 0.031982 -0.790527 1441831982 0.379395 -0.479736 0.031982 -0.790527 1441831982 0.379395 -0.479736 0.031982 -0.790527 1441831982 0.379395 -0.479736 0.031982 -0.790527 1441831982 0.379395 -0.479736 0.031982 -0.790527 1441831982 0.379395 -0.479736 0.031982 -0.790527 1441831982 0.458740 -0.410950 0.031189 -0.787231 1441831982 0.458740 -0.410950 0.031189 -0.787231 1441831982 0.458740 -0.410950 0.031189 -0.787231 1441831982 0.458740 -0.410950 0.031189 -0.787231 1441831982 0.458740 -0.410950 0.031189 -0.787231 1441831982 0.458740 -0.410950 0.031189 -0.787231 1441831982 0.353882 -0.444336 0.069763 -0.820068 1441831982 0.353882 -0.444336 0.069763 -0.820068 1441831982 0.353882 -0.444336 0.069763 -0.820068 1441831982 0.353882 -0.444336 0.069763 -0.820068 1441831982 0.353882 -0.444336 0.069763 -0.820068 1441831982 0.353882 -0.444336 0.069763 -0.820068 1441831982 0.226074 -0.491516 0.049072 -0.839600 1441831982 0.226074 -0.491516 0.049072 -0.839600 1441831982 0.226074 -0.491516 0.049072 -0.839600 1441831982 0.226074 -0.491516 0.049072 -0.839600 1441831982 0.226074 -0.491516 0.049072 -0.839600 1441831982 0.226074 -0.491516 0.049072 -0.839600 1441831982 0.125854 -0.538635 -0.057861 -0.831116 1441831982 0.125854 -0.538635 -0.057861 -0.831116 1441831982 0.125854 -0.538635 -0.057861 -0.831116 1441831982 0.125854 -0.538635 -0.057861 -0.831116 1441831982 0.125854 -0.538635 -0.057861 -0.831116 1441831982 0.125854 -0.538635 -0.057861 -0.831116 1441831982 0.016968 -0.577454 -0.178650 -0.796509 1441831982 0.016968 -0.577454 -0.178650 -0.796509 1441831982 0.016968 -0.577454 -0.178650 -0.796509 1441831982 0.016968 -0.577454 -0.178650 -0.796509 1441831982 0.016968 -0.577454 -0.178650 -0.796509 1441831982 0.016968 -0.577454 -0.178650 -0.796509 1441831982 -0.130798 -0.587524 -0.276428 -0.749268 1441831982 -0.130798 -0.587524 -0.276428 -0.749268 1441831982 -0.130798 -0.587524 -0.276428 -0.749268 1441831982 -0.130798 -0.587524 -0.276428 -0.749268 1441831982 -0.130798 -0.587524 -0.276428 -0.749268 1441831982 -0.130798 -0.587524 -0.276428 -0.749268 1441831982 -0.259583 -0.566467 -0.405334 -0.669006 1441831982 -0.259583 -0.566467 -0.405334 -0.669006 1441831982 -0.259583 -0.566467 -0.405334 -0.669006 1441831982 -0.259583 -0.566467 -0.405334 -0.669006 1441831982 -0.259583 -0.566467 -0.405334 -0.669006 1441831982 -0.259583 -0.566467 -0.405334 -0.669006 1441831982 -0.244263 -0.589478 -0.563843 -0.524414 1441831982 -0.244263 -0.589478 -0.563843 -0.524414 1441831982 -0.244263 -0.589478 -0.563843 -0.524414 1441831982 -0.244263 -0.589478 -0.563843 -0.524414 1441831982 -0.244263 -0.589478 -0.563843 -0.524414 1441831982 -0.244263 -0.589478 -0.563843 -0.524414 1441831982 -0.241638 -0.585815 -0.383667 -0.671814 1441831982 -0.241638 -0.585815 -0.383667 -0.671814 1441831982 -0.241638 -0.585815 -0.383667 -0.671814 1441831982 -0.241638 -0.585815 -0.383667 -0.671814 1441831982 -0.241638 -0.585815 -0.383667 -0.671814 1441831982 -0.241638 -0.585815 -0.383667 -0.671814 1441831982 -0.071167 -0.532776 -0.125916 -0.833862 1441831982 -0.071167 -0.532776 -0.125916 -0.833862 1441831982 -0.071167 -0.532776 -0.125916 -0.833862 1441831982 -0.071167 -0.532776 -0.125916 -0.833862 1441831982 -0.071167 -0.532776 -0.125916 -0.833862 1441831982 -0.071167 -0.532776 -0.125916 -0.833862 1441831982 0.213135 -0.461304 0.035461 -0.860596 1441831982 0.213135 -0.461304 0.035461 -0.860596 1441831982 0.213135 -0.461304 0.035461 -0.860596 1441831982 0.213135 -0.461304 0.035461 -0.860596 1441831982 0.213135 -0.461304 0.035461 -0.860596 1441831982 0.213135 -0.461304 0.035461 -0.860596 1441831982 0.419495 -0.354614 0.036133 -0.834900 1441831982 0.419495 -0.354614 0.036133 -0.834900 1441831982 0.419495 -0.354614 0.036133 -0.834900 1441831982 0.419495 -0.354614 0.036133 -0.834900 1441831982 0.419495 -0.354614 0.036133 -0.834900 1441831982 0.419495 -0.354614 0.036133 -0.834900 1441831982 0.302429 -0.397339 0.111450 -0.859253 1441831982 0.302429 -0.397339 0.111450 -0.859253 1441831982 0.302429 -0.397339 0.111450 -0.859253 1441831982 0.302429 -0.397339 0.111450 -0.859253 1441831982 0.302429 -0.397339 0.111450 -0.859253 1441831982 0.302429 -0.397339 0.111450 -0.859253 1441831982 0.302429 -0.397339 0.111450 -0.859253 1441831982 0.195618 -0.429016 0.078125 -0.878418 1441831982 0.195618 -0.429016 0.078125 -0.878418 1441831983 0.195618 -0.429016 0.078125 -0.878418 1441831983 0.195618 -0.429016 0.078125 -0.878418 1441831983 0.195618 -0.429016 0.078125 -0.878418 1441831983 0.195618 -0.429016 0.078125 -0.878418 1441831983 0.089050 -0.476563 -0.022461 -0.874390 1441831983 0.089050 -0.476563 -0.022461 -0.874390 1441831983 0.089050 -0.476563 -0.022461 -0.874390 1441831983 0.089050 -0.476563 -0.022461 -0.874390 1441831983 0.089050 -0.476563 -0.022461 -0.874390 1441831983 0.089050 -0.476563 -0.022461 -0.874390 1441831983 0.002930 -0.521790 -0.193787 -0.830811 1441831983 0.002930 -0.521790 -0.193787 -0.830811 1441831983 0.002930 -0.521790 -0.193787 -0.830811 1441831983 0.002930 -0.521790 -0.193787 -0.830811 1441831983 0.002930 -0.521790 -0.193787 -0.830811 1441831983 0.002930 -0.521790 -0.193787 -0.830811 1441831983 -0.126343 -0.556519 -0.326355 -0.753601 1441831983 -0.126343 -0.556519 -0.326355 -0.753601 1441831983 -0.126343 -0.556519 -0.326355 -0.753601 1441831983 -0.126343 -0.556519 -0.326355 -0.753601 1441831983 -0.126343 -0.556519 -0.326355 -0.753601 1441831983 -0.126343 -0.556519 -0.326355 -0.753601 1441831983 -0.281921 -0.554138 -0.429932 -0.654785 1441831983 -0.281921 -0.554138 -0.429932 -0.654785 1441831983 -0.281921 -0.554138 -0.429932 -0.654785 1441831983 -0.281921 -0.554138 -0.429932 -0.654785 1441831983 -0.281921 -0.554138 -0.429932 -0.654785 1441831983 -0.281921 -0.554138 -0.429932 -0.654785 1441831983 -0.281921 -0.554138 -0.429932 -0.654785 1441831983 -0.268066 -0.572510 -0.591736 -0.500366 1441831983 -0.268066 -0.572510 -0.591736 -0.500366 1441831983 -0.268066 -0.572510 -0.591736 -0.500366 1441831983 -0.268066 -0.572510 -0.591736 -0.500366 1441831983 -0.268066 -0.572510 -0.591736 -0.500366 1441831983 -0.268066 -0.572510 -0.591736 -0.500366 1441831983 -0.191223 -0.575684 -0.531189 -0.591553 1441831983 -0.191223 -0.575684 -0.531189 -0.591553 1441831983 -0.191223 -0.575684 -0.531189 -0.591553 1441831983 -0.191223 -0.575684 -0.531189 -0.591553 1441831983 -0.191223 -0.575684 -0.531189 -0.591553 1441831983 -0.191223 -0.575684 -0.531189 -0.591553 1441831983 -0.052917 -0.541687 -0.333435 -0.769836 1441831983 -0.052917 -0.541687 -0.333435 -0.769836 1441831983 -0.052917 -0.541687 -0.333435 -0.769836 1441831983 -0.052917 -0.541687 -0.333435 -0.769836 1441831983 -0.052917 -0.541687 -0.333435 -0.769836 1441831983 -0.052917 -0.541687 -0.333435 -0.769836 1441831983 -0.052917 -0.541687 -0.333435 -0.769836 1441831983 0.189941 -0.454895 -0.174500 -0.852417 1441831983 0.189941 -0.454895 -0.174500 -0.852417 1441831983 0.189941 -0.454895 -0.174500 -0.852417 1441831983 0.189941 -0.454895 -0.174500 -0.852417 1441831983 0.189941 -0.454895 -0.174500 -0.852417 1441831983 0.386108 -0.330200 -0.056946 -0.859497 1441831983 0.386108 -0.330200 -0.056946 -0.859497 1441831983 0.386108 -0.330200 -0.056946 -0.859497 1441831983 0.386108 -0.330200 -0.056946 -0.859497 1441831983 0.386108 -0.330200 -0.056946 -0.859497 1441831983 0.386108 -0.330200 -0.056946 -0.859497 1441831983 0.348450 -0.370544 0.055176 -0.859253 1441831983 0.348450 -0.370544 0.055176 -0.859253 1441831983 0.348450 -0.370544 0.055176 -0.859253 1441831983 0.348450 -0.370544 0.055176 -0.859253 1441831983 0.348450 -0.370544 0.055176 -0.859253 1441831983 0.348450 -0.370544 0.055176 -0.859253 1441831983 0.255371 -0.416565 0.052917 -0.870911 1441831983 0.255371 -0.416565 0.052917 -0.870911 1441831983 0.255371 -0.416565 0.052917 -0.870911 1441831983 0.255371 -0.416565 0.052917 -0.870911 1441831983 0.255371 -0.416565 0.052917 -0.870911 1441831983 0.255371 -0.416565 0.052917 -0.870911 1441831983 0.158386 -0.460938 -0.039185 -0.872375 1441831983 0.158386 -0.460938 -0.039185 -0.872375 1441831983 0.158386 -0.460938 -0.039185 -0.872375 1441831983 0.158386 -0.460938 -0.039185 -0.872375 1441831983 0.158386 -0.460938 -0.039185 -0.872375 1441831983 0.158386 -0.460938 -0.039185 -0.872375 1441831983 0.158386 -0.460938 -0.039185 -0.872375 1441831983 0.087158 -0.498596 -0.198669 -0.839294 1441831983 0.087158 -0.498596 -0.198669 -0.839294 1441831983 0.087158 -0.498596 -0.198669 -0.839294 1441831983 0.087158 -0.498596 -0.198669 -0.839294 1441831983 0.087158 -0.498596 -0.198669 -0.839294 1441831983 0.087158 -0.498596 -0.198669 -0.839294 1441831983 -0.014343 -0.541687 -0.328064 -0.773865 1441831983 -0.014343 -0.541687 -0.328064 -0.773865 1441831983 -0.014343 -0.541687 -0.328064 -0.773865 1441831983 -0.014343 -0.541687 -0.328064 -0.773865 1441831983 -0.014343 -0.541687 -0.328064 -0.773865 1441831983 -0.014343 -0.541687 -0.328064 -0.773865 1441831983 -0.194275 -0.560425 -0.382507 -0.708435 1441831983 -0.194275 -0.560425 -0.382507 -0.708435 1441831983 -0.194275 -0.560425 -0.382507 -0.708435 1441831983 -0.194275 -0.560425 -0.382507 -0.708435 1441831983 -0.194275 -0.560425 -0.382507 -0.708435 1441831983 -0.194275 -0.560425 -0.382507 -0.708435 1441831983 -0.295349 -0.562927 -0.478088 -0.606201 1441831983 -0.295349 -0.562927 -0.478088 -0.606201 1441831983 -0.295349 -0.562927 -0.478088 -0.606201 1441831983 -0.295349 -0.562927 -0.478088 -0.606201 1441831983 -0.295349 -0.562927 -0.478088 -0.606201 1441831983 -0.295349 -0.562927 -0.478088 -0.606201 1441831983 -0.265564 -0.592224 -0.420654 -0.633972 1441831983 -0.265564 -0.592224 -0.420654 -0.633972 1441831983 -0.265564 -0.592224 -0.420654 -0.633972 1441831983 -0.265564 -0.592224 -0.420654 -0.633972 1441831983 -0.265564 -0.592224 -0.420654 -0.633972 1441831983 -0.265564 -0.592224 -0.420654 -0.633972 1441831983 -0.182434 -0.562134 -0.175903 -0.787354 1441831983 -0.182434 -0.562134 -0.175903 -0.787354 1441831983 -0.182434 -0.562134 -0.175903 -0.787354 1441831983 -0.182434 -0.562134 -0.175903 -0.787354 1441831984 -0.182434 -0.562134 -0.175903 -0.787354 1441831984 -0.182434 -0.562134 -0.175903 -0.787354 1441831984 0.057129 -0.522522 0.007019 -0.850708 1441831984 0.057129 -0.522522 0.007019 -0.850708 1441831984 0.057129 -0.522522 0.007019 -0.850708 1441831984 0.057129 -0.522522 0.007019 -0.850708 1441831984 0.057129 -0.522522 0.007019 -0.850708 1441831984 0.057129 -0.522522 0.007019 -0.850708 1441831984 0.057129 -0.522522 0.007019 -0.850708 1441831984 0.247131 -0.439941 0.150269 -0.850220 1441831984 0.247131 -0.439941 0.150269 -0.850220 1441831984 0.247131 -0.439941 0.150269 -0.850220 1441831984 0.247131 -0.439941 0.150269 -0.850220 1441831984 0.247131 -0.439941 0.150269 -0.850220 1441831984 0.247131 -0.439941 0.150269 -0.850220 1441831984 0.217224 -0.432007 0.213257 -0.848999 1441831984 0.217224 -0.432007 0.213257 -0.848999 1441831984 0.217224 -0.432007 0.213257 -0.848999 1441831984 0.217224 -0.432007 0.213257 -0.848999 1441831984 0.217224 -0.432007 0.213257 -0.848999 1441831984 0.217224 -0.432007 0.213257 -0.848999 1441831984 
0.621887 0.264648 0.536133 -0.505737 1441831986 0.621887 0.264648 0.536133 -0.505737 1441831986 0.621887 0.264648 0.536133 -0.505737 1441831986 0.621887 0.264648 0.536133 -0.505737 1441831986 0.621887 0.264648 0.536133 -0.505737 1441831986 0.621155 0.263489 0.536987 -0.506348 1441831986 0.621155 0.263489 0.536987 -0.506348 1441831986 0.621155 0.263489 0.536987 -0.506348 1441831986 0.621155 0.263489 0.536987 -0.506348 1441831986 0.621155 0.263489 0.536987 -0.506348 1441831986 0.621155 0.263489 0.536987 -0.506348 1441831986 0.621216 0.260864 0.539124 -0.505310 1441831986 0.621216 0.260864 0.539124 -0.505310 1441831986 0.621216 0.260864 0.539124 -0.505310 1441831986 0.621216 0.260864 0.539124 -0.505310 1441831986 0.621216 0.260864 0.539124 -0.505310 1441831986 0.621216 0.260864 0.539124 -0.505310 1441831986 0.618958 0.261047 0.540894 -0.506104 1441831987 0.618958 0.261047 0.540894 -0.506104 1441831987 0.618958 0.261047 0.540894 -0.506104 1441831987 0.618958 0.261047 0.540894 -0.506104 1441831987 0.618958 0.261047 0.540894 -0.506104 1441831987 0.618958 0.261047 0.540894 -0.506104 1441831987 0.612244 0.270203 0.537170 -0.513367 1441831987 0.612244 0.270203 0.537170 -0.513367 1441831987 0.612244 0.270203 0.537170 -0.513367 1441831987 0.612244 0.270203 0.537170 -0.513367 1441831987 0.612244 0.270203 0.537170 -0.513367 1441831987 0.612244 0.270203 0.537170 -0.513367 1441831987 0.605774 0.286438 0.527344 -0.522339 1441831987 0.605774 0.286438 0.527344 -0.522339 1441831987 0.605774 0.286438 0.527344 -0.522339 1441831987 0.605774 0.286438 0.527344 -0.522339 1441831987 0.605774 0.286438 0.527344 -0.522339 1441831987 0.605774 0.286438 0.527344 -0.522339 1441831987 0.602905 0.302795 0.512390 -0.531250 1441831987 0.602905 0.302795 0.512390 -0.531250 1441831987 0.602905 0.302795 0.512390 -0.531250 1441831987 0.602905 0.302795 0.512390 -0.531250 1441831987 0.602905 0.302795 0.512390 -0.531250 1441831987 0.602905 0.302795 0.512390 -0.531250 1441831987 0.607178 0.309631 0.496094 -0.537903 1441831987 0.607178 0.309631 0.496094 -0.537903 1441831987 0.607178 0.309631 0.496094 -0.537903 1441831987 0.607178 0.309631 0.496094 -0.537903 1441831987 0.607178 0.309631 0.496094 -0.537903 1441831987 0.607178 0.309631 0.496094 -0.537903 1441831987 0.607178 0.309631 0.496094 -0.537903 1441831987 0.616455 0.299316 0.489075 -0.539551 1441831987 0.616455 0.299316 0.489075 -0.539551 1441831987 0.616455 0.299316 0.489075 -0.539551 1441831987 0.616455 0.299316 0.489075 -0.539551 1441831987 0.616455 0.299316 0.489075 -0.539551 1441831987 0.616455 0.299316 0.489075 -0.539551 1441831987 0.623230 0.281067 0.492981 -0.538086 1441831987 0.623230 0.281067 0.492981 -0.538086 1441831987 0.623230 0.281067 0.492981 -0.538086 1441831987 0.623230 0.281067 0.492981 -0.538086 1441831987 0.623230 0.281067 0.492981 -0.538086 1441831987 0.623230 0.281067 0.492981 -0.538086 1441831987 0.630615 0.263855 0.495483 -0.535889 1441831987 0.630615 0.263855 0.495483 -0.535889 1441831987 0.630615 0.263855 0.495483 -0.535889 1441831987 0.630615 0.263855 0.495483 -0.535889 1441831987 0.630615 0.263855 0.495483 -0.535889 1441831987 0.630615 0.263855 0.495483 -0.535889 1441831987 0.636047 0.240601 0.504028 -0.532349 1441831987 0.636047 0.240601 0.504028 -0.532349 1441831987 0.636047 0.240601 0.504028 -0.532349 1441831987 0.636047 0.240601 0.504028 -0.532349 1441831987 0.636047 0.240601 0.504028 -0.532349 1441831987 0.636047 0.240601 0.504028 -0.532349 1441831987 0.636047 0.240601 0.504028 -0.532349 1441831987 0.643127 0.209839 0.512573 -0.528748 1441831987 0.643127 0.209839 0.512573 -0.528748 1441831987 0.643127 0.209839 0.512573 -0.528748 1441831987 0.643127 0.209839 0.512573 -0.528748 1441831987 0.643127 0.209839 0.512573 -0.528748 1441831987 0.643127 0.209839 0.512573 -0.528748 1441831987 0.654785 0.151917 0.538513 -0.508118 1441831987 0.654785 0.151917 0.538513 -0.508118 1441831987 0.654785 0.151917 0.538513 -0.508118 1441831987 0.654785 0.151917 0.538513 -0.508118 1441831987 0.654785 0.151917 0.538513 -0.508118 1441831987 0.654785 0.151917 0.538513 -0.508118 1441831987 0.659912 0.111450 0.564270 -0.483337 1441831987 0.659912 0.111450 0.564270 -0.483337 1441831987 0.659912 0.111450 0.564270 -0.483337 1441831987 0.659912 0.111450 0.564270 -0.483337 1441831987 0.659912 0.111450 0.564270 -0.483337 1441831987 0.659912 0.111450 0.564270 -0.483337 1441831987 0.669250 0.094788 0.576355 -0.459229 1441831987 0.669250 0.094788 0.576355 -0.459229 1441831987 0.669250 0.094788 0.576355 -0.459229 1441831987 0.669250 0.094788 0.576355 -0.459229 1441831987 0.669250 0.094788 0.576355 -0.459229 1441831987 0.669250 0.094788 0.576355 -0.459229 1441831987 0.680481 0.115906 0.574219 -0.440125 1441831987 0.680481 0.115906 0.574219 -0.440125 1441831987 0.680481 0.115906 0.574219 -0.440125 1441831987 0.680481 0.115906 0.574219 -0.440125 1441831987 0.680481 0.115906 0.574219 -0.440125 1441831987 0.680481 0.115906 0.574219 -0.440125 1441831987 0.693298 0.152344 0.568359 -0.416016 1441831987 0.693298 0.152344 0.568359 -0.416016 1441831987 0.693298 0.152344 0.568359 -0.416016 1441831987 0.693298 0.152344 0.568359 -0.416016 1441831987 0.693298 0.152344 0.568359 -0.416016 1441831987 0.693298 0.152344 0.568359 -0.416016 1441831987 0.703796 0.184998 0.564148 -0.390076 1441831987 0.703796 0.184998 0.564148 -0.390076 1441831987 0.703796 0.184998 0.564148 -0.390076 1441831987 0.703796 0.184998 0.564148 -0.390076 1441831987 0.703796 0.184998 0.564148 -0.390076 1441831987 0.703796 0.184998 0.564148 -0.390076 1441831987 0.707397 0.206421 0.561218 -0.376770 1441831987 0.707397 0.206421 0.561218 -0.376770 1441831987 0.707397 0.206421 0.561218 -0.376770 1441831987 0.707397 0.206421 0.561218 -0.376770 1441831987 0.707397 0.206421 0.561218 -0.376770 1441831987 0.707397 0.206421 0.561218 -0.376770 1441831987 0.701965 0.226624 0.553040 -0.387329 1441831987 0.701965 0.226624 0.553040 -0.387329 1441831987 0.701965 0.226624 0.553040 -0.387329 1441831987 0.701965 0.226624 0.553040 -0.387329 1441831987 0.701965 0.226624 0.553040 -0.387329 1441831987 0.701965 0.226624 0.553040 -0.387329 1441831987 0.701965 0.226624 0.553040 -0.387329 1441831987 0.690247 0.246216 0.544189 -0.408386 1441831988 0.690247 0.246216 0.544189 -0.408386 1441831988 0.690247 0.246216 0.544189 -0.408386 1441831988 0.690247 0.246216 0.544189 -0.408386 1441831988 0.690247 0.246216 0.544189 -0.408386 1441831988 0.690247 0.246216 0.544189 -0.408386 1441831988 0.682068 0.255676 0.536743 -0.425781 1441831988 0.682068 0.255676 0.536743 -0.425781 1441831988 0.682068 0.255676 0.536743 -0.425781 1441831988 0.682068 0.255676 0.536743 -0.425781 1441831988 0.682068 0.255676 0.536743 -0.425781 1441831988 0.682068 0.255676 0.536743 -0.425781 1441831988 0.682312 0.245972 0.529724 -0.439697 1441831988 0.682312 0.245972 0.529724 -0.439697 1441831988 0.682312 0.245972 0.529724 -0.439697 1441831988 0.682312 0.245972 0.529724 -0.439697 1441831988 0.682312 0.245972 0.529724 -0.439697 1441831988 0.689026 0.206238 0.529968 -0.449219 1441831988 0.689026 0.206238 0.529968 -0.449219 1441831988 0.689026 0.206238 0.529968 -0.449219 1441831988 0.689026 0.206238 0.529968 -0.449219 1441831988 0.689026 0.206238 0.529968 -0.449219 1441831988 0.689026 0.206238 0.529968 -0.449219 1441831988 0.689026 0.206238 0.529968 -0.449219 1441831988 0.686646 0.161682 0.545593 -0.452454 1441831988 0.686646 0.161682 0.545593 -0.452454 1441831988 0.686646 0.161682 0.545593 -0.452454 1441831988 0.686646 0.161682 0.545593 -0.452454 1441831988 0.686646 0.161682 0.545593 -0.452454 1441831988 0.686646 0.161682 0.545593 -0.452454 1441831988 0.686279 0.122498 0.559082 -0.448792 1441831988 0.686279 0.122498 0.559082 -0.448792 1441831988 0.686279 0.122498 0.559082 -0.448792 1441831988 0.686279 0.122498 0.559082 -0.448792 1441831988 0.686279 0.122498 0.559082 -0.448792 1441831988 0.686279 0.122498 0.559082 -0.448792 1441831988 0.685974 0.096313 0.568298 -0.443970 1441831988 0.685974 0.096313 0.568298 -0.443970 1441831988 0.685974 0.096313 0.568298 -0.443970 1441831988 0.685974 0.096313 0.568298 -0.443970 1441831988 0.685974 0.096313 0.568298 -0.443970 1441831988 0.684875 0.103027 0.565735 -0.447449 1441831988 0.684875 0.103027 0.565735 -0.447449 1441831988 0.684875 0.103027 0.565735 -0.447449 1441831988 0.684875 0.103027 0.565735 -0.447449 1441831988 0.684875 0.103027 0.565735 -0.447449 1441831988 0.684875 0.103027 0.565735 -0.447449 1441831988 0.686157 0.127991 0.556702 -0.450378 1441831988 0.686157 0.127991 0.556702 -0.450378 1441831988 0.686157 0.127991 0.556702 -0.450378 1441831988 0.686157 0.127991 0.556702 -0.450378 1441831988 0.686157 0.127991 0.556702 -0.450378 1441831988 0.686157 0.127991 0.556702 -0.450378 1441831988 0.686157 0.127991 0.556702 -0.450378 1441831988 0.691406 0.151917 0.554260 -0.437744 1441831988 0.691406 0.151917 0.554260 -0.437744 1441831988 0.691406 0.151917 0.554260 -0.437744 1441831988 0.691406 0.151917 0.554260 -0.437744 1441831988 0.691406 0.151917 0.554260 -0.437744 1441831988 0.691406 0.151917 0.554260 -0.437744 1441831988 0.698303 0.169434 0.557190 -0.416077 1441831988 0.698303 0.169434 0.557190 -0.416077 1441831988 0.698303 0.169434 0.557190 -0.416077 1441831988 0.698303 0.169434 0.557190 -0.416077 1441831988 0.698303 0.169434 0.557190 -0.416077 1441831988 0.698303 0.169434 0.557190 -0.416077 1441831988 0.701965 0.181946 0.558105 -0.403259 1441831988 0.701965 0.181946 0.558105 -0.403259 1441831988 0.701965 0.181946 0.558105 -0.403259 1441831988 0.701965 0.181946 0.558105 -0.403259 1441831988 0.701965 0.181946 0.558105 -0.403259 1441831988 0.701965 0.181946 0.558105 -0.403259 1441831988 0.701782 0.187744 0.557129 -0.402222 1441831988 0.701782 0.187744 0.557129 -0.402222 1441831988 0.701782 0.187744 0.557129 -0.402222 1441831988 0.701782 0.187744 0.557129 -0.402222 1441831988 0.701782 0.187744 0.557129 -0.402222 1441831988 0.701782 0.187744 0.557129 -0.402222 1441831988 0.701782 0.187744 0.557129 -0.402222 1441831988 0.699768 0.186646 0.558289 -0.404663 1441831988 0.699768 0.186646 0.558289 -0.404663 1441831988 0.699768 0.186646 0.558289 -0.404663 1441831988 0.699768 0.186646 0.558289 -0.404663 1441831988 0.699768 0.186646 0.558289 -0.404663 1441831988 0.699768 0.186646 0.558289 -0.404663 1441831988 0.698853 0.184875 0.555542 -0.410828 1441831988 0.698853 0.184875 0.555542 -0.410828 1441831988 0.698853 0.184875 0.555542 -0.410828 1441831988 0.698853 0.184875 0.555542 -0.410828 1441831988 0.698853 0.184875 0.555542 -0.410828 1441831988 0.698853 0.184875 0.555542 -0.410828 1441831988 0.703308 0.163208 0.559937 -0.406372 1441831988 0.703308 0.163208 0.559937 -0.406372 1441831988 0.703308 0.163208 0.559937 -0.406372 1441831988 0.703308 0.163208 0.559937 -0.406372 1441831988 0.703308 0.163208 0.559937 -0.406372 1441831988 0.703308 0.163208 0.559937 -0.406372 1441831988 0.703308 0.163208 0.559937 -0.406372 1441831988 0.706543 0.123535 0.580017 -0.385986 1441831988 0.706543 0.123535 0.580017 -0.385986 1441831988 0.706543 0.123535 0.580017 -0.385986 1441831988 0.706543 0.123535 0.580017 -0.385986 1441831988 0.706543 0.123535 0.580017 -0.385986 1441831988 0.710693 0.090759 0.595154 -0.363892 1441831988 0.710693 0.090759 0.595154 -0.363892 1441831988 0.710693 0.090759 0.595154 -0.363892 1441831988 0.710693 0.090759 0.595154 -0.363892 1441831988 0.710693 0.090759 0.595154 -0.363892 1441831988 0.715820 0.083923 0.599487 -0.347900 1441831988 0.715820 0.083923 0.599487 -0.347900 1441831989 0.715820 0.083923 0.599487 -0.347900 1441831989 0.715820 0.083923 0.599487 -0.347900 1441831989 0.715820 0.083923 0.599487 -0.347900 1441831989 0.715820 0.083923 0.599487 -0.347900 1441831989 0.721130 0.104980 0.598450 -0.332703 1441831989 0.721130 0.104980 0.598450 -0.332703 1441831989 0.721130 0.104980 0.598450 -0.332703 1441831989 0.721130 0.104980 0.598450 -0.332703 1441831989 0.721130 0.104980 0.598450 -0.332703 1441831989 0.721130 0.104980 0.598450 -0.332703 1441831989 0.729614 0.118530 0.597046 -0.311584 1441831989 0.729614 0.118530 0.597046 -0.311584 1441831989 0.729614 0.118530 0.597046 -0.311584 1441831989 0.729614 0.118530 0.597046 -0.311584 1441831989 0.729614 0.118530 0.597046 -0.311584 1441831989 0.729614 0.118530 0.597046 -0.311584 1441831989 0.729614 0.118530 0.597046 -0.311584 1441831989 0.735229 0.119629 0.597351 -0.296997 1441831989 0.735229 0.119629 0.597351 -0.296997 1441831989 0.735229 0.119629 0.597351 -0.296997 1441831989 0.735229 0.119629 0.597351 -0.296997 1441831989 0.735229 0.119629 0.597351 -0.296997 1441831989 0.735229 0.119629 0.597351 -0.296997 1441831989 0.735107 0.121765 0.594116 -0.302795 1441831989 0.735107 0.121765 0.594116 -0.302795 1441831989 0.735107 0.121765 0.594116 -0.302795 1441831989 0.735107 0.121765 0.594116 -0.302795 1441831989 0.735107 0.121765 0.594116 -0.302795 1441831989 0.735107 0.121765 0.594116 -0.302795 1441831989 0.735840 0.114990 0.591003 -0.309814 1441831989 0.735840 0.114990 0.591003 -0.309814 1441831989 0.735840 0.114990 0.591003 -0.309814 1441831989 0.735840 0.114990 0.591003 -0.309814 1441831989 0.735840 0.114990 0.591003 -0.309814 1441831989 0.734131 0.107239 0.591370 -0.315735 1441831989 0.734131 0.107239 0.591370 -0.315735 1441831989 0.734131 0.107239 0.591370 -0.315735 1441831989 0.734131 0.107239 0.591370 -0.315735 1441831989 0.734131 0.107239 0.591370 -0.315735 1441831989 0.734131 0.107239 0.591370 -0.315735 1441831989 0.734131 0.107239 0.591370 -0.315735 1441831989 0.734619 0.111084 0.580933 -0.332336 1441831989 0.734619 0.111084 0.580933 -0.332336 1441831989 0.734619 0.111084 0.580933 -0.332336 1441831989 0.734619 0.111084 0.580933 -0.332336 1441831989 0.734619 0.111084 0.580933 -0.332336 1441831989 0.735962 0.099060 0.570801 -0.350220 1441831989 0.735962 0.099060 0.570801 -0.350220 1441831989 0.735962 0.099060 0.570801 -0.350220 1441831989 0.735962 0.099060 0.570801 -0.350220 1441831989 0.735962 0.099060 0.570801 -0.350220 1441831989 0.728516 0.084106 0.575500 -0.361877 1441831989 0.728516 0.084106 0.575500 -0.361877 1441831989 0.728516 0.084106 0.575500 -0.361877 1441831989 0.728516 0.084106 0.575500 -0.361877 1441831989 0.728516 0.084106 0.575500 -0.361877 1441831989 0.729858 0.064087 0.575989 -0.362488 1441831989 0.729858 0.064087 0.575989 -0.362488 1441831989 0.729858 0.064087 0.575989 -0.362488 1441831989 0.729858 0.064087 0.575989 -0.362488 1441831989 0.729858 0.064087 0.575989 -0.362488 1441831989 0.729858 0.064087 0.575989 -0.362488 1441831989 0.732849 0.053284 0.578125 -0.354675 1441831989 0.732849 0.053284 0.578125 -0.354675 1441831989 0.732849 0.053284 0.578125 -0.354675 1441831989 0.732849 0.053284 0.578125 -0.354675 1441831989 0.732849 0.053284 0.578125 -0.354675 1441831989 0.732849 0.053284 0.578125 -0.354675 1441831989 0.736267 0.060486 0.579163 -0.344727 1441831989 0.736267 0.060486 0.579163 -0.344727 1441831989 0.736267 0.060486 0.579163 -0.344727 1441831989 0.736267 0.060486 0.579163 -0.344727 1441831989 0.736267 0.060486 0.579163 -0.344727 1441831989 0.736267 0.060486 0.579163 -0.344727 1441831989 0.736267 0.060486 0.579163 -0.344727 1441831989 0.739136 0.070984 0.581177 -0.332825 1441831989 0.739136 0.070984 0.581177 -0.332825 1441831989 0.739136 0.070984 0.581177 -0.332825 1441831989 0.739136 0.070984 0.581177 -0.332825 1441831989 0.739136 0.070984 0.581177 -0.332825 1441831989 0.739136 0.070984 0.581177 -0.332825 1441831989 0.738159 0.083496 0.585876 -0.323730 1441831989 0.738159 0.083496 0.585876 -0.323730 1441831989 0.738159 0.083496 0.585876 -0.323730 1441831989 0.738159 0.083496 0.585876 -0.323730 1441831989 0.738159 0.083496 0.585876 -0.323730 1441831989 0.738159 0.083496 0.585876 -0.323730 1441831989 0.734863 0.101135 0.587769 -0.322876 1441831989 0.734863 0.101135 0.587769 -0.322876 1441831989 0.734863 0.101135 0.587769 -0.322876 1441831989 0.734863 0.101135 0.587769 -0.322876 1441831989 0.734863 0.101135 0.587769 -0.322876 1441831989 0.734863 0.101135 0.587769 -0.322876 1441831989 0.731689 0.118591 0.581299 -0.335510 1441831989 0.731689 0.118591 0.581299 -0.335510 1441831989 0.731689 0.118591 0.581299 -0.335510 1441831989 0.731689 0.118591 0.581299 -0.335510 1441831989 0.731689 0.118591 0.581299 -0.335510 1441831989 0.724609 0.138306 0.573975 -0.355347 1441831989 0.724609 0.138306 0.573975 -0.355347 1441831989 0.724609 0.138306 0.573975 -0.355347 1441831989 0.724609 0.138306 0.573975 -0.355347 1441831989 0.724609 0.138306 0.573975 -0.355347 1441831989 0.724609 0.138306 0.573975 -0.355347 1441831989 0.720642 0.150085 0.562500 -0.376404 1441831989 0.720642 0.150085 0.562500 -0.376404 1441831989 0.720642 0.150085 0.562500 -0.376404 1441831990 0.720642 0.150085 0.562500 -0.376404 1441831990 0.720642 0.150085 0.562500 -0.376404 1441831990 0.720642 0.150085 0.562500 -0.376404 1441831990 0.719604 0.144348 0.551697 -0.396057 1441831990 0.719604 0.144348 0.551697 -0.396057 1441831990 0.719604 0.144348 0.551697 -0.396057 1441831990 0.719604 0.144348 0.551697 -0.396057 1441831990 0.719604 0.144348 0.551697 -0.396057 1441831990 0.719604 0.144348 0.551697 -0.396057 1441831990 0.719604 0.144348 0.551697 -0.396057 1441831990 0.714905 0.120972 0.558899 -0.402283 1441831990 0.714905 0.120972 0.558899 -0.402283 1441831990 0.714905 0.120972 0.558899 -0.402283 1441831990 0.714905 0.120972 0.558899 -0.402283 1441831990 0.714905 0.120972 0.558899 -0.402283 1441831990 0.714905 0.120972 0.558899 -0.402283 1441831990 0.713501 0.096985 0.566345 -0.400818 1441831990 0.713501 0.096985 0.566345 -0.400818 1441831990 0.713501 0.096985 0.566345 -0.400818 1441831990 0.714844 0.092896 0.567444 -0.397888 1441831990 0.714844 0.092896 0.567444 -0.397888 1441831990 0.714844 0.092896 0.567444 -0.397888 1441831990 0.714844 0.092896 0.567444 -0.397888 1441831990 0.714844 0.092896 0.567444 -0.397888 1441831990 0.714844 0.092896 0.567444 -0.397888 1441831990 0.714844 0.092896 0.567444 -0.397888 1441831990 0.715881 0.115967 0.564026 -0.394775 1441831990 0.715881 0.115967 0.564026 -0.394775 1441831990 0.715881 0.115967 0.564026 -0.394775 1441831990 0.715881 0.115967 0.564026 -0.394775 1441831990 0.715881 0.115967 0.564026 -0.394775 1441831990 0.715881 0.115967 0.564026 -0.394775 1441831990 0.718811 0.147522 0.558777 -0.386353 1441831990 0.718811 0.147522 0.558777 -0.386353 1441831990 0.718811 0.147522 0.558777 -0.386353 1441831990 0.718811 0.147522 0.558777 -0.386353 1441831990 0.718811 0.147522 0.558777 -0.386353 1441831990 0.718811 0.147522 0.558777 -0.386353 1441831990 0.718811 0.147522 0.558777 -0.386353 1441831990 0.720764 0.174622 0.555847 -0.375488 1441831990 0.720764 0.174622 0.555847 -0.375488 1441831990 0.720764 0.174622 0.555847 -0.375488 1441831990 0.720764 0.174622 0.555847 -0.375488 1441831990 0.720764 0.174622 0.555847 -0.375488 1441831990 0.720764 0.174622 0.555847 -0.375488 1441831990 0.720093 0.196777 0.550232 -0.374023 1441831990 0.720093 0.196777 0.550232 -0.374023 1441831990 0.720093 0.196777 0.550232 -0.374023 1441831990 0.720093 0.196777 0.550232 -0.374023 1441831990 0.720093 0.196777 0.550232 -0.374023 1441831990 0.717590 0.212952 0.540710 -0.383789 1441831990 0.717590 0.212952 0.540710 -0.383789 1441831990 0.717590 0.212952 0.540710 -0.383789 1441831990 0.717590 0.212952 0.540710 -0.383789 1441831990 0.717590 0.212952 0.540710 -0.383789 1441831990 0.717590 0.212952 0.540710 -0.383789 1441831990 0.717590 0.212952 0.540710 -0.383789 1441831990 0.713379 0.217834 0.538818 -0.391479 1441831990 0.713379 0.217834 0.538818 -0.391479 1441831990 0.713379 0.217834 0.538818 -0.391479 1441831990 0.713379 0.217834 0.538818 -0.391479 1441831990 0.713379 0.217834 0.538818 -0.391479 1441831990 0.713379 0.217834 0.538818 -0.391479 1441831990 0.714417 0.207336 0.536621 -0.398254 1441831990 0.714417 0.207336 0.536621 -0.398254 1441831990 0.714417 0.207336 0.536621 -0.398254 1441831990 0.714417 0.207336 0.536621 -0.398254 1441831990 0.714417 0.207336 0.536621 -0.398254 1441831990 0.714417 0.207336 0.536621 -0.398254 1441831990 0.714417 0.207336 0.536621 -0.398254 1441831990 0.715881 0.178711 0.537720 -0.407898 1441831990 0.715881 0.178711 0.537720 -0.407898 1441831990 0.715881 0.178711 0.537720 -0.407898 1441831990 0.715881 0.178711 0.537720 -0.407898 1441831990 0.715881 0.178711 0.537720 -0.407898 1441831990 0.715881 0.178711 0.537720 -0.407898 1441831990 0.706726 0.148743 0.553101 -0.415222 1441831990 0.706726 0.148743 0.553101 -0.415222 1441831990 0.706726 0.148743 0.553101 -0.415222 1441831990 0.706726 0.148743 0.553101 -0.415222 1441831990 0.706726 0.148743 0.553101 -0.415222 1441831990 0.706726 0.148743 0.553101 -0.415222 1441831990 0.700073 0.131470 0.565369 -0.415833 1441831990 0.700073 0.131470 0.565369 -0.415833 1441831990 0.700073 0.131470 0.565369 -0.415833 1441831990 0.700073 0.131470 0.565369 -0.415833 1441831990 0.700073 0.131470 0.565369 -0.415833 1441831990 0.700073 0.131470 0.565369 -0.415833 1441831990 0.698975 0.128479 0.566284 -0.417358 1441831990 0.698975 0.128479 0.566284 -0.417358 1441831990 0.698975 0.128479 0.566284 -0.417358 1441831990 0.698975 0.128479 0.566284 -0.417358 1441831990 0.698975 0.128479 0.566284 -0.417358 1441831990 0.698975 0.128479 0.566284 -0.417358 1441831990 0.697571 0.143494 0.563904 -0.417969 1441831990 0.697571 0.143494 0.563904 -0.417969 1441831990 0.697571 0.143494 0.563904 -0.417969 1441831990 0.697571 0.143494 0.563904 -0.417969 1441831990 0.697571 0.143494 0.563904 -0.417969 1441831990 0.697571 0.143494 0.563904 -0.417969 1441831990 0.697571 0.143494 0.563904 -0.417969 1441831990 0.699402 0.160339 0.563049 -0.409973 1441831990 0.699402 0.160339 0.563049 -0.409973 1441831990 0.699402 0.160339 0.563049 -0.409973 1441831990 0.699402 0.160339 0.563049 -0.409973 1441831990 0.699402 0.160339 0.563049 -0.409973 1441831990 0.699402 0.160339 0.563049 -0.409973 1441831990 0.703125 0.177673 0.562744 -0.396606 1441831990 0.703125 0.177673 0.562744 -0.396606 1441831990 0.703125 0.177673 0.562744 -0.396606 1441831990 0.703125 0.177673 0.562744 -0.396606 1441831991 0.703125 0.177673 0.562744 -0.396606 1441831991 0.703125 0.177673 0.562744 -0.396606 1441831991 0.706726 0.193665 0.560913 -0.385071 1441831991 0.706726 0.193665 0.560913 -0.385071 1441831991 0.706726 0.193665 0.560913 -0.385071 1441831991 0.706726 0.193665 0.560913 -0.385071 1441831991 0.706726 0.193665 0.560913 -0.385071 1441831991 0.706726 0.193665 0.560913 -0.385071 1441831991 0.707397 0.206726 0.558228 -0.380981 1441831991 0.707397 0.206726 0.558228 -0.380981 1441831991 0.707397 0.206726 0.558228 -0.380981 1441831991 0.707397 0.206726 0.558228 -0.380981 1441831991 0.707397 0.206726 0.558228 -0.380981 1441831991 0.707397 0.206726 0.558228 -0.380981 1441831991 0.703796 0.215271 0.556274 -0.385742 1441831991 0.703796 0.215271 0.556274 -0.385742 1441831991 0.703796 0.215271 0.556274 -0.385742 1441831991 0.703796 0.215271 0.556274 -0.385742 1441831991 0.703796 0.215271 0.556274 -0.385742 1441831991 0.703796 0.215271 0.556274 -0.385742 1441831991 0.703796 0.215271 0.556274 -0.385742 1441831991 0.699219 0.215454 0.555603 -0.394836 1441831991 0.699219 0.215454 0.555603 -0.394836 1441831991 0.699219 0.215454 0.555603 -0.394836 1441831991 0.699219 0.215454 0.555603 -0.394836 1441831991 0.699219 0.215454 0.555603 -0.394836 1441831991 0.699219 0.215454 0.555603 -0.394836 1441831991 0.699036 0.197815 0.554382 -0.406006 1441831991 0.699036 0.197815 0.554382 -0.406006 1441831991 0.699036 0.197815 0.554382 -0.406006 1441831991 0.699036 0.197815 0.554382 -0.406006 1441831991 0.699036 0.197815 0.554382 -0.406006 1441831991 0.699036 0.197815 0.554382 -0.406006 1441831991 0.698120 0.160278 0.565002 -0.409485 1441831991 0.698120 0.160278 0.565002 -0.409485 1441831991 0.698120 0.160278 0.565002 -0.409485 1441831991 0.698120 0.160278 0.565002 -0.409485 1441831991 0.698120 0.160278 0.565002 -0.409485 1441831991 0.698120 0.160278 0.565002 -0.409485 1441831991 0.693176 0.130798 0.576538 -0.412170 1441831991 0.693176 0.130798 0.576538 -0.412170 1441831991 0.693176 0.130798 0.576538 -0.412170 1441831991 0.693176 0.130798 0.576538 -0.412170 1441831991 0.693176 0.130798 0.576538 -0.412170 1441831991 0.693176 0.130798 0.576538 -0.412170 1441831991 0.692444 0.117249 0.577454 -0.416321 1441831991 0.692444 0.117249 0.577454 -0.416321 1441831991 0.692444 0.117249 0.577454 -0.416321 1441831991 0.692444 0.117249 0.577454 -0.416321 1441831991 0.692444 0.117249 0.577454 -0.416321 1441831991 0.692444 0.117249 0.577454 -0.416321 1441831991 0.693298 0.123535 0.574951 -0.416443 1441831991 0.693298 0.123535 0.574951 -0.416443 1441831991 0.693298 0.123535 0.574951 -0.416443 1441831991 0.693298 0.123535 0.574951 -0.416443 1441831991 0.693298 0.123535 0.574951 -0.416443 1441831991 0.693298 0.123535 0.574951 -0.416443 1441831991 0.697632 0.137939 0.572388 -0.408203 1441831991 0.697632 0.137939 0.572388 -0.408203 1441831991 0.697632 0.137939 0.572388 -0.408203 1441831991 0.697632 0.137939 0.572388 -0.408203 1441831991 0.697632 0.137939 0.572388 -0.408203 1441831991 0.697632 0.137939 0.572388 -0.408203 1441831991 0.702515 0.158875 0.570007 -0.395264 1441831991 0.702515 0.158875 0.570007 -0.395264 1441831991 0.702515 0.158875 0.570007 -0.395264 1441831991 0.702515 0.158875 0.570007 -0.395264 1441831991 0.702515 0.158875 0.570007 -0.395264 1441831991 0.702515 0.158875 0.570007 -0.395264 1441831991 0.702515 0.158875 0.570007 -0.395264 1441831991 0.706360 0.178772 0.566956 -0.384155 1441831991 0.706360 0.178772 0.566956 -0.384155 1441831991 0.706360 0.178772 0.566956 -0.384155 1441831991 0.706360 0.178772 0.566956 -0.384155 1441831991 0.706360 0.178772 0.566956 -0.384155 1441831991 0.706360 0.178772 0.566956 -0.384155 1441831991 0.713440 0.176025 0.564697 -0.375488 1441831991 0.713440 0.176025 0.564697 -0.375488 1441831991 0.713440 0.176025 0.564697 -0.375488 1441831991 0.713440 0.176025 0.564697 -0.375488 1441831991 0.713440 0.176025 0.564697 -0.375488 1441831991 0.713440 0.176025 0.564697 -0.375488 1441831991 0.718018 0.168091 0.563354 -0.372559 1441831991 0.718018 0.168091 0.563354 -0.372559 1441831991 0.718018 0.168091 0.563354 -0.372559 1441831991 0.718018 0.168091 0.563354 -0.372559 1441831991 0.718018 0.168091 0.563354 -0.372559 1441831991 0.718018 0.168091 0.563354 -0.372559 1441831991 0.716797 0.165833 0.563110 -0.376221 1441831991 0.716797 0.165833 0.563110 -0.376221 1441831991 0.716797 0.165833 0.563110 -0.376221 1441831991 0.716797 0.165833 0.563110 -0.376221 1441831991 0.716797 0.165833 0.563110 -0.376221 1441831991 0.716797 0.165833 0.563110 -0.376221 1441831991 0.716797 0.165833 0.563110 -0.376221 1441831991 0.714600 0.169556 0.558228 -0.385925 1441831991 0.714600 0.169556 0.558228 -0.385925 1441831991 0.714600 0.169556 0.558228 -0.385925 1441831991 0.714600 0.169556 0.558228 -0.385925 1441831991 0.714600 0.169556 0.558228 -0.385925 1441831991 0.714600 0.169556 0.558228 -0.385925 1441831991 0.712952 0.160278 0.558533 -0.392456 1441831991 0.712952 0.160278 0.558533 -0.392456 1441831991 0.712952 0.160278 0.558533 -0.392456 1441831991 0.712952 0.160278 0.558533 -0.392456 1441831991 0.712952 0.160278 0.558533 -0.392456 1441831991 0.712952 0.160278 0.558533 -0.392456 1441831991 0.708313 0.144653 0.569946 -0.390503 1441831991 0.708313 0.144653 0.569946 -0.390503 1441831991 0.708313 0.144653 0.569946 -0.390503 1441831991 0.708313 0.144653 0.569946 -0.390503 1441831991 0.708313 0.144653 0.569946 -0.390503 1441831992 0.708313 0.144653 0.569946 -0.390503 1441831992 0.707397 0.140564 0.572632 -0.389709 1441831992 0.707397 0.140564 0.572632 -0.389709 1441831992 0.707397 0.140564 0.572632 -0.389709 1441831992 0.707397 0.140564 0.572632 -0.389709 1441831992 0.707397 0.140564 0.572632 -0.389709 1441831992 0.707397 0.140564 0.572632 -0.389709 1441831992 0.707397 0.140564 0.572632 -0.389709 1441831992 0.707336 0.151001 0.571228 -0.387878 1441831992 0.707336 0.151001 0.571228 -0.387878 1441831992 0.707336 0.151001 0.571228 -0.387878 1441831992 0.707336 0.151001 0.571228 -0.387878 1441831992 0.707336 0.151001 0.571228 -0.387878 1441831992 0.707336 0.151001 0.571228 -0.387878 1441831992 0.710388 0.159363 0.572449 -0.377014 1441831992 0.710388 0.159363 0.572449 -0.377014 1441831992 0.710388 0.159363 0.572449 -0.377014 1441831992 0.710388 0.159363 0.572449 -0.377014 1441831992 0.710388 0.159363 0.572449 -0.377014 1441831992 0.710388 0.159363 0.572449 -0.377014 1441831992 0.710388 0.159363 0.572449 -0.377014 1441831992 0.714844 0.162903 0.573364 -0.365540 1441831992 0.714844 0.162903 0.573364 -0.365540 1441831992 0.714844 0.162903 0.573364 -0.365540 1441831992 0.714844 0.162903 0.573364 -0.365540 1441831992 0.714844 0.162903 0.573364 -0.365540 1441831992 0.714844 0.162903 0.573364 -0.365540 1441831992 0.717896 0.159851 0.573547 -0.360596 1441831992 0.717896 0.159851 0.573547 -0.360596 1441831992 0.717896 0.159851 0.573547 -0.360596 1441831992 0.717896 0.159851 0.573547 -0.360596 1441831992 0.717896 0.159851 0.573547 -0.360596 1441831992 0.717896 0.159851 0.573547 -0.360596 1441831992 0.717834 0.156921 0.572571 -0.363586 1441831992 0.717834 0.156921 0.572571 -0.363586 1441831992 0.717834 0.156921 0.572571 -0.363586 1441831992 0.717834 0.156921 0.572571 -0.363586 1441831992 0.717834 0.156921 0.572571 -0.363586 1441831992 0.717834 0.156921 0.572571 -0.363586 1441831992 0.717163 0.156616 0.568298 -0.371704 1441831992 0.717163 0.156616 0.568298 -0.371704 1441831992 0.717163 0.156616 0.568298 -0.371704 1441831992
[truncated: 202,142 more chars]
