# Supplementary material for: Quaternion-Based Gesture Recognition Using Wireless Wearable Motion Capture Sensors
Source: Sensors (Basel). 2016 Apr 28;16(5):605. doi: 10.3390/s16050605 (PMC4883296; doi:10.3390/s16050605)
Supplement: Supplementary file 1 [file sensors-16-00605-s001.zip › MultiSensorGestureData/P3/3. Throw/Training19.txt]

-0.781738 -0.030762 -0.615479 0.095886 1441831894 -0.781738 -0.030762 -0.615479 0.095886 1441831894 -0.781738 -0.030762 -0.615479 0.095886 1441831894 -0.781189 -0.028259 -0.617615 0.087219 1441831894 -0.781189 -0.028259 -0.617615 0.087219 1441831894 -0.781189 -0.028259 -0.617615 0.087219 1441831894 -0.781189 -0.028259 -0.617615 0.087219 1441831894 -0.781189 -0.028259 -0.617615 0.087219 1441831894 -0.781189 -0.028259 -0.617615 0.087219 1441831894 -0.772217 -0.028259 -0.629517 0.081787 1441831894 -0.772217 -0.028259 -0.629517 0.081787 1441831894 -0.772217 -0.028259 -0.629517 0.081787 1441831894 -0.772217 -0.028259 -0.629517 0.081787 1441831894 -0.772217 -0.028259 -0.629517 0.081787 1441831894 -0.772217 -0.028259 -0.629517 0.081787 1441831894 -0.762390 -0.027283 -0.642273 0.074585 1441831894 -0.762390 -0.027283 -0.642273 0.074585 1441831894 -0.762390 -0.027283 -0.642273 0.074585 1441831894 -0.762390 -0.027283 -0.642273 0.074585 1441831894 -0.762390 -0.027283 -0.642273 0.074585 1441831894 -0.762390 -0.027283 -0.642273 0.074585 1441831894 -0.762390 -0.027283 -0.642273 0.074585 1441831894 -0.756897 -0.019104 -0.649902 0.066895 1441831894 -0.756897 -0.019104 -0.649902 0.066895 1441831894 -0.756897 -0.019104 -0.649902 0.066895 1441831894 -0.756897 -0.019104 -0.649902 0.066895 1441831894 -0.756897 -0.019104 -0.649902 0.066895 1441831895 -0.756897 -0.019104 -0.649902 0.066895 1441831895 -0.756042 -0.007446 -0.651489 0.063599 1441831895 -0.756042 -0.007446 -0.651489 0.063599 1441831895 -0.756042 -0.007446 -0.651489 0.063599 1441831895 -0.756042 -0.007446 -0.651489 0.063599 1441831895 -0.756042 -0.007446 -0.651489 0.063599 1441831895 -0.756042 -0.007446 -0.651489 0.063599 1441831895 -0.748779 -0.001953 -0.659729 0.064575 1441831895 -0.748779 -0.001953 -0.659729 0.064575 1441831895 -0.748779 -0.001953 -0.659729 0.064575 1441831895 -0.748779 -0.001953 -0.659729 0.064575 1441831895 -0.748779 -0.001953 -0.659729 0.064575 1441831895 -0.748779 -0.001953 -0.659729 0.064575 1441831895 -0.746033 -0.013306 -0.662476 0.067139 1441831895 -0.746033 -0.013306 -0.662476 0.067139 1441831895 -0.746033 -0.013306 -0.662476 0.067139 1441831895 -0.746033 -0.013306 -0.662476 0.067139 1441831895 -0.746033 -0.013306 -0.662476 0.067139 1441831895 -0.746033 -0.013306 -0.662476 0.067139 1441831895 -0.749573 -0.021790 -0.656677 0.080872 1441831895 -0.749573 -0.021790 -0.656677 0.080872 1441831895 -0.749573 -0.021790 -0.656677 0.080872 1441831895 -0.749573 -0.021790 -0.656677 0.080872 1441831895 -0.749573 -0.021790 -0.656677 0.080872 1441831895 -0.749573 -0.021790 -0.656677 0.080872 1441831895 -0.749573 -0.021790 -0.656677 0.080872 1441831895 -0.752014 -0.013245 -0.652222 0.094666 1441831895 -0.752014 -0.013245 -0.652222 0.094666 1441831895 -0.752014 -0.013245 -0.652222 0.094666 1441831895 -0.752014 -0.013245 -0.652222 0.094666 1441831895 -0.752014 -0.013245 -0.652222 0.094666 1441831895 -0.752014 -0.013245 -0.652222 0.094666 1441831895 -0.755310 0.000671 -0.651123 0.074707 1441831895 -0.755310 0.000671 -0.651123 0.074707 1441831895 -0.755310 0.000671 -0.651123 0.074707 1441831895 -0.755310 0.000671 -0.651123 0.074707 1441831895 -0.755310 0.000671 -0.651123 0.074707 1441831895 -0.758362 0.012268 -0.648193 0.068237 1441831895 -0.758362 0.012268 -0.648193 0.068237 1441831895 -0.758362 0.012268 -0.648193 0.068237 1441831895 -0.758362 0.012268 -0.648193 0.068237 1441831895 -0.758362 0.012268 -0.648193 0.068237 1441831895 -0.758362 0.012268 -0.648193 0.068237 1441831895 -0.754333 0.028931 -0.653503 0.056030 1441831895 -0.754333 0.028931 -0.653503 0.056030 1441831895 -0.754333 0.028931 -0.653503 0.056030 1441831895 -0.754333 0.028931 -0.653503 0.056030 1441831895 -0.754333 0.028931 -0.653503 0.056030 1441831895 -0.754333 0.028931 -0.653503 0.056030 1441831895 -0.752075 0.029175 -0.656555 0.050049 1441831895 -0.752075 0.029175 -0.656555 0.050049 1441831895 -0.752075 0.029175 -0.656555 0.050049 1441831895 -0.752075 0.029175 -0.656555 0.050049 1441831895 -0.752075 0.029175 -0.656555 0.050049 1441831895 -0.752075 0.029175 -0.656555 0.050049 1441831895 -0.749390 0.034790 -0.659851 0.043335 1441831895 -0.749390 0.034790 -0.659851 0.043335 1441831895 -0.749390 0.034790 -0.659851 0.043335 1441831895 -0.749390 0.034790 -0.659851 0.043335 1441831895 -0.749390 0.034790 -0.659851 0.043335 1441831895 -0.749390 0.034790 -0.659851 0.043335 1441831895 -0.749390 0.034790 -0.659851 0.043335 1441831895 -0.745605 0.044006 -0.664124 0.033936 1441831895 -0.745605 0.044006 -0.664124 0.033936 1441831895 -0.745605 0.044006 -0.664124 0.033936 1441831895 -0.745605 0.044006 -0.664124 0.033936 1441831895 -0.745605 0.044006 -0.664124 0.033936 1441831895 -0.745605 0.044006 -0.664124 0.033936 1441831895 -0.741150 0.060303 -0.668152 0.026855 1441831895 -0.741150 0.060303 -0.668152 0.026855 1441831895 -0.741150 0.060303 -0.668152 0.026855 1441831895 -0.741150 0.060303 -0.668152 0.026855 1441831895 -0.741150 0.060303 -0.668152 0.026855 1441831895 -0.741150 0.060303 -0.668152 0.026855 1441831895 -0.741150 0.060303 -0.668152 0.026855 1441831895 -0.735779 0.073242 -0.672852 0.023987 1441831895 -0.735779 0.073242 -0.672852 0.023987 1441831895 -0.735779 0.073242 -0.672852 0.023987 1441831895 -0.735779 0.073242 -0.672852 0.023987 1441831895 -0.735779 0.073242 -0.672852 0.023987 1441831895 -0.735779 0.073242 -0.672852 0.023987 1441831895 -0.737244 0.068359 -0.671692 0.026611 1441831895 -0.737244 0.068359 -0.671692 0.026611 1441831895 -0.737244 0.068359 -0.671692 0.026611 1441831895 -0.737244 0.068359 -0.671692 0.026611 1441831895 -0.737244 0.068359 -0.671692 0.026611 1441831895 -0.737244 0.068359 -0.671692 0.026611 1441831895 -0.737244 0.068359 -0.671692 0.026611 1441831895 -0.743958 0.040466 -0.665649 0.042786 1441831895 -0.743958 0.040466 -0.665649 0.042786 1441831895 -0.743958 0.040466 -0.665649 0.042786 1441831895 -0.743958 0.040466 -0.665649 0.042786 1441831895 -0.743958 0.040466 -0.665649 0.042786 1441831895 -0.743958 0.040466 -0.665649 0.042786 1441831895 -0.748474 0.015747 -0.659546 0.067627 1441831895 -0.748474 0.015747 -0.659546 0.067627 1441831895 -0.748474 0.015747 -0.659546 0.067627 1441831895 -0.748474 0.015747 -0.659546 0.067627 1441831895 -0.748474 0.015747 -0.659546 0.067627 1441831895 -0.744751 0.011292 -0.661316 0.089050 1441831895 -0.744751 0.011292 -0.661316 0.089050 1441831895 -0.744751 0.011292 -0.661316 0.089050 1441831895 -0.744751 0.011292 -0.661316 0.089050 1441831895 -0.744751 0.011292 -0.661316 0.089050 1441831895 -0.744751 0.011292 -0.661316 0.089050 1441831895 -0.744751 0.011292 -0.661316 0.089050 1441831895 -0.743835 0.015442 -0.664734 0.068237 1441831895 -0.743835 0.015442 -0.664734 0.068237 1441831895 -0.743835 0.015442 -0.664734 0.068237 1441831895 -0.743835 0.015442 -0.664734 0.068237 1441831895 -0.743835 0.015442 -0.664734 0.068237 1441831895 -0.743835 0.015442 -0.664734 0.068237 1441831896 -0.748779 0.021606 -0.659912 0.059204 1441831896 -0.748779 0.021606 -0.659912 0.059204 1441831896 -0.748779 0.021606 -0.659912 0.059204 1441831896 -0.748779 0.021606 -0.659912 0.059204 1441831896 -0.748779 0.021606 -0.659912 0.059204 1441831896 -0.748779 0.021606 -0.659912 0.059204 1441831896 -0.740234 0.041016 -0.669922 0.041199 1441831896 -0.740234 0.041016 -0.669922 0.041199 1441831896 -0.740234 0.041016 -0.669922 0.041199 1441831896 -0.740234 0.041016 -0.669922 0.041199 1441831896 -0.740234 0.041016 -0.669922 0.041199 1441831896 -0.740234 0.041016 -0.669922 0.041199 1441831896 -0.738525 0.042114 -0.672119 0.033203 1441831896 -0.738525 0.042114 -0.672119 0.033203 1441831896 -0.738525 0.042114 -0.672119 0.033203 1441831896 -0.738525 0.042114 -0.672119 0.033203 1441831896 -0.738525 0.042114 -0.672119 0.033203 1441831896 -0.738525 0.042114 -0.672119 0.033203 1441831896 -0.738525 0.042114 -0.672119 0.033203 1441831896 -0.737366 0.048706 -0.673218 0.027405 1441831896 -0.737366 0.048706 -0.673218 0.027405 1441831896 -0.737366 0.048706 -0.673218 0.027405 1441831896 -0.737366 0.048706 -0.673218 0.027405 1441831896 -0.737366 0.048706 -0.673218 0.027405 1441831896 -0.737366 0.048706 -0.673218 0.027405 1441831896 -0.731201 0.061951 -0.679077 0.020630 1441831896 -0.731201 0.061951 -0.679077 0.020630 1441831896 -0.731201 0.061951 -0.679077 0.020630 1441831896 -0.731201 0.061951 -0.679077 0.020630 1441831896 -0.731201 0.061951 -0.679077 0.020630 1441831896 -0.731201 0.061951 -0.679077 0.020630 1441831896 -0.731201 0.061951 -0.679077 0.020630 1441831896 -0.717529 0.083740 -0.691223 0.019104 1441831896 -0.717529 0.083740 -0.691223 0.019104 1441831896 -0.717529 0.083740 -0.691223 0.019104 1441831896 -0.717529 0.083740 -0.691223 0.019104 1441831896 -0.717529 0.083740 -0.691223 0.019104 1441831896 -0.717529 0.083740 -0.691223 0.019104 1441831896 -0.707581 0.095154 -0.699951 0.020569 1441831896 -0.707581 0.095154 -0.699951 0.020569 1441831896 -0.707581 0.095154 -0.699951 0.020569 1441831896 -0.707581 0.095154 -0.699951 0.020569 1441831896 -0.707581 0.095154 -0.699951 0.020569 1441831896 -0.707581 0.095154 -0.699951 0.020569 1441831896 -0.707581 0.095154 -0.699951 0.020569 1441831896 -0.704956 0.087524 -0.703430 0.025146 1441831896 -0.704956 0.087524 -0.703430 0.025146 1441831896 -0.704956 0.087524 -0.703430 0.025146 1441831896 -0.704956 0.087524 -0.703430 0.025146 1441831896 -0.704956 0.087524 -0.703430 0.025146 1441831896 -0.704956 0.087524 -0.703430 0.025146 1441831896 -0.710144 0.050659 -0.700500 0.050781 1441831896 -0.710144 0.050659 -0.700500 0.050781 1441831896 -0.710144 0.050659 -0.700500 0.050781 1441831896 -0.710144 0.050659 -0.700500 0.050781 1441831896 -0.710144 0.050659 -0.700500 0.050781 1441831896 -0.719055 0.019653 -0.689575 0.084473 1441831896 -0.719055 0.019653 -0.689575 0.084473 1441831896 -0.719055 0.019653 -0.689575 0.084473 1441831896 -0.719055 0.019653 -0.689575 0.084473 1441831896 -0.719055 0.019653 -0.689575 0.084473 1441831896 -0.719055 0.019653 -0.689575 0.084473 1441831896 -0.719055 0.019653 -0.689575 0.084473 1441831896 -0.721863 0.015503 -0.684814 0.098938 1441831896 -0.721863 0.015503 -0.684814 0.098938 1441831896 -0.721863 0.015503 -0.684814 0.098938 1441831896 -0.721863 0.015503 -0.684814 0.098938 1441831896 -0.721863 0.015503 -0.684814 0.098938 1441831896 -0.723145 0.019043 -0.685364 0.083984 1441831896 -0.723145 0.019043 -0.685364 0.083984 1441831896 -0.723145 0.019043 -0.685364 0.083984 1441831896 -0.723145 0.019043 -0.685364 0.083984 1441831896 -0.723145 0.019043 -0.685364 0.083984 1441831896 -0.723145 0.019043 -0.685364 0.083984 1441831896 -0.728027 0.027283 -0.681030 0.074158 1441831896 -0.728027 0.027283 -0.681030 0.074158 1441831896 -0.728027 0.027283 -0.681030 0.074158 1441831896 -0.728027 0.027283 -0.681030 0.074158 1441831896 -0.728027 0.027283 -0.681030 0.074158 1441831896 -0.728027 0.027283 -0.681030 0.074158 1441831896 -0.727356 0.041138 -0.682678 0.057007 1441831896 -0.727356 0.041138 -0.682678 0.057007 1441831896 -0.727356 0.041138 -0.682678 0.057007 1441831896 -0.727356 0.041138 -0.682678 0.057007 1441831896 -0.727356 0.041138 -0.682678 0.057007 1441831896 -0.727356 0.041138 -0.682678 0.057007 1441831896 -0.724365 0.046326 -0.686340 0.046631 1441831896 -0.724365 0.046326 -0.686340 0.046631 1441831896 -0.724365 0.046326 -0.686340 0.046631 1441831896 -0.724365 0.046326 -0.686340 0.046631 1441831896 -0.724365 0.046326 -0.686340 0.046631 1441831896 -0.724365 0.046326 -0.686340 0.046631 1441831896 -0.724365 0.046326 -0.686340 0.046631 1441831896 -0.724121 0.053589 -0.686707 0.035950 1441831896 -0.724121 0.053589 -0.686707 0.035950 1441831896 -0.724121 0.053589 -0.686707 0.035950 1441831896 -0.724121 0.053589 -0.686707 0.035950 1441831896 -0.724121 0.053589 -0.686707 0.035950 1441831896 -0.724121 0.053589 -0.686707 0.035950 1441831896 -0.718994 0.066162 -0.691467 0.025146 1441831896 -0.718994 0.066162 -0.691467 0.025146 1441831896 -0.718994 0.066162 -0.691467 0.025146 1441831896 -0.718994 0.066162 -0.691467 0.025146 1441831896 -0.718994 0.066162 -0.691467 0.025146 1441831896 -0.718994 0.066162 -0.691467 0.025146 1441831896 -0.718018 0.080627 -0.691162 0.019165 1441831896 -0.718018 0.080627 -0.691162 0.019165 1441831896 -0.718018 0.080627 -0.691162 0.019165 1441831896 -0.718018 0.080627 -0.691162 0.019165 1441831896 -0.718018 0.080627 -0.691162 0.019165 1441831896 -0.718018 0.080627 -0.691162 0.019165 1441831896 -0.716187 0.092468 -0.691589 0.018127 1441831897 -0.716187 0.092468 -0.691589 0.018127 1441831897 -0.716187 0.092468 -0.691589 0.018127 1441831897 -0.716187 0.092468 -0.691589 0.018127 1441831897 -0.716187 0.092468 -0.691589 0.018127 1441831897 -0.716187 0.092468 -0.691589 0.018127 1441831897 -0.716187 0.092468 -0.691589 0.018127 1441831897 -0.717651 0.088806 -0.690491 0.019409 1441831897 -0.717651 0.088806 -0.690491 0.019409 1441831897 -0.717651 0.088806 -0.690491 0.019409 1441831897 -0.717651 0.088806 -0.690491 0.019409 1441831897 -0.717651 0.088806 -0.690491 0.019409 1441831897 -0.717651 0.088806 -0.690491 0.019409 1441831897 -0.726196 0.044250 -0.684265 0.049927 1441831897 -0.726196 0.044250 -0.684265 0.049927 1441831897 -0.726196 0.044250 -0.684265 0.049927 1441831897 -0.726196 0.044250 -0.684265 0.049927 1441831897 -0.726196 0.044250 -0.684265 0.049927 1441831897 -0.726196 0.044250 -0.684265 0.049927 1441831897 -0.730530 0.004211 -0.677551 0.085388 1441831897 -0.730530 0.004211 -0.677551 0.085388 1441831897 -0.730530 0.004211 -0.677551 0.085388 1441831897 -0.730530 0.004211 -0.677551 0.085388 1441831897 -0.730530 0.004211 -0.677551 0.085388 1441831897 -0.730530 0.004211 -0.677551 0.085388 1441831897 -0.730469 0.005737 -0.676025 0.097168 1441831897 -0.730469 0.005737 -0.676025 0.097168 1441831897 -0.730469 0.005737 -0.676025 0.097168 1441831897 -0.730469 0.005737 -0.676025 0.097168 1441831897 -0.730469 0.005737 -0.676025 0.097168 1441831897 -0.730469 0.005737 -0.676025 0.097168 1441831897 -0.730469 0.005737 -0.676025 0.097168 1441831897 -0.726501 0.005615 -0.681946 0.084961 1441831897 -0.726501 0.005615 -0.681946 0.084961 1441831897 -0.726501 0.005615 -0.681946 0.084961 1441831897 -0.726501 0.005615 -0.681946 0.084961 1441831897 -0.726501 0.005615 -0.681946 0.084961 1441831897 -0.726501 0.005615 -0.681946 0.084961 1441831897 -0.735291 0.010559 -0.672791 0.081604 1441831897 -0.735291 0.010559 -0.672791 0.081604 1441831897 -0.735291 0.010559 -0.672791 0.081604 1441831897 -0.735291 0.010559 -0.672791 0.081604 1441831897 -0.735291 0.010559 -0.672791 0.081604 1441831897 -0.735291 0.010559 -0.672791 0.081604 1441831897 -0.735840 0.020081 -0.673645 0.066956 1441831897 -0.735840 0.020081 -0.673645 0.066956 1441831897 -0.735840 0.020081 -0.673645 0.066956 1441831897 -0.735840 0.020081 -0.673645 0.066956 1441831897 -0.735840 0.020081 -0.673645 0.066956 1441831897 -0.735840 0.020081 -0.673645 0.066956 1441831897 -0.735840 0.020081 -0.673645 0.066956 1441831897 -0.736694 0.023071 -0.672974 0.063293 1441831897 -0.736694 0.023071 -0.672974 0.063293 1441831897 -0.736694 0.023071 -0.672974 0.063293 1441831897 -0.736694 0.023071 -0.672974 0.063293 1441831897 -0.736694 0.023071 -0.672974 0.063293 1441831897 -0.734924 0.030762 -0.675049 0.057617 1441831897 -0.734924 0.030762 -0.675049 0.057617 1441831897 -0.734924 0.030762 -0.675049 0.057617 1441831897 -0.734924 0.030762 -0.675049 0.057617 1441831897 -0.734924 0.030762 -0.675049 0.057617 1441831897 -0.734924 0.030762 -0.675049 0.057617 1441831897 -0.732483 0.039795 -0.677734 0.051392 1441831897 -0.732483 0.039795 -0.677734 0.051392 1441831897 -0.732483 0.039795 -0.677734 0.051392 1441831897 -0.732483 0.039795 -0.677734 0.051392 1441831897 -0.732483 0.039795 -0.677734 0.051392 1441831897 -0.732483 0.039795 -0.677734 0.051392 1441831897 -0.732483 0.039795 -0.677734 0.051392 1441831897 -0.736633 0.051392 -0.672729 0.047241 1441831897 -0.736633 0.051392 -0.672729 0.047241 1441831897 -0.736633 0.051392 -0.672729 0.047241 1441831897 -0.736633 0.051392 -0.672729 0.047241 1441831897 -0.736633 0.051392 -0.672729 0.047241 1441831897 -0.736633 0.051392 -0.672729 0.047241 1441831897 -0.737549 0.053894 -0.671143 0.052368 1441831897 -0.737549 0.053894 -0.671143 0.052368 1441831897 -0.737549 0.053894 -0.671143 0.052368 1441831897 -0.737549 0.053894 -0.671143 0.052368 1441831897 -0.737549 0.053894 -0.671143 0.052368 1441831897 -0.737549 0.053894 -0.671143 0.052368 1441831897 -0.737549 0.053894 -0.671143 0.052368 1441831897 -0.742432 0.043518 -0.665710 0.062195 1441831897 -0.742432 0.043518 -0.665710 0.062195 1441831897 -0.742432 0.043518 -0.665710 0.062195 1441831897 -0.742432 0.043518 -0.665710 0.062195 1441831897 -0.742432 0.043518 -0.665710 0.062195 1441831897 -0.742432 0.043518 -0.665710 0.062195 1441831897 -0.742432 0.043518 -0.665710 0.062195 1441831897 -0.748352 0.015869 -0.658569 0.078003 1441831897 -0.748352 0.015869 -0.658569 0.078003 1441831897 -0.748352 0.015869 -0.658569 0.078003 1441831897 -0.748352 0.015869 -0.658569 0.078003 1441831897 -0.748352 0.015869 -0.658569 0.078003 1441831897 -0.748352 0.015869 -0.658569 0.078003 1441831897 -0.753052 -0.017212 -0.649658 0.103210 1441831897 -0.753052 -0.017212 -0.649658 0.103210 1441831897 -0.753052 -0.017212 -0.649658 0.103210 1441831897 -0.753052 -0.017212 -0.649658 0.103210 1441831897 -0.753052 -0.017212 -0.649658 0.103210 1441831897 -0.753052 -0.017212 -0.649658 0.103210 1441831897 -0.756287 -0.037598 -0.641113 0.125183 1441831897 -0.756287 -0.037598 -0.641113 0.125183 1441831897 -0.756287 -0.037598 -0.641113 0.125183 1441831897 -0.756287 -0.037598 -0.641113 0.125183 1441831897 -0.756287 -0.037598 -0.641113 0.125183 1441831897 -0.756287 -0.037598 -0.641113 0.125183 1441831897 -0.756287 -0.037598 -0.641113 0.125183 1441831897 -0.758667 -0.025146 -0.642212 0.107239 1441831897 -0.758667 -0.025146 -0.642212 0.107239 1441831897 -0.758667 -0.025146 -0.642212 0.107239 1441831897 -0.758667 -0.025146 -0.642212 0.107239 1441831897 -0.758667 -0.025146 -0.642212 0.107239 1441831897 -0.758667 -0.025146 -0.642212 0.107239 1441831897 -0.765869 -0.021301 -0.635254 0.097717 1441831897 -0.765869 -0.021301 -0.635254 0.097717 1441831898 -0.765869 -0.021301 -0.635254 0.097717 1441831898 -0.765869 -0.021301 -0.635254 0.097717 1441831898 -0.765869 -0.021301 -0.635254 0.097717 1441831898 -0.765869 -0.021301 -0.635254 0.097717 1441831898 -0.764771 0.008545 -0.639954 0.074646 1441831898 -0.764771 0.008545 -0.639954 0.074646 1441831898 -0.764771 0.008545 -0.639954 0.074646 1441831898 -0.764771 0.008545 -0.639954 0.074646 1441831898 -0.764771 0.008545 -0.639954 0.074646 1441831898 -0.764771 0.008545 -0.639954 0.074646 1441831898 -0.765503 0.013550 -0.640015 0.065369 1441831898 -0.765503 0.013550 -0.640015 0.065369 1441831898 -0.765503 0.013550 -0.640015 0.065369 1441831898 -0.765503 0.013550 -0.640015 0.065369 1441831898 -0.765503 0.013550 -0.640015 0.065369 1441831898 -0.765503 0.013550 -0.640015 0.065369 1441831898 -0.765503 0.013550 -0.640015 0.065369 1441831898 -0.763672 0.025635 -0.642456 0.058716 1441831898 -0.763672 0.025635 -0.642456 0.058716 1441831898 -0.763672 0.025635 -0.642456 0.058716 1441831898 -0.763672 0.025635 -0.642456 0.058716 1441831898 -0.763672 0.025635 -0.642456 0.058716 1441831898 -0.763672 0.025635 -0.642456 0.058716 1441831898 -0.755066 0.029236 -0.653076 0.051086 1441831898 -0.755066 0.029236 -0.653076 0.051086 1441831898 -0.755066 0.029236 -0.653076 0.051086 1441831898 -0.755066 0.029236 -0.653076 0.051086 1441831898 -0.755066 0.029236 -0.653076 0.051086 1441831898 -0.755066 0.029236 -0.653076 0.051086 1441831898 -0.746155 0.046265 -0.663147 0.037598 1441831898 -0.746155 0.046265 -0.663147 0.037598 1441831898 -0.746155 0.046265 -0.663147 0.037598 1441831898 -0.746155 0.046265 -0.663147 0.037598 1441831898 -0.746155 0.046265 -0.663147 0.037598 1441831898 -0.746155 0.046265 -0.663147 0.037598 1441831898 -0.746155 0.046265 -0.663147 0.037598 1441831898 -0.734985 0.064331 -0.674622 0.025574 1441831898 -0.734985 0.064331 -0.674622 0.025574 1441831898 -0.734985 0.064331 -0.674622 0.025574 1441831898 -0.734985 0.064331 -0.674622 0.025574 1441831898 -0.734985 0.064331 -0.674622 0.025574 1441831898 -0.734985 0.064331 -0.674622 0.025574 1441831898 -0.725159 0.080383 -0.683594 0.021423 1441831898 -0.725159 0.080383 -0.683594 0.021423 1441831898 -0.725159 0.080383 -0.683594 0.021423 1441831898 -0.725159 0.080383 -0.683594 0.021423 1441831898 -0.725159 0.080383 -0.683594 0.021423 1441831898 -0.725159 0.080383 -0.683594 0.021423 1441831898 -0.730164 0.062927 -0.679626 0.033630 1441831898 -0.730164 0.062927 -0.679626 0.033630 1441831898 -0.730164 0.062927 -0.679626 0.033630 1441831898 -0.730164 0.062927 -0.679626 0.033630 1441831898 -0.730164 0.062927 -0.679626 0.033630 1441831898 -0.730164 0.062927 -0.679626 0.033630 1441831898 -0.730164 0.062927 -0.679626 0.033630 1441831898 -0.736511 0.028625 -0.673340 0.057983 1441831898 -0.736511 0.028625 -0.673340 0.057983 1441831898 -0.736511 0.028625 -0.673340 0.057983 1441831898 -0.736511 0.028625 -0.673340 0.057983 1441831898 -0.736511 0.028625 -0.673340 0.057983 1441831898 -0.736511 0.028625 -0.673340 0.057983 1441831898 -0.740723 0.001465 -0.665710 0.090881 1441831898 -0.740723 0.001465 -0.665710 0.090881 1441831898 -0.740723 0.001465 -0.665710 0.090881 1441831898 -0.740723 0.001465 -0.665710 0.090881 1441831898 -0.740723 0.001465 -0.665710 0.090881 1441831898 -0.740723 0.001465 -0.665710 0.090881 1441831898 -0.740723 0.001465 -0.665710 0.090881 1441831898 -0.742126 -0.008911 -0.661377 0.108948 1441831898 -0.742126 -0.008911 -0.661377 0.108948 1441831898 -0.742126 -0.008911 -0.661377 0.108948 1441831898 -0.742126 -0.008911 -0.661377 0.108948 1441831898 -0.742126 -0.008911 -0.661377 0.108948 1441831898 -0.742126 -0.008911 -0.661377 0.108948 1441831898 -0.747192 -0.021118 -0.655823 0.106018 1441831898 -0.747192 -0.021118 -0.655823 0.106018 1441831898 -0.747192 -0.021118 -0.655823 0.106018 1441831898 -0.747192 -0.021118 -0.655823 0.106018 1441831898 -0.747192 -0.021118 -0.655823 0.106018 1441831898 -0.747192 -0.021118 -0.655823 0.106018 1441831898 -0.758972 -0.008606 -0.642944 0.103149 1441831898 -0.758972 -0.008606 -0.642944 0.103149 1441831898 -0.758972 -0.008606 -0.642944 0.103149 1441831898 -0.758972 -0.008606 -0.642944 0.103149 1441831898 -0.758972 -0.008606 -0.642944 0.103149 1441831898 -0.758972 -0.008606 -0.642944 0.103149 1441831898 -0.758972 -0.008606 -0.642944 0.103149 1441831898 -0.757507 -0.001953 -0.646423 0.091919 1441831898 -0.757507 -0.001953 -0.646423 0.091919 1441831898 -0.757507 -0.001953 -0.646423 0.091919 1441831898 -0.757507 -0.001953 -0.646423 0.091919 1441831898 -0.757507 -0.001953 -0.646423 0.091919 1441831898 -0.759216 0.006042 -0.645569 0.082764 1441831898 -0.759216 0.006042 -0.645569 0.082764 1441831898 -0.759216 0.006042 -0.645569 0.082764 1441831898 -0.759216 0.006042 -0.645569 0.082764 1441831898 -0.759216 0.006042 -0.645569 0.082764 1441831898 -0.759216 0.006042 -0.645569 0.082764 1441831898 -0.758240 0.013733 -0.648132 0.070068 1441831898 -0.758240 0.013733 -0.648132 0.070068 1441831898 -0.758240 0.013733 -0.648132 0.070068 1441831898 -0.758240 0.013733 -0.648132 0.070068 1441831898 -0.758240 0.013733 -0.648132 0.070068 1441831898 -0.758240 0.013733 -0.648132 0.070068 1441831898 -0.758240 0.013733 -0.648132 0.070068 1441831898 -0.754150 0.020020 -0.653870 0.058472 1441831898 -0.754150 0.020020 -0.653870 0.058472 1441831898 -0.754150 0.020020 -0.653870 0.058472 1441831898 -0.754150 0.020020 -0.653870 0.058472 1441831898 -0.754150 0.020020 -0.653870 0.058472 1441831898 -0.751831 0.030151 -0.656860 0.049866 1441831898 -0.751831 0.030151 -0.656860 0.049866 1441831898 -0.751831 0.030151 -0.656860 0.049866 1441831898 -0.751831 0.030151 -0.656860 0.049866 1441831899 -0.751831 0.030151 -0.656860 0.049866 1441831899 -0.751831 0.030151 -0.656860 0.049866 1441831899 -0.751831 0.030151 -0.656860 0.049866 1441831899 -0.749207 0.038147 -0.659790 0.045349 1441831899 -0.749207 0.038147 -0.659790 0.045349 1441831899 -0.749207 0.038147 -0.659790 0.045349 1441831899 -0.749207 0.038147 -0.659790 0.045349 1441831899 -0.749207 0.038147 -0.659790 0.045349 1441831899 -0.749207 0.038147 -0.659790 0.045349 1441831899 -0.749146 0.041809 -0.659607 0.044922 1441831899 -0.749146 0.041809 -0.659607 0.044922 1441831899 -0.749146 0.041809 -0.659607 0.044922 1441831899 -0.749146 0.041809 -0.659607 0.044922 1441831899 -0.749146 0.041809 -0.659607 0.044922 1441831899 -0.749146 0.041809 -0.659607 0.044922 1441831899 -0.752136 0.026733 -0.656494 0.051941 1441831899 -0.752136 0.026733 -0.656494 0.051941 1441831899 -0.752136 0.026733 -0.656494 0.051941 1441831899 -0.752136 0.026733 -0.656494 0.051941 1441831899 -0.752136 0.026733 -0.656494 0.051941 1441831899 -0.752136 0.026733 -0.656494 0.051941 1441831899 -0.752136 0.026733 -0.656494 0.051941 1441831899 -0.756470 -0.004700 -0.649475 0.077209 1441831899 -0.756470 -0.004700 -0.649475 0.077209 1441831899 -0.756470 -0.004700 -0.649475 0.077209 1441831899 -0.756470 -0.004700 -0.649475 0.077209 1441831899 -0.756470 -0.004700 -0.649475 0.077209 1441831899 -0.754456 -0.010742 -0.649536 0.093994 1441831899 -0.754456 -0.010742 -0.649536 0.093994 1441831899 -0.754456 -0.010742 -0.649536 0.093994 1441831899 -0.754456 -0.010742 -0.649536 0.093994 1441831899 -0.754456 -0.010742 -0.649536 0.093994 1441831899 -0.754456 -0.010742 -0.649536 0.093994 1441831899 -0.754761 0.000977 -0.649658 0.091370 1441831899 -0.754761 0.000977 -0.649658 0.091370 1441831899 -0.754761 0.000977 -0.649658 0.091370 1441831899 -0.754761 0.000977 -0.649658 0.091370 1441831899 -0.754761 0.000977 -0.649658 0.091370 1441831899 -0.754761 0.000977 -0.649658 0.091370 1441831899 -0.754761 0.000977 -0.649658 0.091370 1441831899 -0.754272 -0.006165 -0.650269 0.090942 1441831899 -0.754272 -0.006165 -0.650269 0.090942 1441831899 -0.754272 -0.006165 -0.650269 0.090942 1441831899 -0.754272 -0.006165 -0.650269 0.090942 1441831899 -0.754272 -0.006165 -0.650269 0.090942 1441831899 -0.761169 -0.002258 -0.642273 0.090088 1441831899 -0.761169 -0.002258 -0.642273 0.090088 1441831899 -0.761169 -0.002258 -0.642273 0.090088 1441831899 -0.761169 -0.002258 -0.642273 0.090088 1441831899 -0.761169 -0.002258 -0.642273 0.090088 1441831899 -0.761169 -0.002258 -0.642273 0.090088 1441831899 -0.761169 0.004639 -0.643921 0.077698 1441831899 -0.761169 0.004639 -0.643921 0.077698 1441831899 -0.761169 0.004639 -0.643921 0.077698 1441831899 -0.761169 0.004639 -0.643921 0.077698 1441831899 -0.761169 0.004639 -0.643921 0.077698 1441831899 -0.761169 0.004639 -0.643921 0.077698 1441831899 -0.757690 0.013245 -0.648682 0.070496 1441831899 -0.757690 0.013245 -0.648682 0.070496 1441831899 -0.757690 0.013245 -0.648682 0.070496 1441831899 -0.757690 0.013245 -0.648682 0.070496 1441831899 -0.757690 0.013245 -0.648682 0.070496 1441831899 -0.757690 0.013245 -0.648682 0.070496 1441831899 -0.752319 0.020081 -0.655518 0.062744 1441831899 -0.752319 0.020081 -0.655518 0.062744 1441831899 -0.752319 0.020081 -0.655518 0.062744 1441831899 -0.752319 0.020081 -0.655518 0.062744 1441831899 -0.752319 0.020081 -0.655518 0.062744 1441831899 -0.752319 0.020081 -0.655518 0.062744 1441831899 -0.748352 0.032959 -0.660217 0.055725 1441831899 -0.748352 0.032959 -0.660217 0.055725 1441831899 -0.748352 0.032959 -0.660217 0.055725 1441831899 -0.748352 0.032959 -0.660217 0.055725 1441831899 -0.748352 0.032959 -0.660217 0.055725 1441831899 -0.748352 0.032959 -0.660217 0.055725 1441831899 -0.745911 0.048889 -0.662598 0.047485 1441831899 -0.745911 0.048889 -0.662598 0.047485 1441831899 -0.745911 0.048889 -0.662598 0.047485 1441831899 -0.745911 0.048889 -0.662598 0.047485 1441831899 -0.745911 0.048889 -0.662598 0.047485 1441831899 -0.745911 0.048889 -0.662598 0.047485 1441831899 -0.745911 0.048889 -0.662598 0.047485 1441831899 -0.746155 0.056946 -0.662109 0.040283 1441831899 -0.746155 0.056946 -0.662109 0.040283 1441831899 -0.746155 0.056946 -0.662109 0.040283 1441831899 -0.746155 0.056946 -0.662109 0.040283 1441831899 -0.746155 0.056946 -0.662109 0.040283 1441831899 -0.746155 0.056946 -0.662109 0.040283 1441831899 -0.747437 0.045288 -0.661743 0.038452 1441831899 -0.747437 0.045288 -0.661743 0.038452 1441831899 -0.747437 0.045288 -0.661743 0.038452 1441831899 -0.747437 0.045288 -0.661743 0.038452 1441831899 -0.747437 0.045288 -0.661743 0.038452 1441831899 -0.747437 0.045288 -0.661743 0.038452 1441831899 -0.750244 0.013000 -0.658447 0.058716 1441831899 -0.750244 0.013000 -0.658447 0.058716 1441831899 -0.750244 0.013000 -0.658447 0.058716 1441831899 -0.750244 0.013000 -0.658447 0.058716 1441831899 -0.750244 0.013000 -0.658447 0.058716 1441831899 -0.750244 0.013000 -0.658447 0.058716 1441831899 -0.751343 -0.006287 -0.655396 0.077576 1441831899 -0.751343 -0.006287 -0.655396 0.077576 1441831899 -0.751343 -0.006287 -0.655396 0.077576 1441831899 -0.751343 -0.006287 -0.655396 0.077576 1441831899 -0.751343 -0.006287 -0.655396 0.077576 1441831899 -0.749878 -0.004761 -0.655334 0.091003 1441831899 -0.749878 -0.004761 -0.655334 0.091003 1441831899 -0.749878 -0.004761 -0.655334 0.091003 1441831899 
-0.743652 -0.010315 -0.664490 0.073303 1441831902 -0.743652 -0.010315 -0.664490 0.073303 1441831902 -0.743652 -0.010315 -0.664490 0.073303 1441831902 -0.743652 -0.010315 -0.664490 0.073303 1441831902 -0.743652 -0.010315 -0.664490 0.073303 1441831902 -0.748718 -0.014282 -0.658264 0.077148 1441831902 -0.748718 -0.014282 -0.658264 0.077148 1441831902 -0.748718 -0.014282 -0.658264 0.077148 1441831902 -0.748718 -0.014282 -0.658264 0.077148 1441831902 -0.748718 -0.014282 -0.658264 0.077148 1441831902 -0.748718 -0.014282 -0.658264 0.077148 1441831902 -0.743835 -0.015076 -0.663147 0.082214 1441831902 -0.743835 -0.015076 -0.663147 0.082214 1441831902 -0.743835 -0.015076 -0.663147 0.082214 1441831902 -0.743835 -0.015076 -0.663147 0.082214 1441831902 -0.743835 -0.015076 -0.663147 0.082214 1441831902 -0.743835 -0.015076 -0.663147 0.082214 1441831902 -0.740601 -0.005798 -0.667480 0.077637 1441831902 -0.740601 -0.005798 -0.667480 0.077637 1441831902 -0.740601 -0.005798 -0.667480 0.077637 1441831902 -0.740601 -0.005798 -0.667480 0.077637 1441831902 -0.740601 -0.005798 -0.667480 0.077637 1441831902 -0.740601 -0.005798 -0.667480 0.077637 1441831902 -0.740601 -0.005798 -0.667480 0.077637 1441831902 -0.738708 0.000793 -0.669922 0.074829 1441831902 -0.738708 0.000793 -0.669922 0.074829 1441831902 -0.738708 0.000793 -0.669922 0.074829 1441831902 -0.738708 0.000793 -0.669922 0.074829 1441831902 -0.738708 0.000793 -0.669922 0.074829 1441831902 -0.738708 0.000793 -0.669922 0.074829 1441831902 -0.745728 0.001709 -0.662781 0.068542 1441831902 -0.745728 0.001709 -0.662781 0.068542 1441831902 -0.745728 0.001709 -0.662781 0.068542 1441831902 -0.745728 0.001709 -0.662781 0.068542 1441831902 -0.745728 0.001709 -0.662781 0.068542 1441831902 -0.745728 0.001709 -0.662781 0.068542 1441831902 -0.741760 -0.004150 -0.668091 0.059082 1441831902 -0.741760 -0.004150 -0.668091 0.059082 1441831902 -0.741760 -0.004150 -0.668091 0.059082 1441831902 -0.741760 -0.004150 -0.668091 0.059082 1441831902 -0.741760 -0.004150 -0.668091 0.059082 1441831902 -0.741760 -0.004150 -0.668091 0.059082 1441831902 -0.738342 0.008789 -0.672974 0.044067 1441831902 -0.738342 0.008789 -0.672974 0.044067 1441831902 -0.738342 0.008789 -0.672974 0.044067 1441831902 -0.738342 0.008789 -0.672974 0.044067 1441831902 -0.738342 0.008789 -0.672974 0.044067 1441831902 -0.738342 0.008789 -0.672974 0.044067 1441831902 -0.749084 0.025574 -0.661499 0.027100 1441831902 -0.749084 0.025574 -0.661499 0.027100 1441831902 -0.749084 0.025574 -0.661499 0.027100 1441831902 -0.749084 0.025574 -0.661499 0.027100 1441831902 -0.749084 0.025574 -0.661499 0.027100 1441831902 -0.749084 0.025574 -0.661499 0.027100 1441831902 -0.749084 0.025574 -0.661499 0.027100 1441831902 -0.762085 0.021362 -0.646790 0.021606 1441831902 -0.762085 0.021362 -0.646790 0.021606 1441831902 -0.762085 0.021362 -0.646790 0.021606 1441831902 -0.762085 0.021362 -0.646790 0.021606 1441831902 -0.762085 0.021362 -0.646790 0.021606 1441831902 -0.762085 0.021362 -0.646790 0.021606 1441831902 -0.768005 0.004517 -0.639038 0.043030 1441831902 -0.768005 0.004517 -0.639038 0.043030 1441831902 -0.768005 0.004517 -0.639038 0.043030 1441831902 -0.768005 0.004517 -0.639038 0.043030 1441831902 -0.768005 0.004517 -0.639038 0.043030 1441831902 -0.768005 0.004517 -0.639038 0.043030 1441831902 -0.768005 0.004517 -0.639038 0.043030 1441831902 -0.760010 -0.005859 -0.647522 0.056580 1441831902 -0.760010 -0.005859 -0.647522 0.056580 1441831902 -0.760010 -0.005859 -0.647522 0.056580 1441831902 -0.760010 -0.005859 -0.647522 0.056580 1441831902 -0.760010 -0.005859 -0.647522 0.056580 1441831902 -0.760010 -0.005859 -0.647522 0.056580 1441831902 -0.748230 -0.013672 -0.660034 0.066345 1441831902 -0.748230 -0.013672 -0.660034 0.066345 1441831902 -0.748230 -0.013672 -0.660034 0.066345 1441831902 -0.748230 -0.013672 -0.660034 0.066345 1441831902 -0.748230 -0.013672 -0.660034 0.066345 1441831902 -0.736084 -0.021973 -0.672180 0.077148 1441831902 -0.736084 -0.021973 -0.672180 0.077148 1441831902 -0.736084 -0.021973 -0.672180 0.077148 1441831902 -0.736084 -0.021973 -0.672180 0.077148 1441831902 -0.736084 -0.021973 -0.672180 0.077148 1441831902 -0.736084 -0.021973 -0.672180 0.077148 1441831902 -0.736084 -0.021973 -0.672180 0.077148 1441831902 -0.729126 -0.041565 -0.678223 0.082153 1441831902 -0.729126 -0.041565 -0.678223 0.082153 1441831902 -0.729126 -0.041565 -0.678223 0.082153 1441831902 -0.729126 -0.041565 -0.678223 0.082153 1441831902 -0.729126 -0.041565 -0.678223 0.082153 1441831902 -0.729126 -0.041565 -0.678223 0.082153 1441831902 -0.725769 -0.060608 -0.680786 0.078491 1441831902 -0.725769 -0.060608 -0.680786 0.078491 1441831902 -0.725769 -0.060608 -0.680786 0.078491 1441831902 -0.725769 -0.060608 -0.680786 0.078491 1441831902 -0.725769 -0.060608 -0.680786 0.078491 1441831902 -0.725769 -0.060608 -0.680786 0.078491 1441831902 -0.725769 -0.060608 -0.680786 0.078491 1441831902 -0.726379 -0.071655 -0.679443 0.075256 1441831903 -0.726379 -0.071655 -0.679443 0.075256 1441831903 -0.726379 -0.071655 -0.679443 0.075256 1441831903 -0.726379 -0.071655 -0.679443 0.075256 1441831903 -0.726379 -0.071655 -0.679443 0.075256 1441831903 -0.727051 -0.059509 -0.679688 0.076965 1441831903 -0.727051 -0.059509 -0.679688 0.076965 1441831903 -0.727051 -0.059509 -0.679688 0.076965 1441831903 -0.727051 -0.059509 -0.679688 0.076965 1441831903 -0.727051 -0.059509 -0.679688 0.076965 1441831903 -0.727051 -0.059509 -0.679688 0.076965 1441831903 -0.727051 -0.059509 -0.679688 0.076965 1441831903 -0.735718 -0.040100 -0.673157 0.063721 1441831903 -0.735718 -0.040100 -0.673157 0.063721 1441831903 -0.735718 -0.040100 -0.673157 0.063721 1441831903 -0.735718 -0.040100 -0.673157 0.063721 1441831903 -0.735718 -0.040100 -0.673157 0.063721 1441831903 -0.735718 -0.040100 -0.673157 0.063721 1441831903 -0.745850 -0.031616 -0.663696 0.048096 1441831903 -0.745850 -0.031616 -0.663696 0.048096 1441831903 -0.745850 -0.031616 -0.663696 0.048096 1441831903 -0.745850 -0.031616 -0.663696 0.048096 1441831903 -0.745850 -0.031616 -0.663696 0.048096 1441831903 -0.745850 -0.031616 -0.663696 0.048096 1441831903 -0.745850 -0.031616 -0.663696 0.048096 1441831903 -0.753967 -0.031677 -0.654480 0.048340 1441831903 -0.753967 -0.031677 -0.654480 0.048340 1441831903 -0.753967 -0.031677 -0.654480 0.048340 1441831903 -0.753967 -0.031677 -0.654480 0.048340 1441831903 -0.753967 -0.031677 -0.654480 0.048340 1441831903 -0.753967 -0.031677 -0.654480 0.048340 1441831903 -0.753967 -0.031677 -0.654480 0.048340 1441831903 -0.756470 -0.036499 -0.650330 0.059448 1441831903 -0.756470 -0.036499 -0.650330 0.059448 1441831903 -0.756470 -0.036499 -0.650330 0.059448 1441831903 -0.756470 -0.036499 -0.650330 0.059448 1441831903 -0.756470 -0.036499 -0.650330 0.059448 1441831903 -0.756470 -0.036499 -0.650330 0.059448 1441831903 -0.750610 -0.048157 -0.655762 0.065552 1441831903 -0.750610 -0.048157 -0.655762 0.065552 1441831903 -0.750610 -0.048157 -0.655762 0.065552 1441831903 -0.750610 -0.048157 -0.655762 0.065552 1441831903 -0.750610 -0.048157 -0.655762 0.065552 1441831903 -0.750610 -0.048157 -0.655762 0.065552 1441831903 -0.750610 -0.048157 -0.655762 0.065552 1441831903 -0.742188 -0.053284 -0.664978 0.065186 1441831903 -0.742188 -0.053284 -0.664978 0.065186 1441831903 -0.742188 -0.053284 -0.664978 0.065186 1441831903 -0.742188 -0.053284 -0.664978 0.065186 1441831903 -0.742188 -0.053284 -0.664978 0.065186 1441831903 -0.742188 -0.053284 -0.664978 0.065186 1441831903 -0.737854 -0.059998 -0.668640 0.070313 1441831903 -0.737854 -0.059998 -0.668640 0.070313 1441831903 -0.737854 -0.059998 -0.668640 0.070313 1441831903 -0.737854 -0.059998 -0.668640 0.070313 1441831903 -0.737854 -0.059998 -0.668640 0.070313 1441831903 -0.737854 -0.059998 -0.668640 0.070313 1441831903 -0.736694 -0.064819 -0.669617 0.069275 1441831903 -0.736694 -0.064819 -0.669617 0.069275 1441831903 -0.736694 -0.064819 -0.669617 0.069275 1441831903 -0.736694 -0.064819 -0.669617 0.069275 1441831903 -0.736694 -0.064819 -0.669617 0.069275 1441831903 -0.736694 -0.064819 -0.669617 0.069275 1441831903 -0.736694 -0.064819 -0.669617 0.069275 1441831903 -0.736206 -0.067017 -0.670410 0.064514 1441831903 -0.736206 -0.067017 -0.670410 0.064514 1441831903 -0.736206 -0.067017 -0.670410 0.064514 1441831903 -0.736206 -0.067017 -0.670410 0.064514 1441831903 -0.736206 -0.067017 -0.670410 0.064514 1441831903 -0.736206 -0.067017 -0.670410 0.064514 1441831903 -0.740356 -0.069336 -0.665771 0.062866 1441831903 -0.740356 -0.069336 -0.665771 0.062866 1441831903 -0.740356 -0.069336 -0.665771 0.062866 1441831903 -0.740356 -0.069336 -0.665771 0.062866 1441831903 -0.740356 -0.069336 -0.665771 0.062866 1441831903 -0.740356 -0.069336 -0.665771 0.062866 1441831903 -0.742188 -0.056519 -0.664917 0.062622 1441831903 -0.742188 -0.056519 -0.664917 0.062622 1441831903 -0.742188 -0.056519 -0.664917 0.062622 1441831903 -0.742188 -0.056519 -0.664917 0.062622 1441831903 -0.742188 -0.056519 -0.664917 0.062622 1441831903 -0.742188 -0.056519 -0.664917 0.062622 1441831903 -0.754272 -0.032043 -0.654236 0.045654 1441831903 -0.754272 -0.032043 -0.654236 0.045654 1441831903 -0.754272 -0.032043 -0.654236 0.045654 1441831903 -0.754272 -0.032043 -0.654236 0.045654 1441831903 -0.754272 -0.032043 -0.654236 0.045654 1441831903 -0.754272 -0.032043 -0.654236 0.045654 1441831903 -0.766052 -0.017517 -0.641785 0.031799 1441831903 -0.766052 -0.017517 -0.641785 0.031799 1441831903 -0.766052 -0.017517 -0.641785 0.031799 1441831903 -0.766052 -0.017517 -0.641785 0.031799 1441831903 -0.766052 -0.017517 -0.641785 0.031799 1441831903 -0.766052 -0.017517 -0.641785 0.031799 1441831903 -0.770569 -0.021484 -0.635681 0.041443 1441831903 -0.770569 -0.021484 -0.635681 0.041443 1441831903 -0.770569 -0.021484 -0.635681 0.041443 1441831903 -0.770569 -0.021484 -0.635681 0.041443 1441831903 -0.770569 -0.021484 -0.635681 0.041443 1441831903 -0.770569 -0.021484 -0.635681 0.041443 1441831903 -0.770813 -0.035400 -0.633545 0.057190 1441831903 -0.770813 -0.035400 -0.633545 0.057190 1441831903 -0.770813 -0.035400 -0.633545 0.057190 1441831903 -0.770813 -0.035400 -0.633545 0.057190 1441831903 -0.770813 -0.035400 -0.633545 0.057190 1441831903 -0.770813 -0.035400 -0.633545 0.057190 1441831903 -0.770813 -0.035400 -0.633545 0.057190 1441831903 -0.766052 -0.040344 -0.638306 0.064758 1441831903 -0.766052 -0.040344 -0.638306 0.064758 1441831903 -0.766052 -0.040344 -0.638306 0.064758 1441831903 -0.766052 -0.040344 -0.638306 0.064758 1441831903 -0.766052 -0.040344 -0.638306 0.064758 1441831903 -0.766052 -0.040344 -0.638306 0.064758 1441831903 -0.758789 -0.044617 -0.646301 0.068237 1441831903 -0.758789 -0.044617 -0.646301 0.068237 1441831903 -0.758789 -0.044617 -0.646301 0.068237 1441831904 -0.758789 -0.044617 -0.646301 0.068237 1441831904 -0.758789 -0.044617 -0.646301 0.068237 1441831904 -0.758789 -0.044617 -0.646301 0.068237 1441831904 -0.758789 -0.044617 -0.646301 0.068237 1441831904 -0.753418 -0.049133 -0.652100 0.069641 1441831904 -0.753418 -0.049133 -0.652100 0.069641 1441831904 -0.753418 -0.049133 -0.652100 0.069641 1441831904 -0.753418 -0.049133 -0.652100 0.069641 1441831904 -0.753418 -0.049133 -0.652100 0.069641 1441831904 -0.753418 -0.049133 -0.652100 0.069641 1441831904 -0.746521 -0.045044 -0.660889 0.063049 1441831904 -0.746521 -0.045044 -0.660889 0.063049 1441831904 -0.746521 -0.045044 -0.660889 0.063049 1441831904 -0.746521 -0.045044 -0.660889 0.063049 1441831904 -0.746521 -0.045044 -0.660889 0.063049 1441831904 -0.746521 -0.045044 -0.660889 0.063049 1441831904 -0.738403 -0.043396 -0.670410 0.059753 1441831904 -0.738403 -0.043396 -0.670410 0.059753 1441831904 -0.738403 -0.043396 -0.670410 0.059753 1441831904 -0.738403 -0.043396 -0.670410 0.059753 1441831904 -0.738403 -0.043396 -0.670410 0.059753 1441831904 -0.738403 -0.043396 -0.670410 0.059753 1441831904 -0.738403 -0.043396 -0.670410 0.059753 1441831904 -0.735596 -0.057495 -0.671631 0.067993 1441831904 -0.735596 -0.057495 -0.671631 0.067993 1441831904 -0.735596 -0.057495 -0.671631 0.067993 1441831904 -0.735596 -0.057495 -0.671631 0.067993 1441831904 -0.735596 -0.057495 -0.671631 0.067993 1441831904 -0.735596 -0.057495 -0.671631 0.067993 1441831904 -0.734680 -0.067566 -0.670837 0.075745 1441831904 -0.734680 -0.067566 -0.670837 0.075745 1441831904 -0.734680 -0.067566 -0.670837 0.075745 1441831904 -0.734680 -0.067566 -0.670837 0.075745 1441831904 -0.734680 -0.067566 -0.670837 0.075745 1441831904 -0.734680 -0.067566 -0.670837 0.075745 1441831904 -0.740051 -0.052185 -0.666687 0.072144 1441831904 -0.740051 -0.052185 -0.666687 0.072144 1441831904 -0.740051 -0.052185 -0.666687 0.072144 1441831904 -0.740051 -0.052185 -0.666687 0.072144 1441831904 -0.740051 -0.052185 -0.666687 0.072144 1441831904 -0.740051 -0.052185 -0.666687 0.072144 1441831904 -0.740051 -0.052185 -0.666687 0.072144 1441831904 -0.752136 -0.027527 -0.656311 0.053772 1441831904 -0.752136 -0.027527 -0.656311 0.053772 1441831904 -0.752136 -0.027527 -0.656311 0.053772 1441831904 -0.752136 -0.027527 -0.656311 0.053772 1441831904 -0.752136 -0.027527 -0.656311 0.053772 1441831904 -0.752136 -0.027527 -0.656311 0.053772 1441831904 -0.762878 -0.024109 -0.644287 0.049561 1441831904 -0.762878 -0.024109 -0.644287 0.049561 1441831904 -0.762878 -0.024109 -0.644287 0.049561 1441831904 -0.762878 -0.024109 -0.644287 0.049561 1441831904 -0.762878 -0.024109 -0.644287 0.049561 1441831904 -0.762878 -0.024109 -0.644287 0.049561 1441831904 -0.767822 -0.032410 -0.636292 0.068115 1441831904 -0.767822 -0.032410 -0.636292 0.068115 1441831904 -0.767822 -0.032410 -0.636292 0.068115 1441831904 -0.767822 -0.032410 -0.636292 0.068115 1441831904 -0.767822 -0.032410 -0.636292 0.068115 1441831904 -0.767822 -0.032410 -0.636292 0.068115 1441831904 -0.770630 -0.049988 -0.629822 0.083618 1441831904 -0.770630 -0.049988 -0.629822 0.083618 1441831904 -0.770630 -0.049988 -0.629822 0.083618 1441831904 -0.770630 -0.049988 -0.629822 0.083618 1441831904 -0.770630 -0.049988 -0.629822 0.083618 1441831904 -0.770630 -0.049988 -0.629822 0.083618 1441831904 -0.762451 -0.053345 -0.639038 0.086853 1441831904 -0.762451 -0.053345 -0.639038 0.086853 1441831904 -0.762451 -0.053345 -0.639038 0.086853 1441831904 -0.762451 -0.053345 -0.639038 0.086853 1441831904 -0.762451 -0.053345 -0.639038 0.086853 1441831904 -0.762451 -0.053345 -0.639038 0.086853 1441831904 -0.753662 -0.058533 -0.648621 0.089294 1441831904 -0.753662 -0.058533 -0.648621 0.089294 1441831904 -0.753662 -0.058533 -0.648621 0.089294 1441831904 -0.753662 -0.058533 -0.648621 0.089294 1441831904 -0.753662 -0.058533 -0.648621 0.089294 1441831904 -0.753662 -0.058533 -0.648621 0.089294 1441831904 -0.745911 -0.058411 -0.658203 0.084229 1441831904 -0.745911 -0.058411 -0.658203 0.084229 1441831904 -0.745911 -0.058411 -0.658203 0.084229 1441831904 -0.745911 -0.058411 -0.658203 0.084229 1441831904 -0.745911 -0.058411 -0.658203 0.084229 1441831904 -0.745911 -0.058411 -0.658203 0.084229 1441831904 -0.741394 -0.054626 -0.664673 0.075256 1441831904 -0.741394 -0.054626 -0.664673 0.075256 1441831904 -0.741394 -0.054626 -0.664673 0.075256 1441831904 -0.741394 -0.054626 -0.664673 0.075256 1441831904 -0.741394 -0.054626 -0.664673 0.075256 1441831904 -0.741394 -0.054626 -0.664673 0.075256 1441831904 -0.739746 -0.047974 -0.667725 0.068115 1441831904 -0.739746 -0.047974 -0.667725 0.068115 1441831904 -0.739746 -0.047974 -0.667725 0.068115 1441831904 -0.739746 -0.047974 -0.667725 0.068115 1441831904 -0.739746 -0.047974 -0.667725 0.068115 1441831904 -0.739746 -0.047974 -0.667725 0.068115 1441831904 -0.744812 -0.038818 -0.662964 0.065613 1441831904 -0.744812 -0.038818 -0.662964 0.065613 1441831904 -0.744812 -0.038818 -0.662964 0.065613 1441831904 -0.744812 -0.038818 -0.662964 0.065613 1441831904 -0.744812 -0.038818 -0.662964 0.065613 1441831904 -0.744812 -0.038818 -0.662964 0.065613 1441831904 -0.749817 -0.019348 -0.659058 0.055359 1441831904 -0.749817 -0.019348 -0.659058 0.055359 1441831904 -0.749817 -0.019348 -0.659058 0.055359 1441831904 -0.749817 -0.019348 -0.659058 0.055359 1441831904 -0.749817 -0.019348 -0.659058 0.055359 1441831904 -0.749817 -0.019348 -0.659058 0.055359 1441831904 -0.766235 0.003845 -0.641479 0.038513 1441831904 -0.766235 0.003845 -0.641479 0.038513 1441831904 -0.766235 0.003845 -0.641479 0.038513 1441831904 -0.766235 0.003845 -0.641479 0.038513 1441831905 -0.766235 0.003845 -0.641479 0.038513 1441831905 -0.766235 0.003845 -0.641479 0.038513 1441831905 -0.766235 0.003845 -0.641479 0.038513 1441831905 -0.781311 0.005005 -0.623169 0.036316 1441831905 -0.781311 0.005005 -0.623169 0.036316 1441831905 -0.781311 0.005005 -0.623169 0.036316 1441831905 -0.781311 0.005005 -0.623169 0.036316 1441831905 -0.781311 0.005005 -0.623169 0.036316 1441831905 -0.781311 0.005005 -0.623169 0.036316 1441831905 -0.788574 -0.010925 -0.612122 0.059143 1441831905 -0.788574 -0.010925 -0.612122 0.059143 1441831905 -0.788574 -0.010925 -0.612122 0.059143 1441831905 -0.788574 -0.010925 -0.612122 0.059143 1441831905 -0.788574 -0.010925 -0.612122 0.059143 1441831905 -0.788574 -0.010925 -0.612122 0.059143 1441831905 -0.782776 -0.024780 -0.617371 0.074768 1441831905 -0.782776 -0.024780 -0.617371 0.074768 1441831905 -0.782776 -0.024780 -0.617371 0.074768 1441831905 -0.782776 -0.024780 -0.617371 0.074768 1441831905 -0.782776 -0.024780 -0.617371 0.074768 1441831905 -0.782776 -0.024780 -0.617371 0.074768 1441831905 -0.782776 -0.024780 -0.617371 0.074768 1441831905 -0.774719 -0.031189 -0.626038 0.083435 1441831905 -0.774719 -0.031189 -0.626038 0.083435 1441831905 -0.774719 -0.031189 -0.626038 0.083435 1441831905 -0.774719 -0.031189 -0.626038 0.083435 1441831905 -0.774719 -0.031189 -0.626038 0.083435 1441831905 -0.774719 -0.031189 -0.626038 0.083435 1441831905 -0.765198 -0.040161 -0.636169 0.091125 1441831905 -0.765198 -0.040161 -0.636169 0.091125 1441831905 -0.765198 -0.040161 -0.636169 0.091125 1441831905 -0.765198 -0.040161 -0.636169 0.091125 1441831905 -0.765198 -0.040161 -0.636169 0.091125 1441831905 -0.765198 -0.040161 -0.636169 0.091125 1441831905 -0.755920 -0.049561 -0.646057 0.094116 1441831905 -0.755920 -0.049561 -0.646057 0.094116 1441831905 -0.755920 -0.049561 -0.646057 0.094116 1441831905 -0.755920 -0.049561 -0.646057 0.094116 1441831905 -0.755920 -0.049561 -0.646057 0.094116 1441831905 -0.755920 -0.049561 -0.646057 0.094116 1441831905 -0.750854 -0.052856 -0.652405 0.088745 1441831905 -0.750854 -0.052856 -0.652405 0.088745 1441831905 -0.750854 -0.052856 -0.652405 0.088745 1441831905 -0.750854 -0.052856 -0.652405 0.088745 1441831905 -0.750854 -0.052856 -0.652405 0.088745 1441831905 -0.750854 -0.052856 -0.652405 0.088745 1441831905 -0.750854 -0.052856 -0.652405 0.088745 1441831905 -0.750305 -0.056213 -0.653809 0.080505 1441831905 -0.750305 -0.056213 -0.653809 0.080505 1441831905 -0.750305 -0.056213 -0.653809 0.080505 1441831905 -0.750305 -0.056213 -0.653809 0.080505 1441831905 -0.750305 -0.056213 -0.653809 0.080505 1441831905 -0.750305 -0.056213 -0.653809 0.080505 1441831905 -0.750916 -0.052368 -0.653442 0.080872 1441831905 -0.750916 -0.052368 -0.653442 0.080872 1441831905 -0.750916 -0.052368 -0.653442 0.080872 1441831905 -0.750916 -0.052368 -0.653442 0.080872 1441831905 -0.750916 -0.052368 -0.653442 0.080872 1441831905 -0.750916 -0.052368 -0.653442 0.080872 1441831905 -0.755981 -0.026123 -0.650574 0.068115 1441831905 -0.755981 -0.026123 -0.650574 0.068115 1441831905 -0.755981 -0.026123 -0.650574 0.068115 1441831905 -0.755981 -0.026123 -0.650574 0.068115 1441831905 -0.755981 -0.026123 -0.650574 0.068115 1441831905 -0.755981 -0.026123 -0.650574 0.068115 1441831905 -0.768372 -0.005615 -0.637939 0.052124 1441831905 -0.768372 -0.005615 -0.637939 0.052124 1441831905 -0.768372 -0.005615 -0.637939 0.052124 1441831905 -0.768372 -0.005615 -0.637939 0.052124 1441831905 -0.768372 -0.005615 -0.637939 0.052124 1441831905 -0.768372 -0.005615 -0.637939 0.052124 1441831905 -0.783020 -0.005188 -0.619934 0.051270 1441831905 -0.783020 -0.005188 -0.619934 0.051270 1441831905 -0.783020 -0.005188 -0.619934 0.051270 1441831905 -0.783020 -0.005188 -0.619934 0.051270 1441831905 -0.783020 -0.005188 -0.619934 0.051270 1441831905 -0.783020 -0.005188 -0.619934 0.051270 1441831905 -0.783020 -0.005188 -0.619934 0.051270 1441831905 -0.782898 -0.026428 -0.617493 0.071655 1441831905 -0.782898 -0.026428 -0.617493 0.071655 1441831905 -0.782898 -0.026428 -0.617493 0.071655 1441831905 -0.782898 -0.026428 -0.617493 0.071655 1441831905 -0.782898 -0.026428 -0.617493 0.071655 1441831905 -0.782898 -0.026428 -0.617493 0.071655 1441831905 -0.774658 -0.037109 -0.625793 0.083374 1441831905 -0.774658 -0.037109 -0.625793 0.083374 1441831905 -0.774658 -0.037109 -0.625793 0.083374 1441831905 -0.774658 -0.037109 -0.625793 0.083374 1441831905 -0.774658 -0.037109 -0.625793 0.083374 1441831905 -0.774658 -0.037109 -0.625793 0.083374 1441831905 -0.765198 -0.039124 -0.636292 0.090088 1441831905 -0.765198 -0.039124 -0.636292 0.090088 1441831905 -0.765198 -0.039124 -0.636292 0.090088 1441831905 -0.765198 -0.039124 -0.636292 0.090088 1441831905 -0.765198 -0.039124 -0.636292 0.090088 1441831905 -0.765198 -0.039124 -0.636292 0.090088 1441831905 -0.765198 -0.039124 -0.636292 0.090088 1441831905 -0.755066 -0.045715 -0.647400 0.093445 1441831905 -0.755066 -0.045715 -0.647400 0.093445 1441831905 -0.755066 -0.045715 -0.647400 0.093445 1441831905 -0.755066 -0.045715 -0.647400 0.093445 1441831905 -0.755066 -0.045715 -0.647400 0.093445 1441831905 -0.755066 -0.045715 -0.647400 0.093445 1441831905 -0.746948 -0.050964 -0.656189 0.094482 1441831905 -0.746948 -0.050964 -0.656189 0.094482 1441831905 -0.746948 -0.050964 -0.656189 0.094482 1441831905 -0.746948 -0.050964 -0.656189 0.094482 1441831905 -0.746948 -0.050964 -0.656189 0.094482 1441831905 -0.746948 -0.050964 -0.656189 0.094482 1441831905 -0.741516 -0.061218 -0.661926 0.091187 1441831905 -0.741516 -0.061218 -0.661926 0.091187 1441831905 -0.741516 -0.061218 -0.661926 0.091187 1441831905 -0.741516 -0.061218 -0.661926 0.091187 1441831905 -0.741516 -0.061218 -0.661926 0.091187 1441831906 -0.741516 -0.061218 -0.661926 0.091187 1441831906 -0.746826 -0.057373 -0.656799 0.087097 1441831906 -0.746826 -0.057373 -0.656799 0.087097 1441831906 -0.746826 -0.057373 -0.656799 0.087097 1441831906 -0.746826 -0.057373 -0.656799 0.087097 1441831906 -0.746826 -0.057373 -0.656799 0.087097 1441831906 -0.746826 -0.057373 -0.656799 0.087097 1441831906 -0.747742 -0.035400 -0.658813 0.075500 1441831906 -0.747742 -0.035400 -0.658813 0.075500 1441831906 -0.747742 -0.035400 -0.658813 0.075500 1441831906 -0.747742 -0.035400 -0.658813 0.075500 1441831906 -0.747742 -0.035400 -0.658813 0.075500 1441831906 -0.747742 -0.035400 -0.658813 0.075500 1441831906 -0.753418 -0.015869 -0.654968 0.056702 1441831906 -0.753418 -0.015869 -0.654968 0.056702 1441831906 -0.753418 -0.015869 -0.654968 0.056702 1441831906 -0.753418 -0.015869 -0.654968 0.056702 1441831906 -0.753418 -0.015869 -0.654968 0.056702 1441831906 -0.753418 -0.015869 -0.654968 0.056702 1441831906 -0.753418 -0.015869 -0.654968 0.056702 1441831906 -0.762512 -0.014709 -0.645264 0.045044 1441831906 -0.762512 -0.014709 -0.645264 0.045044 1441831906 -0.762512 -0.014709 -0.645264 0.045044 1441831906 -0.762512 -0.014709 -0.645264 0.045044 1441831906 -0.762512 -0.014709 -0.645264 0.045044 1441831906 -0.765625 -0.022461 -0.640198 0.059143 1441831906 -0.765625 -0.022461 -0.640198 0.059143 1441831906 -0.765625 -0.022461 -0.640198 0.059143 1441831906 -0.765625 -0.022461 -0.640198 0.059143 1441831906 -0.765625 -0.022461 -0.640198 0.059143 1441831906 -0.765625 -0.022461 -0.640198 0.059143 1441831906 -0.765137 -0.031006 -0.640015 0.063843 1441831906 -0.765137 -0.031006 -0.640015 0.063843 1441831906 -0.765137 -0.031006 -0.640015 0.063843 1441831906 -0.765137 -0.031006 -0.640015 0.063843 1441831906 -0.765137 -0.031006 -0.640015 0.063843 1441831906 -0.765137 -0.031006 -0.640015 0.063843 1441831906 -0.754456 -0.036255 -0.651245 0.073853 1441831906 -0.754456 -0.036255 -0.651245 0.073853 1441831906 -0.754456 -0.036255 -0.651245 0.073853 1441831906 -0.754456 -0.036255 -0.651245 0.073853 1441831906 -0.754456 -0.036255 -0.651245 0.073853 1441831906 -0.754456 -0.036255 -0.651245 0.073853 1441831906 -0.747375 -0.041748 -0.658752 0.076233 1441831906 -0.747375 -0.041748 -0.658752 0.076233 1441831906 -0.747375 -0.041748 -0.658752 0.076233 1441831906 -0.747375 -0.041748 -0.658752 0.076233 1441831906 -0.747375 -0.041748 -0.658752 0.076233 1441831906 -0.747375 -0.041748 -0.658752 0.076233 1441831906 -0.747375 -0.041748 -0.658752 0.076233 1441831906 -0.739075 -0.042969 -0.668213 0.074158 1441831906 -0.739075 -0.042969 -0.668213 0.074158 1441831906 -0.739075 -0.042969 -0.668213 0.074158 1441831906 -0.739075 -0.042969 -0.668213 0.074158 1441831906 -0.739075 -0.042969 -0.668213 0.074158 1441831906 -0.739075 -0.042969 -0.668213 0.074158 1441831906 -0.735352 -0.046692 -0.672791 0.067444 1441831906 -0.735352 -0.046692 -0.672791 0.067444 1441831906 -0.735352 -0.046692 -0.672791 0.067444 1441831906 -0.735352 -0.046692 -0.672791 0.067444 1441831906 -0.735352 -0.046692 -0.672791 0.067444 1441831906 -0.735352 -0.046692 -0.672791 0.067444 1441831906 -0.732544 -0.053345 -0.676147 0.058777 1441831906 -0.732544 -0.053345 -0.676147 0.058777 1441831906 -0.732544 -0.053345 -0.676147 0.058777 1441831906 -0.732544 -0.053345 -0.676147 0.058777 1441831906 -0.732544 -0.053345 -0.676147 0.058777 1441831906 -0.732544 -0.053345 -0.676147 0.058777 1441831906 -0.732544 -0.053345 -0.676147 0.058777 1441831906 -0.737671 -0.051086 -0.670776 0.058105 1441831906 -0.737671 -0.051086 -0.670776 0.058105 1441831906 -0.737671 -0.051086 -0.670776 0.058105 1441831906 -0.737671 -0.051086 -0.670776 0.058105 1441831906 -0.737671 -0.051086 -0.670776 0.058105 1441831906 -0.737671 -0.051086 -0.670776 0.058105 1441831906 -0.743652 -0.022644 -0.666504 0.048279 1441831906 -0.743652 -0.022644 -0.666504 0.048279 1441831906 -0.743652 -0.022644 -0.666504 0.048279 1441831906 -0.743652 -0.022644 -0.666504 0.048279 1441831906 -0.743652 -0.022644 -0.666504 0.048279 1441831906 -0.743652 -0.022644 -0.666504 0.048279 1441831906 -0.755310 -0.005432 -0.654663 0.031616 1441831906 -0.755310 -0.005432 -0.654663 0.031616 1441831906 -0.755310 -0.005432 -0.654663 0.031616 1441831906 -0.755310 -0.005432 -0.654663 0.031616 1441831906 -0.755310 -0.005432 -0.654663 0.031616 1441831906 -0.755310 -0.005432 -0.654663 0.031616 1441831906 -0.766724 -0.006287 -0.641418 0.028503 1441831906 -0.766724 -0.006287 -0.641418 0.028503 1441831906 -0.766724 -0.006287 -0.641418 0.028503 1441831906 -0.766724 -0.006287 -0.641418 0.028503 1441831906 -0.766724 -0.006287 -0.641418 0.028503 1441831906 -0.766724 -0.006287 -0.641418 0.028503 1441831906 -0.769836 -0.021545 -0.636230 0.046692 1441831906 -0.769836 -0.021545 -0.636230 0.046692 1441831906 -0.769836 -0.021545 -0.636230 0.046692 1441831906 -0.769836 -0.021545 -0.636230 0.046692 1441831906 -0.769836 -0.021545 -0.636230 0.046692 1441831906 -0.769836 -0.021545 -0.636230 0.046692 1441831906 -0.767212 -0.033691 -0.637939 0.058350 1441831906 -0.767212 -0.033691 -0.637939 0.058350 1441831906 -0.767212 -0.033691 -0.637939 0.058350 1441831906 -0.767212 -0.033691 -0.637939 0.058350 1441831906 -0.767212 -0.033691 -0.637939 0.058350 1441831906 -0.767212 -0.033691 -0.637939 0.058350 1441831906 -0.767212 -0.033691 -0.637939 0.058350 1441831906 -0.758606 -0.036804 -0.647461 0.063660 1441831906 -0.758606 -0.036804 -0.647461 0.063660 1441831906 -0.758606 -0.036804 -0.647461 0.063660 1441831906 -0.758606 -0.036804 -0.647461 0.063660 1441831906 -0.758606 -0.036804 -0.647461 0.063660 1441831906 -0.758606 -0.036804 -0.647461 0.063660 1441831907 -0.755798 -0.043396 -0.649719 0.069275 1441831907 -0.755798 -0.043396 -0.649719 0.069275 1441831907 -0.755798 -0.043396 -0.649719 0.069275 1441831907 -0.755798 -0.043396 -0.649719 0.069275 1441831907 -0.755798 -0.043396 -0.649719 0.069275 1441831907 -0.755798 -0.043396 -0.649719 0.069275 1441831907 -0.755798 -0.043396 -0.649719 0.069275 1441831907 -0.751465 -0.043457 -0.655029 0.066589 1441831907 -0.751465 -0.043457 -0.655029 0.066589 1441831907 -0.751465 -0.043457 -0.655029 0.066589 1441831907 -0.751465 -0.043457 -0.655029 0.066589 1441831907 -0.751465 -0.043457 -0.655029 0.066589 1441831907 -0.751465 -0.043457 -0.655029 0.066589 1441831907 -0.747253 -0.042236 -0.660339 0.061829 1441831907 -0.747253 -0.042236 -0.660339 0.061829 1441831907 -0.747253 -0.042236 -0.660339 0.061829 1441831907 -0.747253 -0.042236 -0.660339 0.061829 1441831907 -0.747253 -0.042236 -0.660339 0.061829 1441831907 -0.747253 -0.042236 -0.660339 0.061829 1441831907 -0.743225 -0.044922 -0.665039 0.058594 1441831907 -0.743225 -0.044922 -0.665039 0.058594 1441831907 -0.743225 -0.044922 -0.665039 0.058594 1441831907 -0.743225 -0.044922 -0.665039 0.058594 1441831907 -0.743225 -0.044922 -0.665039 0.058594 1441831907 -0.743225 -0.044922 -0.665039 0.058594 1441831907 -0.741699 -0.042603 -0.666931 0.058289 1441831907 -0.741699 -0.042603 -0.666931 0.058289 1441831907 -0.741699 -0.042603 -0.666931 0.058289 1441831907 -0.741699 -0.042603 -0.666931 0.058289 1441831907 -0.741699 -0.042603 -0.666931 0.058289 1441831907 -0.741699 -0.042603 -0.666931 0.058289 1441831907 -0.745056 -0.025635 -0.664429 0.053711 1441831907 -0.745056 -0.025635 -0.664429 0.053711 1441831907 -0.745056 -0.025635 -0.664429 0.053711 1441831907 -0.745056 -0.025635 -0.664429 0.053711 1441831907 -0.745056 -0.025635 -0.664429 0.053711 1441831907 -0.745056 -0.025635 -0.664429 0.053711 1441831907 -0.752686 -0.003357 -0.657349 0.038330 1441831907 -0.752686 -0.003357 -0.657349 0.038330 1441831907 -0.752686 -0.003357 -0.657349 0.038330 1441831907 -0.752686 -0.003357 -0.657349 0.038330 1441831907 -0.752686 -0.003357 -0.657349 0.038330 1441831907 -0.752686 -0.003357 -0.657349 0.038330 1441831907 -0.752686 -0.003357 -0.657349 0.038330 1441831907 -0.760071 0.003174 -0.649231 0.029297 1441831907 -0.760071 0.003174 -0.649231 0.029297 1441831907 -0.760071 0.003174 -0.649231 0.029297 1441831907 -0.760071 0.003174 -0.649231 0.029297 1441831907 -0.760071 0.003174 -0.649231 0.029297 1441831907 -0.760071 0.003174 -0.649231 0.029297 1441831907 -0.767151 -0.001038 -0.639709 0.048401 1441831907 -0.767151 -0.001038 -0.639709 0.048401 1441831907 -0.767151 -0.001038 -0.639709 0.048401 1441831907 -0.767151 -0.001038 -0.639709 0.048401 1441831907 -0.767151 -0.001038 -0.639709 0.048401 1441831907 -0.767151 -0.001038 -0.639709 0.048401 1441831907 -0.766479 -0.020203 -0.638916 0.062988 1441831907 -0.766479 -0.020203 -0.638916 0.062988 1441831907 -0.766479 -0.020203 -0.638916 0.062988 1441831907 -0.766479 -0.020203 -0.638916 0.062988 1441831907 -0.766479 -0.020203 -0.638916 0.062988 1441831907 -0.766479 -0.020203 -0.638916 0.062988 1441831907 -0.766479 -0.020203 -0.638916 0.062988 1441831907 -0.758118 -0.027466 -0.647705 0.071167 1441831907 -0.758118 -0.027466 -0.647705 0.071167 1441831907 -0.758118 -0.027466 -0.647705 0.071167 1441831907 -0.758118 -0.027466 -0.647705 0.071167 1441831907 -0.758118 -0.027466 -0.647705 0.071167 1441831907 -0.750366 -0.035217 -0.655273 0.079651 1441831907 -0.750366 -0.035217 -0.655273 0.079651 1441831907 -0.750366 -0.035217 -0.655273 0.079651 1441831907 -0.750366 -0.035217 -0.655273 0.079651 1441831907 -0.750366 -0.035217 -0.655273 0.079651 1441831907 -0.750366 -0.035217 -0.655273 0.079651 1441831907 -0.750366 -0.035217 -0.655273 0.079651 1441831907 -0.746094 -0.043091 -0.658813 0.086548 1441831907 -0.746094 -0.043091 -0.658813 0.086548 1441831907 -0.746094 -0.043091 -0.658813 0.086548 1441831907 
-0.739136 -0.039978 -0.667114 0.084290 1441831909 -0.739868 -0.049255 -0.665344 0.087280 1441831909 -0.739868 -0.049255 -0.665344 0.087280 1441831909 -0.739868 -0.049255 -0.665344 0.087280 1441831909 -0.739868 -0.049255 -0.665344 0.087280 1441831909 -0.739868 -0.049255 -0.665344 0.087280 1441831909 -0.739868 -0.049255 -0.665344 0.087280 1441831909 -0.740356 -0.056030 -0.664185 0.087830 1441831909 -0.740356 -0.056030 -0.664185 0.087830 1441831909 -0.740356 -0.056030 -0.664185 0.087830 1441831909 -0.740356 -0.056030 -0.664185 0.087830 1441831909 -0.740356 -0.056030 -0.664185 0.087830 1441831909 -0.740356 -0.056030 -0.664185 0.087830 1441831909 -0.740356 -0.056030 -0.664185 0.087830 1441831909 -0.743591 -0.049377 -0.661682 0.082947 1441831909 -0.743591 -0.049377 -0.661682 0.082947 1441831909 -0.743591 -0.049377 -0.661682 0.082947 1441831909 -0.743591 -0.049377 -0.661682 0.082947 1441831909 -0.743591 -0.049377 -0.661682 0.082947 1441831909 -0.743591 -0.049377 -0.661682 0.082947 1441831909 -0.738342 -0.036255 -0.669556 0.072998 1441831909 -0.738342 -0.036255 -0.669556 0.072998 1441831909 -0.738342 -0.036255 -0.669556 0.072998 1441831909 -0.738342 -0.036255 -0.669556 0.072998 1441831909 -0.738342 -0.036255 -0.669556 0.072998 1441831909 -0.738342 -0.036255 -0.669556 0.072998 1441831909 -0.735901 -0.006958 -0.674683 0.057800 1441831909 -0.735901 -0.006958 -0.674683 0.057800 1441831909 -0.735901 -0.006958 -0.674683 0.057800 1441831909 -0.735901 -0.006958 -0.674683 0.057800 1441831909 -0.735901 -0.006958 -0.674683 0.057800 1441831909 -0.735901 -0.006958 -0.674683 0.057800 1441831909 -0.735901 -0.006958 -0.674683 0.057800 1441831909 -0.738953 0.006714 -0.671631 0.053223 1441831909 -0.738953 0.006714 -0.671631 0.053223 1441831909 -0.738953 0.006714 -0.671631 0.053223 1441831910 -0.738953 0.006714 -0.671631 0.053223 1441831910 -0.738953 0.006714 -0.671631 0.053223 1441831910 -0.738953 0.006714 -0.671631 0.053223 1441831910 -0.740479 -0.006958 -0.668640 0.067871 1441831910 -0.740479 -0.006958 -0.668640 0.067871 1441831910 -0.740479 -0.006958 -0.668640 0.067871 1441831910 -0.740479 -0.006958 -0.668640 0.067871 1441831910 -0.740479 -0.006958 -0.668640 0.067871 1441831910 -0.740479 -0.006958 -0.668640 0.067871 1441831910 -0.740479 -0.006958 -0.668640 0.067871 1441831910 -0.742126 -0.020325 -0.663757 0.091675 1441831910 -0.742126 -0.020325 -0.663757 0.091675 1441831910 -0.742126 -0.020325 -0.663757 0.091675 1441831910 -0.742126 -0.020325 -0.663757 0.091675 1441831910 -0.742126 -0.020325 -0.663757 0.091675 1441831910 -0.742126 -0.020325 -0.663757 0.091675 1441831910 -0.741211 -0.008850 -0.663452 0.102295 1441831910 -0.741211 -0.008850 -0.663452 0.102295 1441831910 -0.741211 -0.008850 -0.663452 0.102295 1441831910 -0.741211 -0.008850 -0.663452 0.102295 1441831910 -0.741211 -0.008850 -0.663452 0.102295 1441831910 -0.741211 -0.008850 -0.663452 0.102295 1441831910 -0.741211 -0.008850 -0.663452 0.102295 1441831910 -0.742493 0.005127 -0.664246 0.086914 1441831910 -0.742493 0.005127 -0.664246 0.086914 1441831910 -0.742493 0.005127 -0.664246 0.086914 1441831910 -0.742493 0.005127 -0.664246 0.086914 1441831910 -0.742493 0.005127 -0.664246 0.086914 1441831910 -0.742493 0.005127 -0.664246 0.086914 1441831910 -0.742493 0.005127 -0.664246 0.086914 1441831910 -0.743469 0.011230 -0.663147 0.086060 1441831910 -0.743469 0.011230 -0.663147 0.086060 1441831910 -0.743469 0.011230 -0.663147 0.086060 1441831910 -0.743469 0.011230 -0.663147 0.086060 1441831910 -0.743469 0.011230 -0.663147 0.086060 1441831910 -0.743469 0.011230 -0.663147 0.086060 1441831910 -0.741028 0.020447 -0.666870 0.076416 1441831910 -0.741028 0.020447 -0.666870 0.076416 1441831910 -0.741028 0.020447 -0.666870 0.076416 1441831910 -0.741028 0.020447 -0.666870 0.076416 1441831910 -0.741028 0.020447 -0.666870 0.076416 1441831910 -0.735046 0.027649 -0.673950 0.069336 1441831910 -0.735046 0.027649 -0.673950 0.069336 1441831910 -0.735046 0.027649 -0.673950 0.069336 1441831910 -0.735046 0.027649 -0.673950 0.069336 1441831910 -0.735046 0.027649 -0.673950 0.069336 1441831910 -0.735046 0.027649 -0.673950 0.069336 1441831910 -0.730408 0.040894 -0.679321 0.058838 1441831910 -0.730408 0.040894 -0.679321 0.058838 1441831910 -0.730408 0.040894 -0.679321 0.058838 1441831910 -0.730408 0.040894 -0.679321 0.058838 1441831910 -0.730408 0.040894 -0.679321 0.058838 1441831910 -0.730408 0.040894 -0.679321 0.058838 1441831910 -0.728943 0.054504 -0.680542 0.051392 1441831910 -0.728943 0.054504 -0.680542 0.051392 1441831910 -0.728943 0.054504 -0.680542 0.051392 1441831910 -0.728943 0.054504 -0.680542 0.051392 1441831910 -0.728943 0.054504 -0.680542 0.051392 1441831910 -0.728943 0.054504 -0.680542 0.051392 1441831910 -0.734192 0.056091 -0.675049 0.046692 1441831910 -0.734192 0.056091 -0.675049 0.046692 1441831910 -0.734192 0.056091 -0.675049 0.046692 1441831910 -0.734192 0.056091 -0.675049 0.046692 1441831910 -0.734192 0.056091 -0.675049 0.046692 1441831910 -0.734192 0.056091 -0.675049 0.046692 1441831910 -0.739685 0.038147 -0.669678 0.054688 1441831910 -0.739685 0.038147 -0.669678 0.054688 1441831910 -0.739685 0.038147 -0.669678 0.054688 1441831910 -0.739685 0.038147 -0.669678 0.054688 1441831910 -0.739685 0.038147 -0.669678 0.054688 1441831910 -0.739685 0.038147 -0.669678 0.054688 1441831910 -0.739685 0.038147 -0.669678 0.054688 1441831910 -0.744873 0.000854 -0.661682 0.086304 1441831910 -0.744873 0.000854 -0.661682 0.086304 1441831910 -0.744873 0.000854 -0.661682 0.086304 1441831910 -0.744873 0.000854 -0.661682 0.086304 1441831910 -0.744873 0.000854 -0.661682 0.086304 1441831910 -0.744873 0.000854 -0.661682 0.086304 1441831910 -0.747314 -0.026001 -0.653992 0.114868 1441831910 -0.747314 -0.026001 -0.653992 0.114868 1441831910 -0.747314 -0.026001 -0.653992 0.114868 1441831910 -0.747314 -0.026001 -0.653992 0.114868 1441831910 -0.747314 -0.026001 -0.653992 0.114868 1441831910 -0.747314 -0.026001 -0.653992 0.114868 1441831910 -0.750793 -0.020020 -0.649170 0.120361 1441831910 -0.750793 -0.020020 -0.649170 0.120361 1441831910 -0.750793 -0.020020 -0.649170 0.120361 1441831910 -0.750793 -0.020020 -0.649170 0.120361 1441831910 -0.750793 -0.020020 -0.649170 0.120361 1441831910 -0.750793 -0.020020 -0.649170 0.120361 1441831910 -0.750793 -0.020020 -0.649170 0.120361 1441831910 -0.752808 -0.013245 -0.649597 0.105774 1441831910 -0.752808 -0.013245 -0.649597 0.105774 1441831910 -0.752808 -0.013245 -0.649597 0.105774 1441831910 -0.752808 -0.013245 -0.649597 0.105774 1441831910 -0.752808 -0.013245 -0.649597 0.105774 1441831910 -0.753174 0.010864 -0.651855 0.088318 1441831910 -0.753174 0.010864 -0.651855 0.088318 1441831910 -0.753174 0.010864 -0.651855 0.088318 1441831910 -0.753174 0.010864 -0.651855 0.088318 1441831910 -0.753174 0.010864 -0.651855 0.088318 1441831910 -0.753174 0.010864 -0.651855 0.088318 1441831910 -0.748047 0.024780 -0.660034 0.065002 1441831910 -0.748047 0.024780 -0.660034 0.065002 1441831910 -0.748047 0.024780 -0.660034 0.065002 1441831910 -0.748047 0.024780 -0.660034 0.065002 1441831910 -0.748047 0.024780 -0.660034 0.065002 1441831910 -0.748047 0.024780 -0.660034 0.065002 1441831910 -0.743713 0.040466 -0.665710 0.047180 1441831910 -0.743713 0.040466 -0.665710 0.047180 1441831910 -0.743713 0.040466 -0.665710 0.047180 1441831910 -0.743713 0.040466 -0.665710 0.047180 1441831911 -0.743713 0.040466 -0.665710 0.047180 1441831911 -0.743713 0.040466 -0.665710 0.047180 1441831911 -0.739197 0.055786 -0.670593 0.030579 1441831911 -0.739197 0.055786 -0.670593 0.030579 1441831911 -0.739197 0.055786 -0.670593 0.030579 1441831911 -0.739197 0.055786 -0.670593 0.030579 1441831911 -0.739197 0.055786 -0.670593 0.030579 1441831911 -0.739197 0.055786 -0.670593 0.030579 1441831911 -0.739197 0.055786 -0.670593 0.030579 1441831911 -0.734375 0.070618 -0.674805 0.020935 1441831911 -0.734375 0.070618 -0.674805 0.020935 1441831911 -0.734375 0.070618 -0.674805 0.020935 1441831911 -0.734375 0.070618 -0.674805 0.020935 1441831911 -0.734375 0.070618 -0.674805 0.020935 1441831911 -0.734375 0.070618 -0.674805 0.020935 1441831911 -0.729736 0.077454 -0.679138 0.017456 1441831911 -0.729736 0.077454 -0.679138 0.017456 1441831911 -0.729736 0.077454 -0.679138 0.017456 1441831911 -0.729736 0.077454 -0.679138 0.017456 1441831911 -0.729736 0.077454 -0.679138 0.017456 1441831911 -0.729736 0.077454 -0.679138 0.017456 1441831911 -0.729431 0.070679 -0.680115 0.020813 1441831911 -0.729431 0.070679 -0.680115 0.020813 1441831911 -0.729431 0.070679 -0.680115 0.020813 1441831911 -0.729431 0.070679 -0.680115 0.020813 1441831911 -0.729431 0.070679 -0.680115 0.020813 1441831911 -0.729431 0.070679 -0.680115 0.020813 1441831911 -0.734497 0.038147 -0.676392 0.040283 1441831911 -0.734497 0.038147 -0.676392 0.040283 1441831911 -0.734497 0.038147 -0.676392 0.040283 1441831911 -0.734497 0.038147 -0.676392 0.040283 1441831911 -0.734497 0.038147 -0.676392 0.040283 1441831911 -0.734497 0.038147 -0.676392 0.040283 1441831911 -0.734497 0.038147 -0.676392 0.040283 1441831911 -0.738831 0.009644 -0.670776 0.064575 1441831911 -0.738831 0.009644 -0.670776 0.064575 1441831911 -0.738831 0.009644 -0.670776 0.064575 1441831911 -0.738831 0.009644 -0.670776 0.064575 1441831911 -0.738831 0.009644 -0.670776 0.064575 1441831911 -0.738831 0.009644 -0.670776 0.064575 1441831911 -0.742065 0.000183 -0.665039 0.084656 1441831911 -0.742065 0.000183 -0.665039 0.084656 1441831911 -0.742065 0.000183 -0.665039 0.084656 1441831911 -0.742065 0.000183 -0.665039 0.084656 1441831911 -0.742065 0.000183 -0.665039 0.084656 1441831911 -0.742065 0.000183 -0.665039 0.084656 1441831911 -0.742065 0.000183 -0.665039 0.084656 1441831911 -0.744751 -0.002686 -0.662842 0.077942 1441831911 -0.744751 -0.002686 -0.662842 0.077942 1441831911 -0.744751 -0.002686 -0.662842 0.077942 1441831911 -0.744751 -0.002686 -0.662842 0.077942 1441831911 -0.744751 -0.002686 -0.662842 0.077942 1441831911 -0.744751 -0.002686 -0.662842 0.077942 1441831911 -0.753479 0.000671 -0.652771 0.078857 1441831911 -0.753479 0.000671 -0.652771 0.078857 1441831911 -0.753479 0.000671 -0.652771 0.078857 1441831911 -0.753479 0.000671 -0.652771 0.078857 1441831911 -0.753479 0.000671 -0.652771 0.078857 1441831911 -0.753479 0.000671 -0.652771 0.078857 1441831911 -0.751709 0.008606 -0.655579 0.071594 1441831911 -0.751709 0.008606 -0.655579 0.071594 1441831911 -0.751709 0.008606 -0.655579 0.071594 1441831911 -0.751709 0.008606 -0.655579 0.071594 1441831911 -0.751709 0.008606 -0.655579 0.071594 1441831911 -0.751709 0.008606 -0.655579 0.071594 1441831911 -0.750732 0.011414 -0.657227 0.066162 1441831911 -0.750732 0.011414 -0.657227 0.066162 1441831911 -0.750732 0.011414 -0.657227 0.066162 1441831911 -0.750732 0.011414 -0.657227 0.066162 1441831911 -0.750732 0.011414 -0.657227 0.066162 1441831911 -0.750732 0.011414 -0.657227 0.066162 1441831911 -0.750427 0.014221 -0.657898 0.062561 1441831911 -0.750427 0.014221 -0.657898 0.062561 1441831911 -0.750427 0.014221 -0.657898 0.062561 1441831911 -0.750427 0.014221 -0.657898 0.062561 1441831911 -0.750427 0.014221 -0.657898 0.062561 1441831911 -0.750427 0.014221 -0.657898 0.062561 1441831911 -0.750427 0.014221 -0.657898 0.062561 1441831911 -0.751404 0.017334 -0.657471 0.054016 1441831911 -0.751404 0.017334 -0.657471 0.054016 1441831911 -0.751404 0.017334 -0.657471 0.054016 1441831911 -0.751404 0.017334 -0.657471 0.054016 1441831911 -0.751404 0.017334 -0.657471 0.054016 1441831911 -0.751404 0.017334 -0.657471 0.054016 1441831911 -0.746155 0.022888 -0.663818 0.046936 1441831911 -0.746155 0.022888 -0.663818 0.046936 1441831911 -0.746155 0.022888 -0.663818 0.046936 1441831911 -0.746155 0.022888 -0.663818 0.046936 1441831911 -0.746155 0.022888 -0.663818 0.046936 1441831911 -0.746155 0.022888 -0.663818 0.046936 1441831911 -0.742920 0.031799 -0.667358 0.041199 1441831911 -0.742920 0.031799 -0.667358 0.041199 1441831911 -0.742920 0.031799 -0.667358 0.041199 1441831911 -0.742920 0.031799 -0.667358 0.041199 1441831911 -0.742920 0.031799 -0.667358 0.041199 1441831911 -0.742920 0.031799 -0.667358 0.041199 1441831911 -0.743958 0.033142 -0.666077 0.043396 1441831911 -0.743958 0.033142 -0.666077 0.043396 1441831911 -0.743958 0.033142 -0.666077 0.043396 1441831911 -0.743958 0.033142 -0.666077 0.043396 1441831911 -0.743958 0.033142 -0.666077 0.043396 1441831911 -0.743958 0.033142 -0.666077 0.043396 1441831911 -0.743958 0.033142 -0.666077 0.043396 1441831911 -0.745422 0.006897 -0.663757 0.061646 1441831911 -0.745422 0.006897 -0.663757 0.061646 1441831911 -0.745422 0.006897 -0.663757 0.061646 1441831911 -0.745422 0.006897 -0.663757 0.061646 1441831911 -0.745422 0.006897 -0.663757 0.061646 1441831911 -0.744019 -0.024109 -0.661865 0.088501 1441831911 -0.744019 -0.024109 -0.661865 0.088501 1441831911 -0.744019 -0.024109 -0.661865 0.088501 1441831911 -0.744019 -0.024109 -0.661865 0.088501 1441831911 -0.744019 -0.024109 -0.661865 0.088501 1441831912 -0.744019 -0.024109 -0.661865 0.088501 1441831912 -0.745300 -0.033264 -0.656494 0.112122 1441831912 -0.745300 -0.033264 -0.656494 0.112122 1441831912 -0.745300 -0.033264 -0.656494 0.112122 1441831912 -0.745300 -0.033264 -0.656494 0.112122 1441831912 -0.745300 -0.033264 -0.656494 0.112122 1441831912 -0.745300 -0.033264 -0.656494 0.112122 1441831912 -0.745300 -0.033264 -0.656494 0.112122 1441831912 -0.748779 -0.026550 -0.654297 0.102844 1441831912 -0.748779 -0.026550 -0.654297 0.102844 1441831912 -0.748779 -0.026550 -0.654297 0.102844 1441831912 -0.748779 -0.026550 -0.654297 0.102844 1441831912 -0.748779 -0.026550 -0.654297 0.102844 1441831912 -0.752014 -0.018311 -0.651855 0.096252 1441831912 -0.752014 -0.018311 -0.651855 0.096252 1441831912 -0.752014 -0.018311 -0.651855 0.096252 1441831912 -0.752014 -0.018311 -0.651855 0.096252 1441831912 -0.752014 -0.018311 -0.651855 0.096252 1441831912 -0.752014 -0.018311 -0.651855 0.096252 1441831912 -0.752014 -0.018311 -0.651855 0.096252 1441831912 -0.755310 -0.001953 -0.650146 0.082703 1441831912 -0.755310 -0.001953 -0.650146 0.082703 1441831912 -0.755310 -0.001953 -0.650146 0.082703 1441831912 -0.755310 -0.001953 -0.650146 0.082703 1441831912 -0.755310 -0.001953 -0.650146 0.082703 1441831912 -0.755310 -0.001953 -0.650146 0.082703 1441831912 -0.754578 0.007080 -0.652771 0.067200 1441831912 -0.754578 0.007080 -0.652771 0.067200 1441831912 -0.754578 0.007080 -0.652771 0.067200 1441831912 -0.754578 0.007080 -0.652771 0.067200 1441831912 -0.754578 0.007080 -0.652771 0.067200 1441831912 -0.754578 0.007080 -0.652771 0.067200 1441831912 -0.756470 0.016479 -0.651367 0.057373 1441831912 -0.756470 0.016479 -0.651367 0.057373 1441831912 -0.756470 0.016479 -0.651367 0.057373 1441831912 -0.756470 0.016479 -0.651367 0.057373 1441831912 -0.756470 0.016479 -0.651367 0.057373 1441831912 -0.756470 0.016479 -0.651367 0.057373 1441831912 -0.750793 0.021301 -0.658325 0.050232 1441831912 -0.750793 0.021301 -0.658325 0.050232 1441831912 -0.750793 0.021301 -0.658325 0.050232 1441831912 -0.750793 0.021301 -0.658325 0.050232 1441831912 -0.750793 0.021301 -0.658325 0.050232 1441831912 -0.750793 0.021301 -0.658325 0.050232 1441831912 -0.750793 0.021301 -0.658325 0.050232 1441831912 -0.743591 0.031311 -0.666565 0.043396 1441831912 -0.743591 0.031311 -0.666565 0.043396 1441831912 -0.743591 0.031311 -0.666565 0.043396 1441831912 -0.743591 0.031311 -0.666565 0.043396 1441831912 -0.743591 0.031311 -0.666565 0.043396 1441831912 -0.743591 0.031311 -0.666565 0.043396 1441831912 -0.744019 0.036804 -0.665833 0.042358 1441831912 -0.744019 0.036804 -0.665833 0.042358 1441831912 -0.744019 0.036804 -0.665833 0.042358 1441831912 -0.744019 0.036804 -0.665833 0.042358 1441831912 -0.744019 0.036804 -0.665833 0.042358 1441831912 -0.744019 0.036804 -0.665833 0.042358 1441831912 -0.744873 0.023193 -0.664978 0.050537 1441831912 -0.744873 0.023193 -0.664978 0.050537 1441831912 -0.744873 0.023193 -0.664978 0.050537 1441831912 -0.744873 0.023193 -0.664978 0.050537 1441831912 -0.744873 0.023193 -0.664978 0.050537 1441831912 -0.744873 0.023193 -0.664978 0.050537 1441831912 -0.744873 0.023193 -0.664978 0.050537 1441831912 -0.743958 -0.011047 -0.663757 0.076843 1441831912 -0.743958 -0.011047 -0.663757 0.076843 1441831912 -0.743958 -0.011047 -0.663757 0.076843 1441831912 -0.743958 -0.011047 -0.663757 0.076843 1441831912 -0.743958 -0.011047 -0.663757 0.076843 1441831912 -0.743958 -0.011047 -0.663757 0.076843 1441831912 -0.744385 -0.033875 -0.659241 0.101135 1441831912 -0.744385 -0.033875 -0.659241 0.101135 1441831912 -0.744385 -0.033875 -0.659241 0.101135 1441831912 -0.744385 -0.033875 -0.659241 0.101135 1441831912 -0.744385 -0.033875 -0.659241 0.101135 1441831912 -0.744385 -0.033875 -0.659241 0.101135 1441831912 -0.744873 -0.034607 -0.657593 0.107910 1441831912 -0.744873 -0.034607 -0.657593 0.107910 1441831912 -0.744873 -0.034607 -0.657593 0.107910 1441831912 -0.744873 -0.034607 -0.657593 0.107910 1441831912 -0.744873 -0.034607 -0.657593 0.107910 1441831912 -0.744873 -0.034607 -0.657593 0.107910 1441831912 -0.743042 -0.034790 -0.659912 0.106140 1441831912 -0.743042 -0.034790 -0.659912 0.106140 1441831912 -0.743042 -0.034790 -0.659912 0.106140 1441831912 -0.743042 -0.034790 -0.659912 0.106140 1441831912 -0.743042 -0.034790 -0.659912 0.106140 1441831912 -0.743042 -0.034790 -0.659912 0.106140 1441831912 -0.749390 -0.021729 -0.654846 0.095947 1441831912 -0.749390 -0.021729 -0.654846 0.095947 1441831912 -0.749390 -0.021729 -0.654846 0.095947 1441831912 -0.749390 -0.021729 -0.654846 0.095947 1441831912 -0.749390 -0.021729 -0.654846 0.095947 1441831912 -0.749390 -0.021729 -0.654846 0.095947 1441831912 -0.748047 -0.011292 -0.658386 0.083374 1441831912 -0.748047 -0.011292 -0.658386 0.083374 1441831912 -0.748047 -0.011292 -0.658386 0.083374 1441831912 -0.748047 -0.011292 -0.658386 0.083374 1441831912 -0.748047 -0.011292 -0.658386 0.083374 1441831912 -0.748047 -0.011292 -0.658386 0.083374 1441831912 -0.748047 -0.011292 -0.658386 0.083374 1441831912 -0.753113 0.001343 -0.653809 0.073792 1441831912 -0.753113 0.001343 -0.653809 0.073792 1441831912 -0.753113 0.001343 -0.653809 0.073792 1441831912 -0.753113 0.001343 -0.653809 0.073792 1441831912 -0.753113 0.001343 -0.653809 0.073792 1441831912 -0.752991 0.002991 -0.654541 0.068176 1441831912 -0.752991 0.002991 -0.654541 0.068176 1441831912 -0.752991 0.002991 -0.654541 0.068176 1441831912 -0.752991 0.002991 -0.654541 0.068176 1441831912 -0.752991 0.002991 -0.654541 0.068176 1441831912 -0.752991 0.002991 -0.654541 0.068176 1441831912 -0.752991 0.002991 -0.654541 0.068176 1441831912 -0.747192 0.009583 -0.661987 0.058655 1441831913 -0.747192 0.009583 -0.661987 0.058655 1441831913 -0.747192 0.009583 -0.661987 0.058655 1441831913 -0.747192 0.009583 -0.661987 0.058655 1441831913 -0.747192 0.009583 -0.661987 0.058655 1441831913 -0.747192 0.009583 -0.661987 0.058655 1441831913 -0.742981 0.016479 -0.666870 0.055054 1441831913 -0.742981 0.016479 -0.666870 0.055054 1441831913 -0.742981 0.016479 -0.666870 0.055054 1441831913 -0.742981 0.016479 -0.666870 0.055054 1441831913 -0.742981 0.016479 -0.666870 0.055054 1441831913 -0.742981 0.016479 -0.666870 0.055054 1441831913 -0.742981 0.016479 -0.666870 0.055054 1441831913 -0.739868 0.017700 -0.670166 0.056396 1441831913 -0.739868 0.017700 -0.670166 0.056396 1441831913 -0.739868 0.017700 -0.670166 0.056396 1441831913 -0.739868 0.017700 -0.670166 0.056396 1441831913 -0.739868 0.017700 -0.670166 0.056396 1441831913 -0.739868 0.017700 -0.670166 0.056396 1441831913 -0.742004 -0.006897 -0.666626 0.071289 1441831913 -0.742004 -0.006897 -0.666626 0.071289 1441831913 -0.742004 -0.006897 -0.666626 0.071289 1441831913 -0.742004 -0.006897 -0.666626 0.071289 1441831913 -0.742004 -0.006897 -0.666626 0.071289 1441831913 -0.742004 -0.006897 -0.666626 0.071289 1441831913 -0.742859 -0.040833 -0.661377 0.095642 1441831913 -0.742859 -0.040833 -0.661377 0.095642 1441831913 -0.742859 -0.040833 -0.661377 0.095642 1441831913 -0.742859 -0.040833 -0.661377 0.095642 1441831913 -0.742859 -0.040833 -0.661377 0.095642 1441831913 -0.742859 -0.040833 -0.661377 0.095642 1441831913 -0.742859 -0.040833 -0.661377 0.095642 1441831913 -0.746460 -0.046814 -0.654541 0.110962 1441831913 -0.746460 -0.046814 -0.654541 0.110962 1441831913 -0.746460 -0.046814 -0.654541 0.110962 1441831913 -0.746460 -0.046814 -0.654541 0.110962 1441831913 -0.746460 -0.046814 -0.654541 0.110962 1441831913 -0.746460 -0.046814 -0.654541 0.110962 1441831913 -0.746460 -0.046814 -0.654541 0.110962 1441831913 -0.748230 -0.034607 -0.655151 0.099060 1441831913 -0.748230 -0.034607 -0.655151 0.099060 1441831913 -0.748230 -0.034607 -0.655151 0.099060 1441831913 -0.748230 -0.034607 -0.655151 0.099060 1441831913 -0.748230 -0.034607 -0.655151 0.099060 1441831913 -0.748230 -0.034607 -0.655151 0.099060 1441831913 -0.752930 -0.021118 -0.651672 0.089844 1441831913 -0.752930 -0.021118 -0.651672 0.089844 1441831913 -0.752930 -0.021118 -0.651672 0.089844 1441831913 -0.752930 -0.021118 -0.651672 0.089844 1441831913 -0.752930 -0.021118 -0.651672 0.089844 1441831913 -0.752930 -0.021118 -0.651672 0.089844 1441831913 -0.748840 -0.001831 -0.658691 0.073914 1441831913 -0.748840 -0.001831 -0.658691 0.073914 1441831913 -0.748840 -0.001831 -0.658691 0.073914 1441831913 -0.748840 -0.001831 -0.658691 0.073914 1441831913 -0.748840 -0.001831 -0.658691 0.073914 1441831913 -0.748840 -0.001831 -0.658691 0.073914 1441831913 -0.748840 -0.001831 -0.658691 0.073914 1441831913 -0.747803 0.012390 -0.661133 0.060425 1441831913 -0.747803 0.012390 -0.661133 0.060425 1441831913 -0.747803 0.012390 -0.661133 0.060425 1441831913 -0.747803 0.012390 -0.661133 0.060425 1441831913 -0.747803 0.012390 -0.661133 0.060425 1441831913 -0.747803 0.012390 -0.661133 0.060425 1441831913 -0.741394 0.018860 -0.668640 0.054443 1441831913 -0.741394 0.018860 -0.668640 0.054443 1441831913 -0.741394 0.018860 -0.668640 0.054443 1441831913 -0.741394 0.018860 -0.668640 0.054443 1441831913 -0.741394 0.018860 -0.668640 0.054443 1441831913 -0.741394 0.018860 -0.668640 0.054443 1441831913 -0.736572 0.026550 -0.674194 0.047668 1441831913 -0.736572 0.026550 -0.674194 0.047668 1441831913 -0.736572 0.026550 -0.674194 0.047668 1441831913 -0.736572 0.026550 -0.674194 0.047668 1441831913 -0.736572 0.026550 -0.674194 0.047668 1441831913 -0.729309 0.035828 -0.681824 0.044800 1441831913 -0.729309 0.035828 -0.681824 0.044800 1441831913 -0.729309 0.035828 -0.681824 0.044800 1441831913 -0.729309 0.035828 -0.681824 0.044800 1441831913 -0.729309 0.035828 -0.681824 0.044800 1441831913 -0.729309 0.035828 -0.681824 0.044800 1441831913 -0.729309 0.035828 -0.681824 0.044800 1441831913 -0.726501 0.039917 -0.684326 0.048584 1441831913 -0.726501 0.039917 -0.684326 0.048584 1441831913 -0.726501 0.039917 -0.684326 0.048584 1441831913 -0.726501 0.039917 -0.684326 0.048584 1441831913 -0.726501 0.039917 -0.684326 0.048584 1441831913 -0.726501 0.039917 -0.684326 0.048584 1441831913 -0.727417 0.021545 -0.683289 0.059998 1441831913 -0.727417 0.021545 -0.683289 0.059998 1441831913 -0.727417 0.021545 -0.683289 0.059998 1441831913 -0.727417 0.021545 -0.683289 0.059998 1441831913 -0.727417 0.021545 -0.683289 0.059998 1441831913 -0.727417 0.021545 -0.683289 0.059998 1441831913 -0.727295 -0.018311 -0.680298 0.089478 1441831913 -0.727295 -0.018311 -0.680298 0.089478 1441831913 -0.727295 -0.018311 -0.680298 0.089478 1441831913 -0.727295 -0.018311 -0.680298 0.089478 1441831913 -0.727295 -0.018311 -0.680298 0.089478 1441831913 -0.727295 -0.018311 -0.680298 0.089478 1441831913 -0.727295 -0.018311 -0.680298 0.089478 1441831913 -0.731323 -0.039612 -0.671021 0.115967 1441831913 -0.731323 -0.039612 -0.671021 0.115967 1441831913 -0.731323 -0.039612 -0.671021 0.115967 1441831913 -0.731323 -0.039612 -0.671021 0.115967 1441831913 -0.731323 -0.039612 -0.671021 0.115967 1441831913 -0.731323 -0.039612 -0.671021 0.115967 1441831913 -0.736145 -0.037354 -0.664978 0.120972 1441831913 -0.736145 -0.037354 -0.664978 0.120972 1441831913 -0.736145 -0.037354 -0.664978 0.120972 1441831913 -0.736145 -0.037354 -0.664978 0.120972 1441831913 -0.736145 -0.037354 -0.664978 0.120972 1441831913 -0.736145 -0.037354 -0.664978 0.120972 1441831913 -0.739990 -0.030029 -0.662598 0.111816 1441831913 -0.739990 -0.030029 -0.662598 0.111816 1441831914 -0.739990 -0.030029 -0.662598 0.111816 1441831914 -0.739990 -0.030029 -0.662598 0.111816 1441831914 -0.739990 -0.030029 -0.662598 0.111816 1441831914 -0.739990 -0.030029 -0.662598 0.111816 1441831914 -0.739990 -0.030029 -0.662598 0.111816 1441831914 -0.743530 -0.011841 -0.661438 0.097900 1441831914 -0.743530 -0.011841 -0.661438 0.097900 1441831914 -0.743530 -0.011841 -0.661438 0.097900 1441831914 -0.743530 -0.011841 -0.661438 0.097900 1441831914 -0.743530 -0.011841 -0.661438 0.097900 1441831914 -0.743530 -0.011841 -0.661438 0.097900 1441831914 -0.743042 -0.003784 -0.663879 0.084839 1441831914 -0.743042 -0.003784 -0.663879 0.084839 1441831914 -0.743042 -0.003784 -0.663879 0.084839 1441831914 -0.743042 -0.003784 -0.663879 0.084839 1441831914 -0.743042 -0.003784 -0.663879 0.084839 1441831914 -0.743042 -0.003784 -0.663879 0.084839 1441831914 -0.741943 0.007385 -0.666748 0.070740 1441831914 -0.741943 0.007385 -0.666748 0.070740 1441831914 -0.741943 0.007385 -0.666748 0.070740 1441831914 -0.741943 0.007385 -0.666748 0.070740 1441831914 -0.741943 0.007385 -0.666748 0.070740 1441831914 -0.741943 0.007385 -0.666748 0.070740 1441831914 -0.741943 0.007385 -0.666748 0.070740 1441831914 -0.738464 0.015015 -0.671570 0.059204 1441831914 -0.738464 0.015015 -0.671570 0.059204 1441831914 -0.738464 0.015015 -0.671570 0.059204 1441831914 -0.738464 0.015015 -0.671570 0.059204 1441831914 -0.738464 0.015015 -0.671570 0.059204 1441831914 -0.738464 0.015015 -0.671570 0.059204 1441831914 -0.739563 0.023132 -0.670654 0.053162 1441831914 -0.739563 0.023132 -0.670654 0.053162 1441831914 -0.739563 0.023132 -0.670654 0.053162 1441831914 -0.739563 0.023132 -0.670654 0.053162 1441831914 -0.739563 0.023132 -0.670654 0.053162 1441831914 -0.739563 0.023132 -0.670654 0.053162 1441831914 -0.740173 0.032043 -0.669678 0.051697 1441831914 -0.740173 0.032043 -0.669678 0.051697 1441831914 -0.740173 0.032043 -0.669678 0.051697 1441831914 -0.740173 0.032043 -0.669678 0.051697 1441831914 -0.740173 0.032043 -0.669678 0.051697 1441831914 -0.740173 0.032043 -0.669678 0.051697 1441831914 -0.740906 0.025085 -0.669373 0.049744 1441831914 -0.740906 0.025085 -0.669373 0.049744 1441831914 -0.740906 0.025085 -0.669373 0.049744 1441831914 -0.740906 0.025085 -0.669373 0.049744 1441831914 -0.740906 0.025085 -0.669373 0.049744 1441831914 -0.740906 0.025085 -0.669373 0.049744 1441831914 -0.741272 -0.001221 -0.667908 0.067627 1441831914 -0.741272 -0.001221 -0.667908 0.067627 1441831914 -0.741272 -0.001221 -0.667908 0.067627 1441831914 -0.741272 -0.001221 -0.667908 0.067627 1441831914 -0.741272 -0.001221 -0.667908 0.067627 1441831914 -0.741272 -0.001221 -0.667908 0.067627 1441831914 -0.741272 -0.001221 -0.667908 0.067627 1441831914 -0.743469 -0.023193 -0.662170 0.091309 1441831914 -0.743469 -0.023193 -0.662170 0.091309 1441831914 -0.743469 -0.023193 -0.662170 0.091309 1441831914 -0.743469 -0.023193 -0.662170 0.091309 1441831914 -0.743469 -0.023193 -0.662170 0.091309 1441831914 -0.743469 -0.023193 -0.662170 0.091309 1441831914 -0.744751 -0.019470 -0.659424 0.101074 1441831914 -0.744751 -0.019470 -0.659424 0.101074 1441831914 -0.744751 -0.019470 -0.659424 0.101074 1441831914 -0.744751 -0.019470 -0.659424 0.101074 1441831914 -0.744751 -0.019470 -0.659424 0.101074 1441831914 -0.744751 -0.019470 -0.659424 0.101074 1441831914 -0.746338 -0.014160 -0.659546 0.088745 1441831914 -0.746338 -0.014160 -0.659546 0.088745 1441831914 -0.746338 -0.014160 -0.659546 0.088745 1441831914 -0.746338 -0.014160 -0.659546 0.088745 1441831914 -0.746338 -0.014160 -0.659546 0.088745 1441831914 -0.746338 -0.014160 -0.659546 0.088745 1441831914 -0.750977 -0.000244 -0.655457 0.080322 1441831914 -0.750977 -0.000244 -0.655457 0.080322 1441831914 -0.750977 -0.000244 -0.655457 0.080322 1441831914 -0.750977 -0.000244 -0.655457 0.080322 1441831914 -0.750977 -0.000244 -0.655457 0.080322 1441831914 -0.750977 -0.000244 -0.655457 0.080322 1441831914 -0.751282 0.012512 -0.656677 0.065491 1441831914 -0.751282 0.012512 -0.656677 0.065491 1441831914 -0.751282 0.012512 -0.656677 0.065491 1441831914 -0.751282 0.012512 -0.656677 0.065491 1441831914 -0.751282 0.012512 -0.656677 0.065491 1441831914 -0.751282 0.012512 -0.656677 0.065491 1441831914 -0.748596 0.025452 -0.660828 0.048218 1441831914 -0.748596 0.025452 -0.660828 0.048218 1441831914 -0.748596 0.025452 -0.660828 0.048218 1441831914 -0.748596 0.025452 -0.660828 0.048218 1441831914 -0.748596 0.025452 -0.660828 0.048218 1441831914 -0.748596 0.025452 -0.660828 0.048218 1441831914 -0.748596 0.025452 -0.660828 0.048218 1441831914 -0.743225 0.034851 -0.667358 0.032959 1441831914 -0.743225 0.034851 -0.667358 0.032959 1441831914 -0.743225 0.034851 -0.667358 0.032959 1441831914 -0.743225 0.034851 -0.667358 0.032959 1441831914 -0.743225 0.034851 -0.667358 0.032959 1441831914 -0.743225 0.034851 -0.667358 0.032959 1441831914 -0.738037 0.046814 -0.672974 0.018127 1441831914 -0.738037 0.046814 -0.672974 0.018127 1441831914 -0.738037 0.046814 -0.672974 0.018127 1441831914 -0.738037 0.046814 -0.672974 0.018127 1441831914 -0.738037 0.046814 -0.672974 0.018127 1441831914 -0.738037 0.046814 -0.672974 0.018127 1441831914 -0.730713 0.059082 -0.680115 0.011841 1441831914 -0.730713 0.059082 -0.680115 0.011841 1441831914 -0.730713 0.059082 -0.680115 0.011841 1441831914 -0.730713 0.059082 -0.680115 0.011841 1441831914 -0.730713 0.059082 -0.680115 0.011841 1441831914 -0.730713 0.059082 -0.680115 0.011841 1441831914 -0.730713 0.059082 -0.680115 0.011841 1441831914 -0.728088 0.059570 -0.682617 0.021545 1441831914 
-0.746826 -0.024841 -0.659180 0.084717 1441831917 -0.746826 -0.024841 -0.659180 0.084717 1441831917 -0.746826 -0.024841 -0.659180 0.084717 1441831917 -0.746826 -0.024841 -0.659180 0.084717 1441831917 -0.746826 -0.024841 -0.659180 0.084717 1441831917 -0.746826 -0.024841 -0.659180 0.084717 1441831917 -0.746826 -0.024841 -0.659180 0.084717 1441831917 -0.749451 -0.008789 -0.658081 0.072449 1441831917 -0.749451 -0.008789 -0.658081 0.072449 1441831917 -0.749451 -0.008789 -0.658081 0.072449 1441831917 -0.749451 -0.008789 -0.658081 0.072449 1441831917 -0.749451 -0.008789 -0.658081 0.072449 1441831917 -0.749451 -0.008789 -0.658081 0.072449 1441831917 -0.751221 0.011230 -0.657227 0.060486 1441831917 -0.751221 0.011230 -0.657227 0.060486 1441831917 -0.751221 0.011230 -0.657227 0.060486 1441831917 -0.751221 0.011230 -0.657227 0.060486 1441831917 -0.751221 0.011230 -0.657227 0.060486 1441831917 -0.751221 0.011230 -0.657227 0.060486 1441831917 -0.751221 0.011230 -0.657227 0.060486 1441831917 -0.744934 0.018372 -0.664734 0.054321 1441831917 -0.744934 0.018372 -0.664734 0.054321 1441831917 -0.744934 0.018372 -0.664734 0.054321 1441831917 -0.744934 0.018372 -0.664734 0.054321 1441831917 -0.744934 0.018372 -0.664734 0.054321 1441831917 -0.744934 0.018372 -0.664734 0.054321 1441831917 -0.739563 0.002136 -0.669861 0.066406 1441831917 -0.739563 0.002136 -0.669861 0.066406 1441831917 -0.739563 0.002136 -0.669861 0.066406 1441831917 -0.739563 0.002136 -0.669861 0.066406 1441831917 -0.739563 0.002136 -0.669861 0.066406 1441831917 -0.739563 0.002136 -0.669861 0.066406 1441831917 -0.739563 0.002136 -0.669861 0.066406 1441831917 -0.730225 -0.024963 -0.678650 0.075623 1441831917 -0.730225 -0.024963 -0.678650 0.075623 1441831917 -0.730225 -0.024963 -0.678650 0.075623 1441831917 -0.730225 -0.024963 -0.678650 0.075623 1441831917 -0.730225 -0.024963 -0.678650 0.075623 1441831917 -0.730225 -0.024963 -0.678650 0.075623 1441831917 -0.727478 -0.011597 -0.683411 0.060608 1441831917 -0.727478 -0.011597 -0.683411 0.060608 1441831917 -0.727478 -0.011597 -0.683411 0.060608 1441831917 -0.727478 -0.011597 -0.683411 0.060608 1441831917 -0.727478 -0.011597 -0.683411 0.060608 1441831917 -0.727478 -0.011597 -0.683411 0.060608 1441831918 -0.736938 0.005798 -0.674561 0.044312 1441831918 -0.736938 0.005798 -0.674561 0.044312 1441831918 -0.736938 0.005798 -0.674561 0.044312 1441831918 -0.736938 0.005798 -0.674561 0.044312 1441831918 -0.736938 0.005798 -0.674561 0.044312 1441831918 -0.736938 0.005798 -0.674561 0.044312 1441831918 -0.736938 0.005798 -0.674561 0.044312 1441831918 -0.754028 -0.000366 -0.655945 0.035583 1441831918 -0.754028 -0.000366 -0.655945 0.035583 1441831918 -0.754028 -0.000366 -0.655945 0.035583 1441831918 -0.754028 -0.000366 -0.655945 0.035583 1441831918 -0.754028 -0.000366 -0.655945 0.035583 1441831918 -0.754028 -0.000366 -0.655945 0.035583 1441831918 -0.761841 -0.014648 -0.644958 0.059753 1441831918 -0.761841 -0.014648 -0.644958 0.059753 1441831918 -0.761841 -0.014648 -0.644958 0.059753 1441831918 -0.761841 -0.014648 -0.644958 0.059753 1441831918 -0.761841 -0.014648 -0.644958 0.059753 1441831918 -0.761841 -0.014648 -0.644958 0.059753 1441831918 -0.761841 -0.014648 -0.644958 0.059753 1441831918 -0.761841 -0.028931 -0.643188 0.071960 1441831918 -0.761841 -0.028931 -0.643188 0.071960 1441831918 -0.761841 -0.028931 -0.643188 0.071960 1441831918 -0.761841 -0.028931 -0.643188 0.071960 1441831918 -0.761841 -0.028931 -0.643188 0.071960 1441831918 -0.761841 -0.028931 -0.643188 0.071960 1441831918 -0.750793 -0.045715 -0.652832 0.089844 1441831918 -0.750793 -0.045715 -0.652832 0.089844 1441831918 -0.750793 -0.045715 -0.652832 0.089844 1441831918 -0.750793 -0.045715 -0.652832 0.089844 1441831918 -0.750793 -0.045715 -0.652832 0.089844 1441831918 -0.750793 -0.045715 -0.652832 0.089844 1441831918 -0.750793 -0.045715 -0.652832 0.089844 1441831918 -0.742554 -0.057190 -0.659241 0.104004 1441831918 -0.742554 -0.057190 -0.659241 0.104004 1441831918 -0.742554 -0.057190 -0.659241 0.104004 1441831918 -0.742554 -0.057190 -0.659241 0.104004 1441831918 -0.742554 -0.057190 -0.659241 0.104004 1441831918 -0.742554 -0.057190 -0.659241 0.104004 1441831918 -0.736084 -0.074280 -0.664124 0.108093 1441831918 -0.736084 -0.074280 -0.664124 0.108093 1441831918 -0.736084 -0.074280 -0.664124 0.108093 1441831918 -0.736084 -0.074280 -0.664124 0.108093 1441831918 -0.736084 -0.074280 -0.664124 0.108093 1441831918 -0.736084 -0.074280 -0.664124 0.108093 1441831918 -0.731995 -0.079346 -0.670227 0.093567 1441831918 -0.731995 -0.079346 -0.670227 0.093567 1441831918 -0.731995 -0.079346 -0.670227 0.093567 1441831918 -0.731995 -0.079346 -0.670227 0.093567 1441831918 -0.731995 -0.079346 -0.670227 0.093567 1441831918 -0.731995 -0.079346 -0.670227 0.093567 1441831918 -0.736511 -0.054260 -0.670410 0.072205 1441831918 -0.736511 -0.054260 -0.670410 0.072205 1441831918 -0.736511 -0.054260 -0.670410 0.072205 1441831918 -0.736511 -0.054260 -0.670410 0.072205 1441831918 -0.736511 -0.054260 -0.670410 0.072205 1441831918 -0.736511 -0.054260 -0.670410 0.072205 1441831918 -0.736511 -0.054260 -0.670410 0.072205 1441831918 -0.745789 -0.035278 -0.662659 0.059326 1441831918 -0.745789 -0.035278 -0.662659 0.059326 1441831918 -0.745789 -0.035278 -0.662659 0.059326 1441831918 -0.745789 -0.035278 -0.662659 0.059326 1441831918 -0.745789 -0.035278 -0.662659 0.059326 1441831918 -0.745789 -0.035278 -0.662659 0.059326 1441831918 -0.761536 -0.029663 -0.646423 0.037720 1441831918 -0.761536 -0.029663 -0.646423 0.037720 1441831918 -0.761536 -0.029663 -0.646423 0.037720 1441831918 -0.761536 -0.029663 -0.646423 0.037720 1441831918 -0.761536 -0.029663 -0.646423 0.037720 1441831918 -0.761536 -0.029663 -0.646423 0.037720 1441831918 -0.770752 -0.030273 -0.634827 0.045776 1441831918 -0.770752 -0.030273 -0.634827 0.045776 1441831918 -0.770752 -0.030273 -0.634827 0.045776 1441831918 -0.770752 -0.030273 -0.634827 0.045776 1441831918 -0.770752 -0.030273 -0.634827 0.045776 1441831918 -0.770752 -0.030273 -0.634827 0.045776 1441831918 -0.770752 -0.030273 -0.634827 0.045776 1441831918 -0.777588 -0.044250 -0.623840 0.065369 1441831918 -0.777588 -0.044250 -0.623840 0.065369 1441831918 -0.777588 -0.044250 -0.623840 0.065369 1441831918 -0.777588 -0.044250 -0.623840 0.065369 1441831918 -0.777588 -0.044250 -0.623840 0.065369 1441831918 -0.777588 -0.044250 -0.623840 0.065369 1441831918 -0.767029 -0.061707 -0.634521 0.073303 1441831918 -0.767029 -0.061707 -0.634521 0.073303 1441831918 -0.767029 -0.061707 -0.634521 0.073303 1441831918 -0.767029 -0.061707 -0.634521 0.073303 1441831918 -0.767029 -0.061707 -0.634521 0.073303 1441831918 -0.767029 -0.061707 -0.634521 0.073303 1441831918 -0.754639 -0.070374 -0.647644 0.078918 1441831918 -0.754639 -0.070374 -0.647644 0.078918 1441831918 -0.754639 -0.070374 -0.647644 0.078918 1441831918 -0.754639 -0.070374 -0.647644 0.078918 1441831918 -0.754639 -0.070374 -0.647644 0.078918 1441831918 -0.754639 -0.070374 -0.647644 0.078918 1441831918 -0.754639 -0.070374 -0.647644 0.078918 1441831918 -0.743713 -0.076050 -0.658813 0.084961 1441831918 -0.743713 -0.076050 -0.658813 0.084961 1441831918 -0.743713 -0.076050 -0.658813 0.084961 1441831918 -0.743713 -0.076050 -0.658813 0.084961 1441831918 -0.743713 -0.076050 -0.658813 0.084961 1441831918 -0.743713 -0.076050 -0.658813 0.084961 1441831918 -0.734985 -0.078003 -0.668457 0.083435 1441831918 -0.734985 -0.078003 -0.668457 0.083435 1441831918 -0.734985 -0.078003 -0.668457 0.083435 1441831918 -0.734985 -0.078003 -0.668457 0.083435 1441831918 -0.734985 -0.078003 -0.668457 0.083435 1441831918 -0.734985 -0.078003 -0.668457 0.083435 1441831918 -0.728271 -0.081909 -0.676331 0.074463 1441831918 -0.728271 -0.081909 -0.676331 0.074463 1441831918 -0.728271 -0.081909 -0.676331 0.074463 1441831918 -0.728271 -0.081909 -0.676331 0.074463 1441831918 -0.728271 -0.081909 -0.676331 0.074463 1441831918 -0.728271 -0.081909 -0.676331 0.074463 1441831918 -0.728271 -0.081909 -0.676331 0.074463 1441831918 -0.732483 -0.057983 -0.675537 0.062317 1441831919 -0.732483 -0.057983 -0.675537 0.062317 1441831919 -0.732483 -0.057983 -0.675537 0.062317 1441831919 -0.732483 -0.057983 -0.675537 0.062317 1441831919 -0.732483 -0.057983 -0.675537 0.062317 1441831919 -0.732483 -0.057983 -0.675537 0.062317 1441831919 -0.741028 -0.026733 -0.669189 0.049683 1441831919 -0.741028 -0.026733 -0.669189 0.049683 1441831919 -0.741028 -0.026733 -0.669189 0.049683 1441831919 -0.741028 -0.026733 -0.669189 0.049683 1441831919 -0.741028 -0.026733 -0.669189 0.049683 1441831919 -0.741028 -0.026733 -0.669189 0.049683 1441831919 -0.752502 -0.011475 -0.658020 0.027649 1441831919 -0.752502 -0.011475 -0.658020 0.027649 1441831919 -0.752502 -0.011475 -0.658020 0.027649 1441831919 -0.752502 -0.011475 -0.658020 0.027649 1441831919 -0.752502 -0.011475 -0.658020 0.027649 1441831919 -0.752502 -0.011475 -0.658020 0.027649 1441831919 -0.758606 -0.016663 -0.650146 0.040161 1441831919 -0.758606 -0.016663 -0.650146 0.040161 1441831919 -0.758606 -0.016663 -0.650146 0.040161 1441831919 -0.758606 -0.016663 -0.650146 0.040161 1441831919 -0.758606 -0.016663 -0.650146 0.040161 1441831919 -0.758606 -0.016663 -0.650146 0.040161 1441831919 -0.758606 -0.016663 -0.650146 0.040161 1441831919 -0.762939 -0.030273 -0.643005 0.060364 1441831919 -0.762939 -0.030273 -0.643005 0.060364 1441831919 -0.762939 -0.030273 -0.643005 0.060364 1441831919 -0.762939 -0.030273 -0.643005 0.060364 1441831919 -0.762939 -0.030273 -0.643005 0.060364 1441831919 -0.762939 -0.030273 -0.643005 0.060364 1441831919 -0.755188 -0.043030 -0.650269 0.071411 1441831919 -0.755188 -0.043030 -0.650269 0.071411 1441831919 -0.755188 -0.043030 -0.650269 0.071411 1441831919 -0.755188 -0.043030 -0.650269 0.071411 1441831919 -0.755188 -0.043030 -0.650269 0.071411 1441831919 -0.755188 -0.043030 -0.650269 0.071411 1441831919 -0.746094 -0.048645 -0.659363 0.078918 1441831919 -0.746094 -0.048645 -0.659363 0.078918 1441831919 -0.746094 -0.048645 -0.659363 0.078918 1441831919 -0.746094 -0.048645 -0.659363 0.078918 1441831919 -0.746094 -0.048645 -0.659363 0.078918 1441831919 -0.746094 -0.048645 -0.659363 0.078918 1441831919 -0.737122 -0.058960 -0.667664 0.086426 1441831919 -0.737122 -0.058960 -0.667664 0.086426 1441831919 -0.737122 -0.058960 -0.667664 0.086426 1441831919 -0.737122 -0.058960 -0.667664 0.086426 1441831919 -0.737122 -0.058960 -0.667664 0.086426 1441831919 -0.737122 -0.058960 -0.667664 0.086426 1441831919 -0.737122 -0.058960 -0.667664 0.086426 1441831919 -0.728882 -0.066895 -0.676086 0.085022 1441831919 -0.728882 -0.066895 -0.676086 0.085022 1441831919 -0.728882 -0.066895 -0.676086 0.085022 1441831919 -0.728882 -0.066895 -0.676086 0.085022 1441831919 -0.728882 -0.066895 -0.676086 0.085022 1441831919 -0.728882 -0.066895 -0.676086 0.085022 1441831919 -0.723145 -0.075867 -0.682800 0.072205 1441831919 -0.723145 -0.075867 -0.682800 0.072205 1441831919 -0.723145 -0.075867 -0.682800 0.072205 1441831919 -0.723145 -0.075867 -0.682800 0.072205 1441831919 -0.723145 -0.075867 -0.682800 0.072205 1441831919 -0.723145 -0.075867 -0.682800 0.072205 1441831919 -0.726257 -0.062805 -0.682068 0.058899 1441831919 -0.726257 -0.062805 -0.682068 0.058899 1441831919 -0.726257 -0.062805 -0.682068 0.058899 1441831919 -0.726257 -0.062805 -0.682068 0.058899 1441831919 -0.726257 -0.062805 -0.682068 0.058899 1441831919 -0.726257 -0.062805 -0.682068 0.058899 1441831919 -0.726257 -0.062805 -0.682068 0.058899 1441831919 -0.738770 -0.024780 -0.671936 0.046753 1441831919 -0.738770 -0.024780 -0.671936 0.046753 1441831919 -0.738770 -0.024780 -0.671936 0.046753 1441831919 -0.738770 -0.024780 -0.671936 0.046753 1441831919 -0.738770 -0.024780 -0.671936 0.046753 1441831919 -0.751404 -0.003113 -0.659546 0.021545 1441831919 -0.751404 -0.003113 -0.659546 0.021545 1441831919 -0.751404 -0.003113 -0.659546 0.021545 1441831919 -0.751404 -0.003113 -0.659546 0.021545 1441831919 -0.751404 -0.003113 -0.659546 0.021545 1441831919 -0.751404 -0.003113 -0.659546 0.021545 1441831919 -0.751404 -0.003113 -0.659546 0.021545 1441831919 -0.769409 -0.010071 -0.638000 0.030884 1441831919 -0.769409 -0.010071 -0.638000 0.030884 1441831919 -0.769409 -0.010071 -0.638000 0.030884 1441831919 -0.769409 -0.010071 -0.638000 0.030884 1441831919 -0.769409 -0.010071 -0.638000 0.030884 1441831919 -0.769409 -0.010071 -0.638000 0.030884 1441831919 -0.776794 -0.029358 -0.626404 0.058411 1441831919 -0.776794 -0.029358 -0.626404 0.058411 1441831919 -0.776794 -0.029358 -0.626404 0.058411 1441831919 -0.776794 -0.029358 -0.626404 0.058411 1441831919 -0.776794 -0.029358 -0.626404 0.058411 1441831919 -0.776794 -0.029358 -0.626404 0.058411 1441831919 -0.774048 -0.038940 -0.628845 0.062927 1441831919 -0.774048 -0.038940 -0.628845 0.062927 1441831919 -0.774048 -0.038940 -0.628845 0.062927 1441831919 -0.774048 -0.038940 -0.628845 0.062927 1441831919 -0.774048 -0.038940 -0.628845 0.062927 1441831919 -0.774048 -0.038940 -0.628845 0.062927 1441831919 -0.769592 -0.043640 -0.632568 0.075439 1441831919 -0.769592 -0.043640 -0.632568 0.075439 1441831919 -0.769592 -0.043640 -0.632568 0.075439 1441831919 -0.769592 -0.043640 -0.632568 0.075439 1441831919 -0.769592 -0.043640 -0.632568 0.075439 1441831919 -0.769592 -0.043640 -0.632568 0.075439 1441831919 -0.769592 -0.043640 -0.632568 0.075439 1441831919 -0.760559 -0.047485 -0.642639 0.080200 1441831919 -0.760559 -0.047485 -0.642639 0.080200 1441831919 -0.760559 -0.047485 -0.642639 0.080200 1441831919 -0.760559 -0.047485 -0.642639 0.080200 1441831919 -0.760559 -0.047485 -0.642639 0.080200 1441831919 -0.760559 -0.047485 -0.642639 0.080200 1441831919 -0.756775 -0.042847 -0.647766 0.076843 1441831919 -0.756775 -0.042847 -0.647766 0.076843 1441831920 -0.756775 -0.042847 -0.647766 0.076843 1441831920 -0.756775 -0.042847 -0.647766 0.076843 1441831920 -0.756775 -0.042847 -0.647766 0.076843 1441831920 -0.756775 -0.042847 -0.647766 0.076843 1441831920 -0.756775 -0.042847 -0.647766 0.076843 1441831920 -0.750732 -0.044189 -0.655518 0.069336 1441831920 -0.750732 -0.044189 -0.655518 0.069336 1441831920 -0.750732 -0.044189 -0.655518 0.069336 1441831920 -0.750732 -0.044189 -0.655518 0.069336 1441831920 -0.750732 -0.044189 -0.655518 0.069336 1441831920 -0.750732 -0.044189 -0.655518 0.069336 1441831920 -0.752380 -0.045227 -0.653442 0.070068 1441831920 -0.752380 -0.045227 -0.653442 0.070068 1441831920 -0.752380 -0.045227 -0.653442 0.070068 1441831920 -0.752380 -0.045227 -0.653442 0.070068 1441831920 -0.752380 -0.045227 -0.653442 0.070068 1441831920 -0.752380 -0.045227 -0.653442 0.070068 1441831920 -0.752380 -0.045227 -0.653442 0.070068 1441831920 -0.747498 -0.023804 -0.661560 0.055725 1441831920 -0.747498 -0.023804 -0.661560 0.055725 1441831920 -0.747498 -0.023804 -0.661560 0.055725 1441831920 -0.747498 -0.023804 -0.661560 0.055725 1441831920 -0.747498 -0.023804 -0.661560 0.055725 1441831920 -0.747498 -0.023804 -0.661560 0.055725 1441831920 -0.759583 -0.014343 -0.649170 0.038391 1441831920 -0.759583 -0.014343 -0.649170 0.038391 1441831920 -0.759583 -0.014343 -0.649170 0.038391 1441831920 -0.759583 -0.014343 -0.649170 0.038391 1441831920 -0.759583 -0.014343 -0.649170 0.038391 1441831920 -0.759583 -0.014343 -0.649170 0.038391 1441831920 -0.773682 -0.016479 -0.632507 0.033325 1441831920 -0.773682 -0.016479 -0.632507 0.033325 1441831920 -0.773682 -0.016479 -0.632507 0.033325 1441831920 -0.773682 -0.016479 -0.632507 0.033325 1441831920 -0.773682 -0.016479 -0.632507 0.033325 1441831920 -0.773682 -0.016479 -0.632507 0.033325 1441831920 -0.773682 -0.016479 -0.632507 0.033325 1441831920 -0.785339 -0.027649 -0.616333 0.052124 1441831920 -0.785339 -0.027649 -0.616333 0.052124 1441831920 -0.785339 -0.027649 -0.616333 0.052124 1441831920 -0.785339 -0.027649 -0.616333 0.052124 1441831920 -0.785339 -0.027649 -0.616333 0.052124 1441831920 -0.785339 -0.027649 -0.616333 0.052124 1441831920 -0.786499 -0.048218 -0.612061 0.067688 1441831920 -0.786499 -0.048218 -0.612061 0.067688 1441831920 -0.786499 -0.048218 -0.612061 0.067688 1441831920 -0.786499 -0.048218 -0.612061 0.067688 1441831920 -0.786499 -0.048218 -0.612061 0.067688 1441831920 -0.786499 -0.048218 -0.612061 0.067688 1441831920 -0.776917 -0.066101 -0.620789 0.081665 1441831920 -0.776917 -0.066101 -0.620789 0.081665 1441831920 -0.776917 -0.066101 -0.620789 0.081665 1441831920 -0.776917 -0.066101 -0.620789 0.081665 1441831920 -0.776917 -0.066101 -0.620789 0.081665 1441831920 -0.776917 -0.066101 -0.620789 0.081665 1441831920 -0.764221 -0.075562 -0.634644 0.086975 1441831920 -0.764221 -0.075562 -0.634644 0.086975 1441831920 -0.764221 -0.075562 -0.634644 0.086975 1441831920 -0.764221 -0.075562 -0.634644 0.086975 1441831920 -0.764221 -0.075562 -0.634644 0.086975 1441831920 -0.764221 -0.075562 -0.634644 0.086975 1441831920 -0.764221 -0.075562 -0.634644 0.086975 1441831920 -0.755188 -0.078125 -0.644592 0.090637 1441831920 -0.755188 -0.078125 -0.644592 0.090637 1441831920 -0.755188 -0.078125 -0.644592 0.090637 1441831920 -0.755188 -0.078125 -0.644592 0.090637 1441831920 -0.755188 -0.078125 -0.644592 0.090637 1441831920 -0.755188 -0.078125 -0.644592 0.090637 1441831920 -0.746460 -0.081665 -0.654846 0.086121 1441831920 -0.746460 -0.081665 -0.654846 0.086121 1441831920 -0.746460 -0.081665 -0.654846 0.086121 1441831920 -0.746460 -0.081665 -0.654846 0.086121 1441831920 -0.746460 -0.081665 -0.654846 0.086121 1441831920 -0.746460 -0.081665 -0.654846 0.086121 1441831920 -0.744446 -0.085815 -0.656799 0.084106 1441831920 -0.744446 -0.085815 -0.656799 0.084106 1441831920 -0.744446 -0.085815 -0.656799 0.084106 1441831920 -0.744446 -0.085815 -0.656799 0.084106 1441831920 -0.744446 -0.085815 -0.656799 0.084106 1441831920 -0.744446 -0.085815 -0.656799 0.084106 1441831920 -0.744019 -0.059387 -0.661804 0.071045 1441831920 -0.744019 -0.059387 -0.661804 0.071045 1441831920 -0.744019 -0.059387 -0.661804 0.071045 1441831920 -0.744019 -0.059387 -0.661804 0.071045 1441831920 -0.744019 -0.059387 -0.661804 0.071045 1441831920 -0.744019 -0.059387 -0.661804 0.071045 1441831920 -0.743286 -0.027405 -0.667114 0.042236 1441831920 -0.743286 -0.027405 -0.667114 0.042236 1441831920 -0.743286 -0.027405 -0.667114 0.042236 1441831920 -0.743286 -0.027405 -0.667114 0.042236 1441831920 -0.743286 -0.027405 -0.667114 0.042236 1441831920 -0.743286 -0.027405 -0.667114 0.042236 1441831920 -0.743286 -0.027405 -0.667114 0.042236 1441831920 -0.757935 -0.024597 -0.650940 0.035156 1441831920 -0.757935 -0.024597 -0.650940 0.035156 1441831920 -0.757935 -0.024597 -0.650940 0.035156 1441831920 -0.757935 -0.024597 -0.650940 0.035156 1441831920 -0.757935 -0.024597 -0.650940 0.035156 1441831920 -0.757935 -0.024597 -0.650940 0.035156 1441831920 -0.765503 -0.031250 -0.641357 0.042664 1441831920 -0.765503 -0.031250 -0.641357 0.042664 1441831920 -0.765503 -0.031250 -0.641357 0.042664 1441831920 -0.765503 -0.031250 -0.641357 0.042664 1441831920 -0.765503 -0.031250 -0.641357 0.042664 1441831920 -0.765503 -0.031250 -0.641357 0.042664 1441831920 -0.771973 -0.039368 -0.632507 0.050964 1441831920 -0.771973 -0.039368 -0.632507 0.050964 1441831920 -0.771973 -0.039368 -0.632507 0.050964 1441831920 -0.771973 -0.039368 -0.632507 0.050964 1441831920 -0.771973 -0.039368 -0.632507 0.050964 1441831920 -0.771973 -0.039368 -0.632507 0.050964 1441831920 -0.771973 -0.039368 -0.632507 0.050964 1441831920 -0.761902 -0.049561 -0.643066 0.059570 1441831920 -0.761902 -0.049561 -0.643066 0.059570 1441831920 -0.761902 -0.049561 -0.643066 0.059570 1441831921 -0.761902 -0.049561 -0.643066 0.059570 1441831921 -0.761902 -0.049561 -0.643066 0.059570 1441831921 -0.761902 -0.049561 -0.643066 0.059570 1441831921 -0.761902 -0.049561 -0.643066 0.059570 1441831921 -0.749390 -0.050171 -0.657288 0.063293 1441831921 -0.749390 -0.050171 -0.657288 0.063293 1441831921 -0.749390 -0.050171 -0.657288 0.063293 1441831921 -0.749390 -0.050171 -0.657288 0.063293 1441831921 -0.749390 -0.050171 -0.657288 0.063293 1441831921 -0.749390 -0.050171 -0.657288 0.063293 1441831921 -0.744751 -0.048218 -0.662354 0.066223 1441831921 -0.744751 -0.048218 -0.662354 0.066223 1441831921 -0.744751 -0.048218 -0.662354 0.066223 1441831921 -0.744751 -0.048218 -0.662354 0.066223 1441831921 -0.744751 -0.048218 -0.662354 0.066223 1441831921 -0.744751 -0.048218 -0.662354 0.066223 1441831921 -0.738892 -0.050598 -0.669067 0.063049 1441831921 -0.738892 -0.050598 -0.669067 0.063049 1441831921 -0.738892 -0.050598 -0.669067 0.063049 1441831921 -0.738892 -0.050598 -0.669067 0.063049 1441831921 -0.738892 -0.050598 -0.669067 0.063049 1441831921 -0.738892 -0.050598 -0.669067 0.063049 1441831921 -0.739624 -0.052795 -0.668457 0.058594 1441831921 -0.739624 -0.052795 -0.668457 0.058594 1441831921 -0.739624 -0.052795 -0.668457 0.058594 1441831921 -0.739624 -0.052795 -0.668457 0.058594 1441831921 -0.739624 -0.052795 -0.668457 0.058594 1441831921 -0.739624 -0.052795 -0.668457 0.058594 1441831921 -0.739624 -0.052795 -0.668457 0.058594 1441831921 -0.742615 -0.033447 -0.666931 0.051514 1441831921 -0.742615 -0.033447 -0.666931 0.051514 1441831921 -0.742615 -0.033447 -0.666931 0.051514 1441831921 -0.742615 -0.033447 -0.666931 0.051514 1441831921 -0.742615 -0.033447 -0.666931 0.051514 1441831921 -0.742615 -0.033447 -0.666931 0.051514 1441831921 -0.761963 -0.014771 -0.646057 0.044250 1441831921 -0.761963 -0.014771 -0.646057 0.044250 1441831921 -0.761963 -0.014771 -0.646057 0.044250 1441831921 -0.761963 -0.014771 -0.646057 0.044250 1441831921 -0.761963 -0.014771 -0.646057 0.044250 1441831921 -0.761963 -0.014771 -0.646057 0.044250 1441831921 -0.773804 -0.011780 -0.632568 0.032166 1441831921 -0.773804 -0.011780 -0.632568 0.032166 1441831921 -0.773804 -0.011780 -0.632568 0.032166 1441831921 -0.773804 -0.011780 -0.632568 0.032166 1441831921 -0.773804 -0.011780 -0.632568 0.032166 1441831921 -0.773804 -0.011780 -0.632568 0.032166 1441831921 -0.782288 -0.007996 -0.621521 0.041565 1441831921 -0.782288 -0.007996 -0.621521 0.041565 1441831921 -0.782288 -0.007996 -0.621521 0.041565 1441831921 -0.782288 -0.007996 -0.621521 0.041565 1441831921 -0.782288 -0.007996 -0.621521 0.041565 1441831921 -0.782288 -0.007996 -0.621521 0.041565 1441831921 -0.782288 -0.007996 -0.621521 0.041565 1441831921 -0.787720 -0.020752 -0.612732 0.061401 1441831921 -0.787720 -0.020752 -0.612732 0.061401 1441831921 -0.787720 -0.020752 -0.612732 0.061401 1441831921 -0.787720 -0.020752 -0.612732 0.061401 1441831921 -0.787720 -0.020752 -0.612732 0.061401 1441831921 -0.787720 -0.020752 -0.612732 0.061401 1441831921 -0.775269 -0.044556 -0.625000 0.079773 1441831921 -0.775269 -0.044556 -0.625000 0.079773 1441831921 -0.775269 -0.044556 -0.625000 0.079773 1441831921 -0.775269 -0.044556 -0.625000 0.079773 1441831921 -0.775269 -0.044556 -0.625000 0.079773 1441831921 -0.775269 -0.044556 -0.625000 0.079773 1441831921 -0.768127 -0.056702 -0.631287 0.091187 1441831921 -0.768127 -0.056702 -0.631287 0.091187 1441831921 -0.768127 -0.056702 -0.631287 0.091187 1441831921 -0.768127 -0.056702 -0.631287 0.091187 1441831921 -0.768127 -0.056702 -0.631287 0.091187 1441831921 -0.768127 -0.056702 -0.631287 0.091187 1441831921 -0.759888 -0.061584 -0.639893 0.096863 1441831921 -0.759888 -0.061584 -0.639893 0.096863 1441831921 -0.759888 -0.061584 -0.639893 0.096863 1441831921 -0.759888 -0.061584 -0.639893 0.096863 1441831921 -0.759888 -0.061584 -0.639893 0.096863 1441831921 -0.759888 -0.061584 -0.639893 0.096863 1441831921 -0.751709 -0.064148 -0.649597 0.094604 1441831921 -0.751709 -0.064148 -0.649597 0.094604 1441831921 -0.751709 -0.064148 -0.649597 0.094604 1441831921 -0.751709 -0.064148 -0.649597 0.094604 1441831921 -0.751709 -0.064148 -0.649597 0.094604 1441831921 -0.751709 -0.064148 -0.649597 0.094604 1441831921 -0.745911 -0.061829 -0.658447 0.079407 1441831921 -0.745911 -0.061829 -0.658447 0.079407 1441831921 -0.745911 -0.061829 -0.658447 0.079407 1441831921 -0.745911 -0.061829 -0.658447 0.079407 1441831921 -0.745911 -0.061829 -0.658447 0.079407 1441831921 -0.745911 -0.061829 -0.658447 0.079407 1441831921 -0.745911 -0.061829 -0.658447 0.079407 1441831921 -0.751587 -0.033264 -0.656006 0.061523 1441831921 -0.751587 -0.033264 -0.656006 0.061523 1441831921 -0.751587 -0.033264 -0.656006 0.061523 1441831921 -0.751587 -0.033264 -0.656006 0.061523 1441831921 -0.751587 -0.033264 -0.656006 0.061523 1441831921 -0.751587 -0.033264 -0.656006 0.061523 1441831921 -0.762634 -0.004944 -0.645203 0.046753 1441831921 -0.762634 -0.004944 -0.645203 0.046753 1441831921 -0.762634 -0.004944 -0.645203 0.046753 1441831921 -0.762634 -0.004944 -0.645203 0.046753 1441831921 -0.762634 -0.004944 -0.645203 0.046753 1441831921 -0.762634 -0.004944 -0.645203 0.046753 1441831921 -0.762634 -0.004944 -0.645203 0.046753 1441831921 -0.770874 0.001831 -0.636169 0.033936 1441831921 -0.770874 0.001831 -0.636169 0.033936 1441831921 -0.770874 0.001831 -0.636169 0.033936 1441831921 -0.770874 0.001831 -0.636169 0.033936 1441831921 -0.770874 0.001831 -0.636169 0.033936 1441831921 -0.770874 0.001831 -0.636169 0.033936 1441831921 -0.779053 -0.002869 -0.624756 0.052734 1441831921 -0.779053 -0.002869 -0.624756 0.052734 1441831921 -0.779053 -0.002869 -0.624756 0.052734 1441831921 -0.779053 -0.002869 -0.624756 0.052734 1441831922 -0.779053 -0.002869 -0.624756 0.052734 1441831922 -0.779053 -0.002869 -0.624756 0.052734 1441831922 -0.779175 -0.021667 -0.622437 0.071045 1441831922 -0.779175 -0.021667 -0.622437 0.071045 1441831922 -0.779175 -0.021667 -0.622437 0.071045 1441831922 -0.779175 -0.021667 -0.622437 0.071045 1441831922 -0.779175 -0.021667 -0.622437 0.071045 1441831922 -0.779175 -0.021667 -0.622437 0.071045 1441831922 -0.767334 -0.037537 -0.634949 0.082031 1441831922 -0.767334 -0.037537 -0.634949 0.082031 1441831922 -0.767334 -0.037537 -0.634949 0.082031 1441831922 -0.767334 -0.037537 -0.634949 0.082031 1441831922 -0.767334 -0.037537 -0.634949 0.082031 1441831922 -0.767334 -0.037537 -0.634949 0.082031 1441831922 -0.767334 -0.037537 -0.634949 0.082031 1441831922 -0.756531 -0.043091 -0.646973 0.085876 1441831922 -0.756531 -0.043091 -0.646973 0.085876 1441831922 -0.756531 -0.043091 -0.646973 0.085876 1441831922 -0.756531 -0.043091 -0.646973 0.085876 1441831922 -0.756531 -0.043091 -0.646973 0.085876 1441831922 -0.756531 -0.043091 -0.646973 0.085876 1441831922 -0.747925 -0.051941 -0.655640 0.090088 1441831922 -0.747925 -0.051941 -0.655640 0.090088 1441831922 -0.747925 -0.051941 -0.655640 0.090088 1441831922 -0.747925 -0.051941 -0.655640 0.090088 1441831922 -0.747925 -0.051941 -0.655640 0.090088 1441831922 -0.747925 -0.051941 -0.655640 0.090088 1441831922 -0.740540 -0.059509 -0.664063 0.084961 1441831922 -0.740540 -0.059509 -0.664063 0.084961 1441831922 -0.740540 -0.059509 -0.664063 0.084961 1441831922 -0.740540 -0.059509 -0.664063 0.084961 1441831922 -0.740540 -0.059509 -0.664063 0.084961 1441831922 -0.740540 -0.059509 -0.664063 0.084961 1441831922 -0.737915 -0.058105 -0.668579 0.072205 1441831922 -0.737915 -0.058105 -0.668579 0.072205 1441831922 -0.737915 -0.058105 -0.668579 0.072205 1441831922 -0.737915 -0.058105 -0.668579 0.072205 1441831922 -0.737915 -0.058105 -0.668579 0.072205 1441831922 -0.737915 -0.058105 -0.668579 0.072205 1441831922 -0.737915 -0.058105 -0.668579 0.072205 1441831922 -0.745239 -0.028381 -0.664124 0.053162 1441831922 -0.745239 -0.028381 -0.664124 0.053162 1441831922 -0.745239 -0.028381 -0.664124 0.053162 1441831922 -0.745239 -0.028381 -0.664124 0.053162 1441831922 -0.745239 -0.028381 -0.664124 0.053162 1441831922 -0.745239 -0.028381 -0.664124 0.053162 1441831922 -0.753052 -0.001709 -0.657227 0.031616 1441831922 -0.753052 -0.001709 -0.657227 0.031616 1441831922 -0.753052 -0.001709 -0.657227 0.031616 1441831922 -0.753052 -0.001709 -0.657227 0.031616 1441831922 -0.753052 -0.001709 -0.657227 0.031616 1441831922 -0.753052 -0.001709 -0.657227 0.031616 1441831922 -0.765686 0.006165 -0.643005 0.016113 1441831922 -0.765686 0.006165 -0.643005 0.016113 1441831922 -0.765686 0.006165 -0.643005 0.016113 1441831922 -0.765686 0.006165 -0.643005 0.016113 1441831922 -0.765686 0.006165 -0.643005 0.016113 1441831922 -0.765686 0.006165 -0.643005 0.016113 1441831922 -0.772278 0.003357 -0.634521 0.031311 1441831922 -0.772278 0.003357 -0.634521 0.031311 1441831922 -0.772278 0.003357 -0.634521 0.031311 1441831922 -0.772278 0.003357 -0.634521 0.031311 1441831922 -0.772278 0.003357 -0.634521 0.031311 1441831922 -0.772278 0.003357 -0.634521 0.031311 1441831922 -0.772278 0.003357 -0.634521 0.031311 1441831922 -0.773560 -0.021729 -0.631287 0.052246 1441831922 -0.773560 -0.021729 -0.631287 0.052246 1441831922 -0.773560 -0.021729 -0.631287 0.052246 1441831922 -0.773560 -0.021729 -0.631287 0.052246 1441831922 -0.773560 -0.021729 -0.631287 0.052246 1441831922 -0.773560 -0.021729 -0.631287 0.052246 1441831922 -0.764404 -0.039307 -0.640259 0.065369 1441831922 -0.764404 -0.039307 -0.640259 0.065369 1441831922 -0.764404 -0.039307 -0.640259 0.065369 1441831922 -0.764404 -0.039307 -0.640259 0.065369 1441831922 -0.764404 -0.039307 -0.640259 0.065369 1441831922 -0.764404 -0.039307 -0.640259 0.065369 1441831922 -0.756409 -0.048706 -0.648438 0.071594 1441831922 -0.756409 -0.048706 -0.648438 0.071594 1441831922 -0.756409 -0.048706 -0.648438 0.071594 1441831922 -0.756409 -0.048706 -0.648438 0.071594 1441831922 -0.756409 -0.048706 -0.648438 0.071594 1441831922 -0.756409 -0.048706 -0.648438 0.071594 1441831922 -0.749390 -0.062561 -0.654236 0.080994 1441831922 -0.749390 -0.062561 -0.654236 0.080994 1441831922 -0.749390 -0.062561 -0.654236 0.080994 1441831922 -0.749390 -0.062561 -0.654236 0.080994 1441831922 -0.749390 -0.062561 -0.654236 0.080994 1441831922 -0.749390 -0.062561 -0.654236 0.080994 1441831922 -0.747131 -0.066833 -0.656799 0.077820 1441831922 -0.747131 -0.066833 -0.656799 0.077820 1441831922 -0.747131 -0.066833 -0.656799 0.077820 1441831922 -0.747131 -0.066833 -0.656799 0.077820 1441831922 -0.747131 -0.066833 -0.656799 0.077820 1441831922 
-0.729004 -0.054260 -0.676880 0.087158 1441831924 -0.729004 -0.054260 -0.676880 0.087158 1441831924 -0.729004 -0.054260 -0.676880 0.087158 1441831924 -0.729004 -0.054260 -0.676880 0.087158 1441831924 -0.729004 -0.054260 -0.676880 0.087158 1441831924 -0.729004 -0.054260 -0.676880 0.087158 1441831924 -0.721619 -0.057373 -0.685181 0.081482 1441831924 -0.721619 -0.057373 -0.685181 0.081482 1441831924 -0.721619 -0.057373 -0.685181 0.081482 1441831924 -0.721619 -0.057373 -0.685181 0.081482 1441831924 -0.721619 -0.057373 -0.685181 0.081482 1441831924 -0.721619 -0.057373 -0.685181 0.081482 1441831924 -0.721558 -0.050232 -0.686035 0.079285 1441831924 -0.721558 -0.050232 -0.686035 0.079285 1441831924 -0.721558 -0.050232 -0.686035 0.079285 1441831924 -0.721558 -0.050232 -0.686035 0.079285 1441831924 -0.721558 -0.050232 -0.686035 0.079285 1441831924 -0.721558 -0.050232 -0.686035 0.079285 1441831924 -0.717041 -0.032410 -0.692627 0.071716 1441831924 -0.717041 -0.032410 -0.692627 0.071716 1441831924 -0.717041 -0.032410 -0.692627 0.071716 1441831924 -0.717041 -0.032410 -0.692627 0.071716 1441831924 -0.717041 -0.032410 -0.692627 0.071716 1441831924 -0.717041 -0.032410 -0.692627 0.071716 1441831924 -0.713196 -0.021973 -0.696960 0.072266 1441831924 -0.713196 -0.021973 -0.696960 0.072266 1441831925 -0.713196 -0.021973 -0.696960 0.072266 1441831925 -0.713196 -0.021973 -0.696960 0.072266 1441831925 -0.713196 -0.021973 -0.696960 0.072266 1441831925 -0.713196 -0.021973 -0.696960 0.072266 1441831925 -0.713196 -0.021973 -0.696960 0.072266 1441831925 -0.716675 -0.028320 -0.691772 0.084106 1441831925 -0.716675 -0.028320 -0.691772 0.084106 1441831925 -0.716675 -0.028320 -0.691772 0.084106 1441831925 -0.716675 -0.028320 -0.691772 0.084106 1441831925 -0.716675 -0.028320 -0.691772 0.084106 1441831925 -0.716675 -0.028320 -0.691772 0.084106 1441831925 -0.722229 -0.037598 -0.682617 0.105164 1441831925 -0.722229 -0.037598 -0.682617 0.105164 1441831925 -0.722229 -0.037598 -0.682617 0.105164 1441831925 -0.722229 -0.037598 -0.682617 0.105164 1441831925 -0.722229 -0.037598 -0.682617 0.105164 1441831925 -0.722229 -0.037598 -0.682617 0.105164 1441831925 -0.722229 -0.037598 -0.682617 0.105164 1441831925 -0.732544 -0.032837 -0.669556 0.118652 1441831925 -0.732544 -0.032837 -0.669556 0.118652 1441831925 -0.732544 -0.032837 -0.669556 0.118652 1441831925 -0.732544 -0.032837 -0.669556 0.118652 1441831925 -0.732544 -0.032837 -0.669556 0.118652 1441831925 -0.732544 -0.032837 -0.669556 0.118652 1441831925 -0.737122 -0.025818 -0.666443 0.109070 1441831925 -0.737122 -0.025818 -0.666443 0.109070 1441831925 -0.737122 -0.025818 -0.666443 0.109070 1441831925 -0.737122 -0.025818 -0.666443 0.109070 1441831925 -0.737122 -0.025818 -0.666443 0.109070 1441831925 -0.737122 -0.025818 -0.666443 0.109070 1441831925 -0.738464 -0.010071 -0.667053 0.098328 1441831925 -0.738464 -0.010071 -0.667053 0.098328 1441831925 -0.738464 -0.010071 -0.667053 0.098328 1441831925 -0.738464 -0.010071 -0.667053 0.098328 1441831925 -0.738464 -0.010071 -0.667053 0.098328 1441831925 -0.727356 0.008911 -0.681274 0.082458 1441831925 -0.727356 0.008911 -0.681274 0.082458 1441831925 -0.727356 0.008911 -0.681274 0.082458 1441831925 -0.727356 0.008911 -0.681274 0.082458 1441831925 -0.727356 0.008911 -0.681274 0.082458 1441831925 -0.727356 0.008911 -0.681274 0.082458 1441831925 -0.727356 0.008911 -0.681274 0.082458 1441831925 -0.720276 0.024902 -0.690247 0.065308 1441831925 -0.720276 0.024902 -0.690247 0.065308 1441831925 -0.720276 0.024902 -0.690247 0.065308 1441831925 -0.720276 0.024902 -0.690247 0.065308 1441831925 -0.720276 0.024902 -0.690247 0.065308 1441831925 -0.720276 0.024902 -0.690247 0.065308 1441831925 -0.717163 0.035767 -0.694092 0.052673 1441831925 -0.717163 0.035767 -0.694092 0.052673 1441831925 -0.717163 0.035767 -0.694092 0.052673 1441831925 -0.717163 0.035767 -0.694092 0.052673 1441831925 -0.717163 0.035767 -0.694092 0.052673 1441831925 -0.717163 0.035767 -0.694092 0.052673 1441831925 -0.715759 0.045654 -0.695374 0.046021 1441831925 -0.715759 0.045654 -0.695374 0.046021 1441831925 -0.715759 0.045654 -0.695374 0.046021 1441831925 -0.715759 0.045654 -0.695374 0.046021 1441831925 -0.715759 0.045654 -0.695374 0.046021 1441831925 -0.715759 0.045654 -0.695374 0.046021 1441831925 -0.716492 0.048889 -0.694580 0.043518 1441831925 -0.716492 0.048889 -0.694580 0.043518 1441831925 -0.716492 0.048889 -0.694580 0.043518 1441831925 -0.716492 0.048889 -0.694580 0.043518 1441831925 -0.716492 0.048889 -0.694580 0.043518 1441831925 -0.716492 0.048889 -0.694580 0.043518 1441831925 -0.714050 0.037476 -0.697449 0.048462 1441831925 -0.714050 0.037476 -0.697449 0.048462 1441831925 -0.714050 0.037476 -0.697449 0.048462 1441831925 -0.714050 0.037476 -0.697449 0.048462 1441831925 -0.714050 0.037476 -0.697449 0.048462 1441831925 -0.714050 0.037476 -0.697449 0.048462 1441831925 -0.718323 0.003235 -0.691345 0.078674 1441831925 -0.718323 0.003235 -0.691345 0.078674 1441831925 -0.718323 0.003235 -0.691345 0.078674 1441831925 -0.718323 0.003235 -0.691345 0.078674 1441831925 -0.718323 0.003235 -0.691345 0.078674 1441831925 -0.718323 0.003235 -0.691345 0.078674 1441831925 -0.718323 0.003235 -0.691345 0.078674 1441831925 -0.723999 -0.033386 -0.680054 0.110779 1441831925 -0.723999 -0.033386 -0.680054 0.110779 1441831925 -0.723999 -0.033386 -0.680054 0.110779 1441831925 -0.723999 -0.033386 -0.680054 0.110779 1441831925 -0.723999 -0.033386 -0.680054 0.110779 1441831925 -0.723999 -0.033386 -0.680054 0.110779 1441831925 -0.725464 -0.048279 -0.673462 0.133728 1441831925 -0.725464 -0.048279 -0.673462 0.133728 1441831925 -0.725464 -0.048279 -0.673462 0.133728 1441831925 -0.725464 -0.048279 -0.673462 0.133728 1441831925 -0.725464 -0.048279 -0.673462 0.133728 1441831925 -0.725464 -0.048279 -0.673462 0.133728 1441831925 -0.730103 -0.045288 -0.669678 0.128540 1441831925 -0.730103 -0.045288 -0.669678 0.128540 1441831925 -0.730103 -0.045288 -0.669678 0.128540 1441831925 -0.730103 -0.045288 -0.669678 0.128540 1441831925 -0.730103 -0.045288 -0.669678 0.128540 1441831925 -0.730103 -0.045288 -0.669678 0.128540 1441831925 -0.728516 -0.034302 -0.673828 0.118835 1441831925 -0.728516 -0.034302 -0.673828 0.118835 1441831925 -0.728516 -0.034302 -0.673828 0.118835 1441831925 -0.728516 -0.034302 -0.673828 0.118835 1441831925 -0.728516 -0.034302 -0.673828 0.118835 1441831925 -0.728516 -0.034302 -0.673828 0.118835 1441831925 -0.728882 -0.003784 -0.678467 0.091919 1441831925 -0.728882 -0.003784 -0.678467 0.091919 1441831925 -0.728882 -0.003784 -0.678467 0.091919 1441831925 -0.728882 -0.003784 -0.678467 0.091919 1441831925 -0.728882 -0.003784 -0.678467 0.091919 1441831925 -0.728882 -0.003784 -0.678467 0.091919 1441831925 -0.728882 -0.003784 -0.678467 0.091919 1441831925 -0.728516 0.012634 -0.681274 0.071411 1441831925 -0.728516 0.012634 -0.681274 0.071411 1441831926 -0.728516 0.012634 -0.681274 0.071411 1441831926 -0.728516 0.012634 -0.681274 0.071411 1441831926 -0.728516 0.012634 -0.681274 0.071411 1441831926 -0.728516 0.012634 -0.681274 0.071411 1441831926 -0.723206 0.021729 -0.688049 0.056396 1441831926 -0.723206 0.021729 -0.688049 0.056396 1441831926 -0.723206 0.021729 -0.688049 0.056396 1441831926 -0.723206 0.021729 -0.688049 0.056396 1441831926 -0.723206 0.021729 -0.688049 0.056396 1441831926 -0.723206 0.021729 -0.688049 0.056396 1441831926 -0.718262 0.029785 -0.693726 0.044678 1441831926 -0.718262 0.029785 -0.693726 0.044678 1441831926 -0.718262 0.029785 -0.693726 0.044678 1441831926 -0.718262 0.029785 -0.693726 0.044678 1441831926 -0.718262 0.029785 -0.693726 0.044678 1441831926 -0.718262 0.029785 -0.693726 0.044678 1441831926 -0.718262 0.029785 -0.693726 0.044678 1441831926 -0.717712 0.041321 -0.694153 0.038452 1441831926 -0.717712 0.041321 -0.694153 0.038452 1441831926 -0.717712 0.041321 -0.694153 0.038452 1441831926 -0.717712 0.041321 -0.694153 0.038452 1441831926 -0.717712 0.041321 -0.694153 0.038452 1441831926 -0.717712 0.041321 -0.694153 0.038452 1441831926 -0.723328 0.040955 -0.688049 0.042969 1441831926 -0.723328 0.040955 -0.688049 0.042969 1441831926 -0.723328 0.040955 -0.688049 0.042969 1441831926 -0.723328 0.040955 -0.688049 0.042969 1441831926 -0.723328 0.040955 -0.688049 0.042969 1441831926 -0.723328 0.040955 -0.688049 0.042969 1441831926 -0.723328 0.040955 -0.688049 0.042969 1441831926 -0.733582 0.015320 -0.676331 0.065308 1441831926 -0.733582 0.015320 -0.676331 0.065308 1441831926 -0.733582 0.015320 -0.676331 0.065308 1441831926 -0.733582 0.015320 -0.676331 0.065308 1441831926 -0.733582 0.015320 -0.676331 0.065308 1441831926 -0.733582 0.015320 -0.676331 0.065308 1441831926 -0.739197 -0.016418 -0.666077 0.098816 1441831926 -0.739197 -0.016418 -0.666077 0.098816 1441831926 -0.739197 -0.016418 -0.666077 0.098816 1441831926 -0.739197 -0.016418 -0.666077 0.098816 1441831926 -0.739197 -0.016418 -0.666077 0.098816 1441831926 -0.739197 -0.016418 -0.666077 0.098816 1441831926 -0.740906 -0.038086 -0.658691 0.125854 1441831926 -0.740906 -0.038086 -0.658691 0.125854 1441831926 -0.740906 -0.038086 -0.658691 0.125854 1441831926 -0.740906 -0.038086 -0.658691 0.125854 1441831926 -0.740906 -0.038086 -0.658691 0.125854 1441831926 -0.740906 -0.038086 -0.658691 0.125854 1441831926 -0.743591 -0.034729 -0.656982 0.119751 1441831926 -0.743591 -0.034729 -0.656982 0.119751 1441831926 -0.743591 -0.034729 -0.656982 0.119751 1441831926 -0.743591 -0.034729 -0.656982 0.119751 1441831926 -0.743591 -0.034729 -0.656982 0.119751 1441831926 -0.743591 -0.034729 -0.656982 0.119751 1441831926 -0.743591 -0.034729 -0.656982 0.119751 1441831926 -0.742676 -0.018860 -0.660583 0.108582 1441831926 -0.742676 -0.018860 -0.660583 0.108582 1441831926 -0.742676 -0.018860 -0.660583 0.108582 1441831926 -0.742676 -0.018860 -0.660583 0.108582 1441831926 -0.742676 -0.018860 -0.660583 0.108582 1441831926 -0.742676 -0.018860 -0.660583 0.108582 1441831926 -0.748108 0.000610 -0.657715 0.088623 1441831926 -0.748108 0.000610 -0.657715 0.088623 1441831926 -0.748108 0.000610 -0.657715 0.088623 1441831926 -0.748108 0.000610 -0.657715 0.088623 1441831926 -0.748108 0.000610 -0.657715 0.088623 1441831926 -0.748108 0.000610 -0.657715 0.088623 1441831926 -0.748291 0.013611 -0.659668 0.068909 1441831926 -0.748291 0.013611 -0.659668 0.068909 1441831926 -0.748291 0.013611 -0.659668 0.068909 1441831926 -0.748291 0.013611 -0.659668 0.068909 1441831926 -0.748291 0.013611 -0.659668 0.068909 1441831926 -0.748291 0.013611 -0.659668 0.068909 1441831926 -0.744263 0.023193 -0.665588 0.050903 1441831926 -0.744263 0.023193 -0.665588 0.050903 1441831926 -0.744263 0.023193 -0.665588 0.050903 1441831926 -0.744263 0.023193 -0.665588 0.050903 1441831926 -0.744263 0.023193 -0.665588 0.050903 1441831926 -0.744263 0.023193 -0.665588 0.050903 1441831926 -0.744263 0.023193 -0.665588 0.050903 1441831926 -0.739929 0.027832 -0.670776 0.043640 1441831926 -0.739929 0.027832 -0.670776 0.043640 1441831926 -0.739929 0.027832 -0.670776 0.043640 1441831926 -0.739929 0.027832 -0.670776 0.043640 1441831926 -0.739929 0.027832 -0.670776 0.043640 1441831926 -0.739929 0.027832 -0.670776 0.043640 1441831926 -0.736145 0.026611 -0.674683 0.047241 1441831926 -0.736145 0.026611 -0.674683 0.047241 1441831926 -0.736145 0.026611 -0.674683 0.047241 1441831926 -0.736145 0.026611 -0.674683 0.047241 1441831926 -0.736145 0.026611 -0.674683 0.047241 1441831926 -0.736145 0.026611 -0.674683 0.047241 1441831926 -0.736389 0.003784 -0.673218 0.067566 1441831926 -0.736389 0.003784 -0.673218 0.067566 1441831926 -0.736389 0.003784 -0.673218 0.067566 1441831926 -0.736389 0.003784 -0.673218 0.067566 1441831926 -0.736389 0.003784 -0.673218 0.067566 1441831926 -0.737915 -0.032166 -0.667053 0.097656 1441831926 -0.737915 -0.032166 -0.667053 0.097656 1441831926 -0.737915 -0.032166 -0.667053 0.097656 1441831926 -0.737915 -0.032166 -0.667053 0.097656 1441831926 -0.737915 -0.032166 -0.667053 0.097656 1441831926 -0.737915 -0.032166 -0.667053 0.097656 1441831926 -0.737915 -0.032166 -0.667053 0.097656 1441831926 -0.742310 -0.052429 -0.656311 0.124634 1441831926 -0.742310 -0.052429 -0.656311 0.124634 1441831926 -0.742310 -0.052429 -0.656311 0.124634 1441831926 -0.742310 -0.052429 -0.656311 0.124634 1441831926 -0.742310 -0.052429 -0.656311 0.124634 1441831926 -0.742310 -0.052429 -0.656311 0.124634 1441831926 -0.747253 -0.047363 -0.651184 0.123962 1441831926 -0.747253 -0.047363 -0.651184 0.123962 1441831926 -0.747253 -0.047363 -0.651184 0.123962 1441831927 -0.747253 -0.047363 -0.651184 0.123962 1441831927 -0.747253 -0.047363 -0.651184 0.123962 1441831927 -0.747253 -0.047363 -0.651184 0.123962 1441831927 -0.742126 -0.037781 -0.659607 0.113159 1441831927 -0.742126 -0.037781 -0.659607 0.113159 1441831927 -0.742126 -0.037781 -0.659607 0.113159 1441831927 -0.742126 -0.037781 -0.659607 0.113159 1441831927 -0.742126 -0.037781 -0.659607 0.113159 1441831927 -0.742126 -0.037781 -0.659607 0.113159 1441831927 -0.742126 -0.037781 -0.659607 0.113159 1441831927 -0.740417 -0.021301 -0.664978 0.096069 1441831927 -0.740417 -0.021301 -0.664978 0.096069 1441831927 -0.740417 -0.021301 -0.664978 0.096069 1441831927 -0.740417 -0.021301 -0.664978 0.096069 1441831927 -0.740417 -0.021301 -0.664978 0.096069 1441831927 -0.740417 -0.021301 -0.664978 0.096069 1441831927 -0.738037 -0.011047 -0.669678 0.082520 1441831927 -0.738037 -0.011047 -0.669678 0.082520 1441831927 -0.738037 -0.011047 -0.669678 0.082520 1441831927 -0.738037 -0.011047 -0.669678 0.082520 1441831927 -0.738037 -0.011047 -0.669678 0.082520 1441831927 -0.738037 -0.011047 -0.669678 0.082520 1441831927 -0.728271 0.001099 -0.682312 0.064392 1441831927 -0.728271 0.001099 -0.682312 0.064392 1441831927 -0.728271 0.001099 -0.682312 0.064392 1441831927 -0.728271 0.001099 -0.682312 0.064392 1441831927 -0.728271 0.001099 -0.682312 0.064392 1441831927 -0.728271 0.001099 -0.682312 0.064392 1441831927 -0.722656 0.015015 -0.689392 0.048828 1441831927 -0.722656 0.015015 -0.689392 0.048828 1441831927 -0.722656 0.015015 -0.689392 0.048828 1441831927 -0.722656 0.015015 -0.689392 0.048828 1441831927 -0.722656 0.015015 -0.689392 0.048828 1441831927 -0.722656 0.015015 -0.689392 0.048828 1441831927 -0.714661 0.033203 -0.697876 0.035156 1441831927 -0.714661 0.033203 -0.697876 0.035156 1441831927 -0.714661 0.033203 -0.697876 0.035156 1441831927 -0.714661 0.033203 -0.697876 0.035156 1441831927 -0.714661 0.033203 -0.697876 0.035156 1441831927 -0.714661 0.033203 -0.697876 0.035156 1441831927 -0.712463 0.041321 -0.699585 0.036621 1441831927 -0.712463 0.041321 -0.699585 0.036621 1441831927 -0.712463 0.041321 -0.699585 0.036621 1441831927 -0.712463 0.041321 -0.699585 0.036621 1441831927 -0.712463 0.041321 -0.699585 0.036621 1441831927 -0.712463 0.041321 -0.699585 0.036621 1441831927 -0.712463 0.041321 -0.699585 0.036621 1441831927 -0.718567 0.010864 -0.692993 0.058044 1441831927 -0.718567 0.010864 -0.692993 0.058044 1441831927 -0.718567 0.010864 -0.692993 0.058044 1441831927 -0.718567 0.010864 -0.692993 0.058044 1441831927 -0.718567 0.010864 -0.692993 0.058044 1441831927 -0.718567 0.010864 -0.692993 0.058044 1441831927 -0.724548 -0.044006 -0.680115 0.103027 1441831927 -0.724548 -0.044006 -0.680115 0.103027 1441831927 -0.724548 -0.044006 -0.680115 0.103027 1441831927 -0.724548 -0.044006 -0.680115 0.103027 1441831927 -0.724548 -0.044006 -0.680115 0.103027 1441831927 -0.724548 -0.044006 -0.680115 0.103027 1441831927 -0.724548 -0.044006 -0.680115 0.103027 1441831927 -0.728882 -0.070496 -0.666565 0.139771 1441831927 -0.728882 -0.070496 -0.666565 0.139771 1441831927 -0.728882 -0.070496 -0.666565 0.139771 1441831927 -0.728882 -0.070496 -0.666565 0.139771 1441831927 -0.728882 -0.070496 -0.666565 0.139771 1441831927 -0.728882 -0.070496 -0.666565 0.139771 1441831927 -0.734863 -0.065979 -0.660522 0.139404 1441831927 -0.734863 -0.065979 -0.660522 0.139404 1441831927 -0.734863 -0.065979 -0.660522 0.139404 1441831927 -0.734863 -0.065979 -0.660522 0.139404 1441831927 -0.734863 -0.065979 -0.660522 0.139404 1441831927 -0.734863 -0.065979 -0.660522 0.139404 1441831927 -0.734375 -0.059570 -0.663147 0.132263 1441831927 -0.734375 -0.059570 -0.663147 0.132263 1441831927 -0.734375 -0.059570 -0.663147 0.132263 1441831927 -0.734375 -0.059570 -0.663147 0.132263 1441831927 -0.734375 -0.059570 -0.663147 0.132263 1441831927 -0.734375 -0.059570 -0.663147 0.132263 1441831927 -0.737183 -0.043457 -0.664429 0.115295 1441831927 -0.737183 -0.043457 -0.664429 0.115295 1441831927 -0.737183 -0.043457 -0.664429 0.115295 1441831927 -0.737183 -0.043457 -0.664429 0.115295 1441831927 -0.737183 -0.043457 -0.664429 0.115295 1441831927 -0.737183 -0.043457 -0.664429 0.115295 1441831927 -0.737183 -0.043457 -0.664429 0.115295 1441831927 -0.737122 -0.025757 -0.669189 0.091003 1441831927 -0.737122 -0.025757 -0.669189 0.091003 1441831927 -0.737122 -0.025757 -0.669189 0.091003 1441831927 -0.737122 -0.025757 -0.669189 0.091003 1441831927 -0.737122 -0.025757 -0.669189 0.091003 1441831927 -0.737122 -0.025757 -0.669189 0.091003 1441831927 -0.736572 -0.009705 -0.672729 0.069946 1441831927 -0.736572 -0.009705 -0.672729 0.069946 1441831927 -0.736572 -0.009705 -0.672729 0.069946 1441831927 -0.736572 -0.009705 -0.672729 0.069946 1441831927 -0.736572 -0.009705 -0.672729 0.069946 1441831927 -0.736572 -0.009705 -0.672729 0.069946 1441831927 -0.729370 0.004333 -0.682129 0.053345 1441831927 -0.729370 0.004333 -0.682129 0.053345 1441831927 -0.729370 0.004333 -0.682129 0.053345 1441831927 -0.729370 0.004333 -0.682129 0.053345 1441831927 -0.729370 0.004333 -0.682129 0.053345 1441831927 -0.729370 0.004333 -0.682129 0.053345 1441831927 -0.729370 0.004333 -0.682129 0.053345 1441831927 -0.727783 0.017151 -0.684082 0.046814 1441831927 -0.727783 0.017151 -0.684082 0.046814 1441831927 -0.727783 0.017151 -0.684082 0.046814 1441831927 -0.727783 0.017151 -0.684082 0.046814 1441831927 -0.727783 0.017151 -0.684082 0.046814 1441831927 -0.727783 0.017151 -0.684082 0.046814 1441831927 -0.727600 0.024658 -0.684326 0.041992 1441831927 -0.727600 0.024658 -0.684326 0.041992 1441831927 -0.727600 0.024658 -0.684326 0.041992 1441831927 -0.727600 0.024658 -0.684326 0.041992 1441831927 -0.727600 0.024658 -0.684326 0.041992 1441831928 -0.727600 0.024658 -0.684326 0.041992 1441831928 -0.727600 0.024658 -0.684326 0.041992 1441831928 -0.730957 0.001160 -0.680237 0.055481 1441831928 -0.730957 0.001160 -0.680237 0.055481 1441831928 -0.730957 0.001160 -0.680237 0.055481 1441831928 -0.730957 0.001160 -0.680237 0.055481 1441831928 -0.730957 0.001160 -0.680237 0.055481 1441831928 -0.730957 0.001160 -0.680237 0.055481 1441831928 -0.734070 -0.036072 -0.671997 0.091248 1441831928 -0.734070 -0.036072 -0.671997 0.091248 1441831928 -0.734070 -0.036072 -0.671997 0.091248 1441831928 -0.734070 -0.036072 -0.671997 0.091248 1441831928 -0.734070 -0.036072 -0.671997 0.091248 1441831928 -0.734070 -0.036072 -0.671997 0.091248 1441831928 -0.736389 -0.044739 -0.664185 0.121399 1441831928 -0.736389 -0.044739 -0.664185 0.121399 1441831928 -0.736389 -0.044739 -0.664185 0.121399 1441831928 -0.736389 -0.044739 -0.664185 0.121399 1441831928 -0.736389 -0.044739 -0.664185 0.121399 1441831928 -0.736389 -0.044739 -0.664185 0.121399 1441831928 -0.736389 -0.044739 -0.664185 0.121399 1441831928 -0.736511 -0.044556 -0.664368 0.119629 1441831928 -0.736511 -0.044556 -0.664368 0.119629 1441831928 -0.736511 -0.044556 -0.664368 0.119629 1441831928 -0.736511 -0.044556 -0.664368 0.119629 1441831928 -0.736511 -0.044556 -0.664368 0.119629 1441831928 -0.736511 -0.044556 -0.664368 0.119629 1441831928 -0.737183 -0.040344 -0.663757 0.120239 1441831928 -0.737183 -0.040344 -0.663757 0.120239 1441831928 -0.737183 -0.040344 -0.663757 0.120239 1441831928 -0.737183 -0.040344 -0.663757 0.120239 1441831928 -0.737183 -0.040344 -0.663757 0.120239 1441831928 -0.737183 -0.040344 -0.663757 0.120239 1441831928 -0.737183 -0.040344 -0.663757 0.120239 1441831928 -0.737000 -0.028015 -0.667480 0.102905 1441831928 -0.737000 -0.028015 -0.667480 0.102905 1441831928 -0.737000 -0.028015 -0.667480 0.102905 1441831928 -0.737000 -0.028015 -0.667480 0.102905 1441831928 -0.737000 -0.028015 -0.667480 0.102905 1441831928 -0.737000 -0.028015 -0.667480 0.102905 1441831928 -0.736145 -0.016785 -0.671143 0.086426 1441831928 -0.736145 -0.016785 -0.671143 0.086426 1441831928 -0.736145 -0.016785 -0.671143 0.086426 1441831928 -0.736145 -0.016785 -0.671143 0.086426 1441831928 -0.736145 -0.016785 -0.671143 0.086426 1441831928 -0.736145 -0.016785 -0.671143 0.086426 1441831928 -0.735474 -0.005615 -0.674133 0.068481 1441831928 -0.735474 -0.005615 -0.674133 0.068481 1441831928 -0.735474 -0.005615 -0.674133 0.068481 1441831928 -0.735474 -0.005615 -0.674133 0.068481 1441831928 -0.735474 -0.005615 -0.674133 0.068481 1441831928 -0.735474 -0.005615 -0.674133 0.068481 1441831928 -0.731628 0.004700 -0.679565 0.054504 1441831928 -0.731628 0.004700 -0.679565 0.054504 1441831928 -0.731628 0.004700 -0.679565 0.054504 1441831928 -0.731628 0.004700 -0.679565 0.054504 1441831928 -0.731628 0.004700 -0.679565 0.054504 1441831928 -0.731628 0.004700 -0.679565 0.054504 1441831928 -0.728149 0.019836 -0.683472 0.048401 1441831928 -0.728149 0.019836 -0.683472 0.048401 1441831928 -0.728149 0.019836 -0.683472 0.048401 1441831928 -0.728149 0.019836 -0.683472 0.048401 1441831928 -0.728149 0.019836 -0.683472 0.048401 1441831928 -0.728149 0.019836 -0.683472 0.048401 1441831928 -0.729492 0.026855 -0.681824 0.048096 1441831928 -0.729492 0.026855 -0.681824 0.048096 1441831928 -0.729492 0.026855 -0.681824 0.048096 1441831928 -0.729492 0.026855 -0.681824 0.048096 1441831928 -0.729492 0.026855 -0.681824 0.048096 1441831928 -0.729492 0.026855 -0.681824 0.048096 1441831928 -0.729492 0.026855 -0.681824 0.048096 1441831928 -0.731934 0.013428 -0.679016 0.055664 1441831928 -0.731934 0.013428 -0.679016 0.055664 1441831928 -0.731934 0.013428 -0.679016 0.055664 1441831928 -0.731934 0.013428 -0.679016 0.055664 1441831928 -0.731934 0.013428 -0.679016 0.055664 1441831928 -0.731934 0.013428 -0.679016 0.055664 1441831928 -0.736877 -0.023682 -0.669983 0.087402 1441831928 -0.736877 -0.023682 -0.669983 0.087402 1441831928 -0.736877 -0.023682 -0.669983 0.087402 1441831928 -0.736877 -0.023682 -0.669983 0.087402 1441831928 -0.736877 -0.023682 -0.669983 0.087402 1441831928 -0.736877 -0.023682 -0.669983 0.087402 1441831928 -0.738525 -0.035522 -0.664673 0.107605 1441831928 -0.738525 -0.035522 -0.664673 0.107605 1441831928 -0.738525 -0.035522 -0.664673 0.107605 1441831928 -0.738525 -0.035522 -0.664673 0.107605 1441831928 -0.738525 -0.035522 -0.664673 0.107605 1441831928 -0.738525 -0.035522 -0.664673 0.107605 1441831928 -0.738525 -0.035522 -0.664673 0.107605 1441831928 -0.745483 -0.011658 -0.661133 0.084045 1441831928 -0.745483 -0.011658 -0.661133 0.084045 1441831928 -0.745483 -0.011658 -0.661133 0.084045 1441831928 -0.745483 -0.011658 -0.661133 0.084045 1441831928 -0.745483 -0.011658 -0.661133 0.084045 1441831928 -0.745483 -0.011658 -0.661133 0.084045 1441831928 -0.734558 0.005981 -0.675354 0.066162 1441831928 -0.734558 0.005981 -0.675354 0.066162 1441831928 -0.734558 0.005981 -0.675354 0.066162 1441831928 -0.734558 0.005981 -0.675354 0.066162 1441831928 -0.734558 0.005981 -0.675354 0.066162 1441831928 -0.734558 0.005981 -0.675354 0.066162 1441831928 -0.739929 0.021912 -0.670227 0.053650 1441831928 -0.739929 0.021912 -0.670227 0.053650 1441831928 -0.739929 0.021912 -0.670227 0.053650 1441831928 -0.739929 0.021912 -0.670227 0.053650 1441831928 -0.739929 0.021912 -0.670227 0.053650 1441831928 -0.739929 0.021912 -0.670227 0.053650 1441831928 -0.739929 0.021912 -0.670227 0.053650 1441831928 -0.733582 0.031677 -0.677795 0.039124 1441831928 -0.733582 0.031677 -0.677795 0.039124 1441831928 -0.733582 0.031677 -0.677795 0.039124 1441831928 -0.733582 0.031677 -0.677795 0.039124 1441831928 -0.733582 0.031677 -0.677795 0.039124 1441831929 -0.733582 0.031677 -0.677795 0.039124 1441831929 -0.730469 0.040222 -0.681030 0.032227 1441831929 -0.730469 0.040222 -0.681030 0.032227 1441831929 -0.730469 0.040222 -0.681030 0.032227 1441831929 -0.730469 0.040222 -0.681030 0.032227 1441831929 -0.730469 0.040222 -0.681030 0.032227 1441831929 -0.730469 0.040222 -0.681030 0.032227 1441831929 -0.725159 0.042236 -0.686584 0.032715 1441831929 -0.725159 0.042236 -0.686584 0.032715 1441831929 -0.725159 0.042236 -0.686584 0.032715 1441831929 -0.725159 0.042236 -0.686584 0.032715 1441831929 -0.725159 0.042236 -0.686584 0.032715 1441831929 -0.725159 0.042236 -0.686584 0.032715 1441831929 -0.725159 0.042236 -0.686584 0.032715 1441831929 -0.720398 0.043640 -0.690918 0.042297 1441831929 -0.720398 0.043640 -0.690918 0.042297 1441831929 -0.720398 0.043640 -0.690918 0.042297 1441831929 -0.720398 0.043640 -0.690918 0.042297 1441831929 -0.720398 0.043640 -0.690918 0.042297 1441831929 -0.720398 0.043640 -0.690918 0.042297 1441831929 -0.725037 0.026489 -0.685608 0.060242 1441831929 -0.725037 0.026489 -0.685608 0.060242 1441831929 -0.725037 0.026489 -0.685608 0.060242 1441831929 -0.725037 0.026489 -0.685608 0.060242 1441831929 -0.725037 0.026489 -0.685608 0.060242 1441831929 -0.725037 0.026489 -0.685608 0.060242 1441831929 -0.726074 -0.002991 -0.683838 0.072510 1441831929 -0.726074 -0.002991 -0.683838 0.072510 1441831929 -0.726074 -0.002991 -0.683838 0.072510 1441831929 -0.726074 -0.002991 -0.683838 0.072510 1441831929 -0.726074 -0.002991 -0.683838 0.072510 1441831929 -0.726074 -0.002991 -0.683838 0.072510 1441831929 -0.726074 -0.002991 -0.683838 0.072510 1441831929 -0.734802 -0.039856 -0.669189 0.103577 1441831929 -0.734802 -0.039856 -0.669189 0.103577 1441831929 -0.734802 -0.039856 -0.669189 0.103577 1441831929 -0.734802 -0.039856 -0.669189 0.103577 1441831929 -0.734802 -0.039856 -0.669189 0.103577 1441831929 -0.734802 -0.039856 -0.669189 0.103577 1441831929 -0.737427 -0.056091 -0.661499 0.124573 1441831929 -0.737427 -0.056091 -0.661499 0.124573 1441831929 -0.737427 -0.056091 -0.661499 0.124573 1441831929 -0.737427 -0.056091 -0.661499 0.124573 1441831929 -0.737427 -0.056091 -0.661499 0.124573 1441831929 -0.737427 -0.056091 -0.661499 0.124573 1441831929 -0.741821 -0.051697 -0.658386 0.116821 1441831929 -0.741821 -0.051697 -0.658386 0.116821 1441831929 -0.741821 -0.051697 -0.658386 0.116821 1441831929 -0.741821 -0.051697 -0.658386 0.116821 1441831929 -0.741821 -0.051697 -0.658386 0.116821 1441831929 -0.741821 -0.051697 -0.658386 0.116821 1441831929 
-0.728394 -0.040894 -0.679504 0.078369 1441831931 -0.728394 -0.040894 -0.679504 0.078369 1441831931 -0.728394 -0.040894 -0.679504 0.078369 1441831931 -0.728394 -0.040894 -0.679504 0.078369 1441831931 -0.730774 -0.025146 -0.678650 0.069702 1441831931 -0.730774 -0.025146 -0.678650 0.069702 1441831931 -0.730774 -0.025146 -0.678650 0.069702 1441831932 -0.730774 -0.025146 -0.678650 0.069702 1441831932 -0.730774 -0.025146 -0.678650 0.069702 1441831932 -0.730774 -0.025146 -0.678650 0.069702 1441831932 -0.727844 -0.019714 -0.682068 0.068848 1441831932 -0.727844 -0.019714 -0.682068 0.068848 1441831932 -0.727844 -0.019714 -0.682068 0.068848 1441831932 -0.727844 -0.019714 -0.682068 0.068848 1441831932 -0.727844 -0.019714 -0.682068 0.068848 1441831932 -0.727844 -0.019714 -0.682068 0.068848 1441831932 -0.727844 -0.019714 -0.682068 0.068848 1441831932 -0.721863 -0.039795 -0.687134 0.072754 1441831932 -0.721863 -0.039795 -0.687134 0.072754 1441831932 -0.721863 -0.039795 -0.687134 0.072754 1441831932 -0.721863 -0.039795 -0.687134 0.072754 1441831932 -0.721863 -0.039795 -0.687134 0.072754 1441831932 -0.721863 -0.039795 -0.687134 0.072754 1441831932 -0.716980 -0.054565 -0.691223 0.072388 1441831932 -0.716980 -0.054565 -0.691223 0.072388 1441831932 -0.716980 -0.054565 -0.691223 0.072388 1441831932 -0.716980 -0.054565 -0.691223 0.072388 1441831932 -0.716980 -0.054565 -0.691223 0.072388 1441831932 -0.716980 -0.054565 -0.691223 0.072388 1441831932 -0.712646 -0.049622 -0.696228 0.070801 1441831932 -0.712646 -0.049622 -0.696228 0.070801 1441831932 -0.712646 -0.049622 -0.696228 0.070801 1441831932 -0.712646 -0.049622 -0.696228 0.070801 1441831932 -0.712646 -0.049622 -0.696228 0.070801 1441831932 -0.712646 -0.049622 -0.696228 0.070801 1441831932 -0.712646 -0.049622 -0.696228 0.070801 1441831932 -0.713440 -0.029236 -0.696838 0.068115 1441831932 -0.713440 -0.029236 -0.696838 0.068115 1441831932 -0.713440 -0.029236 -0.696838 0.068115 1441831932 -0.713440 -0.029236 -0.696838 0.068115 1441831932 -0.713440 -0.029236 -0.696838 0.068115 1441831932 -0.713440 -0.029236 -0.696838 0.068115 1441831932 -0.725891 -0.028748 -0.684326 0.063843 1441831932 -0.725891 -0.028748 -0.684326 0.063843 1441831932 -0.725891 -0.028748 -0.684326 0.063843 1441831932 -0.725891 -0.028748 -0.684326 0.063843 1441831932 -0.725891 -0.028748 -0.684326 0.063843 1441831932 -0.725891 -0.028748 -0.684326 0.063843 1441831932 -0.725891 -0.028748 -0.684326 0.063843 1441831932 -0.733521 -0.038269 -0.676636 0.052612 1441831932 -0.733521 -0.038269 -0.676636 0.052612 1441831932 -0.733521 -0.038269 -0.676636 0.052612 1441831932 -0.733521 -0.038269 -0.676636 0.052612 1441831932 -0.733521 -0.038269 -0.676636 0.052612 1441831932 -0.733521 -0.038269 -0.676636 0.052612 1441831932 -0.736328 -0.041321 -0.672119 0.067261 1441831932 -0.736328 -0.041321 -0.672119 0.067261 1441831932 -0.736328 -0.041321 -0.672119 0.067261 1441831932 -0.736328 -0.041321 -0.672119 0.067261 1441831932 -0.736328 -0.041321 -0.672119 0.067261 1441831932 -0.736328 -0.041321 -0.672119 0.067261 1441831932 -0.736633 -0.057556 -0.668457 0.085144 1441831932 -0.736633 -0.057556 -0.668457 0.085144 1441831932 -0.736633 -0.057556 -0.668457 0.085144 1441831932 -0.736633 -0.057556 -0.668457 0.085144 1441831932 -0.736633 -0.057556 -0.668457 0.085144 1441831932 -0.736633 -0.057556 -0.668457 0.085144 1441831932 -0.736633 -0.057556 -0.668457 0.085144 1441831932 -0.730347 -0.076355 -0.671509 0.099854 1441831932 -0.730347 -0.076355 -0.671509 0.099854 1441831932 -0.730347 -0.076355 -0.671509 0.099854 1441831932 -0.730347 -0.076355 -0.671509 0.099854 1441831932 -0.730347 -0.076355 -0.671509 0.099854 1441831932 -0.730347 -0.076355 -0.671509 0.099854 1441831932 -0.730347 -0.076355 -0.671509 0.099854 1441831932 -0.721680 -0.080994 -0.678406 0.111633 1441831932 -0.721680 -0.080994 -0.678406 0.111633 1441831932 -0.721680 -0.080994 -0.678406 0.111633 1441831932 -0.721680 -0.080994 -0.678406 0.111633 1441831932 -0.721680 -0.080994 -0.678406 0.111633 1441831932 -0.721680 -0.080994 -0.678406 0.111633 1441831932 -0.717590 -0.084045 -0.681885 0.114563 1441831932 -0.717590 -0.084045 -0.681885 0.114563 1441831932 -0.717590 -0.084045 -0.681885 0.114563 1441831932 -0.717590 -0.084045 -0.681885 0.114563 1441831932 -0.717590 -0.084045 -0.681885 0.114563 1441831932 -0.717590 -0.084045 -0.681885 0.114563 1441831932 -0.717590 -0.084045 -0.681885 0.114563 1441831932 -0.711853 -0.095398 -0.686157 0.115601 1441831932 -0.711853 -0.095398 -0.686157 0.115601 1441831932 -0.711853 -0.095398 -0.686157 0.115601 1441831932 -0.711853 -0.095398 -0.686157 0.115601 1441831932 -0.711853 -0.095398 -0.686157 0.115601 1441831932 -0.711853 -0.095398 -0.686157 0.115601 1441831932 -0.709167 -0.106873 -0.687805 0.112549 1441831932 -0.709167 -0.106873 -0.687805 0.112549 1441831932 -0.709167 -0.106873 -0.687805 0.112549 1441831932 -0.709167 -0.106873 -0.687805 0.112549 1441831932 -0.709167 -0.106873 -0.687805 0.112549 1441831932 -0.709167 -0.106873 -0.687805 0.112549 1441831932 -0.716003 -0.086853 -0.685425 0.100464 1441831932 -0.716003 -0.086853 -0.685425 0.100464 1441831932 -0.716003 -0.086853 -0.685425 0.100464 1441831932 -0.716003 -0.086853 -0.685425 0.100464 1441831932 -0.716003 -0.086853 -0.685425 0.100464 1441831932 -0.716003 -0.086853 -0.685425 0.100464 1441831932 -0.716003 -0.086853 -0.685425 0.100464 1441831932 -0.726929 -0.047791 -0.681335 0.071716 1441831932 -0.726929 -0.047791 -0.681335 0.071716 1441831932 -0.726929 -0.047791 -0.681335 0.071716 1441831932 -0.726929 -0.047791 -0.681335 0.071716 1441831932 -0.726929 -0.047791 -0.681335 0.071716 1441831932 -0.726929 -0.047791 -0.681335 0.071716 1441831932 -0.747070 -0.038940 -0.661560 0.053101 1441831932 -0.747070 -0.038940 -0.661560 0.053101 1441831932 -0.747070 -0.038940 -0.661560 0.053101 1441831932 -0.747070 -0.038940 -0.661560 0.053101 1441831932 -0.747070 -0.038940 -0.661560 0.053101 1441831932 -0.747070 -0.038940 -0.661560 0.053101 1441831932 -0.751038 -0.035522 -0.657043 0.055298 1441831932 -0.751038 -0.035522 -0.657043 0.055298 1441831932 -0.751038 -0.035522 -0.657043 0.055298 1441831932 -0.751038 -0.035522 -0.657043 0.055298 1441831933 -0.751038 -0.035522 -0.657043 0.055298 1441831933 -0.751038 -0.035522 -0.657043 0.055298 1441831933 -0.754395 -0.038635 -0.651978 0.065979 1441831933 -0.754395 -0.038635 -0.651978 0.065979 1441831933 -0.754395 -0.038635 -0.651978 0.065979 1441831933 -0.754395 -0.038635 -0.651978 0.065979 1441831933 -0.754395 -0.038635 -0.651978 0.065979 1441831933 -0.754395 -0.038635 -0.651978 0.065979 1441831933 -0.754395 -0.038635 -0.651978 0.065979 1441831933 -0.748657 -0.050049 -0.655701 0.084290 1441831933 -0.748657 -0.050049 -0.655701 0.084290 1441831933 -0.748657 -0.050049 -0.655701 0.084290 1441831933 -0.748657 -0.050049 -0.655701 0.084290 1441831933 -0.748657 -0.050049 -0.655701 0.084290 1441831933 -0.748657 -0.050049 -0.655701 0.084290 1441831933 -0.741211 -0.064880 -0.661011 0.097961 1441831933 -0.741211 -0.064880 -0.661011 0.097961 1441831933 -0.741211 -0.064880 -0.661011 0.097961 1441831933 -0.741211 -0.064880 -0.661011 0.097961 1441831933 -0.741211 -0.064880 -0.661011 0.097961 1441831933 -0.741211 -0.064880 -0.661011 0.097961 1441831933 -0.741211 -0.064880 -0.661011 0.097961 1441831933 -0.735718 -0.072693 -0.665039 0.106079 1441831933 -0.735718 -0.072693 -0.665039 0.106079 1441831933 -0.735718 -0.072693 -0.665039 0.106079 1441831933 -0.735718 -0.072693 -0.665039 0.106079 1441831933 -0.735718 -0.072693 -0.665039 0.106079 1441831933 -0.735718 -0.072693 -0.665039 0.106079 1441831933 -0.732483 -0.081909 -0.667297 0.107727 1441831933 -0.732483 -0.081909 -0.667297 0.107727 1441831933 -0.732483 -0.081909 -0.667297 0.107727 1441831933 -0.732483 -0.081909 -0.667297 0.107727 1441831933 -0.732483 -0.081909 -0.667297 0.107727 1441831933 -0.732483 -0.081909 -0.667297 0.107727 1441831933 -0.731934 -0.091370 -0.667786 0.100525 1441831933 -0.731934 -0.091370 -0.667786 0.100525 1441831933 -0.731934 -0.091370 -0.667786 0.100525 1441831933 -0.731934 -0.091370 -0.667786 0.100525 1441831933 -0.731934 -0.091370 -0.667786 0.100525 1441831933 -0.731934 -0.091370 -0.667786 0.100525 1441831933 -0.731934 -0.091370 -0.667786 0.100525 1441831933 -0.729675 -0.095032 -0.669922 0.099182 1441831933 -0.729675 -0.095032 -0.669922 0.099182 1441831933 -0.729675 -0.095032 -0.669922 0.099182 1441831933 -0.729675 -0.095032 -0.669922 0.099182 1441831933 -0.729675 -0.095032 -0.669922 0.099182 1441831933 -0.729675 -0.095032 -0.669922 0.099182 1441831933 -0.731262 -0.067200 -0.672607 0.092102 1441831933 -0.731262 -0.067200 -0.672607 0.092102 1441831933 -0.731262 -0.067200 -0.672607 0.092102 1441831933 -0.731262 -0.067200 -0.672607 0.092102 1441831933 -0.731262 -0.067200 -0.672607 0.092102 1441831933 -0.731262 -0.067200 -0.672607 0.092102 1441831933 -0.742065 -0.042908 -0.664551 0.077148 1441831933 -0.742065 -0.042908 -0.664551 0.077148 1441831933 -0.742065 -0.042908 -0.664551 0.077148 1441831933 -0.742065 -0.042908 -0.664551 0.077148 1441831933 -0.742065 -0.042908 -0.664551 0.077148 1441831933 -0.742065 -0.042908 -0.664551 0.077148 1441831933 -0.742065 -0.042908 -0.664551 0.077148 1441831933 -0.751160 -0.028198 -0.656372 0.064697 1441831933 -0.751160 -0.028198 -0.656372 0.064697 1441831933 -0.751160 -0.028198 -0.656372 0.064697 1441831933 -0.751160 -0.028198 -0.656372 0.064697 1441831933 -0.751160 -0.028198 -0.656372 0.064697 1441831933 -0.751160 -0.028198 -0.656372 0.064697 1441831933 -0.755981 -0.031311 -0.650085 0.070435 1441831933 -0.755981 -0.031311 -0.650085 0.070435 1441831933 -0.755981 -0.031311 -0.650085 0.070435 1441831933 -0.755981 -0.031311 -0.650085 0.070435 1441831933 -0.755981 -0.031311 -0.650085 0.070435 1441831933 -0.755981 -0.031311 -0.650085 0.070435 1441831933 -0.755981 -0.031311 -0.650085 0.070435 1441831933 -0.760132 -0.047913 -0.642517 0.084717 1441831933 -0.760132 -0.047913 -0.642517 0.084717 1441831933 -0.760132 -0.047913 -0.642517 0.084717 1441831933 -0.760132 -0.047913 -0.642517 0.084717 1441831933 -0.760132 -0.047913 -0.642517 0.084717 1441831933 -0.760132 -0.047913 -0.642517 0.084717 1441831933 -0.751343 -0.056824 -0.651123 0.091675 1441831933 -0.751343 -0.056824 -0.651123 0.091675 1441831933 -0.751343 -0.056824 -0.651123 0.091675 1441831933 -0.751343 -0.056824 -0.651123 0.091675 1441831933 -0.751343 -0.056824 -0.651123 0.091675 1441831933 -0.751343 -0.056824 -0.651123 0.091675 1441831933 -0.751343 -0.056824 -0.651123 0.091675 1441831933 -0.748108 -0.066284 -0.652100 0.103577 1441831933 -0.748108 -0.066284 -0.652100 0.103577 1441831933 -0.748108 -0.066284 -0.652100 0.103577 1441831933 -0.748108 -0.066284 -0.652100 0.103577 1441831933 -0.748108 -0.066284 -0.652100 0.103577 1441831933 -0.748108 -0.066284 -0.652100 0.103577 1441831933 -0.742676 -0.072083 -0.656494 0.110962 1441831933 -0.742676 -0.072083 -0.656494 0.110962 1441831933 -0.742676 -0.072083 -0.656494 0.110962 1441831933 -0.742676 -0.072083 -0.656494 0.110962 1441831933 -0.742676 -0.072083 -0.656494 0.110962 1441831933 -0.742676 -0.072083 -0.656494 0.110962 1441831933 -0.737427 -0.080750 -0.661438 0.110962 1441831933 -0.737427 -0.080750 -0.661438 0.110962 1441831933 -0.737427 -0.080750 -0.661438 0.110962 1441831933 -0.737427 -0.080750 -0.661438 0.110962 1441831933 -0.737427 -0.080750 -0.661438 0.110962 1441831933 -0.737427 -0.080750 -0.661438 0.110962 1441831933 -0.730164 -0.090637 -0.670288 0.096985 1441831933 -0.730164 -0.090637 -0.670288 0.096985 1441831933 -0.730164 -0.090637 -0.670288 0.096985 1441831933 -0.730164 -0.090637 -0.670288 0.096985 1441831933 -0.730164 -0.090637 -0.670288 0.096985 1441831933 -0.730164 -0.090637 -0.670288 0.096985 1441831933 -0.732483 -0.061340 -0.674316 0.071289 1441831933 -0.732483 -0.061340 -0.674316 0.071289 1441831933 -0.732483 -0.061340 -0.674316 0.071289 1441831933 -0.732483 -0.061340 -0.674316 0.071289 1441831933 -0.732483 -0.061340 -0.674316 0.071289 1441831934 -0.732483 -0.061340 -0.674316 0.071289 1441831934 -0.737793 -0.028137 -0.672424 0.053406 1441831934 -0.737793 -0.028137 -0.672424 0.053406 1441831934 -0.737793 -0.028137 -0.672424 0.053406 1441831934 -0.737793 -0.028137 -0.672424 0.053406 1441831934 -0.737793 -0.028137 -0.672424 0.053406 1441831934 -0.737793 -0.028137 -0.672424 0.053406 1441831934 -0.750916 -0.013855 -0.659546 0.031128 1441831934 -0.750916 -0.013855 -0.659546 0.031128 1441831934 -0.750916 -0.013855 -0.659546 0.031128 1441831934 -0.750916 -0.013855 -0.659546 0.031128 1441831934 -0.750916 -0.013855 -0.659546 0.031128 1441831934 -0.750916 -0.013855 -0.659546 0.031128 1441831934 -0.756104 -0.020813 -0.652771 0.043579 1441831934 -0.756104 -0.020813 -0.652771 0.043579 1441831934 -0.756104 -0.020813 -0.652771 0.043579 1441831934 -0.756104 -0.020813 -0.652771 0.043579 1441831934 -0.756104 -0.020813 -0.652771 0.043579 1441831934 -0.756104 -0.020813 -0.652771 0.043579 1441831934 -0.756104 -0.020813 -0.652771 0.043579 1441831934 -0.758911 -0.040894 -0.646851 0.063293 1441831934 -0.758911 -0.040894 -0.646851 0.063293 1441831934 -0.758911 -0.040894 -0.646851 0.063293 1441831934 -0.758911 -0.040894 -0.646851 0.063293 1441831934 -0.758911 -0.040894 -0.646851 0.063293 1441831934 -0.758911 -0.040894 -0.646851 0.063293 1441831934 -0.747925 -0.050842 -0.657166 0.078979 1441831934 -0.747925 -0.050842 -0.657166 0.078979 1441831934 -0.747925 -0.050842 -0.657166 0.078979 1441831934 -0.747925 -0.050842 -0.657166 0.078979 1441831934 -0.747925 -0.050842 -0.657166 0.078979 1441831934 -0.747925 -0.050842 -0.657166 0.078979 1441831934 -0.742249 -0.063782 -0.660522 0.094116 1441831934 -0.742249 -0.063782 -0.660522 0.094116 1441831934 -0.742249 -0.063782 -0.660522 0.094116 1441831934 -0.742249 -0.063782 -0.660522 0.094116 1441831934 -0.742249 -0.063782 -0.660522 0.094116 1441831934 -0.742249 -0.063782 -0.660522 0.094116 1441831934 -0.736938 -0.074951 -0.663696 0.104614 1441831934 -0.736938 -0.074951 -0.663696 0.104614 1441831934 -0.736938 -0.074951 -0.663696 0.104614 1441831934 -0.736938 -0.074951 -0.663696 0.104614 1441831934 -0.736938 -0.074951 -0.663696 0.104614 1441831934 -0.736938 -0.074951 -0.663696 0.104614 1441831934 -0.732483 -0.081116 -0.668152 0.102661 1441831934 -0.732483 -0.081116 -0.668152 0.102661 1441831934 -0.732483 -0.081116 -0.668152 0.102661 1441831934 -0.732483 -0.081116 -0.668152 0.102661 1441831934 -0.732483 -0.081116 -0.668152 0.102661 1441831934 -0.732483 -0.081116 -0.668152 0.102661 1441831934 -0.724731 -0.088135 -0.677246 0.091492 1441831934 -0.724731 -0.088135 -0.677246 0.091492 1441831934 -0.724731 -0.088135 -0.677246 0.091492 1441831934 -0.724731 -0.088135 -0.677246 0.091492 1441831934 -0.724731 -0.088135 -0.677246 0.091492 1441831934 -0.724731 -0.088135 -0.677246 0.091492 1441831934 -0.724731 -0.088135 -0.677246 0.091492 1441831934 -0.730652 -0.069641 -0.674133 0.083313 1441831934 -0.730652 -0.069641 -0.674133 0.083313 1441831934 -0.730652 -0.069641 -0.674133 0.083313 1441831934 -0.730652 -0.069641 -0.674133 0.083313 1441831934 -0.730652 -0.069641 -0.674133 0.083313 1441831934 -0.736816 -0.045837 -0.670471 0.074707 1441831934 -0.736816 -0.045837 -0.670471 0.074707 1441831934 -0.736816 -0.045837 -0.670471 0.074707 1441831934 -0.736816 -0.045837 -0.670471 0.074707 1441831934 -0.736816 -0.045837 -0.670471 0.074707 1441831934 -0.736816 -0.045837 -0.670471 0.074707 1441831934 -0.736816 -0.045837 -0.670471 0.074707 1441831934 -0.746643 -0.038147 -0.661926 0.055054 1441831934 -0.746643 -0.038147 -0.661926 0.055054 1441831934 -0.746643 -0.038147 -0.661926 0.055054 1441831934 -0.746643 -0.038147 -0.661926 0.055054 1441831934 -0.746643 -0.038147 -0.661926 0.055054 1441831934 -0.746643 -0.038147 -0.661926 0.055054 1441831934 -0.753540 -0.038269 -0.653992 0.055176 1441831934 -0.753540 -0.038269 -0.653992 0.055176 1441831934 -0.753540 -0.038269 -0.653992 0.055176 1441831934 -0.753540 -0.038269 -0.653992 0.055176 1441831934 -0.753540 -0.038269 -0.653992 0.055176 1441831934 -0.753540 -0.038269 -0.653992 0.055176 1441831934 -0.758057 -0.035034 -0.647278 0.072205 1441831934 -0.758057 -0.035034 -0.647278 0.072205 1441831934 -0.758057 -0.035034 -0.647278 0.072205 1441831934 -0.758057 -0.035034 -0.647278 0.072205 1441831934 -0.758057 -0.035034 -0.647278 0.072205 1441831934 -0.758057 -0.035034 -0.647278 0.072205 1441831934 -0.758057 -0.035034 -0.647278 0.072205 1441831934 -0.755249 -0.063354 -0.646851 0.085266 1441831934 -0.755249 -0.063354 -0.646851 0.085266 1441831934 -0.755249 -0.063354 -0.646851 0.085266 1441831934 -0.755249 -0.063354 -0.646851 0.085266 1441831934 -0.755249 -0.063354 -0.646851 0.085266 1441831934 -0.755249 -0.063354 -0.646851 0.085266 1441831934 -0.744873 -0.077942 -0.655090 0.100098 1441831934 -0.744873 -0.077942 -0.655090 0.100098 1441831934 -0.744873 -0.077942 -0.655090 0.100098 1441831934 -0.744873 -0.077942 -0.655090 0.100098 1441831934 -0.744873 -0.077942 -0.655090 0.100098 1441831934 -0.744873 -0.077942 -0.655090 0.100098 1441831934 -0.736572 -0.090149 -0.661255 0.110596 1441831934 -0.736572 -0.090149 -0.661255 0.110596 1441831934 -0.736572 -0.090149 -0.661255 0.110596 1441831934 -0.736572 -0.090149 -0.661255 0.110596 1441831934 -0.736572 -0.090149 -0.661255 0.110596 1441831934 -0.736572 -0.090149 -0.661255 0.110596 1441831934 -0.736572 -0.090149 -0.661255 0.110596 1441831934 -0.733276 -0.096985 -0.663330 0.113953 1441831934 -0.733276 -0.096985 -0.663330 0.113953 1441831934 -0.733276 -0.096985 -0.663330 0.113953 1441831934 -0.733276 -0.096985 -0.663330 0.113953 1441831934 -0.733276 -0.096985 -0.663330 0.113953 1441831934 -0.733276 -0.096985 -0.663330 0.113953 1441831935 -0.726257 -0.101501 -0.672485 0.100708 1441831935 -0.726257 -0.101501 -0.672485 0.100708 1441831935 -0.726257 -0.101501 -0.672485 0.100708 1441831935 -0.726257 -0.101501 -0.672485 0.100708 1441831935 -0.726257 -0.101501 -0.672485 0.100708 1441831935 -0.726257 -0.101501 -0.672485 0.100708 1441831935 -0.726257 -0.101501 -0.672485 0.100708 1441831935 -0.733948 -0.088745 -0.667847 0.086731 1441831935 -0.733948 -0.088745 -0.667847 0.086731 1441831935 -0.733948 -0.088745 -0.667847 0.086731 1441831935 -0.733948 -0.088745 -0.667847 0.086731 1441831935 -0.733948 -0.088745 -0.667847 0.086731 1441831935 -0.733948 -0.088745 -0.667847 0.086731 1441831935 -0.739380 -0.063110 -0.666138 0.075562 1441831935 -0.739380 -0.063110 -0.666138 0.075562 1441831935 -0.739380 -0.063110 -0.666138 0.075562 1441831935 -0.739380 -0.063110 -0.666138 0.075562 1441831935 -0.739380 -0.063110 -0.666138 0.075562 1441831935 -0.739380 -0.063110 -0.666138 0.075562 1441831935 -0.739380 -0.063110 -0.666138 0.075562 1441831935 -0.751282 -0.039368 -0.656616 0.054443 1441831935 -0.751282 -0.039368 -0.656616 0.054443 1441831935 -0.751282 -0.039368 -0.656616 0.054443 1441831935 -0.751282 -0.039368 -0.656616 0.054443 1441831935 -0.751282 -0.039368 -0.656616 0.054443 1441831935 -0.751282 -0.039368 -0.656616 0.054443 1441831935 -0.762756 -0.032043 -0.644592 0.041931 1441831935 -0.762756 -0.032043 -0.644592 0.041931 1441831935 -0.762756 -0.032043 -0.644592 0.041931 1441831935 -0.762756 -0.032043 -0.644592 0.041931 1441831935 -0.762756 -0.032043 -0.644592 0.041931 1441831935 -0.762756 -0.032043 -0.644592 0.041931 1441831935 -0.762756 -0.032043 -0.644592 0.041931 1441831935 -0.768127 -0.030090 -0.637451 0.052429 1441831935 -0.768127 -0.030090 -0.637451 0.052429 1441831935 -0.768127 -0.030090 -0.637451 0.052429 1441831935 -0.768127 -0.030090 -0.637451 0.052429 1441831935 -0.768127 -0.030090 -0.637451 0.052429 1441831935 -0.768127 -0.030090 -0.637451 0.052429 1441831935 -0.772522 -0.041687 -0.630615 0.062561 1441831935 -0.772522 -0.041687 -0.630615 0.062561 1441831935 -0.772522 -0.041687 -0.630615 0.062561 1441831935 -0.772522 -0.041687 -0.630615 0.062561 1441831935 -0.772522 -0.041687 -0.630615 0.062561 1441831935 -0.772522 -0.041687 -0.630615 0.062561 1441831935 -0.764709 -0.044617 -0.638977 0.070496 1441831935 -0.764709 -0.044617 -0.638977 0.070496 1441831935 -0.764709 -0.044617 -0.638977 0.070496 1441831935 -0.764709 -0.044617 -0.638977 0.070496 1441831935 -0.764709 -0.044617 -0.638977 0.070496 1441831935 -0.764709 -0.044617 -0.638977 0.070496 1441831935 -0.758545 -0.047913 -0.645386 0.077087 1441831935 -0.758545 -0.047913 -0.645386 0.077087 1441831935 -0.758545 -0.047913 -0.645386 0.077087 1441831935 -0.758545 -0.047913 -0.645386 0.077087 1441831935 -0.758545 -0.047913 -0.645386 0.077087 1441831935 -0.758545 -0.047913 -0.645386 0.077087 1441831935 -0.758545 -0.047913 -0.645386 0.077087 1441831935 -0.752808 -0.053467 -0.650818 0.083130 1441831935 -0.752808 -0.053467 -0.650818 0.083130 1441831935 -0.752808 -0.053467 -0.650818 0.083130 1441831935 -0.752808 -0.053467 -0.650818 0.083130 1441831935 -0.752808 -0.053467 -0.650818 0.083130 1441831935 -0.752808 -0.053467 -0.650818 0.083130 1441831935 -0.748657 -0.058228 -0.655029 0.084839 1441831935 -0.748657 -0.058228 -0.655029 0.084839 1441831935 -0.748657 -0.058228 -0.655029 0.084839 1441831935 -0.748657 -0.058228 -0.655029 0.084839 1441831935 -0.748657 -0.058228 -0.655029 0.084839 1441831935 -0.748657 -0.058228 -0.655029 0.084839 1441831935 -0.748657 -0.058228 -0.655029 0.084839 1441831935 -0.745667 -0.069702 -0.657532 0.083008 1441831935 -0.745667 -0.069702 -0.657532 0.083008 1441831935 -0.745667 -0.069702 -0.657532 0.083008 1441831935 -0.745667 -0.069702 -0.657532 0.083008 1441831935 -0.745667 -0.069702 -0.657532 0.083008 1441831935 -0.745667 -0.069702 -0.657532 0.083008 1441831935 -0.747437 -0.078796 -0.654358 0.083618 1441831935 -0.747437 -0.078796 -0.654358 0.083618 1441831935 -0.747437 -0.078796 -0.654358 0.083618 1441831935 -0.747437 -0.078796 -0.654358 0.083618 1441831935 -0.747437 -0.078796 -0.654358 0.083618 1441831935 -0.747437 -0.078796 -0.654358 0.083618 1441831935 -0.753052 -0.051147 -0.651733 0.074707 1441831935 -0.753052 -0.051147 -0.651733 0.074707 1441831935 -0.753052 -0.051147 -0.651733 0.074707 1441831935 -0.753052 -0.051147 -0.651733 0.074707 1441831935 -0.753052 -0.051147 -0.651733 0.074707 1441831935 -0.753052 -0.051147 -0.651733 0.074707 1441831935 -0.753052 -0.051147 -0.651733 0.074707 1441831935 -0.758972 -0.026367 -0.648376 0.054443 1441831935 -0.758972 -0.026367 -0.648376 0.054443 1441831935 -0.758972 -0.026367 -0.648376 0.054443 1441831935 -0.758972 -0.026367 -0.648376 0.054443 1441831935 -0.758972 -0.026367 -0.648376 0.054443 1441831935 -0.758972 -0.026367 -0.648376 0.054443 1441831935 -0.768311 -0.023254 -0.638489 0.040222 1441831935 -0.768311 -0.023254 -0.638489 0.040222 1441831935 -0.768311 -0.023254 -0.638489 0.040222 1441831935 -0.768311 -0.023254 -0.638489 0.040222 1441831935 -0.768311 -0.023254 -0.638489 0.040222 1441831935 -0.768311 -0.023254 -0.638489 0.040222 1441831935 -0.770752 -0.018799 -0.635193 0.047180 1441831935 -0.770752 -0.018799 -0.635193 0.047180 1441831935 -0.770752 -0.018799 -0.635193 0.047180 1441831935 -0.770752 -0.018799 -0.635193 0.047180 1441831935 -0.770752 -0.018799 -0.635193 0.047180 1441831935 -0.770752 -0.018799 -0.635193 0.047180 1441831935 -0.772034 -0.030457 -0.632080 0.059875 1441831935 -0.772034 -0.030457 -0.632080 0.059875 1441831935 -0.772034 -0.030457 -0.632080 0.059875 1441831935 -0.772034 -0.030457 -0.632080 0.059875 1441831935 -0.772034 -0.030457 -0.632080 0.059875 1441831935 -0.772034 -0.030457 -0.632080 0.059875 1441831935 -0.769775 -0.044067 -0.633301 0.067444 1441831936 -0.769775 -0.044067 -0.633301 0.067444 1441831936 -0.769775 -0.044067 -0.633301 0.067444 1441831936 -0.769775 -0.044067 -0.633301 0.067444 1441831936 -0.769775 -0.044067 -0.633301 0.067444 1441831936 -0.769775 -0.044067 -0.633301 0.067444 1441831936 -0.759460 -0.054077 -0.643677 0.077881 1441831936 -0.759460 -0.054077 -0.643677 0.077881 1441831936 -0.759460 -0.054077 -0.643677 0.077881 1441831936 -0.759460 -0.054077 -0.643677 0.077881 1441831936 -0.759460 -0.054077 -0.643677 0.077881 1441831936 -0.759460 -0.054077 -0.643677 0.077881 1441831936 -0.752441 -0.063049 -0.650146 0.084900 1441831936 -0.752441 -0.063049 -0.650146 0.084900 1441831936 -0.752441 -0.063049 -0.650146 0.084900 1441831936 -0.752441 -0.063049 -0.650146 0.084900 1441831936 -0.752441 -0.063049 -0.650146 0.084900 1441831936 -0.752441 -0.063049 -0.650146 0.084900 1441831936 -0.752441 -0.063049 -0.650146 0.084900 1441831936 -0.744080 -0.074402 -0.658203 0.087830 1441831936 -0.744080 -0.074402 -0.658203 0.087830 1441831936 -0.744080 -0.074402 -0.658203 0.087830 1441831936 -0.744080 -0.074402 -0.658203 0.087830 1441831936 -0.744080 -0.074402 -0.658203 0.087830 1441831936 -0.744080 -0.074402 -0.658203 0.087830 1441831936 -0.744080 -0.074402 -0.658203 0.087830 1441831936 -0.738159 -0.085327 -0.664307 0.081604 1441831936 -0.738159 -0.085327 -0.664307 0.081604 1441831936 -0.738159 -0.085327 -0.664307 0.081604 1441831936 -0.738159 -0.085327 -0.664307 0.081604 1441831936 -0.738159 -0.085327 -0.664307 0.081604 1441831936 -0.738159 -0.085327 -0.664307 0.081604 1441831936 -0.741760 -0.057800 -0.664673 0.068726 1441831936 -0.741760 -0.057800 -0.664673 0.068726 1441831936 -0.741760 -0.057800 -0.664673 0.068726 1441831936 -0.741760 -0.057800 -0.664673 0.068726 1441831936 -0.741760 -0.057800 -0.664673 0.068726 1441831936 -0.741760 -0.057800 -0.664673 0.068726 1441831936 -0.747437 -0.030029 -0.661804 0.050171 1441831936 -0.747437 -0.030029 -0.661804 0.050171 1441831936 -0.747437 -0.030029 -0.661804 0.050171 1441831936 -0.747437 -0.030029 -0.661804 0.050171 1441831936 -0.747437 -0.030029 -0.661804 0.050171 1441831936 -0.747437 -0.030029 -0.661804 0.050171 1441831936 -0.747437 -0.030029 -0.661804 0.050171 1441831936 -0.752441 -0.020264 -0.657959 0.024658 1441831936 -0.752441 -0.020264 -0.657959 0.024658 1441831936 -0.752441 -0.020264 -0.657959 0.024658 1441831936 -0.752441 -0.020264 -0.657959 0.024658 1441831936 -0.752441 -0.020264 -0.657959 0.024658 1441831936 -0.752441 -0.020264 -0.657959 0.024658 1441831936 -0.764099 -0.028809 -0.643127 0.042419 1441831936 -0.764099 -0.028809 -0.643127 0.042419 1441831936 -0.764099 -0.028809 -0.643127 0.042419 1441831936 -0.764099 -0.028809 -0.643127 0.042419 1441831936 -0.764099 -0.028809 -0.643127 0.042419 1441831936 -0.764099 -0.028809 -0.643127 0.042419 1441831936 -0.773071 -0.036804 -0.630005 0.064819 1441831936 -0.773071 -0.036804 -0.630005 0.064819 1441831936 -0.773071 -0.036804 -0.630005 0.064819 1441831936 -0.773071 -0.036804 -0.630005 0.064819 1441831936 -0.773071 -0.036804 -0.630005 0.064819 1441831936 -0.773071 -0.036804 -0.630005 0.064819 1441831936 -0.765686 -0.047363 -0.637268 0.073669 1441831936 -0.765686 -0.047363 -0.637268 0.073669 1441831936 -0.765686 -0.047363 -0.637268 0.073669 1441831936 -0.765686 -0.047363 -0.637268 0.073669 1441831936 -0.765686 -0.047363 -0.637268 0.073669 1441831936 -0.765686 -0.047363 -0.637268 0.073669 1441831936 -0.758850 -0.054199 -0.644165 0.079712 1441831936 -0.758850 -0.054199 -0.644165 0.079712 1441831936 -0.758850 -0.054199 -0.644165 0.079712 1441831936 -0.758850 -0.054199 -0.644165 0.079712 1441831936 -0.758850 -0.054199 -0.644165 0.079712 1441831936 -0.758850 -0.054199 -0.644165 0.079712 1441831936 -0.751404 -0.056091 -0.652161 0.083862 1441831936 -0.751404 -0.056091 -0.652161 0.083862 1441831936 -0.751404 -0.056091 -0.652161 0.083862 1441831936 -0.751404 -0.056091 -0.652161 0.083862 1441831936 -0.751404 -0.056091 -0.652161 0.083862 1441831936 -0.751404 -0.056091 -0.652161 0.083862 1441831936 -0.751404 -0.056091 -0.652161 0.083862 1441831936 -0.748657 -0.060486 -0.654785 0.084656 1441831936 -0.748657 -0.060486 -0.654785 0.084656 1441831936 -0.748657 -0.060486 -0.654785 0.084656 1441831936 -0.748657 -0.060486 -0.654785 0.084656 1441831936 -0.748657 -0.060486 -0.654785 0.084656 1441831936 -0.743591 -0.064819 -0.661621 0.072693 1441831936 -0.743591 -0.064819 -0.661621 0.072693 1441831936 -0.743591 -0.064819 -0.661621 0.072693 1441831936 -0.743591 -0.064819 -0.661621 0.072693 1441831936 -0.743591 -0.064819 -0.661621 0.072693 1441831936 -0.743591 -0.064819 -0.661621 0.072693 1441831936 -0.743591 -0.064819 -0.661621 0.072693 1441831936 -0.748169 -0.042725 -0.659180 0.062744 1441831936 -0.748169 -0.042725 -0.659180 0.062744 1441831936 -0.748169 -0.042725 -0.659180 0.062744 1441831936 -0.748169 -0.042725 -0.659180 0.062744 1441831936 -0.748169 -0.042725 -0.659180 0.062744 1441831936 -0.748169 -0.042725 -0.659180 0.062744 1441831936 -0.754395 -0.026855 -0.654053 0.049438 1441831936 -0.754395 -0.026855 -0.654053 0.049438 1441831936 -0.754395 -0.026855 -0.654053 0.049438 1441831936 -0.754395 -0.026855 -0.654053 0.049438 1441831936 -0.754395 -0.026855 -0.654053 0.049438 1441831936 -0.754395 -0.026855 -0.654053 0.049438 1441831936 -0.754395 -0.026855 -0.654053 0.049438 1441831936 -0.763000 -0.033752 -0.644470 0.037720 1441831936 -0.763000 -0.033752 -0.644470 0.037720 1441831936 -0.763000 -0.033752 -0.644470 0.037720 1441831936 -0.763000 -0.033752 -0.644470 0.037720 1441831936 -0.763000 -0.033752 -0.644470 0.037720 1441831936 -0.763000 -0.033752 -0.644470 0.037720 1441831936 -0.769104 -0.033875 -0.636108 0.052673 1441831936 -0.769104 -0.033875 -0.636108 0.052673 1441831937 -0.769104 -0.033875 -0.636108 0.052673 1441831937 -0.769104 -0.033875 -0.636108 0.052673 1441831937 -0.769104 -0.033875 -0.636108 0.052673 1441831937 -0.769104 -0.033875 -0.636108 0.052673 1441831937 -0.769104 -0.033875 -0.636108 0.052673 1441831937 -0.772095 -0.042786 -0.630249 0.069946 1441831937 -0.772095 -0.042786 -0.630249 0.069946 1441831937 -0.772095 -0.042786 -0.630249 0.069946 1441831937 -0.772095 -0.042786 -0.630249 0.069946 1441831937 -0.772095 -0.042786 -0.630249 0.069946 1441831937 -0.762451 -0.058167 -0.639404 0.081116 1441831937 -0.762451 -0.058167 -0.639404 0.081116 1441831937 -0.762451 -0.058167 -0.639404 0.081116 1441831937 -0.762451 -0.058167 -0.639404 0.081116 1441831937 -0.762451 -0.058167 -0.639404 0.081116 1441831937 -0.762451 -0.058167 -0.639404 0.081116 1441831937 -0.762451 -0.058167 -0.639404 0.081116 1441831937 -0.754761 -0.061157 -0.647949 0.082642 1441831937 -0.754761 -0.061157 -0.647949 0.082642 1441831937 -0.754761 -0.061157 -0.647949 0.082642 1441831937 -0.754761 -0.061157 -0.647949 0.082642 1441831937 -0.754761 -0.061157 -0.647949 0.082642 1441831937 -0.754761 -0.061157 -0.647949 0.082642 1441831937 -0.749084 -0.064392 -0.653931 0.084778 1441831937 -0.749084 -0.064392 -0.653931 0.084778 1441831937 -0.749084 -0.064392 -0.653931 0.084778 1441831937 -0.749084 -0.064392 -0.653931 0.084778 1441831937 -0.749084 -0.064392 -0.653931 0.084778 1441831937 -0.749084 -0.064392 -0.653931 0.084778 1441831937 -0.744812 -0.068542 -0.658569 0.083252 1441831937 -0.744812 -0.068542 -0.658569 0.083252 1441831937 -0.744812 -0.068542 -0.658569 0.083252 1441831937 -0.744812 -0.068542 -0.658569 0.083252 1441831937 -0.744812 -0.068542 -0.658569 0.083252 1441831937 -0.744812 -0.068542 -0.658569 0.083252 1441831937 -0.739868 -0.076721 -0.664307 0.074036 1441831937 -0.739868 -0.076721 -0.664307 0.074036 1441831937 -0.739868 -0.076721 -0.664307 0.074036 1441831937 -0.739868 -0.076721 -0.664307 0.074036 1441831937 
-0.722412 -0.058777 -0.682922 0.091614 1441831939 -0.722412 -0.058777 -0.682922 0.091614 1441831939 -0.722412 -0.058777 -0.682922 0.091614 1441831939 -0.722778 -0.064697 -0.681763 0.093201 1441831939 -0.722778 -0.064697 -0.681763 0.093201 1441831939 -0.722778 -0.064697 -0.681763 0.093201 1441831939 -0.722778 -0.064697 -0.681763 0.093201 1441831939 -0.722778 -0.064697 -0.681763 0.093201 1441831939 -0.722778 -0.064697 -0.681763 0.093201 1441831939 -0.722778 -0.064697 -0.681763 0.093201 1441831939 -0.722229 -0.070068 -0.681519 0.095520 1441831939 -0.722229 -0.070068 -0.681519 0.095520 1441831939 -0.722229 -0.070068 -0.681519 0.095520 1441831939 -0.722229 -0.070068 -0.681519 0.095520 1441831939 -0.722229 -0.070068 -0.681519 0.095520 1441831939 -0.722778 -0.068359 -0.681458 0.092957 1441831939 -0.722778 -0.068359 -0.681458 0.092957 1441831939 -0.722778 -0.068359 -0.681458 0.092957 1441831939 -0.722778 -0.068359 -0.681458 0.092957 1441831939 -0.722778 -0.068359 -0.681458 0.092957 1441831939 -0.722778 -0.068359 -0.681458 0.092957 1441831939 -0.722778 -0.068359 -0.681458 0.092957 1441831939 -0.725891 -0.048340 -0.681274 0.081787 1441831939 -0.725891 -0.048340 -0.681274 0.081787 1441831939 -0.725891 -0.048340 -0.681274 0.081787 1441831939 -0.725891 -0.048340 -0.681274 0.081787 1441831939 -0.725891 -0.048340 -0.681274 0.081787 1441831939 -0.725891 -0.048340 -0.681274 0.081787 1441831939 -0.722656 -0.027222 -0.686584 0.075623 1441831939 -0.722656 -0.027222 -0.686584 0.075623 1441831939 -0.722656 -0.027222 -0.686584 0.075623 1441831939 -0.722656 -0.027222 -0.686584 0.075623 1441831939 -0.722656 -0.027222 -0.686584 0.075623 1441831939 -0.722656 -0.027222 -0.686584 0.075623 1441831939 -0.722656 -0.027222 -0.686584 0.075623 1441831939 -0.721863 -0.031860 -0.686035 0.085754 1441831939 -0.721863 -0.031860 -0.686035 0.085754 1441831939 -0.721863 -0.031860 -0.686035 0.085754 1441831939 -0.721863 -0.031860 -0.686035 0.085754 1441831939 -0.721863 -0.031860 -0.686035 0.085754 1441831939 -0.721863 -0.031860 -0.686035 0.085754 1441831939 -0.721863 -0.031860 -0.686035 0.085754 1441831939 -0.726074 -0.051086 -0.678040 0.102478 1441831939 -0.726074 -0.051086 -0.678040 0.102478 1441831939 -0.726074 -0.051086 -0.678040 0.102478 1441831939 -0.726074 -0.051086 -0.678040 0.102478 1441831939 -0.726074 -0.051086 -0.678040 0.102478 1441831939 -0.726074 -0.051086 -0.678040 0.102478 1441831939 -0.734009 -0.053406 -0.666565 0.119141 1441831939 -0.734009 -0.053406 -0.666565 0.119141 1441831939 -0.734009 -0.053406 -0.666565 0.119141 1441831939 -0.734009 -0.053406 -0.666565 0.119141 1441831939 -0.734009 -0.053406 -0.666565 0.119141 1441831939 -0.734009 -0.053406 -0.666565 0.119141 1441831939 -0.740967 -0.039246 -0.659180 0.122498 1441831939 -0.740967 -0.039246 -0.659180 0.122498 1441831939 -0.740967 -0.039246 -0.659180 0.122498 1441831939 -0.740967 -0.039246 -0.659180 0.122498 1441831939 -0.740967 -0.039246 -0.659180 0.122498 1441831939 -0.740967 -0.039246 -0.659180 0.122498 1441831939 -0.742920 -0.035889 -0.659790 0.107605 1441831939 -0.742920 -0.035889 -0.659790 0.107605 1441831939 -0.742920 -0.035889 -0.659790 0.107605 1441831939 -0.742920 -0.035889 -0.659790 0.107605 1441831939 -0.742920 -0.035889 -0.659790 0.107605 1441831940 -0.742920 -0.035889 -0.659790 0.107605 1441831940 -0.746338 -0.013672 -0.659851 0.086487 1441831940 -0.746338 -0.013672 -0.659851 0.086487 1441831940 -0.746338 -0.013672 -0.659851 0.086487 1441831940 -0.746338 -0.013672 -0.659851 0.086487 1441831940 -0.746338 -0.013672 -0.659851 0.086487 1441831940 -0.746338 -0.013672 -0.659851 0.086487 1441831940 -0.739990 0.008545 -0.669983 0.059570 1441831940 -0.739990 0.008545 -0.669983 0.059570 1441831940 -0.739990 0.008545 -0.669983 0.059570 1441831940 -0.739990 0.008545 -0.669983 0.059570 1441831940 -0.739990 0.008545 -0.669983 0.059570 1441831940 -0.739990 0.008545 -0.669983 0.059570 1441831940 -0.737488 0.022217 -0.674011 0.037598 1441831940 -0.737488 0.022217 -0.674011 0.037598 1441831940 -0.737488 0.022217 -0.674011 0.037598 1441831940 -0.737488 0.022217 -0.674011 0.037598 1441831940 -0.737488 0.022217 -0.674011 0.037598 1441831940 -0.737488 0.022217 -0.674011 0.037598 1441831940 -0.732971 0.027649 -0.679199 0.026978 1441831940 -0.732971 0.027649 -0.679199 0.026978 1441831940 -0.732971 0.027649 -0.679199 0.026978 1441831940 -0.732971 0.027649 -0.679199 0.026978 1441831940 -0.732971 0.027649 -0.679199 0.026978 1441831940 -0.732971 0.027649 -0.679199 0.026978 1441831940 -0.730347 0.031433 -0.681763 0.028442 1441831940 -0.730347 0.031433 -0.681763 0.028442 1441831940 -0.730347 0.031433 -0.681763 0.028442 1441831940 -0.730347 0.031433 -0.681763 0.028442 1441831940 -0.730347 0.031433 -0.681763 0.028442 1441831940 -0.730347 0.031433 -0.681763 0.028442 1441831940 -0.732483 0.025085 -0.679321 0.038269 1441831940 -0.732483 0.025085 -0.679321 0.038269 1441831940 -0.732483 0.025085 -0.679321 0.038269 1441831940 -0.732483 0.025085 -0.679321 0.038269 1441831940 -0.732483 0.025085 -0.679321 0.038269 1441831940 -0.732483 0.025085 -0.679321 0.038269 1441831940 -0.732483 0.025085 -0.679321 0.038269 1441831940 -0.739319 -0.009583 -0.670410 0.062622 1441831940 -0.739319 -0.009583 -0.670410 0.062622 1441831940 -0.739319 -0.009583 -0.670410 0.062622 1441831940 -0.739319 -0.009583 -0.670410 0.062622 1441831940 -0.739319 -0.009583 -0.670410 0.062622 1441831940 -0.745911 -0.047852 -0.657104 0.098083 1441831940 -0.745911 -0.047852 -0.657104 0.098083 1441831940 -0.745911 -0.047852 -0.657104 0.098083 1441831940 -0.745911 -0.047852 -0.657104 0.098083 1441831940 -0.745911 -0.047852 -0.657104 0.098083 1441831940 -0.745911 -0.047852 -0.657104 0.098083 1441831940 -0.745911 -0.047852 -0.657104 0.098083 1441831940 -0.751465 -0.057068 -0.646851 0.117310 1441831940 -0.751465 -0.057068 -0.646851 0.117310 1441831940 -0.751465 -0.057068 -0.646851 0.117310 1441831940 -0.751465 -0.057068 -0.646851 0.117310 1441831940 -0.751465 -0.057068 -0.646851 0.117310 1441831940 -0.751465 -0.057068 -0.646851 0.117310 1441831940 -0.748230 -0.045959 -0.653381 0.105896 1441831940 -0.748230 -0.045959 -0.653381 0.105896 1441831940 -0.748230 -0.045959 -0.653381 0.105896 1441831940 -0.748230 -0.045959 -0.653381 0.105896 1441831940 -0.748230 -0.045959 -0.653381 0.105896 1441831940 -0.748230 -0.045959 -0.653381 0.105896 1441831940 -0.749817 -0.030945 -0.653931 0.096313 1441831940 -0.749817 -0.030945 -0.653931 0.096313 1441831940 -0.749817 -0.030945 -0.653931 0.096313 1441831940 -0.749817 -0.030945 -0.653931 0.096313 1441831940 -0.749817 -0.030945 -0.653931 0.096313 1441831940 -0.749817 -0.030945 -0.653931 0.096313 1441831940 -0.746826 -0.009949 -0.660522 0.077087 1441831940 -0.746826 -0.009949 -0.660522 0.077087 1441831940 -0.746826 -0.009949 -0.660522 0.077087 1441831940 -0.746826 -0.009949 -0.660522 0.077087 1441831940 -0.746826 -0.009949 -0.660522 0.077087 1441831940 -0.746826 -0.009949 -0.660522 0.077087 1441831940 -0.741821 0.000610 -0.667297 0.066589 1441831940 -0.741821 0.000610 -0.667297 0.066589 1441831940 -0.741821 0.000610 -0.667297 0.066589 1441831940 -0.741821 0.000610 -0.667297 0.066589 1441831940 -0.741821 0.000610 -0.667297 0.066589 1441831940 -0.735474 0.009521 -0.675049 0.058167 1441831940 -0.735474 0.009521 -0.675049 0.058167 1441831940 -0.735474 0.009521 -0.675049 0.058167 1441831940 -0.735474 0.009521 -0.675049 0.058167 1441831940 -0.735474 0.009521 -0.675049 0.058167 1441831940 -0.735474 0.009521 -0.675049 0.058167 1441831940 -0.735474 0.009521 -0.675049 0.058167 1441831940 -0.727112 0.019287 -0.684570 0.049011 1441831940 -0.727112 0.019287 -0.684570 0.049011 1441831940 -0.727112 0.019287 -0.684570 0.049011 1441831940 -0.727112 0.019287 -0.684570 0.049011 1441831940 -0.727112 0.019287 -0.684570 0.049011 1441831940 -0.727112 0.019287 -0.684570 0.049011 1441831940 -0.722961 0.030701 -0.687988 0.056702 1441831940 -0.722961 0.030701 -0.687988 0.056702 1441831940 -0.722961 0.030701 -0.687988 0.056702 1441831940 -0.722961 0.030701 -0.687988 0.056702 1441831940 -0.722961 0.030701 -0.687988 0.056702 1441831940 -0.722961 0.030701 -0.687988 0.056702 1441831940 -0.722961 0.030701 -0.687988 0.056702 1441831940 -0.725037 0.019714 -0.684998 0.068848 1441831940 -0.725037 0.019714 -0.684998 0.068848 1441831940 -0.725037 0.019714 -0.684998 0.068848 1441831940 -0.725037 0.019714 -0.684998 0.068848 1441831940 -0.725037 0.019714 -0.684998 0.068848 1441831940 -0.725037 0.019714 -0.684998 0.068848 1441831940 -0.730469 -0.018311 -0.675720 0.098145 1441831940 -0.730469 -0.018311 -0.675720 0.098145 1441831940 -0.730469 -0.018311 -0.675720 0.098145 1441831940 -0.730469 -0.018311 -0.675720 0.098145 1441831940 -0.730469 -0.018311 -0.675720 0.098145 1441831940 -0.730469 -0.018311 -0.675720 0.098145 1441831941 -0.735535 -0.052185 -0.662292 0.133057 1441831941 -0.735535 -0.052185 -0.662292 0.133057 1441831941 -0.735535 -0.052185 -0.662292 0.133057 1441831941 -0.735535 -0.052185 -0.662292 0.133057 1441831941 -0.735535 -0.052185 -0.662292 0.133057 1441831941 -0.735535 -0.052185 -0.662292 0.133057 1441831941 -0.741211 -0.066650 -0.649963 0.154358 1441831941 -0.741211 -0.066650 -0.649963 0.154358 1441831941 -0.741211 -0.066650 -0.649963 0.154358 1441831941 -0.741211 -0.066650 -0.649963 0.154358 1441831941 -0.741211 -0.066650 -0.649963 0.154358 1441831941 -0.741211 -0.066650 -0.649963 0.154358 1441831941 -0.742737 -0.070251 -0.648682 0.150452 1441831941 -0.742737 -0.070251 -0.648682 0.150452 1441831941 -0.742737 -0.070251 -0.648682 0.150452 1441831941 -0.742737 -0.070251 -0.648682 0.150452 1441831941 -0.742737 -0.070251 -0.648682 0.150452 1441831941 -0.742737 -0.070251 -0.648682 0.150452 1441831941 -0.742737 -0.070251 -0.648682 0.150452 1441831941 -0.751221 -0.062073 -0.641724 0.141785 1441831941 -0.751221 -0.062073 -0.641724 0.141785 1441831941 -0.751221 -0.062073 -0.641724 0.141785 1441831941 -0.751221 -0.062073 -0.641724 0.141785 1441831941 -0.751221 -0.062073 -0.641724 0.141785 1441831941 -0.751221 -0.062073 -0.641724 0.141785 1441831941 -0.754700 -0.044128 -0.644226 0.116211 1441831941 -0.754700 -0.044128 -0.644226 0.116211 1441831941 -0.754700 -0.044128 -0.644226 0.116211 1441831941 -0.754700 -0.044128 -0.644226 0.116211 1441831941 -0.754700 -0.044128 -0.644226 0.116211 1441831941 -0.754700 -0.044128 -0.644226 0.116211 1441831941 -0.752075 -0.026550 -0.651917 0.093445 1441831941 -0.752075 -0.026550 -0.651917 0.093445 1441831941 -0.752075 -0.026550 -0.651917 0.093445 1441831941 -0.752075 -0.026550 -0.651917 0.093445 1441831941 -0.752075 -0.026550 -0.651917 0.093445 1441831941 -0.752075 -0.026550 -0.651917 0.093445 1441831941 -0.747131 -0.013977 -0.660522 0.073486 1441831941 -0.747131 -0.013977 -0.660522 0.073486 1441831941 -0.747131 -0.013977 -0.660522 0.073486 1441831941 -0.747131 -0.013977 -0.660522 0.073486 1441831941 -0.747131 -0.013977 -0.660522 0.073486 1441831941 -0.747131 -0.013977 -0.660522 0.073486 1441831941 -0.737854 -0.002808 -0.672791 0.054932 1441831941 -0.737854 -0.002808 -0.672791 0.054932 1441831941 -0.737854 -0.002808 -0.672791 0.054932 1441831941 -0.737854 -0.002808 -0.672791 0.054932 1441831941 -0.737854 -0.002808 -0.672791 0.054932 1441831941 -0.737854 -0.002808 -0.672791 0.054932 1441831941 -0.737854 -0.002808 -0.672791 0.054932 1441831941 -0.731628 0.011780 -0.680298 0.043213 1441831941 -0.731628 0.011780 -0.680298 0.043213 1441831941 -0.731628 0.011780 -0.680298 0.043213 1441831941 -0.731628 0.011780 -0.680298 0.043213 1441831941 -0.731628 0.011780 -0.680298 0.043213 1441831941 -0.731628 0.011780 -0.680298 0.043213 1441831941 -0.730896 0.004761 -0.680786 0.048889 1441831941 -0.730896 0.004761 -0.680786 0.048889 1441831941 -0.730896 0.004761 -0.680786 0.048889 1441831941 -0.730896 0.004761 -0.680786 0.048889 1441831941 -0.730896 0.004761 -0.680786 0.048889 1441831941 -0.730896 0.004761 -0.680786 0.048889 1441831941 -0.731934 -0.033325 -0.676453 0.075562 1441831941 -0.731934 -0.033325 -0.676453 0.075562 1441831941 -0.731934 -0.033325 -0.676453 0.075562 1441831941 -0.731934 -0.033325 -0.676453 0.075562 1441831941 -0.731934 -0.033325 -0.676453 0.075562 1441831941 -0.731934 -0.033325 -0.676453 0.075562 1441831941 -0.731934 -0.033325 -0.676453 0.075562 1441831941 -0.737366 -0.059387 -0.664673 0.105164 1441831941 -0.737366 -0.059387 -0.664673 0.105164 1441831941 -0.737366 -0.059387 -0.664673 0.105164 1441831941 -0.737366 -0.059387 -0.664673 0.105164 1441831941 -0.737366 -0.059387 -0.664673 0.105164 1441831941 -0.737366 -0.059387 -0.664673 0.105164 1441831941 -0.745850 -0.064941 -0.651672 0.121887 1441831941 -0.745850 -0.064941 -0.651672 0.121887 1441831941 -0.745850 -0.064941 -0.651672 0.121887 1441831941 -0.745850 -0.064941 -0.651672 0.121887 1441831941 -0.745850 -0.064941 -0.651672 0.121887 1441831941 -0.745850 -0.064941 -0.651672 0.121887 1441831941 -0.745056 -0.058472 -0.654297 0.116150 1441831941 -0.745056 -0.058472 -0.654297 0.116150 1441831941 -0.745056 -0.058472 -0.654297 0.116150 1441831941 -0.745056 -0.058472 -0.654297 0.116150 1441831941 -0.745056 -0.058472 -0.654297 0.116150 1441831941 -0.745056 -0.058472 -0.654297 0.116150 1441831941 -0.751465 -0.041809 -0.650146 0.104370 1441831941 -0.751465 -0.041809 -0.650146 0.104370 1441831941 -0.751465 -0.041809 -0.650146 0.104370 1441831941 -0.751465 -0.041809 -0.650146 0.104370 1441831941 -0.751465 -0.041809 -0.650146 0.104370 1441831941 -0.751465 -0.041809 -0.650146 0.104370 1441831941 -0.748962 -0.025146 -0.656616 0.085632 1441831941 -0.748962 -0.025146 -0.656616 0.085632 1441831941 -0.748962 -0.025146 -0.656616 0.085632 1441831941 -0.748962 -0.025146 -0.656616 0.085632 1441831941 -0.748962 -0.025146 -0.656616 0.085632 1441831941 -0.748962 -0.025146 -0.656616 0.085632 1441831941 -0.742798 -0.013245 -0.665527 0.072449 1441831941 -0.742798 -0.013245 -0.665527 0.072449 1441831941 -0.742798 -0.013245 -0.665527 0.072449 1441831941 -0.742798 -0.013245 -0.665527 0.072449 1441831941 -0.742798 -0.013245 -0.665527 0.072449 1441831941 -0.742798 -0.013245 -0.665527 0.072449 1441831941 -0.734131 -0.006958 -0.676147 0.062805 1441831941 -0.734131 -0.006958 -0.676147 0.062805 1441831941 -0.734131 -0.006958 -0.676147 0.062805 1441831941 -0.734131 -0.006958 -0.676147 0.062805 1441831941 -0.734131 -0.006958 -0.676147 0.062805 1441831941 -0.734131 -0.006958 -0.676147 0.062805 1441831941 -0.727844 0.009094 -0.683411 0.056458 1441831942 -0.727844 0.009094 -0.683411 0.056458 1441831942 -0.727844 0.009094 -0.683411 0.056458 1441831942 -0.727844 0.009094 -0.683411 0.056458 1441831942 -0.727844 0.009094 -0.683411 0.056458 1441831942 -0.727844 0.009094 -0.683411 0.056458 1441831942 -0.724426 0.014526 -0.686584 0.060425 1441831942 -0.724426 0.014526 -0.686584 0.060425 1441831942 -0.724426 0.014526 -0.686584 0.060425 1441831942 -0.724426 0.014526 -0.686584 0.060425 1441831942 -0.724426 0.014526 -0.686584 0.060425 1441831942 -0.724426 0.014526 -0.686584 0.060425 1441831942 -0.724426 0.014526 -0.686584 0.060425 1441831942 -0.730957 -0.009033 -0.678589 0.072449 1441831942 -0.730957 -0.009033 -0.678589 0.072449 1441831942 -0.730957 -0.009033 -0.678589 0.072449 1441831942 -0.730957 -0.009033 -0.678589 0.072449 1441831942 -0.730957 -0.009033 -0.678589 0.072449 1441831942 -0.730957 -0.009033 -0.678589 0.072449 1441831942 -0.744080 -0.030640 -0.660645 0.094910 1441831942 -0.744080 -0.030640 -0.660645 0.094910 1441831942 -0.744080 -0.030640 -0.660645 0.094910 1441831942 -0.744080 -0.030640 -0.660645 0.094910 1441831942 -0.744080 -0.030640 -0.660645 0.094910 1441831942 -0.744080 -0.030640 -0.660645 0.094910 1441831942 -0.744080 -0.030640 -0.660645 0.094910 1441831942 -0.755127 -0.049255 -0.642151 0.122681 1441831942 -0.755127 -0.049255 -0.642151 0.122681 1441831942 -0.755127 -0.049255 -0.642151 0.122681 1441831942 -0.755127 -0.049255 -0.642151 0.122681 1441831942 -0.755127 -0.049255 -0.642151 0.122681 1441831942 -0.755127 -0.049255 -0.642151 0.122681 1441831942 -0.761047 -0.049072 -0.636536 0.115356 1441831942 -0.761047 -0.049072 -0.636536 0.115356 1441831942 -0.761047 -0.049072 -0.636536 0.115356 1441831942 -0.761047 -0.049072 -0.636536 0.115356 1441831942 -0.761047 -0.049072 -0.636536 0.115356 1441831942 -0.761047 -0.049072 -0.636536 0.115356 1441831942 -0.761047 -0.049072 -0.636536 0.115356 1441831942 -0.761414 -0.039490 -0.638550 0.104858 1441831942 -0.761414 -0.039490 -0.638550 0.104858 1441831942 -0.761414 -0.039490 -0.638550 0.104858 1441831942 -0.761414 -0.039490 -0.638550 0.104858 1441831942 -0.761414 -0.039490 -0.638550 0.104858 1441831942 -0.761414 -0.039490 -0.638550 0.104858 1441831942 -0.761963 -0.020203 -0.642639 0.078369 1441831942 -0.761963 -0.020203 -0.642639 0.078369 1441831942 -0.761963 -0.020203 -0.642639 0.078369 1441831942 -0.761963 -0.020203 -0.642639 0.078369 1441831942 -0.761963 -0.020203 -0.642639 0.078369 1441831942 -0.761963 -0.020203 -0.642639 0.078369 1441831942 -0.761963 -0.020203 -0.642639 0.078369 1441831942 -0.757813 -0.005249 -0.650024 0.057129 1441831942 -0.757813 -0.005249 -0.650024 0.057129 1441831942 -0.757813 -0.005249 -0.650024 0.057129 1441831942 -0.757813 -0.005249 -0.650024 0.057129 1441831942 -0.757813 -0.005249 -0.650024 0.057129 1441831942 -0.757813 -0.005249 -0.650024 0.057129 1441831942 -0.751648 0.004639 -0.658264 0.041504 1441831942 -0.751648 0.004639 -0.658264 0.041504 1441831942 -0.751648 0.004639 -0.658264 0.041504 1441831942 -0.751648 0.004639 -0.658264 0.041504 1441831942 -0.751648 0.004639 -0.658264 0.041504 1441831942 -0.751648 0.004639 -0.658264 0.041504 1441831942 -0.751648 0.004639 -0.658264 0.041504 1441831942 -0.743896 0.015686 -0.667480 0.029663 1441831942 -0.743896 0.015686 -0.667480 0.029663 1441831942 -0.743896 0.015686 -0.667480 0.029663 1441831942 -0.743896 0.015686 -0.667480 0.029663 1441831942 -0.743896 0.015686 -0.667480 0.029663 1441831942 -0.743896 0.015686 -0.667480 0.029663 1441831942 -0.738770 0.024170 -0.672913 0.030518 1441831942 -0.738770 0.024170 -0.672913 0.030518 1441831942 -0.738770 0.024170 -0.672913 0.030518 1441831942 -0.738770 0.024170 -0.672913 0.030518 1441831942 -0.738770 0.024170 -0.672913 0.030518 1441831942 -0.738770 0.024170 -0.672913 0.030518 1441831942 -0.738770 0.024170 -0.672913 0.030518 1441831942 -0.736694 0.015808 -0.675171 0.034851 1441831942 -0.736694 0.015808 -0.675171 0.034851 1441831942 -0.736694 0.015808 -0.675171 0.034851 1441831942 -0.736694 0.015808 -0.675171 0.034851 1441831942 -0.736694 0.015808 -0.675171 0.034851 1441831942 -0.736694 0.015808 -0.675171 0.034851 1441831942 -0.737671 -0.011902 -0.672852 0.054993 1441831942 -0.737671 -0.011902 -0.672852 0.054993 1441831942 -0.737671 -0.011902 -0.672852 0.054993 1441831942 -0.737671 -0.011902 -0.672852 0.054993 1441831942 -0.737671 -0.011902 -0.672852 0.054993 1441831942 -0.737671 -0.011902 -0.672852 0.054993 1441831942 -0.741821 -0.042725 -0.663513 0.087463 1441831942 -0.741821 -0.042725 -0.663513 0.087463 1441831942 -0.741821 -0.042725 -0.663513 0.087463 1441831942 -0.741821 -0.042725 -0.663513 0.087463 1441831942 -0.741821 -0.042725 -0.663513 0.087463 1441831942 -0.741821 -0.042725 -0.663513 0.087463 1441831942 -0.748108 -0.047180 -0.653870 0.102966 1441831942 -0.748108 -0.047180 -0.653870 0.102966 1441831942 -0.748108 -0.047180 -0.653870 0.102966 1441831942 -0.748108 -0.047180 -0.653870 0.102966 1441831942 -0.748108 -0.047180 -0.653870 0.102966 1441831942 -0.748108 -0.047180 -0.653870 0.102966 1441831942 -0.748108 -0.047180 -0.653870 0.102966 1441831942 -0.748413 -0.041931 -0.656128 0.087952 1441831942 -0.748413 -0.041931 -0.656128 0.087952 1441831942 -0.748413 -0.041931 -0.656128 0.087952 1441831942 -0.748413 -0.041931 -0.656128 0.087952 1441831942 -0.748413 -0.041931 -0.656128 0.087952 1441831942 -0.748413 -0.041931 -0.656128 0.087952 1441831942 -0.753052 -0.033508 -0.652527 0.077698 1441831942 -0.753052 -0.033508 -0.652527 0.077698 1441831942 -0.753052 -0.033508 -0.652527 0.077698 1441831942 -0.753052 -0.033508 -0.652527 0.077698 1441831942 -0.753052 -0.033508 -0.652527 0.077698 1441831942 -0.753052 -0.033508 -0.652527 0.077698 1441831942 -0.753052 -0.033508 -0.652527 0.077698 1441831942 -0.749878 -0.014038 -0.659546 0.051208 1441831942 -0.749878 -0.014038 -0.659546 0.051208 1441831942 -0.749878 -0.014038 -0.659546 0.051208 1441831943 -0.749878 -0.014038 -0.659546 0.051208 1441831943 -0.749878 -0.014038 -0.659546 0.051208 1441831943 -0.749878 -0.014038 -0.659546 0.051208 1441831943 -0.749878 -0.014038 -0.659546 0.051208 1441831943 -0.744568 0.001160 -0.666809 0.033264 1441831943 -0.744568 0.001160 -0.666809 0.033264 1441831943 -0.744568 0.001160 -0.666809 0.033264 1441831943 -0.744568 0.001160 -0.666809 0.033264 1441831943 -0.744568 0.001160 -0.666809 0.033264 1441831943 -0.744568 0.001160 -0.666809 0.033264 1441831943 -0.741577 0.014832 -0.670288 0.025024 1441831943 -0.741577 0.014832 -0.670288 0.025024 1441831943 -0.741577 0.014832 -0.670288 0.025024 1441831943 -0.741577 0.014832 -0.670288 0.025024 1441831943 -0.741577 0.014832 -0.670288 0.025024 1441831943 -0.741577 0.014832 -0.670288 0.025024 1441831943 -0.738037 0.020874 -0.673767 0.031250 1441831943 -0.738037 0.020874 -0.673767 0.031250 1441831943 -0.738037 0.020874 -0.673767 0.031250 1441831943 -0.738037 0.020874 -0.673767 0.031250 1441831943 -0.738037 0.020874 -0.673767 0.031250 1441831943 -0.738037 0.020874 -0.673767 0.031250 1441831943 -0.740723 0.003235 -0.670166 0.046997 1441831943 -0.740723 0.003235 -0.670166 0.046997 1441831943 -0.740723 0.003235 -0.670166 0.046997 1441831943 -0.740723 0.003235 -0.670166 0.046997 1441831943 -0.740723 0.003235 -0.670166 0.046997 1441831943 -0.740723 0.003235 -0.670166 0.046997 1441831943 -0.750183 -0.032471 -0.656921 0.068237 1441831943 -0.750183 -0.032471 -0.656921 0.068237 1441831943 -0.750183 -0.032471 -0.656921 0.068237 1441831943 -0.750183 -0.032471 -0.656921 0.068237 1441831943 -0.750183 -0.032471 -0.656921 0.068237 1441831943 -0.750183 -0.032471 -0.656921 0.068237 1441831943 -0.752808 -0.066528 -0.646606 0.104004 1441831943 -0.752808 -0.066528 -0.646606 0.104004 1441831943 -0.752808 -0.066528 -0.646606 0.104004 1441831943 -0.752808 -0.066528 -0.646606 0.104004 1441831943 -0.752808 -0.066528 -0.646606 0.104004 1441831943 -0.752808 -0.066528 -0.646606 0.104004 1441831943 -0.760071 -0.080505 -0.634216 0.117065 1441831943 -0.760071 -0.080505 -0.634216 0.117065 1441831943 -0.760071 -0.080505 -0.634216 0.117065 1441831943 -0.760071 -0.080505 -0.634216 0.117065 1441831943 -0.760071 -0.080505 -0.634216 0.117065 1441831943 -0.760071 -0.080505 -0.634216 0.117065 1441831943 -0.760071 -0.080505 -0.634216 0.117065 1441831943 -0.758545 -0.070496 -0.639038 0.106750 1441831943 -0.758545 -0.070496 -0.639038 0.106750 1441831943 -0.758545 -0.070496 -0.639038 0.106750 1441831943 -0.758545 -0.070496 -0.639038 0.106750 1441831943 -0.758545 -0.070496 -0.639038 0.106750 1441831943 -0.764954 -0.047119 -0.636353 0.088013 1441831943 -0.764954 -0.047119 -0.636353 0.088013 1441831943 -0.764954 -0.047119 -0.636353 0.088013 1441831943 -0.764954 -0.047119 -0.636353 0.088013 1441831943 -0.764954 -0.047119 -0.636353 0.088013 1441831943 -0.764954 -0.047119 -0.636353 0.088013 1441831943 -0.764221 -0.029846 -0.640808 0.067322 1441831943 -0.764221 -0.029846 -0.640808 0.067322 1441831943 -0.764221 -0.029846 -0.640808 0.067322 1441831943 -0.764221 -0.029846 -0.640808 0.067322 1441831943 -0.764221 -0.029846 -0.640808 0.067322 1441831943 -0.764221 -0.029846 -0.640808 0.067322 1441831943 -0.764221 -0.029846 -0.640808 0.067322 1441831943 -0.756592 -0.020142 -0.651367 0.054810 1441831943 -0.756592 -0.020142 -0.651367 0.054810 1441831943 -0.756592 -0.020142 -0.651367 0.054810 1441831943 -0.756592 -0.020142 -0.651367 0.054810 1441831943 -0.756592 -0.020142 -0.651367 0.054810 1441831943 -0.756592 -0.020142 -0.651367 0.054810 1441831943 -0.749512 -0.005371 -0.660767 0.041199 1441831943 -0.749512 -0.005371 -0.660767 0.041199 1441831943 -0.749512 -0.005371 -0.660767 0.041199 1441831943 -0.749512 -0.005371 -0.660767 0.041199 1441831943 -0.749512 -0.005371 -0.660767 0.041199 1441831943 -0.749512 -0.005371 -0.660767 0.041199 1441831943 -0.743652 0.005737 -0.667053 0.045471 1441831943 -0.743652 0.005737 -0.667053 0.045471 1441831943 -0.743652 0.005737 -0.667053 0.045471 1441831943 -0.743652 0.005737 -0.667053 0.045471 1441831943 -0.743652 0.005737 -0.667053 0.045471 1441831943 -0.743652 0.005737 -0.667053 0.045471 1441831943 -0.743652 0.005737 -0.667053 0.045471 1441831943 -0.745422 -0.004089 -0.664001 0.058899 1441831943 -0.745422 -0.004089 -0.664001 0.058899 1441831943 -0.745422 -0.004089 -0.664001 0.058899 1441831943 -0.745422 -0.004089 -0.664001 0.058899 1441831943 -0.745422 -0.004089 -0.664001 0.058899 1441831943 -0.745422 -0.004089 -0.664001 0.058899 1441831943 -0.746399 -0.031921 -0.660278 0.077393 1441831943 -0.746399 -0.031921 -0.660278 0.077393 1441831943 -0.746399 -0.031921 -0.660278 0.077393 1441831943 -0.746399 -0.031921 -0.660278 0.077393 1441831943 -0.746399 -0.031921 -0.660278 0.077393 1441831943 -0.746399 -0.031921 -0.660278 0.077393 1441831943 -0.746399 -0.031921 -0.660278 0.077393 1441831943 -0.751831 -0.050232 -0.650696 0.094055 1441831943 -0.751831 -0.050232 -0.650696 0.094055 1441831943 -0.751831 -0.050232 -0.650696 0.094055 1441831943 -0.751831 -0.050232 -0.650696 0.094055 1441831943 -0.751831 -0.050232 -0.650696 0.094055 1441831943 -0.751831 -0.050232 -0.650696 0.094055 1441831943 -0.755127 -0.064026 -0.642639 0.113159 1441831943 -0.755127 -0.064026 -0.642639 0.113159 1441831943 -0.755127 -0.064026 -0.642639 0.113159 1441831943 -0.755127 -0.064026 -0.642639 0.113159 1441831943 -0.755127 -0.064026 -0.642639 0.113159 1441831943 -0.755127 -0.064026 -0.642639 0.113159 1441831943 -0.755127 -0.064026 -0.642639 0.113159 1441831943 -0.759033 -0.058716 -0.640259 0.102600 1441831943 -0.759033 -0.058716 -0.640259 0.102600 1441831943 -0.759033 -0.058716 -0.640259 0.102600 1441831944 -0.759033 -0.058716 -0.640259 0.102600 1441831944 -0.759033 -0.058716 -0.640259 0.102600 1441831944 -0.759033 -0.058716 -0.640259 0.102600 1441831944 -0.761475 -0.044189 -0.640442 0.090271 1441831944 -0.761475 -0.044189 -0.640442 0.090271 1441831944 -0.761475 -0.044189 -0.640442 0.090271 1441831944 -0.761475 -0.044189 -0.640442 0.090271 1441831944 -0.761475 -0.044189 -0.640442 0.090271 1441831944 -0.761475 -0.044189 -0.640442 0.090271 1441831944 -0.763977 -0.033386 -0.639954 0.075439 1441831944 -0.763977 -0.033386 -0.639954 0.075439 1441831944 -0.763977 -0.033386 -0.639954 0.075439 1441831944 -0.763977 -0.033386 -0.639954 0.075439 1441831944 -0.763977 -0.033386 -0.639954 0.075439 1441831944 -0.763977 -0.033386 -0.639954 0.075439 1441831944 -0.756653 -0.025391 -0.650269 0.063232 1441831944 -0.756653 -0.025391 -0.650269 0.063232 1441831944 -0.756653 -0.025391 -0.650269 0.063232 1441831944 -0.756653 -0.025391 -0.650269 0.063232 1441831944 -0.756653 -0.025391 -0.650269 0.063232 1441831944 -0.756653 -0.025391 -0.650269 0.063232 1441831944 -0.756653 -0.025391 -0.650269 0.063232 1441831944 -0.749939 -0.014099 -0.659485 0.050964 1441831944 -0.749939 -0.014099 -0.659485 0.050964 1441831944 -0.749939 -0.014099 -0.659485 0.050964 1441831944 -0.749939 -0.014099 -0.659485 0.050964 1441831944 -0.749939 -0.014099 -0.659485 0.050964 1441831944 -0.749939 -0.014099 -0.659485 0.050964 1441831944 -0.739258 0.005859 -0.671631 0.049683 1441831944 -0.739258 0.005859 -0.671631 0.049683 1441831944 -0.739258 0.005859 -0.671631 0.049683 1441831944 -0.739258 0.005859 -0.671631 0.049683 1441831944 -0.739258 0.005859 -0.671631 0.049683 1441831944 -0.739258 0.005859 -0.671631 0.049683 1441831944 -0.737915 0.018250 -0.672791 0.050293 1441831944 -0.737915 0.018250 -0.672791 0.050293 1441831944 -0.737915 0.018250 -0.672791 0.050293 1441831944 -0.737915 0.018250 -0.672791 0.050293 1441831944 -0.737915 0.018250 -0.672791 0.050293 1441831944 -0.737915 0.018250 -0.672791 0.050293 1441831944 -0.740356 0.011414 -0.670532 0.047485 1441831944 -0.740356 0.011414 -0.670532 0.047485 1441831944 -0.740356 0.011414 -0.670532 0.047485 1441831944 -0.740356 0.011414 -0.670532 0.047485 1441831944 -0.740356 0.011414 -0.670532 0.047485 1441831944 -0.740356 0.011414 -0.670532 0.047485 1441831944 -0.740356 0.011414 -0.670532 0.047485 1441831944 -0.744019 -0.025513 -0.663818 0.072388 1441831944 -0.744019 -0.025513 -0.663818 0.072388 1441831944 -0.744019 -0.025513 -0.663818 0.072388 1441831944 -0.744019 -0.025513 -0.663818 0.072388 1441831944 -0.744019 -0.025513 -0.663818 0.072388 1441831944 -0.744019 -0.025513 -0.663818 0.072388 1441831944 -0.747925 -0.058472 -0.653198 0.103027 1441831944 -0.747925 -0.058472 -0.653198 0.103027 1441831944 -0.747925 -0.058472 -0.653198 0.103027 1441831944 -0.747925 -0.058472 -0.653198 0.103027 1441831944 -0.747925 -0.058472 -0.653198 0.103027 1441831944 -0.747925 -0.058472 -0.653198 0.103027 1441831944 -0.751526 -0.062256 -0.647217 0.112061 1441831944 -0.751526 -0.062256 -0.647217 0.112061 1441831944 -0.751526 -0.062256 -0.647217 0.112061 1441831944 -0.751526 -0.062256 -0.647217 0.112061 1441831944 -0.751526 -0.062256 -0.647217 0.112061 1441831944 -0.751526 -0.062256 -0.647217 0.112061 1441831944 -0.750671 -0.054260 -0.649841 0.106628 1441831944 -0.750671 -0.054260 -0.649841 0.106628 1441831944 -0.750671 -0.054260 -0.649841 0.106628 1441831944 -0.750671 -0.054260 -0.649841 0.106628 1441831944 -0.750671 -0.054260 -0.649841 0.106628 1441831944 -0.750671 -0.054260 -0.649841 0.106628 1441831944 -0.756592 -0.046387 -0.644470 0.100769 1441831944 
-0.710327 -0.090881 -0.688904 0.112671 1441831946 -0.710327 -0.090881 -0.688904 0.112671 1441831946 -0.710327 -0.090881 -0.688904 0.112671 1441831946 -0.710327 -0.090881 -0.688904 0.112671 1441831946 -0.710327 -0.090881 -0.688904 0.112671 1441831946 -0.710327 -0.090881 -0.688904 0.112671 1441831946 -0.715576 -0.069397 -0.687988 0.099731 1441831946 -0.715576 -0.069397 -0.687988 0.099731 1441831946 -0.715576 -0.069397 -0.687988 0.099731 1441831946 -0.715576 -0.069397 -0.687988 0.099731 1441831946 -0.715576 -0.069397 -0.687988 0.099731 1441831946 -0.715576 -0.069397 -0.687988 0.099731 1441831946 -0.720886 -0.048645 -0.686218 0.084351 1441831946 -0.720886 -0.048645 -0.686218 0.084351 1441831946 -0.720886 -0.048645 -0.686218 0.084351 1441831946 -0.720886 -0.048645 -0.686218 0.084351 1441831946 -0.720886 -0.048645 -0.686218 0.084351 1441831946 -0.720886 -0.048645 -0.686218 0.084351 1441831946 -0.720886 -0.048645 -0.686218 0.084351 1441831946 -0.722107 -0.035889 -0.686951 0.073608 1441831946 -0.722107 -0.035889 -0.686951 0.073608 1441831946 -0.722107 -0.035889 -0.686951 0.073608 1441831946 -0.722107 -0.035889 -0.686951 0.073608 1441831946 -0.722107 -0.035889 -0.686951 0.073608 1441831946 -0.717468 -0.048767 -0.690979 0.074219 1441831947 -0.717468 -0.048767 -0.690979 0.074219 1441831947 -0.717468 -0.048767 -0.690979 0.074219 1441831947 -0.717468 -0.048767 -0.690979 0.074219 1441831947 -0.717468 -0.048767 -0.690979 0.074219 1441831947 -0.717468 -0.048767 -0.690979 0.074219 1441831947 -0.711914 -0.069031 -0.694336 0.079773 1441831947 -0.711914 -0.069031 -0.694336 0.079773 1441831947 -0.711914 -0.069031 -0.694336 0.079773 1441831947 -0.711914 -0.069031 -0.694336 0.079773 1441831947 -0.711914 -0.069031 -0.694336 0.079773 1441831947 -0.711914 -0.069031 -0.694336 0.079773 1441831947 -0.713013 -0.068726 -0.693054 0.081360 1441831947 -0.713013 -0.068726 -0.693054 0.081360 1441831947 -0.713013 -0.068726 -0.693054 0.081360 1441831947 -0.713013 -0.068726 -0.693054 0.081360 1441831947 -0.713013 -0.068726 -0.693054 0.081360 1441831947 -0.713013 -0.068726 -0.693054 0.081360 1441831947 -0.724976 -0.059814 -0.682129 0.075195 1441831947 -0.724976 -0.059814 -0.682129 0.075195 1441831947 -0.724976 -0.059814 -0.682129 0.075195 1441831947 -0.724976 -0.059814 -0.682129 0.075195 1441831947 -0.724976 -0.059814 -0.682129 0.075195 1441831947 -0.724976 -0.059814 -0.682129 0.075195 1441831947 -0.737305 -0.057190 -0.670044 0.065002 1441831947 -0.737305 -0.057190 -0.670044 0.065002 1441831947 -0.737305 -0.057190 -0.670044 0.065002 1441831947 -0.737305 -0.057190 -0.670044 0.065002 1441831947 -0.737305 -0.057190 -0.670044 0.065002 1441831947 -0.737305 -0.057190 -0.670044 0.065002 1441831947 -0.745789 -0.066895 -0.658020 0.079895 1441831947 -0.745789 -0.066895 -0.658020 0.079895 1441831947 -0.745789 -0.066895 -0.658020 0.079895 1441831947 -0.745789 -0.066895 -0.658020 0.079895 1441831947 -0.745789 -0.066895 -0.658020 0.079895 1441831947 -0.745789 -0.066895 -0.658020 0.079895 1441831947 -0.745789 -0.066895 -0.658020 0.079895 1441831947 -0.747498 -0.084106 -0.651855 0.096924 1441831947 -0.747498 -0.084106 -0.651855 0.096924 1441831947 -0.747498 -0.084106 -0.651855 0.096924 1441831947 -0.747498 -0.084106 -0.651855 0.096924 1441831947 -0.747498 -0.084106 -0.651855 0.096924 1441831947 -0.747498 -0.084106 -0.651855 0.096924 1441831947 -0.747925 -0.089844 -0.648865 0.107300 1441831947 -0.747925 -0.089844 -0.648865 0.107300 1441831947 -0.747925 -0.089844 -0.648865 0.107300 1441831947 -0.747925 -0.089844 -0.648865 0.107300 1441831947 -0.747925 -0.089844 -0.648865 0.107300 1441831947 -0.747925 -0.089844 -0.648865 0.107300 1441831947 -0.742432 -0.094971 -0.651367 0.124817 1441831947 -0.742432 -0.094971 -0.651367 0.124817 1441831947 -0.742432 -0.094971 -0.651367 0.124817 1441831947 -0.742432 -0.094971 -0.651367 0.124817 1441831947 -0.742432 -0.094971 -0.651367 0.124817 1441831947 -0.742432 -0.094971 -0.651367 0.124817 1441831947 -0.742432 -0.094971 -0.651367 0.124817 1441831947 -0.740051 -0.094971 -0.652832 0.131042 1441831947 -0.740051 -0.094971 -0.652832 0.131042 1441831947 -0.740051 -0.094971 -0.652832 0.131042 1441831947 -0.740051 -0.094971 -0.652832 0.131042 1441831947 -0.740051 -0.094971 -0.652832 0.131042 1441831947 -0.740051 -0.094971 -0.652832 0.131042 1441831947 -0.740051 -0.094971 -0.652832 0.131042 1441831947 -0.736633 -0.096558 -0.657166 0.127625 1441831947 -0.736633 -0.096558 -0.657166 0.127625 1441831947 -0.736633 -0.096558 -0.657166 0.127625 1441831947 -0.736633 -0.096558 -0.657166 0.127625 1441831947 -0.736633 -0.096558 -0.657166 0.127625 1441831947 -0.736633 -0.096558 -0.657166 0.127625 1441831947 -0.734375 -0.098633 -0.660767 0.120117 1441831947 -0.734375 -0.098633 -0.660767 0.120117 1441831947 -0.734375 -0.098633 -0.660767 0.120117 1441831947 -0.734375 -0.098633 -0.660767 0.120117 1441831947 -0.734375 -0.098633 -0.660767 0.120117 1441831947 -0.734375 -0.098633 -0.660767 0.120117 1441831947 -0.736633 -0.095642 -0.659973 0.113220 1441831947 -0.736633 -0.095642 -0.659973 0.113220 1441831947 -0.736633 -0.095642 -0.659973 0.113220 1441831947 -0.736633 -0.095642 -0.659973 0.113220 1441831947 -0.736633 -0.095642 -0.659973 0.113220 1441831947 -0.736633 -0.095642 -0.659973 0.113220 1441831947 -0.739563 -0.069641 -0.662292 0.098145 1441831947 -0.739563 -0.069641 -0.662292 0.098145 1441831947 -0.739563 -0.069641 -0.662292 0.098145 1441831947 -0.739563 -0.069641 -0.662292 0.098145 1441831947 -0.739563 -0.069641 -0.662292 0.098145 1441831947 -0.739563 -0.069641 -0.662292 0.098145 1441831947 -0.739563 -0.069641 -0.662292 0.098145 1441831947 -0.751709 -0.045227 -0.653564 0.076355 1441831947 -0.751709 -0.045227 -0.653564 0.076355 1441831947 -0.751709 -0.045227 -0.653564 0.076355 1441831947 -0.751709 -0.045227 -0.653564 0.076355 1441831947 -0.751709 -0.045227 -0.653564 0.076355 1441831947 -0.751709 -0.045227 -0.653564 0.076355 1441831947 -0.760681 -0.032532 -0.645508 0.060974 1441831947 -0.760681 -0.032532 -0.645508 0.060974 1441831947 -0.760681 -0.032532 -0.645508 0.060974 1441831947 -0.760681 -0.032532 -0.645508 0.060974 1441831947 -0.760681 -0.032532 -0.645508 0.060974 1441831947 -0.760681 -0.032532 -0.645508 0.060974 1441831947 -0.763367 -0.032837 -0.641235 0.071533 1441831947 -0.763367 -0.032837 -0.641235 0.071533 1441831947 -0.763367 -0.032837 -0.641235 0.071533 1441831947 -0.763367 -0.032837 -0.641235 0.071533 1441831947 -0.763367 -0.032837 -0.641235 0.071533 1441831947 -0.763367 -0.032837 -0.641235 0.071533 1441831947 -0.764526 -0.047546 -0.637268 0.085144 1441831947 -0.764526 -0.047546 -0.637268 0.085144 1441831947 -0.764526 -0.047546 -0.637268 0.085144 1441831947 -0.764526 -0.047546 -0.637268 0.085144 1441831947 -0.764526 -0.047546 -0.637268 0.085144 1441831947 -0.764526 -0.047546 -0.637268 0.085144 1441831947 -0.753418 -0.060974 -0.647339 0.098022 1441831947 -0.753418 -0.060974 -0.647339 0.098022 1441831948 -0.753418 -0.060974 -0.647339 0.098022 1441831948 -0.753418 -0.060974 -0.647339 0.098022 1441831948 -0.753418 -0.060974 -0.647339 0.098022 1441831948 -0.753418 -0.060974 -0.647339 0.098022 1441831948 -0.744019 -0.073669 -0.654358 0.113403 1441831948 -0.744019 -0.073669 -0.654358 0.113403 1441831948 -0.744019 -0.073669 -0.654358 0.113403 1441831948 -0.744019 -0.073669 -0.654358 0.113403 1441831948 -0.744019 -0.073669 -0.654358 0.113403 1441831948 -0.744019 -0.073669 -0.654358 0.113403 1441831948 -0.736450 -0.084961 -0.659912 0.122314 1441831948 -0.736450 -0.084961 -0.659912 0.122314 1441831948 -0.736450 -0.084961 -0.659912 0.122314 1441831948 -0.736450 -0.084961 -0.659912 0.122314 1441831948 -0.736450 -0.084961 -0.659912 0.122314 1441831948 -0.736450 -0.084961 -0.659912 0.122314 1441831948 -0.726685 -0.095825 -0.669128 0.122864 1441831948 -0.726685 -0.095825 -0.669128 0.122864 1441831948 -0.726685 -0.095825 -0.669128 0.122864 1441831948 -0.726685 -0.095825 -0.669128 0.122864 1441831948 -0.726685 -0.095825 -0.669128 0.122864 1441831948 -0.726685 -0.095825 -0.669128 0.122864 1441831948 -0.726685 -0.095825 -0.669128 0.122864 1441831948 -0.717590 -0.109985 -0.677246 0.119629 1441831948 -0.717590 -0.109985 -0.677246 0.119629 1441831948 -0.717590 -0.109985 -0.677246 0.119629 1441831948 -0.717590 -0.109985 -0.677246 0.119629 1441831948 -0.717590 -0.109985 -0.677246 0.119629 1441831948 -0.717590 -0.109985 -0.677246 0.119629 1441831948 -0.718018 -0.109070 -0.678101 0.113159 1441831948 -0.718018 -0.109070 -0.678101 0.113159 1441831948 -0.718018 -0.109070 -0.678101 0.113159 1441831948 -0.718018 -0.109070 -0.678101 0.113159 1441831948 -0.718018 -0.109070 -0.678101 0.113159 1441831948 -0.718018 -0.109070 -0.678101 0.113159 1441831948 -0.718018 -0.109070 -0.678101 0.113159 1441831948 -0.726135 -0.073120 -0.677612 0.091309 1441831948 -0.726135 -0.073120 -0.677612 0.091309 1441831948 -0.726135 -0.073120 -0.677612 0.091309 1441831948 -0.726135 -0.073120 -0.677612 0.091309 1441831948 -0.726135 -0.073120 -0.677612 0.091309 1441831948 -0.736511 -0.048950 -0.671143 0.069275 1441831948 -0.736511 -0.048950 -0.671143 0.069275 1441831948 -0.736511 -0.048950 -0.671143 0.069275 1441831948 -0.736511 -0.048950 -0.671143 0.069275 1441831948 -0.736511 -0.048950 -0.671143 0.069275 1441831948 -0.736511 -0.048950 -0.671143 0.069275 1441831948 -0.736511 -0.048950 -0.671143 0.069275 1441831948 -0.747437 -0.030151 -0.661743 0.051208 1441831948 -0.747437 -0.030151 -0.661743 0.051208 1441831948 -0.747437 -0.030151 -0.661743 0.051208 1441831948 -0.747437 -0.030151 -0.661743 0.051208 1441831948 -0.747437 -0.030151 -0.661743 0.051208 1441831948 -0.747437 -0.030151 -0.661743 0.051208 1441831948 -0.752258 -0.024536 -0.656128 0.055237 1441831948 -0.752258 -0.024536 -0.656128 0.055237 1441831948 -0.752258 -0.024536 -0.656128 0.055237 1441831948 -0.752258 -0.024536 -0.656128 0.055237 1441831948 -0.752258 -0.024536 -0.656128 0.055237 1441831948 -0.752258 -0.024536 -0.656128 0.055237 1441831948 -0.753418 -0.039673 -0.652832 0.068787 1441831948 -0.753418 -0.039673 -0.652832 0.068787 1441831948 -0.753418 -0.039673 -0.652832 0.068787 1441831948 -0.753418 -0.039673 -0.652832 0.068787 1441831948 -0.753418 -0.039673 -0.652832 0.068787 1441831948 -0.753418 -0.039673 -0.652832 0.068787 1441831948 -0.744751 -0.051453 -0.660645 0.079285 1441831948 -0.744751 -0.051453 -0.660645 0.079285 1441831948 -0.744751 -0.051453 -0.660645 0.079285 1441831948 -0.744751 -0.051453 -0.660645 0.079285 1441831948 -0.744751 -0.051453 -0.660645 0.079285 1441831948 -0.744751 -0.051453 -0.660645 0.079285 1441831948 -0.739563 -0.064270 -0.664063 0.089478 1441831948 -0.739563 -0.064270 -0.664063 0.089478 1441831948 -0.739563 -0.064270 -0.664063 0.089478 1441831948 -0.739563 -0.064270 -0.664063 0.089478 1441831948 -0.739563 -0.064270 -0.664063 0.089478 1441831948 -0.739563 -0.064270 -0.664063 0.089478 1441831948 -0.739563 -0.064270 -0.664063 0.089478 1441831948 -0.737854 -0.069702 -0.664978 0.092590 1441831948 -0.737854 -0.069702 -0.664978 0.092590 1441831948 -0.737854 -0.069702 -0.664978 0.092590 1441831948 -0.737854 -0.069702 -0.664978 0.092590 1441831948 -0.737854 -0.069702 -0.664978 0.092590 1441831948 -0.737854 -0.069702 -0.664978 0.092590 1441831948 -0.735657 -0.072693 -0.667603 0.088989 1441831948 -0.735657 -0.072693 -0.667603 0.088989 1441831948 -0.735657 -0.072693 -0.667603 0.088989 1441831948 -0.735657 -0.072693 -0.667603 0.088989 1441831948 -0.735657 -0.072693 -0.667603 0.088989 1441831948 -0.735657 -0.072693 -0.667603 0.088989 1441831948 -0.735657 -0.072693 -0.667603 0.088989 1441831948 -0.732666 -0.081421 -0.670532 0.083801 1441831948 -0.732666 -0.081421 -0.670532 0.083801 1441831948 -0.732666 -0.081421 -0.670532 0.083801 1441831948 -0.732666 -0.081421 -0.670532 0.083801 1441831948 -0.732666 -0.081421 -0.670532 0.083801 1441831948 -0.732666 -0.081421 -0.670532 0.083801 1441831948 -0.729370 -0.091431 -0.673096 0.082031 1441831948 -0.729370 -0.091431 -0.673096 0.082031 1441831948 -0.729370 -0.091431 -0.673096 0.082031 1441831948 -0.729370 -0.091431 -0.673096 0.082031 1441831948 -0.729370 -0.091431 -0.673096 0.082031 1441831948 -0.729370 -0.091431 -0.673096 0.082031 1441831948 -0.732056 -0.070862 -0.673889 0.071167 1441831948 -0.732056 -0.070862 -0.673889 0.071167 1441831948 -0.732056 -0.070862 -0.673889 0.071167 1441831948 -0.732056 -0.070862 -0.673889 0.071167 1441831948 -0.732056 -0.070862 -0.673889 0.071167 1441831948 -0.732056 -0.070862 -0.673889 0.071167 1441831948 -0.745056 -0.055542 -0.662415 0.055664 1441831948 -0.745056 -0.055542 -0.662415 0.055664 1441831948 -0.745056 -0.055542 -0.662415 0.055664 1441831949 -0.745056 -0.055542 -0.662415 0.055664 1441831949 -0.745056 -0.055542 -0.662415 0.055664 1441831949 -0.745056 -0.055542 -0.662415 0.055664 1441831949 -0.758118 -0.045105 -0.649170 0.044006 1441831949 -0.758118 -0.045105 -0.649170 0.044006 1441831949 -0.758118 -0.045105 -0.649170 0.044006 1441831949 -0.758118 -0.045105 -0.649170 0.044006 1441831949 -0.758118 -0.045105 -0.649170 0.044006 1441831949 -0.758118 -0.045105 -0.649170 0.044006 1441831949 -0.758118 -0.045105 -0.649170 0.044006 1441831949 -0.764465 -0.057617 -0.639343 0.059753 1441831949 -0.764465 -0.057617 -0.639343 0.059753 1441831949 -0.764465 -0.057617 -0.639343 0.059753 1441831949 -0.764465 -0.057617 -0.639343 0.059753 1441831949 -0.764465 -0.057617 -0.639343 0.059753 1441831949 -0.764465 -0.057617 -0.639343 0.059753 1441831949 -0.758057 -0.067200 -0.645325 0.066772 1441831949 -0.758057 -0.067200 -0.645325 0.066772 1441831949 -0.758057 -0.067200 -0.645325 0.066772 1441831949 -0.758057 -0.067200 -0.645325 0.066772 1441831949 -0.758057 -0.067200 -0.645325 0.066772 1441831949 -0.758057 -0.067200 -0.645325 0.066772 1441831949 -0.748718 -0.075073 -0.654175 0.077209 1441831949 -0.748718 -0.075073 -0.654175 0.077209 1441831949 -0.748718 -0.075073 -0.654175 0.077209 1441831949 -0.748718 -0.075073 -0.654175 0.077209 1441831949 -0.748718 -0.075073 -0.654175 0.077209 1441831949 -0.748718 -0.075073 -0.654175 0.077209 1441831949 -0.748718 -0.075073 -0.654175 0.077209 1441831949 -0.741272 -0.079285 -0.661133 0.084839 1441831949 -0.741272 -0.079285 -0.661133 0.084839 1441831949 -0.741272 -0.079285 -0.661133 0.084839 1441831949 -0.741272 -0.079285 -0.661133 0.084839 1441831949 -0.741272 -0.079285 -0.661133 0.084839 1441831949 -0.741272 -0.079285 -0.661133 0.084839 1441831949 -0.737793 -0.078125 -0.664856 0.087524 1441831949 -0.737793 -0.078125 -0.664856 0.087524 1441831949 -0.737793 -0.078125 -0.664856 0.087524 1441831949 -0.737793 -0.078125 -0.664856 0.087524 1441831949 -0.737793 -0.078125 -0.664856 0.087524 1441831949 -0.737793 -0.078125 -0.664856 0.087524 1441831949 -0.737793 -0.078125 -0.664856 0.087524 1441831949 -0.733887 -0.075989 -0.669495 0.086853 1441831949 -0.733887 -0.075989 -0.669495 0.086853 1441831949 -0.733887 -0.075989 -0.669495 0.086853 1441831949 -0.733887 -0.075989 -0.669495 0.086853 1441831949 -0.733887 -0.075989 -0.669495 0.086853 1441831949 -0.733887 -0.075989 -0.669495 0.086853 1441831949 -0.731018 -0.075867 -0.672913 0.084412 1441831949 -0.731018 -0.075867 -0.672913 0.084412 1441831949 -0.731018 -0.075867 -0.672913 0.084412 1441831949 -0.731018 -0.075867 -0.672913 0.084412 1441831949 -0.731018 -0.075867 -0.672913 0.084412 1441831949 -0.731018 -0.075867 -0.672913 0.084412 1441831949 -0.731018 -0.075867 -0.672913 0.084412 1441831949 -0.734863 -0.054626 -0.672241 0.071716 1441831949 -0.734863 -0.054626 -0.672241 0.071716 1441831949 -0.734863 -0.054626 -0.672241 0.071716 1441831949 -0.734863 -0.054626 -0.672241 0.071716 1441831949 -0.734863 -0.054626 -0.672241 0.071716 1441831949 -0.734863 -0.054626 -0.672241 0.071716 1441831949 -0.750671 -0.018250 -0.658508 0.051086 1441831949 -0.750671 -0.018250 -0.658508 0.051086 1441831949 -0.750671 -0.018250 -0.658508 0.051086 1441831949 -0.750671 -0.018250 -0.658508 0.051086 1441831949 -0.750671 -0.018250 -0.658508 0.051086 1441831949 -0.750671 -0.018250 -0.658508 0.051086 1441831949 -0.764954 0.013245 -0.643494 0.025513 1441831949 -0.764954 0.013245 -0.643494 0.025513 1441831949 -0.764954 0.013245 -0.643494 0.025513 1441831949 -0.764954 0.013245 -0.643494 0.025513 1441831949 -0.764954 0.013245 -0.643494 0.025513 1441831949 -0.764954 0.013245 -0.643494 0.025513 1441831949 -0.776917 0.017761 -0.628601 0.031067 1441831949 -0.776917 0.017761 -0.628601 0.031067 1441831949 -0.776917 0.017761 -0.628601 0.031067 1441831949 -0.776917 0.017761 -0.628601 0.031067 1441831949 -0.785889 0.002747 -0.616638 0.047058 1441831949 -0.785889 0.002747 -0.616638 0.047058 1441831949 -0.785889 0.002747 -0.616638 0.047058 1441831949 -0.785889 0.002747 -0.616638 0.047058 1441831949 -0.785889 0.002747 -0.616638 0.047058 1441831949 -0.785889 0.002747 -0.616638 0.047058 1441831949 -0.781067 -0.013550 -0.621277 0.061951 1441831949 -0.781067 -0.013550 -0.621277 0.061951 1441831949 -0.781067 -0.013550 -0.621277 0.061951 1441831949 -0.781067 -0.013550 -0.621277 0.061951 1441831949 -0.781067 -0.013550 -0.621277 0.061951 1441831949 -0.781067 -0.013550 -0.621277 0.061951 1441831949 -0.772339 -0.039673 -0.628723 0.081970 1441831949 -0.772339 -0.039673 -0.628723 0.081970 1441831949 -0.772339 -0.039673 -0.628723 0.081970 1441831949 -0.772339 -0.039673 -0.628723 0.081970 1441831949 -0.772339 -0.039673 -0.628723 0.081970 1441831949 -0.772339 -0.039673 -0.628723 0.081970 1441831949 -0.764954 -0.050171 -0.635803 0.090332 1441831949 -0.764954 -0.050171 -0.635803 0.090332 1441831949 -0.764954 -0.050171 -0.635803 0.090332 1441831949 -0.764954 -0.050171 -0.635803 0.090332 1441831949 -0.764954 -0.050171 -0.635803 0.090332 1441831949 -0.764954 -0.050171 -0.635803 0.090332 1441831949 -0.757324 -0.052368 -0.644714 0.090027 1441831949 -0.757324 -0.052368 -0.644714 0.090027 1441831949 -0.757324 -0.052368 -0.644714 0.090027 1441831949 -0.757324 -0.052368 -0.644714 0.090027 1441831949 -0.757324 -0.052368 -0.644714 0.090027 1441831949 -0.757324 -0.052368 -0.644714 0.090027 1441831949 -0.750427 -0.051758 -0.653687 0.083496 1441831949 -0.750427 -0.051758 -0.653687 0.083496 1441831949 -0.750427 -0.051758 -0.653687 0.083496 1441831949 -0.750427 -0.051758 -0.653687 0.083496 1441831950 -0.750427 -0.051758 -0.653687 0.083496 1441831950 -0.750427 -0.051758 -0.653687 0.083496 1441831950 -0.744385 -0.060425 -0.660095 0.080933 1441831950 -0.744385 -0.060425 -0.660095 0.080933 1441831950 -0.744385 -0.060425 -0.660095 0.080933 1441831950 -0.744385 -0.060425 -0.660095 0.080933 1441831950 -0.744385 -0.060425 -0.660095 0.080933 1441831950 -0.744385 -0.060425 -0.660095 0.080933 1441831950 -0.743347 -0.051086 -0.662842 0.074341 1441831950 -0.743347 -0.051086 -0.662842 0.074341 1441831950 -0.743347 -0.051086 -0.662842 0.074341 1441831950 -0.743347 -0.051086 -0.662842 0.074341 1441831950 -0.743347 -0.051086 -0.662842 0.074341 1441831950 -0.743347 -0.051086 -0.662842 0.074341 1441831950 -0.752014 -0.022705 -0.656311 0.057495 1441831950 -0.752014 -0.022705 -0.656311 0.057495 1441831950 -0.752014 -0.022705 -0.656311 0.057495 1441831950 -0.752014 -0.022705 -0.656311 0.057495 1441831950 -0.752014 -0.022705 -0.656311 0.057495 1441831950 -0.752014 -0.022705 -0.656311 0.057495 1441831950 -0.752014 -0.022705 -0.656311 0.057495 1441831950 -0.763062 -0.018372 -0.644653 0.043762 1441831950 -0.763062 -0.018372 -0.644653 0.043762 1441831950 -0.763062 -0.018372 -0.644653 0.043762 1441831950 -0.763062 -0.018372 -0.644653 0.043762 1441831950 -0.763062 -0.018372 -0.644653 0.043762 1441831950 -0.763062 -0.018372 -0.644653 0.043762 1441831950 -0.769165 -0.024048 -0.636597 0.051147 1441831950 -0.769165 -0.024048 -0.636597 0.051147 1441831950 -0.769165 -0.024048 -0.636597 0.051147 1441831950 -0.769165 -0.024048 -0.636597 0.051147 1441831950 -0.769165 -0.024048 -0.636597 0.051147 1441831950 -0.769165 -0.024048 -0.636597 0.051147 1441831950 -0.770996 -0.034241 -0.632141 0.070129 1441831950 -0.770996 -0.034241 -0.632141 0.070129 1441831950 -0.770996 -0.034241 -0.632141 0.070129 1441831950 -0.770996 -0.034241 -0.632141 0.070129 1441831950 -0.770996 -0.034241 -0.632141 0.070129 1441831950 -0.770996 -0.034241 -0.632141 0.070129 1441831950 -0.758850 -0.054688 -0.643860 0.082031 1441831950 -0.758850 -0.054688 -0.643860 0.082031 1441831950 -0.758850 -0.054688 -0.643860 0.082031 1441831950 -0.758850 -0.054688 -0.643860 0.082031 1441831950 -0.758850 -0.054688 -0.643860 0.082031 1441831950 -0.758850 -0.054688 -0.643860 0.082031 1441831950 -0.758850 -0.054688 -0.643860 0.082031 1441831950 -0.749084 -0.068054 -0.652344 0.093323 1441831950 -0.749084 -0.068054 -0.652344 0.093323 1441831950 -0.749084 -0.068054 -0.652344 0.093323 1441831950 -0.749084 -0.068054 -0.652344 0.093323 1441831950 -0.749084 -0.068054 -0.652344 0.093323 1441831950 -0.749084 -0.068054 -0.652344 0.093323 1441831950 -0.741882 -0.075623 -0.658997 0.098511 1441831950 -0.741882 -0.075623 -0.658997 0.098511 1441831950 -0.741882 -0.075623 -0.658997 0.098511 1441831950 -0.741882 -0.075623 -0.658997 0.098511 1441831950 -0.741882 -0.075623 -0.658997 0.098511 1441831950 -0.741882 -0.075623 -0.658997 0.098511 1441831950 -0.736328 -0.078369 -0.665283 0.095825 1441831950 -0.736328 -0.078369 -0.665283 0.095825 1441831950 -0.736328 -0.078369 -0.665283 0.095825 1441831950 -0.736328 -0.078369 -0.665283 0.095825 1441831950 -0.736328 -0.078369 -0.665283 0.095825 1441831950 -0.736328 -0.078369 -0.665283 0.095825 1441831950 -0.730835 -0.082642 -0.672241 0.084839 1441831950 -0.730835 -0.082642 -0.672241 0.084839 1441831950 -0.730835 -0.082642 -0.672241 0.084839 1441831950 -0.730835 -0.082642 -0.672241 0.084839 1441831950 -0.730835 -0.082642 -0.672241 0.084839 1441831950 -0.730835 -0.082642 -0.672241 0.084839 1441831950 -0.734619 -0.068909 -0.670898 0.074951 1441831950 -0.734619 -0.068909 -0.670898 0.074951 1441831950 -0.734619 -0.068909 -0.670898 0.074951 1441831950 -0.734619 -0.068909 -0.670898 0.074951 1441831950 -0.734619 -0.068909 -0.670898 0.074951 1441831950 -0.734619 -0.068909 -0.670898 0.074951 1441831950 -0.734619 -0.068909 -0.670898 0.074951 1441831950 -0.745239 -0.030090 -0.663513 0.059448 1441831950 -0.745239 -0.030090 -0.663513 0.059448 1441831950 -0.745239 -0.030090 -0.663513 0.059448 1441831950 -0.745239 -0.030090 -0.663513 0.059448 1441831950 -0.745239 -0.030090 -0.663513 0.059448 1441831950 -0.745239 -0.030090 -0.663513 0.059448 1441831950 -0.760315 -0.024231 -0.646973 0.053284 1441831950 -0.760315 -0.024231 -0.646973 0.053284 1441831950 -0.760315 -0.024231 -0.646973 0.053284 1441831950 -0.760315 -0.024231 -0.646973 0.053284 1441831950 -0.760315 -0.024231 -0.646973 0.053284 1441831950 -0.760315 -0.024231 -0.646973 0.053284 1441831950 -0.768921 -0.038147 -0.636108 0.052429 1441831950 -0.768921 -0.038147 -0.636108 0.052429 1441831950 -0.768921 -0.038147 -0.636108 0.052429 1441831950 -0.768921 -0.038147 -0.636108 0.052429 1441831950 -0.768921 -0.038147 -0.636108 0.052429 1441831950 -0.768921 -0.038147 -0.636108 0.052429 1441831950 -0.775391 -0.055969 -0.623962 0.079956 1441831950 -0.775391 -0.055969 -0.623962 0.079956 1441831950 -0.775391 -0.055969 -0.623962 0.079956 1441831950 -0.775391 -0.055969 -0.623962 0.079956 1441831950 -0.775391 -0.055969 -0.623962 0.079956 1441831950 -0.775391 -0.055969 -0.623962 0.079956 1441831950 -0.775391 -0.055969 -0.623962 0.079956 1441831950 -0.770996 -0.070374 -0.626587 0.090027 1441831950 -0.770996 -0.070374 -0.626587 0.090027 1441831950 -0.770996 -0.070374 -0.626587 0.090027 1441831950 -0.770996 -0.070374 -0.626587 0.090027 1441831950 -0.770996 -0.070374 -0.626587 0.090027 1441831950 -0.763367 -0.076660 -0.634155 0.096375 1441831950 -0.763367 -0.076660 -0.634155 0.096375 1441831950 -0.763367 -0.076660 -0.634155 0.096375 1441831950 -0.763367 -0.076660 -0.634155 0.096375 1441831950 -0.763367 -0.076660 -0.634155 0.096375 1441831950 -0.763367 -0.076660 -0.634155 0.096375 1441831951 -0.763367 -0.076660 -0.634155 0.096375 1441831951 -0.753540 -0.085510 -0.644043 0.100830 1441831951 -0.753540 -0.085510 -0.644043 0.100830 1441831951 -0.753540 -0.085510 -0.644043 0.100830 1441831951 -0.753540 -0.085510 -0.644043 0.100830 1441831951 -0.753540 -0.085510 -0.644043 0.100830 1441831951 -0.753540 -0.085510 -0.644043 0.100830 1441831951 -0.745361 -0.089966 -0.652588 0.102783 1441831951 -0.745361 -0.089966 -0.652588 0.102783 1441831951 -0.745361 -0.089966 -0.652588 0.102783 1441831951 -0.745361 -0.089966 -0.652588 0.102783 1441831951 -0.745361 -0.089966 -0.652588 0.102783 1441831951 -0.745361 -0.089966 -0.652588 0.102783 1441831951 -0.745361 -0.089966 -0.652588 0.102783 1441831951 -0.736145 -0.096191 -0.662598 0.099365 1441831951 -0.736145 -0.096191 -0.662598 0.099365 1441831951 -0.736145 -0.096191 -0.662598 0.099365 1441831951 -0.736145 -0.096191 -0.662598 0.099365 1441831951 -0.736145 -0.096191 -0.662598 0.099365 1441831951 -0.736145 -0.096191 -0.662598 0.099365 1441831951 -0.731995 -0.104919 -0.666748 0.093445 1441831951 -0.731995 -0.104919 -0.666748 0.093445 1441831951 -0.731995 -0.104919 -0.666748 0.093445 1441831951 -0.731995 -0.104919 -0.666748 0.093445 1441831951 -0.731995 -0.104919 -0.666748 0.093445 1441831951 -0.731995 -0.104919 -0.666748 0.093445 1441831951 -0.737793 -0.088928 -0.662476 0.094482 1441831951 -0.737793 -0.088928 -0.662476 0.094482 1441831951 -0.737793 -0.088928 -0.662476 0.094482 1441831951 -0.737793 -0.088928 -0.662476 0.094482 1441831951 -0.737793 -0.088928 -0.662476 0.094482 1441831951 -0.737793 -0.088928 -0.662476 0.094482 1441831951 -0.751648 -0.050110 -0.653198 0.077087 1441831951 -0.751648 -0.050110 -0.653198 0.077087 1441831951 -0.751648 -0.050110 -0.653198 0.077087 1441831951 -0.751648 -0.050110 -0.653198 0.077087 1441831951 -0.751648 -0.050110 -0.653198 0.077087 1441831951 -0.751648 -0.050110 -0.653198 0.077087 1441831951 -0.768372 -0.028625 -0.636353 0.062683 1441831951 -0.768372 -0.028625 -0.636353 0.062683 1441831951 -0.768372 -0.028625 -0.636353 0.062683 1441831951 -0.768372 -0.028625 -0.636353 0.062683 1441831951 -0.768372 -0.028625 -0.636353 0.062683 1441831951 -0.768372 -0.028625 -0.636353 0.062683 1441831951 -0.768372 -0.028625 -0.636353 0.062683 1441831951 -0.775146 -0.027100 -0.627625 0.067505 1441831951 -0.775146 -0.027100 -0.627625 0.067505 1441831951 -0.775146 -0.027100 -0.627625 0.067505 1441831951 -0.775146 -0.027100 -0.627625 0.067505 1441831951 -0.775146 -0.027100 -0.627625 0.067505 1441831951 -0.775146 -0.027100 -0.627625 0.067505 1441831951 -0.774109 -0.048096 -0.625610 0.084473 1441831951 -0.774109 -0.048096 -0.625610 0.084473 1441831951 -0.774109 -0.048096 -0.625610 0.084473 1441831951 -0.774109 -0.048096 -0.625610 0.084473 1441831951 -0.774109 -0.048096 -0.625610 0.084473 1441831951 -0.774109 -0.048096 -0.625610 0.084473 1441831951 -0.774109 -0.048096 -0.625610 0.084473 1441831951 -0.767456 -0.066833 -0.629700 0.100281 1441831951 -0.767456 -0.066833 -0.629700 0.100281 1441831951 -0.767456 -0.066833 -0.629700 0.100281 1441831951 -0.767456 -0.066833 -0.629700 0.100281 1441831951 -0.767456 -0.066833 -0.629700 0.100281 1441831951 -0.767456 -0.066833 -0.629700 0.100281 1441831951 -0.759399 -0.076538 -0.636780 0.109619 1441831951 -0.759399 -0.076538 -0.636780 0.109619 1441831951 -0.759399 -0.076538 -0.636780 0.109619 1441831951 -0.759399 -0.076538 -0.636780 0.109619 1441831951 -0.759399 -0.076538 -0.636780 0.109619 1441831951 -0.759399 -0.076538 -0.636780 0.109619 1441831951 -0.759399 -0.076538 -0.636780 0.109619 1441831951 -0.754883 -0.082947 -0.640503 0.114441 1441831951 -0.754883 -0.082947 -0.640503 0.114441 1441831951 -0.754883 -0.082947 -0.640503 0.114441 1441831951 -0.754883 -0.082947 -0.640503 0.114441 1441831951 -0.754883 -0.082947 -0.640503 0.114441 1441831951 -0.754883 -0.082947 -0.640503 0.114441 1441831951 -0.749390 -0.084106 -0.646729 0.114807 1441831951 -0.749390 -0.084106 -0.646729 0.114807 1441831951 -0.749390 -0.084106 -0.646729 0.114807 1441831951 -0.749390 -0.084106 -0.646729 0.114807 1441831951 -0.749390 -0.084106 -0.646729 0.114807 1441831951 -0.749390 -0.084106 -0.646729 0.114807 1441831951 -0.744934 -0.083374 -0.652161 0.113525 1441831951 -0.744934 -0.083374 -0.652161 0.113525 1441831951 -0.744934 -0.083374 -0.652161 0.113525 1441831951 -0.744934 -0.083374 -0.652161 0.113525 1441831951 -0.744934 -0.083374 -0.652161 0.113525 1441831951 -0.744934 -0.083374 -0.652161 0.113525 1441831951 -0.744934 -0.083374 -0.652161 0.113525 1441831951 -0.736755 -0.095032 -0.659912 0.112976 1441831951 -0.736755 -0.095032 -0.659912 0.112976 1441831951 -0.736755 -0.095032 -0.659912 0.112976 1441831951 -0.736755 -0.095032 -0.659912 0.112976 1441831951 -0.736755 -0.095032 -0.659912 0.112976 1441831951 -0.736755 -0.095032 -0.659912 0.112976 1441831951 -0.739868 -0.084045 -0.659363 0.104370 1441831951 -0.739868 -0.084045 -0.659363 0.104370 1441831951 -0.739868 -0.084045 -0.659363 0.104370 1441831951 -0.739868 -0.084045 -0.659363 0.104370 1441831951 -0.739868 -0.084045 -0.659363 0.104370 1441831951 -0.739868 -0.084045 -0.659363 0.104370 1441831951 -0.748474 -0.056396 -0.654602 0.090576 1441831951 
-0.756897 -0.081177 -0.636475 0.124451 1441831954 -0.756897 -0.081177 -0.636475 0.124451 1441831954 -0.756897 -0.081177 -0.636475 0.124451 1441831954 -0.756897 -0.081177 -0.636475 0.124451 1441831954 -0.756897 -0.081177 -0.636475 0.124451 1441831954 -0.756897 -0.081177 -0.636475 0.124451 1441831954 -0.753723 -0.079712 -0.642090 0.115601 1441831954 -0.753723 -0.079712 -0.642090 0.115601 1441831954 -0.753723 -0.079712 -0.642090 0.115601 1441831954 -0.753723 -0.079712 -0.642090 0.115601 1441831954 -0.753723 -0.079712 -0.642090 0.115601 1441831954 -0.753723 -0.079712 -0.642090 0.115601 1441831954 -0.753723 -0.079712 -0.642090 0.115601 1441831954 -0.752258 -0.070679 -0.646545 0.105530 1441831954 -0.752258 -0.070679 -0.646545 0.105530 1441831954 -0.752258 -0.070679 -0.646545 0.105530 1441831954 -0.752258 -0.070679 -0.646545 0.105530 1441831954 -0.752258 -0.070679 -0.646545 0.105530 1441831954 -0.752258 -0.070679 -0.646545 0.105530 1441831954 -0.753174 -0.058044 -0.647888 0.098389 1441831954 -0.753174 -0.058044 -0.647888 0.098389 1441831954 -0.753174 -0.058044 -0.647888 0.098389 1441831954 -0.753174 -0.058044 -0.647888 0.098389 1441831954 -0.753174 -0.058044 -0.647888 0.098389 1441831954 -0.753174 -0.058044 -0.647888 0.098389 1441831954 -0.749878 -0.057983 -0.651672 0.098328 1441831954 -0.749878 -0.057983 -0.651672 0.098328 1441831954 -0.749878 -0.057983 -0.651672 0.098328 1441831954 -0.749878 -0.057983 -0.651672 0.098328 1441831954 -0.749878 -0.057983 -0.651672 0.098328 1441831954 -0.749878 -0.057983 -0.651672 0.098328 1441831954 -0.747620 -0.062012 -0.653442 0.101868 1441831954 -0.747620 -0.062012 -0.653442 0.101868 1441831954 -0.747620 -0.062012 -0.653442 0.101868 1441831954 -0.747620 -0.062012 -0.653442 0.101868 1441831954 -0.747620 -0.062012 -0.653442 0.101868 1441831954 -0.747620 -0.062012 -0.653442 0.101868 1441831954 -0.747620 -0.062012 -0.653442 0.101868 1441831954 -0.751770 -0.072144 -0.643982 0.122498 1441831954 -0.751770 -0.072144 -0.643982 0.122498 1441831954 -0.751770 -0.072144 -0.643982 0.122498 1441831954 -0.751770 -0.072144 -0.643982 0.122498 1441831954 -0.751770 -0.072144 -0.643982 0.122498 1441831954 -0.751770 -0.072144 -0.643982 0.122498 1441831954 -0.754639 -0.069275 -0.640503 0.124817 1441831954 -0.754639 -0.069275 -0.640503 0.124817 1441831954 -0.754639 -0.069275 -0.640503 0.124817 1441831954 -0.754639 -0.069275 -0.640503 0.124817 1441831954 -0.754639 -0.069275 -0.640503 0.124817 1441831954 -0.754639 -0.069275 -0.640503 0.124817 1441831954 -0.751038 -0.050476 -0.648743 0.112000 1441831954 -0.751038 -0.050476 -0.648743 0.112000 1441831954 -0.751038 -0.050476 -0.648743 0.112000 1441831954 -0.751038 -0.050476 -0.648743 0.112000 1441831954 -0.751038 -0.050476 -0.648743 0.112000 1441831954 -0.751038 -0.050476 -0.648743 0.112000 1441831954 -0.755493 -0.037231 -0.646118 0.102234 1441831954 -0.755493 -0.037231 -0.646118 0.102234 1441831954 -0.755493 -0.037231 -0.646118 0.102234 1441831954 -0.755493 -0.037231 -0.646118 0.102234 1441831954 -0.755493 -0.037231 -0.646118 0.102234 1441831954 -0.755493 -0.037231 -0.646118 0.102234 1441831954 -0.751099 -0.025269 -0.653992 0.086914 1441831954 -0.751099 -0.025269 -0.653992 0.086914 1441831954 -0.751099 -0.025269 -0.653992 0.086914 1441831954 -0.751099 -0.025269 -0.653992 0.086914 1441831954 -0.751099 -0.025269 -0.653992 0.086914 1441831954 -0.751099 -0.025269 -0.653992 0.086914 1441831954 -0.751099 -0.025269 -0.653992 0.086914 1441831954 -0.749634 -0.017334 -0.657471 0.074524 1441831954 -0.749634 -0.017334 -0.657471 0.074524 1441831954 -0.749634 -0.017334 -0.657471 0.074524 1441831954 -0.749634 -0.017334 -0.657471 0.074524 1441831954 -0.749634 -0.017334 -0.657471 0.074524 1441831954 -0.749634 -0.017334 -0.657471 0.074524 1441831954 -0.744873 -0.010864 -0.664368 0.061401 1441831954 -0.744873 -0.010864 -0.664368 0.061401 1441831954 -0.744873 -0.010864 -0.664368 0.061401 1441831954 -0.744873 -0.010864 -0.664368 0.061401 1441831954 -0.744873 -0.010864 -0.664368 0.061401 1441831954 -0.744873 -0.010864 -0.664368 0.061401 1441831954 -0.733459 -0.003113 -0.677612 0.054504 1441831954 -0.733459 -0.003113 -0.677612 0.054504 1441831954 -0.733459 -0.003113 -0.677612 0.054504 1441831955 -0.733459 -0.003113 -0.677612 0.054504 1441831955 -0.733459 -0.003113 -0.677612 0.054504 1441831955 -0.733459 -0.003113 -0.677612 0.054504 1441831955 -0.727051 -0.014404 -0.683655 0.062500 1441831955 -0.727051 -0.014404 -0.683655 0.062500 1441831955 -0.727051 -0.014404 -0.683655 0.062500 1441831955 -0.727051 -0.014404 -0.683655 0.062500 1441831955 -0.727051 -0.014404 -0.683655 0.062500 1441831955 -0.727051 -0.014404 -0.683655 0.062500 1441831955 -0.727051 -0.014404 -0.683655 0.062500 1441831955 -0.725159 -0.036255 -0.683350 0.076965 1441831955 -0.725159 -0.036255 -0.683350 0.076965 1441831955 -0.725159 -0.036255 -0.683350 0.076965 1441831955 -0.725159 -0.036255 -0.683350 0.076965 1441831955 -0.725159 -0.036255 -0.683350 0.076965 1441831955 -0.725159 -0.036255 -0.683350 0.076965 1441831955 -0.724609 -0.068726 -0.677368 0.107117 1441831955 -0.724609 -0.068726 -0.677368 0.107117 1441831955 -0.724609 -0.068726 -0.677368 0.107117 1441831955 -0.724609 -0.068726 -0.677368 0.107117 1441831955 -0.724609 -0.068726 -0.677368 0.107117 1441831955 -0.724609 -0.068726 -0.677368 0.107117 1441831955 -0.724609 -0.068726 -0.677368 0.107117 1441831955 -0.724548 -0.107300 -0.666016 0.141663 1441831955 -0.724548 -0.107300 -0.666016 0.141663 1441831955 -0.724548 -0.107300 -0.666016 0.141663 1441831955 -0.724548 -0.107300 -0.666016 0.141663 1441831955 -0.724548 -0.107300 -0.666016 0.141663 1441831955 -0.724548 -0.107300 -0.666016 0.141663 1441831955 -0.720398 -0.119263 -0.663330 0.163879 1441831955 -0.720398 -0.119263 -0.663330 0.163879 1441831955 -0.720398 -0.119263 -0.663330 0.163879 1441831955 -0.720398 -0.119263 -0.663330 0.163879 1441831955 -0.720398 -0.119263 -0.663330 0.163879 1441831955 -0.720398 -0.119263 -0.663330 0.163879 1441831955 -0.723877 -0.109070 -0.663818 0.153381 1441831955 -0.723877 -0.109070 -0.663818 0.153381 1441831955 -0.723877 -0.109070 -0.663818 0.153381 1441831955 -0.723877 -0.109070 -0.663818 0.153381 1441831955 -0.723877 -0.109070 -0.663818 0.153381 1441831955 -0.723877 -0.109070 -0.663818 0.153381 1441831955 -0.723877 -0.109070 -0.663818 0.153381 1441831955 -0.722168 -0.098572 -0.669556 0.143250 1441831955 -0.722168 -0.098572 -0.669556 0.143250 1441831955 -0.722168 -0.098572 -0.669556 0.143250 1441831955 -0.722168 -0.098572 -0.669556 0.143250 1441831955 -0.722168 -0.098572 -0.669556 0.143250 1441831955 -0.722168 -0.098572 -0.669556 0.143250 1441831955 -0.728455 -0.078796 -0.669189 0.124146 1441831955 -0.728455 -0.078796 -0.669189 0.124146 1441831955 -0.728455 -0.078796 -0.669189 0.124146 1441831955 -0.728455 -0.078796 -0.669189 0.124146 1441831955 -0.728455 -0.078796 -0.669189 0.124146 1441831955 -0.728455 -0.078796 -0.669189 0.124146 1441831955 -0.722900 -0.054871 -0.681396 0.100891 1441831955 -0.722900 -0.054871 -0.681396 0.100891 1441831955 -0.722900 -0.054871 -0.681396 0.100891 1441831955 -0.722900 -0.054871 -0.681396 0.100891 1441831955 -0.722900 -0.054871 -0.681396 0.100891 1441831955 -0.722900 -0.054871 -0.681396 0.100891 1441831955 -0.720276 -0.037292 -0.688049 0.080688 1441831955 -0.720276 -0.037292 -0.688049 0.080688 1441831955 -0.720276 -0.037292 -0.688049 0.080688 1441831955 -0.720276 -0.037292 -0.688049 0.080688 1441831955 -0.720276 -0.037292 -0.688049 0.080688 1441831955 -0.720276 -0.037292 -0.688049 0.080688 1441831955 -0.720276 -0.037292 -0.688049 0.080688 1441831955 -0.715393 -0.016663 -0.695679 0.063721 1441831955 -0.715393 -0.016663 -0.695679 0.063721 1441831955 -0.715393 -0.016663 -0.695679 0.063721 1441831955 -0.715393 -0.016663 -0.695679 0.063721 1441831955 -0.715393 -0.016663 -0.695679 0.063721 1441831955 -0.715393 -0.016663 -0.695679 0.063721 1441831955 -0.713989 -0.001953 -0.697632 0.060486 1441831955 -0.713989 -0.001953 -0.697632 0.060486 1441831955 -0.713989 -0.001953 -0.697632 0.060486 1441831955 -0.713989 -0.001953 -0.697632 0.060486 1441831955 -0.713989 -0.001953 -0.697632 0.060486 1441831955 -0.713989 -0.001953 -0.697632 0.060486 1441831955 -0.715332 -0.000854 -0.696228 0.060547 1441831955 -0.715332 -0.000854 -0.696228 0.060547 1441831955 -0.715332 -0.000854 -0.696228 0.060547 1441831955 -0.715332 -0.000854 -0.696228 0.060547 1441831955 -0.715332 -0.000854 -0.696228 0.060547 1441831955 -0.715332 -0.000854 -0.696228 0.060547 1441831955 -0.717957 -0.018616 -0.691650 0.076965 1441831955 -0.717957 -0.018616 -0.691650 0.076965 1441831955 -0.717957 -0.018616 -0.691650 0.076965 1441831955 -0.717957 -0.018616 -0.691650 0.076965 1441831955 -0.717957 -0.018616 -0.691650 0.076965 1441831955 -0.717957 -0.018616 -0.691650 0.076965 1441831955 -0.724915 -0.045898 -0.679504 0.103699 1441831955 -0.724915 -0.045898 -0.679504 0.103699 1441831955 -0.724915 -0.045898 -0.679504 0.103699 1441831955 -0.724915 -0.045898 -0.679504 0.103699 1441831955 -0.724915 -0.045898 -0.679504 0.103699 1441831955 -0.724915 -0.045898 -0.679504 0.103699 1441831955 -0.724915 -0.045898 -0.679504 0.103699 1441831955 -0.727295 -0.068237 -0.669312 0.136108 1441831955 -0.727295 -0.068237 -0.669312 0.136108 1441831955 -0.727295 -0.068237 -0.669312 0.136108 1441831955 -0.727295 -0.068237 -0.669312 0.136108 1441831955 -0.727295 -0.068237 -0.669312 0.136108 1441831955 -0.727295 -0.068237 -0.669312 0.136108 1441831955 -0.727295 -0.068237 -0.669312 0.136108 1441831955 -0.731079 -0.071960 -0.664734 0.136230 1441831955 -0.731079 -0.071960 -0.664734 0.136230 1441831955 -0.731079 -0.071960 -0.664734 0.136230 1441831955 -0.731079 -0.071960 -0.664734 0.136230 1441831955 -0.731079 -0.071960 -0.664734 0.136230 1441831955 -0.731079 -0.071960 -0.664734 0.136230 1441831955 -0.735229 -0.064819 -0.662537 0.127625 1441831955 -0.735229 -0.064819 -0.662537 0.127625 1441831955 -0.735229 -0.064819 -0.662537 0.127625 1441831955 -0.735229 -0.064819 -0.662537 0.127625 1441831955 -0.735229 -0.064819 -0.662537 0.127625 1441831956 -0.735229 -0.064819 -0.662537 0.127625 1441831956 -0.735229 -0.064819 -0.662537 0.127625 1441831956 -0.740601 -0.042114 -0.663330 0.099121 1441831956 -0.740601 -0.042114 -0.663330 0.099121 1441831956 -0.740601 -0.042114 -0.663330 0.099121 1441831956 -0.740601 -0.042114 -0.663330 0.099121 1441831956 -0.740601 -0.042114 -0.663330 0.099121 1441831956 -0.740601 -0.042114 -0.663330 0.099121 1441831956 -0.738831 -0.018372 -0.670105 0.069519 1441831956 -0.738831 -0.018372 -0.670105 0.069519 1441831956 -0.738831 -0.018372 -0.670105 0.069519 1441831956 -0.738831 -0.018372 -0.670105 0.069519 1441831956 -0.738831 -0.018372 -0.670105 0.069519 1441831956 -0.738831 -0.018372 -0.670105 0.069519 1441831956 -0.735474 -0.006226 -0.675903 0.047485 1441831956 -0.735474 -0.006226 -0.675903 0.047485 1441831956 -0.735474 -0.006226 -0.675903 0.047485 1441831956 -0.735474 -0.006226 -0.675903 0.047485 1441831956 -0.735474 -0.006226 -0.675903 0.047485 1441831956 -0.735474 -0.006226 -0.675903 0.047485 1441831956 -0.735474 -0.006226 -0.675903 0.047485 1441831956 -0.727173 0.006104 -0.685608 0.034302 1441831956 -0.727173 0.006104 -0.685608 0.034302 1441831956 -0.727173 0.006104 -0.685608 0.034302 1441831956 -0.727173 0.006104 -0.685608 0.034302 1441831956 -0.727173 0.006104 -0.685608 0.034302 1441831956 -0.727173 0.006104 -0.685608 0.034302 1441831956 -0.724121 0.014404 -0.688782 0.033813 1441831956 -0.724121 0.014404 -0.688782 0.033813 1441831956 -0.724121 0.014404 -0.688782 0.033813 1441831956 -0.724121 0.014404 -0.688782 0.033813 1441831956 -0.724121 0.014404 -0.688782 0.033813 1441831956 -0.724121 0.014404 -0.688782 0.033813 1441831956 -0.720947 0.008179 -0.691833 0.040100 1441831956 -0.720947 0.008179 -0.691833 0.040100 1441831956 -0.720947 0.008179 -0.691833 0.040100 1441831956 -0.720947 0.008179 -0.691833 0.040100 1441831956 -0.720947 0.008179 -0.691833 0.040100 1441831956 -0.720947 0.008179 -0.691833 0.040100 1441831956 -0.720947 0.008179 -0.691833 0.040100 1441831956 -0.720520 -0.028870 -0.689148 0.071899 1441831956 -0.720520 -0.028870 -0.689148 0.071899 1441831956 -0.720520 -0.028870 -0.689148 0.071899 1441831956 -0.720520 -0.028870 -0.689148 0.071899 1441831956 -0.720520 -0.028870 -0.689148 0.071899 1441831956 -0.720520 -0.028870 -0.689148 0.071899 1441831956 -0.725769 -0.060730 -0.676880 0.106995 1441831956 -0.725769 -0.060730 -0.676880 0.106995 1441831956 -0.725769 -0.060730 -0.676880 0.106995 1441831956 -0.725769 -0.060730 -0.676880 0.106995 1441831956 -0.725769 -0.060730 -0.676880 0.106995 1441831956 -0.725769 -0.060730 -0.676880 0.106995 1441831956 -0.725769 -0.060730 -0.676880 0.106995 1441831956 -0.732178 -0.072998 -0.665100 0.127808 1441831956 -0.732178 -0.072998 -0.665100 0.127808 1441831956 -0.732178 -0.072998 -0.665100 0.127808 1441831956 -0.732178 -0.072998 -0.665100 0.127808 1441831956 -0.732178 -0.072998 -0.665100 0.127808 1441831956 -0.732178 -0.072998 -0.665100 0.127808 1441831956 -0.732056 -0.061340 -0.668213 0.118225 1441831956 -0.732056 -0.061340 -0.668213 0.118225 1441831956 -0.732056 -0.061340 -0.668213 0.118225 1441831956 -0.732056 -0.061340 -0.668213 0.118225 1441831956 -0.732056 -0.061340 -0.668213 0.118225 1441831956 -0.732056 -0.061340 -0.668213 0.118225 1441831956 -0.734070 -0.050842 -0.669250 0.103516 1441831956 -0.734070 -0.050842 -0.669250 0.103516 1441831956 -0.734070 -0.050842 -0.669250 0.103516 1441831956 -0.734070 -0.050842 -0.669250 0.103516 1441831956 -0.734070 -0.050842 -0.669250 0.103516 1441831956 -0.734070 -0.050842 -0.669250 0.103516 1441831956 -0.732178 -0.030029 -0.675354 0.083862 1441831956 -0.732178 -0.030029 -0.675354 0.083862 1441831956 -0.732178 -0.030029 -0.675354 0.083862 1441831956 -0.732178 -0.030029 -0.675354 0.083862 1441831956 -0.732178 -0.030029 -0.675354 0.083862 1441831956 -0.732178 -0.030029 -0.675354 0.083862 1441831956 -0.732178 -0.030029 -0.675354 0.083862 1441831956 -0.727112 -0.017883 -0.682861 0.069275 1441831956 -0.727112 -0.017883 -0.682861 0.069275 1441831956 -0.727112 -0.017883 -0.682861 0.069275 1441831956 -0.727112 -0.017883 -0.682861 0.069275 1441831956 -0.727112 -0.017883 -0.682861 0.069275 1441831956 -0.727112 -0.017883 -0.682861 0.069275 1441831956 -0.721375 -0.006165 -0.689941 0.059875 1441831956 -0.721375 -0.006165 -0.689941 0.059875 1441831956 -0.721375 -0.006165 -0.689941 0.059875 1441831956 -0.721375 -0.006165 -0.689941 0.059875 1441831956 -0.721375 -0.006165 -0.689941 0.059875 1441831956 -0.721375 -0.006165 -0.689941 0.059875 1441831956 -0.716797 0.005310 -0.694641 0.061279 1441831956 -0.716797 0.005310 -0.694641 0.061279 1441831956 -0.716797 0.005310 -0.694641 0.061279 1441831956 -0.716797 0.005310 -0.694641 0.061279 1441831956 -0.716797 0.005310 -0.694641 0.061279 1441831956 -0.716797 0.005310 -0.694641 0.061279 1441831956 -0.716797 0.005310 -0.694641 0.061279 1441831956 -0.717834 -0.000427 -0.692871 0.068420 1441831956 -0.717834 -0.000427 -0.692871 0.068420 1441831956 -0.717834 -0.000427 -0.692871 0.068420 1441831956 -0.717834 -0.000427 -0.692871 0.068420 1441831956 -0.717834 -0.000427 -0.692871 0.068420 1441831956 -0.717834 -0.000427 -0.692871 0.068420 1441831956 -0.720215 -0.025146 -0.687988 0.085938 1441831956 -0.720215 -0.025146 -0.687988 0.085938 1441831956 -0.720215 -0.025146 -0.687988 0.085938 1441831956 -0.720215 -0.025146 -0.687988 0.085938 1441831956 -0.720215 -0.025146 -0.687988 0.085938 1441831956 -0.720215 -0.025146 -0.687988 0.085938 1441831956 -0.720215 -0.025146 -0.687988 0.085938 1441831956 -0.725647 -0.062256 -0.674255 0.122742 1441831956 -0.725647 -0.062256 -0.674255 0.122742 1441831956 -0.725647 -0.062256 -0.674255 0.122742 1441831956 -0.725647 -0.062256 -0.674255 0.122742 1441831956 -0.725647 -0.062256 -0.674255 0.122742 1441831956 -0.725647 -0.062256 -0.674255 0.122742 1441831957 -0.727600 -0.085999 -0.662109 0.157959 1441831957 -0.727600 -0.085999 -0.662109 0.157959 1441831957 -0.727600 -0.085999 -0.662109 0.157959 1441831957 -0.727600 -0.085999 -0.662109 0.157959 1441831957 -0.727600 -0.085999 -0.662109 0.157959 1441831957 -0.727600 -0.085999 -0.662109 0.157959 1441831957 -0.730774 -0.085022 -0.659424 0.154724 1441831957 -0.730774 -0.085022 -0.659424 0.154724 1441831957 -0.730774 -0.085022 -0.659424 0.154724 1441831957 -0.730774 -0.085022 -0.659424 0.154724 1441831957 -0.730774 -0.085022 -0.659424 0.154724 1441831957 -0.730774 -0.085022 -0.659424 0.154724 1441831957 -0.730774 -0.085022 -0.659424 0.154724 1441831957 -0.727905 -0.073669 -0.667175 0.140442 1441831957 -0.727905 -0.073669 -0.667175 0.140442 1441831957 -0.727905 -0.073669 -0.667175 0.140442 1441831957 -0.727905 -0.073669 -0.667175 0.140442 1441831957 -0.727905 -0.073669 -0.667175 0.140442 1441831957 -0.727905 -0.073669 -0.667175 0.140442 1441831957 -0.727905 -0.073669 -0.667175 0.140442 1441831957 -0.733582 -0.045105 -0.669556 0.107727 1441831957 -0.733582 -0.045105 -0.669556 0.107727 1441831957 -0.733582 -0.045105 -0.669556 0.107727 1441831957 -0.733582 -0.045105 -0.669556 0.107727 1441831957 -0.733582 -0.045105 -0.669556 0.107727 1441831957 -0.730408 -0.023376 -0.678345 0.076782 1441831957 -0.730408 -0.023376 -0.678345 0.076782 1441831957 -0.730408 -0.023376 -0.678345 0.076782 1441831957 -0.730408 -0.023376 -0.678345 0.076782 1441831957 -0.730408 -0.023376 -0.678345 0.076782 1441831957 -0.730408 -0.023376 -0.678345 0.076782 1441831957 -0.730408 -0.023376 -0.678345 0.076782 1441831957 -0.723267 -0.002014 -0.688721 0.051270 1441831957 -0.723267 -0.002014 -0.688721 0.051270 1441831957 -0.723267 -0.002014 -0.688721 0.051270 1441831957 -0.723267 -0.002014 -0.688721 0.051270 1441831957 -0.723267 -0.002014 -0.688721 0.051270 1441831957 -0.723267 -0.002014 -0.688721 0.051270 1441831957 -0.714905 0.017334 -0.697998 0.039185 1441831957 -0.714905 0.017334 -0.697998 0.039185 1441831957 -0.714905 0.017334 -0.697998 0.039185 1441831957 -0.714905 0.017334 -0.697998 0.039185 1441831957 -0.714905 0.017334 -0.697998 0.039185 1441831957 -0.714905 0.017334 -0.697998 0.039185 1441831957 -0.709595 0.023987 -0.702942 0.043091 1441831957 -0.709595 0.023987 -0.702942 0.043091 1441831957 -0.709595 0.023987 -0.702942 0.043091 1441831957 -0.709595 0.023987 -0.702942 0.043091 1441831957 -0.709595 0.023987 -0.702942 0.043091 1441831957 -0.709595 0.023987 -0.702942 0.043091 1441831957 -0.712097 -0.002197 -0.699524 0.060791 1441831957 -0.712097 -0.002197 -0.699524 0.060791 1441831957 -0.712097 -0.002197 -0.699524 0.060791 1441831957 -0.712097 -0.002197 -0.699524 0.060791 1441831957 -0.712097 -0.002197 -0.699524 0.060791 1441831957 -0.715576 -0.051025 -0.689453 0.100708 1441831957 -0.715576 -0.051025 -0.689453 0.100708 1441831957 -0.715576 -0.051025 -0.689453 0.100708 1441831957 -0.715576 -0.051025 -0.689453 0.100708 1441831957 -0.715576 -0.051025 -0.689453 0.100708 1441831957 -0.715576 -0.051025 -0.689453 0.100708 1441831957 -0.715576 -0.051025 -0.689453 0.100708 1441831957 -0.720154 -0.083313 -0.675476 0.135132 1441831957 -0.720154 -0.083313 -0.675476 0.135132 1441831957 -0.720154 -0.083313 -0.675476 0.135132 1441831957 -0.720154 -0.083313 -0.675476 0.135132 1441831957 -0.720154 -0.083313 -0.675476 0.135132 1441831957 -0.728882 -0.088501 -0.663696 0.143066 1441831957 -0.728882 -0.088501 -0.663696 0.143066 1441831957 -0.728882 -0.088501 -0.663696 0.143066 1441831957 -0.728882 -0.088501 -0.663696 0.143066 1441831957 -0.728882 -0.088501 -0.663696 0.143066 1441831957 -0.732727 -0.080322 -0.661804 0.136902 1441831957 -0.732727 -0.080322 -0.661804 0.136902 1441831957 -0.732727 -0.080322 -0.661804 0.136902 1441831957 -0.732727 -0.080322 -0.661804 0.136902 1441831957 -0.732727 -0.080322 -0.661804 0.136902 1441831957 -0.732727 -0.080322 -0.661804 0.136902 1441831957 -0.739075 -0.060364 -0.660706 0.117004 1441831957 -0.739075 -0.060364 -0.660706 0.117004 1441831957 -0.739075 -0.060364 -0.660706 0.117004 1441831957 -0.739075 -0.060364 -0.660706 0.117004 1441831957 -0.739075 -0.060364 -0.660706 0.117004 1441831957 -0.739075 -0.060364 -0.660706 0.117004 1441831957 -0.739075 -0.060364 -0.660706 0.117004 1441831957 -0.740784 -0.042419 -0.663757 0.094299 1441831957 -0.740784 -0.042419 -0.663757 0.094299 1441831957 -0.740784 -0.042419 -0.663757 0.094299 1441831957 -0.740784 -0.042419 -0.663757 0.094299 1441831957 -0.740784 -0.042419 -0.663757 0.094299 1441831957 -0.738281 -0.028259 -0.669067 0.080933 1441831957 -0.738281 -0.028259 -0.669067 0.080933 1441831957 -0.738281 -0.028259 -0.669067 0.080933 1441831957 -0.738281 -0.028259 -0.669067 0.080933 1441831957 -0.738281 -0.028259 -0.669067 0.080933 1441831957 -0.738281 -0.028259 -0.669067 0.080933 1441831957 -0.734924 -0.022400 -0.673889 0.072510 1441831957 -0.734924 -0.022400 -0.673889 0.072510 1441831957 -0.734924 -0.022400 -0.673889 0.072510 1441831957 -0.734924 -0.022400 -0.673889 0.072510 1441831957 -0.734924 -0.022400 -0.673889 0.072510 1441831957 -0.734924 -0.022400 -0.673889 0.072510 1441831957 -0.734924 -0.022400 -0.673889 0.072510 1441831957 -0.729126 -0.018738 -0.680786 0.067566 1441831957 -0.729126 -0.018738 -0.680786 0.067566 1441831957 -0.729126 -0.018738 -0.680786 0.067566 1441831957 -0.729126 -0.018738 -0.680786 0.067566 1441831957 -0.729126 -0.018738 -0.680786 0.067566 1441831957 -0.729126 -0.018738 -0.680786 0.067566 1441831958 -0.722839 -0.009583 -0.687866 0.065735 1441831958 -0.722839 -0.009583 -0.687866 0.065735 1441831958 -0.722839 -0.009583 -0.687866 0.065735 1441831958 -0.722839 -0.009583 -0.687866 0.065735 1441831958 -0.722839 -0.009583 -0.687866 0.065735 1441831958 -0.722839 -0.009583 -0.687866 0.065735 1441831958 -0.721130 -0.026550 -0.687439 0.082153 1441831958 -0.721130 -0.026550 -0.687439 0.082153 1441831958 -0.721130 -0.026550 -0.687439 0.082153 1441831958 -0.721130 -0.026550 -0.687439 0.082153 1441831958 -0.721130 -0.026550 -0.687439 0.082153 1441831958 -0.721130 -0.026550 -0.687439 0.082153 1441831958 -0.721741 -0.064148 -0.679443 0.115906 1441831958 -0.721741 -0.064148 -0.679443 0.115906 1441831958 -0.721741 -0.064148 -0.679443 0.115906 1441831958 -0.721741 -0.064148 -0.679443 0.115906 1441831958 -0.721741 -0.064148 -0.679443 0.115906 1441831958 -0.721741 -0.064148 -0.679443 0.115906 1441831958 -0.724304 -0.084412 -0.669128 0.143555 1441831958 -0.724304 -0.084412 -0.669128 0.143555 1441831958 -0.724304 -0.084412 -0.669128 0.143555 1441831958 -0.724304 -0.084412 -0.669128 0.143555 1441831958 -0.724304 -0.084412 -0.669128 0.143555 1441831958 -0.724304 -0.084412 -0.669128 0.143555 1441831958 -0.724304 -0.084412 -0.669128 0.143555 1441831958 -0.731323 -0.085876 -0.659119 0.153076 1441831958 -0.731323 -0.085876 -0.659119 0.153076 1441831958 -0.731323 -0.085876 -0.659119 0.153076 1441831958 -0.731323 -0.085876 -0.659119 0.153076 1441831958 -0.731323 -0.085876 -0.659119 0.153076 1441831958 -0.733459 -0.085083 -0.657471 0.150391 1441831958 -0.733459 -0.085083 -0.657471 0.150391 1441831958 -0.733459 -0.085083 -0.657471 0.150391 1441831958 -0.733459 -0.085083 -0.657471 0.150391 1441831958 -0.733459 -0.085083 -0.657471 0.150391 1441831958 -0.733459 -0.085083 -0.657471 0.150391 1441831958 -0.733459 -0.085083 -0.657471 0.150391 1441831958 -0.735046 -0.074707 -0.658569 0.143372 1441831958 -0.735046 -0.074707 -0.658569 0.143372 1441831958 -0.735046 -0.074707 -0.658569 0.143372 1441831958 -0.735046 -0.074707 -0.658569 0.143372 1441831958 -0.735046 -0.074707 -0.658569 0.143372 1441831958 -0.735046 -0.074707 -0.658569 0.143372 1441831958 -0.732971 -0.069336 -0.662903 0.136230 1441831958 -0.732971 -0.069336 -0.662903 0.136230 1441831958 -0.732971 -0.069336 -0.662903 0.136230 1441831958 -0.732971 -0.069336 -0.662903 0.136230 1441831958 -0.732971 -0.069336 -0.662903 0.136230 1441831958 -0.732971 -0.069336 -0.662903 0.136230 1441831958 -0.734070 -0.064392 -0.663208 0.131470 1441831958 -0.734070 -0.064392 -0.663208 0.131470 1441831958 -0.734070 -0.064392 -0.663208 0.131470 1441831958 -0.734070 -0.064392 -0.663208 0.131470 1441831958 -0.734070 -0.064392 -0.663208 0.131470 1441831958 -0.734070 -0.064392 -0.663208 0.131470 1441831958 -0.734436 -0.062927 -0.663696 0.127441 1441831958 -0.734436 -0.062927 -0.663696 0.127441 1441831958 -0.734436 -0.062927 -0.663696 0.127441 1441831958 -0.734436 -0.062927 -0.663696 0.127441 1441831958 -0.734436 -0.062927 -0.663696 0.127441 1441831958 -0.734436 -0.062927 -0.663696 0.127441 1441831958 -0.734436 -0.062927 -0.663696 0.127441 1441831958 -0.728088 -0.054260 -0.673462 0.115906 1441831958 -0.728088 -0.054260 -0.673462 0.115906 1441831958 -0.728088 -0.054260 -0.673462 0.115906 1441831958 -0.728088 -0.054260 -0.673462 0.115906 1441831958 -0.728088 -0.054260 -0.673462 0.115906 1441831958 -0.728088 -0.054260 -0.673462 0.115906 1441831958 -0.724304 -0.035767 -0.679810 0.110046 1441831958 -0.724304 -0.035767 -0.679810 0.110046 1441831958 -0.724304 -0.035767 -0.679810 0.110046 1441831958 -0.724304 -0.035767 -0.679810 0.110046 1441831958 -0.724304 -0.035767 -0.679810 0.110046 1441831958 -0.724304 -0.035767 -0.679810 0.110046 1441831958 -0.725159 -0.040527 -0.678223 0.111938 1441831958 -0.725159 -0.040527 -0.678223 0.111938 1441831958 -0.725159 -0.040527 -0.678223 0.111938 1441831958 -0.725159 -0.040527 -0.678223 0.111938 1441831958 -0.725159 -0.040527 -0.678223 0.111938 1441831958 -0.725159 -0.040527 -0.678223 0.111938 1441831958 -0.725159 -0.040527 -0.678223 0.111938 1441831958 -0.728455 -0.077332 -0.665771 0.142151 1441831958 -0.728455 -0.077332 -0.665771 0.142151 1441831958 -0.728455 -0.077332 -0.665771 0.142151 1441831958 -0.728455 -0.077332 -0.665771 0.142151 1441831958 -0.728455 -0.077332 -0.665771 0.142151 1441831958 -0.733154 -0.107544 -0.647461 0.178223 1441831958 -0.733154 -0.107544 -0.647461 0.178223 1441831958 -0.733154 -0.107544 -0.647461 0.178223 1441831958 -0.733154 -0.107544 -0.647461 0.178223 1441831958 -0.733154 -0.107544 -0.647461 0.178223 1441831958 -0.733154 -0.107544 -0.647461 0.178223 1441831958 -0.742249 -0.116211 -0.632751 0.187805 1441831958 -0.742249 -0.116211 -0.632751 0.187805 1441831958 -0.742249 -0.116211 -0.632751 0.187805 1441831958 -0.742249 -0.116211 -0.632751 0.187805 1441831958 -0.742249 -0.116211 -0.632751 0.187805 1441831958 -0.742249 -0.116211 -0.632751 0.187805 1441831958 -0.742249 -0.116211 -0.632751 0.187805 1441831958 -0.743103 -0.099426 -0.638062 0.175659 1441831958 -0.743103 -0.099426 -0.638062 0.175659 1441831958 -0.743103 -0.099426 -0.638062 0.175659 1441831958 -0.743103 -0.099426 -0.638062 0.175659 1441831958 -0.743103 -0.099426 -0.638062 0.175659 1441831958 -0.743103 -0.099426 -0.638062 0.175659 1441831958 -0.746033 -0.081787 -0.641235 0.160095 1441831958 -0.746033 -0.081787 -0.641235 0.160095 1441831958 -0.746033 -0.081787 -0.641235 0.160095 1441831958 -0.746033 -0.081787 -0.641235 0.160095 1441831958 -0.746033 -0.081787 -0.641235 0.160095 1441831958 -0.746033 -0.081787 -0.641235 0.160095 1441831958 -0.746033 -0.081787 -0.641235 0.160095 1441831958 -0.748047 -0.068054 -0.644531 0.143188 1441831959 -0.748047 -0.068054 -0.644531 0.143188 1441831959 -0.748047 -0.068054 -0.644531 0.143188 1441831959 -0.748047 -0.068054 -0.644531 0.143188 1441831959 -0.748047 -0.068054 -0.644531 0.143188 1441831959 -0.748047 -0.068054 -0.644531 0.143188 1441831959 -0.745361 -0.058594 -0.651367 0.129700 1441831959 -0.745361 -0.058594 -0.651367 0.129700 1441831959 -0.745361 -0.058594 -0.651367 0.129700 1441831959 -0.745361 -0.058594 -0.651367 0.129700 1441831959 -0.745361 -0.058594 -0.651367 0.129700 1441831959 -0.745361 -0.058594 -0.651367 0.129700 1441831959 -0.740723 -0.048950 -0.659973 0.116028 1441831959 -0.740723 -0.048950 -0.659973 0.116028 1441831959 -0.740723 -0.048950 -0.659973 0.116028 1441831959 -0.740723 -0.048950 -0.659973 0.116028 1441831959 -0.740723 -0.048950 -0.659973 0.116028 1441831959 -0.740723 -0.048950 -0.659973 0.116028 1441831959 -0.733643 -0.043152 -0.669678 0.107239 1441831959 -0.733643 -0.043152 -0.669678 0.107239 1441831959 -0.733643 -0.043152 -0.669678 0.107239 1441831959 -0.733643 -0.043152 -0.669678 0.107239 1441831959 -0.733643 -0.043152 -0.669678 0.107239 1441831959 -0.733643 -0.043152 -0.669678 0.107239 1441831959 -0.733643 -0.043152 -0.669678 0.107239 1441831959 -0.726807 -0.041931 -0.677246 0.107056 1441831959 -0.726807 -0.041931 -0.677246 0.107056 1441831959 -0.726807 -0.041931 -0.677246 0.107056 1441831959 -0.726807 -0.041931 -0.677246 0.107056 1441831959 -0.726807 -0.041931 -0.677246 0.107056 1441831959 -0.726807 -0.041931 -0.677246 0.107056 1441831959 -0.728149 -0.061707 -0.670654 0.127747 1441831959 -0.728149 -0.061707 -0.670654 0.127747 1441831959 -0.728149 -0.061707 -0.670654 0.127747 1441831959 -0.728149 -0.061707 -0.670654 0.127747 1441831959 -0.728149 -0.061707 -0.670654 0.127747 1441831959 -0.728149 -0.061707 -0.670654 0.127747 1441831959 -0.726318 -0.094360 -0.663757 0.151672 1441831959 -0.726318 -0.094360 -0.663757 0.151672 1441831959 -0.726318 -0.094360 -0.663757 0.151672 1441831959 -0.726318 -0.094360 -0.663757 0.151672 1441831959 -0.726318 -0.094360 -0.663757 0.151672 1441831959 -0.726318 -0.094360 -0.663757 0.151672 1441831959 -0.727173 -0.121643 -0.650391 0.183167 1441831959 -0.727173 -0.121643 -0.650391 0.183167 1441831959 -0.727173 -0.121643 -0.650391 0.183167 1441831959 -0.727173 -0.121643 -0.650391 0.183167 1441831959 -0.727173 -0.121643 -0.650391 0.183167 1441831959 -0.727173 -0.121643 -0.650391 0.183167 1441831959 -0.727173 -0.121643 -0.650391 0.183167 1441831959 
-0.735474 -0.063721 -0.664551 0.115967 1441831962 -0.735474 -0.063721 -0.664551 0.115967 1441831962 -0.735474 -0.063721 -0.664551 0.115967 1441831962 -0.735474 -0.063721 -0.664551 0.115967 1441831962 -0.740540 -0.042908 -0.663208 0.100403 1441831962 -0.740540 -0.042908 -0.663208 0.100403 1441831962 -0.740540 -0.042908 -0.663208 0.100403 1441831962 -0.740540 -0.042908 -0.663208 0.100403 1441831962 -0.740540 -0.042908 -0.663208 0.100403 1441831962 -0.740540 -0.042908 -0.663208 0.100403 1441831962 -0.742859 -0.028198 -0.662964 0.089294 1441831962 -0.742859 -0.028198 -0.662964 0.089294 1441831962 -0.742859 -0.028198 -0.662964 0.089294 1441831962 -0.742859 -0.028198 -0.662964 0.089294 1441831962 -0.742859 -0.028198 -0.662964 0.089294 1441831962 -0.742859 -0.028198 -0.662964 0.089294 1441831962 -0.742859 -0.028198 -0.662964 0.089294 1441831962 -0.744812 -0.029968 -0.660889 0.088013 1441831962 -0.744812 -0.029968 -0.660889 0.088013 1441831962 -0.744812 -0.029968 -0.660889 0.088013 1441831962 -0.744812 -0.029968 -0.660889 0.088013 1441831962 -0.744812 -0.029968 -0.660889 0.088013 1441831962 -0.744812 -0.029968 -0.660889 0.088013 1441831962 -0.741272 -0.045227 -0.663574 0.090698 1441831962 -0.741272 -0.045227 -0.663574 0.090698 1441831962 -0.741272 -0.045227 -0.663574 0.090698 1441831962 -0.741272 -0.045227 -0.663574 0.090698 1441831962 -0.741272 -0.045227 -0.663574 0.090698 1441831962 -0.741272 -0.045227 -0.663574 0.090698 1441831962 -0.740540 -0.034363 -0.666748 0.077332 1441831962 -0.740540 -0.034363 -0.666748 0.077332 1441831962 -0.740540 -0.034363 -0.666748 0.077332 1441831962 -0.740540 -0.034363 -0.666748 0.077332 1441831962 -0.740540 -0.034363 -0.666748 0.077332 1441831962 -0.740540 -0.034363 -0.666748 0.077332 1441831962 -0.748718 -0.014038 -0.659912 0.061890 1441831962 -0.748718 -0.014038 -0.659912 0.061890 1441831962 -0.748718 -0.014038 -0.659912 0.061890 1441831962 -0.748718 -0.014038 -0.659912 0.061890 1441831962 -0.748718 -0.014038 -0.659912 0.061890 1441831962 -0.748718 -0.014038 -0.659912 0.061890 1441831962 -0.748718 -0.014038 -0.659912 0.061890 1441831962 -0.759705 -0.013062 -0.648193 0.050720 1441831962 -0.759705 -0.013062 -0.648193 0.050720 1441831962 -0.759705 -0.013062 -0.648193 0.050720 1441831962 -0.759705 -0.013062 -0.648193 0.050720 1441831962 -0.759705 -0.013062 -0.648193 0.050720 1441831962 -0.759705 -0.013062 -0.648193 0.050720 1441831962 -0.769287 -0.021484 -0.635620 0.062195 1441831962 -0.769287 -0.021484 -0.635620 0.062195 1441831962 -0.769287 -0.021484 -0.635620 0.062195 1441831962 -0.769287 -0.021484 -0.635620 0.062195 1441831962 -0.769287 -0.021484 -0.635620 0.062195 1441831962 -0.769287 -0.021484 -0.635620 0.062195 1441831962 -0.769287 -0.021484 -0.635620 0.062195 1441831962 -0.777710 -0.030457 -0.622498 0.082703 1441831962 -0.777710 -0.030457 -0.622498 0.082703 1441831962 -0.777710 -0.030457 -0.622498 0.082703 1441831962 -0.777710 -0.030457 -0.622498 0.082703 1441831962 -0.777710 -0.030457 -0.622498 0.082703 1441831962 -0.777710 -0.030457 -0.622498 0.082703 1441831962 -0.775696 -0.046753 -0.621948 0.096680 1441831962 -0.775696 -0.046753 -0.621948 0.096680 1441831962 -0.775696 -0.046753 -0.621948 0.096680 1441831962 -0.775696 -0.046753 -0.621948 0.096680 1441831962 -0.775696 -0.046753 -0.621948 0.096680 1441831962 -0.775696 -0.046753 -0.621948 0.096680 1441831962 -0.772156 -0.059204 -0.622803 0.111389 1441831962 -0.772156 -0.059204 -0.622803 0.111389 1441831962 -0.772156 -0.059204 -0.622803 0.111389 1441831962 -0.772156 -0.059204 -0.622803 0.111389 1441831962 -0.772156 -0.059204 -0.622803 0.111389 1441831962 -0.766296 -0.068176 -0.627197 0.121704 1441831962 -0.766296 -0.068176 -0.627197 0.121704 1441831962 -0.766296 -0.068176 -0.627197 0.121704 1441831962 -0.766296 -0.068176 -0.627197 0.121704 1441831962 -0.766296 -0.068176 -0.627197 0.121704 1441831962 -0.766296 -0.068176 -0.627197 0.121704 1441831962 -0.766296 -0.068176 -0.627197 0.121704 1441831962 -0.759766 -0.071655 -0.634033 0.125366 1441831962 -0.759766 -0.071655 -0.634033 0.125366 1441831962 -0.759766 -0.071655 -0.634033 0.125366 1441831962 -0.759766 -0.071655 -0.634033 0.125366 1441831962 -0.759766 -0.071655 -0.634033 0.125366 1441831962 -0.759766 -0.071655 -0.634033 0.125366 1441831962 -0.756836 -0.069885 -0.638977 0.118896 1441831962 -0.756836 -0.069885 -0.638977 0.118896 1441831962 -0.756836 -0.069885 -0.638977 0.118896 1441831962 -0.756836 -0.069885 -0.638977 0.118896 1441831962 -0.756836 -0.069885 -0.638977 0.118896 1441831962 -0.756836 -0.069885 -0.638977 0.118896 1441831962 -0.749634 -0.064209 -0.651001 0.100708 1441831962 -0.749634 -0.064209 -0.651001 0.100708 1441831962 -0.749634 -0.064209 -0.651001 0.100708 1441831962 -0.749634 -0.064209 -0.651001 0.100708 1441831962 -0.749634 -0.064209 -0.651001 0.100708 1441831962 -0.749634 -0.064209 -0.651001 0.100708 1441831963 -0.749634 -0.064209 -0.651001 0.100708 1441831963 -0.749756 -0.031677 -0.656250 0.079407 1441831963 -0.749756 -0.031677 -0.656250 0.079407 1441831963 -0.749756 -0.031677 -0.656250 0.079407 1441831963 -0.749756 -0.031677 -0.656250 0.079407 1441831963 -0.749756 -0.031677 -0.656250 0.079407 1441831963 -0.749756 -0.031677 -0.656250 0.079407 1441831963 -0.757202 -0.009094 -0.650085 0.063293 1441831963 -0.757202 -0.009094 -0.650085 0.063293 1441831963 -0.757202 -0.009094 -0.650085 0.063293 1441831963 -0.757202 -0.009094 -0.650085 0.063293 1441831963 -0.757202 -0.009094 -0.650085 0.063293 1441831963 -0.757202 -0.009094 -0.650085 0.063293 1441831963 -0.760315 -0.007141 -0.647034 0.057434 1441831963 -0.760315 -0.007141 -0.647034 0.057434 1441831963 -0.760315 -0.007141 -0.647034 0.057434 1441831963 -0.760315 -0.007141 -0.647034 0.057434 1441831963 -0.760315 -0.007141 -0.647034 0.057434 1441831963 -0.760315 -0.007141 -0.647034 0.057434 1441831963 -0.766235 -0.017700 -0.637634 0.078125 1441831963 -0.766235 -0.017700 -0.637634 0.078125 1441831963 -0.766235 -0.017700 -0.637634 0.078125 1441831963 -0.766235 -0.017700 -0.637634 0.078125 1441831963 -0.766235 -0.017700 -0.637634 0.078125 1441831963 -0.766235 -0.017700 -0.637634 0.078125 1441831963 -0.771973 -0.032043 -0.627441 0.097290 1441831963 -0.771973 -0.032043 -0.627441 0.097290 1441831963 -0.771973 -0.032043 -0.627441 0.097290 1441831963 -0.771973 -0.032043 -0.627441 0.097290 1441831963 -0.771973 -0.032043 -0.627441 0.097290 1441831963 -0.771973 -0.032043 -0.627441 0.097290 1441831963 -0.768127 -0.039978 -0.629822 0.108765 1441831963 -0.768127 -0.039978 -0.629822 0.108765 1441831963 -0.768127 -0.039978 -0.629822 0.108765 1441831963 -0.768127 -0.039978 -0.629822 0.108765 1441831963 -0.768127 -0.039978 -0.629822 0.108765 1441831963 -0.768127 -0.039978 -0.629822 0.108765 1441831963 -0.768127 -0.039978 -0.629822 0.108765 1441831963 -0.763062 -0.056946 -0.632141 0.122559 1441831963 -0.763062 -0.056946 -0.632141 0.122559 1441831963 -0.763062 -0.056946 -0.632141 0.122559 1441831963 -0.763062 -0.056946 -0.632141 0.122559 1441831963 -0.763062 -0.056946 -0.632141 0.122559 1441831963 -0.763062 -0.056946 -0.632141 0.122559 1441831963 -0.760681 -0.063721 -0.633301 0.127686 1441831963 -0.760681 -0.063721 -0.633301 0.127686 1441831963 -0.760681 -0.063721 -0.633301 0.127686 1441831963 -0.760681 -0.063721 -0.633301 0.127686 1441831963 -0.760681 -0.063721 -0.633301 0.127686 1441831963 -0.760681 -0.063721 -0.633301 0.127686 1441831963 -0.760681 -0.063721 -0.633301 0.127686 1441831963 -0.755859 -0.071289 -0.637756 0.130310 1441831963 -0.755859 -0.071289 -0.637756 0.130310 1441831963 -0.755859 -0.071289 -0.637756 0.130310 1441831963 -0.755859 -0.071289 -0.637756 0.130310 1441831963 -0.755859 -0.071289 -0.637756 0.130310 1441831963 -0.755859 -0.071289 -0.637756 0.130310 1441831963 -0.751465 -0.080200 -0.642273 0.128357 1441831963 -0.751465 -0.080200 -0.642273 0.128357 1441831963 -0.751465 -0.080200 -0.642273 0.128357 1441831963 -0.751465 -0.080200 -0.642273 0.128357 1441831963 -0.751465 -0.080200 -0.642273 0.128357 1441831963 -0.751465 -0.080200 -0.642273 0.128357 1441831963 -0.751587 -0.079651 -0.643188 0.123230 1441831963 -0.751587 -0.079651 -0.643188 0.123230 1441831963 -0.751587 -0.079651 -0.643188 0.123230 1441831963 -0.751587 -0.079651 -0.643188 0.123230 1441831963 -0.751587 -0.079651 -0.643188 0.123230 1441831963 -0.751587 -0.079651 -0.643188 0.123230 1441831963 -0.751587 -0.079651 -0.643188 0.123230 1441831963 -0.755920 -0.048889 -0.645813 0.095642 1441831963 -0.755920 -0.048889 -0.645813 0.095642 1441831963 -0.755920 -0.048889 -0.645813 0.095642 1441831963 -0.755920 -0.048889 -0.645813 0.095642 1441831963 -0.755920 -0.048889 -0.645813 0.095642 1441831963 -0.755920 -0.048889 -0.645813 0.095642 1441831963 -0.766602 -0.030884 -0.637756 0.068542 1441831963 -0.766602 -0.030884 -0.637756 0.068542 1441831963 -0.766602 -0.030884 -0.637756 0.068542 1441831963 -0.766602 -0.030884 -0.637756 0.068542 1441831963 -0.766602 -0.030884 -0.637756 0.068542 1441831963 -0.766602 -0.030884 -0.637756 0.068542 1441831963 -0.774048 -0.020203 -0.629944 0.061035 1441831963 -0.774048 -0.020203 -0.629944 0.061035 1441831963 -0.774048 -0.020203 -0.629944 0.061035 1441831963 -0.774048 -0.020203 -0.629944 0.061035 1441831963 -0.774048 -0.020203 -0.629944 0.061035 1441831963 -0.774048 -0.020203 -0.629944 0.061035 1441831963 -0.776978 -0.036987 -0.623047 0.082764 1441831963 -0.776978 -0.036987 -0.623047 0.082764 1441831963 -0.776978 -0.036987 -0.623047 0.082764 1441831963 -0.776978 -0.036987 -0.623047 0.082764 1441831963 -0.776978 -0.036987 -0.623047 0.082764 1441831963 -0.776978 -0.036987 -0.623047 0.082764 1441831963 -0.776978 -0.036987 -0.623047 0.082764 1441831963 -0.767578 -0.063782 -0.630432 0.096924 1441831963 -0.767578 -0.063782 -0.630432 0.096924 1441831963 -0.767578 -0.063782 -0.630432 0.096924 1441831963 -0.767578 -0.063782 -0.630432 0.096924 1441831963 -0.767578 -0.063782 -0.630432 0.096924 1441831963 -0.767578 -0.063782 -0.630432 0.096924 1441831963 -0.767578 -0.063782 -0.630432 0.096924 1441831963 -0.756836 -0.078186 -0.639709 0.109375 1441831963 -0.756836 -0.078186 -0.639709 0.109375 1441831963 -0.756836 -0.078186 -0.639709 0.109375 1441831963 -0.756836 -0.078186 -0.639709 0.109375 1441831963 -0.756836 -0.078186 -0.639709 0.109375 1441831963 -0.756836 -0.078186 -0.639709 0.109375 1441831963 -0.750488 -0.088135 -0.644653 0.116211 1441831963 -0.750488 -0.088135 -0.644653 0.116211 1441831963 -0.750488 -0.088135 -0.644653 0.116211 1441831963 -0.750488 -0.088135 -0.644653 0.116211 1441831963 -0.750488 -0.088135 -0.644653 0.116211 1441831963 -0.750488 -0.088135 -0.644653 0.116211 1441831963 -0.747070 -0.091614 -0.648315 0.115295 1441831964 -0.747070 -0.091614 -0.648315 0.115295 1441831964 -0.747070 -0.091614 -0.648315 0.115295 1441831964 -0.747070 -0.091614 -0.648315 0.115295 1441831964 -0.747070 -0.091614 -0.648315 0.115295 1441831964 -0.747070 -0.091614 -0.648315 0.115295 1441831964 -0.747070 -0.091614 -0.648315 0.115295 1441831964 -0.742188 -0.091614 -0.655334 0.106873 1441831964 -0.742188 -0.091614 -0.655334 0.106873 1441831964 -0.742188 -0.091614 -0.655334 0.106873 1441831964 -0.742188 -0.091614 -0.655334 0.106873 1441831964 -0.742188 -0.091614 -0.655334 0.106873 1441831964 -0.742188 -0.091614 -0.655334 0.106873 1441831964 -0.738708 -0.087769 -0.661926 0.092651 1441831964 -0.738708 -0.087769 -0.661926 0.092651 1441831964 -0.738708 -0.087769 -0.661926 0.092651 1441831964 -0.738708 -0.087769 -0.661926 0.092651 1441831964 -0.738708 -0.087769 -0.661926 0.092651 1441831964 -0.738708 -0.087769 -0.661926 0.092651 1441831964 -0.738708 -0.087769 -0.661926 0.092651 1441831964 -0.747070 -0.062622 -0.657654 0.074524 1441831964 -0.747070 -0.062622 -0.657654 0.074524 1441831964 -0.747070 -0.062622 -0.657654 0.074524 1441831964 -0.747070 -0.062622 -0.657654 0.074524 1441831964 -0.747070 -0.062622 -0.657654 0.074524 1441831964 -0.747070 -0.062622 -0.657654 0.074524 1441831964 -0.754211 -0.032776 -0.654358 0.045044 1441831964 -0.754211 -0.032776 -0.654358 0.045044 1441831964 -0.754211 -0.032776 -0.654358 0.045044 1441831964 -0.754211 -0.032776 -0.654358 0.045044 1441831964 -0.754211 -0.032776 -0.654358 0.045044 1441831964 -0.754211 -0.032776 -0.654358 0.045044 1441831964 -0.760193 -0.022156 -0.648804 0.027954 1441831964 -0.760193 -0.022156 -0.648804 0.027954 1441831964 -0.760193 -0.022156 -0.648804 0.027954 1441831964 -0.760193 -0.022156 -0.648804 0.027954 1441831964 -0.760193 -0.022156 -0.648804 0.027954 1441831964 -0.760193 -0.022156 -0.648804 0.027954 1441831964 -0.762268 -0.016724 -0.645386 0.047241 1441831964 -0.762268 -0.016724 -0.645386 0.047241 1441831964 -0.762268 -0.016724 -0.645386 0.047241 1441831964 -0.762268 -0.016724 -0.645386 0.047241 1441831964 -0.762268 -0.016724 -0.645386 0.047241 1441831964 -0.762268 -0.016724 -0.645386 0.047241 1441831964 -0.769531 -0.039734 -0.633911 0.067505 1441831964 -0.769531 -0.039734 -0.633911 0.067505 1441831964 -0.769531 -0.039734 -0.633911 0.067505 1441831964 -0.769531 -0.039734 -0.633911 0.067505 1441831964 -0.769531 -0.039734 -0.633911 0.067505 1441831964 -0.769531 -0.039734 -0.633911 0.067505 1441831964 -0.755188 -0.057434 -0.647644 0.084167 1441831964 -0.755188 -0.057434 -0.647644 0.084167 1441831964 -0.755188 -0.057434 -0.647644 0.084167 1441831964 -0.755188 -0.057434 -0.647644 0.084167 1441831964 -0.755188 -0.057434 -0.647644 0.084167 1441831964 -0.755188 -0.057434 -0.647644 0.084167 1441831964 -0.745605 -0.075623 -0.654907 0.097351 1441831964 -0.745605 -0.075623 -0.654907 0.097351 1441831964 -0.745605 -0.075623 -0.654907 0.097351 1441831964 -0.745605 -0.075623 -0.654907 0.097351 1441831964 -0.745605 -0.075623 -0.654907 0.097351 1441831964 -0.745605 -0.075623 -0.654907 0.097351 1441831964 -0.745605 -0.075623 -0.654907 0.097351 1441831964 -0.740479 -0.084534 -0.658813 0.103088 1441831964 -0.740479 -0.084534 -0.658813 0.103088 1441831964 -0.740479 -0.084534 -0.658813 0.103088 1441831964 -0.740479 -0.084534 -0.658813 0.103088 1441831964 -0.740479 -0.084534 -0.658813 0.103088 1441831964 -0.740479 -0.084534 -0.658813 0.103088 1441831964 -0.740479 -0.084534 -0.658813 0.103088 1441831964 -0.736572 -0.087646 -0.663452 0.098267 1441831964 -0.736572 -0.087646 -0.663452 0.098267 1441831964 -0.736572 -0.087646 -0.663452 0.098267 1441831964 -0.736572 -0.087646 -0.663452 0.098267 1441831964 -0.736572 -0.087646 -0.663452 0.098267 1441831964 -0.736572 -0.087646 -0.663452 0.098267 1441831964 -0.740234 -0.077026 -0.662781 0.082886 1441831964 -0.740234 -0.077026 -0.662781 0.082886 1441831964 -0.740234 -0.077026 -0.662781 0.082886 1441831964 -0.740234 -0.077026 -0.662781 0.082886 1441831964 -0.740234 -0.077026 -0.662781 0.082886 1441831964 -0.740234 -0.077026 -0.662781 0.082886 1441831964 -0.740234 -0.077026 -0.662781 0.082886 1441831964 -0.749756 -0.048157 -0.656494 0.067932 1441831964 -0.749756 -0.048157 -0.656494 0.067932 1441831964 -0.749756 -0.048157 -0.656494 0.067932 1441831964 -0.749756 -0.048157 -0.656494 0.067932 1441831964 -0.749756 -0.048157 -0.656494 0.067932 1441831964 -0.749756 -0.048157 -0.656494 0.067932 1441831964 -0.762268 -0.016235 -0.645508 0.046326 1441831964 -0.762268 -0.016235 -0.645508 0.046326 1441831964 -0.762268 -0.016235 -0.645508 0.046326 1441831964 -0.762268 -0.016235 -0.645508 0.046326 1441831964 -0.762268 -0.016235 -0.645508 0.046326 1441831964 -0.762268 -0.016235 -0.645508 0.046326 1441831964 -0.762268 -0.016235 -0.645508 0.046326 1441831964 -0.775330 -0.000061 -0.630615 0.035339 1441831964 -0.775330 -0.000061 -0.630615 0.035339 1441831964 -0.775330 -0.000061 -0.630615 0.035339 1441831964 -0.775330 -0.000061 -0.630615 0.035339 1441831964 -0.775330 -0.000061 -0.630615 0.035339 1441831964 -0.775330 -0.000061 -0.630615 0.035339 1441831964 -0.780334 -0.012695 -0.622375 0.060486 1441831964 -0.780334 -0.012695 -0.622375 0.060486 1441831964 -0.780334 -0.012695 -0.622375 0.060486 1441831964 -0.780334 -0.012695 -0.622375 0.060486 1441831964 -0.780334 -0.012695 -0.622375 0.060486 1441831964 -0.780334 -0.012695 -0.622375 0.060486 1441831964 -0.780334 -0.012695 -0.622375 0.060486 1441831964 -0.779602 -0.044189 -0.619690 0.079224 1441831964 -0.779602 -0.044189 -0.619690 0.079224 1441831964 -0.779602 -0.044189 -0.619690 0.079224 1441831964 -0.779602 -0.044189 -0.619690 0.079224 1441831964 -0.779602 -0.044189 -0.619690 0.079224 1441831964 -0.779602 -0.044189 -0.619690 0.079224 1441831964 -0.772827 -0.051270 -0.626282 0.089233 1441831964 -0.772827 -0.051270 -0.626282 0.089233 1441831965 -0.772827 -0.051270 -0.626282 0.089233 1441831965 -0.772827 -0.051270 -0.626282 0.089233 1441831965 -0.772827 -0.051270 -0.626282 0.089233 1441831965 -0.772827 -0.051270 -0.626282 0.089233 1441831965 -0.766602 -0.061890 -0.632019 0.095581 1441831965 -0.766602 -0.061890 -0.632019 0.095581 1441831965 -0.766602 -0.061890 -0.632019 0.095581 1441831965 -0.766602 -0.061890 -0.632019 0.095581 1441831965 -0.766602 -0.061890 -0.632019 0.095581 1441831965 -0.766602 -0.061890 -0.632019 0.095581 1441831965 -0.766602 -0.061890 -0.632019 0.095581 1441831965 -0.763000 -0.068481 -0.634949 0.100586 1441831965 -0.763000 -0.068481 -0.634949 0.100586 1441831965 -0.763000 -0.068481 -0.634949 0.100586 1441831965 -0.763000 -0.068481 -0.634949 0.100586 1441831965 -0.763000 -0.068481 -0.634949 0.100586 1441831965 -0.763000 -0.068481 -0.634949 0.100586 1441831965 -0.763000 -0.068481 -0.634949 0.100586 1441831965 -0.756775 -0.071960 -0.642700 0.095642 1441831965 -0.756775 -0.071960 -0.642700 0.095642 1441831965 -0.756775 -0.071960 -0.642700 0.095642 1441831965 -0.756775 -0.071960 -0.642700 0.095642 1441831965 -0.756775 -0.071960 -0.642700 0.095642 1441831965 -0.756775 -0.071960 -0.642700 0.095642 1441831965 -0.753906 -0.068848 -0.647705 0.086060 1441831965 -0.753906 -0.068848 -0.647705 0.086060 1441831965 -0.753906 -0.068848 -0.647705 0.086060 1441831965 -0.753906 -0.068848 -0.647705 0.086060 1441831965 -0.753906 -0.068848 -0.647705 0.086060 1441831965 -0.753906 -0.068848 -0.647705 0.086060 1441831965 -0.753906 -0.068848 -0.647705 0.086060 1441831965 -0.752014 -0.046326 -0.653870 0.069702 1441831965 -0.752014 -0.046326 -0.653870 0.069702 1441831965 -0.752014 -0.046326 -0.653870 0.069702 1441831965 -0.752014 -0.046326 -0.653870 0.069702 1441831965 -0.752014 -0.046326 -0.653870 0.069702 1441831965 -0.761475 -0.026184 -0.645752 0.050842 1441831965 -0.761475 -0.026184 -0.645752 0.050842 1441831965 -0.761475 -0.026184 -0.645752 0.050842 1441831965 -0.761475 -0.026184 -0.645752 0.050842 1441831965 -0.761475 -0.026184 -0.645752 0.050842 1441831965 -0.761475 -0.026184 -0.645752 0.050842 1441831965 -0.773438 -0.019104 -0.632263 0.042786 1441831965 -0.773438 -0.019104 -0.632263 0.042786 1441831965 -0.773438 -0.019104 -0.632263 0.042786 1441831965 -0.773438 -0.019104 -0.632263 0.042786 1441831965 -0.773438 -0.019104 -0.632263 0.042786 1441831965 -0.773438 -0.019104 -0.632263 0.042786 1441831965 -0.777039 -0.026733 -0.626221 0.058838 1441831965 -0.777039 -0.026733 -0.626221 0.058838 1441831965 -0.777039 -0.026733 -0.626221 0.058838 1441831965 -0.777039 -0.026733 -0.626221 0.058838 1441831965 -0.777039 -0.026733 -0.626221 0.058838 1441831965 -0.777039 -0.026733 -0.626221 0.058838 1441831965 -0.777039 -0.026733 -0.626221 0.058838 1441831965 -0.772278 -0.053589 -0.629150 0.070862 1441831965 -0.772278 -0.053589 -0.629150 0.070862 1441831965 -0.772278 -0.053589 -0.629150 0.070862 1441831965 -0.772278 -0.053589 -0.629150 0.070862 1441831965 -0.772278 -0.053589 -0.629150 0.070862 1441831965 -0.772278 -0.053589 -0.629150 0.070862 1441831965 -0.759033 -0.073059 -0.640442 0.091797 1441831965 -0.759033 -0.073059 -0.640442 0.091797 1441831965 -0.759033 -0.073059 -0.640442 0.091797 1441831965 -0.759033 -0.073059 -0.640442 0.091797 1441831965 -0.759033 -0.073059 -0.640442 0.091797 1441831965 -0.759033 -0.073059 -0.640442 0.091797 1441831965 -0.748230 -0.088806 -0.649414 0.102905 1441831965 -0.748230 -0.088806 -0.649414 0.102905 1441831965 -0.748230 -0.088806 -0.649414 0.102905 1441831965 -0.748230 -0.088806 -0.649414 0.102905 1441831965 -0.748230 -0.088806 -0.649414 0.102905 1441831965 -0.748230 -0.088806 -0.649414 0.102905 1441831965 -0.740662 -0.095337 -0.655701 0.111572 1441831965 -0.740662 -0.095337 -0.655701 0.111572 1441831965 -0.740662 -0.095337 -0.655701 0.111572 1441831965 -0.740662 -0.095337 -0.655701 0.111572 1441831965 -0.740662 -0.095337 -0.655701 0.111572 1441831965 -0.740662 -0.095337 -0.655701 0.111572 1441831965 -0.740662 -0.095337 -0.655701 0.111572 1441831965 -0.735962 -0.094910 -0.661804 0.106934 1441831965 -0.735962 -0.094910 -0.661804 0.106934 1441831965 -0.735962 -0.094910 -0.661804 0.106934 1441831965 -0.735962 -0.094910 -0.661804 0.106934 1441831965 -0.735962 -0.094910 -0.661804 0.106934 1441831965 -0.735962 -0.094910 -0.661804 0.106934 1441831965 -0.735107 -0.086975 -0.665833 0.093933 1441831965 -0.735107 -0.086975 -0.665833 0.093933 1441831965 -0.735107 -0.086975 -0.665833 0.093933 1441831965 -0.735107 -0.086975 -0.665833 0.093933 1441831965 -0.735107 -0.086975 -0.665833 0.093933 1441831965 -0.735107 -0.086975 -0.665833 0.093933 1441831965 -0.735901 -0.066650 -0.669006 0.080627 1441831965 -0.735901 -0.066650 -0.669006 0.080627 1441831965 -0.735901 -0.066650 -0.669006 0.080627 1441831965 -0.735901 -0.066650 -0.669006 0.080627 1441831965 -0.735901 -0.066650 -0.669006 0.080627 1441831965 -0.735901 -0.066650 -0.669006 0.080627 1441831965 -0.735901 -0.066650 -0.669006 0.080627 1441831965 -0.744629 -0.042053 -0.663147 0.064087 1441831965 -0.744629 -0.042053 -0.663147 0.064087 1441831965 -0.744629 -0.042053 -0.663147 0.064087 1441831965 -0.744629 -0.042053 -0.663147 0.064087 1441831965 -0.744629 -0.042053 -0.663147 0.064087 1441831965 -0.744629 -0.042053 -0.663147 0.064087 1441831965 -0.751648 -0.030884 -0.656799 0.052917 1441831965 -0.751648 -0.030884 -0.656799 0.052917 1441831965 -0.751648 -0.030884 -0.656799 0.052917 1441831965 -0.751648 -0.030884 -0.656799 0.052917 1441831965 -0.751648 -0.030884 -0.656799 0.052917 1441831965 -0.751648 -0.030884 -0.656799 0.052917 1441831965 -0.754761 -0.031372 -0.651978 0.066223 1441831965 -0.754761 -0.031372 -0.651978 0.066223 1441831965 -0.754761 -0.031372 -0.651978 0.066223 1441831966 -0.754761 -0.031372 -0.651978 0.066223 1441831966 -0.754761 -0.031372 -0.651978 0.066223 1441831966 -0.754761 -0.031372 -0.651978 0.066223 1441831966 -0.754761 -0.031372 -0.651978 0.066223 1441831966 -0.754395 -0.051086 -0.649292 0.082275 1441831966 -0.754395 -0.051086 -0.649292 0.082275 1441831966 -0.754395 -0.051086 -0.649292 0.082275 1441831966 -0.754395 -0.051086 -0.649292 0.082275 1441831966 -0.754395 -0.051086 -0.649292 0.082275 1441831966 -0.754395 -0.051086 -0.649292 0.082275 1441831966 -0.744873 -0.070557 -0.655579 0.102173 1441831966 -0.744873 -0.070557 -0.655579 0.102173 1441831966 -0.744873 -0.070557 -0.655579 0.102173 1441831966 -0.744873 -0.070557 -0.655579 0.102173 1441831966 -0.744873 -0.070557 -0.655579 0.102173 1441831966 -0.744873 -0.070557 -0.655579 0.102173 1441831966 -0.736145 -0.086487 -0.661804 0.112854 1441831966 -0.736145 -0.086487 -0.661804 0.112854 1441831966 -0.736145 -0.086487 -0.661804 0.112854 1441831966 -0.736145 -0.086487 -0.661804 0.112854 1441831966 -0.736145 -0.086487 -0.661804 0.112854 1441831966 -0.736145 -0.086487 -0.661804 0.112854 1441831966 -0.730225 -0.093140 -0.665771 0.122253 1441831966 -0.730225 -0.093140 -0.665771 0.122253 1441831966 -0.730225 -0.093140 -0.665771 0.122253 1441831966 -0.730225 -0.093140 -0.665771 0.122253 1441831966 -0.730225 -0.093140 -0.665771 0.122253 1441831966 -0.730225 -0.093140 -0.665771 0.122253 1441831966 -0.726990 -0.099243 -0.668091 0.124023 1441831966 -0.726990 -0.099243 -0.668091 0.124023 1441831966 -0.726990 -0.099243 -0.668091 0.124023 1441831966 -0.726990 -0.099243 -0.668091 0.124023 1441831966 -0.726990 -0.099243 -0.668091 0.124023 1441831966 -0.726990 -0.099243 -0.668091 0.124023 1441831966 -0.726990 -0.099243 -0.668091 0.124023 1441831966 -0.723816 -0.102539 -0.672119 0.117676 1441831966 -0.723816 -0.102539 -0.672119 0.117676 1441831966 -0.723816 -0.102539 -0.672119 0.117676 1441831966 -0.723816 -0.102539 -0.672119 0.117676 1441831966 -0.723816 -0.102539 -0.672119 0.117676 1441831966 -0.723816 -0.102539 -0.672119 0.117676 1441831966 -0.722229 -0.106018 -0.674438 0.110901 1441831966 -0.722229 -0.106018 -0.674438 0.110901 1441831966 -0.722229 -0.106018 -0.674438 0.110901 1441831966 -0.722229 -0.106018 -0.674438 0.110901 1441831966 -0.722229 -0.106018 -0.674438 0.110901 1441831966 -0.729370 -0.075562 -0.673401 0.094604 1441831966 -0.729370 -0.075562 -0.673401 0.094604 1441831966 -0.729370 -0.075562 -0.673401 0.094604 1441831966 -0.729370 -0.075562 -0.673401 0.094604 1441831966 -0.729370 -0.075562 -0.673401 0.094604 1441831966 -0.729370 -0.075562 -0.673401 0.094604 1441831966 -0.742737 -0.035767 -0.665039 0.070190 1441831966 -0.742737 -0.035767 -0.665039 0.070190 1441831966 -0.742737 -0.035767 -0.665039 0.070190 1441831966 -0.742737 -0.035767 -0.665039 0.070190 1441831966 -0.742737 -0.035767 -0.665039 0.070190 1441831966 -0.742737 -0.035767 -0.665039 0.070190 1441831966 -0.742737 -0.035767 -0.665039 0.070190 1441831966 -0.750916 -0.022278 -0.657776 0.055420 1441831966 -0.750916 -0.022278 -0.657776 0.055420 1441831966 -0.750916 -0.022278 -0.657776 0.055420 1441831966 -0.750916 -0.022278 -0.657776 0.055420 1441831966 -0.750916 -0.022278 -0.657776 0.055420 1441831966 -0.750916 -0.022278 -0.657776 0.055420 1441831966 -0.757629 -0.020752 -0.648499 0.071838 1441831966 -0.757629 -0.020752 -0.648499 0.071838 1441831966 -0.757629 -0.020752 -0.648499 0.071838 1441831966 -0.757629 -0.020752 -0.648499 0.071838 1441831966 -0.757629 -0.020752 -0.648499 0.071838 1441831966 -0.757629 -0.020752 -0.648499 0.071838 1441831966 -0.765381 -0.042297 -0.635376 0.093811 1441831966 -0.765381 -0.042297 -0.635376 0.093811 1441831966 -0.765381 -0.042297 -0.635376 0.093811 1441831966 -0.765381 -0.042297 -0.635376 0.093811 1441831966 -0.765381 -0.042297 -0.635376 0.093811 1441831966 -0.765381 -0.042297 -0.635376 0.093811 1441831966 -0.756836 -0.075745 -0.638550 0.117249 1441831966 -0.756836 -0.075745 -0.638550 0.117249 1441831966 -0.756836 -0.075745 -0.638550 0.117249 1441831966 -0.756836 -0.075745 -0.638550 0.117249 1441831966 -0.756836 -0.075745 -0.638550 0.117249 1441831966 -0.756836 -0.075745 -0.638550 0.117249 1441831966 -0.756836 -0.075745 -0.638550 0.117249 1441831966 -0.749329 -0.094604 -0.641357 0.135315 1441831966 -0.749329 -0.094604 -0.641357 0.135315 1441831966 -0.749329 -0.094604 -0.641357 0.135315 1441831966 -0.749329 -0.094604 -0.641357 0.135315 1441831966 -0.749329 -0.094604 -0.641357 0.135315 1441831966 -0.749329 -0.094604 -0.641357 0.135315 1441831966 -0.739746 -0.103455 -0.649536 0.142212 1441831966 -0.739746 -0.103455 -0.649536 0.142212 1441831966 -0.739746 -0.103455 -0.649536 0.142212 1441831966 -0.739746 -0.103455 -0.649536 0.142212 1441831966 -0.739746 -0.103455 -0.649536 0.142212 1441831966 -0.739746 -0.103455 -0.649536 0.142212 1441831966 -0.739746 -0.103455 -0.649536 0.142212 1441831966 -0.732971 -0.109924 -0.656433 0.140747 1441831966 -0.732971 -0.109924 -0.656433 0.140747 1441831966 -0.732971 -0.109924 -0.656433 0.140747 1441831966 -0.732971 -0.109924 -0.656433 0.140747 1441831966 -0.732971 -0.109924 -0.656433 0.140747 1441831966 -0.732971 -0.109924 -0.656433 0.140747 1441831966 -0.726074 -0.117004 -0.664856 0.131042 1441831966 -0.726074 -0.117004 -0.664856 0.131042 1441831966 -0.726074 -0.117004 -0.664856 0.131042 1441831966 -0.726074 -0.117004 -0.664856 0.131042 1441831966 -0.726074 -0.117004 -0.664856 0.131042 1441831966 -0.726074 -0.117004 -0.664856 0.131042 1441831966 -0.726074 -0.117004 -0.664856 0.131042 1441831966 -0.723755 -0.121948 -0.669434 0.115234 1441831966 -0.723755 -0.121948 -0.669434 0.115234 1441831966 -0.723755 -0.121948 -0.669434 0.115234 1441831966 -0.723755 -0.121948 -0.669434 0.115234 1441831967 -0.723755 -0.121948 -0.669434 0.115234 1441831967 -0.723755 -0.121948 -0.669434 0.115234 1441831967 -0.725098 -0.095337 -0.673828 0.105713 1441831967 -0.725098 -0.095337 -0.673828 0.105713 1441831967 -0.725098 -0.095337 -0.673828 0.105713 1441831967 -0.725098 -0.095337 -0.673828 0.105713 1441831967 -0.725098 -0.095337 -0.673828 0.105713 1441831967 -0.725098 -0.095337 -0.673828 0.105713 1441831967 -0.725098 -0.095337 -0.673828 0.105713 1441831967 -0.736206 -0.064270 -0.667969 0.088318 1441831967 -0.736206 -0.064270 -0.667969 0.088318 1441831967 -0.736206 -0.064270 -0.667969 0.088318 1441831967 -0.736206 -0.064270 -0.667969 0.088318 1441831967 -0.736206 -0.064270 -0.667969 0.088318 1441831967 -0.736206 -0.064270 -0.667969 0.088318 1441831967 -0.748779 -0.052368 -0.657410 0.067139 1441831967 -0.748779 -0.052368 -0.657410 0.067139 1441831967 -0.748779 -0.052368 -0.657410 0.067139 1441831967 -0.748779 -0.052368 -0.657410 0.067139 1441831967 -0.748779 -0.052368 -0.657410 0.067139 1441831967 -0.748779 -0.052368 -0.657410 0.067139 1441831967 -0.752319 -0.054382 -0.652405 0.074280 1441831967 -0.752319 -0.054382 -0.652405 0.074280 1441831967 -0.752319 -0.054382 -0.652405 0.074280 1441831967 -0.752319 -0.054382 -0.652405 0.074280 1441831967 -0.752319 -0.054382 -0.652405 0.074280 1441831967 -0.752319 -0.054382 -0.652405 0.074280 1441831967 -0.752686 -0.071655 -0.648560 0.088257 1441831967 -0.752686 -0.071655 -0.648560 0.088257 1441831967 -0.752686 -0.071655 -0.648560 0.088257 1441831967 -0.752686 -0.071655 -0.648560 0.088257 1441831967 -0.752686 -0.071655 -0.648560 0.088257 1441831967 -0.752686 -0.071655 -0.648560 0.088257 1441831967 -0.741028 -0.080017 -0.659729 0.096619 1441831967 -0.741028 -0.080017 -0.659729 0.096619 1441831967 -0.741028 -0.080017 -0.659729 0.096619 1441831967 -0.741028 -0.080017 -0.659729 0.096619 1441831967 -0.741028 -0.080017 -0.659729 0.096619 1441831967 -0.741028 -0.080017 -0.659729 0.096619 1441831967 -0.741028 -0.080017 -0.659729 0.096619 1441831967 -0.733887 -0.083740 -0.666443 0.101807 1441831967 -0.733887 -0.083740 -0.666443 0.101807 1441831967 -0.733887 -0.083740 -0.666443 0.101807 1441831967 -0.733887 -0.083740 -0.666443 0.101807 1441831967 -0.733887 -0.083740 -0.666443 0.101807 1441831967 -0.733887 -0.083740 -0.666443 0.101807 1441831967 -0.727783 -0.088562 -0.671570 0.107605 1441831967 -0.727783 -0.088562 -0.671570 0.107605 1441831967 -0.727783 -0.088562 -0.671570 0.107605 1441831967 -0.727783 -0.088562 -0.671570 0.107605 1441831967 
-0.729919 -0.074341 -0.671936 0.101379 1441831970 -0.729919 -0.074341 -0.671936 0.101379 1441831970 -0.729919 -0.074341 -0.671936 0.101379 1441831970 -0.729919 -0.074341 -0.671936 0.101379 1441831970 -0.729919 -0.074341 -0.671936 0.101379 1441831970 -0.729431 -0.080383 -0.671448 0.103210 1441831970 -0.729431 -0.080383 -0.671448 0.103210 1441831970 -0.729431 -0.080383 -0.671448 0.103210 1441831970 -0.729431 -0.080383 -0.671448 0.103210 1441831970 -0.729431 -0.080383 -0.671448 0.103210 1441831970 -0.729431 -0.080383 -0.671448 0.103210 1441831970 -0.727173 -0.081055 -0.673889 0.103088 1441831970 -0.727173 -0.081055 -0.673889 0.103088 1441831970 -0.727173 -0.081055 -0.673889 0.103088 1441831970 -0.727173 -0.081055 -0.673889 0.103088 1441831970 -0.727173 -0.081055 -0.673889 0.103088 1441831970 -0.727173 -0.081055 -0.673889 0.103088 1441831970 -0.727722 -0.074097 -0.674988 0.096680 1441831970 -0.727722 -0.074097 -0.674988 0.096680 1441831970 -0.727722 -0.074097 -0.674988 0.096680 1441831970 -0.727722 -0.074097 -0.674988 0.096680 1441831970 -0.727722 -0.074097 -0.674988 0.096680 1441831970 -0.727722 -0.074097 -0.674988 0.096680 1441831970 -0.727234 -0.049805 -0.679382 0.084900 1441831970 -0.727234 -0.049805 -0.679382 0.084900 1441831970 -0.727234 -0.049805 -0.679382 0.084900 1441831970 -0.727234 -0.049805 -0.679382 0.084900 1441831970 -0.727234 -0.049805 -0.679382 0.084900 1441831970 -0.727234 -0.049805 -0.679382 0.084900 1441831970 -0.725098 -0.040161 -0.682190 0.085876 1441831970 -0.725098 -0.040161 -0.682190 0.085876 1441831970 -0.725098 -0.040161 -0.682190 0.085876 1441831970 -0.725098 -0.040161 -0.682190 0.085876 1441831970 -0.725098 -0.040161 -0.682190 0.085876 1441831970 -0.725098 -0.040161 -0.682190 0.085876 1441831970 -0.724976 -0.058228 -0.678894 0.100891 1441831970 -0.724976 -0.058228 -0.678894 0.100891 1441831970 -0.724976 -0.058228 -0.678894 0.100891 1441831970 -0.724976 -0.058228 -0.678894 0.100891 1441831970 -0.724976 -0.058228 -0.678894 0.100891 1441831970 -0.724976 -0.058228 -0.678894 0.100891 1441831970 -0.724976 -0.058228 -0.678894 0.100891 1441831970 -0.730591 -0.075562 -0.666931 0.125977 1441831970 -0.730591 -0.075562 -0.666931 0.125977 1441831970 -0.730591 -0.075562 -0.666931 0.125977 1441831970 -0.730591 -0.075562 -0.666931 0.125977 1441831970 -0.730591 -0.075562 -0.666931 0.125977 1441831970 -0.730591 -0.075562 -0.666931 0.125977 1441831970 -0.734253 -0.078613 -0.657288 0.150818 1441831970 -0.734253 -0.078613 -0.657288 0.150818 1441831970 -0.734253 -0.078613 -0.657288 0.150818 1441831970 -0.734253 -0.078613 -0.657288 0.150818 1441831970 -0.734253 -0.078613 -0.657288 0.150818 1441831970 -0.734253 -0.078613 -0.657288 0.150818 1441831970 -0.739075 -0.075745 -0.651855 0.152405 1441831970 -0.739075 -0.075745 -0.651855 0.152405 1441831970 -0.739075 -0.075745 -0.651855 0.152405 1441831970 -0.739075 -0.075745 -0.651855 0.152405 1441831970 -0.739075 -0.075745 -0.651855 0.152405 1441831970 -0.739075 -0.075745 -0.651855 0.152405 1441831970 -0.741821 -0.072510 -0.649841 0.149048 1441831970 -0.741821 -0.072510 -0.649841 0.149048 1441831970 -0.741821 -0.072510 -0.649841 0.149048 1441831970 -0.741821 -0.072510 -0.649841 0.149048 1441831970 -0.741821 -0.072510 -0.649841 0.149048 1441831970 -0.741821 -0.072510 -0.649841 0.149048 1441831970 -0.741821 -0.072510 -0.649841 0.149048 1441831970 -0.737671 -0.063843 -0.657043 0.142090 1441831970 -0.737671 -0.063843 -0.657043 0.142090 1441831970 -0.737671 -0.063843 -0.657043 0.142090 1441831970 -0.737671 -0.063843 -0.657043 0.142090 1441831970 -0.737671 -0.063843 -0.657043 0.142090 1441831970 -0.737671 -0.063843 -0.657043 0.142090 1441831970 -0.731384 -0.065430 -0.665894 0.132019 1441831970 -0.731384 -0.065430 -0.665894 0.132019 1441831970 -0.731384 -0.065430 -0.665894 0.132019 1441831970 -0.731384 -0.065430 -0.665894 0.132019 1441831970 -0.731384 -0.065430 -0.665894 0.132019 1441831970 -0.731384 -0.065430 -0.665894 0.132019 1441831970 -0.731384 -0.065430 -0.665894 0.132019 1441831970 -0.726379 -0.055725 -0.675049 0.116760 1441831970 -0.726379 -0.055725 -0.675049 0.116760 1441831970 -0.726379 -0.055725 -0.675049 0.116760 1441831970 -0.726379 -0.055725 -0.675049 0.116760 1441831970 -0.726379 -0.055725 -0.675049 0.116760 1441831970 -0.726379 -0.055725 -0.675049 0.116760 1441831970 -0.723755 -0.045776 -0.680725 0.103760 1441831970 -0.723755 -0.045776 -0.680725 0.103760 1441831970 -0.723755 -0.045776 -0.680725 0.103760 1441831970 -0.723755 -0.045776 -0.680725 0.103760 1441831970 -0.723755 -0.045776 -0.680725 0.103760 1441831970 -0.723755 -0.045776 -0.680725 0.103760 1441831970 -0.721191 -0.031433 -0.684753 0.100525 1441831970 -0.721191 -0.031433 -0.684753 0.100525 1441831970 -0.721191 -0.031433 -0.684753 0.100525 1441831970 -0.721191 -0.031433 -0.684753 0.100525 1441831970 -0.721191 -0.031433 -0.684753 0.100525 1441831970 -0.721191 -0.031433 -0.684753 0.100525 1441831970 -0.721191 -0.031433 -0.684753 0.100525 1441831970 -0.721313 -0.018982 -0.685974 0.094055 1441831970 -0.721313 -0.018982 -0.685974 0.094055 1441831971 -0.721313 -0.018982 -0.685974 0.094055 1441831971 -0.721313 -0.018982 -0.685974 0.094055 1441831971 -0.721313 -0.018982 -0.685974 0.094055 1441831971 -0.721313 -0.018982 -0.685974 0.094055 1441831971 -0.726379 -0.030090 -0.679993 0.096130 1441831971 -0.726379 -0.030090 -0.679993 0.096130 1441831971 -0.726379 -0.030090 -0.679993 0.096130 1441831971 -0.726379 -0.030090 -0.679993 0.096130 1441831971 -0.726379 -0.030090 -0.679993 0.096130 1441831971 -0.726379 -0.030090 -0.679993 0.096130 1441831971 -0.726196 -0.058350 -0.675415 0.114685 1441831971 -0.726196 -0.058350 -0.675415 0.114685 1441831971 -0.726196 -0.058350 -0.675415 0.114685 1441831971 -0.726196 -0.058350 -0.675415 0.114685 1441831971 -0.726196 -0.058350 -0.675415 0.114685 1441831971 -0.726196 -0.058350 -0.675415 0.114685 1441831971 -0.727417 -0.079285 -0.667480 0.138245 1441831971 -0.727417 -0.079285 -0.667480 0.138245 1441831971 -0.727417 -0.079285 -0.667480 0.138245 1441831971 -0.727417 -0.079285 -0.667480 0.138245 1441831971 -0.727417 -0.079285 -0.667480 0.138245 1441831971 -0.727417 -0.079285 -0.667480 0.138245 1441831971 -0.727417 -0.079285 -0.667480 0.138245 1441831971 -0.729675 -0.073120 -0.662964 0.150940 1441831971 -0.729675 -0.073120 -0.662964 0.150940 1441831971 -0.729675 -0.073120 -0.662964 0.150940 1441831971 -0.729675 -0.073120 -0.662964 0.150940 1441831971 -0.729675 -0.073120 -0.662964 0.150940 1441831971 -0.729675 -0.073120 -0.662964 0.150940 1441831971 -0.730957 -0.066711 -0.665955 0.133606 1441831971 -0.730957 -0.066711 -0.665955 0.133606 1441831971 -0.730957 -0.066711 -0.665955 0.133606 1441831971 -0.730957 -0.066711 -0.665955 0.133606 1441831971 -0.730957 -0.066711 -0.665955 0.133606 1441831971 -0.730957 -0.066711 -0.665955 0.133606 1441831971 -0.736389 -0.053162 -0.663391 0.122253 1441831971 -0.736389 -0.053162 -0.663391 0.122253 1441831971 -0.736389 -0.053162 -0.663391 0.122253 1441831971 -0.736389 -0.053162 -0.663391 0.122253 1441831971 -0.736389 -0.053162 -0.663391 0.122253 1441831971 -0.736389 -0.053162 -0.663391 0.122253 1441831971 -0.736389 -0.053162 -0.663391 0.122253 1441831971 -0.732544 -0.037231 -0.671875 0.103149 1441831971 -0.732544 -0.037231 -0.671875 0.103149 1441831971 -0.732544 -0.037231 -0.671875 0.103149 1441831971 -0.732544 -0.037231 -0.671875 0.103149 1441831971 -0.732544 -0.037231 -0.671875 0.103149 1441831971 -0.732544 -0.037231 -0.671875 0.103149 1441831971 -0.732544 -0.037231 -0.671875 0.103149 1441831971 -0.730591 -0.027771 -0.676331 0.090393 1441831971 -0.730591 -0.027771 -0.676331 0.090393 1441831971 -0.730591 -0.027771 -0.676331 0.090393 1441831971 -0.730591 -0.027771 -0.676331 0.090393 1441831971 -0.730591 -0.027771 -0.676331 0.090393 1441831971 -0.730591 -0.027771 -0.676331 0.090393 1441831971 -0.732727 -0.020813 -0.675232 0.082703 1441831971 -0.732727 -0.020813 -0.675232 0.082703 1441831971 -0.732727 -0.020813 -0.675232 0.082703 1441831971 -0.732727 -0.020813 -0.675232 0.082703 1441831971 -0.732727 -0.020813 -0.675232 0.082703 1441831971 -0.732727 -0.020813 -0.675232 0.082703 1441831971 -0.729858 -0.015015 -0.679138 0.077026 1441831971 -0.729858 -0.015015 -0.679138 0.077026 1441831971 -0.729858 -0.015015 -0.679138 0.077026 1441831971 -0.729858 -0.015015 -0.679138 0.077026 1441831971 -0.729858 -0.015015 -0.679138 0.077026 1441831971 -0.729858 -0.015015 -0.679138 0.077026 1441831971 -0.721130 0.001831 -0.688843 0.074402 1441831971 -0.721130 0.001831 -0.688843 0.074402 1441831971 -0.721130 0.001831 -0.688843 0.074402 1441831971 -0.721130 0.001831 -0.688843 0.074402 1441831971 -0.721130 0.001831 -0.688843 0.074402 1441831971 -0.721130 0.001831 -0.688843 0.074402 1441831971 -0.721130 0.001831 -0.688843 0.074402 1441831971 -0.723511 0.013245 -0.685913 0.077209 1441831971 -0.723511 0.013245 -0.685913 0.077209 1441831971 -0.723511 0.013245 -0.685913 0.077209 1441831971 -0.723511 0.013245 -0.685913 0.077209 1441831971 -0.723511 0.013245 -0.685913 0.077209 1441831971 -0.723511 0.013245 -0.685913 0.077209 1441831971 -0.731445 -0.007874 -0.676636 0.084534 1441831971 -0.731445 -0.007874 -0.676636 0.084534 1441831971 -0.731445 -0.007874 -0.676636 0.084534 1441831971 -0.731445 -0.007874 -0.676636 0.084534 1441831971 -0.731445 -0.007874 -0.676636 0.084534 1441831971 -0.731445 -0.007874 -0.676636 0.084534 1441831971 -0.731445 -0.007874 -0.676636 0.084534 1441831971 -0.734375 -0.046143 -0.668091 0.110901 1441831971 -0.734375 -0.046143 -0.668091 0.110901 1441831971 -0.734375 -0.046143 -0.668091 0.110901 1441831971 -0.734375 -0.046143 -0.668091 0.110901 1441831971 -0.734375 -0.046143 -0.668091 0.110901 1441831971 -0.734375 -0.046143 -0.668091 0.110901 1441831971 -0.734375 -0.046143 -0.668091 0.110901 1441831971 -0.737244 -0.081970 -0.654663 0.145874 1441831971 -0.737244 -0.081970 -0.654663 0.145874 1441831971 -0.737244 -0.081970 -0.654663 0.145874 1441831971 -0.737244 -0.081970 -0.654663 0.145874 1441831971 -0.737244 -0.081970 -0.654663 0.145874 1441831971 -0.737244 -0.081970 -0.654663 0.145874 1441831971 -0.737793 -0.082947 -0.651978 0.154236 1441831971 -0.737793 -0.082947 -0.651978 0.154236 1441831971 -0.737793 -0.082947 -0.651978 0.154236 1441831971 -0.737793 -0.082947 -0.651978 0.154236 1441831971 -0.737793 -0.082947 -0.651978 0.154236 1441831971 -0.737793 -0.082947 -0.651978 0.154236 1441831971 -0.734375 -0.080994 -0.657288 0.148804 1441831971 -0.734375 -0.080994 -0.657288 0.148804 1441831971 -0.734375 -0.080994 -0.657288 0.148804 1441831971 -0.734375 -0.080994 -0.657288 0.148804 1441831971 -0.734375 -0.080994 -0.657288 0.148804 1441831971 -0.734375 -0.080994 -0.657288 0.148804 1441831971 -0.745850 -0.074097 -0.645752 0.145874 1441831971 -0.745850 -0.074097 -0.645752 0.145874 1441831971 -0.745850 -0.074097 -0.645752 0.145874 1441831971 -0.745850 -0.074097 -0.645752 0.145874 1441831972 -0.745850 -0.074097 -0.645752 0.145874 1441831972 -0.745850 -0.074097 -0.645752 0.145874 1441831972 -0.749451 -0.061279 -0.646118 0.131165 1441831972 -0.749451 -0.061279 -0.646118 0.131165 1441831972 -0.749451 -0.061279 -0.646118 0.131165 1441831972 -0.749451 -0.061279 -0.646118 0.131165 1441831972 -0.749451 -0.061279 -0.646118 0.131165 1441831972 -0.749451 -0.061279 -0.646118 0.131165 1441831972 -0.749451 -0.061279 -0.646118 0.131165 1441831972 -0.752319 -0.048706 -0.645813 0.121216 1441831972 -0.752319 -0.048706 -0.645813 0.121216 1441831972 -0.752319 -0.048706 -0.645813 0.121216 1441831972 -0.752319 -0.048706 -0.645813 0.121216 1441831972 -0.752319 -0.048706 -0.645813 0.121216 1441831972 -0.752319 -0.048706 -0.645813 0.121216 1441831972 -0.749268 -0.047119 -0.650940 0.112671 1441831972 -0.749268 -0.047119 -0.650940 0.112671 1441831972 -0.749268 -0.047119 -0.650940 0.112671 1441831972 -0.749268 -0.047119 -0.650940 0.112671 1441831972 -0.749268 -0.047119 -0.650940 0.112671 1441831972 -0.749268 -0.047119 -0.650940 0.112671 1441831972 -0.740051 -0.034241 -0.664368 0.099304 1441831972 -0.740051 -0.034241 -0.664368 0.099304 1441831972 -0.740051 -0.034241 -0.664368 0.099304 1441831972 -0.740051 -0.034241 -0.664368 0.099304 1441831972 -0.740051 -0.034241 -0.664368 0.099304 1441831972 -0.740051 -0.034241 -0.664368 0.099304 1441831972 -0.726501 -0.012329 -0.681458 0.088379 1441831972 -0.726501 -0.012329 -0.681458 0.088379 1441831972 -0.726501 -0.012329 -0.681458 0.088379 1441831972 -0.726501 -0.012329 -0.681458 0.088379 1441831972 -0.726501 -0.012329 -0.681458 0.088379 1441831972 -0.726501 -0.012329 -0.681458 0.088379 1441831972 -0.726501 -0.012329 -0.681458 0.088379 1441831972 -0.728699 0.003357 -0.679443 0.086121 1441831972 -0.728699 0.003357 -0.679443 0.086121 1441831972 -0.728699 0.003357 -0.679443 0.086121 1441831972 -0.728699 0.003357 -0.679443 0.086121 1441831972 -0.728699 0.003357 -0.679443 0.086121 1441831972 -0.728699 0.003357 -0.679443 0.086121 1441831972 -0.734192 -0.014526 -0.672180 0.094727 1441831972 -0.734192 -0.014526 -0.672180 0.094727 1441831972 -0.734192 -0.014526 -0.672180 0.094727 1441831972 -0.734192 -0.014526 -0.672180 0.094727 1441831972 -0.734192 -0.014526 -0.672180 0.094727 1441831972 -0.734192 -0.014526 -0.672180 0.094727 1441831972 -0.735291 -0.055542 -0.664001 0.124390 1441831972 -0.735291 -0.055542 -0.664001 0.124390 1441831972 -0.735291 -0.055542 -0.664001 0.124390 1441831972 -0.735291 -0.055542 -0.664001 0.124390 1441831972 -0.735291 -0.055542 -0.664001 0.124390 1441831972 -0.735291 -0.055542 -0.664001 0.124390 1441831972 -0.735291 -0.055542 -0.664001 0.124390 1441831972 -0.736755 -0.088867 -0.652405 0.154236 1441831972 -0.736755 -0.088867 -0.652405 0.154236 1441831972 -0.736755 -0.088867 -0.652405 0.154236 1441831972 -0.736755 -0.088867 -0.652405 0.154236 1441831972 -0.736755 -0.088867 -0.652405 0.154236 1441831972 -0.739014 -0.092468 -0.646484 0.165527 1441831972 -0.739014 -0.092468 -0.646484 0.165527 1441831972 -0.739014 -0.092468 -0.646484 0.165527 1441831972 -0.739014 -0.092468 -0.646484 0.165527 1441831972 -0.739014 -0.092468 -0.646484 0.165527 1441831972 -0.739014 -0.092468 -0.646484 0.165527 1441831972 -0.737366 -0.089233 -0.650696 0.158203 1441831972 -0.737366 -0.089233 -0.650696 0.158203 1441831972 -0.737366 -0.089233 -0.650696 0.158203 1441831972 -0.737366 -0.089233 -0.650696 0.158203 1441831972 -0.737366 -0.089233 -0.650696 0.158203 1441831972 -0.737366 -0.089233 -0.650696 0.158203 1441831972 -0.737366 -0.089233 -0.650696 0.158203 1441831972 -0.745605 -0.072937 -0.646179 0.146057 1441831972 -0.745605 -0.072937 -0.646179 0.146057 1441831972 -0.745605 -0.072937 -0.646179 0.146057 1441831972 -0.745605 -0.072937 -0.646179 0.146057 1441831972 -0.745605 -0.072937 -0.646179 0.146057 1441831972 -0.745605 -0.072937 -0.646179 0.146057 1441831972 -0.740784 -0.055298 -0.658325 0.121948 1441831972 -0.740784 -0.055298 -0.658325 0.121948 1441831972 -0.740784 -0.055298 -0.658325 0.121948 1441831972 -0.740784 -0.055298 -0.658325 0.121948 1441831972 -0.740784 -0.055298 -0.658325 0.121948 1441831972 -0.740784 -0.055298 -0.658325 0.121948 1441831972 -0.735718 -0.043823 -0.667175 0.108276 1441831972 -0.735718 -0.043823 -0.667175 0.108276 1441831972 -0.735718 -0.043823 -0.667175 0.108276 1441831972 -0.735718 -0.043823 -0.667175 0.108276 1441831972 -0.735718 -0.043823 -0.667175 0.108276 1441831972 -0.735718 -0.043823 -0.667175 0.108276 1441831972 -0.735718 -0.043823 -0.667175 0.108276 1441831972 -0.733459 -0.031677 -0.672058 0.097290 1441831972 -0.733459 -0.031677 -0.672058 0.097290 1441831972 -0.733459 -0.031677 -0.672058 0.097290 1441831972 -0.733459 -0.031677 -0.672058 0.097290 1441831972 -0.733459 -0.031677 -0.672058 0.097290 1441831972 -0.733459 -0.031677 -0.672058 0.097290 1441831972 -0.721436 -0.011597 -0.687561 0.082153 1441831972 -0.721436 -0.011597 -0.687561 0.082153 1441831972 -0.721436 -0.011597 -0.687561 0.082153 1441831972 -0.721436 -0.011597 -0.687561 0.082153 1441831972 -0.721436 -0.011597 -0.687561 0.082153 1441831972 -0.721436 -0.011597 -0.687561 0.082153 1441831972 -0.720215 0.012390 -0.689941 0.072327 1441831972 -0.720215 0.012390 -0.689941 0.072327 1441831972 -0.720215 0.012390 -0.689941 0.072327 1441831972 -0.720215 0.012390 -0.689941 0.072327 1441831972 -0.720215 0.012390 -0.689941 0.072327 1441831972 -0.720215 0.012390 -0.689941 0.072327 1441831972 -0.725342 -0.000488 -0.683350 0.083191 1441831972 -0.725342 -0.000488 -0.683350 0.083191 1441831972 -0.725342 -0.000488 -0.683350 0.083191 1441831972 -0.725342 -0.000488 -0.683350 0.083191 1441831972 -0.725342 -0.000488 -0.683350 0.083191 1441831973 -0.725342 -0.000488 -0.683350 0.083191 1441831973 -0.725342 -0.000488 -0.683350 0.083191 1441831973 -0.725586 -0.043701 -0.676208 0.120239 1441831973 -0.725586 -0.043701 -0.676208 0.120239 1441831973 -0.725586 -0.043701 -0.676208 0.120239 1441831973 -0.725586 -0.043701 -0.676208 0.120239 1441831973 -0.725586 -0.043701 -0.676208 0.120239 1441831973 -0.725586 -0.043701 -0.676208 0.120239 1441831973 -0.722778 -0.083862 -0.668091 0.156067 1441831973 -0.722778 -0.083862 -0.668091 0.156067 1441831973 -0.722778 -0.083862 -0.668091 0.156067 1441831973 -0.722778 -0.083862 -0.668091 0.156067 1441831973 -0.722778 -0.083862 -0.668091 0.156067 1441831973 -0.722778 -0.083862 -0.668091 0.156067 1441831973 -0.729370 -0.096497 -0.654663 0.173950 1441831973 -0.729370 -0.096497 -0.654663 0.173950 1441831973 -0.729370 -0.096497 -0.654663 0.173950 1441831973 -0.729370 -0.096497 -0.654663 0.173950 1441831973 -0.729370 -0.096497 -0.654663 0.173950 1441831973 -0.729370 -0.096497 -0.654663 0.173950 1441831973 -0.729370 -0.096497 -0.654663 0.173950 1441831973 -0.728271 -0.080017 -0.661133 0.161682 1441831973 -0.728271 -0.080017 -0.661133 0.161682 1441831973 -0.728271 -0.080017 -0.661133 0.161682 1441831973 -0.728271 -0.080017 -0.661133 0.161682 1441831973 -0.728271 -0.080017 -0.661133 0.161682 1441831973 -0.743896 -0.066162 -0.647095 0.153564 1441831973 -0.743896 -0.066162 -0.647095 0.153564 1441831973 -0.743896 -0.066162 -0.647095 0.153564 1441831973 -0.743896 -0.066162 -0.647095 0.153564 1441831973 -0.743896 -0.066162 -0.647095 0.153564 1441831973 -0.743896 -0.066162 -0.647095 0.153564 1441831973 -0.743896 -0.066162 -0.647095 0.153564 1441831973 -0.748169 -0.052368 -0.647278 0.136536 1441831973 -0.748169 -0.052368 -0.647278 0.136536 1441831973 -0.748169 -0.052368 -0.647278 0.136536 1441831973 -0.748169 -0.052368 -0.647278 0.136536 1441831973 -0.748169 -0.052368 -0.647278 0.136536 1441831973 -0.748169 -0.052368 -0.647278 0.136536 1441831973 -0.748535 -0.042664 -0.650757 0.120361 1441831973 -0.748535 -0.042664 -0.650757 0.120361 1441831973 -0.748535 -0.042664 -0.650757 0.120361 1441831973 -0.748535 -0.042664 -0.650757 0.120361 1441831973 -0.748535 -0.042664 -0.650757 0.120361 1441831973 -0.748535 -0.042664 -0.650757 0.120361 1441831973 -0.744080 -0.030029 -0.659790 0.100891 1441831973 -0.744080 -0.030029 -0.659790 0.100891 1441831973 -0.744080 -0.030029 -0.659790 0.100891 1441831973 -0.744080 -0.030029 -0.659790 0.100891 1441831973 -0.744080 -0.030029 -0.659790 0.100891 1441831973 -0.744080 -0.030029 -0.659790 0.100891 1441831973 -0.736267 -0.010254 -0.671936 0.079651 1441831973 -0.736267 -0.010254 -0.671936 0.079651 1441831973 -0.736267 -0.010254 -0.671936 0.079651 1441831973 -0.736267 -0.010254 -0.671936 0.079651 1441831973 -0.736267 -0.010254 -0.671936 0.079651 1441831973 -0.736267 -0.010254 -0.671936 0.079651 1441831973 -0.736267 -0.010254 -0.671936 0.079651 1441831973 -0.732788 0.009766 -0.676147 0.076477 1441831973 -0.732788 0.009766 -0.676147 0.076477 1441831973 -0.732788 0.009766 -0.676147 0.076477 1441831973 -0.732788 0.009766 -0.676147 0.076477 1441831973 -0.732788 0.009766 -0.676147 0.076477 1441831973 -0.732788 0.009766 -0.676147 0.076477 1441831973 -0.738220 -0.002136 -0.669800 0.080261 1441831973 -0.738220 -0.002136 -0.669800 0.080261 1441831973 -0.738220 -0.002136 -0.669800 0.080261 1441831973 -0.738220 -0.002136 -0.669800 0.080261 1441831973 -0.738220 -0.002136 -0.669800 0.080261 1441831973 -0.738220 -0.002136 -0.669800 0.080261 1441831973 -0.739990 -0.033569 -0.665039 0.095032 1441831973 -0.739990 -0.033569 -0.665039 0.095032 1441831973 -0.739990 -0.033569 -0.665039 0.095032 1441831973 -0.739990 -0.033569 -0.665039 0.095032 1441831973 -0.739990 -0.033569 -0.665039 0.095032 1441831973 -0.739990 -0.033569 -0.665039 0.095032 1441831973 -0.740479 -0.070313 -0.656067 0.127991 1441831973 -0.740479 -0.070313 -0.656067 0.127991 1441831973 -0.740479 -0.070313 -0.656067 0.127991 1441831973 -0.740479 -0.070313 -0.656067 0.127991 1441831973 -0.740479 -0.070313 -0.656067 0.127991 1441831973 -0.740479 -0.070313 -0.656067 0.127991 1441831973 -0.739319 -0.097107 -0.648987 0.151306 1441831973 -0.739319 -0.097107 -0.648987 0.151306 1441831973 -0.739319 -0.097107 -0.648987 0.151306 1441831973 -0.739319 -0.097107 -0.648987 0.151306 1441831973 -0.739319 -0.097107 -0.648987 0.151306 1441831973 -0.739319 -0.097107 -0.648987 0.151306 1441831973 -0.738953 -0.092590 -0.651489 0.145142 1441831973 -0.738953 -0.092590 -0.651489 0.145142 1441831973 -0.738953 -0.092590 -0.651489 0.145142 1441831973 -0.738953 -0.092590 -0.651489 0.145142 1441831973 -0.738953 -0.092590 -0.651489 0.145142 1441831973 -0.742249 -0.086792 -0.650757 0.134583 1441831973 -0.742249 -0.086792 -0.650757 0.134583 1441831973 -0.742249 -0.086792 -0.650757 0.134583 1441831973 -0.742249 -0.086792 -0.650757 0.134583 1441831973 -0.742249 -0.086792 -0.650757 0.134583 1441831973 -0.742249 -0.086792 -0.650757 0.134583 1441831973 -0.742126 -0.067871 -0.656860 0.115356 1441831973 -0.742126 -0.067871 -0.656860 0.115356 1441831973 -0.742126 -0.067871 -0.656860 0.115356 1441831973 -0.742126 -0.067871 -0.656860 0.115356 1441831973 -0.742126 -0.067871 -0.656860 0.115356 1441831973 -0.742126 -0.067871 -0.656860 0.115356 1441831973 -0.736877 -0.057617 -0.666077 0.100891 1441831973 -0.736877 -0.057617 -0.666077 0.100891 1441831973 -0.736877 -0.057617 -0.666077 0.100891 1441831973 -0.736877 -0.057617 -0.666077 0.100891 1441831973 -0.736877 -0.057617 -0.666077 0.100891 1441831973 -0.736877 -0.057617 -0.666077 0.100891 1441831974 -0.736877 -0.057617 -0.666077 0.100891 1441831974 -0.731018 -0.042358 -0.676086 0.082581 1441831974 -0.731018 -0.042358 -0.676086 0.082581 1441831974 -0.731018 -0.042358 -0.676086 0.082581 1441831974 -0.731018 -0.042358 -0.676086 0.082581 1441831974 -0.731018 -0.042358 -0.676086 0.082581 1441831974 -0.731018 -0.042358 -0.676086 0.082581 1441831974 -0.725708 -0.029785 -0.684082 0.068176 1441831974 -0.725708 -0.029785 -0.684082 0.068176 1441831974 -0.725708 -0.029785 -0.684082 0.068176 1441831974 -0.725708 -0.029785 -0.684082 0.068176 1441831974 -0.725708 -0.029785 -0.684082 0.068176 1441831974 -0.725708 -0.029785 -0.684082 0.068176 1441831974 -0.725708 -0.029785 -0.684082 0.068176 1441831974 -0.720093 -0.014709 -0.691223 0.059387 1441831974 -0.720093 -0.014709 -0.691223 0.059387 1441831974 -0.720093 -0.014709 -0.691223 0.059387 1441831974 -0.720093 -0.014709 -0.691223 0.059387 1441831974 -0.720093 -0.014709 -0.691223 0.059387 1441831974 -0.720093 -0.014709 -0.691223 0.059387 1441831974 -0.711731 0.009155 -0.700378 0.053772 1441831974 -0.711731 0.009155 -0.700378 0.053772 1441831974 -0.711731 0.009155 -0.700378 0.053772 1441831974 -0.711731 0.009155 -0.700378 0.053772 1441831974 -0.711731 0.009155 -0.700378 0.053772 1441831974 -0.711731 0.009155 -0.700378 0.053772 1441831974 -0.711731 0.009155 -0.700378 0.053772 1441831974 -0.707947 0.008911 -0.704285 0.053284 1441831974 -0.707947 0.008911 -0.704285 0.053284 1441831974 -0.707947 0.008911 -0.704285 0.053284 1441831974 -0.707947 0.008911 -0.704285 0.053284 1441831974 -0.707947 0.008911 -0.704285 0.053284 1441831974 -0.707947 0.008911 -0.704285 0.053284 1441831974 -0.706055 -0.023193 -0.703796 0.075317 1441831974 -0.706055 -0.023193 -0.703796 0.075317 1441831974 -0.706055 -0.023193 -0.703796 0.075317 1441831974 -0.706055 -0.023193 -0.703796 0.075317 1441831974 -0.706055 -0.023193 -0.703796 0.075317 1441831974 -0.706055 -0.023193 -0.703796 0.075317 1441831974 -0.702087 -0.060059 -0.701660 0.106262 1441831974 -0.702087 -0.060059 -0.701660 0.106262 1441831974 -0.702087 -0.060059 -0.701660 0.106262 1441831974 -0.702087 -0.060059 -0.701660 0.106262 1441831974 -0.702087 -0.060059 -0.701660 0.106262 1441831974 -0.702087 -0.060059 -0.701660 0.106262 1441831974 -0.702332 -0.068665 -0.696716 0.129089 1441831974 -0.702332 -0.068665 -0.696716 0.129089 1441831974 -0.702332 -0.068665 -0.696716 0.129089 1441831974 -0.702332 -0.068665 -0.696716 0.129089 1441831974 -0.702332 -0.068665 -0.696716 0.129089 1441831974 -0.702332 -0.068665 -0.696716 0.129089 1441831974 -0.702332 -0.068665 -0.696716 0.129089 1441831974 -0.705872 -0.061279 -0.693665 0.129944 1441831974 -0.705872 -0.061279 -0.693665 0.129944 1441831974 -0.705872 -0.061279 -0.693665 0.129944 1441831974 -0.705872 -0.061279 -0.693665 0.129944 1441831974 -0.705872 -0.061279 -0.693665 0.129944 1441831974 -0.705872 -0.061279 -0.693665 0.129944 1441831974 -0.710938 -0.062683 -0.688110 0.131348 1441831974 -0.710938 -0.062683 -0.688110 0.131348 1441831974 -0.710938 -0.062683 -0.688110 0.131348 1441831974 -0.710938 -0.062683 -0.688110 0.131348 1441831974 -0.710938 -0.062683 -0.688110 0.131348 1441831974 -0.710938 -0.062683 -0.688110 0.131348 1441831974 -0.718323 -0.054993 -0.682983 0.120850 1441831974 -0.718323 -0.054993 -0.682983 0.120850 1441831974 -0.718323 -0.054993 -0.682983 0.120850 1441831974 -0.718323 -0.054993 -0.682983 0.120850 1441831974 -0.718323 -0.054993 -0.682983 0.120850 1441831974 -0.718323 -0.054993 -0.682983 0.120850 1441831974 -0.721741 -0.043640 -0.683044 0.103210 1441831974 -0.721741 -0.043640 -0.683044 0.103210 1441831974 -0.721741 -0.043640 -0.683044 0.103210 1441831974 -0.721741 -0.043640 -0.683044 0.103210 1441831974 -0.721741 -0.043640 -0.683044 0.103210 1441831974 -0.721741 -0.043640 -0.683044 0.103210 1441831974 -0.721741 -0.043640 -0.683044 0.103210 1441831974 -0.723389 -0.038025 -0.683167 0.092773 1441831974 -0.723389 -0.038025 -0.683167 0.092773 1441831974 -0.723389 -0.038025 -0.683167 0.092773 1441831974 -0.723389 -0.038025 -0.683167 0.092773 1441831974 -0.723389 -0.038025 -0.683167 0.092773 1441831974 -0.723389 -0.038025 -0.683167 0.092773 1441831974 -0.723389 -0.038025 -0.683167 0.092773 1441831974 -0.726318 -0.034302 -0.681885 0.079712 1441831974 -0.726318 -0.034302 -0.681885 0.079712 1441831974 -0.726318 -0.034302 -0.681885 0.079712 1441831974 -0.726318 -0.034302 -0.681885 0.079712 1441831974 -0.726318 -0.034302 -0.681885 0.079712 1441831974 -0.726318 -0.034302 -0.681885 0.079712 1441831974 -0.724976 -0.019897 -0.684631 0.073059 1441831974 -0.724976 -0.019897 -0.684631 0.073059 1441831974 -0.724976 -0.019897 -0.684631 0.073059 1441831974 -0.724976 -0.019897 -0.684631 0.073059 1441831974 -0.724976 -0.019897 -0.684631 0.073059 1441831974 -0.724976 -0.019897 -0.684631 0.073059 1441831974 -0.724976 -0.019897 -0.684631 0.073059 1441831974 -0.727417 -0.003540 -0.682922 0.067261 1441831974 -0.727417 -0.003540 -0.682922 0.067261 1441831974 -0.727417 -0.003540 -0.682922 0.067261 1441831974 -0.727417 -0.003540 -0.682922 0.067261 1441831974 -0.727417 -0.003540 -0.682922 0.067261 1441831974 -0.727417 -0.003540 -0.682922 0.067261 1441831974 -0.730713 -0.014893 -0.678711 0.072998 1441831974 -0.730713 -0.014893 -0.678711 0.072998 1441831974 -0.730713 -0.014893 -0.678711 0.072998 1441831974 -0.730713 -0.014893 -0.678711 0.072998 1441831974 -0.730713 -0.014893 -0.678711 0.072998 1441831974 -0.730713 -0.014893 -0.678711 0.072998 1441831974 -0.736511 -0.057129 -0.665161 0.109558 1441831974 -0.736511 -0.057129 -0.665161 0.109558 1441831974 -0.736511 -0.057129 -0.665161 0.109558 1441831974 -0.736511 -0.057129 -0.665161 0.109558 1441831974 -0.736511 -0.057129 -0.665161 0.109558 1441831974 -0.736511 -0.057129 -0.665161 0.109558 1441831974 -0.736511 -0.057129 -0.665161 0.109558 1441831974 -0.737549 -0.091614 -0.653137 0.145508 1441831975 -0.737549 -0.091614 -0.653137 0.145508 1441831975 -0.737549 -0.091614 -0.653137 0.145508 1441831975 -0.737549 -0.091614 -0.653137 0.145508 1441831975 -0.737549 -0.091614 -0.653137 0.145508 1441831975 -0.737549 -0.091614 -0.653137 0.145508 1441831975 -0.744934 -0.104797 -0.638672 0.162048 1441831975 -0.744934 -0.104797 -0.638672 0.162048 1441831975 -0.744934 -0.104797 -0.638672 0.162048 1441831975 -0.744934 -0.104797 -0.638672 0.162048 1441831975 -0.744934 -0.104797 -0.638672 0.162048 1441831975 -0.744934 -0.104797 -0.638672 0.162048 1441831975 -0.744934 -0.104797 -0.638672 0.162048 1441831975 -0.747009 -0.103943 -0.636292 0.162231 1441831975 -0.747009 -0.103943 -0.636292 0.162231 1441831975 -0.747009 -0.103943 -0.636292 0.162231 1441831975 -0.747009 -0.103943 -0.636292 0.162231 1441831975 -0.747009 -0.103943 -0.636292 0.162231 1441831975 -0.747009 -0.103943 -0.636292 0.162231 1441831975 -0.749878 -0.099792 -0.635376 0.155334 1441831975 -0.749878 -0.099792 -0.635376 0.155334 1441831975 -0.749878 -0.099792 -0.635376 0.155334 1441831975 -0.749878 -0.099792 -0.635376 0.155334 1441831975 -0.749878 -0.099792 -0.635376 0.155334 1441831975 -0.749878 -0.099792 -0.635376 0.155334 1441831975 -0.749878 -0.099792 -0.635376 0.155334 1441831975 -0.750244 -0.086609 -0.640076 0.141663 1441831975 -0.750244 -0.086609 -0.640076 0.141663 1441831975 -0.750244 -0.086609 -0.640076 0.141663 1441831975 -0.750244 -0.086609 -0.640076 0.141663 1441831975 -0.750244 -0.086609 -0.640076 0.141663 1441831975 -0.750244 -0.086609 -0.640076 0.141663 1441831975 -0.746582 -0.075989 -0.648438 0.128174 1441831975 -0.746582 -0.075989 -0.648438 0.128174 1441831975 -0.746582 -0.075989 -0.648438 0.128174 1441831975 -0.746582 -0.075989 -0.648438 0.128174 1441831975 
-0.743530 -0.076782 -0.653015 0.122375 1441831978 -0.743530 -0.076782 -0.653015 0.122375 1441831978 -0.743530 -0.076782 -0.653015 0.122375 1441831978 -0.743530 -0.076782 -0.653015 0.122375 1441831978 -0.746399 -0.064209 -0.652954 0.111816 1441831978 -0.746399 -0.064209 -0.652954 0.111816 1441831978 -0.746399 -0.064209 -0.652954 0.111816 1441831978 -0.746399 -0.064209 -0.652954 0.111816 1441831978 -0.746399 -0.064209 -0.652954 0.111816 1441831978 -0.746399 -0.064209 -0.652954 0.111816 1441831978 -0.747131 -0.048584 -0.655518 0.098999 1441831978 -0.747131 -0.048584 -0.655518 0.098999 1441831978 -0.747131 -0.048584 -0.655518 0.098999 1441831978 -0.747131 -0.048584 -0.655518 0.098999 1441831978 -0.747131 -0.048584 -0.655518 0.098999 1441831978 -0.747131 -0.048584 -0.655518 0.098999 1441831978 -0.752014 -0.036499 -0.652283 0.088013 1441831978 -0.752014 -0.036499 -0.652283 0.088013 1441831978 -0.752014 -0.036499 -0.652283 0.088013 1441831978 -0.752014 -0.036499 -0.652283 0.088013 1441831978 -0.752014 -0.036499 -0.652283 0.088013 1441831978 -0.752014 -0.036499 -0.652283 0.088013 1441831978 -0.754700 -0.029663 -0.650452 0.081238 1441831978 -0.754700 -0.029663 -0.650452 0.081238 1441831978 -0.754700 -0.029663 -0.650452 0.081238 1441831978 -0.754700 -0.029663 -0.650452 0.081238 1441831978 -0.754700 -0.029663 -0.650452 0.081238 1441831978 -0.754700 -0.029663 -0.650452 0.081238 1441831978 -0.754700 -0.029663 -0.650452 0.081238 1441831978 -0.750244 -0.039063 -0.655212 0.079834 1441831978 -0.750244 -0.039063 -0.655212 0.079834 1441831978 -0.750244 -0.039063 -0.655212 0.079834 1441831978 -0.750244 -0.039063 -0.655212 0.079834 1441831978 -0.750244 -0.039063 -0.655212 0.079834 1441831979 -0.750244 -0.039063 -0.655212 0.079834 1441831979 -0.747986 -0.056274 -0.656372 0.081360 1441831979 -0.747986 -0.056274 -0.656372 0.081360 1441831979 -0.747986 -0.056274 -0.656372 0.081360 1441831979 -0.747986 -0.056274 -0.656372 0.081360 1441831979 -0.747986 -0.056274 -0.656372 0.081360 1441831979 -0.747986 -0.056274 -0.656372 0.081360 1441831979 -0.747986 -0.056274 -0.656372 0.081360 1441831979 -0.746643 -0.043762 -0.659424 0.076660 1441831979 -0.746643 -0.043762 -0.659424 0.076660 1441831979 -0.746643 -0.043762 -0.659424 0.076660 1441831979 -0.746643 -0.043762 -0.659424 0.076660 1441831979 -0.746643 -0.043762 -0.659424 0.076660 1441831979 -0.746643 -0.043762 -0.659424 0.076660 1441831979 -0.752380 -0.021057 -0.655396 0.063477 1441831979 -0.752380 -0.021057 -0.655396 0.063477 1441831979 -0.752380 -0.021057 -0.655396 0.063477 1441831979 -0.752380 -0.021057 -0.655396 0.063477 1441831979 -0.752380 -0.021057 -0.655396 0.063477 1441831979 -0.752380 -0.021057 -0.655396 0.063477 1441831979 -0.761719 -0.019775 -0.645630 0.052002 1441831979 -0.761719 -0.019775 -0.645630 0.052002 1441831979 -0.761719 -0.019775 -0.645630 0.052002 1441831979 -0.761719 -0.019775 -0.645630 0.052002 1441831979 -0.761719 -0.019775 -0.645630 0.052002 1441831979 -0.768433 -0.023987 -0.636719 0.059753 1441831979 -0.768433 -0.023987 -0.636719 0.059753 1441831979 -0.768433 -0.023987 -0.636719 0.059753 1441831979 -0.768433 -0.023987 -0.636719 0.059753 1441831979 -0.768433 -0.023987 -0.636719 0.059753 1441831979 -0.768433 -0.023987 -0.636719 0.059753 1441831979 -0.773560 -0.033447 -0.628296 0.076477 1441831979 -0.773560 -0.033447 -0.628296 0.076477 1441831979 -0.773560 -0.033447 -0.628296 0.076477 1441831979 -0.773560 -0.033447 -0.628296 0.076477 1441831979 -0.773560 -0.033447 -0.628296 0.076477 1441831979 -0.773560 -0.033447 -0.628296 0.076477 1441831979 -0.767517 -0.046875 -0.633118 0.089172 1441831979 -0.767517 -0.046875 -0.633118 0.089172 1441831979 -0.767517 -0.046875 -0.633118 0.089172 1441831979 -0.767517 -0.046875 -0.633118 0.089172 1441831979 -0.767517 -0.046875 -0.633118 0.089172 1441831979 -0.767517 -0.046875 -0.633118 0.089172 1441831979 -0.761475 -0.061279 -0.637085 0.103271 1441831979 -0.761475 -0.061279 -0.637085 0.103271 1441831979 -0.761475 -0.061279 -0.637085 0.103271 1441831979 -0.761475 -0.061279 -0.637085 0.103271 1441831979 -0.761475 -0.061279 -0.637085 0.103271 1441831979 -0.761475 -0.061279 -0.637085 0.103271 1441831979 -0.761475 -0.061279 -0.637085 0.103271 1441831979 -0.751892 -0.076050 -0.644531 0.116272 1441831979 -0.751892 -0.076050 -0.644531 0.116272 1441831979 -0.751892 -0.076050 -0.644531 0.116272 1441831979 -0.751892 -0.076050 -0.644531 0.116272 1441831979 -0.751892 -0.076050 -0.644531 0.116272 1441831979 -0.751892 -0.076050 -0.644531 0.116272 1441831979 -0.747192 -0.082397 -0.648376 0.121033 1441831979 -0.747192 -0.082397 -0.648376 0.121033 1441831979 -0.747192 -0.082397 -0.648376 0.121033 1441831979 -0.747192 -0.082397 -0.648376 0.121033 1441831979 -0.747192 -0.082397 -0.648376 0.121033 1441831979 -0.747192 -0.082397 -0.648376 0.121033 1441831979 -0.747192 -0.082397 -0.648376 0.121033 1441831979 -0.741089 -0.089294 -0.655701 0.113831 1441831979 -0.741089 -0.089294 -0.655701 0.113831 1441831979 -0.741089 -0.089294 -0.655701 0.113831 1441831979 -0.741089 -0.089294 -0.655701 0.113831 1441831979 -0.741089 -0.089294 -0.655701 0.113831 1441831979 -0.741089 -0.089294 -0.655701 0.113831 1441831979 -0.745422 -0.080566 -0.653015 0.107300 1441831979 -0.745422 -0.080566 -0.653015 0.107300 1441831979 -0.745422 -0.080566 -0.653015 0.107300 1441831979 -0.745422 -0.080566 -0.653015 0.107300 1441831979 -0.745422 -0.080566 -0.653015 0.107300 1441831979 -0.745422 -0.080566 -0.653015 0.107300 1441831979 -0.748230 -0.053040 -0.655334 0.088928 1441831979 -0.748230 -0.053040 -0.655334 0.088928 1441831979 -0.748230 -0.053040 -0.655334 0.088928 1441831979 -0.748230 -0.053040 -0.655334 0.088928 1441831979 -0.748230 -0.053040 -0.655334 0.088928 1441831979 -0.748230 -0.053040 -0.655334 0.088928 1441831979 -0.757874 -0.020996 -0.649353 0.059937 1441831979 -0.757874 -0.020996 -0.649353 0.059937 1441831979 -0.757874 -0.020996 -0.649353 0.059937 1441831979 -0.757874 -0.020996 -0.649353 0.059937 1441831979 -0.757874 -0.020996 -0.649353 0.059937 1441831979 -0.757874 -0.020996 -0.649353 0.059937 1441831979 -0.757874 -0.020996 -0.649353 0.059937 1441831979 -0.767761 -0.012451 -0.638672 0.050415 1441831979 -0.767761 -0.012451 -0.638672 0.050415 1441831979 -0.767761 -0.012451 -0.638672 0.050415 1441831979 -0.767761 -0.012451 -0.638672 0.050415 1441831979 -0.767761 -0.012451 -0.638672 0.050415 1441831979 -0.767761 -0.012451 -0.638672 0.050415 1441831979 -0.775024 -0.025757 -0.628052 0.065918 1441831979 -0.775024 -0.025757 -0.628052 0.065918 1441831979 -0.775024 -0.025757 -0.628052 0.065918 1441831979 -0.775024 -0.025757 -0.628052 0.065918 1441831979 -0.775024 -0.025757 -0.628052 0.065918 1441831979 -0.775024 -0.025757 -0.628052 0.065918 1441831979 -0.777832 -0.049988 -0.621277 0.081421 1441831979 -0.777832 -0.049988 -0.621277 0.081421 1441831979 -0.777832 -0.049988 -0.621277 0.081421 1441831979 -0.777832 -0.049988 -0.621277 0.081421 1441831979 -0.777832 -0.049988 -0.621277 0.081421 1441831979 -0.777832 -0.049988 -0.621277 0.081421 1441831979 -0.771667 -0.063843 -0.625916 0.093445 1441831979 -0.771667 -0.063843 -0.625916 0.093445 1441831979 -0.771667 -0.063843 -0.625916 0.093445 1441831979 -0.771667 -0.063843 -0.625916 0.093445 1441831979 -0.771667 -0.063843 -0.625916 0.093445 1441831979 -0.771667 -0.063843 -0.625916 0.093445 1441831979 -0.771667 -0.063843 -0.625916 0.093445 1441831980 -0.764648 -0.077515 -0.630737 0.107178 1441831980 -0.764648 -0.077515 -0.630737 0.107178 1441831980 -0.764648 -0.077515 -0.630737 0.107178 1441831980 -0.764648 -0.077515 -0.630737 0.107178 1441831980 -0.764648 -0.077515 -0.630737 0.107178 1441831980 -0.764648 -0.077515 -0.630737 0.107178 1441831980 -0.756409 -0.085632 -0.638367 0.114075 1441831980 -0.756409 -0.085632 -0.638367 0.114075 1441831980 -0.756409 -0.085632 -0.638367 0.114075 1441831980 -0.756409 -0.085632 -0.638367 0.114075 1441831980 -0.756409 -0.085632 -0.638367 0.114075 1441831980 -0.756409 -0.085632 -0.638367 0.114075 1441831980 -0.749329 -0.092102 -0.645447 0.115967 1441831980 -0.749329 -0.092102 -0.645447 0.115967 1441831980 -0.749329 -0.092102 -0.645447 0.115967 1441831980 -0.749329 -0.092102 -0.645447 0.115967 1441831980 -0.749329 -0.092102 -0.645447 0.115967 1441831980 -0.749329 -0.092102 -0.645447 0.115967 1441831980 -0.744568 -0.097900 -0.651184 0.109924 1441831980 -0.744568 -0.097900 -0.651184 0.109924 1441831980 -0.744568 -0.097900 -0.651184 0.109924 1441831980 -0.744568 -0.097900 -0.651184 0.109924 1441831980 -0.744568 -0.097900 -0.651184 0.109924 1441831980 -0.744568 -0.097900 -0.651184 0.109924 1441831980 -0.744568 -0.097900 -0.651184 0.109924 1441831980 -0.739807 -0.107056 -0.656860 0.099426 1441831980 -0.739807 -0.107056 -0.656860 0.099426 1441831980 -0.739807 -0.107056 -0.656860 0.099426 1441831980 -0.739807 -0.107056 -0.656860 0.099426 1441831980 -0.739807 -0.107056 -0.656860 0.099426 1441831980 -0.739807 -0.107056 -0.656860 0.099426 1441831980 -0.747803 -0.086609 -0.652344 0.088196 1441831980 -0.747803 -0.086609 -0.652344 0.088196 1441831980 -0.747803 -0.086609 -0.652344 0.088196 1441831980 -0.747803 -0.086609 -0.652344 0.088196 1441831980 -0.747803 -0.086609 -0.652344 0.088196 1441831980 -0.747803 -0.086609 -0.652344 0.088196 1441831980 -0.757996 -0.053162 -0.646545 0.068848 1441831980 -0.757996 -0.053162 -0.646545 0.068848 1441831980 -0.757996 -0.053162 -0.646545 0.068848 1441831980 -0.757996 -0.053162 -0.646545 0.068848 1441831980 -0.757996 -0.053162 -0.646545 0.068848 1441831980 -0.757996 -0.053162 -0.646545 0.068848 1441831980 -0.757996 -0.053162 -0.646545 0.068848 1441831980 -0.769958 -0.030701 -0.635010 0.054688 1441831980 -0.769958 -0.030701 -0.635010 0.054688 1441831980 -0.769958 -0.030701 -0.635010 0.054688 1441831980 -0.769958 -0.030701 -0.635010 0.054688 1441831980 -0.769958 -0.030701 -0.635010 0.054688 1441831980 -0.769958 -0.030701 -0.635010 0.054688 1441831980 -0.776184 -0.032166 -0.627197 0.057190 1441831980 -0.776184 -0.032166 -0.627197 0.057190 1441831980 -0.776184 -0.032166 -0.627197 0.057190 1441831980 -0.776184 -0.032166 -0.627197 0.057190 1441831980 -0.776184 -0.032166 -0.627197 0.057190 1441831980 -0.776184 -0.032166 -0.627197 0.057190 1441831980 -0.776184 -0.032166 -0.627197 0.057190 1441831980 -0.780823 -0.041504 -0.618469 0.078491 1441831980 -0.780823 -0.041504 -0.618469 0.078491 1441831980 -0.780823 -0.041504 -0.618469 0.078491 1441831980 -0.780823 -0.041504 -0.618469 0.078491 1441831980 -0.780823 -0.041504 -0.618469 0.078491 1441831980 -0.780823 -0.041504 -0.618469 0.078491 1441831980 -0.777954 -0.059692 -0.618408 0.094421 1441831980 -0.777954 -0.059692 -0.618408 0.094421 1441831980 -0.777954 -0.059692 -0.618408 0.094421 1441831980 -0.777954 -0.059692 -0.618408 0.094421 1441831980 -0.777954 -0.059692 -0.618408 0.094421 1441831980 -0.777954 -0.059692 -0.618408 0.094421 1441831980 -0.771606 -0.069824 -0.622620 0.110474 1441831980 -0.771606 -0.069824 -0.622620 0.110474 1441831980 -0.771606 -0.069824 -0.622620 0.110474 1441831980 -0.771606 -0.069824 -0.622620 0.110474 1441831980 -0.771606 -0.069824 -0.622620 0.110474 1441831980 -0.771606 -0.069824 -0.622620 0.110474 1441831980 -0.771606 -0.069824 -0.622620 0.110474 1441831980 -0.765686 -0.079834 -0.627014 0.119507 1441831980 -0.765686 -0.079834 -0.627014 0.119507 1441831980 -0.765686 -0.079834 -0.627014 0.119507 1441831980 -0.765686 -0.079834 -0.627014 0.119507 1441831980 -0.765686 -0.079834 -0.627014 0.119507 1441831980 -0.765686 -0.079834 -0.627014 0.119507 1441831980 -0.762085 -0.081543 -0.630615 0.122437 1441831980 -0.762085 -0.081543 -0.630615 0.122437 1441831980 -0.762085 -0.081543 -0.630615 0.122437 1441831980 -0.762085 -0.081543 -0.630615 0.122437 1441831980 -0.762085 -0.081543 -0.630615 0.122437 1441831980 -0.762085 -0.081543 -0.630615 0.122437 1441831980 -0.756348 -0.084839 -0.638123 0.116760 1441831980 -0.756348 -0.084839 -0.638123 0.116760 1441831980 -0.756348 -0.084839 -0.638123 0.116760 1441831980 -0.756348 -0.084839 -0.638123 0.116760 1441831980 -0.756348 -0.084839 -0.638123 0.116760 1441831980 -0.756348 -0.084839 -0.638123 0.116760 1441831980 -0.758423 -0.081909 -0.637390 0.109131 1441831980 -0.758423 -0.081909 -0.637390 0.109131 1441831980 -0.758423 -0.081909 -0.637390 0.109131 1441831980 -0.758423 -0.081909 -0.637390 0.109131 1441831980 -0.758423 -0.081909 -0.637390 0.109131 1441831980 -0.758423 -0.081909 -0.637390 0.109131 1441831980 -0.757690 -0.059082 -0.642944 0.095581 1441831980 -0.757690 -0.059082 -0.642944 0.095581 1441831980 -0.757690 -0.059082 -0.642944 0.095581 1441831980 -0.757690 -0.059082 -0.642944 0.095581 1441831980 -0.757690 -0.059082 -0.642944 0.095581 1441831980 -0.757690 -0.059082 -0.642944 0.095581 1441831980 -0.766724 -0.040588 -0.635803 0.079346 1441831980 -0.766724 -0.040588 -0.635803 0.079346 1441831980 -0.766724 -0.040588 -0.635803 0.079346 1441831980 -0.766724 -0.040588 -0.635803 0.079346 1441831980 -0.766724 -0.040588 -0.635803 0.079346 1441831980 -0.766724 -0.040588 -0.635803 0.079346 1441831980 -0.772827 -0.045898 -0.628479 0.076111 1441831981 -0.772827 -0.045898 -0.628479 0.076111 1441831981 -0.772827 -0.045898 -0.628479 0.076111 1441831981 -0.772827 -0.045898 -0.628479 0.076111 1441831981 -0.772827 -0.045898 -0.628479 0.076111 1441831981 -0.772827 -0.045898 -0.628479 0.076111 1441831981 -0.777161 -0.059631 -0.620239 0.088745 1441831981 -0.777161 -0.059631 -0.620239 0.088745 1441831981 -0.777161 -0.059631 -0.620239 0.088745 1441831981 -0.777161 -0.059631 -0.620239 0.088745 1441831981 -0.777161 -0.059631 -0.620239 0.088745 1441831981 -0.777161 -0.059631 -0.620239 0.088745 1441831981 -0.775146 -0.068176 -0.619873 0.101624 1441831981 -0.775146 -0.068176 -0.619873 0.101624 1441831981 -0.775146 -0.068176 -0.619873 0.101624 1441831981 -0.775146 -0.068176 -0.619873 0.101624 1441831981 -0.775146 -0.068176 -0.619873 0.101624 1441831981 -0.775146 -0.068176 -0.619873 0.101624 1441831981 -0.769592 -0.071411 -0.626160 0.103027 1441831981 -0.769592 -0.071411 -0.626160 0.103027 1441831981 -0.769592 -0.071411 -0.626160 0.103027 1441831981 -0.769592 -0.071411 -0.626160 0.103027 1441831981 -0.769592 -0.071411 -0.626160 0.103027 1441831981 -0.769592 -0.071411 -0.626160 0.103027 1441831981 -0.769592 -0.071411 -0.626160 0.103027 1441831981 -0.760742 -0.079529 -0.634827 0.109680 1441831981 -0.760742 -0.079529 -0.634827 0.109680 1441831981 -0.760742 -0.079529 -0.634827 0.109680 1441831981 -0.760742 -0.079529 -0.634827 0.109680 1441831981 -0.760742 -0.079529 -0.634827 0.109680 1441831981 -0.760742 -0.079529 -0.634827 0.109680 1441831981 -0.754272 -0.088806 -0.640320 0.114990 1441831981 -0.754272 -0.088806 -0.640320 0.114990 1441831981 -0.754272 -0.088806 -0.640320 0.114990 1441831981 -0.754272 -0.088806 -0.640320 0.114990 1441831981 -0.754272 -0.088806 -0.640320 0.114990 1441831981 -0.754272 -0.088806 -0.640320 0.114990 1441831981 -0.754272 -0.088806 -0.640320 0.114990 1441831981 -0.750671 -0.088806 -0.645081 0.112000 1441831981 -0.750671 -0.088806 -0.645081 0.112000 1441831981 -0.750671 -0.088806 -0.645081 0.112000 1441831981 -0.750671 -0.088806 -0.645081 0.112000 1441831981 -0.750671 -0.088806 -0.645081 0.112000 1441831981 -0.750671 -0.088806 -0.645081 0.112000 1441831981 -0.750671 -0.088806 -0.645081 0.112000 1441831981 -0.745667 -0.095215 -0.651123 0.105164 1441831981 -0.745667 -0.095215 -0.651123 0.105164 1441831981 -0.745667 -0.095215 -0.651123 0.105164 1441831981 -0.745667 -0.095215 -0.651123 0.105164 1441831981 -0.745667 -0.095215 -0.651123 0.105164 1441831981 -0.745667 -0.095215 -0.651123 0.105164 1441831981 -0.754272 -0.088745 -0.642029 0.105347 1441831981 -0.754272 -0.088745 -0.642029 0.105347 1441831981 -0.754272 -0.088745 -0.642029 0.105347 1441831981 -0.754272 -0.088745 -0.642029 0.105347 1441831981 -0.754272 -0.088745 -0.642029 0.105347 1441831981 -0.754272 -0.088745 -0.642029 0.105347 1441831981 -0.754272 -0.088745 -0.642029 0.105347 1441831981 -0.753662 -0.064026 -0.648071 0.089417 1441831981 -0.753662 -0.064026 -0.648071 0.089417 1441831981 -0.753662 -0.064026 -0.648071 0.089417 1441831981 -0.753662 -0.064026 -0.648071 0.089417 1441831981 -0.753662 -0.064026 -0.648071 0.089417 1441831981 -0.753662 -0.064026 -0.648071 0.089417 1441831981 -0.765808 -0.039368 -0.638367 0.067993 1441831981 -0.765808 -0.039368 -0.638367 0.067993 1441831981 -0.765808 -0.039368 -0.638367 0.067993 1441831981 -0.765808 -0.039368 -0.638367 0.067993 1441831981 -0.765808 -0.039368 -0.638367 0.067993 1441831981 -0.765808 -0.039368 -0.638367 0.067993 1441831981 -0.771973 -0.033752 -0.631958 0.060486 1441831981 -0.771973 -0.033752 -0.631958 0.060486 1441831981 -0.771973 -0.033752 -0.631958 0.060486 1441831981 -0.771973 -0.033752 -0.631958 0.060486 1441831981 -0.771973 -0.033752 -0.631958 0.060486 1441831981 -0.771973 -0.033752 -0.631958 0.060486 1441831981 -0.773499 -0.043762 -0.627930 0.074280 1441831981 -0.773499 -0.043762 -0.627930 0.074280 1441831981 -0.773499 -0.043762 -0.627930 0.074280 1441831981 -0.773499 -0.043762 -0.627930 0.074280 1441831981 -0.773499 -0.043762 -0.627930 0.074280 1441831981 -0.773499 -0.043762 -0.627930 0.074280 1441831981 -0.773499 -0.043762 -0.627930 0.074280 1441831981 -0.776062 -0.065735 -0.621033 0.088379 1441831981 -0.776062 -0.065735 -0.621033 0.088379 1441831981 -0.776062 -0.065735 -0.621033 0.088379 1441831981 -0.776062 -0.065735 -0.621033 0.088379 1441831981 -0.776062 -0.065735 -0.621033 0.088379 1441831981 -0.776062 -0.065735 -0.621033 0.088379 1441831981 -0.765869 -0.078186 -0.630310 0.100586 1441831981 -0.765869 -0.078186 -0.630310 0.100586 1441831981 -0.765869 -0.078186 -0.630310 0.100586 1441831981 -0.765869 -0.078186 -0.630310 0.100586 1441831981 -0.765869 -0.078186 -0.630310 0.100586 1441831981 -0.765869 -0.078186 -0.630310 0.100586 1441831981 -0.765869 -0.078186 -0.630310 0.100586 1441831981 -0.759644 -0.091003 -0.634583 0.109741 1441831981 -0.759644 -0.091003 -0.634583 0.109741 1441831981 -0.759644 -0.091003 -0.634583 0.109741 1441831981 -0.759644 -0.091003 -0.634583 0.109741 1441831981 -0.759644 -0.091003 -0.634583 0.109741 1441831981 -0.759644 -0.091003 -0.634583 0.109741 1441831981 -0.751526 -0.099548 -0.641663 0.116760 1441831981 -0.751526 -0.099548 -0.641663 0.116760 1441831981 -0.751526 -0.099548 -0.641663 0.116760 1441831981 -0.751526 -0.099548 -0.641663 0.116760 1441831981 -0.751526 -0.099548 -0.641663 0.116760 1441831981 -0.751526 -0.099548 -0.641663 0.116760 1441831981 -0.746643 -0.101868 -0.646423 0.119812 1441831981 -0.746643 -0.101868 -0.646423 0.119812 1441831981 -0.746643 -0.101868 -0.646423 0.119812 1441831981 -0.746643 -0.101868 -0.646423 0.119812 1441831981 -0.746643 -0.101868 -0.646423 0.119812 1441831981 -0.746643 -0.101868 -0.646423 0.119812 1441831981 -0.746643 -0.101868 -0.646423 0.119812 1441831981 -0.735229 -0.110535 -0.658875 0.115051 1441831981 -0.735229 -0.110535 -0.658875 0.115051 1441831982 -0.735229 -0.110535 -0.658875 0.115051 1441831982 -0.735229 -0.110535 -0.658875 0.115051 1441831982 -0.735229 -0.110535 -0.658875 0.115051 1441831982 -0.735229 -0.110535 -0.658875 0.115051 1441831982 -0.733948 -0.108093 -0.661865 0.107910 1441831982 -0.733948 -0.108093 -0.661865 0.107910 1441831982 -0.733948 -0.108093 -0.661865 0.107910 1441831982 -0.733948 -0.108093 -0.661865 0.107910 1441831982 -0.733948 -0.108093 -0.661865 0.107910 1441831982 -0.733948 -0.108093 -0.661865 0.107910 1441831982 -0.733948 -0.108093 -0.661865 0.107910 1441831982 -0.734741 -0.089172 -0.664612 0.102905 1441831982 -0.734741 -0.089172 -0.664612 0.102905 1441831982 -0.734741 -0.089172 -0.664612 0.102905 1441831982 -0.734741 -0.089172 -0.664612 0.102905 1441831982 -0.734741 -0.089172 -0.664612 0.102905 1441831982 -0.734741 -0.089172 -0.664612 0.102905 1441831982 -0.742737 -0.070374 -0.659790 0.089966 1441831982 -0.742737 -0.070374 -0.659790 0.089966 1441831982 -0.742737 -0.070374 -0.659790 0.089966 1441831982 -0.742737 -0.070374 -0.659790 0.089966 1441831982 -0.742737 -0.070374 -0.659790 0.089966 1441831982 -0.742737 -0.070374 -0.659790 0.089966 1441831982 -0.742737 -0.070374 -0.659790 0.089966 1441831982 -0.752075 -0.060181 -0.652222 0.074097 1441831982 -0.752075 -0.060181 -0.652222 0.074097 1441831982 -0.752075 -0.060181 -0.652222 0.074097 1441831982 -0.752075 -0.060181 -0.652222 0.074097 1441831982 -0.752075 -0.060181 -0.652222 0.074097 1441831982 -0.752075 -0.060181 -0.652222 0.074097 1441831982 -0.763550 -0.046204 -0.640991 0.063965 1441831982 -0.763550 -0.046204 -0.640991 0.063965 1441831982 -0.763550 -0.046204 -0.640991 0.063965 1441831982 -0.763550 -0.046204 -0.640991 0.063965 1441831982 -0.763550 -0.046204 -0.640991 0.063965 1441831982 -0.763550 -0.046204 -0.640991 0.063965 1441831982 -0.777283 -0.038757 -0.623230 0.077271 1441831982 -0.777283 -0.038757 -0.623230 0.077271 1441831982 -0.777283 -0.038757 -0.623230 0.077271 1441831982 -0.777283 -0.038757 -0.623230 0.077271 1441831982 -0.777283 -0.038757 -0.623230 0.077271 1441831982 -0.777283 -0.038757 -0.623230 0.077271 1441831982 -0.777283 -0.038757 -0.623230 0.077271 1441831982 -0.776001 -0.059509 -0.621704 0.088440 1441831982 -0.776001 -0.059509 -0.621704 0.088440 1441831982 -0.776001 -0.059509 -0.621704 0.088440 1441831982 -0.776001 -0.059509 -0.621704 0.088440 1441831982 -0.776001 -0.059509 -0.621704 0.088440 1441831982 -0.776001 -0.059509 -0.621704 0.088440 1441831982 -0.766174 -0.071533 -0.630493 0.102234 1441831982 -0.766174 -0.071533 -0.630493 0.102234 1441831982 -0.766174 -0.071533 -0.630493 0.102234 1441831982 -0.766174 -0.071533 -0.630493 0.102234 1441831982 -0.766174 -0.071533 -0.630493 0.102234 1441831982 -0.766174 -0.071533 -0.630493 0.102234 1441831982 -0.766174 -0.071533 -0.630493 0.102234 1441831982 -0.759216 -0.084595 -0.634766 0.116577 1441831982 -0.759216 -0.084595 -0.634766 0.116577 1441831982 -0.759216 -0.084595 -0.634766 0.116577 1441831982 -0.759216 -0.084595 -0.634766 0.116577 1441831982 -0.759216 -0.084595 -0.634766 0.116577 1441831982 -0.759216 -0.084595 -0.634766 0.116577 1441831982 -0.750488 -0.093384 -0.642517 0.123718 1441831982 -0.750488 -0.093384 -0.642517 0.123718 1441831982 -0.750488 -0.093384 -0.642517 0.123718 1441831982 -0.750488 -0.093384 -0.642517 0.123718 1441831982 -0.750488 -0.093384 -0.642517 0.123718 1441831982 -0.750488 -0.093384 -0.642517 0.123718 1441831982 -0.742981 -0.101990 -0.649841 0.123779 1441831982 -0.742981 -0.101990 -0.649841 0.123779 1441831982 -0.742981 -0.101990 -0.649841 0.123779 1441831982 -0.742981 -0.101990 -0.649841 0.123779 1441831982 -0.742981 -0.101990 -0.649841 0.123779 1441831982 -0.742981 -0.101990 -0.649841 0.123779 1441831982 -0.742981 -0.101990 -0.649841 0.123779 1441831982 -0.732056 -0.118408 -0.660461 0.117981 1441831982 -0.732056 -0.118408 -0.660461 0.117981 1441831982 -0.732056 -0.118408 -0.660461 0.117981 1441831982 -0.732056 -0.118408 -0.660461 0.117981 1441831982 -0.732056 -0.118408 -0.660461 0.117981 1441831982 -0.732056 -0.118408 -0.660461 0.117981 1441831982 -0.732788 -0.110840 -0.662231 0.110718 1441831982 -0.732788 -0.110840 -0.662231 0.110718 1441831982 -0.732788 -0.110840 -0.662231 0.110718 1441831982 -0.732788 -0.110840 -0.662231 0.110718 1441831982 -0.732788 -0.110840 -0.662231 0.110718 1441831982 -0.732788 -0.110840 -0.662231 0.110718 1441831982 -0.740417 -0.065552 -0.663574 0.084839 1441831982 -0.740417 -0.065552 -0.663574 0.084839 1441831982 -0.740417 -0.065552 -0.663574 0.084839 1441831982 -0.740417 -0.065552 -0.663574 0.084839 1441831982 -0.740417 -0.065552 -0.663574 0.084839 1441831982 -0.740417 -0.065552 -0.663574 0.084839 1441831982 -0.750366 -0.030273 -0.657654 0.060242 1441831982 -0.750366 -0.030273 -0.657654 0.060242 1441831982 -0.750366 -0.030273 -0.657654 0.060242 1441831982 -0.750366 -0.030273 -0.657654 0.060242 1441831982 -0.750366 -0.030273 -0.657654 0.060242 1441831982 -0.750366 -0.030273 -0.657654 0.060242 1441831982 -0.750366 -0.030273 -0.657654 0.060242 1441831982 -0.762024 -0.020935 -0.645020 0.053894 1441831982 -0.762024 -0.020935 -0.645020 0.053894 1441831982 -0.762024 -0.020935 -0.645020 0.053894 1441831982 -0.762024 -0.020935 -0.645020 0.053894 1441831982 -0.762024 -0.020935 -0.645020 0.053894 1441831982 -0.762024 -0.020935 -0.645020 0.053894 1441831982 -0.766235 -0.033630 -0.637329 0.075073 1441831982 -0.766235 -0.033630 -0.637329 0.075073 1441831982 -0.766235 -0.033630 -0.637329 0.075073 1441831982 -0.766235 -0.033630 -0.637329 0.075073 1441831982 -0.766235 -0.033630 -0.637329 0.075073 1441831982 -0.766235 -0.033630 -0.637329 0.075073 1441831982 -0.766235 -0.033630 -0.637329 0.075073 1441831982 -0.767395 -0.063843 -0.630859 0.095581 1441831982 -0.767395 -0.063843 -0.630859 0.095581 1441831982 -0.767395 -0.063843 -0.630859 0.095581 1441831983 -0.767395 -0.063843 -0.630859 0.095581 1441831983 -0.767395 -0.063843 -0.630859 0.095581 1441831983 -0.767395 -0.063843 -0.630859 0.095581 1441831983 -0.758057 -0.078552 -0.638855 0.105469 1441831983 -0.758057 -0.078552 -0.638855 0.105469 1441831983 -0.758057 -0.078552 -0.638855 0.105469 1441831983 -0.758057 -0.078552 -0.638855 0.105469 1441831983 -0.758057 -0.078552 -0.638855 0.105469 1441831983 -0.758057 -0.078552 -0.638855 0.105469 1441831983 -0.749695 -0.093628 -0.644836 0.116394 1441831983 -0.749695 -0.093628 -0.644836 0.116394 1441831983 -0.749695 -0.093628 -0.644836 0.116394 1441831983 -0.749695 -0.093628 -0.644836 0.116394 1441831983 -0.749695 -0.093628 -0.644836 0.116394 1441831983 -0.749695 -0.093628 -0.644836 0.116394 1441831983 -0.749695 -0.093628 -0.644836 0.116394 1441831983 -0.741821 -0.107422 -0.650208 0.124390 1441831983 -0.741821 -0.107422 -0.650208 0.124390 1441831983 -0.741821 -0.107422 -0.650208 0.124390 1441831983 -0.741821 -0.107422 -0.650208 0.124390 1441831983 -0.741821 -0.107422 -0.650208 0.124390 1441831983 -0.741821 -0.107422 -0.650208 0.124390 1441831983 -0.736145 -0.111877 -0.656494 0.121094 1441831983 -0.736145 -0.111877 -0.656494 0.121094 1441831983 -0.736145 -0.111877 -0.656494 0.121094 1441831983 -0.736145 -0.111877 -0.656494 0.121094 1441831983 -0.736145 -0.111877 -0.656494 0.121094 1441831983 -0.736145 -0.111877 -0.656494 0.121094 1441831983 -0.730469 -0.124146 -0.662170 0.112488 1441831983 -0.730469 -0.124146 -0.662170 0.112488 1441831983 -0.730469 -0.124146 -0.662170 0.112488 1441831983 -0.730469 -0.124146 -0.662170 0.112488 1441831983 -0.730469 -0.124146 -0.662170 0.112488 1441831983 -0.730469 -0.124146 -0.662170 0.112488 1441831983 -0.730469 -0.124146 -0.662170 0.112488 1441831983 -0.734924 -0.119995 -0.657898 0.112915 1441831983 -0.734924 -0.119995 -0.657898 0.112915 1441831983 -0.734924 -0.119995 -0.657898 0.112915 1441831983 -0.734924 -0.119995 -0.657898 0.112915 1441831983 -0.734924 -0.119995 -0.657898 0.112915 1441831983 -0.734924 -0.119995 -0.657898 0.112915 1441831983 -0.738770 -0.092102 -0.660461 0.098145 1441831983 -0.738770 -0.092102 -0.660461 0.098145 1441831983 -0.738770 -0.092102 -0.660461 0.098145 1441831983 -0.738770 -0.092102 -0.660461 0.098145 1441831983 -0.738770 -0.092102 -0.660461 0.098145 1441831983 -0.738770 -0.092102 -0.660461 0.098145 1441831983 -0.750854 -0.056458 -0.654663 0.067627 1441831983 -0.750854 -0.056458 -0.654663 0.067627 1441831983 -0.750854 -0.056458 -0.654663 0.067627 1441831983 -0.750854 -0.056458 -0.654663 0.067627 1441831983 -0.750854 -0.056458 -0.654663 0.067627 1441831983 -0.750854 -0.056458 -0.654663 0.067627 1441831983 -0.750854 -0.056458 -0.654663 0.067627 1441831983 -0.763611 -0.032959 -0.642822 0.051819 1441831983 -0.763611 -0.032959 -0.642822 0.051819 1441831983 -0.763611 -0.032959 -0.642822 0.051819 1441831983 -0.763611 -0.032959 -0.642822 0.051819 1441831983 -0.763611 -0.032959 -0.642822 0.051819 1441831983 -0.763611 -0.032959 -0.642822 0.051819 1441831983 -0.767151 -0.021729 -0.639038 0.051575 1441831983 -0.767151 -0.021729 -0.639038 0.051575 1441831983 -0.767151 -0.021729 -0.639038 0.051575 1441831983 -0.767151 -0.021729 -0.639038 0.051575 1441831983 -0.767151 -0.021729 -0.639038 0.051575 1441831983 -0.767151 -0.021729 -0.639038 0.051575 1441831983 -0.771423 -0.030945 -0.632751 0.060730 1441831983 -0.771423 -0.030945 -0.632751 0.060730 1441831983 -0.771423 -0.030945 -0.632751 0.060730 1441831983 -0.771423 -0.030945 -0.632751 0.060730 1441831983 -0.771423 -0.030945 -0.632751 0.060730 1441831983 -0.771423 -0.030945 -0.632751 0.060730 1441831983 -0.765930 -0.043213 -0.637085 0.075134 1441831983 -0.765930 -0.043213 -0.637085 0.075134 1441831983 -0.765930 -0.043213 -0.637085 0.075134 1441831983 -0.765930 -0.043213 -0.637085 0.075134 1441831983 -0.765930 -0.043213 -0.637085 0.075134 1441831983 -0.765930 -0.043213 -0.637085 0.075134 1441831983 -0.754028 -0.057739 -0.648254 0.089355 1441831983 -0.754028 -0.057739 -0.648254 0.089355 1441831983 -0.754028 -0.057739 -0.648254 0.089355 1441831983 -0.754028 -0.057739 -0.648254 0.089355 1441831983 -0.754028 -0.057739 -0.648254 0.089355 1441831983 -0.754028 -0.057739 -0.648254 0.089355 1441831983 -0.744873 -0.073669 -0.655151 0.102844 1441831983 -0.744873 -0.073669 -0.655151 0.102844 1441831983 -0.744873 -0.073669 -0.655151 0.102844 1441831983 -0.744873 -0.073669 -0.655151 0.102844 1441831983 -0.744873 -0.073669 -0.655151 0.102844 1441831983 -0.744873 -0.073669 -0.655151 0.102844 1441831983 -0.736938 -0.086914 -0.661438 0.109314 1441831983 -0.736938 -0.086914 -0.661438 0.109314 1441831983 -0.736938 -0.086914 -0.661438 0.109314 1441831983 -0.736938 -0.086914 -0.661438 0.109314 1441831983 -0.736938 -0.086914 -0.661438 0.109314 1441831983 -0.736938 -0.086914 -0.661438 0.109314 1441831983 -0.728638 -0.104126 -0.668213 0.108643 1441831983 -0.728638 -0.104126 -0.668213 0.108643 1441831983 -0.728638 -0.104126 -0.668213 0.108643 1441831983 -0.728638 -0.104126 -0.668213 0.108643 1441831983 -0.728638 -0.104126 -0.668213 0.108643 1441831983 -0.728638 -0.104126 -0.668213 0.108643 1441831983 -0.725342 -0.108887 -0.671997 0.102478 1441831983 -0.725342 -0.108887 -0.671997 0.102478 1441831983 -0.725342 -0.108887 -0.671997 0.102478 1441831983 -0.725342 -0.108887 -0.671997 0.102478 1441831983 -0.725342 -0.108887 -0.671997 0.102478 1441831983 -0.725342 -0.108887 -0.671997 0.102478 1441831983 -0.732056 -0.070984 -0.671936 0.087280 1441831983 -0.732056 -0.070984 -0.671936 0.087280 1441831983 -0.732056 -0.070984 -0.671936 0.087280 1441831983 -0.732056 -0.070984 -0.671936 0.087280 1441831984 -0.732056 -0.070984 -0.671936 0.087280 1441831984 -0.732056 -0.070984 -0.671936 0.087280 1441831984 -0.743835 -0.030457 -0.664490 0.065613 1441831984 -0.743835 -0.030457 -0.664490 0.065613 1441831984 -0.743835 -0.030457 -0.664490 0.065613 1441831984 -0.743835 -0.030457 -0.664490 0.065613 1441831984 -0.743835 -0.030457 -0.664490 0.065613 1441831984 -0.743835 -0.030457 -0.664490 0.065613 1441831984 -0.743835 -0.030457 -0.664490 0.065613 1441831984 -0.756042 -0.012634 -0.652039 0.056335 1441831984 -0.756042 -0.012634 -0.652039 0.056335 1441831984 -0.756042 -0.012634 -0.652039 0.056335 1441831984 -0.756042 -0.012634 -0.652039 0.056335 1441831984 -0.756042 -0.012634 -0.652039 0.056335 1441831984 -0.756042 -0.012634 -0.652039 0.056335 1441831984 -0.761963 -0.012207 -0.644226 0.065674 1441831984 -0.761963 -0.012207 -0.644226 0.065674 1441831984 -0.761963 -0.012207 -0.644226 0.065674 1441831984 -0.761963 -0.012207 -0.644226 0.065674 1441831984 -0.761963 -0.012207 -0.644226 0.065674 1441831984 -0.761963 -0.012207 -0.644226 0.065674 1441831984 
-0.741699 -0.087585 -0.648193 0.148743 1441831986 -0.741699 -0.087585 -0.648193 0.148743 1441831986 -0.741699 -0.087585 -0.648193 0.148743 1441831986 -0.740540 -0.087891 -0.649597 0.148254 1441831986 -0.740540 -0.087891 -0.649597 0.148254 1441831986 -0.740540 -0.087891 -0.649597 0.148254 1441831986 -0.740540 -0.087891 -0.649597 0.148254 1441831986 -0.740540 -0.087891 -0.649597 0.148254 1441831986 -0.740540 -0.087891 -0.649597 0.148254 1441831986 -0.740540 -0.087891 -0.649597 0.148254 1441831986 -0.737305 -0.087280 -0.654480 0.143311 1441831986 -0.737305 -0.087280 -0.654480 0.143311 1441831986 -0.737305 -0.087280 -0.654480 0.143311 1441831986 -0.737305 -0.087280 -0.654480 0.143311 1441831986 -0.737305 -0.087280 -0.654480 0.143311 1441831986 -0.737305 -0.087280 -0.654480 0.143311 1441831986 -0.737305 -0.087280 -0.654480 0.143311 1441831986 -0.734436 -0.088196 -0.658325 0.139832 1441831987 -0.734436 -0.088196 -0.658325 0.139832 1441831987 -0.734436 -0.088196 -0.658325 0.139832 1441831987 -0.734436 -0.088196 -0.658325 0.139832 1441831987 -0.734436 -0.088196 -0.658325 0.139832 1441831987 -0.734436 -0.088196 -0.658325 0.139832 1441831987 -0.732788 -0.094055 -0.658936 0.141846 1441831987 -0.732788 -0.094055 -0.658936 0.141846 1441831987 -0.732788 -0.094055 -0.658936 0.141846 1441831987 -0.732788 -0.094055 -0.658936 0.141846 1441831987 -0.732788 -0.094055 -0.658936 0.141846 1441831987 -0.732788 -0.094055 -0.658936 0.141846 1441831987 -0.729492 -0.112305 -0.657715 0.150879 1441831987 -0.729492 -0.112305 -0.657715 0.150879 1441831987 -0.729492 -0.112305 -0.657715 0.150879 1441831987 -0.729492 -0.112305 -0.657715 0.150879 1441831987 -0.729492 -0.112305 -0.657715 0.150879 1441831987 -0.729492 -0.112305 -0.657715 0.150879 1441831987 -0.729492 -0.112305 -0.657715 0.150879 1441831987 -0.724426 -0.125183 -0.660156 0.154297 1441831987 -0.724426 -0.125183 -0.660156 0.154297 1441831987 -0.724426 -0.125183 -0.660156 0.154297 1441831987 -0.724426 -0.125183 -0.660156 0.154297 1441831987 -0.724426 -0.125183 -0.660156 0.154297 1441831987 -0.724426 -0.125183 -0.660156 0.154297 1441831987 -0.722717 -0.120911 -0.664612 0.146484 1441831987 -0.722717 -0.120911 -0.664612 0.146484 1441831987 -0.722717 -0.120911 -0.664612 0.146484 1441831987 -0.722717 -0.120911 -0.664612 0.146484 1441831987 -0.722717 -0.120911 -0.664612 0.146484 1441831987 -0.722717 -0.120911 -0.664612 0.146484 1441831987 -0.722717 -0.120911 -0.664612 0.146484 1441831987 -0.725647 -0.101257 -0.667114 0.134766 1441831987 -0.725647 -0.101257 -0.667114 0.134766 1441831987 -0.725647 -0.101257 -0.667114 0.134766 1441831987 -0.725647 -0.101257 -0.667114 0.134766 1441831987 -0.725647 -0.101257 -0.667114 0.134766 1441831987 -0.725647 -0.101257 -0.667114 0.134766 1441831987 -0.725647 -0.087585 -0.669678 0.131958 1441831987 -0.725647 -0.087585 -0.669678 0.131958 1441831987 -0.725647 -0.087585 -0.669678 0.131958 1441831987 -0.725647 -0.087585 -0.669678 0.131958 1441831987 -0.725647 -0.087585 -0.669678 0.131958 1441831987 -0.725647 -0.087585 -0.669678 0.131958 1441831987 -0.725647 -0.087585 -0.669678 0.131958 1441831987 -0.721924 -0.100403 -0.669678 0.142578 1441831987 -0.721924 -0.100403 -0.669678 0.142578 1441831987 -0.721924 -0.100403 -0.669678 0.142578 1441831987 -0.721924 -0.100403 -0.669678 0.142578 1441831987 -0.721924 -0.100403 -0.669678 0.142578 1441831987 -0.721924 -0.100403 -0.669678 0.142578 1441831987 -0.728943 -0.100891 -0.660645 0.148438 1441831987 -0.728943 -0.100891 -0.660645 0.148438 1441831987 -0.728943 -0.100891 -0.660645 0.148438 1441831987 -0.728943 -0.100891 -0.660645 0.148438 1441831987 -0.728943 -0.100891 -0.660645 0.148438 1441831987 -0.728943 -0.100891 -0.660645 0.148438 1441831987 -0.728943 -0.100891 -0.660645 0.148438 1441831987 -0.733337 -0.095520 -0.653381 0.162170 1441831987 -0.733337 -0.095520 -0.653381 0.162170 1441831987 -0.733337 -0.095520 -0.653381 0.162170 1441831987 -0.733337 -0.095520 -0.653381 0.162170 1441831987 -0.733337 -0.095520 -0.653381 0.162170 1441831987 -0.736633 -0.082336 -0.653687 0.152771 1441831987 -0.736633 -0.082336 -0.653687 0.152771 1441831987 -0.736633 -0.082336 -0.653687 0.152771 1441831987 -0.736633 -0.082336 -0.653687 0.152771 1441831987 -0.736633 -0.082336 -0.653687 0.152771 1441831987 -0.736633 -0.082336 -0.653687 0.152771 1441831987 -0.737061 -0.073059 -0.657166 0.139893 1441831987 -0.737061 -0.073059 -0.657166 0.139893 1441831987 -0.737061 -0.073059 -0.657166 0.139893 1441831987 -0.737061 -0.073059 -0.657166 0.139893 1441831987 -0.737061 -0.073059 -0.657166 0.139893 1441831987 -0.737061 -0.073059 -0.657166 0.139893 1441831987 -0.739441 -0.063354 -0.657410 0.130615 1441831987 -0.739441 -0.063354 -0.657410 0.130615 1441831987 -0.739441 -0.063354 -0.657410 0.130615 1441831987 -0.739441 -0.063354 -0.657410 0.130615 1441831987 -0.739441 -0.063354 -0.657410 0.130615 1441831987 -0.739441 -0.063354 -0.657410 0.130615 1441831987 -0.739441 -0.063354 -0.657410 0.130615 1441831987 -0.739136 -0.058105 -0.660706 0.117859 1441831987 -0.739136 -0.058105 -0.660706 0.117859 1441831987 -0.739136 -0.058105 -0.660706 0.117859 1441831987 -0.739136 -0.058105 -0.660706 0.117859 1441831987 -0.739136 -0.058105 -0.660706 0.117859 1441831987 -0.739136 -0.058105 -0.660706 0.117859 1441831987 -0.739197 -0.048767 -0.664246 0.099976 1441831987 -0.739197 -0.048767 -0.664246 0.099976 1441831987 -0.739197 -0.048767 -0.664246 0.099976 1441831987 -0.739197 -0.048767 -0.664246 0.099976 1441831987 -0.739197 -0.048767 -0.664246 0.099976 1441831987 -0.739197 -0.048767 -0.664246 0.099976 1441831987 -0.739258 -0.040527 -0.666443 0.088196 1441831987 -0.739258 -0.040527 -0.666443 0.088196 1441831987 -0.739258 -0.040527 -0.666443 0.088196 1441831987 -0.739258 -0.040527 -0.666443 0.088196 1441831987 -0.739258 -0.040527 -0.666443 0.088196 1441831987 -0.739258 -0.040527 -0.666443 0.088196 1441831987 -0.734009 -0.027588 -0.673889 0.080078 1441831987 -0.734009 -0.027588 -0.673889 0.080078 1441831987 -0.734009 -0.027588 -0.673889 0.080078 1441831987 -0.734009 -0.027588 -0.673889 0.080078 1441831987 -0.734009 -0.027588 -0.673889 0.080078 1441831987 -0.734009 -0.027588 -0.673889 0.080078 1441831987 -0.735046 -0.025269 -0.672119 0.086487 1441831987 -0.735046 -0.025269 -0.672119 0.086487 1441831987 -0.735046 -0.025269 -0.672119 0.086487 1441831987 -0.735046 -0.025269 -0.672119 0.086487 1441831987 -0.735046 -0.025269 -0.672119 0.086487 1441831987 -0.735046 -0.025269 -0.672119 0.086487 1441831987 -0.735046 -0.025269 -0.672119 0.086487 1441831987 -0.736572 -0.045776 -0.667053 0.102356 1441831987 -0.736572 -0.045776 -0.667053 0.102356 1441831988 -0.736572 -0.045776 -0.667053 0.102356 1441831988 -0.736572 -0.045776 -0.667053 0.102356 1441831988 -0.736572 -0.045776 -0.667053 0.102356 1441831988 -0.736572 -0.045776 -0.667053 0.102356 1441831988 -0.738770 -0.088013 -0.653198 0.140930 1441831988 -0.738770 -0.088013 -0.653198 0.140930 1441831988 -0.738770 -0.088013 -0.653198 0.140930 1441831988 -0.738770 -0.088013 -0.653198 0.140930 1441831988 -0.738770 -0.088013 -0.653198 0.140930 1441831988 -0.738037 -0.109741 -0.645081 0.164795 1441831988 -0.738037 -0.109741 -0.645081 0.164795 1441831988 -0.738037 -0.109741 -0.645081 0.164795 1441831988 -0.738037 -0.109741 -0.645081 0.164795 1441831988 -0.738037 -0.109741 -0.645081 0.164795 1441831988 -0.738037 -0.109741 -0.645081 0.164795 1441831988 -0.738037 -0.109741 -0.645081 0.164795 1441831988 -0.738037 -0.109741 -0.645081 0.164795 1441831988 -0.742737 -0.119873 -0.635376 0.174255 1441831988 -0.742737 -0.119873 -0.635376 0.174255 1441831988 -0.742737 -0.119873 -0.635376 0.174255 1441831988 -0.742737 -0.119873 -0.635376 0.174255 1441831988 -0.742737 -0.119873 -0.635376 0.174255 1441831988 -0.742737 -0.119873 -0.635376 0.174255 1441831988 -0.742737 -0.119873 -0.635376 0.174255 1441831988 -0.742310 -0.110962 -0.642029 0.156616 1441831988 -0.742310 -0.110962 -0.642029 0.156616 1441831988 -0.742310 -0.110962 -0.642029 0.156616 1441831988 -0.742310 -0.110962 -0.642029 0.156616 1441831988 -0.742310 -0.110962 -0.642029 0.156616 1441831988 -0.750610 -0.102417 -0.635437 0.149414 1441831988 -0.750610 -0.102417 -0.635437 0.149414 1441831988 -0.750610 -0.102417 -0.635437 0.149414 1441831988 -0.750610 -0.102417 -0.635437 0.149414 1441831988 -0.750610 -0.102417 -0.635437 0.149414 1441831988 -0.750610 -0.102417 -0.635437 0.149414 1441831988 -0.753601 -0.088257 -0.636414 0.139282 1441831988 -0.753601 -0.088257 -0.636414 0.139282 1441831988 -0.753601 -0.088257 -0.636414 0.139282 1441831988 -0.753601 -0.088257 -0.636414 0.139282 1441831988 -0.753601 -0.088257 -0.636414 0.139282 1441831988 -0.753601 -0.088257 -0.636414 0.139282 1441831988 -0.752686 -0.081360 -0.639832 0.132690 1441831988 -0.752686 -0.081360 -0.639832 0.132690 1441831988 -0.752686 -0.081360 -0.639832 0.132690 1441831988 -0.752686 -0.081360 -0.639832 0.132690 1441831988 -0.752686 -0.081360 -0.639832 0.132690 1441831988 -0.752686 -0.081360 -0.639832 0.132690 1441831988 -0.752686 -0.081360 -0.639832 0.132690 1441831988 -0.748352 -0.073181 -0.647766 0.122681 1441831988 -0.748352 -0.073181 -0.647766 0.122681 1441831988 -0.748352 -0.073181 -0.647766 0.122681 1441831988 -0.748352 -0.073181 -0.647766 0.122681 1441831988 -0.748352 -0.073181 -0.647766 0.122681 1441831988 -0.748352 -0.073181 -0.647766 0.122681 1441831988 -0.742798 -0.058594 -0.658630 0.105469 1441831988 -0.742798 -0.058594 -0.658630 0.105469 1441831988 -0.742798 -0.058594 -0.658630 0.105469 1441831988 -0.742798 -0.058594 -0.658630 0.105469 1441831988 -0.742798 -0.058594 -0.658630 0.105469 1441831988 -0.742798 -0.058594 -0.658630 0.105469 1441831988 -0.735352 -0.040771 -0.669678 0.096008 1441831988 -0.735352 -0.040771 -0.669678 0.096008 1441831988 -0.735352 -0.040771 -0.669678 0.096008 1441831988 -0.735352 -0.040771 -0.669678 0.096008 1441831988 -0.735352 -0.040771 -0.669678 0.096008 1441831988 -0.735352 -0.040771 -0.669678 0.096008 1441831988 -0.735352 -0.040771 -0.669678 0.096008 1441831988 -0.725098 -0.022339 -0.682861 0.086853 1441831988 -0.725098 -0.022339 -0.682861 0.086853 1441831988 -0.725098 -0.022339 -0.682861 0.086853 1441831988 -0.725098 -0.022339 -0.682861 0.086853 1441831988 -0.725098 -0.022339 -0.682861 0.086853 1441831988 -0.721069 -0.036316 -0.683960 0.105286 1441831988 -0.721069 -0.036316 -0.683960 0.105286 1441831988 -0.721069 -0.036316 -0.683960 0.105286 1441831988 -0.721069 -0.036316 -0.683960 0.105286 1441831988 -0.721069 -0.036316 -0.683960 0.105286 1441831988 -0.721069 -0.036316 -0.683960 0.105286 1441831988 -0.724792 -0.069214 -0.671326 0.138916 1441831988 -0.724792 -0.069214 -0.671326 0.138916 1441831988 -0.724792 -0.069214 -0.671326 0.138916 1441831988 -0.724792 -0.069214 -0.671326 0.138916 1441831988 -0.724792 -0.069214 -0.671326 0.138916 1441831988 -0.730652 -0.097534 -0.655212 0.165649 1441831988 -0.730652 -0.097534 -0.655212 0.165649 1441831988 -0.730652 -0.097534 -0.655212 0.165649 1441831988 -0.730652 -0.097534 -0.655212 0.165649 1441831988 -0.730652 -0.097534 -0.655212 0.165649 1441831988 -0.730652 -0.097534 -0.655212 0.165649 1441831988 -0.730652 -0.097534 -0.655212 0.165649 1441831988 -0.736816 -0.110229 -0.642151 0.180725 1441831988 -0.736816 -0.110229 -0.642151 0.180725 1441831988 -0.736816 -0.110229 -0.642151 0.180725 1441831988 -0.736816 -0.110229 -0.642151 0.180725 1441831988 -0.736816 -0.110229 -0.642151 0.180725 1441831988 -0.739868 -0.103638 -0.642578 0.170227 1441831988 -0.739868 -0.103638 -0.642578 0.170227 1441831988 -0.739868 -0.103638 -0.642578 0.170227 1441831988 -0.739868 -0.103638 -0.642578 0.170227 1441831988 -0.739868 -0.103638 -0.642578 0.170227 1441831988 -0.739868 -0.103638 -0.642578 0.170227 1441831988 -0.743103 -0.086914 -0.644531 0.157837 1441831988 -0.743103 -0.086914 -0.644531 0.157837 1441831988 -0.743103 -0.086914 -0.644531 0.157837 1441831988 -0.743103 -0.086914 -0.644531 0.157837 1441831988 -0.743103 -0.086914 -0.644531 0.157837 1441831988 -0.743103 -0.086914 -0.644531 0.157837 1441831988 -0.743103 -0.086914 -0.644531 0.157837 1441831988 -0.739868 -0.072815 -0.654602 0.137451 1441831988 -0.739868 -0.072815 -0.654602 0.137451 1441831988 -0.739868 -0.072815 -0.654602 0.137451 1441831989 -0.739868 -0.072815 -0.654602 0.137451 1441831989 -0.739868 -0.072815 -0.654602 0.137451 1441831989 -0.739868 -0.072815 -0.654602 0.137451 1441831989 -0.736816 -0.055786 -0.663757 0.116333 1441831989 -0.736816 -0.055786 -0.663757 0.116333 1441831989 -0.736816 -0.055786 -0.663757 0.116333 1441831989 -0.736816 -0.055786 -0.663757 0.116333 1441831989 -0.736816 -0.055786 -0.663757 0.116333 1441831989 -0.736816 -0.055786 -0.663757 0.116333 1441831989 -0.736816 -0.055786 -0.663757 0.116333 1441831989 -0.735291 -0.039551 -0.669800 0.095764 1441831989 -0.735291 -0.039551 -0.669800 0.095764 1441831989 -0.735291 -0.039551 -0.669800 0.095764 1441831989 -0.735291 -0.039551 -0.669800 0.095764 1441831989 -0.735291 -0.039551 -0.669800 0.095764 1441831989 -0.735291 -0.039551 -0.669800 0.095764 1441831989 -0.733032 -0.022095 -0.675415 0.077881 1441831989 -0.733032 -0.022095 -0.675415 0.077881 1441831989 -0.733032 -0.022095 -0.675415 0.077881 1441831989 -0.733032 -0.022095 -0.675415 0.077881 1441831989 -0.733032 -0.022095 -0.675415 0.077881 1441831989 -0.733032 -0.022095 -0.675415 0.077881 1441831989 -0.732727 -0.016418 -0.675781 0.078918 1441831989 -0.732727 -0.016418 -0.675781 0.078918 1441831989 -0.732727 -0.016418 -0.675781 0.078918 1441831989 -0.732727 -0.016418 -0.675781 0.078918 1441831989 -0.732727 -0.016418 -0.675781 0.078918 1441831989 -0.732727 -0.016418 -0.675781 0.078918 1441831989 -0.732727 -0.016418 -0.675781 0.078918 1441831989 -0.735962 -0.045593 -0.667725 0.102295 1441831989 -0.735962 -0.045593 -0.667725 0.102295 1441831989 -0.735962 -0.045593 -0.667725 0.102295 1441831989 -0.735962 -0.045593 -0.667725 0.102295 1441831989 -0.735962 -0.045593 -0.667725 0.102295 1441831989 -0.735962 -0.045593 -0.667725 0.102295 1441831989 -0.736084 -0.082825 -0.658691 0.132446 1441831989 -0.736084 -0.082825 -0.658691 0.132446 1441831989 -0.736084 -0.082825 -0.658691 0.132446 1441831989 -0.736084 -0.082825 -0.658691 0.132446 1441831989 -0.736084 -0.082825 -0.658691 0.132446 1441831989 -0.736084 -0.082825 -0.658691 0.132446 1441831989 -0.738220 -0.117004 -0.642395 0.169434 1441831989 -0.738220 -0.117004 -0.642395 0.169434 1441831989 -0.738220 -0.117004 -0.642395 0.169434 1441831989 -0.738220 -0.117004 -0.642395 0.169434 1441831989 -0.738220 -0.117004 -0.642395 0.169434 1441831989 -0.738220 -0.117004 -0.642395 0.169434 1441831989 -0.738220 -0.117004 -0.642395 0.169434 1441831989 -0.742004 -0.126709 -0.634644 0.175110 1441831989 -0.742004 -0.126709 -0.634644 0.175110 1441831989 -0.742004 -0.126709 -0.634644 0.175110 1441831989 -0.742004 -0.126709 -0.634644 0.175110 1441831989 -0.742004 -0.126709 -0.634644 0.175110 1441831989 -0.742004 -0.126709 -0.634644 0.175110 1441831989 -0.744507 -0.112671 -0.637512 0.163391 1441831989 -0.744507 -0.112671 -0.637512 0.163391 1441831989 -0.744507 -0.112671 -0.637512 0.163391 1441831989 -0.744507 -0.112671 -0.637512 0.163391 1441831989 -0.744507 -0.112671 -0.637512 0.163391 1441831989 -0.744507 -0.112671 -0.637512 0.163391 1441831989 -0.747253 -0.088623 -0.643494 0.140442 1441831989 -0.747253 -0.088623 -0.643494 0.140442 1441831989 -0.747253 -0.088623 -0.643494 0.140442 1441831989 -0.747253 -0.088623 -0.643494 0.140442 1441831989 -0.747253 -0.088623 -0.643494 0.140442 1441831989 -0.747253 -0.088623 -0.643494 0.140442 1441831989 -0.747253 -0.088623 -0.643494 0.140442 1441831989 -0.747437 -0.075073 -0.647400 0.129089 1441831989 -0.747437 -0.075073 -0.647400 0.129089 1441831989 -0.747437 -0.075073 -0.647400 0.129089 1441831989 -0.747437 -0.075073 -0.647400 0.129089 1441831989 -0.747437 -0.075073 -0.647400 0.129089 1441831989 -0.747437 -0.075073 -0.647400 0.129089 1441831989 -0.744629 -0.060669 -0.655212 0.112610 1441831989 -0.744629 -0.060669 -0.655212 0.112610 1441831989 -0.744629 -0.060669 -0.655212 0.112610 1441831989 -0.744629 -0.060669 -0.655212 0.112610 1441831989 -0.744629 -0.060669 -0.655212 0.112610 1441831989 -0.744629 -0.060669 -0.655212 0.112610 1441831989 -0.744629 -0.060669 -0.655212 0.112610 1441831989 -0.743225 -0.046204 -0.660522 0.096130 1441831989 -0.743225 -0.046204 -0.660522 0.096130 1441831989 -0.743225 -0.046204 -0.660522 0.096130 1441831989 -0.743225 -0.046204 -0.660522 0.096130 1441831989 -0.743225 -0.046204 -0.660522 0.096130 1441831989 -0.743225 -0.046204 -0.660522 0.096130 1441831989 -0.741089 -0.031921 -0.664917 0.088074 1441831989 -0.741089 -0.031921 -0.664917 0.088074 1441831989 -0.741089 -0.031921 -0.664917 0.088074 1441831989 -0.741089 -0.031921 -0.664917 0.088074 1441831989 -0.741089 -0.031921 -0.664917 0.088074 1441831989 -0.741089 -0.031921 -0.664917 0.088074 1441831989 -0.735779 -0.023438 -0.670837 0.090332 1441831989 -0.735779 -0.023438 -0.670837 0.090332 1441831989 -0.735779 -0.023438 -0.670837 0.090332 1441831989 -0.735779 -0.023438 -0.670837 0.090332 1441831989 -0.735779 -0.023438 -0.670837 0.090332 1441831989 -0.735779 -0.023438 -0.670837 0.090332 1441831989 -0.735779 -0.023438 -0.670837 0.090332 1441831989 -0.742004 -0.038696 -0.661377 0.102600 1441831989 -0.742004 -0.038696 -0.661377 0.102600 1441831989 -0.742004 -0.038696 -0.661377 0.102600 1441831989 -0.742004 -0.038696 -0.661377 0.102600 1441831989 -0.742004 -0.038696 -0.661377 0.102600 1441831989 -0.742004 -0.038696 -0.661377 0.102600 1441831989 -0.740845 -0.072998 -0.654724 0.131226 1441831989 -0.740845 -0.072998 -0.654724 0.131226 1441831989 -0.740845 -0.072998 -0.654724 0.131226 1441831989 -0.740845 -0.072998 -0.654724 0.131226 1441831989 -0.740845 -0.072998 -0.654724 0.131226 1441831989 -0.745361 -0.107361 -0.636597 0.166565 1441831989 -0.745361 -0.107361 -0.636597 0.166565 1441831989 -0.745361 -0.107361 -0.636597 0.166565 1441831989 -0.745361 -0.107361 -0.636597 0.166565 1441831989 -0.745361 -0.107361 -0.636597 0.166565 1441831990 -0.745361 -0.107361 -0.636597 0.166565 1441831990 -0.747986 -0.123352 -0.625488 0.184875 1441831990 -0.747986 -0.123352 -0.625488 0.184875 1441831990 -0.747986 -0.123352 -0.625488 0.184875 1441831990 -0.747986 -0.123352 -0.625488 0.184875 1441831990 -0.747986 -0.123352 -0.625488 0.184875 1441831990 -0.747986 -0.123352 -0.625488 0.184875 1441831990 -0.747986 -0.123352 -0.625488 0.184875 1441831990 -0.749512 -0.110229 -0.629578 0.172668 1441831990 -0.749512 -0.110229 -0.629578 0.172668 1441831990 -0.749512 -0.110229 -0.629578 0.172668 1441831990 -0.749512 -0.110229 -0.629578 0.172668 1441831990 -0.749512 -0.110229 -0.629578 0.172668 1441831990 -0.749512 -0.110229 -0.629578 0.172668 1441831990 -0.750183 -0.099487 -0.632385 0.165955 1441831990 -0.750183 -0.099487 -0.632385 0.165955 1441831990 -0.750183 -0.099487 -0.632385 0.165955 1441831990 -0.750183 -0.099487 -0.632385 0.165955 1441831990 -0.750183 -0.099487 -0.632385 0.165955 1441831990 -0.750183 -0.099487 -0.632385 0.165955 1441831990 -0.750183 -0.099487 -0.632385 0.165955 1441831990 -0.753479 -0.082214 -0.635010 0.149475 1441831990 -0.753479 -0.082214 -0.635010 0.149475 1441831990 -0.753479 -0.082214 -0.635010 0.149475 1441831990 -0.753479 -0.082214 -0.635010 0.149475 1441831990 -0.753479 -0.082214 -0.635010 0.149475 1441831990 -0.753479 -0.082214 -0.635010 0.149475 1441831990 -0.749390 -0.066284 -0.645020 0.134277 1441831990 -0.749390 -0.066284 -0.645020 0.134277 1441831990 -0.749390 -0.066284 -0.645020 0.134277 1441831990 -0.749390 -0.066284 -0.645020 0.134277 1441831990 -0.749390 -0.066284 -0.645020 0.134277 1441831990 -0.749390 -0.066284 -0.645020 0.134277 1441831990 -0.749390 -0.066284 -0.645020 0.134277 1441831990 -0.745728 -0.050171 -0.654114 0.116638 1441831990 -0.745728 -0.050171 -0.654114 0.116638 1441831990 -0.745728 -0.050171 -0.654114 0.116638 1441831990 -0.745728 -0.050171 -0.654114 0.116638 1441831990 -0.745728 -0.050171 -0.654114 0.116638 1441831990 -0.745728 -0.050171 -0.654114 0.116638 1441831990 -0.738464 -0.028320 -0.667358 0.092834 1441831990 -0.738464 -0.028320 -0.667358 0.092834 1441831990 -0.738464 -0.028320 -0.667358 0.092834 1441831990 -0.738464 -0.028320 -0.667358 0.092834 1441831990 -0.738464 -0.028320 -0.667358 0.092834 1441831990 -0.738464 -0.028320 -0.667358 0.092834 1441831990 -0.731873 -0.020020 -0.675232 0.090332 1441831990 -0.731873 -0.020020 -0.675232 0.090332 1441831990 -0.731873 -0.020020 -0.675232 0.090332 1441831990 -0.731873 -0.020020 -0.675232 0.090332 1441831990 -0.731873 -0.020020 -0.675232 0.090332 1441831990 -0.731873 -0.020020 -0.675232 0.090332 1441831990 -0.738342 -0.042358 -0.664124 0.110046 1441831990 -0.738342 -0.042358 -0.664124 0.110046 1441831990 -0.738342 -0.042358 -0.664124 0.110046 1441831990 -0.738342 -0.042358 -0.664124 0.110046 1441831990 -0.738342 -0.042358 -0.664124 0.110046 1441831990 -0.738342 -0.042358 -0.664124 0.110046 1441831990 -0.738342 -0.042358 -0.664124 0.110046 1441831990 -0.739380 -0.078979 -0.653015 0.144165 1441831990 -0.739380 -0.078979 -0.653015 0.144165 1441831990 -0.739380 -0.078979 -0.653015 0.144165 1441831990 -0.739380 -0.078979 -0.653015 0.144165 1441831990 -0.739380 -0.078979 -0.653015 0.144165 1441831990 -0.739380 -0.078979 -0.653015 0.144165 1441831990 -0.730103 -0.117737 -0.650146 0.174561 1441831990 -0.730103 -0.117737 -0.650146 0.174561 1441831990 -0.730103 -0.117737 -0.650146 0.174561 1441831990 -0.730103 -0.117737 -0.650146 0.174561 1441831990 -0.730103 -0.117737 -0.650146 0.174561 1441831990 -0.730103 -0.117737 -0.650146 0.174561 1441831990 -0.730103 -0.117737 -0.650146 0.174561 1441831990 -0.720581 -0.134216 -0.652893 0.191162 1441831990 -0.720581 -0.134216 -0.652893 0.191162 1441831990 -0.720581 -0.134216 -0.652893 0.191162 1441831990 -0.720581 -0.134216 -0.652893 0.191162 1441831990 -0.720581 -0.134216 -0.652893 0.191162 1441831990 -0.720581 -0.134216 -0.652893 0.191162 1441831990 -0.721924 -0.128479 -0.655090 0.182434 1441831990 -0.721924 -0.128479 -0.655090 0.182434 1441831990 -0.721924 -0.128479 -0.655090 0.182434 1441831990 -0.721924 -0.128479 -0.655090 0.182434 1441831990 -0.721924 -0.128479 -0.655090 0.182434 1441831990 -0.721924 -0.128479 -0.655090 0.182434 1441831990 -0.721924 -0.128479 -0.655090 0.182434 1441831990 -0.724243 -0.113159 -0.657898 0.172791 1441831990 -0.724243 -0.113159 -0.657898 0.172791 1441831990 -0.724243 -0.113159 -0.657898 0.172791 1441831990 -0.724243 -0.113159 -0.657898 0.172791 1441831990 -0.724243 -0.113159 -0.657898 0.172791 1441831990 -0.724243 -0.113159 -0.657898 0.172791 1441831990 -0.725037 -0.095825 -0.663147 0.159485 1441831990 -0.725037 -0.095825 -0.663147 0.159485 1441831990 -0.725037 -0.095825 -0.663147 0.159485 1441831990 -0.725037 -0.095825 -0.663147 0.159485 1441831990 -0.725037 -0.095825 -0.663147 0.159485 1441831990 -0.725037 -0.095825 -0.663147 0.159485 1441831990 -0.725037 -0.095825 -0.663147 0.159485 1441831990 -0.720459 -0.080872 -0.673218 0.145874 1441831990 -0.720459 -0.080872 -0.673218 0.145874 1441831990 -0.720459 -0.080872 -0.673218 0.145874 1441831990 -0.720459 -0.080872 -0.673218 0.145874 1441831990 -0.720459 -0.080872 -0.673218 0.145874 1441831990 -0.720459 -0.080872 -0.673218 0.145874 1441831990 -0.722534 -0.061401 -0.676086 0.130859 1441831990 -0.722534 -0.061401 -0.676086 0.130859 1441831990 -0.722534 -0.061401 -0.676086 0.130859 1441831990 -0.722534 -0.061401 -0.676086 0.130859 1441831990 -0.722534 -0.061401 -0.676086 0.130859 1441831990 -0.722534 -0.061401 -0.676086 0.130859 1441831990 -0.722534 -0.061401 -0.676086 0.130859 1441831990 -0.721313 -0.047791 -0.680359 0.120972 1441831990 -0.721313 -0.047791 -0.680359 0.120972 1441831990 -0.721313 -0.047791 -0.680359 0.120972 1441831990 -0.721313 -0.047791 -0.680359 0.120972 1441831990 -0.721313 -0.047791 -0.680359 0.120972 1441831990 -0.721313 -0.047791 -0.680359 0.120972 1441831991 -0.713074 -0.035034 -0.690491 0.116272 1441831991 -0.713074 -0.035034 -0.690491 0.116272 1441831991 -0.713074 -0.035034 -0.690491 0.116272 1441831991 -0.713074 -0.035034 -0.690491 0.116272 1441831991 -0.713074 -0.035034 -0.690491 0.116272 1441831991 -0.713074 -0.035034 -0.690491 0.116272 1441831991 -0.711548 -0.038940 -0.691833 0.116760 1441831991 -0.711548 -0.038940 -0.691833 0.116760 1441831991 -0.711548 -0.038940 -0.691833 0.116760 1441831991 -0.711548 -0.038940 -0.691833 0.116760 1441831991 -0.711548 -0.038940 -0.691833 0.116760 1441831991 -0.711548 -0.038940 -0.691833 0.116760 1441831991 -0.711548 -0.038940 -0.691833 0.116760 1441831991 -0.707764 -0.064941 -0.689941 0.137573 1441831991 -0.707764 -0.064941 -0.689941 0.137573 1441831991 -0.707764 -0.064941 -0.689941 0.137573 1441831991 -0.707764 -0.064941 -0.689941 0.137573 1441831991 -0.707764 -0.064941 -0.689941 0.137573 1441831991 -0.707764 -0.064941 -0.689941 0.137573 1441831991 -0.707947 -0.096008 -0.678223 0.172302 1441831991 -0.707947 -0.096008 -0.678223 0.172302 1441831991 -0.707947 -0.096008 -0.678223 0.172302 1441831991 -0.707947 -0.096008 -0.678223 0.172302 1441831991 -0.707947 -0.096008 -0.678223 0.172302 1441831991 -0.707947 -0.096008 -0.678223 0.172302 1441831991 -0.711182 -0.109985 -0.665222 0.199158 1441831991 -0.711182 -0.109985 -0.665222 0.199158 1441831991 -0.711182 -0.109985 -0.665222 0.199158 1441831991 -0.711182 -0.109985 -0.665222 0.199158 1441831991 -0.711182 -0.109985 -0.665222 0.199158 1441831991 -0.711182 -0.109985 -0.665222 0.199158 1441831991 -0.711182 -0.109985 -0.665222 0.199158 1441831991 -0.718201 -0.112244 -0.657043 0.199951 1441831991 -0.718201 -0.112244 -0.657043 0.199951 1441831991 -0.718201 -0.112244 -0.657043 0.199951 1441831991 -0.718201 -0.112244 -0.657043 0.199951 1441831991 -0.718201 -0.112244 -0.657043 0.199951 1441831991 -0.718201 -0.112244 -0.657043 0.199951 1441831991 -0.718201 -0.112244 -0.657043 0.199951 1441831991 -0.726013 -0.108276 -0.650940 0.193787 1441831991 -0.726013 -0.108276 -0.650940 0.193787 1441831991 -0.726013 -0.108276 -0.650940 0.193787 1441831991 -0.726013 -0.108276 -0.650940 0.193787 1441831991 -0.726013 -0.108276 -0.650940 0.193787 1441831991 -0.726013 -0.108276 -0.650940 0.193787 1441831991 -0.724304 -0.087891 -0.661804 0.172302 1441831991 -0.724304 -0.087891 -0.661804 0.172302 1441831991 -0.724304 -0.087891 -0.661804 0.172302 1441831991 -0.724304 -0.087891 -0.661804 0.172302 1441831991 -0.724304 -0.087891 -0.661804 0.172302 1441831991 -0.724304 -0.087891 -0.661804 0.172302 1441831991 -0.722595 -0.077576 -0.669006 0.156006 1441831991 -0.722595 -0.077576 -0.669006 0.156006 1441831991 -0.722595 -0.077576 -0.669006 0.156006 1441831991 -0.722595 -0.077576 -0.669006 0.156006 1441831991 -0.722595 -0.077576 -0.669006 0.156006 1441831991 -0.722595 -0.077576 -0.669006 0.156006 1441831991 -0.722595 -0.077576 -0.669006 0.156006 1441831991 -0.721497 -0.060120 -0.676758 0.133667 1441831991 -0.721497 -0.060120 -0.676758 0.133667 1441831991 -0.721497 -0.060120 -0.676758 0.133667 1441831991 -0.721497 -0.060120 -0.676758 0.133667 1441831991 -0.721497 -0.060120 -0.676758 0.133667 1441831991 -0.721497 -0.060120 -0.676758 0.133667 1441831991 -0.723938 -0.040466 -0.679443 0.112610 1441831991 -0.723938 -0.040466 -0.679443 0.112610 1441831991 -0.723938 -0.040466 -0.679443 0.112610 1441831991 -0.723938 -0.040466 -0.679443 0.112610 1441831991 -0.723938 -0.040466 -0.679443 0.112610 1441831991 -0.723938 -0.040466 -0.679443 0.112610 1441831991 -0.723938 -0.040466 -0.679443 0.112610 1441831991 -0.725769 -0.020935 -0.680237 0.100952 1441831991 -0.725769 -0.020935 -0.680237 0.100952 1441831991 -0.725769 -0.020935 -0.680237 0.100952 1441831991 -0.725769 -0.020935 -0.680237 0.100952 1441831991 -0.725769 -0.020935 -0.680237 0.100952 1441831991 -0.725769 -0.020935 -0.680237 0.100952 1441831991 -0.725830 -0.017883 -0.680115 0.101746 1441831991 -0.725830 -0.017883 -0.680115 0.101746 1441831991 -0.725830 -0.017883 -0.680115 0.101746 1441831991 -0.725830 -0.017883 -0.680115 0.101746 1441831991 -0.725830 -0.017883 -0.680115 0.101746 1441831991 -0.725830 -0.017883 -0.680115 0.101746 1441831991 -0.728210 -0.040283 -0.675049 0.111572 1441831991 -0.728210 -0.040283 -0.675049 0.111572 1441831991 -0.728210 -0.040283 -0.675049 0.111572 1441831991 -0.728210 -0.040283 -0.675049 0.111572 1441831991 -0.728210 -0.040283 -0.675049 0.111572 1441831991 -0.728210 -0.040283 -0.675049 0.111572 1441831991 -0.728210 -0.040283 -0.675049 0.111572 1441831991 -0.730408 -0.072266 -0.665344 0.136658 1441831991 -0.730408 -0.072266 -0.665344 0.136658 1441831991 -0.730408 -0.072266 -0.665344 0.136658 1441831991 -0.730408 -0.072266 -0.665344 0.136658 1441831991 -0.730408 -0.072266 -0.665344 0.136658 1441831991 -0.730408 -0.072266 -0.665344 0.136658 1441831991 -0.734558 -0.089783 -0.653137 0.160706 1441831991 -0.734558 -0.089783 -0.653137 0.160706 1441831991 -0.734558 -0.089783 -0.653137 0.160706 1441831991 -0.734558 -0.089783 -0.653137 0.160706 1441831991 -0.734558 -0.089783 -0.653137 0.160706 1441831991 -0.734558 -0.089783 -0.653137 0.160706 1441831991 -0.735168 -0.098267 -0.648071 0.173218 1441831991 -0.735168 -0.098267 -0.648071 0.173218 1441831991 -0.735168 -0.098267 -0.648071 0.173218 1441831991 -0.735168 -0.098267 -0.648071 0.173218 1441831991 -0.735168 -0.098267 -0.648071 0.173218 1441831991 -0.735168 -0.098267 -0.648071 0.173218 1441831991 -0.734924 -0.098999 -0.649902 0.166626 1441831991 -0.734924 -0.098999 -0.649902 0.166626 1441831991 -0.734924 -0.098999 -0.649902 0.166626 1441831991 -0.734924 -0.098999 -0.649902 0.166626 1441831991 -0.734924 -0.098999 -0.649902 0.166626 1441831991 -0.734924 -0.098999 -0.649902 0.166626 1441831991 -0.734924 -0.098999 -0.649902 0.166626 1441831991 -0.735962 -0.087891 -0.652527 0.157837 1441831992 -0.735962 -0.087891 -0.652527 0.157837 1441831992 -0.735962 -0.087891 -0.652527 0.157837 1441831992 -0.735962 -0.087891 -0.652527 0.157837 1441831992 -0.735962 -0.087891 -0.652527 0.157837 1441831992 -0.732178 -0.073486 -0.662781 0.138977 1441831992 -0.732178 -0.073486 -0.662781 0.138977 1441831992 -0.732178 -0.073486 -0.662781 0.138977 1441831992 -0.732178 -0.073486 -0.662781 0.138977 1441831992 -0.732178 -0.073486 -0.662781 0.138977 1441831992 -0.732178 -0.073486 -0.662781 0.138977 1441831992 -0.732178 -0.073486 -0.662781 0.138977 1441831992 -0.732361 -0.060913 -0.667114 0.122498 1441831992 -0.732361 -0.060913 -0.667114 0.122498 1441831992 -0.732361 -0.060913 -0.667114 0.122498 1441831992 -0.732361 -0.060913 -0.667114 0.122498 1441831992 -0.732361 -0.060913 -0.667114 0.122498 1441831992 -0.732361 -0.060913 -0.667114 0.122498 1441831992 -0.735596 -0.049377 -0.667297 0.106201 1441831992 -0.735596 -0.049377 -0.667297 0.106201 1441831992 -0.735596 -0.049377 -0.667297 0.106201 1441831992 -0.735596 -0.049377 -0.667297 0.106201 1441831992 -0.735596 -0.049377 -0.667297 0.106201 1441831992 -0.735596 -0.049377 -0.667297 0.106201 1441831992 -0.735046 -0.034790 -0.671082 0.090881 1441831992 -0.735046 -0.034790 -0.671082 0.090881 1441831992 -0.735046 -0.034790 -0.671082 0.090881 1441831992 -0.735046 -0.034790 -0.671082 0.090881 1441831992 -0.735046 -0.034790 -0.671082 0.090881 1441831992 -0.735046 -0.034790 -0.671082 0.090881 1441831992 -0.735046 -0.034790 -0.671082 0.090881 1441831992 -0.731323 -0.020020 -0.676270 0.086975 1441831992 -0.731323 -0.020020 -0.676270 0.086975 1441831992 -0.731323 -0.020020 -0.676270 0.086975 1441831992 -0.731323 -0.020020 -0.676270 0.086975 1441831992 -0.731323 -0.020020 -0.676270 0.086975 1441831992 -0.731323 -0.020020 -0.676270 0.086975 1441831992 -0.737366 -0.024536 -0.669189 0.089172 1441831992 -0.737366 -0.024536 -0.669189 0.089172 1441831992 -0.737366 -0.024536 -0.669189 0.089172 1441831992 -0.737366 -0.024536 -0.669189 0.089172 1441831992 -0.737366 -0.024536 -0.669189 0.089172 1441831992
[truncated: 210,508 more chars]
