# Supplementary material for: Quaternion-Based Gesture Recognition Using Wireless Wearable Motion Capture Sensors
Source: Sensors (Basel). 2016 Apr 28;16(5):605. doi: 10.3390/s16050605 (PMC4883296; doi:10.3390/s16050605)
Supplement: Supplementary file 1 [file sensors-16-00605-s001.zip › MultiSensorGestureData/P3/4. Lift/Training15.txt]

0.000000 0.000000 0.000000 0.000000 1441832759 0.000000 0.000000 0.000000 0.000000 1441832759 0.000000 0.000000 0.000000 0.000000 1441832759 0.000000 0.000000 0.000000 0.000000 1441832759 0.000000 0.000000 0.000000 0.000000 1441832759 0.000000 0.000000 0.000000 0.000000 1441832759 0.000000 0.000000 0.000000 0.000000 1441832759 0.000000 0.000000 0.000000 0.000000 1441832759 0.000000 0.000000 0.000000 0.000000 1441832759 0.000000 0.000000 0.000000 0.000000 1441832759 0.000000 0.000000 0.000000 0.000000 1441832759 0.000000 0.000000 0.000000 0.000000 1441832759 0.000000 0.000000 0.000000 0.000000 1441832759 0.000000 0.000000 0.000000 0.000000 1441832759 0.000000 0.000000 0.000000 0.000000 1441832759 0.000000 0.000000 0.000000 0.000000 1441832760 0.000000 0.000000 0.000000 0.000000 1441832760 0.000000 0.000000 0.000000 0.000000 1441832760 0.000000 0.000000 0.000000 0.000000 1441832760 0.000000 0.000000 0.000000 0.000000 1441832760 0.000000 0.000000 0.000000 0.000000 1441832760 0.000000 0.000000 0.000000 0.000000 1441832760 0.000000 0.000000 0.000000 0.000000 1441832760 0.000000 0.000000 0.000000 0.000000 1441832760 0.000000 0.000000 0.000000 0.000000 1441832760 0.000000 0.000000 0.000000 0.000000 1441832760 0.000000 0.000000 0.000000 0.000000 1441832760 0.000000 0.000000 0.000000 0.000000 1441832760 0.000000 0.000000 0.000000 0.000000 1441832760 0.000000 0.000000 0.000000 0.000000 1441832760 0.000000 0.000000 0.000000 0.000000 1441832760 0.000000 0.000000 0.000000 0.000000 1441832760 0.000000 0.000000 0.000000 0.000000 1441832760 0.000000 0.000000 0.000000 0.000000 1441832760 0.000000 0.000000 0.000000 0.000000 1441832760 0.000000 0.000000 0.000000 0.000000 1441832760 0.000000 0.000000 0.000000 0.000000 1441832760 0.000000 0.000000 0.000000 0.000000 1441832760 0.000000 0.000000 0.000000 0.000000 1441832760 0.000000 0.000000 0.000000 0.000000 1441832760 0.000000 0.000000 0.000000 0.000000 1441832760 0.000000 0.000000 0.000000 0.000000 1441832760 0.000000 0.000000 0.000000 0.000000 1441832760 0.000000 0.000000 0.000000 0.000000 1441832760 0.000000 0.000000 0.000000 0.000000 1441832760 0.000000 0.000000 0.000000 0.000000 1441832760 0.000000 0.000000 0.000000 0.000000 1441832760 0.000000 0.000000 0.000000 0.000000 1441832760 0.000000 0.000000 0.000000 0.000000 1441832760 0.000000 0.000000 0.000000 0.000000 1441832760 0.000000 0.000000 0.000000 0.000000 1441832760 0.000000 0.000000 0.000000 0.000000 1441832760 0.000000 0.000000 0.000000 0.000000 1441832760 0.000000 0.000000 0.000000 0.000000 1441832760 0.000000 0.000000 0.000000 0.000000 1441832760 0.000000 0.000000 0.000000 0.000000 1441832760 0.000000 0.000000 0.000000 0.000000 1441832760 0.000000 0.000000 0.000000 0.000000 1441832760 0.000000 0.000000 0.000000 0.000000 1441832760 0.000000 0.000000 0.000000 0.000000 1441832760 0.000000 0.000000 0.000000 0.000000 1441832760 0.000000 0.000000 0.000000 0.000000 1441832760 0.000000 0.000000 0.000000 0.000000 1441832760 0.000000 0.000000 0.000000 0.000000 1441832760 0.000000 0.000000 0.000000 0.000000 1441832760 0.000000 0.000000 0.000000 0.000000 1441832760 0.000000 0.000000 0.000000 0.000000 1441832760 0.000000 0.000000 0.000000 0.000000 1441832760 0.000000 0.000000 0.000000 0.000000 1441832760 0.000000 0.000000 0.000000 0.000000 1441832760 0.000000 0.000000 0.000000 0.000000 1441832760 0.000000 0.000000 0.000000 0.000000 1441832760 0.000000 0.000000 0.000000 0.000000 1441832760 0.000000 0.000000 0.000000 0.000000 1441832760 0.000000 0.000000 0.000000 0.000000 1441832760 0.000000 0.000000 0.000000 0.000000 1441832760 0.000000 0.000000 0.000000 0.000000 1441832760 0.000000 0.000000 0.000000 0.000000 1441832760 0.000000 0.000000 0.000000 0.000000 1441832760 0.000000 0.000000 0.000000 0.000000 1441832760 0.000000 0.000000 0.000000 0.000000 1441832760 0.000000 0.000000 0.000000 0.000000 1441832760 0.000000 0.000000 0.000000 0.000000 1441832760 0.000000 0.000000 0.000000 0.000000 1441832760 0.000000 0.000000 0.000000 0.000000 1441832760 0.000000 0.000000 0.000000 0.000000 1441832760 0.000000 0.000000 0.000000 0.000000 1441832760 0.000000 0.000000 0.000000 0.000000 1441832760 0.000000 0.000000 0.000000 0.000000 1441832760 0.000000 0.000000 0.000000 0.000000 1441832760 0.000000 0.000000 0.000000 0.000000 1441832760 0.000000 0.000000 0.000000 0.000000 1441832760 0.000000 0.000000 0.000000 0.000000 1441832760 0.000000 0.000000 0.000000 0.000000 1441832760 0.000000 0.000000 0.000000 0.000000 1441832760 0.000000 0.000000 0.000000 0.000000 1441832760 0.000000 0.000000 0.000000 0.000000 1441832760 0.000000 0.000000 0.000000 0.000000 1441832760 0.000000 0.000000 0.000000 0.000000 1441832760 0.000000 0.000000 0.000000 0.000000 1441832760 0.000000 0.000000 0.000000 0.000000 1441832760 0.000000 0.000000 0.000000 0.000000 1441832760 0.000000 0.000000 0.000000 0.000000 1441832760 0.000000 0.000000 0.000000 0.000000 1441832760 0.000000 0.000000 0.000000 0.000000 1441832760 0.000000 0.000000 0.000000 0.000000 1441832760 0.000000 0.000000 0.000000 0.000000 1441832760 0.000000 0.000000 0.000000 0.000000 1441832760 0.000000 0.000000 0.000000 0.000000 1441832760 0.000000 0.000000 0.000000 0.000000 1441832760 0.000000 0.000000 0.000000 0.000000 1441832760 0.000000 0.000000 0.000000 0.000000 1441832760 0.000000 0.000000 0.000000 0.000000 1441832760 0.000000 0.000000 0.000000 0.000000 1441832760 0.000000 0.000000 0.000000 0.000000 1441832760 0.000000 0.000000 0.000000 0.000000 1441832760 0.000000 0.000000 0.000000 0.000000 1441832760 0.000000 0.000000 0.000000 0.000000 1441832760 0.000000 0.000000 0.000000 0.000000 1441832760 0.000000 0.000000 0.000000 0.000000 1441832760 0.000000 0.000000 0.000000 0.000000 1441832760 0.000000 0.000000 0.000000 0.000000 1441832760 0.000000 0.000000 0.000000 0.000000 1441832760 0.000000 0.000000 0.000000 0.000000 1441832760 0.000000 0.000000 0.000000 0.000000 1441832760 0.000000 0.000000 0.000000 0.000000 1441832760 0.000000 0.000000 0.000000 0.000000 1441832760 0.000000 0.000000 0.000000 0.000000 1441832760 0.000000 0.000000 0.000000 0.000000 1441832760 0.000000 0.000000 0.000000 0.000000 1441832760 0.000000 0.000000 0.000000 0.000000 1441832760 0.000000 0.000000 0.000000 0.000000 1441832760 0.000000 0.000000 0.000000 0.000000 1441832760 0.000000 0.000000 0.000000 0.000000 1441832760 0.000000 0.000000 0.000000 0.000000 1441832761 0.000000 0.000000 0.000000 0.000000 1441832761 0.000000 0.000000 0.000000 0.000000 1441832761 0.000000 0.000000 0.000000 0.000000 1441832761 0.000000 0.000000 0.000000 0.000000 1441832761 0.000000 0.000000 0.000000 0.000000 1441832761 0.000000 0.000000 0.000000 0.000000 1441832761 0.000000 0.000000 0.000000 0.000000 1441832761 0.000000 0.000000 0.000000 0.000000 1441832761 0.000000 0.000000 0.000000 0.000000 1441832761 0.000000 0.000000 0.000000 0.000000 1441832761 0.000000 0.000000 0.000000 0.000000 1441832761 0.000000 0.000000 0.000000 0.000000 1441832761 0.000000 0.000000 0.000000 0.000000 1441832761 0.000000 0.000000 0.000000 0.000000 1441832761 0.000000 0.000000 0.000000 0.000000 1441832761 0.000000 0.000000 0.000000 0.000000 1441832761 0.000000 0.000000 0.000000 0.000000 1441832761 0.000000 0.000000 0.000000 0.000000 1441832761 0.000000 0.000000 0.000000 0.000000 1441832761 0.000000 0.000000 0.000000 0.000000 1441832761 0.000000 0.000000 0.000000 0.000000 1441832761 0.000000 0.000000 0.000000 0.000000 1441832761 0.000000 0.000000 0.000000 0.000000 1441832761 0.000000 0.000000 0.000000 0.000000 1441832761 0.000000 0.000000 0.000000 0.000000 1441832761 0.000000 0.000000 0.000000 0.000000 1441832761 0.000000 0.000000 0.000000 0.000000 1441832761 0.000000 0.000000 0.000000 0.000000 1441832761 0.000000 0.000000 0.000000 0.000000 1441832761 0.000000 0.000000 0.000000 0.000000 1441832761 0.000000 0.000000 0.000000 0.000000 1441832761 0.000000 0.000000 0.000000 0.000000 1441832761 0.000000 0.000000 0.000000 0.000000 1441832761 0.000000 0.000000 0.000000 0.000000 1441832761 0.000000 0.000000 0.000000 0.000000 1441832761 0.000000 0.000000 0.000000 0.000000 1441832761 0.000000 0.000000 0.000000 0.000000 1441832761 0.000000 0.000000 0.000000 0.000000 1441832761 0.000000 0.000000 0.000000 0.000000 1441832761 0.000000 0.000000 0.000000 0.000000 1441832761 0.000000 0.000000 0.000000 0.000000 1441832761 0.000000 0.000000 0.000000 0.000000 1441832761 0.000000 0.000000 0.000000 0.000000 1441832761 0.000000 0.000000 0.000000 0.000000 1441832761 0.000000 0.000000 0.000000 0.000000 1441832761 0.000000 0.000000 0.000000 0.000000 1441832761 0.000000 0.000000 0.000000 0.000000 1441832761 0.000000 0.000000 0.000000 0.000000 1441832761 0.000000 0.000000 0.000000 0.000000 1441832761 0.000000 0.000000 0.000000 0.000000 1441832761 0.000000 0.000000 0.000000 0.000000 1441832761 0.000000 0.000000 0.000000 0.000000 1441832761 0.000000 0.000000 0.000000 0.000000 1441832761 0.000000 0.000000 0.000000 0.000000 1441832761 0.000000 0.000000 0.000000 0.000000 1441832761 0.000000 0.000000 0.000000 0.000000 1441832761 0.000000 0.000000 0.000000 0.000000 1441832761 0.000000 0.000000 0.000000 0.000000 1441832761 0.000000 0.000000 0.000000 0.000000 1441832761 0.000000 0.000000 0.000000 0.000000 1441832761 0.000000 0.000000 0.000000 0.000000 1441832761 0.000000 0.000000 0.000000 0.000000 1441832761 0.000000 0.000000 0.000000 0.000000 1441832761 0.000000 0.000000 0.000000 0.000000 1441832761 0.000000 0.000000 0.000000 0.000000 1441832761 0.000000 0.000000 0.000000 0.000000 1441832761 0.000000 0.000000 0.000000 0.000000 1441832761 0.000000 0.000000 0.000000 0.000000 1441832761 0.000000 0.000000 0.000000 0.000000 1441832761 0.000000 0.000000 0.000000 0.000000 1441832761 0.000000 0.000000 0.000000 0.000000 1441832761 0.000000 0.000000 0.000000 0.000000 1441832761 0.000000 0.000000 0.000000 0.000000 1441832761 0.000000 0.000000 0.000000 0.000000 1441832761 0.000000 0.000000 0.000000 0.000000 1441832761 0.000000 0.000000 0.000000 0.000000 1441832761 0.000000 0.000000 0.000000 0.000000 1441832761 0.000000 0.000000 0.000000 0.000000 1441832761 0.000000 0.000000 0.000000 0.000000 1441832761 0.000000 0.000000 0.000000 0.000000 1441832761 0.000000 0.000000 0.000000 0.000000 1441832761 0.000000 0.000000 0.000000 0.000000 1441832761 0.000000 0.000000 0.000000 0.000000 1441832761 0.000000 0.000000 0.000000 0.000000 1441832761 0.000000 0.000000 0.000000 0.000000 1441832761 0.000000 0.000000 0.000000 0.000000 1441832761 0.000000 0.000000 0.000000 0.000000 1441832761 0.000000 0.000000 0.000000 0.000000 1441832761 0.000000 0.000000 0.000000 0.000000 1441832761 0.000000 0.000000 0.000000 0.000000 1441832761 0.000000 0.000000 0.000000 0.000000 1441832761 0.000000 0.000000 0.000000 0.000000 1441832761 0.000000 0.000000 0.000000 0.000000 1441832761 0.000000 0.000000 0.000000 0.000000 1441832761 0.000000 0.000000 0.000000 0.000000 1441832761 0.000000 0.000000 0.000000 0.000000 1441832761 0.000000 0.000000 0.000000 0.000000 1441832761 0.000000 0.000000 0.000000 0.000000 1441832761 0.000000 0.000000 0.000000 0.000000 1441832761 0.000000 0.000000 0.000000 0.000000 1441832761 0.000000 0.000000 0.000000 0.000000 1441832761 0.000000 0.000000 0.000000 0.000000 1441832761 0.000000 0.000000 0.000000 0.000000 1441832761 0.000000 0.000000 0.000000 0.000000 1441832761 0.000000 0.000000 0.000000 0.000000 1441832761 0.000000 0.000000 0.000000 0.000000 1441832761 0.000000 0.000000 0.000000 0.000000 1441832761 0.000000 0.000000 0.000000 0.000000 1441832761 0.000000 0.000000 0.000000 0.000000 1441832761 0.000000 0.000000 0.000000 0.000000 1441832761 0.000000 0.000000 0.000000 0.000000 1441832761 0.000000 0.000000 0.000000 0.000000 1441832761 0.000000 0.000000 0.000000 0.000000 1441832761 0.000000 0.000000 0.000000 0.000000 1441832761 0.000000 0.000000 0.000000 0.000000 1441832761 0.000000 0.000000 0.000000 0.000000 1441832761 0.000000 0.000000 0.000000 0.000000 1441832761 0.000000 0.000000 0.000000 0.000000 1441832761 0.000000 0.000000 0.000000 0.000000 1441832761 0.000000 0.000000 0.000000 0.000000 1441832761 0.000000 0.000000 0.000000 0.000000 1441832762 0.000000 0.000000 0.000000 0.000000 1441832762 0.000000 0.000000 0.000000 0.000000 1441832762 0.000000 0.000000 0.000000 0.000000 1441832762 0.000000 0.000000 0.000000 0.000000 1441832762 0.000000 0.000000 0.000000 0.000000 1441832762 0.000000 0.000000 0.000000 0.000000 1441832762 0.000000 0.000000 0.000000 0.000000 1441832762 0.000000 0.000000 0.000000 0.000000 1441832762 0.000000 0.000000 0.000000 0.000000 1441832762 0.000000 0.000000 0.000000 0.000000 1441832762 0.000000 0.000000 0.000000 0.000000 1441832762 0.000000 0.000000 0.000000 0.000000 1441832762 0.000000 0.000000 0.000000 0.000000 1441832762 0.000000 0.000000 0.000000 0.000000 1441832762 0.000000 0.000000 0.000000 0.000000 1441832762 0.000000 0.000000 0.000000 0.000000 1441832762 0.000000 0.000000 0.000000 0.000000 1441832762 0.000000 0.000000 0.000000 0.000000 1441832762 0.000000 0.000000 0.000000 0.000000 1441832762 0.000000 0.000000 0.000000 0.000000 1441832762 0.000000 0.000000 0.000000 0.000000 1441832762 0.000000 0.000000 0.000000 0.000000 1441832762 0.000000 0.000000 0.000000 0.000000 1441832762 0.000000 0.000000 0.000000 0.000000 1441832762 0.000000 0.000000 0.000000 0.000000 1441832762 0.000000 0.000000 0.000000 0.000000 1441832762 0.000000 0.000000 0.000000 0.000000 1441832762 0.000000 0.000000 0.000000 0.000000 1441832762 0.000000 0.000000 0.000000 0.000000 1441832762 0.000000 0.000000 0.000000 0.000000 1441832762 0.000000 0.000000 0.000000 0.000000 1441832762 0.000000 0.000000 0.000000 0.000000 1441832762 0.000000 0.000000 0.000000 0.000000 1441832762 0.000000 0.000000 0.000000 0.000000 1441832762 0.000000 0.000000 0.000000 0.000000 1441832762 0.000000 0.000000 0.000000 0.000000 1441832762 0.000000 0.000000 0.000000 0.000000 1441832762 0.000000 0.000000 0.000000 0.000000 1441832762 0.000000 0.000000 0.000000 0.000000 1441832762 0.000000 0.000000 0.000000 0.000000 1441832762 0.000000 0.000000 0.000000 0.000000 1441832762 0.000000 0.000000 0.000000 0.000000 1441832762 0.000000 0.000000 0.000000 0.000000 1441832762 0.000000 0.000000 0.000000 0.000000 1441832762 0.000000 0.000000 0.000000 0.000000 1441832762 0.000000 0.000000 0.000000 0.000000 1441832762 0.000000 0.000000 0.000000 0.000000 1441832762 0.000000 0.000000 0.000000 0.000000 1441832762 0.000000 0.000000 0.000000 0.000000 1441832762 0.000000 0.000000 0.000000 0.000000 1441832762 0.000000 0.000000 0.000000 0.000000 1441832762 0.000000 0.000000 0.000000 0.000000 1441832762 0.000000 0.000000 0.000000 0.000000 1441832762 0.000000 0.000000 0.000000 0.000000 1441832762 0.000000 0.000000 0.000000 0.000000 1441832762 0.000000 0.000000 0.000000 0.000000 1441832762 0.000000 0.000000 0.000000 0.000000 1441832762 0.000000 0.000000 0.000000 0.000000 1441832762 0.000000 0.000000 0.000000 0.000000 1441832762 0.000000 0.000000 0.000000 0.000000 1441832762 0.000000 0.000000 0.000000 0.000000 1441832762 0.000000 0.000000 0.000000 0.000000 1441832762 0.000000 0.000000 0.000000 0.000000 1441832762 0.000000 0.000000 0.000000 0.000000 1441832762 0.000000 0.000000 0.000000 0.000000 1441832762 0.000000 0.000000 0.000000 0.000000 1441832762 0.000000 0.000000 0.000000 0.000000 1441832762 0.000000 0.000000 0.000000 0.000000 1441832762 0.000000 0.000000 0.000000 0.000000 1441832762 0.000000 0.000000 0.000000 0.000000 1441832762 0.000000 0.000000 0.000000 0.000000 1441832762 0.000000 0.000000 0.000000 0.000000 1441832762 0.000000 0.000000 0.000000 0.000000 1441832762 0.000000 0.000000 0.000000 0.000000 1441832762 0.000000 0.000000 0.000000 0.000000 1441832762 0.000000 0.000000 0.000000 0.000000 1441832762 0.000000 0.000000 0.000000 0.000000 1441832762 0.000000 0.000000 0.000000 0.000000 1441832762 0.000000 0.000000 0.000000 0.000000 1441832762 0.000000 0.000000 0.000000 0.000000 1441832762 0.000000 0.000000 0.000000 0.000000 1441832762 0.000000 0.000000 0.000000 0.000000 1441832762 0.000000 0.000000 0.000000 0.000000 1441832762 0.000000 0.000000 0.000000 0.000000 1441832762 0.000000 0.000000 0.000000 0.000000 1441832762 0.000000 0.000000 0.000000 0.000000 1441832762 0.000000 0.000000 0.000000 0.000000 1441832762 0.000000 0.000000 0.000000 0.000000 1441832762 0.000000 0.000000 0.000000 0.000000 1441832762 0.000000 0.000000 0.000000 0.000000 1441832762 0.000000 0.000000 0.000000 0.000000 1441832762 0.000000 0.000000 0.000000 0.000000 1441832762 0.000000 0.000000 0.000000 0.000000 1441832762 0.000000 0.000000 0.000000 0.000000 1441832762 0.000000 0.000000 0.000000 0.000000 1441832762 0.000000 0.000000 0.000000 0.000000 1441832762 0.000000 0.000000 0.000000 0.000000 1441832762 0.000000 0.000000 0.000000 0.000000 1441832762 0.000000 0.000000 0.000000 0.000000 1441832762 0.000000 0.000000 0.000000 0.000000 1441832762 0.000000 0.000000 0.000000 0.000000 1441832762 0.000000 0.000000 0.000000 0.000000 1441832762 0.000000 0.000000 0.000000 0.000000 1441832762 0.000000 0.000000 0.000000 0.000000 1441832762 0.000000 0.000000 0.000000 0.000000 1441832762 0.000000 0.000000 0.000000 0.000000 1441832762 0.000000 0.000000 0.000000 0.000000 1441832762 0.000000 0.000000 0.000000 0.000000 1441832762 0.000000 0.000000 0.000000 0.000000 1441832762 0.000000 0.000000 0.000000 0.000000 1441832762 0.000000 0.000000 0.000000 0.000000 1441832762 0.000000 0.000000 0.000000 0.000000 1441832762 0.000000 0.000000 0.000000 0.000000 1441832762 0.000000 0.000000 0.000000 0.000000 1441832762 0.000000 0.000000 0.000000 0.000000 1441832763 0.000000 0.000000 0.000000 0.000000 1441832763 0.000000 0.000000 0.000000 0.000000 1441832763 0.000000 0.000000 0.000000 0.000000 1441832763 0.000000 0.000000 0.000000 0.000000 1441832763 0.000000 0.000000 0.000000 0.000000 1441832763 0.000000 0.000000 0.000000 0.000000 1441832763 0.000000 0.000000 0.000000 0.000000 1441832763 0.000000 0.000000 0.000000 0.000000 1441832763 0.000000 0.000000 0.000000 0.000000 1441832763 0.000000 0.000000 0.000000 0.000000 1441832763 0.000000 0.000000 0.000000 0.000000 1441832763 0.000000 0.000000 0.000000 0.000000 1441832763 0.000000 0.000000 0.000000 0.000000 1441832763 0.000000 0.000000 0.000000 0.000000 1441832763 0.000000 0.000000 0.000000 0.000000 1441832763 0.000000 0.000000 0.000000 0.000000 1441832763 0.000000 0.000000 0.000000 0.000000 1441832763 0.000000 0.000000 0.000000 0.000000 1441832763 0.000000 0.000000 0.000000 0.000000 1441832763 0.000000 0.000000 0.000000 0.000000 1441832763 0.000000 0.000000 0.000000 0.000000 1441832763 0.000000 0.000000 0.000000 0.000000 1441832763 0.000000 0.000000 0.000000 0.000000 1441832763 0.000000 0.000000 0.000000 0.000000 1441832763 0.000000 0.000000 0.000000 0.000000 1441832763 0.000000 0.000000 0.000000 0.000000 1441832763 0.000000 0.000000 0.000000 0.000000 1441832763 0.000000 0.000000 0.000000 0.000000 1441832763 0.000000 0.000000 0.000000 0.000000 1441832763 0.000000 0.000000 0.000000 0.000000 1441832763 0.000000 0.000000 0.000000 0.000000 1441832763 0.000000 0.000000 0.000000 0.000000 1441832763 0.000000 0.000000 0.000000 0.000000 1441832763 0.000000 0.000000 0.000000 0.000000 1441832763 0.000000 0.000000 0.000000 0.000000 1441832763 0.000000 0.000000 0.000000 0.000000 1441832763 0.000000 0.000000 0.000000 0.000000 1441832763 0.000000 0.000000 0.000000 0.000000 1441832763 0.000000 0.000000 0.000000 0.000000 1441832763 0.000000 0.000000 0.000000 0.000000 1441832763 0.000000 0.000000 0.000000 0.000000 1441832763 0.000000 0.000000 0.000000 0.000000 1441832763 0.000000 0.000000 0.000000 0.000000 1441832763 0.000000 0.000000 0.000000 0.000000 1441832763 0.000000 0.000000 0.000000 0.000000 1441832763 0.000000 0.000000 0.000000 0.000000 1441832763 0.000000 0.000000 0.000000 0.000000 1441832763 0.000000 0.000000 0.000000 0.000000 1441832763 0.000000 0.000000 0.000000 0.000000 1441832763 0.000000 0.000000 0.000000 0.000000 1441832763 0.000000 0.000000 0.000000 0.000000 1441832763 0.000000 0.000000 0.000000 0.000000 1441832763 0.000000 0.000000 0.000000 0.000000 1441832763 0.000000 0.000000 0.000000 0.000000 1441832763 0.000000 0.000000 0.000000 0.000000 1441832763 0.000000 0.000000 0.000000 0.000000 1441832763 0.000000 0.000000 0.000000 0.000000 1441832763 0.000000 0.000000 0.000000 0.000000 1441832763 0.000000 0.000000 0.000000 0.000000 1441832763 0.000000 0.000000 0.000000 0.000000 1441832763 0.000000 0.000000 0.000000 0.000000 1441832763 0.000000 0.000000 0.000000 0.000000 1441832763 0.000000 0.000000 0.000000 0.000000 1441832763 0.000000 0.000000 0.000000 0.000000 1441832763 0.000000 0.000000 0.000000 0.000000 1441832763 0.000000 0.000000 0.000000 0.000000 1441832763 0.000000 0.000000 0.000000 0.000000 1441832763 0.000000 0.000000 0.000000 0.000000 1441832763 0.000000 0.000000 0.000000 0.000000 1441832763 0.000000 0.000000 0.000000 0.000000 1441832763 0.000000 0.000000 0.000000 0.000000 1441832763 0.000000 0.000000 0.000000 0.000000 1441832763 0.000000 0.000000 0.000000 0.000000 1441832763 0.000000 0.000000 0.000000 0.000000 1441832763 0.000000 0.000000 0.000000 0.000000 1441832763 0.000000 0.000000 0.000000 0.000000 1441832763 0.000000 0.000000 0.000000 0.000000 1441832763 0.000000 0.000000 0.000000 0.000000 1441832763 0.000000 0.000000 0.000000 0.000000 1441832763 0.000000 0.000000 0.000000 0.000000 1441832763 0.000000 0.000000 0.000000 0.000000 1441832763 0.000000 0.000000 0.000000 0.000000 1441832763 0.000000 0.000000 0.000000 0.000000 1441832763 0.000000 0.000000 0.000000 0.000000 1441832763 0.000000 0.000000 0.000000 0.000000 1441832763 0.000000 0.000000 0.000000 0.000000 1441832763 0.000000 0.000000 0.000000 0.000000 1441832763 0.000000 0.000000 0.000000 0.000000 1441832763 0.000000 0.000000 0.000000 0.000000 1441832763 0.000000 0.000000 0.000000 0.000000 1441832763 0.000000 0.000000 0.000000 0.000000 1441832763 0.000000 0.000000 0.000000 0.000000 1441832763 0.000000 0.000000 0.000000 0.000000 1441832763 0.000000 0.000000 0.000000 0.000000 1441832763 0.000000 0.000000 0.000000 0.000000 1441832763 0.000000 0.000000 0.000000 0.000000 1441832763 0.000000 0.000000 0.000000 0.000000 1441832763 0.000000 0.000000 0.000000 0.000000 1441832763 0.000000 0.000000 0.000000 0.000000 1441832763 0.000000 0.000000 0.000000 0.000000 1441832763 0.000000 0.000000 0.000000 0.000000 1441832763 0.000000 0.000000 0.000000 0.000000 1441832763 0.000000 0.000000 0.000000 0.000000 1441832763 0.000000 0.000000 0.000000 0.000000 1441832763 0.000000 0.000000 0.000000 0.000000 1441832763 0.000000 0.000000 0.000000 0.000000 1441832763 0.000000 0.000000 0.000000 0.000000 1441832763 0.000000 0.000000 0.000000 0.000000 1441832763 0.000000 0.000000 0.000000 0.000000 1441832763 0.000000 0.000000 0.000000 0.000000 1441832763 0.000000 0.000000 0.000000 0.000000 1441832763 0.000000 0.000000 0.000000 0.000000 1441832763 0.000000 0.000000 0.000000 0.000000 1441832763 0.000000 0.000000 0.000000 0.000000 1441832763 0.000000 0.000000 0.000000 0.000000 1441832763 0.000000 0.000000 0.000000 0.000000 1441832763 0.000000 0.000000 0.000000 0.000000 1441832763 0.000000 0.000000 0.000000 0.000000 1441832763 0.000000 0.000000 0.000000 0.000000 1441832764 0.000000 0.000000 0.000000 0.000000 1441832764 0.000000 0.000000 0.000000 0.000000 1441832764 0.000000 0.000000 0.000000 0.000000 1441832764 0.000000 0.000000 0.000000 0.000000 1441832764 0.000000 0.000000 0.000000 0.000000 1441832764 0.000000 0.000000 0.000000 0.000000 1441832764 0.000000 0.000000 0.000000 0.000000 1441832764 0.000000 0.000000 0.000000 0.000000 1441832764 0.000000 0.000000 0.000000 0.000000 1441832764 0.000000 0.000000 0.000000 0.000000 1441832764 0.000000 0.000000 0.000000 0.000000 1441832764 0.000000 0.000000 0.000000 0.000000 1441832764 0.000000 0.000000 0.000000 0.000000 1441832764 0.000000 0.000000 0.000000 0.000000 1441832764 0.000000 0.000000 0.000000 0.000000 1441832764 0.000000 0.000000 0.000000 0.000000 1441832764 0.000000 0.000000 0.000000 0.000000 1441832764 0.000000 0.000000 0.000000 0.000000 1441832764 0.000000 0.000000 0.000000 0.000000 1441832764 0.000000 0.000000 0.000000 0.000000 1441832764 0.000000 0.000000 0.000000 0.000000 1441832764 0.000000 0.000000 0.000000 0.000000 1441832764 0.000000 0.000000 0.000000 0.000000 1441832764 0.000000 0.000000 0.000000 0.000000 1441832764 0.000000 0.000000 0.000000 0.000000 1441832764 0.000000 0.000000 0.000000 0.000000 1441832764 0.000000 0.000000 0.000000 0.000000 1441832764 0.000000 0.000000 0.000000 0.000000 1441832764 0.000000 0.000000 0.000000 0.000000 1441832764 0.000000 0.000000 0.000000 0.000000 1441832764 0.000000 0.000000 0.000000 0.000000 1441832764 0.000000 0.000000 0.000000 0.000000 1441832764 0.000000 0.000000 0.000000 0.000000 1441832764 0.000000 0.000000 0.000000 0.000000 1441832764 0.000000 0.000000 0.000000 0.000000 1441832764 0.000000 0.000000 0.000000 0.000000 1441832764 0.000000 0.000000 0.000000 0.000000 1441832764 0.000000 0.000000 0.000000 0.000000 1441832764 0.000000 0.000000 0.000000 0.000000 1441832764 0.000000 0.000000 0.000000 0.000000 1441832764 0.000000 0.000000 0.000000 0.000000 1441832764 0.000000 0.000000 0.000000 0.000000 1441832764 0.000000 0.000000 0.000000 0.000000 1441832764 0.000000 0.000000 0.000000 0.000000 1441832764 0.000000 0.000000 0.000000 0.000000 1441832764 0.000000 0.000000 0.000000 0.000000 1441832764 0.000000 0.000000 0.000000 0.000000 1441832764 0.000000 0.000000 0.000000 0.000000 1441832764 0.000000 0.000000 0.000000 0.000000 1441832764 0.000000 0.000000 0.000000 0.000000 1441832764 0.000000 0.000000 0.000000 0.000000 1441832764 0.000000 0.000000 0.000000 0.000000 1441832764 0.000000 0.000000 0.000000 0.000000 1441832764 0.000000 0.000000 0.000000 0.000000 1441832764 0.000000 0.000000 0.000000 0.000000 1441832764 0.000000 0.000000 0.000000 0.000000 1441832764 0.000000 0.000000 0.000000 0.000000 1441832764 0.000000 0.000000 0.000000 0.000000 1441832764 0.000000 0.000000 0.000000 0.000000 1441832764 0.000000 0.000000 0.000000 0.000000 1441832764 0.000000 0.000000 0.000000 0.000000 1441832764 0.000000 0.000000 0.000000 0.000000 1441832764 0.000000 0.000000 0.000000 0.000000 1441832764 0.000000 0.000000 0.000000 0.000000 1441832764 0.000000 0.000000 0.000000 0.000000 1441832764 0.000000 0.000000 0.000000 0.000000 1441832764 0.000000 0.000000 0.000000 0.000000 1441832764 0.000000 0.000000 0.000000 0.000000 1441832764 0.000000 0.000000 0.000000 0.000000 1441832764 0.000000 0.000000 0.000000 0.000000 1441832764 0.000000 0.000000 0.000000 0.000000 1441832764 0.000000 0.000000 0.000000 0.000000 1441832764 0.000000 0.000000 0.000000 0.000000 1441832764 0.000000 0.000000 0.000000 0.000000 1441832764 0.000000 0.000000 0.000000 0.000000 1441832764 0.000000 0.000000 0.000000 0.000000 1441832764 0.000000 0.000000 0.000000 0.000000 1441832764 0.000000 0.000000 0.000000 0.000000 1441832764 0.000000 0.000000 0.000000 0.000000 1441832764 0.000000 0.000000 0.000000 0.000000 1441832764 0.000000 0.000000 0.000000 0.000000 1441832764 0.000000 0.000000 0.000000 0.000000 1441832764 0.000000 0.000000 0.000000 0.000000 1441832764 0.000000 0.000000 0.000000 0.000000 1441832764 0.000000 0.000000 0.000000 0.000000 1441832764 0.000000 0.000000 0.000000 0.000000 1441832764 0.000000 0.000000 0.000000 0.000000 1441832764 0.000000 0.000000 0.000000 0.000000 1441832764 0.000000 0.000000 0.000000 0.000000 1441832764 0.000000 0.000000 0.000000 0.000000 1441832764 0.000000 0.000000 0.000000 0.000000 1441832764 0.000000 0.000000 0.000000 0.000000 1441832764 0.000000 0.000000 0.000000 0.000000 1441832764 0.000000 0.000000 0.000000 0.000000 1441832764 0.000000 0.000000 0.000000 0.000000 1441832764 0.000000 0.000000 0.000000 0.000000 1441832764 0.000000 0.000000 0.000000 0.000000 1441832764 0.000000 0.000000 0.000000 0.000000 1441832764 0.000000 0.000000 0.000000 0.000000 1441832764 0.000000 0.000000 0.000000 0.000000 1441832764 0.000000 0.000000 0.000000 0.000000 1441832764 0.000000 0.000000 0.000000 0.000000 1441832764 0.000000 0.000000 0.000000 0.000000 1441832764 0.000000 0.000000 0.000000 0.000000 1441832764 0.000000 0.000000 0.000000 0.000000 1441832764 0.000000 0.000000 0.000000 0.000000 1441832764 0.000000 0.000000 0.000000 0.000000 1441832764 0.000000 0.000000 0.000000 0.000000 1441832764 0.000000 0.000000 0.000000 0.000000 1441832764 0.000000 0.000000 0.000000 0.000000 1441832764 0.000000 0.000000 0.000000 0.000000 1441832764 0.000000 0.000000 0.000000 0.000000 1441832764 0.000000 0.000000 0.000000 0.000000 1441832764 0.000000 0.000000 0.000000 0.000000 1441832764 0.000000 0.000000 0.000000 0.000000 1441832764 0.000000 0.000000 0.000000 0.000000 1441832765 0.000000 0.000000 0.000000 0.000000 1441832765 0.000000 0.000000 0.000000 0.000000 1441832765 0.000000 0.000000 0.000000 0.000000 1441832765 0.000000 0.000000 0.000000 0.000000 1441832765 0.000000 0.000000 0.000000 0.000000 1441832765 0.000000 0.000000 0.000000 0.000000 1441832765 0.000000 0.000000 0.000000 0.000000 1441832765 0.000000 0.000000 0.000000 0.000000 1441832765 0.000000 0.000000 0.000000 0.000000 1441832765 0.000000 0.000000 0.000000 0.000000 1441832765 0.000000 0.000000 0.000000 0.000000 1441832765 0.000000 0.000000 0.000000 0.000000 1441832765 
0.000000 0.000000 0.000000 0.000000 1441832768 0.000000 0.000000 0.000000 0.000000 1441832768 0.000000 0.000000 0.000000 0.000000 1441832768 0.000000 0.000000 0.000000 0.000000 1441832768 0.000000 0.000000 0.000000 0.000000 1441832768 0.000000 0.000000 0.000000 0.000000 1441832768 0.000000 0.000000 0.000000 0.000000 1441832768 0.000000 0.000000 0.000000 0.000000 1441832768 0.000000 0.000000 0.000000 0.000000 1441832768 0.000000 0.000000 0.000000 0.000000 1441832768 0.000000 0.000000 0.000000 0.000000 1441832768 0.000000 0.000000 0.000000 0.000000 1441832768 0.000000 0.000000 0.000000 0.000000 1441832768 0.000000 0.000000 0.000000 0.000000 1441832768 0.000000 0.000000 0.000000 0.000000 1441832768 0.000000 0.000000 0.000000 0.000000 1441832768 0.000000 0.000000 0.000000 0.000000 1441832768 0.000000 0.000000 0.000000 0.000000 1441832768 0.000000 0.000000 0.000000 0.000000 1441832768 0.000000 0.000000 0.000000 0.000000 1441832768 0.000000 0.000000 0.000000 0.000000 1441832768 0.000000 0.000000 0.000000 0.000000 1441832768 0.000000 0.000000 0.000000 0.000000 1441832768 0.000000 0.000000 0.000000 0.000000 1441832768 0.000000 0.000000 0.000000 0.000000 1441832768 0.000000 0.000000 0.000000 0.000000 1441832768 0.000000 0.000000 0.000000 0.000000 1441832768 0.000000 0.000000 0.000000 0.000000 1441832768 0.000000 0.000000 0.000000 0.000000 1441832768 0.000000 0.000000 0.000000 0.000000 1441832768 0.000000 0.000000 0.000000 0.000000 1441832768 0.000000 0.000000 0.000000 0.000000 1441832768 0.000000 0.000000 0.000000 0.000000 1441832768 0.000000 0.000000 0.000000 0.000000 1441832768 0.000000 0.000000 0.000000 0.000000 1441832768 0.000000 0.000000 0.000000 0.000000 1441832768 0.000000 0.000000 0.000000 0.000000 1441832768 0.000000 0.000000 0.000000 0.000000 1441832768 0.000000 0.000000 0.000000 0.000000 1441832768 0.000000 0.000000 0.000000 0.000000 1441832768 0.000000 0.000000 0.000000 0.000000 1441832768 0.000000 0.000000 0.000000 0.000000 1441832768 0.000000 0.000000 0.000000 0.000000 1441832768 0.000000 0.000000 0.000000 0.000000 1441832768 0.000000 0.000000 0.000000 0.000000 1441832768 0.000000 0.000000 0.000000 0.000000 1441832768 0.000000 0.000000 0.000000 0.000000 1441832768 0.000000 0.000000 0.000000 0.000000 1441832768 0.000000 0.000000 0.000000 0.000000 1441832768 0.000000 0.000000 0.000000 0.000000 1441832768 0.000000 0.000000 0.000000 0.000000 1441832768 0.000000 0.000000 0.000000 0.000000 1441832768 0.000000 0.000000 0.000000 0.000000 1441832768 0.000000 0.000000 0.000000 0.000000 1441832768 0.000000 0.000000 0.000000 0.000000 1441832768 0.000000 0.000000 0.000000 0.000000 1441832768 0.000000 0.000000 0.000000 0.000000 1441832768 0.000000 0.000000 0.000000 0.000000 1441832768 0.000000 0.000000 0.000000 0.000000 1441832768 0.000000 0.000000 0.000000 0.000000 1441832768 0.000000 0.000000 0.000000 0.000000 1441832768 0.000000 0.000000 0.000000 0.000000 1441832768 0.000000 0.000000 0.000000 0.000000 1441832768 0.000000 0.000000 0.000000 0.000000 1441832768 0.000000 0.000000 0.000000 0.000000 1441832768 0.000000 0.000000 0.000000 0.000000 1441832768 0.000000 0.000000 0.000000 0.000000 1441832768 0.000000 0.000000 0.000000 0.000000 1441832768 0.000000 0.000000 0.000000 0.000000 1441832768 0.000000 0.000000 0.000000 0.000000 1441832768 0.000000 0.000000 0.000000 0.000000 1441832768 0.000000 0.000000 0.000000 0.000000 1441832768 0.000000 0.000000 0.000000 0.000000 1441832768 0.000000 0.000000 0.000000 0.000000 1441832768 0.000000 0.000000 0.000000 0.000000 1441832768 0.000000 0.000000 0.000000 0.000000 1441832768 0.000000 0.000000 0.000000 0.000000 1441832768 0.000000 0.000000 0.000000 0.000000 1441832768 0.000000 0.000000 0.000000 0.000000 1441832768 0.000000 0.000000 0.000000 0.000000 1441832768 0.000000 0.000000 0.000000 0.000000 1441832768 0.000000 0.000000 0.000000 0.000000 1441832768 0.000000 0.000000 0.000000 0.000000 1441832768 0.000000 0.000000 0.000000 0.000000 1441832768 0.000000 0.000000 0.000000 0.000000 1441832768 0.000000 0.000000 0.000000 0.000000 1441832768 0.000000 0.000000 0.000000 0.000000 1441832768 0.000000 0.000000 0.000000 0.000000 1441832768 0.000000 0.000000 0.000000 0.000000 1441832768 0.000000 0.000000 0.000000 0.000000 1441832768 0.000000 0.000000 0.000000 0.000000 1441832768 0.000000 0.000000 0.000000 0.000000 1441832768 0.000000 0.000000 0.000000 0.000000 1441832768 0.000000 0.000000 0.000000 0.000000 1441832768 0.000000 0.000000 0.000000 0.000000 1441832768 0.000000 0.000000 0.000000 0.000000 1441832768 0.000000 0.000000 0.000000 0.000000 1441832768 0.000000 0.000000 0.000000 0.000000 1441832768 0.000000 0.000000 0.000000 0.000000 1441832768 0.000000 0.000000 0.000000 0.000000 1441832768 0.000000 0.000000 0.000000 0.000000 1441832768 0.000000 0.000000 0.000000 0.000000 1441832768 0.000000 0.000000 0.000000 0.000000 1441832768 0.000000 0.000000 0.000000 0.000000 1441832768 0.000000 0.000000 0.000000 0.000000 1441832768 0.000000 0.000000 0.000000 0.000000 1441832768 0.000000 0.000000 0.000000 0.000000 1441832768 0.000000 0.000000 0.000000 0.000000 1441832768 0.000000 0.000000 0.000000 0.000000 1441832768 0.000000 0.000000 0.000000 0.000000 1441832768 0.000000 0.000000 0.000000 0.000000 1441832768 0.000000 0.000000 0.000000 0.000000 1441832768 0.000000 0.000000 0.000000 0.000000 1441832768 0.000000 0.000000 0.000000 0.000000 1441832768 0.000000 0.000000 0.000000 0.000000 1441832768 0.000000 0.000000 0.000000 0.000000 1441832768 0.000000 0.000000 0.000000 0.000000 1441832768 0.000000 0.000000 0.000000 0.000000 1441832768 0.000000 0.000000 0.000000 0.000000 1441832768 0.000000 0.000000 0.000000 0.000000 1441832769 0.000000 0.000000 0.000000 0.000000 1441832769 0.000000 0.000000 0.000000 0.000000 1441832769 0.000000 0.000000 0.000000 0.000000 1441832769 0.000000 0.000000 0.000000 0.000000 1441832769 0.000000 0.000000 0.000000 0.000000 1441832769 0.000000 0.000000 0.000000 0.000000 1441832769 0.000000 0.000000 0.000000 0.000000 1441832769 0.000000 0.000000 0.000000 0.000000 1441832769 0.000000 0.000000 0.000000 0.000000 1441832769 0.000000 0.000000 0.000000 0.000000 1441832769 0.000000 0.000000 0.000000 0.000000 1441832769 0.000000 0.000000 0.000000 0.000000 1441832769 0.000000 0.000000 0.000000 0.000000 1441832769 0.000000 0.000000 0.000000 0.000000 1441832769 0.000000 0.000000 0.000000 0.000000 1441832769 0.000000 0.000000 0.000000 0.000000 1441832769 0.000000 0.000000 0.000000 0.000000 1441832769 0.000000 0.000000 0.000000 0.000000 1441832769 0.000000 0.000000 0.000000 0.000000 1441832769 0.000000 0.000000 0.000000 0.000000 1441832769 0.000000 0.000000 0.000000 0.000000 1441832769 0.000000 0.000000 0.000000 0.000000 1441832769 0.000000 0.000000 0.000000 0.000000 1441832769 0.000000 0.000000 0.000000 0.000000 1441832769 0.000000 0.000000 0.000000 0.000000 1441832769 0.000000 0.000000 0.000000 0.000000 1441832769 0.000000 0.000000 0.000000 0.000000 1441832769 0.000000 0.000000 0.000000 0.000000 1441832769 0.000000 0.000000 0.000000 0.000000 1441832769 0.000000 0.000000 0.000000 0.000000 1441832769 0.000000 0.000000 0.000000 0.000000 1441832769 0.000000 0.000000 0.000000 0.000000 1441832769 0.000000 0.000000 0.000000 0.000000 1441832769 0.000000 0.000000 0.000000 0.000000 1441832769 0.000000 0.000000 0.000000 0.000000 1441832769 0.000000 0.000000 0.000000 0.000000 1441832769 0.000000 0.000000 0.000000 0.000000 1441832769 0.000000 0.000000 0.000000 0.000000 1441832769 0.000000 0.000000 0.000000 0.000000 1441832769 0.000000 0.000000 0.000000 0.000000 1441832769 0.000000 0.000000 0.000000 0.000000 1441832769 0.000000 0.000000 0.000000 0.000000 1441832769 0.000000 0.000000 0.000000 0.000000 1441832769 0.000000 0.000000 0.000000 0.000000 1441832769 0.000000 0.000000 0.000000 0.000000 1441832769 0.000000 0.000000 0.000000 0.000000 1441832769 0.000000 0.000000 0.000000 0.000000 1441832769 0.000000 0.000000 0.000000 0.000000 1441832769 0.000000 0.000000 0.000000 0.000000 1441832769 0.000000 0.000000 0.000000 0.000000 1441832769 0.000000 0.000000 0.000000 0.000000 1441832769 0.000000 0.000000 0.000000 0.000000 1441832769 0.000000 0.000000 0.000000 0.000000 1441832769 0.000000 0.000000 0.000000 0.000000 1441832769 0.000000 0.000000 0.000000 0.000000 1441832769 0.000000 0.000000 0.000000 0.000000 1441832769 0.000000 0.000000 0.000000 0.000000 1441832769 0.000000 0.000000 0.000000 0.000000 1441832769 0.000000 0.000000 0.000000 0.000000 1441832769 0.000000 0.000000 0.000000 0.000000 1441832769 0.000000 0.000000 0.000000 0.000000 1441832769 0.000000 0.000000 0.000000 0.000000 1441832769 0.000000 0.000000 0.000000 0.000000 1441832769 0.000000 0.000000 0.000000 0.000000 1441832769 0.000000 0.000000 0.000000 0.000000 1441832769 0.000000 0.000000 0.000000 0.000000 1441832769 0.000000 0.000000 0.000000 0.000000 1441832769 0.000000 0.000000 0.000000 0.000000 1441832769 0.000000 0.000000 0.000000 0.000000 1441832769 0.000000 0.000000 0.000000 0.000000 1441832769 0.000000 0.000000 0.000000 0.000000 1441832769 0.000000 0.000000 0.000000 0.000000 1441832769 0.000000 0.000000 0.000000 0.000000 1441832769 0.000000 0.000000 0.000000 0.000000 1441832769 0.000000 0.000000 0.000000 0.000000 1441832769 0.000000 0.000000 0.000000 0.000000 1441832769 0.000000 0.000000 0.000000 0.000000 1441832769 0.000000 0.000000 0.000000 0.000000 1441832769 0.000000 0.000000 0.000000 0.000000 1441832769 0.000000 0.000000 0.000000 0.000000 1441832769 0.000000 0.000000 0.000000 0.000000 1441832769 0.000000 0.000000 0.000000 0.000000 1441832769 0.000000 0.000000 0.000000 0.000000 1441832769 0.000000 0.000000 0.000000 0.000000 1441832769 0.000000 0.000000 0.000000 0.000000 1441832769 0.000000 0.000000 0.000000 0.000000 1441832769 0.000000 0.000000 0.000000 0.000000 1441832769 0.000000 0.000000 0.000000 0.000000 1441832769 0.000000 0.000000 0.000000 0.000000 1441832769 0.000000 0.000000 0.000000 0.000000 1441832769 0.000000 0.000000 0.000000 0.000000 1441832769 0.000000 0.000000 0.000000 0.000000 1441832769 0.000000 0.000000 0.000000 0.000000 1441832769 0.000000 0.000000 0.000000 0.000000 1441832769 0.000000 0.000000 0.000000 0.000000 1441832769 0.000000 0.000000 0.000000 0.000000 1441832769 0.000000 0.000000 0.000000 0.000000 1441832769 0.000000 0.000000 0.000000 0.000000 1441832769 0.000000 0.000000 0.000000 0.000000 1441832769 0.000000 0.000000 0.000000 0.000000 1441832769 0.000000 0.000000 0.000000 0.000000 1441832769 0.000000 0.000000 0.000000 0.000000 1441832769 0.000000 0.000000 0.000000 0.000000 1441832769 0.000000 0.000000 0.000000 0.000000 1441832769 0.000000 0.000000 0.000000 0.000000 1441832769 0.000000 0.000000 0.000000 0.000000 1441832769 0.000000 0.000000 0.000000 0.000000 1441832769 0.000000 0.000000 0.000000 0.000000 1441832769 0.000000 0.000000 0.000000 0.000000 1441832769 0.000000 0.000000 0.000000 0.000000 1441832769 0.000000 0.000000 0.000000 0.000000 1441832769 0.000000 0.000000 0.000000 0.000000 1441832769 0.000000 0.000000 0.000000 0.000000 1441832769 0.000000 0.000000 0.000000 0.000000 1441832769 0.000000 0.000000 0.000000 0.000000 1441832769 0.000000 0.000000 0.000000 0.000000 1441832769 0.000000 0.000000 0.000000 0.000000 1441832769 0.000000 0.000000 0.000000 0.000000 1441832770 0.000000 0.000000 0.000000 0.000000 1441832770 0.000000 0.000000 0.000000 0.000000 1441832770 0.000000 0.000000 0.000000 0.000000 1441832770 0.000000 0.000000 0.000000 0.000000 1441832770 0.000000 0.000000 0.000000 0.000000 1441832770 0.000000 0.000000 0.000000 0.000000 1441832770 0.000000 0.000000 0.000000 0.000000 1441832770 0.000000 0.000000 0.000000 0.000000 1441832770 0.000000 0.000000 0.000000 0.000000 1441832770 0.000000 0.000000 0.000000 0.000000 1441832770 0.000000 0.000000 0.000000 0.000000 1441832770 0.000000 0.000000 0.000000 0.000000 1441832770 0.000000 0.000000 0.000000 0.000000 1441832770 0.000000 0.000000 0.000000 0.000000 1441832770 0.000000 0.000000 0.000000 0.000000 1441832770 0.000000 0.000000 0.000000 0.000000 1441832770 0.000000 0.000000 0.000000 0.000000 1441832770 0.000000 0.000000 0.000000 0.000000 1441832770 0.000000 0.000000 0.000000 0.000000 1441832770 0.000000 0.000000 0.000000 0.000000 1441832770 0.000000 0.000000 0.000000 0.000000 1441832770 0.000000 0.000000 0.000000 0.000000 1441832770 0.000000 0.000000 0.000000 0.000000 1441832770 0.000000 0.000000 0.000000 0.000000 1441832770 0.000000 0.000000 0.000000 0.000000 1441832770 0.000000 0.000000 0.000000 0.000000 1441832770 0.000000 0.000000 0.000000 0.000000 1441832770 0.000000 0.000000 0.000000 0.000000 1441832770 0.000000 0.000000 0.000000 0.000000 1441832770 0.000000 0.000000 0.000000 0.000000 1441832770 0.000000 0.000000 0.000000 0.000000 1441832770 0.000000 0.000000 0.000000 0.000000 1441832770 0.000000 0.000000 0.000000 0.000000 1441832770 0.000000 0.000000 0.000000 0.000000 1441832770 0.000000 0.000000 0.000000 0.000000 1441832770 0.000000 0.000000 0.000000 0.000000 1441832770 0.000000 0.000000 0.000000 0.000000 1441832770 0.000000 0.000000 0.000000 0.000000 1441832770 0.000000 0.000000 0.000000 0.000000 1441832770 0.000000 0.000000 0.000000 0.000000 1441832770 0.000000 0.000000 0.000000 0.000000 1441832770 0.000000 0.000000 0.000000 0.000000 1441832770 0.000000 0.000000 0.000000 0.000000 1441832770 0.000000 0.000000 0.000000 0.000000 1441832770 0.000000 0.000000 0.000000 0.000000 1441832770 0.000000 0.000000 0.000000 0.000000 1441832770 0.000000 0.000000 0.000000 0.000000 1441832770 0.000000 0.000000 0.000000 0.000000 1441832770 0.000000 0.000000 0.000000 0.000000 1441832770 0.000000 0.000000 0.000000 0.000000 1441832770 0.000000 0.000000 0.000000 0.000000 1441832770 0.000000 0.000000 0.000000 0.000000 1441832770 0.000000 0.000000 0.000000 0.000000 1441832770 0.000000 0.000000 0.000000 0.000000 1441832770 0.000000 0.000000 0.000000 0.000000 1441832770 0.000000 0.000000 0.000000 0.000000 1441832770 0.000000 0.000000 0.000000 0.000000 1441832770 0.000000 0.000000 0.000000 0.000000 1441832770 0.000000 0.000000 0.000000 0.000000 1441832770 0.000000 0.000000 0.000000 0.000000 1441832770 0.000000 0.000000 0.000000 0.000000 1441832770 0.000000 0.000000 0.000000 0.000000 1441832770 0.000000 0.000000 0.000000 0.000000 1441832770 0.000000 0.000000 0.000000 0.000000 1441832770 0.000000 0.000000 0.000000 0.000000 1441832770 0.000000 0.000000 0.000000 0.000000 1441832770 0.000000 0.000000 0.000000 0.000000 1441832770 0.000000 0.000000 0.000000 0.000000 1441832770 0.000000 0.000000 0.000000 0.000000 1441832770 0.000000 0.000000 0.000000 0.000000 1441832770 0.000000 0.000000 0.000000 0.000000 1441832770 0.000000 0.000000 0.000000 0.000000 1441832770 0.000000 0.000000 0.000000 0.000000 1441832770 0.000000 0.000000 0.000000 0.000000 1441832770 0.000000 0.000000 0.000000 0.000000 1441832770 0.000000 0.000000 0.000000 0.000000 1441832770 0.000000 0.000000 0.000000 0.000000 1441832770 0.000000 0.000000 0.000000 0.000000 1441832770 0.000000 0.000000 0.000000 0.000000 1441832770 0.000000 0.000000 0.000000 0.000000 1441832770 0.000000 0.000000 0.000000 0.000000 1441832770 0.000000 0.000000 0.000000 0.000000 1441832770 0.000000 0.000000 0.000000 0.000000 1441832770 0.000000 0.000000 0.000000 0.000000 1441832770 0.000000 0.000000 0.000000 0.000000 1441832770 0.000000 0.000000 0.000000 0.000000 1441832770 0.000000 0.000000 0.000000 0.000000 1441832770 0.000000 0.000000 0.000000 0.000000 1441832770 0.000000 0.000000 0.000000 0.000000 1441832770 0.000000 0.000000 0.000000 0.000000 1441832770 0.000000 0.000000 0.000000 0.000000 1441832770 0.000000 0.000000 0.000000 0.000000 1441832770 0.000000 0.000000 0.000000 0.000000 1441832770 0.000000 0.000000 0.000000 0.000000 1441832770 0.000000 0.000000 0.000000 0.000000 1441832770 0.000000 0.000000 0.000000 0.000000 1441832770 0.000000 0.000000 0.000000 0.000000 1441832770 0.000000 0.000000 0.000000 0.000000 1441832770 0.000000 0.000000 0.000000 0.000000 1441832770 0.000000 0.000000 0.000000 0.000000 1441832770 0.000000 0.000000 0.000000 0.000000 1441832770 0.000000 0.000000 0.000000 0.000000 1441832770 0.000000 0.000000 0.000000 0.000000 1441832770 0.000000 0.000000 0.000000 0.000000 1441832770 0.000000 0.000000 0.000000 0.000000 1441832770 0.000000 0.000000 0.000000 0.000000 1441832770 0.000000 0.000000 0.000000 0.000000 1441832770 0.000000 0.000000 0.000000 0.000000 1441832770 0.000000 0.000000 0.000000 0.000000 1441832770 0.000000 0.000000 0.000000 0.000000 1441832770 0.000000 0.000000 0.000000 0.000000 1441832770 0.000000 0.000000 0.000000 0.000000 1441832770 0.000000 0.000000 0.000000 0.000000 1441832771 0.000000 0.000000 0.000000 0.000000 1441832771 0.000000 0.000000 0.000000 0.000000 1441832771 0.000000 0.000000 0.000000 0.000000 1441832771 0.000000 0.000000 0.000000 0.000000 1441832771 0.000000 0.000000 0.000000 0.000000 1441832771 0.000000 0.000000 0.000000 0.000000 1441832771 0.000000 0.000000 0.000000 0.000000 1441832771 0.000000 0.000000 0.000000 0.000000 1441832771 0.000000 0.000000 0.000000 0.000000 1441832771 0.000000 0.000000 0.000000 0.000000 1441832771 0.000000 0.000000 0.000000 0.000000 1441832771 0.000000 0.000000 0.000000 0.000000 1441832771 0.000000 0.000000 0.000000 0.000000 1441832771 0.000000 0.000000 0.000000 0.000000 1441832771 0.000000 0.000000 0.000000 0.000000 1441832771 0.000000 0.000000 0.000000 0.000000 1441832771 0.000000 0.000000 0.000000 0.000000 1441832771 0.000000 0.000000 0.000000 0.000000 1441832771 0.000000 0.000000 0.000000 0.000000 1441832771 0.000000 0.000000 0.000000 0.000000 1441832771 0.000000 0.000000 0.000000 0.000000 1441832771 0.000000 0.000000 0.000000 0.000000 1441832771 0.000000 0.000000 0.000000 0.000000 1441832771 0.000000 0.000000 0.000000 0.000000 1441832771 0.000000 0.000000 0.000000 0.000000 1441832771 0.000000 0.000000 0.000000 0.000000 1441832771 0.000000 0.000000 0.000000 0.000000 1441832771 0.000000 0.000000 0.000000 0.000000 1441832771 0.000000 0.000000 0.000000 0.000000 1441832771 0.000000 0.000000 0.000000 0.000000 1441832771 0.000000 0.000000 0.000000 0.000000 1441832771 0.000000 0.000000 0.000000 0.000000 1441832771 0.000000 0.000000 0.000000 0.000000 1441832771 0.000000 0.000000 0.000000 0.000000 1441832771 0.000000 0.000000 0.000000 0.000000 1441832771 0.000000 0.000000 0.000000 0.000000 1441832771 0.000000 0.000000 0.000000 0.000000 1441832771 0.000000 0.000000 0.000000 0.000000 1441832771 0.000000 0.000000 0.000000 0.000000 1441832771 0.000000 0.000000 0.000000 0.000000 1441832771 0.000000 0.000000 0.000000 0.000000 1441832771 0.000000 0.000000 0.000000 0.000000 1441832771 0.000000 0.000000 0.000000 0.000000 1441832771 0.000000 0.000000 0.000000 0.000000 1441832771 0.000000 0.000000 0.000000 0.000000 1441832771 0.000000 0.000000 0.000000 0.000000 1441832771 0.000000 0.000000 0.000000 0.000000 1441832771 0.000000 0.000000 0.000000 0.000000 1441832771 0.000000 0.000000 0.000000 0.000000 1441832771 0.000000 0.000000 0.000000 0.000000 1441832771 0.000000 0.000000 0.000000 0.000000 1441832771 0.000000 0.000000 0.000000 0.000000 1441832771 0.000000 0.000000 0.000000 0.000000 1441832771 0.000000 0.000000 0.000000 0.000000 1441832771 0.000000 0.000000 0.000000 0.000000 1441832771 0.000000 0.000000 0.000000 0.000000 1441832771 0.000000 0.000000 0.000000 0.000000 1441832771 0.000000 0.000000 0.000000 0.000000 1441832771 0.000000 0.000000 0.000000 0.000000 1441832771 0.000000 0.000000 0.000000 0.000000 1441832771 0.000000 0.000000 0.000000 0.000000 1441832771 0.000000 0.000000 0.000000 0.000000 1441832771 0.000000 0.000000 0.000000 0.000000 1441832771 0.000000 0.000000 0.000000 0.000000 1441832771 0.000000 0.000000 0.000000 0.000000 1441832771 0.000000 0.000000 0.000000 0.000000 1441832771 0.000000 0.000000 0.000000 0.000000 1441832771 0.000000 0.000000 0.000000 0.000000 1441832771 0.000000 0.000000 0.000000 0.000000 1441832771 0.000000 0.000000 0.000000 0.000000 1441832771 0.000000 0.000000 0.000000 0.000000 1441832771 0.000000 0.000000 0.000000 0.000000 1441832771 0.000000 0.000000 0.000000 0.000000 1441832771 0.000000 0.000000 0.000000 0.000000 1441832771 0.000000 0.000000 0.000000 0.000000 1441832771 0.000000 0.000000 0.000000 0.000000 1441832771 0.000000 0.000000 0.000000 0.000000 1441832771 0.000000 0.000000 0.000000 0.000000 1441832771 0.000000 0.000000 0.000000 0.000000 1441832771 0.000000 0.000000 0.000000 0.000000 1441832771 0.000000 0.000000 0.000000 0.000000 1441832771 0.000000 0.000000 0.000000 0.000000 1441832771 0.000000 0.000000 0.000000 0.000000 1441832771 0.000000 0.000000 0.000000 0.000000 1441832771 0.000000 0.000000 0.000000 0.000000 1441832771 0.000000 0.000000 0.000000 0.000000 1441832771 0.000000 0.000000 0.000000 0.000000 1441832771 0.000000 0.000000 0.000000 0.000000 1441832771 0.000000 0.000000 0.000000 0.000000 1441832771 0.000000 0.000000 0.000000 0.000000 1441832771 0.000000 0.000000 0.000000 0.000000 1441832771 0.000000 0.000000 0.000000 0.000000 1441832771 0.000000 0.000000 0.000000 0.000000 1441832771 0.000000 0.000000 0.000000 0.000000 1441832771 0.000000 0.000000 0.000000 0.000000 1441832771 0.000000 0.000000 0.000000 0.000000 1441832771 0.000000 0.000000 0.000000 0.000000 1441832771 0.000000 0.000000 0.000000 0.000000 1441832771 0.000000 0.000000 0.000000 0.000000 1441832771 0.000000 0.000000 0.000000 0.000000 1441832771 0.000000 0.000000 0.000000 0.000000 1441832771 0.000000 0.000000 0.000000 0.000000 1441832771 0.000000 0.000000 0.000000 0.000000 1441832771 0.000000 0.000000 0.000000 0.000000 1441832771 0.000000 0.000000 0.000000 0.000000 1441832771 0.000000 0.000000 0.000000 0.000000 1441832771 0.000000 0.000000 0.000000 0.000000 1441832771 0.000000 0.000000 0.000000 0.000000 1441832771 0.000000 0.000000 0.000000 0.000000 1441832771 0.000000 0.000000 0.000000 0.000000 1441832771 0.000000 0.000000 0.000000 0.000000 1441832771 0.000000 0.000000 0.000000 0.000000 1441832771 0.000000 0.000000 0.000000 0.000000 1441832771 0.000000 0.000000 0.000000 0.000000 1441832771 0.000000 0.000000 0.000000 0.000000 1441832771 0.000000 0.000000 0.000000 0.000000 1441832771 0.000000 0.000000 0.000000 0.000000 1441832772 0.000000 0.000000 0.000000 0.000000 1441832772 0.000000 0.000000 0.000000 0.000000 1441832772 0.000000 0.000000 0.000000 0.000000 1441832772 0.000000 0.000000 0.000000 0.000000 1441832772 0.000000 0.000000 0.000000 0.000000 1441832772 0.000000 0.000000 0.000000 0.000000 1441832772 0.000000 0.000000 0.000000 0.000000 1441832772 0.000000 0.000000 0.000000 0.000000 1441832772 0.000000 0.000000 0.000000 0.000000 1441832772 0.000000 0.000000 0.000000 0.000000 1441832772 0.000000 0.000000 0.000000 0.000000 1441832772 0.000000 0.000000 0.000000 0.000000 1441832772 0.000000 0.000000 0.000000 0.000000 1441832772 0.000000 0.000000 0.000000 0.000000 1441832772 0.000000 0.000000 0.000000 0.000000 1441832772 0.000000 0.000000 0.000000 0.000000 1441832772 0.000000 0.000000 0.000000 0.000000 1441832772 0.000000 0.000000 0.000000 0.000000 1441832772 0.000000 0.000000 0.000000 0.000000 1441832772 0.000000 0.000000 0.000000 0.000000 1441832772 0.000000 0.000000 0.000000 0.000000 1441832772 0.000000 0.000000 0.000000 0.000000 1441832772 0.000000 0.000000 0.000000 0.000000 1441832772 0.000000 0.000000 0.000000 0.000000 1441832772 0.000000 0.000000 0.000000 0.000000 1441832772 0.000000 0.000000 0.000000 0.000000 1441832772 0.000000 0.000000 0.000000 0.000000 1441832772 0.000000 0.000000 0.000000 0.000000 1441832772 0.000000 0.000000 0.000000 0.000000 1441832772 0.000000 0.000000 0.000000 0.000000 1441832772 0.000000 0.000000 0.000000 0.000000 1441832772 0.000000 0.000000 0.000000 0.000000 1441832772 0.000000 0.000000 0.000000 0.000000 1441832772 0.000000 0.000000 0.000000 0.000000 1441832772 0.000000 0.000000 0.000000 0.000000 1441832772 0.000000 0.000000 0.000000 0.000000 1441832772 0.000000 0.000000 0.000000 0.000000 1441832772 0.000000 0.000000 0.000000 0.000000 1441832772 0.000000 0.000000 0.000000 0.000000 1441832772 0.000000 0.000000 0.000000 0.000000 1441832772 0.000000 0.000000 0.000000 0.000000 1441832772 0.000000 0.000000 0.000000 0.000000 1441832772 0.000000 0.000000 0.000000 0.000000 1441832772 0.000000 0.000000 0.000000 0.000000 1441832772 0.000000 0.000000 0.000000 0.000000 1441832772 0.000000 0.000000 0.000000 0.000000 1441832772 0.000000 0.000000 0.000000 0.000000 1441832772 0.000000 0.000000 0.000000 0.000000 1441832772 0.000000 0.000000 0.000000 0.000000 1441832772 0.000000 0.000000 0.000000 0.000000 1441832772 0.000000 0.000000 0.000000 0.000000 1441832772 0.000000 0.000000 0.000000 0.000000 1441832772 0.000000 0.000000 0.000000 0.000000 1441832772 0.000000 0.000000 0.000000 0.000000 1441832772 0.000000 0.000000 0.000000 0.000000 1441832772 0.000000 0.000000 0.000000 0.000000 1441832772 0.000000 0.000000 0.000000 0.000000 1441832772 0.000000 0.000000 0.000000 0.000000 1441832772 0.000000 0.000000 0.000000 0.000000 1441832772 0.000000 0.000000 0.000000 0.000000 1441832772 0.000000 0.000000 0.000000 0.000000 1441832772 0.000000 0.000000 0.000000 0.000000 1441832772 0.000000 0.000000 0.000000 0.000000 1441832772 0.000000 0.000000 0.000000 0.000000 1441832772 0.000000 0.000000 0.000000 0.000000 1441832772 0.000000 0.000000 0.000000 0.000000 1441832772 0.000000 0.000000 0.000000 0.000000 1441832772 0.000000 0.000000 0.000000 0.000000 1441832772 0.000000 0.000000 0.000000 0.000000 1441832772 0.000000 0.000000 0.000000 0.000000 1441832772 0.000000 0.000000 0.000000 0.000000 1441832772 0.000000 0.000000 0.000000 0.000000 1441832772 0.000000 0.000000 0.000000 0.000000 1441832772 0.000000 0.000000 0.000000 0.000000 1441832772 0.000000 0.000000 0.000000 0.000000 1441832772 0.000000 0.000000 0.000000 0.000000 1441832772 0.000000 0.000000 0.000000 0.000000 1441832772 0.000000 0.000000 0.000000 0.000000 1441832772 0.000000 0.000000 0.000000 0.000000 1441832772 0.000000 0.000000 0.000000 0.000000 1441832772 0.000000 0.000000 0.000000 0.000000 1441832772 0.000000 0.000000 0.000000 0.000000 1441832772 0.000000 0.000000 0.000000 0.000000 1441832772 0.000000 0.000000 0.000000 0.000000 1441832772 0.000000 0.000000 0.000000 0.000000 1441832772 0.000000 0.000000 0.000000 0.000000 1441832772 0.000000 0.000000 0.000000 0.000000 1441832772 0.000000 0.000000 0.000000 0.000000 1441832772 0.000000 0.000000 0.000000 0.000000 1441832772 0.000000 0.000000 0.000000 0.000000 1441832772 0.000000 0.000000 0.000000 0.000000 1441832772 0.000000 0.000000 0.000000 0.000000 1441832772 0.000000 0.000000 0.000000 0.000000 1441832772 0.000000 0.000000 0.000000 0.000000 1441832772 0.000000 0.000000 0.000000 0.000000 1441832772 0.000000 0.000000 0.000000 0.000000 1441832772 0.000000 0.000000 0.000000 0.000000 1441832772 0.000000 0.000000 0.000000 0.000000 1441832772 0.000000 0.000000 0.000000 0.000000 1441832772 0.000000 0.000000 0.000000 0.000000 1441832772 0.000000 0.000000 0.000000 0.000000 1441832772 0.000000 0.000000 0.000000 0.000000 1441832772 0.000000 0.000000 0.000000 0.000000 1441832772 0.000000 0.000000 0.000000 0.000000 1441832772 0.000000 0.000000 0.000000 0.000000 1441832772 0.000000 0.000000 0.000000 0.000000 1441832772 0.000000 0.000000 0.000000 0.000000 1441832772 0.000000 0.000000 0.000000 0.000000 1441832772 0.000000 0.000000 0.000000 0.000000 1441832772 0.000000 0.000000 0.000000 0.000000 1441832772 0.000000 0.000000 0.000000 0.000000 1441832772 0.000000 0.000000 0.000000 0.000000 1441832772 0.000000 0.000000 0.000000 0.000000 1441832772 0.000000 0.000000 0.000000 0.000000 1441832772 0.000000 0.000000 0.000000 0.000000 1441832772 0.000000 0.000000 0.000000 0.000000 1441832772 0.000000 0.000000 0.000000 0.000000 1441832772 0.000000 0.000000 0.000000 0.000000 1441832772 0.000000 0.000000 0.000000 0.000000 1441832773 0.000000 0.000000 0.000000 0.000000 1441832773 0.000000 0.000000 0.000000 0.000000 1441832773 0.000000 0.000000 0.000000 0.000000 1441832773 0.000000 0.000000 0.000000 0.000000 1441832773 0.000000 0.000000 0.000000 0.000000 1441832773 0.000000 0.000000 0.000000 0.000000 1441832773 0.000000 0.000000 0.000000 0.000000 1441832773 0.000000 0.000000 0.000000 0.000000 1441832773 0.000000 0.000000 0.000000 0.000000 1441832773 0.000000 0.000000 0.000000 0.000000 1441832773 0.000000 0.000000 0.000000 0.000000 1441832773 0.000000 0.000000 0.000000 0.000000 1441832773 0.000000 0.000000 0.000000 0.000000 1441832773 0.000000 0.000000 0.000000 0.000000 1441832773 0.000000 0.000000 0.000000 0.000000 1441832773 0.000000 0.000000 0.000000 0.000000 1441832773 0.000000 0.000000 0.000000 0.000000 1441832773 0.000000 0.000000 0.000000 0.000000 1441832773 0.000000 0.000000 0.000000 0.000000 1441832773 0.000000 0.000000 0.000000 0.000000 1441832773 0.000000 0.000000 0.000000 0.000000 1441832773 0.000000 0.000000 0.000000 0.000000 1441832773 0.000000 0.000000 0.000000 0.000000 1441832773 0.000000 0.000000 0.000000 0.000000 1441832773 0.000000 0.000000 0.000000 0.000000 1441832773 0.000000 0.000000 0.000000 0.000000 1441832773 0.000000 0.000000 0.000000 0.000000 1441832773 0.000000 0.000000 0.000000 0.000000 1441832773 0.000000 0.000000 0.000000 0.000000 1441832773 0.000000 0.000000 0.000000 0.000000 1441832773 0.000000 0.000000 0.000000 0.000000 1441832773 0.000000 0.000000 0.000000 0.000000 1441832773 0.000000 0.000000 0.000000 0.000000 1441832773 0.000000 0.000000 0.000000 0.000000 1441832773 0.000000 0.000000 0.000000 0.000000 1441832773 0.000000 0.000000 0.000000 0.000000 1441832773 0.000000 0.000000 0.000000 0.000000 1441832773 0.000000 0.000000 0.000000 0.000000 1441832773 0.000000 0.000000 0.000000 0.000000 1441832773 0.000000 0.000000 0.000000 0.000000 1441832773 0.000000 0.000000 0.000000 0.000000 1441832773 
0.000000 0.000000 0.000000 0.000000 1441832788 0.000000 0.000000 0.000000 0.000000 1441832788 0.000000 0.000000 0.000000 0.000000 1441832788 0.000000 0.000000 0.000000 0.000000 1441832788 0.000000 0.000000 0.000000 0.000000 1441832788 0.000000 0.000000 0.000000 0.000000 1441832788 0.000000 0.000000 0.000000 0.000000 1441832788 0.000000 0.000000 0.000000 0.000000 1441832788 0.000000 0.000000 0.000000 0.000000 1441832788 0.000000 0.000000 0.000000 0.000000 1441832788 0.000000 0.000000 0.000000 0.000000 1441832788 0.000000 0.000000 0.000000 0.000000 1441832788 0.000000 0.000000 0.000000 0.000000 1441832788 0.000000 0.000000 0.000000 0.000000 1441832788 0.000000 0.000000 0.000000 0.000000 1441832788 0.000000 0.000000 0.000000 0.000000 1441832788 0.000000 0.000000 0.000000 0.000000 1441832788 0.000000 0.000000 0.000000 0.000000 1441832788 0.000000 0.000000 0.000000 0.000000 1441832788 0.000000 0.000000 0.000000 0.000000 1441832788 0.000000 0.000000 0.000000 0.000000 1441832788 0.000000 0.000000 0.000000 0.000000 1441832788 0.000000 0.000000 0.000000 0.000000 1441832788 0.000000 0.000000 0.000000 0.000000 1441832788 0.000000 0.000000 0.000000 0.000000 1441832788 0.000000 0.000000 0.000000 0.000000 1441832788 0.000000 0.000000 0.000000 0.000000 1441832788 0.000000 0.000000 0.000000 0.000000 1441832788 0.000000 0.000000 0.000000 0.000000 1441832788 0.000000 0.000000 0.000000 0.000000 1441832788 0.000000 0.000000 0.000000 0.000000 1441832788 0.000000 0.000000 0.000000 0.000000 1441832788 0.000000 0.000000 0.000000 0.000000 1441832789 0.000000 0.000000 0.000000 0.000000 1441832789 0.000000 0.000000 0.000000 0.000000 1441832789 0.000000 0.000000 0.000000 0.000000 1441832789 0.000000 0.000000 0.000000 0.000000 1441832789 0.000000 0.000000 0.000000 0.000000 1441832789 0.000000 0.000000 0.000000 0.000000 1441832789 0.000000 0.000000 0.000000 0.000000 1441832789 0.000000 0.000000 0.000000 0.000000 1441832789 0.000000 0.000000 0.000000 0.000000 1441832789 0.000000 0.000000 0.000000 0.000000 1441832789 0.000000 0.000000 0.000000 0.000000 1441832789 0.000000 0.000000 0.000000 0.000000 1441832789 0.000000 0.000000 0.000000 0.000000 1441832789 0.000000 0.000000 0.000000 0.000000 1441832789 0.000000 0.000000 0.000000 0.000000 1441832789 0.000000 0.000000 0.000000 0.000000 1441832789 0.000000 0.000000 0.000000 0.000000 1441832789 0.000000 0.000000 0.000000 0.000000 1441832789 0.000000 0.000000 0.000000 0.000000 1441832789 0.000000 0.000000 0.000000 0.000000 1441832789 0.000000 0.000000 0.000000 0.000000 1441832789 0.000000 0.000000 0.000000 0.000000 1441832789 0.000000 0.000000 0.000000 0.000000 1441832789 0.000000 0.000000 0.000000 0.000000 1441832789 0.000000 0.000000 0.000000 0.000000 1441832789 0.000000 0.000000 0.000000 0.000000 1441832789 0.000000 0.000000 0.000000 0.000000 1441832789 0.000000 0.000000 0.000000 0.000000 1441832789 0.000000 0.000000 0.000000 0.000000 1441832789 0.000000 0.000000 0.000000 0.000000 1441832789 0.000000 0.000000 0.000000 0.000000 1441832789 0.000000 0.000000 0.000000 0.000000 1441832789 0.000000 0.000000 0.000000 0.000000 1441832789 0.000000 0.000000 0.000000 0.000000 1441832789 0.000000 0.000000 0.000000 0.000000 1441832789 0.000000 0.000000 0.000000 0.000000 1441832789 0.000000 0.000000 0.000000 0.000000 1441832789 0.000000 0.000000 0.000000 0.000000 1441832789 0.000000 0.000000 0.000000 0.000000 1441832789 0.000000 0.000000 0.000000 0.000000 1441832789 0.000000 0.000000 0.000000 0.000000 1441832789 0.000000 0.000000 0.000000 0.000000 1441832789 0.000000 0.000000 0.000000 0.000000 1441832789 0.000000 0.000000 0.000000 0.000000 1441832789 0.000000 0.000000 0.000000 0.000000 1441832789 0.000000 0.000000 0.000000 0.000000 1441832789 0.000000 0.000000 0.000000 0.000000 1441832789 0.000000 0.000000 0.000000 0.000000 1441832789 0.000000 0.000000 0.000000 0.000000 1441832789 0.000000 0.000000 0.000000 0.000000 1441832789 0.000000 0.000000 0.000000 0.000000 1441832789 0.000000 0.000000 0.000000 0.000000 1441832789 0.000000 0.000000 0.000000 0.000000 1441832789 0.000000 0.000000 0.000000 0.000000 1441832789 0.000000 0.000000 0.000000 0.000000 1441832789 0.000000 0.000000 0.000000 0.000000 1441832789 0.000000 0.000000 0.000000 0.000000 1441832789 0.000000 0.000000 0.000000 0.000000 1441832789 0.000000 0.000000 0.000000 0.000000 1441832789 0.000000 0.000000 0.000000 0.000000 1441832789 0.000000 0.000000 0.000000 0.000000 1441832789 0.000000 0.000000 0.000000 0.000000 1441832789 0.000000 0.000000 0.000000 0.000000 1441832789 0.000000 0.000000 0.000000 0.000000 1441832789 0.000000 0.000000 0.000000 0.000000 1441832789 0.000000 0.000000 0.000000 0.000000 1441832789 0.000000 0.000000 0.000000 0.000000 1441832789 0.000000 0.000000 0.000000 0.000000 1441832789 0.000000 0.000000 0.000000 0.000000 1441832789 0.000000 0.000000 0.000000 0.000000 1441832789 0.000000 0.000000 0.000000 0.000000 1441832789 0.000000 0.000000 0.000000 0.000000 1441832789 0.000000 0.000000 0.000000 0.000000 1441832789 0.000000 0.000000 0.000000 0.000000 1441832789 0.000000 0.000000 0.000000 0.000000 1441832789 0.000000 0.000000 0.000000 0.000000 1441832789 0.000000 0.000000 0.000000 0.000000 1441832789 0.000000 0.000000 0.000000 0.000000 1441832789 0.000000 0.000000 0.000000 0.000000 1441832789 0.000000 0.000000 0.000000 0.000000 1441832789 0.000000 0.000000 0.000000 0.000000 1441832789 0.000000 0.000000 0.000000 0.000000 1441832789 0.000000 0.000000 0.000000 0.000000 1441832789 0.000000 0.000000 0.000000 0.000000 1441832789 0.000000 0.000000 0.000000 0.000000 1441832789 0.000000 0.000000 0.000000 0.000000 1441832789 0.000000 0.000000 0.000000 0.000000 1441832789 0.000000 0.000000 0.000000 0.000000 1441832789 0.000000 0.000000 0.000000 0.000000 1441832789 0.000000 0.000000 0.000000 0.000000 1441832789 0.000000 0.000000 0.000000 0.000000 1441832789 0.000000 0.000000 0.000000 0.000000 1441832789 0.000000 0.000000 0.000000 0.000000 1441832789 0.000000 0.000000 0.000000 0.000000 1441832789 0.000000 0.000000 0.000000 0.000000 1441832789 0.000000 0.000000 0.000000 0.000000 1441832789 0.000000 0.000000 0.000000 0.000000 1441832789 0.000000 0.000000 0.000000 0.000000 1441832789 0.000000 0.000000 0.000000 0.000000 1441832789 0.000000 0.000000 0.000000 0.000000 1441832789 0.000000 0.000000 0.000000 0.000000 1441832789 0.000000 0.000000 0.000000 0.000000 1441832789 0.000000 0.000000 0.000000 0.000000 1441832789 0.000000 0.000000 0.000000 0.000000 1441832789 0.000000 0.000000 0.000000 0.000000 1441832789 0.000000 0.000000 0.000000 0.000000 1441832789 0.000000 0.000000 0.000000 0.000000 1441832789 0.000000 0.000000 0.000000 0.000000 1441832789 0.000000 0.000000 0.000000 0.000000 1441832789 0.000000 0.000000 0.000000 0.000000 1441832789 0.000000 0.000000 0.000000 0.000000 1441832789 0.000000 0.000000 0.000000 0.000000 1441832789 0.000000 0.000000 0.000000 0.000000 1441832789 0.000000 0.000000 0.000000 0.000000 1441832789 0.000000 0.000000 0.000000 0.000000 1441832789 0.000000 0.000000 0.000000 0.000000 1441832789 0.000000 0.000000 0.000000 0.000000 1441832789 0.000000 0.000000 0.000000 0.000000 1441832789 0.000000 0.000000 0.000000 0.000000 1441832790 0.000000 0.000000 0.000000 0.000000 1441832790 0.000000 0.000000 0.000000 0.000000 1441832790 0.000000 0.000000 0.000000 0.000000 1441832790 0.000000 0.000000 0.000000 0.000000 1441832790 0.000000 0.000000 0.000000 0.000000 1441832790 0.000000 0.000000 0.000000 0.000000 1441832790 0.000000 0.000000 0.000000 0.000000 1441832790 0.000000 0.000000 0.000000 0.000000 1441832790 0.000000 0.000000 0.000000 0.000000 1441832790 0.000000 0.000000 0.000000 0.000000 1441832790 0.000000 0.000000 0.000000 0.000000 1441832790 0.000000 0.000000 0.000000 0.000000 1441832790 0.000000 0.000000 0.000000 0.000000 1441832790 0.000000 0.000000 0.000000 0.000000 1441832790 0.000000 0.000000 0.000000 0.000000 1441832790 0.000000 0.000000 0.000000 0.000000 1441832790 0.000000 0.000000 0.000000 0.000000 1441832790 0.000000 0.000000 0.000000 0.000000 1441832790 0.000000 0.000000 0.000000 0.000000 1441832790 0.000000 0.000000 0.000000 0.000000 1441832790 0.000000 0.000000 0.000000 0.000000 1441832790 0.000000 0.000000 0.000000 0.000000 1441832790 0.000000 0.000000 0.000000 0.000000 1441832790 0.000000 0.000000 0.000000 0.000000 1441832790 0.000000 0.000000 0.000000 0.000000 1441832790 0.000000 0.000000 0.000000 0.000000 1441832790 0.000000 0.000000 0.000000 0.000000 1441832790 0.000000 0.000000 0.000000 0.000000 1441832790 0.000000 0.000000 0.000000 0.000000 1441832790 0.000000 0.000000 0.000000 0.000000 1441832790 0.000000 0.000000 0.000000 0.000000 1441832790 0.000000 0.000000 0.000000 0.000000 1441832790 0.000000 0.000000 0.000000 0.000000 1441832790 0.000000 0.000000 0.000000 0.000000 1441832790 0.000000 0.000000 0.000000 0.000000 1441832790 0.000000 0.000000 0.000000 0.000000 1441832790 0.000000 0.000000 0.000000 0.000000 1441832790 0.000000 0.000000 0.000000 0.000000 1441832790 0.000000 0.000000 0.000000 0.000000 1441832790 0.000000 0.000000 0.000000 0.000000 1441832790 0.000000 0.000000 0.000000 0.000000 1441832790 0.000000 0.000000 0.000000 0.000000 1441832790 0.000000 0.000000 0.000000 0.000000 1441832790 0.000000 0.000000 0.000000 0.000000 1441832790 0.000000 0.000000 0.000000 0.000000 1441832790 0.000000 0.000000 0.000000 0.000000 1441832790 0.000000 0.000000 0.000000 0.000000 1441832790 0.000000 0.000000 0.000000 0.000000 1441832790 0.000000 0.000000 0.000000 0.000000 1441832790 0.000000 0.000000 0.000000 0.000000 1441832790 0.000000 0.000000 0.000000 0.000000 1441832790 0.000000 0.000000 0.000000 0.000000 1441832790 0.000000 0.000000 0.000000 0.000000 1441832790 0.000000 0.000000 0.000000 0.000000 1441832790 0.000000 0.000000 0.000000 0.000000 1441832790 0.000000 0.000000 0.000000 0.000000 1441832790 0.000000 0.000000 0.000000 0.000000 1441832790 0.000000 0.000000 0.000000 0.000000 1441832790 0.000000 0.000000 0.000000 0.000000 1441832790 0.000000 0.000000 0.000000 0.000000 1441832790 0.000000 0.000000 0.000000 0.000000 1441832790 0.000000 0.000000 0.000000 0.000000 1441832790 0.000000 0.000000 0.000000 0.000000 1441832790 0.000000 0.000000 0.000000 0.000000 1441832790 0.000000 0.000000 0.000000 0.000000 1441832790 0.000000 0.000000 0.000000 0.000000 1441832790 0.000000 0.000000 0.000000 0.000000 1441832790 0.000000 0.000000 0.000000 0.000000 1441832790 0.000000 0.000000 0.000000 0.000000 1441832790 0.000000 0.000000 0.000000 0.000000 1441832790 0.000000 0.000000 0.000000 0.000000 1441832790 0.000000 0.000000 0.000000 0.000000 1441832790 0.000000 0.000000 0.000000 0.000000 1441832790 0.000000 0.000000 0.000000 0.000000 1441832790 0.000000 0.000000 0.000000 0.000000 1441832790 0.000000 0.000000 0.000000 0.000000 1441832790 0.000000 0.000000 0.000000 0.000000 1441832790 0.000000 0.000000 0.000000 0.000000 1441832790 0.000000 0.000000 0.000000 0.000000 1441832790 0.000000 0.000000 0.000000 0.000000 1441832790 0.000000 0.000000 0.000000 0.000000 1441832790 0.000000 0.000000 0.000000 0.000000 1441832790 0.000000 0.000000 0.000000 0.000000 1441832790 0.000000 0.000000 0.000000 0.000000 1441832790 0.000000 0.000000 0.000000 0.000000 1441832790 0.000000 0.000000 0.000000 0.000000 1441832790 0.000000 0.000000 0.000000 0.000000 1441832790 0.000000 0.000000 0.000000 0.000000 1441832790 0.000000 0.000000 0.000000 0.000000 1441832790 0.000000 0.000000 0.000000 0.000000 1441832790 0.000000 0.000000 0.000000 0.000000 1441832790 0.000000 0.000000 0.000000 0.000000 1441832790 0.000000 0.000000 0.000000 0.000000 1441832790 0.000000 0.000000 0.000000 0.000000 1441832790 0.000000 0.000000 0.000000 0.000000 1441832790 0.000000 0.000000 0.000000 0.000000 1441832790 0.000000 0.000000 0.000000 0.000000 1441832790 0.000000 0.000000 0.000000 0.000000 1441832790 0.000000 0.000000 0.000000 0.000000 1441832790 0.000000 0.000000 0.000000 0.000000 1441832790 0.000000 0.000000 0.000000 0.000000 1441832790 0.000000 0.000000 0.000000 0.000000 1441832790 0.000000 0.000000 0.000000 0.000000 1441832790 0.000000 0.000000 0.000000 0.000000 1441832790 0.000000 0.000000 0.000000 0.000000 1441832790 0.000000 0.000000 0.000000 0.000000 1441832790 0.000000 0.000000 0.000000 0.000000 1441832790 0.000000 0.000000 0.000000 0.000000 1441832790 0.000000 0.000000 0.000000 0.000000 1441832790 0.000000 0.000000 0.000000 0.000000 1441832790 0.000000 0.000000 0.000000 0.000000 1441832790 0.000000 0.000000 0.000000 0.000000 1441832790 0.000000 0.000000 0.000000 0.000000 1441832790 0.000000 0.000000 0.000000 0.000000 1441832790 0.000000 0.000000 0.000000 0.000000 1441832790 0.000000 0.000000 0.000000 0.000000 1441832790 0.000000 0.000000 0.000000 0.000000 1441832790 0.000000 0.000000 0.000000 0.000000 1441832790 0.000000 0.000000 0.000000 0.000000 1441832790 0.000000 0.000000 0.000000 0.000000 1441832790 0.000000 0.000000 0.000000 0.000000 1441832790 0.000000 0.000000 0.000000 0.000000 1441832791 0.000000 0.000000 0.000000 0.000000 1441832791 0.000000 0.000000 0.000000 0.000000 1441832791 0.000000 0.000000 0.000000 0.000000 1441832791 0.000000 0.000000 0.000000 0.000000 1441832791 0.000000 0.000000 0.000000 0.000000 1441832791 0.000000 0.000000 0.000000 0.000000 1441832791 0.000000 0.000000 0.000000 0.000000 1441832791 0.000000 0.000000 0.000000 0.000000 1441832791 0.000000 0.000000 0.000000 0.000000 1441832791 0.000000 0.000000 0.000000 0.000000 1441832791 0.000000 0.000000 0.000000 0.000000 1441832791 0.000000 0.000000 0.000000 0.000000 1441832791 0.000000 0.000000 0.000000 0.000000 1441832791 0.000000 0.000000 0.000000 0.000000 1441832791 0.000000 0.000000 0.000000 0.000000 1441832791 0.000000 0.000000 0.000000 0.000000 1441832791 0.000000 0.000000 0.000000 0.000000 1441832791 0.000000 0.000000 0.000000 0.000000 1441832791 0.000000 0.000000 0.000000 0.000000 1441832791 0.000000 0.000000 0.000000 0.000000 1441832791 0.000000 0.000000 0.000000 0.000000 1441832791 0.000000 0.000000 0.000000 0.000000 1441832791 0.000000 0.000000 0.000000 0.000000 1441832791 0.000000 0.000000 0.000000 0.000000 1441832791 0.000000 0.000000 0.000000 0.000000 1441832791 0.000000 0.000000 0.000000 0.000000 1441832791 0.000000 0.000000 0.000000 0.000000 1441832791 0.000000 0.000000 0.000000 0.000000 1441832791 0.000000 0.000000 0.000000 0.000000 1441832791 0.000000 0.000000 0.000000 0.000000 1441832791 0.000000 0.000000 0.000000 0.000000 1441832791 0.000000 0.000000 0.000000 0.000000 1441832791 0.000000 0.000000 0.000000 0.000000 1441832791 0.000000 0.000000 0.000000 0.000000 1441832791 0.000000 0.000000 0.000000 0.000000 1441832791 0.000000 0.000000 0.000000 0.000000 1441832791 0.000000 0.000000 0.000000 0.000000 1441832791 0.000000 0.000000 0.000000 0.000000 1441832791 0.000000 0.000000 0.000000 0.000000 1441832791 0.000000 0.000000 0.000000 0.000000 1441832791 0.000000 0.000000 0.000000 0.000000 1441832791 0.000000 0.000000 0.000000 0.000000 1441832791 0.000000 0.000000 0.000000 0.000000 1441832791 0.000000 0.000000 0.000000 0.000000 1441832791 0.000000 0.000000 0.000000 0.000000 1441832791 0.000000 0.000000 0.000000 0.000000 1441832791 0.000000 0.000000 0.000000 0.000000 1441832791 0.000000 0.000000 0.000000 0.000000 1441832791 0.000000 0.000000 0.000000 0.000000 1441832791 0.000000 0.000000 0.000000 0.000000 1441832791 0.000000 0.000000 0.000000 0.000000 1441832791 0.000000 0.000000 0.000000 0.000000 1441832791 0.000000 0.000000 0.000000 0.000000 1441832791 0.000000 0.000000 0.000000 0.000000 1441832791 0.000000 0.000000 0.000000 0.000000 1441832791 0.000000 0.000000 0.000000 0.000000 1441832791 0.000000 0.000000 0.000000 0.000000 1441832791 0.000000 0.000000 0.000000 0.000000 1441832791 0.000000 0.000000 0.000000 0.000000 1441832791 0.000000 0.000000 0.000000 0.000000 1441832791 0.000000 0.000000 0.000000 0.000000 1441832791 0.000000 0.000000 0.000000 0.000000 1441832791 0.000000 0.000000 0.000000 0.000000 1441832791 0.000000 0.000000 0.000000 0.000000 1441832791 0.000000 0.000000 0.000000 0.000000 1441832791 0.000000 0.000000 0.000000 0.000000 1441832791 0.000000 0.000000 0.000000 0.000000 1441832791 0.000000 0.000000 0.000000 0.000000 1441832791 0.000000 0.000000 0.000000 0.000000 1441832791 0.000000 0.000000 0.000000 0.000000 1441832791 0.000000 0.000000 0.000000 0.000000 1441832791 0.000000 0.000000 0.000000 0.000000 1441832791 0.000000 0.000000 0.000000 0.000000 1441832791 0.000000 0.000000 0.000000 0.000000 1441832791 0.000000 0.000000 0.000000 0.000000 1441832791 0.000000 0.000000 0.000000 0.000000 1441832791 0.000000 0.000000 0.000000 0.000000 1441832791 0.000000 0.000000 0.000000 0.000000 1441832791 0.000000 0.000000 0.000000 0.000000 1441832791 0.000000 0.000000 0.000000 0.000000 1441832791 0.000000 0.000000 0.000000 0.000000 1441832791 0.000000 0.000000 0.000000 0.000000 1441832791 0.000000 0.000000 0.000000 0.000000 1441832791 0.000000 0.000000 0.000000 0.000000 1441832791 0.000000 0.000000 0.000000 0.000000 1441832791 0.000000 0.000000 0.000000 0.000000 1441832791 0.000000 0.000000 0.000000 0.000000 1441832791 0.000000 0.000000 0.000000 0.000000 1441832791 0.000000 0.000000 0.000000 0.000000 1441832791 0.000000 0.000000 0.000000 0.000000 1441832791 0.000000 0.000000 0.000000 0.000000 1441832791 0.000000 0.000000 0.000000 0.000000 1441832791 0.000000 0.000000 0.000000 0.000000 1441832791 0.000000 0.000000 0.000000 0.000000 1441832791 0.000000 0.000000 0.000000 0.000000 1441832791 0.000000 0.000000 0.000000 0.000000 1441832791 0.000000 0.000000 0.000000 0.000000 1441832791 0.000000 0.000000 0.000000 0.000000 1441832791 0.000000 0.000000 0.000000 0.000000 1441832791 0.000000 0.000000 0.000000 0.000000 1441832791 0.000000 0.000000 0.000000 0.000000 1441832791 0.000000 0.000000 0.000000 0.000000 1441832791 0.000000 0.000000 0.000000 0.000000 1441832791 0.000000 0.000000 0.000000 0.000000 1441832791 0.000000 0.000000 0.000000 0.000000 1441832791 0.000000 0.000000 0.000000 0.000000 1441832791 0.000000 0.000000 0.000000 0.000000 1441832791 0.000000 0.000000 0.000000 0.000000 1441832791 0.000000 0.000000 0.000000 0.000000 1441832791 0.000000 0.000000 0.000000 0.000000 1441832791 0.000000 0.000000 0.000000 0.000000 1441832791 0.000000 0.000000 0.000000 0.000000 1441832791 0.000000 0.000000 0.000000 0.000000 1441832791 0.000000 0.000000 0.000000 0.000000 1441832791 0.000000 0.000000 0.000000 0.000000 1441832791 0.000000 0.000000 0.000000 0.000000 1441832791 0.000000 0.000000 0.000000 0.000000 1441832791 0.000000 0.000000 0.000000 0.000000 1441832791 0.000000 0.000000 0.000000 0.000000 1441832792 0.000000 0.000000 0.000000 0.000000 1441832792 0.000000 0.000000 0.000000 0.000000 1441832792 0.000000 0.000000 0.000000 0.000000 1441832792 0.000000 0.000000 0.000000 0.000000 1441832792 0.000000 0.000000 0.000000 0.000000 1441832792 0.000000 0.000000 0.000000 0.000000 1441832792 0.000000 0.000000 0.000000 0.000000 1441832792 0.000000 0.000000 0.000000 0.000000 1441832792 0.000000 0.000000 0.000000 0.000000 1441832792 0.000000 0.000000 0.000000 0.000000 1441832792 0.000000 0.000000 0.000000 0.000000 1441832792 0.000000 0.000000 0.000000 0.000000 1441832792 0.000000 0.000000 0.000000 0.000000 1441832792 0.000000 0.000000 0.000000 0.000000 1441832792 0.000000 0.000000 0.000000 0.000000 1441832792 0.000000 0.000000 0.000000 0.000000 1441832792 0.000000 0.000000 0.000000 0.000000 1441832792 0.000000 0.000000 0.000000 0.000000 1441832792 0.000000 0.000000 0.000000 0.000000 1441832792 0.000000 0.000000 0.000000 0.000000 1441832792 0.000000 0.000000 0.000000 0.000000 1441832792 0.000000 0.000000 0.000000 0.000000 1441832792 0.000000 0.000000 0.000000 0.000000 1441832792 0.000000 0.000000 0.000000 0.000000 1441832792 0.000000 0.000000 0.000000 0.000000 1441832792 0.000000 0.000000 0.000000 0.000000 1441832792 0.000000 0.000000 0.000000 0.000000 1441832792 0.000000 0.000000 0.000000 0.000000 1441832792 0.000000 0.000000 0.000000 0.000000 1441832792 0.000000 0.000000 0.000000 0.000000 1441832792 0.000000 0.000000 0.000000 0.000000 1441832792 0.000000 0.000000 0.000000 0.000000 1441832792 0.000000 0.000000 0.000000 0.000000 1441832792 0.000000 0.000000 0.000000 0.000000 1441832792 0.000000 0.000000 0.000000 0.000000 1441832792 0.000000 0.000000 0.000000 0.000000 1441832792 0.000000 0.000000 0.000000 0.000000 1441832792 0.000000 0.000000 0.000000 0.000000 1441832792 0.000000 0.000000 0.000000 0.000000 1441832792 0.000000 0.000000 0.000000 0.000000 1441832792 0.000000 0.000000 0.000000 0.000000 1441832792 0.000000 0.000000 0.000000 0.000000 1441832792 0.000000 0.000000 0.000000 0.000000 1441832792 0.000000 0.000000 0.000000 0.000000 1441832792 0.000000 0.000000 0.000000 0.000000 1441832792 0.000000 0.000000 0.000000 0.000000 1441832792 0.000000 0.000000 0.000000 0.000000 1441832792 0.000000 0.000000 0.000000 0.000000 1441832792 0.000000 0.000000 0.000000 0.000000 1441832792 0.000000 0.000000 0.000000 0.000000 1441832792 0.000000 0.000000 0.000000 0.000000 1441832792 0.000000 0.000000 0.000000 0.000000 1441832792 0.000000 0.000000 0.000000 0.000000 1441832792 0.000000 0.000000 0.000000 0.000000 1441832792 0.000000 0.000000 0.000000 0.000000 1441832792 0.000000 0.000000 0.000000 0.000000 1441832792 0.000000 0.000000 0.000000 0.000000 1441832792 0.000000 0.000000 0.000000 0.000000 1441832792 0.000000 0.000000 0.000000 0.000000 1441832792 0.000000 0.000000 0.000000 0.000000 1441832792 0.000000 0.000000 0.000000 0.000000 1441832792 0.000000 0.000000 0.000000 0.000000 1441832792 0.000000 0.000000 0.000000 0.000000 1441832792 0.000000 0.000000 0.000000 0.000000 1441832792 0.000000 0.000000 0.000000 0.000000 1441832792 0.000000 0.000000 0.000000 0.000000 1441832792 0.000000 0.000000 0.000000 0.000000 1441832792 0.000000 0.000000 0.000000 0.000000 1441832792 0.000000 0.000000 0.000000 0.000000 1441832792 0.000000 0.000000 0.000000 0.000000 1441832792 0.000000 0.000000 0.000000 0.000000 1441832792 0.000000 0.000000 0.000000 0.000000 1441832792 0.000000 0.000000 0.000000 0.000000 1441832792 0.000000 0.000000 0.000000 0.000000 1441832792 0.000000 0.000000 0.000000 0.000000 1441832792 0.000000 0.000000 0.000000 0.000000 1441832792 0.000000 0.000000 0.000000 0.000000 1441832792 0.000000 0.000000 0.000000 0.000000 1441832792 0.000000 0.000000 0.000000 0.000000 1441832792 0.000000 0.000000 0.000000 0.000000 1441832792 0.000000 0.000000 0.000000 0.000000 1441832792 0.000000 0.000000 0.000000 0.000000 1441832792 0.000000 0.000000 0.000000 0.000000 1441832792 0.000000 0.000000 0.000000 0.000000 1441832792 0.000000 0.000000 0.000000 0.000000 1441832792 0.000000 0.000000 0.000000 0.000000 1441832792 0.000000 0.000000 0.000000 0.000000 1441832792 0.000000 0.000000 0.000000 0.000000 1441832792 0.000000 0.000000 0.000000 0.000000 1441832792 0.000000 0.000000 0.000000 0.000000 1441832792 0.000000 0.000000 0.000000 0.000000 1441832792 0.000000 0.000000 0.000000 0.000000 1441832792 0.000000 0.000000 0.000000 0.000000 1441832792 0.000000 0.000000 0.000000 0.000000 1441832792 0.000000 0.000000 0.000000 0.000000 1441832792 0.000000 0.000000 0.000000 0.000000 1441832792 0.000000 0.000000 0.000000 0.000000 1441832792 0.000000 0.000000 0.000000 0.000000 1441832792 0.000000 0.000000 0.000000 0.000000 1441832792 0.000000 0.000000 0.000000 0.000000 1441832792 0.000000 0.000000 0.000000 0.000000 1441832792 0.000000 0.000000 0.000000 0.000000 1441832792 0.000000 0.000000 0.000000 0.000000 1441832792 0.000000 0.000000 0.000000 0.000000 1441832792 0.000000 0.000000 0.000000 0.000000 1441832792 0.000000 0.000000 0.000000 0.000000 1441832792 0.000000 0.000000 0.000000 0.000000 1441832792 0.000000 0.000000 0.000000 0.000000 1441832792 0.000000 0.000000 0.000000 0.000000 1441832792 0.000000 0.000000 0.000000 0.000000 1441832792 0.000000 0.000000 0.000000 0.000000 1441832792 0.000000 0.000000 0.000000 0.000000 1441832792 0.000000 0.000000 0.000000 0.000000 1441832792 0.000000 0.000000 0.000000 0.000000 1441832792 0.000000 0.000000 0.000000 0.000000 1441832792 0.000000 0.000000 0.000000 0.000000 1441832792 0.000000 0.000000 0.000000 0.000000 1441832792 0.000000 0.000000 0.000000 0.000000 1441832792 0.000000 0.000000 0.000000 0.000000 1441832792 0.000000 0.000000 0.000000 0.000000 1441832793 0.000000 0.000000 0.000000 0.000000 1441832793 0.000000 0.000000 0.000000 0.000000 1441832793 0.000000 0.000000 0.000000 0.000000 1441832793 0.000000 0.000000 0.000000 0.000000 1441832793 0.000000 0.000000 0.000000 0.000000 1441832793 0.000000 0.000000 0.000000 0.000000 1441832793 0.000000 0.000000 0.000000 0.000000 1441832793 0.000000 0.000000 0.000000 0.000000 1441832793 0.000000 0.000000 0.000000 0.000000 1441832793 0.000000 0.000000 0.000000 0.000000 1441832793 0.000000 0.000000 0.000000 0.000000 1441832793 0.000000 0.000000 0.000000 0.000000 1441832793 0.000000 0.000000 0.000000 0.000000 1441832793 0.000000 0.000000 0.000000 0.000000 1441832793 0.000000 0.000000 0.000000 0.000000 1441832793 0.000000 0.000000 0.000000 0.000000 1441832793 0.000000 0.000000 0.000000 0.000000 1441832793 0.000000 0.000000 0.000000 0.000000 1441832793 0.000000 0.000000 0.000000 0.000000 1441832793 0.000000 0.000000 0.000000 0.000000 1441832793 0.000000 0.000000 0.000000 0.000000 1441832793 0.000000 0.000000 0.000000 0.000000 1441832793 0.000000 0.000000 0.000000 0.000000 1441832793 0.000000 0.000000 0.000000 0.000000 1441832793 0.000000 0.000000 0.000000 0.000000 1441832793 0.000000 0.000000 0.000000 0.000000 1441832793 0.000000 0.000000 0.000000 0.000000 1441832793 0.000000 0.000000 0.000000 0.000000 1441832793 0.000000 0.000000 0.000000 0.000000 1441832793 0.000000 0.000000 0.000000 0.000000 1441832793 0.000000 0.000000 0.000000 0.000000 1441832793 0.000000 0.000000 0.000000 0.000000 1441832793 0.000000 0.000000 0.000000 0.000000 1441832793 0.000000 0.000000 0.000000 0.000000 1441832793 0.000000 0.000000 0.000000 0.000000 1441832793 0.000000 0.000000 0.000000 0.000000 1441832793 0.000000 0.000000 0.000000 0.000000 1441832793 0.000000 0.000000 0.000000 0.000000 1441832793 0.000000 0.000000 0.000000 0.000000 1441832793 0.000000 0.000000 0.000000 0.000000 1441832793 0.000000 0.000000 0.000000 0.000000 1441832793 0.000000 0.000000 0.000000 0.000000 1441832793 0.000000 0.000000 0.000000 0.000000 1441832793 0.000000 0.000000 0.000000 0.000000 1441832793 0.000000 0.000000 0.000000 0.000000 1441832793 0.000000 0.000000 0.000000 0.000000 1441832793 0.000000 0.000000 0.000000 0.000000 1441832793 0.000000 0.000000 0.000000 0.000000 1441832793 0.000000 0.000000 0.000000 0.000000 1441832793 0.000000 0.000000 0.000000 0.000000 1441832793 0.000000 0.000000 0.000000 0.000000 1441832793 0.000000 0.000000 0.000000 0.000000 1441832793 0.000000 0.000000 0.000000 0.000000 1441832793 0.000000 0.000000 0.000000 0.000000 1441832793 0.000000 0.000000 0.000000 0.000000 1441832793 0.000000 0.000000 0.000000 0.000000 1441832793 0.000000 0.000000 0.000000 0.000000 1441832793 0.000000 0.000000 0.000000 0.000000 1441832793 0.000000 0.000000 0.000000 0.000000 1441832793 0.000000 0.000000 0.000000 0.000000 1441832793 0.000000 0.000000 0.000000 0.000000 1441832793 0.000000 0.000000 0.000000 0.000000 1441832793 0.000000 0.000000 0.000000 0.000000 1441832793 0.000000 0.000000 0.000000 0.000000 1441832793 0.000000 0.000000 0.000000 0.000000 1441832793 0.000000 0.000000 0.000000 0.000000 1441832793 0.000000 0.000000 0.000000 0.000000 1441832793 0.000000 0.000000 0.000000 0.000000 1441832793 0.000000 0.000000 0.000000 0.000000 1441832793 0.000000 0.000000 0.000000 0.000000 1441832793 0.000000 0.000000 0.000000 0.000000 1441832793 0.000000 0.000000 0.000000 0.000000 1441832793 0.000000 0.000000 0.000000 0.000000 1441832793 0.000000 0.000000 0.000000 0.000000 1441832793 0.000000 0.000000 0.000000 0.000000 1441832793 0.000000 0.000000 0.000000 0.000000 1441832793 0.000000 0.000000 0.000000 0.000000 1441832793 0.000000 0.000000 0.000000 0.000000 1441832793 0.000000 0.000000 0.000000 0.000000 1441832793 0.000000 0.000000 0.000000 0.000000 1441832793 0.000000 0.000000 0.000000 0.000000 1441832793 0.000000 0.000000 0.000000 0.000000 1441832793 0.000000 0.000000 0.000000 0.000000 1441832793 0.000000 0.000000 0.000000 0.000000 1441832793 0.000000 0.000000 0.000000 0.000000 1441832793 0.000000 0.000000 0.000000 0.000000 1441832793 0.000000 0.000000 0.000000 0.000000 1441832793 0.000000 0.000000 0.000000 0.000000 1441832793 0.000000 0.000000 0.000000 0.000000 1441832793 0.000000 0.000000 0.000000 0.000000 1441832793 0.000000 0.000000 0.000000 0.000000 1441832793 0.000000 0.000000 0.000000 0.000000 1441832793 0.000000 0.000000 0.000000 0.000000 1441832793 0.000000 0.000000 0.000000 0.000000 1441832793 0.000000 0.000000 0.000000 0.000000 1441832793 0.000000 0.000000 0.000000 0.000000 1441832793 0.000000 0.000000 0.000000 0.000000 1441832793 0.000000 0.000000 0.000000 0.000000 1441832793 0.000000 0.000000 0.000000 0.000000 1441832793 0.000000 0.000000 0.000000 0.000000 1441832793 0.000000 0.000000 0.000000 0.000000 1441832793 0.000000 0.000000 0.000000 0.000000 1441832793 0.000000 0.000000 0.000000 0.000000 1441832793 0.000000 0.000000 0.000000 0.000000 1441832793 0.000000 0.000000 0.000000 0.000000 1441832793 0.000000 0.000000 0.000000 0.000000 1441832793 0.000000 0.000000 0.000000 0.000000 1441832793 0.000000 0.000000 0.000000 0.000000 1441832793 0.000000 0.000000 0.000000 0.000000 1441832793 0.000000 0.000000 0.000000 0.000000 1441832793 0.000000 0.000000 0.000000 0.000000 1441832793 0.000000 0.000000 0.000000 0.000000 1441832793 0.000000 0.000000 0.000000 0.000000 1441832793 0.000000 0.000000 0.000000 0.000000 1441832793 0.000000 0.000000 0.000000 0.000000 1441832793 0.000000 0.000000 0.000000 0.000000 1441832793 0.000000 0.000000 0.000000 0.000000 1441832793 0.000000 0.000000 0.000000 0.000000 1441832793 0.000000 0.000000 0.000000 0.000000 1441832793 0.000000 0.000000 0.000000 0.000000 1441832794 0.000000 0.000000 0.000000 0.000000 1441832794 0.000000 0.000000 0.000000 0.000000 1441832794 0.000000 0.000000 0.000000 0.000000 1441832794 0.000000 0.000000 0.000000 0.000000 1441832794 0.000000 0.000000 0.000000 0.000000 1441832794 0.000000 0.000000 0.000000 0.000000 1441832794 0.000000 0.000000 0.000000 0.000000 1441832794 0.000000 0.000000 0.000000 0.000000 1441832794 0.000000 0.000000 0.000000 0.000000 1441832794 0.000000 0.000000 0.000000 0.000000 1441832794 0.000000 0.000000 0.000000 0.000000 1441832794 0.000000 0.000000 0.000000 0.000000 1441832794 0.000000 0.000000 0.000000 0.000000 1441832794 0.000000 0.000000 0.000000 0.000000 1441832794 0.000000 0.000000 0.000000 0.000000 1441832794 0.000000 0.000000 0.000000 0.000000 1441832794 0.000000 0.000000 0.000000 0.000000 1441832794 0.000000 0.000000 0.000000 0.000000 1441832794 
0.000000 0.000000 0.000000 0.000000 1441832800 0.000000 0.000000 0.000000 0.000000 1441832800 0.000000 0.000000 0.000000 0.000000 1441832800 0.000000 0.000000 0.000000 0.000000 1441832800 0.000000 0.000000 0.000000 0.000000 1441832800 0.000000 0.000000 0.000000 0.000000 1441832800 0.000000 0.000000 0.000000 0.000000 1441832800 0.000000 0.000000 0.000000 0.000000 1441832800 0.000000 0.000000 0.000000 0.000000 1441832800 0.000000 0.000000 0.000000 0.000000 1441832800 0.000000 0.000000 0.000000 0.000000 1441832800 0.000000 0.000000 0.000000 0.000000 1441832800 0.000000 0.000000 0.000000 0.000000 1441832800 0.000000 0.000000 0.000000 0.000000 1441832800 0.000000 0.000000 0.000000 0.000000 1441832800 0.000000 0.000000 0.000000 0.000000 1441832800 0.000000 0.000000 0.000000 0.000000 1441832800 0.000000 0.000000 0.000000 0.000000 1441832800 0.000000 0.000000 0.000000 0.000000 1441832800 0.000000 0.000000 0.000000 0.000000 1441832800 0.000000 0.000000 0.000000 0.000000 1441832800 0.000000 0.000000 0.000000 0.000000 1441832800 0.000000 0.000000 0.000000 0.000000 1441832800 0.000000 0.000000 0.000000 0.000000 1441832800 0.000000 0.000000 0.000000 0.000000 1441832800 0.000000 0.000000 0.000000 0.000000 1441832800 0.000000 0.000000 0.000000 0.000000 1441832800 0.000000 0.000000 0.000000 0.000000 1441832800 0.000000 0.000000 0.000000 0.000000 1441832800 0.000000 0.000000 0.000000 0.000000 1441832800 0.000000 0.000000 0.000000 0.000000 1441832800 0.000000 0.000000 0.000000 0.000000 1441832800 0.000000 0.000000 0.000000 0.000000 1441832800 0.000000 0.000000 0.000000 0.000000 1441832800 0.000000 0.000000 0.000000 0.000000 1441832800 0.000000 0.000000 0.000000 0.000000 1441832800 0.000000 0.000000 0.000000 0.000000 1441832800 0.000000 0.000000 0.000000 0.000000 1441832800 0.000000 0.000000 0.000000 0.000000 1441832800 0.000000 0.000000 0.000000 0.000000 1441832800 0.000000 0.000000 0.000000 0.000000 1441832801 0.000000 0.000000 0.000000 0.000000 1441832801 0.000000 0.000000 0.000000 0.000000 1441832801 0.000000 0.000000 0.000000 0.000000 1441832801 0.000000 0.000000 0.000000 0.000000 1441832801 0.000000 0.000000 0.000000 0.000000 1441832801 0.000000 0.000000 0.000000 0.000000 1441832801 0.000000 0.000000 0.000000 0.000000 1441832801 0.000000 0.000000 0.000000 0.000000 1441832801 0.000000 0.000000 0.000000 0.000000 1441832801 0.000000 0.000000 0.000000 0.000000 1441832801 0.000000 0.000000 0.000000 0.000000 1441832801 0.000000 0.000000 0.000000 0.000000 1441832801 0.000000 0.000000 0.000000 0.000000 1441832801 0.000000 0.000000 0.000000 0.000000 1441832801 0.000000 0.000000 0.000000 0.000000 1441832801 0.000000 0.000000 0.000000 0.000000 1441832801 0.000000 0.000000 0.000000 0.000000 1441832801 0.000000 0.000000 0.000000 0.000000 1441832801 0.000000 0.000000 0.000000 0.000000 1441832801 0.000000 0.000000 0.000000 0.000000 1441832801 0.000000 0.000000 0.000000 0.000000 1441832801 0.000000 0.000000 0.000000 0.000000 1441832801 0.000000 0.000000 0.000000 0.000000 1441832801 0.000000 0.000000 0.000000 0.000000 1441832801 0.000000 0.000000 0.000000 0.000000 1441832801 0.000000 0.000000 0.000000 0.000000 1441832801 0.000000 0.000000 0.000000 0.000000 1441832801 0.000000 0.000000 0.000000 0.000000 1441832801 0.000000 0.000000 0.000000 0.000000 1441832801 0.000000 0.000000 0.000000 0.000000 1441832801 0.000000 0.000000 0.000000 0.000000 1441832801 0.000000 0.000000 0.000000 0.000000 1441832801 0.000000 0.000000 0.000000 0.000000 1441832801 0.000000 0.000000 0.000000 0.000000 1441832801 0.000000 0.000000 0.000000 0.000000 1441832801 0.000000 0.000000 0.000000 0.000000 1441832801 0.000000 0.000000 0.000000 0.000000 1441832801 0.000000 0.000000 0.000000 0.000000 1441832801 0.000000 0.000000 0.000000 0.000000 1441832801 0.000000 0.000000 0.000000 0.000000 1441832801 0.000000 0.000000 0.000000 0.000000 1441832801 0.000000 0.000000 0.000000 0.000000 1441832801 0.000000 0.000000 0.000000 0.000000 1441832801 0.000000 0.000000 0.000000 0.000000 1441832801 0.000000 0.000000 0.000000 0.000000 1441832801 0.000000 0.000000 0.000000 0.000000 1441832801 0.000000 0.000000 0.000000 0.000000 1441832801 0.000000 0.000000 0.000000 0.000000 1441832801 0.000000 0.000000 0.000000 0.000000 1441832801 0.000000 0.000000 0.000000 0.000000 1441832801 0.000000 0.000000 0.000000 0.000000 1441832801 0.000000 0.000000 0.000000 0.000000 1441832801 0.000000 0.000000 0.000000 0.000000 1441832801 0.000000 0.000000 0.000000 0.000000 1441832801 0.000000 0.000000 0.000000 0.000000 1441832801 0.000000 0.000000 0.000000 0.000000 1441832801 0.000000 0.000000 0.000000 0.000000 1441832801 0.000000 0.000000 0.000000 0.000000 1441832801 0.000000 0.000000 0.000000 0.000000 1441832801 0.000000 0.000000 0.000000 0.000000 1441832801 0.000000 0.000000 0.000000 0.000000 1441832801 0.000000 0.000000 0.000000 0.000000 1441832801 0.000000 0.000000 0.000000 0.000000 1441832801 0.000000 0.000000 0.000000 0.000000 1441832801 0.000000 0.000000 0.000000 0.000000 1441832801 0.000000 0.000000 0.000000 0.000000 1441832801 0.000000 0.000000 0.000000 0.000000 1441832801 0.000000 0.000000 0.000000 0.000000 1441832801 0.000000 0.000000 0.000000 0.000000 1441832801 0.000000 0.000000 0.000000 0.000000 1441832801 0.000000 0.000000 0.000000 0.000000 1441832801 0.000000 0.000000 0.000000 0.000000 1441832801 0.000000 0.000000 0.000000 0.000000 1441832801 0.000000 0.000000 0.000000 0.000000 1441832801 0.000000 0.000000 0.000000 0.000000 1441832801 0.000000 0.000000 0.000000 0.000000 1441832801 0.000000 0.000000 0.000000 0.000000 1441832801 0.000000 0.000000 0.000000 0.000000 1441832801 0.000000 0.000000 0.000000 0.000000 1441832801 0.000000 0.000000 0.000000 0.000000 1441832801 0.000000 0.000000 0.000000 0.000000 1441832801 0.000000 0.000000 0.000000 0.000000 1441832801 0.000000 0.000000 0.000000 0.000000 1441832801 0.000000 0.000000 0.000000 0.000000 1441832801 0.000000 0.000000 0.000000 0.000000 1441832801 0.000000 0.000000 0.000000 0.000000 1441832801 0.000000 0.000000 0.000000 0.000000 1441832801 0.000000 0.000000 0.000000 0.000000 1441832801 0.000000 0.000000 0.000000 0.000000 1441832801 0.000000 0.000000 0.000000 0.000000 1441832801 0.000000 0.000000 0.000000 0.000000 1441832801 0.000000 0.000000 0.000000 0.000000 1441832801 0.000000 0.000000 0.000000 0.000000 1441832801 0.000000 0.000000 0.000000 0.000000 1441832801 0.000000 0.000000 0.000000 0.000000 1441832801 0.000000 0.000000 0.000000 0.000000 1441832801 0.000000 0.000000 0.000000 0.000000 1441832801 0.000000 0.000000 0.000000 0.000000 1441832801 0.000000 0.000000 0.000000 0.000000 1441832801 0.000000 0.000000 0.000000 0.000000 1441832801 0.000000 0.000000 0.000000 0.000000 1441832801 0.000000 0.000000 0.000000 0.000000 1441832801 0.000000 0.000000 0.000000 0.000000 1441832801 0.000000 0.000000 0.000000 0.000000 1441832801 0.000000 0.000000 0.000000 0.000000 1441832801 0.000000 0.000000 0.000000 0.000000 1441832801 0.000000 0.000000 0.000000 0.000000 1441832801 0.000000 0.000000 0.000000 0.000000 1441832801 0.000000 0.000000 0.000000 0.000000 1441832801 0.000000 0.000000 0.000000 0.000000 1441832801 0.000000 0.000000 0.000000 0.000000 1441832801 0.000000 0.000000 0.000000 0.000000 1441832801 0.000000 0.000000 0.000000 0.000000 1441832801 0.000000 0.000000 0.000000 0.000000 1441832801 0.000000 0.000000 0.000000 0.000000 1441832801 0.000000 0.000000 0.000000 0.000000 1441832801 0.000000 0.000000 0.000000 0.000000 1441832801 0.000000 0.000000 0.000000 0.000000 1441832801 0.000000 0.000000 0.000000 0.000000 1441832801 0.000000 0.000000 0.000000 0.000000 1441832801 0.000000 0.000000 0.000000 0.000000 1441832801 0.000000 0.000000 0.000000 0.000000 1441832801 0.000000 0.000000 0.000000 0.000000 1441832801 0.000000 0.000000 0.000000 0.000000 1441832802 0.000000 0.000000 0.000000 0.000000 1441832802 0.000000 0.000000 0.000000 0.000000 1441832802 0.000000 0.000000 0.000000 0.000000 1441832802 0.000000 0.000000 0.000000 0.000000 1441832802 0.000000 0.000000 0.000000 0.000000 1441832802 0.000000 0.000000 0.000000 0.000000 1441832802 0.000000 0.000000 0.000000 0.000000 1441832802 0.000000 0.000000 0.000000 0.000000 1441832802 0.000000 0.000000 0.000000 0.000000 1441832802 0.000000 0.000000 0.000000 0.000000 1441832802 0.000000 0.000000 0.000000 0.000000 1441832802 0.000000 0.000000 0.000000 0.000000 1441832802 0.000000 0.000000 0.000000 0.000000 1441832802 0.000000 0.000000 0.000000 0.000000 1441832802 0.000000 0.000000 0.000000 0.000000 1441832802 0.000000 0.000000 0.000000 0.000000 1441832802 0.000000 0.000000 0.000000 0.000000 1441832802 0.000000 0.000000 0.000000 0.000000 1441832802 0.000000 0.000000 0.000000 0.000000 1441832802 0.000000 0.000000 0.000000 0.000000 1441832802 0.000000 0.000000 0.000000 0.000000 1441832802 0.000000 0.000000 0.000000 0.000000 1441832802 0.000000 0.000000 0.000000 0.000000 1441832802 0.000000 0.000000 0.000000 0.000000 1441832802 0.000000 0.000000 0.000000 0.000000 1441832802 0.000000 0.000000 0.000000 0.000000 1441832802 0.000000 0.000000 0.000000 0.000000 1441832802 0.000000 0.000000 0.000000 0.000000 1441832802 0.000000 0.000000 0.000000 0.000000 1441832802 0.000000 0.000000 0.000000 0.000000 1441832802 0.000000 0.000000 0.000000 0.000000 1441832802 0.000000 0.000000 0.000000 0.000000 1441832802 0.000000 0.000000 0.000000 0.000000 1441832802 0.000000 0.000000 0.000000 0.000000 1441832802 0.000000 0.000000 0.000000 0.000000 1441832802 0.000000 0.000000 0.000000 0.000000 1441832802 0.000000 0.000000 0.000000 0.000000 1441832802 0.000000 0.000000 0.000000 0.000000 1441832802 0.000000 0.000000 0.000000 0.000000 1441832802 0.000000 0.000000 0.000000 0.000000 1441832802 0.000000 0.000000 0.000000 0.000000 1441832802 0.000000 0.000000 0.000000 0.000000 1441832802 0.000000 0.000000 0.000000 0.000000 1441832802 0.000000 0.000000 0.000000 0.000000 1441832802 0.000000 0.000000 0.000000 0.000000 1441832802 0.000000 0.000000 0.000000 0.000000 1441832802 0.000000 0.000000 0.000000 0.000000 1441832802 0.000000 0.000000 0.000000 0.000000 1441832802 0.000000 0.000000 0.000000 0.000000 1441832802 0.000000 0.000000 0.000000 0.000000 1441832802 0.000000 0.000000 0.000000 0.000000 1441832802 0.000000 0.000000 0.000000 0.000000 1441832802 0.000000 0.000000 0.000000 0.000000 1441832802 0.000000 0.000000 0.000000 0.000000 1441832802 0.000000 0.000000 0.000000 0.000000 1441832802 0.000000 0.000000 0.000000 0.000000 1441832802 0.000000 0.000000 0.000000 0.000000 1441832802 0.000000 0.000000 0.000000 0.000000 1441832802 0.000000 0.000000 0.000000 0.000000 1441832802 0.000000 0.000000 0.000000 0.000000 1441832802 0.000000 0.000000 0.000000 0.000000 1441832802 0.000000 0.000000 0.000000 0.000000 1441832802 0.000000 0.000000 0.000000 0.000000 1441832802 0.000000 0.000000 0.000000 0.000000 1441832802 0.000000 0.000000 0.000000 0.000000 1441832802 0.000000 0.000000 0.000000 0.000000 1441832802 0.000000 0.000000 0.000000 0.000000 1441832802 0.000000 0.000000 0.000000 0.000000 1441832802 0.000000 0.000000 0.000000 0.000000 1441832802 0.000000 0.000000 0.000000 0.000000 1441832802 0.000000 0.000000 0.000000 0.000000 1441832802 0.000000 0.000000 0.000000 0.000000 1441832802 0.000000 0.000000 0.000000 0.000000 1441832802 0.000000 0.000000 0.000000 0.000000 1441832802 0.000000 0.000000 0.000000 0.000000 1441832802 0.000000 0.000000 0.000000 0.000000 1441832802 0.000000 0.000000 0.000000 0.000000 1441832802 0.000000 0.000000 0.000000 0.000000 1441832802 0.000000 0.000000 0.000000 0.000000 1441832802 0.000000 0.000000 0.000000 0.000000 1441832802 0.000000 0.000000 0.000000 0.000000 1441832802 0.000000 0.000000 0.000000 0.000000 1441832802 0.000000 0.000000 0.000000 0.000000 1441832802 0.000000 0.000000 0.000000 0.000000 1441832802 0.000000 0.000000 0.000000 0.000000 1441832802 0.000000 0.000000 0.000000 0.000000 1441832802 0.000000 0.000000 0.000000 0.000000 1441832802 0.000000 0.000000 0.000000 0.000000 1441832802 0.000000 0.000000 0.000000 0.000000 1441832802 0.000000 0.000000 0.000000 0.000000 1441832802 0.000000 0.000000 0.000000 0.000000 1441832802 0.000000 0.000000 0.000000 0.000000 1441832802 0.000000 0.000000 0.000000 0.000000 1441832802 0.000000 0.000000 0.000000 0.000000 1441832802 0.000000 0.000000 0.000000 0.000000 1441832802 0.000000 0.000000 0.000000 0.000000 1441832802 0.000000 0.000000 0.000000 0.000000 1441832802 0.000000 0.000000 0.000000 0.000000 1441832802 0.000000 0.000000 0.000000 0.000000 1441832802 0.000000 0.000000 0.000000 0.000000 1441832802 0.000000 0.000000 0.000000 0.000000 1441832802 0.000000 0.000000 0.000000 0.000000 1441832802 0.000000 0.000000 0.000000 0.000000 1441832802 0.000000 0.000000 0.000000 0.000000 1441832802 0.000000 0.000000 0.000000 0.000000 1441832802 0.000000 0.000000 0.000000 0.000000 1441832802 0.000000 0.000000 0.000000 0.000000 1441832802 0.000000 0.000000 0.000000 0.000000 1441832802 0.000000 0.000000 0.000000 0.000000 1441832802 0.000000 0.000000 0.000000 0.000000 1441832802 0.000000 0.000000 0.000000 0.000000 1441832802 0.000000 0.000000 0.000000 0.000000 1441832802 0.000000 0.000000 0.000000 0.000000 1441832802 0.000000 0.000000 0.000000 0.000000 1441832802 0.000000 0.000000 0.000000 0.000000 1441832802 0.000000 0.000000 0.000000 0.000000 1441832802 0.000000 0.000000 0.000000 0.000000 1441832802 0.000000 0.000000 0.000000 0.000000 1441832802 0.000000 0.000000 0.000000 0.000000 1441832802 0.000000 0.000000 0.000000 0.000000 1441832802 0.000000 0.000000 0.000000 0.000000 1441832802 0.000000 0.000000 0.000000 0.000000 1441832802 0.000000 0.000000 0.000000 0.000000 1441832802 0.000000 0.000000 0.000000 0.000000 1441832802 0.000000 0.000000 0.000000 0.000000 1441832803 0.000000 0.000000 0.000000 0.000000 1441832803 0.000000 0.000000 0.000000 0.000000 1441832803 0.000000 0.000000 0.000000 0.000000 1441832803 0.000000 0.000000 0.000000 0.000000 1441832803 0.000000 0.000000 0.000000 0.000000 1441832803 0.000000 0.000000 0.000000 0.000000 1441832803 0.000000 0.000000 0.000000 0.000000 1441832803 0.000000 0.000000 0.000000 0.000000 1441832803 0.000000 0.000000 0.000000 0.000000 1441832803 0.000000 0.000000 0.000000 0.000000 1441832803 0.000000 0.000000 0.000000 0.000000 1441832803 0.000000 0.000000 0.000000 0.000000 1441832803 0.000000 0.000000 0.000000 0.000000 1441832803 0.000000 0.000000 0.000000 0.000000 1441832803 0.000000 0.000000 0.000000 0.000000 1441832803 0.000000 0.000000 0.000000 0.000000 1441832803 0.000000 0.000000 0.000000 0.000000 1441832803 0.000000 0.000000 0.000000 0.000000 1441832803 0.000000 0.000000 0.000000 0.000000 1441832803 0.000000 0.000000 0.000000 0.000000 1441832803 0.000000 0.000000 0.000000 0.000000 1441832803 0.000000 0.000000 0.000000 0.000000 1441832803 0.000000 0.000000 0.000000 0.000000 1441832803 0.000000 0.000000 0.000000 0.000000 1441832803 0.000000 0.000000 0.000000 0.000000 1441832803 0.000000 0.000000 0.000000 0.000000 1441832803 0.000000 0.000000 0.000000 0.000000 1441832803 0.000000 0.000000 0.000000 0.000000 1441832803 0.000000 0.000000 0.000000 0.000000 1441832803 0.000000 0.000000 0.000000 0.000000 1441832803 0.000000 0.000000 0.000000 0.000000 1441832803 0.000000 0.000000 0.000000 0.000000 1441832803 0.000000 0.000000 0.000000 0.000000 1441832803 0.000000 0.000000 0.000000 0.000000 1441832803 0.000000 0.000000 0.000000 0.000000 1441832803 0.000000 0.000000 0.000000 0.000000 1441832803 0.000000 0.000000 0.000000 0.000000 1441832803 0.000000 0.000000 0.000000 0.000000 1441832803 0.000000 0.000000 0.000000 0.000000 1441832803 0.000000 0.000000 0.000000 0.000000 1441832803 0.000000 0.000000 0.000000 0.000000 1441832803 0.000000 0.000000 0.000000 0.000000 1441832803 0.000000 0.000000 0.000000 0.000000 1441832803 0.000000 0.000000 0.000000 0.000000 1441832803 0.000000 0.000000 0.000000 0.000000 1441832803 0.000000 0.000000 0.000000 0.000000 1441832803 0.000000 0.000000 0.000000 0.000000 1441832803 0.000000 0.000000 0.000000 0.000000 1441832803 0.000000 0.000000 0.000000 0.000000 1441832803 0.000000 0.000000 0.000000 0.000000 1441832803 0.000000 0.000000 0.000000 0.000000 1441832803 0.000000 0.000000 0.000000 0.000000 1441832803 0.000000 0.000000 0.000000 0.000000 1441832803 0.000000 0.000000 0.000000 0.000000 1441832803 0.000000 0.000000 0.000000 0.000000 1441832803 0.000000 0.000000 0.000000 0.000000 1441832803 0.000000 0.000000 0.000000 0.000000 1441832803 0.000000 0.000000 0.000000 0.000000 1441832803 0.000000 0.000000 0.000000 0.000000 1441832803 0.000000 0.000000 0.000000 0.000000 1441832803 0.000000 0.000000 0.000000 0.000000 1441832803 0.000000 0.000000 0.000000 0.000000 1441832803 0.000000 0.000000 0.000000 0.000000 1441832803 0.000000 0.000000 0.000000 0.000000 1441832803 0.000000 0.000000 0.000000 0.000000 1441832803 0.000000 0.000000 0.000000 0.000000 1441832803 0.000000 0.000000 0.000000 0.000000 1441832803 0.000000 0.000000 0.000000 0.000000 1441832803 0.000000 0.000000 0.000000 0.000000 1441832803 0.000000 0.000000 0.000000 0.000000 1441832803 0.000000 0.000000 0.000000 0.000000 1441832803 0.000000 0.000000 0.000000 0.000000 1441832803 0.000000 0.000000 0.000000 0.000000 1441832803 0.000000 0.000000 0.000000 0.000000 1441832803 0.000000 0.000000 0.000000 0.000000 1441832803 0.000000 0.000000 0.000000 0.000000 1441832803 0.000000 0.000000 0.000000 0.000000 1441832803 0.000000 0.000000 0.000000 0.000000 1441832803 0.000000 0.000000 0.000000 0.000000 1441832803 0.000000 0.000000 0.000000 0.000000 1441832803 0.000000 0.000000 0.000000 0.000000 1441832803 0.000000 0.000000 0.000000 0.000000 1441832803 0.000000 0.000000 0.000000 0.000000 1441832803 0.000000 0.000000 0.000000 0.000000 1441832803 0.000000 0.000000 0.000000 0.000000 1441832803 0.000000 0.000000 0.000000 0.000000 1441832803 0.000000 0.000000 0.000000 0.000000 1441832803 0.000000 0.000000 0.000000 0.000000 1441832803 0.000000 0.000000 0.000000 0.000000 1441832803 0.000000 0.000000 0.000000 0.000000 1441832803 0.000000 0.000000 0.000000 0.000000 1441832803 0.000000 0.000000 0.000000 0.000000 1441832803 0.000000 0.000000 0.000000 0.000000 1441832803 0.000000 0.000000 0.000000 0.000000 1441832803 0.000000 0.000000 0.000000 0.000000 1441832803 0.000000 0.000000 0.000000 0.000000 1441832803 0.000000 0.000000 0.000000 0.000000 1441832803 0.000000 0.000000 0.000000 0.000000 1441832803 0.000000 0.000000 0.000000 0.000000 1441832803 0.000000 0.000000 0.000000 0.000000 1441832803 0.000000 0.000000 0.000000 0.000000 1441832803 0.000000 0.000000 0.000000 0.000000 1441832803 0.000000 0.000000 0.000000 0.000000 1441832803 0.000000 0.000000 0.000000 0.000000 1441832803 0.000000 0.000000 0.000000 0.000000 1441832803 0.000000 0.000000 0.000000 0.000000 1441832803 0.000000 0.000000 0.000000 0.000000 1441832803 0.000000 0.000000 0.000000 0.000000 1441832803 0.000000 0.000000 0.000000 0.000000 1441832803 0.000000 0.000000 0.000000 0.000000 1441832803 0.000000 0.000000 0.000000 0.000000 1441832803 0.000000 0.000000 0.000000 0.000000 1441832803 0.000000 0.000000 0.000000 0.000000 1441832803 0.000000 0.000000 0.000000 0.000000 1441832803 0.000000 0.000000 0.000000 0.000000 1441832803 0.000000 0.000000 0.000000 0.000000 1441832803 0.000000 0.000000 0.000000 0.000000 1441832803 0.000000 0.000000 0.000000 0.000000 1441832803 0.000000 0.000000 0.000000 0.000000 1441832803 0.000000 0.000000 0.000000 0.000000 1441832803 0.000000 0.000000 0.000000 0.000000 1441832803 0.000000 0.000000 0.000000 0.000000 1441832803 0.000000 0.000000 0.000000 0.000000 1441832803 0.000000 0.000000 0.000000 0.000000 1441832803 0.000000 0.000000 0.000000 0.000000 1441832804 0.000000 0.000000 0.000000 0.000000 1441832804 0.000000 0.000000 0.000000 0.000000 1441832804 0.000000 0.000000 0.000000 0.000000 1441832804 0.000000 0.000000 0.000000 0.000000 1441832804 0.000000 0.000000 0.000000 0.000000 1441832804 0.000000 0.000000 0.000000 0.000000 1441832804 0.000000 0.000000 0.000000 0.000000 1441832804 0.000000 0.000000 0.000000 0.000000 1441832804 0.000000 0.000000 0.000000 0.000000 1441832804 0.000000 0.000000 0.000000 0.000000 1441832804 0.000000 0.000000 0.000000 0.000000 1441832804 0.000000 0.000000 0.000000 0.000000 1441832804 0.000000 0.000000 0.000000 0.000000 1441832804 0.000000 0.000000 0.000000 0.000000 1441832804 0.000000 0.000000 0.000000 0.000000 1441832804 0.000000 0.000000 0.000000 0.000000 1441832804 0.000000 0.000000 0.000000 0.000000 1441832804 0.000000 0.000000 0.000000 0.000000 1441832804 0.000000 0.000000 0.000000 0.000000 1441832804 0.000000 0.000000 0.000000 0.000000 1441832804 0.000000 0.000000 0.000000 0.000000 1441832804 0.000000 0.000000 0.000000 0.000000 1441832804 0.000000 0.000000 0.000000 0.000000 1441832804 0.000000 0.000000 0.000000 0.000000 1441832804 0.000000 0.000000 0.000000 0.000000 1441832804 0.000000 0.000000 0.000000 0.000000 1441832804 0.000000 0.000000 0.000000 0.000000 1441832804 0.000000 0.000000 0.000000 0.000000 1441832804 0.000000 0.000000 0.000000 0.000000 1441832804 0.000000 0.000000 0.000000 0.000000 1441832804 0.000000 0.000000 0.000000 0.000000 1441832804 0.000000 0.000000 0.000000 0.000000 1441832804 0.000000 0.000000 0.000000 0.000000 1441832804 0.000000 0.000000 0.000000 0.000000 1441832804 0.000000 0.000000 0.000000 0.000000 1441832804 0.000000 0.000000 0.000000 0.000000 1441832804 0.000000 0.000000 0.000000 0.000000 1441832804 0.000000 0.000000 0.000000 0.000000 1441832804 0.000000 0.000000 0.000000 0.000000 1441832804 0.000000 0.000000 0.000000 0.000000 1441832804 0.000000 0.000000 0.000000 0.000000 1441832804 0.000000 0.000000 0.000000 0.000000 1441832804 0.000000 0.000000 0.000000 0.000000 1441832804 0.000000 0.000000 0.000000 0.000000 1441832804 0.000000 0.000000 0.000000 0.000000 1441832804 0.000000 0.000000 0.000000 0.000000 1441832804 0.000000 0.000000 0.000000 0.000000 1441832804 0.000000 0.000000 0.000000 0.000000 1441832804 0.000000 0.000000 0.000000 0.000000 1441832804 0.000000 0.000000 0.000000 0.000000 1441832804 0.000000 0.000000 0.000000 0.000000 1441832804 0.000000 0.000000 0.000000 0.000000 1441832804 0.000000 0.000000 0.000000 0.000000 1441832804 0.000000 0.000000 0.000000 0.000000 1441832804 0.000000 0.000000 0.000000 0.000000 1441832804 0.000000 0.000000 0.000000 0.000000 1441832804 0.000000 0.000000 0.000000 0.000000 1441832804 0.000000 0.000000 0.000000 0.000000 1441832804 0.000000 0.000000 0.000000 0.000000 1441832804 0.000000 0.000000 0.000000 0.000000 1441832804 0.000000 0.000000 0.000000 0.000000 1441832804 0.000000 0.000000 0.000000 0.000000 1441832804 0.000000 0.000000 0.000000 0.000000 1441832804 0.000000 0.000000 0.000000 0.000000 1441832804 0.000000 0.000000 0.000000 0.000000 1441832804 0.000000 0.000000 0.000000 0.000000 1441832804 0.000000 0.000000 0.000000 0.000000 1441832804 0.000000 0.000000 0.000000 0.000000 1441832804 0.000000 0.000000 0.000000 0.000000 1441832804 0.000000 0.000000 0.000000 0.000000 1441832804 0.000000 0.000000 0.000000 0.000000 1441832804 0.000000 0.000000 0.000000 0.000000 1441832804 0.000000 0.000000 0.000000 0.000000 1441832804 0.000000 0.000000 0.000000 0.000000 1441832804 0.000000 0.000000 0.000000 0.000000 1441832804 0.000000 0.000000 0.000000 0.000000 1441832804 0.000000 0.000000 0.000000 0.000000 1441832804 0.000000 0.000000 0.000000 0.000000 1441832804 0.000000 0.000000 0.000000 0.000000 1441832804 0.000000 0.000000 0.000000 0.000000 1441832804 0.000000 0.000000 0.000000 0.000000 1441832804 0.000000 0.000000 0.000000 0.000000 1441832804 0.000000 0.000000 0.000000 0.000000 1441832804 0.000000 0.000000 0.000000 0.000000 1441832804 0.000000 0.000000 0.000000 0.000000 1441832804 0.000000 0.000000 0.000000 0.000000 1441832804 0.000000 0.000000 0.000000 0.000000 1441832804 0.000000 0.000000 0.000000 0.000000 1441832804 0.000000 0.000000 0.000000 0.000000 1441832804 0.000000 0.000000 0.000000 0.000000 1441832804 0.000000 0.000000 0.000000 0.000000 1441832804 0.000000 0.000000 0.000000 0.000000 1441832804 0.000000 0.000000 0.000000 0.000000 1441832804 0.000000 0.000000 0.000000 0.000000 1441832804 0.000000 0.000000 0.000000 0.000000 1441832804 0.000000 0.000000 0.000000 0.000000 1441832804 0.000000 0.000000 0.000000 0.000000 1441832804 0.000000 0.000000 0.000000 0.000000 1441832804 0.000000 0.000000 0.000000 0.000000 1441832804 0.000000 0.000000 0.000000 0.000000 1441832804 0.000000 0.000000 0.000000 0.000000 1441832804 0.000000 0.000000 0.000000 0.000000 1441832804 0.000000 0.000000 0.000000 0.000000 1441832804 0.000000 0.000000 0.000000 0.000000 1441832804 0.000000 0.000000 0.000000 0.000000 1441832804 0.000000 0.000000 0.000000 0.000000 1441832804 0.000000 0.000000 0.000000 0.000000 1441832804 0.000000 0.000000 0.000000 0.000000 1441832804 0.000000 0.000000 0.000000 0.000000 1441832804 0.000000 0.000000 0.000000 0.000000 1441832804 0.000000 0.000000 0.000000 0.000000 1441832804 0.000000 0.000000 0.000000 0.000000 1441832804 0.000000 0.000000 0.000000 0.000000 1441832804 0.000000 0.000000 0.000000 0.000000 1441832804 0.000000 0.000000 0.000000 0.000000 1441832804 0.000000 0.000000 0.000000 0.000000 1441832804 0.000000 0.000000 0.000000 0.000000 1441832804 0.000000 0.000000 0.000000 0.000000 1441832804 0.000000 0.000000 0.000000 0.000000 1441832805 0.000000 0.000000 0.000000 0.000000 1441832805 0.000000 0.000000 0.000000 0.000000 1441832805 0.000000 0.000000 0.000000 0.000000 1441832805 0.000000 0.000000 0.000000 0.000000 1441832805 0.000000 0.000000 0.000000 0.000000 1441832805 0.000000 0.000000 0.000000 0.000000 1441832805 0.000000 0.000000 0.000000 0.000000 1441832805 0.000000 0.000000 0.000000 0.000000 1441832805 0.000000 0.000000 0.000000 0.000000 1441832805 0.000000 0.000000 0.000000 0.000000 1441832805 0.000000 0.000000 0.000000 0.000000 1441832805 0.000000 0.000000 0.000000 0.000000 1441832805 0.000000 0.000000 0.000000 0.000000 1441832805 0.000000 0.000000 0.000000 0.000000 1441832805 0.000000 0.000000 0.000000 0.000000 1441832805 0.000000 0.000000 0.000000 0.000000 1441832805 0.000000 0.000000 0.000000 0.000000 1441832805 0.000000 0.000000 0.000000 0.000000 1441832805 0.000000 0.000000 0.000000 0.000000 1441832805 0.000000 0.000000 0.000000 0.000000 1441832805 0.000000 0.000000 0.000000 0.000000 1441832805 0.000000 0.000000 0.000000 0.000000 1441832805 0.000000 0.000000 0.000000 0.000000 1441832805 0.000000 0.000000 0.000000 0.000000 1441832805 0.000000 0.000000 0.000000 0.000000 1441832805 0.000000 0.000000 0.000000 0.000000 1441832805 0.000000 0.000000 0.000000 0.000000 1441832805 0.000000 0.000000 0.000000 0.000000 1441832805 0.000000 0.000000 0.000000 0.000000 1441832805 0.000000 0.000000 0.000000 0.000000 1441832805 0.000000 0.000000 0.000000 0.000000 1441832805 0.000000 0.000000 0.000000 0.000000 1441832805 0.000000 0.000000 0.000000 0.000000 1441832805 0.000000 0.000000 0.000000 0.000000 1441832805 0.000000 0.000000 0.000000 0.000000 1441832805 0.000000 0.000000 0.000000 0.000000 1441832805 0.000000 0.000000 0.000000 0.000000 1441832805 0.000000 0.000000 0.000000 0.000000 1441832805 0.000000 0.000000 0.000000 0.000000 1441832805 0.000000 0.000000 0.000000 0.000000 1441832805 0.000000 0.000000 0.000000 0.000000 1441832805 0.000000 0.000000 0.000000 0.000000 1441832805 0.000000 0.000000 0.000000 0.000000 1441832805 0.000000 0.000000 0.000000 0.000000 1441832805 0.000000 0.000000 0.000000 0.000000 1441832805 0.000000 0.000000 0.000000 0.000000 1441832805 0.000000 0.000000 0.000000 0.000000 1441832805 0.000000 0.000000 0.000000 0.000000 1441832805 0.000000 0.000000 0.000000 0.000000 1441832805 0.000000 0.000000 0.000000 0.000000 1441832805 0.000000 0.000000 0.000000 0.000000 1441832805 0.000000 0.000000 0.000000 0.000000 1441832805 0.000000 0.000000 0.000000 0.000000 1441832805 0.000000 0.000000 0.000000 0.000000 1441832805 0.000000 0.000000 0.000000 0.000000 1441832805 0.000000 0.000000 0.000000 0.000000 1441832805 0.000000 0.000000 0.000000 0.000000 1441832805 0.000000 0.000000 0.000000 0.000000 1441832805 0.000000 0.000000 0.000000 0.000000 1441832805 0.000000 0.000000 0.000000 0.000000 1441832805 0.000000 0.000000 0.000000 0.000000 1441832805 0.000000 0.000000 0.000000 0.000000 1441832805 0.000000 0.000000 0.000000 0.000000 1441832805 0.000000 0.000000 0.000000 0.000000 1441832805 0.000000 0.000000 0.000000 0.000000 1441832805 0.000000 0.000000 0.000000 0.000000 1441832805 0.000000 0.000000 0.000000 0.000000 1441832805 0.000000 0.000000 0.000000 0.000000 1441832805 0.000000 0.000000 0.000000 0.000000 1441832805 0.000000 0.000000 0.000000 0.000000 1441832805 0.000000 0.000000 0.000000 0.000000 1441832805 
0.000000 0.000000 0.000000 0.000000 1441832808 0.000000 0.000000 0.000000 0.000000 1441832808 0.000000 0.000000 0.000000 0.000000 1441832808 0.000000 0.000000 0.000000 0.000000 1441832808 0.000000 0.000000 0.000000 0.000000 1441832808 0.000000 0.000000 0.000000 0.000000 1441832808 0.000000 0.000000 0.000000 0.000000 1441832808 0.000000 0.000000 0.000000 0.000000 1441832808 0.000000 0.000000 0.000000 0.000000 1441832808 0.000000 0.000000 0.000000 0.000000 1441832808 0.000000 0.000000 0.000000 0.000000 1441832808 0.000000 0.000000 0.000000 0.000000 1441832808 0.000000 0.000000 0.000000 0.000000 1441832808 0.000000 0.000000 0.000000 0.000000 1441832808 0.000000 0.000000 0.000000 0.000000 1441832808 0.000000 0.000000 0.000000 0.000000 1441832808 0.000000 0.000000 0.000000 0.000000 1441832808 0.000000 0.000000 0.000000 0.000000 1441832808 0.000000 0.000000 0.000000 0.000000 1441832808 0.000000 0.000000 0.000000 0.000000 1441832808 0.000000 0.000000 0.000000 0.000000 1441832808 0.000000 0.000000 0.000000 0.000000 1441832808 0.000000 0.000000 0.000000 0.000000 1441832808 0.000000 0.000000 0.000000 0.000000 1441832808 0.000000 0.000000 0.000000 0.000000 1441832808 0.000000 0.000000 0.000000 0.000000 1441832808 0.000000 0.000000 0.000000 0.000000 1441832808 0.000000 0.000000 0.000000 0.000000 1441832808 0.000000 0.000000 0.000000 0.000000 1441832808 0.000000 0.000000 0.000000 0.000000 1441832808 0.000000 0.000000 0.000000 0.000000 1441832808 0.000000 0.000000 0.000000 0.000000 1441832808 0.000000 0.000000 0.000000 0.000000 1441832808 0.000000 0.000000 0.000000 0.000000 1441832808 0.000000 0.000000 0.000000 0.000000 1441832808 0.000000 0.000000 0.000000 0.000000 1441832808 0.000000 0.000000 0.000000 0.000000 1441832808 0.000000 0.000000 0.000000 0.000000 1441832808 0.000000 0.000000 0.000000 0.000000 1441832808 0.000000 0.000000 0.000000 0.000000 1441832808 0.000000 0.000000 0.000000 0.000000 1441832808 0.000000 0.000000 0.000000 0.000000 1441832808 0.000000 0.000000 0.000000 0.000000 1441832808 0.000000 0.000000 0.000000 0.000000 1441832808 0.000000 0.000000 0.000000 0.000000 1441832808 0.000000 0.000000 0.000000 0.000000 1441832808 0.000000 0.000000 0.000000 0.000000 1441832808 0.000000 0.000000 0.000000 0.000000 1441832808 0.000000 0.000000 0.000000 0.000000 1441832808 0.000000 0.000000 0.000000 0.000000 1441832808 0.000000 0.000000 0.000000 0.000000 1441832808 0.000000 0.000000 0.000000 0.000000 1441832808 0.000000 0.000000 0.000000 0.000000 1441832808 0.000000 0.000000 0.000000 0.000000 1441832808 0.000000 0.000000 0.000000 0.000000 1441832808 0.000000 0.000000 0.000000 0.000000 1441832808 0.000000 0.000000 0.000000 0.000000 1441832808 0.000000 0.000000 0.000000 0.000000 1441832808 0.000000 0.000000 0.000000 0.000000 1441832808 0.000000 0.000000 0.000000 0.000000 1441832808 0.000000 0.000000 0.000000 0.000000 1441832808 0.000000 0.000000 0.000000 0.000000 1441832808 0.000000 0.000000 0.000000 0.000000 1441832808 0.000000 0.000000 0.000000 0.000000 1441832808 0.000000 0.000000 0.000000 0.000000 1441832808 0.000000 0.000000 0.000000 0.000000 1441832809 0.000000 0.000000 0.000000 0.000000 1441832809 0.000000 0.000000 0.000000 0.000000 1441832809 0.000000 0.000000 0.000000 0.000000 1441832809 0.000000 0.000000 0.000000 0.000000 1441832809 0.000000 0.000000 0.000000 0.000000 1441832809 0.000000 0.000000 0.000000 0.000000 1441832809 0.000000 0.000000 0.000000 0.000000 1441832809 0.000000 0.000000 0.000000 0.000000 1441832809 0.000000 0.000000 0.000000 0.000000 1441832809 0.000000 0.000000 0.000000 0.000000 1441832809 0.000000 0.000000 0.000000 0.000000 1441832809 0.000000 0.000000 0.000000 0.000000 1441832809 0.000000 0.000000 0.000000 0.000000 1441832809 0.000000 0.000000 0.000000 0.000000 1441832809 0.000000 0.000000 0.000000 0.000000 1441832809 0.000000 0.000000 0.000000 0.000000 1441832809 0.000000 0.000000 0.000000 0.000000 1441832809 0.000000 0.000000 0.000000 0.000000 1441832809 0.000000 0.000000 0.000000 0.000000 1441832809 0.000000 0.000000 0.000000 0.000000 1441832809 0.000000 0.000000 0.000000 0.000000 1441832809 0.000000 0.000000 0.000000 0.000000 1441832809 0.000000 0.000000 0.000000 0.000000 1441832809 0.000000 0.000000 0.000000 0.000000 1441832809 0.000000 0.000000 0.000000 0.000000 1441832809 0.000000 0.000000 0.000000 0.000000 1441832809 0.000000 0.000000 0.000000 0.000000 1441832809 0.000000 0.000000 0.000000 0.000000 1441832809 0.000000 0.000000 0.000000 0.000000 1441832809 0.000000 0.000000 0.000000 0.000000 1441832809 0.000000 0.000000 0.000000 0.000000 1441832809 0.000000 0.000000 0.000000 0.000000 1441832809 0.000000 0.000000 0.000000 0.000000 1441832809 0.000000 0.000000 0.000000 0.000000 1441832809 0.000000 0.000000 0.000000 0.000000 1441832809 0.000000 0.000000 0.000000 0.000000 1441832809 0.000000 0.000000 0.000000 0.000000 1441832809 0.000000 0.000000 0.000000 0.000000 1441832809 0.000000 0.000000 0.000000 0.000000 1441832809 0.000000 0.000000 0.000000 0.000000 1441832809 0.000000 0.000000 0.000000 0.000000 1441832809 0.000000 0.000000 0.000000 0.000000 1441832809 0.000000 0.000000 0.000000 0.000000 1441832809 0.000000 0.000000 0.000000 0.000000 1441832809 0.000000 0.000000 0.000000 0.000000 1441832809 0.000000 0.000000 0.000000 0.000000 1441832809 0.000000 0.000000 0.000000 0.000000 1441832809 0.000000 0.000000 0.000000 0.000000 1441832809 0.000000 0.000000 0.000000 0.000000 1441832809 0.000000 0.000000 0.000000 0.000000 1441832809 0.000000 0.000000 0.000000 0.000000 1441832809 0.000000 0.000000 0.000000 0.000000 1441832809 0.000000 0.000000 0.000000 0.000000 1441832809 0.000000 0.000000 0.000000 0.000000 1441832809 0.000000 0.000000 0.000000 0.000000 1441832809 0.000000 0.000000 0.000000 0.000000 1441832809 0.000000 0.000000 0.000000 0.000000 1441832809 0.000000 0.000000 0.000000 0.000000 1441832809 0.000000 0.000000 0.000000 0.000000 1441832809 0.000000 0.000000 0.000000 0.000000 1441832809 0.000000 0.000000 0.000000 0.000000 1441832809 0.000000 0.000000 0.000000 0.000000 1441832809 0.000000 0.000000 0.000000 0.000000 1441832809 0.000000 0.000000 0.000000 0.000000 1441832809 0.000000 0.000000 0.000000 0.000000 1441832809 0.000000 0.000000 0.000000 0.000000 1441832809 0.000000 0.000000 0.000000 0.000000 1441832809 0.000000 0.000000 0.000000 0.000000 1441832809 0.000000 0.000000 0.000000 0.000000 1441832809 0.000000 0.000000 0.000000 0.000000 1441832809 0.000000 0.000000 0.000000 0.000000 1441832809 0.000000 0.000000 0.000000 0.000000 1441832809 0.000000 0.000000 0.000000 0.000000 1441832809 0.000000 0.000000 0.000000 0.000000 1441832809 0.000000 0.000000 0.000000 0.000000 1441832809 0.000000 0.000000 0.000000 0.000000 1441832809 0.000000 0.000000 0.000000 0.000000 1441832809 0.000000 0.000000 0.000000 0.000000 1441832809 0.000000 0.000000 0.000000 0.000000 1441832809 0.000000 0.000000 0.000000 0.000000 1441832809 0.000000 0.000000 0.000000 0.000000 1441832809 0.000000 0.000000 0.000000 0.000000 1441832809 0.000000 0.000000 0.000000 0.000000 1441832809 0.000000 0.000000 0.000000 0.000000 1441832809 0.000000 0.000000 0.000000 0.000000 1441832809 0.000000 0.000000 0.000000 0.000000 1441832809 0.000000 0.000000 0.000000 0.000000 1441832809 0.000000 0.000000 0.000000 0.000000 1441832809 0.000000 0.000000 0.000000 0.000000 1441832809 0.000000 0.000000 0.000000 0.000000 1441832809 0.000000 0.000000 0.000000 0.000000 1441832809 0.000000 0.000000 0.000000 0.000000 1441832809 0.000000 0.000000 0.000000 0.000000 1441832809 0.000000 0.000000 0.000000 0.000000 1441832809 0.000000 0.000000 0.000000 0.000000 1441832809 0.000000 0.000000 0.000000 0.000000 1441832809 0.000000 0.000000 0.000000 0.000000 1441832809 0.000000 0.000000 0.000000 0.000000 1441832809 0.000000 0.000000 0.000000 0.000000 1441832809 0.000000 0.000000 0.000000 0.000000 1441832809 0.000000 0.000000 0.000000 0.000000 1441832809 0.000000 0.000000 0.000000 0.000000 1441832809 0.000000 0.000000 0.000000 0.000000 1441832809 0.000000 0.000000 0.000000 0.000000 1441832809 0.000000 0.000000 0.000000 0.000000 1441832809 0.000000 0.000000 0.000000 0.000000 1441832809 0.000000 0.000000 0.000000 0.000000 1441832809 0.000000 0.000000 0.000000 0.000000 1441832809 0.000000 0.000000 0.000000 0.000000 1441832809 0.000000 0.000000 0.000000 0.000000 1441832809 0.000000 0.000000 0.000000 0.000000 1441832809 0.000000 0.000000 0.000000 0.000000 1441832809 0.000000 0.000000 0.000000 0.000000 1441832809 0.000000 0.000000 0.000000 0.000000 1441832809 0.000000 0.000000 0.000000 0.000000 1441832809 0.000000 0.000000 0.000000 0.000000 1441832809 0.000000 0.000000 0.000000 0.000000 1441832809 0.000000 0.000000 0.000000 0.000000 1441832809 0.000000 0.000000 0.000000 0.000000 1441832809 0.000000 0.000000 0.000000 0.000000 1441832809 0.000000 0.000000 0.000000 0.000000 1441832809 0.000000 0.000000 0.000000 0.000000 1441832809 0.000000 0.000000 0.000000 0.000000 1441832809 0.000000 0.000000 0.000000 0.000000 1441832810 0.000000 0.000000 0.000000 0.000000 1441832810 0.000000 0.000000 0.000000 0.000000 1441832810 0.000000 0.000000 0.000000 0.000000 1441832810 0.000000 0.000000 0.000000 0.000000 1441832810 0.000000 0.000000 0.000000 0.000000 1441832810 0.000000 0.000000 0.000000 0.000000 1441832810 0.000000 0.000000 0.000000 0.000000 1441832810 0.000000 0.000000 0.000000 0.000000 1441832810 0.000000 0.000000 0.000000 0.000000 1441832810 0.000000 0.000000 0.000000 0.000000 1441832810 0.000000 0.000000 0.000000 0.000000 1441832810 0.000000 0.000000 0.000000 0.000000 1441832810 0.000000 0.000000 0.000000 0.000000 1441832810 0.000000 0.000000 0.000000 0.000000 1441832810 0.000000 0.000000 0.000000 0.000000 1441832810 0.000000 0.000000 0.000000 0.000000 1441832810 0.000000 0.000000 0.000000 0.000000 1441832810 0.000000 0.000000 0.000000 0.000000 1441832810 0.000000 0.000000 0.000000 0.000000 1441832810 0.000000 0.000000 0.000000 0.000000 1441832810 0.000000 0.000000 0.000000 0.000000 1441832810 0.000000 0.000000 0.000000 0.000000 1441832810 0.000000 0.000000 0.000000 0.000000 1441832810 0.000000 0.000000 0.000000 0.000000 1441832810 0.000000 0.000000 0.000000 0.000000 1441832810 0.000000 0.000000 0.000000 0.000000 1441832810 0.000000 0.000000 0.000000 0.000000 1441832810 0.000000 0.000000 0.000000 0.000000 1441832810 0.000000 0.000000 0.000000 0.000000 1441832810 0.000000 0.000000 0.000000 0.000000 1441832810 0.000000 0.000000 0.000000 0.000000 1441832810 0.000000 0.000000 0.000000 0.000000 1441832810 0.000000 0.000000 0.000000 0.000000 1441832810 0.000000 0.000000 0.000000 0.000000 1441832810 0.000000 0.000000 0.000000 0.000000 1441832810 0.000000 0.000000 0.000000 0.000000 1441832810 0.000000 0.000000 0.000000 0.000000 1441832810 0.000000 0.000000 0.000000 0.000000 1441832810 0.000000 0.000000 0.000000 0.000000 1441832810 0.000000 0.000000 0.000000 0.000000 1441832810 0.000000 0.000000 0.000000 0.000000 1441832810 0.000000 0.000000 0.000000 0.000000 1441832810 0.000000 0.000000 0.000000 0.000000 1441832810 0.000000 0.000000 0.000000 0.000000 1441832810 0.000000 0.000000 0.000000 0.000000 1441832810 0.000000 0.000000 0.000000 0.000000 1441832810 0.000000 0.000000 0.000000 0.000000 1441832810 0.000000 0.000000 0.000000 0.000000 1441832810 0.000000 0.000000 0.000000 0.000000 1441832810 0.000000 0.000000 0.000000 0.000000 1441832810 0.000000 0.000000 0.000000 0.000000 1441832810 0.000000 0.000000 0.000000 0.000000 1441832810 0.000000 0.000000 0.000000 0.000000 1441832810 0.000000 0.000000 0.000000 0.000000 1441832810 0.000000 0.000000 0.000000 0.000000 1441832810 0.000000 0.000000 0.000000 0.000000 1441832810 0.000000 0.000000 0.000000 0.000000 1441832810 0.000000 0.000000 0.000000 0.000000 1441832810 0.000000 0.000000 0.000000 0.000000 1441832810 0.000000 0.000000 0.000000 0.000000 1441832810 0.000000 0.000000 0.000000 0.000000 1441832810 0.000000 0.000000 0.000000 0.000000 1441832810 0.000000 0.000000 0.000000 0.000000 1441832810 0.000000 0.000000 0.000000 0.000000 1441832810 0.000000 0.000000 0.000000 0.000000 1441832810 0.000000 0.000000 0.000000 0.000000 1441832810 0.000000 0.000000 0.000000 0.000000 1441832810 0.000000 0.000000 0.000000 0.000000 1441832810 0.000000 0.000000 0.000000 0.000000 1441832810 0.000000 0.000000 0.000000 0.000000 1441832810 0.000000 0.000000 0.000000 0.000000 1441832810 0.000000 0.000000 0.000000 0.000000 1441832810 0.000000 0.000000 0.000000 0.000000 1441832810 0.000000 0.000000 0.000000 0.000000 1441832810 0.000000 0.000000 0.000000 0.000000 1441832810 0.000000 0.000000 0.000000 0.000000 1441832810 0.000000 0.000000 0.000000 0.000000 1441832810 0.000000 0.000000 0.000000 0.000000 1441832810 0.000000 0.000000 0.000000 0.000000 1441832810 0.000000 0.000000 0.000000 0.000000 1441832810 0.000000 0.000000 0.000000 0.000000 1441832810 0.000000 0.000000 0.000000 0.000000 1441832810 0.000000 0.000000 0.000000 0.000000 1441832810 0.000000 0.000000 0.000000 0.000000 1441832810 0.000000 0.000000 0.000000 0.000000 1441832810 0.000000 0.000000 0.000000 0.000000 1441832810 0.000000 0.000000 0.000000 0.000000 1441832810 0.000000 0.000000 0.000000 0.000000 1441832810 0.000000 0.000000 0.000000 0.000000 1441832810 0.000000 0.000000 0.000000 0.000000 1441832810 0.000000 0.000000 0.000000 0.000000 1441832810 0.000000 0.000000 0.000000 0.000000 1441832810 0.000000 0.000000 0.000000 0.000000 1441832810 0.000000 0.000000 0.000000 0.000000 1441832810 0.000000 0.000000 0.000000 0.000000 1441832810 0.000000 0.000000 0.000000 0.000000 1441832810 0.000000 0.000000 0.000000 0.000000 1441832810 0.000000 0.000000 0.000000 0.000000 1441832810 0.000000 0.000000 0.000000 0.000000 1441832810 0.000000 0.000000 0.000000 0.000000 1441832810 0.000000 0.000000 0.000000 0.000000 1441832810 0.000000 0.000000 0.000000 0.000000 1441832810 0.000000 0.000000 0.000000 0.000000 1441832810 0.000000 0.000000 0.000000 0.000000 1441832810 0.000000 0.000000 0.000000 0.000000 1441832810 0.000000 0.000000 0.000000 0.000000 1441832810 0.000000 0.000000 0.000000 0.000000 1441832810 0.000000 0.000000 0.000000 0.000000 1441832810 0.000000 0.000000 0.000000 0.000000 1441832810 0.000000 0.000000 0.000000 0.000000 1441832810 0.000000 0.000000 0.000000 0.000000 1441832810 0.000000 0.000000 0.000000 0.000000 1441832810 0.000000 0.000000 0.000000 0.000000 1441832810 0.000000 0.000000 0.000000 0.000000 1441832810 0.000000 0.000000 0.000000 0.000000 1441832810 0.000000 0.000000 0.000000 0.000000 1441832810 0.000000 0.000000 0.000000 0.000000 1441832810 0.000000 0.000000 0.000000 0.000000 1441832810 0.000000 0.000000 0.000000 0.000000 1441832810 0.000000 0.000000 0.000000 0.000000 1441832811 0.000000 0.000000 0.000000 0.000000 1441832811 0.000000 0.000000 0.000000 0.000000 1441832811 0.000000 0.000000 0.000000 0.000000 1441832811 0.000000 0.000000 0.000000 0.000000 1441832811 0.000000 0.000000 0.000000 0.000000 1441832811 0.000000 0.000000 0.000000 0.000000 1441832811 0.000000 0.000000 0.000000 0.000000 1441832811 0.000000 0.000000 0.000000 0.000000 1441832811 0.000000 0.000000 0.000000 0.000000 1441832811 0.000000 0.000000 0.000000 0.000000 1441832811 0.000000 0.000000 0.000000 0.000000 1441832811 0.000000 0.000000 0.000000 0.000000 1441832811 0.000000 0.000000 0.000000 0.000000 1441832811 0.000000 0.000000 0.000000 0.000000 1441832811 0.000000 0.000000 0.000000 0.000000 1441832811 0.000000 0.000000 0.000000 0.000000 1441832811 0.000000 0.000000 0.000000 0.000000 1441832811 0.000000 0.000000 0.000000 0.000000 1441832811 0.000000 0.000000 0.000000 0.000000 1441832811 0.000000 0.000000 0.000000 0.000000 1441832811 0.000000 0.000000 0.000000 0.000000 1441832811 0.000000 0.000000 0.000000 0.000000 1441832811 0.000000 0.000000 0.000000 0.000000 1441832811 0.000000 0.000000 0.000000 0.000000 1441832811 0.000000 0.000000 0.000000 0.000000 1441832811 0.000000 0.000000 0.000000 0.000000 1441832811 0.000000 0.000000 0.000000 0.000000 1441832811 0.000000 0.000000 0.000000 0.000000 1441832811 0.000000 0.000000 0.000000 0.000000 1441832811 0.000000 0.000000 0.000000 0.000000 1441832811 0.000000 0.000000 0.000000 0.000000 1441832811 0.000000 0.000000 0.000000 0.000000 1441832811 0.000000 0.000000 0.000000 0.000000 1441832811 0.000000 0.000000 0.000000 0.000000 1441832811 0.000000 0.000000 0.000000 0.000000 1441832811 0.000000 0.000000 0.000000 0.000000 1441832811 0.000000 0.000000 0.000000 0.000000 1441832811 0.000000 0.000000 0.000000 0.000000 1441832811 0.000000 0.000000 0.000000 0.000000 1441832811 0.000000 0.000000 0.000000 0.000000 1441832811 0.000000 0.000000 0.000000 0.000000 1441832811 0.000000 0.000000 0.000000 0.000000 1441832811 0.000000 0.000000 0.000000 0.000000 1441832811 0.000000 0.000000 0.000000 0.000000 1441832811 0.000000 0.000000 0.000000 0.000000 1441832811 0.000000 0.000000 0.000000 0.000000 1441832811 0.000000 0.000000 0.000000 0.000000 1441832811 0.000000 0.000000 0.000000 0.000000 1441832811 0.000000 0.000000 0.000000 0.000000 1441832811 0.000000 0.000000 0.000000 0.000000 1441832811 0.000000 0.000000 0.000000 0.000000 1441832811 0.000000 0.000000 0.000000 0.000000 1441832811 0.000000 0.000000 0.000000 0.000000 1441832811 0.000000 0.000000 0.000000 0.000000 1441832811 0.000000 0.000000 0.000000 0.000000 1441832811 0.000000 0.000000 0.000000 0.000000 1441832811 0.000000 0.000000 0.000000 0.000000 1441832811 0.000000 0.000000 0.000000 0.000000 1441832811 0.000000 0.000000 0.000000 0.000000 1441832811 0.000000 0.000000 0.000000 0.000000 1441832811 0.000000 0.000000 0.000000 0.000000 1441832811 0.000000 0.000000 0.000000 0.000000 1441832811 0.000000 0.000000 0.000000 0.000000 1441832811 0.000000 0.000000 0.000000 0.000000 1441832811 0.000000 0.000000 0.000000 0.000000 1441832811 0.000000 0.000000 0.000000 0.000000 1441832811 0.000000 0.000000 0.000000 0.000000 1441832811 0.000000 0.000000 0.000000 0.000000 1441832811 0.000000 0.000000 0.000000 0.000000 1441832811 0.000000 0.000000 0.000000 0.000000 1441832811 0.000000 0.000000 0.000000 0.000000 1441832811 0.000000 0.000000 0.000000 0.000000 1441832811 0.000000 0.000000 0.000000 0.000000 1441832811 0.000000 0.000000 0.000000 0.000000 1441832811 0.000000 0.000000 0.000000 0.000000 1441832811 0.000000 0.000000 0.000000 0.000000 1441832811 0.000000 0.000000 0.000000 0.000000 1441832811 0.000000 0.000000 0.000000 0.000000 1441832811 0.000000 0.000000 0.000000 0.000000 1441832811 0.000000 0.000000 0.000000 0.000000 1441832811 0.000000 0.000000 0.000000 0.000000 1441832811 0.000000 0.000000 0.000000 0.000000 1441832811 0.000000 0.000000 0.000000 0.000000 1441832811 0.000000 0.000000 0.000000 0.000000 1441832811 0.000000 0.000000 0.000000 0.000000 1441832811 0.000000 0.000000 0.000000 0.000000 1441832811 0.000000 0.000000 0.000000 0.000000 1441832811 0.000000 0.000000 0.000000 0.000000 1441832811 0.000000 0.000000 0.000000 0.000000 1441832811 0.000000 0.000000 0.000000 0.000000 1441832811 0.000000 0.000000 0.000000 0.000000 1441832811 0.000000 0.000000 0.000000 0.000000 1441832811 0.000000 0.000000 0.000000 0.000000 1441832811 0.000000 0.000000 0.000000 0.000000 1441832811 0.000000 0.000000 0.000000 0.000000 1441832811 0.000000 0.000000 0.000000 0.000000 1441832811 0.000000 0.000000 0.000000 0.000000 1441832811 0.000000 0.000000 0.000000 0.000000 1441832811 0.000000 0.000000 0.000000 0.000000 1441832811 0.000000 0.000000 0.000000 0.000000 1441832811 0.000000 0.000000 0.000000 0.000000 1441832811 0.000000 0.000000 0.000000 0.000000 1441832811 0.000000 0.000000 0.000000 0.000000 1441832811 0.000000 0.000000 0.000000 0.000000 1441832811 0.000000 0.000000 0.000000 0.000000 1441832812 0.000000 0.000000 0.000000 0.000000 1441832812 0.000000 0.000000 0.000000 0.000000 1441832812 0.000000 0.000000 0.000000 0.000000 1441832812 0.000000 0.000000 0.000000 0.000000 1441832812 0.000000 0.000000 0.000000 0.000000 1441832812 0.000000 0.000000 0.000000 0.000000 1441832812 0.000000 0.000000 0.000000 0.000000 1441832812 0.000000 0.000000 0.000000 0.000000 1441832812 0.000000 0.000000 0.000000 0.000000 1441832812 0.000000 0.000000 0.000000 0.000000 1441832812 0.000000 0.000000 0.000000 0.000000 1441832812 0.000000 0.000000 0.000000 0.000000 1441832812 0.000000 0.000000 0.000000 0.000000 1441832812 0.000000 0.000000 0.000000 0.000000 1441832812 0.000000 0.000000 0.000000 0.000000 1441832812 0.000000 0.000000 0.000000 0.000000 1441832812 0.000000 0.000000 0.000000 0.000000 1441832812 0.000000 0.000000 0.000000 0.000000 1441832812 0.000000 0.000000 0.000000 0.000000 1441832812 0.000000 0.000000 0.000000 0.000000 1441832812 0.000000 0.000000 0.000000 0.000000 1441832812 0.000000 0.000000 0.000000 0.000000 1441832812 0.000000 0.000000 0.000000 0.000000 1441832812 0.000000 0.000000 0.000000 0.000000 1441832812 0.000000 0.000000 0.000000 0.000000 1441832812 0.000000 0.000000 0.000000 0.000000 1441832812 0.000000 0.000000 0.000000 0.000000 1441832812 0.000000 0.000000 0.000000 0.000000 1441832812 0.000000 0.000000 0.000000 0.000000 1441832812 0.000000 0.000000 0.000000 0.000000 1441832812 0.000000 0.000000 0.000000 0.000000 1441832812 0.000000 0.000000 0.000000 0.000000 1441832812 0.000000 0.000000 0.000000 0.000000 1441832812 0.000000 0.000000 0.000000 0.000000 1441832812 0.000000 0.000000 0.000000 0.000000 1441832812 0.000000 0.000000 0.000000 0.000000 1441832812 0.000000 0.000000 0.000000 0.000000 1441832812 0.000000 0.000000 0.000000 0.000000 1441832812 0.000000 0.000000 0.000000 0.000000 1441832812 0.000000 0.000000 0.000000 0.000000 1441832812 0.000000 0.000000 0.000000 0.000000 1441832812 0.000000 0.000000 0.000000 0.000000 1441832812 0.000000 0.000000 0.000000 0.000000 1441832812 0.000000 0.000000 0.000000 0.000000 1441832812 0.000000 0.000000 0.000000 0.000000 1441832812 0.000000 0.000000 0.000000 0.000000 1441832812 0.000000 0.000000 0.000000 0.000000 1441832812 0.000000 0.000000 0.000000 0.000000 1441832812 0.000000 0.000000 0.000000 0.000000 1441832812 0.000000 0.000000 0.000000 0.000000 1441832812 0.000000 0.000000 0.000000 0.000000 1441832812 0.000000 0.000000 0.000000 0.000000 1441832812 0.000000 0.000000 0.000000 0.000000 1441832812 0.000000 0.000000 0.000000 0.000000 1441832812 0.000000 0.000000 0.000000 0.000000 1441832812 0.000000 0.000000 0.000000 0.000000 1441832812 0.000000 0.000000 0.000000 0.000000 1441832812 0.000000 0.000000 0.000000 0.000000 1441832812 0.000000 0.000000 0.000000 0.000000 1441832812 0.000000 0.000000 0.000000 0.000000 1441832812 0.000000 0.000000 0.000000 0.000000 1441832812 0.000000 0.000000 0.000000 0.000000 1441832812 0.000000 0.000000 0.000000 0.000000 1441832812 0.000000 0.000000 0.000000 0.000000 1441832812 0.000000 0.000000 0.000000 0.000000 1441832812 0.000000 0.000000 0.000000 0.000000 1441832812 0.000000 0.000000 0.000000 0.000000 1441832812 0.000000 0.000000 0.000000 0.000000 1441832812 0.000000 0.000000 0.000000 0.000000 1441832812 0.000000 0.000000 0.000000 0.000000 1441832812 0.000000 0.000000 0.000000 0.000000 1441832812 0.000000 0.000000 0.000000 0.000000 1441832812 0.000000 0.000000 0.000000 0.000000 1441832812 0.000000 0.000000 0.000000 0.000000 1441832812 0.000000 0.000000 0.000000 0.000000 1441832812 0.000000 0.000000 0.000000 0.000000 1441832812 0.000000 0.000000 0.000000 0.000000 1441832812 0.000000 0.000000 0.000000 0.000000 1441832812 0.000000 0.000000 0.000000 0.000000 1441832812 0.000000 0.000000 0.000000 0.000000 1441832812 0.000000 0.000000 0.000000 0.000000 1441832812 0.000000 0.000000 0.000000 0.000000 1441832812 0.000000 0.000000 0.000000 0.000000 1441832812 0.000000 0.000000 0.000000 0.000000 1441832812 0.000000 0.000000 0.000000 0.000000 1441832812 0.000000 0.000000 0.000000 0.000000 1441832812 0.000000 0.000000 0.000000 0.000000 1441832812 0.000000 0.000000 0.000000 0.000000 1441832812 0.000000 0.000000 0.000000 0.000000 1441832812 0.000000 0.000000 0.000000 0.000000 1441832812 0.000000 0.000000 0.000000 0.000000 1441832812 0.000000 0.000000 0.000000 0.000000 1441832812 0.000000 0.000000 0.000000 0.000000 1441832812 0.000000 0.000000 0.000000 0.000000 1441832812 0.000000 0.000000 0.000000 0.000000 1441832812 0.000000 0.000000 0.000000 0.000000 1441832812 0.000000 0.000000 0.000000 0.000000 1441832812 0.000000 0.000000 0.000000 0.000000 1441832812 0.000000 0.000000 0.000000 0.000000 1441832812 0.000000 0.000000 0.000000 0.000000 1441832812 0.000000 0.000000 0.000000 0.000000 1441832812 0.000000 0.000000 0.000000 0.000000 1441832812 0.000000 0.000000 0.000000 0.000000 1441832812 0.000000 0.000000 0.000000 0.000000 1441832812 0.000000 0.000000 0.000000 0.000000 1441832812 0.000000 0.000000 0.000000 0.000000 1441832812 0.000000 0.000000 0.000000 0.000000 1441832812 0.000000 0.000000 0.000000 0.000000 1441832812 0.000000 0.000000 0.000000 0.000000 1441832812 0.000000 0.000000 0.000000 0.000000 1441832812 0.000000 0.000000 0.000000 0.000000 1441832812 0.000000 0.000000 0.000000 0.000000 1441832812 0.000000 0.000000 0.000000 0.000000 1441832812 0.000000 0.000000 0.000000 0.000000 1441832812 0.000000 0.000000 0.000000 0.000000 1441832812 0.000000 0.000000 0.000000 0.000000 1441832813 0.000000 0.000000 0.000000 0.000000 1441832813 0.000000 0.000000 0.000000 0.000000 1441832813 0.000000 0.000000 0.000000 0.000000 1441832813 0.000000 0.000000 0.000000 0.000000 1441832813 0.000000 0.000000 0.000000 0.000000 1441832813 0.000000 0.000000 0.000000 0.000000 1441832813 0.000000 0.000000 0.000000 0.000000 1441832813 0.000000 0.000000 0.000000 0.000000 1441832813 0.000000 0.000000 0.000000 0.000000 1441832813 0.000000 0.000000 0.000000 0.000000 1441832813 0.000000 0.000000 0.000000 0.000000 1441832813 0.000000 0.000000 0.000000 0.000000 1441832813 0.000000 0.000000 0.000000 0.000000 1441832813 0.000000 0.000000 0.000000 0.000000 1441832813 0.000000 0.000000 0.000000 0.000000 1441832813 0.000000 0.000000 0.000000 0.000000 1441832813 0.000000 0.000000 0.000000 0.000000 1441832813 0.000000 0.000000 0.000000 0.000000 1441832813 0.000000 0.000000 0.000000 0.000000 1441832813 0.000000 0.000000 0.000000 0.000000 1441832813 0.000000 0.000000 0.000000 0.000000 1441832813 0.000000 0.000000 0.000000 0.000000 1441832813 0.000000 0.000000 0.000000 0.000000 1441832813 0.000000 0.000000 0.000000 0.000000 1441832813 0.000000 0.000000 0.000000 0.000000 1441832813 0.000000 0.000000 0.000000 0.000000 1441832813 0.000000 0.000000 0.000000 0.000000 1441832813 0.000000 0.000000 0.000000 0.000000 1441832813 0.000000 0.000000 0.000000 0.000000 1441832813 0.000000 0.000000 0.000000 0.000000 1441832813 0.000000 0.000000 0.000000 0.000000 1441832813 0.000000 0.000000 0.000000 0.000000 1441832813 0.000000 0.000000 0.000000 0.000000 1441832813 0.000000 0.000000 0.000000 0.000000 1441832813 0.000000 0.000000 0.000000 0.000000 1441832813 0.000000 0.000000 0.000000 0.000000 1441832813 0.000000 0.000000 0.000000 0.000000 1441832813 0.000000 0.000000 0.000000 0.000000 1441832813 0.000000 0.000000 0.000000 0.000000 1441832813 0.000000 0.000000 0.000000 0.000000 1441832813 0.000000 0.000000 0.000000 0.000000 1441832813 0.000000 0.000000 0.000000 0.000000 1441832813 0.000000 0.000000 0.000000 0.000000 1441832813 0.000000 0.000000 0.000000 0.000000 1441832813 0.000000 0.000000 0.000000 0.000000 1441832813 0.000000 0.000000 0.000000 0.000000 1441832813 0.000000 0.000000 0.000000 0.000000 1441832813 0.000000 0.000000 0.000000 0.000000 1441832813 0.000000 0.000000 0.000000 0.000000 1441832813 0.000000 0.000000 0.000000 0.000000 1441832813 0.000000 0.000000 0.000000 0.000000 1441832813 0.000000 0.000000 0.000000 0.000000 1441832813 0.000000 0.000000 0.000000 0.000000 1441832813 0.000000 0.000000 0.000000 0.000000 1441832813 0.000000 0.000000 0.000000 0.000000 1441832813 0.000000 0.000000 0.000000 0.000000 1441832813 0.000000 0.000000 0.000000 0.000000 1441832813 0.000000 0.000000 0.000000 0.000000 1441832813 0.000000 0.000000 0.000000 0.000000 1441832813 0.000000 0.000000 0.000000 0.000000 1441832813 0.000000 0.000000 0.000000 0.000000 1441832813 0.000000 0.000000 0.000000 0.000000 1441832813 0.000000 0.000000 0.000000 0.000000 1441832813 0.000000 0.000000 0.000000 0.000000 1441832813 0.000000 0.000000 0.000000 0.000000 1441832813 0.000000 0.000000 0.000000 0.000000 1441832813 0.000000 0.000000 0.000000 0.000000 1441832813 0.000000 0.000000 0.000000 0.000000 1441832813 0.000000 0.000000 0.000000 0.000000 1441832813 0.000000 0.000000 0.000000 0.000000 1441832813 0.000000 0.000000 0.000000 0.000000 1441832813 0.000000 0.000000 0.000000 0.000000 1441832813 0.000000 0.000000 0.000000 0.000000 1441832813 0.000000 0.000000 0.000000 0.000000 1441832813 0.000000 0.000000 0.000000 0.000000 1441832813 0.000000 0.000000 0.000000 0.000000 1441832813 0.000000 0.000000 0.000000 0.000000 1441832813 0.000000 0.000000 0.000000 0.000000 1441832813 0.000000 0.000000 0.000000 0.000000 1441832813 0.000000 0.000000 0.000000 0.000000 1441832813 0.000000 0.000000 0.000000 0.000000 1441832813 0.000000 0.000000 0.000000 0.000000 1441832813 0.000000 0.000000 0.000000 0.000000 1441832813 0.000000 0.000000 0.000000 0.000000 1441832813 0.000000 0.000000 0.000000 0.000000 1441832813 0.000000 0.000000 0.000000 0.000000 1441832813 0.000000 0.000000 0.000000 0.000000 1441832813 0.000000 0.000000 0.000000 0.000000 1441832813 0.000000 0.000000 0.000000 0.000000 1441832813 0.000000 0.000000 0.000000 0.000000 1441832813 0.000000 0.000000 0.000000 0.000000 1441832813 0.000000 0.000000 0.000000 0.000000 1441832813 0.000000 0.000000 0.000000 0.000000 1441832813 0.000000 0.000000 0.000000 0.000000 1441832813 0.000000 0.000000 0.000000 0.000000 1441832813 0.000000 0.000000 0.000000 0.000000 1441832813 0.000000 0.000000 0.000000 0.000000 1441832813 0.000000 0.000000 0.000000 0.000000 1441832813 0.000000 0.000000 0.000000 0.000000 1441832813 0.000000 0.000000 0.000000 0.000000 1441832813 0.000000 0.000000 0.000000 0.000000 1441832813 0.000000 0.000000 0.000000 0.000000 1441832813 0.000000 0.000000 0.000000 0.000000 1441832813 0.000000 0.000000 0.000000 0.000000 1441832813 0.000000 0.000000 0.000000 0.000000 1441832813 0.000000 0.000000 0.000000 0.000000 1441832813 0.000000 0.000000 0.000000 0.000000 1441832813 0.000000 0.000000 0.000000 0.000000 1441832813 0.000000 0.000000 0.000000 0.000000 1441832813 0.000000 0.000000 0.000000 0.000000 1441832813 0.000000 0.000000 0.000000 0.000000 1441832813 0.000000 0.000000 0.000000 0.000000 1441832813 0.000000 0.000000 0.000000 0.000000 1441832813 0.000000 0.000000 0.000000 0.000000 1441832813 0.000000 0.000000 0.000000 0.000000 1441832813 0.000000 0.000000 0.000000 0.000000 1441832813 0.000000 0.000000 0.000000 0.000000 1441832813 0.000000 0.000000 0.000000 0.000000 1441832814 0.000000 0.000000 0.000000 0.000000 1441832814 0.000000 0.000000 0.000000 0.000000 1441832814 0.000000 0.000000 0.000000 0.000000 1441832814 0.000000 0.000000 0.000000 0.000000 1441832814 0.000000 0.000000 0.000000 0.000000 1441832814 0.000000 0.000000 0.000000 0.000000 1441832814 0.000000 0.000000 0.000000 0.000000 1441832814 0.000000 0.000000 0.000000 0.000000 1441832814 0.000000 0.000000 0.000000 0.000000 1441832814 0.000000 0.000000 0.000000 0.000000 1441832814 
0.000000 0.000000 0.000000 0.000000 1441832816 0.000000 0.000000 0.000000 0.000000 1441832816 0.000000 0.000000 0.000000 0.000000 1441832816 0.000000 0.000000 0.000000 0.000000 1441832816 0.000000 0.000000 0.000000 0.000000 1441832816 0.000000 0.000000 0.000000 0.000000 1441832816 0.000000 0.000000 0.000000 0.000000 1441832816 0.000000 0.000000 0.000000 0.000000 1441832816 0.000000 0.000000 0.000000 0.000000 1441832816 0.000000 0.000000 0.000000 0.000000 1441832816 0.000000 0.000000 0.000000 0.000000 1441832816 0.000000 0.000000 0.000000 0.000000 1441832816 0.000000 0.000000 0.000000 0.000000 1441832816 0.000000 0.000000 0.000000 0.000000 1441832816 0.000000 0.000000 0.000000 0.000000 1441832816 0.000000 0.000000 0.000000 0.000000 1441832816 0.000000 0.000000 0.000000 0.000000 1441832816 0.000000 0.000000 0.000000 0.000000 1441832816 0.000000 0.000000 0.000000 0.000000 1441832816 0.000000 0.000000 0.000000 0.000000 1441832816 0.000000 0.000000 0.000000 0.000000 1441832816 0.000000 0.000000 0.000000 0.000000 1441832816 0.000000 0.000000 0.000000 0.000000 1441832816 0.000000 0.000000 0.000000 0.000000 1441832816 0.000000 0.000000 0.000000 0.000000 1441832816 0.000000 0.000000 0.000000 0.000000 1441832816 0.000000 0.000000 0.000000 0.000000 1441832816 0.000000 0.000000 0.000000 0.000000 1441832816 0.000000 0.000000 0.000000 0.000000 1441832816 0.000000 0.000000 0.000000 0.000000 1441832816 0.000000 0.000000 0.000000 0.000000 1441832816 0.000000 0.000000 0.000000 0.000000 1441832816 0.000000 0.000000 0.000000 0.000000 1441832816 0.000000 0.000000 0.000000 0.000000 1441832816 0.000000 0.000000 0.000000 0.000000 1441832816 0.000000 0.000000 0.000000 0.000000 1441832816 0.000000 0.000000 0.000000 0.000000 1441832816 0.000000 0.000000 0.000000 0.000000 1441832816 0.000000 0.000000 0.000000 0.000000 1441832816 0.000000 0.000000 0.000000 0.000000 1441832816 0.000000 0.000000 0.000000 0.000000 1441832816 0.000000 0.000000 0.000000 0.000000 1441832816 0.000000 0.000000 0.000000 0.000000 1441832816 0.000000 0.000000 0.000000 0.000000 1441832816 0.000000 0.000000 0.000000 0.000000 1441832816 0.000000 0.000000 0.000000 0.000000 1441832816 0.000000 0.000000 0.000000 0.000000 1441832816 0.000000 0.000000 0.000000 0.000000 1441832816 0.000000 0.000000 0.000000 0.000000 1441832816 0.000000 0.000000 0.000000 0.000000 1441832816 0.000000 0.000000 0.000000 0.000000 1441832816 0.000000 0.000000 0.000000 0.000000 1441832816 0.000000 0.000000 0.000000 0.000000 1441832816 0.000000 0.000000 0.000000 0.000000 1441832816 0.000000 0.000000 0.000000 0.000000 1441832816 0.000000 0.000000 0.000000 0.000000 1441832816 0.000000 0.000000 0.000000 0.000000 1441832816 0.000000 0.000000 0.000000 0.000000 1441832816 0.000000 0.000000 0.000000 0.000000 1441832816 0.000000 0.000000 0.000000 0.000000 1441832816 0.000000 0.000000 0.000000 0.000000 1441832816 0.000000 0.000000 0.000000 0.000000 1441832816 0.000000 0.000000 0.000000 0.000000 1441832816 0.000000 0.000000 0.000000 0.000000 1441832816 0.000000 0.000000 0.000000 0.000000 1441832816 0.000000 0.000000 0.000000 0.000000 1441832816 0.000000 0.000000 0.000000 0.000000 1441832816 0.000000 0.000000 0.000000 0.000000 1441832816 0.000000 0.000000 0.000000 0.000000 1441832816 0.000000 0.000000 0.000000 0.000000 1441832816 0.000000 0.000000 0.000000 0.000000 1441832816 0.000000 0.000000 0.000000 0.000000 1441832816 0.000000 0.000000 0.000000 0.000000 1441832816 0.000000 0.000000 0.000000 0.000000 1441832816 0.000000 0.000000 0.000000 0.000000 1441832816 0.000000 0.000000 0.000000 0.000000 1441832816 0.000000 0.000000 0.000000 0.000000 1441832816 0.000000 0.000000 0.000000 0.000000 1441832817 0.000000 0.000000 0.000000 0.000000 1441832817 0.000000 0.000000 0.000000 0.000000 1441832817 0.000000 0.000000 0.000000 0.000000 1441832817 0.000000 0.000000 0.000000 0.000000 1441832817 0.000000 0.000000 0.000000 0.000000 1441832817 0.000000 0.000000 0.000000 0.000000 1441832817 0.000000 0.000000 0.000000 0.000000 1441832817 0.000000 0.000000 0.000000 0.000000 1441832817 0.000000 0.000000 0.000000 0.000000 1441832817 0.000000 0.000000 0.000000 0.000000 1441832817 0.000000 0.000000 0.000000 0.000000 1441832817 0.000000 0.000000 0.000000 0.000000 1441832817 0.000000 0.000000 0.000000 0.000000 1441832817 0.000000 0.000000 0.000000 0.000000 1441832817 0.000000 0.000000 0.000000 0.000000 1441832817 0.000000 0.000000 0.000000 0.000000 1441832817 0.000000 0.000000 0.000000 0.000000 1441832817 0.000000 0.000000 0.000000 0.000000 1441832817 0.000000 0.000000 0.000000 0.000000 1441832817 0.000000 0.000000 0.000000 0.000000 1441832817 0.000000 0.000000 0.000000 0.000000 1441832817 0.000000 0.000000 0.000000 0.000000 1441832817 0.000000 0.000000 0.000000 0.000000 1441832817 0.000000 0.000000 0.000000 0.000000 1441832817 0.000000 0.000000 0.000000 0.000000 1441832817 0.000000 0.000000 0.000000 0.000000 1441832817 0.000000 0.000000 0.000000 0.000000 1441832817 0.000000 0.000000 0.000000 0.000000 1441832817 0.000000 0.000000 0.000000 0.000000 1441832817 0.000000 0.000000 0.000000 0.000000 1441832817 0.000000 0.000000 0.000000 0.000000 1441832817 0.000000 0.000000 0.000000 0.000000 1441832817 0.000000 0.000000 0.000000 0.000000 1441832817 0.000000 0.000000 0.000000 0.000000 1441832817 0.000000 0.000000 0.000000 0.000000 1441832817 0.000000 0.000000 0.000000 0.000000 1441832817 0.000000 0.000000 0.000000 0.000000 1441832817 0.000000 0.000000 0.000000 0.000000 1441832817 0.000000 0.000000 0.000000 0.000000 1441832817 0.000000 0.000000 0.000000 0.000000 1441832817 0.000000 0.000000 0.000000 0.000000 1441832817 0.000000 0.000000 0.000000 0.000000 1441832817 0.000000 0.000000 0.000000 0.000000 1441832817 0.000000 0.000000 0.000000 0.000000 1441832817 0.000000 0.000000 0.000000 0.000000 1441832817 0.000000 0.000000 0.000000 0.000000 1441832817 0.000000 0.000000 0.000000 0.000000 1441832817 0.000000 0.000000 0.000000 0.000000 1441832817 0.000000 0.000000 0.000000 0.000000 1441832817 0.000000 0.000000 0.000000 0.000000 1441832817 0.000000 0.000000 0.000000 0.000000 1441832817 0.000000 0.000000 0.000000 0.000000 1441832817 0.000000 0.000000 0.000000 0.000000 1441832817 0.000000 0.000000 0.000000 0.000000 1441832817 0.000000 0.000000 0.000000 0.000000 1441832817 0.000000 0.000000 0.000000 0.000000 1441832817 0.000000 0.000000 0.000000 0.000000 1441832817 0.000000 0.000000 0.000000 0.000000 1441832817 0.000000 0.000000 0.000000 0.000000 1441832817 0.000000 0.000000 0.000000 0.000000 1441832817 0.000000 0.000000 0.000000 0.000000 1441832817 0.000000 0.000000 0.000000 0.000000 1441832817 0.000000 0.000000 0.000000 0.000000 1441832817 0.000000 0.000000 0.000000 0.000000 1441832817 0.000000 0.000000 0.000000 0.000000 1441832817 0.000000 0.000000 0.000000 0.000000 1441832817 0.000000 0.000000 0.000000 0.000000 1441832817 0.000000 0.000000 0.000000 0.000000 1441832817 0.000000 0.000000 0.000000 0.000000 1441832817 0.000000 0.000000 0.000000 0.000000 1441832817 0.000000 0.000000 0.000000 0.000000 1441832817 0.000000 0.000000 0.000000 0.000000 1441832817 0.000000 0.000000 0.000000 0.000000 1441832817 0.000000 0.000000 0.000000 0.000000 1441832817 0.000000 0.000000 0.000000 0.000000 1441832817 0.000000 0.000000 0.000000 0.000000 1441832817 0.000000 0.000000 0.000000 0.000000 1441832817 0.000000 0.000000 0.000000 0.000000 1441832817 0.000000 0.000000 0.000000 0.000000 1441832817 0.000000 0.000000 0.000000 0.000000 1441832817 0.000000 0.000000 0.000000 0.000000 1441832817 0.000000 0.000000 0.000000 0.000000 1441832817 0.000000 0.000000 0.000000 0.000000 1441832817 0.000000 0.000000 0.000000 0.000000 1441832817 0.000000 0.000000 0.000000 0.000000 1441832817 0.000000 0.000000 0.000000 0.000000 1441832817 0.000000 0.000000 0.000000 0.000000 1441832817 0.000000 0.000000 0.000000 0.000000 1441832817 0.000000 0.000000 0.000000 0.000000 1441832817 0.000000 0.000000 0.000000 0.000000 1441832817 0.000000 0.000000 0.000000 0.000000 1441832817 0.000000 0.000000 0.000000 0.000000 1441832817 0.000000 0.000000 0.000000 0.000000 1441832817 0.000000 0.000000 0.000000 0.000000 1441832817 0.000000 0.000000 0.000000 0.000000 1441832817 0.000000 0.000000 0.000000 0.000000 1441832817 0.000000 0.000000 0.000000 0.000000 1441832817 0.000000 0.000000 0.000000 0.000000 1441832817 0.000000 0.000000 0.000000 0.000000 1441832817 0.000000 0.000000 0.000000 0.000000 1441832817 0.000000 0.000000 0.000000 0.000000 1441832817 0.000000 0.000000 0.000000 0.000000 1441832817 0.000000 0.000000 0.000000 0.000000 1441832817 0.000000 0.000000 0.000000 0.000000 1441832817 0.000000 0.000000 0.000000 0.000000 1441832817 0.000000 0.000000 0.000000 0.000000 1441832817 0.000000 0.000000 0.000000 0.000000 1441832817 0.000000 0.000000 0.000000 0.000000 1441832817 0.000000 0.000000 0.000000 0.000000 1441832817 0.000000 0.000000 0.000000 0.000000 1441832817 0.000000 0.000000 0.000000 0.000000 1441832817 0.000000 0.000000 0.000000 0.000000 1441832817 0.000000 0.000000 0.000000 0.000000 1441832817 0.000000 0.000000 0.000000 0.000000 1441832817 0.000000 0.000000 0.000000 0.000000 1441832817 0.000000 0.000000 0.000000 0.000000 1441832817 0.000000 0.000000 0.000000 0.000000 1441832817 0.000000 0.000000 0.000000 0.000000 1441832817 0.000000 0.000000 0.000000 0.000000 1441832817 0.000000 0.000000 0.000000 0.000000 1441832817 0.000000 0.000000 0.000000 0.000000 1441832817 0.000000 0.000000 0.000000 0.000000 1441832817 0.000000 0.000000 0.000000 0.000000 1441832817 0.000000 0.000000 0.000000 0.000000 1441832818 0.000000 0.000000 0.000000 0.000000 1441832818 0.000000 0.000000 0.000000 0.000000 1441832818 0.000000 0.000000 0.000000 0.000000 1441832818 0.000000 0.000000 0.000000 0.000000 1441832818 0.000000 0.000000 0.000000 0.000000 1441832818 0.000000 0.000000 0.000000 0.000000 1441832818 0.000000 0.000000 0.000000 0.000000 1441832818 0.000000 0.000000 0.000000 0.000000 1441832818 0.000000 0.000000 0.000000 0.000000 1441832818 0.000000 0.000000 0.000000 0.000000 1441832818 0.000000 0.000000 0.000000 0.000000 1441832818 0.000000 0.000000 0.000000 0.000000 1441832818 0.000000 0.000000 0.000000 0.000000 1441832818 0.000000 0.000000 0.000000 0.000000 1441832818 0.000000 0.000000 0.000000 0.000000 1441832818 0.000000 0.000000 0.000000 0.000000 1441832818 0.000000 0.000000 0.000000 0.000000 1441832818 0.000000 0.000000 0.000000 0.000000 1441832818 0.000000 0.000000 0.000000 0.000000 1441832818 0.000000 0.000000 0.000000 0.000000 1441832818 0.000000 0.000000 0.000000 0.000000 1441832818 0.000000 0.000000 0.000000 0.000000 1441832818 0.000000 0.000000 0.000000 0.000000 1441832818 0.000000 0.000000 0.000000 0.000000 1441832818 0.000000 0.000000 0.000000 0.000000 1441832818 0.000000 0.000000 0.000000 0.000000 1441832818 0.000000 0.000000 0.000000 0.000000 1441832818 0.000000 0.000000 0.000000 0.000000 1441832818 0.000000 0.000000 0.000000 0.000000 1441832818 0.000000 0.000000 0.000000 0.000000 1441832818 0.000000 0.000000 0.000000 0.000000 1441832818 0.000000 0.000000 0.000000 0.000000 1441832818 0.000000 0.000000 0.000000 0.000000 1441832818 0.000000 0.000000 0.000000 0.000000 1441832818 0.000000 0.000000 0.000000 0.000000 1441832818 0.000000 0.000000 0.000000 0.000000 1441832818 0.000000 0.000000 0.000000 0.000000 1441832818 0.000000 0.000000 0.000000 0.000000 1441832818 0.000000 0.000000 0.000000 0.000000 1441832818 0.000000 0.000000 0.000000 0.000000 1441832818 0.000000 0.000000 0.000000 0.000000 1441832818 0.000000 0.000000 0.000000 0.000000 1441832818 0.000000 0.000000 0.000000 0.000000 1441832818 0.000000 0.000000 0.000000 0.000000 1441832818 0.000000 0.000000 0.000000 0.000000 1441832818 0.000000 0.000000 0.000000 0.000000 1441832818 0.000000 0.000000 0.000000 0.000000 1441832818 0.000000 0.000000 0.000000 0.000000 1441832818 0.000000 0.000000 0.000000 0.000000 1441832818 0.000000 0.000000 0.000000 0.000000 1441832818 0.000000 0.000000 0.000000 0.000000 1441832818 0.000000 0.000000 0.000000 0.000000 1441832818 0.000000 0.000000 0.000000 0.000000 1441832818 0.000000 0.000000 0.000000 0.000000 1441832818 0.000000 0.000000 0.000000 0.000000 1441832818 0.000000 0.000000 0.000000 0.000000 1441832818 0.000000 0.000000 0.000000 0.000000 1441832818 0.000000 0.000000 0.000000 0.000000 1441832818 0.000000 0.000000 0.000000 0.000000 1441832818 0.000000 0.000000 0.000000 0.000000 1441832818 0.000000 0.000000 0.000000 0.000000 1441832818 0.000000 0.000000 0.000000 0.000000 1441832818 0.000000 0.000000 0.000000 0.000000 1441832818 0.000000 0.000000 0.000000 0.000000 1441832818 0.000000 0.000000 0.000000 0.000000 1441832818 0.000000 0.000000 0.000000 0.000000 1441832818 0.000000 0.000000 0.000000 0.000000 1441832818 0.000000 0.000000 0.000000 0.000000 1441832818 0.000000 0.000000 0.000000 0.000000 1441832818 0.000000 0.000000 0.000000 0.000000 1441832818 0.000000 0.000000 0.000000 0.000000 1441832818 0.000000 0.000000 0.000000 0.000000 1441832818 0.000000 0.000000 0.000000 0.000000 1441832818 0.000000 0.000000 0.000000 0.000000 1441832818 0.000000 0.000000 0.000000 0.000000 1441832818 0.000000 0.000000 0.000000 0.000000 1441832818 0.000000 0.000000 0.000000 0.000000 1441832818 0.000000 0.000000 0.000000 0.000000 1441832818 0.000000 0.000000 0.000000 0.000000 1441832818 0.000000 0.000000 0.000000 0.000000 1441832818 0.000000 0.000000 0.000000 0.000000 1441832818 0.000000 0.000000 0.000000 0.000000 1441832818 0.000000 0.000000 0.000000 0.000000 1441832818 0.000000 0.000000 0.000000 0.000000 1441832818 0.000000 0.000000 0.000000 0.000000 1441832818 0.000000 0.000000 0.000000 0.000000 1441832818 0.000000 0.000000 0.000000 0.000000 1441832818 0.000000 0.000000 0.000000 0.000000 1441832818 0.000000 0.000000 0.000000 0.000000 1441832818 0.000000 0.000000 0.000000 0.000000 1441832818 0.000000 0.000000 0.000000 0.000000 1441832818 0.000000 0.000000 0.000000 0.000000 1441832818 0.000000 0.000000 0.000000 0.000000 1441832818 0.000000 0.000000 0.000000 0.000000 1441832818 0.000000 0.000000 0.000000 0.000000 1441832818 0.000000 0.000000 0.000000 0.000000 1441832818 0.000000 0.000000 0.000000 0.000000 1441832819 0.000000 0.000000 0.000000 0.000000 1441832819 0.000000 0.000000 0.000000 0.000000 1441832819 0.000000 0.000000 0.000000 0.000000 1441832819 0.000000 0.000000 0.000000 0.000000 1441832819 0.000000 0.000000 0.000000 0.000000 1441832819 0.000000 0.000000 0.000000 0.000000 1441832819 0.000000 0.000000 0.000000 0.000000 1441832819 0.000000 0.000000 0.000000 0.000000 1441832819 0.000000 0.000000 0.000000 0.000000 1441832819 0.000000 0.000000 0.000000 0.000000 1441832819 0.000000 0.000000 0.000000 0.000000 1441832819 0.000000 0.000000 0.000000 0.000000 1441832819 0.000000 0.000000 0.000000 0.000000 1441832819 0.000000 0.000000 0.000000 0.000000 1441832819 0.000000 0.000000 0.000000 0.000000 1441832819 0.000000 0.000000 0.000000 0.000000 1441832819 0.000000 0.000000 0.000000 0.000000 1441832819 0.000000 0.000000 0.000000 0.000000 1441832819 0.000000 0.000000 0.000000 0.000000 1441832819 0.000000 0.000000 0.000000 0.000000 1441832819 0.000000 0.000000 0.000000 0.000000 1441832819 0.000000 0.000000 0.000000 0.000000 1441832819 0.000000 0.000000 0.000000 0.000000 1441832819 0.000000 0.000000 0.000000 0.000000 1441832819 0.000000 0.000000 0.000000 0.000000 1441832819 0.000000 0.000000 0.000000 0.000000 1441832819 0.000000 0.000000 0.000000 0.000000 1441832819 0.000000 0.000000 0.000000 0.000000 1441832819 0.000000 0.000000 0.000000 0.000000 1441832819 0.000000 0.000000 0.000000 0.000000 1441832819 0.000000 0.000000 0.000000 0.000000 1441832819 0.000000 0.000000 0.000000 0.000000 1441832819 0.000000 0.000000 0.000000 0.000000 1441832819 0.000000 0.000000 0.000000 0.000000 1441832819 0.000000 0.000000 0.000000 0.000000 1441832819 0.000000 0.000000 0.000000 0.000000 1441832819 0.000000 0.000000 0.000000 0.000000 1441832819 0.000000 0.000000 0.000000 0.000000 1441832819 0.000000 0.000000 0.000000 0.000000 1441832819 0.000000 0.000000 0.000000 0.000000 1441832819 0.000000 0.000000 0.000000 0.000000 1441832819 0.000000 0.000000 0.000000 0.000000 1441832819 0.000000 0.000000 0.000000 0.000000 1441832819 0.000000 0.000000 0.000000 0.000000 1441832819 0.000000 0.000000 0.000000 0.000000 1441832819 0.000000 0.000000 0.000000 0.000000 1441832819 0.000000 0.000000 0.000000 0.000000 1441832819 0.000000 0.000000 0.000000 0.000000 1441832819 0.000000 0.000000 0.000000 0.000000 1441832819 0.000000 0.000000 0.000000 0.000000 1441832819 0.000000 0.000000 0.000000 0.000000 1441832819 0.000000 0.000000 0.000000 0.000000 1441832819 0.000000 0.000000 0.000000 0.000000 1441832819 0.000000 0.000000 0.000000 0.000000 1441832819 0.000000 0.000000 0.000000 0.000000 1441832819 0.000000 0.000000 0.000000 0.000000 1441832819 0.000000 0.000000 0.000000 0.000000 1441832819 0.000000 0.000000 0.000000 0.000000 1441832819 0.000000 0.000000 0.000000 0.000000 1441832819 0.000000 0.000000 0.000000 0.000000 1441832819 0.000000 0.000000 0.000000 0.000000 1441832819 0.000000 0.000000 0.000000 0.000000 1441832819 0.000000 0.000000 0.000000 0.000000 1441832819 0.000000 0.000000 0.000000 0.000000 1441832819 0.000000 0.000000 0.000000 0.000000 1441832819 0.000000 0.000000 0.000000 0.000000 1441832819 0.000000 0.000000 0.000000 0.000000 1441832819 0.000000 0.000000 0.000000 0.000000 1441832819 0.000000 0.000000 0.000000 0.000000 1441832819 0.000000 0.000000 0.000000 0.000000 1441832819 0.000000 0.000000 0.000000 0.000000 1441832819 0.000000 0.000000 0.000000 0.000000 1441832819 0.000000 0.000000 0.000000 0.000000 1441832819 0.000000 0.000000 0.000000 0.000000 1441832819 0.000000 0.000000 0.000000 0.000000 1441832819 0.000000 0.000000 0.000000 0.000000 1441832819 0.000000 0.000000 0.000000 0.000000 1441832819 0.000000 0.000000 0.000000 0.000000 1441832819 0.000000 0.000000 0.000000 0.000000 1441832819 0.000000 0.000000 0.000000 0.000000 1441832819 0.000000 0.000000 0.000000 0.000000 1441832819 0.000000 0.000000 0.000000 0.000000 1441832819 0.000000 0.000000 0.000000 0.000000 1441832819 0.000000 0.000000 0.000000 0.000000 1441832819 0.000000 0.000000 0.000000 0.000000 1441832819 0.000000 0.000000 0.000000 0.000000 1441832819 0.000000 0.000000 0.000000 0.000000 1441832819 0.000000 0.000000 0.000000 0.000000 1441832819 0.000000 0.000000 0.000000 0.000000 1441832819 0.000000 0.000000 0.000000 0.000000 1441832819 0.000000 0.000000 0.000000 0.000000 1441832819 0.000000 0.000000 0.000000 0.000000 1441832819 0.000000 0.000000 0.000000 0.000000 1441832819 0.000000 0.000000 0.000000 0.000000 1441832819 0.000000 0.000000 0.000000 0.000000 1441832819 0.000000 0.000000 0.000000 0.000000 1441832819 0.000000 0.000000 0.000000 0.000000 1441832819 0.000000 0.000000 0.000000 0.000000 1441832819 0.000000 0.000000 0.000000 0.000000 1441832819 0.000000 0.000000 0.000000 0.000000 1441832819 0.000000 0.000000 0.000000 0.000000 1441832819 0.000000 0.000000 0.000000 0.000000 1441832819 0.000000 0.000000 0.000000 0.000000 1441832819 0.000000 0.000000 0.000000 0.000000 1441832819 0.000000 0.000000 0.000000 0.000000 1441832819 0.000000 0.000000 0.000000 0.000000 1441832819 0.000000 0.000000 0.000000 0.000000 1441832819 0.000000 0.000000 0.000000 0.000000 1441832819 0.000000 0.000000 0.000000 0.000000 1441832819 0.000000 0.000000 0.000000 0.000000 1441832819 0.000000 0.000000 0.000000 0.000000 1441832819 0.000000 0.000000 0.000000 0.000000 1441832819 0.000000 0.000000 0.000000 0.000000 1441832819 0.000000 0.000000 0.000000 0.000000 1441832819 0.000000 0.000000 0.000000 0.000000 1441832819 0.000000 0.000000 0.000000 0.000000 1441832819 0.000000 0.000000 0.000000 0.000000 1441832819 0.000000 0.000000 0.000000 0.000000 1441832819 0.000000 0.000000 0.000000 0.000000 1441832819 0.000000 0.000000 0.000000 0.000000 1441832819 0.000000 0.000000 0.000000 0.000000 1441832819 0.000000 0.000000 0.000000 0.000000 1441832820 0.000000 0.000000 0.000000 0.000000 1441832820 0.000000 0.000000 0.000000 0.000000 1441832820 0.000000 0.000000 0.000000 0.000000 1441832820 0.000000 0.000000 0.000000 0.000000 1441832820 0.000000 0.000000 0.000000 0.000000 1441832820 0.000000 0.000000 0.000000 0.000000 1441832820 0.000000 0.000000 0.000000 0.000000 1441832820 0.000000 0.000000 0.000000 0.000000 1441832820 0.000000 0.000000 0.000000 0.000000 1441832820 0.000000 0.000000 0.000000 0.000000 1441832820 0.000000 0.000000 0.000000 0.000000 1441832820 0.000000 0.000000 0.000000 0.000000 1441832820 0.000000 0.000000 0.000000 0.000000 1441832820 0.000000 0.000000 0.000000 0.000000 1441832820 0.000000 0.000000 0.000000 0.000000 1441832820 0.000000 0.000000 0.000000 0.000000 1441832820 0.000000 0.000000 0.000000 0.000000 1441832820 0.000000 0.000000 0.000000 0.000000 1441832820 0.000000 0.000000 0.000000 0.000000 1441832820 0.000000 0.000000 0.000000 0.000000 1441832820 0.000000 0.000000 0.000000 0.000000 1441832820 0.000000 0.000000 0.000000 0.000000 1441832820 0.000000 0.000000 0.000000 0.000000 1441832820 0.000000 0.000000 0.000000 0.000000 1441832820 0.000000 0.000000 0.000000 0.000000 1441832820 0.000000 0.000000 0.000000 0.000000 1441832820 0.000000 0.000000 0.000000 0.000000 1441832820 0.000000 0.000000 0.000000 0.000000 1441832820 0.000000 0.000000 0.000000 0.000000 1441832820 0.000000 0.000000 0.000000 0.000000 1441832820 0.000000 0.000000 0.000000 0.000000 1441832820 0.000000 0.000000 0.000000 0.000000 1441832820 0.000000 0.000000 0.000000 0.000000 1441832820 0.000000 0.000000 0.000000 0.000000 1441832820 0.000000 0.000000 0.000000 0.000000 1441832820 0.000000 0.000000 0.000000 0.000000 1441832820 0.000000 0.000000 0.000000 0.000000 1441832820 0.000000 0.000000 0.000000 0.000000 1441832820 0.000000 0.000000 0.000000 0.000000 1441832820 0.000000 0.000000 0.000000 0.000000 1441832820 0.000000 0.000000 0.000000 0.000000 1441832820 0.000000 0.000000 0.000000 0.000000 1441832820 0.000000 0.000000 0.000000 0.000000 1441832820 0.000000 0.000000 0.000000 0.000000 1441832820 0.000000 0.000000 0.000000 0.000000 1441832820 0.000000 0.000000 0.000000 0.000000 1441832820 0.000000 0.000000 0.000000 0.000000 1441832820 0.000000 0.000000 0.000000 0.000000 1441832820 0.000000 0.000000 0.000000 0.000000 1441832820 0.000000 0.000000 0.000000 0.000000 1441832820 0.000000 0.000000 0.000000 0.000000 1441832820 0.000000 0.000000 0.000000 0.000000 1441832820 0.000000 0.000000 0.000000 0.000000 1441832820 0.000000 0.000000 0.000000 0.000000 1441832820 0.000000 0.000000 0.000000 0.000000 1441832820 0.000000 0.000000 0.000000 0.000000 1441832820 0.000000 0.000000 0.000000 0.000000 1441832820 0.000000 0.000000 0.000000 0.000000 1441832820 0.000000 0.000000 0.000000 0.000000 1441832820 0.000000 0.000000 0.000000 0.000000 1441832820 0.000000 0.000000 0.000000 0.000000 1441832820 0.000000 0.000000 0.000000 0.000000 1441832820 0.000000 0.000000 0.000000 0.000000 1441832820 0.000000 0.000000 0.000000 0.000000 1441832820 0.000000 0.000000 0.000000 0.000000 1441832820 0.000000 0.000000 0.000000 0.000000 1441832820 0.000000 0.000000 0.000000 0.000000 1441832820 0.000000 0.000000 0.000000 0.000000 1441832820 0.000000 0.000000 0.000000 0.000000 1441832820 0.000000 0.000000 0.000000 0.000000 1441832820 0.000000 0.000000 0.000000 0.000000 1441832820 0.000000 0.000000 0.000000 0.000000 1441832820 0.000000 0.000000 0.000000 0.000000 1441832820 0.000000 0.000000 0.000000 0.000000 1441832820 0.000000 0.000000 0.000000 0.000000 1441832820 0.000000 0.000000 0.000000 0.000000 1441832820 0.000000 0.000000 0.000000 0.000000 1441832820 0.000000 0.000000 0.000000 0.000000 1441832820 0.000000 0.000000 0.000000 0.000000 1441832820 0.000000 0.000000 0.000000 0.000000 1441832820 0.000000 0.000000 0.000000 0.000000 1441832820 0.000000 0.000000 0.000000 0.000000 1441832820 0.000000 0.000000 0.000000 0.000000 1441832820 0.000000 0.000000 0.000000 0.000000 1441832820 0.000000 0.000000 0.000000 0.000000 1441832820 0.000000 0.000000 0.000000 0.000000 1441832820 0.000000 0.000000 0.000000 0.000000 1441832820 0.000000 0.000000 0.000000 0.000000 1441832820 0.000000 0.000000 0.000000 0.000000 1441832820 0.000000 0.000000 0.000000 0.000000 1441832820 0.000000 0.000000 0.000000 0.000000 1441832820 0.000000 0.000000 0.000000 0.000000 1441832820 0.000000 0.000000 0.000000 0.000000 1441832820 0.000000 0.000000 0.000000 0.000000 1441832820 0.000000 0.000000 0.000000 0.000000 1441832820 0.000000 0.000000 0.000000 0.000000 1441832820 0.000000 0.000000 0.000000 0.000000 1441832820 0.000000 0.000000 0.000000 0.000000 1441832820 0.000000 0.000000 0.000000 0.000000 1441832820 0.000000 0.000000 0.000000 0.000000 1441832820 0.000000 0.000000 0.000000 0.000000 1441832820 0.000000 0.000000 0.000000 0.000000 1441832820 0.000000 0.000000 0.000000 0.000000 1441832820 0.000000 0.000000 0.000000 0.000000 1441832820 0.000000 0.000000 0.000000 0.000000 1441832820 0.000000 0.000000 0.000000 0.000000 1441832820 0.000000 0.000000 0.000000 0.000000 1441832820 0.000000 0.000000 0.000000 0.000000 1441832820 0.000000 0.000000 0.000000 0.000000 1441832820 0.000000 0.000000 0.000000 0.000000 1441832820 0.000000 0.000000 0.000000 0.000000 1441832820 0.000000 0.000000 0.000000 0.000000 1441832820 0.000000 0.000000 0.000000 0.000000 1441832820 0.000000 0.000000 0.000000 0.000000 1441832820 0.000000 0.000000 0.000000 0.000000 1441832820 0.000000 0.000000 0.000000 0.000000 1441832820 0.000000 0.000000 0.000000 0.000000 1441832820 0.000000 0.000000 0.000000 0.000000 1441832821 0.000000 0.000000 0.000000 0.000000 1441832821 0.000000 0.000000 0.000000 0.000000 1441832821 0.000000 0.000000 0.000000 0.000000 1441832821 0.000000 0.000000 0.000000 0.000000 1441832821 0.000000 0.000000 0.000000 0.000000 1441832821 0.000000 0.000000 0.000000 0.000000 1441832821 0.000000 0.000000 0.000000 0.000000 1441832821 0.000000 0.000000 0.000000 0.000000 1441832821 0.000000 0.000000 0.000000 0.000000 1441832821 0.000000 0.000000 0.000000 0.000000 1441832821 0.000000 0.000000 0.000000 0.000000 1441832821 0.000000 0.000000 0.000000 0.000000 1441832821 0.000000 0.000000 0.000000 0.000000 1441832821 0.000000 0.000000 0.000000 0.000000 1441832821 0.000000 0.000000 0.000000 0.000000 1441832821 0.000000 0.000000 0.000000 0.000000 1441832821 0.000000 0.000000 0.000000 0.000000 1441832821 0.000000 0.000000 0.000000 0.000000 1441832821 0.000000 0.000000 0.000000 0.000000 1441832821 0.000000 0.000000 0.000000 0.000000 1441832821 0.000000 0.000000 0.000000 0.000000 1441832821 0.000000 0.000000 0.000000 0.000000 1441832821 0.000000 0.000000 0.000000 0.000000 1441832821 0.000000 0.000000 0.000000 0.000000 1441832821 0.000000 0.000000 0.000000 0.000000 1441832821 0.000000 0.000000 0.000000 0.000000 1441832821 0.000000 0.000000 0.000000 0.000000 1441832821 0.000000 0.000000 0.000000 0.000000 1441832821 0.000000 0.000000 0.000000 0.000000 1441832821 0.000000 0.000000 0.000000 0.000000 1441832821 0.000000 0.000000 0.000000 0.000000 1441832821 0.000000 0.000000 0.000000 0.000000 1441832821 0.000000 0.000000 0.000000 0.000000 1441832821 0.000000 0.000000 0.000000 0.000000 1441832821 0.000000 0.000000 0.000000 0.000000 1441832821 0.000000 0.000000 0.000000 0.000000 1441832821 0.000000 0.000000 0.000000 0.000000 1441832821 0.000000 0.000000 0.000000 0.000000 1441832821 0.000000 0.000000 0.000000 0.000000 1441832821 0.000000 0.000000 0.000000 0.000000 1441832821 0.000000 0.000000 0.000000 0.000000 1441832821 0.000000 0.000000 0.000000 0.000000 1441832821 0.000000 0.000000 0.000000 0.000000 1441832821 0.000000 0.000000 0.000000 0.000000 1441832821 0.000000 0.000000 0.000000 0.000000 1441832821 0.000000 0.000000 0.000000 0.000000 1441832821 0.000000 0.000000 0.000000 0.000000 1441832821 0.000000 0.000000 0.000000 0.000000 1441832821 0.000000 0.000000 0.000000 0.000000 1441832821 0.000000 0.000000 0.000000 0.000000 1441832821 0.000000 0.000000 0.000000 0.000000 1441832821 0.000000 0.000000 0.000000 0.000000 1441832821 0.000000 0.000000 0.000000 0.000000 1441832821 0.000000 0.000000 0.000000 0.000000 1441832821 0.000000 0.000000 0.000000 0.000000 1441832821 0.000000 0.000000 0.000000 0.000000 1441832821 0.000000 0.000000 0.000000 0.000000 1441832821 0.000000 0.000000 0.000000 0.000000 1441832821 0.000000 0.000000 0.000000 0.000000 1441832821 0.000000 0.000000 0.000000 0.000000 1441832821 0.000000 0.000000 0.000000 0.000000 1441832821 0.000000 0.000000 0.000000 0.000000 1441832821 0.000000 0.000000 0.000000 0.000000 1441832821 0.000000 0.000000 0.000000 0.000000 1441832821 0.000000 0.000000 0.000000 0.000000 1441832821 0.000000 0.000000 0.000000 0.000000 1441832821 0.000000 0.000000 0.000000 0.000000 1441832821 0.000000 0.000000 0.000000 0.000000 1441832821 0.000000 0.000000 0.000000 0.000000 1441832821 0.000000 0.000000 0.000000 0.000000 1441832821 0.000000 0.000000 0.000000 0.000000 1441832821 0.000000 0.000000 0.000000 0.000000 1441832821 0.000000 0.000000 0.000000 0.000000 1441832821 0.000000 0.000000 0.000000 0.000000 1441832821 0.000000 0.000000 0.000000 0.000000 1441832821 0.000000 0.000000 0.000000 0.000000 1441832821 0.000000 0.000000 0.000000 0.000000 1441832821 0.000000 0.000000 0.000000 0.000000 1441832821 0.000000 0.000000 0.000000 0.000000 1441832821 0.000000 0.000000 0.000000 0.000000 1441832821 0.000000 0.000000 0.000000 0.000000 1441832821 0.000000 0.000000 0.000000 0.000000 1441832821 0.000000 0.000000 0.000000 0.000000 1441832821 0.000000 0.000000 0.000000 0.000000 1441832821 0.000000 0.000000 0.000000 0.000000 1441832821 0.000000 0.000000 0.000000 0.000000 1441832821 0.000000 0.000000 0.000000 0.000000 1441832821 0.000000 0.000000 0.000000 0.000000 1441832821 0.000000 0.000000 0.000000 0.000000 1441832821 0.000000 0.000000 0.000000 0.000000 1441832821 0.000000 0.000000 0.000000 0.000000 1441832821 0.000000 0.000000 0.000000 0.000000 1441832821 0.000000 0.000000 0.000000 0.000000 1441832821 0.000000 0.000000 0.000000 0.000000 1441832821 0.000000 0.000000 0.000000 0.000000 1441832821 0.000000 0.000000 0.000000 0.000000 1441832821 0.000000 0.000000 0.000000 0.000000 1441832821 0.000000 0.000000 0.000000 0.000000 1441832821 0.000000 0.000000 0.000000 0.000000 1441832821 0.000000 0.000000 0.000000 0.000000 1441832821 0.000000 0.000000 0.000000 0.000000 1441832821 0.000000 0.000000 0.000000 0.000000 1441832821 
0.000000 0.000000 0.000000 0.000000 1441832824 0.000000 0.000000 0.000000 0.000000 1441832824 0.000000 0.000000 0.000000 0.000000 1441832824 0.000000 0.000000 0.000000 0.000000 1441832824 0.000000 0.000000 0.000000 0.000000 1441832824 0.000000 0.000000 0.000000 0.000000 1441832824 0.000000 0.000000 0.000000 0.000000 1441832824 0.000000 0.000000 0.000000 0.000000 1441832824 0.000000 0.000000 0.000000 0.000000 1441832824 0.000000 0.000000 0.000000 0.000000 1441832824 0.000000 0.000000 0.000000 0.000000 1441832824 0.000000 0.000000 0.000000 0.000000 1441832824 0.000000 0.000000 0.000000 0.000000 1441832824 0.000000 0.000000 0.000000 0.000000 1441832824 0.000000 0.000000 0.000000 0.000000 1441832824 0.000000 0.000000 0.000000 0.000000 1441832824 0.000000 0.000000 0.000000 0.000000 1441832824 0.000000 0.000000 0.000000 0.000000 1441832824 0.000000 0.000000 0.000000 0.000000 1441832824 0.000000 0.000000 0.000000 0.000000 1441832824 0.000000 0.000000 0.000000 0.000000 1441832824 0.000000 0.000000 0.000000 0.000000 1441832824 0.000000 0.000000 0.000000 0.000000 1441832824 0.000000 0.000000 0.000000 0.000000 1441832824 0.000000 0.000000 0.000000 0.000000 1441832824 0.000000 0.000000 0.000000 0.000000 1441832824 0.000000 0.000000 0.000000 0.000000 1441832824 0.000000 0.000000 0.000000 0.000000 1441832824 0.000000 0.000000 0.000000 0.000000 1441832824 0.000000 0.000000 0.000000 0.000000 1441832824 0.000000 0.000000 0.000000 0.000000 1441832824 0.000000 0.000000 0.000000 0.000000 1441832824 0.000000 0.000000 0.000000 0.000000 1441832824 0.000000 0.000000 0.000000 0.000000 1441832824 0.000000 0.000000 0.000000 0.000000 1441832824 0.000000 0.000000 0.000000 0.000000 1441832824 0.000000 0.000000 0.000000 0.000000 1441832824 0.000000 0.000000 0.000000 0.000000 1441832824 0.000000 0.000000 0.000000 0.000000 1441832824 0.000000 0.000000 0.000000 0.000000 1441832824 0.000000 0.000000 0.000000 0.000000 1441832825 0.000000 0.000000 0.000000 0.000000 1441832825 0.000000 0.000000 0.000000 0.000000 1441832825 0.000000 0.000000 0.000000 0.000000 1441832825 0.000000 0.000000 0.000000 0.000000 1441832825 0.000000 0.000000 0.000000 0.000000 1441832825 0.000000 0.000000 0.000000 0.000000 1441832825 0.000000 0.000000 0.000000 0.000000 1441832825 0.000000 0.000000 0.000000 0.000000 1441832825 0.000000 0.000000 0.000000 0.000000 1441832825 0.000000 0.000000 0.000000 0.000000 1441832825 0.000000 0.000000 0.000000 0.000000 1441832825 0.000000 0.000000 0.000000 0.000000 1441832825 0.000000 0.000000 0.000000 0.000000 1441832825 0.000000 0.000000 0.000000 0.000000 1441832825 0.000000 0.000000 0.000000 0.000000 1441832825 0.000000 0.000000 0.000000 0.000000 1441832825 0.000000 0.000000 0.000000 0.000000 1441832825 0.000000 0.000000 0.000000 0.000000 1441832825 0.000000 0.000000 0.000000 0.000000 1441832825 0.000000 0.000000 0.000000 0.000000 1441832825 0.000000 0.000000 0.000000 0.000000 1441832825 0.000000 0.000000 0.000000 0.000000 1441832825 0.000000 0.000000 0.000000 0.000000 1441832825 0.000000 0.000000 0.000000 0.000000 1441832825 0.000000 0.000000 0.000000 0.000000 1441832825 0.000000 0.000000 0.000000 0.000000 1441832825 0.000000 0.000000 0.000000 0.000000 1441832825 0.000000 0.000000 0.000000 0.000000 1441832825 0.000000 0.000000 0.000000 0.000000 1441832825 0.000000 0.000000 0.000000 0.000000 1441832825 0.000000 0.000000 0.000000 0.000000 1441832825 0.000000 0.000000 0.000000 0.000000 1441832825 0.000000 0.000000 0.000000 0.000000 1441832825 0.000000 0.000000 0.000000 0.000000 1441832825 0.000000 0.000000 0.000000 0.000000 1441832825 0.000000 0.000000 0.000000 0.000000 1441832825 0.000000 0.000000 0.000000 0.000000 1441832825 0.000000 0.000000 0.000000 0.000000 1441832825 0.000000 0.000000 0.000000 0.000000 1441832825 0.000000 0.000000 0.000000 0.000000 1441832825 0.000000 0.000000 0.000000 0.000000 1441832825 0.000000 0.000000 0.000000 0.000000 1441832825 0.000000 0.000000 0.000000 0.000000 1441832825 0.000000 0.000000 0.000000 0.000000 1441832825 0.000000 0.000000 0.000000 0.000000 1441832825 0.000000 0.000000 0.000000 0.000000 1441832825 0.000000 0.000000 0.000000 0.000000 1441832825 0.000000 0.000000 0.000000 0.000000 1441832825 0.000000 0.000000 0.000000 0.000000 1441832825 0.000000 0.000000 0.000000 0.000000 1441832825 0.000000 0.000000 0.000000 0.000000 1441832825 0.000000 0.000000 0.000000 0.000000 1441832825 0.000000 0.000000 0.000000 0.000000 1441832825 0.000000 0.000000 0.000000 0.000000 1441832825 0.000000 0.000000 0.000000 0.000000 1441832825 0.000000 0.000000 0.000000 0.000000 1441832825 0.000000 0.000000 0.000000 0.000000 1441832825 0.000000 0.000000 0.000000 0.000000 1441832825 0.000000 0.000000 0.000000 0.000000 1441832825 0.000000 0.000000 0.000000 0.000000 1441832825 0.000000 0.000000 0.000000 0.000000 1441832825 0.000000 0.000000 0.000000 0.000000 1441832825 0.000000 0.000000 0.000000 0.000000 1441832825 0.000000 0.000000 0.000000 0.000000 1441832825 0.000000 0.000000 0.000000 0.000000 1441832825 0.000000 0.000000 0.000000 0.000000 1441832825 0.000000 0.000000 0.000000 0.000000 1441832825 0.000000 0.000000 0.000000 0.000000 1441832825 0.000000 0.000000 0.000000 0.000000 1441832825 0.000000 0.000000 0.000000 0.000000 1441832825 0.000000 0.000000 0.000000 0.000000 1441832825 0.000000 0.000000 0.000000 0.000000 1441832825 0.000000 0.000000 0.000000 0.000000 1441832825 0.000000 0.000000 0.000000 0.000000 1441832825 0.000000 0.000000 0.000000 0.000000 1441832825 0.000000 0.000000 0.000000 0.000000 1441832825 0.000000 0.000000 0.000000 0.000000 1441832825 0.000000 0.000000 0.000000 0.000000 1441832825 0.000000 0.000000 0.000000 0.000000 1441832825 0.000000 0.000000 0.000000 0.000000 1441832825 0.000000 0.000000 0.000000 0.000000 1441832825 0.000000 0.000000 0.000000 0.000000 1441832825 0.000000 0.000000 0.000000 0.000000 1441832825 0.000000 0.000000 0.000000 0.000000 1441832825 0.000000 0.000000 0.000000 0.000000 1441832825 0.000000 0.000000 0.000000 0.000000 1441832825 0.000000 0.000000 0.000000 0.000000 1441832825 0.000000 0.000000 0.000000 0.000000 1441832825 0.000000 0.000000 0.000000 0.000000 1441832825 0.000000 0.000000 0.000000 0.000000 1441832825 0.000000 0.000000 0.000000 0.000000 1441832825 0.000000 0.000000 0.000000 0.000000 1441832825 0.000000 0.000000 0.000000 0.000000 1441832825 0.000000 0.000000 0.000000 0.000000 1441832825 0.000000 0.000000 0.000000 0.000000 1441832825 0.000000 0.000000 0.000000 0.000000 1441832825 0.000000 0.000000 0.000000 0.000000 1441832825 0.000000 0.000000 0.000000 0.000000 1441832825 0.000000 0.000000 0.000000 0.000000 1441832825 0.000000 0.000000 0.000000 0.000000 1441832825 0.000000 0.000000 0.000000 0.000000 1441832825 0.000000 0.000000 0.000000 0.000000 1441832825 0.000000 0.000000 0.000000 0.000000 1441832825 0.000000 0.000000 0.000000 0.000000 1441832825 0.000000 0.000000 0.000000 0.000000 1441832825 0.000000 0.000000 0.000000 0.000000 1441832825 0.000000 0.000000 0.000000 0.000000 1441832825 0.000000 0.000000 0.000000 0.000000 1441832825 0.000000 0.000000 0.000000 0.000000 1441832825 0.000000 0.000000 0.000000 0.000000 1441832825 0.000000 0.000000 0.000000 0.000000 1441832825 0.000000 0.000000 0.000000 0.000000 1441832825 0.000000 0.000000 0.000000 0.000000 1441832825 0.000000 0.000000 0.000000 0.000000 1441832825 0.000000 0.000000 0.000000 0.000000 1441832825 0.000000 0.000000 0.000000 0.000000 1441832826 0.000000 0.000000 0.000000 0.000000 1441832826 0.000000 0.000000 0.000000 0.000000 1441832826 0.000000 0.000000 0.000000 0.000000 1441832826 0.000000 0.000000 0.000000 0.000000 1441832826 0.000000 0.000000 0.000000 0.000000 1441832826 0.000000 0.000000 0.000000 0.000000 1441832826 0.000000 0.000000 0.000000 0.000000 1441832826 0.000000 0.000000 0.000000 0.000000 1441832826 0.000000 0.000000 0.000000 0.000000 1441832826 0.000000 0.000000 0.000000 0.000000 1441832826 0.000000 0.000000 0.000000 0.000000 1441832826 0.000000 0.000000 0.000000 0.000000 1441832826 0.000000 0.000000 0.000000 0.000000 1441832826 0.000000 0.000000 0.000000 0.000000 1441832826 0.000000 0.000000 0.000000 0.000000 1441832826 0.000000 0.000000 0.000000 0.000000 1441832826 0.000000 0.000000 0.000000 0.000000 1441832826 0.000000 0.000000 0.000000 0.000000 1441832826 0.000000 0.000000 0.000000 0.000000 1441832826 0.000000 0.000000 0.000000 0.000000 1441832826 0.000000 0.000000 0.000000 0.000000 1441832826 0.000000 0.000000 0.000000 0.000000 1441832826 0.000000 0.000000 0.000000 0.000000 1441832826 0.000000 0.000000 0.000000 0.000000 1441832826 0.000000 0.000000 0.000000 0.000000 1441832826 0.000000 0.000000 0.000000 0.000000 1441832826 0.000000 0.000000 0.000000 0.000000 1441832826 0.000000 0.000000 0.000000 0.000000 1441832826 0.000000 0.000000 0.000000 0.000000 1441832826 0.000000 0.000000 0.000000 0.000000 1441832826 0.000000 0.000000 0.000000 0.000000 1441832826 0.000000 0.000000 0.000000 0.000000 1441832826 0.000000 0.000000 0.000000 0.000000 1441832826 0.000000 0.000000 0.000000 0.000000 1441832826 0.000000 0.000000 0.000000 0.000000 1441832826 0.000000 0.000000 0.000000 0.000000 1441832826 0.000000 0.000000 0.000000 0.000000 1441832826 0.000000 0.000000 0.000000 0.000000 1441832826 0.000000 0.000000 0.000000 0.000000 1441832826 0.000000 0.000000 0.000000 0.000000 1441832826 0.000000 0.000000 0.000000 0.000000 1441832826 0.000000 0.000000 0.000000 0.000000 1441832826 0.000000 0.000000 0.000000 0.000000 1441832826 0.000000 0.000000 0.000000 0.000000 1441832826 0.000000 0.000000 0.000000 0.000000 1441832826 0.000000 0.000000 0.000000 0.000000 1441832826 0.000000 0.000000 0.000000 0.000000 1441832826 0.000000 0.000000 0.000000 0.000000 1441832826 0.000000 0.000000 0.000000 0.000000 1441832826 0.000000 0.000000 0.000000 0.000000 1441832826 0.000000 0.000000 0.000000 0.000000 1441832826 0.000000 0.000000 0.000000 0.000000 1441832826 0.000000 0.000000 0.000000 0.000000 1441832826 0.000000 0.000000 0.000000 0.000000 1441832826 0.000000 0.000000 0.000000 0.000000 1441832826 0.000000 0.000000 0.000000 0.000000 1441832826 0.000000 0.000000 0.000000 0.000000 1441832826 0.000000 0.000000 0.000000 0.000000 1441832826 0.000000 0.000000 0.000000 0.000000 1441832826 0.000000 0.000000 0.000000 0.000000 1441832826 0.000000 0.000000 0.000000 0.000000 1441832826 0.000000 0.000000 0.000000 0.000000 1441832826 0.000000 0.000000 0.000000 0.000000 1441832826 0.000000 0.000000 0.000000 0.000000 1441832826 0.000000 0.000000 0.000000 0.000000 1441832826 0.000000 0.000000 0.000000 0.000000 1441832826 0.000000 0.000000 0.000000 0.000000 1441832826 0.000000 0.000000 0.000000 0.000000 1441832826 0.000000 0.000000 0.000000 0.000000 1441832826 0.000000 0.000000 0.000000 0.000000 1441832826 0.000000 0.000000 0.000000 0.000000 1441832826 0.000000 0.000000 0.000000 0.000000 1441832826 0.000000 0.000000 0.000000 0.000000 1441832826 0.000000 0.000000 0.000000 0.000000 1441832826 0.000000 0.000000 0.000000 0.000000 1441832826 0.000000 0.000000 0.000000 0.000000 1441832826 0.000000 0.000000 0.000000 0.000000 1441832826 0.000000 0.000000 0.000000 0.000000 1441832826 0.000000 0.000000 0.000000 0.000000 1441832826 0.000000 0.000000 0.000000 0.000000 1441832826 0.000000 0.000000 0.000000 0.000000 1441832826 0.000000 0.000000 0.000000 0.000000 1441832826 0.000000 0.000000 0.000000 0.000000 1441832826 0.000000 0.000000 0.000000 0.000000 1441832826 0.000000 0.000000 0.000000 0.000000 1441832826 0.000000 0.000000 0.000000 0.000000 1441832826 0.000000 0.000000 0.000000 0.000000 1441832826 0.000000 0.000000 0.000000 0.000000 1441832826 0.000000 0.000000 0.000000 0.000000 1441832826 0.000000 0.000000 0.000000 0.000000 1441832826 0.000000 0.000000 0.000000 0.000000 1441832826 0.000000 0.000000 0.000000 0.000000 1441832826 0.000000 0.000000 0.000000 0.000000 1441832826 0.000000 0.000000 0.000000 0.000000 1441832826 0.000000 0.000000 0.000000 0.000000 1441832826 0.000000 0.000000 0.000000 0.000000 1441832826 0.000000 0.000000 0.000000 0.000000 1441832826 0.000000 0.000000 0.000000 0.000000 1441832826 0.000000 0.000000 0.000000 0.000000 1441832826 0.000000 0.000000 0.000000 0.000000 1441832826 0.000000 0.000000 0.000000 0.000000 1441832826 0.000000 0.000000 0.000000 0.000000 1441832826 0.000000 0.000000 0.000000 0.000000 1441832826 0.000000 0.000000 0.000000 0.000000 1441832826 0.000000 0.000000 0.000000 0.000000 1441832826 0.000000 0.000000 0.000000 0.000000 1441832826 0.000000 0.000000 0.000000 0.000000 1441832826 0.000000 0.000000 0.000000 0.000000 1441832826 0.000000 0.000000 0.000000 0.000000 1441832826 0.000000 0.000000 0.000000 0.000000 1441832826 0.000000 0.000000 0.000000 0.000000 1441832826 0.000000 0.000000 0.000000 0.000000 1441832826 0.000000 0.000000 0.000000 0.000000 1441832826 0.000000 0.000000 0.000000 0.000000 1441832826 0.000000 0.000000 0.000000 0.000000 1441832826 0.000000 0.000000 0.000000 0.000000 1441832826 0.000000 0.000000 0.000000 0.000000 1441832826 0.000000 0.000000 0.000000 0.000000 1441832827 0.000000 0.000000 0.000000 0.000000 1441832827 0.000000 0.000000 0.000000 0.000000 1441832827 0.000000 0.000000 0.000000 0.000000 1441832827 0.000000 0.000000 0.000000 0.000000 1441832827 0.000000 0.000000 0.000000 0.000000 1441832827 0.000000 0.000000 0.000000 0.000000 1441832827 0.000000 0.000000 0.000000 0.000000 1441832827 0.000000 0.000000 0.000000 0.000000 1441832827 0.000000 0.000000 0.000000 0.000000 1441832827 0.000000 0.000000 0.000000 0.000000 1441832827 0.000000 0.000000 0.000000 0.000000 1441832827 0.000000 0.000000 0.000000 0.000000 1441832827 0.000000 0.000000 0.000000 0.000000 1441832827 0.000000 0.000000 0.000000 0.000000 1441832827 0.000000 0.000000 0.000000 0.000000 1441832827 0.000000 0.000000 0.000000 0.000000 1441832827 0.000000 0.000000 0.000000 0.000000 1441832827 0.000000 0.000000 0.000000 0.000000 1441832827 0.000000 0.000000 0.000000 0.000000 1441832827 0.000000 0.000000 0.000000 0.000000 1441832827 0.000000 0.000000 0.000000 0.000000 1441832827 0.000000 0.000000 0.000000 0.000000 1441832827 0.000000 0.000000 0.000000 0.000000 1441832827 0.000000 0.000000 0.000000 0.000000 1441832827 0.000000 0.000000 0.000000 0.000000 1441832827 0.000000 0.000000 0.000000 0.000000 1441832827 0.000000 0.000000 0.000000 0.000000 1441832827 0.000000 0.000000 0.000000 0.000000 1441832827 0.000000 0.000000 0.000000 0.000000 1441832827 0.000000 0.000000 0.000000 0.000000 1441832827 0.000000 0.000000 0.000000 0.000000 1441832827 0.000000 0.000000 0.000000 0.000000 1441832827 0.000000 0.000000 0.000000 0.000000 1441832827 0.000000 0.000000 0.000000 0.000000 1441832827 0.000000 0.000000 0.000000 0.000000 1441832827 0.000000 0.000000 0.000000 0.000000 1441832827 0.000000 0.000000 0.000000 0.000000 1441832827 0.000000 0.000000 0.000000 0.000000 1441832827 0.000000 0.000000 0.000000 0.000000 1441832827 0.000000 0.000000 0.000000 0.000000 1441832827 0.000000 0.000000 0.000000 0.000000 1441832827 0.000000 0.000000 0.000000 0.000000 1441832827 0.000000 0.000000 0.000000 0.000000 1441832827 0.000000 0.000000 0.000000 0.000000 1441832827 0.000000 0.000000 0.000000 0.000000 1441832827 0.000000 0.000000 0.000000 0.000000 1441832827 0.000000 0.000000 0.000000 0.000000 1441832827 0.000000 0.000000 0.000000 0.000000 1441832827 0.000000 0.000000 0.000000 0.000000 1441832827 0.000000 0.000000 0.000000 0.000000 1441832827 0.000000 0.000000 0.000000 0.000000 1441832827 0.000000 0.000000 0.000000 0.000000 1441832827 0.000000 0.000000 0.000000 0.000000 1441832827 0.000000 0.000000 0.000000 0.000000 1441832827 0.000000 0.000000 0.000000 0.000000 1441832827 0.000000 0.000000 0.000000 0.000000 1441832827 0.000000 0.000000 0.000000 0.000000 1441832827 0.000000 0.000000 0.000000 0.000000 1441832827 0.000000 0.000000 0.000000 0.000000 1441832827 0.000000 0.000000 0.000000 0.000000 1441832827 0.000000 0.000000 0.000000 0.000000 1441832827 0.000000 0.000000 0.000000 0.000000 1441832827 0.000000 0.000000 0.000000 0.000000 1441832827 0.000000 0.000000 0.000000 0.000000 1441832827 0.000000 0.000000 0.000000 0.000000 1441832827 0.000000 0.000000 0.000000 0.000000 1441832827 0.000000 0.000000 0.000000 0.000000 1441832827 0.000000 0.000000 0.000000 0.000000 1441832827 0.000000 0.000000 0.000000 0.000000 1441832827 0.000000 0.000000 0.000000 0.000000 1441832827 0.000000 0.000000 0.000000 0.000000 1441832827 0.000000 0.000000 0.000000 0.000000 1441832827 0.000000 0.000000 0.000000 0.000000 1441832827 0.000000 0.000000 0.000000 0.000000 1441832827 0.000000 0.000000 0.000000 0.000000 1441832827 0.000000 0.000000 0.000000 0.000000 1441832827 0.000000 0.000000 0.000000 0.000000 1441832827 0.000000 0.000000 0.000000 0.000000 1441832827 0.000000 0.000000 0.000000 0.000000 1441832827 0.000000 0.000000 0.000000 0.000000 1441832827 0.000000 0.000000 0.000000 0.000000 1441832827 0.000000 0.000000 0.000000 0.000000 1441832827 0.000000 0.000000 0.000000 0.000000 1441832827 0.000000 0.000000 0.000000 0.000000 1441832827 0.000000 0.000000 0.000000 0.000000 1441832827 0.000000 0.000000 0.000000 0.000000 1441832827 0.000000 0.000000 0.000000 0.000000 1441832827 0.000000 0.000000 0.000000 0.000000 1441832827 0.000000 0.000000 0.000000 0.000000 1441832827 0.000000 0.000000 0.000000 0.000000 1441832827 0.000000 0.000000 0.000000 0.000000 1441832827 0.000000 0.000000 0.000000 0.000000 1441832827 0.000000 0.000000 0.000000 0.000000 1441832827 0.000000 0.000000 0.000000 0.000000 1441832827 0.000000 0.000000 0.000000 0.000000 1441832827 0.000000 0.000000 0.000000 0.000000 1441832827 0.000000 0.000000 0.000000 0.000000 1441832827 0.000000 0.000000 0.000000 0.000000 1441832827 0.000000 0.000000 0.000000 0.000000 1441832827 0.000000 0.000000 0.000000 0.000000 1441832827 0.000000 0.000000 0.000000 0.000000 1441832827 0.000000 0.000000 0.000000 0.000000 1441832827 0.000000 0.000000 0.000000 0.000000 1441832827 0.000000 0.000000 0.000000 0.000000 1441832827 0.000000 0.000000 0.000000 0.000000 1441832827 0.000000 0.000000 0.000000 0.000000 1441832827 0.000000 0.000000 0.000000 0.000000 1441832827 0.000000 0.000000 0.000000 0.000000 1441832827 0.000000 0.000000 0.000000 0.000000 1441832827 0.000000 0.000000 0.000000 0.000000 1441832827 0.000000 0.000000 0.000000 0.000000 1441832827 0.000000 0.000000 0.000000 0.000000 1441832827 0.000000 0.000000 0.000000 0.000000 1441832827 0.000000 0.000000 0.000000 0.000000 1441832827 0.000000 0.000000 0.000000 0.000000 1441832828 0.000000 0.000000 0.000000 0.000000 1441832828 0.000000 0.000000 0.000000 0.000000 1441832828 0.000000 0.000000 0.000000 0.000000 1441832828 0.000000 0.000000 0.000000 0.000000 1441832828 0.000000 0.000000 0.000000 0.000000 1441832828 0.000000 0.000000 0.000000 0.000000 1441832828 0.000000 0.000000 0.000000 0.000000 1441832828 0.000000 0.000000 0.000000 0.000000 1441832828 0.000000 0.000000 0.000000 0.000000 1441832828 0.000000 0.000000 0.000000 0.000000 1441832828 0.000000 0.000000 0.000000 0.000000 1441832828 0.000000 0.000000 0.000000 0.000000 1441832828 0.000000 0.000000 0.000000 0.000000 1441832828 0.000000 0.000000 0.000000 0.000000 1441832828 0.000000 0.000000 0.000000 0.000000 1441832828 0.000000 0.000000 0.000000 0.000000 1441832828 0.000000 0.000000 0.000000 0.000000 1441832828 0.000000 0.000000 0.000000 0.000000 1441832828 0.000000 0.000000 0.000000 0.000000 1441832828 0.000000 0.000000 0.000000 0.000000 1441832828 0.000000 0.000000 0.000000 0.000000 1441832828 0.000000 0.000000 0.000000 0.000000 1441832828 0.000000 0.000000 0.000000 0.000000 1441832828 0.000000 0.000000 0.000000 0.000000 1441832828 0.000000 0.000000 0.000000 0.000000 1441832828 0.000000 0.000000 0.000000 0.000000 1441832828 0.000000 0.000000 0.000000 0.000000 1441832828 0.000000 0.000000 0.000000 0.000000 1441832828 0.000000 0.000000 0.000000 0.000000 1441832828 0.000000 0.000000 0.000000 0.000000 1441832828 0.000000 0.000000 0.000000 0.000000 1441832828 0.000000 0.000000 0.000000 0.000000 1441832828 0.000000 0.000000 0.000000 0.000000 1441832828 0.000000 0.000000 0.000000 0.000000 1441832828 0.000000 0.000000 0.000000 0.000000 1441832828 0.000000 0.000000 0.000000 0.000000 1441832828 0.000000 0.000000 0.000000 0.000000 1441832828 0.000000 0.000000 0.000000 0.000000 1441832828 0.000000 0.000000 0.000000 0.000000 1441832828 0.000000 0.000000 0.000000 0.000000 1441832828 0.000000 0.000000 0.000000 0.000000 1441832828 0.000000 0.000000 0.000000 0.000000 1441832828 0.000000 0.000000 0.000000 0.000000 1441832828 0.000000 0.000000 0.000000 0.000000 1441832828 0.000000 0.000000 0.000000 0.000000 1441832828 0.000000 0.000000 0.000000 0.000000 1441832828 0.000000 0.000000 0.000000 0.000000 1441832828 0.000000 0.000000 0.000000 0.000000 1441832828 0.000000 0.000000 0.000000 0.000000 1441832828 0.000000 0.000000 0.000000 0.000000 1441832828 0.000000 0.000000 0.000000 0.000000 1441832828 0.000000 0.000000 0.000000 0.000000 1441832828 0.000000 0.000000 0.000000 0.000000 1441832828 0.000000 0.000000 0.000000 0.000000 1441832828 0.000000 0.000000 0.000000 0.000000 1441832828 0.000000 0.000000 0.000000 0.000000 1441832828 0.000000 0.000000 0.000000 0.000000 1441832828 0.000000 0.000000 0.000000 0.000000 1441832828 0.000000 0.000000 0.000000 0.000000 1441832828 0.000000 0.000000 0.000000 0.000000 1441832828 0.000000 0.000000 0.000000 0.000000 1441832828 0.000000 0.000000 0.000000 0.000000 1441832828 0.000000 0.000000 0.000000 0.000000 1441832828 0.000000 0.000000 0.000000 0.000000 1441832828 0.000000 0.000000 0.000000 0.000000 1441832828 0.000000 0.000000 0.000000 0.000000 1441832828 0.000000 0.000000 0.000000 0.000000 1441832828 0.000000 0.000000 0.000000 0.000000 1441832828 0.000000 0.000000 0.000000 0.000000 1441832828 0.000000 0.000000 0.000000 0.000000 1441832828 0.000000 0.000000 0.000000 0.000000 1441832828 0.000000 0.000000 0.000000 0.000000 1441832828 0.000000 0.000000 0.000000 0.000000 1441832828 0.000000 0.000000 0.000000 0.000000 1441832828 0.000000 0.000000 0.000000 0.000000 1441832828 0.000000 0.000000 0.000000 0.000000 1441832828 0.000000 0.000000 0.000000 0.000000 1441832828 0.000000 0.000000 0.000000 0.000000 1441832828 0.000000 0.000000 0.000000 0.000000 1441832828 0.000000 0.000000 0.000000 0.000000 1441832828 0.000000 0.000000 0.000000 0.000000 1441832828 0.000000 0.000000 0.000000 0.000000 1441832828 0.000000 0.000000 0.000000 0.000000 1441832828 0.000000 0.000000 0.000000 0.000000 1441832828 0.000000 0.000000 0.000000 0.000000 1441832828 0.000000 0.000000 0.000000 0.000000 1441832828 0.000000 0.000000 0.000000 0.000000 1441832828 0.000000 0.000000 0.000000 0.000000 1441832828 0.000000 0.000000 0.000000 0.000000 1441832828 0.000000 0.000000 0.000000 0.000000 1441832828 0.000000 0.000000 0.000000 0.000000 1441832828 0.000000 0.000000 0.000000 0.000000 1441832828 0.000000 0.000000 0.000000 0.000000 1441832828 0.000000 0.000000 0.000000 0.000000 1441832828 0.000000 0.000000 0.000000 0.000000 1441832828 0.000000 0.000000 0.000000 0.000000 1441832828 0.000000 0.000000 0.000000 0.000000 1441832828 0.000000 0.000000 0.000000 0.000000 1441832828 0.000000 0.000000 0.000000 0.000000 1441832828 0.000000 0.000000 0.000000 0.000000 1441832828 0.000000 0.000000 0.000000 0.000000 1441832828 0.000000 0.000000 0.000000 0.000000 1441832828 0.000000 0.000000 0.000000 0.000000 1441832828 0.000000 0.000000 0.000000 0.000000 1441832828 0.000000 0.000000 0.000000 0.000000 1441832828 0.000000 0.000000 0.000000 0.000000 1441832828 0.000000 0.000000 0.000000 0.000000 1441832828 0.000000 0.000000 0.000000 0.000000 1441832828 0.000000 0.000000 0.000000 0.000000 1441832828 0.000000 0.000000 0.000000 0.000000 1441832828 0.000000 0.000000 0.000000 0.000000 1441832828 0.000000 0.000000 0.000000 0.000000 1441832828 0.000000 0.000000 0.000000 0.000000 1441832828 0.000000 0.000000 0.000000 0.000000 1441832828 0.000000 0.000000 0.000000 0.000000 1441832828 0.000000 0.000000 0.000000 0.000000 1441832828 0.000000 0.000000 0.000000 0.000000 1441832828 0.000000 0.000000 0.000000 0.000000 1441832828 0.000000 0.000000 0.000000 0.000000 1441832829 0.000000 0.000000 0.000000 0.000000 1441832829 0.000000 0.000000 0.000000 0.000000 1441832829 0.000000 0.000000 0.000000 0.000000 1441832829 0.000000 0.000000 0.000000 0.000000 1441832829 0.000000 0.000000 0.000000 0.000000 1441832829 0.000000 0.000000 0.000000 0.000000 1441832829 0.000000 0.000000 0.000000 0.000000 1441832829 0.000000 0.000000 0.000000 0.000000 1441832829 0.000000 0.000000 0.000000 0.000000 1441832829 0.000000 0.000000 0.000000 0.000000 1441832829 0.000000 0.000000 0.000000 0.000000 1441832829 0.000000 0.000000 0.000000 0.000000 1441832829 0.000000 0.000000 0.000000 0.000000 1441832829 0.000000 0.000000 0.000000 0.000000 1441832829 0.000000 0.000000 0.000000 0.000000 1441832829 0.000000 0.000000 0.000000 0.000000 1441832829 0.000000 0.000000 0.000000 0.000000 1441832829 0.000000 0.000000 0.000000 0.000000 1441832829 0.000000 0.000000 0.000000 0.000000 1441832829 0.000000 0.000000 0.000000 0.000000 1441832829 0.000000 0.000000 0.000000 0.000000 1441832829 0.000000 0.000000 0.000000 0.000000 1441832829 0.000000 0.000000 0.000000 0.000000 1441832829 0.000000 0.000000 0.000000 0.000000 1441832829 0.000000 0.000000 0.000000 0.000000 1441832829 0.000000 0.000000 0.000000 0.000000 1441832829 0.000000 0.000000 0.000000 0.000000 1441832829 0.000000 0.000000 0.000000 0.000000 1441832829 0.000000 0.000000 0.000000 0.000000 1441832829 0.000000 0.000000 0.000000 0.000000 1441832829 0.000000 0.000000 0.000000 0.000000 1441832829 0.000000 0.000000 0.000000 0.000000 1441832829 0.000000 0.000000 0.000000 0.000000 1441832829 0.000000 0.000000 0.000000 0.000000 1441832829 0.000000 0.000000 0.000000 0.000000 1441832829 0.000000 0.000000 0.000000 0.000000 1441832829 0.000000 0.000000 0.000000 0.000000 1441832829 0.000000 0.000000 0.000000 0.000000 1441832829 0.000000 0.000000 0.000000 0.000000 1441832829 0.000000 0.000000 0.000000 0.000000 1441832829 0.000000 0.000000 0.000000 0.000000 1441832829 0.000000 0.000000 0.000000 0.000000 1441832829 0.000000 0.000000 0.000000 0.000000 1441832829 0.000000 0.000000 0.000000 0.000000 1441832829 0.000000 0.000000 0.000000 0.000000 1441832829 0.000000 0.000000 0.000000 0.000000 1441832829 0.000000 0.000000 0.000000 0.000000 1441832829 0.000000 0.000000 0.000000 0.000000 1441832829 0.000000 0.000000 0.000000 0.000000 1441832829 0.000000 0.000000 0.000000 0.000000 1441832829 0.000000 0.000000 0.000000 0.000000 1441832829 0.000000 0.000000 0.000000 0.000000 1441832829 0.000000 0.000000 0.000000 0.000000 1441832829 0.000000 0.000000 0.000000 0.000000 1441832829 0.000000 0.000000 0.000000 0.000000 1441832829 0.000000 0.000000 0.000000 0.000000 1441832829 0.000000 0.000000 0.000000 0.000000 1441832829 0.000000 0.000000 0.000000 0.000000 1441832829 0.000000 0.000000 0.000000 0.000000 1441832829 0.000000 0.000000 0.000000 0.000000 1441832829 0.000000 0.000000 0.000000 0.000000 1441832829 0.000000 0.000000 0.000000 0.000000 1441832829 0.000000 0.000000 0.000000 0.000000 1441832829 0.000000 0.000000 0.000000 0.000000 1441832829 0.000000 0.000000 0.000000 0.000000 1441832829 0.000000 0.000000 0.000000 0.000000 1441832829 0.000000 0.000000 0.000000 0.000000 1441832829 0.000000 0.000000 0.000000 0.000000 1441832829 0.000000 0.000000 0.000000 0.000000 1441832829 0.000000 0.000000 0.000000 0.000000 1441832829 0.000000 0.000000 0.000000 0.000000 1441832829 0.000000 0.000000 0.000000 0.000000 1441832829 0.000000 0.000000 0.000000 0.000000 1441832829 0.000000 0.000000 0.000000 0.000000 1441832829 0.000000 0.000000 0.000000 0.000000 1441832829 0.000000 0.000000 0.000000 0.000000 1441832829 0.000000 0.000000 0.000000 0.000000 1441832829 0.000000 0.000000 0.000000 0.000000 1441832829 0.000000 0.000000 0.000000 0.000000 1441832829 0.000000 0.000000 0.000000 0.000000 1441832829 0.000000 0.000000 0.000000 0.000000 1441832829 0.000000 0.000000 0.000000 0.000000 1441832829 0.000000 0.000000 0.000000 0.000000 1441832829 0.000000 0.000000 0.000000 0.000000 1441832829 0.000000 0.000000 0.000000 0.000000 1441832829 0.000000 0.000000 0.000000 0.000000 1441832829 0.000000 0.000000 0.000000 0.000000 1441832829 0.000000 0.000000 0.000000 0.000000 1441832829 0.000000 0.000000 0.000000 0.000000 1441832829 0.000000 0.000000 0.000000 0.000000 1441832829 0.000000 0.000000 0.000000 0.000000 1441832829 0.000000 0.000000 0.000000 0.000000 1441832829 0.000000 0.000000 0.000000 0.000000 1441832829 0.000000 0.000000 0.000000 0.000000 1441832829 
0.000000 0.000000 0.000000 0.000000 1441832832 0.000000 0.000000 0.000000 0.000000 1441832832 0.000000 0.000000 0.000000 0.000000 1441832832 0.000000 0.000000 0.000000 0.000000 1441832832 0.000000 0.000000 0.000000 0.000000 1441832832 0.000000 0.000000 0.000000 0.000000 1441832832 0.000000 0.000000 0.000000 0.000000 1441832832 0.000000 0.000000 0.000000 0.000000 1441832832 0.000000 0.000000 0.000000 0.000000 1441832832 0.000000 0.000000 0.000000 0.000000 1441832832 0.000000 0.000000 0.000000 0.000000 1441832832 0.000000 0.000000 0.000000 0.000000 1441832832 0.000000 0.000000 0.000000 0.000000 1441832832 0.000000 0.000000 0.000000 0.000000 1441832832 0.000000 0.000000 0.000000 0.000000 1441832832 0.000000 0.000000 0.000000 0.000000 1441832832 0.000000 0.000000 0.000000 0.000000 1441832832 0.000000 0.000000 0.000000 0.000000 1441832832 0.000000 0.000000 0.000000 0.000000 1441832832 0.000000 0.000000 0.000000 0.000000 1441832832 0.000000 0.000000 0.000000 0.000000 1441832832 0.000000 0.000000 0.000000 0.000000 1441832832 0.000000 0.000000 0.000000 0.000000 1441832832 0.000000 0.000000 0.000000 0.000000 1441832832 0.000000 0.000000 0.000000 0.000000 1441832832 0.000000 0.000000 0.000000 0.000000 1441832832 0.000000 0.000000 0.000000 0.000000 1441832832 0.000000 0.000000 0.000000 0.000000 1441832832 0.000000 0.000000 0.000000 0.000000 1441832832 0.000000 0.000000 0.000000 0.000000 1441832832 0.000000 0.000000 0.000000 0.000000 1441832832 0.000000 0.000000 0.000000 0.000000 1441832832 0.000000 0.000000 0.000000 0.000000 1441832832 0.000000 0.000000 0.000000 0.000000 1441832832 0.000000 0.000000 0.000000 0.000000 1441832832 0.000000 0.000000 0.000000 0.000000 1441832832 0.000000 0.000000 0.000000 0.000000 1441832832 0.000000 0.000000 0.000000 0.000000 1441832832 0.000000 0.000000 0.000000 0.000000 1441832833 0.000000 0.000000 0.000000 0.000000 1441832833 0.000000 0.000000 0.000000 0.000000 1441832833 0.000000 0.000000 0.000000 0.000000 1441832833 0.000000 0.000000 0.000000 0.000000 1441832833 0.000000 0.000000 0.000000 0.000000 1441832833 0.000000 0.000000 0.000000 0.000000 1441832833 0.000000 0.000000 0.000000 0.000000 1441832833 0.000000 0.000000 0.000000 0.000000 1441832833 0.000000 0.000000 0.000000 0.000000 1441832833 0.000000 0.000000 0.000000 0.000000 1441832833 0.000000 0.000000 0.000000 0.000000 1441832833 0.000000 0.000000 0.000000 0.000000 1441832833 0.000000 0.000000 0.000000 0.000000 1441832833 0.000000 0.000000 0.000000 0.000000 1441832833 0.000000 0.000000 0.000000 0.000000 1441832833 0.000000 0.000000 0.000000 0.000000 1441832833 0.000000 0.000000 0.000000 0.000000 1441832833 0.000000 0.000000 0.000000 0.000000 1441832833 0.000000 0.000000 0.000000 0.000000 1441832833 0.000000 0.000000 0.000000 0.000000 1441832833 0.000000 0.000000 0.000000 0.000000 1441832833 0.000000 0.000000 0.000000 0.000000 1441832833 0.000000 0.000000 0.000000 0.000000 1441832833 0.000000 0.000000 0.000000 0.000000 1441832833 0.000000 0.000000 0.000000 0.000000 1441832833 0.000000 0.000000 0.000000 0.000000 1441832833 0.000000 0.000000 0.000000 0.000000 1441832833 0.000000 0.000000 0.000000 0.000000 1441832833 0.000000 0.000000 0.000000 0.000000 1441832833 0.000000 0.000000 0.000000 0.000000 1441832833 0.000000 0.000000 0.000000 0.000000 1441832833 0.000000 0.000000 0.000000 0.000000 1441832833 0.000000 0.000000 0.000000 0.000000 1441832833 0.000000 0.000000 0.000000 0.000000 1441832833 0.000000 0.000000 0.000000 0.000000 1441832833 0.000000 0.000000 0.000000 0.000000 1441832833 0.000000 0.000000 0.000000 0.000000 1441832833 0.000000 0.000000 0.000000 0.000000 1441832833 0.000000 0.000000 0.000000 0.000000 1441832833 0.000000 0.000000 0.000000 0.000000 1441832833 0.000000 0.000000 0.000000 0.000000 1441832833 0.000000 0.000000 0.000000 0.000000 1441832833 0.000000 0.000000 0.000000 0.000000 1441832833 0.000000 0.000000 0.000000 0.000000 1441832833 0.000000 0.000000 0.000000 0.000000 1441832833 0.000000 0.000000 0.000000 0.000000 1441832833 0.000000 0.000000 0.000000 0.000000 1441832833 0.000000 0.000000 0.000000 0.000000 1441832833 0.000000 0.000000 0.000000 0.000000 1441832833 0.000000 0.000000 0.000000 0.000000 1441832833 0.000000 0.000000 0.000000 0.000000 1441832833 0.000000 0.000000 0.000000 0.000000 1441832833 0.000000 0.000000 0.000000 0.000000 1441832833 0.000000 0.000000 0.000000 0.000000 1441832833 0.000000 0.000000 0.000000 0.000000 1441832833 0.000000 0.000000 0.000000 0.000000 1441832833 0.000000 0.000000 0.000000 0.000000 1441832833 0.000000 0.000000 0.000000 0.000000 1441832833 0.000000 0.000000 0.000000 0.000000 1441832833 0.000000 0.000000 0.000000 0.000000 1441832833 0.000000 0.000000 0.000000 0.000000 1441832833 0.000000 0.000000 0.000000 0.000000 1441832833 0.000000 0.000000 0.000000 0.000000 1441832833 0.000000 0.000000 0.000000 0.000000 1441832833 0.000000 0.000000 0.000000 0.000000 1441832833 0.000000 0.000000 0.000000 0.000000 1441832833 0.000000 0.000000 0.000000 0.000000 1441832833 0.000000 0.000000 0.000000 0.000000 1441832833 0.000000 0.000000 0.000000 0.000000 1441832833 0.000000 0.000000 0.000000 0.000000 1441832833 0.000000 0.000000 0.000000 0.000000 1441832833 0.000000 0.000000 0.000000 0.000000 1441832833 0.000000 0.000000 0.000000 0.000000 1441832833 0.000000 0.000000 0.000000 0.000000 1441832833 0.000000 0.000000 0.000000 0.000000 1441832833 0.000000 0.000000 0.000000 0.000000 1441832833 0.000000 0.000000 0.000000 0.000000 1441832833 0.000000 0.000000 0.000000 0.000000 1441832833 0.000000 0.000000 0.000000 0.000000 1441832833 0.000000 0.000000 0.000000 0.000000 1441832833 0.000000 0.000000 0.000000 0.000000 1441832833 0.000000 0.000000 0.000000 0.000000 1441832833 0.000000 0.000000 0.000000 0.000000 1441832833 0.000000 0.000000 0.000000 0.000000 1441832833 0.000000 0.000000 0.000000 0.000000 1441832833 0.000000 0.000000 0.000000 0.000000 1441832833 0.000000 0.000000 0.000000 0.000000 1441832833 0.000000 0.000000 0.000000 0.000000 1441832833 0.000000 0.000000 0.000000 0.000000 1441832833 0.000000 0.000000 0.000000 0.000000 1441832833 0.000000 0.000000 0.000000 0.000000 1441832833 0.000000 0.000000 0.000000 0.000000 1441832833 0.000000 0.000000 0.000000 0.000000 1441832833 0.000000 0.000000 0.000000 0.000000 1441832833 0.000000 0.000000 0.000000 0.000000 1441832833 0.000000 0.000000 0.000000 0.000000 1441832833 0.000000 0.000000 0.000000 0.000000 1441832833 0.000000 0.000000 0.000000 0.000000 1441832833 0.000000 0.000000 0.000000 0.000000 1441832833 0.000000 0.000000 0.000000 0.000000 1441832833 0.000000 0.000000 0.000000 0.000000 1441832833 0.000000 0.000000 0.000000 0.000000 1441832833 0.000000 0.000000 0.000000 0.000000 1441832833 0.000000 0.000000 0.000000 0.000000 1441832833 0.000000 0.000000 0.000000 0.000000 1441832833 0.000000 0.000000 0.000000 0.000000 1441832833 0.000000 0.000000 0.000000 0.000000 1441832833 0.000000 0.000000 0.000000 0.000000 1441832833 0.000000 0.000000 0.000000 0.000000 1441832833 0.000000 0.000000 0.000000 0.000000 1441832833 0.000000 0.000000 0.000000 0.000000 1441832833 0.000000 0.000000 0.000000 0.000000 1441832833 0.000000 0.000000 0.000000 0.000000 1441832833 0.000000 0.000000 0.000000 0.000000 1441832833 0.000000 0.000000 0.000000 0.000000 1441832833 0.000000 0.000000 0.000000 0.000000 1441832833 0.000000 0.000000 0.000000 0.000000 1441832833 0.000000 0.000000 0.000000 0.000000 1441832833 0.000000 0.000000 0.000000 0.000000 1441832833 0.000000 0.000000 0.000000 0.000000 1441832833 0.000000 0.000000 0.000000 0.000000 1441832833 0.000000 0.000000 0.000000 0.000000 1441832833 0.000000 0.000000 0.000000 0.000000 1441832833 0.000000 0.000000 0.000000 0.000000 1441832834 0.000000 0.000000 0.000000 0.000000 1441832834 0.000000 0.000000 0.000000 0.000000 1441832834 0.000000 0.000000 0.000000 0.000000 1441832834 0.000000 0.000000 0.000000 0.000000 1441832834 0.000000 0.000000 0.000000 0.000000 1441832834 0.000000 0.000000 0.000000 0.000000 1441832834 0.000000 0.000000 0.000000 0.000000 1441832834 0.000000 0.000000 0.000000 0.000000 1441832834 0.000000 0.000000 0.000000 0.000000 1441832834 0.000000 0.000000 0.000000 0.000000 1441832834 0.000000 0.000000 0.000000 0.000000 1441832834 0.000000 0.000000 0.000000 0.000000 1441832834 0.000000 0.000000 0.000000 0.000000 1441832834 0.000000 0.000000 0.000000 0.000000 1441832834 0.000000 0.000000 0.000000 0.000000 1441832834 0.000000 0.000000 0.000000 0.000000 1441832834 0.000000 0.000000 0.000000 0.000000 1441832834 0.000000 0.000000 0.000000 0.000000 1441832834 0.000000 0.000000 0.000000 0.000000 1441832834 0.000000 0.000000 0.000000 0.000000 1441832834 0.000000 0.000000 0.000000 0.000000 1441832834 0.000000 0.000000 0.000000 0.000000 1441832834 0.000000 0.000000 0.000000 0.000000 1441832834 0.000000 0.000000 0.000000 0.000000 1441832834 0.000000 0.000000 0.000000 0.000000 1441832834 0.000000 0.000000 0.000000 0.000000 1441832834 0.000000 0.000000 0.000000 0.000000 1441832834 0.000000 0.000000 0.000000 0.000000 1441832834 0.000000 0.000000 0.000000 0.000000 1441832834 0.000000 0.000000 0.000000 0.000000 1441832834 0.000000 0.000000 0.000000 0.000000 1441832834 0.000000 0.000000 0.000000 0.000000 1441832834 0.000000 0.000000 0.000000 0.000000 1441832834 0.000000 0.000000 0.000000 0.000000 1441832834 0.000000 0.000000 0.000000 0.000000 1441832834 0.000000 0.000000 0.000000 0.000000 1441832834 0.000000 0.000000 0.000000 0.000000 1441832834 0.000000 0.000000 0.000000 0.000000 1441832834 0.000000 0.000000 0.000000 0.000000 1441832834 0.000000 0.000000 0.000000 0.000000 1441832834 0.000000 0.000000 0.000000 0.000000 1441832834 0.000000 0.000000 0.000000 0.000000 1441832834 0.000000 0.000000 0.000000 0.000000 1441832834 0.000000 0.000000 0.000000 0.000000 1441832834 0.000000 0.000000 0.000000 0.000000 1441832834 0.000000 0.000000 0.000000 0.000000 1441832834 0.000000 0.000000 0.000000 0.000000 1441832834 0.000000 0.000000 0.000000 0.000000 1441832834 0.000000 0.000000 0.000000 0.000000 1441832834 0.000000 0.000000 0.000000 0.000000 1441832834 0.000000 0.000000 0.000000 0.000000 1441832834 0.000000 0.000000 0.000000 0.000000 1441832834 0.000000 0.000000 0.000000 0.000000 1441832834 0.000000 0.000000 0.000000 0.000000 1441832834 0.000000 0.000000 0.000000 0.000000 1441832834 0.000000 0.000000 0.000000 0.000000 1441832834 0.000000 0.000000 0.000000 0.000000 1441832834 0.000000 0.000000 0.000000 0.000000 1441832834 0.000000 0.000000 0.000000 0.000000 1441832834 0.000000 0.000000 0.000000 0.000000 1441832834 0.000000 0.000000 0.000000 0.000000 1441832834 0.000000 0.000000 0.000000 0.000000 1441832834 0.000000 0.000000 0.000000 0.000000 1441832834 0.000000 0.000000 0.000000 0.000000 1441832834 0.000000 0.000000 0.000000 0.000000 1441832834 0.000000 0.000000 0.000000 0.000000 1441832834 0.000000 0.000000 0.000000 0.000000 1441832834 0.000000 0.000000 0.000000 0.000000 1441832834 0.000000 0.000000 0.000000 0.000000 1441832834 0.000000 0.000000 0.000000 0.000000 1441832834 0.000000 0.000000 0.000000 0.000000 1441832834 0.000000 0.000000 0.000000 0.000000 1441832834 0.000000 0.000000 0.000000 0.000000 1441832834 0.000000 0.000000 0.000000 0.000000 1441832834 0.000000 0.000000 0.000000 0.000000 1441832834 0.000000 0.000000 0.000000 0.000000 1441832834 0.000000 0.000000 0.000000 0.000000 1441832834 0.000000 0.000000 0.000000 0.000000 1441832834 0.000000 0.000000 0.000000 0.000000 1441832834 0.000000 0.000000 0.000000 0.000000 1441832834 0.000000 0.000000 0.000000 0.000000 1441832834 0.000000 0.000000 0.000000 0.000000 1441832834 0.000000 0.000000 0.000000 0.000000 1441832834 0.000000 0.000000 0.000000 0.000000 1441832834 0.000000 0.000000 0.000000 0.000000 1441832834 0.000000 0.000000 0.000000 0.000000 1441832834 0.000000 0.000000 0.000000 0.000000 1441832834 0.000000 0.000000 0.000000 0.000000 1441832834 0.000000 0.000000 0.000000 0.000000 1441832834 0.000000 0.000000 0.000000 0.000000 1441832834 0.000000 0.000000 0.000000 0.000000 1441832834 0.000000 0.000000 0.000000 0.000000 1441832834 0.000000 0.000000 0.000000 0.000000 1441832834 0.000000 0.000000 0.000000 0.000000 1441832834 0.000000 0.000000 0.000000 0.000000 1441832834 0.000000 0.000000 0.000000 0.000000 1441832834 0.000000 0.000000 0.000000 0.000000 1441832834 0.000000 0.000000 0.000000 0.000000 1441832834 0.000000 0.000000 0.000000 0.000000 1441832834 0.000000 0.000000 0.000000 0.000000 1441832834 0.000000 0.000000 0.000000 0.000000 1441832834 0.000000 0.000000 0.000000 0.000000 1441832834 0.000000 0.000000 0.000000 0.000000 1441832834 0.000000 0.000000 0.000000 0.000000 1441832834 0.000000 0.000000 0.000000 0.000000 1441832834 0.000000 0.000000 0.000000 0.000000 1441832834 0.000000 0.000000 0.000000 0.000000 1441832834 0.000000 0.000000 0.000000 0.000000 1441832834 0.000000 0.000000 0.000000 0.000000 1441832834 0.000000 0.000000 0.000000 0.000000 1441832834 0.000000 0.000000 0.000000 0.000000 1441832834 0.000000 0.000000 0.000000 0.000000 1441832834 0.000000 0.000000 0.000000 0.000000 1441832834 0.000000 0.000000 0.000000 0.000000 1441832834 0.000000 0.000000 0.000000 0.000000 1441832834 0.000000 0.000000 0.000000 0.000000 1441832834 0.000000 0.000000 0.000000 0.000000 1441832834 0.000000 0.000000 0.000000 0.000000 1441832834 0.000000 0.000000 0.000000 0.000000 1441832834 0.000000 0.000000 0.000000 0.000000 1441832834 0.000000 0.000000 0.000000 0.000000 1441832834 0.000000 0.000000 0.000000 0.000000 1441832835 0.000000 0.000000 0.000000 0.000000 1441832835 0.000000 0.000000 0.000000 0.000000 1441832835 0.000000 0.000000 0.000000 0.000000 1441832835 0.000000 0.000000 0.000000 0.000000 1441832835 0.000000 0.000000 0.000000 0.000000 1441832835 0.000000 0.000000 0.000000 0.000000 1441832835 0.000000 0.000000 0.000000 0.000000 1441832835 0.000000 0.000000 0.000000 0.000000 1441832835 0.000000 0.000000 0.000000 0.000000 1441832835 0.000000 0.000000 0.000000 0.000000 1441832835 0.000000 0.000000 0.000000 0.000000 1441832835 0.000000 0.000000 0.000000 0.000000 1441832835 0.000000 0.000000 0.000000 0.000000 1441832835 0.000000 0.000000 0.000000 0.000000 1441832835 0.000000 0.000000 0.000000 0.000000 1441832835 0.000000 0.000000 0.000000 0.000000 1441832835 0.000000 0.000000 0.000000 0.000000 1441832835 0.000000 0.000000 0.000000 0.000000 1441832835 0.000000 0.000000 0.000000 0.000000 1441832835 0.000000 0.000000 0.000000 0.000000 1441832835 0.000000 0.000000 0.000000 0.000000 1441832835 0.000000 0.000000 0.000000 0.000000 1441832835 0.000000 0.000000 0.000000 0.000000 1441832835 0.000000 0.000000 0.000000 0.000000 1441832835 0.000000 0.000000 0.000000 0.000000 1441832835 0.000000 0.000000 0.000000 0.000000 1441832835 0.000000 0.000000 0.000000 0.000000 1441832835 0.000000 0.000000 0.000000 0.000000 1441832835 0.000000 0.000000 0.000000 0.000000 1441832835 0.000000 0.000000 0.000000 0.000000 1441832835 0.000000 0.000000 0.000000 0.000000 1441832835 0.000000 0.000000 0.000000 0.000000 1441832835 0.000000 0.000000 0.000000 0.000000 1441832835 0.000000 0.000000 0.000000 0.000000 1441832835 0.000000 0.000000 0.000000 0.000000 1441832835 0.000000 0.000000 0.000000 0.000000 1441832835 0.000000 0.000000 0.000000 0.000000 1441832835 0.000000 0.000000 0.000000 0.000000 1441832835 0.000000 0.000000 0.000000 0.000000 1441832835 0.000000 0.000000 0.000000 0.000000 1441832835 0.000000 0.000000 0.000000 0.000000 1441832835 0.000000 0.000000 0.000000 0.000000 1441832835 0.000000 0.000000 0.000000 0.000000 1441832835 0.000000 0.000000 0.000000 0.000000 1441832835 0.000000 0.000000 0.000000 0.000000 1441832835 0.000000 0.000000 0.000000 0.000000 1441832835 0.000000 0.000000 0.000000 0.000000 1441832835 0.000000 0.000000 0.000000 0.000000 1441832835 0.000000 0.000000 0.000000 0.000000 1441832835 0.000000 0.000000 0.000000 0.000000 1441832835 0.000000 0.000000 0.000000 0.000000 1441832835 0.000000 0.000000 0.000000 0.000000 1441832835 0.000000 0.000000 0.000000 0.000000 1441832835 0.000000 0.000000 0.000000 0.000000 1441832835 0.000000 0.000000 0.000000 0.000000 1441832835 0.000000 0.000000 0.000000 0.000000 1441832835 0.000000 0.000000 0.000000 0.000000 1441832835 0.000000 0.000000 0.000000 0.000000 1441832835 0.000000 0.000000 0.000000 0.000000 1441832835 0.000000 0.000000 0.000000 0.000000 1441832835 0.000000 0.000000 0.000000 0.000000 1441832835 0.000000 0.000000 0.000000 0.000000 1441832835 0.000000 0.000000 0.000000 0.000000 1441832835 0.000000 0.000000 0.000000 0.000000 1441832835 0.000000 0.000000 0.000000 0.000000 1441832835 0.000000 0.000000 0.000000 0.000000 1441832835 0.000000 0.000000 0.000000 0.000000 1441832835 0.000000 0.000000 0.000000 0.000000 1441832835 0.000000 0.000000 0.000000 0.000000 1441832835 0.000000 0.000000 0.000000 0.000000 1441832835 0.000000 0.000000 0.000000 0.000000 1441832835 0.000000 0.000000 0.000000 0.000000 1441832835 0.000000 0.000000 0.000000 0.000000 1441832835 0.000000 0.000000 0.000000 0.000000 1441832835 0.000000 0.000000 0.000000 0.000000 1441832835 0.000000 0.000000 0.000000 0.000000 1441832835 0.000000 0.000000 0.000000 0.000000 1441832835 0.000000 0.000000 0.000000 0.000000 1441832835 0.000000 0.000000 0.000000 0.000000 1441832835 0.000000 0.000000 0.000000 0.000000 1441832835 0.000000 0.000000 0.000000 0.000000 1441832835 0.000000 0.000000 0.000000 0.000000 1441832835 0.000000 0.000000 0.000000 0.000000 1441832835 0.000000 0.000000 0.000000 0.000000 1441832835 0.000000 0.000000 0.000000 0.000000 1441832835 0.000000 0.000000 0.000000 0.000000 1441832835 0.000000 0.000000 0.000000 0.000000 1441832835 0.000000 0.000000 0.000000 0.000000 1441832835 0.000000 0.000000 0.000000 0.000000 1441832835 0.000000 0.000000 0.000000 0.000000 1441832835 0.000000 0.000000 0.000000 0.000000 1441832835 0.000000 0.000000 0.000000 0.000000 1441832835 0.000000 0.000000 0.000000 0.000000 1441832835 0.000000 0.000000 0.000000 0.000000 1441832835 0.000000 0.000000 0.000000 0.000000 1441832835 0.000000 0.000000 0.000000 0.000000 1441832835 0.000000 0.000000 0.000000 0.000000 1441832835 0.000000 0.000000 0.000000 0.000000 1441832835 0.000000 0.000000 0.000000 0.000000 1441832835 0.000000 0.000000 0.000000 0.000000 1441832835 0.000000 0.000000 0.000000 0.000000 1441832835 0.000000 0.000000 0.000000 0.000000 1441832835 0.000000 0.000000 0.000000 0.000000 1441832835 0.000000 0.000000 0.000000 0.000000 1441832835 0.000000 0.000000 0.000000 0.000000 1441832835 0.000000 0.000000 0.000000 0.000000 1441832835 0.000000 0.000000 0.000000 0.000000 1441832835 0.000000 0.000000 0.000000 0.000000 1441832835 0.000000 0.000000 0.000000 0.000000 1441832835 0.000000 0.000000 0.000000 0.000000 1441832835 0.000000 0.000000 0.000000 0.000000 1441832835 0.000000 0.000000 0.000000 0.000000 1441832835 0.000000 0.000000 0.000000 0.000000 1441832835 0.000000 0.000000 0.000000 0.000000 1441832835 0.000000 0.000000 0.000000 0.000000 1441832835 0.000000 0.000000 0.000000 0.000000 1441832835 0.000000 0.000000 0.000000 0.000000 1441832835 0.000000 0.000000 0.000000 0.000000 1441832835 0.000000 0.000000 0.000000 0.000000 1441832835 0.000000 0.000000 0.000000 0.000000 1441832836 0.000000 0.000000 0.000000 0.000000 1441832836 0.000000 0.000000 0.000000 0.000000 1441832836 0.000000 0.000000 0.000000 0.000000 1441832836 0.000000 0.000000 0.000000 0.000000 1441832836 0.000000 0.000000 0.000000 0.000000 1441832836 0.000000 0.000000 0.000000 0.000000 1441832836 0.000000 0.000000 0.000000 0.000000 1441832836 0.000000 0.000000 0.000000 0.000000 1441832836 0.000000 0.000000 0.000000 0.000000 1441832836 0.000000 0.000000 0.000000 0.000000 1441832836 0.000000 0.000000 0.000000 0.000000 1441832836 0.000000 0.000000 0.000000 0.000000 1441832836 0.000000 0.000000 0.000000 0.000000 1441832836 0.000000 0.000000 0.000000 0.000000 1441832836 0.000000 0.000000 0.000000 0.000000 1441832836 0.000000 0.000000 0.000000 0.000000 1441832836 0.000000 0.000000 0.000000 0.000000 1441832836 0.000000 0.000000 0.000000 0.000000 1441832836 0.000000 0.000000 0.000000 0.000000 1441832836 0.000000 0.000000 0.000000 0.000000 1441832836 0.000000 0.000000 0.000000 0.000000 1441832836 0.000000 0.000000 0.000000 0.000000 1441832836 0.000000 0.000000 0.000000 0.000000 1441832836 0.000000 0.000000 0.000000 0.000000 1441832836 0.000000 0.000000 0.000000 0.000000 1441832836 0.000000 0.000000 0.000000 0.000000 1441832836 0.000000 0.000000 0.000000 0.000000 1441832836 0.000000 0.000000 0.000000 0.000000 1441832836 0.000000 0.000000 0.000000 0.000000 1441832836 0.000000 0.000000 0.000000 0.000000 1441832836 0.000000 0.000000 0.000000 0.000000 1441832836 0.000000 0.000000 0.000000 0.000000 1441832836 0.000000 0.000000 0.000000 0.000000 1441832836 0.000000 0.000000 0.000000 0.000000 1441832836 0.000000 0.000000 0.000000 0.000000 1441832836 0.000000 0.000000 0.000000 0.000000 1441832836 0.000000 0.000000 0.000000 0.000000 1441832836 0.000000 0.000000 0.000000 0.000000 1441832836 0.000000 0.000000 0.000000 0.000000 1441832836 0.000000 0.000000 0.000000 0.000000 1441832836 0.000000 0.000000 0.000000 0.000000 1441832836 0.000000 0.000000 0.000000 0.000000 1441832836 0.000000 0.000000 0.000000 0.000000 1441832836 0.000000 0.000000 0.000000 0.000000 1441832836 0.000000 0.000000 0.000000 0.000000 1441832836 0.000000 0.000000 0.000000 0.000000 1441832836 0.000000 0.000000 0.000000 0.000000 1441832836 0.000000 0.000000 0.000000 0.000000 1441832836 0.000000 0.000000 0.000000 0.000000 1441832836 0.000000 0.000000 0.000000 0.000000 1441832836 0.000000 0.000000 0.000000 0.000000 1441832836 0.000000 0.000000 0.000000 0.000000 1441832836 0.000000 0.000000 0.000000 0.000000 1441832836 0.000000 0.000000 0.000000 0.000000 1441832836 0.000000 0.000000 0.000000 0.000000 1441832836 0.000000 0.000000 0.000000 0.000000 1441832836 0.000000 0.000000 0.000000 0.000000 1441832836 0.000000 0.000000 0.000000 0.000000 1441832836 0.000000 0.000000 0.000000 0.000000 1441832836 0.000000 0.000000 0.000000 0.000000 1441832836 0.000000 0.000000 0.000000 0.000000 1441832836 0.000000 0.000000 0.000000 0.000000 1441832836 0.000000 0.000000 0.000000 0.000000 1441832836 0.000000 0.000000 0.000000 0.000000 1441832836 0.000000 0.000000 0.000000 0.000000 1441832836 0.000000 0.000000 0.000000 0.000000 1441832836 0.000000 0.000000 0.000000 0.000000 1441832836 0.000000 0.000000 0.000000 0.000000 1441832836 0.000000 0.000000 0.000000 0.000000 1441832836 0.000000 0.000000 0.000000 0.000000 1441832836 0.000000 0.000000 0.000000 0.000000 1441832836 0.000000 0.000000 0.000000 0.000000 1441832836 0.000000 0.000000 0.000000 0.000000 1441832836 0.000000 0.000000 0.000000 0.000000 1441832836 0.000000 0.000000 0.000000 0.000000 1441832836 0.000000 0.000000 0.000000 0.000000 1441832836 0.000000 0.000000 0.000000 0.000000 1441832836 0.000000 0.000000 0.000000 0.000000 1441832836 0.000000 0.000000 0.000000 0.000000 1441832836 0.000000 0.000000 0.000000 0.000000 1441832836 0.000000 0.000000 0.000000 0.000000 1441832836 0.000000 0.000000 0.000000 0.000000 1441832836 0.000000 0.000000 0.000000 0.000000 1441832836 0.000000 0.000000 0.000000 0.000000 1441832836 0.000000 0.000000 0.000000 0.000000 1441832836 0.000000 0.000000 0.000000 0.000000 1441832836 0.000000 0.000000 0.000000 0.000000 1441832836 0.000000 0.000000 0.000000 0.000000 1441832836 0.000000 0.000000 0.000000 0.000000 1441832836 0.000000 0.000000 0.000000 0.000000 1441832836 0.000000 0.000000 0.000000 0.000000 1441832836 0.000000 0.000000 0.000000 0.000000 1441832836 0.000000 0.000000 0.000000 0.000000 1441832836 0.000000 0.000000 0.000000 0.000000 1441832836 0.000000 0.000000 0.000000 0.000000 1441832836 0.000000 0.000000 0.000000 0.000000 1441832836 0.000000 0.000000 0.000000 0.000000 1441832836 0.000000 0.000000 0.000000 0.000000 1441832836 0.000000 0.000000 0.000000 0.000000 1441832836 0.000000 0.000000 0.000000 0.000000 1441832836 0.000000 0.000000 0.000000 0.000000 1441832836 0.000000 0.000000 0.000000 0.000000 1441832836 0.000000 0.000000 0.000000 0.000000 1441832836 0.000000 0.000000 0.000000 0.000000 1441832836 0.000000 0.000000 0.000000 0.000000 1441832836 0.000000 0.000000 0.000000 0.000000 1441832836 0.000000 0.000000 0.000000 0.000000 1441832836 0.000000 0.000000 0.000000 0.000000 1441832836 0.000000 0.000000 0.000000 0.000000 1441832836 0.000000 0.000000 0.000000 0.000000 1441832836 0.000000 0.000000 0.000000 0.000000 1441832836 0.000000 0.000000 0.000000 0.000000 1441832836 0.000000 0.000000 0.000000 0.000000 1441832836 0.000000 0.000000 0.000000 0.000000 1441832836 0.000000 0.000000 0.000000 0.000000 1441832836 0.000000 0.000000 0.000000 0.000000 1441832836 0.000000 0.000000 0.000000 0.000000 1441832836 0.000000 0.000000 0.000000 0.000000 1441832836 0.000000 0.000000 0.000000 0.000000 1441832836 0.000000 0.000000 0.000000 0.000000 1441832837 0.000000 0.000000 0.000000 0.000000 1441832837 0.000000 0.000000 0.000000 0.000000 1441832837 0.000000 0.000000 0.000000 0.000000 1441832837 0.000000 0.000000 0.000000 0.000000 1441832837 0.000000 0.000000 0.000000 0.000000 1441832837 0.000000 0.000000 0.000000 0.000000 1441832837 0.000000 0.000000 0.000000 0.000000 1441832837 0.000000 0.000000 0.000000 0.000000 1441832837 0.000000 0.000000 0.000000 0.000000 1441832837 0.000000 0.000000 0.000000 0.000000 1441832837 0.000000 0.000000 0.000000 0.000000 1441832837 0.000000 0.000000 0.000000 0.000000 1441832837 0.000000 0.000000 0.000000 0.000000 1441832837 0.000000 0.000000 0.000000 0.000000 1441832837 0.000000 0.000000 0.000000 0.000000 1441832837 0.000000 0.000000 0.000000 0.000000 1441832837 0.000000 0.000000 0.000000 0.000000 1441832837 0.000000 0.000000 0.000000 0.000000 1441832837 0.000000 0.000000 0.000000 0.000000 1441832837 0.000000 0.000000 0.000000 0.000000 1441832837 0.000000 0.000000 0.000000 0.000000 1441832837 0.000000 0.000000 0.000000 0.000000 1441832837 0.000000 0.000000 0.000000 0.000000 1441832837 0.000000 0.000000 0.000000 0.000000 1441832837 0.000000 0.000000 0.000000 0.000000 1441832837 0.000000 0.000000 0.000000 0.000000 1441832837 0.000000 0.000000 0.000000 0.000000 1441832837 0.000000 0.000000 0.000000 0.000000 1441832837 0.000000 0.000000 0.000000 0.000000 1441832837 0.000000 0.000000 0.000000 0.000000 1441832837 0.000000 0.000000 0.000000 0.000000 1441832837 0.000000 0.000000 0.000000 0.000000 1441832837 0.000000 0.000000 0.000000 0.000000 1441832837 0.000000 0.000000 0.000000 0.000000 1441832837 0.000000 0.000000 0.000000 0.000000 1441832837 0.000000 0.000000 0.000000 0.000000 1441832837 0.000000 0.000000 0.000000 0.000000 1441832837 0.000000 0.000000 0.000000 0.000000 1441832837 0.000000 0.000000 0.000000 0.000000 1441832837 0.000000 0.000000 0.000000 0.000000 1441832837 0.000000 0.000000 0.000000 0.000000 1441832837 0.000000 0.000000 0.000000 0.000000 1441832837 0.000000 0.000000 0.000000 0.000000 1441832837 0.000000 0.000000 0.000000 0.000000 1441832837 0.000000 0.000000 0.000000 0.000000 1441832837 0.000000 0.000000 0.000000 0.000000 1441832837 0.000000 0.000000 0.000000 0.000000 1441832837 0.000000 0.000000 0.000000 0.000000 1441832837 0.000000 0.000000 0.000000 0.000000 1441832837 0.000000 0.000000 0.000000 0.000000 1441832837 0.000000 0.000000 0.000000 0.000000 1441832837 0.000000 0.000000 0.000000 0.000000 1441832837 0.000000 0.000000 0.000000 0.000000 1441832837 0.000000 0.000000 0.000000 0.000000 1441832837 0.000000 0.000000 0.000000 0.000000 1441832837 0.000000 0.000000 0.000000 0.000000 1441832837 0.000000 0.000000 0.000000 0.000000 1441832837 0.000000 0.000000 0.000000 0.000000 1441832837 0.000000 0.000000 0.000000 0.000000 1441832837 0.000000 0.000000 0.000000 0.000000 1441832837 0.000000 0.000000 0.000000 0.000000 1441832837 0.000000 0.000000 0.000000 0.000000 1441832837 0.000000 0.000000 0.000000 0.000000 1441832837 0.000000 0.000000 0.000000 0.000000 1441832837 0.000000 0.000000 0.000000 0.000000 1441832837 0.000000 0.000000 0.000000 0.000000 1441832837 0.000000 0.000000 0.000000 0.000000 1441832837 0.000000 0.000000 0.000000 0.000000 1441832837 0.000000 0.000000 0.000000 0.000000 1441832837 0.000000 0.000000 0.000000 0.000000 1441832837 0.000000 0.000000 0.000000 0.000000 1441832837 0.000000 0.000000 0.000000 0.000000 1441832837 0.000000 0.000000 0.000000 0.000000 1441832837 0.000000 0.000000 0.000000 0.000000 1441832837 0.000000 0.000000 0.000000 0.000000 1441832837 0.000000 0.000000 0.000000 0.000000 1441832837 0.000000 0.000000 0.000000 0.000000 1441832837 0.000000 0.000000 0.000000 0.000000 1441832837 0.000000 0.000000 0.000000 0.000000 1441832837 0.000000 0.000000 0.000000 0.000000 1441832837 0.000000 0.000000 0.000000 0.000000 1441832837 0.000000 0.000000 0.000000 0.000000 1441832837 0.000000 0.000000 0.000000 0.000000 1441832837 0.000000 0.000000 0.000000 0.000000 1441832837 0.000000 0.000000 0.000000 0.000000 1441832837 0.000000 0.000000 0.000000 0.000000 1441832837 0.000000 0.000000 0.000000 0.000000 1441832837 0.000000 0.000000 0.000000 0.000000 1441832837 0.000000 0.000000 0.000000 0.000000 1441832837 0.000000 0.000000 0.000000 0.000000 1441832837 0.000000 0.000000 0.000000 0.000000 1441832837 0.000000 0.000000 0.000000 0.000000 1441832837 0.000000 0.000000 0.000000 0.000000 1441832837 0.000000 0.000000 0.000000 0.000000 1441832837 0.000000 0.000000 0.000000 0.000000 1441832837 0.000000 0.000000 0.000000 0.000000 1441832837 0.000000 0.000000 0.000000 0.000000 1441832837 0.000000 0.000000 0.000000 0.000000 1441832837 0.000000 0.000000 0.000000 0.000000 1441832837 0.000000 0.000000 0.000000 0.000000 1441832837 0.000000 0.000000 0.000000 0.000000 1441832837 0.000000 0.000000 0.000000 0.000000 1441832837 0.000000 0.000000 0.000000 0.000000 1441832837 0.000000 0.000000 0.000000 0.000000 1441832837 0.000000 0.000000 0.000000 0.000000 1441832837 0.000000 0.000000 0.000000 0.000000 1441832837 
0.000000 0.000000 0.000000 0.000000 1441832840 0.000000 0.000000 0.000000 0.000000 1441832840 0.000000 0.000000 0.000000 0.000000 1441832840 0.000000 0.000000 0.000000 0.000000 1441832840 0.000000 0.000000 0.000000 0.000000 1441832840 0.000000 0.000000 0.000000 0.000000 1441832840 0.000000 0.000000 0.000000 0.000000 1441832840 0.000000 0.000000 0.000000 0.000000 1441832840 0.000000 0.000000 0.000000 0.000000 1441832840 0.000000 0.000000 0.000000 0.000000 1441832840 0.000000 0.000000 0.000000 0.000000 1441832840 0.000000 0.000000 0.000000 0.000000 1441832840 0.000000 0.000000 0.000000 0.000000 1441832840 0.000000 0.000000 0.000000 0.000000 1441832840 0.000000 0.000000 0.000000 0.000000 1441832840 0.000000 0.000000 0.000000 0.000000 1441832840 0.000000 0.000000 0.000000 0.000000 1441832840 0.000000 0.000000 0.000000 0.000000 1441832840 0.000000 0.000000 0.000000 0.000000 1441832840 0.000000 0.000000 0.000000 0.000000 1441832840 0.000000 0.000000 0.000000 0.000000 1441832841 0.000000 0.000000 0.000000 0.000000 1441832841 0.000000 0.000000 0.000000 0.000000 1441832841 0.000000 0.000000 0.000000 0.000000 1441832841 0.000000 0.000000 0.000000 0.000000 1441832841 0.000000 0.000000 0.000000 0.000000 1441832841 0.000000 0.000000 0.000000 0.000000 1441832841 0.000000 0.000000 0.000000 0.000000 1441832841 0.000000 0.000000 0.000000 0.000000 1441832841 0.000000 0.000000 0.000000 0.000000 1441832841 0.000000 0.000000 0.000000 0.000000 1441832841 0.000000 0.000000 0.000000 0.000000 1441832841 0.000000 0.000000 0.000000 0.000000 1441832841 0.000000 0.000000 0.000000 0.000000 1441832841 0.000000 0.000000 0.000000 0.000000 1441832841 0.000000 0.000000 0.000000 0.000000 1441832841 0.000000 0.000000 0.000000 0.000000 1441832841 0.000000 0.000000 0.000000 0.000000 1441832841 0.000000 0.000000 0.000000 0.000000 1441832841 0.000000 0.000000 0.000000 0.000000 1441832841 0.000000 0.000000 0.000000 0.000000 1441832841 0.000000 0.000000 0.000000 0.000000 1441832841 0.000000 0.000000 0.000000 0.000000 1441832841 0.000000 0.000000 0.000000 0.000000 1441832841 0.000000 0.000000 0.000000 0.000000 1441832841 0.000000 0.000000 0.000000 0.000000 1441832841 0.000000 0.000000 0.000000 0.000000 1441832841 0.000000 0.000000 0.000000 0.000000 1441832841 0.000000 0.000000 0.000000 0.000000 1441832841 0.000000 0.000000 0.000000 0.000000 1441832841 0.000000 0.000000 0.000000 0.000000 1441832841 0.000000 0.000000 0.000000 0.000000 1441832841 0.000000 0.000000 0.000000 0.000000 1441832841 0.000000 0.000000 0.000000 0.000000 1441832841 0.000000 0.000000 0.000000 0.000000 1441832841 0.000000 0.000000 0.000000 0.000000 1441832841 0.000000 0.000000 0.000000 0.000000 1441832841 0.000000 0.000000 0.000000 0.000000 1441832841 0.000000 0.000000 0.000000 0.000000 1441832841 0.000000 0.000000 0.000000 0.000000 1441832841 0.000000 0.000000 0.000000 0.000000 1441832841 0.000000 0.000000 0.000000 0.000000 1441832841 0.000000 0.000000 0.000000 0.000000 1441832841 0.000000 0.000000 0.000000 0.000000 1441832841 0.000000 0.000000 0.000000 0.000000 1441832841 0.000000 0.000000 0.000000 0.000000 1441832841 0.000000 0.000000 0.000000 0.000000 1441832841 0.000000 0.000000 0.000000 0.000000 1441832841 0.000000 0.000000 0.000000 0.000000 1441832841 0.000000 0.000000 0.000000 0.000000 1441832841 0.000000 0.000000 0.000000 0.000000 1441832841 0.000000 0.000000 0.000000 0.000000 1441832841 0.000000 0.000000 0.000000 0.000000 1441832841 0.000000 0.000000 0.000000 0.000000 1441832841 0.000000 0.000000 0.000000 0.000000 1441832841 0.000000 0.000000 0.000000 0.000000 1441832841 0.000000 0.000000 0.000000 0.000000 1441832841 0.000000 0.000000 0.000000 0.000000 1441832841 0.000000 0.000000 0.000000 0.000000 1441832841 0.000000 0.000000 0.000000 0.000000 1441832841 0.000000 0.000000 0.000000 0.000000 1441832841 0.000000 0.000000 0.000000 0.000000 1441832841 0.000000 0.000000 0.000000 0.000000 1441832841 0.000000 0.000000 0.000000 0.000000 1441832841 0.000000 0.000000 0.000000 0.000000 1441832841 0.000000 0.000000 0.000000 0.000000 1441832841 0.000000 0.000000 0.000000 0.000000 1441832841 0.000000 0.000000 0.000000 0.000000 1441832841 0.000000 0.000000 0.000000 0.000000 1441832841 0.000000 0.000000 0.000000 0.000000 1441832841 0.000000 0.000000 0.000000 0.000000 1441832841 0.000000 0.000000 0.000000 0.000000 1441832841 0.000000 0.000000 0.000000 0.000000 1441832841 0.000000 0.000000 0.000000 0.000000 1441832841 0.000000 0.000000 0.000000 0.000000 1441832841 0.000000 0.000000 0.000000 0.000000 1441832841 0.000000 0.000000 0.000000 0.000000 1441832841 0.000000 0.000000 0.000000 0.000000 1441832841 0.000000 0.000000 0.000000 0.000000 1441832841 0.000000 0.000000 0.000000 0.000000 1441832841 0.000000 0.000000 0.000000 0.000000 1441832841 0.000000 0.000000 0.000000 0.000000 1441832841 0.000000 0.000000 0.000000 0.000000 1441832841 0.000000 0.000000 0.000000 0.000000 1441832841 0.000000 0.000000 0.000000 0.000000 1441832841 0.000000 0.000000 0.000000 0.000000 1441832841 0.000000 0.000000 0.000000 0.000000 1441832841 0.000000 0.000000 0.000000 0.000000 1441832841 0.000000 0.000000 0.000000 0.000000 1441832841 0.000000 0.000000 0.000000 0.000000 1441832841 0.000000 0.000000 0.000000 0.000000 1441832841 0.000000 0.000000 0.000000 0.000000 1441832841 0.000000 0.000000 0.000000 0.000000 1441832841 0.000000 0.000000 0.000000 0.000000 1441832841 0.000000 0.000000 0.000000 0.000000 1441832841 0.000000 0.000000 0.000000 0.000000 1441832841 0.000000 0.000000 0.000000 0.000000 1441832841 0.000000 0.000000 0.000000 0.000000 1441832841 0.000000 0.000000 0.000000 0.000000 1441832841 0.000000 0.000000 0.000000 0.000000 1441832841 0.000000 0.000000 0.000000 0.000000 1441832841 0.000000 0.000000 0.000000 0.000000 1441832841 0.000000 0.000000 0.000000 0.000000 1441832841 0.000000 0.000000 0.000000 0.000000 1441832841 0.000000 0.000000 0.000000 0.000000 1441832841 0.000000 0.000000 0.000000 0.000000 1441832841 0.000000 0.000000 0.000000 0.000000 1441832841 0.000000 0.000000 0.000000 0.000000 1441832841 0.000000 0.000000 0.000000 0.000000 1441832841 0.000000 0.000000 0.000000 0.000000 1441832841 0.000000 0.000000 0.000000 0.000000 1441832841 0.000000 0.000000 0.000000 0.000000 1441832841 0.000000 0.000000 0.000000 0.000000 1441832841 0.000000 0.000000 0.000000 0.000000 1441832841 0.000000 0.000000 0.000000 0.000000 1441832841 0.000000 0.000000 0.000000 0.000000 1441832841 0.000000 0.000000 0.000000 0.000000 1441832841 0.000000 0.000000 0.000000 0.000000 1441832841 0.000000 0.000000 0.000000 0.000000 1441832841 0.000000 0.000000 0.000000 0.000000 1441832841 0.000000 0.000000 0.000000 0.000000 1441832841 0.000000 0.000000 0.000000 0.000000 1441832841 0.000000 0.000000 0.000000 0.000000 1441832841 0.000000 0.000000 0.000000 0.000000 1441832841 0.000000 0.000000 0.000000 0.000000 1441832842 0.000000 0.000000 0.000000 0.000000 1441832842 0.000000 0.000000 0.000000 0.000000 1441832842 0.000000 0.000000 0.000000 0.000000 1441832842 0.000000 0.000000 0.000000 0.000000 1441832842 0.000000 0.000000 0.000000 0.000000 1441832842 0.000000 0.000000 0.000000 0.000000 1441832842 0.000000 0.000000 0.000000 0.000000 1441832842 0.000000 0.000000 0.000000 0.000000 1441832842 0.000000 0.000000 0.000000 0.000000 1441832842 0.000000 0.000000 0.000000 0.000000 1441832842 0.000000 0.000000 0.000000 0.000000 1441832842 0.000000 0.000000 0.000000 0.000000 1441832842 0.000000 0.000000 0.000000 0.000000 1441832842 0.000000 0.000000 0.000000 0.000000 1441832842 0.000000 0.000000 0.000000 0.000000 1441832842 0.000000 0.000000 0.000000 0.000000 1441832842 0.000000 0.000000 0.000000 0.000000 1441832842 0.000000 0.000000 0.000000 0.000000 1441832842 0.000000 0.000000 0.000000 0.000000 1441832842 0.000000 0.000000 0.000000 0.000000 1441832842 0.000000 0.000000 0.000000 0.000000 1441832842 0.000000 0.000000 0.000000 0.000000 1441832842 0.000000 0.000000 0.000000 0.000000 1441832842 0.000000 0.000000 0.000000 0.000000 1441832842 0.000000 0.000000 0.000000 0.000000 1441832842 0.000000 0.000000 0.000000 0.000000 1441832842 0.000000 0.000000 0.000000 0.000000 1441832842 0.000000 0.000000 0.000000 0.000000 1441832842 0.000000 0.000000 0.000000 0.000000 1441832842 0.000000 0.000000 0.000000 0.000000 1441832842 0.000000 0.000000 0.000000 0.000000 1441832842 0.000000 0.000000 0.000000 0.000000 1441832842 0.000000 0.000000 0.000000 0.000000 1441832842 0.000000 0.000000 0.000000 0.000000 1441832842 0.000000 0.000000 0.000000 0.000000 1441832842 0.000000 0.000000 0.000000 0.000000 1441832842 0.000000 0.000000 0.000000 0.000000 1441832842 0.000000 0.000000 0.000000 0.000000 1441832842 0.000000 0.000000 0.000000 0.000000 1441832842 0.000000 0.000000 0.000000 0.000000 1441832842 0.000000 0.000000 0.000000 0.000000 1441832842 0.000000 0.000000 0.000000 0.000000 1441832842 0.000000 0.000000 0.000000 0.000000 1441832842 0.000000 0.000000 0.000000 0.000000 1441832842 0.000000 0.000000 0.000000 0.000000 1441832842 0.000000 0.000000 0.000000 0.000000 1441832842 0.000000 0.000000 0.000000 0.000000 1441832842 0.000000 0.000000 0.000000 0.000000 1441832842 0.000000 0.000000 0.000000 0.000000 1441832842 0.000000 0.000000 0.000000 0.000000 1441832842 0.000000 0.000000 0.000000 0.000000 1441832842 0.000000 0.000000 0.000000 0.000000 1441832842 0.000000 0.000000 0.000000 0.000000 1441832842 0.000000 0.000000 0.000000 0.000000 1441832842 0.000000 0.000000 0.000000 0.000000 1441832842 0.000000 0.000000 0.000000 0.000000 1441832842 0.000000 0.000000 0.000000 0.000000 1441832842 0.000000 0.000000 0.000000 0.000000 1441832842 0.000000 0.000000 0.000000 0.000000 1441832842 0.000000 0.000000 0.000000 0.000000 1441832842 0.000000 0.000000 0.000000 0.000000 1441832842 0.000000 0.000000 0.000000 0.000000 1441832842 0.000000 0.000000 0.000000 0.000000 1441832842 0.000000 0.000000 0.000000 0.000000 1441832842 0.000000 0.000000 0.000000 0.000000 1441832842 0.000000 0.000000 0.000000 0.000000 1441832842 0.000000 0.000000 0.000000 0.000000 1441832842 0.000000 0.000000 0.000000 0.000000 1441832842 0.000000 0.000000 0.000000 0.000000 1441832842 0.000000 0.000000 0.000000 0.000000 1441832842 0.000000 0.000000 0.000000 0.000000 1441832842 0.000000 0.000000 0.000000 0.000000 1441832842 0.000000 0.000000 0.000000 0.000000 1441832842 0.000000 0.000000 0.000000 0.000000 1441832842 0.000000 0.000000 0.000000 0.000000 1441832842 0.000000 0.000000 0.000000 0.000000 1441832842 0.000000 0.000000 0.000000 0.000000 1441832842 0.000000 0.000000 0.000000 0.000000 1441832842 0.000000 0.000000 0.000000 0.000000 1441832842 0.000000 0.000000 0.000000 0.000000 1441832842 0.000000 0.000000 0.000000 0.000000 1441832842 0.000000 0.000000 0.000000 0.000000 1441832842 0.000000 0.000000 0.000000 0.000000 1441832842 0.000000 0.000000 0.000000 0.000000 1441832842 0.000000 0.000000 0.000000 0.000000 1441832842 0.000000 0.000000 0.000000 0.000000 1441832842 0.000000 0.000000 0.000000 0.000000 1441832842 0.000000 0.000000 0.000000 0.000000 1441832842 0.000000 0.000000 0.000000 0.000000 1441832842 0.000000 0.000000 0.000000 0.000000 1441832842 0.000000 0.000000 0.000000 0.000000 1441832842 0.000000 0.000000 0.000000 0.000000 1441832842 0.000000 0.000000 0.000000 0.000000 1441832842 0.000000 0.000000 0.000000 0.000000 1441832842 0.000000 0.000000 0.000000 0.000000 1441832842 0.000000 0.000000 0.000000 0.000000 1441832842 0.000000 0.000000 0.000000 0.000000 1441832842 0.000000 0.000000 0.000000 0.000000 1441832842 0.000000 0.000000 0.000000 0.000000 1441832842 0.000000 0.000000 0.000000 0.000000 1441832842 0.000000 0.000000 0.000000 0.000000 1441832842 0.000000 0.000000 0.000000 0.000000 1441832842 0.000000 0.000000 0.000000 0.000000 1441832842 0.000000 0.000000 0.000000 0.000000 1441832842 0.000000 0.000000 0.000000 0.000000 1441832842 0.000000 0.000000 0.000000 0.000000 1441832842 0.000000 0.000000 0.000000 0.000000 1441832842 0.000000 0.000000 0.000000 0.000000 1441832842 0.000000 0.000000 0.000000 0.000000 1441832842 0.000000 0.000000 0.000000 0.000000 1441832842 0.000000 0.000000 0.000000 0.000000 1441832842 0.000000 0.000000 0.000000 0.000000 1441832842 0.000000 0.000000 0.000000 0.000000 1441832842 0.000000 0.000000 0.000000 0.000000 1441832842 0.000000 0.000000 0.000000 0.000000 1441832842 0.000000 0.000000 0.000000 0.000000 1441832843 0.000000 0.000000 0.000000 0.000000 1441832843 0.000000 0.000000 0.000000 0.000000 1441832843 0.000000 0.000000 0.000000 0.000000 1441832843 0.000000 0.000000 0.000000 0.000000 1441832843 0.000000 0.000000 0.000000 0.000000 1441832843 0.000000 0.000000 0.000000 0.000000 1441832843 0.000000 0.000000 0.000000 0.000000 1441832843 0.000000 0.000000 0.000000 0.000000 1441832843 0.000000 0.000000 0.000000 0.000000 1441832843 0.000000 0.000000 0.000000 0.000000 1441832843 0.000000 0.000000 0.000000 0.000000 1441832843 0.000000 0.000000 0.000000 0.000000 1441832843 0.000000 0.000000 0.000000 0.000000 1441832843 0.000000 0.000000 0.000000 0.000000 1441832843 0.000000 0.000000 0.000000 0.000000 1441832843 0.000000 0.000000 0.000000 0.000000 1441832843 0.000000 0.000000 0.000000 0.000000 1441832843 0.000000 0.000000 0.000000 0.000000 1441832843 0.000000 0.000000 0.000000 0.000000 1441832843 0.000000 0.000000 0.000000 0.000000 1441832843 0.000000 0.000000 0.000000 0.000000 1441832843 0.000000 0.000000 0.000000 0.000000 1441832843 0.000000 0.000000 0.000000 0.000000 1441832843 0.000000 0.000000 0.000000 0.000000 1441832843 0.000000 0.000000 0.000000 0.000000 1441832843 0.000000 0.000000 0.000000 0.000000 1441832843 0.000000 0.000000 0.000000 0.000000 1441832843 0.000000 0.000000 0.000000 0.000000 1441832843 0.000000 0.000000 0.000000 0.000000 1441832843 0.000000 0.000000 0.000000 0.000000 1441832843 0.000000 0.000000 0.000000 0.000000 1441832843 0.000000 0.000000 0.000000 0.000000 1441832843 0.000000 0.000000 0.000000 0.000000 1441832843 0.000000 0.000000 0.000000 0.000000 1441832843 0.000000 0.000000 0.000000 0.000000 1441832843 0.000000 0.000000 0.000000 0.000000 1441832843 0.000000 0.000000 0.000000 0.000000 1441832843 0.000000 0.000000 0.000000 0.000000 1441832843 0.000000 0.000000 0.000000 0.000000 1441832843 0.000000 0.000000 0.000000 0.000000 1441832843 0.000000 0.000000 0.000000 0.000000 1441832843 0.000000 0.000000 0.000000 0.000000 1441832843 0.000000 0.000000 0.000000 0.000000 1441832843 0.000000 0.000000 0.000000 0.000000 1441832843 0.000000 0.000000 0.000000 0.000000 1441832843 0.000000 0.000000 0.000000 0.000000 1441832843 0.000000 0.000000 0.000000 0.000000 1441832843 0.000000 0.000000 0.000000 0.000000 1441832843 0.000000 0.000000 0.000000 0.000000 1441832843 0.000000 0.000000 0.000000 0.000000 1441832843 0.000000 0.000000 0.000000 0.000000 1441832843 0.000000 0.000000 0.000000 0.000000 1441832843 0.000000 0.000000 0.000000 0.000000 1441832843 0.000000 0.000000 0.000000 0.000000 1441832843 0.000000 0.000000 0.000000 0.000000 1441832843 0.000000 0.000000 0.000000 0.000000 1441832843 0.000000 0.000000 0.000000 0.000000 1441832843 0.000000 0.000000 0.000000 0.000000 1441832843 0.000000 0.000000 0.000000 0.000000 1441832843 0.000000 0.000000 0.000000 0.000000 1441832843 0.000000 0.000000 0.000000 0.000000 1441832843 0.000000 0.000000 0.000000 0.000000 1441832843 0.000000 0.000000 0.000000 0.000000 1441832843 0.000000 0.000000 0.000000 0.000000 1441832843 0.000000 0.000000 0.000000 0.000000 1441832843 0.000000 0.000000 0.000000 0.000000 1441832843 0.000000 0.000000 0.000000 0.000000 1441832843 0.000000 0.000000 0.000000 0.000000 1441832843 0.000000 0.000000 0.000000 0.000000 1441832843 0.000000 0.000000 0.000000 0.000000 1441832843 0.000000 0.000000 0.000000 0.000000 1441832843 0.000000 0.000000 0.000000 0.000000 1441832843 0.000000 0.000000 0.000000 0.000000 1441832843 0.000000 0.000000 0.000000 0.000000 1441832843 0.000000 0.000000 0.000000 0.000000 1441832843 0.000000 0.000000 0.000000 0.000000 1441832843 0.000000 0.000000 0.000000 0.000000 1441832843 0.000000 0.000000 0.000000 0.000000 1441832843 0.000000 0.000000 0.000000 0.000000 1441832843 0.000000 0.000000 0.000000 0.000000 1441832843 0.000000 0.000000 0.000000 0.000000 1441832843 0.000000 0.000000 0.000000 0.000000 1441832843 0.000000 0.000000 0.000000 0.000000 1441832843 0.000000 0.000000 0.000000 0.000000 1441832843 0.000000 0.000000 0.000000 0.000000 1441832843 0.000000 0.000000 0.000000 0.000000 1441832843 0.000000 0.000000 0.000000 0.000000 1441832843 0.000000 0.000000 0.000000 0.000000 1441832843 0.000000 0.000000 0.000000 0.000000 1441832843 0.000000 0.000000 0.000000 0.000000 1441832843 0.000000 0.000000 0.000000 0.000000 1441832843 0.000000 0.000000 0.000000 0.000000 1441832843 0.000000 0.000000 0.000000 0.000000 1441832843 0.000000 0.000000 0.000000 0.000000 1441832843 0.000000 0.000000 0.000000 0.000000 1441832843 0.000000 0.000000 0.000000 0.000000 1441832843 0.000000 0.000000 0.000000 0.000000 1441832843 0.000000 0.000000 0.000000 0.000000 1441832843 0.000000 0.000000 0.000000 0.000000 1441832843 0.000000 0.000000 0.000000 0.000000 1441832843 0.000000 0.000000 0.000000 0.000000 1441832843 0.000000 0.000000 0.000000 0.000000 1441832843 0.000000 0.000000 0.000000 0.000000 1441832843 0.000000 0.000000 0.000000 0.000000 1441832843 0.000000 0.000000 0.000000 0.000000 1441832843 0.000000 0.000000 0.000000 0.000000 1441832843 0.000000 0.000000 0.000000 0.000000 1441832843 0.000000 0.000000 0.000000 0.000000 1441832843 0.000000 0.000000 0.000000 0.000000 1441832843 0.000000 0.000000 0.000000 0.000000 1441832843 0.000000 0.000000 0.000000 0.000000 1441832843 0.000000 0.000000 0.000000 0.000000 1441832843 0.000000 0.000000 0.000000 0.000000 1441832843 0.000000 0.000000 0.000000 0.000000 1441832843 0.000000 0.000000 0.000000 0.000000 1441832843 0.000000 0.000000 0.000000 0.000000 1441832843 0.000000 0.000000 0.000000 0.000000 1441832843 0.000000 0.000000 0.000000 0.000000 1441832843 0.000000 0.000000 0.000000 0.000000 1441832844 0.000000 0.000000 0.000000 0.000000 1441832844 0.000000 0.000000 0.000000 0.000000 1441832844 0.000000 0.000000 0.000000 0.000000 1441832844 0.000000 0.000000 0.000000 0.000000 1441832844 0.000000 0.000000 0.000000 0.000000 1441832844 0.000000 0.000000 0.000000 0.000000 1441832844 0.000000 0.000000 0.000000 0.000000 1441832844 0.000000 0.000000 0.000000 0.000000 1441832844 0.000000 0.000000 0.000000 0.000000 1441832844 0.000000 0.000000 0.000000 0.000000 1441832844 0.000000 0.000000 0.000000 0.000000 1441832844 0.000000 0.000000 0.000000 0.000000 1441832844 0.000000 0.000000 0.000000 0.000000 1441832844 0.000000 0.000000 0.000000 0.000000 1441832844 0.000000 0.000000 0.000000 0.000000 1441832844 0.000000 0.000000 0.000000 0.000000 1441832844 0.000000 0.000000 0.000000 0.000000 1441832844 0.000000 0.000000 0.000000 0.000000 1441832844 0.000000 0.000000 0.000000 0.000000 1441832844 0.000000 0.000000 0.000000 0.000000 1441832844 0.000000 0.000000 0.000000 0.000000 1441832844 0.000000 0.000000 0.000000 0.000000 1441832844 0.000000 0.000000 0.000000 0.000000 1441832844 0.000000 0.000000 0.000000 0.000000 1441832844 0.000000 0.000000 0.000000 0.000000 1441832844 0.000000 0.000000 0.000000 0.000000 1441832844 0.000000 0.000000 0.000000 0.000000 1441832844 0.000000 0.000000 0.000000 0.000000 1441832844 0.000000 0.000000 0.000000 0.000000 1441832844 0.000000 0.000000 0.000000 0.000000 1441832844 0.000000 0.000000 0.000000 0.000000 1441832844 0.000000 0.000000 0.000000 0.000000 1441832844 0.000000 0.000000 0.000000 0.000000 1441832844 0.000000 0.000000 0.000000 0.000000 1441832844 0.000000 0.000000 0.000000 0.000000 1441832844 0.000000 0.000000 0.000000 0.000000 1441832844 0.000000 0.000000 0.000000 0.000000 1441832844 0.000000 0.000000 0.000000 0.000000 1441832844 0.000000 0.000000 0.000000 0.000000 1441832844 0.000000 0.000000 0.000000 0.000000 1441832844 0.000000 0.000000 0.000000 0.000000 1441832844 0.000000 0.000000 0.000000 0.000000 1441832844 0.000000 0.000000 0.000000 0.000000 1441832844 0.000000 0.000000 0.000000 0.000000 1441832844 0.000000 0.000000 0.000000 0.000000 1441832844 0.000000 0.000000 0.000000 0.000000 1441832844 0.000000 0.000000 0.000000 0.000000 1441832844 0.000000 0.000000 0.000000 0.000000 1441832844 0.000000 0.000000 0.000000 0.000000 1441832844 0.000000 0.000000 0.000000 0.000000 1441832844 0.000000 0.000000 0.000000 0.000000 1441832844 0.000000 0.000000 0.000000 0.000000 1441832844 0.000000 0.000000 0.000000 0.000000 1441832844 0.000000 0.000000 0.000000 0.000000 1441832844 0.000000 0.000000 0.000000 0.000000 1441832844 0.000000 0.000000 0.000000 0.000000 1441832844 0.000000 0.000000 0.000000 0.000000 1441832844 0.000000 0.000000 0.000000 0.000000 1441832844 0.000000 0.000000 0.000000 0.000000 1441832844 0.000000 0.000000 0.000000 0.000000 1441832844 0.000000 0.000000 0.000000 0.000000 1441832844 0.000000 0.000000 0.000000 0.000000 1441832844 0.000000 0.000000 0.000000 0.000000 1441832844 0.000000 0.000000 0.000000 0.000000 1441832844 0.000000 0.000000 0.000000 0.000000 1441832844 0.000000 0.000000 0.000000 0.000000 1441832844 0.000000 0.000000 0.000000 0.000000 1441832844 0.000000 0.000000 0.000000 0.000000 1441832844 0.000000 0.000000 0.000000 0.000000 1441832844 0.000000 0.000000 0.000000 0.000000 1441832844 0.000000 0.000000 0.000000 0.000000 1441832844 0.000000 0.000000 0.000000 0.000000 1441832844 0.000000 0.000000 0.000000 0.000000 1441832844 0.000000 0.000000 0.000000 0.000000 1441832844 0.000000 0.000000 0.000000 0.000000 1441832844 0.000000 0.000000 0.000000 0.000000 1441832844 0.000000 0.000000 0.000000 0.000000 1441832844 0.000000 0.000000 0.000000 0.000000 1441832844 0.000000 0.000000 0.000000 0.000000 1441832844 0.000000 0.000000 0.000000 0.000000 1441832844 0.000000 0.000000 0.000000 0.000000 1441832844 0.000000 0.000000 0.000000 0.000000 1441832844 0.000000 0.000000 0.000000 0.000000 1441832844 0.000000 0.000000 0.000000 0.000000 1441832844 0.000000 0.000000 0.000000 0.000000 1441832844 0.000000 0.000000 0.000000 0.000000 1441832844 0.000000 0.000000 0.000000 0.000000 1441832844 0.000000 0.000000 0.000000 0.000000 1441832844 0.000000 0.000000 0.000000 0.000000 1441832844 0.000000 0.000000 0.000000 0.000000 1441832844 0.000000 0.000000 0.000000 0.000000 1441832844 0.000000 0.000000 0.000000 0.000000 1441832844 0.000000 0.000000 0.000000 0.000000 1441832844 0.000000 0.000000 0.000000 0.000000 1441832844 0.000000 0.000000 0.000000 0.000000 1441832844 0.000000 0.000000 0.000000 0.000000 1441832844 0.000000 0.000000 0.000000 0.000000 1441832844 0.000000 0.000000 0.000000 0.000000 1441832844 0.000000 0.000000 0.000000 0.000000 1441832844 0.000000 0.000000 0.000000 0.000000 1441832844 0.000000 0.000000 0.000000 0.000000 1441832844 0.000000 0.000000 0.000000 0.000000 1441832844 0.000000 0.000000 0.000000 0.000000 1441832844 0.000000 0.000000 0.000000 0.000000 1441832844 0.000000 0.000000 0.000000 0.000000 1441832844 0.000000 0.000000 0.000000 0.000000 1441832844 0.000000 0.000000 0.000000 0.000000 1441832844 0.000000 0.000000 0.000000 0.000000 1441832844 0.000000 0.000000 0.000000 0.000000 1441832844 0.000000 0.000000 0.000000 0.000000 1441832844 0.000000 0.000000 0.000000 0.000000 1441832844 0.000000 0.000000 0.000000 0.000000 1441832844 0.000000 0.000000 0.000000 0.000000 1441832844 0.000000 0.000000 0.000000 0.000000 1441832844 0.000000 0.000000 0.000000 0.000000 1441832844 0.000000 0.000000 0.000000 0.000000 1441832844 0.000000 0.000000 0.000000 0.000000 1441832844 0.000000 0.000000 0.000000 0.000000 1441832844 0.000000 0.000000 0.000000 0.000000 1441832844 0.000000 0.000000 0.000000 0.000000 1441832844 0.000000 0.000000 0.000000 0.000000 1441832845 0.000000 0.000000 0.000000 0.000000 1441832845 0.000000 0.000000 0.000000 0.000000 1441832845 0.000000 0.000000 0.000000 0.000000 1441832845 0.000000 0.000000 0.000000 0.000000 1441832845 0.000000 0.000000 0.000000 0.000000 1441832845 0.000000 0.000000 0.000000 0.000000 1441832845 0.000000 0.000000 0.000000 0.000000 1441832845 0.000000 0.000000 0.000000 0.000000 1441832845 0.000000 0.000000 0.000000 0.000000 1441832845 0.000000 0.000000 0.000000 0.000000 1441832845 0.000000 0.000000 0.000000 0.000000 1441832845 0.000000 0.000000 0.000000 0.000000 1441832845 0.000000 0.000000 0.000000 0.000000 1441832845 0.000000 0.000000 0.000000 0.000000 1441832845 0.000000 0.000000 0.000000 0.000000 1441832845 0.000000 0.000000 0.000000 0.000000 1441832845 0.000000 0.000000 0.000000 0.000000 1441832845 0.000000 0.000000 0.000000 0.000000 1441832845 0.000000 0.000000 0.000000 0.000000 1441832845 0.000000 0.000000 0.000000 0.000000 1441832845 0.000000 0.000000 0.000000 0.000000 1441832845 0.000000 0.000000 0.000000 0.000000 1441832845 0.000000 0.000000 0.000000 0.000000 1441832845 0.000000 0.000000 0.000000 0.000000 1441832845 0.000000 0.000000 0.000000 0.000000 1441832845 0.000000 0.000000 0.000000 0.000000 1441832845 0.000000 0.000000 0.000000 0.000000 1441832845 0.000000 0.000000 0.000000 0.000000 1441832845 0.000000 0.000000 0.000000 0.000000 1441832845 0.000000 0.000000 0.000000 0.000000 1441832845 0.000000 0.000000 0.000000 0.000000 1441832845 0.000000 0.000000 0.000000 0.000000 1441832845 0.000000 0.000000 0.000000 0.000000 1441832845 0.000000 0.000000 0.000000 0.000000 1441832845 0.000000 0.000000 0.000000 0.000000 1441832845 0.000000 0.000000 0.000000 0.000000 1441832845 0.000000 0.000000 0.000000 0.000000 1441832845 0.000000 0.000000 0.000000 0.000000 1441832845 0.000000 0.000000 0.000000 0.000000 1441832845 0.000000 0.000000 0.000000 0.000000 1441832845 0.000000 0.000000 0.000000 0.000000 1441832845 0.000000 0.000000 0.000000 0.000000 1441832845 0.000000 0.000000 0.000000 0.000000 1441832845 0.000000 0.000000 0.000000 0.000000 1441832845 0.000000 0.000000 0.000000 0.000000 1441832845 0.000000 0.000000 0.000000 0.000000 1441832845 0.000000 0.000000 0.000000 0.000000 1441832845 0.000000 0.000000 0.000000 0.000000 1441832845 0.000000 0.000000 0.000000 0.000000 1441832845 0.000000 0.000000 0.000000 0.000000 1441832845 0.000000 0.000000 0.000000 0.000000 1441832845 0.000000 0.000000 0.000000 0.000000 1441832845 0.000000 0.000000 0.000000 0.000000 1441832845 0.000000 0.000000 0.000000 0.000000 1441832845 0.000000 0.000000 0.000000 0.000000 1441832845 0.000000 0.000000 0.000000 0.000000 1441832845 0.000000 0.000000 0.000000 0.000000 1441832845 0.000000 0.000000 0.000000 0.000000 1441832845 0.000000 0.000000 0.000000 0.000000 1441832845 0.000000 0.000000 0.000000 0.000000 1441832845 0.000000 0.000000 0.000000 0.000000 1441832845 0.000000 0.000000 0.000000 0.000000 1441832845 0.000000 0.000000 0.000000 0.000000 1441832845 0.000000 0.000000 0.000000 0.000000 1441832845 0.000000 0.000000 0.000000 0.000000 1441832845 0.000000 0.000000 0.000000 0.000000 1441832845 0.000000 0.000000 0.000000 0.000000 1441832845 0.000000 0.000000 0.000000 0.000000 1441832845 0.000000 0.000000 0.000000 0.000000 1441832845 0.000000 0.000000 0.000000 0.000000 1441832845 0.000000 0.000000 0.000000 0.000000 1441832845 0.000000 0.000000 0.000000 0.000000 1441832845 0.000000 0.000000 0.000000 0.000000 1441832845 0.000000 0.000000 0.000000 0.000000 1441832845 0.000000 0.000000 0.000000 0.000000 1441832845 0.000000 0.000000 0.000000 0.000000 1441832845 0.000000 0.000000 0.000000 0.000000 1441832845 0.000000 0.000000 0.000000 0.000000 1441832845 0.000000 0.000000 0.000000 0.000000 1441832845 0.000000 0.000000 0.000000 0.000000 1441832845 0.000000 0.000000 0.000000 0.000000 1441832845 0.000000 0.000000 0.000000 0.000000 1441832845 0.000000 0.000000 0.000000 0.000000 1441832845 0.000000 0.000000 0.000000 0.000000 1441832845 0.000000 0.000000 0.000000 0.000000 1441832845 0.000000 0.000000 0.000000 0.000000 1441832845 0.000000 0.000000 0.000000 0.000000 1441832845 0.000000 0.000000 0.000000 0.000000 1441832845 0.000000 0.000000 0.000000 0.000000 1441832845 0.000000 0.000000 0.000000 0.000000 1441832845 0.000000 0.000000 0.000000 0.000000 1441832845 0.000000 0.000000 0.000000 0.000000 1441832845 0.000000 0.000000 0.000000 0.000000 1441832845 0.000000 0.000000 0.000000 0.000000 1441832845 0.000000 0.000000 0.000000 0.000000 1441832845 0.000000 0.000000 0.000000 0.000000 1441832845 0.000000 0.000000 0.000000 0.000000 1441832845 0.000000 0.000000 0.000000 0.000000 1441832845 0.000000 0.000000 0.000000 0.000000 1441832845 0.000000 0.000000 0.000000 0.000000 1441832845 0.000000 0.000000 0.000000 0.000000 1441832845 0.000000 0.000000 0.000000 0.000000 1441832845 0.000000 0.000000 0.000000 0.000000 1441832845 0.000000 0.000000 0.000000 0.000000 1441832845 0.000000 0.000000 0.000000 0.000000 1441832845 0.000000 0.000000 0.000000 0.000000 1441832845 0.000000 0.000000 0.000000 0.000000 1441832845 0.000000 0.000000 0.000000 0.000000 1441832845 0.000000 0.000000 0.000000 0.000000 1441832845 0.000000 0.000000 0.000000 0.000000 1441832845 0.000000 0.000000 0.000000 0.000000 1441832845 
0.000000 0.000000 0.000000 0.000000 1441832848 0.000000 0.000000 0.000000 0.000000 1441832848 0.000000 0.000000 0.000000 0.000000 1441832848 0.000000 0.000000 0.000000 0.000000 1441832848 0.000000 0.000000 0.000000 0.000000 1441832848 0.000000 0.000000 0.000000 0.000000 1441832848 0.000000 0.000000 0.000000 0.000000 1441832848 0.000000 0.000000 0.000000 0.000000 1441832848 0.000000 0.000000 0.000000 0.000000 1441832848 0.000000 0.000000 0.000000 0.000000 1441832848 0.000000 0.000000 0.000000 0.000000 1441832848 0.000000 0.000000 0.000000 0.000000 1441832848 0.000000 0.000000 0.000000 0.000000 1441832848 0.000000 0.000000 0.000000 0.000000 1441832848 0.000000 0.000000 0.000000 0.000000 1441832848 0.000000 0.000000 0.000000 0.000000 1441832848 0.000000 0.000000 0.000000 0.000000 1441832848 0.000000 0.000000 0.000000 0.000000 1441832848 0.000000 0.000000 0.000000 0.000000 1441832848 0.000000 0.000000 0.000000 0.000000 1441832848 0.000000 0.000000 0.000000 0.000000 1441832848 0.000000 0.000000 0.000000 0.000000 1441832848 0.000000 0.000000 0.000000 0.000000 1441832848 0.000000 0.000000 0.000000 0.000000 1441832848 0.000000 0.000000 0.000000 0.000000 1441832848 0.000000 0.000000 0.000000 0.000000 1441832848 0.000000 0.000000 0.000000 0.000000 1441832848 0.000000 0.000000 0.000000 0.000000 1441832848 0.000000 0.000000 0.000000 0.000000 1441832848 0.000000 0.000000 0.000000 0.000000 1441832848 0.000000 0.000000 0.000000 0.000000 1441832848 0.000000 0.000000 0.000000 0.000000 1441832848 0.000000 0.000000 0.000000 0.000000 1441832848 0.000000 0.000000 0.000000 0.000000 1441832848 0.000000 0.000000 0.000000 0.000000 1441832848 0.000000 0.000000 0.000000 0.000000 1441832848 0.000000 0.000000 0.000000 0.000000 1441832848 0.000000 0.000000 0.000000 0.000000 1441832848 0.000000 0.000000 0.000000 0.000000 1441832848 0.000000 0.000000 0.000000 0.000000 1441832848 0.000000 0.000000 0.000000 0.000000 1441832848 0.000000 0.000000 0.000000 0.000000 1441832848 0.000000 0.000000 0.000000 0.000000 1441832848 0.000000 0.000000 0.000000 0.000000 1441832848 0.000000 0.000000 0.000000 0.000000 1441832848 0.000000 0.000000 0.000000 0.000000 1441832848 0.000000 0.000000 0.000000 0.000000 1441832848 0.000000 0.000000 0.000000 0.000000 1441832848 0.000000 0.000000 0.000000 0.000000 1441832848 0.000000 0.000000 0.000000 0.000000 1441832848 0.000000 0.000000 0.000000 0.000000 1441832848 0.000000 0.000000 0.000000 0.000000 1441832848 0.000000 0.000000 0.000000 0.000000 1441832848 0.000000 0.000000 0.000000 0.000000 1441832848 0.000000 0.000000 0.000000 0.000000 1441832848 0.000000 0.000000 0.000000 0.000000 1441832848 0.000000 0.000000 0.000000 0.000000 1441832848 0.000000 0.000000 0.000000 0.000000 1441832848 0.000000 0.000000 0.000000 0.000000 1441832848 0.000000 0.000000 0.000000 0.000000 1441832848 0.000000 0.000000 0.000000 0.000000 1441832848 0.000000 0.000000 0.000000 0.000000 1441832848 0.000000 0.000000 0.000000 0.000000 1441832848 0.000000 0.000000 0.000000 0.000000 1441832848 0.000000 0.000000 0.000000 0.000000 1441832848 0.000000 0.000000 0.000000 0.000000 1441832848 0.000000 0.000000 0.000000 0.000000 1441832848 0.000000 0.000000 0.000000 0.000000 1441832848 0.000000 0.000000 0.000000 0.000000 1441832849 0.000000 0.000000 0.000000 0.000000 1441832849 0.000000 0.000000 0.000000 0.000000 1441832849 0.000000 0.000000 0.000000 0.000000 1441832849 0.000000 0.000000 0.000000 0.000000 1441832849 0.000000 0.000000 0.000000 0.000000 1441832849 0.000000 0.000000 0.000000 0.000000 1441832849 0.000000 0.000000 0.000000 0.000000 1441832849 0.000000 0.000000 0.000000 0.000000 1441832849 0.000000 0.000000 0.000000 0.000000 1441832849 0.000000 0.000000 0.000000 0.000000 1441832849 0.000000 0.000000 0.000000 0.000000 1441832849 0.000000 0.000000 0.000000 0.000000 1441832849 0.000000 0.000000 0.000000 0.000000 1441832849 0.000000 0.000000 0.000000 0.000000 1441832849 0.000000 0.000000 0.000000 0.000000 1441832849 0.000000 0.000000 0.000000 0.000000 1441832849 0.000000 0.000000 0.000000 0.000000 1441832849 0.000000 0.000000 0.000000 0.000000 1441832849 0.000000 0.000000 0.000000 0.000000 1441832849 0.000000 0.000000 0.000000 0.000000 1441832849 0.000000 0.000000 0.000000 0.000000 1441832849 0.000000 0.000000 0.000000 0.000000 1441832849 0.000000 0.000000 0.000000 0.000000 1441832849 0.000000 0.000000 0.000000 0.000000 1441832849 0.000000 0.000000 0.000000 0.000000 1441832849 0.000000 0.000000 0.000000 0.000000 1441832849 0.000000 0.000000 0.000000 0.000000 1441832849 0.000000 0.000000 0.000000 0.000000 1441832849 0.000000 0.000000 0.000000 0.000000 1441832849 0.000000 0.000000 0.000000 0.000000 1441832849 0.000000 0.000000 0.000000 0.000000 1441832849 0.000000 0.000000 0.000000 0.000000 1441832849 0.000000 0.000000 0.000000 0.000000 1441832849 0.000000 0.000000 0.000000 0.000000 1441832849 0.000000 0.000000 0.000000 0.000000 1441832849 0.000000 0.000000 0.000000 0.000000 1441832849 0.000000 0.000000 0.000000 0.000000 1441832849 0.000000 0.000000 0.000000 0.000000 1441832849 0.000000 0.000000 0.000000 0.000000 1441832849 0.000000 0.000000 0.000000 0.000000 1441832849 0.000000 0.000000 0.000000 0.000000 1441832849 0.000000 0.000000 0.000000 0.000000 1441832849 0.000000 0.000000 0.000000 0.000000 1441832849 0.000000 0.000000 0.000000 0.000000 1441832849 0.000000 0.000000 0.000000 0.000000 1441832849 0.000000 0.000000 0.000000 0.000000 1441832849 0.000000 0.000000 0.000000 0.000000 1441832849 0.000000 0.000000 0.000000 0.000000 1441832849 0.000000 0.000000 0.000000 0.000000 1441832849 0.000000 0.000000 0.000000 0.000000 1441832849 0.000000 0.000000 0.000000 0.000000 1441832849 0.000000 0.000000 0.000000 0.000000 1441832849 0.000000 0.000000 0.000000 0.000000 1441832849 0.000000 0.000000 0.000000 0.000000 1441832849 0.000000 0.000000 0.000000 0.000000 1441832849 0.000000 0.000000 0.000000 0.000000 1441832849 0.000000 0.000000 0.000000 0.000000 1441832849 0.000000 0.000000 0.000000 0.000000 1441832849 0.000000 0.000000 0.000000 0.000000 1441832849 0.000000 0.000000 0.000000 0.000000 1441832849 0.000000 0.000000 0.000000 0.000000 1441832849 0.000000 0.000000 0.000000 0.000000 1441832849 0.000000 0.000000 0.000000 0.000000 1441832849 0.000000 0.000000 0.000000 0.000000 1441832849 0.000000 0.000000 0.000000 0.000000 1441832849 0.000000 0.000000 0.000000 0.000000 1441832849 0.000000 0.000000 0.000000 0.000000 1441832849 0.000000 0.000000 0.000000 0.000000 1441832849 0.000000 0.000000 0.000000 0.000000 1441832849 0.000000 0.000000 0.000000 0.000000 1441832849 0.000000 0.000000 0.000000 0.000000 1441832849 0.000000 0.000000 0.000000 0.000000 1441832849 0.000000 0.000000 0.000000 0.000000 1441832849 0.000000 0.000000 0.000000 0.000000 1441832849 0.000000 0.000000 0.000000 0.000000 1441832849 0.000000 0.000000 0.000000 0.000000 1441832849 0.000000 0.000000 0.000000 0.000000 1441832849 0.000000 0.000000 0.000000 0.000000 1441832849 0.000000 0.000000 0.000000 0.000000 1441832849 0.000000 0.000000 0.000000 0.000000 1441832849 0.000000 0.000000 0.000000 0.000000 1441832849 0.000000 0.000000 0.000000 0.000000 1441832849 0.000000 0.000000 0.000000 0.000000 1441832849 0.000000 0.000000 0.000000 0.000000 1441832849 0.000000 0.000000 0.000000 0.000000 1441832849 0.000000 0.000000 0.000000 0.000000 1441832849 0.000000 0.000000 0.000000 0.000000 1441832849 0.000000 0.000000 0.000000 0.000000 1441832849 0.000000 0.000000 0.000000 0.000000 1441832849 0.000000 0.000000 0.000000 0.000000 1441832849 0.000000 0.000000 0.000000 0.000000 1441832849 0.000000 0.000000 0.000000 0.000000 1441832849 0.000000 0.000000 0.000000 0.000000 1441832849 0.000000 0.000000 0.000000 0.000000 1441832849 0.000000 0.000000 0.000000 0.000000 1441832849 0.000000 0.000000 0.000000 0.000000 1441832849 0.000000 0.000000 0.000000 0.000000 1441832849 0.000000 0.000000 0.000000 0.000000 1441832849 0.000000 0.000000 0.000000 0.000000 1441832849 0.000000 0.000000 0.000000 0.000000 1441832849 0.000000 0.000000 0.000000 0.000000 1441832849 0.000000 0.000000 0.000000 0.000000 1441832849 0.000000 0.000000 0.000000 0.000000 1441832849 0.000000 0.000000 0.000000 0.000000 1441832849 0.000000 0.000000 0.000000 0.000000 1441832849 0.000000 0.000000 0.000000 0.000000 1441832849 0.000000 0.000000 0.000000 0.000000 1441832849 0.000000 0.000000 0.000000 0.000000 1441832849 0.000000 0.000000 0.000000 0.000000 1441832849 0.000000 0.000000 0.000000 0.000000 1441832849 0.000000 0.000000 0.000000 0.000000 1441832849 0.000000 0.000000 0.000000 0.000000 1441832849 0.000000 0.000000 0.000000 0.000000 1441832849 0.000000 0.000000 0.000000 0.000000 1441832849 0.000000 0.000000 0.000000 0.000000 1441832849 0.000000 0.000000 0.000000 0.000000 1441832849 0.000000 0.000000 0.000000 0.000000 1441832849 0.000000 0.000000 0.000000 0.000000 1441832849 0.000000 0.000000 0.000000 0.000000 1441832849 0.000000 0.000000 0.000000 0.000000 1441832849 0.000000 0.000000 0.000000 0.000000 1441832849 0.000000 0.000000 0.000000 0.000000 1441832850 0.000000 0.000000 0.000000 0.000000 1441832850 0.000000 0.000000 0.000000 0.000000 1441832850 0.000000 0.000000 0.000000 0.000000 1441832850 0.000000 0.000000 0.000000 0.000000 1441832850 0.000000 0.000000 0.000000 0.000000 1441832850 0.000000 0.000000 0.000000 0.000000 1441832850 0.000000 0.000000 0.000000 0.000000 1441832850 0.000000 0.000000 0.000000 0.000000 1441832850 0.000000 0.000000 0.000000 0.000000 1441832850 0.000000 0.000000 0.000000 0.000000 1441832850 0.000000 0.000000 0.000000 0.000000 1441832850 0.000000 0.000000 0.000000 0.000000 1441832850 0.000000 0.000000 0.000000 0.000000 1441832850 0.000000 0.000000 0.000000 0.000000 1441832850 0.000000 0.000000 0.000000 0.000000 1441832850 0.000000 0.000000 0.000000 0.000000 1441832850 0.000000 0.000000 0.000000 0.000000 1441832850 0.000000 0.000000 0.000000 0.000000 1441832850 0.000000 0.000000 0.000000 0.000000 1441832850 0.000000 0.000000 0.000000 0.000000 1441832850 0.000000 0.000000 0.000000 0.000000 1441832850 0.000000 0.000000 0.000000 0.000000 1441832850 0.000000 0.000000 0.000000 0.000000 1441832850 0.000000 0.000000 0.000000 0.000000 1441832850 0.000000 0.000000 0.000000 0.000000 1441832850 0.000000 0.000000 0.000000 0.000000 1441832850 0.000000 0.000000 0.000000 0.000000 1441832850 0.000000 0.000000 0.000000 0.000000 1441832850 0.000000 0.000000 0.000000 0.000000 1441832850 0.000000 0.000000 0.000000 0.000000 1441832850 0.000000 0.000000 0.000000 0.000000 1441832850 0.000000 0.000000 0.000000 0.000000 1441832850 0.000000 0.000000 0.000000 0.000000 1441832850 0.000000 0.000000 0.000000 0.000000 1441832850 0.000000 0.000000 0.000000 0.000000 1441832850 0.000000 0.000000 0.000000 0.000000 1441832850 0.000000 0.000000 0.000000 0.000000 1441832850 0.000000 0.000000 0.000000 0.000000 1441832850 0.000000 0.000000 0.000000 0.000000 1441832850 0.000000 0.000000 0.000000 0.000000 1441832850 0.000000 0.000000 0.000000 0.000000 1441832850 0.000000 0.000000 0.000000 0.000000 1441832850 0.000000 0.000000 0.000000 0.000000 1441832850 0.000000 0.000000 0.000000 0.000000 1441832850 0.000000 0.000000 0.000000 0.000000 1441832850 0.000000 0.000000 0.000000 0.000000 1441832850 0.000000 0.000000 0.000000 0.000000 1441832850 0.000000 0.000000 0.000000 0.000000 1441832850 0.000000 0.000000 0.000000 0.000000 1441832850 0.000000 0.000000 0.000000 0.000000 1441832850 0.000000 0.000000 0.000000 0.000000 1441832850 0.000000 0.000000 0.000000 0.000000 1441832850 0.000000 0.000000 0.000000 0.000000 1441832850 0.000000 0.000000 0.000000 0.000000 1441832850 0.000000 0.000000 0.000000 0.000000 1441832850 0.000000 0.000000 0.000000 0.000000 1441832850 0.000000 0.000000 0.000000 0.000000 1441832850 0.000000 0.000000 0.000000 0.000000 1441832850 0.000000 0.000000 0.000000 0.000000 1441832850 0.000000 0.000000 0.000000 0.000000 1441832850 0.000000 0.000000 0.000000 0.000000 1441832850 0.000000 0.000000 0.000000 0.000000 1441832850 0.000000 0.000000 0.000000 0.000000 1441832850 0.000000 0.000000 0.000000 0.000000 1441832850 0.000000 0.000000 0.000000 0.000000 1441832850 0.000000 0.000000 0.000000 0.000000 1441832850 0.000000 0.000000 0.000000 0.000000 1441832850 0.000000 0.000000 0.000000 0.000000 1441832850 0.000000 0.000000 0.000000 0.000000 1441832850 0.000000 0.000000 0.000000 0.000000 1441832850 0.000000 0.000000 0.000000 0.000000 1441832850 0.000000 0.000000 0.000000 0.000000 1441832850 0.000000 0.000000 0.000000 0.000000 1441832850 0.000000 0.000000 0.000000 0.000000 1441832850 0.000000 0.000000 0.000000 0.000000 1441832850 0.000000 0.000000 0.000000 0.000000 1441832850 0.000000 0.000000 0.000000 0.000000 1441832850 0.000000 0.000000 0.000000 0.000000 1441832850 0.000000 0.000000 0.000000 0.000000 1441832850 0.000000 0.000000 0.000000 0.000000 1441832850 0.000000 0.000000 0.000000 0.000000 1441832850 0.000000 0.000000 0.000000 0.000000 1441832850 0.000000 0.000000 0.000000 0.000000 1441832850 0.000000 0.000000 0.000000 0.000000 1441832850 0.000000 0.000000 0.000000 0.000000 1441832850 0.000000 0.000000 0.000000 0.000000 1441832850 0.000000 0.000000 0.000000 0.000000 1441832850 0.000000 0.000000 0.000000 0.000000 1441832850 0.000000 0.000000 0.000000 0.000000 1441832850 0.000000 0.000000 0.000000 0.000000 1441832850 0.000000 0.000000 0.000000 0.000000 1441832850 0.000000 0.000000 0.000000 0.000000 1441832850 0.000000 0.000000 0.000000 0.000000 1441832850 0.000000 0.000000 0.000000 0.000000 1441832850 0.000000 0.000000 0.000000 0.000000 1441832850 0.000000 0.000000 0.000000 0.000000 1441832850 0.000000 0.000000 0.000000 0.000000 1441832850 0.000000 0.000000 0.000000 0.000000 1441832850 0.000000 0.000000 0.000000 0.000000 1441832850 0.000000 0.000000 0.000000 0.000000 1441832850 0.000000 0.000000 0.000000 0.000000 1441832850 0.000000 0.000000 0.000000 0.000000 1441832850 0.000000 0.000000 0.000000 0.000000 1441832850 0.000000 0.000000 0.000000 0.000000 1441832850 0.000000 0.000000 0.000000 0.000000 1441832850 0.000000 0.000000 0.000000 0.000000 1441832850 0.000000 0.000000 0.000000 0.000000 1441832850 0.000000 0.000000 0.000000 0.000000 1441832850 0.000000 0.000000 0.000000 0.000000 1441832850 0.000000 0.000000 0.000000 0.000000 1441832850 0.000000 0.000000 0.000000 0.000000 1441832850 0.000000 0.000000 0.000000 0.000000 1441832850 0.000000 0.000000 0.000000 0.000000 1441832850 0.000000 0.000000 0.000000 0.000000 1441832850 0.000000 0.000000 0.000000 0.000000 1441832850 0.000000 0.000000 0.000000 0.000000 1441832850 0.000000 0.000000 0.000000 0.000000 1441832850 0.000000 0.000000 0.000000 0.000000 1441832850 0.000000 0.000000 0.000000 0.000000 1441832851 0.000000 0.000000 0.000000 0.000000 1441832851 0.000000 0.000000 0.000000 0.000000 1441832851 0.000000 0.000000 0.000000 0.000000 1441832851 0.000000 0.000000 0.000000 0.000000 1441832851 0.000000 0.000000 0.000000 0.000000 1441832851 0.000000 0.000000 0.000000 0.000000 1441832851 0.000000 0.000000 0.000000 0.000000 1441832851 0.000000 0.000000 0.000000 0.000000 1441832851 0.000000 0.000000 0.000000 0.000000 1441832851 0.000000 0.000000 0.000000 0.000000 1441832851 0.000000 0.000000 0.000000 0.000000 1441832851 0.000000 0.000000 0.000000 0.000000 1441832851 0.000000 0.000000 0.000000 0.000000 1441832851 0.000000 0.000000 0.000000 0.000000 1441832851 0.000000 0.000000 0.000000 0.000000 1441832851 0.000000 0.000000 0.000000 0.000000 1441832851 0.000000 0.000000 0.000000 0.000000 1441832851 0.000000 0.000000 0.000000 0.000000 1441832851 0.000000 0.000000 0.000000 0.000000 1441832851 0.000000 0.000000 0.000000 0.000000 1441832851 0.000000 0.000000 0.000000 0.000000 1441832851 0.000000 0.000000 0.000000 0.000000 1441832851 0.000000 0.000000 0.000000 0.000000 1441832851 0.000000 0.000000 0.000000 0.000000 1441832851 0.000000 0.000000 0.000000 0.000000 1441832851 0.000000 0.000000 0.000000 0.000000 1441832851 0.000000 0.000000 0.000000 0.000000 1441832851 0.000000 0.000000 0.000000 0.000000 1441832851 0.000000 0.000000 0.000000 0.000000 1441832851 0.000000 0.000000 0.000000 0.000000 1441832851 0.000000 0.000000 0.000000 0.000000 1441832851 0.000000 0.000000 0.000000 0.000000 1441832851 0.000000 0.000000 0.000000 0.000000 1441832851 0.000000 0.000000 0.000000 0.000000 1441832851 0.000000 0.000000 0.000000 0.000000 1441832851 0.000000 0.000000 0.000000 0.000000 1441832851 0.000000 0.000000 0.000000 0.000000 1441832851 0.000000 0.000000 0.000000 0.000000 1441832851 0.000000 0.000000 0.000000 0.000000 1441832851 0.000000 0.000000 0.000000 0.000000 1441832851 0.000000 0.000000 0.000000 0.000000 1441832851 0.000000 0.000000 0.000000 0.000000 1441832851 0.000000 0.000000 0.000000 0.000000 1441832851 0.000000 0.000000 0.000000 0.000000 1441832851 0.000000 0.000000 0.000000 0.000000 1441832851 0.000000 0.000000 0.000000 0.000000 1441832851 0.000000 0.000000 0.000000 0.000000 1441832851 0.000000 0.000000 0.000000 0.000000 1441832851 0.000000 0.000000 0.000000 0.000000 1441832851 0.000000 0.000000 0.000000 0.000000 1441832851 0.000000 0.000000 0.000000 0.000000 1441832851 0.000000 0.000000 0.000000 0.000000 1441832851 0.000000 0.000000 0.000000 0.000000 1441832851 0.000000 0.000000 0.000000 0.000000 1441832851 0.000000 0.000000 0.000000 0.000000 1441832851 0.000000 0.000000 0.000000 0.000000 1441832851 0.000000 0.000000 0.000000 0.000000 1441832851 0.000000 0.000000 0.000000 0.000000 1441832851 0.000000 0.000000 0.000000 0.000000 1441832851 0.000000 0.000000 0.000000 0.000000 1441832851 0.000000 0.000000 0.000000 0.000000 1441832851 0.000000 0.000000 0.000000 0.000000 1441832851 0.000000 0.000000 0.000000 0.000000 1441832851 0.000000 0.000000 0.000000 0.000000 1441832851 0.000000 0.000000 0.000000 0.000000 1441832851 0.000000 0.000000 0.000000 0.000000 1441832851 0.000000 0.000000 0.000000 0.000000 1441832851 0.000000 0.000000 0.000000 0.000000 1441832851 0.000000 0.000000 0.000000 0.000000 1441832851 0.000000 0.000000 0.000000 0.000000 1441832851 0.000000 0.000000 0.000000 0.000000 1441832851 0.000000 0.000000 0.000000 0.000000 1441832851 0.000000 0.000000 0.000000 0.000000 1441832851 0.000000 0.000000 0.000000 0.000000 1441832851 0.000000 0.000000 0.000000 0.000000 1441832851 0.000000 0.000000 0.000000 0.000000 1441832851 0.000000 0.000000 0.000000 0.000000 1441832851 0.000000 0.000000 0.000000 0.000000 1441832851 0.000000 0.000000 0.000000 0.000000 1441832851 0.000000 0.000000 0.000000 0.000000 1441832851 0.000000 0.000000 0.000000 0.000000 1441832851 0.000000 0.000000 0.000000 0.000000 1441832851 0.000000 0.000000 0.000000 0.000000 1441832851 0.000000 0.000000 0.000000 0.000000 1441832851 0.000000 0.000000 0.000000 0.000000 1441832851 0.000000 0.000000 0.000000 0.000000 1441832851 0.000000 0.000000 0.000000 0.000000 1441832851 0.000000 0.000000 0.000000 0.000000 1441832851 0.000000 0.000000 0.000000 0.000000 1441832851 0.000000 0.000000 0.000000 0.000000 1441832851 0.000000 0.000000 0.000000 0.000000 1441832851 0.000000 0.000000 0.000000 0.000000 1441832851 0.000000 0.000000 0.000000 0.000000 1441832851 0.000000 0.000000 0.000000 0.000000 1441832851 0.000000 0.000000 0.000000 0.000000 1441832851 0.000000 0.000000 0.000000 0.000000 1441832851 0.000000 0.000000 0.000000 0.000000 1441832851 0.000000 0.000000 0.000000 0.000000 1441832851 0.000000 0.000000 0.000000 0.000000 1441832851 0.000000 0.000000 0.000000 0.000000 1441832851 0.000000 0.000000 0.000000 0.000000 1441832851 0.000000 0.000000 0.000000 0.000000 1441832851 0.000000 0.000000 0.000000 0.000000 1441832851 0.000000 0.000000 0.000000 0.000000 1441832851 0.000000 0.000000 0.000000 0.000000 1441832851 0.000000 0.000000 0.000000 0.000000 1441832851 0.000000 0.000000 0.000000 0.000000 1441832851 0.000000 0.000000 0.000000 0.000000 1441832851 0.000000 0.000000 0.000000 0.000000 1441832851 0.000000 0.000000 0.000000 0.000000 1441832851 0.000000 0.000000 0.000000 0.000000 1441832851 0.000000 0.000000 0.000000 0.000000 1441832851 0.000000 0.000000 0.000000 0.000000 1441832851 0.000000 0.000000 0.000000 0.000000 1441832851 0.000000 0.000000 0.000000 0.000000 1441832851 0.000000 0.000000 0.000000 0.000000 1441832851 0.000000 0.000000 0.000000 0.000000 1441832851 0.000000 0.000000 0.000000 0.000000 1441832851 0.000000 0.000000 0.000000 0.000000 1441832851 0.000000 0.000000 0.000000 0.000000 1441832851 0.000000 0.000000 0.000000 0.000000 1441832852 0.000000 0.000000 0.000000 0.000000 1441832852 0.000000 0.000000 0.000000 0.000000 1441832852 0.000000 0.000000 0.000000 0.000000 1441832852 0.000000 0.000000 0.000000 0.000000 1441832852 0.000000 0.000000 0.000000 0.000000 1441832852 0.000000 0.000000 0.000000 0.000000 1441832852 0.000000 0.000000 0.000000 0.000000 1441832852 0.000000 0.000000 0.000000 0.000000 1441832852 0.000000 0.000000 0.000000 0.000000 1441832852 0.000000 0.000000 0.000000 0.000000 1441832852 0.000000 0.000000 0.000000 0.000000 1441832852 0.000000 0.000000 0.000000 0.000000 1441832852 0.000000 0.000000 0.000000 0.000000 1441832852 0.000000 0.000000 0.000000 0.000000 1441832852 0.000000 0.000000 0.000000 0.000000 1441832852 0.000000 0.000000 0.000000 0.000000 1441832852 0.000000 0.000000 0.000000 0.000000 1441832852 0.000000 0.000000 0.000000 0.000000 1441832852 0.000000 0.000000 0.000000 0.000000 1441832852 0.000000 0.000000 0.000000 0.000000 1441832852 0.000000 0.000000 0.000000 0.000000 1441832852 0.000000 0.000000 0.000000 0.000000 1441832852 0.000000 0.000000 0.000000 0.000000 1441832852 0.000000 0.000000 0.000000 0.000000 1441832852 0.000000 0.000000 0.000000 0.000000 1441832852 0.000000 0.000000 0.000000 0.000000 1441832852 0.000000 0.000000 0.000000 0.000000 1441832852 0.000000 0.000000 0.000000 0.000000 1441832852 0.000000 0.000000 0.000000 0.000000 1441832852 0.000000 0.000000 0.000000 0.000000 1441832852 0.000000 0.000000 0.000000 0.000000 1441832852 0.000000 0.000000 0.000000 0.000000 1441832852 0.000000 0.000000 0.000000 0.000000 1441832852 0.000000 0.000000 0.000000 0.000000 1441832852 0.000000 0.000000 0.000000 0.000000 1441832852 0.000000 0.000000 0.000000 0.000000 1441832852 0.000000 0.000000 0.000000 0.000000 1441832852 0.000000 0.000000 0.000000 0.000000 1441832852 0.000000 0.000000 0.000000 0.000000 1441832852 0.000000 0.000000 0.000000 0.000000 1441832852 0.000000 0.000000 0.000000 0.000000 1441832852 0.000000 0.000000 0.000000 0.000000 1441832852 0.000000 0.000000 0.000000 0.000000 1441832852 0.000000 0.000000 0.000000 0.000000 1441832852 0.000000 0.000000 0.000000 0.000000 1441832852 0.000000 0.000000 0.000000 0.000000 1441832852 0.000000 0.000000 0.000000 0.000000 1441832852 0.000000 0.000000 0.000000 0.000000 1441832852 0.000000 0.000000 0.000000 0.000000 1441832852 0.000000 0.000000 0.000000 0.000000 1441832852 0.000000 0.000000 0.000000 0.000000 1441832852 0.000000 0.000000 0.000000 0.000000 1441832852 0.000000 0.000000 0.000000 0.000000 1441832852 0.000000 0.000000 0.000000 0.000000 1441832852 0.000000 0.000000 0.000000 0.000000 1441832852 0.000000 0.000000 0.000000 0.000000 1441832852 0.000000 0.000000 0.000000 0.000000 1441832852 0.000000 0.000000 0.000000 0.000000 1441832852 0.000000 0.000000 0.000000 0.000000 1441832852 0.000000 0.000000 0.000000 0.000000 1441832852 0.000000 0.000000 0.000000 0.000000 1441832852 0.000000 0.000000 0.000000 0.000000 1441832852 0.000000 0.000000 0.000000 0.000000 1441832852 0.000000 0.000000 0.000000 0.000000 1441832852 0.000000 0.000000 0.000000 0.000000 1441832852 0.000000 0.000000 0.000000 0.000000 1441832852 0.000000 0.000000 0.000000 0.000000 1441832852 0.000000 0.000000 0.000000 0.000000 1441832852 0.000000 0.000000 0.000000 0.000000 1441832852 0.000000 0.000000 0.000000 0.000000 1441832852 0.000000 0.000000 0.000000 0.000000 1441832852 0.000000 0.000000 0.000000 0.000000 1441832852 0.000000 0.000000 0.000000 0.000000 1441832852 0.000000 0.000000 0.000000 0.000000 1441832852 0.000000 0.000000 0.000000 0.000000 1441832852 0.000000 0.000000 0.000000 0.000000 1441832852 0.000000 0.000000 0.000000 0.000000 1441832852 0.000000 0.000000 0.000000 0.000000 1441832852 0.000000 0.000000 0.000000 0.000000 1441832852 0.000000 0.000000 0.000000 0.000000 1441832852 0.000000 0.000000 0.000000 0.000000 1441832852 0.000000 0.000000 0.000000 0.000000 1441832852 0.000000 0.000000 0.000000 0.000000 1441832852 0.000000 0.000000 0.000000 0.000000 1441832852 0.000000 0.000000 0.000000 0.000000 1441832852 0.000000 0.000000 0.000000 0.000000 1441832852 0.000000 0.000000 0.000000 0.000000 1441832852 0.000000 0.000000 0.000000 0.000000 1441832852 0.000000 0.000000 0.000000 0.000000 1441832852 0.000000 0.000000 0.000000 0.000000 1441832852 0.000000 0.000000 0.000000 0.000000 1441832852 0.000000 0.000000 0.000000 0.000000 1441832852 0.000000 0.000000 0.000000 0.000000 1441832852 0.000000 0.000000 0.000000 0.000000 1441832852 0.000000 0.000000 0.000000 0.000000 1441832852 0.000000 0.000000 0.000000 0.000000 1441832852 0.000000 0.000000 0.000000 0.000000 1441832852 0.000000 0.000000 0.000000 0.000000 1441832852 0.000000 0.000000 0.000000 0.000000 1441832852 0.000000 0.000000 0.000000 0.000000 1441832852 0.000000 0.000000 0.000000 0.000000 1441832852 0.000000 0.000000 0.000000 0.000000 1441832852 0.000000 0.000000 0.000000 0.000000 1441832852 0.000000 0.000000 0.000000 0.000000 1441832852 0.000000 0.000000 0.000000 0.000000 1441832852 0.000000 0.000000 0.000000 0.000000 1441832852 0.000000 0.000000 0.000000 0.000000 1441832852 0.000000 0.000000 0.000000 0.000000 1441832852 0.000000 0.000000 0.000000 0.000000 1441832852 0.000000 0.000000 0.000000 0.000000 1441832852 0.000000 0.000000 0.000000 0.000000 1441832852 0.000000 0.000000 0.000000 0.000000 1441832852 0.000000 0.000000 0.000000 0.000000 1441832852 0.000000 0.000000 0.000000 0.000000 1441832852 0.000000 0.000000 0.000000 0.000000 1441832852 0.000000 0.000000 0.000000 0.000000 1441832852 0.000000 0.000000 0.000000 0.000000 1441832852 0.000000 0.000000 0.000000 0.000000 1441832852 0.000000 0.000000 0.000000 0.000000 1441832852 0.000000 0.000000 0.000000 0.000000 1441832852 0.000000 0.000000 0.000000 0.000000 1441832852 0.000000 0.000000 0.000000 0.000000 1441832853 0.000000 0.000000 0.000000 0.000000 1441832853 0.000000 0.000000 0.000000 0.000000 1441832853 0.000000 0.000000 0.000000 0.000000 1441832853 0.000000 0.000000 0.000000 0.000000 1441832853 0.000000 0.000000 0.000000 0.000000 1441832853 0.000000 0.000000 0.000000 0.000000 1441832853 0.000000 0.000000 0.000000 0.000000 1441832853 0.000000 0.000000 0.000000 0.000000 1441832853 0.000000 0.000000 0.000000 0.000000 1441832853 0.000000 0.000000 0.000000 0.000000 1441832853 0.000000 0.000000 0.000000 0.000000 1441832853 0.000000 0.000000 0.000000 0.000000 1441832853 0.000000 0.000000 0.000000 0.000000 1441832853 0.000000 0.000000 0.000000 0.000000 1441832853 0.000000 0.000000 0.000000 0.000000 1441832853 0.000000 0.000000 0.000000 0.000000 1441832853 0.000000 0.000000 0.000000 0.000000 1441832853 0.000000 0.000000 0.000000 0.000000 1441832853 0.000000 0.000000 0.000000 0.000000 1441832853 0.000000 0.000000 0.000000 0.000000 1441832853 0.000000 0.000000 0.000000 0.000000 1441832853 0.000000 0.000000 0.000000 0.000000 1441832853 0.000000 0.000000 0.000000 0.000000 1441832853 0.000000 0.000000 0.000000 0.000000 1441832853 0.000000 0.000000 0.000000 0.000000 1441832853 0.000000 0.000000 0.000000 0.000000 1441832853 0.000000 0.000000 0.000000 0.000000 1441832853 0.000000 0.000000 0.000000 0.000000 1441832853 0.000000 0.000000 0.000000 0.000000 1441832853 0.000000 0.000000 0.000000 0.000000 1441832853 0.000000 0.000000 0.000000 0.000000 1441832853 0.000000 0.000000 0.000000 0.000000 1441832853 0.000000 0.000000 0.000000 0.000000 1441832853 0.000000 0.000000 0.000000 0.000000 1441832853 0.000000 0.000000 0.000000 0.000000 1441832853 0.000000 0.000000 0.000000 0.000000 1441832853 0.000000 0.000000 0.000000 0.000000 1441832853 0.000000 0.000000 0.000000 0.000000 1441832853 0.000000 0.000000 0.000000 0.000000 1441832853 0.000000 0.000000 0.000000 0.000000 1441832853 0.000000 0.000000 0.000000 0.000000 1441832853 0.000000 0.000000 0.000000 0.000000 1441832853 0.000000 0.000000 0.000000 0.000000 1441832853 0.000000 0.000000 0.000000 0.000000 1441832853 0.000000 0.000000 0.000000 0.000000 1441832853 0.000000 0.000000 0.000000 0.000000 1441832853 0.000000 0.000000 0.000000 0.000000 1441832853 0.000000 0.000000 0.000000 0.000000 1441832853 0.000000 0.000000 0.000000 0.000000 1441832853 0.000000 0.000000 0.000000 0.000000 1441832853 0.000000 0.000000 0.000000 0.000000 1441832853 0.000000 0.000000 0.000000 0.000000 1441832853 0.000000 0.000000 0.000000 0.000000 1441832853 0.000000 0.000000 0.000000 0.000000 1441832853 0.000000 0.000000 0.000000 0.000000 1441832853 0.000000 0.000000 0.000000 0.000000 1441832853 0.000000 0.000000 0.000000 0.000000 1441832853 0.000000 0.000000 0.000000 0.000000 1441832853 0.000000 0.000000 0.000000 0.000000 1441832853 0.000000 0.000000 0.000000 0.000000 1441832853 0.000000 0.000000 0.000000 0.000000 1441832853 0.000000 0.000000 0.000000 0.000000 1441832853 0.000000 0.000000 0.000000 0.000000 1441832853 0.000000 0.000000 0.000000 0.000000 1441832853 0.000000 0.000000 0.000000 0.000000 1441832853 0.000000 0.000000 0.000000 0.000000 1441832853 0.000000 0.000000 0.000000 0.000000 1441832853 0.000000 0.000000 0.000000 0.000000 1441832853 0.000000 0.000000 0.000000 0.000000 1441832853 0.000000 0.000000 0.000000 0.000000 1441832853 0.000000 0.000000 0.000000 0.000000 1441832853 0.000000 0.000000 0.000000 0.000000 1441832853 0.000000 0.000000 0.000000 0.000000 1441832853 0.000000 0.000000 0.000000 0.000000 1441832853 0.000000 0.000000 0.000000 0.000000 1441832853 0.000000 0.000000 0.000000 0.000000 1441832853 0.000000 0.000000 0.000000 0.000000 1441832853 0.000000 0.000000 0.000000 0.000000 1441832853 
0.000000 0.000000 0.000000 0.000000 1441832856 0.000000 0.000000 0.000000 0.000000 1441832856 0.000000 0.000000 0.000000 0.000000 1441832856 0.000000 0.000000 0.000000 0.000000 1441832856 0.000000 0.000000 0.000000 0.000000 1441832856 0.000000 0.000000 0.000000 0.000000 1441832856 0.000000 0.000000 0.000000 0.000000 1441832856 0.000000 0.000000 0.000000 0.000000 1441832856 0.000000 0.000000 0.000000 0.000000 1441832856 0.000000 0.000000 0.000000 0.000000 1441832856 0.000000 0.000000 0.000000 0.000000 1441832856 0.000000 0.000000 0.000000 0.000000 1441832856 0.000000 0.000000 0.000000 0.000000 1441832856 0.000000 0.000000 0.000000 0.000000 1441832856 0.000000 0.000000 0.000000 0.000000 1441832856 0.000000 0.000000 0.000000 0.000000 1441832856 0.000000 0.000000 0.000000 0.000000 1441832856 0.000000 0.000000 0.000000 0.000000 1441832856 0.000000 0.000000 0.000000 0.000000 1441832856 0.000000 0.000000 0.000000 0.000000 1441832856 0.000000 0.000000 0.000000 0.000000 1441832856 0.000000 0.000000 0.000000 0.000000 1441832856 0.000000 0.000000 0.000000 0.000000 1441832856 0.000000 0.000000 0.000000 0.000000 1441832856 0.000000 0.000000 0.000000 0.000000 1441832856 0.000000 0.000000 0.000000 0.000000 1441832856 0.000000 0.000000 0.000000 0.000000 1441832856 0.000000 0.000000 0.000000 0.000000 1441832856 0.000000 0.000000 0.000000 0.000000 1441832856 0.000000 0.000000 0.000000 0.000000 1441832856 0.000000 0.000000 0.000000 0.000000 1441832856 0.000000 0.000000 0.000000 0.000000 1441832856 0.000000 0.000000 0.000000 0.000000 1441832856 0.000000 0.000000 0.000000 0.000000 1441832856 0.000000 0.000000 0.000000 0.000000 1441832856 0.000000 0.000000 0.000000 0.000000 1441832856 0.000000 0.000000 0.000000 0.000000 1441832856 0.000000 0.000000 0.000000 0.000000 1441832856 0.000000 0.000000 0.000000 0.000000 1441832856 0.000000 0.000000 0.000000 0.000000 1441832856 0.000000 0.000000 0.000000 0.000000 1441832856 0.000000 0.000000 0.000000 0.000000 1441832856 0.000000 0.000000 0.000000 0.000000 1441832856 0.000000 0.000000 0.000000 0.000000 1441832856 0.000000 0.000000 0.000000 0.000000 1441832856 0.000000 0.000000 0.000000 0.000000 1441832856 0.000000 0.000000 0.000000 0.000000 1441832856 0.000000 0.000000 0.000000 0.000000 1441832856 0.000000 0.000000 0.000000 0.000000 1441832856 0.000000 0.000000 0.000000 0.000000 1441832856 0.000000 0.000000 0.000000 0.000000 1441832856 0.000000 0.000000 0.000000 0.000000 1441832856 0.000000 0.000000 0.000000 0.000000 1441832856 0.000000 0.000000 0.000000 0.000000 1441832856 0.000000 0.000000 0.000000 0.000000 1441832856 0.000000 0.000000 0.000000 0.000000 1441832856 0.000000 0.000000 0.000000 0.000000 1441832856 0.000000 0.000000 0.000000 0.000000 1441832856 0.000000 0.000000 0.000000 0.000000 1441832856 0.000000 0.000000 0.000000 0.000000 1441832856 0.000000 0.000000 0.000000 0.000000 1441832856 0.000000 0.000000 0.000000 0.000000 1441832856 0.000000 0.000000 0.000000 0.000000 1441832856 0.000000 0.000000 0.000000 0.000000 1441832856 0.000000 0.000000 0.000000 0.000000 1441832856 0.000000 0.000000 0.000000 0.000000 1441832856 0.000000 0.000000 0.000000 0.000000 1441832856 0.000000 0.000000 0.000000 0.000000 1441832856 0.000000 0.000000 0.000000 0.000000 1441832856 0.000000 0.000000 0.000000 0.000000 1441832856 0.000000 0.000000 0.000000 0.000000 1441832856 0.000000 0.000000 0.000000 0.000000 1441832856 0.000000 0.000000 0.000000 0.000000 1441832856 0.000000 0.000000 0.000000 0.000000 1441832856 0.000000 0.000000 0.000000 0.000000 1441832856 0.000000 0.000000 0.000000 0.000000 1441832856 0.000000 0.000000 0.000000 0.000000 1441832856 0.000000 0.000000 0.000000 0.000000 1441832856 0.000000 0.000000 0.000000 0.000000 1441832856 0.000000 0.000000 0.000000 0.000000 1441832856 0.000000 0.000000 0.000000 0.000000 1441832857 0.000000 0.000000 0.000000 0.000000 1441832857 0.000000 0.000000 0.000000 0.000000 1441832857 0.000000 0.000000 0.000000 0.000000 1441832857 0.000000 0.000000 0.000000 0.000000 1441832857 0.000000 0.000000 0.000000 0.000000 1441832857 0.000000 0.000000 0.000000 0.000000 1441832857 0.000000 0.000000 0.000000 0.000000 1441832857 0.000000 0.000000 0.000000 0.000000 1441832857 0.000000 0.000000 0.000000 0.000000 1441832857 0.000000 0.000000 0.000000 0.000000 1441832857 0.000000 0.000000 0.000000 0.000000 1441832857 0.000000 0.000000 0.000000 0.000000 1441832857 0.000000 0.000000 0.000000 0.000000 1441832857 0.000000 0.000000 0.000000 0.000000 1441832857 0.000000 0.000000 0.000000 0.000000 1441832857 0.000000 0.000000 0.000000 0.000000 1441832857 0.000000 0.000000 0.000000 0.000000 1441832857 0.000000 0.000000 0.000000 0.000000 1441832857 0.000000 0.000000 0.000000 0.000000 1441832857 0.000000 0.000000 0.000000 0.000000 1441832857 0.000000 0.000000 0.000000 0.000000 1441832857 0.000000 0.000000 0.000000 0.000000 1441832857 0.000000 0.000000 0.000000 0.000000 1441832857 0.000000 0.000000 0.000000 0.000000 1441832857 0.000000 0.000000 0.000000 0.000000 1441832857 0.000000 0.000000 0.000000 0.000000 1441832857 0.000000 0.000000 0.000000 0.000000 1441832857 0.000000 0.000000 0.000000 0.000000 1441832857 0.000000 0.000000 0.000000 0.000000 1441832857 0.000000 0.000000 0.000000 0.000000 1441832857 0.000000 0.000000 0.000000 0.000000 1441832857 0.000000 0.000000 0.000000 0.000000 1441832857 0.000000 0.000000 0.000000 0.000000 1441832857 0.000000 0.000000 0.000000 0.000000 1441832857 0.000000 0.000000 0.000000 0.000000 1441832857 0.000000 0.000000 0.000000 0.000000 1441832857 0.000000 0.000000 0.000000 0.000000 1441832857 0.000000 0.000000 0.000000 0.000000 1441832857 0.000000 0.000000 0.000000 0.000000 1441832857 0.000000 0.000000 0.000000 0.000000 1441832857 0.000000 0.000000 0.000000 0.000000 1441832857 0.000000 0.000000 0.000000 0.000000 1441832857 0.000000 0.000000 0.000000 0.000000 1441832857 0.000000 0.000000 0.000000 0.000000 1441832857 0.000000 0.000000 0.000000 0.000000 1441832857 0.000000 0.000000 0.000000 0.000000 1441832857 0.000000 0.000000 0.000000 0.000000 1441832857 0.000000 0.000000 0.000000 0.000000 1441832857 0.000000 0.000000 0.000000 0.000000 1441832857 0.000000 0.000000 0.000000 0.000000 1441832857 0.000000 0.000000 0.000000 0.000000 1441832857 0.000000 0.000000 0.000000 0.000000 1441832857 0.000000 0.000000 0.000000 0.000000 1441832857 0.000000 0.000000 0.000000 0.000000 1441832857 0.000000 0.000000 0.000000 0.000000 1441832857 0.000000 0.000000 0.000000 0.000000 1441832857 0.000000 0.000000 0.000000 0.000000 1441832857 0.000000 0.000000 0.000000 0.000000 1441832857 0.000000 0.000000 0.000000 0.000000 1441832857 0.000000 0.000000 0.000000 0.000000 1441832857 0.000000 0.000000 0.000000 0.000000 1441832857 0.000000 0.000000 0.000000 0.000000 1441832857 0.000000 0.000000 0.000000 0.000000 1441832857 0.000000 0.000000 0.000000 0.000000 1441832857 0.000000 0.000000 0.000000 0.000000 1441832857 0.000000 0.000000 0.000000 0.000000 1441832857 0.000000 0.000000 0.000000 0.000000 1441832857 0.000000 0.000000 0.000000 0.000000 1441832857 0.000000 0.000000 0.000000 0.000000 1441832857 0.000000 0.000000 0.000000 0.000000 1441832857 0.000000 0.000000 0.000000 0.000000 1441832857 0.000000 0.000000 0.000000 0.000000 1441832857 0.000000 0.000000 0.000000 0.000000 1441832857 0.000000 0.000000 0.000000 0.000000 1441832857 0.000000 0.000000 0.000000 0.000000 1441832857 0.000000 0.000000 0.000000 0.000000 1441832857 0.000000 0.000000 0.000000 0.000000 1441832857 0.000000 0.000000 0.000000 0.000000 1441832857 0.000000 0.000000 0.000000 0.000000 1441832857 0.000000 0.000000 0.000000 0.000000 1441832857 0.000000 0.000000 0.000000 0.000000 1441832857 0.000000 0.000000 0.000000 0.000000 1441832857 0.000000 0.000000 0.000000 0.000000 1441832857 0.000000 0.000000 0.000000 0.000000 1441832857 0.000000 0.000000 0.000000 0.000000 1441832857 0.000000 0.000000 0.000000 0.000000 1441832857 0.000000 0.000000 0.000000 0.000000 1441832857 0.000000 0.000000 0.000000 0.000000 1441832857 0.000000 0.000000 0.000000 0.000000 1441832857 0.000000 0.000000 0.000000 0.000000 1441832857 0.000000 0.000000 0.000000 0.000000 1441832857 0.000000 0.000000 0.000000 0.000000 1441832857 0.000000 0.000000 0.000000 0.000000 1441832857 0.000000 0.000000 0.000000 0.000000 1441832857 0.000000 0.000000 0.000000 0.000000 1441832857 0.000000 0.000000 0.000000 0.000000 1441832857 0.000000 0.000000 0.000000 0.000000 1441832857 0.000000 0.000000 0.000000 0.000000 1441832857 0.000000 0.000000 0.000000 0.000000 1441832857 0.000000 0.000000 0.000000 0.000000 1441832857 0.000000 0.000000 0.000000 0.000000 1441832857 0.000000 0.000000 0.000000 0.000000 1441832857 0.000000 0.000000 0.000000 0.000000 1441832857 0.000000 0.000000 0.000000 0.000000 1441832857 0.000000 0.000000 0.000000 0.000000 1441832857 0.000000 0.000000 0.000000 0.000000 1441832857 0.000000 0.000000 0.000000 0.000000 1441832857 0.000000 0.000000 0.000000 0.000000 1441832857 0.000000 0.000000 0.000000 0.000000 1441832857 0.000000 0.000000 0.000000 0.000000 1441832857 0.000000 0.000000 0.000000 0.000000 1441832857 0.000000 0.000000 0.000000 0.000000 1441832857 0.000000 0.000000 0.000000 0.000000 1441832857 0.000000 0.000000 0.000000 0.000000 1441832857 0.000000 0.000000 0.000000 0.000000 1441832857 0.000000 0.000000 0.000000 0.000000 1441832857 0.000000 0.000000 0.000000 0.000000 1441832857 0.000000 0.000000 0.000000 0.000000 1441832857 0.000000 0.000000 0.000000 0.000000 1441832857 0.000000 0.000000 0.000000 0.000000 1441832858 0.000000 0.000000 0.000000 0.000000 1441832858 0.000000 0.000000 0.000000 0.000000 1441832858 0.000000 0.000000 0.000000 0.000000 1441832858 0.000000 0.000000 0.000000 0.000000 1441832858 0.000000 0.000000 0.000000 0.000000 1441832858 0.000000 0.000000 0.000000 0.000000 1441832858 0.000000 0.000000 0.000000 0.000000 1441832858 0.000000 0.000000 0.000000 0.000000 1441832858 0.000000 0.000000 0.000000 0.000000 1441832858 0.000000 0.000000 0.000000 0.000000 1441832858 0.000000 0.000000 0.000000 0.000000 1441832858 0.000000 0.000000 0.000000 0.000000 1441832858 0.000000 0.000000 0.000000 0.000000 1441832858 0.000000 0.000000 0.000000 0.000000 1441832858 0.000000 0.000000 0.000000 0.000000 1441832858 0.000000 0.000000 0.000000 0.000000 1441832858 0.000000 0.000000 0.000000 0.000000 1441832858 0.000000 0.000000 0.000000 0.000000 1441832858 0.000000 0.000000 0.000000 0.000000 1441832858 0.000000 0.000000 0.000000 0.000000 1441832858 0.000000 0.000000 0.000000 0.000000 1441832858 0.000000 0.000000 0.000000 0.000000 1441832858 0.000000 0.000000 0.000000 0.000000 1441832858 0.000000 0.000000 0.000000 0.000000 1441832858 0.000000 0.000000 0.000000 0.000000 1441832858 0.000000 0.000000 0.000000 0.000000 1441832858 0.000000 0.000000 0.000000 0.000000 1441832858 0.000000 0.000000 0.000000 0.000000 1441832858 0.000000 0.000000 0.000000 0.000000 1441832858 0.000000 0.000000 0.000000 0.000000 1441832858 0.000000 0.000000 0.000000 0.000000 1441832858 0.000000 0.000000 0.000000 0.000000 1441832858 0.000000 0.000000 0.000000 0.000000 1441832858 0.000000 0.000000 0.000000 0.000000 1441832858 0.000000 0.000000 0.000000 0.000000 1441832858 0.000000 0.000000 0.000000 0.000000 1441832858 0.000000 0.000000 0.000000 0.000000 1441832858 0.000000 0.000000 0.000000 0.000000 1441832858 0.000000 0.000000 0.000000 0.000000 1441832858 0.000000 0.000000 0.000000 0.000000 1441832858 0.000000 0.000000 0.000000 0.000000 1441832858 0.000000 0.000000 0.000000 0.000000 1441832858 0.000000 0.000000 0.000000 0.000000 1441832858 0.000000 0.000000 0.000000 0.000000 1441832858 0.000000 0.000000 0.000000 0.000000 1441832858 0.000000 0.000000 0.000000 0.000000 1441832858 0.000000 0.000000 0.000000 0.000000 1441832858 0.000000 0.000000 0.000000 0.000000 1441832858 0.000000 0.000000 0.000000 0.000000 1441832858 0.000000 0.000000 0.000000 0.000000 1441832858 0.000000 0.000000 0.000000 0.000000 1441832858 0.000000 0.000000 0.000000 0.000000 1441832858 0.000000 0.000000 0.000000 0.000000 1441832858 0.000000 0.000000 0.000000 0.000000 1441832858 0.000000 0.000000 0.000000 0.000000 1441832858 0.000000 0.000000 0.000000 0.000000 1441832858 0.000000 0.000000 0.000000 0.000000 1441832858 0.000000 0.000000 0.000000 0.000000 1441832858 0.000000 0.000000 0.000000 0.000000 1441832858 0.000000 0.000000 0.000000 0.000000 1441832858 0.000000 0.000000 0.000000 0.000000 1441832858 0.000000 0.000000 0.000000 0.000000 1441832858 0.000000 0.000000 0.000000 0.000000 1441832858 0.000000 0.000000 0.000000 0.000000 1441832858 0.000000 0.000000 0.000000 0.000000 1441832858 0.000000 0.000000 0.000000 0.000000 1441832858 0.000000 0.000000 0.000000 0.000000 1441832858 0.000000 0.000000 0.000000 0.000000 1441832858 0.000000 0.000000 0.000000 0.000000 1441832858 0.000000 0.000000 0.000000 0.000000 1441832858 0.000000 0.000000 0.000000 0.000000 1441832858 0.000000 0.000000 0.000000 0.000000 1441832858 0.000000 0.000000 0.000000 0.000000 1441832858 0.000000 0.000000 0.000000 0.000000 1441832858 0.000000 0.000000 0.000000 0.000000 1441832858 0.000000 0.000000 0.000000 0.000000 1441832858 0.000000 0.000000 0.000000 0.000000 1441832858 0.000000 0.000000 0.000000 0.000000 1441832858 0.000000 0.000000 0.000000 0.000000 1441832858 0.000000 0.000000 0.000000 0.000000 1441832858 0.000000 0.000000 0.000000 0.000000 1441832858 0.000000 0.000000 0.000000 0.000000 1441832858 0.000000 0.000000 0.000000 0.000000 1441832858 0.000000 0.000000 0.000000 0.000000 1441832858 0.000000 0.000000 0.000000 0.000000 1441832858 0.000000 0.000000 0.000000 0.000000 1441832858 0.000000 0.000000 0.000000 0.000000 1441832858 0.000000 0.000000 0.000000 0.000000 1441832858 0.000000 0.000000 0.000000 0.000000 1441832858 0.000000 0.000000 0.000000 0.000000 1441832858 0.000000 0.000000 0.000000 0.000000 1441832858 0.000000 0.000000 0.000000 0.000000 1441832858 0.000000 0.000000 0.000000 0.000000 1441832858 0.000000 0.000000 0.000000 0.000000 1441832858 0.000000 0.000000 0.000000 0.000000 1441832858 0.000000 0.000000 0.000000 0.000000 1441832858 0.000000 0.000000 0.000000 0.000000 1441832858 0.000000 0.000000 0.000000 0.000000 1441832858 0.000000 0.000000 0.000000 0.000000 1441832858 0.000000 0.000000 0.000000 0.000000 1441832858 0.000000 0.000000 0.000000 0.000000 1441832858 0.000000 0.000000 0.000000 0.000000 1441832858 0.000000 0.000000 0.000000 0.000000 1441832858 0.000000 0.000000 0.000000 0.000000 1441832858 0.000000 0.000000 0.000000 0.000000 1441832858 0.000000 0.000000 0.000000 0.000000 1441832858 0.000000 0.000000 0.000000 0.000000 1441832858 0.000000 0.000000 0.000000 0.000000 1441832858 0.000000 0.000000 0.000000 0.000000 1441832858 0.000000 0.000000 0.000000 0.000000 1441832858 0.000000 0.000000 0.000000 0.000000 1441832858 0.000000 0.000000 0.000000 0.000000 1441832858 0.000000 0.000000 0.000000 0.000000 1441832858 0.000000 0.000000 0.000000 0.000000 1441832858 0.000000 0.000000 0.000000 0.000000 1441832858 0.000000 0.000000 0.000000 0.000000 1441832858 0.000000 0.000000 0.000000 0.000000 1441832858 0.000000 0.000000 0.000000 0.000000 1441832858 0.000000 0.000000 0.000000 0.000000 1441832858 0.000000 0.000000 0.000000 0.000000 1441832858 0.000000 0.000000 0.000000 0.000000 1441832859 0.000000 0.000000 0.000000 0.000000 1441832859 0.000000 0.000000 0.000000 0.000000 1441832859 0.000000 0.000000 0.000000 0.000000 1441832859 0.000000 0.000000 0.000000 0.000000 1441832859 0.000000 0.000000 0.000000 0.000000 1441832859 0.000000 0.000000 0.000000 0.000000 1441832859 0.000000 0.000000 0.000000 0.000000 1441832859 0.000000 0.000000 0.000000 0.000000 1441832859 0.000000 0.000000 0.000000 0.000000 1441832859 0.000000 0.000000 0.000000 0.000000 1441832859 0.000000 0.000000 0.000000 0.000000 1441832859 0.000000 0.000000 0.000000 0.000000 1441832859 0.000000 0.000000 0.000000 0.000000 1441832859 0.000000 0.000000 0.000000 0.000000 1441832859 0.000000 0.000000 0.000000 0.000000 1441832859 0.000000 0.000000 0.000000 0.000000 1441832859 0.000000 0.000000 0.000000 0.000000 1441832859 0.000000 0.000000 0.000000 0.000000 1441832859 0.000000 0.000000 0.000000 0.000000 1441832859 0.000000 0.000000 0.000000 0.000000 1441832859 0.000000 0.000000 0.000000 0.000000 1441832859 0.000000 0.000000 0.000000 0.000000 1441832859 0.000000 0.000000 0.000000 0.000000 1441832859 0.000000 0.000000 0.000000 0.000000 1441832859 0.000000 0.000000 0.000000 0.000000 1441832859 0.000000 0.000000 0.000000 0.000000 1441832859 0.000000 0.000000 0.000000 0.000000 1441832859 0.000000 0.000000 0.000000 0.000000 1441832859 0.000000 0.000000 0.000000 0.000000 1441832859 0.000000 0.000000 0.000000 0.000000 1441832859 0.000000 0.000000 0.000000 0.000000 1441832859 0.000000 0.000000 0.000000 0.000000 1441832859 0.000000 0.000000 0.000000 0.000000 1441832859 0.000000 0.000000 0.000000 0.000000 1441832859 0.000000 0.000000 0.000000 0.000000 1441832859 0.000000 0.000000 0.000000 0.000000 1441832859 0.000000 0.000000 0.000000 0.000000 1441832859 0.000000 0.000000 0.000000 0.000000 1441832859 0.000000 0.000000 0.000000 0.000000 1441832859 0.000000 0.000000 0.000000 0.000000 1441832859 0.000000 0.000000 0.000000 0.000000 1441832859 0.000000 0.000000 0.000000 0.000000 1441832859 0.000000 0.000000 0.000000 0.000000 1441832859 0.000000 0.000000 0.000000 0.000000 1441832859 0.000000 0.000000 0.000000 0.000000 1441832859 0.000000 0.000000 0.000000 0.000000 1441832859 0.000000 0.000000 0.000000 0.000000 1441832859 0.000000 0.000000 0.000000 0.000000 1441832859 0.000000 0.000000 0.000000 0.000000 1441832859 0.000000 0.000000 0.000000 0.000000 1441832859 0.000000 0.000000 0.000000 0.000000 1441832859 0.000000 0.000000 0.000000 0.000000 1441832859 0.000000 0.000000 0.000000 0.000000 1441832859 0.000000 0.000000 0.000000 0.000000 1441832859 0.000000 0.000000 0.000000 0.000000 1441832859 0.000000 0.000000 0.000000 0.000000 1441832859 0.000000 0.000000 0.000000 0.000000 1441832859 0.000000 0.000000 0.000000 0.000000 1441832859 0.000000 0.000000 0.000000 0.000000 1441832859 0.000000 0.000000 0.000000 0.000000 1441832859 0.000000 0.000000 0.000000 0.000000 1441832859 0.000000 0.000000 0.000000 0.000000 1441832859 0.000000 0.000000 0.000000 0.000000 1441832859 0.000000 0.000000 0.000000 0.000000 1441832859 0.000000 0.000000 0.000000 0.000000 1441832859 0.000000 0.000000 0.000000 0.000000 1441832859 0.000000 0.000000 0.000000 0.000000 1441832859 0.000000 0.000000 0.000000 0.000000 1441832859 0.000000 0.000000 0.000000 0.000000 1441832859 0.000000 0.000000 0.000000 0.000000 1441832859 0.000000 0.000000 0.000000 0.000000 1441832859 0.000000 0.000000 0.000000 0.000000 1441832859 0.000000 0.000000 0.000000 0.000000 1441832859 0.000000 0.000000 0.000000 0.000000 1441832859 0.000000 0.000000 0.000000 0.000000 1441832859 0.000000 0.000000 0.000000 0.000000 1441832859 0.000000 0.000000 0.000000 0.000000 1441832859 0.000000 0.000000 0.000000 0.000000 1441832859 0.000000 0.000000 0.000000 0.000000 1441832859 0.000000 0.000000 0.000000 0.000000 1441832859 0.000000 0.000000 0.000000 0.000000 1441832859 0.000000 0.000000 0.000000 0.000000 1441832859 0.000000 0.000000 0.000000 0.000000 1441832859 0.000000 0.000000 0.000000 0.000000 1441832859 0.000000 0.000000 0.000000 0.000000 1441832859 0.000000 0.000000 0.000000 0.000000 1441832859 0.000000 0.000000 0.000000 0.000000 1441832859 0.000000 0.000000 0.000000 0.000000 1441832859 0.000000 0.000000 0.000000 0.000000 1441832859 0.000000 0.000000 0.000000 0.000000 1441832859 0.000000 0.000000 0.000000 0.000000 1441832859 0.000000 0.000000 0.000000 0.000000 1441832859 0.000000 0.000000 0.000000 0.000000 1441832859 0.000000 0.000000 0.000000 0.000000 1441832859 0.000000 0.000000 0.000000 0.000000 1441832859 0.000000 0.000000 0.000000 0.000000 1441832859 0.000000 0.000000 0.000000 0.000000 1441832859 0.000000 0.000000 0.000000 0.000000 1441832859 0.000000 0.000000 0.000000 0.000000 1441832859 0.000000 0.000000 0.000000 0.000000 1441832859 0.000000 0.000000 0.000000 0.000000 1441832859 0.000000 0.000000 0.000000 0.000000 1441832859 0.000000 0.000000 0.000000 0.000000 1441832859 0.000000 0.000000 0.000000 0.000000 1441832859 0.000000 0.000000 0.000000 0.000000 1441832859 0.000000 0.000000 0.000000 0.000000 1441832859 0.000000 0.000000 0.000000 0.000000 1441832859 0.000000 0.000000 0.000000 0.000000 1441832859 0.000000 0.000000 0.000000 0.000000 1441832859 0.000000 0.000000 0.000000 0.000000 1441832859 0.000000 0.000000 0.000000 0.000000 1441832859 0.000000 0.000000 0.000000 0.000000 1441832859 0.000000 0.000000 0.000000 0.000000 1441832859 0.000000 0.000000 0.000000 0.000000 1441832859 0.000000 0.000000 0.000000 0.000000 1441832859 0.000000 0.000000 0.000000 0.000000 1441832859 0.000000 0.000000 0.000000 0.000000 1441832859 0.000000 0.000000 0.000000 0.000000 1441832859 0.000000 0.000000 0.000000 0.000000 1441832859 0.000000 0.000000 0.000000 0.000000 1441832859 0.000000 0.000000 0.000000 0.000000 1441832860 0.000000 0.000000 0.000000 0.000000 1441832860 0.000000 0.000000 0.000000 0.000000 1441832860 0.000000 0.000000 0.000000 0.000000 1441832860 0.000000 0.000000 0.000000 0.000000 1441832860 0.000000 0.000000 0.000000 0.000000 1441832860 0.000000 0.000000 0.000000 0.000000 1441832860 0.000000 0.000000 0.000000 0.000000 1441832860 0.000000 0.000000 0.000000 0.000000 1441832860 0.000000 0.000000 0.000000 0.000000 1441832860 0.000000 0.000000 0.000000 0.000000 1441832860 0.000000 0.000000 0.000000 0.000000 1441832860 0.000000 0.000000 0.000000 0.000000 1441832860 0.000000 0.000000 0.000000 0.000000 1441832860 0.000000 0.000000 0.000000 0.000000 1441832860 0.000000 0.000000 0.000000 0.000000 1441832860 0.000000 0.000000 0.000000 0.000000 1441832860 0.000000 0.000000 0.000000 0.000000 1441832860 0.000000 0.000000 0.000000 0.000000 1441832860 0.000000 0.000000 0.000000 0.000000 1441832860 0.000000 0.000000 0.000000 0.000000 1441832860 0.000000 0.000000 0.000000 0.000000 1441832860 0.000000 0.000000 0.000000 0.000000 1441832860 0.000000 0.000000 0.000000 0.000000 1441832860 0.000000 0.000000 0.000000 0.000000 1441832860 0.000000 0.000000 0.000000 0.000000 1441832860 0.000000 0.000000 0.000000 0.000000 1441832860 0.000000 0.000000 0.000000 0.000000 1441832860 0.000000 0.000000 0.000000 0.000000 1441832860 0.000000 0.000000 0.000000 0.000000 1441832860 0.000000 0.000000 0.000000 0.000000 1441832860 0.000000 0.000000 0.000000 0.000000 1441832860 0.000000 0.000000 0.000000 0.000000 1441832860 0.000000 0.000000 0.000000 0.000000 1441832860 0.000000 0.000000 0.000000 0.000000 1441832860 0.000000 0.000000 0.000000 0.000000 1441832860 0.000000 0.000000 0.000000 0.000000 1441832860 0.000000 0.000000 0.000000 0.000000 1441832860 0.000000 0.000000 0.000000 0.000000 1441832860 0.000000 0.000000 0.000000 0.000000 1441832860 0.000000 0.000000 0.000000 0.000000 1441832860 0.000000 0.000000 0.000000 0.000000 1441832860 0.000000 0.000000 0.000000 0.000000 1441832860 0.000000 0.000000 0.000000 0.000000 1441832860 0.000000 0.000000 0.000000 0.000000 1441832860 0.000000 0.000000 0.000000 0.000000 1441832860 0.000000 0.000000 0.000000 0.000000 1441832860 0.000000 0.000000 0.000000 0.000000 1441832860 0.000000 0.000000 0.000000 0.000000 1441832860 0.000000 0.000000 0.000000 0.000000 1441832860 0.000000 0.000000 0.000000 0.000000 1441832860 0.000000 0.000000 0.000000 0.000000 1441832860 0.000000 0.000000 0.000000 0.000000 1441832860 0.000000 0.000000 0.000000 0.000000 1441832860 0.000000 0.000000 0.000000 0.000000 1441832860 0.000000 0.000000 0.000000 0.000000 1441832860 0.000000 0.000000 0.000000 0.000000 1441832860 0.000000 0.000000 0.000000 0.000000 1441832860 0.000000 0.000000 0.000000 0.000000 1441832860 0.000000 0.000000 0.000000 0.000000 1441832860 0.000000 0.000000 0.000000 0.000000 1441832860 0.000000 0.000000 0.000000 0.000000 1441832860 0.000000 0.000000 0.000000 0.000000 1441832860 0.000000 0.000000 0.000000 0.000000 1441832860 0.000000 0.000000 0.000000 0.000000 1441832860 0.000000 0.000000 0.000000 0.000000 1441832860 0.000000 0.000000 0.000000 0.000000 1441832860 0.000000 0.000000 0.000000 0.000000 1441832860 0.000000 0.000000 0.000000 0.000000 1441832860 0.000000 0.000000 0.000000 0.000000 1441832860 0.000000 0.000000 0.000000 0.000000 1441832860 0.000000 0.000000 0.000000 0.000000 1441832860 0.000000 0.000000 0.000000 0.000000 1441832860 0.000000 0.000000 0.000000 0.000000 1441832860 0.000000 0.000000 0.000000 0.000000 1441832860 0.000000 0.000000 0.000000 0.000000 1441832860 0.000000 0.000000 0.000000 0.000000 1441832860 0.000000 0.000000 0.000000 0.000000 1441832860 0.000000 0.000000 0.000000 0.000000 1441832860 0.000000 0.000000 0.000000 0.000000 1441832860 0.000000 0.000000 0.000000 0.000000 1441832860 0.000000 0.000000 0.000000 0.000000 1441832860 0.000000 0.000000 0.000000 0.000000 1441832860 0.000000 0.000000 0.000000 0.000000 1441832860 0.000000 0.000000 0.000000 0.000000 1441832860 0.000000 0.000000 0.000000 0.000000 1441832860 0.000000 0.000000 0.000000 0.000000 1441832860 0.000000 0.000000 0.000000 0.000000 1441832860 0.000000 0.000000 0.000000 0.000000 1441832860 0.000000 0.000000 0.000000 0.000000 1441832860 0.000000 0.000000 0.000000 0.000000 1441832860 0.000000 0.000000 0.000000 0.000000 1441832860 0.000000 0.000000 0.000000 0.000000 1441832860 0.000000 0.000000 0.000000 0.000000 1441832860 0.000000 0.000000 0.000000 0.000000 1441832860 0.000000 0.000000 0.000000 0.000000 1441832860 0.000000 0.000000 0.000000 0.000000 1441832860 0.000000 0.000000 0.000000 0.000000 1441832860 0.000000 0.000000 0.000000 0.000000 1441832860 0.000000 0.000000 0.000000 0.000000 1441832860 0.000000 0.000000 0.000000 0.000000 1441832860 0.000000 0.000000 0.000000 0.000000 1441832860 0.000000 0.000000 0.000000 0.000000 1441832860 0.000000 0.000000 0.000000 0.000000 1441832860 0.000000 0.000000 0.000000 0.000000 1441832860 0.000000 0.000000 0.000000 0.000000 1441832860 0.000000 0.000000 0.000000 0.000000 1441832860 0.000000 0.000000 0.000000 0.000000 1441832860 0.000000 0.000000 0.000000 0.000000 1441832860 0.000000 0.000000 0.000000 0.000000 1441832860 0.000000 0.000000 0.000000 0.000000 1441832860 0.000000 0.000000 0.000000 0.000000 1441832860 0.000000 0.000000 0.000000 0.000000 1441832860 0.000000 0.000000 0.000000 0.000000 1441832860 0.000000 0.000000 0.000000 0.000000 1441832860 0.000000 0.000000 0.000000 0.000000 1441832860 0.000000 0.000000 0.000000 0.000000 1441832860 0.000000 0.000000 0.000000 0.000000 1441832860 0.000000 0.000000 0.000000 0.000000 1441832860 0.000000 0.000000 0.000000 0.000000 1441832860 0.000000 0.000000 0.000000 0.000000 1441832860 0.000000 0.000000 0.000000 0.000000 1441832861 0.000000 0.000000 0.000000 0.000000 1441832861 0.000000 0.000000 0.000000 0.000000 1441832861 0.000000 0.000000 0.000000 0.000000 1441832861 0.000000 0.000000 0.000000 0.000000 1441832861 0.000000 0.000000 0.000000 0.000000 1441832861 0.000000 0.000000 0.000000 0.000000 1441832861 0.000000 0.000000 0.000000 0.000000 1441832861 0.000000 0.000000 0.000000 0.000000 1441832861 0.000000 0.000000 0.000000 0.000000 1441832861 0.000000 0.000000 0.000000 0.000000 1441832861 0.000000 0.000000 0.000000 0.000000 1441832861 0.000000 0.000000 0.000000 0.000000 1441832861 0.000000 0.000000 0.000000 0.000000 1441832861 0.000000 0.000000 0.000000 0.000000 1441832861 0.000000 0.000000 0.000000 0.000000 1441832861 0.000000 0.000000 0.000000 0.000000 1441832861 0.000000 0.000000 0.000000 0.000000 1441832861 0.000000 0.000000 0.000000 0.000000 1441832861 0.000000 0.000000 0.000000 0.000000 1441832861 0.000000 0.000000 0.000000 0.000000 1441832861 0.000000 0.000000 0.000000 0.000000 1441832861 0.000000 0.000000 0.000000 0.000000 1441832861 0.000000 0.000000 0.000000 0.000000 1441832861 0.000000 0.000000 0.000000 0.000000 1441832861 0.000000 0.000000 0.000000 0.000000 1441832861 0.000000 0.000000 0.000000 0.000000 1441832861 0.000000 0.000000 0.000000 0.000000 1441832861 0.000000 0.000000 0.000000 0.000000 1441832861 0.000000 0.000000 0.000000 0.000000 1441832861 0.000000 0.000000 0.000000 0.000000 1441832861 0.000000 0.000000 0.000000 0.000000 1441832861 0.000000 0.000000 0.000000 0.000000 1441832861 0.000000 0.000000 0.000000 0.000000 1441832861 0.000000 0.000000 0.000000 0.000000 1441832861 0.000000 0.000000 0.000000 0.000000 1441832861 0.000000 0.000000 0.000000 0.000000 1441832861 0.000000 0.000000 0.000000 0.000000 1441832861 0.000000 0.000000 0.000000 0.000000 1441832861 0.000000 0.000000 0.000000 0.000000 1441832861 0.000000 0.000000 0.000000 0.000000 1441832861 0.000000 0.000000 0.000000 0.000000 1441832861 0.000000 0.000000 0.000000 0.000000 1441832861 0.000000 0.000000 0.000000 0.000000 1441832861 0.000000 0.000000 0.000000 0.000000 1441832861 0.000000 0.000000 0.000000 0.000000 1441832861 0.000000 0.000000 0.000000 0.000000 1441832861 0.000000 0.000000 0.000000 0.000000 1441832861 0.000000 0.000000 0.000000 0.000000 1441832861 0.000000 0.000000 0.000000 0.000000 1441832861 0.000000 0.000000 0.000000 0.000000 1441832861 0.000000 0.000000 0.000000 0.000000 1441832861 0.000000 0.000000 0.000000 0.000000 1441832861 0.000000 0.000000 0.000000 0.000000 1441832861 0.000000 0.000000 0.000000 0.000000 1441832861 0.000000 0.000000 0.000000 0.000000 1441832861 0.000000 0.000000 0.000000 0.000000 1441832861 0.000000 0.000000 0.000000 0.000000 1441832861 0.000000 0.000000 0.000000 0.000000 1441832861 0.000000 0.000000 0.000000 0.000000 1441832861 0.000000 0.000000 0.000000 0.000000 1441832861 0.000000 0.000000 0.000000 0.000000 1441832861 0.000000 0.000000 0.000000 0.000000 1441832861 0.000000 0.000000 0.000000 0.000000 1441832861 0.000000 0.000000 0.000000 0.000000 1441832861 0.000000 0.000000 0.000000 0.000000 1441832861 0.000000 0.000000 0.000000 0.000000 1441832861 0.000000 0.000000 0.000000 0.000000 1441832861 0.000000 0.000000 0.000000 0.000000 1441832861 0.000000 0.000000 0.000000 0.000000 1441832861 0.000000 0.000000 0.000000 0.000000 1441832861 0.000000 0.000000 0.000000 0.000000 1441832861 0.000000 0.000000 0.000000 0.000000 1441832861 0.000000 0.000000 0.000000 0.000000 1441832861 0.000000 0.000000 0.000000 0.000000 1441832861 0.000000 0.000000 0.000000 0.000000 1441832861 0.000000 0.000000 0.000000 0.000000 1441832861 0.000000 0.000000 0.000000 0.000000 1441832861 0.000000 0.000000 0.000000 0.000000 1441832861 0.000000 0.000000 0.000000 0.000000 1441832861 0.000000 0.000000 0.000000 0.000000 1441832861 0.000000 0.000000 0.000000 0.000000 1441832861 0.000000 0.000000 0.000000 0.000000 1441832861 0.000000 0.000000 0.000000 0.000000 1441832861 0.000000 0.000000 0.000000 0.000000 1441832861 0.000000 0.000000 0.000000 0.000000 1441832861 0.000000 0.000000 0.000000 0.000000 1441832861 0.000000 0.000000 0.000000 0.000000 1441832861 0.000000 0.000000 0.000000 0.000000 1441832861 0.000000 0.000000 0.000000 0.000000 1441832861 0.000000 0.000000 0.000000 0.000000 1441832861 
0.000000 0.000000 0.000000 0.000000 1441832864 0.000000 0.000000 0.000000 0.000000 1441832864 0.000000 0.000000 0.000000 0.000000 1441832864 0.000000 0.000000 0.000000 0.000000 1441832864 0.000000 0.000000 0.000000 0.000000 1441832864 0.000000 0.000000 0.000000 0.000000 1441832864 0.000000 0.000000 0.000000 0.000000 1441832864 0.000000 0.000000 0.000000 0.000000 1441832864 0.000000 0.000000 0.000000 0.000000 1441832864 0.000000 0.000000 0.000000 0.000000 1441832864 0.000000 0.000000 0.000000 0.000000 1441832864 0.000000 0.000000 0.000000 0.000000 1441832864 0.000000 0.000000 0.000000 0.000000 1441832864 0.000000 0.000000 0.000000 0.000000 1441832864 0.000000 0.000000 0.000000 0.000000 1441832864 0.000000 0.000000 0.000000 0.000000 1441832864 0.000000 0.000000 0.000000 0.000000 1441832864 0.000000 0.000000 0.000000 0.000000 1441832864 0.000000 0.000000 0.000000 0.000000 1441832864 0.000000 0.000000 0.000000 0.000000 1441832864 0.000000 0.000000 0.000000 0.000000 1441832864 0.000000 0.000000 0.000000 0.000000 1441832864 0.000000 0.000000 0.000000 0.000000 1441832864 0.000000 0.000000 0.000000 0.000000 1441832864 0.000000 0.000000 0.000000 0.000000 1441832864 0.000000 0.000000 0.000000 0.000000 1441832864 0.000000 0.000000 0.000000 0.000000 1441832864 0.000000 0.000000 0.000000 0.000000 1441832864 0.000000 0.000000 0.000000 0.000000 1441832864 0.000000 0.000000 0.000000 0.000000 1441832864 0.000000 0.000000 0.000000 0.000000 1441832864 0.000000 0.000000 0.000000 0.000000 1441832864 0.000000 0.000000 0.000000 0.000000 1441832864 0.000000 0.000000 0.000000 0.000000 1441832864 0.000000 0.000000 0.000000 0.000000 1441832864 0.000000 0.000000 0.000000 0.000000 1441832864 0.000000 0.000000 0.000000 0.000000 1441832864 0.000000 0.000000 0.000000 0.000000 1441832864 0.000000 0.000000 0.000000 0.000000 1441832864 0.000000 0.000000 0.000000 0.000000 1441832864 0.000000 0.000000 0.000000 0.000000 1441832864 0.000000 0.000000 0.000000 0.000000 1441832864 0.000000 0.000000 0.000000 0.000000 1441832864 0.000000 0.000000 0.000000 0.000000 1441832864 0.000000 0.000000 0.000000 0.000000 1441832864 0.000000 0.000000 0.000000 0.000000 1441832864 0.000000 0.000000 0.000000 0.000000 1441832864 0.000000 0.000000 0.000000 0.000000 1441832864 0.000000 0.000000 0.000000 0.000000 1441832864 0.000000 0.000000 0.000000 0.000000 1441832864 0.000000 0.000000 0.000000 0.000000 1441832864 0.000000 0.000000 0.000000 0.000000 1441832864 0.000000 0.000000 0.000000 0.000000 1441832864 0.000000 0.000000 0.000000 0.000000 1441832864 0.000000 0.000000 0.000000 0.000000 1441832864 0.000000 0.000000 0.000000 0.000000 1441832864 0.000000 0.000000 0.000000 0.000000 1441832864 0.000000 0.000000 0.000000 0.000000 1441832864 0.000000 0.000000 0.000000 0.000000 1441832864 0.000000 0.000000 0.000000 0.000000 1441832864 0.000000 0.000000 0.000000 0.000000 1441832864 0.000000 0.000000 0.000000 0.000000 1441832864 0.000000 0.000000 0.000000 0.000000 1441832864 0.000000 0.000000 0.000000 0.000000 1441832864 0.000000 0.000000 0.000000 0.000000 1441832864 0.000000 0.000000 0.000000 0.000000 1441832864 0.000000 0.000000 0.000000 0.000000 1441832864 0.000000 0.000000 0.000000 0.000000 1441832864 0.000000 0.000000 0.000000 0.000000 1441832864 0.000000 0.000000 0.000000 0.000000 1441832864 0.000000 0.000000 0.000000 0.000000 1441832864 0.000000 0.000000 0.000000 0.000000 1441832864 0.000000 0.000000 0.000000 0.000000 1441832864 0.000000 0.000000 0.000000 0.000000 1441832864 0.000000 0.000000 0.000000 0.000000 1441832864 0.000000 0.000000 0.000000 0.000000 1441832864 0.000000 0.000000 0.000000 0.000000 1441832864 0.000000 0.000000 0.000000 0.000000 1441832864 0.000000 0.000000 0.000000 0.000000 1441832864 0.000000 0.000000 0.000000 0.000000 1441832864 0.000000 0.000000 0.000000 0.000000 1441832864 0.000000 0.000000 0.000000 0.000000 1441832864 0.000000 0.000000 0.000000 0.000000 1441832864 0.000000 0.000000 0.000000 0.000000 1441832864 0.000000 0.000000 0.000000 0.000000 1441832864 0.000000 0.000000 0.000000 0.000000 1441832864 0.000000 0.000000 0.000000 0.000000 1441832864 0.000000 0.000000 0.000000 0.000000 1441832864 0.000000 0.000000 0.000000 0.000000 1441832864 0.000000 0.000000 0.000000 0.000000 1441832864 0.000000 0.000000 0.000000 0.000000 1441832864 0.000000 0.000000 0.000000 0.000000 1441832864 0.000000 0.000000 0.000000 0.000000 1441832864 0.000000 0.000000 0.000000 0.000000 1441832864 0.000000 0.000000 0.000000 0.000000 1441832864 0.000000 0.000000 0.000000 0.000000 1441832864 0.000000 0.000000 0.000000 0.000000 1441832864 0.000000 0.000000 0.000000 0.000000 1441832864 0.000000 0.000000 0.000000 0.000000 1441832864 0.000000 0.000000 0.000000 0.000000 1441832864 0.000000 0.000000 0.000000 0.000000 1441832864 0.000000 0.000000 0.000000 0.000000 1441832864 0.000000 0.000000 0.000000 0.000000 1441832865 0.000000 0.000000 0.000000 0.000000 1441832865 0.000000 0.000000 0.000000 0.000000 1441832865 0.000000 0.000000 0.000000 0.000000 1441832865 0.000000 0.000000 0.000000 0.000000 1441832865 0.000000 0.000000 0.000000 0.000000 1441832865 0.000000 0.000000 0.000000 0.000000 1441832865 0.000000 0.000000 0.000000 0.000000 1441832865 0.000000 0.000000 0.000000 0.000000 1441832865 0.000000 0.000000 0.000000 0.000000 1441832865 0.000000 0.000000 0.000000 0.000000 1441832865 0.000000 0.000000 0.000000 0.000000 1441832865 0.000000 0.000000 0.000000 0.000000 1441832865 0.000000 0.000000 0.000000 0.000000 1441832865 0.000000 0.000000 0.000000 0.000000 1441832865 0.000000 0.000000 0.000000 0.000000 1441832865 0.000000 0.000000 0.000000 0.000000 1441832865 0.000000 0.000000 0.000000 0.000000 1441832865 0.000000 0.000000 0.000000 0.000000 1441832865 0.000000 0.000000 0.000000 0.000000 1441832865 0.000000 0.000000 0.000000 0.000000 1441832865 0.000000 0.000000 0.000000 0.000000 1441832865 0.000000 0.000000 0.000000 0.000000 1441832865 0.000000 0.000000 0.000000 0.000000 1441832865 0.000000 0.000000 0.000000 0.000000 1441832865 0.000000 0.000000 0.000000 0.000000 1441832865 0.000000 0.000000 0.000000 0.000000 1441832865 0.000000 0.000000 0.000000 0.000000 1441832865 0.000000 0.000000 0.000000 0.000000 1441832865 0.000000 0.000000 0.000000 0.000000 1441832865 0.000000 0.000000 0.000000 0.000000 1441832865 0.000000 0.000000 0.000000 0.000000 1441832865 0.000000 0.000000 0.000000 0.000000 1441832865 0.000000 0.000000 0.000000 0.000000 1441832865 0.000000 0.000000 0.000000 0.000000 1441832865 0.000000 0.000000 0.000000 0.000000 1441832865 0.000000 0.000000 0.000000 0.000000 1441832865 0.000000 0.000000 0.000000 0.000000 1441832865 0.000000 0.000000 0.000000 0.000000 1441832865 0.000000 0.000000 0.000000 0.000000 1441832865 0.000000 0.000000 0.000000 0.000000 1441832865 0.000000 0.000000 0.000000 0.000000 1441832865 0.000000 0.000000 0.000000 0.000000 1441832865 0.000000 0.000000 0.000000 0.000000 1441832865 0.000000 0.000000 0.000000 0.000000 1441832865 0.000000 0.000000 0.000000 0.000000 1441832865 0.000000 0.000000 0.000000 0.000000 1441832865 0.000000 0.000000 0.000000 0.000000 1441832865 0.000000 0.000000 0.000000 0.000000 1441832865 0.000000 0.000000 0.000000 0.000000 1441832865 0.000000 0.000000 0.000000 0.000000 1441832865 0.000000 0.000000 0.000000 0.000000 1441832865 0.000000 0.000000 0.000000 0.000000 1441832865 0.000000 0.000000 0.000000 0.000000 1441832865 0.000000 0.000000 0.000000 0.000000 1441832865 0.000000 0.000000 0.000000 0.000000 1441832865 0.000000 0.000000 0.000000 0.000000 1441832865 0.000000 0.000000 0.000000 0.000000 1441832865 0.000000 0.000000 0.000000 0.000000 1441832865 0.000000 0.000000 0.000000 0.000000 1441832865 0.000000 0.000000 0.000000 0.000000 1441832865 0.000000 0.000000 0.000000 0.000000 1441832865 0.000000 0.000000 0.000000 0.000000 1441832865 0.000000 0.000000 0.000000 0.000000 1441832865 0.000000 0.000000 0.000000 0.000000 1441832865 0.000000 0.000000 0.000000 0.000000 1441832865 0.000000 0.000000 0.000000 0.000000 1441832865 0.000000 0.000000 0.000000 0.000000 1441832865 0.000000 0.000000 0.000000 0.000000 1441832865 0.000000 0.000000 0.000000 0.000000 1441832865 0.000000 0.000000 0.000000 0.000000 1441832865 0.000000 0.000000 0.000000 0.000000 1441832865 0.000000 0.000000 0.000000 0.000000 1441832865 0.000000 0.000000 0.000000 0.000000 1441832865 0.000000 0.000000 0.000000 0.000000 1441832865 0.000000 0.000000 0.000000 0.000000 1441832865 0.000000 0.000000 0.000000 0.000000 1441832865 0.000000 0.000000 0.000000 0.000000 1441832865 0.000000 0.000000 0.000000 0.000000 1441832865 0.000000 0.000000 0.000000 0.000000 1441832865 0.000000 0.000000 0.000000 0.000000 1441832865 0.000000 0.000000 0.000000 0.000000 1441832865 0.000000 0.000000 0.000000 0.000000 1441832865 0.000000 0.000000 0.000000 0.000000 1441832865 0.000000 0.000000 0.000000 0.000000 1441832865 0.000000 0.000000 0.000000 0.000000 1441832865 0.000000 0.000000 0.000000 0.000000 1441832865 0.000000 0.000000 0.000000 0.000000 1441832865 0.000000 0.000000 0.000000 0.000000 1441832865 0.000000 0.000000 0.000000 0.000000 1441832865 0.000000 0.000000 0.000000 0.000000 1441832865 0.000000 0.000000 0.000000 0.000000 1441832865 0.000000 0.000000 0.000000 0.000000 1441832865 0.000000 0.000000 0.000000 0.000000 1441832865 0.000000 0.000000 0.000000 0.000000 1441832865 0.000000 0.000000 0.000000 0.000000 1441832865 0.000000 0.000000 0.000000 0.000000 1441832865 0.000000 0.000000 0.000000 0.000000 1441832865 0.000000 0.000000 0.000000 0.000000 1441832865 0.000000 0.000000 0.000000 0.000000 1441832865 0.000000 0.000000 0.000000 0.000000 1441832865 0.000000 0.000000 0.000000 0.000000 1441832865 0.000000 0.000000 0.000000 0.000000 1441832865 0.000000 0.000000 0.000000 0.000000 1441832865 0.000000 0.000000 0.000000 0.000000 1441832865 0.000000 0.000000 0.000000 0.000000 1441832865 0.000000 0.000000 0.000000 0.000000 1441832865 0.000000 0.000000 0.000000 0.000000 1441832865 0.000000 0.000000 0.000000 0.000000 1441832865 0.000000 0.000000 0.000000 0.000000 1441832865 0.000000 0.000000 0.000000 0.000000 1441832865 0.000000 0.000000 0.000000 0.000000 1441832865 0.000000 0.000000 0.000000 0.000000 1441832865 0.000000 0.000000 0.000000 0.000000 1441832865 0.000000 0.000000 0.000000 0.000000 1441832865 0.000000 0.000000 0.000000 0.000000 1441832865 0.000000 0.000000 0.000000 0.000000 1441832865 0.000000 0.000000 0.000000 0.000000 1441832866 0.000000 0.000000 0.000000 0.000000 1441832866 0.000000 0.000000 0.000000 0.000000 1441832866 0.000000 0.000000 0.000000 0.000000 1441832866 0.000000 0.000000 0.000000 0.000000 1441832866 0.000000 0.000000 0.000000 0.000000 1441832866 0.000000 0.000000 0.000000 0.000000 1441832866 0.000000 0.000000 0.000000 0.000000 1441832866 0.000000 0.000000 0.000000 0.000000 1441832866 0.000000 0.000000 0.000000 0.000000 1441832866 0.000000 0.000000 0.000000 0.000000 1441832866 0.000000 0.000000 0.000000 0.000000 1441832866 0.000000 0.000000 0.000000 0.000000 1441832866 0.000000 0.000000 0.000000 0.000000 1441832866 0.000000 0.000000 0.000000 0.000000 1441832866 0.000000 0.000000 0.000000 0.000000 1441832866 0.000000 0.000000 0.000000 0.000000 1441832866 0.000000 0.000000 0.000000 0.000000 1441832866 0.000000 0.000000 0.000000 0.000000 1441832866 0.000000 0.000000 0.000000 0.000000 1441832866 0.000000 0.000000 0.000000 0.000000 1441832866 0.000000 0.000000 0.000000 0.000000 1441832866 0.000000 0.000000 0.000000 0.000000 1441832866 0.000000 0.000000 0.000000 0.000000 1441832866 0.000000 0.000000 0.000000 0.000000 1441832866 0.000000 0.000000 0.000000 0.000000 1441832866 0.000000 0.000000 0.000000 0.000000 1441832866 0.000000 0.000000 0.000000 0.000000 1441832866 0.000000 0.000000 0.000000 0.000000 1441832866 0.000000 0.000000 0.000000 0.000000 1441832866 0.000000 0.000000 0.000000 0.000000 1441832866 0.000000 0.000000 0.000000 0.000000 1441832866 0.000000 0.000000 0.000000 0.000000 1441832866 0.000000 0.000000 0.000000 0.000000 1441832866 0.000000 0.000000 0.000000 0.000000 1441832866 0.000000 0.000000 0.000000 0.000000 1441832866 0.000000 0.000000 0.000000 0.000000 1441832866 0.000000 0.000000 0.000000 0.000000 1441832866 0.000000 0.000000 0.000000 0.000000 1441832866 0.000000 0.000000 0.000000 0.000000 1441832866 0.000000 0.000000 0.000000 0.000000 1441832866 0.000000 0.000000 0.000000 0.000000 1441832866 0.000000 0.000000 0.000000 0.000000 1441832866 0.000000 0.000000 0.000000 0.000000 1441832866 0.000000 0.000000 0.000000 0.000000 1441832866 0.000000 0.000000 0.000000 0.000000 1441832866 0.000000 0.000000 0.000000 0.000000 1441832866 0.000000 0.000000 0.000000 0.000000 1441832866 0.000000 0.000000 0.000000 0.000000 1441832866 0.000000 0.000000 0.000000 0.000000 1441832866 0.000000 0.000000 0.000000 0.000000 1441832866 0.000000 0.000000 0.000000 0.000000 1441832866 0.000000 0.000000 0.000000 0.000000 1441832866 0.000000 0.000000 0.000000 0.000000 1441832866 0.000000 0.000000 0.000000 0.000000 1441832866 0.000000 0.000000 0.000000 0.000000 1441832866 0.000000 0.000000 0.000000 0.000000 1441832866 0.000000 0.000000 0.000000 0.000000 1441832866 0.000000 0.000000 0.000000 0.000000 1441832866 0.000000 0.000000 0.000000 0.000000 1441832866 0.000000 0.000000 0.000000 0.000000 1441832866 0.000000 0.000000 0.000000 0.000000 1441832866 0.000000 0.000000 0.000000 0.000000 1441832866 0.000000 0.000000 0.000000 0.000000 1441832866 0.000000 0.000000 0.000000 0.000000 1441832866 0.000000 0.000000 0.000000 0.000000 1441832866 0.000000 0.000000 0.000000 0.000000 1441832866 0.000000 0.000000 0.000000 0.000000 1441832866 0.000000 0.000000 0.000000 0.000000 1441832866 0.000000 0.000000 0.000000 0.000000 1441832866 0.000000 0.000000 0.000000 0.000000 1441832866 0.000000 0.000000 0.000000 0.000000 1441832866 0.000000 0.000000 0.000000 0.000000 1441832866 0.000000 0.000000 0.000000 0.000000 1441832866 0.000000 0.000000 0.000000 0.000000 1441832866 0.000000 0.000000 0.000000 0.000000 1441832866 0.000000 0.000000 0.000000 0.000000 1441832866 0.000000 0.000000 0.000000 0.000000 1441832866 0.000000 0.000000 0.000000 0.000000 1441832866 0.000000 0.000000 0.000000 0.000000 1441832866 0.000000 0.000000 0.000000 0.000000 1441832866 0.000000 0.000000 0.000000 0.000000 1441832866 0.000000 0.000000 0.000000 0.000000 1441832866 0.000000 0.000000 0.000000 0.000000 1441832866 0.000000 0.000000 0.000000 0.000000 1441832866 0.000000 0.000000 0.000000 0.000000 1441832866 0.000000 0.000000 0.000000 0.000000 1441832866 0.000000 0.000000 0.000000 0.000000 1441832866 0.000000 0.000000 0.000000 0.000000 1441832866 0.000000 0.000000 0.000000 0.000000 1441832866 0.000000 0.000000 0.000000 0.000000 1441832866 0.000000 0.000000 0.000000 0.000000 1441832866 0.000000 0.000000 0.000000 0.000000 1441832866 0.000000 0.000000 0.000000 0.000000 1441832866 0.000000 0.000000 0.000000 0.000000 1441832866 0.000000 0.000000 0.000000 0.000000 1441832866 0.000000 0.000000 0.000000 0.000000 1441832866 0.000000 0.000000 0.000000 0.000000 1441832866 0.000000 0.000000 0.000000 0.000000 1441832866 0.000000 0.000000 0.000000 0.000000 1441832866 0.000000 0.000000 0.000000 0.000000 1441832866 0.000000 0.000000 0.000000 0.000000 1441832866 0.000000 0.000000 0.000000 0.000000 1441832866 0.000000 0.000000 0.000000 0.000000 1441832866 0.000000 0.000000 0.000000 0.000000 1441832866 0.000000 0.000000 0.000000 0.000000 1441832866 0.000000 0.000000 0.000000 0.000000 1441832866 0.000000 0.000000 0.000000 0.000000 1441832866 0.000000 0.000000 0.000000 0.000000 1441832866 0.000000 0.000000 0.000000 0.000000 1441832866 0.000000 0.000000 0.000000 0.000000 1441832866 0.000000 0.000000 0.000000 0.000000 1441832866 0.000000 0.000000 0.000000 0.000000 1441832866 0.000000 0.000000 0.000000 0.000000 1441832866 0.000000 0.000000 0.000000 0.000000 1441832866 0.000000 0.000000 0.000000 0.000000 1441832866 0.000000 0.000000 0.000000 0.000000 1441832866 0.000000 0.000000 0.000000 0.000000 1441832866 0.000000 0.000000 0.000000 0.000000 1441832867 0.000000 0.000000 0.000000 0.000000 1441832867 0.000000 0.000000 0.000000 0.000000 1441832867 0.000000 0.000000 0.000000 0.000000 1441832867 0.000000 0.000000 0.000000 0.000000 1441832867 0.000000 0.000000 0.000000 0.000000 1441832867 0.000000 0.000000 0.000000 0.000000 1441832867 0.000000 0.000000 0.000000 0.000000 1441832867 0.000000 0.000000 0.000000 0.000000 1441832867 0.000000 0.000000 0.000000 0.000000 1441832867 0.000000 0.000000 0.000000 0.000000 1441832867 0.000000 0.000000 0.000000 0.000000 1441832867 0.000000 0.000000 0.000000 0.000000 1441832867 0.000000 0.000000 0.000000 0.000000 1441832867 0.000000 0.000000 0.000000 0.000000 1441832867 0.000000 0.000000 0.000000 0.000000 1441832867 0.000000 0.000000 0.000000 0.000000 1441832867 0.000000 0.000000 0.000000 0.000000 1441832867 0.000000 0.000000 0.000000 0.000000 1441832867 0.000000 0.000000 0.000000 0.000000 1441832867 0.000000 0.000000 0.000000 0.000000 1441832867 0.000000 0.000000 0.000000 0.000000 1441832867 0.000000 0.000000 0.000000 0.000000 1441832867 0.000000 0.000000 0.000000 0.000000 1441832867 0.000000 0.000000 0.000000 0.000000 1441832867 0.000000 0.000000 0.000000 0.000000 1441832867 0.000000 0.000000 0.000000 0.000000 1441832867 0.000000 0.000000 0.000000 0.000000 1441832867 0.000000 0.000000 0.000000 0.000000 1441832867 0.000000 0.000000 0.000000 0.000000 1441832867 0.000000 0.000000 0.000000 0.000000 1441832867 0.000000 0.000000 0.000000 0.000000 1441832867 0.000000 0.000000 0.000000 0.000000 1441832867 0.000000 0.000000 0.000000 0.000000 1441832867 0.000000 0.000000 0.000000 0.000000 1441832867 0.000000 0.000000 0.000000 0.000000 1441832867 0.000000 0.000000 0.000000 0.000000 1441832867 0.000000 0.000000 0.000000 0.000000 1441832867 0.000000 0.000000 0.000000 0.000000 1441832867 0.000000 0.000000 0.000000 0.000000 1441832867 0.000000 0.000000 0.000000 0.000000 1441832867 0.000000 0.000000 0.000000 0.000000 1441832867 0.000000 0.000000 0.000000 0.000000 1441832867 0.000000 0.000000 0.000000 0.000000 1441832867 0.000000 0.000000 0.000000 0.000000 1441832867 0.000000 0.000000 0.000000 0.000000 1441832867 0.000000 0.000000 0.000000 0.000000 1441832867 0.000000 0.000000 0.000000 0.000000 1441832867 0.000000 0.000000 0.000000 0.000000 1441832867 0.000000 0.000000 0.000000 0.000000 1441832867 0.000000 0.000000 0.000000 0.000000 1441832867 0.000000 0.000000 0.000000 0.000000 1441832867 0.000000 0.000000 0.000000 0.000000 1441832867 0.000000 0.000000 0.000000 0.000000 1441832867 0.000000 0.000000 0.000000 0.000000 1441832867 0.000000 0.000000 0.000000 0.000000 1441832867 0.000000 0.000000 0.000000 0.000000 1441832867 0.000000 0.000000 0.000000 0.000000 1441832867 0.000000 0.000000 0.000000 0.000000 1441832867 0.000000 0.000000 0.000000 0.000000 1441832867 0.000000 0.000000 0.000000 0.000000 1441832867 0.000000 0.000000 0.000000 0.000000 1441832867 0.000000 0.000000 0.000000 0.000000 1441832867 0.000000 0.000000 0.000000 0.000000 1441832867 0.000000 0.000000 0.000000 0.000000 1441832867 0.000000 0.000000 0.000000 0.000000 1441832867 0.000000 0.000000 0.000000 0.000000 1441832867 0.000000 0.000000 0.000000 0.000000 1441832867 0.000000 0.000000 0.000000 0.000000 1441832867 0.000000 0.000000 0.000000 0.000000 1441832867 0.000000 0.000000 0.000000 0.000000 1441832867 0.000000 0.000000 0.000000 0.000000 1441832867 0.000000 0.000000 0.000000 0.000000 1441832867 0.000000 0.000000 0.000000 0.000000 1441832867 0.000000 0.000000 0.000000 0.000000 1441832867 0.000000 0.000000 0.000000 0.000000 1441832867 0.000000 0.000000 0.000000 0.000000 1441832867 0.000000 0.000000 0.000000 0.000000 1441832867 0.000000 0.000000 0.000000 0.000000 1441832867 0.000000 0.000000 0.000000 0.000000 1441832867 0.000000 0.000000 0.000000 0.000000 1441832867 0.000000 0.000000 0.000000 0.000000 1441832867 0.000000 0.000000 0.000000 0.000000 1441832867 0.000000 0.000000 0.000000 0.000000 1441832867 0.000000 0.000000 0.000000 0.000000 1441832867 0.000000 0.000000 0.000000 0.000000 1441832867 0.000000 0.000000 0.000000 0.000000 1441832867 0.000000 0.000000 0.000000 0.000000 1441832867 0.000000 0.000000 0.000000 0.000000 1441832867 0.000000 0.000000 0.000000 0.000000 1441832867 0.000000 0.000000 0.000000 0.000000 1441832867 0.000000 0.000000 0.000000 0.000000 1441832867 0.000000 0.000000 0.000000 0.000000 1441832867 0.000000 0.000000 0.000000 0.000000 1441832867 0.000000 0.000000 0.000000 0.000000 1441832867 0.000000 0.000000 0.000000 0.000000 1441832867 0.000000 0.000000 0.000000 0.000000 1441832867 0.000000 0.000000 0.000000 0.000000 1441832867 0.000000 0.000000 0.000000 0.000000 1441832867 0.000000 0.000000 0.000000 0.000000 1441832867 0.000000 0.000000 0.000000 0.000000 1441832867 0.000000 0.000000 0.000000 0.000000 1441832867 0.000000 0.000000 0.000000 0.000000 1441832867 0.000000 0.000000 0.000000 0.000000 1441832867 0.000000 0.000000 0.000000 0.000000 1441832867 0.000000 0.000000 0.000000 0.000000 1441832867 0.000000 0.000000 0.000000 0.000000 1441832867 0.000000 0.000000 0.000000 0.000000 1441832867 0.000000 0.000000 0.000000 0.000000 1441832867 0.000000 0.000000 0.000000 0.000000 1441832867 0.000000 0.000000 0.000000 0.000000 1441832867 0.000000 0.000000 0.000000 0.000000 1441832867 0.000000 0.000000 0.000000 0.000000 1441832867 0.000000 0.000000 0.000000 0.000000 1441832868 0.000000 0.000000 0.000000 0.000000 1441832868 0.000000 0.000000 0.000000 0.000000 1441832868 0.000000 0.000000 0.000000 0.000000 1441832868 0.000000 0.000000 0.000000 0.000000 1441832868 0.000000 0.000000 0.000000 0.000000 1441832868 0.000000 0.000000 0.000000 0.000000 1441832868 0.000000 0.000000 0.000000 0.000000 1441832868 0.000000 0.000000 0.000000 0.000000 1441832868 0.000000 0.000000 0.000000 0.000000 1441832868 0.000000 0.000000 0.000000 0.000000 1441832868 0.000000 0.000000 0.000000 0.000000 1441832868 0.000000 0.000000 0.000000 0.000000 1441832868 0.000000 0.000000 0.000000 0.000000 1441832868 0.000000 0.000000 0.000000 0.000000 1441832868 0.000000 0.000000 0.000000 0.000000 1441832868 0.000000 0.000000 0.000000 0.000000 1441832868 0.000000 0.000000 0.000000 0.000000 1441832868 0.000000 0.000000 0.000000 0.000000 1441832868 0.000000 0.000000 0.000000 0.000000 1441832868 0.000000 0.000000 0.000000 0.000000 1441832868 0.000000 0.000000 0.000000 0.000000 1441832868 0.000000 0.000000 0.000000 0.000000 1441832868 0.000000 0.000000 0.000000 0.000000 1441832868 0.000000 0.000000 0.000000 0.000000 1441832868 0.000000 0.000000 0.000000 0.000000 1441832868 0.000000 0.000000 0.000000 0.000000 1441832868 0.000000 0.000000 0.000000 0.000000 1441832868 0.000000 0.000000 0.000000 0.000000 1441832868 0.000000 0.000000 0.000000 0.000000 1441832868 0.000000 0.000000 0.000000 0.000000 1441832868 0.000000 0.000000 0.000000 0.000000 1441832868 0.000000 0.000000 0.000000 0.000000 1441832868 0.000000 0.000000 0.000000 0.000000 1441832868 0.000000 0.000000 0.000000 0.000000 1441832868 0.000000 0.000000 0.000000 0.000000 1441832868 0.000000 0.000000 0.000000 0.000000 1441832868 0.000000 0.000000 0.000000 0.000000 1441832868 0.000000 0.000000 0.000000 0.000000 1441832868 0.000000 0.000000 0.000000 0.000000 1441832868 0.000000 0.000000 0.000000 0.000000 1441832868 0.000000 0.000000 0.000000 0.000000 1441832868 0.000000 0.000000 0.000000 0.000000 1441832868 0.000000 0.000000 0.000000 0.000000 1441832868 0.000000 0.000000 0.000000 0.000000 1441832868 0.000000 0.000000 0.000000 0.000000 1441832868 0.000000 0.000000 0.000000 0.000000 1441832868 0.000000 0.000000 0.000000 0.000000 1441832868 0.000000 0.000000 0.000000 0.000000 1441832868 0.000000 0.000000 0.000000 0.000000 1441832868 0.000000 0.000000 0.000000 0.000000 1441832868 0.000000 0.000000 0.000000 0.000000 1441832868 0.000000 0.000000 0.000000 0.000000 1441832868 0.000000 0.000000 0.000000 0.000000 1441832868 0.000000 0.000000 0.000000 0.000000 1441832868 0.000000 0.000000 0.000000 0.000000 1441832868 0.000000 0.000000 0.000000 0.000000 1441832868 0.000000 0.000000 0.000000 0.000000 1441832868 0.000000 0.000000 0.000000 0.000000 1441832868 0.000000 0.000000 0.000000 0.000000 1441832868 0.000000 0.000000 0.000000 0.000000 1441832868 0.000000 0.000000 0.000000 0.000000 1441832868 0.000000 0.000000 0.000000 0.000000 1441832868 0.000000 0.000000 0.000000 0.000000 1441832868 0.000000 0.000000 0.000000 0.000000 1441832868 0.000000 0.000000 0.000000 0.000000 1441832868 0.000000 0.000000 0.000000 0.000000 1441832868 0.000000 0.000000 0.000000 0.000000 1441832868 0.000000 0.000000 0.000000 0.000000 1441832868 0.000000 0.000000 0.000000 0.000000 1441832868 0.000000 0.000000 0.000000 0.000000 1441832868 0.000000 0.000000 0.000000 0.000000 1441832868 0.000000 0.000000 0.000000 0.000000 1441832868 0.000000 0.000000 0.000000 0.000000 1441832868 0.000000 0.000000 0.000000 0.000000 1441832868 0.000000 0.000000 0.000000 0.000000 1441832868 0.000000 0.000000 0.000000 0.000000 1441832868 0.000000 0.000000 0.000000 0.000000 1441832868 0.000000 0.000000 0.000000 0.000000 1441832868 0.000000 0.000000 0.000000 0.000000 1441832868 0.000000 0.000000 0.000000 0.000000 1441832868 0.000000 0.000000 0.000000 0.000000 1441832868 0.000000 0.000000 0.000000 0.000000 1441832868 0.000000 0.000000 0.000000 0.000000 1441832868 0.000000 0.000000 0.000000 0.000000 1441832868 0.000000 0.000000 0.000000 0.000000 1441832868 0.000000 0.000000 0.000000 0.000000 1441832868 0.000000 0.000000 0.000000 0.000000 1441832868 0.000000 0.000000 0.000000 0.000000 1441832868 0.000000 0.000000 0.000000 0.000000 1441832868 0.000000 0.000000 0.000000 0.000000 1441832868 0.000000 0.000000 0.000000 0.000000 1441832868 0.000000 0.000000 0.000000 0.000000 1441832868 0.000000 0.000000 0.000000 0.000000 1441832868 0.000000 0.000000 0.000000 0.000000 1441832868 0.000000 0.000000 0.000000 0.000000 1441832868 0.000000 0.000000 0.000000 0.000000 1441832868 0.000000 0.000000 0.000000 0.000000 1441832868 0.000000 0.000000 0.000000 0.000000 1441832868 0.000000 0.000000 0.000000 0.000000 1441832868 0.000000 0.000000 0.000000 0.000000 1441832868 0.000000 0.000000 0.000000 0.000000 1441832868 0.000000 0.000000 0.000000 0.000000 1441832868 0.000000 0.000000 0.000000 0.000000 1441832868 0.000000 0.000000 0.000000 0.000000 1441832868 0.000000 0.000000 0.000000 0.000000 1441832868 0.000000 0.000000 0.000000 0.000000 1441832868 0.000000 0.000000 0.000000 0.000000 1441832868 0.000000 0.000000 0.000000 0.000000 1441832868 0.000000 0.000000 0.000000 0.000000 1441832868 0.000000 0.000000 0.000000 0.000000 1441832868 0.000000 0.000000 0.000000 0.000000 1441832868 0.000000 0.000000 0.000000 0.000000 1441832868 0.000000 0.000000 0.000000 0.000000 1441832868 0.000000 0.000000 0.000000 0.000000 1441832868 0.000000 0.000000 0.000000 0.000000 1441832868 0.000000 0.000000 0.000000 0.000000 1441832868 0.000000 0.000000 0.000000 0.000000 1441832868 0.000000 0.000000 0.000000 0.000000 1441832869 0.000000 0.000000 0.000000 0.000000 1441832869 0.000000 0.000000 0.000000 0.000000 1441832869 0.000000 0.000000 0.000000 0.000000 1441832869 0.000000 0.000000 0.000000 0.000000 1441832869 0.000000 0.000000 0.000000 0.000000 1441832869 0.000000 0.000000 0.000000 0.000000 1441832869 0.000000 0.000000 0.000000 0.000000 1441832869 0.000000 0.000000 0.000000 0.000000 1441832869 0.000000 0.000000 0.000000 0.000000 1441832869 0.000000 0.000000 0.000000 0.000000 1441832869 0.000000 0.000000 0.000000 0.000000 1441832869 0.000000 0.000000 0.000000 0.000000 1441832869 0.000000 0.000000 0.000000 0.000000 1441832869 0.000000 0.000000 0.000000 0.000000 1441832869 0.000000 0.000000 0.000000 0.000000 1441832869 0.000000 0.000000 0.000000 0.000000 1441832869 0.000000 0.000000 0.000000 0.000000 1441832869 0.000000 0.000000 0.000000 0.000000 1441832869 0.000000 0.000000 0.000000 0.000000 1441832869 0.000000 0.000000 0.000000 0.000000 1441832869 0.000000 0.000000 0.000000 0.000000 1441832869 0.000000 0.000000 0.000000 0.000000 1441832869 0.000000 0.000000 0.000000 0.000000 1441832869 0.000000 0.000000 0.000000 0.000000 1441832869 0.000000 0.000000 0.000000 0.000000 1441832869 
0.000000 0.000000 0.000000 0.000000 1441832871 0.000000 0.000000 0.000000 0.000000 1441832871 0.000000 0.000000 0.000000 0.000000 1441832871 0.000000 0.000000 0.000000 0.000000 1441832871 0.000000 0.000000 0.000000 0.000000 1441832871 0.000000 0.000000 0.000000 0.000000 1441832872 0.000000 0.000000 0.000000 0.000000 1441832872 0.000000 0.000000 0.000000 0.000000 1441832872 0.000000 0.000000 0.000000 0.000000 1441832872 0.000000 0.000000 0.000000 0.000000 1441832872 0.000000 0.000000 0.000000 0.000000 1441832872 0.000000 0.000000 0.000000 0.000000 1441832872 0.000000 0.000000 0.000000 0.000000 1441832872 0.000000 0.000000 0.000000 0.000000 1441832872 0.000000 0.000000 0.000000 0.000000 1441832872 0.000000 0.000000 0.000000 0.000000 1441832872 0.000000 0.000000 0.000000 0.000000 1441832872 0.000000 0.000000 0.000000 0.000000 1441832872 0.000000 0.000000 0.000000 0.000000 1441832872 0.000000 0.000000 0.000000 0.000000 1441832872 0.000000 0.000000 0.000000 0.000000 1441832872 0.000000 0.000000 0.000000 0.000000 1441832872 0.000000 0.000000 0.000000 0.000000 1441832872 0.000000 0.000000 0.000000 0.000000 1441832872 0.000000 0.000000 0.000000 0.000000 1441832872 0.000000 0.000000 0.000000 0.000000 1441832872 0.000000 0.000000 0.000000 0.000000 1441832872 0.000000 0.000000 0.000000 0.000000 1441832872 0.000000 0.000000 0.000000 0.000000 1441832872 0.000000 0.000000 0.000000 0.000000 1441832872 0.000000 0.000000 0.000000 0.000000 1441832872 0.000000 0.000000 0.000000 0.000000 1441832872 0.000000 0.000000 0.000000 0.000000 1441832872 0.000000 0.000000 0.000000 0.000000 1441832872 0.000000 0.000000 0.000000 0.000000 1441832872 0.000000 0.000000 0.000000 0.000000 1441832872 0.000000 0.000000 0.000000 0.000000 1441832872 0.000000 0.000000 0.000000 0.000000 1441832872 0.000000 0.000000 0.000000 0.000000 1441832872 0.000000 0.000000 0.000000 0.000000 1441832872 0.000000 0.000000 0.000000 0.000000 1441832872 0.000000 0.000000 0.000000 0.000000 1441832872 0.000000 0.000000 0.000000 0.000000 1441832872 0.000000 0.000000 0.000000 0.000000 1441832872 0.000000 0.000000 0.000000 0.000000 1441832872 0.000000 0.000000 0.000000 0.000000 1441832872 0.000000 0.000000 0.000000 0.000000 1441832872 0.000000 0.000000 0.000000 0.000000 1441832872 0.000000 0.000000 0.000000 0.000000 1441832872 0.000000 0.000000 0.000000 0.000000 1441832872 0.000000 0.000000 0.000000 0.000000 1441832872 0.000000 0.000000 0.000000 0.000000 1441832872 0.000000 0.000000 0.000000 0.000000 1441832872 0.000000 0.000000 0.000000 0.000000 1441832872 0.000000 0.000000 0.000000 0.000000 1441832872 0.000000 0.000000 0.000000 0.000000 1441832872 0.000000 0.000000 0.000000 0.000000 1441832872 0.000000 0.000000 0.000000 0.000000 1441832872 0.000000 0.000000 0.000000 0.000000 1441832872 0.000000 0.000000 0.000000 0.000000 1441832872 0.000000 0.000000 0.000000 0.000000 1441832872 0.000000 0.000000 0.000000 0.000000 1441832872 0.000000 0.000000 0.000000 0.000000 1441832872 0.000000 0.000000 0.000000 0.000000 1441832872 0.000000 0.000000 0.000000 0.000000 1441832872 0.000000 0.000000 0.000000 0.000000 1441832872 0.000000 0.000000 0.000000 0.000000 1441832872 0.000000 0.000000 0.000000 0.000000 1441832872 0.000000 0.000000 0.000000 0.000000 1441832872 0.000000 0.000000 0.000000 0.000000 1441832872 0.000000 0.000000 0.000000 0.000000 1441832872 0.000000 0.000000 0.000000 0.000000 1441832872 0.000000 0.000000 0.000000 0.000000 1441832872 0.000000 0.000000 0.000000 0.000000 1441832872 0.000000 0.000000 0.000000 0.000000 1441832872 0.000000 0.000000 0.000000 0.000000 1441832872 0.000000 0.000000 0.000000 0.000000 1441832872 0.000000 0.000000 0.000000 0.000000 1441832872 0.000000 0.000000 0.000000 0.000000 1441832872 0.000000 0.000000 0.000000 0.000000 1441832872 0.000000 0.000000 0.000000 0.000000 1441832872 0.000000 0.000000 0.000000 0.000000 1441832872 0.000000 0.000000 0.000000 0.000000 1441832872 0.000000 0.000000 0.000000 0.000000 1441832872 0.000000 0.000000 0.000000 0.000000 1441832872 0.000000 0.000000 0.000000 0.000000 1441832872 0.000000 0.000000 0.000000 0.000000 1441832872 0.000000 0.000000 0.000000 0.000000 1441832872 0.000000 0.000000 0.000000 0.000000 1441832872 0.000000 0.000000 0.000000 0.000000 1441832872 0.000000 0.000000 0.000000 0.000000 1441832872 0.000000 0.000000 0.000000 0.000000 1441832872 0.000000 0.000000 0.000000 0.000000 1441832872 0.000000 0.000000 0.000000 0.000000 1441832872 0.000000 0.000000 0.000000 0.000000 1441832872 0.000000 0.000000 0.000000 0.000000 1441832872 0.000000 0.000000 0.000000 0.000000 1441832872 0.000000 0.000000 0.000000 0.000000 1441832872 0.000000 0.000000 0.000000 0.000000 1441832872 0.000000 0.000000 0.000000 0.000000 1441832872 0.000000 0.000000 0.000000 0.000000 1441832872 0.000000 0.000000 0.000000 0.000000 1441832872 0.000000 0.000000 0.000000 0.000000 1441832872 0.000000 0.000000 0.000000 0.000000 1441832872 0.000000 0.000000 0.000000 0.000000 1441832872 0.000000 0.000000 0.000000 0.000000 1441832872 0.000000 0.000000 0.000000 0.000000 1441832872 0.000000 0.000000 0.000000 0.000000 1441832872 0.000000 0.000000 0.000000 0.000000 1441832872 0.000000 0.000000 0.000000 0.000000 1441832872 0.000000 0.000000 0.000000 0.000000 1441832872 0.000000 0.000000 0.000000 0.000000 1441832872 0.000000 0.000000 0.000000 0.000000 1441832872 0.000000 0.000000 0.000000 0.000000 1441832872 0.000000 0.000000 0.000000 0.000000 1441832872 0.000000 0.000000 0.000000 0.000000 1441832872 0.000000 0.000000 0.000000 0.000000 1441832872 0.000000 0.000000 0.000000 0.000000 1441832872 0.000000 0.000000 0.000000 0.000000 1441832872 0.000000 0.000000 0.000000 0.000000 1441832872 0.000000 0.000000 0.000000 0.000000 1441832872 0.000000 0.000000 0.000000 0.000000 1441832872 0.000000 0.000000 0.000000 0.000000 1441832872 0.000000 0.000000 0.000000 0.000000 1441832873 0.000000 0.000000 0.000000 0.000000 1441832873 0.000000 0.000000 0.000000 0.000000 1441832873 0.000000 0.000000 0.000000 0.000000 1441832873 0.000000 0.000000 0.000000 0.000000 1441832873 0.000000 0.000000 0.000000 0.000000 1441832873 0.000000 0.000000 0.000000 0.000000 1441832873 0.000000 0.000000 0.000000 0.000000 1441832873 0.000000 0.000000 0.000000 0.000000 1441832873 0.000000 0.000000 0.000000 0.000000 1441832873 0.000000 0.000000 0.000000 0.000000 1441832873 0.000000 0.000000 0.000000 0.000000 1441832873 0.000000 0.000000 0.000000 0.000000 1441832873 0.000000 0.000000 0.000000 0.000000 1441832873 0.000000 0.000000 0.000000 0.000000 1441832873 0.000000 0.000000 0.000000 0.000000 1441832873 0.000000 0.000000 0.000000 0.000000 1441832873 0.000000 0.000000 0.000000 0.000000 1441832873 0.000000 0.000000 0.000000 0.000000 1441832873 0.000000 0.000000 0.000000 0.000000 1441832873 0.000000 0.000000 0.000000 0.000000 1441832873 0.000000 0.000000 0.000000 0.000000 1441832873 0.000000 0.000000 0.000000 0.000000 1441832873 0.000000 0.000000 0.000000 0.000000 1441832873 0.000000 0.000000 0.000000 0.000000 1441832873 0.000000 0.000000 0.000000 0.000000 1441832873 0.000000 0.000000 0.000000 0.000000 1441832873 0.000000 0.000000 0.000000 0.000000 1441832873 0.000000 0.000000 0.000000 0.000000 1441832873 0.000000 0.000000 0.000000 0.000000 1441832873 0.000000 0.000000 0.000000 0.000000 1441832873 0.000000 0.000000 0.000000 0.000000 1441832873 0.000000 0.000000 0.000000 0.000000 1441832873 0.000000 0.000000 0.000000 0.000000 1441832873 0.000000 0.000000 0.000000 0.000000 1441832873 0.000000 0.000000 0.000000 0.000000 1441832873 0.000000 0.000000 0.000000 0.000000 1441832873 0.000000 0.000000 0.000000 0.000000 1441832873 0.000000 0.000000 0.000000 0.000000 1441832873 0.000000 0.000000 0.000000 0.000000 1441832873 0.000000 0.000000 0.000000 0.000000 1441832873 0.000000 0.000000 0.000000 0.000000 1441832873 0.000000 0.000000 0.000000 0.000000 1441832873 0.000000 0.000000 0.000000 0.000000 1441832873 0.000000 0.000000 0.000000 0.000000 1441832873 0.000000 0.000000 0.000000 0.000000 1441832873 0.000000 0.000000 0.000000 0.000000 1441832873 0.000000 0.000000 0.000000 0.000000 1441832873 0.000000 0.000000 0.000000 0.000000 1441832873 0.000000 0.000000 0.000000 0.000000 1441832873 0.000000 0.000000 0.000000 0.000000 1441832873 0.000000 0.000000 0.000000 0.000000 1441832873 0.000000 0.000000 0.000000 0.000000 1441832873 0.000000 0.000000 0.000000 0.000000 1441832873 0.000000 0.000000 0.000000 0.000000 1441832873 0.000000 0.000000 0.000000 0.000000 1441832873 0.000000 0.000000 0.000000 0.000000 1441832873 0.000000 0.000000 0.000000 0.000000 1441832873 0.000000 0.000000 0.000000 0.000000 1441832873 0.000000 0.000000 0.000000 0.000000 1441832873 0.000000 0.000000 0.000000 0.000000 1441832873 0.000000 0.000000 0.000000 0.000000 1441832873 0.000000 0.000000 0.000000 0.000000 1441832873 0.000000 0.000000 0.000000 0.000000 1441832873 0.000000 0.000000 0.000000 0.000000 1441832873 0.000000 0.000000 0.000000 0.000000 1441832873 0.000000 0.000000 0.000000 0.000000 1441832873 0.000000 0.000000 0.000000 0.000000 1441832873 0.000000 0.000000 0.000000 0.000000 1441832873 0.000000 0.000000 0.000000 0.000000 1441832873 0.000000 0.000000 0.000000 0.000000 1441832873 0.000000 0.000000 0.000000 0.000000 1441832873 0.000000 0.000000 0.000000 0.000000 1441832873 0.000000 0.000000 0.000000 0.000000 1441832873 0.000000 0.000000 0.000000 0.000000 1441832873 0.000000 0.000000 0.000000 0.000000 1441832873 0.000000 0.000000 0.000000 0.000000 1441832873 0.000000 0.000000 0.000000 0.000000 1441832873 0.000000 0.000000 0.000000 0.000000 1441832873 0.000000 0.000000 0.000000 0.000000 1441832873 0.000000 0.000000 0.000000 0.000000 1441832873 0.000000 0.000000 0.000000 0.000000 1441832873 0.000000 0.000000 0.000000 0.000000 1441832873 0.000000 0.000000 0.000000 0.000000 1441832873 0.000000 0.000000 0.000000 0.000000 1441832873 0.000000 0.000000 0.000000 0.000000 1441832873 0.000000 0.000000 0.000000 0.000000 1441832873 0.000000 0.000000 0.000000 0.000000 1441832873 0.000000 0.000000 0.000000 0.000000 1441832873 0.000000 0.000000 0.000000 0.000000 1441832873 0.000000 0.000000 0.000000 0.000000 1441832873 0.000000 0.000000 0.000000 0.000000 1441832873 0.000000 0.000000 0.000000 0.000000 1441832873 0.000000 0.000000 0.000000 0.000000 1441832873 0.000000 0.000000 0.000000 0.000000 1441832873 0.000000 0.000000 0.000000 0.000000 1441832873 0.000000 0.000000 0.000000 0.000000 1441832873 0.000000 0.000000 0.000000 0.000000 1441832873 0.000000 0.000000 0.000000 0.000000 1441832873 0.000000 0.000000 0.000000 0.000000 1441832873 0.000000 0.000000 0.000000 0.000000 1441832873 0.000000 0.000000 0.000000 0.000000 1441832873 0.000000 0.000000 0.000000 0.000000 1441832873 0.000000 0.000000 0.000000 0.000000 1441832873 0.000000 0.000000 0.000000 0.000000 1441832873 0.000000 0.000000 0.000000 0.000000 1441832873 0.000000 0.000000 0.000000 0.000000 1441832873 0.000000 0.000000 0.000000 0.000000 1441832873 0.000000 0.000000 0.000000 0.000000 1441832873 0.000000 0.000000 0.000000 0.000000 1441832873 0.000000 0.000000 0.000000 0.000000 1441832873 0.000000 0.000000 0.000000 0.000000 1441832873 0.000000 0.000000 0.000000 0.000000 1441832873 0.000000 0.000000 0.000000 0.000000 1441832873 0.000000 0.000000 0.000000 0.000000 1441832873 0.000000 0.000000 0.000000 0.000000 1441832873 0.000000 0.000000 0.000000 0.000000 1441832873 0.000000 0.000000 0.000000 0.000000 1441832873 0.000000 0.000000 0.000000 0.000000 1441832873 0.000000 0.000000 0.000000 0.000000 1441832873 0.000000 0.000000 0.000000 0.000000 1441832873 0.000000 0.000000 0.000000 0.000000 1441832874 0.000000 0.000000 0.000000 0.000000 1441832874 0.000000 0.000000 0.000000 0.000000 1441832874 0.000000 0.000000 0.000000 0.000000 1441832874 0.000000 0.000000 0.000000 0.000000 1441832874 0.000000 0.000000 0.000000 0.000000 1441832874 0.000000 0.000000 0.000000 0.000000 1441832874 0.000000 0.000000 0.000000 0.000000 1441832874 0.000000 0.000000 0.000000 0.000000 1441832874 0.000000 0.000000 0.000000 0.000000 1441832874 0.000000 0.000000 0.000000 0.000000 1441832874 0.000000 0.000000 0.000000 0.000000 1441832874 0.000000 0.000000 0.000000 0.000000 1441832874 0.000000 0.000000 0.000000 0.000000 1441832874 0.000000 0.000000 0.000000 0.000000 1441832874 0.000000 0.000000 0.000000 0.000000 1441832874 0.000000 0.000000 0.000000 0.000000 1441832874 0.000000 0.000000 0.000000 0.000000 1441832874 0.000000 0.000000 0.000000 0.000000 1441832874 0.000000 0.000000 0.000000 0.000000 1441832874 0.000000 0.000000 0.000000 0.000000 1441832874 0.000000 0.000000 0.000000 0.000000 1441832874 0.000000 0.000000 0.000000 0.000000 1441832874 0.000000 0.000000 0.000000 0.000000 1441832874 0.000000 0.000000 0.000000 0.000000 1441832874 0.000000 0.000000 0.000000 0.000000 1441832874 0.000000 0.000000 0.000000 0.000000 1441832874 0.000000 0.000000 0.000000 0.000000 1441832874 0.000000 0.000000 0.000000 0.000000 1441832874 0.000000 0.000000 0.000000 0.000000 1441832874 0.000000 0.000000 0.000000 0.000000 1441832874 0.000000 0.000000 0.000000 0.000000 1441832874 0.000000 0.000000 0.000000 0.000000 1441832874 0.000000 0.000000 0.000000 0.000000 1441832874 0.000000 0.000000 0.000000 0.000000 1441832874 0.000000 0.000000 0.000000 0.000000 1441832874 0.000000 0.000000 0.000000 0.000000 1441832874 0.000000 0.000000 0.000000 0.000000 1441832874 0.000000 0.000000 0.000000 0.000000 1441832874 0.000000 0.000000 0.000000 0.000000 1441832874 0.000000 0.000000 0.000000 0.000000 1441832874 0.000000 0.000000 0.000000 0.000000 1441832874 0.000000 0.000000 0.000000 0.000000 1441832874 0.000000 0.000000 0.000000 0.000000 1441832874 0.000000 0.000000 0.000000 0.000000 1441832874 0.000000 0.000000 0.000000 0.000000 1441832874 0.000000 0.000000 0.000000 0.000000 1441832874 0.000000 0.000000 0.000000 0.000000 1441832874 0.000000 0.000000 0.000000 0.000000 1441832874 0.000000 0.000000 0.000000 0.000000 1441832874 0.000000 0.000000 0.000000 0.000000 1441832874 0.000000 0.000000 0.000000 0.000000 1441832874 0.000000 0.000000 0.000000 0.000000 1441832874 0.000000 0.000000 0.000000 0.000000 1441832874 0.000000 0.000000 0.000000 0.000000 1441832874 0.000000 0.000000 0.000000 0.000000 1441832874 0.000000 0.000000 0.000000 0.000000 1441832874 0.000000 0.000000 0.000000 0.000000 1441832874 0.000000 0.000000 0.000000 0.000000 1441832874 0.000000 0.000000 0.000000 0.000000 1441832874 0.000000 0.000000 0.000000 0.000000 1441832874 0.000000 0.000000 0.000000 0.000000 1441832874 0.000000 0.000000 0.000000 0.000000 1441832874 0.000000 0.000000 0.000000 0.000000 1441832874 0.000000 0.000000 0.000000 0.000000 1441832874 0.000000 0.000000 0.000000 0.000000 1441832874 0.000000 0.000000 0.000000 0.000000 1441832874 0.000000 0.000000 0.000000 0.000000 1441832874 0.000000 0.000000 0.000000 0.000000 1441832874 0.000000 0.000000 0.000000 0.000000 1441832874 0.000000 0.000000 0.000000 0.000000 1441832874 0.000000 0.000000 0.000000 0.000000 1441832874 0.000000 0.000000 0.000000 0.000000 1441832874 0.000000 0.000000 0.000000 0.000000 1441832874 0.000000 0.000000 0.000000 0.000000 1441832874 0.000000 0.000000 0.000000 0.000000 1441832874 0.000000 0.000000 0.000000 0.000000 1441832874 0.000000 0.000000 0.000000 0.000000 1441832874 0.000000 0.000000 0.000000 0.000000 1441832874 0.000000 0.000000 0.000000 0.000000 1441832874 0.000000 0.000000 0.000000 0.000000 1441832874 0.000000 0.000000 0.000000 0.000000 1441832874 0.000000 0.000000 0.000000 0.000000 1441832874 0.000000 0.000000 0.000000 0.000000 1441832874 0.000000 0.000000 0.000000 0.000000 1441832874 0.000000 0.000000 0.000000 0.000000 1441832874 0.000000 0.000000 0.000000 0.000000 1441832874 0.000000 0.000000 0.000000 0.000000 1441832874 0.000000 0.000000 0.000000 0.000000 1441832874 0.000000 0.000000 0.000000 0.000000 1441832874 0.000000 0.000000 0.000000 0.000000 1441832874 0.000000 0.000000 0.000000 0.000000 1441832874 0.000000 0.000000 0.000000 0.000000 1441832874 0.000000 0.000000 0.000000 0.000000 1441832874 0.000000 0.000000 0.000000 0.000000 1441832874 0.000000 0.000000 0.000000 0.000000 1441832874 0.000000 0.000000 0.000000 0.000000 1441832874 0.000000 0.000000 0.000000 0.000000 1441832874 0.000000 0.000000 0.000000 0.000000 1441832874 0.000000 0.000000 0.000000 0.000000 1441832874 0.000000 0.000000 0.000000 0.000000 1441832874 0.000000 0.000000 0.000000 0.000000 1441832874 0.000000 0.000000 0.000000 0.000000 1441832874 0.000000 0.000000 0.000000 0.000000 1441832874 0.000000 0.000000 0.000000 0.000000 1441832874 0.000000 0.000000 0.000000 0.000000 1441832874 0.000000 0.000000 0.000000 0.000000 1441832874 0.000000 0.000000 0.000000 0.000000 1441832874 0.000000 0.000000 0.000000 0.000000 1441832874 0.000000 0.000000 0.000000 0.000000 1441832874 0.000000 0.000000 0.000000 0.000000 1441832874 0.000000 0.000000 0.000000 0.000000 1441832874 0.000000 0.000000 0.000000 0.000000 1441832874 0.000000 0.000000 0.000000 0.000000 1441832874 0.000000 0.000000 0.000000 0.000000 1441832874 0.000000 0.000000 0.000000 0.000000 1441832874 0.000000 0.000000 0.000000 0.000000 1441832874 0.000000 0.000000 0.000000 0.000000 1441832875 0.000000 0.000000 0.000000 0.000000 1441832875 0.000000 0.000000 0.000000 0.000000 1441832875 0.000000 0.000000 0.000000 0.000000 1441832875 0.000000 0.000000 0.000000 0.000000 1441832875 0.000000 0.000000 0.000000 0.000000 1441832875 0.000000 0.000000 0.000000 0.000000 1441832875 0.000000 0.000000 0.000000 0.000000 1441832875 0.000000 0.000000 0.000000 0.000000 1441832875 0.000000 0.000000 0.000000 0.000000 1441832875 0.000000 0.000000 0.000000 0.000000 1441832875 0.000000 0.000000 0.000000 0.000000 1441832875 0.000000 0.000000 0.000000 0.000000 1441832875 0.000000 0.000000 0.000000 0.000000 1441832875 0.000000 0.000000 0.000000 0.000000 1441832875 0.000000 0.000000 0.000000 0.000000 1441832875 0.000000 0.000000 0.000000 0.000000 1441832875 0.000000 0.000000 0.000000 0.000000 1441832875 0.000000 0.000000 0.000000 0.000000 1441832875 0.000000 0.000000 0.000000 0.000000 1441832875 0.000000 0.000000 0.000000 0.000000 1441832875 0.000000 0.000000 0.000000 0.000000 1441832875 0.000000 0.000000 0.000000 0.000000 1441832875 0.000000 0.000000 0.000000 0.000000 1441832875 0.000000 0.000000 0.000000 0.000000 1441832875 0.000000 0.000000 0.000000 0.000000 1441832875 0.000000 0.000000 0.000000 0.000000 1441832875 0.000000 0.000000 0.000000 0.000000 1441832875 0.000000 0.000000 0.000000 0.000000 1441832875 0.000000 0.000000 0.000000 0.000000 1441832875 0.000000 0.000000 0.000000 0.000000 1441832875 0.000000 0.000000 0.000000 0.000000 1441832875 0.000000 0.000000 0.000000 0.000000 1441832875 0.000000 0.000000 0.000000 0.000000 1441832875 0.000000 0.000000 0.000000 0.000000 1441832875 0.000000 0.000000 0.000000 0.000000 1441832875 0.000000 0.000000 0.000000 0.000000 1441832875 0.000000 0.000000 0.000000 0.000000 1441832875 0.000000 0.000000 0.000000 0.000000 1441832875 0.000000 0.000000 0.000000 0.000000 1441832875 0.000000 0.000000 0.000000 0.000000 1441832875 0.000000 0.000000 0.000000 0.000000 1441832875 0.000000 0.000000 0.000000 0.000000 1441832875 0.000000 0.000000 0.000000 0.000000 1441832875 0.000000 0.000000 0.000000 0.000000 1441832875 0.000000 0.000000 0.000000 0.000000 1441832875 0.000000 0.000000 0.000000 0.000000 1441832875 0.000000 0.000000 0.000000 0.000000 1441832875 0.000000 0.000000 0.000000 0.000000 1441832875 0.000000 0.000000 0.000000 0.000000 1441832875 0.000000 0.000000 0.000000 0.000000 1441832875 0.000000 0.000000 0.000000 0.000000 1441832875 0.000000 0.000000 0.000000 0.000000 1441832875 0.000000 0.000000 0.000000 0.000000 1441832875 0.000000 0.000000 0.000000 0.000000 1441832875 0.000000 0.000000 0.000000 0.000000 1441832875 0.000000 0.000000 0.000000 0.000000 1441832875 0.000000 0.000000 0.000000 0.000000 1441832875 0.000000 0.000000 0.000000 0.000000 1441832875 0.000000 0.000000 0.000000 0.000000 1441832875 0.000000 0.000000 0.000000 0.000000 1441832875 0.000000 0.000000 0.000000 0.000000 1441832875 0.000000 0.000000 0.000000 0.000000 1441832875 0.000000 0.000000 0.000000 0.000000 1441832875 0.000000 0.000000 0.000000 0.000000 1441832875 0.000000 0.000000 0.000000 0.000000 1441832875 0.000000 0.000000 0.000000 0.000000 1441832875 0.000000 0.000000 0.000000 0.000000 1441832875 0.000000 0.000000 0.000000 0.000000 1441832875 0.000000 0.000000 0.000000 0.000000 1441832875 0.000000 0.000000 0.000000 0.000000 1441832875 0.000000 0.000000 0.000000 0.000000 1441832875 0.000000 0.000000 0.000000 0.000000 1441832875 0.000000 0.000000 0.000000 0.000000 1441832875 0.000000 0.000000 0.000000 0.000000 1441832875 0.000000 0.000000 0.000000 0.000000 1441832875 0.000000 0.000000 0.000000 0.000000 1441832875 0.000000 0.000000 0.000000 0.000000 1441832875 0.000000 0.000000 0.000000 0.000000 1441832875 0.000000 0.000000 0.000000 0.000000 1441832875 0.000000 0.000000 0.000000 0.000000 1441832875 0.000000 0.000000 0.000000 0.000000 1441832875 0.000000 0.000000 0.000000 0.000000 1441832875 0.000000 0.000000 0.000000 0.000000 1441832875 0.000000 0.000000 0.000000 0.000000 1441832875 0.000000 0.000000 0.000000 0.000000 1441832875 0.000000 0.000000 0.000000 0.000000 1441832875 0.000000 0.000000 0.000000 0.000000 1441832875 0.000000 0.000000 0.000000 0.000000 1441832875 0.000000 0.000000 0.000000 0.000000 1441832875 0.000000 0.000000 0.000000 0.000000 1441832875 0.000000 0.000000 0.000000 0.000000 1441832875 0.000000 0.000000 0.000000 0.000000 1441832875 0.000000 0.000000 0.000000 0.000000 1441832875 0.000000 0.000000 0.000000 0.000000 1441832875 0.000000 0.000000 0.000000 0.000000 1441832875 0.000000 0.000000 0.000000 0.000000 1441832875 0.000000 0.000000 0.000000 0.000000 1441832875 0.000000 0.000000 0.000000 0.000000 1441832875 0.000000 0.000000 0.000000 0.000000 1441832875 0.000000 0.000000 0.000000 0.000000 1441832875 0.000000 0.000000 0.000000 0.000000 1441832875 0.000000 0.000000 0.000000 0.000000 1441832875 0.000000 0.000000 0.000000 0.000000 1441832875 0.000000 0.000000 0.000000 0.000000 1441832875 0.000000 0.000000 0.000000 0.000000 1441832875 0.000000 0.000000 0.000000 0.000000 1441832875 0.000000 0.000000 0.000000 0.000000 1441832875 0.000000 0.000000 0.000000 0.000000 1441832875 0.000000 0.000000 0.000000 0.000000 1441832875 0.000000 0.000000 0.000000 0.000000 1441832875 0.000000 0.000000 0.000000 0.000000 1441832875 0.000000 0.000000 0.000000 0.000000 1441832875 0.000000 0.000000 0.000000 0.000000 1441832875 0.000000 0.000000 0.000000 0.000000 1441832875 0.000000 0.000000 0.000000 0.000000 1441832875 0.000000 0.000000 0.000000 0.000000 1441832875 0.000000 0.000000 0.000000 0.000000 1441832875 0.000000 0.000000 0.000000 0.000000 1441832875 0.000000 0.000000 0.000000 0.000000 1441832875 0.000000 0.000000 0.000000 0.000000 1441832875 0.000000 0.000000 0.000000 0.000000 1441832875 0.000000 0.000000 0.000000 0.000000 1441832875 0.000000 0.000000 0.000000 0.000000 1441832876 0.000000 0.000000 0.000000 0.000000 1441832876 0.000000 0.000000 0.000000 0.000000 1441832876 0.000000 0.000000 0.000000 0.000000 1441832876 0.000000 0.000000 0.000000 0.000000 1441832876 0.000000 0.000000 0.000000 0.000000 1441832876 0.000000 0.000000 0.000000 0.000000 1441832876 0.000000 0.000000 0.000000 0.000000 1441832876 0.000000 0.000000 0.000000 0.000000 1441832876 0.000000 0.000000 0.000000 0.000000 1441832876 0.000000 0.000000 0.000000 0.000000 1441832876 0.000000 0.000000 0.000000 0.000000 1441832876 0.000000 0.000000 0.000000 0.000000 1441832876 0.000000 0.000000 0.000000 0.000000 1441832876 0.000000 0.000000 0.000000 0.000000 1441832876 0.000000 0.000000 0.000000 0.000000 1441832876 0.000000 0.000000 0.000000 0.000000 1441832876 0.000000 0.000000 0.000000 0.000000 1441832876 0.000000 0.000000 0.000000 0.000000 1441832876 0.000000 0.000000 0.000000 0.000000 1441832876 0.000000 0.000000 0.000000 0.000000 1441832876 0.000000 0.000000 0.000000 0.000000 1441832876 0.000000 0.000000 0.000000 0.000000 1441832876 0.000000 0.000000 0.000000 0.000000 1441832876 0.000000 0.000000 0.000000 0.000000 1441832876 0.000000 0.000000 0.000000 0.000000 1441832876 0.000000 0.000000 0.000000 0.000000 1441832876 0.000000 0.000000 0.000000 0.000000 1441832876 0.000000 0.000000 0.000000 0.000000 1441832876 0.000000 0.000000 0.000000 0.000000 1441832876 0.000000 0.000000 0.000000 0.000000 1441832876 0.000000 0.000000 0.000000 0.000000 1441832876 0.000000 0.000000 0.000000 0.000000 1441832876 0.000000 0.000000 0.000000 0.000000 1441832876 0.000000 0.000000 0.000000 0.000000 1441832876 0.000000 0.000000 0.000000 0.000000 1441832876 0.000000 0.000000 0.000000 0.000000 1441832876 0.000000 0.000000 0.000000 0.000000 1441832876 0.000000 0.000000 0.000000 0.000000 1441832876 0.000000 0.000000 0.000000 0.000000 1441832876 0.000000 0.000000 0.000000 0.000000 1441832876 0.000000 0.000000 0.000000 0.000000 1441832876 0.000000 0.000000 0.000000 0.000000 1441832876 0.000000 0.000000 0.000000 0.000000 1441832876 0.000000 0.000000 0.000000 0.000000 1441832876 0.000000 0.000000 0.000000 0.000000 1441832876 0.000000 0.000000 0.000000 0.000000 1441832876 0.000000 0.000000 0.000000 0.000000 1441832876 0.000000 0.000000 0.000000 0.000000 1441832876 0.000000 0.000000 0.000000 0.000000 1441832876 0.000000 0.000000 0.000000 0.000000 1441832876 0.000000 0.000000 0.000000 0.000000 1441832876 0.000000 0.000000 0.000000 0.000000 1441832876 0.000000 0.000000 0.000000 0.000000 1441832876 0.000000 0.000000 0.000000 0.000000 1441832876 0.000000 0.000000 0.000000 0.000000 1441832876 0.000000 0.000000 0.000000 0.000000 1441832876 0.000000 0.000000 0.000000 0.000000 1441832876 0.000000 0.000000 0.000000 0.000000 1441832876 0.000000 0.000000 0.000000 0.000000 1441832876 0.000000 0.000000 0.000000 0.000000 1441832876 0.000000 0.000000 0.000000 0.000000 1441832876 0.000000 0.000000 0.000000 0.000000 1441832876 0.000000 0.000000 0.000000 0.000000 1441832876 0.000000 0.000000 0.000000 0.000000 1441832876 0.000000 0.000000 0.000000 0.000000 1441832876 0.000000 0.000000 0.000000 0.000000 1441832876 0.000000 0.000000 0.000000 0.000000 1441832876 0.000000 0.000000 0.000000 0.000000 1441832876 0.000000 0.000000 0.000000 0.000000 1441832876 0.000000 0.000000 0.000000 0.000000 1441832876 0.000000 0.000000 0.000000 0.000000 1441832876 0.000000 0.000000 0.000000 0.000000 1441832876 0.000000 0.000000 0.000000 0.000000 1441832876 0.000000 0.000000 0.000000 0.000000 1441832876 0.000000 0.000000 0.000000 0.000000 1441832876 0.000000 0.000000 0.000000 0.000000 1441832876 0.000000 0.000000 0.000000 0.000000 1441832876 0.000000 0.000000 0.000000 0.000000 1441832876 0.000000 0.000000 0.000000 0.000000 1441832876 0.000000 0.000000 0.000000 0.000000 1441832876 0.000000 0.000000 0.000000 0.000000 1441832876 0.000000 0.000000 0.000000 0.000000 1441832876 0.000000 0.000000 0.000000 0.000000 1441832876 0.000000 0.000000 0.000000 0.000000 1441832876 0.000000 0.000000 0.000000 0.000000 1441832876 0.000000 0.000000 0.000000 0.000000 1441832876 0.000000 0.000000 0.000000 0.000000 1441832876 0.000000 0.000000 0.000000 0.000000 1441832876 0.000000 0.000000 0.000000 0.000000 1441832876 0.000000 0.000000 0.000000 0.000000 1441832876 0.000000 0.000000 0.000000 0.000000 1441832876 0.000000 0.000000 0.000000 0.000000 1441832876 0.000000 0.000000 0.000000 0.000000 1441832876 0.000000 0.000000 0.000000 0.000000 1441832876 0.000000 0.000000 0.000000 0.000000 1441832876 0.000000 0.000000 0.000000 0.000000 1441832876 0.000000 0.000000 0.000000 0.000000 1441832876 0.000000 0.000000 0.000000 0.000000 1441832876 0.000000 0.000000 0.000000 0.000000 1441832876 0.000000 0.000000 0.000000 0.000000 1441832876 0.000000 0.000000 0.000000 0.000000 1441832876 0.000000 0.000000 0.000000 0.000000 1441832876 0.000000 0.000000 0.000000 0.000000 1441832876 0.000000 0.000000 0.000000 0.000000 1441832876 0.000000 0.000000 0.000000 0.000000 1441832876 0.000000 0.000000 0.000000 0.000000 1441832876 0.000000 0.000000 0.000000 0.000000 1441832876 0.000000 0.000000 0.000000 0.000000 1441832877 0.000000 0.000000 0.000000 0.000000 1441832877 0.000000 0.000000 0.000000 0.000000 1441832877 0.000000 0.000000 0.000000 0.000000 1441832877 0.000000 0.000000 0.000000 0.000000 1441832877 0.000000 0.000000 0.000000 0.000000 1441832877 0.000000 0.000000 0.000000 0.000000 1441832877 0.000000 0.000000 0.000000 0.000000 1441832877 0.000000 0.000000 0.000000 0.000000 1441832877 0.000000 0.000000 0.000000 0.000000 1441832877 0.000000 0.000000 0.000000 0.000000 1441832877 0.000000 0.000000 0.000000 0.000000 1441832877 0.000000 0.000000 0.000000 0.000000 1441832877 0.000000 0.000000 0.000000 0.000000 1441832877 0.000000 0.000000 0.000000 0.000000 1441832877 0.000000 0.000000 0.000000 0.000000 1441832877 0.000000 0.000000 0.000000 0.000000 1441832877 0.000000 0.000000 0.000000 0.000000 1441832877 0.000000 0.000000 0.000000 0.000000 1441832877 0.000000 0.000000 0.000000 0.000000 1441832877 0.000000 0.000000 0.000000 0.000000 1441832877 0.000000 0.000000 0.000000 0.000000 1441832877 0.000000 0.000000 0.000000 0.000000 1441832877 0.000000 0.000000 0.000000 0.000000 1441832877 0.000000 0.000000 0.000000 0.000000 1441832877 0.000000 0.000000 0.000000 0.000000 1441832877 0.000000 0.000000 0.000000 0.000000 1441832877 0.000000 0.000000 0.000000 0.000000 1441832877 0.000000 0.000000 0.000000 0.000000 1441832877 0.000000 0.000000 0.000000 0.000000 1441832877 0.000000 0.000000 0.000000 0.000000 1441832877 0.000000 0.000000 0.000000 0.000000 1441832877 0.000000 0.000000 0.000000 0.000000 1441832877 0.000000 0.000000 0.000000 0.000000 1441832877 0.000000 0.000000 0.000000 0.000000 1441832877 0.000000 0.000000 0.000000 0.000000 1441832877 0.000000 0.000000 0.000000 0.000000 1441832877 0.000000 0.000000 0.000000 0.000000 1441832877
[truncated: 203,612 more chars]
