# Supplementary material for: Quaternion-Based Gesture Recognition Using Wireless Wearable Motion Capture Sensors
Source: Sensors (Basel). 2016 Apr 28;16(5):605. doi: 10.3390/s16050605 (PMC4883296; doi:10.3390/s16050605)
Supplement: Supplementary file 1 [file sensors-16-00605-s001.zip › MultiSensorGestureData/P3/4. Lift/Training16.txt]

0.661621 0.172302 -0.715820 -0.141907 1441832759 0.661621 0.172302 -0.715820 -0.141907 1441832759 0.661621 0.172302 -0.715820 -0.141907 1441832759 0.661621 0.172302 -0.715820 -0.141907 1441832759 0.650330 0.155945 -0.725220 -0.163757 1441832759 0.650330 0.155945 -0.725220 -0.163757 1441832759 0.650330 0.155945 -0.725220 -0.163757 1441832759 0.650330 0.155945 -0.725220 -0.163757 1441832759 0.650330 0.155945 -0.725220 -0.163757 1441832759 0.650330 0.155945 -0.725220 -0.163757 1441832759 0.662170 0.147522 -0.716003 -0.164795 1441832759 0.662170 0.147522 -0.716003 -0.164795 1441832759 0.662170 0.147522 -0.716003 -0.164795 1441832759 0.662170 0.147522 -0.716003 -0.164795 1441832759 0.662170 0.147522 -0.716003 -0.164795 1441832759 0.662170 0.147522 -0.716003 -0.164795 1441832759 0.655701 0.161316 -0.719849 -0.160889 1441832760 0.655701 0.161316 -0.719849 -0.160889 1441832760 0.655701 0.161316 -0.719849 -0.160889 1441832760 0.655701 0.161316 -0.719849 -0.160889 1441832760 0.655701 0.161316 -0.719849 -0.160889 1441832760 0.655518 0.157288 -0.722290 -0.154480 1441832760 0.655518 0.157288 -0.722290 -0.154480 1441832760 0.655518 0.157288 -0.722290 -0.154480 1441832760 0.655518 0.157288 -0.722290 -0.154480 1441832760 0.655518 0.157288 -0.722290 -0.154480 1441832760 0.655518 0.157288 -0.722290 -0.154480 1441832760 0.653748 0.156189 -0.724121 -0.154541 1441832760 0.653748 0.156189 -0.724121 -0.154541 1441832760 0.653748 0.156189 -0.724121 -0.154541 1441832760 0.653748 0.156189 -0.724121 -0.154541 1441832760 0.653748 0.156189 -0.724121 -0.154541 1441832760 0.653748 0.156189 -0.724121 -0.154541 1441832760 0.654358 0.149475 -0.723450 -0.161560 1441832760 0.654358 0.149475 -0.723450 -0.161560 1441832760 0.654358 0.149475 -0.723450 -0.161560 1441832760 0.654358 0.149475 -0.723450 -0.161560 1441832760 0.654358 0.149475 -0.723450 -0.161560 1441832760 0.654358 0.149475 -0.723450 -0.161560 1441832760 0.654358 0.149475 -0.723450 -0.161560 1441832760 0.669189 0.139709 -0.709167 -0.172363 1441832760 0.669189 0.139709 -0.709167 -0.172363 1441832760 0.669189 0.139709 -0.709167 -0.172363 1441832760 0.669189 0.139709 -0.709167 -0.172363 1441832760 0.669189 0.139709 -0.709167 -0.172363 1441832760 0.669189 0.139709 -0.709167 -0.172363 1441832760 0.686279 0.138184 -0.695557 -0.161682 1441832760 0.686279 0.138184 -0.695557 -0.161682 1441832760 0.686279 0.138184 -0.695557 -0.161682 1441832760 0.686279 0.138184 -0.695557 -0.161682 1441832760 0.686279 0.138184 -0.695557 -0.161682 1441832760 0.686279 0.138184 -0.695557 -0.161682 1441832760 0.716370 0.122925 -0.675598 -0.123840 1441832760 0.716370 0.122925 -0.675598 -0.123840 1441832760 0.716370 0.122925 -0.675598 -0.123840 1441832760 0.716370 0.122925 -0.675598 -0.123840 1441832760 0.716370 0.122925 -0.675598 -0.123840 1441832760 0.716370 0.122925 -0.675598 -0.123840 1441832760 0.739563 0.116943 -0.659851 -0.063049 1441832760 0.739563 0.116943 -0.659851 -0.063049 1441832760 0.739563 0.116943 -0.659851 -0.063049 1441832760 0.739563 0.116943 -0.659851 -0.063049 1441832760 0.739563 0.116943 -0.659851 -0.063049 1441832760 0.739563 0.116943 -0.659851 -0.063049 1441832760 0.739563 0.116943 -0.659851 -0.063049 1441832760 0.752563 0.122742 -0.646973 0.001648 1441832760 0.752563 0.122742 -0.646973 0.001648 1441832760 0.752563 0.122742 -0.646973 0.001648 1441832760 0.752563 0.122742 -0.646973 0.001648 1441832760 0.752563 0.122742 -0.646973 0.001648 1441832760 0.748535 0.112854 -0.647644 0.086609 1441832760 0.748535 0.112854 -0.647644 0.086609 1441832760 0.748535 0.112854 -0.647644 0.086609 1441832760 0.748535 0.112854 -0.647644 0.086609 1441832760 0.748535 0.112854 -0.647644 0.086609 1441832760 0.748535 0.112854 -0.647644 0.086609 1441832760 0.729492 0.182068 -0.647400 0.124695 1441832760 0.729492 0.182068 -0.647400 0.124695 1441832760 0.729492 0.182068 -0.647400 0.124695 1441832760 0.729492 0.182068 -0.647400 0.124695 1441832760 0.729492 0.182068 -0.647400 0.124695 1441832760 0.729492 0.182068 -0.647400 0.124695 1441832760 0.729492 0.182068 -0.647400 0.124695 1441832760 0.727417 0.177185 -0.658203 0.079285 1441832760 0.727417 0.177185 -0.658203 0.079285 1441832760 0.727417 0.177185 -0.658203 0.079285 1441832760 0.727417 0.177185 -0.658203 0.079285 1441832760 0.727417 0.177185 -0.658203 0.079285 1441832760 0.719971 0.144043 -0.677246 0.047058 1441832760 0.719971 0.144043 -0.677246 0.047058 1441832760 0.719971 0.144043 -0.677246 0.047058 1441832760 0.719971 0.144043 -0.677246 0.047058 1441832760 0.719971 0.144043 -0.677246 0.047058 1441832760 0.719971 0.144043 -0.677246 0.047058 1441832760 0.719971 0.144043 -0.677246 0.047058 1441832760 0.717163 0.143188 -0.681458 0.027405 1441832760 0.717163 0.143188 -0.681458 0.027405 1441832760 0.717163 0.143188 -0.681458 0.027405 1441832760 0.717163 0.143188 -0.681458 0.027405 1441832760 0.717163 0.143188 -0.681458 0.027405 1441832760 0.712219 0.152100 -0.685303 0.004333 1441832760 0.712219 0.152100 -0.685303 0.004333 1441832760 0.712219 0.152100 -0.685303 0.004333 1441832760 0.712219 0.152100 -0.685303 0.004333 1441832760 0.712219 0.152100 -0.685303 0.004333 1441832760 0.712219 0.152100 -0.685303 0.004333 1441832760 0.698364 0.188171 -0.687683 -0.063354 1441832760 0.698364 0.188171 -0.687683 -0.063354 1441832760 0.698364 0.188171 -0.687683 -0.063354 1441832760 0.698364 0.188171 -0.687683 -0.063354 1441832760 0.698364 0.188171 -0.687683 -0.063354 1441832760 0.698364 0.188171 -0.687683 -0.063354 1441832760 0.693115 0.201355 -0.675537 -0.150635 1441832760 0.693115 0.201355 -0.675537 -0.150635 1441832760 0.693115 0.201355 -0.675537 -0.150635 1441832760 0.693115 0.201355 -0.675537 -0.150635 1441832760 0.693115 0.201355 -0.675537 -0.150635 1441832760 0.693115 0.201355 -0.675537 -0.150635 1441832760 0.698914 0.202515 -0.671448 -0.140137 1441832760 0.698914 0.202515 -0.671448 -0.140137 1441832760 0.698914 0.202515 -0.671448 -0.140137 1441832760 0.698914 0.202515 -0.671448 -0.140137 1441832760 0.698914 0.202515 -0.671448 -0.140137 1441832760 0.698914 0.202515 -0.671448 -0.140137 1441832760 0.701965 0.221558 -0.657532 -0.160706 1441832760 0.701965 0.221558 -0.657532 -0.160706 1441832761 0.701965 0.221558 -0.657532 -0.160706 1441832761 0.701965 0.221558 -0.657532 -0.160706 1441832761 0.701965 0.221558 -0.657532 -0.160706 1441832761 0.701965 0.221558 -0.657532 -0.160706 1441832761 0.680847 0.253418 -0.669922 -0.153137 1441832761 0.680847 0.253418 -0.669922 -0.153137 1441832761 0.680847 0.253418 -0.669922 -0.153137 1441832761 0.680847 0.253418 -0.669922 -0.153137 1441832761 0.680847 0.253418 -0.669922 -0.153137 1441832761 0.680847 0.253418 -0.669922 -0.153137 1441832761 0.685181 0.240295 -0.671082 -0.149841 1441832761 0.685181 0.240295 -0.671082 -0.149841 1441832761 0.685181 0.240295 -0.671082 -0.149841 1441832761 0.685181 0.240295 -0.671082 -0.149841 1441832761 0.685181 0.240295 -0.671082 -0.149841 1441832761 0.685181 0.240295 -0.671082 -0.149841 1441832761 0.685425 0.233704 -0.674683 -0.143005 1441832761 0.685425 0.233704 -0.674683 -0.143005 1441832761 0.685425 0.233704 -0.674683 -0.143005 1441832761 0.685425 0.233704 -0.674683 -0.143005 1441832761 0.685425 0.233704 -0.674683 -0.143005 1441832761 0.685425 0.233704 -0.674683 -0.143005 1441832761 0.685425 0.233704 -0.674683 -0.143005 1441832761 0.693298 0.205811 -0.673401 -0.153137 1441832761 0.693298 0.205811 -0.673401 -0.153137 1441832761 0.693298 0.205811 -0.673401 -0.153137 1441832761 0.693298 0.205811 -0.673401 -0.153137 1441832761 0.693298 0.205811 -0.673401 -0.153137 1441832761 0.693298 0.205811 -0.673401 -0.153137 1441832761 0.698242 0.183472 -0.672546 -0.162598 1441832761 0.698242 0.183472 -0.672546 -0.162598 1441832761 0.698242 0.183472 -0.672546 -0.162598 1441832761 0.698242 0.183472 -0.672546 -0.162598 1441832761 0.698242 0.183472 -0.672546 -0.162598 1441832761 0.698242 0.183472 -0.672546 -0.162598 1441832761 0.711548 0.164307 -0.663696 -0.162109 1441832761 0.711548 0.164307 -0.663696 -0.162109 1441832761 0.711548 0.164307 -0.663696 -0.162109 1441832761 0.711548 0.164307 -0.663696 -0.162109 1441832761 0.711548 0.164307 -0.663696 -0.162109 1441832761 0.711548 0.164307 -0.663696 -0.162109 1441832761 0.733948 0.144531 -0.651978 -0.123718 1441832761 0.733948 0.144531 -0.651978 -0.123718 1441832761 0.733948 0.144531 -0.651978 -0.123718 1441832761 0.733948 0.144531 -0.651978 -0.123718 1441832761 0.733948 0.144531 -0.651978 -0.123718 1441832761 0.733948 0.144531 -0.651978 -0.123718 1441832761 0.761169 0.101929 -0.638733 -0.047180 1441832761 0.761169 0.101929 -0.638733 -0.047180 1441832761 0.761169 0.101929 -0.638733 -0.047180 1441832761 0.761169 0.101929 -0.638733 -0.047180 1441832761 0.761169 0.101929 -0.638733 -0.047180 1441832761 0.761169 0.101929 -0.638733 -0.047180 1441832761 0.763672 0.102051 -0.634094 0.065735 1441832761 0.763672 0.102051 -0.634094 0.065735 1441832761 0.763672 0.102051 -0.634094 0.065735 1441832761 0.763672 0.102051 -0.634094 0.065735 1441832761 0.763672 0.102051 -0.634094 0.065735 1441832761 0.744934 0.180603 -0.631714 0.115845 1441832761 0.744934 0.180603 -0.631714 0.115845 1441832761 0.744934 0.180603 -0.631714 0.115845 1441832761 0.744934 0.180603 -0.631714 0.115845 1441832761 0.744934 0.180603 -0.631714 0.115845 1441832761 0.744934 0.180603 -0.631714 0.115845 1441832761 0.744385 0.138855 -0.652588 0.026550 1441832761 0.744385 0.138855 -0.652588 0.026550 1441832761 0.744385 0.138855 -0.652588 0.026550 1441832761 0.744385 0.138855 -0.652588 0.026550 1441832761 0.744385 0.138855 -0.652588 0.026550 1441832761 0.744385 0.138855 -0.652588 0.026550 1441832761 0.744385 0.138855 -0.652588 0.026550 1441832761 0.736572 0.122437 -0.665161 0.002136 1441832761 0.736572 0.122437 -0.665161 0.002136 1441832761 0.736572 0.122437 -0.665161 0.002136 1441832761 0.736572 0.122437 -0.665161 0.002136 1441832761 0.736572 0.122437 -0.665161 0.002136 1441832761 0.736572 0.122437 -0.665161 0.002136 1441832761 0.737427 0.143127 -0.659851 0.015076 1441832761 0.737427 0.143127 -0.659851 0.015076 1441832761 0.737427 0.143127 -0.659851 0.015076 1441832761 0.737427 0.143127 -0.659851 0.015076 1441832761 0.737427 0.143127 -0.659851 0.015076 1441832761 0.737427 0.143127 -0.659851 0.015076 1441832761 0.737427 0.143127 -0.659851 0.015076 1441832761 0.727539 0.156006 -0.668030 -0.008789 1441832761 0.727539 0.156006 -0.668030 -0.008789 1441832761 0.727539 0.156006 -0.668030 -0.008789 1441832761 0.727539 0.156006 -0.668030 -0.008789 1441832761 0.727539 0.156006 -0.668030 -0.008789 1441832761 0.727539 0.156006 -0.668030 -0.008789 1441832761 0.715881 0.179504 -0.673462 -0.041443 1441832761 0.715881 0.179504 -0.673462 -0.041443 1441832761 0.715881 0.179504 -0.673462 -0.041443 1441832761 0.715881 0.179504 -0.673462 -0.041443 1441832761 0.715881 0.179504 -0.673462 -0.041443 1441832761 0.715881 0.179504 -0.673462 -0.041443 1441832761 0.715881 0.179504 -0.673462 -0.041443 1441832761 0.698914 0.179810 -0.684082 -0.105530 1441832761 0.698914 0.179810 -0.684082 -0.105530 1441832761 0.698914 0.179810 -0.684082 -0.105530 1441832761 0.698914 0.179810 -0.684082 -0.105530 1441832761 0.698914 0.179810 -0.684082 -0.105530 1441832761 0.698914 0.179810 -0.684082 -0.105530 1441832761 0.678955 0.183594 -0.694458 -0.151794 1441832761 0.678955 0.183594 -0.694458 -0.151794 1441832761 0.678955 0.183594 -0.694458 -0.151794 1441832761 0.678955 0.183594 -0.694458 -0.151794 1441832761 0.678955 0.183594 -0.694458 -0.151794 1441832761 0.656555 0.207764 -0.697998 -0.196289 1441832761 0.656555 0.207764 -0.697998 -0.196289 1441832762 0.656555 0.207764 -0.697998 -0.196289 1441832762 0.656555 0.207764 -0.697998 -0.196289 1441832762 0.656555 0.207764 -0.697998 -0.196289 1441832762 0.664429 0.242432 -0.660950 -0.250854 1441832762 0.664429 0.242432 -0.660950 -0.250854 1441832762 0.664429 0.242432 -0.660950 -0.250854 1441832762 0.664429 0.242432 -0.660950 -0.250854 1441832762 0.664429 0.242432 -0.660950 -0.250854 1441832762 0.664429 0.242432 -0.660950 -0.250854 1441832762 0.650879 0.291504 -0.650635 -0.260864 1441832762 0.650879 0.291504 -0.650635 -0.260864 1441832762 0.650879 0.291504 -0.650635 -0.260864 1441832762 0.650879 0.291504 -0.650635 -0.260864 1441832762 0.650879 0.291504 -0.650635 -0.260864 1441832762 0.650879 0.291504 -0.650635 -0.260864 1441832762 0.671204 0.274414 -0.643250 -0.245911 1441832762 0.671204 0.274414 -0.643250 -0.245911 1441832762 0.671204 0.274414 -0.643250 -0.245911 1441832762 0.671204 0.274414 -0.643250 -0.245911 1441832762 0.671204 0.274414 -0.643250 -0.245911 1441832762 0.671204 0.274414 -0.643250 -0.245911 1441832762 0.680237 0.264954 -0.648560 -0.215393 1441832762 0.680237 0.264954 -0.648560 -0.215393 1441832762 0.680237 0.264954 -0.648560 -0.215393 1441832762 0.680237 0.264954 -0.648560 -0.215393 1441832762 0.680237 0.264954 -0.648560 -0.215393 1441832762 0.680237 0.264954 -0.648560 -0.215393 1441832762 0.683594 0.230164 -0.661377 -0.205688 1441832762 0.683594 0.230164 -0.661377 -0.205688 1441832762 0.683594 0.230164 -0.661377 -0.205688 1441832762 0.695801 0.173523 -0.666016 -0.205322 1441832762 0.695801 0.173523 -0.666016 -0.205322 1441832762 0.714355 0.124268 -0.663147 -0.185913 1441832762 0.714355 0.124268 -0.663147 -0.185913 1441832762 0.714355 0.124268 -0.663147 -0.185913 1441832762 0.714355 0.124268 -0.663147 -0.185913 1441832762 0.714355 0.124268 -0.663147 -0.185913 1441832762 0.731201 0.100586 -0.662170 -0.129700 1441832762 0.731201 0.100586 -0.662170 -0.129700 1441832762 0.731201 0.100586 -0.662170 -0.129700 1441832762 0.731201 0.100586 -0.662170 -0.129700 1441832762 0.731201 0.100586 -0.662170 -0.129700 1441832762 0.731201 0.100586 -0.662170 -0.129700 1441832762 0.746155 0.085144 -0.658264 -0.051941 1441832762 0.746155 0.085144 -0.658264 -0.051941 1441832762 0.746155 0.085144 -0.658264 -0.051941 1441832762 0.746155 0.085144 -0.658264 -0.051941 1441832762 0.746155 0.085144 -0.658264 -0.051941 1441832762 0.747192 0.085876 -0.658447 0.028259 1441832762 0.747192 0.085876 -0.658447 0.028259 1441832762 0.747192 0.085876 -0.658447 0.028259 1441832762 0.747192 0.085876 -0.658447 0.028259 1441832762 0.747192 0.085876 -0.658447 0.028259 1441832762 0.747192 0.085876 -0.658447 0.028259 1441832762 0.747192 0.085876 -0.658447 0.028259 1441832762 0.752502 0.070007 -0.650269 0.077271 1441832762 0.752502 0.070007 -0.650269 0.077271 1441832762 0.752502 0.070007 -0.650269 0.077271 1441832762 0.752502 0.070007 -0.650269 0.077271 1441832762 0.752502 0.070007 -0.650269 0.077271 1441832762 0.752502 0.070007 -0.650269 0.077271 1441832762 0.743530 0.121338 -0.655457 0.052673 1441832762 0.743530 0.121338 -0.655457 0.052673 1441832762 0.743530 0.121338 -0.655457 0.052673 1441832762 0.743530 0.121338 -0.655457 0.052673 1441832762 0.743530 0.121338 -0.655457 0.052673 1441832762 0.743530 0.121338 -0.655457 0.052673 1441832762 0.724854 0.131592 -0.676086 -0.013855 1441832762 0.724854 0.131592 -0.676086 -0.013855 1441832762 0.724854 0.131592 -0.676086 -0.013855 1441832762 0.724854 0.131592 -0.676086 -0.013855 1441832762 0.724854 0.131592 -0.676086 -0.013855 1441832762 0.724854 0.131592 -0.676086 -0.013855 1441832762 0.715576 0.117310 -0.687134 -0.045593 1441832762 0.715576 0.117310 -0.687134 -0.045593 1441832762 0.715576 0.117310 -0.687134 -0.045593 1441832762 0.715576 0.117310 -0.687134 -0.045593 1441832762 0.715576 0.117310 -0.687134 -0.045593 1441832762 0.715576 0.117310 -0.687134 -0.045593 1441832762 0.712158 0.117371 -0.690979 -0.039795 1441832762 0.712158 0.117371 -0.690979 -0.039795 1441832762 0.712158 0.117371 -0.690979 -0.039795 1441832762 0.712158 0.117371 -0.690979 -0.039795 1441832762 0.712158 0.117371 -0.690979 -0.039795 1441832762 0.701294 0.182251 -0.688660 -0.026978 1441832762 0.701294 0.182251 -0.688660 -0.026978 1441832762 0.701294 0.182251 -0.688660 -0.026978 1441832762 0.701294 0.182251 -0.688660 -0.026978 1441832762 0.701294 0.182251 -0.688660 -0.026978 1441832762 0.701294 0.182251 -0.688660 -0.026978 1441832762 0.701294 0.182251 -0.688660 -0.026978 1441832762 0.676575 0.216003 -0.701172 -0.062561 1441832762 0.676575 0.216003 -0.701172 -0.062561 1441832762 0.676575 0.216003 -0.701172 -0.062561 1441832762 0.676575 0.216003 -0.701172 -0.062561 1441832762 0.676575 0.216003 -0.701172 -0.062561 1441832762 0.676575 0.216003 -0.701172 -0.062561 1441832762 0.659668 0.205872 -0.707031 -0.150024 1441832762 0.659668 0.205872 -0.707031 -0.150024 1441832762 0.659668 0.205872 -0.707031 -0.150024 1441832762 0.659668 0.205872 -0.707031 -0.150024 1441832763 0.659668 0.205872 -0.707031 -0.150024 1441832763 0.641602 0.189270 -0.724182 -0.167603 1441832763 0.641602 0.189270 -0.724182 -0.167603 1441832763 0.641602 0.189270 -0.724182 -0.167603 1441832763 0.641602 0.189270 -0.724182 -0.167603 1441832763 0.641602 0.189270 -0.724182 -0.167603 1441832763 0.641602 0.189270 -0.724182 -0.167603 1441832763 0.641602 0.189270 -0.724182 -0.167603 1441832763 0.663879 0.185913 -0.698364 -0.192261 1441832763 0.663879 0.185913 -0.698364 -0.192261 1441832763 0.663879 0.185913 -0.698364 -0.192261 1441832763 0.663879 0.185913 -0.698364 -0.192261 1441832763 0.663879 0.185913 -0.698364 -0.192261 1441832763 0.663879 0.185913 -0.698364 -0.192261 1441832763 0.650696 0.232544 -0.699890 -0.180786 1441832763 0.650696 0.232544 -0.699890 -0.180786 1441832763 0.650696 0.232544 -0.699890 -0.180786 1441832763 0.650696 0.232544 -0.699890 -0.180786 1441832763 0.650696 0.232544 -0.699890 -0.180786 1441832763 0.650696 0.232544 -0.699890 -0.180786 1441832763 0.650696 0.232544 -0.699890 -0.180786 1441832763 0.656189 0.231079 -0.697937 -0.169922 1441832763 0.656189 0.231079 -0.697937 -0.169922 1441832763 0.656189 0.231079 -0.697937 -0.169922 1441832763 0.656189 0.231079 -0.697937 -0.169922 1441832763 0.656189 0.231079 -0.697937 -0.169922 1441832763 0.652222 0.228210 -0.705811 -0.156006 1441832763 0.652222 0.228210 -0.705811 -0.156006 1441832763 0.652222 0.228210 -0.705811 -0.156006 1441832763 0.652222 0.228210 -0.705811 -0.156006 1441832763 0.652222 0.228210 -0.705811 -0.156006 1441832763 0.652222 0.228210 -0.705811 -0.156006 1441832763 0.654358 0.213318 -0.708130 -0.157715 1441832763 0.654358 0.213318 -0.708130 -0.157715 1441832763 0.654358 0.213318 -0.708130 -0.157715 1441832763 0.654358 0.213318 -0.708130 -0.157715 1441832763 0.654358 0.213318 -0.708130 -0.157715 1441832763 0.654358 0.213318 -0.708130 -0.157715 1441832763 0.654358 0.213318 -0.708130 -0.157715 1441832763 0.654602 0.200500 -0.708740 -0.170166 1441832763 0.654602 0.200500 -0.708740 -0.170166 1441832763 0.654602 0.200500 -0.708740 -0.170166 1441832763 0.654602 0.200500 -0.708740 -0.170166 1441832763 0.654602 0.200500 -0.708740 -0.170166 1441832763 0.654602 0.200500 -0.708740 -0.170166 1441832763 0.664246 0.174927 -0.701599 -0.189636 1441832763 0.664246 0.174927 -0.701599 -0.189636 1441832763 0.664246 0.174927 -0.701599 -0.189636 1441832763 0.664246 0.174927 -0.701599 -0.189636 1441832763 0.664246 0.174927 -0.701599 -0.189636 1441832763 0.664246 0.174927 -0.701599 -0.189636 1441832763 0.697083 0.148743 -0.682068 -0.163513 1441832763 0.697083 0.148743 -0.682068 -0.163513 1441832763 0.697083 0.148743 -0.682068 -0.163513 1441832763 0.697083 0.148743 -0.682068 -0.163513 1441832763 0.697083 0.148743 -0.682068 -0.163513 1441832763 0.697083 0.148743 -0.682068 -0.163513 1441832763 0.735413 0.112122 -0.660461 -0.102112 1441832763 0.735413 0.112122 -0.660461 -0.102112 1441832763 0.735413 0.112122 -0.660461 -0.102112 1441832763 0.735413 0.112122 -0.660461 -0.102112 1441832763 0.735413 0.112122 -0.660461 -0.102112 1441832763 0.743042 0.120972 -0.656555 -0.046936 1441832763 0.743042 0.120972 -0.656555 -0.046936 1441832763 0.743042 0.120972 -0.656555 -0.046936 1441832763 0.743042 0.120972 -0.656555 -0.046936 1441832763 0.743042 0.120972 -0.656555 -0.046936 1441832763 0.740723 0.137512 -0.657532 0.006531 1441832763 0.740723 0.137512 -0.657532 0.006531 1441832763 0.740723 0.137512 -0.657532 0.006531 1441832763 0.740723 0.137512 -0.657532 0.006531 1441832763 0.740723 0.137512 -0.657532 0.006531 1441832763 0.740723 0.137512 -0.657532 0.006531 1441832763 0.729614 0.152222 -0.666504 0.015076 1441832763 0.729614 0.152222 -0.666504 0.015076 1441832763 0.729614 0.152222 -0.666504 0.015076 1441832763 0.729614 0.152222 -0.666504 0.015076 1441832763 0.729614 0.152222 -0.666504 0.015076 1441832763 0.721802 0.150574 -0.675476 0.008606 1441832763 0.721802 0.150574 -0.675476 0.008606 1441832763 0.721802 0.150574 -0.675476 0.008606 1441832763 0.721802 0.150574 -0.675476 0.008606 1441832763 0.721802 0.150574 -0.675476 0.008606 1441832763 0.710693 0.145874 -0.688171 -0.006775 1441832763 0.710693 0.145874 -0.688171 -0.006775 1441832763 0.710693 0.145874 -0.688171 -0.006775 1441832763 0.710693 0.145874 -0.688171 -0.006775 1441832763 0.710693 0.145874 -0.688171 -0.006775 1441832763 0.710693 0.145874 -0.688171 -0.006775 1441832763 0.697754 0.156616 -0.698303 -0.031128 1441832763 0.697754 0.156616 -0.698303 -0.031128 1441832763 0.697754 0.156616 -0.698303 -0.031128 1441832763 0.697754 0.156616 -0.698303 -0.031128 1441832763 0.697754 0.156616 -0.698303 -0.031128 1441832763 0.697754 0.156616 -0.698303 -0.031128 1441832763 0.689148 0.185303 -0.697144 -0.069214 1441832763 0.689148 0.185303 -0.697144 -0.069214 1441832763 0.689148 0.185303 -0.697144 -0.069214 1441832763 0.689148 0.185303 -0.697144 -0.069214 1441832763 0.689148 0.185303 -0.697144 -0.069214 1441832763 0.689148 0.185303 -0.697144 -0.069214 1441832763 0.680176 0.205383 -0.697205 -0.095276 1441832763 0.680176 0.205383 -0.697205 -0.095276 1441832763 0.680176 0.205383 -0.697205 -0.095276 1441832763 0.680176 0.205383 -0.697205 -0.095276 1441832763 0.680176 0.205383 -0.697205 -0.095276 1441832763 0.680176 0.205383 -0.697205 -0.095276 1441832764 0.680176 0.205383 -0.697205 -0.095276 1441832764 0.688049 0.166870 -0.699402 -0.097961 1441832764 0.688049 0.166870 -0.699402 -0.097961 1441832764 0.688049 0.166870 -0.699402 -0.097961 1441832764 0.688049 0.166870 -0.699402 -0.097961 1441832764 0.688049 0.166870 -0.699402 -0.097961 1441832764 0.692566 0.157776 -0.695557 -0.107849 1441832764 0.692566 0.157776 -0.695557 -0.107849 1441832764 0.692566 0.157776 -0.695557 -0.107849 1441832764 0.692566 0.157776 -0.695557 -0.107849 1441832764 0.692566 0.157776 -0.695557 -0.107849 1441832764 0.692566 0.157776 -0.695557 -0.107849 1441832764 0.692566 0.157776 -0.695557 -0.107849 1441832764 0.694153 0.176880 -0.688965 -0.109985 1441832764 0.694153 0.176880 -0.688965 -0.109985 1441832764 0.694153 0.176880 -0.688965 -0.109985 1441832764 0.694153 0.176880 -0.688965 -0.109985 1441832764 0.694153 0.176880 -0.688965 -0.109985 1441832764 0.694153 0.176880 -0.688965 -0.109985 1441832764 0.690186 0.177063 -0.695313 -0.093750 1441832764 0.690186 0.177063 -0.695313 -0.093750 1441832764 0.690186 0.177063 -0.695313 -0.093750 1441832764 0.690186 0.177063 -0.695313 -0.093750 1441832764 0.690186 0.177063 -0.695313 -0.093750 1441832764 0.690186 0.177063 -0.695313 -0.093750 1441832764 0.690186 0.177063 -0.695313 -0.093750 1441832764 0.691406 0.157104 -0.699219 -0.091431 1441832764 0.691406 0.157104 -0.699219 -0.091431 1441832764 0.691406 0.157104 -0.699219 -0.091431 1441832764 0.691406 0.157104 -0.699219 -0.091431 1441832764 0.691406 0.157104 -0.699219 -0.091431 1441832764 0.691406 0.157104 -0.699219 -0.091431 1441832764 0.696716 0.151489 -0.696350 -0.081909 1441832764 0.696716 0.151489 -0.696350 -0.081909 1441832764 0.696716 0.151489 -0.696350 -0.081909 1441832764 0.696716 0.151489 -0.696350 -0.081909 1441832764 0.696716 0.151489 -0.696350 -0.081909 1441832764 0.696716 0.151489 -0.696350 -0.081909 1441832764 0.702698 0.140747 -0.690002 -0.101624 1441832764 0.702698 0.140747 -0.690002 -0.101624 1441832764 0.702698 0.140747 -0.690002 -0.101624 1441832764 0.702698 0.140747 -0.690002 -0.101624 1441832764 0.702698 0.140747 -0.690002 -0.101624 1441832764 0.702698 0.140747 -0.690002 -0.101624 1441832764 0.702698 0.140747 -0.690002 -0.101624 1441832764 0.711975 0.135925 -0.679443 -0.114014 1441832764 0.711975 0.135925 -0.679443 -0.114014 1441832764 0.711975 0.135925 -0.679443 -0.114014 1441832764 0.711975 0.135925 -0.679443 -0.114014 1441832764 0.711975 0.135925 -0.679443 -0.114014 1441832764 0.711975 0.135925 -0.679443 -0.114014 1441832764 0.725830 0.136292 -0.666443 -0.102051 1441832764 0.725830 0.136292 -0.666443 -0.102051 1441832764 0.725830 0.136292 -0.666443 -0.102051 1441832764 0.725830 0.136292 -0.666443 -0.102051 1441832764 0.725830 0.136292 -0.666443 -0.102051 1441832764 0.725830 0.136292 -0.666443 -0.102051 1441832764 0.725830 0.136292 -0.666443 -0.102051 1441832764 0.752563 0.126648 -0.643677 -0.057190 1441832764 0.752563 0.126648 -0.643677 -0.057190 1441832764 0.752563 0.126648 -0.643677 -0.057190 1441832764 0.752563 0.126648 -0.643677 -0.057190 1441832764 0.752563 0.126648 -0.643677 -0.057190 1441832764 0.752563 0.126648 -0.643677 -0.057190 1441832764 0.769714 0.118896 -0.627075 0.011719 1441832764 0.769714 0.118896 -0.627075 0.011719 1441832764 0.769714 0.118896 -0.627075 0.011719 1441832764 0.769714 0.118896 -0.627075 0.011719 1441832764 0.769714 0.118896 -0.627075 0.011719 1441832764 0.769714 0.118896 -0.627075 0.011719 1441832764 0.757141 0.155945 -0.628540 0.085510 1441832764 0.757141 0.155945 -0.628540 0.085510 1441832764 0.757141 0.155945 -0.628540 0.085510 1441832764 0.757141 0.155945 -0.628540 0.085510 1441832764 0.757141 0.155945 -0.628540 0.085510 1441832764 0.757141 0.155945 -0.628540 0.085510 1441832764 0.757141 0.155945 -0.628540 0.085510 1441832764 0.737183 0.218628 -0.627747 0.121155 1441832764 0.737183 0.218628 -0.627747 0.121155 1441832764 0.737183 0.218628 -0.627747 0.121155 1441832764 0.737183 0.218628 -0.627747 0.121155 1441832764 0.737183 0.218628 -0.627747 0.121155 1441832764 0.733643 0.210205 -0.642578 0.068054 1441832764 0.733643 0.210205 -0.642578 0.068054 1441832764 0.733643 0.210205 -0.642578 0.068054 1441832764 0.733643 0.210205 -0.642578 0.068054 1441832764 0.734314 0.175964 -0.654480 0.037964 1441832764 0.734314 0.175964 -0.654480 0.037964 1441832764 0.734314 0.175964 -0.654480 0.037964 1441832764 0.734314 0.175964 -0.654480 0.037964 1441832764 0.734314 0.175964 -0.654480 0.037964 1441832764 0.734314 0.175964 -0.654480 0.037964 1441832764 0.736694 0.181091 -0.650085 0.043091 1441832764 0.736694 0.181091 -0.650085 0.043091 1441832764 0.736694 0.181091 -0.650085 0.043091 1441832764 0.736694 0.181091 -0.650085 0.043091 1441832764 0.736694 0.181091 -0.650085 0.043091 1441832764 0.736694 0.181091 -0.650085 0.043091 1441832764 0.736694 0.181091 -0.650085 0.043091 1441832764 0.724243 0.205566 -0.656311 0.049500 1441832764 0.724243 0.205566 -0.656311 0.049500 1441832764 0.724243 0.205566 -0.656311 0.049500 1441832764 0.724243 0.205566 -0.656311 0.049500 1441832764 0.724243 0.205566 -0.656311 0.049500 1441832764 0.724243 0.205566 -0.656311 0.049500 1441832764 0.709229 0.234802 -0.663696 0.036316 1441832764 0.709229 0.234802 -0.663696 0.036316 1441832764 0.709229 0.234802 -0.663696 0.036316 1441832764 0.709229 0.234802 -0.663696 0.036316 1441832764 0.699402 0.208679 -0.682800 -0.032104 1441832765 0.699402 0.208679 -0.682800 -0.032104 1441832765 0.699402 0.208679 -0.682800 -0.032104 1441832765 0.683289 0.154175 -0.711548 -0.055176 1441832765 0.683289 0.154175 -0.711548 -0.055176 1441832765 0.683289 0.154175 -0.711548 -0.055176 1441832765 0.695190 0.124817 -0.700195 -0.104370 1441832765 0.695190 0.124817 -0.700195 -0.104370 1441832765 0.695190 0.124817 -0.700195 -0.104370 1441832765 0.695190 0.124817 -0.700195 -0.104370 1441832765 0.695190 0.124817 -0.700195 -0.104370 1441832765 0.695190 0.124817 -0.700195 -0.104370 1441832765 
0.729797 0.176880 -0.657837 0.057861 1441832768 0.729797 0.176880 -0.657837 0.057861 1441832768 0.729797 0.176880 -0.657837 0.057861 1441832768 0.729797 0.176880 -0.657837 0.057861 1441832768 0.729797 0.176880 -0.657837 0.057861 1441832768 0.730164 0.164246 -0.662292 0.035522 1441832768 0.730164 0.164246 -0.662292 0.035522 1441832768 0.730164 0.164246 -0.662292 0.035522 1441832768 0.730164 0.164246 -0.662292 0.035522 1441832768 0.730164 0.164246 -0.662292 0.035522 1441832768 0.730164 0.164246 -0.662292 0.035522 1441832768 0.732483 0.156433 -0.662231 0.020752 1441832768 0.732483 0.156433 -0.662231 0.020752 1441832768 0.732483 0.156433 -0.662231 0.020752 1441832768 0.732483 0.156433 -0.662231 0.020752 1441832768 0.732483 0.156433 -0.662231 0.020752 1441832768 0.732483 0.156433 -0.662231 0.020752 1441832768 0.735474 0.170715 -0.655334 0.021851 1441832768 0.735474 0.170715 -0.655334 0.021851 1441832768 0.735474 0.170715 -0.655334 0.021851 1441832768 0.735474 0.170715 -0.655334 0.021851 1441832768 0.735474 0.170715 -0.655334 0.021851 1441832768 0.735474 0.170715 -0.655334 0.021851 1441832768 0.735474 0.170715 -0.655334 0.021851 1441832768 0.739075 0.168030 -0.652039 0.017334 1441832768 0.739075 0.168030 -0.652039 0.017334 1441832768 0.739075 0.168030 -0.652039 0.017334 1441832768 0.739075 0.168030 -0.652039 0.017334 1441832768 0.739075 0.168030 -0.652039 0.017334 1441832768 0.739075 0.168030 -0.652039 0.017334 1441832768 0.740906 0.164795 -0.650574 0.025940 1441832768 0.740906 0.164795 -0.650574 0.025940 1441832768 0.740906 0.164795 -0.650574 0.025940 1441832768 0.740906 0.164795 -0.650574 0.025940 1441832768 0.740906 0.164795 -0.650574 0.025940 1441832768 0.742859 0.163513 -0.648438 0.031860 1441832768 0.742859 0.163513 -0.648438 0.031860 1441832768 0.742859 0.163513 -0.648438 0.031860 1441832768 0.742859 0.163513 -0.648438 0.031860 1441832768 0.742859 0.163513 -0.648438 0.031860 1441832768 0.742859 0.163513 -0.648438 0.031860 1441832768 0.743286 0.148987 -0.651733 0.022705 1441832768 0.743286 0.148987 -0.651733 0.022705 1441832768 0.743286 0.148987 -0.651733 0.022705 1441832768 0.743286 0.148987 -0.651733 0.022705 1441832768 0.741760 0.140442 -0.655518 0.019409 1441832768 0.741760 0.140442 -0.655518 0.019409 1441832768 0.741760 0.140442 -0.655518 0.019409 1441832768 0.741760 0.140442 -0.655518 0.019409 1441832768 0.741760 0.140442 -0.655518 0.019409 1441832768 0.741760 0.140442 -0.655518 0.019409 1441832768 0.739441 0.142517 -0.657410 0.026672 1441832768 0.739441 0.142517 -0.657410 0.026672 1441832768 0.739441 0.142517 -0.657410 0.026672 1441832768 0.739441 0.142517 -0.657410 0.026672 1441832768 0.739441 0.142517 -0.657410 0.026672 1441832768 0.739441 0.142517 -0.657410 0.026672 1441832768 0.737610 0.143188 -0.658875 0.035828 1441832768 0.737610 0.143188 -0.658875 0.035828 1441832768 0.737610 0.143188 -0.658875 0.035828 1441832768 0.737610 0.143188 -0.658875 0.035828 1441832768 0.737610 0.143188 -0.658875 0.035828 1441832768 0.737610 0.143188 -0.658875 0.035828 1441832768 0.737610 0.143188 -0.658875 0.035828 1441832768 0.735596 0.147278 -0.659546 0.046509 1441832768 0.735596 0.147278 -0.659546 0.046509 1441832768 0.735596 0.147278 -0.659546 0.046509 1441832768 0.735596 0.147278 -0.659546 0.046509 1441832768 0.735596 0.147278 -0.659546 0.046509 1441832768 0.735046 0.152283 -0.658997 0.047363 1441832768 0.735046 0.152283 -0.658997 0.047363 1441832768 0.735046 0.152283 -0.658997 0.047363 1441832768 0.735046 0.152283 -0.658997 0.047363 1441832768 0.735046 0.152283 -0.658997 0.047363 1441832768 0.735046 0.152283 -0.658997 0.047363 1441832768 0.735657 0.151978 -0.658936 0.039368 1441832768 0.735657 0.151978 -0.658936 0.039368 1441832768 0.735657 0.151978 -0.658936 0.039368 1441832768 0.735657 0.151978 -0.658936 0.039368 1441832768 0.735657 0.151978 -0.658936 0.039368 1441832768 0.735657 0.151978 -0.658936 0.039368 1441832768 0.734985 0.152466 -0.659180 0.044556 1441832768 0.734985 0.152466 -0.659180 0.044556 1441832768 0.734985 0.152466 -0.659180 0.044556 1441832768 0.734985 0.152466 -0.659180 0.044556 1441832768 0.734985 0.152466 -0.659180 0.044556 1441832768 0.734985 0.152466 -0.659180 0.044556 1441832768 0.735718 0.153992 -0.658020 0.045166 1441832768 0.735718 0.153992 -0.658020 0.045166 1441832768 0.735718 0.153992 -0.658020 0.045166 1441832768 0.735718 0.153992 -0.658020 0.045166 1441832768 0.735718 0.153992 -0.658020 0.045166 1441832768 0.735718 0.153992 -0.658020 0.045166 1441832768 0.737122 0.156677 -0.656372 0.035156 1441832768 0.737122 0.156677 -0.656372 0.035156 1441832768 0.737122 0.156677 -0.656372 0.035156 1441832768 0.737122 0.156677 -0.656372 0.035156 1441832768 0.737122 0.156677 -0.656372 0.035156 1441832768 0.740112 0.162537 -0.651733 0.031555 1441832768 0.740112 0.162537 -0.651733 0.031555 1441832768 0.740112 0.162537 -0.651733 0.031555 1441832768 0.740112 0.162537 -0.651733 0.031555 1441832769 0.740112 0.162537 -0.651733 0.031555 1441832769 0.740112 0.162537 -0.651733 0.031555 1441832769 0.746094 0.164734 -0.644409 0.029846 1441832769 0.746094 0.164734 -0.644409 0.029846 1441832769 0.746094 0.164734 -0.644409 0.029846 1441832769 0.746094 0.164734 -0.644409 0.029846 1441832769 0.746094 0.164734 -0.644409 0.029846 1441832769 0.746094 0.164734 -0.644409 0.029846 1441832769 0.746094 0.164734 -0.644409 0.029846 1441832769 0.754700 0.151306 -0.638000 0.022156 1441832769 0.754700 0.151306 -0.638000 0.022156 1441832769 0.754700 0.151306 -0.638000 0.022156 1441832769 0.754700 0.151306 -0.638000 0.022156 1441832769 0.754700 0.151306 -0.638000 0.022156 1441832769 0.754700 0.151306 -0.638000 0.022156 1441832769 0.760437 0.126465 -0.636902 0.008362 1441832769 0.760437 0.126465 -0.636902 0.008362 1441832769 0.760437 0.126465 -0.636902 0.008362 1441832769 0.760437 0.126465 -0.636902 0.008362 1441832769 0.760437 0.126465 -0.636902 0.008362 1441832769 0.760437 0.126465 -0.636902 0.008362 1441832769 0.758728 0.122131 -0.639709 0.014099 1441832769 0.758728 0.122131 -0.639709 0.014099 1441832769 0.758728 0.122131 -0.639709 0.014099 1441832769 0.758728 0.122131 -0.639709 0.014099 1441832769 0.758728 0.122131 -0.639709 0.014099 1441832769 0.758728 0.122131 -0.639709 0.014099 1441832769 0.758728 0.122131 -0.639709 0.014099 1441832769 0.763489 0.129517 -0.632446 0.015564 1441832769 0.763489 0.129517 -0.632446 0.015564 1441832769 0.763489 0.129517 -0.632446 0.015564 1441832769 0.763489 0.129517 -0.632446 0.015564 1441832769 0.763489 0.129517 -0.632446 0.015564 1441832769 0.763489 0.129517 -0.632446 0.015564 1441832769 0.763184 0.124939 -0.633911 0.006348 1441832769 0.763184 0.124939 -0.633911 0.006348 1441832769 0.763184 0.124939 -0.633911 0.006348 1441832769 0.763184 0.124939 -0.633911 0.006348 1441832769 0.763184 0.124939 -0.633911 0.006348 1441832769 0.763184 0.124939 -0.633911 0.006348 1441832769 0.760864 0.130676 -0.635498 0.011169 1441832769 0.760864 0.130676 -0.635498 0.011169 1441832769 0.760864 0.130676 -0.635498 0.011169 1441832769 0.760864 0.130676 -0.635498 0.011169 1441832769 0.760864 0.130676 -0.635498 0.011169 1441832769 0.760864 0.130676 -0.635498 0.011169 1441832769 0.757935 0.132690 -0.638489 0.016113 1441832769 0.757935 0.132690 -0.638489 0.016113 1441832769 0.757935 0.132690 -0.638489 0.016113 1441832769 0.757935 0.132690 -0.638489 0.016113 1441832769 0.757935 0.132690 -0.638489 0.016113 1441832769 0.754700 0.123230 -0.644165 0.016479 1441832769 0.754700 0.123230 -0.644165 0.016479 1441832769 0.754700 0.123230 -0.644165 0.016479 1441832769 0.754700 0.123230 -0.644165 0.016479 1441832769 0.754700 0.123230 -0.644165 0.016479 1441832769 0.754700 0.123230 -0.644165 0.016479 1441832769 0.749817 0.124146 -0.649170 0.028931 1441832769 0.749817 0.124146 -0.649170 0.028931 1441832769 0.749817 0.124146 -0.649170 0.028931 1441832769 0.749817 0.124146 -0.649170 0.028931 1441832769 0.749817 0.124146 -0.649170 0.028931 1441832769 0.744019 0.132935 -0.653564 0.040100 1441832769 0.744019 0.132935 -0.653564 0.040100 1441832769 0.744019 0.132935 -0.653564 0.040100 1441832769 0.744019 0.132935 -0.653564 0.040100 1441832769 0.744019 0.132935 -0.653564 0.040100 1441832769 0.744019 0.132935 -0.653564 0.040100 1441832769 0.739319 0.142395 -0.656616 0.043823 1441832769 0.739319 0.142395 -0.656616 0.043823 1441832769 0.739319 0.142395 -0.656616 0.043823 1441832769 0.739319 0.142395 -0.656616 0.043823 1441832769 0.739319 0.142395 -0.656616 0.043823 1441832769 0.739319 0.142395 -0.656616 0.043823 1441832769 0.738586 0.146851 -0.656860 0.037354 1441832769 0.738586 0.146851 -0.656860 0.037354 1441832769 0.738586 0.146851 -0.656860 0.037354 1441832769 0.738586 0.146851 -0.656860 0.037354 1441832769 0.738586 0.146851 -0.656860 0.037354 1441832769 0.738586 0.146851 -0.656860 0.037354 1441832769 0.742126 0.133423 -0.656433 0.022766 1441832769 0.742126 0.133423 -0.656433 0.022766 1441832769 0.742126 0.133423 -0.656433 0.022766 1441832769 0.742126 0.133423 -0.656433 0.022766 1441832769 0.742126 0.133423 -0.656433 0.022766 1441832769 0.742126 0.133423 -0.656433 0.022766 1441832769 0.742126 0.133423 -0.656433 0.022766 1441832769 0.740906 0.129456 -0.658691 0.019653 1441832769 0.740906 0.129456 -0.658691 0.019653 1441832769 0.740906 0.129456 -0.658691 0.019653 1441832769 0.740906 0.129456 -0.658691 0.019653 1441832769 0.740906 0.129456 -0.658691 0.019653 1441832769 0.740906 0.129456 -0.658691 0.019653 1441832769 0.741028 0.139587 -0.656189 0.027954 1441832769 0.741028 0.139587 -0.656189 0.027954 1441832769 0.741028 0.139587 -0.656189 0.027954 1441832769 0.741028 0.139587 -0.656189 0.027954 1441832769 0.741028 0.139587 -0.656189 0.027954 1441832769 0.741028 0.139587 -0.656189 0.027954 1441832769 0.743347 0.145325 -0.652527 0.022522 1441832769 0.743347 0.145325 -0.652527 0.022522 1441832769 0.743347 0.145325 -0.652527 0.022522 1441832769 0.743347 0.145325 -0.652527 0.022522 1441832769 0.743347 0.145325 -0.652527 0.022522 1441832769 0.743347 0.145325 -0.652527 0.022522 1441832769 0.746460 0.146301 -0.649048 0.009216 1441832769 0.746460 0.146301 -0.649048 0.009216 1441832769 0.746460 0.146301 -0.649048 0.009216 1441832769 0.746460 0.146301 -0.649048 0.009216 1441832769 0.746460 0.146301 -0.649048 0.009216 1441832770 0.746460 0.146301 -0.649048 0.009216 1441832770 0.750305 0.151794 -0.643433 0.004150 1441832770 0.750305 0.151794 -0.643433 0.004150 1441832770 0.750305 0.151794 -0.643433 0.004150 1441832770 0.750305 0.151794 -0.643433 0.004150 1441832770 0.750305 0.151794 -0.643433 0.004150 1441832770 0.750305 0.151794 -0.643433 0.004150 1441832770 0.755737 0.150146 -0.637390 -0.005249 1441832770 0.755737 0.150146 -0.637390 -0.005249 1441832770 0.755737 0.150146 -0.637390 -0.005249 1441832770 0.755737 0.150146 -0.637390 -0.005249 1441832770 0.755737 0.150146 -0.637390 -0.005249 1441832770 0.755737 0.150146 -0.637390 -0.005249 1441832770 0.754883 0.134277 -0.641907 -0.008606 1441832770 0.754883 0.134277 -0.641907 -0.008606 1441832770 0.754883 0.134277 -0.641907 -0.008606 1441832770 0.754883 0.134277 -0.641907 -0.008606 1441832770 0.754883 0.134277 -0.641907 -0.008606 1441832770 0.754883 0.134277 -0.641907 -0.008606 1441832770 0.754883 0.134277 -0.641907 -0.008606 1441832770 0.752991 0.141357 -0.642639 0.007568 1441832770 0.752991 0.141357 -0.642639 0.007568 1441832770 0.752991 0.141357 -0.642639 0.007568 1441832770 0.752991 0.141357 -0.642639 0.007568 1441832770 0.752991 0.141357 -0.642639 0.007568 1441832770 0.752991 0.141357 -0.642639 0.007568 1441832770 0.756042 0.142456 -0.638794 0.005859 1441832770 0.756042 0.142456 -0.638794 0.005859 1441832770 0.756042 0.142456 -0.638794 0.005859 1441832770 0.756042 0.142456 -0.638794 0.005859 1441832770 0.756042 0.142456 -0.638794 0.005859 1441832770 0.756042 0.142456 -0.638794 0.005859 1441832770 0.755737 0.130005 -0.641846 -0.005493 1441832770 0.755737 0.130005 -0.641846 -0.005493 1441832770 0.755737 0.130005 -0.641846 -0.005493 1441832770 0.755737 0.130005 -0.641846 -0.005493 1441832770 0.755737 0.130005 -0.641846 -0.005493 1441832770 0.755737 0.130005 -0.641846 -0.005493 1441832770 0.751526 0.134949 -0.645691 0.002991 1441832770 0.751526 0.134949 -0.645691 0.002991 1441832770 0.751526 0.134949 -0.645691 0.002991 1441832770 0.751526 0.134949 -0.645691 0.002991 1441832770 0.751526 0.134949 -0.645691 0.002991 1441832770 0.747803 0.144287 -0.647949 0.011902 1441832770 0.747803 0.144287 -0.647949 0.011902 1441832770 0.747803 0.144287 -0.647949 0.011902 1441832770 0.747803 0.144287 -0.647949 0.011902 1441832770 0.747803 0.144287 -0.647949 0.011902 1441832770 0.747803 0.144287 -0.647949 0.011902 1441832770 0.744019 0.149719 -0.650818 0.021545 1441832770 0.744019 0.149719 -0.650818 0.021545 1441832770 0.744019 0.149719 -0.650818 0.021545 1441832770 0.741516 0.162048 -0.649780 0.040649 1441832770 0.742004 0.169189 -0.646790 0.049316 1441832770 0.742004 0.169189 -0.646790 0.049316 1441832770 0.742004 0.169189 -0.646790 0.049316 1441832770 0.742004 0.169189 -0.646790 0.049316 1441832770 0.744995 0.163635 -0.645081 0.044922 1441832770 0.744995 0.163635 -0.645081 0.044922 1441832770 0.744995 0.163635 -0.645081 0.044922 1441832770 0.744995 0.163635 -0.645081 0.044922 1441832770 0.744995 0.163635 -0.645081 0.044922 1441832770 0.744995 0.163635 -0.645081 0.044922 1441832770 0.747803 0.147461 -0.646545 0.032593 1441832770 0.747803 0.147461 -0.646545 0.032593 1441832770 0.747803 0.147461 -0.646545 0.032593 1441832770 0.747803 0.147461 -0.646545 0.032593 1441832770 0.747803 0.147461 -0.646545 0.032593 1441832770 0.747803 0.147461 -0.646545 0.032593 1441832770 0.745972 0.145020 -0.648926 0.036987 1441832770 0.745972 0.145020 -0.648926 0.036987 1441832770 0.745972 0.145020 -0.648926 0.036987 1441832770 0.746704 0.158752 -0.644348 0.045166 1441832770 0.746704 0.158752 -0.644348 0.045166 1441832770 0.746704 0.158752 -0.644348 0.045166 1441832770 0.746704 0.158752 -0.644348 0.045166 1441832770 0.748047 0.163147 -0.642151 0.038513 1441832770 0.748047 0.163147 -0.642151 0.038513 1441832770 0.748047 0.163147 -0.642151 0.038513 1441832770 0.748047 0.163147 -0.642151 0.038513 1441832770 0.748047 0.163147 -0.642151 0.038513 1441832770 0.748047 0.163147 -0.642151 0.038513 1441832770 0.748047 0.163147 -0.642151 0.038513 1441832770 0.748169 0.174438 -0.639099 0.036255 1441832770 0.748169 0.174438 -0.639099 0.036255 1441832771 0.749146 0.176697 -0.637817 0.026917 1441832771 0.749146 0.176697 -0.637817 0.026917 1441832771 0.749146 0.176697 -0.637817 0.026917 1441832771 0.749146 0.176697 -0.637817 0.026917 1441832771 0.749146 0.176697 -0.637817 0.026917 1441832771 0.749146 0.176697 -0.637817 0.026917 1441832771 0.750122 0.171143 -0.638367 0.021057 1441832771 0.750122 0.171143 -0.638367 0.021057 1441832771 0.750122 0.171143 -0.638367 0.021057 1441832771 0.750122 0.171143 -0.638367 0.021057 1441832771 0.750122 0.171143 -0.638367 0.021057 1441832771 0.750122 0.171143 -0.638367 0.021057 1441832771 0.748779 0.164124 -0.641724 0.023682 1441832771 0.748779 0.164124 -0.641724 0.023682 1441832771 0.748779 0.164124 -0.641724 0.023682 1441832771 0.748779 0.164124 -0.641724 0.023682 1441832771 0.748779 0.164124 -0.641724 0.023682 1441832771 0.748657 0.168457 -0.640137 0.035828 1441832771 0.748657 0.168457 -0.640137 0.035828 1441832771 0.748657 0.168457 -0.640137 0.035828 1441832771 0.748657 0.168457 -0.640137 0.035828 1441832771 0.748657 0.168457 -0.640137 0.035828 1441832771 0.748657 0.168457 -0.640137 0.035828 1441832771 0.752930 0.165833 -0.636230 0.028381 1441832771 0.752930 0.165833 -0.636230 0.028381 1441832771 0.752930 0.165833 -0.636230 0.028381 1441832771 0.749817 0.163940 -0.640381 0.028015 1441832771 0.749817 0.163940 -0.640381 0.028015 1441832771 0.749817 0.163940 -0.640381 0.028015 1441832771 0.749817 0.163940 -0.640381 0.028015 1441832771 0.748962 0.154358 -0.643860 0.025513 1441832771 0.748962 0.154358 -0.643860 0.025513 1441832771 0.748962 0.154358 -0.643860 0.025513 1441832771 0.748962 0.154358 -0.643860 0.025513 1441832771 0.748962 0.154358 -0.643860 0.025513 1441832771 0.746277 0.139526 -0.650269 0.026672 1441832771 0.746277 0.139526 -0.650269 0.026672 1441832771 0.746277 0.139526 -0.650269 0.026672 1441832771 0.746277 0.139526 -0.650269 0.026672 1441832771 0.742859 0.129456 -0.656067 0.030457 1441832771 0.742859 0.129456 -0.656067 0.030457 1441832771 0.742859 0.129456 -0.656067 0.030457 1441832771 0.742859 0.129456 -0.656067 0.030457 1441832771 0.739746 0.124939 -0.660339 0.033386 1441832771 0.739746 0.124939 -0.660339 0.033386 1441832771 0.739746 0.124939 -0.660339 0.033386 1441832771 0.739746 0.124939 -0.660339 0.033386 1441832771 0.739746 0.124939 -0.660339 0.033386 1441832771 0.739746 0.124939 -0.660339 0.033386 1441832771 0.737671 0.131042 -0.661072 0.040466 1441832771 0.737671 0.131042 -0.661072 0.040466 1441832771 0.737671 0.131042 -0.661072 0.040466 1441832771 0.737671 0.131042 -0.661072 0.040466 1441832771 0.737671 0.131042 -0.661072 0.040466 1441832771 0.737671 0.131042 -0.661072 0.040466 1441832771 0.737671 0.140259 -0.658875 0.045227 1441832771 0.737671 0.140259 -0.658875 0.045227 1441832771 0.737671 0.140259 -0.658875 0.045227 1441832771 0.737671 0.140259 -0.658875 0.045227 1441832771 0.737671 0.140259 -0.658875 0.045227 1441832771 0.739746 0.138000 -0.657349 0.040466 1441832771 0.739746 0.138000 -0.657349 0.040466 1441832771 0.739746 0.138000 -0.657349 0.040466 1441832771 0.739746 0.138000 -0.657349 0.040466 1441832771 0.739746 0.138000 -0.657349 0.040466 1441832771 0.739746 0.138000 -0.657349 0.040466 1441832771 0.740845 0.137634 -0.656189 0.040039 1441832771 0.740845 0.137634 -0.656189 0.040039 1441832771 0.740845 0.137634 -0.656189 0.040039 1441832771 0.743530 0.157715 -0.647766 0.051208 1441832771 0.743530 0.157715 -0.647766 0.051208 1441832771 0.743530 0.157715 -0.647766 0.051208 1441832771 0.747131 0.162231 -0.643250 0.041687 1441832771 0.747131 0.162231 -0.643250 0.041687 1441832771 0.747131 0.162231 -0.643250 0.041687 1441832771 0.747131 0.162231 -0.643250 0.041687 1441832771 0.747131 0.162231 -0.643250 0.041687 1441832771 0.747131 0.162231 -0.643250 0.041687 1441832771 0.751709 0.168152 -0.636597 0.036621 1441832772 0.751709 0.168152 -0.636597 0.036621 1441832772 0.751709 0.168152 -0.636597 0.036621 1441832772 0.751709 0.168152 -0.636597 0.036621 1441832772 0.751709 0.168152 -0.636597 0.036621 1441832772 0.758911 0.171021 -0.627747 0.028137 1441832772 0.758911 0.171021 -0.627747 0.028137 1441832772 0.758911 0.171021 -0.627747 0.028137 1441832772 0.758911 0.171021 -0.627747 0.028137 1441832772 0.758911 0.171021 -0.627747 0.028137 1441832772 0.758911 0.171021 -0.627747 0.028137 1441832772 0.758911 0.171021 -0.627747 0.028137 1441832772 0.765015 0.156799 -0.624329 0.019592 1441832772 0.765015 0.156799 -0.624329 0.019592 1441832772 0.765015 0.156799 -0.624329 0.019592 1441832772 0.765015 0.156799 -0.624329 0.019592 1441832772 0.765015 0.156799 -0.624329 0.019592 1441832772 0.765015 0.156799 -0.624329 0.019592 1441832772 0.767212 0.135437 -0.626892 0.006165 1441832772 0.767212 0.135437 -0.626892 0.006165 1441832772 0.767212 0.135437 -0.626892 0.006165 1441832772 0.767212 0.135437 -0.626892 0.006165 1441832772 0.767212 0.135437 -0.626892 0.006165 1441832772 0.767212 0.135437 -0.626892 0.006165 1441832772 0.767212 0.135437 -0.626892 0.006165 1441832772 0.765564 0.138855 -0.627991 0.016174 1441832772 0.765564 0.138855 -0.627991 0.016174 1441832772 0.765564 0.138855 -0.627991 0.016174 1441832772 0.765564 0.138855 -0.627991 0.016174 1441832772 0.767944 0.148682 -0.622742 0.015686 1441832772 0.767944 0.148682 -0.622742 0.015686 1441832772 0.767944 0.148682 -0.622742 0.015686 1441832772 0.767944 0.148682 -0.622742 0.015686 1441832772 0.767944 0.148682 -0.622742 0.015686 1441832772 0.767944 0.148682 -0.622742 0.015686 1441832772 0.766357 0.141357 -0.626648 0.006409 1441832772 0.766357 0.141357 -0.626648 0.006409 1441832772 0.766357 0.141357 -0.626648 0.006409 1441832772 0.766357 0.141357 -0.626648 0.006409 1441832772 0.766357 0.141357 -0.626648 0.006409 1441832772 0.766357 0.141357 -0.626648 0.006409 1441832772 0.763306 0.145203 -0.629395 0.012085 1441832772 0.763306 0.145203 -0.629395 0.012085 1441832772 0.763306 0.145203 -0.629395 0.012085 1441832772 0.763306 0.145203 -0.629395 0.012085 1441832772 0.763306 0.145203 -0.629395 0.012085 1441832772 0.763306 0.145203 -0.629395 0.012085 1441832772 0.760254 0.138550 -0.634583 0.011108 1441832772 0.760254 0.138550 -0.634583 0.011108 1441832772 0.760254 0.138550 -0.634583 0.011108 1441832772 0.760254 0.138550 -0.634583 0.011108 1441832772 0.760254 0.138550 -0.634583 0.011108 1441832772 0.760254 0.138550 -0.634583 0.011108 1441832772 0.755737 0.127075 -0.642273 0.012634 1441832772 0.755737 0.127075 -0.642273 0.012634 1441832772 0.755737 0.127075 -0.642273 0.012634 1441832772 0.755737 0.127075 -0.642273 0.012634 1441832772 0.755737 0.127075 -0.642273 0.012634 1441832772 0.755737 0.127075 -0.642273 0.012634 1441832772 0.750061 0.119385 -0.650269 0.015869 1441832772 0.750061 0.119385 -0.650269 0.015869 1441832772 0.750061 0.119385 -0.650269 0.015869 1441832772 0.750061 0.119385 -0.650269 0.015869 1441832772 0.744202 0.117126 -0.657227 0.023865 1441832772 0.744202 0.117126 -0.657227 0.023865 1441832772 0.744202 0.117126 -0.657227 0.023865 1441832772 0.744202 0.117126 -0.657227 0.023865 1441832772 0.744202 0.117126 -0.657227 0.023865 1441832772 0.744202 0.117126 -0.657227 0.023865 1441832772 0.740417 0.116577 -0.661377 0.027161 1441832772 0.740417 0.116577 -0.661377 0.027161 1441832772 0.740417 0.116577 -0.661377 0.027161 1441832772 0.740417 0.116577 -0.661377 0.027161 1441832772 0.740417 0.116577 -0.661377 0.027161 1441832772 0.740417 0.116577 -0.661377 0.027161 1441832772 0.740417 0.116577 -0.661377 0.027161 1441832772 0.738403 0.118225 -0.663391 0.026123 1441832772 0.738403 0.118225 -0.663391 0.026123 1441832772 0.738403 0.118225 -0.663391 0.026123 1441832772 0.738403 0.118225 -0.663391 0.026123 1441832772 0.738403 0.118225 -0.663391 0.026123 1441832772 0.740601 0.116699 -0.661499 0.016724 1441832772 0.740601 0.116699 -0.661499 0.016724 1441832772 0.740601 0.116699 -0.661499 0.016724 1441832772 0.740601 0.116699 -0.661499 0.016724 1441832772 0.740601 0.116699 -0.661499 0.016724 1441832772 0.740601 0.116699 -0.661499 0.016724 1441832772 0.740601 0.116699 -0.661499 0.016724 1441832772 0.740234 0.117249 -0.661865 0.016846 1441832772 0.740234 0.117249 -0.661865 0.016846 1441832772 0.740234 0.117249 -0.661865 0.016846 1441832772 0.740234 0.117249 -0.661865 0.016846 1441832772 0.740234 0.117249 -0.661865 0.016846 1441832772 0.740234 0.117249 -0.661865 0.016846 1441832772 0.741638 0.128906 -0.657715 0.027710 1441832772 0.741638 0.128906 -0.657715 0.027710 1441832772 0.741638 0.128906 -0.657715 0.027710 1441832772 0.741638 0.128906 -0.657715 0.027710 1441832772 0.741638 0.128906 -0.657715 0.027710 1441832772 0.744934 0.132446 -0.653259 0.027771 1441832772 0.744934 0.132446 -0.653259 0.027771 1441832772 0.744934 0.132446 -0.653259 0.027771 1441832772 0.744934 0.132446 -0.653259 0.027771 1441832772 0.744934 0.132446 -0.653259 0.027771 1441832772 0.748535 0.132996 -0.649353 0.019531 1441832772 0.748535 0.132996 -0.649353 0.019531 1441832773 0.748535 0.132996 -0.649353 0.019531 1441832773 0.748535 0.132996 -0.649353 0.019531 1441832773 0.748535 0.132996 -0.649353 0.019531 1441832773 0.748535 0.132996 -0.649353 0.019531 1441832773 0.750977 0.137695 -0.645630 0.015137 1441832773 0.750977 0.137695 -0.645630 0.015137 1441832773 0.750977 0.137695 -0.645630 0.015137 1441832773 0.750977 0.137695 -0.645630 0.015137 1441832773 0.750977 0.137695 -0.645630 0.015137 1441832773 0.752747 0.141052 -0.642761 0.017578 1441832773 0.752747 0.141052 -0.642761 0.017578 1441832773 0.753113 0.134705 -0.643738 0.016052 1441832773 0.753113 0.134705 -0.643738 0.016052 1441832773 0.753601 0.140869 -0.641541 0.024109 1441832773 0.753601 0.140869 -0.641541 0.024109 1441832773 0.750488 0.149292 -0.642822 0.036255 1441832773 0.750488 0.149292 -0.642822 0.036255 1441832773 0.750488 0.149292 -0.642822 0.036255 1441832773 0.750488 0.149292 -0.642822 0.036255 1441832773 0.750488 0.149292 -0.642822 0.036255 1441832773 0.746765 0.151428 -0.645752 0.048950 1441832773 0.746765 0.151428 -0.645752 0.048950 1441832773 0.746765 0.151428 -0.645752 0.048950 1441832773 0.746765 0.151428 -0.645752 0.048950 1441832773 0.746765 0.151428 -0.645752 0.048950 1441832773 0.746765 0.151428 -0.645752 0.048950 1441832773 0.741272 0.156067 -0.650269 0.057495 1441832773 0.741272 0.156067 -0.650269 0.057495 1441832773 0.741272 0.156067 -0.650269 0.057495 1441832773 0.741272 0.156067 -0.650269 0.057495 1441832773 0.737000 0.161011 -0.653442 0.062500 1441832773 0.737000 0.161011 -0.653442 0.062500 1441832773 0.737000 0.161011 -0.653442 0.062500 1441832773 0.737000 0.161011 -0.653442 0.062500 1441832773 0.737000 0.161011 -0.653442 0.062500 1441832773 0.737000 0.161011 -0.653442 0.062500 1441832773 0.737305 0.156250 -0.655579 0.046875 1441832773 0.737305 0.156250 -0.655579 0.046875 1441832773 0.737305 0.156250 -0.655579 0.046875 1441832773 0.737305 0.156250 -0.655579 0.046875 1441832773 0.737305 0.156250 -0.655579 0.046875 1441832773 0.737305 0.156250 -0.655579 0.046875 1441832773 0.735168 0.147339 -0.660828 0.032837 1441832773 0.735168 0.147339 -0.660828 0.032837 1441832773 0.735168 0.147339 -0.660828 0.032837 1441832773 0.735168 0.147339 -0.660828 0.032837 1441832773 0.735168 0.147339 -0.660828 0.032837 1441832773 0.735168 0.147339 -0.660828 0.032837 1441832773 0.735168 0.147339 -0.660828 0.032837 1441832773 0.733948 0.150757 -0.661133 0.038574 1441832773 0.733948 0.150757 -0.661133 0.038574 1441832773 0.733948 0.150757 -0.661133 0.038574 1441832773 0.733948 0.150757 -0.661133 0.038574 1441832773 0.733948 0.150757 -0.661133 0.038574 1441832773 0.733948 0.150757 -0.661133 0.038574 1441832773 0.735352 0.152222 -0.658875 0.044250 1441832773 0.735352 0.152222 -0.658875 0.044250 1441832773 0.735352 0.152222 -0.658875 0.044250 1441832773 0.735352 0.152222 -0.658875 0.044250 1441832773 0.735352 0.152222 -0.658875 0.044250 1441832773 0.735352 0.152222 -0.658875 0.044250 1441832773 0.739502 0.146606 -0.656311 0.030457 1441832773 0.739502 0.146606 -0.656311 0.030457 1441832773 0.739502 0.146606 -0.656311 0.030457 1441832773 0.739502 0.146606 -0.656311 0.030457 1441832773 0.739502 0.146606 -0.656311 0.030457 1441832773 0.739502 0.146606 -0.656311 0.030457 1441832773 0.741882 0.152161 -0.652588 0.023499 1441832773 0.741882 0.152161 -0.652588 0.023499 1441832773 0.741882 0.152161 -0.652588 0.023499 1441832773 0.741882 0.152161 -0.652588 0.023499 1441832773 0.741882 0.152161 -0.652588 0.023499 1441832773 0.741882 0.152161 -0.652588 0.023499 1441832773 0.743591 0.161560 -0.648376 0.023865 1441832773 0.743591 0.161560 -0.648376 0.023865 1441832773 0.743591 0.161560 -0.648376 0.023865 1441832774 0.743591 0.161560 -0.648376 0.023865 1441832774 0.743591 0.161560 -0.648376 0.023865 1441832774 0.743591 0.161560 -0.648376 0.023865 1441832774 0.745667 0.161133 -0.646057 0.025085 1441832774 0.745667 0.161133 -0.646057 0.025085 1441832774 0.745667 0.161133 -0.646057 0.025085 1441832774 0.745667 0.161133 -0.646057 0.025085 1441832774 0.745667 0.161133 -0.646057 0.025085 1441832774 0.745667 0.161133 -0.646057 0.025085 1441832774 0.747498 0.155518 -0.645142 0.028442 1441832774 0.747498 0.155518 -0.645142 0.028442 1441832774 0.747498 0.155518 -0.645142 0.028442 1441832774 0.747498 0.155518 -0.645142 0.028442 1441832774 0.747498 0.155518 -0.645142 0.028442 1441832774 0.747498 0.155518 -0.645142 0.028442 1441832774 0.749084 0.147095 -0.645325 0.028076 1441832774 0.749084 0.147095 -0.645325 0.028076 1441832774 0.749084 0.147095 -0.645325 0.028076 1441832774 0.749084 0.147095 -0.645325 0.028076 1441832774 0.749084 0.147095 -0.645325 0.028076 1441832774 0.749084 0.147095 -0.645325 0.028076 1441832774 0.748718 0.144958 -0.646118 0.029846 1441832774 0.748718 0.144958 -0.646118 0.029846 1441832774 0.748718 0.144958 -0.646118 0.029846 1441832774 0.748718 0.144958 -0.646118 0.029846 1441832774 0.748718 0.144958 -0.646118 0.029846 1441832774 0.748718 0.144958 -0.646118 0.029846 1441832774 0.747437 0.151611 -0.645813 0.035522 1441832774 0.747437 0.151611 -0.645813 0.035522 1441832774 0.747437 0.151611 -0.645813 0.035522 1441832774 0.747437 0.151611 -0.645813 0.035522 1441832774 0.747437 0.151611 -0.645813 0.035522 1441832774 0.747437 0.151611 -0.645813 0.035522 1441832774 0.746460 0.154785 -0.645996 0.038086 1441832774 0.746460 0.154785 -0.645996 0.038086 1441832774 0.746460 0.154785 -0.645996 0.038086 1441832774 0.746460 0.154785 -0.645996 0.038086 1441832774 0.746460 0.154785 -0.645996 0.038086 1441832774 0.746460 0.154785 -0.645996 0.038086 1441832774 0.744995 0.151306 -0.648499 0.038696 1441832774 0.744995 0.151306 -0.648499 0.038696 1441832774 0.744995 0.151306 -0.648499 0.038696 1441832774 0.744995 0.151306 -0.648499 0.038696 1441832774 0.744995 0.151306 -0.648499 0.038696 1441832774 0.744995 0.151306 -0.648499 0.038696 1441832774 0.743713 0.148438 -0.650635 0.038818 1441832774 0.743713 0.148438 -0.650635 0.038818 1441832774 0.743713 0.148438 -0.650635 0.038818 1441832774 0.743713 0.148438 -0.650635 0.038818 1441832774 0.743713 0.148438 -0.650635 0.038818 1441832774 0.743713 0.148438 -0.650635 0.038818 1441832774 0.741882 0.150024 -0.652344 0.038940 1441832774 0.741882 0.150024 -0.652344 0.038940 1441832774 0.741882 0.150024 -0.652344 0.038940 1441832774 0.741882 0.150024 -0.652344 0.038940 1441832774 0.741882 0.150024 -0.652344 0.038940 1441832774 0.741882 0.150024 -0.652344 0.038940 1441832774 0.740112 0.151917 -0.653870 0.039185 1441832774 0.740112 0.151917 -0.653870 0.039185 1441832774 0.740112 0.151917 -0.653870 0.039185 1441832774 0.740112 0.151917 -0.653870 0.039185 1441832774 0.740112 0.151917 -0.653870 0.039185 1441832774 0.740112 0.151917 -0.653870 0.039185 1441832774 0.738953 0.155090 -0.654236 0.043335 1441832774 0.738953 0.155090 -0.654236 0.043335 1441832774 0.738953 0.155090 -0.654236 0.043335 1441832774 0.738953 0.155090 -0.654236 0.043335 1441832774 0.738953 0.155090 -0.654236 0.043335 1441832774 0.738953 0.155090 -0.654236 0.043335 1441832774 0.737976 0.154907 -0.655396 0.042175 1441832774 0.737976 0.154907 -0.655396 0.042175 1441832774 0.737976 0.154907 -0.655396 0.042175 1441832774 0.737671 0.155029 -0.655945 0.038879 1441832774 0.737671 0.155029 -0.655945 0.038879 1441832774 0.737671 0.155029 -0.655945 0.038879 1441832774 0.737671 0.155029 -0.655945 0.038879 1441832774 0.737671 0.155029 -0.655945 0.038879 1441832774 0.737671 0.155029 -0.655945 0.038879 1441832774 0.737671 0.155029 -0.655945 0.038879 1441832774 0.737976 0.155457 -0.655823 0.033997 1441832774 0.737976 0.155457 -0.655823 0.033997 1441832774 0.737976 0.155457 -0.655823 0.033997 1441832774 0.737976 0.155457 -0.655823 0.033997 1441832774 0.737976 0.155457 -0.655823 0.033997 1441832774 0.737976 0.154846 -0.656189 0.029602 1441832774 0.737976 0.154846 -0.656189 0.029602 1441832774 0.737976 0.154846 -0.656189 0.029602 1441832774 0.737976 0.154846 -0.656189 0.029602 1441832774 0.737976 0.154846 -0.656189 0.029602 1441832774 0.737976 0.154846 -0.656189 0.029602 1441832774 0.738220 0.155701 -0.655701 0.028687 1441832774 0.738220 0.155701 -0.655701 0.028687 1441832774 0.738220 0.155701 -0.655701 0.028687 1441832774 0.738220 0.155701 -0.655701 0.028687 1441832774 0.738220 0.155701 -0.655701 0.028687 1441832774 0.738220 0.155701 -0.655701 0.028687 1441832774 0.739075 0.154541 -0.655090 0.027283 1441832774 0.739075 0.154541 -0.655090 0.027283 1441832774 0.739075 0.154541 -0.655090 0.027283 1441832774 0.739075 0.154541 -0.655090 0.027283 1441832774 0.739075 0.154541 -0.655090 0.027283 1441832774 0.740234 0.152771 -0.654297 0.024963 1441832774 0.740234 0.152771 -0.654297 0.024963 1441832774 0.740234 0.152771 -0.654297 0.024963 1441832774 0.740234 0.152771 -0.654297 0.024963 1441832775 0.740234 0.152771 -0.654297 0.024963 1441832775 0.740234 0.152771 -0.654297 0.024963 1441832775 0.740906 0.150940 -0.653992 0.023682 1441832775 0.740906 0.150940 -0.653992 0.023682 1441832775 0.740906 0.150940 -0.653992 0.023682 1441832775 0.740906 0.150940 -0.653992 0.023682 1441832775 0.740906 0.150940 -0.653992 0.023682 1441832775 0.740906 0.150940 -0.653992 0.023682 1441832775 0.741211 0.150879 -0.653625 0.023987 1441832775 0.741211 0.150879 -0.653625 0.023987 1441832775 0.741211 0.150879 -0.653625 0.023987 1441832775 0.741211 0.150879 -0.653625 0.023987 1441832775 0.741211 0.150879 -0.653625 0.023987 1441832775 0.741211 0.150879 -0.653625 0.023987 1441832775 0.741150 0.150574 -0.653748 0.024658 1441832775 0.741150 0.150574 -0.653748 0.024658 1441832775 0.741150 0.150574 -0.653748 0.024658 1441832775 0.741150 0.150574 -0.653748 0.024658 1441832775 0.741150 0.150574 -0.653748 0.024658 1441832775 0.741150 0.150574 -0.653748 0.024658 1441832775 0.741150 0.150574 -0.653748 0.024658 1441832775 0.740906 0.152222 -0.653564 0.026245 1441832775 0.740906 0.152222 -0.653564 0.026245 1441832775 0.740906 0.152222 -0.653564 0.026245 1441832775 0.740906 0.152222 -0.653564 0.026245 1441832775 0.740906 0.152222 -0.653564 0.026245 1441832775 0.740906 0.152222 -0.653564 0.026245 1441832775 0.740662 0.153687 -0.653442 0.027527 1441832775 0.740662 0.153687 -0.653442 0.027527 1441832775 0.740662 0.153687 -0.653442 0.027527 1441832775 0.740662 0.153687 -0.653442 0.027527 1441832775 0.740662 0.153687 -0.653442 0.027527 1441832775 0.740662 0.153687 -0.653442 0.027527 1441832775 0.740662 0.154724 -0.653259 0.028198 1441832775 0.740662 0.154724 -0.653259 0.028198 1441832775 0.740662 0.154724 -0.653259 0.028198 1441832775 0.740662 0.154724 -0.653259 0.028198 1441832775 0.740662 0.154724 -0.653259 0.028198 1441832775 0.740662 0.154724 -0.653259 0.028198 1441832775 0.740662 0.154724 -0.653259 0.028198 1441832775 0.740479 0.154785 -0.653381 0.027832 1441832775 0.740479 0.154785 -0.653381 0.027832 1441832775 0.740479 0.154785 -0.653381 0.027832 1441832775 0.740479 0.154785 -0.653381 0.027832 1441832775 0.740479 0.154785 -0.653381 0.027832 1441832775 0.740479 0.154785 -0.653381 0.027832 1441832775 0.740234 0.155334 -0.653564 0.027588 1441832775 0.740234 0.155334 -0.653564 0.027588 1441832775 0.740234 0.155334 -0.653564 0.027588 1441832775 0.740234 0.155334 -0.653564 0.027588 1441832775 0.740234 0.155334 -0.653564 0.027588 1441832775 0.740234 0.155334 -0.653564 0.027588 1441832775 0.739929 0.154846 -0.653992 0.027222 1441832775 0.739929 0.154846 -0.653992 0.027222 1441832775 0.739929 0.154846 -0.653992 0.027222 1441832775 0.739929 0.154846 -0.653992 0.027222 1441832775 0.739929 0.154846 -0.653992 0.027222 1441832775 0.739929 0.154846 -0.653992 0.027222 1441832775 0.739746 0.153687 -0.654602 0.026245 1441832775 0.739746 0.153687 -0.654602 0.026245 1441832775 0.739746 0.153687 -0.654602 0.026245 1441832775 0.739746 0.153687 -0.654602 0.026245 1441832775 0.739746 0.153687 -0.654602 0.026245 1441832775 0.739746 0.153687 -0.654602 0.026245 1441832775 0.739746 0.153687 -0.654602 0.026245 1441832775 0.739380 0.153748 -0.654968 0.026306 1441832775 0.739380 0.153748 -0.654968 0.026306 1441832775 0.739380 0.153748 -0.654968 0.026306 1441832775 0.739380 0.153748 -0.654968 0.026306 1441832775 0.739380 0.153748 -0.654968 0.026306 1441832775 0.739380 0.153748 -0.654968 0.026306 1441832775 0.739136 0.153809 -0.655273 0.026367 1441832775 0.739136 0.153809 -0.655273 0.026367 1441832775 0.739136 0.153809 -0.655273 0.026367 1441832775 0.739136 0.153809 -0.655273 0.026367 1441832775 0.739136 0.153809 -0.655273 0.026367 1441832775 0.739136 0.153809 -0.655273 0.026367 1441832775 0.739258 0.153015 -0.655334 0.026001 1441832775 0.739258 0.153015 -0.655334 0.026001 1441832775 0.739258 0.153015 -0.655334 0.026001 1441832775 0.739258 0.153015 -0.655334 0.026001 1441832775 0.739258 0.153015 -0.655334 0.026001 1441832775 0.739380 0.152405 -0.655273 0.026062 1441832775 0.739380 0.152405 -0.655273 0.026062 1441832775 0.739380 0.152405 -0.655273 0.026062 1441832775 0.739380 0.152405 -0.655273 0.026062 1441832775 0.739380 0.152405 -0.655273 0.026062 1441832775 0.739380 0.152405 -0.655273 0.026062 1441832775 0.739380 0.152405 -0.655273 0.026062 1441832775 0.739380 0.153442 -0.654968 0.027466 1441832775 0.739380 0.153442 -0.654968 0.027466 1441832775 0.739380 0.153442 -0.654968 0.027466 1441832775 0.739380 0.153442 -0.654968 0.027466 1441832775 0.739380 0.153442 -0.654968 0.027466 1441832775 0.739380 0.153442 -0.654968 0.027466 1441832775 0.739258 0.154785 -0.654724 0.028748 1441832775 0.739258 0.154785 -0.654724 0.028748 1441832775 0.739258 0.154785 -0.654724 0.028748 1441832775 0.739258 0.154785 -0.654724 0.028748 1441832775 0.739258 0.154785 -0.654724 0.028748 1441832775 0.739258 0.154785 -0.654724 0.028748 1441832775 0.739197 0.155396 -0.654663 0.029114 1441832775 0.739197 0.155396 -0.654663 0.029114 1441832775 0.739197 0.155396 -0.654663 0.029114 1441832775 0.739197 0.155396 -0.654663 0.029114 1441832775 0.739197 0.155396 -0.654663 0.029114 1441832775 0.739136 0.156067 -0.654541 0.029846 1441832775 0.739136 0.156067 -0.654541 0.029846 1441832775 0.739136 0.156067 -0.654541 0.029846 1441832775 0.739136 0.156067 -0.654541 0.029846 1441832775 0.739136 0.156067 -0.654541 0.029846 1441832776 0.739136 0.156067 -0.654541 0.029846 1441832776 0.739136 0.155579 -0.654663 0.029419 1441832776 0.739136 0.155579 -0.654663 0.029419 1441832776 0.739136 0.155579 -0.654663 0.029419 1441832776 0.739136 0.155579 -0.654663 0.029419 1441832776 0.739136 0.155579 -0.654663 0.029419 1441832776 0.739136 0.155579 -0.654663 0.029419 1441832776 0.739014 0.154480 -0.655090 0.028931 1441832776 0.739014 0.154480 -0.655090 0.028931 1441832776 0.739014 0.154480 -0.655090 0.028931 1441832776 0.739014 0.154480 -0.655090 0.028931 1441832776 0.739014 0.154480 -0.655090 0.028931 1441832776 0.739014 0.154480 -0.655090 0.028931 1441832776 0.739014 0.154480 -0.655090 0.028931 1441832776 0.738708 0.155029 -0.655334 0.029419 1441832776 0.738708 0.155029 -0.655334 0.029419 1441832776 0.738708 0.155029 -0.655334 0.029419 1441832776 0.738708 0.155029 -0.655334 0.029419 1441832776 0.738708 0.155029 -0.655334 0.029419 1441832776 0.738708 0.155029 -0.655334 0.029419 1441832776 0.738525 0.155396 -0.655396 0.029175 1441832776 0.738525 0.155396 -0.655396 0.029175 1441832776 0.738525 0.155396 -0.655396 0.029175 1441832776 0.738525 0.155396 -0.655396 0.029175 1441832776 0.738525 0.155396 -0.655396 0.029175 1441832776 0.738586 0.155762 -0.655273 0.028931 1441832776 0.738586 0.155762 -0.655273 0.028931 1441832776 0.738586 0.155762 -0.655273 0.028931 1441832776 0.738586 0.155762 -0.655273 0.028931 1441832776 0.738586 0.155762 -0.655273 0.028931 1441832776 0.738586 0.155762 -0.655273 0.028931 1441832776 0.738708 0.155884 -0.655090 0.028625 1441832776 0.738708 0.155884 -0.655090 0.028625 1441832776 0.738708 0.155884 -0.655090 0.028625 1441832776 0.738708 0.155884 -0.655090 0.028625 1441832776 0.738953 0.156189 -0.654785 0.028320 1441832776 0.738953 0.156189 -0.654785 0.028320 1441832776 0.738953 0.156189 -0.654785 0.028320 1441832776 0.738953 0.156189 -0.654785 0.028320 1441832776 
0.727722 0.145142 -0.670349 -0.004456 1441832788 0.727722 0.145142 -0.670349 -0.004456 1441832788 0.727722 0.145142 -0.670349 -0.004456 1441832788 0.727722 0.145142 -0.670349 -0.004456 1441832788 0.727722 0.145142 -0.670349 -0.004456 1441832788 0.727722 0.145142 -0.670349 -0.004456 1441832788 0.707642 0.159973 -0.685852 -0.057190 1441832788 0.707642 0.159973 -0.685852 -0.057190 1441832788 0.707642 0.159973 -0.685852 -0.057190 1441832788 0.677307 0.167175 -0.702881 -0.138672 1441832788 0.677307 0.167175 -0.702881 -0.138672 1441832788 0.677307 0.167175 -0.702881 -0.138672 1441832788 0.677307 0.167175 -0.702881 -0.138672 1441832788 0.677307 0.167175 -0.702881 -0.138672 1441832788 0.677307 0.167175 -0.702881 -0.138672 1441832788 0.677307 0.167175 -0.702881 -0.138672 1441832788 0.642456 0.175354 -0.727051 -0.166992 1441832788 0.642456 0.175354 -0.727051 -0.166992 1441832788 0.642456 0.175354 -0.727051 -0.166992 1441832788 0.642456 0.175354 -0.727051 -0.166992 1441832788 0.642456 0.175354 -0.727051 -0.166992 1441832788 0.642456 0.175354 -0.727051 -0.166992 1441832788 0.654480 0.148376 -0.723145 -0.163452 1441832788 0.654480 0.148376 -0.723145 -0.163452 1441832788 0.654480 0.148376 -0.723145 -0.163452 1441832788 0.654480 0.148376 -0.723145 -0.163452 1441832788 0.654480 0.148376 -0.723145 -0.163452 1441832788 0.654480 0.148376 -0.723145 -0.163452 1441832788 0.666199 0.180725 -0.710693 -0.135681 1441832789 0.666199 0.180725 -0.710693 -0.135681 1441832789 0.666199 0.180725 -0.710693 -0.135681 1441832789 0.666199 0.180725 -0.710693 -0.135681 1441832789 0.666199 0.180725 -0.710693 -0.135681 1441832789 0.666199 0.180725 -0.710693 -0.135681 1441832789 0.680542 0.208191 -0.687622 -0.143860 1441832789 0.680542 0.208191 -0.687622 -0.143860 1441832789 0.680542 0.208191 -0.687622 -0.143860 1441832789 0.680542 0.208191 -0.687622 -0.143860 1441832789 0.680542 0.208191 -0.687622 -0.143860 1441832789 0.684753 0.201477 -0.685059 -0.145935 1441832789 0.684753 0.201477 -0.685059 -0.145935 1441832789 0.684753 0.201477 -0.685059 -0.145935 1441832789 0.684753 0.201477 -0.685059 -0.145935 1441832789 0.684753 0.201477 -0.685059 -0.145935 1441832789 0.684753 0.201477 -0.685059 -0.145935 1441832789 0.680481 0.200134 -0.688965 -0.148865 1441832789 0.680481 0.200134 -0.688965 -0.148865 1441832789 0.680481 0.200134 -0.688965 -0.148865 1441832789 0.680481 0.200134 -0.688965 -0.148865 1441832789 0.680481 0.200134 -0.688965 -0.148865 1441832789 0.680481 0.200134 -0.688965 -0.148865 1441832789 0.676575 0.193176 -0.690857 -0.166260 1441832789 0.676575 0.193176 -0.690857 -0.166260 1441832789 0.676575 0.193176 -0.690857 -0.166260 1441832789 0.676575 0.193176 -0.690857 -0.166260 1441832789 0.676575 0.193176 -0.690857 -0.166260 1441832789 0.676575 0.193176 -0.690857 -0.166260 1441832789 0.677551 0.182678 -0.686279 -0.191345 1441832789 0.677551 0.182678 -0.686279 -0.191345 1441832789 0.677551 0.182678 -0.686279 -0.191345 1441832789 0.677551 0.182678 -0.686279 -0.191345 1441832789 0.677551 0.182678 -0.686279 -0.191345 1441832789 0.677551 0.182678 -0.686279 -0.191345 1441832789 0.687195 0.172363 -0.676392 -0.201294 1441832789 0.687195 0.172363 -0.676392 -0.201294 1441832789 0.687195 0.172363 -0.676392 -0.201294 1441832789 0.687195 0.172363 -0.676392 -0.201294 1441832789 0.687195 0.172363 -0.676392 -0.201294 1441832789 0.687195 0.172363 -0.676392 -0.201294 1441832789 0.718689 0.151184 -0.658936 -0.162415 1441832789 0.718689 0.151184 -0.658936 -0.162415 1441832789 0.718689 0.151184 -0.658936 -0.162415 1441832789 0.718689 0.151184 -0.658936 -0.162415 1441832789 0.718689 0.151184 -0.658936 -0.162415 1441832789 0.718689 0.151184 -0.658936 -0.162415 1441832789 0.728638 0.151428 -0.663574 -0.076477 1441832789 0.728638 0.151428 -0.663574 -0.076477 1441832789 0.728638 0.151428 -0.663574 -0.076477 1441832789 0.728638 0.151428 -0.663574 -0.076477 1441832789 0.728638 0.151428 -0.663574 -0.076477 1441832789 0.728638 0.151428 -0.663574 -0.076477 1441832789 0.734802 0.205078 -0.646545 -0.003967 1441832789 0.734802 0.205078 -0.646545 -0.003967 1441832789 0.734802 0.205078 -0.646545 -0.003967 1441832789 0.734802 0.205078 -0.646545 -0.003967 1441832789 0.734802 0.205078 -0.646545 -0.003967 1441832789 0.734802 0.205078 -0.646545 -0.003967 1441832789 0.734802 0.205078 -0.646545 -0.003967 1441832789 0.731934 0.194275 -0.652588 0.024719 1441832789 0.731934 0.194275 -0.652588 0.024719 1441832789 0.731934 0.194275 -0.652588 0.024719 1441832789 0.731934 0.194275 -0.652588 0.024719 1441832789 0.731934 0.194275 -0.652588 0.024719 1441832789 0.731934 0.194275 -0.652588 0.024719 1441832789 0.725342 0.162354 -0.668518 0.024170 1441832789 0.725342 0.162354 -0.668518 0.024170 1441832789 0.725342 0.162354 -0.668518 0.024170 1441832789 0.725342 0.162354 -0.668518 0.024170 1441832789 0.725342 0.162354 -0.668518 0.024170 1441832789 0.725403 0.129517 -0.675903 0.013489 1441832789 0.725403 0.129517 -0.675903 0.013489 1441832789 0.725403 0.129517 -0.675903 0.013489 1441832789 0.725403 0.129517 -0.675903 0.013489 1441832789 0.725403 0.129517 -0.675903 0.013489 1441832789 0.725403 0.129517 -0.675903 0.013489 1441832789 0.697205 0.151367 -0.700684 0.008301 1441832789 0.697205 0.151367 -0.700684 0.008301 1441832789 0.697205 0.151367 -0.700684 0.008301 1441832789 0.697205 0.151367 -0.700684 0.008301 1441832789 0.697205 0.151367 -0.700684 0.008301 1441832789 0.697205 0.151367 -0.700684 0.008301 1441832789 0.697205 0.151367 -0.700684 0.008301 1441832789 0.670837 0.185608 -0.717590 -0.023804 1441832789 0.670837 0.185608 -0.717590 -0.023804 1441832789 0.670837 0.185608 -0.717590 -0.023804 1441832789 0.670837 0.185608 -0.717590 -0.023804 1441832789 0.670837 0.185608 -0.717590 -0.023804 1441832789 0.660767 0.182861 -0.721863 -0.094421 1441832789 0.660767 0.182861 -0.721863 -0.094421 1441832789 0.660767 0.182861 -0.721863 -0.094421 1441832789 0.660767 0.182861 -0.721863 -0.094421 1441832789 0.660767 0.182861 -0.721863 -0.094421 1441832789 0.654419 0.186218 -0.722412 -0.123352 1441832789 0.654419 0.186218 -0.722412 -0.123352 1441832789 0.654419 0.186218 -0.722412 -0.123352 1441832789 0.654419 0.186218 -0.722412 -0.123352 1441832789 0.670898 0.197144 -0.702576 -0.132202 1441832789 0.670898 0.197144 -0.702576 -0.132202 1441832789 0.670898 0.197144 -0.702576 -0.132202 1441832789 0.670898 0.197144 -0.702576 -0.132202 1441832789 0.670898 0.197144 -0.702576 -0.132202 1441832789 0.694092 0.220276 -0.672546 -0.131714 1441832790 0.694092 0.220276 -0.672546 -0.131714 1441832790 0.694092 0.220276 -0.672546 -0.131714 1441832790 0.694092 0.220276 -0.672546 -0.131714 1441832790 0.694092 0.220276 -0.672546 -0.131714 1441832790 0.694092 0.220276 -0.672546 -0.131714 1441832790 0.709900 0.236633 -0.646545 -0.148438 1441832790 0.709900 0.236633 -0.646545 -0.148438 1441832790 0.709900 0.236633 -0.646545 -0.148438 1441832790 0.709900 0.236633 -0.646545 -0.148438 1441832790 0.709900 0.236633 -0.646545 -0.148438 1441832790 0.709900 0.236633 -0.646545 -0.148438 1441832790 0.723022 0.225891 -0.639526 -0.131287 1441832790 0.723022 0.225891 -0.639526 -0.131287 1441832790 0.723022 0.225891 -0.639526 -0.131287 1441832790 0.723022 0.225891 -0.639526 -0.131287 1441832790 0.723022 0.225891 -0.639526 -0.131287 1441832790 0.723022 0.225891 -0.639526 -0.131287 1441832790 0.715271 0.220764 -0.650940 -0.126099 1441832790 0.715271 0.220764 -0.650940 -0.126099 1441832790 0.715271 0.220764 -0.650940 -0.126099 1441832790 0.715271 0.220764 -0.650940 -0.126099 1441832790 0.715271 0.220764 -0.650940 -0.126099 1441832790 0.715271 0.220764 -0.650940 -0.126099 1441832790 0.703369 0.204102 -0.665771 -0.142822 1441832790 0.703369 0.204102 -0.665771 -0.142822 1441832790 0.703369 0.204102 -0.665771 -0.142822 1441832790 0.703369 0.204102 -0.665771 -0.142822 1441832790 0.703369 0.204102 -0.665771 -0.142822 1441832790 0.703369 0.204102 -0.665771 -0.142822 1441832790 0.691162 0.199280 -0.671875 -0.176453 1441832790 0.691162 0.199280 -0.671875 -0.176453 1441832790 0.691162 0.199280 -0.671875 -0.176453 1441832790 0.691162 0.199280 -0.671875 -0.176453 1441832790 0.691162 0.199280 -0.671875 -0.176453 1441832790 0.691162 0.199280 -0.671875 -0.176453 1441832790 0.689819 0.184570 -0.672119 -0.195679 1441832790 0.689819 0.184570 -0.672119 -0.195679 1441832790 0.689819 0.184570 -0.672119 -0.195679 1441832790 0.689819 0.184570 -0.672119 -0.195679 1441832790 0.689819 0.184570 -0.672119 -0.195679 1441832790 0.689819 0.184570 -0.672119 -0.195679 1441832790 0.719116 0.143555 -0.659485 -0.165466 1441832790 0.719116 0.143555 -0.659485 -0.165466 1441832790 0.719116 0.143555 -0.659485 -0.165466 1441832790 0.719116 0.143555 -0.659485 -0.165466 1441832790 0.719116 0.143555 -0.659485 -0.165466 1441832790 0.719116 0.143555 -0.659485 -0.165466 1441832790 0.719116 0.143555 -0.659485 -0.165466 1441832790 0.723145 0.167480 -0.658997 -0.121399 1441832790 0.723145 0.167480 -0.658997 -0.121399 1441832790 0.723145 0.167480 -0.658997 -0.121399 1441832790 0.723145 0.167480 -0.658997 -0.121399 1441832790 0.723145 0.167480 -0.658997 -0.121399 1441832790 0.723145 0.167480 -0.658997 -0.121399 1441832790 0.736328 0.174561 -0.650085 -0.068542 1441832790 0.736328 0.174561 -0.650085 -0.068542 1441832790 0.736328 0.174561 -0.650085 -0.068542 1441832790 0.736328 0.174561 -0.650085 -0.068542 1441832790 0.736328 0.174561 -0.650085 -0.068542 1441832790 0.736328 0.174561 -0.650085 -0.068542 1441832790 0.749207 0.153809 -0.642761 -0.042969 1441832790 0.749207 0.153809 -0.642761 -0.042969 1441832790 0.749207 0.153809 -0.642761 -0.042969 1441832790 0.749207 0.153809 -0.642761 -0.042969 1441832790 0.749207 0.153809 -0.642761 -0.042969 1441832790 0.740601 0.148193 -0.654968 -0.024170 1441832790 0.740601 0.148193 -0.654968 -0.024170 1441832790 0.740601 0.148193 -0.654968 -0.024170 1441832790 0.740601 0.148193 -0.654968 -0.024170 1441832790 0.740601 0.148193 -0.654968 -0.024170 1441832790 0.735901 0.140076 -0.662415 -0.009277 1441832790 0.735901 0.140076 -0.662415 -0.009277 1441832790 0.735901 0.140076 -0.662415 -0.009277 1441832790 0.735901 0.140076 -0.662415 -0.009277 1441832790 0.735901 0.140076 -0.662415 -0.009277 1441832790 0.713928 0.121948 -0.689026 -0.026001 1441832790 0.713928 0.121948 -0.689026 -0.026001 1441832790 0.713928 0.121948 -0.689026 -0.026001 1441832790 0.713928 0.121948 -0.689026 -0.026001 1441832790 0.713928 0.121948 -0.689026 -0.026001 1441832790 0.713928 0.121948 -0.689026 -0.026001 1441832790 0.690979 0.129517 -0.709229 -0.053223 1441832790 0.690979 0.129517 -0.709229 -0.053223 1441832790 0.690979 0.129517 -0.709229 -0.053223 1441832790 0.690979 0.129517 -0.709229 -0.053223 1441832790 0.690979 0.129517 -0.709229 -0.053223 1441832790 0.690979 0.129517 -0.709229 -0.053223 1441832790 0.668213 0.150757 -0.721802 -0.098816 1441832790 0.668213 0.150757 -0.721802 -0.098816 1441832790 0.668213 0.150757 -0.721802 -0.098816 1441832790 0.668213 0.150757 -0.721802 -0.098816 1441832790 0.668213 0.150757 -0.721802 -0.098816 1441832790 0.668213 0.150757 -0.721802 -0.098816 1441832790 0.658630 0.158081 -0.718872 -0.156372 1441832790 0.658630 0.158081 -0.718872 -0.156372 1441832790 0.658630 0.158081 -0.718872 -0.156372 1441832790 0.658630 0.158081 -0.718872 -0.156372 1441832790 0.658630 0.158081 -0.718872 -0.156372 1441832790 0.658630 0.158081 -0.718872 -0.156372 1441832790 0.658813 0.142883 -0.723450 -0.148804 1441832790 0.658813 0.142883 -0.723450 -0.148804 1441832790 0.658813 0.142883 -0.723450 -0.148804 1441832790 0.658813 0.142883 -0.723450 -0.148804 1441832790 0.658813 0.142883 -0.723450 -0.148804 1441832790 0.658813 0.142883 -0.723450 -0.148804 1441832790 0.658813 0.142883 -0.723450 -0.148804 1441832790 0.681946 0.155518 -0.693787 -0.171692 1441832790 0.681946 0.155518 -0.693787 -0.171692 1441832791 0.681946 0.155518 -0.693787 -0.171692 1441832791 0.681946 0.155518 -0.693787 -0.171692 1441832791 0.681946 0.155518 -0.693787 -0.171692 1441832791 0.681946 0.155518 -0.693787 -0.171692 1441832791 0.691345 0.199890 -0.673767 -0.167664 1441832791 0.691345 0.199890 -0.673767 -0.167664 1441832791 0.691345 0.199890 -0.673767 -0.167664 1441832791 0.691345 0.199890 -0.673767 -0.167664 1441832791 0.691345 0.199890 -0.673767 -0.167664 1441832791 0.691345 0.199890 -0.673767 -0.167664 1441832791 0.704407 0.195068 -0.664185 -0.157104 1441832791 0.704407 0.195068 -0.664185 -0.157104 1441832791 0.704407 0.195068 -0.664185 -0.157104 1441832791 0.704407 0.195068 -0.664185 -0.157104 1441832791 0.704407 0.195068 -0.664185 -0.157104 1441832791 0.704407 0.195068 -0.664185 -0.157104 1441832791 0.704407 0.195068 -0.664185 -0.157104 1441832791 0.701599 0.193848 -0.668091 -0.154358 1441832791 0.701599 0.193848 -0.668091 -0.154358 1441832791 0.701599 0.193848 -0.668091 -0.154358 1441832791 0.701599 0.193848 -0.668091 -0.154358 1441832791 0.701599 0.193848 -0.668091 -0.154358 1441832791 0.701599 0.193848 -0.668091 -0.154358 1441832791 0.693970 0.187561 -0.677795 -0.154236 1441832791 0.693970 0.187561 -0.677795 -0.154236 1441832791 0.693970 0.187561 -0.677795 -0.154236 1441832791 0.693970 0.187561 -0.677795 -0.154236 1441832791 0.693970 0.187561 -0.677795 -0.154236 1441832791 0.693970 0.187561 -0.677795 -0.154236 1441832791 0.686707 0.177551 -0.681030 -0.182129 1441832791 0.686707 0.177551 -0.681030 -0.182129 1441832791 0.686707 0.177551 -0.681030 -0.182129 1441832791 0.686707 0.177551 -0.681030 -0.182129 1441832791 0.686707 0.177551 -0.681030 -0.182129 1441832791 0.686707 0.177551 -0.681030 -0.182129 1441832791 0.685608 0.167480 -0.677185 -0.208191 1441832791 0.685608 0.167480 -0.677185 -0.208191 1441832791 0.685608 0.167480 -0.677185 -0.208191 1441832791 0.685608 0.167480 -0.677185 -0.208191 1441832791 0.685608 0.167480 -0.677185 -0.208191 1441832791 0.685608 0.167480 -0.677185 -0.208191 1441832791 0.697754 0.160339 -0.673645 -0.183350 1441832791 0.697754 0.160339 -0.673645 -0.183350 1441832791 0.697754 0.160339 -0.673645 -0.183350 1441832791 0.697754 0.160339 -0.673645 -0.183350 1441832791 0.697754 0.160339 -0.673645 -0.183350 1441832791 0.697754 0.160339 -0.673645 -0.183350 1441832791 0.697754 0.160339 -0.673645 -0.183350 1441832791 0.718445 0.136902 -0.671204 -0.120728 1441832791 0.718445 0.136902 -0.671204 -0.120728 1441832791 0.718445 0.136902 -0.671204 -0.120728 1441832791 0.718445 0.136902 -0.671204 -0.120728 1441832791 0.732788 0.151733 -0.662537 -0.032043 1441832791 0.732788 0.151733 -0.662537 -0.032043 1441832791 0.732788 0.151733 -0.662537 -0.032043 1441832791 0.732788 0.151733 -0.662537 -0.032043 1441832791 0.732788 0.151733 -0.662537 -0.032043 1441832791 0.732788 0.151733 -0.662537 -0.032043 1441832791 0.751953 0.135315 -0.642700 0.055786 1441832791 0.751953 0.135315 -0.642700 0.055786 1441832791 0.751953 0.135315 -0.642700 0.055786 1441832791 0.751953 0.135315 -0.642700 0.055786 1441832791 0.751953 0.135315 -0.642700 0.055786 1441832791 0.751953 0.135315 -0.642700 0.055786 1441832791 0.735718 0.159607 -0.649109 0.109009 1441832791 0.735718 0.159607 -0.649109 0.109009 1441832791 0.735718 0.159607 -0.649109 0.109009 1441832791 0.735718 0.159607 -0.649109 0.109009 1441832791 0.735718 0.159607 -0.649109 0.109009 1441832791 0.733459 0.193665 -0.643921 0.099060 1441832791 0.733459 0.193665 -0.643921 0.099060 1441832791 0.733459 0.193665 -0.643921 0.099060 1441832791 0.733459 0.193665 -0.643921 0.099060 1441832791 0.720703 0.173401 -0.670715 0.025269 1441832791 0.720703 0.173401 -0.670715 0.025269 1441832791 0.720703 0.173401 -0.670715 0.025269 1441832791 0.720703 0.173401 -0.670715 0.025269 1441832791 0.720703 0.173401 -0.670715 0.025269 1441832791 0.720703 0.173401 -0.670715 0.025269 1441832791 0.707947 0.132385 -0.693542 -0.016907 1441832791 0.707947 0.132385 -0.693542 -0.016907 1441832791 0.707947 0.132385 -0.693542 -0.016907 1441832791 0.707947 0.132385 -0.693542 -0.016907 1441832791 0.692200 0.184448 -0.697632 -0.014099 1441832791 0.692200 0.184448 -0.697632 -0.014099 1441832791 0.692200 0.184448 -0.697632 -0.014099 1441832791 0.692200 0.184448 -0.697632 -0.014099 1441832791 0.692200 0.184448 -0.697632 -0.014099 1441832791 0.692200 0.184448 -0.697632 -0.014099 1441832791 0.671204 0.212708 -0.706055 -0.075745 1441832791 0.671204 0.212708 -0.706055 -0.075745 1441832791 0.671204 0.212708 -0.706055 -0.075745 1441832791 0.671204 0.212708 -0.706055 -0.075745 1441832791 0.671204 0.212708 -0.706055 -0.075745 1441832791 0.671204 0.212708 -0.706055 -0.075745 1441832791 0.671448 0.189087 -0.701538 -0.145630 1441832791 0.671448 0.189087 -0.701538 -0.145630 1441832791 0.671448 0.189087 -0.701538 -0.145630 1441832791 0.671448 0.189087 -0.701538 -0.145630 1441832791 0.671448 0.189087 -0.701538 -0.145630 1441832791 0.671448 0.189087 -0.701538 -0.145630 1441832791 0.684326 0.178528 -0.692444 -0.142456 1441832791 0.684326 0.178528 -0.692444 -0.142456 1441832791 0.684326 0.178528 -0.692444 -0.142456 1441832792 0.684326 0.178528 -0.692444 -0.142456 1441832792 0.684326 0.178528 -0.692444 -0.142456 1441832792 0.684326 0.178528 -0.692444 -0.142456 1441832792 0.702759 0.206360 -0.662659 -0.156250 1441832792 0.702759 0.206360 -0.662659 -0.156250 1441832792 0.702759 0.206360 -0.662659 -0.156250 1441832792 0.702759 0.206360 -0.662659 -0.156250 1441832792 0.702759 0.206360 -0.662659 -0.156250 1441832792 0.702759 0.206360 -0.662659 -0.156250 1441832792 0.704102 0.239380 -0.644165 -0.178772 1441832792 0.704102 0.239380 -0.644165 -0.178772 1441832792 0.704102 0.239380 -0.644165 -0.178772 1441832792 0.704102 0.239380 -0.644165 -0.178772 1441832792 0.704102 0.239380 -0.644165 -0.178772 1441832792 0.704102 0.239380 -0.644165 -0.178772 1441832792 0.704102 0.239380 -0.644165 -0.178772 1441832792 0.707397 0.230713 -0.645386 -0.172729 1441832792 0.707397 0.230713 -0.645386 -0.172729 1441832792 0.707397 0.230713 -0.645386 -0.172729 1441832792 0.707397 0.230713 -0.645386 -0.172729 1441832792 0.707397 0.230713 -0.645386 -0.172729 1441832792 0.707397 0.230713 -0.645386 -0.172729 1441832792 0.706421 0.217896 -0.653503 -0.162720 1441832792 0.706421 0.217896 -0.653503 -0.162720 1441832792 0.706421 0.217896 -0.653503 -0.162720 1441832792 0.706421 0.217896 -0.653503 -0.162720 1441832792 0.706421 0.217896 -0.653503 -0.162720 1441832792 0.706421 0.217896 -0.653503 -0.162720 1441832792 0.711182 0.189880 -0.656677 -0.164063 1441832792 0.711182 0.189880 -0.656677 -0.164063 1441832792 0.711182 0.189880 -0.656677 -0.164063 1441832792 0.711182 0.189880 -0.656677 -0.164063 1441832792 0.711182 0.189880 -0.656677 -0.164063 1441832792 0.711182 0.189880 -0.656677 -0.164063 1441832792 0.710938 0.166321 -0.661255 -0.172119 1441832792 0.710938 0.166321 -0.661255 -0.172119 1441832792 0.710938 0.166321 -0.661255 -0.172119 1441832792 0.710938 0.166321 -0.661255 -0.172119 1441832792 0.710938 0.166321 -0.661255 -0.172119 1441832792 0.710938 0.166321 -0.661255 -0.172119 1441832792 0.713379 0.148743 -0.665161 -0.163025 1441832792 0.713379 0.148743 -0.665161 -0.163025 1441832792 0.713379 0.148743 -0.665161 -0.163025 1441832792 0.713379 0.148743 -0.665161 -0.163025 1441832792 0.713379 0.148743 -0.665161 -0.163025 1441832792 0.713379 0.148743 -0.665161 -0.163025 1441832792 0.713379 0.148743 -0.665161 -0.163025 1441832792 0.732605 0.136414 -0.658447 -0.105469 1441832792 0.732605 0.136414 -0.658447 -0.105469 1441832792 0.732605 0.136414 -0.658447 -0.105469 1441832792 0.732605 0.136414 -0.658447 -0.105469 1441832792 0.732605 0.136414 -0.658447 -0.105469 1441832792 0.732605 0.136414 -0.658447 -0.105469 1441832792 0.746277 0.138428 -0.650574 -0.025146 1441832792 0.746277 0.138428 -0.650574 -0.025146 1441832792 0.746277 0.138428 -0.650574 -0.025146 1441832792 0.756470 0.127075 -0.639221 0.054443 1441832792 0.756470 0.127075 -0.639221 0.054443 1441832792 0.756470 0.127075 -0.639221 0.054443 1441832792 0.756470 0.127075 -0.639221 0.054443 1441832792 0.756470 0.127075 -0.639221 0.054443 1441832792 0.756470 0.127075 -0.639221 0.054443 1441832792 0.732971 0.152710 -0.652710 0.115723 1441832792 0.732971 0.152710 -0.652710 0.115723 1441832792 0.732971 0.152710 -0.652710 0.115723 1441832792 0.732971 0.152710 -0.652710 0.115723 1441832792 0.732971 0.152710 -0.652710 0.115723 1441832792 0.732971 0.152710 -0.652710 0.115723 1441832792 0.732971 0.152710 -0.652710 0.115723 1441832792 0.728821 0.182251 -0.651184 0.107361 1441832792 0.728821 0.182251 -0.651184 0.107361 1441832792 0.728821 0.182251 -0.651184 0.107361 1441832792 0.728821 0.182251 -0.651184 0.107361 1441832792 0.728821 0.182251 -0.651184 0.107361 1441832792 0.728821 0.182251 -0.651184 0.107361 1441832792 0.712646 0.170593 -0.679932 0.025208 1441832792 0.712646 0.170593 -0.679932 0.025208 1441832792 0.712646 0.170593 -0.679932 0.025208 1441832792 0.712646 0.170593 -0.679932 0.025208 1441832792 0.712646 0.170593 -0.679932 0.025208 1441832792 0.712646 0.170593 -0.679932 0.025208 1441832792 0.712646 0.170593 -0.679932 0.025208 1441832792 0.712646 0.153076 -0.684570 -0.005188 1441832792 0.712646 0.153076 -0.684570 -0.005188 1441832792 0.712646 0.153076 -0.684570 -0.005188 1441832792 0.712646 0.153076 -0.684570 -0.005188 1441832792 0.712646 0.153076 -0.684570 -0.005188 1441832792 0.712646 0.153076 -0.684570 -0.005188 1441832792 0.703064 0.187866 -0.685120 -0.032593 1441832792 0.703064 0.187866 -0.685120 -0.032593 1441832792 0.703064 0.187866 -0.685120 -0.032593 1441832792 0.703064 0.187866 -0.685120 -0.032593 1441832792 0.703064 0.187866 -0.685120 -0.032593 1441832792 0.703064 0.187866 -0.685120 -0.032593 1441832792 0.678833 0.244568 -0.689026 -0.068176 1441832792 0.678833 0.244568 -0.689026 -0.068176 1441832792 0.678833 0.244568 -0.689026 -0.068176 1441832792 0.678833 0.244568 -0.689026 -0.068176 1441832792 0.678833 0.244568 -0.689026 -0.068176 1441832792 0.678833 0.244568 -0.689026 -0.068176 1441832792 0.661804 0.219727 -0.706848 -0.118896 1441832792 0.661804 0.219727 -0.706848 -0.118896 1441832792 0.661804 0.219727 -0.706848 -0.118896 1441832792 0.661804 0.219727 -0.706848 -0.118896 1441832792 0.661804 0.219727 -0.706848 -0.118896 1441832792 0.661804 0.219727 -0.706848 -0.118896 1441832792 0.675049 0.179199 -0.706055 -0.116699 1441832792 0.675049 0.179199 -0.706055 -0.116699 1441832792 0.675049 0.179199 -0.706055 -0.116699 1441832792 0.675049 0.179199 -0.706055 -0.116699 1441832792 0.675049 0.179199 -0.706055 -0.116699 1441832793 0.675049 0.179199 -0.706055 -0.116699 1441832793 0.695313 0.211426 -0.675232 -0.126282 1441832793 0.695313 0.211426 -0.675232 -0.126282 1441832793 0.695313 0.211426 -0.675232 -0.126282 1441832793 0.695313 0.211426 -0.675232 -0.126282 1441832793 0.695313 0.211426 -0.675232 -0.126282 1441832793 0.695313 0.211426 -0.675232 -0.126282 1441832793 0.695313 0.211426 -0.675232 -0.126282 1441832793 0.714966 0.238281 -0.643433 -0.134155 1441832793 0.714966 0.238281 -0.643433 -0.134155 1441832793 0.714966 0.238281 -0.643433 -0.134155 1441832793 0.714966 0.238281 -0.643433 -0.134155 1441832793 0.714966 0.238281 -0.643433 -0.134155 1441832793 0.718323 0.239624 -0.642456 -0.117554 1441832793 0.718323 0.239624 -0.642456 -0.117554 1441832793 0.718323 0.239624 -0.642456 -0.117554 1441832793 0.718323 0.239624 -0.642456 -0.117554 1441832793 0.718323 0.239624 -0.642456 -0.117554 1441832793 0.718323 0.239624 -0.642456 -0.117554 1441832793 0.718323 0.239624 -0.642456 -0.117554 1441832793 0.707886 0.239990 -0.651978 -0.127625 1441832793 0.707886 0.239990 -0.651978 -0.127625 1441832793 0.707886 0.239990 -0.651978 -0.127625 1441832793 0.707886 0.239990 -0.651978 -0.127625 1441832793 0.707886 0.239990 -0.651978 -0.127625 1441832793 0.707886 0.239990 -0.651978 -0.127625 1441832793 0.699646 0.212341 -0.662292 -0.163635 1441832793 0.699646 0.212341 -0.662292 -0.163635 1441832793 0.699646 0.212341 -0.662292 -0.163635 1441832793 0.699646 0.212341 -0.662292 -0.163635 1441832793 0.699646 0.212341 -0.662292 -0.163635 1441832793 0.699646 0.212341 -0.662292 -0.163635 1441832793 0.696411 0.195251 -0.662781 -0.193970 1441832793 0.696411 0.195251 -0.662781 -0.193970 1441832793 0.696411 0.195251 -0.662781 -0.193970 1441832793 0.696411 0.195251 -0.662781 -0.193970 1441832793 0.696411 0.195251 -0.662781 -0.193970 1441832793 0.696411 0.195251 -0.662781 -0.193970 1441832793 0.703552 0.179871 -0.660889 -0.189392 1441832793 0.703552 0.179871 -0.660889 -0.189392 1441832793 0.703552 0.179871 -0.660889 -0.189392 1441832793 0.703552 0.179871 -0.660889 -0.189392 1441832793 0.703552 0.179871 -0.660889 -0.189392 1441832793 0.727783 0.161865 -0.652222 -0.136719 1441832793 0.727783 0.161865 -0.652222 -0.136719 1441832793 0.727783 0.161865 -0.652222 -0.136719 1441832793 0.727783 0.161865 -0.652222 -0.136719 1441832793 0.727783 0.161865 -0.652222 -0.136719 1441832793 0.727783 0.161865 -0.652222 -0.136719 1441832793 0.733154 0.166443 -0.656433 -0.061951 1441832793 0.733154 0.166443 -0.656433 -0.061951 1441832793 0.733154 0.166443 -0.656433 -0.061951 1441832793 0.733154 0.166443 -0.656433 -0.061951 1441832793 0.733154 0.166443 -0.656433 -0.061951 1441832793 0.733154 0.166443 -0.656433 -0.061951 1441832793 0.745972 0.169800 -0.643494 0.024109 1441832793 0.745972 0.169800 -0.643494 0.024109 1441832793 0.745972 0.169800 -0.643494 0.024109 1441832793 0.745972 0.169800 -0.643494 0.024109 1441832793 0.745972 0.169800 -0.643494 0.024109 1441832793 0.745972 0.169800 -0.643494 0.024109 1441832793 0.736938 0.162781 -0.647339 0.106262 1441832793 0.736938 0.162781 -0.647339 0.106262 1441832793 0.736938 0.162781 -0.647339 0.106262 1441832793 0.736938 0.162781 -0.647339 0.106262 1441832793 0.736938 0.162781 -0.647339 0.106262 1441832793 0.736938 0.162781 -0.647339 0.106262 1441832793 0.728882 0.211365 -0.637756 0.131531 1441832793 0.728882 0.211365 -0.637756 0.131531 1441832793 0.728882 0.211365 -0.637756 0.131531 1441832793 0.728882 0.211365 -0.637756 0.131531 1441832793 0.728882 0.211365 -0.637756 0.131531 1441832793 0.728882 0.211365 -0.637756 0.131531 1441832793 0.716614 0.206787 -0.663269 0.061157 1441832793 0.716614 0.206787 -0.663269 0.061157 1441832793 0.716614 0.206787 -0.663269 0.061157 1441832793 0.716614 0.206787 -0.663269 0.061157 1441832793 0.716614 0.206787 -0.663269 0.061157 1441832793 0.716614 0.206787 -0.663269 0.061157 1441832793 0.708801 0.170593 -0.684448 0.005981 1441832793 0.708801 0.170593 -0.684448 0.005981 1441832793 0.708801 0.170593 -0.684448 0.005981 1441832793 0.708801 0.170593 -0.684448 0.005981 1441832793 0.708801 0.170593 -0.684448 0.005981 1441832793 0.708801 0.170593 -0.684448 0.005981 1441832793 0.700012 0.192749 -0.687195 -0.024841 1441832793 0.700012 0.192749 -0.687195 -0.024841 1441832793 0.700012 0.192749 -0.687195 -0.024841 1441832793 0.700012 0.192749 -0.687195 -0.024841 1441832793 0.700012 0.192749 -0.687195 -0.024841 1441832793 0.700012 0.192749 -0.687195 -0.024841 1441832793 0.677002 0.229919 -0.694519 -0.080383 1441832793 0.677002 0.229919 -0.694519 -0.080383 1441832793 0.677002 0.229919 -0.694519 -0.080383 1441832793 0.677002 0.229919 -0.694519 -0.080383 1441832793 0.677002 0.229919 -0.694519 -0.080383 1441832793 0.677002 0.229919 -0.694519 -0.080383 1441832793 0.677002 0.229919 -0.694519 -0.080383 1441832793 0.661804 0.209229 -0.707886 -0.130737 1441832793 0.661804 0.209229 -0.707886 -0.130737 1441832793 0.661804 0.209229 -0.707886 -0.130737 1441832793 0.661804 0.209229 -0.707886 -0.130737 1441832793 0.661804 0.209229 -0.707886 -0.130737 1441832793 0.665527 0.190002 -0.709290 -0.133728 1441832793 0.665527 0.190002 -0.709290 -0.133728 1441832793 0.665527 0.190002 -0.709290 -0.133728 1441832793 0.665527 0.190002 -0.709290 -0.133728 1441832793 0.665527 0.190002 -0.709290 -0.133728 1441832794 0.665527 0.190002 -0.709290 -0.133728 1441832794 0.698120 0.229492 -0.668579 -0.113708 1441832794 0.698120 0.229492 -0.668579 -0.113708 1441832794 0.698120 0.229492 -0.668579 -0.113708 1441832794 0.698120 0.229492 -0.668579 -0.113708 1441832794 0.698120 0.229492 -0.668579 -0.113708 1441832794 0.698120 0.229492 -0.668579 -0.113708 1441832794 0.711121 0.260071 -0.647400 -0.086975 1441832794 0.711121 0.260071 -0.647400 -0.086975 1441832794 0.711121 0.260071 -0.647400 -0.086975 1441832794 0.711121 0.260071 -0.647400 -0.086975 1441832794 0.711121 0.260071 -0.647400 -0.086975 1441832794 0.711121 0.260071 -0.647400 -0.086975 1441832794 0.711121 0.260071 -0.647400 -0.086975 1441832794 0.729492 0.244690 -0.634033 -0.076904 1441832794 0.729492 0.244690 -0.634033 -0.076904 1441832794 0.729492 0.244690 -0.634033 -0.076904 1441832794 0.729492 0.244690 -0.634033 -0.076904 1441832794 0.729492 0.244690 -0.634033 -0.076904 1441832794 
0.737122 0.179749 -0.648987 0.056213 1441832800 0.737122 0.179749 -0.648987 0.056213 1441832800 0.737122 0.179749 -0.648987 0.056213 1441832800 0.737122 0.179749 -0.648987 0.056213 1441832800 0.737122 0.179749 -0.648987 0.056213 1441832800 0.737122 0.179749 -0.648987 0.056213 1441832800 0.739380 0.179504 -0.647034 0.049622 1441832800 0.739380 0.179504 -0.647034 0.049622 1441832800 0.739380 0.179504 -0.647034 0.049622 1441832800 0.739380 0.179504 -0.647034 0.049622 1441832800 0.739380 0.179504 -0.647034 0.049622 1441832800 0.739380 0.179504 -0.647034 0.049622 1441832800 0.740723 0.179626 -0.645630 0.047485 1441832800 0.740723 0.179626 -0.645630 0.047485 1441832800 0.740723 0.179626 -0.645630 0.047485 1441832800 0.740723 0.179626 -0.645630 0.047485 1441832800 0.740723 0.179626 -0.645630 0.047485 1441832800 0.740723 0.179626 -0.645630 0.047485 1441832800 0.741577 0.179626 -0.644348 0.050598 1441832800 0.741577 0.179626 -0.644348 0.050598 1441832800 0.741577 0.179626 -0.644348 0.050598 1441832800 0.741577 0.179626 -0.644348 0.050598 1441832800 0.741577 0.179626 -0.644348 0.050598 1441832800 0.741577 0.179626 -0.644348 0.050598 1441832800 0.741577 0.178162 -0.644714 0.051331 1441832800 0.741577 0.178162 -0.644714 0.051331 1441832800 0.741577 0.178162 -0.644714 0.051331 1441832800 0.741577 0.178162 -0.644714 0.051331 1441832800 0.741577 0.178162 -0.644714 0.051331 1441832800 0.741577 0.178162 -0.644714 0.051331 1441832800 0.741577 0.178162 -0.644714 0.051331 1441832800 0.739807 0.180664 -0.645630 0.056152 1441832800 0.739807 0.180664 -0.645630 0.056152 1441832800 0.739807 0.180664 -0.645630 0.056152 1441832800 0.739807 0.180664 -0.645630 0.056152 1441832800 0.739807 0.180664 -0.645630 0.056152 1441832800 0.740845 0.181519 -0.644409 0.054626 1441832801 0.740845 0.181519 -0.644409 0.054626 1441832801 0.740845 0.181519 -0.644409 0.054626 1441832801 0.740845 0.181519 -0.644409 0.054626 1441832801 0.740845 0.181519 -0.644409 0.054626 1441832801 0.740845 0.181519 -0.644409 0.054626 1441832801 0.740356 0.175659 -0.646729 0.052185 1441832801 0.740356 0.175659 -0.646729 0.052185 1441832801 0.740356 0.175659 -0.646729 0.052185 1441832801 0.740356 0.175659 -0.646729 0.052185 1441832801 0.740356 0.175659 -0.646729 0.052185 1441832801 0.737793 0.180786 -0.647400 0.061951 1441832801 0.737793 0.180786 -0.647400 0.061951 1441832801 0.737793 0.180786 -0.647400 0.061951 1441832801 0.737793 0.180786 -0.647400 0.061951 1441832801 0.737793 0.180786 -0.647400 0.061951 1441832801 0.737793 0.180786 -0.647400 0.061951 1441832801 0.737793 0.180786 -0.647400 0.061951 1441832801 0.735291 0.184570 -0.648560 0.068420 1441832801 0.735291 0.184570 -0.648560 0.068420 1441832801 0.735291 0.184570 -0.648560 0.068420 1441832801 0.735291 0.184570 -0.648560 0.068420 1441832801 0.735291 0.184570 -0.648560 0.068420 1441832801 0.731995 0.185364 -0.651733 0.071472 1441832801 0.731995 0.185364 -0.651733 0.071472 1441832801 0.731995 0.185364 -0.651733 0.071472 1441832801 0.731995 0.185364 -0.651733 0.071472 1441832801 0.731995 0.185364 -0.651733 0.071472 1441832801 0.731995 0.185364 -0.651733 0.071472 1441832801 0.727905 0.192993 -0.653320 0.077820 1441832801 0.727905 0.192993 -0.653320 0.077820 1441832801 0.727905 0.192993 -0.653320 0.077820 1441832801 0.727905 0.192993 -0.653320 0.077820 1441832801 0.727905 0.192993 -0.653320 0.077820 1441832801 0.727905 0.192993 -0.653320 0.077820 1441832801 0.727905 0.192993 -0.653320 0.077820 1441832801 0.726868 0.200623 -0.652039 0.079224 1441832801 0.726868 0.200623 -0.652039 0.079224 1441832801 0.726868 0.200623 -0.652039 0.079224 1441832801 0.726868 0.200623 -0.652039 0.079224 1441832801 0.728821 0.199890 -0.650574 0.074768 1441832801 0.732361 0.191711 -0.650391 0.062439 1441832801 0.732361 0.191711 -0.650391 0.062439 1441832801 0.732361 0.191711 -0.650391 0.062439 1441832801 0.732361 0.191711 -0.650391 0.062439 1441832801 0.732788 0.187561 -0.651550 0.057434 1441832801 0.732788 0.187561 -0.651550 0.057434 1441832801 0.732971 0.191162 -0.649902 0.061462 1441832801 0.732971 0.191162 -0.649902 0.061462 1441832801 0.732971 0.191162 -0.649902 0.061462 1441832801 0.732971 0.191162 -0.649902 0.061462 1441832801 0.732971 0.191162 -0.649902 0.061462 1441832801 0.732971 0.191162 -0.649902 0.061462 1441832801 0.733337 0.192017 -0.649353 0.060303 1441832801 0.733337 0.192017 -0.649353 0.060303 1441832801 0.733337 0.192017 -0.649353 0.060303 1441832801 0.733337 0.192017 -0.649353 0.060303 1441832801 0.733337 0.192017 -0.649353 0.060303 1441832801 0.733337 0.192017 -0.649353 0.060303 1441832801 0.733337 0.192017 -0.649353 0.060303 1441832801 0.734741 0.186157 -0.650757 0.044556 1441832801 0.734741 0.186157 -0.650757 0.044556 1441832801 0.734741 0.186157 -0.650757 0.044556 1441832801 0.734741 0.186157 -0.650757 0.044556 1441832801 0.734741 0.186157 -0.650757 0.044556 1441832801 0.734741 0.186157 -0.650757 0.044556 1441832801 0.735962 0.183472 -0.651001 0.030701 1441832801 0.735962 0.183472 -0.651001 0.030701 1441832801 0.735962 0.183472 -0.651001 0.030701 1441832801 0.735962 0.183472 -0.651001 0.030701 1441832801 0.735962 0.183472 -0.651001 0.030701 1441832801 0.735962 0.183472 -0.651001 0.030701 1441832801 0.737854 0.175049 -0.651489 0.020569 1441832801 0.737854 0.175049 -0.651489 0.020569 1441832801 0.737854 0.175049 -0.651489 0.020569 1441832801 0.737854 0.175049 -0.651489 0.020569 1441832801 0.737854 0.175049 -0.651489 0.020569 1441832801 0.737854 0.175049 -0.651489 0.020569 1441832801 0.739380 0.168457 -0.651550 0.019592 1441832801 0.739380 0.168457 -0.651550 0.019592 1441832801 0.739380 0.168457 -0.651550 0.019592 1441832801 0.739380 0.168457 -0.651550 0.019592 1441832801 0.739380 0.168457 -0.651550 0.019592 1441832801 0.739380 0.168457 -0.651550 0.019592 1441832801 0.739929 0.164429 -0.651917 0.021667 1441832801 0.739929 0.164429 -0.651917 0.021667 1441832801 0.739929 0.164429 -0.651917 0.021667 1441832801 0.739929 0.164429 -0.651917 0.021667 1441832801 0.739929 0.164429 -0.651917 0.021667 1441832801 0.739929 0.164429 -0.651917 0.021667 1441832801 0.740479 0.166992 -0.650391 0.029053 1441832801 0.740479 0.166992 -0.650391 0.029053 1441832801 0.740479 0.166992 -0.650391 0.029053 1441832801 0.740479 0.166992 -0.650391 0.029053 1441832801 0.740479 0.166992 -0.650391 0.029053 1441832801 0.740479 0.166992 -0.650391 0.029053 1441832801 0.740906 0.168457 -0.649414 0.030579 1441832802 0.740906 0.168457 -0.649414 0.030579 1441832802 0.740906 0.168457 -0.649414 0.030579 1441832802 0.740906 0.168457 -0.649414 0.030579 1441832802 0.740906 0.168457 -0.649414 0.030579 1441832802 0.740906 0.168457 -0.649414 0.030579 1441832802 0.739441 0.171936 -0.649963 0.034607 1441832802 0.739441 0.171936 -0.649963 0.034607 1441832802 0.739441 0.171936 -0.649963 0.034607 1441832802 0.739441 0.171936 -0.649963 0.034607 1441832802 0.739441 0.171936 -0.649963 0.034607 1441832802 0.739441 0.171936 -0.649963 0.034607 1441832802 0.739441 0.171936 -0.649963 0.034607 1441832802 0.737183 0.179077 -0.650024 0.044434 1441832802 0.737183 0.179077 -0.650024 0.044434 1441832802 0.737183 0.179077 -0.650024 0.044434 1441832802 0.737183 0.179077 -0.650024 0.044434 1441832802 0.737183 0.179077 -0.650024 0.044434 1441832802 0.737183 0.179077 -0.650024 0.044434 1441832802 0.734192 0.183777 -0.651245 0.055115 1441832802 0.734192 0.183777 -0.651245 0.055115 1441832802 0.734192 0.183777 -0.651245 0.055115 1441832802 0.734192 0.183777 -0.651245 0.055115 1441832802 0.734192 0.183777 -0.651245 0.055115 1441832802 0.731750 0.189392 -0.651245 0.067444 1441832802 0.731750 0.189392 -0.651245 0.067444 1441832802 0.731750 0.189392 -0.651245 0.067444 1441832802 0.730713 0.199646 -0.648499 0.074646 1441832802 0.730713 0.199646 -0.648499 0.074646 1441832802 0.730713 0.199646 -0.648499 0.074646 1441832802 0.730713 0.199646 -0.648499 0.074646 1441832802 0.730713 0.199646 -0.648499 0.074646 1441832802 0.730713 0.199646 -0.648499 0.074646 1441832802 0.730896 0.206177 -0.646057 0.076904 1441832802 0.730896 0.206177 -0.646057 0.076904 1441832802 0.730896 0.206177 -0.646057 0.076904 1441832802 0.730896 0.206177 -0.646057 0.076904 1441832802 0.730896 0.206177 -0.646057 0.076904 1441832802 0.730896 0.206177 -0.646057 0.076904 1441832802 0.732971 0.204346 -0.644897 0.071411 1441832802 0.732971 0.204346 -0.644897 0.071411 1441832802 0.732971 0.204346 -0.644897 0.071411 1441832802 0.732971 0.204346 -0.644897 0.071411 1441832802 0.732971 0.204346 -0.644897 0.071411 1441832802 0.733826 0.198975 -0.646362 0.064514 1441832802 0.733826 0.198975 -0.646362 0.064514 1441832802 0.733826 0.198975 -0.646362 0.064514 1441832802 0.733826 0.198975 -0.646362 0.064514 1441832802 0.733826 0.198975 -0.646362 0.064514 1441832802 0.733826 0.198975 -0.646362 0.064514 1441832802 0.733826 0.198975 -0.646362 0.064514 1441832802 0.733826 0.198425 -0.646790 0.061462 1441832802 0.733826 0.198425 -0.646790 0.061462 1441832802 0.733826 0.198425 -0.646790 0.061462 1441832802 0.733826 0.198425 -0.646790 0.061462 1441832802 0.733765 0.198120 -0.647095 0.060425 1441832802 0.733765 0.198120 -0.647095 0.060425 1441832802 0.733765 0.198120 -0.647095 0.060425 1441832802 0.733765 0.198120 -0.647095 0.060425 1441832802 0.733765 0.198120 -0.647095 0.060425 1441832802 0.733765 0.198120 -0.647095 0.060425 1441832802 0.734497 0.195740 -0.647461 0.054321 1441832802 0.734497 0.195740 -0.647461 0.054321 1441832802 0.734497 0.195740 -0.647461 0.054321 1441832802 0.734497 0.195740 -0.647461 0.054321 1441832802 0.734497 0.195740 -0.647461 0.054321 1441832802 0.734497 0.195740 -0.647461 0.054321 1441832802 0.737549 0.187683 -0.647400 0.039673 1441832802 0.737549 0.187683 -0.647400 0.039673 1441832802 0.737549 0.187683 -0.647400 0.039673 1441832802 0.737549 0.187683 -0.647400 0.039673 1441832802 0.737549 0.187683 -0.647400 0.039673 1441832802 0.742676 0.173523 -0.646423 0.021301 1441832802 0.742676 0.173523 -0.646423 0.021301 1441832802 0.742676 0.173523 -0.646423 0.021301 1441832802 0.742676 0.173523 -0.646423 0.021301 1441832802 0.747437 0.161621 -0.644226 0.013916 1441832802 0.747437 0.161621 -0.644226 0.013916 1441832802 0.747437 0.161621 -0.644226 0.013916 1441832802 0.747437 0.161621 -0.644226 0.013916 1441832802 0.747437 0.161621 -0.644226 0.013916 1441832802 0.747437 0.161621 -0.644226 0.013916 1441832802 0.751221 0.146240 -0.643616 -0.001343 1441832802 0.751221 0.146240 -0.643616 -0.001343 1441832802 0.751221 0.146240 -0.643616 -0.001343 1441832802 0.751221 0.146240 -0.643616 -0.001343 1441832802 0.751221 0.146240 -0.643616 -0.001343 1441832802 0.751221 0.146240 -0.643616 -0.001343 1441832802 0.746765 0.148499 -0.648132 0.013367 1441832802 0.746765 0.148499 -0.648132 0.013367 1441832802 0.746765 0.148499 -0.648132 0.013367 1441832802 0.746765 0.148499 -0.648132 0.013367 1441832802 0.746765 0.148499 -0.648132 0.013367 1441832802 0.746765 0.148499 -0.648132 0.013367 1441832802 0.746765 0.148499 -0.648132 0.013367 1441832802 0.751160 0.163147 -0.639221 0.023071 1441832802 0.751160 0.163147 -0.639221 0.023071 1441832802 0.751160 0.163147 -0.639221 0.023071 1441832802 0.751160 0.163147 -0.639221 0.023071 1441832802 0.750244 0.156372 -0.642151 0.015869 1441832802 0.750244 0.156372 -0.642151 0.015869 1441832803 0.750244 0.156372 -0.642151 0.015869 1441832803 0.750244 0.156372 -0.642151 0.015869 1441832803 0.750244 0.156372 -0.642151 0.015869 1441832803 0.750244 0.156372 -0.642151 0.015869 1441832803 0.744812 0.158997 -0.647583 0.024170 1441832803 0.744812 0.158997 -0.647583 0.024170 1441832803 0.744812 0.158997 -0.647583 0.024170 1441832803 0.744812 0.158997 -0.647583 0.024170 1441832803 0.744812 0.158997 -0.647583 0.024170 1441832803 0.744812 0.158997 -0.647583 0.024170 1441832803 0.739868 0.173706 -0.648621 0.040527 1441832803 0.739868 0.173706 -0.648621 0.040527 1441832803 0.739868 0.173706 -0.648621 0.040527 1441832803 0.739868 0.173706 -0.648621 0.040527 1441832803 0.739868 0.173706 -0.648621 0.040527 1441832803 0.739868 0.173706 -0.648621 0.040527 1441832803 0.736938 0.179138 -0.649719 0.052429 1441832803 0.736938 0.179138 -0.649719 0.052429 1441832803 0.736938 0.179138 -0.649719 0.052429 1441832803 0.736938 0.179138 -0.649719 0.052429 1441832803 0.736938 0.179138 -0.649719 0.052429 1441832803 0.736938 0.179138 -0.649719 0.052429 1441832803 0.735840 0.182373 -0.649231 0.061096 1441832803 0.735840 0.182373 -0.649231 0.061096 1441832803 0.735840 0.182373 -0.649231 0.061096 1441832803 0.735840 0.182373 -0.649231 0.061096 1441832803 0.735840 0.182373 -0.649231 0.061096 1441832803 0.736084 0.181824 -0.649170 0.060730 1441832803 0.736084 0.181824 -0.649170 0.060730 1441832803 0.736084 0.181824 -0.649170 0.060730 1441832803 0.736084 0.181824 -0.649170 0.060730 1441832803 0.736084 0.181824 -0.649170 0.060730 1441832803 0.736084 0.181824 -0.649170 0.060730 1441832803 0.736084 0.181824 -0.649170 0.060730 1441832803 0.736938 0.172546 -0.651733 0.048645 1441832803 0.736938 0.172546 -0.651733 0.048645 1441832803 0.736938 0.172546 -0.651733 0.048645 1441832803 0.736938 0.172546 -0.651733 0.048645 1441832803 0.735657 0.166443 -0.654907 0.046631 1441832803 0.735657 0.166443 -0.654907 0.046631 1441832803 0.735657 0.166443 -0.654907 0.046631 1441832803 0.735657 0.166443 -0.654907 0.046631 1441832803 0.735657 0.166443 -0.654907 0.046631 1441832803 0.735657 0.166443 -0.654907 0.046631 1441832803 0.735962 0.168274 -0.653809 0.050232 1441832803 0.735962 0.168274 -0.653809 0.050232 1441832803 0.735962 0.168274 -0.653809 0.050232 1441832803 0.735962 0.168274 -0.653809 0.050232 1441832803 0.735962 0.168274 -0.653809 0.050232 1441832803 0.735962 0.168274 -0.653809 0.050232 1441832803 0.735962 0.168274 -0.653809 0.050232 1441832803 0.736389 0.165955 -0.654114 0.047302 1441832803 0.736389 0.165955 -0.654114 0.047302 1441832803 0.736389 0.165955 -0.654114 0.047302 1441832803 0.736389 0.165955 -0.654114 0.047302 1441832803 0.736389 0.165955 -0.654114 0.047302 1441832803 0.736389 0.165955 -0.654114 0.047302 1441832803 0.736206 0.165894 -0.654785 0.040649 1441832803 0.736206 0.165894 -0.654785 0.040649 1441832803 0.736206 0.165894 -0.654785 0.040649 1441832803 0.736206 0.165894 -0.654785 0.040649 1441832803 0.736206 0.165894 -0.654785 0.040649 1441832803 0.736206 0.165894 -0.654785 0.040649 1441832803 0.736145 0.163025 -0.656433 0.023865 1441832803 0.736145 0.163025 -0.656433 0.023865 1441832803 0.736145 0.163025 -0.656433 0.023865 1441832803 0.736145 0.163025 -0.656433 0.023865 1441832803 0.736145 0.163025 -0.656433 0.023865 1441832803 0.736145 0.163025 -0.656433 0.023865 1441832803 0.736145 0.163025 -0.656433 0.023865 1441832803 0.740234 0.136841 -0.658203 -0.007446 1441832803 0.740234 0.136841 -0.658203 -0.007446 1441832803 0.740234 0.136841 -0.658203 -0.007446 1441832803 0.740234 0.136841 -0.658203 -0.007446 1441832803 0.740234 0.136841 -0.658203 -0.007446 1441832803 0.740234 0.136841 -0.658203 -0.007446 1441832803 0.744812 0.105713 -0.658203 -0.028687 1441832803 0.744812 0.105713 -0.658203 -0.028687 1441832803 0.744812 0.105713 -0.658203 -0.028687 1441832803 0.744812 0.105713 -0.658203 -0.028687 1441832803 0.744812 0.105713 -0.658203 -0.028687 1441832803 0.744812 0.105713 -0.658203 -0.028687 1441832803 0.744812 0.105713 -0.658203 -0.028687 1441832803 0.750183 0.105103 -0.652161 -0.028320 1441832803 0.750183 0.105103 -0.652161 -0.028320 1441832803 0.750183 0.105103 -0.652161 -0.028320 1441832803 0.750183 0.105103 -0.652161 -0.028320 1441832803 0.750183 0.105103 -0.652161 -0.028320 1441832803 0.750183 0.105103 -0.652161 -0.028320 1441832803 0.750305 0.114563 -0.650696 -0.022888 1441832803 0.750305 0.114563 -0.650696 -0.022888 1441832803 0.750305 0.114563 -0.650696 -0.022888 1441832803 0.750305 0.114563 -0.650696 -0.022888 1441832803 0.750305 0.114563 -0.650696 -0.022888 1441832803 0.753662 0.128723 -0.644348 -0.015198 1441832803 0.753662 0.128723 -0.644348 -0.015198 1441832803 0.753662 0.128723 -0.644348 -0.015198 1441832803 0.753662 0.128723 -0.644348 -0.015198 1441832803 0.753662 0.128723 -0.644348 -0.015198 1441832803 0.753662 0.128723 -0.644348 -0.015198 1441832803 0.753662 0.128723 -0.644348 -0.015198 1441832803 0.754150 0.133728 -0.642761 -0.016052 1441832803 0.754150 0.133728 -0.642761 -0.016052 1441832803 0.754150 0.133728 -0.642761 -0.016052 1441832803 0.754150 0.133728 -0.642761 -0.016052 1441832803 0.752136 0.145874 -0.642639 -0.008179 1441832803 0.752136 0.145874 -0.642639 -0.008179 1441832803 0.752136 0.145874 -0.642639 -0.008179 1441832803 0.752136 0.145874 -0.642639 -0.008179 1441832804 0.752136 0.145874 -0.642639 -0.008179 1441832804 0.752136 0.145874 -0.642639 -0.008179 1441832804 0.749146 0.156189 -0.643677 -0.000732 1441832804 0.749146 0.156189 -0.643677 -0.000732 1441832804 0.749146 0.156189 -0.643677 -0.000732 1441832804 0.749146 0.156189 -0.643677 -0.000732 1441832804 0.749146 0.156189 -0.643677 -0.000732 1441832804 0.749146 0.156189 -0.643677 -0.000732 1441832804 0.746033 0.161926 -0.645874 0.006226 1441832804 0.746033 0.161926 -0.645874 0.006226 1441832804 0.746033 0.161926 -0.645874 0.006226 1441832804 0.746033 0.161926 -0.645874 0.006226 1441832804 0.746033 0.161926 -0.645874 0.006226 1441832804 0.746033 0.161926 -0.645874 0.006226 1441832804 0.743103 0.163879 -0.648621 0.016785 1441832804 0.743103 0.163879 -0.648621 0.016785 1441832804 0.743103 0.163879 -0.648621 0.016785 1441832804 0.743103 0.163879 -0.648621 0.016785 1441832804 0.743103 0.163879 -0.648621 0.016785 1441832804 0.743103 0.163879 -0.648621 0.016785 1441832804 0.741211 0.158325 -0.652100 0.016968 1441832804 0.741211 0.158325 -0.652100 0.016968 1441832804 0.741211 0.158325 -0.652100 0.016968 1441832804 0.741211 0.158325 -0.652100 0.016968 1441832804 0.741211 0.158325 -0.652100 0.016968 1441832804 0.741211 0.158325 -0.652100 0.016968 1441832804 0.739502 0.150330 -0.656067 0.010681 1441832804 0.739502 0.150330 -0.656067 0.010681 1441832804 0.739502 0.150330 -0.656067 0.010681 1441832804 0.739502 0.150330 -0.656067 0.010681 1441832804 0.739502 0.150330 -0.656067 0.010681 1441832804 0.739502 0.150330 -0.656067 0.010681 1441832804 0.737488 0.150940 -0.658142 0.012756 1441832804 0.737488 0.150940 -0.658142 0.012756 1441832804 0.737488 0.150940 -0.658142 0.012756 1441832804 0.737488 0.150940 -0.658142 0.012756 1441832804 0.737488 0.150940 -0.658142 0.012756 1441832804 0.737488 0.150940 -0.658142 0.012756 1441832804 0.736572 0.152588 -0.658691 0.016357 1441832804 0.736572 0.152588 -0.658691 0.016357 1441832804 0.736572 0.152588 -0.658691 0.016357 1441832804 0.736572 0.152588 -0.658691 0.016357 1441832804 0.736572 0.152588 -0.658691 0.016357 1441832804 0.736572 0.152588 -0.658691 0.016357 1441832804 0.736572 0.152588 -0.658691 0.016357 1441832804 0.736511 0.148621 -0.659729 0.015503 1441832804 0.736511 0.148621 -0.659729 0.015503 1441832804 0.736511 0.148621 -0.659729 0.015503 1441832804 0.736511 0.148621 -0.659729 0.015503 1441832804 0.736511 0.148621 -0.659729 0.015503 1441832804 0.736511 0.148621 -0.659729 0.015503 1441832804 0.736511 0.144714 -0.660583 0.014832 1441832804 0.736511 0.144714 -0.660583 0.014832 1441832804 0.736511 0.144714 -0.660583 0.014832 1441832804 0.736511 0.144714 -0.660583 0.014832 1441832804 0.736511 0.144714 -0.660583 0.014832 1441832804 0.738525 0.143311 -0.658813 0.005981 1441832804 0.738525 0.143311 -0.658813 0.005981 1441832804 0.738525 0.143311 -0.658813 0.005981 1441832804 0.738525 0.143311 -0.658813 0.005981 1441832804 0.738525 0.143311 -0.658813 0.005981 1441832804 0.742737 0.128174 -0.657166 -0.005127 1441832804 0.742737 0.128174 -0.657166 -0.005127 1441832804 0.742737 0.128174 -0.657166 -0.005127 1441832804 0.742737 0.128174 -0.657166 -0.005127 1441832804 0.742737 0.128174 -0.657166 -0.005127 1441832804 0.748352 0.111755 -0.653564 -0.016907 1441832804 0.748352 0.111755 -0.653564 -0.016907 1441832804 0.748352 0.111755 -0.653564 -0.016907 1441832804 0.748352 0.111755 -0.653564 -0.016907 1441832804 0.748352 0.111755 -0.653564 -0.016907 1441832804 0.748352 0.111755 -0.653564 -0.016907 1441832804 0.753174 0.100647 -0.649658 -0.023560 1441832804 0.753174 0.100647 -0.649658 -0.023560 1441832804 0.753174 0.100647 -0.649658 -0.023560 1441832804 0.753174 0.100647 -0.649658 -0.023560 1441832804 0.753174 0.100647 -0.649658 -0.023560 1441832804 0.753174 0.100647 -0.649658 -0.023560 1441832804 0.751221 0.098511 -0.652100 -0.026611 1441832804 0.751221 0.098511 -0.652100 -0.026611 1441832804 0.751221 0.098511 -0.652100 -0.026611 1441832804 0.751221 0.098511 -0.652100 -0.026611 1441832804 0.751221 0.098511 -0.652100 -0.026611 1441832804 0.751221 0.098511 -0.652100 -0.026611 1441832804 0.750122 0.118835 -0.650513 -0.005798 1441832804 0.750122 0.118835 -0.650513 -0.005798 1441832804 0.750122 0.118835 -0.650513 -0.005798 1441832804 0.750122 0.118835 -0.650513 -0.005798 1441832804 0.750122 0.118835 -0.650513 -0.005798 1441832804 0.750122 0.118835 -0.650513 -0.005798 1441832804 0.753540 0.125732 -0.645203 -0.008667 1441832804 0.753540 0.125732 -0.645203 -0.008667 1441832804 0.753540 0.125732 -0.645203 -0.008667 1441832804 0.753540 0.125732 -0.645203 -0.008667 1441832804 0.753540 0.125732 -0.645203 -0.008667 1441832804 0.753540 0.125732 -0.645203 -0.008667 1441832804 0.753540 0.125732 -0.645203 -0.008667 1441832804 0.750916 0.122009 -0.648987 -0.009033 1441832804 0.750916 0.122009 -0.648987 -0.009033 1441832804 0.750916 0.122009 -0.648987 -0.009033 1441832804 0.750916 0.122009 -0.648987 -0.009033 1441832804 0.750916 0.122009 -0.648987 -0.009033 1441832804 0.750916 0.122009 -0.648987 -0.009033 1441832804 0.747742 0.135193 -0.650024 0.001404 1441832804 0.747742 0.135193 -0.650024 0.001404 1441832804 0.747742 0.135193 -0.650024 0.001404 1441832804 0.747742 0.135193 -0.650024 0.001404 1441832804 0.747742 0.135193 -0.650024 0.001404 1441832805 0.747742 0.135193 -0.650024 0.001404 1441832805 0.747742 0.135193 -0.650024 0.001404 1441832805 0.743652 0.144226 -0.652771 0.007202 1441832805 0.743652 0.144226 -0.652771 0.007202 1441832805 0.743652 0.144226 -0.652771 0.007202 1441832805 0.740356 0.155396 -0.653687 0.019287 1441832805 0.740356 0.155396 -0.653687 0.019287 1441832805 0.740356 0.155396 -0.653687 0.019287 1441832805 0.740356 0.155396 -0.653687 0.019287 1441832805 0.740356 0.155396 -0.653687 0.019287 1441832805 0.739075 0.169312 -0.651306 0.030518 1441832805 0.739075 0.169312 -0.651306 0.030518 1441832805 0.739075 0.169312 -0.651306 0.030518 1441832805 0.739075 0.169312 -0.651306 0.030518 1441832805 0.739075 0.169312 -0.651306 0.030518 1441832805 0.739075 0.169312 -0.651306 0.030518 1441832805 0.738098 0.165527 -0.653625 0.024597 1441832805 0.738098 0.165527 -0.653625 0.024597 1441832805 0.738098 0.165527 -0.653625 0.024597 1441832805 0.738098 0.165527 -0.653625 0.024597 1441832805 0.738098 0.165527 -0.653625 0.024597 1441832805 0.738098 0.165527 -0.653625 0.024597 1441832805 0.738098 0.165527 -0.653625 0.024597 1441832805 0.738831 0.144897 -0.658081 0.006531 1441832805 0.738831 0.144897 -0.658081 0.006531 1441832805 0.738831 0.144897 -0.658081 0.006531 1441832805 0.738831 0.144897 -0.658081 0.006531 1441832805 0.738831 0.144897 -0.658081 0.006531 1441832805 0.738831 0.144897 -0.658081 0.006531 1441832805 0.737366 0.134460 -0.661987 0.002197 1441832805 0.737366 0.134460 -0.661987 0.002197 1441832805 0.737366 0.134460 -0.661987 0.002197 1441832805 0.737366 0.134460 -0.661987 0.002197 1441832805 0.737366 0.134460 -0.661987 0.002197 1441832805 0.737366 0.134460 -0.661987 0.002197 1441832805 0.737366 0.134460 -0.661987 0.002197 1441832805 0.736572 0.139771 -0.661743 0.006348 1441832805 0.736572 0.139771 -0.661743 0.006348 1441832805 0.736572 0.139771 -0.661743 0.006348 1441832805 0.736572 0.139771 -0.661743 0.006348 1441832805 0.736572 0.139771 -0.661743 0.006348 1441832805 0.736572 0.139771 -0.661743 0.006348 1441832805 0.738037 0.137512 -0.660583 0.004883 1441832805 0.738037 0.137512 -0.660583 0.004883 1441832805 0.738037 0.137512 -0.660583 0.004883 1441832805 0.738037 0.137512 -0.660583 0.004883 1441832805 0.738037 0.137512 -0.660583 0.004883 1441832805 0.738037 0.137512 -0.660583 0.004883 1441832805 0.738953 0.134277 -0.660217 -0.001892 1441832805 0.738953 0.134277 -0.660217 -0.001892 1441832805 0.738953 0.134277 -0.660217 -0.001892 1441832805 0.739929 0.129517 -0.659973 -0.014587 1441832805 0.739929 0.129517 -0.659973 -0.014587 1441832805 0.739929 0.129517 -0.659973 -0.014587 1441832805 0.739929 0.129517 -0.659973 -0.014587 1441832805 0.739929 0.129517 -0.659973 -0.014587 1441832805 0.739929 0.129517 -0.659973 -0.014587 1441832805 0.739929 0.129517 -0.659973 -0.014587 1441832805 0.741943 0.121094 -0.658875 -0.027039 1441832805 0.741943 0.121094 -0.658875 -0.027039 1441832805 0.741943 0.121094 -0.658875 -0.027039 1441832805 0.741943 0.121094 -0.658875 -0.027039 1441832805 0.741943 0.121094 -0.658875 -0.027039 1441832805 0.744263 0.112915 -0.657471 -0.032715 1441832805 0.744263 0.112915 -0.657471 -0.032715 1441832805 0.744263 0.112915 -0.657471 -0.032715 1441832805 0.744263 0.112915 -0.657471 -0.032715 1441832805 
0.736206 0.158569 -0.656921 0.035461 1441832808 0.736206 0.158569 -0.656921 0.035461 1441832808 0.736206 0.158569 -0.656921 0.035461 1441832808 0.732910 0.156006 -0.661499 0.030640 1441832808 0.732910 0.156006 -0.661499 0.030640 1441832808 0.732910 0.156006 -0.661499 0.030640 1441832808 0.732910 0.156006 -0.661499 0.030640 1441832808 0.732910 0.156006 -0.661499 0.030640 1441832808 0.732910 0.156006 -0.661499 0.030640 1441832808 0.727844 0.153564 -0.667969 0.022339 1441832808 0.727844 0.153564 -0.667969 0.022339 1441832808 0.727844 0.153564 -0.667969 0.022339 1441832808 0.727844 0.153564 -0.667969 0.022339 1441832808 0.727844 0.153564 -0.667969 0.022339 1441832808 0.727844 0.153564 -0.667969 0.022339 1441832808 0.716553 0.164429 -0.677795 -0.009644 1441832808 0.716553 0.164429 -0.677795 -0.009644 1441832808 0.716553 0.164429 -0.677795 -0.009644 1441832808 0.716553 0.164429 -0.677795 -0.009644 1441832808 0.716553 0.164429 -0.677795 -0.009644 1441832808 0.716553 0.164429 -0.677795 -0.009644 1441832808 0.691711 0.186523 -0.694397 -0.067322 1441832808 0.691711 0.186523 -0.694397 -0.067322 1441832808 0.691711 0.186523 -0.694397 -0.067322 1441832808 0.691711 0.186523 -0.694397 -0.067322 1441832808 0.691711 0.186523 -0.694397 -0.067322 1441832808 0.660889 0.178467 -0.713501 -0.149170 1441832808 0.660889 0.178467 -0.713501 -0.149170 1441832808 0.660889 0.178467 -0.713501 -0.149170 1441832808 0.660889 0.178467 -0.713501 -0.149170 1441832808 0.660889 0.178467 -0.713501 -0.149170 1441832808 0.660889 0.178467 -0.713501 -0.149170 1441832808 0.660889 0.178467 -0.713501 -0.149170 1441832808 0.632507 0.155640 -0.740356 -0.166016 1441832808 0.632507 0.155640 -0.740356 -0.166016 1441832808 0.632507 0.155640 -0.740356 -0.166016 1441832808 0.632507 0.155640 -0.740356 -0.166016 1441832808 0.632507 0.155640 -0.740356 -0.166016 1441832808 0.632507 0.155640 -0.740356 -0.166016 1441832808 0.664856 0.140076 -0.707336 -0.195007 1441832808 0.664856 0.140076 -0.707336 -0.195007 1441832808 0.664856 0.140076 -0.707336 -0.195007 1441832808 0.664856 0.140076 -0.707336 -0.195007 1441832808 0.664856 0.140076 -0.707336 -0.195007 1441832808 0.664856 0.140076 -0.707336 -0.195007 1441832808 0.664856 0.140076 -0.707336 -0.195007 1441832808 0.680481 0.197327 -0.684082 -0.173279 1441832808 0.680481 0.197327 -0.684082 -0.173279 1441832808 0.680481 0.197327 -0.684082 -0.173279 1441832808 0.680481 0.197327 -0.684082 -0.173279 1441832808 0.680481 0.197327 -0.684082 -0.173279 1441832808 0.680481 0.197327 -0.684082 -0.173279 1441832808 0.690491 0.207275 -0.665894 -0.191956 1441832808 0.690491 0.207275 -0.665894 -0.191956 1441832808 0.690491 0.207275 -0.665894 -0.191956 1441832808 0.690491 0.207275 -0.665894 -0.191956 1441832808 0.690491 0.207275 -0.665894 -0.191956 1441832808 0.690491 0.207275 -0.665894 -0.191956 1441832808 0.691406 0.212219 -0.663025 -0.193115 1441832808 0.691406 0.212219 -0.663025 -0.193115 1441832809 0.691406 0.212219 -0.663025 -0.193115 1441832809 0.691406 0.212219 -0.663025 -0.193115 1441832809 0.691406 0.212219 -0.663025 -0.193115 1441832809 0.691406 0.212219 -0.663025 -0.193115 1441832809 0.684265 0.200439 -0.667236 -0.215393 1441832809 0.684265 0.200439 -0.667236 -0.215393 1441832809 0.684265 0.200439 -0.667236 -0.215393 1441832809 0.684265 0.200439 -0.667236 -0.215393 1441832809 0.684265 0.200439 -0.667236 -0.215393 1441832809 0.684265 0.200439 -0.667236 -0.215393 1441832809 0.685120 0.173035 -0.663757 -0.245239 1441832809 0.685120 0.173035 -0.663757 -0.245239 1441832809 0.685120 0.173035 -0.663757 -0.245239 1441832809 0.685120 0.173035 -0.663757 -0.245239 1441832809 0.685120 0.173035 -0.663757 -0.245239 1441832809 0.685120 0.173035 -0.663757 -0.245239 1441832809 0.695679 0.153137 -0.661865 -0.233337 1441832809 0.695679 0.153137 -0.661865 -0.233337 1441832809 0.695679 0.153137 -0.661865 -0.233337 1441832809 0.695679 0.153137 -0.661865 -0.233337 1441832809 0.695679 0.153137 -0.661865 -0.233337 1441832809 0.695679 0.153137 -0.661865 -0.233337 1441832809 0.717651 0.123230 -0.663574 -0.171692 1441832809 0.717651 0.123230 -0.663574 -0.171692 1441832809 0.717651 0.123230 -0.663574 -0.171692 1441832809 0.717651 0.123230 -0.663574 -0.171692 1441832809 0.717651 0.123230 -0.663574 -0.171692 1441832809 0.717651 0.123230 -0.663574 -0.171692 1441832809 0.729370 0.128418 -0.663635 -0.105530 1441832809 0.729370 0.128418 -0.663635 -0.105530 1441832809 0.729370 0.128418 -0.663635 -0.105530 1441832809 0.729370 0.128418 -0.663635 -0.105530 1441832809 0.729370 0.128418 -0.663635 -0.105530 1441832809 0.750305 0.119263 -0.649719 -0.025574 1441832809 0.750305 0.119263 -0.649719 -0.025574 1441832809 0.750305 0.119263 -0.649719 -0.025574 1441832809 0.750305 0.119263 -0.649719 -0.025574 1441832809 0.750305 0.119263 -0.649719 -0.025574 1441832809 0.750305 0.119263 -0.649719 -0.025574 1441832809 0.744690 0.109436 -0.658203 0.015564 1441832809 0.744690 0.109436 -0.658203 0.015564 1441832809 0.744690 0.109436 -0.658203 0.015564 1441832809 0.744690 0.109436 -0.658203 0.015564 1441832809 0.744690 0.109436 -0.658203 0.015564 1441832809 0.744690 0.109436 -0.658203 0.015564 1441832809 0.743896 0.137329 -0.653198 0.033264 1441832809 0.743896 0.137329 -0.653198 0.033264 1441832809 0.743896 0.137329 -0.653198 0.033264 1441832809 0.743896 0.137329 -0.653198 0.033264 1441832809 0.743896 0.137329 -0.653198 0.033264 1441832809 0.743896 0.137329 -0.653198 0.033264 1441832809 0.733032 0.140442 -0.665466 0.005798 1441832809 0.733032 0.140442 -0.665466 0.005798 1441832809 0.733032 0.140442 -0.665466 0.005798 1441832809 0.733032 0.140442 -0.665466 0.005798 1441832809 0.733032 0.140442 -0.665466 0.005798 1441832809 0.733032 0.140442 -0.665466 0.005798 1441832809 0.728943 0.120667 -0.673828 0.000610 1441832809 0.728943 0.120667 -0.673828 0.000610 1441832809 0.728943 0.120667 -0.673828 0.000610 1441832809 0.728943 0.120667 -0.673828 0.000610 1441832809 0.728943 0.120667 -0.673828 0.000610 1441832809 0.728943 0.120667 -0.673828 0.000610 1441832809 0.725403 0.149475 -0.671875 0.000061 1441832809 0.725403 0.149475 -0.671875 0.000061 1441832809 0.725403 0.149475 -0.671875 0.000061 1441832809 0.725403 0.149475 -0.671875 0.000061 1441832809 0.725403 0.149475 -0.671875 0.000061 1441832809 0.725403 0.149475 -0.671875 0.000061 1441832809 0.713013 0.185913 -0.675537 -0.026184 1441832809 0.713013 0.185913 -0.675537 -0.026184 1441832809 0.713013 0.185913 -0.675537 -0.026184 1441832809 0.713013 0.185913 -0.675537 -0.026184 1441832809 0.713013 0.185913 -0.675537 -0.026184 1441832809 0.690552 0.175781 -0.691284 -0.119812 1441832809 0.690552 0.175781 -0.691284 -0.119812 1441832809 0.690552 0.175781 -0.691284 -0.119812 1441832809 0.690552 0.175781 -0.691284 -0.119812 1441832809 0.690552 0.175781 -0.691284 -0.119812 1441832809 0.683044 0.156982 -0.698792 -0.143188 1441832809 0.683044 0.156982 -0.698792 -0.143188 1441832809 0.683044 0.156982 -0.698792 -0.143188 1441832809 0.683044 0.156982 -0.698792 -0.143188 1441832809 0.683044 0.156982 -0.698792 -0.143188 1441832809 0.683044 0.156982 -0.698792 -0.143188 1441832809 0.692017 0.173584 -0.675354 -0.186646 1441832809 0.692017 0.173584 -0.675354 -0.186646 1441832809 0.692017 0.173584 -0.675354 -0.186646 1441832809 0.692017 0.173584 -0.675354 -0.186646 1441832809 0.692017 0.173584 -0.675354 -0.186646 1441832809 0.692017 0.173584 -0.675354 -0.186646 1441832809 0.701172 0.217712 -0.654663 -0.179871 1441832809 0.701172 0.217712 -0.654663 -0.179871 1441832809 0.701172 0.217712 -0.654663 -0.179871 1441832809 0.701172 0.217712 -0.654663 -0.179871 1441832809 0.701172 0.217712 -0.654663 -0.179871 1441832809 0.701172 0.217712 -0.654663 -0.179871 1441832809 0.701172 0.217712 -0.654663 -0.179871 1441832809 0.710938 0.222412 -0.641479 -0.183350 1441832809 0.710938 0.222412 -0.641479 -0.183350 1441832809 0.710938 0.222412 -0.641479 -0.183350 1441832809 0.710938 0.222412 -0.641479 -0.183350 1441832809 0.710938 0.222412 -0.641479 -0.183350 1441832809 0.710938 0.222412 -0.641479 -0.183350 1441832809 0.710632 0.214600 -0.646790 -0.174988 1441832809 0.710632 0.214600 -0.646790 -0.174988 1441832809 0.710632 0.214600 -0.646790 -0.174988 1441832810 0.710632 0.214600 -0.646790 -0.174988 1441832810 0.710632 0.214600 -0.646790 -0.174988 1441832810 0.699219 0.199768 -0.661926 -0.181824 1441832810 0.699219 0.199768 -0.661926 -0.181824 1441832810 0.699219 0.199768 -0.661926 -0.181824 1441832810 0.699219 0.199768 -0.661926 -0.181824 1441832810 0.699219 0.199768 -0.661926 -0.181824 1441832810 0.699219 0.199768 -0.661926 -0.181824 1441832810 0.692810 0.171387 -0.672424 -0.196167 1441832810 0.692810 0.171387 -0.672424 -0.196167 1441832810 0.692810 0.171387 -0.672424 -0.196167 1441832810 0.692810 0.171387 -0.672424 -0.196167 1441832810 0.692810 0.171387 -0.672424 -0.196167 1441832810 0.692810 0.171387 -0.672424 -0.196167 1441832810 0.703308 0.142578 -0.675354 -0.170166 1441832810 0.703308 0.142578 -0.675354 -0.170166 1441832810 0.703308 0.142578 -0.675354 -0.170166 1441832810 0.703308 0.142578 -0.675354 -0.170166 1441832810 0.703308 0.142578 -0.675354 -0.170166 1441832810 0.703308 0.142578 -0.675354 -0.170166 1441832810 0.717957 0.128723 -0.675537 -0.107849 1441832810 0.717957 0.128723 -0.675537 -0.107849 1441832810 0.717957 0.128723 -0.675537 -0.107849 1441832810 0.717957 0.128723 -0.675537 -0.107849 1441832810 0.717957 0.128723 -0.675537 -0.107849 1441832810 0.717957 0.128723 -0.675537 -0.107849 1441832810 0.717957 0.128723 -0.675537 -0.107849 1441832810 0.732666 0.138062 -0.665222 -0.040405 1441832810 0.732666 0.138062 -0.665222 -0.040405 1441832810 0.732666 0.138062 -0.665222 -0.040405 1441832810 0.732666 0.138062 -0.665222 -0.040405 1441832810 0.732666 0.138062 -0.665222 -0.040405 1441832810 0.732666 0.138062 -0.665222 -0.040405 1441832810 0.740479 0.120789 -0.660095 0.036987 1441832810 0.740479 0.120789 -0.660095 0.036987 1441832810 0.740479 0.120789 -0.660095 0.036987 1441832810 0.740479 0.120789 -0.660095 0.036987 1441832810 0.740479 0.120789 -0.660095 0.036987 1441832810 0.740479 0.120789 -0.660095 0.036987 1441832810 0.733887 0.162720 -0.653198 0.090576 1441832810 0.733887 0.162720 -0.653198 0.090576 1441832810 0.733887 0.162720 -0.653198 0.090576 1441832810 0.733887 0.162720 -0.653198 0.090576 1441832810 0.733887 0.162720 -0.653198 0.090576 1441832810 0.733887 0.162720 -0.653198 0.090576 1441832810 0.733887 0.162720 -0.653198 0.090576 1441832810 0.727783 0.195129 -0.651245 0.090210 1441832810 0.727783 0.195129 -0.651245 0.090210 1441832810 0.727783 0.195129 -0.651245 0.090210 1441832810 0.727783 0.195129 -0.651245 0.090210 1441832810 0.727783 0.195129 -0.651245 0.090210 1441832810 0.727783 0.195129 -0.651245 0.090210 1441832810 0.723694 0.185120 -0.663208 0.046509 1441832810 0.723694 0.185120 -0.663208 0.046509 1441832810 0.723694 0.185120 -0.663208 0.046509 1441832810 0.723694 0.185120 -0.663208 0.046509 1441832810 0.723694 0.185120 -0.663208 0.046509 1441832810 0.723694 0.185120 -0.663208 0.046509 1441832810 0.721497 0.162415 -0.672546 0.027771 1441832810 0.721497 0.162415 -0.672546 0.027771 1441832810 0.721497 0.162415 -0.672546 0.027771 1441832810 0.721497 0.162415 -0.672546 0.027771 1441832810 0.721497 0.162415 -0.672546 0.027771 1441832810 0.721497 0.162415 -0.672546 0.027771 1441832810 0.715210 0.173035 -0.677124 0.001099 1441832810 0.715210 0.173035 -0.677124 0.001099 1441832810 0.715210 0.173035 -0.677124 0.001099 1441832810 0.715210 0.173035 -0.677124 0.001099 1441832810 0.715210 0.173035 -0.677124 0.001099 1441832810 0.715210 0.173035 -0.677124 0.001099 1441832810 0.703979 0.194092 -0.681885 -0.042297 1441832810 0.703979 0.194092 -0.681885 -0.042297 1441832810 0.703979 0.194092 -0.681885 -0.042297 1441832810 0.703979 0.194092 -0.681885 -0.042297 1441832810 0.703979 0.194092 -0.681885 -0.042297 1441832810 0.703979 0.194092 -0.681885 -0.042297 1441832810 0.695435 0.193359 -0.683899 -0.106140 1441832810 0.695435 0.193359 -0.683899 -0.106140 1441832810 0.695435 0.193359 -0.683899 -0.106140 1441832810 0.695435 0.193359 -0.683899 -0.106140 1441832810 0.695435 0.193359 -0.683899 -0.106140 1441832810 0.680664 0.194641 -0.693359 -0.134277 1441832810 0.680664 0.194641 -0.693359 -0.134277 1441832810 0.680664 0.194641 -0.693359 -0.134277 1441832810 0.680664 0.194641 -0.693359 -0.134277 1441832810 0.680664 0.194641 -0.693359 -0.134277 1441832810 0.680664 0.194641 -0.693359 -0.134277 1441832810 0.681152 0.199341 -0.688965 -0.146973 1441832810 0.681152 0.199341 -0.688965 -0.146973 1441832810 0.681152 0.199341 -0.688965 -0.146973 1441832810 0.681152 0.199341 -0.688965 -0.146973 1441832810 0.681152 0.199341 -0.688965 -0.146973 1441832810 0.681152 0.199341 -0.688965 -0.146973 1441832810 0.688538 0.228149 -0.666931 -0.170593 1441832810 0.688538 0.228149 -0.666931 -0.170593 1441832810 0.688538 0.228149 -0.666931 -0.170593 1441832810 0.697937 0.264282 -0.633667 -0.203552 1441832810 0.697937 0.264282 -0.633667 -0.203552 1441832810 0.697937 0.264282 -0.633667 -0.203552 1441832810 0.697937 0.264282 -0.633667 -0.203552 1441832810 0.697937 0.264282 -0.633667 -0.203552 1441832810 0.697937 0.264282 -0.633667 -0.203552 1441832810 0.700317 0.271362 -0.630798 -0.194946 1441832810 0.700317 0.271362 -0.630798 -0.194946 1441832810 0.700317 0.271362 -0.630798 -0.194946 1441832810 0.700317 0.271362 -0.630798 -0.194946 1441832811 0.700317 0.271362 -0.630798 -0.194946 1441832811 0.700317 0.271362 -0.630798 -0.194946 1441832811 0.698975 0.267029 -0.635010 -0.192200 1441832811 0.698975 0.267029 -0.635010 -0.192200 1441832811 0.698975 0.267029 -0.635010 -0.192200 1441832811 0.698975 0.267029 -0.635010 -0.192200 1441832811 0.692322 0.241455 -0.650879 -0.196777 1441832811 0.692322 0.241455 -0.650879 -0.196777 1441832811 0.692322 0.241455 -0.650879 -0.196777 1441832811 0.692322 0.241455 -0.650879 -0.196777 1441832811 0.692322 0.241455 -0.650879 -0.196777 1441832811 0.687317 0.218140 -0.660461 -0.209351 1441832811 0.687317 0.218140 -0.660461 -0.209351 1441832811 0.687317 0.218140 -0.660461 -0.209351 1441832811 0.687317 0.218140 -0.660461 -0.209351 1441832811 0.687317 0.218140 -0.660461 -0.209351 1441832811 0.687317 0.218140 -0.660461 -0.209351 1441832811 0.692322 0.180786 -0.668457 -0.202820 1441832811 0.692322 0.180786 -0.668457 -0.202820 1441832811 0.692322 0.180786 -0.668457 -0.202820 1441832811 0.692322 0.180786 -0.668457 -0.202820 1441832811 0.692322 0.180786 -0.668457 -0.202820 1441832811 0.692322 0.180786 -0.668457 -0.202820 1441832811 0.715027 0.146912 -0.663757 -0.162964 1441832811 0.715027 0.146912 -0.663757 -0.162964 1441832811 0.715027 0.146912 -0.663757 -0.162964 1441832811 0.715027 0.146912 -0.663757 -0.162964 1441832811 0.715027 0.146912 -0.663757 -0.162964 1441832811 0.715027 0.146912 -0.663757 -0.162964 1441832811 0.715027 0.146912 -0.663757 -0.162964 1441832811 0.722473 0.139832 -0.670166 -0.096497 1441832811 0.722473 0.139832 -0.670166 -0.096497 1441832811 0.722473 0.139832 -0.670166 -0.096497 1441832811 0.722473 0.139832 -0.670166 -0.096497 1441832811 0.722473 0.139832 -0.670166 -0.096497 1441832811 0.722473 0.139832 -0.670166 -0.096497 1441832811 0.739441 0.131897 -0.659851 -0.022095 1441832811 0.739441 0.131897 -0.659851 -0.022095 1441832811 0.739441 0.131897 -0.659851 -0.022095 1441832811 0.739441 0.131897 -0.659851 -0.022095 1441832811 0.739441 0.131897 -0.659851 -0.022095 1441832811 0.739441 0.131897 -0.659851 -0.022095 1441832811 0.747498 0.132568 -0.649902 0.036194 1441832811 0.747498 0.132568 -0.649902 0.036194 1441832811 0.747498 0.132568 -0.649902 0.036194 1441832811 0.746704 0.141785 -0.643738 0.088745 1441832811 0.746704 0.141785 -0.643738 0.088745 1441832811 0.746704 0.141785 -0.643738 0.088745 1441832811 0.737183 0.197021 -0.637085 0.108826 1441832811 0.737183 0.197021 -0.637085 0.108826 1441832811 0.737183 0.197021 -0.637085 0.108826 1441832811 0.737183 0.197021 -0.637085 0.108826 1441832811 0.727722 0.210571 -0.649536 0.064453 1441832811 0.727722 0.210571 -0.649536 0.064453 1441832811 0.727722 0.210571 -0.649536 0.064453 1441832811 0.727722 0.210571 -0.649536 0.064453 1441832811 0.727722 0.210571 -0.649536 0.064453 1441832811 0.727722 0.210571 -0.649536 0.064453 1441832811 0.727722 0.210571 -0.649536 0.064453 1441832811 0.722839 0.191406 -0.663940 0.007507 1441832811 0.722839 0.191406 -0.663940 0.007507 1441832811 0.716248 0.203308 -0.666077 -0.044006 1441832811 0.716248 0.203308 -0.666077 -0.044006 1441832811 0.716248 0.203308 -0.666077 -0.044006 1441832811 0.716248 0.203308 -0.666077 -0.044006 1441832811 0.716248 0.203308 -0.666077 -0.044006 1441832811 0.716248 0.203308 -0.666077 -0.044006 1441832811 0.716248 0.203308 -0.666077 -0.044006 1441832811 0.690430 0.230286 -0.678650 -0.098572 1441832811 0.690430 0.230286 -0.678650 -0.098572 1441832811 0.690430 0.230286 -0.678650 -0.098572 1441832811 0.690430 0.230286 -0.678650 -0.098572 1441832811 0.690430 0.230286 -0.678650 -0.098572 1441832811 0.690430 0.230286 -0.678650 -0.098572 1441832811 0.646912 0.217834 -0.709351 -0.175720 1441832811 0.646912 0.217834 -0.709351 -0.175720 1441832811 0.646912 0.217834 -0.709351 -0.175720 1441832811 0.646912 0.217834 -0.709351 -0.175720 1441832811 0.650146 0.172791 -0.704102 -0.227356 1441832811 0.650146 0.172791 -0.704102 -0.227356 1441832811 0.650146 0.172791 -0.704102 -0.227356 1441832811 0.650146 0.172791 -0.704102 -0.227356 1441832811 0.650146 0.172791 -0.704102 -0.227356 1441832811 0.664734 0.214355 -0.680603 -0.221191 1441832811 0.664734 0.214355 -0.680603 -0.221191 1441832811 0.664734 0.214355 -0.680603 -0.221191 1441832811 0.664734 0.214355 -0.680603 -0.221191 1441832811 0.664734 0.214355 -0.680603 -0.221191 1441832811 0.664734 0.214355 -0.680603 -0.221191 1441832811 0.678467 0.221619 -0.657104 -0.242432 1441832811 0.678467 0.221619 -0.657104 -0.242432 1441832811 0.678467 0.221619 -0.657104 -0.242432 1441832811 0.678467 0.221619 -0.657104 -0.242432 1441832811 0.678467 0.221619 -0.657104 -0.242432 1441832811 0.678467 0.221619 -0.657104 -0.242432 1441832812 0.678467 0.221619 -0.657104 -0.242432 1441832812 0.684753 0.221558 -0.655945 -0.227600 1441832812 0.684753 0.221558 -0.655945 -0.227600 1441832812 0.684753 0.221558 -0.655945 -0.227600 1441832812 0.684753 0.221558 -0.655945 -0.227600 1441832812 0.684753 0.221558 -0.655945 -0.227600 1441832812 0.684753 0.221558 -0.655945 -0.227600 1441832812 0.676575 0.216248 -0.669434 -0.217468 1441832812 0.676575 0.216248 -0.669434 -0.217468 1441832812 0.676575 0.216248 -0.669434 -0.217468 1441832812 0.676575 0.216248 -0.669434 -0.217468 1441832812 0.676575 0.216248 -0.669434 -0.217468 1441832812 0.676575 0.216248 -0.669434 -0.217468 1441832812 0.673706 0.189453 -0.677368 -0.226746 1441832812 0.673706 0.189453 -0.677368 -0.226746 1441832812 0.673706 0.189453 -0.677368 -0.226746 1441832812 0.673706 0.189453 -0.677368 -0.226746 1441832812 0.673706 0.189453 -0.677368 -0.226746 1441832812 0.673706 0.189453 -0.677368 -0.226746 1441832812 0.680786 0.164429 -0.678589 -0.221313 1441832812 0.680786 0.164429 -0.678589 -0.221313 1441832812 0.680786 0.164429 -0.678589 -0.221313 1441832812 0.680786 0.164429 -0.678589 -0.221313 1441832812 0.680786 0.164429 -0.678589 -0.221313 1441832812 0.680786 0.164429 -0.678589 -0.221313 1441832812 0.700317 0.135620 -0.676208 -0.184082 1441832812 0.700317 0.135620 -0.676208 -0.184082 1441832812 0.700317 0.135620 -0.676208 -0.184082 1441832812 0.700317 0.135620 -0.676208 -0.184082 1441832812 0.724243 0.130798 -0.667908 -0.110779 1441832812 0.724243 0.130798 -0.667908 -0.110779 1441832812 0.724243 0.130798 -0.667908 -0.110779 1441832812 0.724243 0.130798 -0.667908 -0.110779 1441832812 0.724243 0.130798 -0.667908 -0.110779 1441832812 0.724243 0.130798 -0.667908 -0.110779 1441832812 0.739563 0.122986 -0.661255 -0.025146 1441832812 0.739563 0.122986 -0.661255 -0.025146 1441832812 0.739563 0.122986 -0.661255 -0.025146 1441832812 0.739563 0.122986 -0.661255 -0.025146 1441832812 0.739563 0.122986 -0.661255 -0.025146 1441832812 0.739563 0.122986 -0.661255 -0.025146 1441832812 0.739563 0.122986 -0.661255 -0.025146 1441832812 0.755737 0.155334 -0.635620 0.025940 1441832812 0.755737 0.155334 -0.635620 0.025940 1441832812 0.755737 0.155334 -0.635620 0.025940 1441832812 0.755737 0.155334 -0.635620 0.025940 1441832812 0.747620 0.162964 -0.641174 0.058533 1441832812 0.747620 0.162964 -0.641174 0.058533 1441832812 0.747620 0.162964 -0.641174 0.058533 1441832812 0.747620 0.162964 -0.641174 0.058533 1441832812 0.747620 0.162964 -0.641174 0.058533 1441832812 0.747620 0.162964 -0.641174 0.058533 1441832812 0.744507 0.175964 -0.642334 0.045654 1441832812 0.744507 0.175964 -0.642334 0.045654 1441832812 0.744507 0.175964 -0.642334 0.045654 1441832812 0.744507 0.175964 -0.642334 0.045654 1441832812 0.744507 0.175964 -0.642334 0.045654 1441832812 0.744507 0.175964 -0.642334 0.045654 1441832812 0.737000 0.183960 -0.650146 0.017761 1441832812 0.737000 0.183960 -0.650146 0.017761 1441832812 0.737000 0.183960 -0.650146 0.017761 1441832812 0.737000 0.183960 -0.650146 0.017761 1441832812 0.737000 0.183960 -0.650146 0.017761 1441832812 0.737000 0.183960 -0.650146 0.017761 1441832812 0.725586 0.211243 -0.654663 -0.016785 1441832812 0.725586 0.211243 -0.654663 -0.016785 1441832812 0.725586 0.211243 -0.654663 -0.016785 1441832812 0.725586 0.211243 -0.654663 -0.016785 1441832812 0.725586 0.211243 -0.654663 -0.016785 1441832812 0.716492 0.254700 -0.647217 -0.053345 1441832812 0.716492 0.254700 -0.647217 -0.053345 1441832812 0.716492 0.254700 -0.647217 -0.053345 1441832812 0.716492 0.254700 -0.647217 -0.053345 1441832812 0.716492 0.254700 -0.647217 -0.053345 1441832812 0.705811 0.255920 -0.653076 -0.099304 1441832812 0.705811 0.255920 -0.653076 -0.099304 1441832812 0.705811 0.255920 -0.653076 -0.099304 1441832812 0.705811 0.255920 -0.653076 -0.099304 1441832812 0.705811 0.255920 -0.653076 -0.099304 1441832812 0.705811 0.255920 -0.653076 -0.099304 1441832812 0.706055 0.247070 -0.656799 -0.095154 1441832812 0.706055 0.247070 -0.656799 -0.095154 1441832812 0.706055 0.247070 -0.656799 -0.095154 1441832812 0.706055 0.247070 -0.656799 -0.095154 1441832812 0.706055 0.247070 -0.656799 -0.095154 1441832812 0.706055 0.247070 -0.656799 -0.095154 1441832812 0.713501 0.269775 -0.636658 -0.113159 1441832812 0.713501 0.269775 -0.636658 -0.113159 1441832812 0.713501 0.269775 -0.636658 -0.113159 1441832812 0.713501 0.269775 -0.636658 -0.113159 1441832812 0.713501 0.269775 -0.636658 -0.113159 1441832812 0.713501 0.269775 -0.636658 -0.113159 1441832812 0.713501 0.269775 -0.636658 -0.113159 1441832812 0.699829 0.318176 -0.628113 -0.120422 1441832812 0.699829 0.318176 -0.628113 -0.120422 1441832812 0.699829 0.318176 -0.628113 -0.120422 1441832812 0.699829 0.318176 -0.628113 -0.120422 1441832812 0.699829 0.318176 -0.628113 -0.120422 1441832812 0.710205 0.298645 -0.625427 -0.123413 1441832812 0.710205 0.298645 -0.625427 -0.123413 1441832812 0.710205 0.298645 -0.625427 -0.123413 1441832812 0.710205 0.298645 -0.625427 -0.123413 1441832812 0.710205 0.298645 -0.625427 -0.123413 1441832812 0.710205 0.298645 -0.625427 -0.123413 1441832813 0.704712 0.295959 -0.633728 -0.118774 1441832813 0.704712 0.295959 -0.633728 -0.118774 1441832813 0.704712 0.295959 -0.633728 -0.118774 1441832813 0.704712 0.295959 -0.633728 -0.118774 1441832813 0.704712 0.295959 -0.633728 -0.118774 1441832813 0.704712 0.295959 -0.633728 -0.118774 1441832813 0.700928 0.266968 -0.646362 -0.140015 1441832813 0.700928 0.266968 -0.646362 -0.140015 1441832813 0.700928 0.266968 -0.646362 -0.140015 1441832813 0.700928 0.266968 -0.646362 -0.140015 1441832813 0.700928 0.266968 -0.646362 -0.140015 1441832813 0.700928 0.266968 -0.646362 -0.140015 1441832813 0.700439 0.230225 -0.657410 -0.155579 1441832813 0.700439 0.230225 -0.657410 -0.155579 1441832813 0.700439 0.230225 -0.657410 -0.155579 1441832813 0.700439 0.230225 -0.657410 -0.155579 1441832813 0.700439 0.230225 -0.657410 -0.155579 1441832813 0.700439 0.230225 -0.657410 -0.155579 1441832813 0.700439 0.230225 -0.657410 -0.155579 1441832813 0.705811 0.195923 -0.668091 -0.130920 1441832813 0.705811 0.195923 -0.668091 -0.130920 1441832813 0.705811 0.195923 -0.668091 -0.130920 1441832813 0.705811 0.195923 -0.668091 -0.130920 1441832813 0.705811 0.195923 -0.668091 -0.130920 1441832813 0.725342 0.167419 -0.664307 -0.067322 1441832813 0.725342 0.167419 -0.664307 -0.067322 1441832813 0.725342 0.167419 -0.664307 -0.067322 1441832813 0.725342 0.167419 -0.664307 -0.067322 1441832813 0.725342 0.167419 -0.664307 -0.067322 1441832813 0.725342 0.167419 -0.664307 -0.067322 1441832813 0.725342 0.167419 -0.664307 -0.067322 1441832813 0.735291 0.137085 -0.663635 0.012634 1441832813 0.735291 0.137085 -0.663635 0.012634 1441832813 0.735291 0.137085 -0.663635 0.012634 1441832813 0.735291 0.137085 -0.663635 0.012634 1441832813 0.735291 0.137085 -0.663635 0.012634 1441832813 0.748413 0.158020 -0.638672 0.083557 1441832813 0.748413 0.158020 -0.638672 0.083557 1441832813 0.748413 0.158020 -0.638672 0.083557 1441832813 0.748413 0.158020 -0.638672 0.083557 1441832813 0.748413 0.158020 -0.638672 0.083557 1441832813 0.748413 0.158020 -0.638672 0.083557 1441832813 0.748413 0.158020 -0.638672 0.083557 1441832813 0.744812 0.172668 -0.636780 0.099854 1441832813 0.744812 0.172668 -0.636780 0.099854 1441832813 0.744812 0.172668 -0.636780 0.099854 1441832813 0.744812 0.172668 -0.636780 0.099854 1441832813 0.744812 0.172668 -0.636780 0.099854 1441832813 0.739258 0.190369 -0.641113 0.079163 1441832813 0.739258 0.190369 -0.641113 0.079163 1441832813 0.739258 0.190369 -0.641113 0.079163 1441832813 0.739258 0.190369 -0.641113 0.079163 1441832813 0.739258 0.190369 -0.641113 0.079163 1441832813 0.739258 0.190369 -0.641113 0.079163 1441832813 0.730530 0.202759 -0.651062 0.036377 1441832813 0.730530 0.202759 -0.651062 0.036377 1441832813 0.730530 0.202759 -0.651062 0.036377 1441832813 0.721130 0.223938 -0.655518 -0.007080 1441832813 0.721130 0.223938 -0.655518 -0.007080 1441832813 0.721130 0.223938 -0.655518 -0.007080 1441832813 0.721130 0.223938 -0.655518 -0.007080 1441832813 0.721130 0.223938 -0.655518 -0.007080 1441832813 0.721130 0.223938 -0.655518 -0.007080 1441832813 0.721130 0.253662 -0.643555 -0.038269 1441832813 0.721130 0.253662 -0.643555 -0.038269 1441832813 0.721130 0.253662 -0.643555 -0.038269 1441832813 0.721130 0.253662 -0.643555 -0.038269 1441832813 0.721130 0.253662 -0.643555 -0.038269 1441832813 0.721130 0.253662 -0.643555 -0.038269 1441832813 0.721191 0.267334 -0.634460 -0.076538 1441832813 0.721191 0.267334 -0.634460 -0.076538 1441832813 0.721191 0.267334 -0.634460 -0.076538 1441832813 0.721191 0.267334 -0.634460 -0.076538 1441832813 0.721191 0.267334 -0.634460 -0.076538 1441832813 0.728577 0.267456 -0.626160 -0.074585 1441832813 0.728577 0.267456 -0.626160 -0.074585 1441832813 0.728577 0.267456 -0.626160 -0.074585 1441832813 0.728577 0.267456 -0.626160 -0.074585 1441832813 0.728577 0.267456 -0.626160 -0.074585 1441832813 0.728577 0.267456 -0.626160 -0.074585 1441832813 0.728577 0.267456 -0.626160 -0.074585 1441832813 0.755981 0.269897 -0.589600 -0.089417 1441832813 0.755981 0.269897 -0.589600 -0.089417 1441832813 0.755981 0.269897 -0.589600 -0.089417 1441832813 0.755981 0.269897 -0.589600 -0.089417 1441832813 0.755981 0.269897 -0.589600 -0.089417 1441832813 0.755981 0.269897 -0.589600 -0.089417 1441832813 0.748840 0.303406 -0.582336 -0.089783 1441832813 0.748840 0.303406 -0.582336 -0.089783 1441832813 0.748840 0.303406 -0.582336 -0.089783 1441832813 0.748840 0.303406 -0.582336 -0.089783 1441832813 0.748840 0.303406 -0.582336 -0.089783 1441832813 0.748840 0.303406 -0.582336 -0.089783 1441832813 0.758545 0.290894 -0.578186 -0.075134 1441832813 0.758545 0.290894 -0.578186 -0.075134 1441832813 0.758545 0.290894 -0.578186 -0.075134 1441832813 0.758545 0.290894 -0.578186 -0.075134 1441832813 0.758545 0.290894 -0.578186 -0.075134 1441832813 0.758545 0.290894 -0.578186 -0.075134 1441832813 0.758362 0.282654 -0.584290 -0.059998 1441832813 0.758362 0.282654 -0.584290 -0.059998 1441832813 0.758362 0.282654 -0.584290 -0.059998 1441832813 0.758362 0.282654 -0.584290 -0.059998 1441832813 0.758362 0.282654 -0.584290 -0.059998 1441832813 0.758362 0.282654 -0.584290 -0.059998 1441832813 0.758362 0.282654 -0.584290 -0.059998 1441832813 0.754333 0.262512 -0.597839 -0.067993 1441832814 0.754333 0.262512 -0.597839 -0.067993 1441832814 0.754333 0.262512 -0.597839 -0.067993 1441832814 0.754333 0.262512 -0.597839 -0.067993 1441832814 0.754333 0.262512 -0.597839 -0.067993 1441832814 0.754333 0.262512 -0.597839 -0.067993 1441832814 0.749390 0.234375 -0.613281 -0.086121 1441832814 0.749390 0.234375 -0.613281 -0.086121 1441832814 0.749390 0.234375 -0.613281 -0.086121 1441832814 0.749390 0.234375 -0.613281 -0.086121 1441832814 
0.745117 0.198914 -0.631775 0.077576 1441832816 0.745117 0.198914 -0.631775 0.077576 1441832816 0.745117 0.198914 -0.631775 0.077576 1441832816 0.746826 0.197083 -0.631165 0.070557 1441832816 0.746826 0.197083 -0.631165 0.070557 1441832816 0.746826 0.197083 -0.631165 0.070557 1441832816 0.746826 0.197083 -0.631165 0.070557 1441832816 0.746826 0.197083 -0.631165 0.070557 1441832816 0.746826 0.197083 -0.631165 0.070557 1441832816 0.746826 0.197083 -0.631165 0.070557 1441832816 0.749329 0.196533 -0.628845 0.066467 1441832816 0.749329 0.196533 -0.628845 0.066467 1441832816 0.749329 0.196533 -0.628845 0.066467 1441832816 0.749329 0.196533 -0.628845 0.066467 1441832816 0.749329 0.196533 -0.628845 0.066467 1441832816 0.749329 0.196533 -0.628845 0.066467 1441832816 0.751831 0.187622 -0.629639 0.055420 1441832816 0.751831 0.187622 -0.629639 0.055420 1441832816 0.751831 0.187622 -0.629639 0.055420 1441832816 0.751831 0.187622 -0.629639 0.055420 1441832816 0.751831 0.187622 -0.629639 0.055420 1441832816 0.751831 0.187622 -0.629639 0.055420 1441832816 0.752258 0.182983 -0.631042 0.049194 1441832816 0.752258 0.182983 -0.631042 0.049194 1441832816 0.752258 0.182983 -0.631042 0.049194 1441832816 0.752258 0.182983 -0.631042 0.049194 1441832816 0.752258 0.182983 -0.631042 0.049194 1441832816 0.752258 0.182983 -0.631042 0.049194 1441832816 0.752258 0.182983 -0.631042 0.049194 1441832816 0.751587 0.187744 -0.630066 0.053345 1441832816 0.751587 0.187744 -0.630066 0.053345 1441832816 0.751587 0.187744 -0.630066 0.053345 1441832816 0.751587 0.187744 -0.630066 0.053345 1441832816 0.751587 0.187744 -0.630066 0.053345 1441832816 0.752441 0.190613 -0.628113 0.054382 1441832816 0.752441 0.190613 -0.628113 0.054382 1441832816 0.752441 0.190613 -0.628113 0.054382 1441832816 0.752441 0.190613 -0.628113 0.054382 1441832816 0.752441 0.190613 -0.628113 0.054382 1441832816 0.752441 0.190613 -0.628113 0.054382 1441832816 0.752441 0.190613 -0.628113 0.054382 1441832816 0.753540 0.182251 -0.630005 0.045593 1441832816 0.753540 0.182251 -0.630005 0.045593 1441832816 0.753540 0.182251 -0.630005 0.045593 1441832816 0.753540 0.182251 -0.630005 0.045593 1441832816 0.753540 0.182251 -0.630005 0.045593 1441832816 0.753540 0.182251 -0.630005 0.045593 1441832816 0.751709 0.186157 -0.630615 0.050720 1441832816 0.751709 0.186157 -0.630615 0.050720 1441832816 0.751709 0.186157 -0.630615 0.050720 1441832816 0.751709 0.186157 -0.630615 0.050720 1441832816 0.751709 0.186157 -0.630615 0.050720 1441832816 0.751709 0.186157 -0.630615 0.050720 1441832816 0.749512 0.195068 -0.629639 0.061218 1441832816 0.749512 0.195068 -0.629639 0.061218 1441832816 0.749512 0.195068 -0.629639 0.061218 1441832816 0.749512 0.195068 -0.629639 0.061218 1441832816 0.749512 0.195068 -0.629639 0.061218 1441832816 0.749512 0.195068 -0.629639 0.061218 1441832816 0.747314 0.198853 -0.630066 0.070251 1441832816 0.747314 0.198853 -0.630066 0.070251 1441832816 0.747314 0.198853 -0.630066 0.070251 1441832816 0.747314 0.198853 -0.630066 0.070251 1441832816 0.747314 0.198853 -0.630066 0.070251 1441832816 0.747314 0.198853 -0.630066 0.070251 1441832816 0.745178 0.202026 -0.630615 0.078918 1441832816 0.745178 0.202026 -0.630615 0.078918 1441832816 0.745178 0.202026 -0.630615 0.078918 1441832816 0.745178 0.202026 -0.630615 0.078918 1441832817 0.745178 0.202026 -0.630615 0.078918 1441832817 0.745178 0.202026 -0.630615 0.078918 1441832817 0.744263 0.205933 -0.629822 0.083496 1441832817 0.744263 0.205933 -0.629822 0.083496 1441832817 0.744263 0.205933 -0.629822 0.083496 1441832817 0.744263 0.205933 -0.629822 0.083496 1441832817 0.744263 0.205933 -0.629822 0.083496 1441832817 0.744812 0.206604 -0.629028 0.083069 1441832817 0.744812 0.206604 -0.629028 0.083069 1441832817 0.744812 0.206604 -0.629028 0.083069 1441832817 0.744812 0.206604 -0.629028 0.083069 1441832817 0.744812 0.206604 -0.629028 0.083069 1441832817 0.744812 0.206604 -0.629028 0.083069 1441832817 0.744507 0.207458 -0.628845 0.085022 1441832817 0.744507 0.207458 -0.628845 0.085022 1441832817 0.744507 0.207458 -0.628845 0.085022 1441832817 0.744507 0.207458 -0.628845 0.085022 1441832817 0.744507 0.207458 -0.628845 0.085022 1441832817 0.743896 0.204102 -0.630554 0.085632 1441832817 0.743896 0.204102 -0.630554 0.085632 1441832817 0.743896 0.204102 -0.630554 0.085632 1441832817 0.743896 0.204102 -0.630554 0.085632 1441832817 0.743896 0.204102 -0.630554 0.085632 1441832817 0.743896 0.204102 -0.630554 0.085632 1441832817 0.743896 0.204102 -0.630554 0.085632 1441832817 0.742859 0.203857 -0.631531 0.087891 1441832817 0.742859 0.203857 -0.631531 0.087891 1441832817 0.742859 0.203857 -0.631531 0.087891 1441832817 0.742859 0.203857 -0.631531 0.087891 1441832817 0.742859 0.203857 -0.631531 0.087891 1441832817 0.742737 0.212036 -0.628662 0.090210 1441832817 0.742737 0.212036 -0.628662 0.090210 1441832817 0.742737 0.212036 -0.628662 0.090210 1441832817 0.742737 0.212036 -0.628662 0.090210 1441832817 0.742737 0.212036 -0.628662 0.090210 1441832817 0.747253 0.215820 -0.623169 0.081299 1441832817 0.747253 0.215820 -0.623169 0.081299 1441832817 0.747253 0.215820 -0.623169 0.081299 1441832817 0.747253 0.215820 -0.623169 0.081299 1441832817 0.747253 0.215820 -0.623169 0.081299 1441832817 0.754150 0.203491 -0.621338 0.061646 1441832817 0.754150 0.203491 -0.621338 0.061646 1441832817 0.754150 0.203491 -0.621338 0.061646 1441832817 0.754150 0.203491 -0.621338 0.061646 1441832817 0.754150 0.203491 -0.621338 0.061646 1441832817 0.754150 0.203491 -0.621338 0.061646 1441832817 0.754150 0.203491 -0.621338 0.061646 1441832817 0.758179 0.185364 -0.622681 0.055237 1441832817 0.758179 0.185364 -0.622681 0.055237 1441832817 0.758179 0.185364 -0.622681 0.055237 1441832817 0.758179 0.185364 -0.622681 0.055237 1441832817 0.758179 0.185364 -0.622681 0.055237 1441832817 0.758179 0.185364 -0.622681 0.055237 1441832817 0.754822 0.183838 -0.626892 0.058777 1441832817 0.754822 0.183838 -0.626892 0.058777 1441832817 0.754822 0.183838 -0.626892 0.058777 1441832817 0.754822 0.183838 -0.626892 0.058777 1441832817 0.754822 0.183838 -0.626892 0.058777 1441832817 0.753662 0.194824 -0.624695 0.061707 1441832817 0.753662 0.194824 -0.624695 0.061707 1441832817 0.753662 0.194824 -0.624695 0.061707 1441832817 0.753662 0.194824 -0.624695 0.061707 1441832817 0.753662 0.194824 -0.624695 0.061707 1441832817 0.753662 0.194824 -0.624695 0.061707 1441832817 0.753662 0.194824 -0.624695 0.061707 1441832817 0.754456 0.188110 -0.626404 0.054626 1441832817 0.754456 0.188110 -0.626404 0.054626 1441832817 0.754456 0.188110 -0.626404 0.054626 1441832817 0.754456 0.188110 -0.626404 0.054626 1441832817 0.754456 0.188110 -0.626404 0.054626 1441832817 0.752441 0.190491 -0.628174 0.054138 1441832817 0.752441 0.190491 -0.628174 0.054138 1441832817 0.752441 0.190491 -0.628174 0.054138 1441832817 0.752441 0.190491 -0.628174 0.054138 1441832817 0.752441 0.190491 -0.628174 0.054138 1441832817 0.752441 0.190491 -0.628174 0.054138 1441832817 0.748291 0.201111 -0.629333 0.059204 1441832817 0.748291 0.201111 -0.629333 0.059204 1441832817 0.748291 0.201111 -0.629333 0.059204 1441832817 0.748291 0.201111 -0.629333 0.059204 1441832817 0.748291 0.201111 -0.629333 0.059204 1441832817 0.742493 0.208984 -0.633057 0.065430 1441832817 0.742493 0.208984 -0.633057 0.065430 1441832817 0.742493 0.208984 -0.633057 0.065430 1441832817 0.742493 0.208984 -0.633057 0.065430 1441832817 0.742493 0.213379 -0.631226 0.068848 1441832817 0.742493 0.213379 -0.631226 0.068848 1441832817 0.742493 0.213379 -0.631226 0.068848 1441832817 0.742493 0.213379 -0.631226 0.068848 1441832817 0.742493 0.213379 -0.631226 0.068848 1441832817 0.742493 0.213379 -0.631226 0.068848 1441832817 0.742493 0.213379 -0.631226 0.068848 1441832817 0.744202 0.218262 -0.626770 0.075500 1441832817 0.744202 0.218262 -0.626770 0.075500 1441832817 0.744202 0.218262 -0.626770 0.075500 1441832817 0.744202 0.218262 -0.626770 0.075500 1441832817 0.744202 0.218262 -0.626770 0.075500 1441832817 0.744202 0.218262 -0.626770 0.075500 1441832818 0.747986 0.209351 -0.625671 0.072510 1441832818 0.747986 0.209351 -0.625671 0.072510 1441832818 0.747986 0.209351 -0.625671 0.072510 1441832818 0.747986 0.209351 -0.625671 0.072510 1441832818 0.747986 0.209351 -0.625671 0.072510 1441832818 0.747986 0.209351 -0.625671 0.072510 1441832818 0.748962 0.201355 -0.627075 0.072449 1441832818 0.748962 0.201355 -0.627075 0.072449 1441832818 0.748962 0.201355 -0.627075 0.072449 1441832818 0.748962 0.201355 -0.627075 0.072449 1441832818 0.748962 0.201355 -0.627075 0.072449 1441832818 0.748962 0.201355 -0.627075 0.072449 1441832818 0.748718 0.197937 -0.628296 0.073730 1441832818 0.748718 0.197937 -0.628296 0.073730 1441832818 0.748718 0.197937 -0.628296 0.073730 1441832818 0.748718 0.197937 -0.628296 0.073730 1441832818 0.748718 0.197937 -0.628296 0.073730 1441832818 0.748718 0.197937 -0.628296 0.073730 1441832818 0.747925 0.201172 -0.627747 0.077393 1441832818 0.747925 0.201172 -0.627747 0.077393 1441832818 0.747925 0.201172 -0.627747 0.077393 1441832818 0.747925 0.201172 -0.627747 0.077393 1441832818 0.747925 0.201172 -0.627747 0.077393 1441832818 0.748169 0.201721 -0.627869 0.072754 1441832818 0.748169 0.201721 -0.627869 0.072754 1441832818 0.748169 0.201721 -0.627869 0.072754 1441832818 0.748169 0.201721 -0.627869 0.072754 1441832818 0.748169 0.201721 -0.627869 0.072754 1441832818 0.748169 0.201721 -0.627869 0.072754 1441832818 0.749207 0.200073 -0.628418 0.061035 1441832818 0.749207 0.200073 -0.628418 0.061035 1441832818 0.749207 0.200073 -0.628418 0.061035 1441832818 0.749207 0.200073 -0.628418 0.061035 1441832818 0.749207 0.200073 -0.628418 0.061035 1441832818 0.749207 0.200073 -0.628418 0.061035 1441832818 0.748901 0.190247 -0.633362 0.041931 1441832818 0.748901 0.190247 -0.633362 0.041931 1441832818 0.748901 0.190247 -0.633362 0.041931 1441832818 0.748901 0.190247 -0.633362 0.041931 1441832818 0.748901 0.190247 -0.633362 0.041931 1441832818 0.748901 0.190247 -0.633362 0.041931 1441832818 0.748901 0.190247 -0.633362 0.041931 1441832818 0.748047 0.174133 -0.639709 0.028564 1441832818 0.748047 0.174133 -0.639709 0.028564 1441832818 0.748047 0.174133 -0.639709 0.028564 1441832818 0.748047 0.174133 -0.639709 0.028564 1441832818 0.748047 0.174133 -0.639709 0.028564 1441832818 0.748047 0.174133 -0.639709 0.028564 1441832818 0.745178 0.166504 -0.645264 0.024353 1441832818 0.745178 0.166504 -0.645264 0.024353 1441832818 0.745178 0.166504 -0.645264 0.024353 1441832818 0.745178 0.166504 -0.645264 0.024353 1441832818 0.745178 0.166504 -0.645264 0.024353 1441832818 0.743347 0.172729 -0.645386 0.032776 1441832818 0.743347 0.172729 -0.645386 0.032776 1441832818 0.743347 0.172729 -0.645386 0.032776 1441832818 0.743347 0.172729 -0.645386 0.032776 1441832818 0.743347 0.172729 -0.645386 0.032776 1441832818 0.744629 0.177917 -0.642273 0.036255 1441832818 0.744629 0.177917 -0.642273 0.036255 1441832818 0.744629 0.177917 -0.642273 0.036255 1441832818 0.744629 0.177917 -0.642273 0.036255 1441832818 0.744629 0.177917 -0.642273 0.036255 1441832818 0.744629 0.177917 -0.642273 0.036255 1441832818 0.744629 0.177917 -0.642273 0.036255 1441832818 0.744507 0.188721 -0.638733 0.045349 1441832818 0.744507 0.188721 -0.638733 0.045349 1441832818 0.744507 0.188721 -0.638733 0.045349 1441832818 0.744507 0.188721 -0.638733 0.045349 1441832818 0.744507 0.188721 -0.638733 0.045349 1441832818 0.744507 0.188721 -0.638733 0.045349 1441832818 0.744385 0.197205 -0.635742 0.053101 1441832818 0.744385 0.197205 -0.635742 0.053101 1441832818 0.744385 0.197205 -0.635742 0.053101 1441832818 0.744385 0.197205 -0.635742 0.053101 1441832818 0.744385 0.197205 -0.635742 0.053101 1441832818 0.744385 0.197205 -0.635742 0.053101 1441832818 0.743042 0.199768 -0.635742 0.061646 1441832818 0.743042 0.199768 -0.635742 0.061646 1441832818 0.743042 0.199768 -0.635742 0.061646 1441832818 0.743042 0.199768 -0.635742 0.061646 1441832818 0.743042 0.199768 -0.635742 0.061646 1441832818 0.740479 0.204407 -0.635986 0.073669 1441832818 0.740479 0.204407 -0.635986 0.073669 1441832818 0.740479 0.204407 -0.635986 0.073669 1441832818 0.740479 0.204407 -0.635986 0.073669 1441832818 0.738586 0.211182 -0.635132 0.080261 1441832818 0.738586 0.211182 -0.635132 0.080261 1441832818 0.738586 0.211182 -0.635132 0.080261 1441832818 0.736694 0.222046 -0.633057 0.084595 1441832818 0.736694 0.222046 -0.633057 0.084595 1441832818 0.736694 0.222046 -0.633057 0.084595 1441832818 0.736694 0.222046 -0.633057 0.084595 1441832818 0.736694 0.222046 -0.633057 0.084595 1441832818 0.735229 0.231079 -0.631409 0.086060 1441832818 0.735229 0.231079 -0.631409 0.086060 1441832818 0.735229 0.231079 -0.631409 0.086060 1441832818 0.735229 0.231079 -0.631409 0.086060 1441832818 0.735718 0.227478 -0.633118 0.078247 1441832819 0.735718 0.227478 -0.633118 0.078247 1441832819 0.736328 0.219177 -0.636292 0.069702 1441832819 0.736328 0.219177 -0.636292 0.069702 1441832819 0.736328 0.219177 -0.636292 0.069702 1441832819 0.736328 0.219177 -0.636292 0.069702 1441832819 0.736328 0.219177 -0.636292 0.069702 1441832819 0.736328 0.219177 -0.636292 0.069702 1441832819 0.736328 0.219177 -0.636292 0.069702 1441832819 0.735352 0.216614 -0.638184 0.070923 1441832819 0.735352 0.216614 -0.638184 0.070923 1441832819 0.735352 0.216614 -0.638184 0.070923 1441832819 0.735352 0.216614 -0.638184 0.070923 1441832819 0.735352 0.216614 -0.638184 0.070923 1441832819 0.735352 0.216614 -0.638184 0.070923 1441832819 0.735535 0.213318 -0.639465 0.067444 1441832819 0.735535 0.213318 -0.639465 0.067444 1441832819 0.735535 0.213318 -0.639465 0.067444 1441832819 0.735535 0.213318 -0.639465 0.067444 1441832819 0.735535 0.213318 -0.639465 0.067444 1441832819 0.735535 0.213318 -0.639465 0.067444 1441832819 0.736938 0.210266 -0.639709 0.059143 1441832819 0.736938 0.210266 -0.639709 0.059143 1441832819 0.736938 0.210266 -0.639709 0.059143 1441832819 0.736938 0.210266 -0.639709 0.059143 1441832819 0.736938 0.210266 -0.639709 0.059143 1441832819 0.738647 0.208801 -0.639099 0.048157 1441832819 0.738647 0.208801 -0.639099 0.048157 1441832819 0.738647 0.208801 -0.639099 0.048157 1441832819 0.738647 0.208801 -0.639099 0.048157 1441832819 0.738647 0.208801 -0.639099 0.048157 1441832819 0.738647 0.208801 -0.639099 0.048157 1441832819 0.738647 0.208801 -0.639099 0.048157 1441832819 0.739563 0.206421 -0.639221 0.042419 1441832819 0.739563 0.206421 -0.639221 0.042419 1441832819 0.739563 0.206421 -0.639221 0.042419 1441832819 0.739563 0.206421 -0.639221 0.042419 1441832819 0.739563 0.206421 -0.639221 0.042419 1441832819 0.740479 0.201111 -0.639771 0.042908 1441832819 0.740479 0.201111 -0.639771 0.042908 1441832819 0.740479 0.201111 -0.639771 0.042908 1441832819 0.740479 0.201111 -0.639771 0.042908 1441832819 0.740479 0.201111 -0.639771 0.042908 1441832819 0.740479 0.201111 -0.639771 0.042908 1441832819 0.741638 0.188293 -0.642761 0.036377 1441832819 0.741638 0.188293 -0.642761 0.036377 1441832819 0.741638 0.188293 -0.642761 0.036377 1441832819 0.741638 0.188293 -0.642761 0.036377 1441832819 0.741638 0.188293 -0.642761 0.036377 1441832819 0.741272 0.190613 -0.642334 0.038879 1441832819 0.741272 0.190613 -0.642334 0.038879 1441832819 0.741272 0.190613 -0.642334 0.038879 1441832819 0.741272 0.190613 -0.642334 0.038879 1441832819 0.741272 0.190613 -0.642334 0.038879 1441832819 0.741211 0.192322 -0.641968 0.038147 1441832819 0.741211 0.192322 -0.641968 0.038147 1441832819 0.741211 0.192322 -0.641968 0.038147 1441832819 0.741211 0.192322 -0.641968 0.038147 1441832819 0.741211 0.192322 -0.641968 0.038147 1441832819 0.741211 0.192322 -0.641968 0.038147 1441832819 0.741211 0.192322 -0.641968 0.038147 1441832819 0.740967 0.193359 -0.641785 0.040894 1441832819 0.740967 0.193359 -0.641785 0.040894 1441832819 0.740967 0.193359 -0.641785 0.040894 1441832819 0.740967 0.193359 -0.641785 0.040894 1441832819 0.740967 0.193359 -0.641785 0.040894 1441832819 0.740784 0.192871 -0.641785 0.046631 1441832819 0.740784 0.192871 -0.641785 0.046631 1441832819 0.740784 0.192871 -0.641785 0.046631 1441832819 0.740784 0.192871 -0.641785 0.046631 1441832819 0.740784 0.192871 -0.641785 0.046631 1441832819 0.740784 0.192871 -0.641785 0.046631 1441832819 0.738525 0.188354 -0.645752 0.046265 1441832819 0.738525 0.188354 -0.645752 0.046265 1441832819 0.738525 0.188354 -0.645752 0.046265 1441832819 0.738525 0.188354 -0.645752 0.046265 1441832819 0.738525 0.188354 -0.645752 0.046265 1441832819 0.738525 0.188354 -0.645752 0.046265 1441832819 0.733093 0.191101 -0.651123 0.045410 1441832819 0.733093 0.191101 -0.651123 0.045410 1441832819 0.733093 0.191101 -0.651123 0.045410 1441832819 0.733093 0.191101 -0.651123 0.045410 1441832819 0.733093 0.191101 -0.651123 0.045410 1441832819 0.733093 0.191101 -0.651123 0.045410 1441832819 0.726135 0.215271 -0.650024 0.061707 1441832819 0.726135 0.215271 -0.650024 0.061707 1441832819 0.726135 0.215271 -0.650024 0.061707 1441832819 0.726135 0.215271 -0.650024 0.061707 1441832819 0.726135 0.215271 -0.650024 0.061707 1441832819 0.726135 0.215271 -0.650024 0.061707 1441832819 0.724060 0.231567 -0.645813 0.071045 1441832819 0.724060 0.231567 -0.645813 0.071045 1441832819 0.724060 0.231567 -0.645813 0.071045 1441832819 0.724060 0.231567 -0.645813 0.071045 1441832819 0.724060 0.231567 -0.645813 0.071045 1441832819 0.724060 0.231567 -0.645813 0.071045 1441832819 0.727234 0.227295 -0.643921 0.069214 1441832819 0.727234 0.227295 -0.643921 0.069214 1441832819 0.727234 0.227295 -0.643921 0.069214 1441832819 0.727234 0.227295 -0.643921 0.069214 1441832819 0.727234 0.227295 -0.643921 0.069214 1441832819 0.727234 0.227295 -0.643921 0.069214 1441832819 0.730347 0.218750 -0.643738 0.065918 1441832820 0.730347 0.218750 -0.643738 0.065918 1441832820 0.730347 0.218750 -0.643738 0.065918 1441832820 0.730042 0.217529 -0.644165 0.068481 1441832820 0.730042 0.217529 -0.644165 0.068481 1441832820 0.730042 0.217529 -0.644165 0.068481 1441832820 0.730042 0.217529 -0.644165 0.068481 1441832820 0.730042 0.217529 -0.644165 0.068481 1441832820 0.730042 0.217529 -0.644165 0.068481 1441832820 0.729492 0.221619 -0.642761 0.074890 1441832820 0.729492 0.221619 -0.642761 0.074890 1441832820 0.729492 0.221619 -0.642761 0.074890 1441832820 0.729492 0.221619 -0.642761 0.074890 1441832820 0.729492 0.221619 -0.642761 0.074890 1441832820 0.729492 0.221619 -0.642761 0.074890 1441832820 0.731262 0.216492 -0.642822 0.071838 1441832820 0.731262 0.216492 -0.642822 0.071838 1441832820 0.731262 0.216492 -0.642822 0.071838 1441832820 0.731262 0.216492 -0.642822 0.071838 1441832820 0.731262 0.216492 -0.642822 0.071838 1441832820 0.731262 0.216492 -0.642822 0.071838 1441832820 0.734375 0.209351 -0.642578 0.062927 1441832820 0.734375 0.209351 -0.642578 0.062927 1441832820 0.739319 0.199463 -0.641357 0.047302 1441832820 0.739319 0.199463 -0.641357 0.047302 1441832820 0.739319 0.199463 -0.641357 0.047302 1441832820 0.739319 0.199463 -0.641357 0.047302 1441832820 0.739319 0.199463 -0.641357 0.047302 1441832820 0.739319 0.199463 -0.641357 0.047302 1441832820 0.744751 0.183594 -0.640808 0.030823 1441832820 0.744751 0.183594 -0.640808 0.030823 1441832820 0.744751 0.183594 -0.640808 0.030823 1441832820 0.744751 0.183594 -0.640808 0.030823 1441832820 0.744751 0.183594 -0.640808 0.030823 1441832820 0.744751 0.183594 -0.640808 0.030823 1441832820 0.746460 0.165710 -0.644104 0.020142 1441832820 0.746460 0.165710 -0.644104 0.020142 1441832820 0.746460 0.165710 -0.644104 0.020142 1441832820 0.746460 0.165710 -0.644104 0.020142 1441832820 0.746460 0.165710 -0.644104 0.020142 1441832820 0.746460 0.165710 -0.644104 0.020142 1441832820 0.741394 0.171509 -0.648376 0.023926 1441832820 0.741394 0.171509 -0.648376 0.023926 1441832820 0.741394 0.171509 -0.648376 0.023926 1441832820 0.742737 0.191345 -0.640564 0.037415 1441832820 0.742737 0.191345 -0.640564 0.037415 1441832820 0.745361 0.180664 -0.641052 0.028198 1441832820 0.745361 0.180664 -0.641052 0.028198 1441832820 0.745361 0.180664 -0.641052 0.028198 1441832820 0.745361 0.180664 -0.641052 0.028198 1441832820 0.745361 0.180664 -0.641052 0.028198 1441832820 0.745361 0.180664 -0.641052 0.028198 1441832820 0.744263 0.177917 -0.642944 0.032166 1441832820 0.744263 0.177917 -0.642944 0.032166 1441832820 0.744263 0.177917 -0.642944 0.032166 1441832820 0.744263 0.177917 -0.642944 0.032166 1441832820 0.743530 0.186768 -0.640686 0.042358 1441832820 0.743530 0.186768 -0.640686 0.042358 1441832820 0.743530 0.186768 -0.640686 0.042358 1441832820 0.743530 0.186768 -0.640686 0.042358 1441832820 0.743530 0.186768 -0.640686 0.042358 1441832820 0.743164 0.186218 -0.640808 0.048401 1441832820 0.743164 0.186218 -0.640808 0.048401 1441832820 0.741150 0.188477 -0.641663 0.058472 1441832820 0.741150 0.188477 -0.641663 0.058472 1441832820 0.736450 0.214905 -0.636230 0.081543 1441832820 0.736450 0.214905 -0.636230 0.081543 1441832820 0.736450 0.214905 -0.636230 0.081543 1441832820 0.736450 0.214905 -0.636230 0.081543 1441832820 0.736023 0.225037 -0.631592 0.093567 1441832820 0.736023 0.225037 -0.631592 0.093567 1441832820 0.737915 0.220703 -0.631653 0.087769 1441832820 0.737915 0.220703 -0.631653 0.087769 1441832820 0.737915 0.220703 -0.631653 0.087769 1441832821 0.737915 0.220703 -0.631653 0.087769 1441832821 0.737915 0.220703 -0.631653 0.087769 1441832821 0.737915 0.220703 -0.631653 0.087769 1441832821 0.738403 0.211304 -0.635559 0.078369 1441832821 0.738403 0.211304 -0.635559 0.078369 1441832821 0.738403 0.211304 -0.635559 0.078369 1441832821 0.734192 0.211853 -0.639771 0.082336 1441832821 0.734192 0.211853 -0.639771 0.082336 1441832821 0.734192 0.211853 -0.639771 0.082336 1441832821 0.734192 0.211853 -0.639771 0.082336 1441832821 0.734192 0.211853 -0.639771 0.082336 1441832821 0.734192 0.211853 -0.639771 0.082336 1441832821 0.733582 0.216064 -0.638367 0.087219 1441832821 0.733582 0.216064 -0.638367 0.087219 1441832821 0.733582 0.216064 -0.638367 0.087219 1441832821 0.733582 0.216064 -0.638367 0.087219 1441832821 0.733582 0.216064 -0.638367 0.087219 1441832821 0.733582 0.216064 -0.638367 0.087219 1441832821 0.733948 0.214661 -0.638916 0.083923 1441832821 0.733948 0.214661 -0.638916 0.083923 1441832821 0.733948 0.214661 -0.638916 0.083923 1441832821 0.733948 0.214661 -0.638916 0.083923 1441832821 0.733948 0.214661 -0.638916 0.083923 1441832821 0.733948 0.214661 -0.638916 0.083923 1441832821 0.736084 0.212646 -0.638672 0.071228 1441832821 0.736084 0.212646 -0.638672 0.071228 1441832821 0.736084 0.212646 -0.638672 0.071228 1441832821 0.736084 0.212646 -0.638672 0.071228 1441832821 0.736084 0.212646 -0.638672 0.071228 1441832821 0.736084 0.212646 -0.638672 0.071228 1441832821 0.742004 0.204773 -0.635864 0.055786 1441832821 0.745972 0.185791 -0.638550 0.035889 1441832821 0.745972 0.185791 -0.638550 0.035889 1441832821 0.745972 0.185791 -0.638550 0.035889 1441832821 0.745972 0.185791 -0.638550 0.035889 1441832821 0.745972 0.185791 -0.638550 0.035889 1441832821 0.745300 0.170715 -0.643982 0.025330 1441832821 0.746033 0.186951 -0.638367 0.030457 1441832821 0.746033 0.186951 -0.638367 0.030457 1441832821 0.743225 0.181519 -0.643372 0.026367 1441832821 0.743225 0.181519 -0.643372 0.026367 1441832821 0.743225 0.181519 -0.643372 0.026367 1441832821 0.743225 0.181519 -0.643372 0.026367 1441832821 0.743225 0.181519 -0.643372 0.026367 1441832821 0.740234 0.193787 -0.642578 0.039429 1441832821 0.738647 0.199890 -0.642029 0.047363 1441832821 0.738647 0.199890 -0.642029 0.047363 1441832821 0.738647 0.199890 -0.642029 0.047363 1441832821 0.738647 0.199890 -0.642029 0.047363 1441832821 0.738647 0.199890 -0.642029 0.047363 1441832821 0.738647 0.199890 -0.642029 0.047363 1441832821 0.734863 0.192261 -0.648743 0.046021 1441832821 0.734192 0.173462 -0.655457 0.035156 1441832821 0.734192 0.173462 -0.655457 0.035156 1441832821 0.734192 0.173462 -0.655457 0.035156 1441832821 0.734192 0.173462 -0.655457 0.035156 1441832821 0.734192 0.173462 -0.655457 0.035156 1441832821 0.734192 0.173462 -0.655457 0.035156 1441832821 
0.707336 0.152466 -0.690063 -0.016846 1441832824 0.707336 0.152466 -0.690063 -0.016846 1441832824 0.707336 0.152466 -0.690063 -0.016846 1441832824 0.707336 0.152466 -0.690063 -0.016846 1441832824 0.707336 0.152466 -0.690063 -0.016846 1441832824 0.696167 0.179443 -0.692993 -0.053345 1441832824 0.696167 0.179443 -0.692993 -0.053345 1441832824 0.696167 0.179443 -0.692993 -0.053345 1441832824 0.696167 0.179443 -0.692993 -0.053345 1441832824 0.696167 0.179443 -0.692993 -0.053345 1441832824 0.696167 0.179443 -0.692993 -0.053345 1441832824 0.674072 0.215515 -0.699158 -0.101746 1441832824 0.674072 0.215515 -0.699158 -0.101746 1441832824 0.674072 0.215515 -0.699158 -0.101746 1441832824 0.674072 0.215515 -0.699158 -0.101746 1441832824 0.674072 0.215515 -0.699158 -0.101746 1441832824 0.674072 0.215515 -0.699158 -0.101746 1441832824 0.664124 0.224670 -0.701660 -0.126953 1441832824 0.664124 0.224670 -0.701660 -0.126953 1441832824 0.664124 0.224670 -0.701660 -0.126953 1441832824 0.664124 0.224670 -0.701660 -0.126953 1441832824 0.669678 0.222473 -0.695435 -0.135498 1441832824 0.669678 0.222473 -0.695435 -0.135498 1441832824 0.669678 0.222473 -0.695435 -0.135498 1441832824 0.669678 0.222473 -0.695435 -0.135498 1441832824 0.668579 0.259399 -0.687866 -0.112061 1441832824 0.668579 0.259399 -0.687866 -0.112061 1441832824 0.668579 0.259399 -0.687866 -0.112061 1441832824 0.668579 0.259399 -0.687866 -0.112061 1441832824 0.668579 0.259399 -0.687866 -0.112061 1441832824 0.668579 0.259399 -0.687866 -0.112061 1441832824 0.683289 0.238525 -0.680176 -0.116455 1441832824 0.683289 0.238525 -0.680176 -0.116455 1441832824 0.683289 0.238525 -0.680176 -0.116455 1441832824 0.683289 0.238525 -0.680176 -0.116455 1441832824 0.683289 0.238525 -0.680176 -0.116455 1441832824 0.683289 0.238525 -0.680176 -0.116455 1441832824 0.685120 0.231934 -0.681763 -0.109558 1441832824 0.685120 0.231934 -0.681763 -0.109558 1441832824 0.685120 0.231934 -0.681763 -0.109558 1441832824 0.685120 0.231934 -0.681763 -0.109558 1441832824 0.685120 0.231934 -0.681763 -0.109558 1441832824 0.685120 0.231934 -0.681763 -0.109558 1441832824 0.679199 0.229797 -0.686340 -0.121521 1441832825 0.679199 0.229797 -0.686340 -0.121521 1441832825 0.679199 0.229797 -0.686340 -0.121521 1441832825 0.679199 0.229797 -0.686340 -0.121521 1441832825 0.679199 0.229797 -0.686340 -0.121521 1441832825 0.680420 0.213867 -0.684265 -0.151733 1441832825 0.680420 0.213867 -0.684265 -0.151733 1441832825 0.680420 0.213867 -0.684265 -0.151733 1441832825 0.680420 0.213867 -0.684265 -0.151733 1441832825 0.680420 0.213867 -0.684265 -0.151733 1441832825 0.691040 0.199585 -0.673401 -0.170837 1441832825 0.691040 0.199585 -0.673401 -0.170837 1441832825 0.691040 0.199585 -0.673401 -0.170837 1441832825 0.691040 0.199585 -0.673401 -0.170837 1441832825 0.691040 0.199585 -0.673401 -0.170837 1441832825 0.691040 0.199585 -0.673401 -0.170837 1441832825 0.721863 0.171204 -0.652527 -0.154236 1441832825 0.721863 0.171204 -0.652527 -0.154236 1441832825 0.721863 0.171204 -0.652527 -0.154236 1441832825 0.721863 0.171204 -0.652527 -0.154236 1441832825 0.721863 0.171204 -0.652527 -0.154236 1441832825 0.721863 0.171204 -0.652527 -0.154236 1441832825 0.742859 0.171265 -0.641296 -0.086975 1441832825 0.742859 0.171265 -0.641296 -0.086975 1441832825 0.742859 0.171265 -0.641296 -0.086975 1441832825 0.742859 0.171265 -0.641296 -0.086975 1441832825 0.742859 0.171265 -0.641296 -0.086975 1441832825 0.742859 0.171265 -0.641296 -0.086975 1441832825 0.764709 0.180969 -0.618347 -0.011108 1441832825 0.764709 0.180969 -0.618347 -0.011108 1441832825 0.764709 0.180969 -0.618347 -0.011108 1441832825 0.764709 0.180969 -0.618347 -0.011108 1441832825 0.764709 0.180969 -0.618347 -0.011108 1441832825 0.764709 0.180969 -0.618347 -0.011108 1441832825 0.772522 0.169250 -0.608215 0.067810 1441832825 0.772522 0.169250 -0.608215 0.067810 1441832825 0.772522 0.169250 -0.608215 0.067810 1441832825 0.772522 0.169250 -0.608215 0.067810 1441832825 0.759705 0.188538 -0.609253 0.126953 1441832825 0.759705 0.188538 -0.609253 0.126953 1441832825 0.759705 0.188538 -0.609253 0.126953 1441832825 0.759705 0.188538 -0.609253 0.126953 1441832825 0.759705 0.188538 -0.609253 0.126953 1441832825 0.759705 0.188538 -0.609253 0.126953 1441832825 0.753174 0.206421 -0.609009 0.138733 1441832825 0.753174 0.206421 -0.609009 0.138733 1441832825 0.753174 0.206421 -0.609009 0.138733 1441832825 0.753174 0.206421 -0.609009 0.138733 1441832825 0.753174 0.206421 -0.609009 0.138733 1441832825 0.753174 0.206421 -0.609009 0.138733 1441832825 0.747192 0.199280 -0.626953 0.094360 1441832825 0.747192 0.199280 -0.626953 0.094360 1441832825 0.747192 0.199280 -0.626953 0.094360 1441832825 0.747192 0.199280 -0.626953 0.094360 1441832825 0.747192 0.199280 -0.626953 0.094360 1441832825 0.737915 0.185669 -0.646606 0.054077 1441832825 0.737915 0.185669 -0.646606 0.054077 1441832825 0.737915 0.185669 -0.646606 0.054077 1441832825 0.737915 0.185669 -0.646606 0.054077 1441832825 0.737915 0.185669 -0.646606 0.054077 1441832825 0.737915 0.185669 -0.646606 0.054077 1441832825 0.728333 0.219299 -0.648743 0.021851 1441832825 0.728333 0.219299 -0.648743 0.021851 1441832825 0.728333 0.219299 -0.648743 0.021851 1441832825 0.728333 0.219299 -0.648743 0.021851 1441832825 0.707703 0.256897 -0.657959 -0.014099 1441832825 0.707703 0.256897 -0.657959 -0.014099 1441832825 0.707703 0.256897 -0.657959 -0.014099 1441832825 0.707703 0.256897 -0.657959 -0.014099 1441832825 0.707703 0.256897 -0.657959 -0.014099 1441832825 0.707703 0.256897 -0.657959 -0.014099 1441832825 0.691895 0.255493 -0.668518 -0.095215 1441832825 0.691895 0.255493 -0.668518 -0.095215 1441832825 0.691895 0.255493 -0.668518 -0.095215 1441832825 0.686584 0.237244 -0.680664 -0.094910 1441832825 0.686584 0.237244 -0.680664 -0.094910 1441832825 0.686584 0.237244 -0.680664 -0.094910 1441832825 0.686584 0.237244 -0.680664 -0.094910 1441832825 0.686584 0.237244 -0.680664 -0.094910 1441832825 0.686584 0.237244 -0.680664 -0.094910 1441832825 0.694458 0.225525 -0.677368 -0.089905 1441832825 0.694458 0.225525 -0.677368 -0.089905 1441832825 0.694458 0.225525 -0.677368 -0.089905 1441832825 0.694458 0.225525 -0.677368 -0.089905 1441832825 0.694458 0.225525 -0.677368 -0.089905 1441832825 0.694458 0.225525 -0.677368 -0.089905 1441832825 0.695984 0.212402 -0.678284 -0.102112 1441832825 0.695984 0.212402 -0.678284 -0.102112 1441832825 0.695984 0.212402 -0.678284 -0.102112 1441832825 0.695984 0.212402 -0.678284 -0.102112 1441832825 0.698853 0.208679 -0.676453 -0.102234 1441832825 0.698853 0.208679 -0.676453 -0.102234 1441832825 0.698853 0.208679 -0.676453 -0.102234 1441832825 0.698853 0.208679 -0.676453 -0.102234 1441832825 0.698853 0.208679 -0.676453 -0.102234 1441832825 0.698853 0.208679 -0.676453 -0.102234 1441832825 0.698059 0.210571 -0.676392 -0.104248 1441832826 0.698059 0.210571 -0.676392 -0.104248 1441832826 0.698059 0.210571 -0.676392 -0.104248 1441832826 0.698059 0.210571 -0.676392 -0.104248 1441832826 0.698059 0.210571 -0.676392 -0.104248 1441832826 0.698059 0.210571 -0.676392 -0.104248 1441832826 0.697632 0.205872 -0.674683 -0.125244 1441832826 0.697632 0.205872 -0.674683 -0.125244 1441832826 0.697632 0.205872 -0.674683 -0.125244 1441832826 0.697632 0.205872 -0.674683 -0.125244 1441832826 0.697632 0.205872 -0.674683 -0.125244 1441832826 0.697632 0.205872 -0.674683 -0.125244 1441832826 0.697632 0.205872 -0.674683 -0.125244 1441832826 0.708435 0.198853 -0.664490 -0.130310 1441832826 0.708435 0.198853 -0.664490 -0.130310 1441832826 0.708435 0.198853 -0.664490 -0.130310 1441832826 0.708435 0.198853 -0.664490 -0.130310 1441832826 0.708435 0.198853 -0.664490 -0.130310 1441832826 0.708435 0.198853 -0.664490 -0.130310 1441832826 0.737000 0.188599 -0.644104 -0.079895 1441832826 0.737000 0.188599 -0.644104 -0.079895 1441832826 0.737000 0.188599 -0.644104 -0.079895 1441832826 0.737000 0.188599 -0.644104 -0.079895 1441832826 0.737000 0.188599 -0.644104 -0.079895 1441832826 0.758423 0.174988 -0.627808 -0.000793 1441832826 0.758423 0.174988 -0.627808 -0.000793 1441832826 0.758423 0.174988 -0.627808 -0.000793 1441832826 0.758423 0.174988 -0.627808 -0.000793 1441832826 0.758423 0.174988 -0.627808 -0.000793 1441832826 0.758423 0.174988 -0.627808 -0.000793 1441832826 0.758423 0.174988 -0.627808 -0.000793 1441832826 0.757751 0.187805 -0.618103 0.091797 1441832826 0.757751 0.187805 -0.618103 0.091797 1441832826 0.757751 0.187805 -0.618103 0.091797 1441832826 0.757751 0.187805 -0.618103 0.091797 1441832826 0.757751 0.187805 -0.618103 0.091797 1441832826 0.757751 0.187805 -0.618103 0.091797 1441832826 0.733337 0.212585 -0.619324 0.182739 1441832826 0.733337 0.212585 -0.619324 0.182739 1441832826 0.733337 0.212585 -0.619324 0.182739 1441832826 0.733337 0.212585 -0.619324 0.182739 1441832826 0.733337 0.212585 -0.619324 0.182739 1441832826 0.733337 0.212585 -0.619324 0.182739 1441832826 0.733276 0.240845 -0.610535 0.177551 1441832826 0.733276 0.240845 -0.610535 0.177551 1441832826 0.733276 0.240845 -0.610535 0.177551 1441832826 0.733276 0.240845 -0.610535 0.177551 1441832826 0.733276 0.240845 -0.610535 0.177551 1441832826 0.727844 0.201843 -0.649231 0.088989 1441832826 0.727844 0.201843 -0.649231 0.088989 1441832826 0.727844 0.201843 -0.649231 0.088989 1441832826 0.727844 0.201843 -0.649231 0.088989 1441832826 0.727844 0.201843 -0.649231 0.088989 1441832826 0.727844 0.201843 -0.649231 0.088989 1441832826 0.722839 0.163940 -0.670044 0.040833 1441832826 0.722839 0.163940 -0.670044 0.040833 1441832826 0.722839 0.163940 -0.670044 0.040833 1441832826 0.722839 0.163940 -0.670044 0.040833 1441832826 0.722839 0.163940 -0.670044 0.040833 1441832826 0.722839 0.163940 -0.670044 0.040833 1441832826 0.722839 0.163940 -0.670044 0.040833 1441832826 0.714966 0.196777 -0.670166 0.030640 1441832826 0.714966 0.196777 -0.670166 0.030640 1441832826 0.714966 0.196777 -0.670166 0.030640 1441832826 0.714966 0.196777 -0.670166 0.030640 1441832826 0.714966 0.196777 -0.670166 0.030640 1441832826 0.697998 0.257507 -0.668152 0.003296 1441832826 0.697998 0.257507 -0.668152 0.003296 1441832826 0.697998 0.257507 -0.668152 0.003296 1441832826 0.697998 0.257507 -0.668152 0.003296 1441832826 0.697998 0.257507 -0.668152 0.003296 1441832826 0.697998 0.257507 -0.668152 0.003296 1441832826 0.697998 0.257507 -0.668152 0.003296 1441832826 0.682007 0.261841 -0.680176 -0.061096 1441832826 0.682007 0.261841 -0.680176 -0.061096 1441832826 0.682007 0.261841 -0.680176 -0.061096 1441832826 0.682007 0.261841 -0.680176 -0.061096 1441832826 0.682007 0.261841 -0.680176 -0.061096 1441832826 0.682007 0.261841 -0.680176 -0.061096 1441832826 0.675476 0.216309 -0.700623 -0.077820 1441832826 0.675476 0.216309 -0.700623 -0.077820 1441832826 0.675476 0.216309 -0.700623 -0.077820 1441832826 0.675476 0.216309 -0.700623 -0.077820 1441832826 0.675476 0.216309 -0.700623 -0.077820 1441832826 0.675476 0.216309 -0.700623 -0.077820 1441832826 0.681030 0.206665 -0.699280 -0.067017 1441832826 0.681030 0.206665 -0.699280 -0.067017 1441832826 0.681030 0.206665 -0.699280 -0.067017 1441832826 0.681030 0.206665 -0.699280 -0.067017 1441832826 0.681030 0.206665 -0.699280 -0.067017 1441832826 0.681030 0.206665 -0.699280 -0.067017 1441832826 0.677368 0.209595 -0.699280 -0.091125 1441832826 0.677368 0.209595 -0.699280 -0.091125 1441832826 0.677368 0.209595 -0.699280 -0.091125 1441832826 0.677368 0.209595 -0.699280 -0.091125 1441832826 0.677368 0.209595 -0.699280 -0.091125 1441832826 0.677368 0.209595 -0.699280 -0.091125 1441832826 0.676697 0.218628 -0.696960 -0.092163 1441832826 0.676697 0.218628 -0.696960 -0.092163 1441832826 0.676697 0.218628 -0.696960 -0.092163 1441832826 0.676697 0.218628 -0.696960 -0.092163 1441832826 0.675903 0.215942 -0.698425 -0.093445 1441832826 0.675903 0.215942 -0.698425 -0.093445 1441832826 0.675903 0.215942 -0.698425 -0.093445 1441832826 0.675903 0.215942 -0.698425 -0.093445 1441832826 0.675903 0.215942 -0.698425 -0.093445 1441832826 0.675903 0.215942 -0.698425 -0.093445 1441832826 0.677368 0.210999 -0.697876 -0.098389 1441832826 0.677368 0.210999 -0.697876 -0.098389 1441832827 0.677368 0.210999 -0.697876 -0.098389 1441832827 0.677368 0.210999 -0.697876 -0.098389 1441832827 0.677368 0.210999 -0.697876 -0.098389 1441832827 0.681152 0.203796 -0.692871 -0.120178 1441832827 0.681152 0.203796 -0.692871 -0.120178 1441832827 0.681152 0.203796 -0.692871 -0.120178 1441832827 0.681152 0.203796 -0.692871 -0.120178 1441832827 0.681152 0.203796 -0.692871 -0.120178 1441832827 0.681152 0.203796 -0.692871 -0.120178 1441832827 0.689880 0.197205 -0.683411 -0.134521 1441832827 0.689880 0.197205 -0.683411 -0.134521 1441832827 0.689880 0.197205 -0.683411 -0.134521 1441832827 0.689880 0.197205 -0.683411 -0.134521 1441832827 0.689880 0.197205 -0.683411 -0.134521 1441832827 0.689880 0.197205 -0.683411 -0.134521 1441832827 0.689880 0.197205 -0.683411 -0.134521 1441832827 0.711121 0.195557 -0.666199 -0.110657 1441832827 0.711121 0.195557 -0.666199 -0.110657 1441832827 0.711121 0.195557 -0.666199 -0.110657 1441832827 0.711121 0.195557 -0.666199 -0.110657 1441832827 0.711121 0.195557 -0.666199 -0.110657 1441832827 0.711121 0.195557 -0.666199 -0.110657 1441832827 0.747070 0.193909 -0.635010 -0.033081 1441832827 0.747070 0.193909 -0.635010 -0.033081 1441832827 0.747070 0.193909 -0.635010 -0.033081 1441832827 0.747070 0.193909 -0.635010 -0.033081 1441832827 0.747070 0.193909 -0.635010 -0.033081 1441832827 0.747070 0.193909 -0.635010 -0.033081 1441832827 0.748413 0.180664 -0.637085 0.036743 1441832827 0.748413 0.180664 -0.637085 0.036743 1441832827 0.748413 0.180664 -0.637085 0.036743 1441832827 0.748413 0.180664 -0.637085 0.036743 1441832827 0.748413 0.180664 -0.637085 0.036743 1441832827 0.742676 0.205505 -0.623718 0.131042 1441832827 0.742676 0.205505 -0.623718 0.131042 1441832827 0.742676 0.205505 -0.623718 0.131042 1441832827 0.742676 0.205505 -0.623718 0.131042 1441832827 0.742676 0.205505 -0.623718 0.131042 1441832827 0.742676 0.205505 -0.623718 0.131042 1441832827 0.729553 0.234314 -0.619690 0.169800 1441832827 0.729553 0.234314 -0.619690 0.169800 1441832827 0.729553 0.234314 -0.619690 0.169800 1441832827 0.729553 0.234314 -0.619690 0.169800 1441832827 0.729553 0.234314 -0.619690 0.169800 1441832827 0.729553 0.234314 -0.619690 0.169800 1441832827 0.729553 0.234314 -0.619690 0.169800 1441832827 0.732239 0.207581 -0.639404 0.109009 1441832827 0.732239 0.207581 -0.639404 0.109009 1441832827 0.732239 0.207581 -0.639404 0.109009 1441832827 0.732239 0.207581 -0.639404 0.109009 1441832827 0.732239 0.207581 -0.639404 0.109009 1441832827 0.719666 0.195984 -0.660706 0.084106 1441832827 0.719666 0.195984 -0.660706 0.084106 1441832827 0.719666 0.195984 -0.660706 0.084106 1441832827 0.719666 0.195984 -0.660706 0.084106 1441832827 0.719666 0.195984 -0.660706 0.084106 1441832827 0.719666 0.195984 -0.660706 0.084106 1441832827 0.725220 0.216431 -0.650452 0.064636 1441832827 0.725220 0.216431 -0.650452 0.064636 1441832827 0.725220 0.216431 -0.650452 0.064636 1441832827 0.725220 0.216431 -0.650452 0.064636 1441832827 0.725220 0.216431 -0.650452 0.064636 1441832827 0.725220 0.216431 -0.650452 0.064636 1441832827 0.732056 0.233582 -0.637939 0.050293 1441832827 0.732056 0.233582 -0.637939 0.050293 1441832827 0.732056 0.233582 -0.637939 0.050293 1441832827 0.732056 0.233582 -0.637939 0.050293 1441832827 0.732056 0.233582 -0.637939 0.050293 1441832827 0.732056 0.233582 -0.637939 0.050293 1441832827 0.729431 0.267883 -0.629028 0.022278 1441832827 0.729431 0.267883 -0.629028 0.022278 1441832827 0.729431 0.267883 -0.629028 0.022278 1441832827 0.729431 0.267883 -0.629028 0.022278 1441832827 0.728577 0.264954 -0.630615 -0.035645 1441832827 0.728577 0.264954 -0.630615 -0.035645 1441832827 0.728577 0.264954 -0.630615 -0.035645 1441832827 0.728577 0.264954 -0.630615 -0.035645 1441832827 0.728577 0.264954 -0.630615 -0.035645 1441832827 0.721680 0.228516 -0.650208 -0.064270 1441832827 0.721680 0.228516 -0.650208 -0.064270 1441832827 0.721680 0.228516 -0.650208 -0.064270 1441832827 0.721680 0.228516 -0.650208 -0.064270 1441832827 0.721680 0.228516 -0.650208 -0.064270 1441832827 0.720581 0.220337 -0.649963 -0.098694 1441832827 0.720581 0.220337 -0.649963 -0.098694 1441832827 0.720581 0.220337 -0.649963 -0.098694 1441832827 0.720581 0.220337 -0.649963 -0.098694 1441832827 0.720581 0.220337 -0.649963 -0.098694 1441832827 0.720581 0.220337 -0.649963 -0.098694 1441832827 0.716125 0.243042 -0.645691 -0.105591 1441832827 0.716125 0.243042 -0.645691 -0.105591 1441832827 0.716125 0.243042 -0.645691 -0.105591 1441832827 0.716125 0.243042 -0.645691 -0.105591 1441832827 0.716125 0.243042 -0.645691 -0.105591 1441832827 0.716125 0.243042 -0.645691 -0.105591 1441832827 0.719543 0.244080 -0.642639 -0.098511 1441832827 0.719543 0.244080 -0.642639 -0.098511 1441832827 0.719543 0.244080 -0.642639 -0.098511 1441832827 0.719543 0.244080 -0.642639 -0.098511 1441832827 0.719543 0.244080 -0.642639 -0.098511 1441832827 0.719543 0.244080 -0.642639 -0.098511 1441832827 0.721436 0.234619 -0.644043 -0.098511 1441832827 0.721436 0.234619 -0.644043 -0.098511 1441832827 0.721436 0.234619 -0.644043 -0.098511 1441832827 0.721436 0.234619 -0.644043 -0.098511 1441832828 0.721436 0.234619 -0.644043 -0.098511 1441832828 0.721436 0.234619 -0.644043 -0.098511 1441832828 0.721436 0.234619 -0.644043 -0.098511 1441832828 0.721069 0.231384 -0.645630 -0.098267 1441832828 0.721069 0.231384 -0.645630 -0.098267 1441832828 0.721069 0.231384 -0.645630 -0.098267 1441832828 0.721069 0.231384 -0.645630 -0.098267 1441832828 0.721069 0.231384 -0.645630 -0.098267 1441832828 0.721069 0.231384 -0.645630 -0.098267 1441832828 0.718445 0.226746 -0.648254 -0.110474 1441832828 0.718445 0.226746 -0.648254 -0.110474 1441832828 0.718445 0.226746 -0.648254 -0.110474 1441832828 0.718445 0.226746 -0.648254 -0.110474 1441832828 0.718445 0.226746 -0.648254 -0.110474 1441832828 0.718445 0.226746 -0.648254 -0.110474 1441832828 0.718445 0.226746 -0.648254 -0.110474 1441832828 0.715759 0.209839 -0.653503 -0.129028 1441832828 0.715759 0.209839 -0.653503 -0.129028 1441832828 0.715759 0.209839 -0.653503 -0.129028 1441832828 0.715759 0.209839 -0.653503 -0.129028 1441832828 0.715759 0.209839 -0.653503 -0.129028 1441832828 0.715759 0.209839 -0.653503 -0.129028 1441832828 0.717285 0.186951 -0.661621 -0.113037 1441832828 0.717285 0.186951 -0.661621 -0.113037 1441832828 0.717285 0.186951 -0.661621 -0.113037 1441832828 0.717285 0.186951 -0.661621 -0.113037 1441832828 0.717285 0.186951 -0.661621 -0.113037 1441832828 0.717285 0.186951 -0.661621 -0.113037 1441832828 0.717285 0.186951 -0.661621 -0.113037 1441832828 0.743286 0.162964 -0.647400 -0.042419 1441832828 0.743286 0.162964 -0.647400 -0.042419 1441832828 0.743286 0.162964 -0.647400 -0.042419 1441832828 0.743286 0.162964 -0.647400 -0.042419 1441832828 0.743286 0.162964 -0.647400 -0.042419 1441832828 0.743286 0.162964 -0.647400 -0.042419 1441832828 0.758179 0.162537 -0.628113 0.064270 1441832828 0.758179 0.162537 -0.628113 0.064270 1441832828 0.758179 0.162537 -0.628113 0.064270 1441832828 0.758179 0.162537 -0.628113 0.064270 1441832828 0.758179 0.162537 -0.628113 0.064270 1441832828 0.736511 0.163757 -0.631226 0.179504 1441832828 0.736511 0.163757 -0.631226 0.179504 1441832828 0.736511 0.163757 -0.631226 0.179504 1441832828 0.736511 0.163757 -0.631226 0.179504 1441832828 0.736511 0.163757 -0.631226 0.179504 1441832828 0.694641 0.252563 -0.607483 0.290771 1441832828 0.694641 0.252563 -0.607483 0.290771 1441832828 0.694641 0.252563 -0.607483 0.290771 1441832828 0.694580 0.302979 -0.606323 0.241089 1441832828 0.694580 0.302979 -0.606323 0.241089 1441832828 0.694580 0.302979 -0.606323 0.241089 1441832828 0.694580 0.302979 -0.606323 0.241089 1441832828 0.694580 0.302979 -0.606323 0.241089 1441832828 0.694580 0.302979 -0.606323 0.241089 1441832828 0.710693 0.250793 -0.638245 0.156799 1441832828 0.710693 0.250793 -0.638245 0.156799 1441832828 0.710693 0.250793 -0.638245 0.156799 1441832828 0.710693 0.250793 -0.638245 0.156799 1441832828 0.710693 0.250793 -0.638245 0.156799 1441832828 0.710693 0.250793 -0.638245 0.156799 1441832828 0.718811 0.253479 -0.640564 0.093079 1441832828 0.718811 0.253479 -0.640564 0.093079 1441832828 0.718811 0.253479 -0.640564 0.093079 1441832828 0.718811 0.253479 -0.640564 0.093079 1441832828 0.718811 0.253479 -0.640564 0.093079 1441832828 0.718811 0.253479 -0.640564 0.093079 1441832828 0.718811 0.253479 -0.640564 0.093079 1441832828 0.710327 0.279785 -0.644043 0.048340 1441832828 0.710327 0.279785 -0.644043 0.048340 1441832828 0.710327 0.279785 -0.644043 0.048340 1441832828 0.710327 0.279785 -0.644043 0.048340 1441832828 0.710327 0.279785 -0.644043 0.048340 1441832828 0.710327 0.279785 -0.644043 0.048340 1441832828 0.696655 0.283752 -0.658813 -0.011963 1441832828 0.696655 0.283752 -0.658813 -0.011963 1441832828 0.696655 0.283752 -0.658813 -0.011963 1441832828 0.696655 0.283752 -0.658813 -0.011963 1441832828 0.696655 0.283752 -0.658813 -0.011963 1441832828 0.696655 0.283752 -0.658813 -0.011963 1441832828 0.676331 0.253906 -0.684875 -0.095032 1441832828 0.676331 0.253906 -0.684875 -0.095032 1441832828 0.676331 0.253906 -0.684875 -0.095032 1441832828 0.676331 0.253906 -0.684875 -0.095032 1441832828 0.676331 0.253906 -0.684875 -0.095032 1441832828 0.676331 0.253906 -0.684875 -0.095032 1441832828 0.693726 0.252808 -0.651672 -0.173645 1441832828 0.693726 0.252808 -0.651672 -0.173645 1441832828 0.693726 0.252808 -0.651672 -0.173645 1441832828 0.693726 0.252808 -0.651672 -0.173645 1441832828 0.693726 0.252808 -0.651672 -0.173645 1441832828 0.670593 0.310852 -0.645874 -0.191040 1441832828 0.670593 0.310852 -0.645874 -0.191040 1441832828 0.670593 0.310852 -0.645874 -0.191040 1441832828 0.670593 0.310852 -0.645874 -0.191040 1441832828 0.670593 0.310852 -0.645874 -0.191040 1441832828 0.670593 0.310852 -0.645874 -0.191040 1441832828 0.670593 0.310852 -0.645874 -0.191040 1441832828 0.676086 0.303650 -0.643372 -0.191589 1441832828 0.676086 0.303650 -0.643372 -0.191589 1441832828 0.676086 0.303650 -0.643372 -0.191589 1441832828 0.676086 0.303650 -0.643372 -0.191589 1441832828 0.676086 0.303650 -0.643372 -0.191589 1441832828 0.676086 0.303650 -0.643372 -0.191589 1441832828 0.681641 0.278564 -0.648254 -0.193848 1441832828 0.681641 0.278564 -0.648254 -0.193848 1441832828 0.681641 0.278564 -0.648254 -0.193848 1441832828 0.681641 0.278564 -0.648254 -0.193848 1441832828 0.681641 0.278564 -0.648254 -0.193848 1441832829 0.681641 0.278564 -0.648254 -0.193848 1441832829 0.679932 0.279846 -0.654114 -0.177429 1441832829 0.679932 0.279846 -0.654114 -0.177429 1441832829 0.679932 0.279846 -0.654114 -0.177429 1441832829 0.679932 0.279846 -0.654114 -0.177429 1441832829 0.679932 0.279846 -0.654114 -0.177429 1441832829 0.679932 0.279846 -0.654114 -0.177429 1441832829 0.679932 0.279846 -0.654114 -0.177429 1441832829 0.680969 0.278625 -0.655579 -0.169922 1441832829 0.680969 0.278625 -0.655579 -0.169922 1441832829 0.680969 0.278625 -0.655579 -0.169922 1441832829 0.680969 0.278625 -0.655579 -0.169922 1441832829 0.680969 0.278625 -0.655579 -0.169922 1441832829 0.680969 0.278625 -0.655579 -0.169922 1441832829 0.680969 0.278625 -0.655579 -0.169922 1441832829 0.683838 0.252625 -0.664368 -0.164917 1441832829 0.683838 0.252625 -0.664368 -0.164917 1441832829 0.683838 0.252625 -0.664368 -0.164917 1441832829 0.683838 0.252625 -0.664368 -0.164917 1441832829 0.691101 0.203796 -0.677612 -0.147278 1441832829 0.691101 0.203796 -0.677612 -0.147278 1441832829 0.691101 0.203796 -0.677612 -0.147278 1441832829 0.691101 0.203796 -0.677612 -0.147278 1441832829 0.691101 0.203796 -0.677612 -0.147278 1441832829 0.691101 0.203796 -0.677612 -0.147278 1441832829 0.691101 0.203796 -0.677612 -0.147278 1441832829 0.716370 0.168396 -0.672974 -0.074646 1441832829 0.716370 0.168396 -0.672974 -0.074646 1441832829 0.716370 0.168396 -0.672974 -0.074646 1441832829 0.745239 0.132385 -0.653320 0.016724 1441832829 0.745239 0.132385 -0.653320 0.016724 1441832829 0.745239 0.132385 -0.653320 0.016724 1441832829 0.745239 0.132385 -0.653320 0.016724 1441832829 0.745239 0.132385 -0.653320 0.016724 1441832829 0.745239 0.132385 -0.653320 0.016724 1441832829 0.752502 0.080444 -0.632080 0.166504 1441832829 0.752502 0.080444 -0.632080 0.166504 1441832829 0.752502 0.080444 -0.632080 0.166504 1441832829 0.752502 0.080444 -0.632080 0.166504 1441832829 0.752502 0.080444 -0.632080 0.166504 1441832829 0.752502 0.080444 -0.632080 0.166504 1441832829 0.725525 0.200562 -0.577209 0.316528 1441832829 0.725525 0.200562 -0.577209 0.316528 1441832829 0.725525 0.200562 -0.577209 0.316528 1441832829 0.725525 0.200562 -0.577209 0.316528 1441832829 0.725525 0.200562 -0.577209 0.316528 1441832829 0.725525 0.200562 -0.577209 0.316528 1441832829 0.723755 0.245544 -0.595886 0.246399 1441832829 0.723755 0.245544 -0.595886 0.246399 1441832829 0.723755 0.245544 -0.595886 0.246399 1441832829 0.723755 0.245544 -0.595886 0.246399 1441832829 0.723755 0.245544 -0.595886 0.246399 1441832829 0.723755 0.245544 -0.595886 0.246399 1441832829 0.723755 0.245544 -0.595886 0.246399 1441832829 0.733032 0.166748 -0.641541 0.152710 1441832829 0.733032 0.166748 -0.641541 0.152710 1441832829 0.733032 0.166748 -0.641541 0.152710 1441832829 0.733032 0.166748 -0.641541 0.152710 1441832829 0.735779 0.150879 -0.647461 0.128906 1441832829 0.735779 0.150879 -0.647461 0.128906 1441832829 0.735779 0.150879 -0.647461 0.128906 1441832829 0.735779 0.150879 -0.647461 0.128906 1441832829 0.735779 0.150879 -0.647461 0.128906 1441832829 0.735779 0.150879 -0.647461 0.128906 1441832829 0.729309 0.216003 -0.638367 0.117737 1441832829 0.729309 0.216003 -0.638367 0.117737 1441832829 0.729309 0.216003 -0.638367 0.117737 1441832829 0.729309 0.216003 -0.638367 0.117737 1441832829 0.729309 0.216003 -0.638367 0.117737 1441832829 0.719116 0.255310 -0.643860 0.056030 1441832829 0.719116 0.255310 -0.643860 0.056030 1441832829 0.719116 0.255310 -0.643860 0.056030 1441832829 0.719116 0.255310 -0.643860 0.056030 1441832829 0.719116 0.255310 -0.643860 0.056030 1441832829 0.719116 0.255310 -0.643860 0.056030 1441832829 0.719116 0.255310 -0.643860 0.056030 1441832829 0.710083 0.248718 -0.656738 -0.051086 1441832829 0.710083 0.248718 -0.656738 -0.051086 1441832829 0.710083 0.248718 -0.656738 -0.051086 1441832829 0.710083 0.248718 -0.656738 -0.051086 1441832829 0.710083 0.248718 -0.656738 -0.051086 1441832829 0.710083 0.248718 -0.656738 -0.051086 1441832829 0.670715 0.257080 -0.687988 -0.103516 1441832829 
0.736938 0.185669 -0.647888 0.051392 1441832832 0.736938 0.185669 -0.647888 0.051392 1441832832 0.736938 0.185669 -0.647888 0.051392 1441832832 0.736938 0.185669 -0.647888 0.051392 1441832832 0.737671 0.188354 -0.646484 0.049072 1441832832 0.737671 0.188354 -0.646484 0.049072 1441832832 0.737671 0.188354 -0.646484 0.049072 1441832832 0.737671 0.188354 -0.646484 0.049072 1441832832 0.737671 0.188354 -0.646484 0.049072 1441832832 0.737671 0.188354 -0.646484 0.049072 1441832832 0.740967 0.186523 -0.643494 0.045349 1441832832 0.740967 0.186523 -0.643494 0.045349 1441832832 0.740967 0.186523 -0.643494 0.045349 1441832832 0.740967 0.186523 -0.643494 0.045349 1441832832 0.740967 0.186523 -0.643494 0.045349 1441832832 0.740967 0.186523 -0.643494 0.045349 1441832832 0.740967 0.186523 -0.643494 0.045349 1441832832 0.746765 0.167786 -0.643250 0.019958 1441832832 0.746765 0.167786 -0.643250 0.019958 1441832832 0.746765 0.167786 -0.643250 0.019958 1441832832 0.746765 0.167786 -0.643250 0.019958 1441832832 0.746765 0.167786 -0.643250 0.019958 1441832832 0.746765 0.167786 -0.643250 0.019958 1441832832 0.749634 0.145752 -0.645569 0.006104 1441832832 0.749634 0.145752 -0.645569 0.006104 1441832832 0.749634 0.145752 -0.645569 0.006104 1441832832 0.749634 0.145752 -0.645569 0.006104 1441832832 0.749634 0.145752 -0.645569 0.006104 1441832832 0.749634 0.145752 -0.645569 0.006104 1441832832 0.745178 0.146790 -0.650452 0.010132 1441832832 0.745178 0.146790 -0.650452 0.010132 1441832832 0.745178 0.146790 -0.650452 0.010132 1441832832 0.745178 0.146790 -0.650452 0.010132 1441832832 0.745178 0.146790 -0.650452 0.010132 1441832832 0.742859 0.157104 -0.650452 0.017822 1441832832 0.742859 0.157104 -0.650452 0.017822 1441832832 0.742859 0.157104 -0.650452 0.017822 1441832833 0.742859 0.157104 -0.650452 0.017822 1441832833 0.742859 0.157104 -0.650452 0.017822 1441832833 0.742859 0.157104 -0.650452 0.017822 1441832833 0.744202 0.153137 -0.650024 0.013794 1441832833 0.744202 0.153137 -0.650024 0.013794 1441832833 0.744202 0.153137 -0.650024 0.013794 1441832833 0.744202 0.153137 -0.650024 0.013794 1441832833 0.744202 0.153137 -0.650024 0.013794 1441832833 0.744202 0.153137 -0.650024 0.013794 1441832833 0.742859 0.151550 -0.651917 0.012878 1441832833 0.742859 0.151550 -0.651917 0.012878 1441832833 0.742859 0.151550 -0.651917 0.012878 1441832833 0.742859 0.151550 -0.651917 0.012878 1441832833 0.742859 0.151550 -0.651917 0.012878 1441832833 0.742859 0.151550 -0.651917 0.012878 1441832833 0.740784 0.160156 -0.652161 0.017395 1441832833 0.740784 0.160156 -0.652161 0.017395 1441832833 0.740784 0.160156 -0.652161 0.017395 1441832833 0.740784 0.160156 -0.652161 0.017395 1441832833 0.740784 0.160156 -0.652161 0.017395 1441832833 0.740784 0.160156 -0.652161 0.017395 1441832833 0.738281 0.173401 -0.651123 0.030396 1441832833 0.738281 0.173401 -0.651123 0.030396 1441832833 0.738281 0.173401 -0.651123 0.030396 1441832833 0.738281 0.173401 -0.651123 0.030396 1441832833 0.738281 0.173401 -0.651123 0.030396 1441832833 0.738281 0.173401 -0.651123 0.030396 1441832833 0.734863 0.196045 -0.646912 0.054810 1441832833 0.734863 0.196045 -0.646912 0.054810 1441832833 0.734863 0.196045 -0.646912 0.054810 1441832833 0.734863 0.196045 -0.646912 0.054810 1441832833 0.734863 0.196045 -0.646912 0.054810 1441832833 0.734863 0.196045 -0.646912 0.054810 1441832833 0.732361 0.218323 -0.640259 0.077698 1441832833 0.732361 0.218323 -0.640259 0.077698 1441832833 0.732361 0.218323 -0.640259 0.077698 1441832833 0.732361 0.218323 -0.640259 0.077698 1441832833 0.732361 0.218323 -0.640259 0.077698 1441832833 0.731995 0.231384 -0.634155 0.092285 1441832833 0.731995 0.231384 -0.634155 0.092285 1441832833 0.731995 0.231384 -0.634155 0.092285 1441832833 0.731995 0.231384 -0.634155 0.092285 1441832833 0.731995 0.231384 -0.634155 0.092285 1441832833 0.731995 0.231384 -0.634155 0.092285 1441832833 0.733276 0.238708 -0.628479 0.101746 1441832833 0.733276 0.238708 -0.628479 0.101746 1441832833 0.733276 0.238708 -0.628479 0.101746 1441832833 0.733276 0.238708 -0.628479 0.101746 1441832833 0.733276 0.238708 -0.628479 0.101746 1441832833 0.733276 0.238708 -0.628479 0.101746 1441832833 0.735901 0.243896 -0.622253 0.108154 1441832833 0.735901 0.243896 -0.622253 0.108154 1441832833 0.735901 0.243896 -0.622253 0.108154 1441832833 0.735901 0.243896 -0.622253 0.108154 1441832833 0.735901 0.243896 -0.622253 0.108154 1441832833 0.735901 0.243896 -0.622253 0.108154 1441832833 0.735901 0.243896 -0.622253 0.108154 1441832833 0.739929 0.235779 -0.621399 0.103577 1441832833 0.739929 0.235779 -0.621399 0.103577 1441832833 0.739929 0.235779 -0.621399 0.103577 1441832833 0.742126 0.220215 -0.625305 0.098755 1441832833 0.742126 0.220215 -0.625305 0.098755 1441832833 0.742126 0.220215 -0.625305 0.098755 1441832833 0.742126 0.220215 -0.625305 0.098755 1441832833 0.742126 0.220215 -0.625305 0.098755 1441832833 0.742126 0.220215 -0.625305 0.098755 1441832833 0.741882 0.211914 -0.627808 0.102600 1441832833 0.741882 0.211914 -0.627808 0.102600 1441832833 0.741882 0.211914 -0.627808 0.102600 1441832833 0.741882 0.211914 -0.627808 0.102600 1441832833 0.741699 0.209351 -0.628723 0.103455 1441832833 0.741699 0.209351 -0.628723 0.103455 1441832833 0.741699 0.209351 -0.628723 0.103455 1441832833 0.741699 0.209351 -0.628723 0.103455 1441832833 0.741699 0.209351 -0.628723 0.103455 1441832833 0.741699 0.209351 -0.628723 0.103455 1441832833 0.743225 0.207214 -0.629211 0.093506 1441832833 0.743225 0.207214 -0.629211 0.093506 1441832833 0.745728 0.198486 -0.631104 0.078247 1441832833 0.745728 0.198486 -0.631104 0.078247 1441832833 0.745728 0.198486 -0.631104 0.078247 1441832833 0.748413 0.179993 -0.635681 0.058350 1441832833 0.748413 0.179993 -0.635681 0.058350 1441832833 0.748413 0.179993 -0.635681 0.058350 1441832833 0.748413 0.179993 -0.635681 0.058350 1441832833 0.748413 0.179993 -0.635681 0.058350 1441832833 0.748413 0.179993 -0.635681 0.058350 1441832833 0.748413 0.179993 -0.635681 0.058350 1441832833 0.749939 0.160522 -0.639893 0.048401 1441832833 0.749939 0.160522 -0.639893 0.048401 1441832833 0.749939 0.160522 -0.639893 0.048401 1441832833 0.749939 0.160522 -0.639893 0.048401 1441832833 0.749939 0.160522 -0.639893 0.048401 1441832833 0.746643 0.173218 -0.639771 0.056152 1441832833 0.746643 0.173218 -0.639771 0.056152 1441832833 0.746643 0.173218 -0.639771 0.056152 1441832833 0.746643 0.173218 -0.639771 0.056152 1441832834 0.746643 0.173218 -0.639771 0.056152 1441832834 0.746643 0.173218 -0.639771 0.056152 1441832834 0.747314 0.182190 -0.636475 0.056335 1441832834 0.747314 0.182190 -0.636475 0.056335 1441832834 0.747314 0.182190 -0.636475 0.056335 1441832834 0.747314 0.182190 -0.636475 0.056335 1441832834 0.747314 0.182190 -0.636475 0.056335 1441832834 0.747314 0.182190 -0.636475 0.056335 1441832834 0.748901 0.182739 -0.634705 0.053772 1441832834 0.748901 0.182739 -0.634705 0.053772 1441832834 0.748901 0.182739 -0.634705 0.053772 1441832834 0.748901 0.182739 -0.634705 0.053772 1441832834 0.748596 0.187134 -0.633850 0.052734 1441832834 0.748596 0.187134 -0.633850 0.052734 1441832834 0.748596 0.187134 -0.633850 0.052734 1441832834 0.748596 0.187134 -0.633850 0.052734 1441832834 0.748596 0.187134 -0.633850 0.052734 1441832834 0.747681 0.192688 -0.633362 0.052368 1441832834 0.747681 0.192688 -0.633362 0.052368 1441832834 0.747681 0.192688 -0.633362 0.052368 1441832834 0.747681 0.192688 -0.633362 0.052368 1441832834 0.747681 0.192688 -0.633362 0.052368 1441832834 0.747681 0.192688 -0.633362 0.052368 1441832834 0.745850 0.196472 -0.633972 0.055786 1441832834 0.745850 0.196472 -0.633972 0.055786 1441832834 0.745850 0.196472 -0.633972 0.055786 1441832834 0.745850 0.196472 -0.633972 0.055786 1441832834 0.745850 0.196472 -0.633972 0.055786 1441832834 0.745850 0.196472 -0.633972 0.055786 1441832834 0.743530 0.196289 -0.636047 0.063965 1441832834 0.743530 0.196289 -0.636047 0.063965 1441832834 0.743530 0.196289 -0.636047 0.063965 1441832834 0.743530 0.196289 -0.636047 0.063965 1441832834 0.743530 0.196289 -0.636047 0.063965 1441832834 0.742371 0.199951 -0.635132 0.074341 1441832834 0.742371 0.199951 -0.635132 0.074341 1441832834 0.742371 0.199951 -0.635132 0.074341 1441832834 0.742371 0.199951 -0.635132 0.074341 1441832834 0.742371 0.199951 -0.635132 0.074341 1441832834 0.742371 0.199951 -0.635132 0.074341 1441832834 0.739563 0.213806 -0.632019 0.088806 1441832834 0.739563 0.213806 -0.632019 0.088806 1441832834 0.739563 0.213806 -0.632019 0.088806 1441832834 0.739563 0.213806 -0.632019 0.088806 1441832834 0.739563 0.213806 -0.632019 0.088806 1441832834 0.739563 0.213806 -0.632019 0.088806 1441832834 0.736694 0.231079 -0.627136 0.102478 1441832834 0.736694 0.231079 -0.627136 0.102478 1441832834 0.736694 0.231079 -0.627136 0.102478 1441832834 0.736694 0.231079 -0.627136 0.102478 1441832834 0.736694 0.231079 -0.627136 0.102478 1441832834 0.736694 0.231079 -0.627136 0.102478 1441832834 0.733826 0.246582 -0.622314 0.115784 1441832834 0.733826 0.246582 -0.622314 0.115784 1441832834 0.733826 0.246582 -0.622314 0.115784 1441832834 0.733826 0.246582 -0.622314 0.115784 1441832834 0.733826 0.246582 -0.622314 0.115784 1441832834 0.733826 0.246582 -0.622314 0.115784 1441832834 0.733887 0.252319 -0.619141 0.119934 1441832834 0.733887 0.252319 -0.619141 0.119934 1441832834 0.733887 0.252319 -0.619141 0.119934 1441832834 0.733887 0.252319 -0.619141 0.119934 1441832834 0.733887 0.252319 -0.619141 0.119934 1441832834 0.733887 0.252319 -0.619141 0.119934 1441832834 0.734741 0.243591 -0.622559 0.114990 1441832834 0.734741 0.243591 -0.622559 0.114990 1441832834 0.734741 0.243591 -0.622559 0.114990 1441832834 0.734741 0.243591 -0.622559 0.114990 1441832834 0.733093 0.243896 -0.623718 0.118347 1441832834 0.733093 0.243896 -0.623718 0.118347 1441832834 0.733093 0.243896 -0.623718 0.118347 1441832834 0.733093 0.243896 -0.623718 0.118347 1441832834 0.733093 0.243896 -0.623718 0.118347 1441832834 0.730347 0.248535 -0.622437 0.131958 1441832834 0.730347 0.248535 -0.622437 0.131958 1441832834 0.730347 0.248535 -0.622437 0.131958 1441832834 0.730347 0.248535 -0.622437 0.131958 1441832834 0.730347 0.248535 -0.622437 0.131958 1441832834 0.730347 0.248535 -0.622437 0.131958 1441832834 0.736023 0.240540 -0.619385 0.129578 1441832834 0.736023 0.240540 -0.619385 0.129578 1441832834 0.736023 0.240540 -0.619385 0.129578 1441832834 0.736023 0.240540 -0.619385 0.129578 1441832834 0.736023 0.240540 -0.619385 0.129578 1441832834 0.750183 0.201416 -0.622375 0.096436 1441832834 0.750183 0.201416 -0.622375 0.096436 1441832834 0.750183 0.201416 -0.622375 0.096436 1441832834 0.750183 0.201416 -0.622375 0.096436 1441832834 0.765930 0.155151 -0.620361 0.066467 1441832834 0.765930 0.155151 -0.620361 0.066467 1441832834 0.765930 0.155151 -0.620361 0.066467 1441832834 0.765930 0.155151 -0.620361 0.066467 1441832834 0.765930 0.155151 -0.620361 0.066467 1441832834 0.765930 0.155151 -0.620361 0.066467 1441832834 0.765930 0.155151 -0.620361 0.066467 1441832834 0.770325 0.135681 -0.620850 0.051758 1441832834 0.770325 0.135681 -0.620850 0.051758 1441832834 0.770325 0.135681 -0.620850 0.051758 1441832834 0.770325 0.135681 -0.620850 0.051758 1441832835 0.770325 0.135681 -0.620850 0.051758 1441832835 0.760254 0.158752 -0.627747 0.052490 1441832835 0.760254 0.158752 -0.627747 0.052490 1441832835 0.760254 0.158752 -0.627747 0.052490 1441832835 0.760254 0.158752 -0.627747 0.052490 1441832835 0.760254 0.158752 -0.627747 0.052490 1441832835 0.760254 0.158752 -0.627747 0.052490 1441832835 0.760803 0.173584 -0.622559 0.058838 1441832835 0.760803 0.173584 -0.622559 0.058838 1441832835 0.760803 0.173584 -0.622559 0.058838 1441832835 0.760803 0.173584 -0.622559 0.058838 1441832835 0.760803 0.173584 -0.622559 0.058838 1441832835 0.760803 0.173584 -0.622559 0.058838 1441832835 0.760803 0.173584 -0.622559 0.058838 1441832835 0.761536 0.164795 -0.625000 0.047119 1441832835 0.761536 0.164795 -0.625000 0.047119 1441832835 0.761536 0.164795 -0.625000 0.047119 1441832835 0.761536 0.164795 -0.625000 0.047119 1441832835 0.761536 0.164795 -0.625000 0.047119 1441832835 0.761536 0.164795 -0.625000 0.047119 1441832835 0.759277 0.165649 -0.627258 0.050842 1441832835 0.759277 0.165649 -0.627258 0.050842 1441832835 0.759277 0.165649 -0.627258 0.050842 1441832835 0.759277 0.165649 -0.627258 0.050842 1441832835 0.753723 0.188049 -0.626648 0.061768 1441832835 0.753723 0.188049 -0.626648 0.061768 1441832835 0.753723 0.188049 -0.626648 0.061768 1441832835 0.753723 0.188049 -0.626648 0.061768 1441832835 0.753723 0.188049 -0.626648 0.061768 1441832835 0.753723 0.188049 -0.626648 0.061768 1441832835 0.747070 0.208923 -0.627808 0.064148 1441832835 0.747070 0.208923 -0.627808 0.064148 1441832835 0.747070 0.208923 -0.627808 0.064148 1441832835 0.747070 0.208923 -0.627808 0.064148 1441832835 0.747070 0.208923 -0.627808 0.064148 1441832835 0.737976 0.219727 -0.634277 0.069336 1441832835 0.737976 0.219727 -0.634277 0.069336 1441832835 0.737976 0.219727 -0.634277 0.069336 1441832835 0.737976 0.219727 -0.634277 0.069336 1441832835 0.737976 0.219727 -0.634277 0.069336 1441832835 0.737976 0.219727 -0.634277 0.069336 1441832835 0.737976 0.219727 -0.634277 0.069336 1441832835 0.725891 0.246826 -0.635864 0.088501 1441832835 0.725891 0.246826 -0.635864 0.088501 1441832835 0.725891 0.246826 -0.635864 0.088501 1441832835 0.725891 0.246826 -0.635864 0.088501 1441832835 0.725891 0.246826 -0.635864 0.088501 1441832835 0.725891 0.246826 -0.635864 0.088501 1441832835 0.724670 0.265442 -0.628235 0.098755 1441832835 0.724670 0.265442 -0.628235 0.098755 1441832835 0.724670 0.265442 -0.628235 0.098755 1441832835 0.724670 0.265442 -0.628235 0.098755 1441832835 0.724670 0.265442 -0.628235 0.098755 1441832835 0.724670 0.265442 -0.628235 0.098755 1441832835 0.740112 0.233459 -0.624207 0.090027 1441832835 0.743225 0.223755 -0.623718 0.091797 1441832835 0.743225 0.223755 -0.623718 0.091797 1441832835 0.743225 0.223755 -0.623718 0.091797 1441832835 0.743225 0.223755 -0.623718 0.091797 1441832835 0.743225 0.223755 -0.623718 0.091797 1441832835 0.743958 0.218079 -0.624878 0.091675 1441832835 0.743958 0.218079 -0.624878 0.091675 1441832835 0.743958 0.218079 -0.624878 0.091675 1441832835 0.743958 0.218079 -0.624878 0.091675 1441832835 0.743958 0.218079 -0.624878 0.091675 1441832835 0.743958 0.218079 -0.624878 0.091675 1441832835 0.743286 0.216248 -0.625732 0.095642 1441832835 0.743286 0.216248 -0.625732 0.095642 1441832835 0.743286 0.216248 -0.625732 0.095642 1441832835 0.743286 0.216248 -0.625732 0.095642 1441832835 0.743286 0.216248 -0.625732 0.095642 1441832835 0.743103 0.216248 -0.625610 0.097961 1441832835 0.743103 0.216248 -0.625610 0.097961 1441832835 0.743103 0.216248 -0.625610 0.097961 1441832835 0.743103 0.216248 -0.625610 0.097961 1441832835 0.743103 0.216248 -0.625610 0.097961 1441832835 0.744385 0.211487 -0.626770 0.090820 1441832835 0.744385 0.211487 -0.626770 0.090820 1441832835 0.744385 0.211487 -0.626770 0.090820 1441832835 0.744385 0.211487 -0.626770 0.090820 1441832835 0.744385 0.211487 -0.626770 0.090820 1441832835 0.744385 0.211487 -0.626770 0.090820 1441832835 0.747559 0.199829 -0.628113 0.081482 1441832835 0.747559 0.199829 -0.628113 0.081482 1441832835 0.747559 0.199829 -0.628113 0.081482 1441832835 0.747559 0.199829 -0.628113 0.081482 1441832835 0.756348 0.182922 -0.625732 0.054260 1441832835 0.756348 0.182922 -0.625732 0.054260 1441832835 0.756348 0.182922 -0.625732 0.054260 1441832835 0.756348 0.182922 -0.625732 0.054260 1441832835 0.756348 0.182922 -0.625732 0.054260 1441832835 0.756348 0.182922 -0.625732 0.054260 1441832836 0.760803 0.154724 -0.630005 0.017273 1441832836 0.760803 0.154724 -0.630005 0.017273 1441832836 0.760803 0.154724 -0.630005 0.017273 1441832836 0.760803 0.154724 -0.630005 0.017273 1441832836 0.760803 0.154724 -0.630005 0.017273 1441832836 0.760803 0.154724 -0.630005 0.017273 1441832836 0.760803 0.154724 -0.630005 0.017273 1441832836 0.755127 0.140991 -0.640259 -0.000366 1441832836 0.755127 0.140991 -0.640259 -0.000366 1441832836 0.755127 0.140991 -0.640259 -0.000366 1441832836 0.755127 0.140991 -0.640259 -0.000366 1441832836 0.755127 0.140991 -0.640259 -0.000366 1441832836 0.755127 0.140991 -0.640259 -0.000366 1441832836 0.747620 0.164917 -0.643127 0.015625 1441832836 0.747620 0.164917 -0.643127 0.015625 1441832836 0.747620 0.164917 -0.643127 0.015625 1441832836 0.747620 0.164917 -0.643127 0.015625 1441832836 0.747620 0.164917 -0.643127 0.015625 1441832836 0.750366 0.168640 -0.639038 0.010559 1441832836 0.750366 0.168640 -0.639038 0.010559 1441832836 0.750366 0.168640 -0.639038 0.010559 1441832836 0.750366 0.168640 -0.639038 0.010559 1441832836 0.750366 0.168640 -0.639038 0.010559 1441832836 0.750366 0.168640 -0.639038 0.010559 1441832836 0.750366 0.168640 -0.639038 0.010559 1441832836 0.749634 0.162109 -0.641602 0.009399 1441832836 0.749634 0.162109 -0.641602 0.009399 1441832836 0.749634 0.162109 -0.641602 0.009399 1441832836 0.749634 0.162109 -0.641602 0.009399 1441832836 0.746582 0.181519 -0.639587 0.023499 1441832836 0.746582 0.181519 -0.639587 0.023499 1441832836 0.746582 0.181519 -0.639587 0.023499 1441832836 0.746582 0.181519 -0.639587 0.023499 1441832836 0.746582 0.181519 -0.639587 0.023499 1441832836 0.745544 0.194275 -0.636841 0.028198 1441832836 0.745544 0.194275 -0.636841 0.028198 1441832836 0.745544 0.194275 -0.636841 0.028198 1441832836 0.745544 0.194275 -0.636841 0.028198 1441832836 0.745544 0.194275 -0.636841 0.028198 1441832836 0.742371 0.198730 -0.639160 0.030029 1441832836 0.742371 0.198730 -0.639160 0.030029 1441832836 0.737244 0.218384 -0.637085 0.054016 1441832836 0.737244 0.218384 -0.637085 0.054016 1441832836 0.737244 0.218384 -0.637085 0.054016 1441832836 0.737244 0.218384 -0.637085 0.054016 1441832836 0.737244 0.218384 -0.637085 0.054016 1441832836 0.737244 0.218384 -0.637085 0.054016 1441832836 0.739075 0.222168 -0.632874 0.062012 1441832836 0.739075 0.222168 -0.632874 0.062012 1441832836 0.739075 0.222168 -0.632874 0.062012 1441832836 0.739075 0.222168 -0.632874 0.062012 1441832836 0.739075 0.222168 -0.632874 0.062012 1441832836 0.739075 0.222168 -0.632874 0.062012 1441832836 0.739075 0.222168 -0.632874 0.062012 1441832836 0.741943 0.217346 -0.630249 0.071289 1441832836 0.741943 0.217346 -0.630249 0.071289 1441832836 0.741943 0.217346 -0.630249 0.071289 1441832836 0.741943 0.217346 -0.630249 0.071289 1441832836 0.741943 0.217346 -0.630249 0.071289 1441832836 0.741943 0.217346 -0.630249 0.071289 1441832836 0.744873 0.209900 -0.628723 0.075684 1441832836 0.744873 0.209900 -0.628723 0.075684 1441832836 0.744873 0.209900 -0.628723 0.075684 1441832836 0.744873 0.209900 -0.628723 0.075684 1441832836 0.744873 0.209900 -0.628723 0.075684 1441832836 0.744873 0.209900 -0.628723 0.075684 1441832836 0.747314 0.199646 -0.629639 0.072266 1441832836 0.747314 0.199646 -0.629639 0.072266 1441832836 0.747314 0.199646 -0.629639 0.072266 1441832836 0.747314 0.199646 -0.629639 0.072266 1441832836 0.747314 0.199646 -0.629639 0.072266 1441832836 0.747314 0.199646 -0.629639 0.072266 1441832836 0.747009 0.195435 -0.631226 0.072998 1441832836 0.747009 0.195435 -0.631226 0.072998 1441832836 0.747009 0.195435 -0.631226 0.072998 1441832836 0.747009 0.195435 -0.631226 0.072998 1441832836 0.745789 0.198120 -0.630981 0.080322 1441832836 0.745789 0.198120 -0.630981 0.080322 1441832836 0.745789 0.198120 -0.630981 0.080322 1441832836 0.745789 0.198120 -0.630981 0.080322 1441832836 0.745789 0.198120 -0.630981 0.080322 1441832836 0.746582 0.196228 -0.630737 0.079529 1441832836 0.746582 0.196228 -0.630737 0.079529 1441832836 0.746582 0.196228 -0.630737 0.079529 1441832836 0.746582 0.196228 -0.630737 0.079529 1441832836 0.746582 0.196228 -0.630737 0.079529 1441832836 0.749878 0.187073 -0.631470 0.062439 1441832836 0.749878 0.187073 -0.631470 0.062439 1441832836 0.749878 0.187073 -0.631470 0.062439 1441832836 0.749878 0.187073 -0.631470 0.062439 1441832836 0.749878 0.187073 -0.631470 0.062439 1441832836 0.749878 0.187073 -0.631470 0.062439 1441832836 0.749878 0.187073 -0.631470 0.062439 1441832836 0.755188 0.173889 -0.631226 0.031921 1441832837 0.755188 0.173889 -0.631226 0.031921 1441832837 0.755188 0.173889 -0.631226 0.031921 1441832837 0.755188 0.173889 -0.631226 0.031921 1441832837 0.755188 0.173889 -0.631226 0.031921 1441832837 0.757202 0.156982 -0.633850 0.012817 1441832837 0.757202 0.156982 -0.633850 0.012817 1441832837 0.757202 0.156982 -0.633850 0.012817 1441832837 0.757202 0.156982 -0.633850 0.012817 1441832837 0.757202 0.156982 -0.633850 0.012817 1441832837 0.757202 0.156982 -0.633850 0.012817 1441832837 0.757202 0.156982 -0.633850 0.012817 1441832837 0.755615 0.162354 -0.634277 0.018799 1441832837 0.755615 0.162354 -0.634277 0.018799 1441832837 0.755615 0.162354 -0.634277 0.018799 1441832837 0.755615 0.162354 -0.634277 0.018799 1441832837 0.755615 0.162354 -0.634277 0.018799 1441832837 0.755615 0.162354 -0.634277 0.018799 1441832837 0.755615 0.162354 -0.634277 0.018799 1441832837 0.756042 0.166748 -0.632507 0.023560 1441832837 0.756042 0.166748 -0.632507 0.023560 1441832837 0.756042 0.166748 -0.632507 0.023560 1441832837 0.756042 0.166748 -0.632507 0.023560 1441832837 0.756042 0.166748 -0.632507 0.023560 1441832837 0.756042 0.166748 -0.632507 0.023560 1441832837 0.756409 0.170227 -0.630981 0.027161 1441832837 0.756409 0.170227 -0.630981 0.027161 1441832837 0.756409 0.170227 -0.630981 0.027161 1441832837 0.756409 0.170227 -0.630981 0.027161 1441832837 0.756226 0.174805 -0.629944 0.027710 1441832837 0.756226 0.174805 -0.629944 0.027710 1441832837 0.756226 0.174805 -0.629944 0.027710 1441832837 0.756226 0.174805 -0.629944 0.027710 1441832837 0.756226 0.174805 -0.629944 0.027710 1441832837 0.756226 0.174805 -0.629944 0.027710 1441832837 0.754883 0.182983 -0.628906 0.033142 1441832837 0.754883 0.182983 -0.628906 0.033142 1441832837 0.754883 0.182983 -0.628906 0.033142 1441832837 0.754883 0.182983 -0.628906 0.033142 1441832837 0.754883 0.182983 -0.628906 0.033142 1441832837 0.754883 0.182983 -0.628906 0.033142 1441832837 0.754333 0.187012 -0.628113 0.037537 1441832837 0.754333 0.187012 -0.628113 0.037537 1441832837 0.754333 0.187012 -0.628113 0.037537 1441832837 0.754333 0.187012 -0.628113 0.037537 1441832837 0.754333 0.187012 -0.628113 0.037537 1441832837 0.754333 0.187012 -0.628113 0.037537 1441832837 0.752808 0.183167 -0.631165 0.036194 1441832837 0.752808 0.183167 -0.631165 0.036194 1441832837 0.752808 0.183167 -0.631165 0.036194 1441832837 0.752808 0.183167 -0.631165 0.036194 1441832837 0.752808 0.183167 -0.631165 0.036194 1441832837 0.752808 0.183167 -0.631165 0.036194 1441832837 0.745544 0.192505 -0.636841 0.038208 1441832837 0.745544 0.192505 -0.636841 0.038208 1441832837 0.745544 0.192505 -0.636841 0.038208 1441832837 0.745544 0.192505 -0.636841 0.038208 1441832837 0.745544 0.192505 -0.636841 0.038208 1441832837 0.745544 0.192505 -0.636841 0.038208 1441832837 0.734009 0.202820 -0.647888 0.016113 1441832837 0.734009 0.202820 -0.647888 0.016113 1441832837 0.734009 0.202820 -0.647888 0.016113 1441832837 0.734009 0.202820 -0.647888 0.016113 1441832837 0.734009 0.202820 -0.647888 0.016113 1441832837 0.734009 0.202820 -0.647888 0.016113 1441832837 0.734009 0.202820 -0.647888 0.016113 1441832837 0.727295 0.200500 -0.656372 0.004822 1441832837 0.727295 0.200500 -0.656372 0.004822 1441832837 0.727295 0.200500 -0.656372 0.004822 1441832837 0.727295 0.200500 -0.656372 0.004822 1441832837 0.727295 0.200500 -0.656372 0.004822 1441832837 0.721680 0.220398 -0.655762 0.024353 1441832837 0.721680 0.220398 -0.655762 0.024353 1441832837 0.721680 0.220398 -0.655762 0.024353 1441832837 0.721680 0.220398 -0.655762 0.024353 1441832837 0.721680 0.220398 -0.655762 0.024353 1441832837 0.721680 0.220398 -0.655762 0.024353 1441832837 0.722534 0.227173 -0.652405 0.026428 1441832837 0.722534 0.227173 -0.652405 0.026428 1441832837 0.722534 0.227173 -0.652405 0.026428 1441832837 0.722534 0.227173 -0.652405 0.026428 1441832837 0.722534 0.227173 -0.652405 0.026428 1441832837 0.728516 0.209900 -0.651794 0.017517 1441832837 0.728516 0.209900 -0.651794 0.017517 1441832837 0.728516 0.209900 -0.651794 0.017517 1441832837 0.728516 0.209900 -0.651794 0.017517 1441832837 0.733826 0.192810 -0.651245 0.014771 1441832837 0.733826 0.192810 -0.651245 0.014771 1441832837 0.733826 0.192810 -0.651245 0.014771 1441832837 0.733826 0.192810 -0.651245 0.014771 1441832837 0.733826 0.192810 -0.651245 0.014771 1441832837 0.736023 0.189514 -0.649475 0.022400 1441832837 0.736023 0.189514 -0.649475 0.022400 1441832837 0.736023 0.189514 -0.649475 0.022400 1441832837 0.736023 0.189514 -0.649475 0.022400 1441832837 0.736023 0.189514 -0.649475 0.022400 1441832837 
0.715759 0.195557 -0.670410 0.004089 1441832840 0.705078 0.230042 -0.668030 -0.060181 1441832840 0.705078 0.230042 -0.668030 -0.060181 1441832840 0.705078 0.230042 -0.668030 -0.060181 1441832840 0.705078 0.230042 -0.668030 -0.060181 1441832840 0.705078 0.230042 -0.668030 -0.060181 1441832840 0.705078 0.230042 -0.668030 -0.060181 1441832840 0.705078 0.230042 -0.668030 -0.060181 1441832840 0.694458 0.243408 -0.662598 -0.139526 1441832840 0.694458 0.243408 -0.662598 -0.139526 1441832840 0.694458 0.243408 -0.662598 -0.139526 1441832840 0.694458 0.243408 -0.662598 -0.139526 1441832840 0.694458 0.243408 -0.662598 -0.139526 1441832840 0.694458 0.243408 -0.662598 -0.139526 1441832840 0.695190 0.245422 -0.657227 -0.156555 1441832840 0.695190 0.245422 -0.657227 -0.156555 1441832840 0.695190 0.245422 -0.657227 -0.156555 1441832840 0.695190 0.245422 -0.657227 -0.156555 1441832840 0.695190 0.245422 -0.657227 -0.156555 1441832841 0.695190 0.245422 -0.657227 -0.156555 1441832841 0.711304 0.286926 -0.613586 -0.187744 1441832841 0.711304 0.286926 -0.613586 -0.187744 1441832841 0.711304 0.286926 -0.613586 -0.187744 1441832841 0.711304 0.286926 -0.613586 -0.187744 1441832841 0.711304 0.286926 -0.613586 -0.187744 1441832841 0.711304 0.286926 -0.613586 -0.187744 1441832841 0.711792 0.314026 -0.606934 -0.162415 1441832841 0.711792 0.314026 -0.606934 -0.162415 1441832841 0.711792 0.314026 -0.606934 -0.162415 1441832841 0.711792 0.314026 -0.606934 -0.162415 1441832841 0.711792 0.314026 -0.606934 -0.162415 1441832841 0.711792 0.314026 -0.606934 -0.162415 1441832841 0.711792 0.314026 -0.606934 -0.162415 1441832841 0.723267 0.286621 -0.608276 -0.157410 1441832841 0.723267 0.286621 -0.608276 -0.157410 1441832841 0.723267 0.286621 -0.608276 -0.157410 1441832841 0.723267 0.286621 -0.608276 -0.157410 1441832841 0.723267 0.286621 -0.608276 -0.157410 1441832841 0.723267 0.286621 -0.608276 -0.157410 1441832841 0.720215 0.279663 -0.618408 -0.143799 1441832841 0.720215 0.279663 -0.618408 -0.143799 1441832841 0.720215 0.279663 -0.618408 -0.143799 1441832841 0.720215 0.279663 -0.618408 -0.143799 1441832841 0.720215 0.279663 -0.618408 -0.143799 1441832841 0.720215 0.279663 -0.618408 -0.143799 1441832841 0.707703 0.280884 -0.628418 -0.159119 1441832841 0.707703 0.280884 -0.628418 -0.159119 1441832841 0.707703 0.280884 -0.628418 -0.159119 1441832841 0.707703 0.280884 -0.628418 -0.159119 1441832841 0.707703 0.280884 -0.628418 -0.159119 1441832841 0.707703 0.280884 -0.628418 -0.159119 1441832841 0.704529 0.257935 -0.632324 -0.192993 1441832841 0.704529 0.257935 -0.632324 -0.192993 1441832841 0.704529 0.257935 -0.632324 -0.192993 1441832841 0.704529 0.257935 -0.632324 -0.192993 1441832841 0.704529 0.257935 -0.632324 -0.192993 1441832841 0.704529 0.257935 -0.632324 -0.192993 1441832841 0.710205 0.234802 -0.630188 -0.208130 1441832841 0.710205 0.234802 -0.630188 -0.208130 1441832841 0.710205 0.234802 -0.630188 -0.208130 1441832841 0.710205 0.234802 -0.630188 -0.208130 1441832841 0.710205 0.234802 -0.630188 -0.208130 1441832841 0.710205 0.234802 -0.630188 -0.208130 1441832841 0.733337 0.195251 -0.623047 -0.189392 1441832841 0.733337 0.195251 -0.623047 -0.189392 1441832841 0.733337 0.195251 -0.623047 -0.189392 1441832841 0.733337 0.195251 -0.623047 -0.189392 1441832841 0.733337 0.195251 -0.623047 -0.189392 1441832841 0.733337 0.195251 -0.623047 -0.189392 1441832841 0.733337 0.195251 -0.623047 -0.189392 1441832841 0.747192 0.197144 -0.619263 -0.139038 1441832841 0.747192 0.197144 -0.619263 -0.139038 1441832841 0.747192 0.197144 -0.619263 -0.139038 1441832841 0.747192 0.197144 -0.619263 -0.139038 1441832841 0.747192 0.197144 -0.619263 -0.139038 1441832841 0.747192 0.197144 -0.619263 -0.139038 1441832841 0.750488 0.183472 -0.632141 -0.058899 1441832841 0.750488 0.183472 -0.632141 -0.058899 1441832841 0.750488 0.183472 -0.632141 -0.058899 1441832841 0.750488 0.183472 -0.632141 -0.058899 1441832841 0.750488 0.183472 -0.632141 -0.058899 1441832841 0.750488 0.183472 -0.632141 -0.058899 1441832841 0.761597 0.189270 -0.619263 0.026001 1441832841 0.761597 0.189270 -0.619263 0.026001 1441832841 0.761597 0.189270 -0.619263 0.026001 1441832841 0.761597 0.189270 -0.619263 0.026001 1441832841 0.761597 0.189270 -0.619263 0.026001 1441832841 0.761597 0.189270 -0.619263 0.026001 1441832841 0.752563 0.174805 -0.622253 0.126160 1441832841 0.752563 0.174805 -0.622253 0.126160 1441832841 0.752563 0.174805 -0.622253 0.126160 1441832841 0.752563 0.174805 -0.622253 0.126160 1441832841 0.752563 0.174805 -0.622253 0.126160 1441832841 0.752563 0.174805 -0.622253 0.126160 1441832841 0.732483 0.244324 -0.607910 0.184875 1441832841 0.732483 0.244324 -0.607910 0.184875 1441832841 0.732483 0.244324 -0.607910 0.184875 1441832841 0.732483 0.244324 -0.607910 0.184875 1441832841 0.732483 0.244324 -0.607910 0.184875 1441832841 0.732483 0.244324 -0.607910 0.184875 1441832841 0.732544 0.269836 -0.607605 0.146179 1441832841 0.732544 0.269836 -0.607605 0.146179 1441832841 0.732544 0.269836 -0.607605 0.146179 1441832841 0.732544 0.269836 -0.607605 0.146179 1441832841 0.732544 0.269836 -0.607605 0.146179 1441832841 0.732544 0.269836 -0.607605 0.146179 1441832841 0.740234 0.259888 -0.611267 0.104065 1441832841 0.740234 0.259888 -0.611267 0.104065 1441832841 0.740234 0.259888 -0.611267 0.104065 1441832841 0.740234 0.259888 -0.611267 0.104065 1441832841 0.740234 0.259888 -0.611267 0.104065 1441832841 0.740234 0.259888 -0.611267 0.104065 1441832841 0.741577 0.264282 -0.607178 0.107422 1441832841 0.741577 0.264282 -0.607178 0.107422 1441832841 0.741577 0.264282 -0.607178 0.107422 1441832841 0.741577 0.264282 -0.607178 0.107422 1441832841 0.741577 0.264282 -0.607178 0.107422 1441832841 0.741577 0.264282 -0.607178 0.107422 1441832841 0.734741 0.310425 -0.597839 0.079773 1441832841 0.734741 0.310425 -0.597839 0.079773 1441832841 0.734741 0.310425 -0.597839 0.079773 1441832841 0.734741 0.310425 -0.597839 0.079773 1441832841 0.734741 0.310425 -0.597839 0.079773 1441832841 0.734741 0.310425 -0.597839 0.079773 1441832841 0.715881 0.313904 -0.623108 -0.025574 1441832841 0.715881 0.313904 -0.623108 -0.025574 1441832841 0.715881 0.313904 -0.623108 -0.025574 1441832841 0.715881 0.313904 -0.623108 -0.025574 1441832841 0.715881 0.313904 -0.623108 -0.025574 1441832841 0.715881 0.313904 -0.623108 -0.025574 1441832842 0.715881 0.313904 -0.623108 -0.025574 1441832842 0.701111 0.281311 -0.649536 -0.085999 1441832842 0.701111 0.281311 -0.649536 -0.085999 1441832842 0.701111 0.281311 -0.649536 -0.085999 1441832842 0.701111 0.281311 -0.649536 -0.085999 1441832842 0.701111 0.281311 -0.649536 -0.085999 1441832842 0.727661 0.288635 -0.606445 -0.139282 1441832842 0.727661 0.288635 -0.606445 -0.139282 1441832842 0.727661 0.288635 -0.606445 -0.139282 1441832842 0.727661 0.288635 -0.606445 -0.139282 1441832842 0.727661 0.288635 -0.606445 -0.139282 1441832842 0.727661 0.288635 -0.606445 -0.139282 1441832842 0.727661 0.288635 -0.606445 -0.139282 1441832842 0.721313 0.313721 -0.599548 -0.147583 1441832842 0.721313 0.313721 -0.599548 -0.147583 1441832842 0.721313 0.313721 -0.599548 -0.147583 1441832842 0.721313 0.313721 -0.599548 -0.147583 1441832842 0.721313 0.313721 -0.599548 -0.147583 1441832842 0.726196 0.314575 -0.593079 -0.148071 1441832842 0.726196 0.314575 -0.593079 -0.148071 1441832842 0.726196 0.314575 -0.593079 -0.148071 1441832842 0.726196 0.314575 -0.593079 -0.148071 1441832842 0.726196 0.314575 -0.593079 -0.148071 1441832842 0.726196 0.314575 -0.593079 -0.148071 1441832842 0.726318 0.311035 -0.599609 -0.127197 1441832842 0.726318 0.311035 -0.599609 -0.127197 1441832842 0.726318 0.311035 -0.599609 -0.127197 1441832842 0.726318 0.311035 -0.599609 -0.127197 1441832842 0.726318 0.311035 -0.599609 -0.127197 1441832842 0.726318 0.311035 -0.599609 -0.127197 1441832842 0.725220 0.300293 -0.609314 -0.112000 1441832842 0.725220 0.300293 -0.609314 -0.112000 1441832842 0.725220 0.300293 -0.609314 -0.112000 1441832842 0.725220 0.300293 -0.609314 -0.112000 1441832842 0.725220 0.300293 -0.609314 -0.112000 1441832842 0.725220 0.300293 -0.609314 -0.112000 1441832842 0.725220 0.300293 -0.609314 -0.112000 1441832842 0.725220 0.280579 -0.618042 -0.115356 1441832842 0.725220 0.280579 -0.618042 -0.115356 1441832842 0.725220 0.280579 -0.618042 -0.115356 1441832842 0.725220 0.280579 -0.618042 -0.115356 1441832842 0.725220 0.280579 -0.618042 -0.115356 1441832842 0.725220 0.280579 -0.618042 -0.115356 1441832842 0.731628 0.249268 -0.623657 -0.116699 1441832842 0.731628 0.249268 -0.623657 -0.116699 1441832842 0.731628 0.249268 -0.623657 -0.116699 1441832842 0.731628 0.249268 -0.623657 -0.116699 1441832842 0.731628 0.249268 -0.623657 -0.116699 1441832842 0.731628 0.249268 -0.623657 -0.116699 1441832842 0.731628 0.249268 -0.623657 -0.116699 1441832842 0.744385 0.219727 -0.623291 -0.095520 1441832842 0.744385 0.219727 -0.623291 -0.095520 1441832842 0.744385 0.219727 -0.623291 -0.095520 1441832842 0.744385 0.219727 -0.623291 -0.095520 1441832842 0.764526 0.190369 -0.613708 -0.050842 1441832842 0.764526 0.190369 -0.613708 -0.050842 1441832842 0.764526 0.190369 -0.613708 -0.050842 1441832842 0.764526 0.190369 -0.613708 -0.050842 1441832842 0.764526 0.190369 -0.613708 -0.050842 1441832842 0.764526 0.190369 -0.613708 -0.050842 1441832842 0.774414 0.191223 -0.603027 0.006104 1441832842 0.774414 0.191223 -0.603027 0.006104 1441832842 0.774414 0.191223 -0.603027 0.006104 1441832842 0.774414 0.191223 -0.603027 0.006104 1441832842 0.774414 0.191223 -0.603027 0.006104 1441832842 0.774414 0.191223 -0.603027 0.006104 1441832842 0.772034 0.202271 -0.596680 0.083740 1441832842 0.745850 0.226807 -0.594360 0.197266 1441832842 0.745850 0.226807 -0.594360 0.197266 1441832842 0.745850 0.226807 -0.594360 0.197266 1441832842 0.745850 0.226807 -0.594360 0.197266 1441832842 0.745850 0.226807 -0.594360 0.197266 1441832842 0.717163 0.297974 -0.579407 0.247314 1441832842 0.717163 0.297974 -0.579407 0.247314 1441832842 0.717163 0.297974 -0.579407 0.247314 1441832842 0.717163 0.297974 -0.579407 0.247314 1441832842 0.717163 0.297974 -0.579407 0.247314 1441832842 0.717163 0.297974 -0.579407 0.247314 1441832842 0.723572 0.286804 -0.597351 0.193176 1441832842 0.723572 0.286804 -0.597351 0.193176 1441832842 0.723572 0.286804 -0.597351 0.193176 1441832842 0.723572 0.286804 -0.597351 0.193176 1441832842 0.723572 0.286804 -0.597351 0.193176 1441832842 0.723572 0.286804 -0.597351 0.193176 1441832842 0.726624 0.255859 -0.625549 0.123596 1441832842 0.726624 0.255859 -0.625549 0.123596 1441832842 0.726624 0.255859 -0.625549 0.123596 1441832842 0.726624 0.255859 -0.625549 0.123596 1441832842 0.726624 0.255859 -0.625549 0.123596 1441832842 0.726624 0.255859 -0.625549 0.123596 1441832842 0.734131 0.263977 -0.618408 0.094543 1441832842 0.734131 0.263977 -0.618408 0.094543 1441832842 0.734131 0.263977 -0.618408 0.094543 1441832842 0.734131 0.263977 -0.618408 0.094543 1441832842 0.734131 0.263977 -0.618408 0.094543 1441832842 0.734131 0.263977 -0.618408 0.094543 1441832842 0.734131 0.263977 -0.618408 0.094543 1441832842 0.726624 0.316101 -0.608154 0.046692 1441832842 0.726624 0.316101 -0.608154 0.046692 1441832842 0.726624 0.316101 -0.608154 0.046692 1441832842 0.726624 0.316101 -0.608154 0.046692 1441832842 0.726624 0.316101 -0.608154 0.046692 1441832842 0.726624 0.316101 -0.608154 0.046692 1441832842 0.718323 0.327698 -0.612244 -0.041504 1441832843 0.718323 0.327698 -0.612244 -0.041504 1441832843 0.718323 0.327698 -0.612244 -0.041504 1441832843 0.718323 0.327698 -0.612244 -0.041504 1441832843 0.718323 0.327698 -0.612244 -0.041504 1441832843 0.710815 0.320129 -0.617798 -0.102844 1441832843 0.710815 0.320129 -0.617798 -0.102844 1441832843 0.710815 0.320129 -0.617798 -0.102844 1441832843 0.710815 0.320129 -0.617798 -0.102844 1441832843 0.710815 0.320129 -0.617798 -0.102844 1441832843 0.710815 0.320129 -0.617798 -0.102844 1441832843 0.714294 0.337097 -0.585083 -0.183716 1441832843 0.714294 0.337097 -0.585083 -0.183716 1441832843 0.714294 0.337097 -0.585083 -0.183716 1441832843 0.714294 0.337097 -0.585083 -0.183716 1441832843 0.714294 0.337097 -0.585083 -0.183716 1441832843 0.714294 0.337097 -0.585083 -0.183716 1441832843 0.713074 0.371399 -0.564819 -0.185730 1441832843 0.713074 0.371399 -0.564819 -0.185730 1441832843 0.713074 0.371399 -0.564819 -0.185730 1441832843 0.713074 0.371399 -0.564819 -0.185730 1441832843 0.713074 0.371399 -0.564819 -0.185730 1441832843 0.715149 0.352478 -0.576721 -0.178162 1441832843 0.715149 0.352478 -0.576721 -0.178162 1441832843 0.715149 0.352478 -0.576721 -0.178162 1441832843 0.715149 0.352478 -0.576721 -0.178162 1441832843 0.715149 0.352478 -0.576721 -0.178162 1441832843 0.715149 0.352478 -0.576721 -0.178162 1441832843 0.715149 0.352478 -0.576721 -0.178162 1441832843 0.713257 0.351807 -0.584656 -0.160278 1441832843 0.713257 0.351807 -0.584656 -0.160278 1441832843 0.709778 0.338501 -0.598816 -0.151672 1441832843 0.709778 0.338501 -0.598816 -0.151672 1441832843 0.709778 0.338501 -0.598816 -0.151672 1441832843 0.709778 0.338501 -0.598816 -0.151672 1441832843 0.709778 0.338501 -0.598816 -0.151672 1441832843 0.709778 0.338501 -0.598816 -0.151672 1441832843 0.708374 0.313599 -0.614319 -0.149841 1441832843 0.708374 0.313599 -0.614319 -0.149841 1441832843 0.708374 0.313599 -0.614319 -0.149841 1441832843 0.708374 0.313599 -0.614319 -0.149841 1441832843 0.708374 0.313599 -0.614319 -0.149841 1441832843 0.710632 0.262268 -0.638489 -0.136230 1441832843 0.710632 0.262268 -0.638489 -0.136230 1441832843 0.710632 0.262268 -0.638489 -0.136230 1441832843 0.710632 0.262268 -0.638489 -0.136230 1441832843 0.710632 0.262268 -0.638489 -0.136230 1441832843 0.710632 0.262268 -0.638489 -0.136230 1441832843 0.725830 0.222534 -0.643250 -0.099426 1441832843 0.725830 0.222534 -0.643250 -0.099426 1441832843 0.725830 0.222534 -0.643250 -0.099426 1441832843 0.725830 0.222534 -0.643250 -0.099426 1441832843 0.725830 0.222534 -0.643250 -0.099426 1441832843 0.725830 0.222534 -0.643250 -0.099426 1441832843 0.750549 0.186218 -0.633423 -0.027954 1441832843 0.750549 0.186218 -0.633423 -0.027954 1441832843 0.750549 0.186218 -0.633423 -0.027954 1441832843 0.750549 0.186218 -0.633423 -0.027954 1441832843 0.750549 0.186218 -0.633423 -0.027954 1441832843 0.751892 0.180115 -0.631531 0.057983 1441832843 0.751892 0.180115 -0.631531 0.057983 1441832843 0.751892 0.180115 -0.631531 0.057983 1441832843 0.751892 0.180115 -0.631531 0.057983 1441832843 0.751892 0.180115 -0.631531 0.057983 1441832843 0.751892 0.180115 -0.631531 0.057983 1441832843 0.751892 0.180115 -0.631531 0.057983 1441832843 0.750061 0.189026 -0.612427 0.162903 1441832843 0.750061 0.189026 -0.612427 0.162903 1441832843 0.750061 0.189026 -0.612427 0.162903 1441832843 0.750061 0.189026 -0.612427 0.162903 1441832843 0.750061 0.189026 -0.612427 0.162903 1441832843 0.750061 0.189026 -0.612427 0.162903 1441832843 0.726440 0.270203 -0.592590 0.219238 1441832843 0.726440 0.270203 -0.592590 0.219238 1441832843 0.726440 0.270203 -0.592590 0.219238 1441832843 0.726440 0.270203 -0.592590 0.219238 1441832843 0.726440 0.270203 -0.592590 0.219238 1441832843 0.726440 0.270203 -0.592590 0.219238 1441832843 0.725708 0.293335 -0.596069 0.178894 1441832843 0.725708 0.293335 -0.596069 0.178894 1441832843 0.725708 0.293335 -0.596069 0.178894 1441832843 0.725708 0.293335 -0.596069 0.178894 1441832843 0.725708 0.293335 -0.596069 0.178894 1441832843 0.725708 0.293335 -0.596069 0.178894 1441832843 0.724976 0.260925 -0.628418 0.106689 1441832843 0.724976 0.260925 -0.628418 0.106689 1441832843 0.724976 0.260925 -0.628418 0.106689 1441832843 0.724976 0.260925 -0.628418 0.106689 1441832843 0.724976 0.260925 -0.628418 0.106689 1441832843 0.724976 0.260925 -0.628418 0.106689 1441832843 0.729614 0.244629 -0.635864 0.058960 1441832843 0.729614 0.244629 -0.635864 0.058960 1441832843 0.729614 0.244629 -0.635864 0.058960 1441832843 0.729614 0.244629 -0.635864 0.058960 1441832843 0.729614 0.244629 -0.635864 0.058960 1441832843 0.717712 0.299622 -0.628357 0.016724 1441832843 0.717712 0.299622 -0.628357 0.016724 1441832843 0.717712 0.299622 -0.628357 0.016724 1441832843 0.717712 0.299622 -0.628357 0.016724 1441832843 0.717712 0.299622 -0.628357 0.016724 1441832843 0.717712 0.299622 -0.628357 0.016724 1441832843 0.706665 0.287048 -0.642151 -0.076538 1441832843 0.706665 0.287048 -0.642151 -0.076538 1441832844 0.706665 0.287048 -0.642151 -0.076538 1441832844 0.706665 0.287048 -0.642151 -0.076538 1441832844 0.706665 0.287048 -0.642151 -0.076538 1441832844 0.706665 0.287048 -0.642151 -0.076538 1441832844 0.704590 0.222229 -0.658264 -0.144104 1441832844 0.704590 0.222229 -0.658264 -0.144104 1441832844 0.704590 0.222229 -0.658264 -0.144104 1441832844 0.704590 0.222229 -0.658264 -0.144104 1441832844 0.693604 0.269104 -0.645508 -0.172729 1441832844 0.693604 0.269104 -0.645508 -0.172729 1441832844 0.693604 0.269104 -0.645508 -0.172729 1441832844 0.693604 0.269104 -0.645508 -0.172729 1441832844 0.693604 0.269104 -0.645508 -0.172729 1441832844 0.693604 0.269104 -0.645508 -0.172729 1441832844 0.697388 0.287598 -0.641052 -0.141479 1441832844 0.697388 0.287598 -0.641052 -0.141479 1441832844 0.697388 0.287598 -0.641052 -0.141479 1441832844 0.697388 0.287598 -0.641052 -0.141479 1441832844 0.697388 0.287598 -0.641052 -0.141479 1441832844 0.697388 0.287598 -0.641052 -0.141479 1441832844 0.697388 0.287598 -0.641052 -0.141479 1441832844 0.716125 0.244507 -0.638550 -0.140015 1441832844 0.716125 0.244507 -0.638550 -0.140015 1441832844 0.716125 0.244507 -0.638550 -0.140015 1441832844 0.716125 0.244507 -0.638550 -0.140015 1441832844 0.716125 0.244507 -0.638550 -0.140015 1441832844 0.716125 0.244507 -0.638550 -0.140015 1441832844 0.718262 0.247681 -0.638367 -0.123474 1441832844 0.718262 0.247681 -0.638367 -0.123474 1441832844 0.718262 0.247681 -0.638367 -0.123474 1441832844 0.718262 0.247681 -0.638367 -0.123474 1441832844 0.718262 0.247681 -0.638367 -0.123474 1441832844 0.718262 0.247681 -0.638367 -0.123474 1441832844 0.718262 0.247681 -0.638367 -0.123474 1441832844 0.719788 0.241028 -0.638428 -0.127502 1441832844 0.719788 0.241028 -0.638428 -0.127502 1441832844 0.719788 0.241028 -0.638428 -0.127502 1441832844 0.719788 0.241028 -0.638428 -0.127502 1441832844 0.719788 0.241028 -0.638428 -0.127502 1441832844 0.719788 0.241028 -0.638428 -0.127502 1441832844 0.716675 0.227234 -0.642212 -0.149353 1441832844 0.716675 0.227234 -0.642212 -0.149353 1441832844 0.716675 0.227234 -0.642212 -0.149353 1441832844 0.716675 0.227234 -0.642212 -0.149353 1441832844 0.716675 0.227234 -0.642212 -0.149353 1441832844 0.716675 0.227234 -0.642212 -0.149353 1441832844 0.720764 0.206787 -0.642761 -0.156738 1441832844 0.720764 0.206787 -0.642761 -0.156738 1441832844 0.720764 0.206787 -0.642761 -0.156738 1441832844 0.720764 0.206787 -0.642761 -0.156738 1441832844 0.720764 0.206787 -0.642761 -0.156738 1441832844 0.720764 0.206787 -0.642761 -0.156738 1441832844 0.742126 0.182129 -0.635315 -0.111511 1441832844 0.742126 0.182129 -0.635315 -0.111511 1441832844 0.742126 0.182129 -0.635315 -0.111511 1441832844 0.742126 0.182129 -0.635315 -0.111511 1441832844 0.742126 0.182129 -0.635315 -0.111511 1441832844 0.742126 0.182129 -0.635315 -0.111511 1441832844 0.751709 0.187988 -0.630005 -0.051514 1441832844 0.751709 0.187988 -0.630005 -0.051514 1441832844 0.751709 0.187988 -0.630005 -0.051514 1441832844 0.751709 0.187988 -0.630005 -0.051514 1441832844 0.751709 0.187988 -0.630005 -0.051514 1441832844 0.751709 0.187988 -0.630005 -0.051514 1441832844 0.756592 0.151917 -0.635254 0.031189 1441832844 0.756592 0.151917 -0.635254 0.031189 1441832844 0.756592 0.151917 -0.635254 0.031189 1441832844 0.756592 0.151917 -0.635254 0.031189 1441832844 0.756592 0.151917 -0.635254 0.031189 1441832844 0.756592 0.151917 -0.635254 0.031189 1441832844 0.748535 0.151001 -0.629944 0.141541 1441832844 0.748535 0.151001 -0.629944 0.141541 1441832844 0.748535 0.151001 -0.629944 0.141541 1441832844 0.748535 0.151001 -0.629944 0.141541 1441832844 0.748535 0.151001 -0.629944 0.141541 1441832844 0.748535 0.151001 -0.629944 0.141541 1441832844 0.728027 0.223938 -0.607849 0.224243 1441832844 0.728027 0.223938 -0.607849 0.224243 1441832844 0.728027 0.223938 -0.607849 0.224243 1441832844 0.728027 0.223938 -0.607849 0.224243 1441832844 0.728027 0.223938 -0.607849 0.224243 1441832844 0.730591 0.243286 -0.615295 0.168640 1441832844 0.730591 0.243286 -0.615295 0.168640 1441832844 0.730591 0.243286 -0.615295 0.168640 1441832844 0.730591 0.243286 -0.615295 0.168640 1441832844 0.730591 0.243286 -0.615295 0.168640 1441832844 0.730591 0.243286 -0.615295 0.168640 1441832844 0.730774 0.204712 -0.643372 0.100281 1441832844 0.730774 0.204712 -0.643372 0.100281 1441832844 0.730774 0.204712 -0.643372 0.100281 1441832844 0.730774 0.204712 -0.643372 0.100281 1441832844 0.730774 0.204712 -0.643372 0.100281 1441832844 0.730774 0.204712 -0.643372 0.100281 1441832844 0.737915 0.196411 -0.641235 0.075134 1441832844 0.737915 0.196411 -0.641235 0.075134 1441832844 0.737915 0.196411 -0.641235 0.075134 1441832844 0.737915 0.196411 -0.641235 0.075134 1441832844 0.737915 0.196411 -0.641235 0.075134 1441832844 0.737915 0.196411 -0.641235 0.075134 1441832844 0.729126 0.235840 -0.640259 0.053284 1441832844 0.729126 0.235840 -0.640259 0.053284 1441832844 0.729126 0.235840 -0.640259 0.053284 1441832844 0.729126 0.235840 -0.640259 0.053284 1441832844 0.729126 0.235840 -0.640259 0.053284 1441832844 0.729126 0.235840 -0.640259 0.053284 1441832844 0.715881 0.275146 -0.641602 -0.008972 1441832844 0.715881 0.275146 -0.641602 -0.008972 1441832844 0.715881 0.275146 -0.641602 -0.008972 1441832845 0.715881 0.275146 -0.641602 -0.008972 1441832845 0.715881 0.275146 -0.641602 -0.008972 1441832845 0.715881 0.275146 -0.641602 -0.008972 1441832845 0.701538 0.256836 -0.660828 -0.072205 1441832845 0.701538 0.256836 -0.660828 -0.072205 1441832845 0.701538 0.256836 -0.660828 -0.072205 1441832845 0.701538 0.256836 -0.660828 -0.072205 1441832845 0.701538 0.256836 -0.660828 -0.072205 1441832845 0.701538 0.256836 -0.660828 -0.072205 1441832845 0.710022 0.233765 -0.657166 -0.096863 1441832845 0.710022 0.233765 -0.657166 -0.096863 1441832845 0.710022 0.233765 -0.657166 -0.096863 1441832845 0.710022 0.233765 -0.657166 -0.096863 1441832845 0.710022 0.233765 -0.657166 -0.096863 1441832845 0.710022 0.233765 -0.657166 -0.096863 1441832845 0.711121 0.258240 -0.642822 -0.120178 1441832845 0.711121 0.258240 -0.642822 -0.120178 1441832845 0.711121 0.258240 -0.642822 -0.120178 1441832845 0.711121 0.258240 -0.642822 -0.120178 1441832845 0.711121 0.258240 -0.642822 -0.120178 1441832845 0.711121 0.258240 -0.642822 -0.120178 1441832845 0.703796 0.291992 -0.635193 -0.126221 1441832845 0.703796 0.291992 -0.635193 -0.126221 1441832845 0.703796 0.291992 -0.635193 -0.126221 1441832845 0.703796 0.291992 -0.635193 -0.126221 1441832845 0.703796 0.291992 -0.635193 -0.126221 1441832845 0.703796 0.291992 -0.635193 -0.126221 1441832845 0.703796 0.291992 -0.635193 -0.126221 1441832845 0.709290 0.280884 -0.635254 -0.120117 1441832845 0.709290 0.280884 -0.635254 -0.120117 1441832845 0.709290 0.280884 -0.635254 -0.120117 1441832845 0.709290 0.280884 -0.635254 -0.120117 1441832845 0.709290 0.280884 -0.635254 -0.120117 1441832845 0.709290 0.280884 -0.635254 -0.120117 1441832845 0.704468 0.284058 -0.640869 -0.110901 1441832845 0.704468 0.284058 -0.640869 -0.110901 1441832845 0.704468 0.284058 -0.640869 -0.110901 1441832845 0.704468 0.284058 -0.640869 -0.110901 1441832845 0.704468 0.284058 -0.640869 -0.110901 1441832845 0.704468 0.284058 -0.640869 -0.110901 1441832845 0.704468 0.284058 -0.640869 -0.110901 1441832845 0.704102 0.277283 -0.642944 -0.118225 1441832845 0.704102 0.277283 -0.642944 -0.118225 1441832845 0.704102 0.277283 -0.642944 -0.118225 1441832845 0.704102 0.277283 -0.642944 -0.118225 1441832845 0.704102 0.277283 -0.642944 -0.118225 1441832845 0.704102 0.277283 -0.642944 -0.118225 1441832845 0.704102 0.277283 -0.642944 -0.118225 1441832845 0.707397 0.264465 -0.642700 -0.129028 1441832845 0.707397 0.264465 -0.642700 -0.129028 1441832845 0.707397 0.264465 -0.642700 -0.129028 1441832845 0.707397 0.264465 -0.642700 -0.129028 1441832845 0.707397 0.264465 -0.642700 -0.129028 1441832845 0.707397 0.264465 -0.642700 -0.129028 1441832845 0.715576 0.230774 -0.646545 -0.129028 1441832845 0.715576 0.230774 -0.646545 -0.129028 1441832845 0.715576 0.230774 -0.646545 -0.129028 1441832845 0.715576 0.230774 -0.646545 -0.129028 1441832845 0.715576 0.230774 -0.646545 -0.129028 1441832845 0.715576 0.230774 -0.646545 -0.129028 1441832845 0.733276 0.197632 -0.645081 -0.083862 1441832845 0.733276 0.197632 -0.645081 -0.083862 1441832845 0.733276 0.197632 -0.645081 -0.083862 1441832845 0.733276 0.197632 -0.645081 -0.083862 1441832845 0.733276 0.197632 -0.645081 -0.083862 1441832845 0.733276 0.197632 -0.645081 -0.083862 1441832845 0.761719 0.165649 -0.626221 -0.012268 1441832845 0.761719 0.165649 -0.626221 -0.012268 1441832845 0.761719 0.165649 -0.626221 -0.012268 1441832845 0.761719 0.165649 -0.626221 -0.012268 1441832845 0.761719 0.165649 -0.626221 -0.012268 1441832845 0.761719 0.165649 -0.626221 -0.012268 1441832845 0.761719 0.165649 -0.626221 -0.012268 1441832845 0.768677 0.175781 -0.610107 0.077576 1441832845 0.768677 0.175781 -0.610107 0.077576 1441832845 0.768677 0.175781 -0.610107 0.077576 1441832845 0.768677 0.175781 -0.610107 0.077576 1441832845 0.768677 0.175781 -0.610107 0.077576 1441832845 0.768677 0.175781 -0.610107 0.077576 1441832845 0.766663 0.179077 -0.599487 0.143860 1441832845 0.766663 0.179077 -0.599487 0.143860 1441832845 0.766663 0.179077 -0.599487 0.143860 1441832845 0.766663 0.179077 -0.599487 0.143860 1441832845 0.766663 0.179077 -0.599487 0.143860 1441832845 0.766663 0.179077 -0.599487 0.143860 1441832845 0.766663 0.179077 -0.599487 0.143860 1441832845 0.751465 0.226501 -0.590698 0.187256 1441832845 0.751465 0.226501 -0.590698 0.187256 1441832845 0.751465 0.226501 -0.590698 0.187256 1441832845 0.751465 0.226501 -0.590698 0.187256 1441832845 0.751465 0.226501 -0.590698 0.187256 1441832845 0.751465 0.226501 -0.590698 0.187256 1441832845 0.751221 0.256592 -0.584656 0.167236 1441832845 0.751221 0.256592 -0.584656 0.167236 1441832845 0.751221 0.256592 -0.584656 0.167236 1441832845 0.751221 0.256592 -0.584656 0.167236 1441832845 0.755066 0.238098 -0.603699 0.093384 1441832845 0.755066 0.238098 -0.603699 0.093384 1441832845 0.755066 0.238098 -0.603699 0.093384 1441832845 0.755066 0.238098 -0.603699 0.093384 1441832845 0.755066 0.238098 -0.603699 0.093384 1441832845 0.755066 0.238098 -0.603699 0.093384 1441832845 0.750854 0.243469 -0.613770 0.015625 1441832845 0.750854 0.243469 -0.613770 0.015625 1441832845 0.750854 0.243469 -0.613770 0.015625 1441832845 0.750854 0.243469 -0.613770 0.015625 1441832845 
0.739075 0.253845 -0.613892 0.111755 1441832848 0.740906 0.247559 -0.615662 0.103821 1441832848 0.740906 0.247559 -0.615662 0.103821 1441832848 0.740906 0.247559 -0.615662 0.103821 1441832848 0.740906 0.247559 -0.615662 0.103821 1441832848 0.740906 0.247559 -0.615662 0.103821 1441832848 0.740906 0.247559 -0.615662 0.103821 1441832848 0.740906 0.247559 -0.615662 0.103821 1441832848 0.744995 0.235840 -0.618164 0.084839 1441832848 0.744995 0.235840 -0.618164 0.084839 1441832848 0.744995 0.235840 -0.618164 0.084839 1441832848 0.744995 0.235840 -0.618164 0.084839 1441832848 0.744995 0.235840 -0.618164 0.084839 1441832848 0.744995 0.235840 -0.618164 0.084839 1441832848 0.746948 0.221680 -0.624573 0.052734 1441832848 0.746948 0.221680 -0.624573 0.052734 1441832848 0.746948 0.221680 -0.624573 0.052734 1441832848 0.746948 0.221680 -0.624573 0.052734 1441832848 0.746948 0.221680 -0.624573 0.052734 1441832848 0.746948 0.221680 -0.624573 0.052734 1441832848 0.750549 0.201477 -0.628906 0.023743 1441832848 0.750549 0.201477 -0.628906 0.023743 1441832848 0.750549 0.201477 -0.628906 0.023743 1441832848 0.750549 0.201477 -0.628906 0.023743 1441832848 0.750549 0.201477 -0.628906 0.023743 1441832848 0.750549 0.201477 -0.628906 0.023743 1441832848 0.752930 0.197205 -0.627319 0.026123 1441832848 0.752930 0.197205 -0.627319 0.026123 1441832848 0.752930 0.197205 -0.627319 0.026123 1441832848 0.752930 0.197205 -0.627319 0.026123 1441832848 0.752930 0.197205 -0.627319 0.026123 1441832848 0.752930 0.197205 -0.627319 0.026123 1441832848 0.753174 0.199341 -0.626160 0.030334 1441832848 0.753174 0.199341 -0.626160 0.030334 1441832848 0.753174 0.199341 -0.626160 0.030334 1441832848 0.753174 0.199341 -0.626160 0.030334 1441832848 0.753174 0.199341 -0.626160 0.030334 1441832848 0.753174 0.199341 -0.626160 0.030334 1441832848 0.753540 0.203918 -0.624023 0.034729 1441832848 0.753540 0.203918 -0.624023 0.034729 1441832848 0.753540 0.203918 -0.624023 0.034729 1441832848 0.753540 0.203918 -0.624023 0.034729 1441832848 0.753540 0.203918 -0.624023 0.034729 1441832848 0.753540 0.203918 -0.624023 0.034729 1441832848 0.753174 0.209717 -0.622253 0.038940 1441832848 0.753174 0.209717 -0.622253 0.038940 1441832848 0.753174 0.209717 -0.622253 0.038940 1441832848 0.753174 0.209717 -0.622253 0.038940 1441832848 0.753174 0.209717 -0.622253 0.038940 1441832848 0.749695 0.221375 -0.621826 0.047485 1441832848 0.749695 0.221375 -0.621826 0.047485 1441832848 0.749695 0.221375 -0.621826 0.047485 1441832848 0.749695 0.221375 -0.621826 0.047485 1441832848 0.749695 0.221375 -0.621826 0.047485 1441832848 0.749695 0.221375 -0.621826 0.047485 1441832848 0.749695 0.221375 -0.621826 0.047485 1441832848 0.744080 0.232300 -0.623535 0.059509 1441832849 0.744080 0.232300 -0.623535 0.059509 1441832849 0.744080 0.232300 -0.623535 0.059509 1441832849 0.744080 0.232300 -0.623535 0.059509 1441832849 0.744080 0.232300 -0.623535 0.059509 1441832849 0.739563 0.231567 -0.628540 0.065430 1441832849 0.739563 0.231567 -0.628540 0.065430 1441832849 0.739563 0.231567 -0.628540 0.065430 1441832849 0.739563 0.231567 -0.628540 0.065430 1441832849 0.739563 0.231567 -0.628540 0.065430 1441832849 0.739563 0.231567 -0.628540 0.065430 1441832849 0.736511 0.230164 -0.631775 0.073242 1441832849 0.736511 0.230164 -0.631775 0.073242 1441832849 0.736511 0.230164 -0.631775 0.073242 1441832849 0.736511 0.230164 -0.631775 0.073242 1441832849 0.733276 0.244446 -0.628174 0.089233 1441832849 0.733276 0.244446 -0.628174 0.089233 1441832849 0.733276 0.244446 -0.628174 0.089233 1441832849 0.733276 0.244446 -0.628174 0.089233 1441832849 0.733276 0.244446 -0.628174 0.089233 1441832849 0.733276 0.244446 -0.628174 0.089233 1441832849 0.733276 0.244446 -0.628174 0.089233 1441832849 0.734070 0.252319 -0.622498 0.099609 1441832849 0.734070 0.252319 -0.622498 0.099609 1441832849 0.734070 0.252319 -0.622498 0.099609 1441832849 0.734070 0.252319 -0.622498 0.099609 1441832849 0.734070 0.252319 -0.622498 0.099609 1441832849 0.734070 0.252319 -0.622498 0.099609 1441832849 0.735962 0.251770 -0.618958 0.109009 1441832849 0.735962 0.251770 -0.618958 0.109009 1441832849 0.735962 0.251770 -0.618958 0.109009 1441832849 0.735962 0.251770 -0.618958 0.109009 1441832849 0.735962 0.251770 -0.618958 0.109009 1441832849 0.735962 0.251770 -0.618958 0.109009 1441832849 0.738586 0.246521 -0.616821 0.114746 1441832849 0.738586 0.246521 -0.616821 0.114746 1441832849 0.738586 0.246521 -0.616821 0.114746 1441832849 0.738586 0.246521 -0.616821 0.114746 1441832849 0.738586 0.246521 -0.616821 0.114746 1441832849 0.741150 0.238831 -0.616272 0.117432 1441832849 0.741150 0.238831 -0.616272 0.117432 1441832849 0.741150 0.238831 -0.616272 0.117432 1441832849 0.741150 0.238831 -0.616272 0.117432 1441832849 0.741150 0.238831 -0.616272 0.117432 1441832849 0.741150 0.238831 -0.616272 0.117432 1441832849 0.742859 0.236206 -0.614502 0.121399 1441832849 0.742859 0.236206 -0.614502 0.121399 1441832849 0.742859 0.236206 -0.614502 0.121399 1441832849 0.742859 0.236206 -0.614502 0.121399 1441832849 0.742859 0.236206 -0.614502 0.121399 1441832849 0.742859 0.236206 -0.614502 0.121399 1441832849 0.742859 0.236206 -0.614502 0.121399 1441832849 0.744751 0.236877 -0.611389 0.124023 1441832849 0.744751 0.236877 -0.611389 0.124023 1441832849 0.744751 0.236877 -0.611389 0.124023 1441832849 0.744751 0.236877 -0.611389 0.124023 1441832849 0.744751 0.236877 -0.611389 0.124023 1441832849 0.744751 0.236877 -0.611389 0.124023 1441832849 0.750671 0.229736 -0.609192 0.112305 1441832849 0.750671 0.229736 -0.609192 0.112305 1441832849 0.750671 0.229736 -0.609192 0.112305 1441832849 0.750671 0.229736 -0.609192 0.112305 1441832849 0.750671 0.229736 -0.609192 0.112305 1441832849 0.750671 0.229736 -0.609192 0.112305 1441832849 0.760742 0.210144 -0.607239 0.091248 1441832849 0.760742 0.210144 -0.607239 0.091248 1441832849 0.760742 0.210144 -0.607239 0.091248 1441832849 0.760742 0.210144 -0.607239 0.091248 1441832849 0.760742 0.210144 -0.607239 0.091248 1441832849 0.760742 0.210144 -0.607239 0.091248 1441832849 0.763733 0.195801 -0.609985 0.079041 1441832849 0.763733 0.195801 -0.609985 0.079041 1441832849 0.763733 0.195801 -0.609985 0.079041 1441832849 0.763733 0.195801 -0.609985 0.079041 1441832849 0.763733 0.195801 -0.609985 0.079041 1441832849 0.763733 0.195801 -0.609985 0.079041 1441832849 0.760071 0.196045 -0.613892 0.083435 1441832849 0.760071 0.196045 -0.613892 0.083435 1441832849 0.760071 0.196045 -0.613892 0.083435 1441832849 0.760071 0.196045 -0.613892 0.083435 1441832849 0.760071 0.196045 -0.613892 0.083435 1441832849 0.760071 0.196045 -0.613892 0.083435 1441832849 0.757629 0.205627 -0.612549 0.092224 1441832849 0.757629 0.205627 -0.612549 0.092224 1441832849 0.757629 0.205627 -0.612549 0.092224 1441832849 0.757629 0.205627 -0.612549 0.092224 1441832849 0.757629 0.205627 -0.612549 0.092224 1441832849 0.757629 0.205627 -0.612549 0.092224 1441832849 0.757629 0.205627 -0.612549 0.092224 1441832849 0.755676 0.214783 -0.611633 0.093384 1441832849 0.755676 0.214783 -0.611633 0.093384 1441832849 0.755676 0.214783 -0.611633 0.093384 1441832849 0.755676 0.214783 -0.611633 0.093384 1441832849 0.755676 0.214783 -0.611633 0.093384 1441832849 0.755676 0.214783 -0.611633 0.093384 1441832849 0.752197 0.221497 -0.614136 0.089172 1441832849 0.752197 0.221497 -0.614136 0.089172 1441832849 0.752197 0.221497 -0.614136 0.089172 1441832849 0.752197 0.221497 -0.614136 0.089172 1441832849 0.752197 0.221497 -0.614136 0.089172 1441832849 0.745300 0.234741 -0.617432 0.090332 1441832849 0.745300 0.234741 -0.617432 0.090332 1441832849 0.745300 0.234741 -0.617432 0.090332 1441832849 0.745300 0.234741 -0.617432 0.090332 1441832849 0.745300 0.234741 -0.617432 0.090332 1441832849 0.745300 0.234741 -0.617432 0.090332 1441832849 0.736145 0.251465 -0.620605 0.098328 1441832849 0.724609 0.276245 -0.620178 0.118103 1441832850 0.724609 0.276245 -0.620178 0.118103 1441832850 0.724609 0.276245 -0.620178 0.118103 1441832850 0.724609 0.276245 -0.620178 0.118103 1441832850 0.724609 0.276245 -0.620178 0.118103 1441832850 0.724609 0.276245 -0.620178 0.118103 1441832850 0.725830 0.282227 -0.614258 0.127075 1441832850 0.725830 0.282227 -0.614258 0.127075 1441832850 0.725830 0.282227 -0.614258 0.127075 1441832850 0.725830 0.282227 -0.614258 0.127075 1441832850 0.725830 0.282227 -0.614258 0.127075 1441832850 0.725830 0.282227 -0.614258 0.127075 1441832850 0.729431 0.281311 -0.608032 0.138000 1441832850 0.729431 0.281311 -0.608032 0.138000 1441832850 0.729431 0.281311 -0.608032 0.138000 1441832850 0.729431 0.281311 -0.608032 0.138000 1441832850 0.729431 0.281311 -0.608032 0.138000 1441832850 0.733459 0.277588 -0.603271 0.145203 1441832850 0.733459 0.277588 -0.603271 0.145203 1441832850 0.733459 0.277588 -0.603271 0.145203 1441832850 0.733459 0.277588 -0.603271 0.145203 1441832850 0.733459 0.277588 -0.603271 0.145203 1441832850 0.733459 0.277588 -0.603271 0.145203 1441832850 0.738831 0.268860 -0.601990 0.139404 1441832850 0.738831 0.268860 -0.601990 0.139404 1441832850 0.738831 0.268860 -0.601990 0.139404 1441832850 0.738831 0.268860 -0.601990 0.139404 1441832850 0.738831 0.268860 -0.601990 0.139404 1441832850 0.738831 0.268860 -0.601990 0.139404 1441832850 0.738831 0.268860 -0.601990 0.139404 1441832850 0.742493 0.258301 -0.604004 0.130737 1441832850 0.742493 0.258301 -0.604004 0.130737 1441832850 0.742493 0.258301 -0.604004 0.130737 1441832850 0.742493 0.258301 -0.604004 0.130737 1441832850 0.742493 0.258301 -0.604004 0.130737 1441832850 0.742493 0.254150 -0.605652 0.131409 1441832850 0.742493 0.254150 -0.605652 0.131409 1441832850 0.742493 0.254150 -0.605652 0.131409 1441832850 0.742493 0.254150 -0.605652 0.131409 1441832850 0.742493 0.254150 -0.605652 0.131409 1441832850 0.742493 0.254150 -0.605652 0.131409 1441832850 0.742371 0.249817 -0.606812 0.134766 1441832850 0.742371 0.249817 -0.606812 0.134766 1441832850 0.742371 0.249817 -0.606812 0.134766 1441832850 0.742371 0.249817 -0.606812 0.134766 1441832850 0.742371 0.249817 -0.606812 0.134766 1441832850 0.742371 0.249817 -0.606812 0.134766 1441832850 0.743896 0.234497 -0.614197 0.119751 1441832850 0.743896 0.234497 -0.614197 0.119751 1441832850 0.743896 0.234497 -0.614197 0.119751 1441832850 0.743896 0.234497 -0.614197 0.119751 1441832850 0.745117 0.206665 -0.628906 0.080811 1441832850 0.745117 0.206665 -0.628906 0.080811 1441832850 0.745117 0.206665 -0.628906 0.080811 1441832850 0.745117 0.206665 -0.628906 0.080811 1441832850 0.745117 0.206665 -0.628906 0.080811 1441832850 0.745117 0.206665 -0.628906 0.080811 1441832850 0.747314 0.156799 -0.643127 0.057312 1441832850 0.747314 0.156799 -0.643127 0.057312 1441832850 0.747314 0.156799 -0.643127 0.057312 1441832850 0.747314 0.156799 -0.643127 0.057312 1441832850 0.747314 0.156799 -0.643127 0.057312 1441832850 0.747314 0.156799 -0.643127 0.057312 1441832850 0.740967 0.159119 -0.650513 0.050049 1441832850 0.740967 0.159119 -0.650513 0.050049 1441832850 0.740967 0.159119 -0.650513 0.050049 1441832850 0.730103 0.188965 -0.653503 0.064209 1441832850 0.730103 0.188965 -0.653503 0.064209 1441832850 0.730103 0.188965 -0.653503 0.064209 1441832850 0.730103 0.188965 -0.653503 0.064209 1441832850 0.732727 0.198853 -0.646423 0.075256 1441832850 0.732727 0.198853 -0.646423 0.075256 1441832850 0.740234 0.183167 -0.643555 0.065674 1441832850 0.740234 0.183167 -0.643555 0.065674 1441832850 0.740234 0.183167 -0.643555 0.065674 1441832850 0.740234 0.183167 -0.643555 0.065674 1441832850 0.740234 0.183167 -0.643555 0.065674 1441832850 0.745667 0.187439 -0.634705 0.076965 1441832850 0.745667 0.187439 -0.634705 0.076965 1441832850 0.745667 0.187439 -0.634705 0.076965 1441832850 0.745667 0.187439 -0.634705 0.076965 1441832850 0.744202 0.208740 -0.626892 0.097656 1441832850 0.744202 0.208740 -0.626892 0.097656 1441832850 0.744202 0.208740 -0.626892 0.097656 1441832851 0.744202 0.208740 -0.626892 0.097656 1441832851 0.744202 0.208740 -0.626892 0.097656 1441832851 0.744202 0.208740 -0.626892 0.097656 1441832851 0.739380 0.224060 -0.624939 0.112244 1441832851 0.739380 0.224060 -0.624939 0.112244 1441832851 0.739380 0.224060 -0.624939 0.112244 1441832851 0.739380 0.224060 -0.624939 0.112244 1441832851 0.739380 0.224060 -0.624939 0.112244 1441832851 0.739380 0.224060 -0.624939 0.112244 1441832851 0.739380 0.224060 -0.624939 0.112244 1441832851 0.738708 0.225586 -0.624023 0.118286 1441832851 0.738708 0.225586 -0.624023 0.118286 1441832851 0.738708 0.225586 -0.624023 0.118286 1441832851 0.738708 0.225586 -0.624023 0.118286 1441832851 0.738708 0.225586 -0.624023 0.118286 1441832851 0.739014 0.230774 -0.620972 0.122131 1441832851 0.739014 0.230774 -0.620972 0.122131 1441832851 0.739014 0.230774 -0.620972 0.122131 1441832851 0.739014 0.230774 -0.620972 0.122131 1441832851 0.739014 0.230774 -0.620972 0.122131 1441832851 0.739380 0.242615 -0.616577 0.119568 1441832851 0.739380 0.242615 -0.616577 0.119568 1441832851 0.739380 0.242615 -0.616577 0.119568 1441832851 0.739380 0.242615 -0.616577 0.119568 1441832851 0.739380 0.242615 -0.616577 0.119568 1441832851 0.739380 0.242615 -0.616577 0.119568 1441832851 0.739441 0.243958 -0.618347 0.106323 1441832851 0.739441 0.243958 -0.618347 0.106323 1441832851 0.739441 0.243958 -0.618347 0.106323 1441832851 0.739441 0.243958 -0.618347 0.106323 1441832851 0.739441 0.243958 -0.618347 0.106323 1441832851 0.739441 0.243958 -0.618347 0.106323 1441832851 0.739929 0.240601 -0.621216 0.093018 1441832851 0.739929 0.240601 -0.621216 0.093018 1441832851 0.739929 0.240601 -0.621216 0.093018 1441832851 0.739929 0.240601 -0.621216 0.093018 1441832851 0.739929 0.240601 -0.621216 0.093018 1441832851 0.739929 0.240601 -0.621216 0.093018 1441832851 0.740540 0.234436 -0.624390 0.082397 1441832851 0.740540 0.234436 -0.624390 0.082397 1441832851 0.740540 0.234436 -0.624390 0.082397 1441832851 0.740540 0.234436 -0.624390 0.082397 1441832851 0.739929 0.233215 -0.626038 0.078491 1441832851 0.739929 0.233215 -0.626038 0.078491 1441832851 0.739929 0.233215 -0.626038 0.078491 1441832851 0.739929 0.233215 -0.626038 0.078491 1441832851 0.739929 0.233215 -0.626038 0.078491 1441832851 0.739929 0.233215 -0.626038 0.078491 1441832851 0.738708 0.235046 -0.626648 0.080017 1441832851 0.738708 0.235046 -0.626648 0.080017 1441832851 0.738708 0.235046 -0.626648 0.080017 1441832851 0.738708 0.235046 -0.626648 0.080017 1441832851 0.738708 0.235046 -0.626648 0.080017 1441832851 0.738892 0.231689 -0.628113 0.076294 1441832851 0.738892 0.231689 -0.628113 0.076294 1441832851 0.738892 0.231689 -0.628113 0.076294 1441832851 0.738892 0.231689 -0.628113 0.076294 1441832851 0.739929 0.216309 -0.635498 0.042725 1441832851 0.739929 0.216309 -0.635498 0.042725 1441832851 0.739929 0.216309 -0.635498 0.042725 1441832851 0.739929 0.216309 -0.635498 0.042725 1441832851 0.739929 0.216309 -0.635498 0.042725 1441832851 0.739929 0.216309 -0.635498 0.042725 1441832851 0.741150 0.185303 -0.645020 -0.017029 1441832851 0.741150 0.185303 -0.645020 -0.017029 1441832851 0.741150 0.185303 -0.645020 -0.017029 1441832851 0.741150 0.185303 -0.645020 -0.017029 1441832851 0.741150 0.185303 -0.645020 -0.017029 1441832851 0.741150 0.185303 -0.645020 -0.017029 1441832851 0.748413 0.149780 -0.644165 -0.050476 1441832851 0.748413 0.149780 -0.644165 -0.050476 1441832851 0.748413 0.149780 -0.644165 -0.050476 1441832851 0.748413 0.149780 -0.644165 -0.050476 1441832851 0.748413 0.149780 -0.644165 -0.050476 1441832851 0.748413 0.149780 -0.644165 -0.050476 1441832851 0.750732 0.150024 -0.640625 -0.059021 1441832851 0.750732 0.150024 -0.640625 -0.059021 1441832851 0.750732 0.150024 -0.640625 -0.059021 1441832851 0.750732 0.150024 -0.640625 -0.059021 1441832851 0.753723 0.140747 -0.638977 -0.061829 1441832851 0.753723 0.140747 -0.638977 -0.061829 1441832851 0.753723 0.140747 -0.638977 -0.061829 1441832851 0.753723 0.140747 -0.638977 -0.061829 1441832851 0.753723 0.140747 -0.638977 -0.061829 1441832851 0.756470 0.146362 -0.636169 -0.039978 1441832851 0.756470 0.146362 -0.636169 -0.039978 1441832851 0.756470 0.146362 -0.636169 -0.039978 1441832851 0.756470 0.146362 -0.636169 -0.039978 1441832851 0.756470 0.146362 -0.636169 -0.039978 1441832851 0.756470 0.146362 -0.636169 -0.039978 1441832851 0.757202 0.168335 -0.630859 -0.017029 1441832851 0.757202 0.168335 -0.630859 -0.017029 1441832851 0.757202 0.168335 -0.630859 -0.017029 1441832851 0.757202 0.168335 -0.630859 -0.017029 1441832851 0.757202 0.168335 -0.630859 -0.017029 1441832851 0.757202 0.168335 -0.630859 -0.017029 1441832851 0.757202 0.168335 -0.630859 -0.017029 1441832851 0.756958 0.177734 -0.628662 -0.013550 1441832851 0.756958 0.177734 -0.628662 -0.013550 1441832852 0.756958 0.177734 -0.628662 -0.013550 1441832852 0.756958 0.177734 -0.628662 -0.013550 1441832852 0.753784 0.188477 -0.629456 -0.006653 1441832852 0.753784 0.188477 -0.629456 -0.006653 1441832852 0.753784 0.188477 -0.629456 -0.006653 1441832852 0.753784 0.188477 -0.629456 -0.006653 1441832852 0.753784 0.188477 -0.629456 -0.006653 1441832852 0.753784 0.188477 -0.629456 -0.006653 1441832852 0.749939 0.200134 -0.630493 0.004517 1441832852 0.749939 0.200134 -0.630493 0.004517 1441832852 0.749939 0.200134 -0.630493 0.004517 1441832852 0.749939 0.200134 -0.630493 0.004517 1441832852 0.748474 0.200500 -0.632019 0.010864 1441832852 0.748474 0.200500 -0.632019 0.010864 1441832852 0.748474 0.200500 -0.632019 0.010864 1441832852 0.748474 0.200500 -0.632019 0.010864 1441832852 0.748474 0.200500 -0.632019 0.010864 1441832852 0.748474 0.200500 -0.632019 0.010864 1441832852 0.748962 0.201233 -0.630920 0.022278 1441832852 0.748962 0.201233 -0.630920 0.022278 1441832852 0.748962 0.201233 -0.630920 0.022278 1441832852 0.748962 0.201233 -0.630920 0.022278 1441832852 0.748962 0.201233 -0.630920 0.022278 1441832852 0.748962 0.201233 -0.630920 0.022278 1441832852 0.749878 0.207581 -0.626831 0.040039 1441832852 0.749878 0.207581 -0.626831 0.040039 1441832852 0.749878 0.207581 -0.626831 0.040039 1441832852 0.749878 0.207581 -0.626831 0.040039 1441832852 0.749878 0.207581 -0.626831 0.040039 1441832852 0.749878 0.207581 -0.626831 0.040039 1441832852 0.749878 0.207581 -0.626831 0.040039 1441832852 0.752319 0.207886 -0.623230 0.048645 1441832852 0.752319 0.207886 -0.623230 0.048645 1441832852 0.752319 0.207886 -0.623230 0.048645 1441832852 0.752319 0.207886 -0.623230 0.048645 1441832852 0.752319 0.207886 -0.623230 0.048645 1441832852 0.752319 0.207886 -0.623230 0.048645 1441832852 0.754456 0.203369 -0.622009 0.049988 1441832852 0.754456 0.203369 -0.622009 0.049988 1441832852 0.754456 0.203369 -0.622009 0.049988 1441832852 0.754456 0.203369 -0.622009 0.049988 1441832852 0.754456 0.203369 -0.622009 0.049988 1441832852 0.754883 0.200928 -0.622070 0.052734 1441832852 0.754883 0.200928 -0.622070 0.052734 1441832852 0.754883 0.200928 -0.622070 0.052734 1441832852 0.754883 0.200928 -0.622070 0.052734 1441832852 0.754883 0.200928 -0.622070 0.052734 1441832852 0.754883 0.200928 -0.622070 0.052734 1441832852 0.753174 0.200989 -0.623169 0.062622 1441832852 0.753174 0.200989 -0.623169 0.062622 1441832852 0.753174 0.200989 -0.623169 0.062622 1441832852 0.753174 0.200989 -0.623169 0.062622 1441832852 0.753174 0.200989 -0.623169 0.062622 1441832852 0.753174 0.200989 -0.623169 0.062622 1441832852 0.751953 0.203003 -0.622742 0.074768 1441832852 0.751953 0.203003 -0.622742 0.074768 1441832852 0.751953 0.203003 -0.622742 0.074768 1441832852 0.751953 0.203003 -0.622742 0.074768 1441832852 0.751953 0.203003 -0.622742 0.074768 1441832852 0.751953 0.203003 -0.622742 0.074768 1441832852 0.751953 0.203003 -0.622742 0.074768 1441832852 0.752014 0.201416 -0.622864 0.076904 1441832852 0.752014 0.201416 -0.622864 0.076904 1441832852 0.752014 0.201416 -0.622864 0.076904 1441832852 0.752014 0.201416 -0.622864 0.076904 1441832852 0.752014 0.201416 -0.622864 0.076904 1441832852 0.752014 0.201416 -0.622864 0.076904 1441832852 0.751709 0.195740 -0.626343 0.065735 1441832852 0.751709 0.195740 -0.626343 0.065735 1441832852 0.751709 0.195740 -0.626343 0.065735 1441832852 0.751709 0.195740 -0.626343 0.065735 1441832852 0.751709 0.195740 -0.626343 0.065735 1441832852 0.751709 0.195740 -0.626343 0.065735 1441832852 0.751709 0.195740 -0.626343 0.065735 1441832852 0.753235 0.191040 -0.627258 0.051880 1441832852 0.753235 0.191040 -0.627258 0.051880 1441832852 0.753235 0.191040 -0.627258 0.051880 1441832852 0.753235 0.191040 -0.627258 0.051880 1441832852 0.753235 0.191040 -0.627258 0.051880 1441832852 0.757019 0.177002 -0.627930 0.035706 1441832852 0.757019 0.177002 -0.627930 0.035706 1441832852 0.757019 0.177002 -0.627930 0.035706 1441832852 0.757019 0.177002 -0.627930 0.035706 1441832852 0.757019 0.177002 -0.627930 0.035706 1441832852 0.757019 0.177002 -0.627930 0.035706 1441832852 0.756226 0.168274 -0.631775 0.025635 1441832852 0.756226 0.168274 -0.631775 0.025635 1441832852 0.756226 0.168274 -0.631775 0.025635 1441832852 0.756226 0.168274 -0.631775 0.025635 1441832852 0.756226 0.168274 -0.631775 0.025635 1441832852 0.756226 0.168274 -0.631775 0.025635 1441832852 0.756226 0.168274 -0.631775 0.025635 1441832852 0.753967 0.176880 -0.631714 0.034180 1441832852 0.753967 0.176880 -0.631714 0.034180 1441832852 0.753967 0.176880 -0.631714 0.034180 1441832852 0.753967 0.176880 -0.631714 0.034180 1441832852 0.753967 0.176880 -0.631714 0.034180 1441832852 0.753967 0.176880 -0.631714 0.034180 1441832852 0.752930 0.187378 -0.629700 0.038879 1441832852 0.752930 0.187378 -0.629700 0.038879 1441832852 0.752930 0.187378 -0.629700 0.038879 1441832852 0.752930 0.187378 -0.629700 0.038879 1441832852 0.752930 0.187378 -0.629700 0.038879 1441832852 0.752625 0.185913 -0.630798 0.032532 1441832852 0.752625 0.185913 -0.630798 0.032532 1441832852 0.752625 0.185913 -0.630798 0.032532 1441832852 0.752625 0.185913 -0.630798 0.032532 1441832852 0.752625 0.185913 -0.630798 0.032532 1441832853 0.752625 0.185913 -0.630798 0.032532 1441832853 0.751282 0.187622 -0.632019 0.029053 1441832853 0.751282 0.187622 -0.632019 0.029053 1441832853 0.751282 0.187622 -0.632019 0.029053 1441832853 0.751282 0.187622 -0.632019 0.029053 1441832853 0.751282 0.187622 -0.632019 0.029053 1441832853 0.751282 0.187622 -0.632019 0.029053 1441832853 0.751282 0.187622 -0.632019 0.029053 1441832853 0.748657 0.198120 -0.631714 0.034485 1441832853 0.748657 0.198120 -0.631714 0.034485 1441832853 0.748657 0.198120 -0.631714 0.034485 1441832853 0.748657 0.198120 -0.631714 0.034485 1441832853 0.748657 0.198120 -0.631714 0.034485 1441832853 0.748657 0.198120 -0.631714 0.034485 1441832853 0.746521 0.205200 -0.631653 0.039795 1441832853 0.746521 0.205200 -0.631653 0.039795 1441832853 0.746521 0.205200 -0.631653 0.039795 1441832853 0.746521 0.205200 -0.631653 0.039795 1441832853 0.746521 0.205200 -0.631653 0.039795 1441832853 0.746521 0.205200 -0.631653 0.039795 1441832853 0.745361 0.211609 -0.630310 0.048706 1441832853 0.745361 0.211609 -0.630310 0.048706 1441832853 0.745361 0.211609 -0.630310 0.048706 1441832853 0.745361 0.211609 -0.630310 0.048706 1441832853 0.745361 0.211609 -0.630310 0.048706 1441832853 0.745972 0.219238 -0.625977 0.059875 1441832853 0.745972 0.219238 -0.625977 0.059875 1441832853 0.745972 0.219238 -0.625977 0.059875 1441832853 0.745972 0.219238 -0.625977 0.059875 1441832853 0.745972 0.219238 -0.625977 0.059875 1441832853 0.745972 0.219238 -0.625977 0.059875 1441832853 0.748962 0.226074 -0.618835 0.070618 1441832853 0.748962 0.226074 -0.618835 0.070618 1441832853 0.748962 0.226074 -0.618835 0.070618 1441832853 0.748962 0.226074 -0.618835 0.070618 1441832853 0.748962 0.226074 -0.618835 0.070618 1441832853 0.755310 0.221497 -0.613464 0.064148 1441832853 0.755310 0.221497 -0.613464 0.064148 1441832853 0.755310 0.221497 -0.613464 0.064148 1441832853 0.755310 0.221497 -0.613464 0.064148 1441832853 0.755310 0.221497 -0.613464 0.064148 1441832853 0.755310 0.221497 -0.613464 0.064148 1441832853 0.759033 0.205444 -0.615234 0.055725 1441832853 0.759033 0.205444 -0.615234 0.055725 1441832853 0.759033 0.205444 -0.615234 0.055725 1441832853 0.759033 0.205444 -0.615234 0.055725 1441832853 0.759033 0.205444 -0.615234 0.055725 1441832853 0.759033 0.205444 -0.615234 0.055725 1441832853 0.758789 0.196594 -0.618408 0.055542 1441832853 0.758789 0.196594 -0.618408 0.055542 1441832853 0.758789 0.196594 -0.618408 0.055542 1441832853 0.758789 0.196594 -0.618408 0.055542 1441832853 0.758789 0.196594 -0.618408 0.055542 1441832853 0.757996 0.190002 -0.621277 0.057739 1441832853 0.757996 0.190002 -0.621277 0.057739 1441832853 0.757996 0.190002 -0.621277 0.057739 1441832853 0.757996 0.190002 -0.621277 0.057739 1441832853 0.757996 0.190002 -0.621277 0.057739 1441832853 0.757996 0.190002 -0.621277 0.057739 1441832853 0.757996 0.190002 -0.621277 0.057739 1441832853 0.757141 0.188843 -0.622437 0.060364 1441832853 0.757141 0.188843 -0.622437 0.060364 1441832853 0.757141 0.188843 -0.622437 0.060364 1441832853 0.757141 0.188843 -0.622437 0.060364 1441832853 0.757141 0.188843 -0.622437 0.060364 1441832853 0.757141 0.188843 -0.622437 0.060364 1441832853 0.755859 0.190796 -0.623047 0.063843 1441832853 0.755859 0.190796 -0.623047 0.063843 1441832853 
0.742493 0.209290 -0.631714 0.076111 1441832856 0.742493 0.209290 -0.631714 0.076111 1441832856 0.742493 0.209290 -0.631714 0.076111 1441832856 0.742493 0.209290 -0.631714 0.076111 1441832856 0.740479 0.207214 -0.635010 0.073669 1441832856 0.740479 0.207214 -0.635010 0.073669 1441832856 0.740479 0.207214 -0.635010 0.073669 1441832856 0.740479 0.207214 -0.635010 0.073669 1441832856 0.740479 0.207214 -0.635010 0.073669 1441832856 0.740479 0.207214 -0.635010 0.073669 1441832856 0.735779 0.202759 -0.642700 0.066406 1441832856 0.735779 0.202759 -0.642700 0.066406 1441832856 0.735779 0.202759 -0.642700 0.066406 1441832856 0.735779 0.202759 -0.642700 0.066406 1441832856 0.735779 0.202759 -0.642700 0.066406 1441832856 0.735779 0.202759 -0.642700 0.066406 1441832856 0.726440 0.209106 -0.651733 0.061401 1441832856 0.726440 0.209106 -0.651733 0.061401 1441832856 0.726440 0.209106 -0.651733 0.061401 1441832856 0.726440 0.209106 -0.651733 0.061401 1441832856 0.726440 0.209106 -0.651733 0.061401 1441832856 0.718323 0.246033 -0.649719 0.036011 1441832856 0.718323 0.246033 -0.649719 0.036011 1441832856 0.718323 0.246033 -0.649719 0.036011 1441832856 0.718323 0.246033 -0.649719 0.036011 1441832856 0.718323 0.246033 -0.649719 0.036011 1441832856 0.718323 0.246033 -0.649719 0.036011 1441832856 0.695496 0.271912 -0.663940 -0.039246 1441832856 0.695496 0.271912 -0.663940 -0.039246 1441832856 0.695496 0.271912 -0.663940 -0.039246 1441832856 0.695496 0.271912 -0.663940 -0.039246 1441832856 0.695496 0.271912 -0.663940 -0.039246 1441832856 0.674622 0.256042 -0.678528 -0.137512 1441832856 0.674622 0.256042 -0.678528 -0.137512 1441832856 0.674622 0.256042 -0.678528 -0.137512 1441832856 0.674622 0.256042 -0.678528 -0.137512 1441832856 0.674622 0.256042 -0.678528 -0.137512 1441832856 0.674622 0.256042 -0.678528 -0.137512 1441832856 0.666748 0.250305 -0.683594 -0.159546 1441832856 0.666748 0.250305 -0.683594 -0.159546 1441832856 0.666748 0.250305 -0.683594 -0.159546 1441832856 0.666748 0.250305 -0.683594 -0.159546 1441832856 0.666748 0.250305 -0.683594 -0.159546 1441832856 0.666748 0.250305 -0.683594 -0.159546 1441832856 0.666748 0.250305 -0.683594 -0.159546 1441832856 0.676025 0.266846 -0.662720 -0.180420 1441832856 0.676025 0.266846 -0.662720 -0.180420 1441832856 0.676025 0.266846 -0.662720 -0.180420 1441832856 0.676025 0.266846 -0.662720 -0.180420 1441832856 0.676025 0.266846 -0.662720 -0.180420 1441832856 0.676025 0.266846 -0.662720 -0.180420 1441832856 0.670898 0.320435 -0.639282 -0.196350 1441832856 0.670898 0.320435 -0.639282 -0.196350 1441832856 0.670898 0.320435 -0.639282 -0.196350 1441832856 0.670898 0.320435 -0.639282 -0.196350 1441832856 0.670898 0.320435 -0.639282 -0.196350 1441832856 0.670898 0.320435 -0.639282 -0.196350 1441832856 0.670898 0.320435 -0.639282 -0.196350 1441832856 0.679993 0.318115 -0.631042 -0.195435 1441832856 0.679993 0.318115 -0.631042 -0.195435 1441832856 0.679993 0.318115 -0.631042 -0.195435 1441832856 0.679993 0.318115 -0.631042 -0.195435 1441832856 0.679993 0.318115 -0.631042 -0.195435 1441832856 0.678589 0.313538 -0.637756 -0.185669 1441832856 0.678589 0.313538 -0.637756 -0.185669 1441832856 0.678589 0.313538 -0.637756 -0.185669 1441832856 0.678589 0.313538 -0.637756 -0.185669 1441832856 0.678589 0.313538 -0.637756 -0.185669 1441832856 0.678589 0.313538 -0.637756 -0.185669 1441832856 0.673950 0.299316 -0.646301 -0.195984 1441832856 0.673950 0.299316 -0.646301 -0.195984 1441832857 0.673950 0.299316 -0.646301 -0.195984 1441832857 0.673950 0.299316 -0.646301 -0.195984 1441832857 0.673462 0.278992 -0.649780 -0.215515 1441832857 0.673462 0.278992 -0.649780 -0.215515 1441832857 0.673462 0.278992 -0.649780 -0.215515 1441832857 0.673462 0.278992 -0.649780 -0.215515 1441832857 0.673462 0.278992 -0.649780 -0.215515 1441832857 0.673462 0.278992 -0.649780 -0.215515 1441832857 0.682373 0.257202 -0.648743 -0.217712 1441832857 0.682373 0.257202 -0.648743 -0.217712 1441832857 0.682373 0.257202 -0.648743 -0.217712 1441832857 0.682373 0.257202 -0.648743 -0.217712 1441832857 0.682373 0.257202 -0.648743 -0.217712 1441832857 0.682373 0.257202 -0.648743 -0.217712 1441832857 0.708862 0.220703 -0.643005 -0.188171 1441832857 0.708862 0.220703 -0.643005 -0.188171 1441832857 0.708862 0.220703 -0.643005 -0.188171 1441832857 0.708862 0.220703 -0.643005 -0.188171 1441832857 0.708862 0.220703 -0.643005 -0.188171 1441832857 0.708862 0.220703 -0.643005 -0.188171 1441832857 0.723694 0.222107 -0.640564 -0.128784 1441832857 0.723694 0.222107 -0.640564 -0.128784 1441832857 0.723694 0.222107 -0.640564 -0.128784 1441832857 0.723694 0.222107 -0.640564 -0.128784 1441832857 0.723694 0.222107 -0.640564 -0.128784 1441832857 0.723694 0.222107 -0.640564 -0.128784 1441832857 0.734680 0.203979 -0.644348 -0.058777 1441832857 0.734680 0.203979 -0.644348 -0.058777 1441832857 0.734680 0.203979 -0.644348 -0.058777 1441832857 0.734680 0.203979 -0.644348 -0.058777 1441832857 0.734680 0.203979 -0.644348 -0.058777 1441832857 0.734680 0.203979 -0.644348 -0.058777 1441832857 0.752808 0.202148 -0.625916 0.026062 1441832857 0.752808 0.202148 -0.625916 0.026062 1441832857 0.752808 0.202148 -0.625916 0.026062 1441832857 0.752808 0.202148 -0.625916 0.026062 1441832857 0.752808 0.202148 -0.625916 0.026062 1441832857 0.752808 0.202148 -0.625916 0.026062 1441832857 0.744934 0.172791 -0.631287 0.129089 1441832857 0.744934 0.172791 -0.631287 0.129089 1441832857 0.744934 0.172791 -0.631287 0.129089 1441832857 0.744934 0.172791 -0.631287 0.129089 1441832857 0.744934 0.172791 -0.631287 0.129089 1441832857 0.744934 0.172791 -0.631287 0.129089 1441832857 0.728638 0.224731 -0.617859 0.191895 1441832857 0.728638 0.224731 -0.617859 0.191895 1441832857 0.728638 0.224731 -0.617859 0.191895 1441832857 0.728638 0.224731 -0.617859 0.191895 1441832857 0.728638 0.224731 -0.617859 0.191895 1441832857 0.726807 0.246399 -0.621094 0.159058 1441832857 0.726807 0.246399 -0.621094 0.159058 1441832857 0.726807 0.246399 -0.621094 0.159058 1441832857 0.726807 0.246399 -0.621094 0.159058 1441832857 0.726807 0.246399 -0.621094 0.159058 1441832857 0.726807 0.246399 -0.621094 0.159058 1441832857 0.716736 0.208984 -0.660156 0.082275 1441832857 0.716736 0.208984 -0.660156 0.082275 1441832857 0.716736 0.208984 -0.660156 0.082275 1441832857 0.716736 0.208984 -0.660156 0.082275 1441832857 0.716736 0.208984 -0.660156 0.082275 1441832857 0.716736 0.208984 -0.660156 0.082275 1441832857 0.719910 0.205261 -0.660767 0.054932 1441832857 0.719910 0.205261 -0.660767 0.054932 1441832857 0.719910 0.205261 -0.660767 0.054932 1441832857 0.719910 0.205261 -0.660767 0.054932 1441832857 0.719910 0.205261 -0.660767 0.054932 1441832857 0.719910 0.205261 -0.660767 0.054932 1441832857 0.698730 0.271790 -0.661560 0.013916 1441832857 0.698730 0.271790 -0.661560 0.013916 1441832857 0.698730 0.271790 -0.661560 0.013916 1441832857 0.698730 0.271790 -0.661560 0.013916 1441832857 0.698730 0.271790 -0.661560 0.013916 1441832857 0.698730 0.271790 -0.661560 0.013916 1441832857 0.681824 0.263916 -0.676880 -0.085327 1441832857 0.681824 0.263916 -0.676880 -0.085327 1441832857 0.681824 0.263916 -0.676880 -0.085327 1441832857 0.681824 0.263916 -0.676880 -0.085327 1441832857 0.690247 0.209900 -0.677551 -0.142944 1441832857 0.690247 0.209900 -0.677551 -0.142944 1441832857 0.690247 0.209900 -0.677551 -0.142944 1441832857 0.690247 0.209900 -0.677551 -0.142944 1441832857 0.690247 0.209900 -0.677551 -0.142944 1441832857 0.690247 0.209900 -0.677551 -0.142944 1441832857 0.690247 0.209900 -0.677551 -0.142944 1441832857 0.715820 0.234192 -0.630127 -0.188965 1441832857 0.715820 0.234192 -0.630127 -0.188965 1441832857 0.715820 0.234192 -0.630127 -0.188965 1441832857 0.715820 0.234192 -0.630127 -0.188965 1441832857 0.715820 0.234192 -0.630127 -0.188965 1441832857 0.715820 0.234192 -0.630127 -0.188965 1441832857 0.712891 0.315369 -0.608643 -0.148071 1441832857 0.712891 0.315369 -0.608643 -0.148071 1441832857 0.712891 0.315369 -0.608643 -0.148071 1441832857 0.712891 0.315369 -0.608643 -0.148071 1441832857 0.712891 0.315369 -0.608643 -0.148071 1441832857 0.712891 0.315369 -0.608643 -0.148071 1441832857 0.729065 0.294983 -0.602905 -0.134094 1441832857 0.729065 0.294983 -0.602905 -0.134094 1441832857 0.729065 0.294983 -0.602905 -0.134094 1441832857 0.729065 0.294983 -0.602905 -0.134094 1441832857 0.729065 0.294983 -0.602905 -0.134094 1441832857 0.729065 0.294983 -0.602905 -0.134094 1441832857 0.726440 0.295776 -0.610474 -0.109985 1441832857 0.726440 0.295776 -0.610474 -0.109985 1441832857 0.726440 0.295776 -0.610474 -0.109985 1441832857 0.726440 0.295776 -0.610474 -0.109985 1441832858 0.722412 0.284729 -0.619690 -0.114014 1441832858 0.722412 0.284729 -0.619690 -0.114014 1441832858 0.722412 0.284729 -0.619690 -0.114014 1441832858 0.722412 0.284729 -0.619690 -0.114014 1441832858 0.722412 0.284729 -0.619690 -0.114014 1441832858 0.722412 0.284729 -0.619690 -0.114014 1441832858 0.719910 0.260864 -0.628479 -0.136475 1441832858 0.719910 0.260864 -0.628479 -0.136475 1441832858 0.719910 0.260864 -0.628479 -0.136475 1441832858 0.719910 0.260864 -0.628479 -0.136475 1441832858 0.719910 0.260864 -0.628479 -0.136475 1441832858 0.719910 0.260864 -0.628479 -0.136475 1441832858 0.717712 0.235291 -0.636414 -0.156433 1441832858 0.717712 0.235291 -0.636414 -0.156433 1441832858 0.717712 0.235291 -0.636414 -0.156433 1441832858 0.717712 0.235291 -0.636414 -0.156433 1441832858 0.717712 0.235291 -0.636414 -0.156433 1441832858 0.738647 0.198975 -0.628479 -0.140991 1441832858 0.738647 0.198975 -0.628479 -0.140991 1441832858 0.738647 0.198975 -0.628479 -0.140991 1441832858 0.738647 0.198975 -0.628479 -0.140991 1441832858 0.738647 0.198975 -0.628479 -0.140991 1441832858 0.754700 0.192688 -0.620605 -0.089905 1441832858 0.754700 0.192688 -0.620605 -0.089905 1441832858 0.754700 0.192688 -0.620605 -0.089905 1441832858 0.754700 0.192688 -0.620605 -0.089905 1441832858 0.754700 0.192688 -0.620605 -0.089905 1441832858 0.754456 0.191101 -0.627747 -0.014404 1441832858 0.754456 0.191101 -0.627747 -0.014404 1441832858 0.754456 0.191101 -0.627747 -0.014404 1441832858 0.754456 0.191101 -0.627747 -0.014404 1441832858 0.754456 0.191101 -0.627747 -0.014404 1441832858 0.754456 0.191101 -0.627747 -0.014404 1441832858 0.754456 0.191101 -0.627747 -0.014404 1441832858 0.759033 0.165527 -0.624817 0.077637 1441832858 0.759033 0.165527 -0.624817 0.077637 1441832858 0.759033 0.165527 -0.624817 0.077637 1441832858 0.759033 0.165527 -0.624817 0.077637 1441832858 0.759033 0.165527 -0.624817 0.077637 1441832858 0.759033 0.165527 -0.624817 0.077637 1441832858 0.744690 0.188171 -0.623718 0.144714 1441832858 0.744690 0.188171 -0.623718 0.144714 1441832858 0.744690 0.188171 -0.623718 0.144714 1441832858 0.744690 0.188171 -0.623718 0.144714 1441832858 0.744690 0.188171 -0.623718 0.144714 1441832858 0.744690 0.188171 -0.623718 0.144714 1441832858 0.739075 0.221191 -0.620972 0.138428 1441832858 0.739075 0.221191 -0.620972 0.138428 1441832858 0.739075 0.221191 -0.620972 0.138428 1441832858 0.739075 0.221191 -0.620972 0.138428 1441832858 0.739075 0.221191 -0.620972 0.138428 1441832858 0.739075 0.221191 -0.620972 0.138428 1441832858 0.726685 0.192871 -0.655823 0.068237 1441832858 0.726685 0.192871 -0.655823 0.068237 1441832858 0.726685 0.192871 -0.655823 0.068237 1441832858 0.726685 0.192871 -0.655823 0.068237 1441832858 0.726685 0.192871 -0.655823 0.068237 1441832858 0.726685 0.192871 -0.655823 0.068237 1441832858 0.727478 0.186157 -0.658630 0.048035 1441832858 0.727478 0.186157 -0.658630 0.048035 1441832858 0.727478 0.186157 -0.658630 0.048035 1441832858 0.727478 0.186157 -0.658630 0.048035 1441832858 0.727478 0.186157 -0.658630 0.048035 1441832858 0.727478 0.186157 -0.658630 0.048035 1441832858 0.720398 0.209717 -0.660156 0.034790 1441832858 0.720398 0.209717 -0.660156 0.034790 1441832858 0.720398 0.209717 -0.660156 0.034790 1441832858 0.720398 0.209717 -0.660156 0.034790 1441832858 0.720398 0.209717 -0.660156 0.034790 1441832858 0.720398 0.209717 -0.660156 0.034790 1441832858 0.720398 0.209717 -0.660156 0.034790 1441832858 0.706665 0.254333 -0.660278 -0.001526 1441832858 0.706665 0.254333 -0.660278 -0.001526 1441832858 0.706665 0.254333 -0.660278 -0.001526 1441832858 0.706665 0.254333 -0.660278 -0.001526 1441832858 0.706665 0.254333 -0.660278 -0.001526 1441832858 0.706665 0.254333 -0.660278 -0.001526 1441832858 0.706665 0.254333 -0.660278 -0.001526 1441832858 0.695435 0.259949 -0.662903 -0.096741 1441832858 0.695435 0.259949 -0.662903 -0.096741 1441832858 0.695435 0.259949 -0.662903 -0.096741 1441832858 0.695435 0.259949 -0.662903 -0.096741 1441832858 0.695435 0.259949 -0.662903 -0.096741 1441832858 0.695435 0.259949 -0.662903 -0.096741 1441832858 0.708923 0.222900 -0.656006 -0.132019 1441832858 0.708923 0.222900 -0.656006 -0.132019 1441832858 0.708923 0.222900 -0.656006 -0.132019 1441832858 0.708923 0.222900 -0.656006 -0.132019 1441832858 0.708923 0.222900 -0.656006 -0.132019 1441832858 0.708923 0.222900 -0.656006 -0.132019 1441832858 0.720154 0.248352 -0.624084 -0.173950 1441832858 0.720154 0.248352 -0.624084 -0.173950 1441832858 0.720154 0.248352 -0.624084 -0.173950 1441832858 0.720154 0.248352 -0.624084 -0.173950 1441832858 0.720154 0.248352 -0.624084 -0.173950 1441832858 0.720154 0.248352 -0.624084 -0.173950 1441832858 0.711609 0.301941 -0.610718 -0.171509 1441832858 0.711609 0.301941 -0.610718 -0.171509 1441832858 0.711609 0.301941 -0.610718 -0.171509 1441832858 0.711609 0.301941 -0.610718 -0.171509 1441832858 0.711609 0.301941 -0.610718 -0.171509 1441832858 0.711609 0.301941 -0.610718 -0.171509 1441832858 0.718750 0.325256 -0.593506 -0.159302 1441832858 0.718750 0.325256 -0.593506 -0.159302 1441832858 0.718750 0.325256 -0.593506 -0.159302 1441832858 0.718750 0.325256 -0.593506 -0.159302 1441832859 0.718750 0.325256 -0.593506 -0.159302 1441832859 0.719238 0.326233 -0.597046 -0.140686 1441832859 0.719238 0.326233 -0.597046 -0.140686 1441832859 0.719238 0.326233 -0.597046 -0.140686 1441832859 0.722168 0.303467 -0.603271 -0.150024 1441832859 0.722168 0.303467 -0.603271 -0.150024 1441832859 0.722168 0.303467 -0.603271 -0.150024 1441832859 0.722168 0.303467 -0.603271 -0.150024 1441832859 0.722168 0.303467 -0.603271 -0.150024 1441832859 0.722168 0.303467 -0.603271 -0.150024 1441832859 0.722168 0.303467 -0.603271 -0.150024 1441832859 0.722656 0.280396 -0.610229 -0.163513 1441832859 0.722656 0.280396 -0.610229 -0.163513 1441832859 0.722656 0.280396 -0.610229 -0.163513 1441832859 0.722656 0.280396 -0.610229 -0.163513 1441832859 0.722656 0.280396 -0.610229 -0.163513 1441832859 0.722656 0.280396 -0.610229 -0.163513 1441832859 0.718933 0.255066 -0.622253 -0.175537 1441832859 0.718933 0.255066 -0.622253 -0.175537 1441832859 0.718933 0.255066 -0.622253 -0.175537 1441832859 0.718933 0.255066 -0.622253 -0.175537 1441832859 0.718933 0.255066 -0.622253 -0.175537 1441832859 0.718933 0.255066 -0.622253 -0.175537 1441832859 0.723572 0.235168 -0.628357 -0.162170 1441832859 0.723572 0.235168 -0.628357 -0.162170 1441832859 0.723572 0.235168 -0.628357 -0.162170 1441832859 0.723572 0.235168 -0.628357 -0.162170 1441832859 0.723572 0.235168 -0.628357 -0.162170 1441832859 0.723572 0.235168 -0.628357 -0.162170 1441832859 0.732849 0.216003 -0.635681 -0.110291 1441832859 0.732849 0.216003 -0.635681 -0.110291 1441832859 0.732849 0.216003 -0.635681 -0.110291 1441832859 0.732849 0.216003 -0.635681 -0.110291 1441832859 0.732849 0.216003 -0.635681 -0.110291 1441832859 0.732849 0.216003 -0.635681 -0.110291 1441832859 0.732483 0.252502 -0.629822 -0.054688 1441832859 0.732483 0.252502 -0.629822 -0.054688 1441832859 0.732483 0.252502 -0.629822 -0.054688 1441832859 0.732483 0.252502 -0.629822 -0.054688 1441832859 0.732483 0.252502 -0.629822 -0.054688 1441832859 0.732483 0.252502 -0.629822 -0.054688 1441832859 0.734619 0.232239 -0.637451 -0.005554 1441832859 0.734619 0.232239 -0.637451 -0.005554 1441832859 0.734619 0.232239 -0.637451 -0.005554 1441832859 0.734619 0.232239 -0.637451 -0.005554 1441832859 0.734619 0.232239 -0.637451 -0.005554 1441832859 0.734619 0.232239 -0.637451 -0.005554 1441832859 0.736572 0.180298 -0.648438 0.066833 1441832859 0.736572 0.180298 -0.648438 0.066833 1441832859 0.736572 0.180298 -0.648438 0.066833 1441832859 0.736572 0.180298 -0.648438 0.066833 1441832859 0.736572 0.180298 -0.648438 0.066833 1441832859 0.736572 0.180298 -0.648438 0.066833 1441832859 0.737244 0.178467 -0.640137 0.121765 1441832859 0.737244 0.178467 -0.640137 0.121765 1441832859 0.737244 0.178467 -0.640137 0.121765 1441832859 0.737244 0.178467 -0.640137 0.121765 1441832859 0.737244 0.178467 -0.640137 0.121765 1441832859 0.737244 0.178467 -0.640137 0.121765 1441832859 0.731812 0.232422 -0.625793 0.137085 1441832859 0.731812 0.232422 -0.625793 0.137085 1441832859 0.731812 0.232422 -0.625793 0.137085 1441832859 0.731812 0.232422 -0.625793 0.137085 1441832859 0.731812 0.232422 -0.625793 0.137085 1441832859 0.731812 0.232422 -0.625793 0.137085 1441832859 0.727356 0.236145 -0.638794 0.084229 1441832859 0.727356 0.236145 -0.638794 0.084229 1441832859 0.727356 0.236145 -0.638794 0.084229 1441832859 0.727356 0.236145 -0.638794 0.084229 1441832859 0.727356 0.236145 -0.638794 0.084229 1441832859 0.727356 0.236145 -0.638794 0.084229 1441832859 0.729187 0.228333 -0.643677 0.043213 1441832859 0.729187 0.228333 -0.643677 0.043213 1441832859 0.729187 0.228333 -0.643677 0.043213 1441832859 0.729187 0.228333 -0.643677 0.043213 1441832859 0.729187 0.228333 -0.643677 0.043213 1441832859 0.729187 0.228333 -0.643677 0.043213 1441832859 0.715698 0.265564 -0.645752 -0.014526 1441832859 0.715698 0.265564 -0.645752 -0.014526 1441832859 0.715698 0.265564 -0.645752 -0.014526 1441832859 0.715698 0.265564 -0.645752 -0.014526 1441832859 0.715698 0.265564 -0.645752 -0.014526 1441832859 0.715698 0.265564 -0.645752 -0.014526 1441832859 0.691040 0.302734 -0.648315 -0.102539 1441832859 0.691040 0.302734 -0.648315 -0.102539 1441832859 0.691040 0.302734 -0.648315 -0.102539 1441832859 0.691040 0.302734 -0.648315 -0.102539 1441832859 0.691040 0.302734 -0.648315 -0.102539 1441832859 0.691040 0.302734 -0.648315 -0.102539 1441832859 0.687439 0.297302 -0.642639 -0.161438 1441832859 0.687439 0.297302 -0.642639 -0.161438 1441832859 0.687439 0.297302 -0.642639 -0.161438 1441832859 0.687439 0.297302 -0.642639 -0.161438 1441832859 0.687439 0.297302 -0.642639 -0.161438 1441832859 0.697449 0.307312 -0.611877 -0.211609 1441832859 0.697449 0.307312 -0.611877 -0.211609 1441832859 0.697449 0.307312 -0.611877 -0.211609 1441832859 0.697449 0.307312 -0.611877 -0.211609 1441832859 0.697449 0.307312 -0.611877 -0.211609 1441832859 0.697449 0.307312 -0.611877 -0.211609 1441832859 0.697449 0.307312 -0.611877 -0.211609 1441832859 0.672607 0.364319 -0.613831 -0.195129 1441832859 0.672607 0.364319 -0.613831 -0.195129 1441832859 0.672607 0.364319 -0.613831 -0.195129 1441832859 0.672607 0.364319 -0.613831 -0.195129 1441832859 0.672607 0.364319 -0.613831 -0.195129 1441832859 0.672607 0.364319 -0.613831 -0.195129 1441832860 0.672607 0.364319 -0.613831 -0.195129 1441832860 0.685730 0.341370 -0.609985 -0.202881 1441832860 0.685730 0.341370 -0.609985 -0.202881 1441832860 0.685730 0.341370 -0.609985 -0.202881 1441832860 0.685730 0.341370 -0.609985 -0.202881 1441832860 0.685730 0.341370 -0.609985 -0.202881 1441832860 0.685730 0.341370 -0.609985 -0.202881 1441832860 0.682983 0.344788 -0.618774 -0.178040 1441832860 0.682983 0.344788 -0.618774 -0.178040 1441832860 0.682983 0.344788 -0.618774 -0.178040 1441832860 0.682983 0.344788 -0.618774 -0.178040 1441832860 0.682983 0.344788 -0.618774 -0.178040 1441832860 0.682983 0.344788 -0.618774 -0.178040 1441832860 0.681030 0.333496 -0.627563 -0.176331 1441832860 0.681030 0.333496 -0.627563 -0.176331 1441832860 0.681030 0.333496 -0.627563 -0.176331 1441832860 0.681030 0.333496 -0.627563 -0.176331 1441832860 0.681030 0.333496 -0.627563 -0.176331 1441832860 0.681030 0.333496 -0.627563 -0.176331 1441832860 0.678528 0.312561 -0.635803 -0.194031 1441832860 0.678528 0.312561 -0.635803 -0.194031 1441832860 0.678528 0.312561 -0.635803 -0.194031 1441832860 0.678528 0.312561 -0.635803 -0.194031 1441832860 0.678528 0.312561 -0.635803 -0.194031 1441832860 0.678528 0.312561 -0.635803 -0.194031 1441832860 0.681458 0.273865 -0.646729 -0.205688 1441832860 0.681458 0.273865 -0.646729 -0.205688 1441832860 0.681458 0.273865 -0.646729 -0.205688 1441832860 0.681458 0.273865 -0.646729 -0.205688 1441832860 0.681458 0.273865 -0.646729 -0.205688 1441832860 0.681458 0.273865 -0.646729 -0.205688 1441832860 0.696411 0.236755 -0.651428 -0.185852 1441832860 0.696411 0.236755 -0.651428 -0.185852 1441832860 0.696411 0.236755 -0.651428 -0.185852 1441832860 0.696411 0.236755 -0.651428 -0.185852 1441832860 0.696411 0.236755 -0.651428 -0.185852 1441832860 0.696411 0.236755 -0.651428 -0.185852 1441832860 0.696411 0.236755 -0.651428 -0.185852 1441832860 0.729004 0.214355 -0.636047 -0.134521 1441832860 0.729004 0.214355 -0.636047 -0.134521 1441832860 0.729004 0.214355 -0.636047 -0.134521 1441832860 0.729004 0.214355 -0.636047 -0.134521 1441832860 0.729004 0.214355 -0.636047 -0.134521 1441832860 0.729004 0.214355 -0.636047 -0.134521 1441832860 0.754028 0.193359 -0.625183 -0.056702 1441832860 0.754028 0.193359 -0.625183 -0.056702 1441832860 0.754028 0.193359 -0.625183 -0.056702 1441832860 0.754028 0.193359 -0.625183 -0.056702 1441832860 0.754028 0.193359 -0.625183 -0.056702 1441832860 0.751526 0.195984 -0.627991 0.049194 1441832860 0.751526 0.195984 -0.627991 0.049194 1441832860 0.751526 0.195984 -0.627991 0.049194 1441832860 0.751526 0.195984 -0.627991 0.049194 1441832860 0.751526 0.195984 -0.627991 0.049194 1441832860 0.751526 0.195984 -0.627991 0.049194 1441832860 0.751221 0.160706 -0.626648 0.131104 1441832860 0.751221 0.160706 -0.626648 0.131104 1441832860 0.751221 0.160706 -0.626648 0.131104 1441832860 0.751221 0.160706 -0.626648 0.131104 1441832860 0.751221 0.160706 -0.626648 0.131104 1441832860 0.751221 0.160706 -0.626648 0.131104 1441832860 0.747009 0.175171 -0.620911 0.160461 1441832860 0.747009 0.175171 -0.620911 0.160461 1441832860 0.747009 0.175171 -0.620911 0.160461 1441832860 0.747009 0.175171 -0.620911 0.160461 1441832860 0.747009 0.175171 -0.620911 0.160461 1441832860 0.747009 0.175171 -0.620911 0.160461 1441832860 0.747009 0.175171 -0.620911 0.160461 1441832860 0.739197 0.211975 -0.629944 0.108521 1441832860 0.739197 0.211975 -0.629944 0.108521 1441832860 0.739197 0.211975 -0.629944 0.108521 1441832860 0.739197 0.211975 -0.629944 0.108521 1441832860 0.739197 0.211975 -0.629944 0.108521 1441832860 0.739197 0.211975 -0.629944 0.108521 1441832860 0.729065 0.220642 -0.646118 0.047607 1441832860 0.729065 0.220642 -0.646118 0.047607 1441832860 0.729065 0.220642 -0.646118 0.047607 1441832860 0.729065 0.220642 -0.646118 0.047607 1441832860 0.729065 0.220642 -0.646118 0.047607 1441832860 0.729126 0.243958 -0.639221 -0.015015 1441832860 0.729126 0.243958 -0.639221 -0.015015 1441832860 0.729126 0.243958 -0.639221 -0.015015 1441832860 0.729126 0.243958 -0.639221 -0.015015 1441832860 0.729126 0.243958 -0.639221 -0.015015 1441832860 0.729126 0.243958 -0.639221 -0.015015 1441832860 0.729126 0.243958 -0.639221 -0.015015 1441832860 0.717468 0.272522 -0.636597 -0.075134 1441832860 0.717468 0.272522 -0.636597 -0.075134 1441832860 0.717468 0.272522 -0.636597 -0.075134 1441832860 0.717468 0.272522 -0.636597 -0.075134 1441832860 0.717468 0.272522 -0.636597 -0.075134 1441832860 0.717468 0.272522 -0.636597 -0.075134 1441832860 0.688538 0.298584 -0.653076 -0.100891 1441832860 0.688538 0.298584 -0.653076 -0.100891 1441832860 0.688538 0.298584 -0.653076 -0.100891 1441832860 0.688538 0.298584 -0.653076 -0.100891 1441832860 0.694824 0.309937 -0.633972 -0.138916 1441832860 0.694824 0.309937 -0.633972 -0.138916 1441832860 0.694824 0.309937 -0.633972 -0.138916 1441832860 0.694824 0.309937 -0.633972 -0.138916 1441832860 0.694824 0.309937 -0.633972 -0.138916 1441832860 0.694824 0.309937 -0.633972 -0.138916 1441832860 0.694824 0.309937 -0.633972 -0.138916 1441832860 0.690369 0.325684 -0.626526 -0.157410 1441832860 0.690369 0.325684 -0.626526 -0.157410 1441832860 0.690369 0.325684 -0.626526 -0.157410 1441832860 0.690369 0.325684 -0.626526 -0.157410 1441832860 0.690369 0.325684 -0.626526 -0.157410 1441832860 0.678711 0.370850 -0.613647 -0.158875 1441832861 0.678711 0.370850 -0.613647 -0.158875 1441832861 0.678711 0.370850 -0.613647 -0.158875 1441832861 0.678711 0.370850 -0.613647 -0.158875 1441832861 0.678711 0.370850 -0.613647 -0.158875 1441832861 0.684082 0.373413 -0.608032 -0.151367 1441832861 0.684082 0.373413 -0.608032 -0.151367 1441832861 0.684082 0.373413 -0.608032 -0.151367 1441832861 0.684082 0.373413 -0.608032 -0.151367 1441832861 0.684082 0.373413 -0.608032 -0.151367 1441832861 0.684082 0.373413 -0.608032 -0.151367 1441832861 0.683777 0.375366 -0.610596 -0.136780 1441832861 0.683777 0.375366 -0.610596 -0.136780 1441832861 0.683777 0.375366 -0.610596 -0.136780 1441832861 0.683777 0.375366 -0.610596 -0.136780 1441832861 0.683777 0.375366 -0.610596 -0.136780 1441832861 0.683777 0.375366 -0.610596 -0.136780 1441832861 0.683777 0.361694 -0.617493 -0.142334 1441832861 0.683777 0.361694 -0.617493 -0.142334 1441832861 0.683777 0.361694 -0.617493 -0.142334 1441832861 0.683777 0.361694 -0.617493 -0.142334 1441832861 0.683777 0.361694 -0.617493 -0.142334 1441832861 0.683777 0.361694 -0.617493 -0.142334 1441832861 0.688843 0.331970 -0.624451 -0.159180 1441832861 0.688843 0.331970 -0.624451 -0.159180 1441832861 0.688843 0.331970 -0.624451 -0.159180 1441832861 0.688843 0.331970 -0.624451 -0.159180 1441832861 0.688843 0.331970 -0.624451 -0.159180 1441832861 0.688843 0.331970 -0.624451 -0.159180 1441832861 0.698792 0.279907 -0.636597 -0.167480 1441832861 0.698792 0.279907 -0.636597 -0.167480 1441832861 0.698792 0.279907 -0.636597 -0.167480 1441832861 0.698792 0.279907 -0.636597 -0.167480 1441832861 0.698792 0.279907 -0.636597 -0.167480 1441832861 0.698792 0.279907 -0.636597 -0.167480 1441832861 0.715820 0.226440 -0.645508 -0.140076 1441832861 0.715820 0.226440 -0.645508 -0.140076 1441832861 0.715820 0.226440 -0.645508 -0.140076 1441832861 0.715820 0.226440 -0.645508 -0.140076 1441832861 0.715820 0.226440 -0.645508 -0.140076 1441832861 0.739502 0.169312 -0.646484 -0.080872 1441832861 0.739502 0.169312 -0.646484 -0.080872 1441832861 0.739502 0.169312 -0.646484 -0.080872 1441832861 0.739502 0.169312 -0.646484 -0.080872 1441832861 0.739502 0.169312 -0.646484 -0.080872 1441832861 0.739502 0.169312 -0.646484 -0.080872 1441832861 0.754028 0.149841 -0.639282 -0.016968 1441832861 0.754028 0.149841 -0.639282 -0.016968 1441832861 0.754028 0.149841 -0.639282 -0.016968 1441832861 0.754028 0.149841 -0.639282 -0.016968 1441832861 0.754028 0.149841 -0.639282 -0.016968 1441832861 0.769653 0.117615 -0.624939 0.057251 1441832861 0.769653 0.117615 -0.624939 0.057251 1441832861 0.769653 0.117615 -0.624939 0.057251 1441832861 0.769653 0.117615 -0.624939 0.057251 1441832861 0.769653 0.117615 -0.624939 0.057251 1441832861 0.765686 0.118286 -0.625427 0.092590 1441832861 0.765686 0.118286 -0.625427 0.092590 1441832861 0.765686 0.118286 -0.625427 0.092590 1441832861 0.765686 0.118286 -0.625427 0.092590 1441832861 0.765686 0.118286 -0.625427 0.092590 1441832861 0.765686 0.118286 -0.625427 0.092590 1441832861 0.757507 0.176819 -0.618347 0.111877 1441832861 0.757507 0.176819 -0.618347 0.111877 1441832861 0.757507 0.176819 -0.618347 0.111877 1441832861 0.757507 0.176819 -0.618347 0.111877 1441832861 0.757507 0.176819 -0.618347 0.111877 1441832861 0.757507 0.176819 -0.618347 0.111877 1441832861 0.757507 0.176819 -0.618347 0.111877 1441832861 0.752991 0.214417 -0.615845 0.088135 1441832861 0.752991 0.214417 -0.615845 0.088135 1441832861 0.752991 0.214417 -0.615845 0.088135 1441832861 0.752991 0.214417 -0.615845 0.088135 1441832861 0.752991 0.214417 -0.615845 0.088135 1441832861 0.752991 0.214417 -0.615845 0.088135 1441832861 0.746216 0.259399 -0.611511 0.043274 1441832861 0.746216 0.259399 -0.611511 0.043274 1441832861 0.746216 0.259399 -0.611511 0.043274 1441832861 0.746216 0.259399 -0.611511 0.043274 1441832861 0.746216 0.259399 -0.611511 0.043274 1441832861 0.746216 0.259399 -0.611511 0.043274 1441832861 0.735962 0.299500 -0.605957 -0.039185 1441832861 0.735962 0.299500 -0.605957 -0.039185 1441832861 
0.739136 0.244751 -0.620544 0.092957 1441832864 0.739136 0.244751 -0.620544 0.092957 1441832864 0.739136 0.244751 -0.620544 0.092957 1441832864 0.739136 0.244751 -0.620544 0.092957 1441832864 0.742493 0.239441 -0.619751 0.084900 1441832864 0.742493 0.239441 -0.619751 0.084900 1441832864 0.742493 0.239441 -0.619751 0.084900 1441832864 0.742493 0.239441 -0.619751 0.084900 1441832864 0.742493 0.239441 -0.619751 0.084900 1441832864 0.742493 0.239441 -0.619751 0.084900 1441832864 0.748291 0.225464 -0.619751 0.071472 1441832864 0.748291 0.225464 -0.619751 0.071472 1441832864 0.748291 0.225464 -0.619751 0.071472 1441832864 0.748291 0.225464 -0.619751 0.071472 1441832864 0.748291 0.225464 -0.619751 0.071472 1441832864 0.748291 0.225464 -0.619751 0.071472 1441832864 0.752075 0.210205 -0.622192 0.054993 1441832864 0.752075 0.210205 -0.622192 0.054993 1441832864 0.752075 0.210205 -0.622192 0.054993 1441832864 0.752075 0.210205 -0.622192 0.054993 1441832864 0.752075 0.210205 -0.622192 0.054993 1441832864 0.752075 0.210205 -0.622192 0.054993 1441832864 0.752808 0.209473 -0.621704 0.053467 1441832864 0.752808 0.209473 -0.621704 0.053467 1441832864 0.752808 0.209473 -0.621704 0.053467 1441832864 0.752808 0.209473 -0.621704 0.053467 1441832864 0.752808 0.209473 -0.621704 0.053467 1441832864 0.752808 0.209473 -0.621704 0.053467 1441832864 0.752808 0.209473 -0.621704 0.053467 1441832864 0.751587 0.216309 -0.620300 0.059448 1441832864 0.751587 0.216309 -0.620300 0.059448 1441832864 0.751587 0.216309 -0.620300 0.059448 1441832864 0.751587 0.216309 -0.620300 0.059448 1441832864 0.751587 0.216309 -0.620300 0.059448 1441832864 0.750366 0.219360 -0.620117 0.065369 1441832864 0.750366 0.219360 -0.620117 0.065369 1441832864 0.750366 0.219360 -0.620117 0.065369 1441832864 0.750366 0.219360 -0.620117 0.065369 1441832864 0.750366 0.219360 -0.620117 0.065369 1441832864 0.750366 0.219360 -0.620117 0.065369 1441832864 0.750061 0.221191 -0.619263 0.070618 1441832864 0.750061 0.221191 -0.619263 0.070618 1441832864 0.750061 0.221191 -0.619263 0.070618 1441832864 0.750061 0.221191 -0.619263 0.070618 1441832864 0.750061 0.221191 -0.619263 0.070618 1441832864 0.750061 0.221191 -0.619263 0.070618 1441832864 0.750732 0.214294 -0.621521 0.064270 1441832864 0.750732 0.214294 -0.621521 0.064270 1441832864 0.750732 0.214294 -0.621521 0.064270 1441832864 0.750732 0.214294 -0.621521 0.064270 1441832864 0.750732 0.214294 -0.621521 0.064270 1441832864 0.750732 0.214294 -0.621521 0.064270 1441832864 0.750732 0.214294 -0.621521 0.064270 1441832864 0.748779 0.212097 -0.624756 0.063721 1441832864 0.748779 0.212097 -0.624756 0.063721 1441832864 0.748779 0.212097 -0.624756 0.063721 1441832864 0.748779 0.212097 -0.624756 0.063721 1441832864 0.748779 0.212097 -0.624756 0.063721 1441832864 0.748779 0.212097 -0.624756 0.063721 1441832864 0.744385 0.220337 -0.625549 0.077393 1441832864 0.744385 0.220337 -0.625549 0.077393 1441832864 0.744385 0.220337 -0.625549 0.077393 1441832864 0.744385 0.220337 -0.625549 0.077393 1441832864 0.744385 0.220337 -0.625549 0.077393 1441832864 0.744385 0.220337 -0.625549 0.077393 1441832864 0.744385 0.220337 -0.625549 0.077393 1441832864 0.739319 0.230530 -0.625793 0.092896 1441832864 0.739319 0.230530 -0.625793 0.092896 1441832864 0.739319 0.230530 -0.625793 0.092896 1441832864 0.739319 0.230530 -0.625793 0.092896 1441832864 0.739319 0.230530 -0.625793 0.092896 1441832864 0.735046 0.245422 -0.622070 0.111877 1441832864 0.735046 0.245422 -0.622070 0.111877 1441832864 0.735046 0.245422 -0.622070 0.111877 1441832864 0.734253 0.262939 -0.612061 0.130676 1441832864 0.734253 0.262939 -0.612061 0.130676 1441832864 0.734253 0.262939 -0.612061 0.130676 1441832864 0.736816 0.262451 -0.607849 0.136780 1441832864 0.736816 0.262451 -0.607849 0.136780 1441832864 0.736816 0.262451 -0.607849 0.136780 1441832864 0.736816 0.262451 -0.607849 0.136780 1441832864 0.736816 0.262451 -0.607849 0.136780 1441832864 0.741821 0.246704 -0.610413 0.127319 1441832864 0.741821 0.246704 -0.610413 0.127319 1441832864 0.741821 0.246704 -0.610413 0.127319 1441832864 0.741821 0.246704 -0.610413 0.127319 1441832864 0.741821 0.246704 -0.610413 0.127319 1441832865 0.741821 0.246704 -0.610413 0.127319 1441832865 0.746094 0.227905 -0.615479 0.112244 1441832865 0.746094 0.227905 -0.615479 0.112244 1441832865 0.746094 0.227905 -0.615479 0.112244 1441832865 0.746094 0.227905 -0.615479 0.112244 1441832865 0.746094 0.227905 -0.615479 0.112244 1441832865 0.746094 0.227905 -0.615479 0.112244 1441832865 0.747864 0.220154 -0.616760 0.108704 1441832865 0.747864 0.220154 -0.616760 0.108704 1441832865 0.747864 0.220154 -0.616760 0.108704 1441832865 0.747864 0.220154 -0.616760 0.108704 1441832865 0.747864 0.220154 -0.616760 0.108704 1441832865 0.747864 0.220154 -0.616760 0.108704 1441832865 0.747864 0.220154 -0.616760 0.108704 1441832865 0.745300 0.223877 -0.618591 0.108276 1441832865 0.745300 0.223877 -0.618591 0.108276 1441832865 0.745300 0.223877 -0.618591 0.108276 1441832865 0.745300 0.223877 -0.618591 0.108276 1441832865 0.745300 0.223877 -0.618591 0.108276 1441832865 0.745300 0.223877 -0.618591 0.108276 1441832865 0.748169 0.225342 -0.616272 0.098083 1441832865 0.748169 0.225342 -0.616272 0.098083 1441832865 0.748169 0.225342 -0.616272 0.098083 1441832865 0.748169 0.225342 -0.616272 0.098083 1441832865 0.748169 0.225342 -0.616272 0.098083 1441832865 0.748169 0.225342 -0.616272 0.098083 1441832865 0.756104 0.217224 -0.613770 0.066406 1441832865 0.756104 0.217224 -0.613770 0.066406 1441832865 0.756104 0.217224 -0.613770 0.066406 1441832865 0.756104 0.217224 -0.613770 0.066406 1441832865 0.756104 0.217224 -0.613770 0.066406 1441832865 0.756104 0.217224 -0.613770 0.066406 1441832865 0.765503 0.193237 -0.612976 0.030334 1441832865 0.765503 0.193237 -0.612976 0.030334 1441832865 0.765503 0.193237 -0.612976 0.030334 1441832865 0.765503 0.193237 -0.612976 0.030334 1441832865 0.765503 0.193237 -0.612976 0.030334 1441832865 0.765503 0.193237 -0.612976 0.030334 1441832865 0.767639 0.170349 -0.617676 0.009521 1441832865 0.767639 0.170349 -0.617676 0.009521 1441832865 0.767639 0.170349 -0.617676 0.009521 1441832865 0.767639 0.170349 -0.617676 0.009521 1441832865 0.767639 0.170349 -0.617676 0.009521 1441832865 0.767639 0.170349 -0.617676 0.009521 1441832865 0.767639 0.170349 -0.617676 0.009521 1441832865 0.761536 0.174255 -0.624146 0.010498 1441832865 0.761536 0.174255 -0.624146 0.010498 1441832865 0.761536 0.174255 -0.624146 0.010498 1441832865 0.761536 0.174255 -0.624146 0.010498 1441832865 0.761536 0.174255 -0.624146 0.010498 1441832865 0.761536 0.174255 -0.624146 0.010498 1441832865 0.755554 0.193359 -0.625366 0.024780 1441832865 0.755554 0.193359 -0.625366 0.024780 1441832865 0.755554 0.193359 -0.625366 0.024780 1441832865 0.755554 0.193359 -0.625366 0.024780 1441832865 0.755554 0.193359 -0.625366 0.024780 1441832865 0.755554 0.193359 -0.625366 0.024780 1441832865 0.755432 0.188416 -0.627136 0.024109 1441832865 0.755432 0.188416 -0.627136 0.024109 1441832865 0.755432 0.188416 -0.627136 0.024109 1441832865 0.755432 0.188416 -0.627136 0.024109 1441832865 0.755432 0.188416 -0.627136 0.024109 1441832865 0.755432 0.188416 -0.627136 0.024109 1441832865 0.754456 0.182800 -0.629150 0.039246 1441832865 0.754456 0.182800 -0.629150 0.039246 1441832865 0.754456 0.182800 -0.629150 0.039246 1441832865 0.754456 0.182800 -0.629150 0.039246 1441832865 0.754456 0.182800 -0.629150 0.039246 1441832865 0.754456 0.182800 -0.629150 0.039246 1441832865 0.750732 0.198853 -0.626587 0.064880 1441832865 0.750732 0.198853 -0.626587 0.064880 1441832865 0.750732 0.198853 -0.626587 0.064880 1441832865 0.750732 0.198853 -0.626587 0.064880 1441832865 0.750732 0.198853 -0.626587 0.064880 1441832865 0.750732 0.198853 -0.626587 0.064880 1441832865 0.750732 0.198853 -0.626587 0.064880 1441832865 0.745789 0.213135 -0.625854 0.081787 1441832865 0.745789 0.213135 -0.625854 0.081787 1441832865 0.745789 0.213135 -0.625854 0.081787 1441832865 0.745789 0.213135 -0.625854 0.081787 1441832865 0.745789 0.213135 -0.625854 0.081787 1441832865 0.746277 0.216309 -0.622925 0.091003 1441832865 0.746277 0.216309 -0.622925 0.091003 1441832865 0.746277 0.216309 -0.622925 0.091003 1441832865 0.746277 0.216309 -0.622925 0.091003 1441832865 0.746277 0.216309 -0.622925 0.091003 1441832865 0.749451 0.221802 -0.617310 0.089966 1441832865 0.749451 0.221802 -0.617310 0.089966 1441832865 0.749451 0.221802 -0.617310 0.089966 1441832865 0.749451 0.221802 -0.617310 0.089966 1441832865 0.749451 0.221802 -0.617310 0.089966 1441832865 0.749451 0.221802 -0.617310 0.089966 1441832865 0.753601 0.221313 -0.614197 0.076233 1441832865 0.753601 0.221313 -0.614197 0.076233 1441832865 0.753601 0.221313 -0.614197 0.076233 1441832865 0.753601 0.221313 -0.614197 0.076233 1441832865 0.753601 0.221313 -0.614197 0.076233 1441832865 0.755371 0.214417 -0.615417 0.068481 1441832865 0.755371 0.214417 -0.615417 0.068481 1441832865 0.755371 0.214417 -0.615417 0.068481 1441832865 0.755371 0.214417 -0.615417 0.068481 1441832865 0.755371 0.214417 -0.615417 0.068481 1441832865 0.755371 0.214417 -0.615417 0.068481 1441832865 0.754822 0.209167 -0.618103 0.066040 1441832865 0.754822 0.209167 -0.618103 0.066040 1441832865 0.754822 0.209167 -0.618103 0.066040 1441832865 0.754822 0.209167 -0.618103 0.066040 1441832865 0.754822 0.209167 -0.618103 0.066040 1441832865 0.754822 0.209167 -0.618103 0.066040 1441832865 0.754822 0.209167 -0.618103 0.066040 1441832866 0.753906 0.207886 -0.618774 0.074280 1441832866 0.753906 0.207886 -0.618774 0.074280 1441832866 0.753906 0.207886 -0.618774 0.074280 1441832866 0.753906 0.207886 -0.618774 0.074280 1441832866 0.753906 0.207886 -0.618774 0.074280 1441832866 0.754517 0.207947 -0.617859 0.075562 1441832866 0.754517 0.207947 -0.617859 0.075562 1441832866 0.754517 0.207947 -0.617859 0.075562 1441832866 0.754517 0.207947 -0.617859 0.075562 1441832866 0.754517 0.207947 -0.617859 0.075562 1441832866 0.754517 0.207947 -0.617859 0.075562 1441832866 0.755005 0.211182 -0.616089 0.076111 1441832866 0.755005 0.211182 -0.616089 0.076111 1441832866 0.755005 0.211182 -0.616089 0.076111 1441832866 0.755005 0.211182 -0.616089 0.076111 1441832866 0.755005 0.211182 -0.616089 0.076111 1441832866 0.755005 0.211182 -0.616089 0.076111 1441832866 0.757568 0.215515 -0.612793 0.064209 1441832866 0.757568 0.215515 -0.612793 0.064209 1441832866 0.757568 0.215515 -0.612793 0.064209 1441832866 0.757568 0.215515 -0.612793 0.064209 1441832866 0.757568 0.215515 -0.612793 0.064209 1441832866 0.757568 0.215515 -0.612793 0.064209 1441832866 0.763733 0.213196 -0.607056 0.051758 1441832866 0.763733 0.213196 -0.607056 0.051758 1441832866 0.763733 0.213196 -0.607056 0.051758 1441832866 0.763733 0.213196 -0.607056 0.051758 1441832866 0.763733 0.213196 -0.607056 0.051758 1441832866 0.763733 0.213196 -0.607056 0.051758 1441832866 0.763733 0.213196 -0.607056 0.051758 1441832866 0.761353 0.220764 -0.607971 0.044617 1441832866 0.761353 0.220764 -0.607971 0.044617 1441832866 0.761353 0.220764 -0.607971 0.044617 1441832866 0.761353 0.220764 -0.607971 0.044617 1441832866 0.761353 0.220764 -0.607971 0.044617 1441832866 0.761353 0.220764 -0.607971 0.044617 1441832866 0.756042 0.244019 -0.604004 0.063354 1441832866 0.756042 0.244019 -0.604004 0.063354 1441832866 0.756042 0.244019 -0.604004 0.063354 1441832866 0.756042 0.244019 -0.604004 0.063354 1441832866 0.756042 0.244019 -0.604004 0.063354 1441832866 0.756042 0.244019 -0.604004 0.063354 1441832866 0.753540 0.270813 -0.592346 0.089233 1441832866 0.753540 0.270813 -0.592346 0.089233 1441832866 0.753540 0.270813 -0.592346 0.089233 1441832866 0.753540 0.270813 -0.592346 0.089233 1441832866 0.753540 0.270813 -0.592346 0.089233 1441832866 0.757263 0.259216 -0.592102 0.093201 1441832866 0.757263 0.259216 -0.592102 0.093201 1441832866 0.757263 0.259216 -0.592102 0.093201 1441832866 0.757263 0.259216 -0.592102 0.093201 1441832866 0.757263 0.259216 -0.592102 0.093201 1441832866 0.757263 0.259216 -0.592102 0.093201 1441832866 0.762268 0.222168 -0.603394 0.074402 1441832866 0.762268 0.222168 -0.603394 0.074402 1441832866 0.762268 0.222168 -0.603394 0.074402 1441832866 0.762268 0.222168 -0.603394 0.074402 1441832866 0.762268 0.222168 -0.603394 0.074402 1441832866 0.762268 0.222168 -0.603394 0.074402 1441832866 0.762268 0.222168 -0.603394 0.074402 1441832866 0.760498 0.209900 -0.609497 0.077820 1441832866 0.760498 0.209900 -0.609497 0.077820 1441832866 0.760498 0.209900 -0.609497 0.077820 1441832866 0.760498 0.209900 -0.609497 0.077820 1441832866 0.760498 0.209900 -0.609497 0.077820 1441832866 0.760498 0.209900 -0.609497 0.077820 1441832866 0.755127 0.222961 -0.610535 0.085144 1441832866 0.755127 0.222961 -0.610535 0.085144 1441832866 0.755127 0.222961 -0.610535 0.085144 1441832866 0.751953 0.230896 -0.610718 0.090698 1441832866 0.751953 0.230896 -0.610718 0.090698 1441832866 0.751953 0.230896 -0.610718 0.090698 1441832866 0.751953 0.230896 -0.610718 0.090698 1441832866 0.751953 0.230896 -0.610718 0.090698 1441832866 0.750366 0.238953 -0.607483 0.103821 1441832866 0.750366 0.238953 -0.607483 0.103821 1441832866 0.750366 0.238953 -0.607483 0.103821 1441832866 0.750366 0.238953 -0.607483 0.103821 1441832866 0.750366 0.238953 -0.607483 0.103821 1441832866 0.750366 0.238953 -0.607483 0.103821 1441832866 0.750366 0.238953 -0.607483 0.103821 1441832866 0.749023 0.246460 -0.603882 0.116272 1441832866 0.749023 0.246460 -0.603882 0.116272 1441832866 0.749023 0.246460 -0.603882 0.116272 1441832866 0.749023 0.246460 -0.603882 0.116272 1441832866 0.749023 0.246460 -0.603882 0.116272 1441832866 0.749023 0.246460 -0.603882 0.116272 1441832866 0.749023 0.246460 -0.603882 0.116272 1441832866 0.746887 0.249023 -0.603943 0.123962 1441832866 0.746887 0.249023 -0.603943 0.123962 1441832866 0.746887 0.249023 -0.603943 0.123962 1441832866 0.746887 0.249023 -0.603943 0.123962 1441832866 0.746887 0.249023 -0.603943 0.123962 1441832866 0.746887 0.249023 -0.603943 0.123962 1441832866 0.745972 0.247986 -0.605652 0.123352 1441832866 0.745972 0.247986 -0.605652 0.123352 1441832866 0.745972 0.247986 -0.605652 0.123352 1441832866 0.745972 0.247986 -0.605652 0.123352 1441832866 0.745972 0.247986 -0.605652 0.123352 1441832866 0.746338 0.240906 -0.610046 0.112793 1441832866 0.746338 0.240906 -0.610046 0.112793 1441832866 0.746338 0.240906 -0.610046 0.112793 1441832866 0.746338 0.240906 -0.610046 0.112793 1441832866 0.746338 0.240906 -0.610046 0.112793 1441832866 0.746338 0.240906 -0.610046 0.112793 1441832866 0.746338 0.240906 -0.610046 0.112793 1441832866 0.744568 0.236877 -0.614319 0.109741 1441832867 0.744568 0.236877 -0.614319 0.109741 1441832867 0.744568 0.236877 -0.614319 0.109741 1441832867 0.744568 0.236877 -0.614319 0.109741 1441832867 0.744568 0.236877 -0.614319 0.109741 1441832867 0.744568 0.236877 -0.614319 0.109741 1441832867 0.740845 0.243408 -0.614502 0.119324 1441832867 0.745178 0.241272 -0.611633 0.111084 1441832867 0.745178 0.241272 -0.611633 0.111084 1441832867 0.745178 0.241272 -0.611633 0.111084 1441832867 0.745178 0.241272 -0.611633 0.111084 1441832867 0.745178 0.241272 -0.611633 0.111084 1441832867 0.755859 0.227783 -0.607971 0.084534 1441832867 0.755859 0.227783 -0.607971 0.084534 1441832867 0.755859 0.227783 -0.607971 0.084534 1441832867 0.755859 0.227783 -0.607971 0.084534 1441832867 0.755859 0.227783 -0.607971 0.084534 1441832867 0.755859 0.227783 -0.607971 0.084534 1441832867 0.755859 0.227783 -0.607971 0.084534 1441832867 0.763672 0.204407 -0.610168 0.051270 1441832867 0.763672 0.204407 -0.610168 0.051270 1441832867 0.763672 0.204407 -0.610168 0.051270 1441832867 0.763672 0.204407 -0.610168 0.051270 1441832867 0.763672 0.204407 -0.610168 0.051270 1441832867 0.763672 0.204407 -0.610168 0.051270 1441832867 0.764893 0.191101 -0.613464 0.045471 1441832867 0.764893 0.191101 -0.613464 0.045471 1441832867 0.764893 0.191101 -0.613464 0.045471 1441832867 0.764893 0.191101 -0.613464 0.045471 1441832867 0.764893 0.191101 -0.613464 0.045471 1441832867 0.764893 0.191101 -0.613464 0.045471 1441832867 0.766174 0.189941 -0.612000 0.048889 1441832867 0.766174 0.189941 -0.612000 0.048889 1441832867 0.766174 0.189941 -0.612000 0.048889 1441832867 0.766174 0.189941 -0.612000 0.048889 1441832867 0.766174 0.189941 -0.612000 0.048889 1441832867 0.766174 0.189941 -0.612000 0.048889 1441832867 0.766174 0.189941 -0.612000 0.048889 1441832867 0.765930 0.189758 -0.612061 0.052551 1441832867 0.765930 0.189758 -0.612061 0.052551 1441832867 0.765930 0.189758 -0.612061 0.052551 1441832867 0.765930 0.189758 -0.612061 0.052551 1441832867 0.765930 0.189758 -0.612061 0.052551 1441832867 0.765991 0.199524 -0.608276 0.059021 1441832867 0.765991 0.199524 -0.608276 0.059021 1441832867 0.765991 0.199524 -0.608276 0.059021 1441832867 0.765991 0.199524 -0.608276 0.059021 1441832867 0.765991 0.199524 -0.608276 0.059021 1441832867 0.765991 0.199524 -0.608276 0.059021 1441832867 0.765381 0.196838 -0.610535 0.051208 1441832867 0.765381 0.196838 -0.610535 0.051208 1441832867 0.765381 0.196838 -0.610535 0.051208 1441832867 0.765381 0.196838 -0.610535 0.051208 1441832867 0.765381 0.196838 -0.610535 0.051208 1441832867 0.765381 0.196838 -0.610535 0.051208 1441832867 0.765381 0.196838 -0.610535 0.051208 1441832867 0.761475 0.204346 -0.612671 0.054688 1441832867 0.761475 0.204346 -0.612671 0.054688 1441832867 0.761475 0.204346 -0.612671 0.054688 1441832867 0.761475 0.204346 -0.612671 0.054688 1441832867 0.761475 0.204346 -0.612671 0.054688 1441832867 0.761475 0.204346 -0.612671 0.054688 1441832867 0.755371 0.215393 -0.614990 0.068909 1441832867 0.755371 0.215393 -0.614990 0.068909 1441832867 0.755371 0.215393 -0.614990 0.068909 1441832867 0.755371 0.215393 -0.614990 0.068909 1441832867 0.755371 0.215393 -0.614990 0.068909 1441832867 0.755371 0.215393 -0.614990 0.068909 1441832867 0.755371 0.215393 -0.614990 0.068909 1441832867 0.750793 0.220459 -0.617371 0.080505 1441832867 0.750793 0.220459 -0.617371 0.080505 1441832867 0.750793 0.220459 -0.617371 0.080505 1441832867 0.750793 0.220459 -0.617371 0.080505 1441832867 0.750793 0.220459 -0.617371 0.080505 1441832867 0.750793 0.220459 -0.617371 0.080505 1441832867 0.746643 0.226318 -0.618408 0.094238 1441832867 0.746643 0.226318 -0.618408 0.094238 1441832867 0.746643 0.226318 -0.618408 0.094238 1441832867 0.746643 0.226318 -0.618408 0.094238 1441832867 0.746643 0.226318 -0.618408 0.094238 1441832867 0.746643 0.226318 -0.618408 0.094238 1441832867 0.744507 0.239258 -0.613892 0.107788 1441832867 0.744507 0.239258 -0.613892 0.107788 1441832867 0.744507 0.239258 -0.613892 0.107788 1441832867 0.744507 0.239258 -0.613892 0.107788 1441832867 0.744507 0.239258 -0.613892 0.107788 1441832867 0.744507 0.239258 -0.613892 0.107788 1441832867 0.746277 0.238159 -0.613037 0.102478 1441832867 0.746277 0.238159 -0.613037 0.102478 1441832867 0.746277 0.238159 -0.613037 0.102478 1441832867 0.746277 0.238159 -0.613037 0.102478 1441832867 0.746277 0.238159 -0.613037 0.102478 1441832867 0.746277 0.238159 -0.613037 0.102478 1441832867 0.750000 0.227356 -0.614685 0.089233 1441832867 0.750000 0.227356 -0.614685 0.089233 1441832867 0.750000 0.227356 -0.614685 0.089233 1441832867 0.750000 0.227356 -0.614685 0.089233 1441832867 0.750000 0.227356 -0.614685 0.089233 1441832867 0.750000 0.227356 -0.614685 0.089233 1441832867 0.749329 0.221558 -0.617920 0.087280 1441832867 0.749329 0.221558 -0.617920 0.087280 1441832868 0.749329 0.221558 -0.617920 0.087280 1441832868 0.749329 0.221558 -0.617920 0.087280 1441832868 0.749329 0.221558 -0.617920 0.087280 1441832868 0.749329 0.221558 -0.617920 0.087280 1441832868 0.747803 0.223511 -0.618347 0.092041 1441832868 0.747803 0.223511 -0.618347 0.092041 1441832868 0.747803 0.223511 -0.618347 0.092041 1441832868 0.747803 0.223511 -0.618347 0.092041 1441832868 0.747803 0.223511 -0.618347 0.092041 1441832868 0.747803 0.223511 -0.618347 0.092041 1441832868 0.747803 0.223511 -0.618347 0.092041 1441832868 0.747192 0.223145 -0.618774 0.094788 1441832868 0.747192 0.223145 -0.618774 0.094788 1441832868 0.747192 0.223145 -0.618774 0.094788 1441832868 0.747192 0.223145 -0.618774 0.094788 1441832868 0.747192 0.223145 -0.618774 0.094788 1441832868 0.748840 0.219055 -0.618225 0.095154 1441832868 0.748840 0.219055 -0.618225 0.095154 1441832868 0.748840 0.219055 -0.618225 0.095154 1441832868 0.748840 0.219055 -0.618225 0.095154 1441832868 0.748840 0.219055 -0.618225 0.095154 1441832868 0.748840 0.219055 -0.618225 0.095154 1441832868 0.748840 0.219055 -0.618225 0.095154 1441832868 0.752441 0.206970 -0.619873 0.081970 1441832868 0.752441 0.206970 -0.619873 0.081970 1441832868 0.752441 0.206970 -0.619873 0.081970 1441832868 0.752441 0.206970 -0.619873 0.081970 1441832868 0.752441 0.206970 -0.619873 0.081970 1441832868 0.752441 0.206970 -0.619873 0.081970 1441832868 0.756958 0.188599 -0.622803 0.058899 1441832868 0.756958 0.188599 -0.622803 0.058899 1441832868 0.756958 0.188599 -0.622803 0.058899 1441832868 0.756958 0.188599 -0.622803 0.058899 1441832868 0.759155 0.176147 -0.624939 0.045288 1441832868 0.759155 0.176147 -0.624939 0.045288 1441832868 0.759155 0.176147 -0.624939 0.045288 1441832868 0.759155 0.176147 -0.624939 0.045288 1441832868 0.759155 0.176147 -0.624939 0.045288 1441832868 0.759155 0.176147 -0.624939 0.045288 1441832868 0.760071 0.175781 -0.624329 0.039612 1441832868 0.760071 0.175781 -0.624329 0.039612 1441832868 0.760071 0.175781 -0.624329 0.039612 1441832868 0.760071 0.175781 -0.624329 0.039612 1441832868 0.760071 0.175781 -0.624329 0.039612 1441832868 0.760071 0.175781 -0.624329 0.039612 1441832868 0.759338 0.178955 -0.624390 0.038757 1441832868 0.759338 0.178955 -0.624390 0.038757 1441832868 0.759338 0.178955 -0.624390 0.038757 1441832868 0.759338 0.178955 -0.624390 0.038757 1441832868 0.759338 0.178955 -0.624390 0.038757 1441832868 0.758972 0.192078 -0.620300 0.046936 1441832868 0.758972 0.192078 -0.620300 0.046936 1441832868 0.758972 0.192078 -0.620300 0.046936 1441832868 0.758972 0.192078 -0.620300 0.046936 1441832868 0.758972 0.192078 -0.620300 0.046936 1441832868 0.758972 0.192078 -0.620300 0.046936 1441832868 0.759583 0.194885 -0.618896 0.045105 1441832868 0.759583 0.194885 -0.618896 0.045105 1441832868 0.759583 0.194885 -0.618896 0.045105 1441832868 0.759583 0.194885 -0.618896 0.045105 1441832868 0.759583 0.194885 -0.618896 0.045105 1441832868 0.759583 0.194885 -0.618896 0.045105 1441832868 0.759583 0.194885 -0.618896 0.045105 1441832868 0.757507 0.199585 -0.619812 0.047119 1441832868 0.757507 0.199585 -0.619812 0.047119 1441832868 0.757507 0.199585 -0.619812 0.047119 1441832868 0.757507 0.199585 -0.619812 0.047119 1441832868 0.757507 0.199585 -0.619812 0.047119 1441832868 0.757507 0.199585 -0.619812 0.047119 1441832868 0.752441 0.211914 -0.621216 0.054626 1441832868 0.752441 0.211914 -0.621216 0.054626 1441832868 0.752441 0.211914 -0.621216 0.054626 1441832868 0.752441 0.211914 -0.621216 0.054626 1441832868 0.744751 0.227600 -0.623352 0.070374 1441832868 0.744751 0.227600 -0.623352 0.070374 1441832868 0.744751 0.227600 -0.623352 0.070374 1441832868 0.744751 0.227600 -0.623352 0.070374 1441832868 0.744751 0.227600 -0.623352 0.070374 1441832868 0.744751 0.227600 -0.623352 0.070374 1441832868 0.738159 0.243164 -0.622437 0.092651 1441832868 0.738159 0.243164 -0.622437 0.092651 1441832868 0.738159 0.243164 -0.622437 0.092651 1441832868 0.738159 0.243164 -0.622437 0.092651 1441832868 0.738159 0.243164 -0.622437 0.092651 1441832868 0.737976 0.246948 -0.619751 0.101807 1441832868 0.737976 0.246948 -0.619751 0.101807 1441832868 0.737976 0.246948 -0.619751 0.101807 1441832868 0.737976 0.246948 -0.619751 0.101807 1441832868 0.737976 0.246948 -0.619751 0.101807 1441832868 0.737976 0.246948 -0.619751 0.101807 1441832868 0.740662 0.249329 -0.614380 0.108521 1441832868 0.740662 0.249329 -0.614380 0.108521 1441832868 0.740662 0.249329 -0.614380 0.108521 1441832868 0.740662 0.249329 -0.614380 0.108521 1441832868 0.740662 0.249329 -0.614380 0.108521 1441832868 0.747742 0.243835 -0.609375 0.100586 1441832868 0.747742 0.243835 -0.609375 0.100586 1441832868 0.747742 0.243835 -0.609375 0.100586 1441832868 0.747742 0.243835 -0.609375 0.100586 1441832868 0.747742 0.243835 -0.609375 0.100586 1441832868 0.747742 0.243835 -0.609375 0.100586 1441832868 0.751770 0.234802 -0.608398 0.097778 1441832869 0.751770 0.234802 -0.608398 0.097778 1441832869 0.751770 0.234802 -0.608398 0.097778 1441832869 0.751770 0.234802 -0.608398 0.097778 1441832869 0.748779 0.241089 -0.608398 0.105164 1441832869 0.748779 0.241089 -0.608398 0.105164 1441832869 0.748779 0.241089 -0.608398 0.105164 1441832869 0.748779 0.241089 -0.608398 0.105164 1441832869 0.748779 0.241089 -0.608398 0.105164 1441832869 0.747131 0.249512 -0.605530 0.113525 1441832869 0.747131 0.249512 -0.605530 0.113525 1441832869 0.747131 0.249512 -0.605530 0.113525 1441832869 0.747131 0.249512 -0.605530 0.113525 1441832869 0.747131 0.249512 -0.605530 0.113525 1441832869 0.747131 0.249512 -0.605530 0.113525 1441832869 0.747131 0.249512 -0.605530 0.113525 1441832869 0.746643 0.250671 -0.605042 0.116394 1441832869 0.746643 0.250671 -0.605042 0.116394 1441832869 0.746643 0.250671 -0.605042 0.116394 1441832869 0.746643 0.250671 -0.605042 0.116394 1441832869 0.746643 0.250671 -0.605042 0.116394 1441832869 0.746643 0.250671 -0.605042 0.116394 1441832869 
0.723022 0.236877 -0.648315 -0.028564 1441832871 0.723022 0.236877 -0.648315 -0.028564 1441832871 0.723022 0.236877 -0.648315 -0.028564 1441832871 0.723022 0.236877 -0.648315 -0.028564 1441832871 0.723022 0.236877 -0.648315 -0.028564 1441832871 0.723022 0.236877 -0.648315 -0.028564 1441832872 0.703613 0.229980 -0.663879 -0.106079 1441832872 0.703613 0.229980 -0.663879 -0.106079 1441832872 0.703613 0.229980 -0.663879 -0.106079 1441832872 0.703613 0.229980 -0.663879 -0.106079 1441832872 0.703613 0.229980 -0.663879 -0.106079 1441832872 0.703613 0.229980 -0.663879 -0.106079 1441832872 0.677490 0.246277 -0.682861 -0.118713 1441832872 0.677490 0.246277 -0.682861 -0.118713 1441832872 0.677490 0.246277 -0.682861 -0.118713 1441832872 0.677490 0.246277 -0.682861 -0.118713 1441832872 0.677490 0.246277 -0.682861 -0.118713 1441832872 0.677490 0.246277 -0.682861 -0.118713 1441832872 0.681458 0.258667 -0.653442 -0.204163 1441832872 0.681458 0.258667 -0.653442 -0.204163 1441832872 0.681458 0.258667 -0.653442 -0.204163 1441832872 0.681458 0.258667 -0.653442 -0.204163 1441832872 0.681458 0.258667 -0.653442 -0.204163 1441832872 0.681458 0.258667 -0.653442 -0.204163 1441832872 0.689148 0.299988 -0.635803 -0.175537 1441832872 0.689148 0.299988 -0.635803 -0.175537 1441832872 0.689148 0.299988 -0.635803 -0.175537 1441832872 0.689148 0.299988 -0.635803 -0.175537 1441832872 0.689148 0.299988 -0.635803 -0.175537 1441832872 0.689148 0.299988 -0.635803 -0.175537 1441832872 0.705994 0.270203 -0.631287 -0.173218 1441832872 0.705994 0.270203 -0.631287 -0.173218 1441832872 0.705994 0.270203 -0.631287 -0.173218 1441832872 0.705994 0.270203 -0.631287 -0.173218 1441832872 0.705994 0.270203 -0.631287 -0.173218 1441832872 0.705994 0.270203 -0.631287 -0.173218 1441832872 0.703674 0.279297 -0.637146 -0.144287 1441832872 0.703674 0.279297 -0.637146 -0.144287 1441832872 0.703674 0.279297 -0.637146 -0.144287 1441832872 0.703674 0.279297 -0.637146 -0.144287 1441832872 0.703674 0.279297 -0.637146 -0.144287 1441832872 0.703674 0.279297 -0.637146 -0.144287 1441832872 0.703674 0.279297 -0.637146 -0.144287 1441832872 0.696228 0.282288 -0.645630 -0.136963 1441832872 0.696228 0.282288 -0.645630 -0.136963 1441832872 0.696228 0.282288 -0.645630 -0.136963 1441832872 0.696228 0.282288 -0.645630 -0.136963 1441832872 0.696228 0.282288 -0.645630 -0.136963 1441832872 0.689575 0.274475 -0.654114 -0.145630 1441832872 0.689575 0.274475 -0.654114 -0.145630 1441832872 0.689575 0.274475 -0.654114 -0.145630 1441832872 0.689575 0.274475 -0.654114 -0.145630 1441832872 0.689575 0.274475 -0.654114 -0.145630 1441832872 0.689575 0.274475 -0.654114 -0.145630 1441832872 0.689575 0.274475 -0.654114 -0.145630 1441832872 0.687073 0.254028 -0.660156 -0.166199 1441832872 0.687073 0.254028 -0.660156 -0.166199 1441832872 0.687073 0.254028 -0.660156 -0.166199 1441832872 0.687073 0.254028 -0.660156 -0.166199 1441832872 0.687073 0.254028 -0.660156 -0.166199 1441832872 0.687073 0.254028 -0.660156 -0.166199 1441832872 0.687073 0.254028 -0.660156 -0.166199 1441832872 0.695251 0.221008 -0.662109 -0.171387 1441832872 0.695251 0.221008 -0.662109 -0.171387 1441832872 0.695251 0.221008 -0.662109 -0.171387 1441832872 0.695251 0.221008 -0.662109 -0.171387 1441832872 0.695251 0.221008 -0.662109 -0.171387 1441832872 0.695251 0.221008 -0.662109 -0.171387 1441832872 0.716614 0.167114 -0.664917 -0.128174 1441832872 0.716614 0.167114 -0.664917 -0.128174 1441832872 0.716614 0.167114 -0.664917 -0.128174 1441832872 0.716614 0.167114 -0.664917 -0.128174 1441832872 0.716614 0.167114 -0.664917 -0.128174 1441832872 0.716614 0.167114 -0.664917 -0.128174 1441832872 0.731567 0.172058 -0.656067 -0.068665 1441832872 0.731567 0.172058 -0.656067 -0.068665 1441832872 0.731567 0.172058 -0.656067 -0.068665 1441832872 0.731567 0.172058 -0.656067 -0.068665 1441832872 0.731567 0.172058 -0.656067 -0.068665 1441832872 0.731567 0.172058 -0.656067 -0.068665 1441832872 0.745361 0.157776 -0.647522 0.015991 1441832872 0.745361 0.157776 -0.647522 0.015991 1441832872 0.745361 0.157776 -0.647522 0.015991 1441832872 0.745361 0.157776 -0.647522 0.015991 1441832872 0.745361 0.157776 -0.647522 0.015991 1441832872 0.745361 0.157776 -0.647522 0.015991 1441832872 0.745361 0.157776 -0.647522 0.015991 1441832872 0.738525 0.174255 -0.642212 0.108337 1441832872 0.738525 0.174255 -0.642212 0.108337 1441832872 0.738525 0.174255 -0.642212 0.108337 1441832872 0.738525 0.174255 -0.642212 0.108337 1441832872 0.738525 0.174255 -0.642212 0.108337 1441832872 0.738525 0.174255 -0.642212 0.108337 1441832872 0.731995 0.239868 -0.615173 0.167969 1441832872 0.731995 0.239868 -0.615173 0.167969 1441832872 0.731995 0.239868 -0.615173 0.167969 1441832872 0.731995 0.239868 -0.615173 0.167969 1441832872 0.731995 0.239868 -0.615173 0.167969 1441832872 0.731995 0.239868 -0.615173 0.167969 1441832872 0.727905 0.251648 -0.624878 0.127869 1441832872 0.727905 0.251648 -0.624878 0.127869 1441832872 0.727905 0.251648 -0.624878 0.127869 1441832872 0.727905 0.251648 -0.624878 0.127869 1441832872 0.727905 0.251648 -0.624878 0.127869 1441832872 0.728027 0.223755 -0.642456 0.084534 1441832872 0.728027 0.223755 -0.642456 0.084534 1441832872 0.728027 0.223755 -0.642456 0.084534 1441832872 0.728027 0.223755 -0.642456 0.084534 1441832872 0.728027 0.223755 -0.642456 0.084534 1441832872 0.734314 0.215942 -0.640320 0.064270 1441832872 0.734314 0.215942 -0.640320 0.064270 1441832872 0.734314 0.215942 -0.640320 0.064270 1441832872 0.734314 0.215942 -0.640320 0.064270 1441832872 0.734314 0.215942 -0.640320 0.064270 1441832872 0.734314 0.215942 -0.640320 0.064270 1441832872 0.718201 0.266968 -0.642456 0.012390 1441832873 0.718201 0.266968 -0.642456 0.012390 1441832873 0.718201 0.266968 -0.642456 0.012390 1441832873 0.718201 0.266968 -0.642456 0.012390 1441832873 0.718201 0.266968 -0.642456 0.012390 1441832873 0.718201 0.266968 -0.642456 0.012390 1441832873 0.694702 0.283203 -0.653137 -0.103088 1441832873 0.694702 0.283203 -0.653137 -0.103088 1441832873 0.694702 0.283203 -0.653137 -0.103088 1441832873 0.694702 0.283203 -0.653137 -0.103088 1441832873 0.694702 0.283203 -0.653137 -0.103088 1441832873 0.675842 0.267761 -0.669312 -0.153503 1441832873 0.675842 0.267761 -0.669312 -0.153503 1441832873 0.675842 0.267761 -0.669312 -0.153503 1441832873 0.675842 0.267761 -0.669312 -0.153503 1441832873 0.675842 0.267761 -0.669312 -0.153503 1441832873 0.675842 0.267761 -0.669312 -0.153503 1441832873 0.675842 0.267761 -0.669312 -0.153503 1441832873 0.706787 0.291382 -0.607544 -0.215515 1441832873 0.706787 0.291382 -0.607544 -0.215515 1441832873 0.706787 0.291382 -0.607544 -0.215515 1441832873 0.706787 0.291382 -0.607544 -0.215515 1441832873 0.706787 0.291382 -0.607544 -0.215515 1441832873 0.709412 0.320923 -0.602844 -0.173950 1441832873 0.709412 0.320923 -0.602844 -0.173950 1441832873 0.709412 0.320923 -0.602844 -0.173950 1441832873 0.709412 0.320923 -0.602844 -0.173950 1441832873 0.709412 0.320923 -0.602844 -0.173950 1441832873 0.709412 0.320923 -0.602844 -0.173950 1441832873 0.709412 0.320923 -0.602844 -0.173950 1441832873 0.720520 0.301086 -0.607300 -0.146179 1441832873 0.720520 0.301086 -0.607300 -0.146179 1441832873 0.720520 0.301086 -0.607300 -0.146179 1441832873 0.716858 0.312012 -0.613892 -0.109009 1441832873 0.716858 0.312012 -0.613892 -0.109009 1441832873 0.716858 0.312012 -0.613892 -0.109009 1441832873 0.716858 0.312012 -0.613892 -0.109009 1441832873 0.716858 0.312012 -0.613892 -0.109009 1441832873 0.716858 0.312012 -0.613892 -0.109009 1441832873 0.711426 0.304993 -0.622620 -0.114868 1441832873 0.711426 0.304993 -0.622620 -0.114868 1441832873 0.711426 0.304993 -0.622620 -0.114868 1441832873 0.711426 0.304993 -0.622620 -0.114868 1441832873 0.711426 0.304993 -0.622620 -0.114868 1441832873 0.711426 0.304993 -0.622620 -0.114868 1441832873 0.710266 0.281311 -0.630432 -0.137878 1441832873 0.710266 0.281311 -0.630432 -0.137878 1441832873 0.710266 0.281311 -0.630432 -0.137878 1441832873 0.710266 0.281311 -0.630432 -0.137878 1441832873 0.710266 0.281311 -0.630432 -0.137878 1441832873 0.716797 0.245850 -0.634033 -0.154297 1441832873 0.716797 0.245850 -0.634033 -0.154297 1441832873 0.716797 0.245850 -0.634033 -0.154297 1441832873 0.716797 0.245850 -0.634033 -0.154297 1441832873 0.716797 0.245850 -0.634033 -0.154297 1441832873 0.733887 0.202454 -0.635864 -0.126770 1441832873 0.733887 0.202454 -0.635864 -0.126770 1441832873 0.733887 0.202454 -0.635864 -0.126770 1441832873 0.733887 0.202454 -0.635864 -0.126770 1441832873 0.733887 0.202454 -0.635864 -0.126770 1441832873 0.733887 0.202454 -0.635864 -0.126770 1441832873 0.746399 0.193359 -0.632690 -0.072327 1441832873 0.746399 0.193359 -0.632690 -0.072327 1441832873 0.746399 0.193359 -0.632690 -0.072327 1441832873 0.746399 0.193359 -0.632690 -0.072327 1441832873 0.746399 0.193359 -0.632690 -0.072327 1441832873 0.746399 0.193359 -0.632690 -0.072327 1441832873 0.752930 0.184021 -0.631531 0.018372 1441832873 0.752930 0.184021 -0.631531 0.018372 1441832873 0.752930 0.184021 -0.631531 0.018372 1441832873 0.752930 0.184021 -0.631531 0.018372 1441832873 0.752930 0.184021 -0.631531 0.018372 1441832873 0.752930 0.184021 -0.631531 0.018372 1441832873 0.743286 0.178650 -0.626465 0.151978 1441832873 0.743286 0.178650 -0.626465 0.151978 1441832873 0.743286 0.178650 -0.626465 0.151978 1441832873 0.743286 0.178650 -0.626465 0.151978 1441832873 0.743286 0.178650 -0.626465 0.151978 1441832873 0.743286 0.178650 -0.626465 0.151978 1441832873 0.743286 0.178650 -0.626465 0.151978 1441832873 0.716553 0.278198 -0.594849 0.235168 1441832873 0.716553 0.278198 -0.594849 0.235168 1441832873 0.716553 0.278198 -0.594849 0.235168 1441832873 0.716553 0.278198 -0.594849 0.235168 1441832873 0.716553 0.278198 -0.594849 0.235168 1441832873 0.716553 0.278198 -0.594849 0.235168 1441832873 0.722412 0.295105 -0.596069 0.188904 1441832873 0.722412 0.295105 -0.596069 0.188904 1441832873 0.722412 0.295105 -0.596069 0.188904 1441832873 0.722412 0.295105 -0.596069 0.188904 1441832873 0.722412 0.295105 -0.596069 0.188904 1441832873 0.722412 0.295105 -0.596069 0.188904 1441832873 0.731323 0.252686 -0.619690 0.131470 1441832873 0.731323 0.252686 -0.619690 0.131470 1441832873 0.731323 0.252686 -0.619690 0.131470 1441832873 0.731323 0.252686 -0.619690 0.131470 1441832873 0.731323 0.252686 -0.619690 0.131470 1441832873 0.731323 0.252686 -0.619690 0.131470 1441832873 0.738159 0.253845 -0.613342 0.120117 1441832873 0.738159 0.253845 -0.613342 0.120117 1441832873 0.738159 0.253845 -0.613342 0.120117 1441832873 0.738159 0.253845 -0.613342 0.120117 1441832873 0.738159 0.253845 -0.613342 0.120117 1441832873 0.738159 0.253845 -0.613342 0.120117 1441832873 0.734924 0.279297 -0.609497 0.101990 1441832873 0.734924 0.279297 -0.609497 0.101990 1441832874 0.734924 0.279297 -0.609497 0.101990 1441832874 0.734924 0.279297 -0.609497 0.101990 1441832874 0.734924 0.279297 -0.609497 0.101990 1441832874 0.734924 0.279297 -0.609497 0.101990 1441832874 0.723999 0.303833 -0.617126 0.051147 1441832874 0.723999 0.303833 -0.617126 0.051147 1441832874 0.723999 0.303833 -0.617126 0.051147 1441832874 0.723999 0.303833 -0.617126 0.051147 1441832874 0.723999 0.303833 -0.617126 0.051147 1441832874 0.723999 0.303833 -0.617126 0.051147 1441832874 0.718506 0.307922 -0.621765 -0.048462 1441832874 0.718506 0.307922 -0.621765 -0.048462 1441832874 0.718506 0.307922 -0.621765 -0.048462 1441832874 0.718506 0.307922 -0.621765 -0.048462 1441832874 0.718506 0.307922 -0.621765 -0.048462 1441832874 0.718506 0.307922 -0.621765 -0.048462 1441832874 0.718506 0.307922 -0.621765 -0.048462 1441832874 0.712463 0.285522 -0.638245 -0.058960 1441832874 0.712463 0.285522 -0.638245 -0.058960 1441832874 0.712463 0.285522 -0.638245 -0.058960 1441832874 0.712463 0.285522 -0.638245 -0.058960 1441832874 0.712463 0.285522 -0.638245 -0.058960 1441832874 0.712463 0.285522 -0.638245 -0.058960 1441832874 0.738464 0.299072 -0.593018 -0.116150 1441832874 0.738464 0.299072 -0.593018 -0.116150 1441832874 0.738464 0.299072 -0.593018 -0.116150 1441832874 0.738464 0.299072 -0.593018 -0.116150 1441832874 0.738464 0.299072 -0.593018 -0.116150 1441832874 0.716858 0.364441 -0.586914 -0.094238 1441832874 0.716858 0.364441 -0.586914 -0.094238 1441832874 0.716858 0.364441 -0.586914 -0.094238 1441832874 0.716858 0.364441 -0.586914 -0.094238 1441832874 0.716858 0.364441 -0.586914 -0.094238 1441832874 0.716858 0.364441 -0.586914 -0.094238 1441832874 0.732605 0.333801 -0.581116 -0.118774 1441832874 0.732605 0.333801 -0.581116 -0.118774 1441832874 0.732605 0.333801 -0.581116 -0.118774 1441832874 0.732605 0.333801 -0.581116 -0.118774 1441832874 0.732605 0.333801 -0.581116 -0.118774 1441832874 0.732605 0.333801 -0.581116 -0.118774 1441832874 0.737854 0.325073 -0.583069 -0.099487 1441832874 0.737854 0.325073 -0.583069 -0.099487 1441832874 0.737854 0.325073 -0.583069 -0.099487 1441832874 0.737854 0.325073 -0.583069 -0.099487 1441832874 0.737854 0.325073 -0.583069 -0.099487 1441832874 0.737854 0.325073 -0.583069 -0.099487 1441832874 0.737854 0.325073 -0.583069 -0.099487 1441832874 0.732239 0.328613 -0.589233 -0.092590 1441832874 0.732239 0.328613 -0.589233 -0.092590 1441832874 0.732239 0.328613 -0.589233 -0.092590 1441832874 0.732239 0.328613 -0.589233 -0.092590 1441832874 0.732239 0.328613 -0.589233 -0.092590 1441832874 0.732239 0.328613 -0.589233 -0.092590 1441832874 0.725281 0.318604 -0.601196 -0.104736 1441832874 0.725281 0.318604 -0.601196 -0.104736 1441832874 0.725281 0.318604 -0.601196 -0.104736 1441832874 0.725281 0.318604 -0.601196 -0.104736 1441832874 0.725281 0.318604 -0.601196 -0.104736 1441832874 0.725281 0.318604 -0.601196 -0.104736 1441832874 0.717590 0.302429 -0.613953 -0.129211 1441832874 0.717590 0.302429 -0.613953 -0.129211 1441832874 0.717590 0.302429 -0.613953 -0.129211 1441832874 0.717590 0.302429 -0.613953 -0.129211 1441832874 0.717590 0.302429 -0.613953 -0.129211 1441832874 0.717590 0.302429 -0.613953 -0.129211 1441832874 0.717590 0.302429 -0.613953 -0.129211 1441832874 0.717896 0.265625 -0.625916 -0.149109 1441832874 0.717896 0.265625 -0.625916 -0.149109 1441832874 0.717896 0.265625 -0.625916 -0.149109 1441832874 0.717896 0.265625 -0.625916 -0.149109 1441832874 0.717896 0.265625 -0.625916 -0.149109 1441832874 0.717896 0.265625 -0.625916 -0.149109 1441832874 0.726013 0.216492 -0.641907 -0.118469 1441832874 0.726013 0.216492 -0.641907 -0.118469 1441832874 0.726013 0.216492 -0.641907 -0.118469 1441832874 0.726013 0.216492 -0.641907 -0.118469 1441832874 0.726013 0.216492 -0.641907 -0.118469 1441832874 0.726013 0.216492 -0.641907 -0.118469 1441832874 0.733521 0.214783 -0.641724 -0.063354 1441832874 0.733521 0.214783 -0.641724 -0.063354 1441832874 0.733521 0.214783 -0.641724 -0.063354 1441832874 0.733521 0.214783 -0.641724 -0.063354 1441832874 0.733521 0.214783 -0.641724 -0.063354 1441832874 0.733521 0.214783 -0.641724 -0.063354 1441832874 0.737976 0.212952 -0.640320 -0.000854 1441832874 0.737976 0.212952 -0.640320 -0.000854 1441832874 0.737976 0.212952 -0.640320 -0.000854 1441832874 0.737976 0.212952 -0.640320 -0.000854 1441832874 0.737976 0.212952 -0.640320 -0.000854 1441832874 0.737976 0.212952 -0.640320 -0.000854 1441832874 0.737976 0.212952 -0.640320 -0.000854 1441832874 0.737305 0.190430 -0.644775 0.065918 1441832874 0.737305 0.190430 -0.644775 0.065918 1441832874 0.737305 0.190430 -0.644775 0.065918 1441832874 0.737305 0.190430 -0.644775 0.065918 1441832874 0.737305 0.190430 -0.644775 0.065918 1441832874 0.737305 0.190430 -0.644775 0.065918 1441832874 0.728821 0.198853 -0.643066 0.125122 1441832874 0.728821 0.198853 -0.643066 0.125122 1441832874 0.728821 0.198853 -0.643066 0.125122 1441832874 0.728821 0.198853 -0.643066 0.125122 1441832874 0.728821 0.198853 -0.643066 0.125122 1441832874 0.728821 0.198853 -0.643066 0.125122 1441832874 0.721680 0.235168 -0.634583 0.145691 1441832874 0.721680 0.235168 -0.634583 0.145691 1441832874 0.721680 0.235168 -0.634583 0.145691 1441832874 0.721680 0.235168 -0.634583 0.145691 1441832874 0.721680 0.235168 -0.634583 0.145691 1441832874 0.721680 0.235168 -0.634583 0.145691 1441832874 0.720337 0.232422 -0.643799 0.112122 1441832874 0.720337 0.232422 -0.643799 0.112122 1441832874 0.720337 0.232422 -0.643799 0.112122 1441832875 0.720337 0.232422 -0.643799 0.112122 1441832875 0.720337 0.232422 -0.643799 0.112122 1441832875 0.720337 0.232422 -0.643799 0.112122 1441832875 0.720642 0.230164 -0.650696 0.064941 1441832875 0.720642 0.230164 -0.650696 0.064941 1441832875 0.720642 0.230164 -0.650696 0.064941 1441832875 0.720642 0.230164 -0.650696 0.064941 1441832875 0.720642 0.230164 -0.650696 0.064941 1441832875 0.720642 0.230164 -0.650696 0.064941 1441832875 0.720642 0.230164 -0.650696 0.064941 1441832875 0.716614 0.258118 -0.647949 -0.000854 1441832875 0.716614 0.258118 -0.647949 -0.000854 1441832875 0.716614 0.258118 -0.647949 -0.000854 1441832875 0.716614 0.258118 -0.647949 -0.000854 1441832875 0.716614 0.258118 -0.647949 -0.000854 1441832875 0.698730 0.268127 -0.655579 -0.100708 1441832875 0.698730 0.268127 -0.655579 -0.100708 1441832875 0.698730 0.268127 -0.655579 -0.100708 1441832875 0.698730 0.268127 -0.655579 -0.100708 1441832875 0.698730 0.268127 -0.655579 -0.100708 1441832875 0.698730 0.268127 -0.655579 -0.100708 1441832875 0.662231 0.283081 -0.675964 -0.156006 1441832875 0.662231 0.283081 -0.675964 -0.156006 1441832875 0.662231 0.283081 -0.675964 -0.156006 1441832875 0.662231 0.283081 -0.675964 -0.156006 1441832875 0.662231 0.283081 -0.675964 -0.156006 1441832875 0.660950 0.320007 -0.637329 -0.233459 1441832875 0.660950 0.320007 -0.637329 -0.233459 1441832875 0.660950 0.320007 -0.637329 -0.233459 1441832875 0.660950 0.320007 -0.637329 -0.233459 1441832875 0.660950 0.320007 -0.637329 -0.233459 1441832875 0.660950 0.320007 -0.637329 -0.233459 1441832875 0.660950 0.320007 -0.637329 -0.233459 1441832875 0.672974 0.326965 -0.612488 -0.255188 1441832875 0.672974 0.326965 -0.612488 -0.255188 1441832875 0.672974 0.326965 -0.612488 -0.255188 1441832875 0.672974 0.326965 -0.612488 -0.255188 1441832875 0.672974 0.326965 -0.612488 -0.255188 1441832875 0.672974 0.326965 -0.612488 -0.255188 1441832875 0.684204 0.332275 -0.606445 -0.231750 1441832875 0.684204 0.332275 -0.606445 -0.231750 1441832875 0.684204 0.332275 -0.606445 -0.231750 1441832875 0.684204 0.332275 -0.606445 -0.231750 1441832875 0.684204 0.332275 -0.606445 -0.231750 1441832875 0.684204 0.332275 -0.606445 -0.231750 1441832875 0.687622 0.328735 -0.614868 -0.202515 1441832875 0.687622 0.328735 -0.614868 -0.202515 1441832875 0.687622 0.328735 -0.614868 -0.202515 1441832875 0.687622 0.328735 -0.614868 -0.202515 1441832875 0.687622 0.328735 -0.614868 -0.202515 1441832875 0.687622 0.328735 -0.614868 -0.202515 1441832875 0.685425 0.317871 -0.627441 -0.188416 1441832875 0.685425 0.317871 -0.627441 -0.188416 1441832875 0.685425 0.317871 -0.627441 -0.188416 1441832875 0.685425 0.317871 -0.627441 -0.188416 1441832875 0.685425 0.317871 -0.627441 -0.188416 1441832875 0.685425 0.317871 -0.627441 -0.188416 1441832875 0.685425 0.317871 -0.627441 -0.188416 1441832875 0.695007 0.272339 -0.640381 -0.180786 1441832875 0.695007 0.272339 -0.640381 -0.180786 1441832875 0.695007 0.272339 -0.640381 -0.180786 1441832875 0.695007 0.272339 -0.640381 -0.180786 1441832875 0.695007 0.272339 -0.640381 -0.180786 1441832875 0.695007 0.272339 -0.640381 -0.180786 1441832875 0.709839 0.223145 -0.648010 -0.162720 1441832875 0.709839 0.223145 -0.648010 -0.162720 1441832875 0.709839 0.223145 -0.648010 -0.162720 1441832875 0.709839 0.223145 -0.648010 -0.162720 1441832875 0.709839 0.223145 -0.648010 -0.162720 1441832875 0.720093 0.193420 -0.656494 -0.114441 1441832875 0.720093 0.193420 -0.656494 -0.114441 1441832875 0.720093 0.193420 -0.656494 -0.114441 1441832875 0.720093 0.193420 -0.656494 -0.114441 1441832875 0.720093 0.193420 -0.656494 -0.114441 1441832875 0.733276 0.171753 -0.656921 -0.035339 1441832875 0.733276 0.171753 -0.656921 -0.035339 1441832875 0.733276 0.171753 -0.656921 -0.035339 1441832875 0.733276 0.171753 -0.656921 -0.035339 1441832875 0.733276 0.171753 -0.656921 -0.035339 1441832875 0.733276 0.171753 -0.656921 -0.035339 1441832875 0.736206 0.159302 -0.656372 0.042419 1441832875 0.736206 0.159302 -0.656372 0.042419 1441832875 0.736206 0.159302 -0.656372 0.042419 1441832875 0.736206 0.159302 -0.656372 0.042419 1441832875 0.736206 0.159302 -0.656372 0.042419 1441832875 0.736206 0.159302 -0.656372 0.042419 1441832875 0.730408 0.134827 -0.653870 0.144226 1441832875 0.730408 0.134827 -0.653870 0.144226 1441832875 0.730408 0.134827 -0.653870 0.144226 1441832875 0.730408 0.134827 -0.653870 0.144226 1441832875 0.723511 0.212646 -0.620178 0.216003 1441832875 0.723511 0.212646 -0.620178 0.216003 1441832875 0.723511 0.212646 -0.620178 0.216003 1441832875 0.723511 0.212646 -0.620178 0.216003 1441832875 0.723511 0.212646 -0.620178 0.216003 1441832875 0.723511 0.212646 -0.620178 0.216003 1441832875 0.721802 0.245544 -0.617859 0.192200 1441832875 0.721802 0.245544 -0.617859 0.192200 1441832875 0.721802 0.245544 -0.617859 0.192200 1441832875 0.721802 0.245544 -0.617859 0.192200 1441832875 0.726379 0.219543 -0.633545 0.150635 1441832875 0.726379 0.219543 -0.633545 0.150635 1441832875 0.726379 0.219543 -0.633545 0.150635 1441832875 0.726379 0.219543 -0.633545 0.150635 1441832876 0.726379 0.219543 -0.633545 0.150635 1441832876 0.729553 0.197205 -0.642517 0.126648 1441832876 0.729553 0.197205 -0.642517 0.126648 1441832876 0.729553 0.197205 -0.642517 0.126648 1441832876 0.729553 0.197205 -0.642517 0.126648 1441832876 0.726501 0.226624 -0.641541 0.096069 1441832876 0.726501 0.226624 -0.641541 0.096069 1441832876 0.726501 0.226624 -0.641541 0.096069 1441832876 0.726501 0.226624 -0.641541 0.096069 1441832876 0.726501 0.226624 -0.641541 0.096069 1441832876 0.726501 0.226624 -0.641541 0.096069 1441832876 0.719788 0.284668 -0.632019 0.036621 1441832876 0.719788 0.284668 -0.632019 0.036621 1441832876 0.719788 0.284668 -0.632019 0.036621 1441832876 0.719788 0.284668 -0.632019 0.036621 1441832876 0.719788 0.284668 -0.632019 0.036621 1441832876 0.719788 0.284668 -0.632019 0.036621 1441832876 0.705444 0.309937 -0.633728 -0.068665 1441832876 0.705444 0.309937 -0.633728 -0.068665 1441832876 0.705444 0.309937 -0.633728 -0.068665 1441832876 0.705444 0.309937 -0.633728 -0.068665 1441832876 0.705444 0.309937 -0.633728 -0.068665 1441832876 0.705444 0.309937 -0.633728 -0.068665 1441832876 0.701050 0.262573 -0.642395 -0.164063 1441832876 0.701050 0.262573 -0.642395 -0.164063 1441832876 0.701050 0.262573 -0.642395 -0.164063 1441832876 0.701050 0.262573 -0.642395 -0.164063 1441832876 0.701050 0.262573 -0.642395 -0.164063 1441832876 0.702271 0.292542 -0.607422 -0.228699 1441832876 0.702271 0.292542 -0.607422 -0.228699 1441832876 0.702271 0.292542 -0.607422 -0.228699 1441832876 0.702271 0.292542 -0.607422 -0.228699 1441832876 0.702271 0.292542 -0.607422 -0.228699 1441832876 0.702271 0.292542 -0.607422 -0.228699 1441832876 0.688232 0.351868 -0.601440 -0.202026 1441832876 0.688232 0.351868 -0.601440 -0.202026 1441832876 0.688232 0.351868 -0.601440 -0.202026 1441832876 0.688232 0.351868 -0.601440 -0.202026 1441832876 0.688232 0.351868 -0.601440 -0.202026 1441832876 0.688232 0.351868 -0.601440 -0.202026 1441832876 0.688232 0.351868 -0.601440 -0.202026 1441832876 0.703735 0.323792 -0.595947 -0.211609 1441832876 0.703735 0.323792 -0.595947 -0.211609 1441832876 0.703735 0.323792 -0.595947 -0.211609 1441832876 0.703735 0.323792 -0.595947 -0.211609 1441832876 0.703735 0.323792 -0.595947 -0.211609 1441832876 0.703735 0.323792 -0.595947 -0.211609 1441832876 0.710938 0.312073 -0.599548 -0.194153 1441832876 0.710938 0.312073 -0.599548 -0.194153 1441832876 0.710938 0.312073 -0.599548 -0.194153 1441832876 0.710938 0.312073 -0.599548 -0.194153 1441832876 0.710938 0.312073 -0.599548 -0.194153 1441832876 0.710938 0.312073 -0.599548 -0.194153 1441832876 0.710327 0.306335 -0.603882 -0.192139 1441832876 0.710327 0.306335 -0.603882 -0.192139 1441832876 0.710327 0.306335 -0.603882 -0.192139 1441832876 0.710327 0.306335 -0.603882 -0.192139 1441832876 0.710327 0.306335 -0.603882 -0.192139 1441832876 0.710327 0.306335 -0.603882 -0.192139 1441832876 0.710327 0.306335 -0.603882 -0.192139 1441832876 0.709595 0.286072 -0.611328 -0.202209 1441832876 0.709595 0.286072 -0.611328 -0.202209 1441832876 0.709595 0.286072 -0.611328 -0.202209 1441832876 0.709595 0.286072 -0.611328 -0.202209 1441832876 0.711487 0.245300 -0.625854 -0.204773 1441832876 0.711487 0.245300 -0.625854 -0.204773 1441832876 0.711487 0.245300 -0.625854 -0.204773 1441832876 0.711487 0.245300 -0.625854 -0.204773 1441832876 0.711487 0.245300 -0.625854 -0.204773 1441832876 0.711487 0.245300 -0.625854 -0.204773 1441832876 0.726318 0.188965 -0.637329 -0.174805 1441832876 0.726318 0.188965 -0.637329 -0.174805 1441832876 0.726318 0.188965 -0.637329 -0.174805 1441832876 0.726318 0.188965 -0.637329 -0.174805 1441832876 0.733643 0.168213 -0.648254 -0.115112 1441832876 0.733643 0.168213 -0.648254 -0.115112 1441832876 0.733643 0.168213 -0.648254 -0.115112 1441832876 0.733643 0.168213 -0.648254 -0.115112 1441832876 0.737305 0.159119 -0.654419 -0.052795 1441832876 0.737305 0.159119 -0.654419 -0.052795 1441832876 0.737305 0.159119 -0.654419 -0.052795 1441832876 0.737305 0.159119 -0.654419 -0.052795 1441832876 0.737305 0.159119 -0.654419 -0.052795 1441832876 0.737305 0.159119 -0.654419 -0.052795 1441832876 0.747620 0.139282 -0.648987 0.019836 1441832876 0.747620 0.139282 -0.648987 0.019836 1441832876 0.747620 0.139282 -0.648987 0.019836 1441832876 0.747620 0.139282 -0.648987 0.019836 1441832876 0.750732 0.156738 -0.629456 0.125061 1441832876 0.750732 0.156738 -0.629456 0.125061 1441832876 0.750732 0.156738 -0.629456 0.125061 1441832876 0.750732 0.156738 -0.629456 0.125061 1441832876 0.741882 0.231995 -0.603943 0.176147 1441832876 0.741882 0.231995 -0.603943 0.176147 1441832876 0.741882 0.231995 -0.603943 0.176147 1441832876 0.741882 0.231995 -0.603943 0.176147 1441832877 0.741882 0.231995 -0.603943 0.176147 1441832877 0.740601 0.265198 -0.598083 0.153198 1441832877 0.740601 0.265198 -0.598083 0.153198 1441832877 0.740601 0.265198 -0.598083 0.153198 1441832877 0.740601 0.265198 -0.598083 0.153198 1441832877 0.740601 0.265198 -0.598083 0.153198 1441832877 0.740601 0.265198 -0.598083 0.153198 1441832877 0.744568 0.239319 -0.615906 0.094727 1441832877 0.744568 0.239319 -0.615906 0.094727 1441832877 0.744568 0.239319 -0.615906 0.094727 1441832877 0.744568 0.239319 -0.615906 0.094727 1441832877 0.744568 0.239319 -0.615906 0.094727 1441832877 0.742371 0.240967 -0.624023 0.037537 1441832877 0.742371 0.240967 -0.624023 0.037537 1441832877 0.742371 0.240967 -0.624023 0.037537 1441832877 0.742371 0.240967 -0.624023 0.037537 1441832877 0.742371 0.240967 -0.624023 0.037537 1441832877 0.742371 0.240967 -0.624023 0.037537 1441832877 0.742371 0.240967 -0.624023 0.037537 1441832877 0.731445 0.283875 -0.618652 -0.040588 1441832877 0.731445 0.283875 -0.618652 -0.040588 1441832877 0.731445 0.283875 -0.618652 -0.040588 1441832877 0.731445 0.283875 -0.618652 -0.040588 1441832877 0.731445 0.283875 -0.618652 -0.040588 1441832877 0.731445 0.283875 -0.618652 -0.040588 1441832877 0.718628 0.273987 -0.625244 -0.132690 1441832877 0.718628 0.273987 -0.625244 -0.132690 1441832877 0.718628 0.273987 -0.625244 -0.132690 1441832877 0.718628 0.273987 -0.625244 -0.132690 1441832877 0.718628 0.273987 -0.625244 -0.132690 1441832877 0.718628 0.273987 -0.625244 -0.132690 1441832877 0.726685 0.278931 -0.597290 -0.193298 1441832877 
0.736938 0.269409 -0.611084 0.104126 1441832879 0.736938 0.269409 -0.611084 0.104126 1441832879 0.736938 0.269409 -0.611084 0.104126 1441832879 0.736938 0.269409 -0.611084 0.104126 1441832879 0.736938 0.269409 -0.611084 0.104126 1441832879 0.738403 0.268433 -0.609802 0.103943 1441832879 0.738403 0.268433 -0.609802 0.103943 1441832879 0.738403 0.268433 -0.609802 0.103943 1441832879 0.738403 0.268433 -0.609802 0.103943 1441832879 0.738403 0.268433 -0.609802 0.103943 1441832879 0.738403 0.268433 -0.609802 0.103943 1441832879 0.743835 0.259583 -0.608398 0.095520 1441832879 0.743835 0.259583 -0.608398 0.095520 1441832879 0.743835 0.259583 -0.608398 0.095520 1441832879 0.743835 0.259583 -0.608398 0.095520 1441832879 0.743835 0.259583 -0.608398 0.095520 1441832879 0.743835 0.259583 -0.608398 0.095520 1441832879 0.749084 0.239502 -0.612427 0.079834 1441832879 0.749084 0.239502 -0.612427 0.079834 1441832879 0.749084 0.239502 -0.612427 0.079834 1441832879 0.749084 0.239502 -0.612427 0.079834 1441832879 0.749084 0.239502 -0.612427 0.079834 1441832879 0.749084 0.239502 -0.612427 0.079834 1441832879 0.755371 0.228638 -0.609619 0.073792 1441832879 0.755371 0.228638 -0.609619 0.073792 1441832879 0.755371 0.228638 -0.609619 0.073792 1441832879 0.755371 0.228638 -0.609619 0.073792 1441832879 0.755371 0.228638 -0.609619 0.073792 1441832879 0.754517 0.232727 -0.609192 0.072998 1441832879 0.754517 0.232727 -0.609192 0.072998 1441832879 0.754517 0.232727 -0.609192 0.072998 1441832880 0.754517 0.232727 -0.609192 0.072998 1441832880 0.754517 0.232727 -0.609192 0.072998 1441832880 0.754517 0.232727 -0.609192 0.072998 1441832880 0.754517 0.232727 -0.609192 0.072998 1441832880 0.749939 0.251160 -0.606445 0.082153 1441832880 0.749939 0.251160 -0.606445 0.082153 1441832880 0.749939 0.251160 -0.606445 0.082153 1441832880 0.749939 0.251160 -0.606445 0.082153 1441832880 0.749939 0.251160 -0.606445 0.082153 1441832880 0.749939 0.251160 -0.606445 0.082153 1441832880 0.748230 0.262573 -0.602966 0.087646 1441832880 0.748230 0.262573 -0.602966 0.087646 1441832880 0.748230 0.262573 -0.602966 0.087646 1441832880 0.748230 0.262573 -0.602966 0.087646 1441832880 0.748230 0.262573 -0.602966 0.087646 1441832880 0.748230 0.262573 -0.602966 0.087646 1441832880 0.746704 0.264160 -0.604126 0.087402 1441832880 0.746704 0.264160 -0.604126 0.087402 1441832880 0.746704 0.264160 -0.604126 0.087402 1441832880 0.746704 0.264160 -0.604126 0.087402 1441832880 0.746704 0.264160 -0.604126 0.087402 1441832880 0.746704 0.264160 -0.604126 0.087402 1441832880 0.746704 0.264160 -0.604126 0.087402 1441832880 0.743103 0.270264 -0.604675 0.095276 1441832880 0.743103 0.270264 -0.604675 0.095276 1441832880 0.743103 0.270264 -0.604675 0.095276 1441832880 0.743103 0.270264 -0.604675 0.095276 1441832880 0.743103 0.270264 -0.604675 0.095276 1441832880 0.743103 0.270264 -0.604675 0.095276 1441832880 0.739136 0.277710 -0.603760 0.109680 1441832880 0.739136 0.277710 -0.603760 0.109680 1441832880 0.739136 0.277710 -0.603760 0.109680 1441832880 0.739136 0.277710 -0.603760 0.109680 1441832880 0.739136 0.277710 -0.603760 0.109680 1441832880 0.739136 0.277710 -0.603760 0.109680 1441832880 0.739136 0.277710 -0.603760 0.109680 1441832880 0.737183 0.277100 -0.604431 0.119995 1441832880 0.737183 0.277100 -0.604431 0.119995 1441832880 0.737183 0.277100 -0.604431 0.119995 1441832880 0.737183 0.277100 -0.604431 0.119995 1441832880 0.737183 0.277100 -0.604431 0.119995 1441832880 0.737183 0.277100 -0.604431 0.119995 1441832880 0.736816 0.280701 -0.601868 0.126709 1441832880 0.736816 0.280701 -0.601868 0.126709 1441832880 0.736816 0.280701 -0.601868 0.126709 1441832880 0.736816 0.280701 -0.601868 0.126709 1441832880 0.736816 0.280701 -0.601868 0.126709 1441832880 0.736816 0.280701 -0.601868 0.126709 1441832880 0.736389 0.287109 -0.598206 0.132019 1441832880 0.736389 0.287109 -0.598206 0.132019 1441832880 0.736389 0.287109 -0.598206 0.132019 1441832880 0.736389 0.287109 -0.598206 0.132019 1441832880 0.736389 0.287109 -0.598206 0.132019 1441832880 0.736389 0.287109 -0.598206 0.132019 1441832880 0.736389 0.287109 -0.598206 0.132019 1441832880 0.735535 0.292114 -0.594299 0.142944 1441832880 0.735535 0.292114 -0.594299 0.142944 1441832880 0.735535 0.292114 -0.594299 0.142944 1441832880 0.735535 0.292114 -0.594299 0.142944 1441832880 0.735535 0.292114 -0.594299 0.142944 1441832880 0.735535 0.292114 -0.594299 0.142944 1441832880 0.736023 0.289368 -0.592651 0.152588 1441832880 0.736023 0.289368 -0.592651 0.152588 1441832880 0.736023 0.289368 -0.592651 0.152588 1441832880 0.736023 0.289368 -0.592651 0.152588 1441832880 0.736023 0.289368 -0.592651 0.152588 1441832880 0.736938 0.286316 -0.591125 0.159668 1441832880 0.736938 0.286316 -0.591125 0.159668 1441832880 0.736938 0.286316 -0.591125 0.159668 1441832880 0.736938 0.286316 -0.591125 0.159668 1441832880 0.736938 0.286316 -0.591125 0.159668 1441832880 0.736938 0.286316 -0.591125 0.159668 1441832880 0.738342 0.283936 -0.591064 0.157593 1441832880 0.738342 0.283936 -0.591064 0.157593 1441832880 0.738342 0.283936 -0.591064 0.157593 1441832880 0.738342 0.283936 -0.591064 0.157593 1441832880 0.738342 0.283936 -0.591064 0.157593 1441832880 0.738342 0.283936 -0.591064 0.157593 1441832880 0.739075 0.283691 -0.591858 0.151489 1441832880 0.739075 0.283691 -0.591858 0.151489 1441832880 0.739075 0.283691 -0.591858 0.151489 1441832880 0.739075 0.283691 -0.591858 0.151489 1441832880 0.739075 0.283691 -0.591858 0.151489 1441832880 0.739075 0.283691 -0.591858 0.151489 1441832880 0.739197 0.284973 -0.591736 0.148804 1441832880 0.739197 0.284973 -0.591736 0.148804 1441832880 0.739197 0.284973 -0.591736 0.148804 1441832880 0.739197 0.284973 -0.591736 0.148804 1441832880 0.739197 0.284973 -0.591736 0.148804 1441832880 0.739197 0.284973 -0.591736 0.148804 1441832880 0.744507 0.276428 -0.592224 0.136108 1441832880 0.744507 0.276428 -0.592224 0.136108 1441832880 0.744507 0.276428 -0.592224 0.136108 1441832880 0.744507 0.276428 -0.592224 0.136108 1441832880 0.744507 0.276428 -0.592224 0.136108 1441832880 0.744507 0.276428 -0.592224 0.136108 1441832880 0.751221 0.261780 -0.594360 0.117615 1441832880 0.751221 0.261780 -0.594360 0.117615 1441832880 0.751221 0.261780 -0.594360 0.117615 1441832880 0.751221 0.261780 -0.594360 0.117615 1441832880 0.751221 0.261780 -0.594360 0.117615 1441832880 0.751221 0.261780 -0.594360 0.117615 1441832880 0.751221 0.261780 -0.594360 0.117615 1441832880 0.754883 0.247009 -0.600159 0.094788 1441832880 0.754883 0.247009 -0.600159 0.094788 1441832880 0.754883 0.247009 -0.600159 0.094788 1441832880 0.754883 0.247009 -0.600159 0.094788 1441832880 0.754883 0.247009 -0.600159 0.094788 1441832880 0.754883 0.247009 -0.600159 0.094788 1441832880 0.751282 0.247253 -0.604492 0.094727 1441832880 0.751282 0.247253 -0.604492 0.094727 1441832880 0.751282 0.247253 -0.604492 0.094727 1441832881 0.751282 0.247253 -0.604492 0.094727 1441832881 0.751282 0.247253 -0.604492 0.094727 1441832881 0.751282 0.247253 -0.604492 0.094727 1441832881 0.748962 0.254944 -0.603333 0.100220 1441832881 0.748962 0.254944 -0.603333 0.100220 1441832881 0.748962 0.254944 -0.603333 0.100220 1441832881 0.748962 0.254944 -0.603333 0.100220 1441832881 0.748962 0.254944 -0.603333 0.100220 1441832881 0.748962 0.254944 -0.603333 0.100220 1441832881 0.750305 0.249512 -0.605225 0.091797 1441832881 0.750305 0.249512 -0.605225 0.091797 1441832881 0.750305 0.249512 -0.605225 0.091797 1441832881 0.750305 0.249512 -0.605225 0.091797 1441832881 0.750305 0.249512 -0.605225 0.091797 1441832881 0.750305 0.249512 -0.605225 0.091797 1441832881 0.749451 0.246033 -0.608826 0.083923 1441832881 0.749451 0.246033 -0.608826 0.083923 1441832881 0.749451 0.246033 -0.608826 0.083923 1441832881 0.749451 0.246033 -0.608826 0.083923 1441832881 0.749451 0.246033 -0.608826 0.083923 1441832881 0.749451 0.246033 -0.608826 0.083923 1441832881 0.749451 0.246033 -0.608826 0.083923 1441832881 0.747253 0.251465 -0.608948 0.087158 1441832881 0.747253 0.251465 -0.608948 0.087158 1441832881 0.747253 0.251465 -0.608948 0.087158 1441832881 0.747253 0.251465 -0.608948 0.087158 1441832881 0.747253 0.251465 -0.608948 0.087158 1441832881 0.747253 0.251465 -0.608948 0.087158 1441832881 0.745667 0.250854 -0.609924 0.095215 1441832881 0.745667 0.250854 -0.609924 0.095215 1441832881 0.745667 0.250854 -0.609924 0.095215 1441832881 0.745667 0.250854 -0.609924 0.095215 1441832881 0.745667 0.250854 -0.609924 0.095215 1441832881 0.746094 0.245850 -0.610718 0.099487 1441832881 0.746094 0.245850 -0.610718 0.099487 1441832881 0.746094 0.245850 -0.610718 0.099487 1441832881 0.746094 0.245850 -0.610718 0.099487 1441832881 0.746094 0.245850 -0.610718 0.099487 1441832881 0.744812 0.248901 -0.609436 0.108887 1441832881 0.744812 0.248901 -0.609436 0.108887 1441832881 0.744812 0.248901 -0.609436 0.108887 1441832881 0.744812 0.248901 -0.609436 0.108887 1441832881 0.744812 0.248901 -0.609436 0.108887 1441832881 0.744812 0.248901 -0.609436 0.108887 1441832881 0.743774 0.255981 -0.605530 0.120667 1441832881 0.743774 0.255981 -0.605530 0.120667 1441832881 0.743774 0.255981 -0.605530 0.120667 1441832881 0.743774 0.255981 -0.605530 0.120667 1441832881 0.743774 0.255981 -0.605530 0.120667 1441832881 0.743774 0.255981 -0.605530 0.120667 1441832881 0.744080 0.255981 -0.603088 0.130493 1441832881 0.744080 0.255981 -0.603088 0.130493 1441832881 0.744080 0.255981 -0.603088 0.130493 1441832881 0.744080 0.255981 -0.603088 0.130493 1441832881 0.744080 0.255981 -0.603088 0.130493 1441832881 0.744080 0.255981 -0.603088 0.130493 1441832881 0.745911 0.251282 -0.601624 0.135925 1441832881 0.745911 0.251282 -0.601624 0.135925 1441832881 0.745911 0.251282 -0.601624 0.135925 1441832881 0.745911 0.251282 -0.601624 0.135925 1441832881 0.745911 0.251282 -0.601624 0.135925 1441832881 0.745911 0.251282 -0.601624 0.135925 1441832881 0.745911 0.251282 -0.601624 0.135925 1441832881 0.749817 0.235596 -0.606323 0.120850 1441832881 0.749817 0.235596 -0.606323 0.120850 1441832881 0.749817 0.235596 -0.606323 0.120850 1441832881 0.749817 0.235596 -0.606323 0.120850 1441832881 0.749817 0.235596 -0.606323 0.120850 1441832881 0.749268 0.224731 -0.612122 0.115845 1441832881 0.749268 0.224731 -0.612122 0.115845 1441832881 0.749268 0.224731 -0.612122 0.115845 1441832881 0.749268 0.224731 -0.612122 0.115845 1441832881 0.749268 0.224731 -0.612122 0.115845 1441832881 0.746582 0.229553 -0.613464 0.116394 1441832881 0.746582 0.229553 -0.613464 0.116394 1441832881 0.746582 0.229553 -0.613464 0.116394 1441832881 0.746582 0.229553 -0.613464 0.116394 1441832881 0.746582 0.229553 -0.613464 0.116394 1441832881 0.746582 0.229553 -0.613464 0.116394 1441832881 0.746582 0.229553 -0.613464 0.116394 1441832881 0.744690 0.229248 -0.616760 0.111877 1441832881 0.744690 0.229248 -0.616760 0.111877 1441832881 0.744690 0.229248 -0.616760 0.111877 1441832881 0.744690 0.229248 -0.616760 0.111877 1441832881 0.744690 0.229248 -0.616760 0.111877 1441832881 0.744690 0.229248 -0.616760 0.111877 1441832881 0.745667 0.215759 -0.622986 0.096191 1441832881 0.745667 0.215759 -0.622986 0.096191 1441832881 0.745667 0.215759 -0.622986 0.096191 1441832881 0.745667 0.215759 -0.622986 0.096191 1441832881 0.745667 0.215759 -0.622986 0.096191 1441832881 0.745667 0.215759 -0.622986 0.096191 1441832881 0.751282 0.188538 -0.629028 0.065247 1441832881 0.751282 0.188538 -0.629028 0.065247 1441832881 0.751282 0.188538 -0.629028 0.065247 1441832881 0.759399 0.151428 -0.632263 0.024536 1441832881 0.759399 0.151428 -0.632263 0.024536 1441832881 0.759399 0.151428 -0.632263 0.024536 1441832881 0.759399 0.151428 -0.632263 0.024536 1441832881 0.759399 0.151428 -0.632263 0.024536 1441832881 0.761353 0.131409 -0.634827 0.009888 1441832881 0.761353 0.131409 -0.634827 0.009888 1441832881 0.761353 0.131409 -0.634827 0.009888 1441832882 0.761353 0.131409 -0.634827 0.009888 1441832882 0.752502 0.158630 -0.639160 0.010559 1441832882 0.752502 0.158630 -0.639160 0.010559 1441832882 0.752502 0.158630 -0.639160 0.010559 1441832882 0.752502 0.158630 -0.639160 0.010559 1441832882 0.751343 0.176697 -0.635376 0.023865 1441832882 0.751343 0.176697 -0.635376 0.023865 1441832882 0.751343 0.176697 -0.635376 0.023865 1441832882 0.751343 0.176697 -0.635376 0.023865 1441832882 0.751343 0.176697 -0.635376 0.023865 1441832882 0.751343 0.176697 -0.635376 0.023865 1441832882 0.753113 0.179504 -0.632446 0.023865 1441832882 0.753113 0.179504 -0.632446 0.023865 1441832882 0.753113 0.179504 -0.632446 0.023865 1441832882 0.753113 0.179504 -0.632446 0.023865 1441832882 0.753113 0.179504 -0.632446 0.023865 1441832882 0.753113 0.179504 -0.632446 0.023865 1441832882 0.752563 0.188721 -0.630188 0.028931 1441832882 0.752563 0.188721 -0.630188 0.028931 1441832882 0.752563 0.188721 -0.630188 0.028931 1441832882 0.752563 0.188721 -0.630188 0.028931 1441832882 0.752563 0.188721 -0.630188 0.028931 1441832882 0.752563 0.188721 -0.630188 0.028931 1441832882 0.748962 0.210632 -0.626770 0.042664 1441832882 0.748962 0.210632 -0.626770 0.042664 1441832882 0.748962 0.210632 -0.626770 0.042664 1441832882 0.748962 0.210632 -0.626770 0.042664 1441832882 0.748962 0.210632 -0.626770 0.042664 1441832882 0.748962 0.210632 -0.626770 0.042664 1441832882 0.744995 0.226990 -0.624512 0.058777 1441832882 0.744995 0.226990 -0.624512 0.058777 1441832882 0.744995 0.226990 -0.624512 0.058777 1441832882 0.744995 0.226990 -0.624512 0.058777 1441832882 0.744995 0.226990 -0.624512 0.058777 1441832882 0.744995 0.226990 -0.624512 0.058777 1441832882 0.742432 0.233704 -0.623657 0.072388 1441832882 0.742432 0.233704 -0.623657 0.072388 1441832882 0.742432 0.233704 -0.623657 0.072388 1441832882 0.742432 0.233704 -0.623657 0.072388 1441832882 0.742432 0.233704 -0.623657 0.072388 1441832882 0.742432 0.233704 -0.623657 0.072388 1441832882 0.740295 0.239136 -0.622986 0.081116 1441832882 0.740295 0.239136 -0.622986 0.081116 1441832882 0.740295 0.239136 -0.622986 0.081116 1441832882 0.740295 0.239136 -0.622986 0.081116 1441832882 0.740295 0.239136 -0.622986 0.081116 1441832882 0.740295 0.239136 -0.622986 0.081116 1441832882 0.737061 0.254028 -0.619385 0.092346 1441832882 0.737061 0.254028 -0.619385 0.092346 1441832882 0.737061 0.254028 -0.619385 0.092346 1441832882 0.737061 0.254028 -0.619385 0.092346 1441832882 0.737061 0.254028 -0.619385 0.092346 1441832882 0.737061 0.254028 -0.619385 0.092346 1441832882 0.737061 0.254028 -0.619385 0.092346 1441832882 0.735474 0.269775 -0.613953 0.096619 1441832882 0.735474 0.269775 -0.613953 0.096619 1441832882 0.735474 0.269775 -0.613953 0.096619 1441832882 0.735474 0.269775 -0.613953 0.096619 1441832882 0.735474 0.269775 -0.613953 0.096619 1441832882 0.735474 0.269775 -0.613953 0.096619 1441832882 0.735352 0.272949 -0.612488 0.097839 1441832882 0.735352 0.272949 -0.612488 0.097839 1441832882 0.735352 0.272949 -0.612488 0.097839 1441832882 0.735352 0.272949 -0.612488 0.097839 1441832882 0.734680 0.273193 -0.612427 0.102356 1441832882 0.734680 0.273193 -0.612427 0.102356 1441832882 0.734680 0.273193 -0.612427 0.102356 1441832882 0.734680 0.273193 -0.612427 0.102356 1441832882 0.734680 0.273193 -0.612427 0.102356 1441832882 0.734680 0.273193 -0.612427 0.102356 1441832882 0.734863 0.273132 -0.611511 0.106384 1441832882 0.734863 0.273132 -0.611511 0.106384 1441832882 0.734863 0.273132 -0.611511 0.106384 1441832882 0.734863 0.273132 -0.611511 0.106384 1441832882 0.734863 0.273132 -0.611511 0.106384 1441832882 0.734863 0.273132 -0.611511 0.106384 1441832882 0.733337 0.276917 -0.610291 0.114136 1441832882 0.733337 0.276917 -0.610291 0.114136 1441832882 0.733337 0.276917 -0.610291 0.114136 1441832882 0.733337 0.276917 -0.610291 0.114136 1441832882 0.733337 0.276917 -0.610291 0.114136 1441832882 0.733337 0.276917 -0.610291 0.114136 1441832882 0.731201 0.283142 -0.608093 0.123840 1441832882 0.731201 0.283142 -0.608093 0.123840 1441832882 0.731201 0.283142 -0.608093 0.123840 1441832882 0.731201 0.283142 -0.608093 0.123840 1441832882 0.730530 0.285034 -0.607422 0.126709 1441832882 0.730530 0.285034 -0.607422 0.126709 1441832882 0.730530 0.285034 -0.607422 0.126709 1441832882 0.730530 0.285034 -0.607422 0.126709 1441832882 0.730530 0.285034 -0.607422 0.126709 1441832882 0.730530 0.285034 -0.607422 0.126709 1441832882 0.730530 0.285034 -0.607422 0.126709 1441832882 0.740845 0.264282 -0.609863 0.096436 1441832882 0.740845 0.264282 -0.609863 0.096436 1441832882 0.740845 0.264282 -0.609863 0.096436 1441832882 0.740845 0.264282 -0.609863 0.096436 1441832882 0.740845 0.264282 -0.609863 0.096436 1441832882 0.740845 0.264282 -0.609863 0.096436 1441832882 0.752747 0.237427 -0.610718 0.063538 1441832882 0.752747 0.237427 -0.610718 0.063538 1441832882 0.752747 0.237427 -0.610718 0.063538 1441832882 0.752747 0.237427 -0.610718 0.063538 1441832882 0.752747 0.237427 -0.610718 0.063538 1441832883 0.752747 0.237427 -0.610718 0.063538 1441832883 0.761841 0.217102 -0.608154 0.050354 1441832883 0.761841 0.217102 -0.608154 0.050354 1441832883 0.761841 0.217102 -0.608154 0.050354 1441832883 0.761841 0.217102 -0.608154 0.050354 1441832883 0.761841 0.217102 -0.608154 0.050354 1441832883 0.761841 0.217102 -0.608154 0.050354 1441832883 0.764221 0.203552 -0.610596 0.041138 1441832883 0.764221 0.203552 -0.610596 0.041138 1441832883 0.764221 0.203552 -0.610596 0.041138 1441832883 0.764221 0.203552 -0.610596 0.041138 1441832883 0.764221 0.203552 -0.610596 0.041138 1441832883 0.764221 0.203552 -0.610596 0.041138 1441832883 0.764221 0.203552 -0.610596 0.041138 1441832883 0.763000 0.203979 -0.611389 0.049133 1441832883 0.763000 0.203979 -0.611389 0.049133 1441832883 0.763000 0.203979 -0.611389 0.049133 1441832883 0.763000 0.203979 -0.611389 0.049133 1441832883 0.763000 0.203979 -0.611389 0.049133 1441832883 0.763000 0.203979 -0.611389 0.049133 1441832883 0.763306 0.217957 -0.605408 0.057312 1441832883 0.763306 0.217957 -0.605408 0.057312 1441832883 0.763306 0.217957 -0.605408 0.057312 1441832883 0.763306 0.217957 -0.605408 0.057312 1441832883 0.763306 0.217957 -0.605408 0.057312 1441832883 0.763306 0.217957 -0.605408 0.057312 1441832883 0.765930 0.215027 -0.604004 0.047546 1441832883 0.765930 0.215027 -0.604004 0.047546 1441832883 0.765930 0.215027 -0.604004 0.047546 1441832883 0.765930 0.215027 -0.604004 0.047546 1441832883 0.765930 0.215027 -0.604004 0.047546 1441832883 0.765930 0.215027 -0.604004 0.047546 1441832883 0.764404 0.222656 -0.603149 0.048340 1441832883 0.764404 0.222656 -0.603149 0.048340 1441832883 0.764404 0.222656 -0.603149 0.048340 1441832883 0.764404 0.222656 -0.603149 0.048340 1441832883 0.764404 0.222656 -0.603149 0.048340 1441832883 0.764404 0.222656 -0.603149 0.048340 1441832883 0.764404 0.222656 -0.603149 0.048340 1441832883 0.761108 0.233154 -0.603088 0.051025 1441832883 0.761108 0.233154 -0.603088 0.051025 1441832883 0.761108 0.233154 -0.603088 0.051025 1441832883 0.761108 0.233154 -0.603088 0.051025 1441832883 0.761108 0.233154 -0.603088 0.051025 1441832883 0.761108 0.233154 -0.603088 0.051025 1441832883 0.755371 0.238342 -0.608398 0.049744 1441832883 0.755371 0.238342 -0.608398 0.049744 1441832883 0.755371 0.238342 -0.608398 0.049744 1441832883 0.755371 0.238342 -0.608398 0.049744 1441832883 0.755371 0.238342 -0.608398 0.049744 1441832883 0.755371 0.238342 -0.608398 0.049744 1441832883 0.755371 0.238342 -0.608398 0.049744 1441832883 0.745911 0.249878 -0.615356 0.049316 1441832883 0.745911 0.249878 -0.615356 0.049316 1441832883 0.745911 0.249878 -0.615356 0.049316 1441832883 0.745911 0.249878 -0.615356 0.049316 1441832883 0.745911 0.249878 -0.615356 0.049316 1441832883 0.745911 0.249878 -0.615356 0.049316 1441832883 0.737366 0.262207 -0.619751 0.058838 1441832883 0.737366 0.262207 -0.619751 0.058838 1441832883 0.737366 0.262207 -0.619751 0.058838 1441832883 0.737366 0.262207 -0.619751 0.058838 1441832883 0.732727 0.270203 -0.620483 0.071106 1441832883 0.732727 0.270203 -0.620483 0.071106 1441832883 0.732727 0.270203 -0.620483 0.071106 1441832883 0.732727 0.270203 -0.620483 0.071106 1441832883 0.732727 0.270203 -0.620483 0.071106 1441832883 0.731140 0.271057 -0.620728 0.081482 1441832883 0.731140 0.271057 -0.620728 0.081482 1441832883 0.731140 0.271057 -0.620728 0.081482 1441832883 0.731140 0.271057 -0.620728 0.081482 1441832883 0.731140 0.271057 -0.620728 0.081482 1441832883 0.731140 0.271057 -0.620728 0.081482 1441832883 0.731201 0.265747 -0.622620 0.084045 1441832883 0.731201 0.265747 -0.622620 0.084045 1441832883 0.731201 0.265747 -0.622620 0.084045 1441832883 0.731201 0.265747 -0.622620 0.084045 1441832883 0.731201 0.265747 -0.622620 0.084045 1441832883 0.731201 0.265747 -0.622620 0.084045 1441832883 0.731873 0.255859 -0.626587 0.078918 1441832883 0.731873 0.255859 -0.626587 0.078918 1441832883 0.731873 0.255859 -0.626587 0.078918 1441832883 0.731873 0.255859 -0.626587 0.078918 1441832883 0.731873 0.255859 -0.626587 0.078918 1441832883 0.731873 0.255859 -0.626587 0.078918 1441832883 0.730347 0.256226 -0.627502 0.084778 1441832883 0.730347 0.256226 -0.627502 0.084778 1441832883 0.730347 0.256226 -0.627502 0.084778 1441832883 0.730347 0.256226 -0.627502 0.084778 1441832883 0.730347 0.256226 -0.627502 0.084778 1441832883 0.730347 0.256226 -0.627502 0.084778 1441832883 0.730347 0.258362 -0.626038 0.088684 1441832883 0.730347 0.258362 -0.626038 0.088684 1441832883 0.730347 0.258362 -0.626038 0.088684 1441832883 0.730347 0.258362 -0.626038 0.088684 1441832883 0.730347 0.258362 -0.626038 0.088684 1441832883 0.730347 0.258362 -0.626038 0.088684 1441832883 0.731445 0.257080 -0.625427 0.088074 1441832883 0.731445 0.257080 -0.625427 0.088074 1441832883 0.731445 0.257080 -0.625427 0.088074 1441832883 0.731445 0.257080 -0.625427 0.088074 1441832883 0.735291 0.251465 -0.624512 0.078247 1441832883 0.735291 0.251465 -0.624512 0.078247 1441832883 0.735291 0.251465 -0.624512 0.078247 1441832883 0.735291 0.251465 -0.624512 0.078247 1441832883 0.735291 0.251465 -0.624512 0.078247 1441832883 0.735291 0.251465 -0.624512 0.078247 1441832883 0.741577 0.239441 -0.623535 0.062866 1441832884 0.741577 0.239441 -0.623535 0.062866 1441832884 0.741577 0.239441 -0.623535 0.062866 1441832884 0.741577 0.239441 -0.623535 0.062866 1441832884 0.741577 0.239441 -0.623535 0.062866 1441832884 0.741577 0.239441 -0.623535 0.062866 1441832884 0.741577 0.239441 -0.623535 0.062866 1441832884 0.748230 0.224182 -0.622559 0.047546 1441832884 0.748230 0.224182 -0.622559 0.047546 1441832884 0.748230 0.224182 -0.622559 0.047546 1441832884 0.748230 0.224182 -0.622559 0.047546 1441832884 0.748230 0.224182 -0.622559 0.047546 1441832884 0.748230 0.224182 -0.622559 0.047546 1441832884 0.753723 0.211060 -0.621094 0.040771 1441832884 0.753723 0.211060 -0.621094 0.040771 1441832884 0.753723 0.211060 -0.621094 0.040771 1441832884 0.753723 0.211060 -0.621094 0.040771 1441832884 0.753723 0.211060 -0.621094 0.040771 1441832884 0.753723 0.211060 -0.621094 0.040771 1441832884 0.754211 0.207825 -0.621765 0.037720 1441832884 0.754211 0.207825 -0.621765 0.037720 1441832884 0.754211 0.207825 -0.621765 0.037720 1441832884 0.754211 0.207825 -0.621765 0.037720 1441832884 0.754211 0.207825 -0.621765 0.037720 1441832884 0.754211 0.207825 -0.621765 0.037720 1441832884 0.747986 0.228577 -0.620667 0.054932 1441832884 0.747986 0.228577 -0.620667 0.054932 1441832884 0.747986 0.228577 -0.620667 0.054932 1441832884 0.747986 0.228577 -0.620667 0.054932 1441832884 0.747986 0.228577 -0.620667 0.054932 1441832884 0.747986 0.228577 -0.620667 0.054932 1441832884 0.751343 0.231201 -0.616089 0.049561 1441832884 0.751343 0.231201 -0.616089 0.049561 1441832884 0.751343 0.231201 -0.616089 0.049561 1441832884 0.751343 0.231201 -0.616089 0.049561 1441832884 0.751343 0.231201 -0.616089 0.049561 1441832884 0.751343 0.231201 -0.616089 0.049561 1441832884 0.752197 0.218872 -0.620239 0.039795 1441832884 0.752197 0.218872 -0.620239 0.039795 1441832884 0.752197 0.218872 -0.620239 0.039795 1441832884 0.752197 0.218872 -0.620239 0.039795 1441832884 0.752197 0.218872 -0.620239 0.039795 1441832884 0.752197 0.218872 -0.620239 0.039795 1441832884 0.749817 0.228088 -0.618896 0.051331 1441832884 0.749817 0.228088 -0.618896 0.051331 1441832884 0.749817 0.228088 -0.618896 0.051331 1441832884 0.751404 0.231323 -0.615295 0.056885 1441832884 0.751404 0.231323 -0.615295 0.056885 1441832884 0.751404 0.231323 -0.615295 0.056885 1441832884 0.751404 0.231323 -0.615295 0.056885 1441832884 0.751404 0.231323 -0.615295 0.056885 1441832884 0.750549 0.228638 -0.616943 0.060669 1441832884 0.750549 0.228638 -0.616943 0.060669 1441832884 0.750549 0.228638 -0.616943 0.060669 1441832884 0.746094 0.237244 -0.617371 0.076538 1441832884 0.746094 0.237244 -0.617371 0.076538 1441832884 0.746094 0.237244 -0.617371 0.076538 1441832884 0.746094 0.237244 -0.617371 0.076538 1441832884 0.746094 0.237244 -0.617371 0.076538 1441832884 0.746094 0.237244 -0.617371 0.076538 1441832884 0.740540 0.251892 -0.615417 0.096924 1441832884 0.740540 0.251892 -0.615417 0.096924 1441832884 0.740540 0.251892 -0.615417 0.096924 1441832884 0.740540 0.251892 -0.615417 0.096924 1441832884 0.740540 0.251892 -0.615417 0.096924 1441832884 0.740540 0.251892 -0.615417 0.096924 1441832884 0.737305 0.261902 -0.612183 0.113953 1441832884 0.737305 0.261902 -0.612183 0.113953 1441832884 0.737305 0.261902 -0.612183 0.113953 1441832884 0.737305 0.261902 -0.612183 0.113953 1441832884 0.737305 0.261902 -0.612183 0.113953 1441832884 0.737305 0.261902 -0.612183 0.113953 1441832884 0.735291 0.271667 -0.607483 0.128174 1441832884 0.735291 0.271667 -0.607483 0.128174 1441832884 0.735291 0.271667 -0.607483 0.128174 1441832884 0.735779 0.276855 -0.603271 0.134338 1441832884 0.735779 0.276855 -0.603271 0.134338 1441832884 0.735779 0.276855 -0.603271 0.134338 1441832884 0.735779 0.276855 -0.603271 0.134338 1441832884 0.735779 0.276855 -0.603271 0.134338 1441832884 0.738403 0.271057 -0.604980 0.123474 1441832884 0.738403 0.271057 -0.604980 0.123474 1441832884 0.738403 0.271057 -0.604980 0.123474 1441832884 0.738403 0.271057 -0.604980 0.123474 1441832884 0.738403 0.271057 -0.604980 0.123474 1441832884 0.738403 0.271057 -0.604980 0.123474 1441832884 0.738037 0.261292 -0.610962 0.117310 1441832884 0.738037 0.261292 -0.610962 0.117310 1441832884 0.738037 0.261292 -0.610962 0.117310 1441832884 0.738037 0.261292 -0.610962 0.117310 1441832884 0.738037 0.261292 -0.610962 0.117310 1441832884 0.738037 0.261292 -0.610962 0.117310 1441832884
[truncated: 157,110 more chars]
