# Supplementary material for: Quaternion-Based Gesture Recognition Using Wireless Wearable Motion Capture Sensors
Source: Sensors (Basel). 2016 Apr 28;16(5):605. doi: 10.3390/s16050605 (PMC4883296; doi:10.3390/s16050605)
Supplement: Supplementary file 1 [file sensors-16-00605-s001.zip › MultiSensorGestureData/P3/4. Lift/Training17.txt]

0.575806 0.346313 -0.606445 0.425110 1441832759 0.575195 0.346008 -0.603943 0.429688 1441832759 0.575195 0.346008 -0.603943 0.429688 1441832759 0.575195 0.346008 -0.603943 0.429688 1441832759 0.575195 0.346008 -0.603943 0.429688 1441832759 0.575195 0.346008 -0.603943 0.429688 1441832759 0.575195 0.346008 -0.603943 0.429688 1441832759 0.575317 0.349365 -0.599915 0.432495 1441832759 0.575317 0.349365 -0.599915 0.432495 1441832759 0.575317 0.349365 -0.599915 0.432495 1441832759 0.575317 0.349365 -0.599915 0.432495 1441832759 0.575317 0.349365 -0.599915 0.432495 1441832759 0.575317 0.349365 -0.599915 0.432495 1441832759 0.575317 0.349365 -0.599915 0.432495 1441832759 0.575317 0.349365 -0.599915 0.432495 1441832759 0.572632 0.355835 -0.597656 0.433838 1441832759 0.572632 0.355835 -0.597656 0.433838 1441832759 0.572632 0.355835 -0.597656 0.433838 1441832760 0.572632 0.355835 -0.597656 0.433838 1441832760 0.572632 0.355835 -0.597656 0.433838 1441832760 0.572632 0.355835 -0.597656 0.433838 1441832760 0.567810 0.362854 -0.598938 0.432617 1441832760 0.567810 0.362854 -0.598938 0.432617 1441832760 0.563904 0.367310 -0.601013 0.431091 1441832760 0.563904 0.367310 -0.601013 0.431091 1441832760 0.563904 0.367310 -0.601013 0.431091 1441832760 0.563904 0.367310 -0.601013 0.431091 1441832760 0.562500 0.372009 -0.598206 0.432739 1441832760 0.562500 0.372009 -0.598206 0.432739 1441832760 0.562500 0.372009 -0.598206 0.432739 1441832760 0.562500 0.372009 -0.598206 0.432739 1441832760 0.562500 0.372009 -0.598206 0.432739 1441832760 0.562500 0.372009 -0.598206 0.432739 1441832760 0.564453 0.370972 -0.598022 0.431335 1441832760 0.564453 0.370972 -0.598022 0.431335 1441832760 0.564453 0.370972 -0.598022 0.431335 1441832760 0.564453 0.370972 -0.598022 0.431335 1441832760 0.564453 0.370972 -0.598022 0.431335 1441832760 0.564453 0.370972 -0.598022 0.431335 1441832760 0.569702 0.362488 -0.602905 0.424805 1441832760 0.569702 0.362488 -0.602905 0.424805 1441832760 0.569702 0.362488 -0.602905 0.424805 1441832760 0.569702 0.362488 -0.602905 0.424805 1441832760 0.569702 0.362488 -0.602905 0.424805 1441832760 0.569702 0.362488 -0.602905 0.424805 1441832760 0.573486 0.353394 -0.609253 0.418274 1441832760 0.573486 0.353394 -0.609253 0.418274 1441832760 0.573486 0.353394 -0.609253 0.418274 1441832760 0.573486 0.353394 -0.609253 0.418274 1441832760 0.573486 0.353394 -0.609253 0.418274 1441832760 0.573486 0.353394 -0.609253 0.418274 1441832760 0.573486 0.353394 -0.609253 0.418274 1441832760 0.573486 0.353394 -0.609253 0.418274 1441832760 0.576538 0.345337 -0.615112 0.412170 1441832760 0.576538 0.345337 -0.615112 0.412170 1441832760 0.576538 0.345337 -0.615112 0.412170 1441832760 0.576538 0.345337 -0.615112 0.412170 1441832760 0.576538 0.345337 -0.615112 0.412170 1441832760 0.576538 0.345337 -0.615112 0.412170 1441832760 0.580078 0.335815 -0.621155 0.406006 1441832760 0.580078 0.335815 -0.621155 0.406006 1441832760 0.580078 0.335815 -0.621155 0.406006 1441832760 0.580078 0.335815 -0.621155 0.406006 1441832760 0.580078 0.335815 -0.621155 0.406006 1441832760 0.580078 0.335815 -0.621155 0.406006 1441832760 0.583618 0.325562 -0.625305 0.402954 1441832760 0.583618 0.325562 -0.625305 0.402954 1441832760 0.583618 0.325562 -0.625305 0.402954 1441832760 0.583618 0.325562 -0.625305 0.402954 1441832760 0.583618 0.325562 -0.625305 0.402954 1441832760 0.583618 0.325562 -0.625305 0.402954 1441832760 0.583618 0.325562 -0.625305 0.402954 1441832760 0.583618 0.325562 -0.625305 0.402954 1441832760 0.585510 0.320068 -0.624939 0.405151 1441832760 0.585510 0.320068 -0.624939 0.405151 1441832760 0.585510 0.320068 -0.624939 0.405151 1441832760 0.585510 0.320068 -0.624939 0.405151 1441832760 0.585510 0.320068 -0.624939 0.405151 1441832760 0.585510 0.320068 -0.624939 0.405151 1441832760 0.586731 0.322815 -0.618530 0.411011 1441832760 0.586731 0.322815 -0.618530 0.411011 1441832760 0.586731 0.322815 -0.618530 0.411011 1441832760 0.586731 0.322815 -0.618530 0.411011 1441832760 0.586731 0.322815 -0.618530 0.411011 1441832760 0.586731 0.322815 -0.618530 0.411011 1441832760 0.581970 0.332275 -0.611267 0.421021 1441832760 0.581970 0.332275 -0.611267 0.421021 1441832760 0.581970 0.332275 -0.611267 0.421021 1441832760 0.581970 0.332275 -0.611267 0.421021 1441832760 0.581970 0.332275 -0.611267 0.421021 1441832760 0.581970 0.332275 -0.611267 0.421021 1441832760 0.580322 0.336975 -0.609924 0.421448 1441832760 0.580322 0.336975 -0.609924 0.421448 1441832760 0.580322 0.336975 -0.609924 0.421448 1441832760 0.580322 0.336975 -0.609924 0.421448 1441832760 0.580322 0.336975 -0.609924 0.421448 1441832760 0.580322 0.336975 -0.609924 0.421448 1441832760 0.580688 0.335083 -0.614685 0.415466 1441832760 0.580688 0.335083 -0.614685 0.415466 1441832760 0.580688 0.335083 -0.614685 0.415466 1441832760 0.580688 0.335083 -0.614685 0.415466 1441832760 0.580688 0.335083 -0.614685 0.415466 1441832760 0.580688 0.335083 -0.614685 0.415466 1441832760 0.574341 0.344116 -0.612305 0.420410 1441832760 0.574341 0.344116 -0.612305 0.420410 1441832760 0.574341 0.344116 -0.612305 0.420410 1441832760 0.574341 0.344116 -0.612305 0.420410 1441832760 0.574341 0.344116 -0.612305 0.420410 1441832760 0.574341 0.344116 -0.612305 0.420410 1441832760 0.574341 0.344116 -0.612305 0.420410 1441832760 0.565002 0.359375 -0.604553 0.431335 1441832760 0.565002 0.359375 -0.604553 0.431335 1441832760 0.565002 0.359375 -0.604553 0.431335 1441832760 0.565002 0.359375 -0.604553 0.431335 1441832760 0.565002 0.359375 -0.604553 0.431335 1441832760 0.565002 0.359375 -0.604553 0.431335 1441832760 0.555298 0.371582 -0.596802 0.444275 1441832760 0.555298 0.371582 -0.596802 0.444275 1441832760 0.555298 0.371582 -0.596802 0.444275 1441832760 0.555298 0.371582 -0.596802 0.444275 1441832760 0.555298 0.371582 -0.596802 0.444275 1441832760 0.555298 0.371582 -0.596802 0.444275 1441832760 0.555298 0.371582 -0.596802 0.444275 1441832760 0.552795 0.378723 -0.591370 0.448608 1441832760 0.552795 0.378723 -0.591370 0.448608 1441832760 0.552795 0.378723 -0.591370 0.448608 1441832760 0.552795 0.378723 -0.591370 0.448608 1441832761 0.552795 0.378723 -0.591370 0.448608 1441832761 0.552795 0.378723 -0.591370 0.448608 1441832761 0.556091 0.382507 -0.587402 0.446472 1441832761 0.556091 0.382507 -0.587402 0.446472 1441832761 0.556091 0.382507 -0.587402 0.446472 1441832761 0.556091 0.382507 -0.587402 0.446472 1441832761 0.556091 0.382507 -0.587402 0.446472 1441832761 0.556091 0.382507 -0.587402 0.446472 1441832761 0.556091 0.382507 -0.587402 0.446472 1441832761 0.549927 0.391968 -0.583374 0.451233 1441832761 0.549927 0.391968 -0.583374 0.451233 1441832761 0.549927 0.391968 -0.583374 0.451233 1441832761 0.549927 0.391968 -0.583374 0.451233 1441832761 0.549927 0.391968 -0.583374 0.451233 1441832761 0.549927 0.391968 -0.583374 0.451233 1441832761 0.549927 0.391968 -0.583374 0.451233 1441832761 0.542908 0.400391 -0.581482 0.454712 1441832761 0.542908 0.400391 -0.581482 0.454712 1441832761 0.542908 0.400391 -0.581482 0.454712 1441832761 0.542908 0.400391 -0.581482 0.454712 1441832761 0.542908 0.400391 -0.581482 0.454712 1441832761 0.542908 0.400391 -0.581482 0.454712 1441832761 0.546814 0.391296 -0.589600 0.447449 1441832761 0.546814 0.391296 -0.589600 0.447449 1441832761 0.546814 0.391296 -0.589600 0.447449 1441832761 0.546814 0.391296 -0.589600 0.447449 1441832761 0.546814 0.391296 -0.589600 0.447449 1441832761 0.546814 0.391296 -0.589600 0.447449 1441832761 0.548584 0.384949 -0.591858 0.447754 1441832761 0.548584 0.384949 -0.591858 0.447754 1441832761 0.548584 0.384949 -0.591858 0.447754 1441832761 0.548584 0.384949 -0.591858 0.447754 1441832761 0.548584 0.384949 -0.591858 0.447754 1441832761 0.548584 0.384949 -0.591858 0.447754 1441832761 0.548584 0.384949 -0.591858 0.447754 1441832761 0.555054 0.377075 -0.594421 0.443115 1441832761 0.555054 0.377075 -0.594421 0.443115 1441832761 0.555054 0.377075 -0.594421 0.443115 1441832761 0.555054 0.377075 -0.594421 0.443115 1441832761 0.555054 0.377075 -0.594421 0.443115 1441832761 0.555054 0.377075 -0.594421 0.443115 1441832761 0.565796 0.360535 -0.603699 0.430542 1441832761 0.565796 0.360535 -0.603699 0.430542 1441832761 0.565796 0.360535 -0.603699 0.430542 1441832761 0.565796 0.360535 -0.603699 0.430542 1441832761 0.565796 0.360535 -0.603699 0.430542 1441832761 0.565796 0.360535 -0.603699 0.430542 1441832761 0.565796 0.360535 -0.603699 0.430542 1441832761 0.572266 0.347534 -0.611145 0.422180 1441832761 0.572266 0.347534 -0.611145 0.422180 1441832761 0.572266 0.347534 -0.611145 0.422180 1441832761 0.572266 0.347534 -0.611145 0.422180 1441832761 0.572266 0.347534 -0.611145 0.422180 1441832761 0.572266 0.347534 -0.611145 0.422180 1441832761 0.578186 0.338684 -0.614563 0.416199 1441832761 0.578186 0.338684 -0.614563 0.416199 1441832761 0.578186 0.338684 -0.614563 0.416199 1441832761 0.578186 0.338684 -0.614563 0.416199 1441832761 0.578186 0.338684 -0.614563 0.416199 1441832761 0.578186 0.338684 -0.614563 0.416199 1441832761 0.588440 0.331299 -0.613281 0.409668 1441832761 0.588440 0.331299 -0.613281 0.409668 1441832761 0.588440 0.331299 -0.613281 0.409668 1441832761 0.588440 0.331299 -0.613281 0.409668 1441832761 0.588440 0.331299 -0.613281 0.409668 1441832761 0.588440 0.331299 -0.613281 0.409668 1441832761 0.591675 0.330933 -0.608887 0.411804 1441832761 0.591675 0.330933 -0.608887 0.411804 1441832761 0.591675 0.330933 -0.608887 0.411804 1441832761 0.591675 0.330933 -0.608887 0.411804 1441832761 0.591675 0.330933 -0.608887 0.411804 1441832761 0.591675 0.330933 -0.608887 0.411804 1441832761 0.574219 0.357483 -0.594788 0.434387 1441832761 0.574219 0.357483 -0.594788 0.434387 1441832761 0.574219 0.357483 -0.594788 0.434387 1441832761 0.574219 0.357483 -0.594788 0.434387 1441832761 0.574219 0.357483 -0.594788 0.434387 1441832761 0.574219 0.357483 -0.594788 0.434387 1441832761 0.566650 0.368713 -0.592834 0.437561 1441832761 0.566650 0.368713 -0.592834 0.437561 1441832761 0.566650 0.368713 -0.592834 0.437561 1441832761 0.566650 0.368713 -0.592834 0.437561 1441832761 0.566650 0.368713 -0.592834 0.437561 1441832761 0.566650 0.368713 -0.592834 0.437561 1441832761 0.566650 0.368713 -0.592834 0.437561 1441832761 0.572815 0.358887 -0.600525 0.427063 1441832761 0.572815 0.358887 -0.600525 0.427063 1441832761 0.572815 0.358887 -0.600525 0.427063 1441832761 0.572815 0.358887 -0.600525 0.427063 1441832761 0.572815 0.358887 -0.600525 0.427063 1441832761 0.572815 0.358887 -0.600525 0.427063 1441832761 0.572815 0.358887 -0.600525 0.427063 1441832761 0.576965 0.358154 -0.599670 0.423279 1441832761 0.576965 0.358154 -0.599670 0.423279 1441832761 0.576965 0.358154 -0.599670 0.423279 1441832761 0.576965 0.358154 -0.599670 0.423279 1441832761 0.576965 0.358154 -0.599670 0.423279 1441832761 0.576965 0.358154 -0.599670 0.423279 1441832761 0.576172 0.360474 -0.598694 0.423767 1441832761 0.576172 0.360474 -0.598694 0.423767 1441832761 0.576172 0.360474 -0.598694 0.423767 1441832761 0.576172 0.360474 -0.598694 0.423767 1441832761 0.576172 0.360474 -0.598694 0.423767 1441832761 0.576172 0.360474 -0.598694 0.423767 1441832761 0.576172 0.360474 -0.598694 0.423767 1441832761 0.568237 0.364685 -0.598083 0.431702 1441832761 0.568237 0.364685 -0.598083 0.431702 1441832761 0.568237 0.364685 -0.598083 0.431702 1441832761 0.568237 0.364685 -0.598083 0.431702 1441832761 0.568237 0.364685 -0.598083 0.431702 1441832761 0.568237 0.364685 -0.598083 0.431702 1441832761 0.568237 0.364685 -0.598083 0.431702 1441832761 0.561340 0.370605 -0.593994 0.441223 1441832761 0.561340 0.370605 -0.593994 0.441223 1441832761 0.561340 0.370605 -0.593994 0.441223 1441832761 0.561340 0.370605 -0.593994 0.441223 1441832761 0.561340 0.370605 -0.593994 0.441223 1441832762 0.561340 0.370605 -0.593994 0.441223 1441832762 0.556702 0.375977 -0.587952 0.450562 1441832762 0.556702 0.375977 -0.587952 0.450562 1441832762 0.556702 0.375977 -0.587952 0.450562 1441832762 0.556702 0.375977 -0.587952 0.450562 1441832762 0.556702 0.375977 -0.587952 0.450562 1441832762 0.556702 0.375977 -0.587952 0.450562 1441832762 0.540039 0.395020 -0.578491 0.466431 1441832762 0.540039 0.395020 -0.578491 0.466431 1441832762 0.540039 0.395020 -0.578491 0.466431 1441832762 0.540039 0.395020 -0.578491 0.466431 1441832762 0.540039 0.395020 -0.578491 0.466431 1441832762 0.540039 0.395020 -0.578491 0.466431 1441832762 0.530884 0.405701 -0.576294 0.470520 1441832762 0.530884 0.405701 -0.576294 0.470520 1441832762 0.530884 0.405701 -0.576294 0.470520 1441832762 0.530884 0.405701 -0.576294 0.470520 1441832762 0.530884 0.405701 -0.576294 0.470520 1441832762 0.530884 0.405701 -0.576294 0.470520 1441832762 0.540894 0.395020 -0.586914 0.454834 1441832762 0.540894 0.395020 -0.586914 0.454834 1441832762 0.540894 0.395020 -0.586914 0.454834 1441832762 0.540894 0.395020 -0.586914 0.454834 1441832762 0.540894 0.395020 -0.586914 0.454834 1441832762 0.540894 0.395020 -0.586914 0.454834 1441832762 0.549438 0.386353 -0.591675 0.445801 1441832762 0.549438 0.386353 -0.591675 0.445801 1441832762 0.549438 0.386353 -0.591675 0.445801 1441832762 0.549438 0.386353 -0.591675 0.445801 1441832762 0.549438 0.386353 -0.591675 0.445801 1441832762 0.549438 0.386353 -0.591675 0.445801 1441832762 0.547668 0.386780 -0.591980 0.447205 1441832762 0.547668 0.386780 -0.591980 0.447205 1441832762 0.547668 0.386780 -0.591980 0.447205 1441832762 0.547668 0.386780 -0.591980 0.447205 1441832762 0.547668 0.386780 -0.591980 0.447205 1441832762 0.547668 0.386780 -0.591980 0.447205 1441832762 0.547668 0.386780 -0.591980 0.447205 1441832762 0.547974 0.382446 -0.596619 0.444397 1441832762 0.547974 0.382446 -0.596619 0.444397 1441832762 0.547974 0.382446 -0.596619 0.444397 1441832762 0.547974 0.382446 -0.596619 0.444397 1441832762 0.547974 0.382446 -0.596619 0.444397 1441832762 0.547974 0.382446 -0.596619 0.444397 1441832762 0.552917 0.373840 -0.603577 0.436096 1441832762 0.552917 0.373840 -0.603577 0.436096 1441832762 0.552917 0.373840 -0.603577 0.436096 1441832762 0.552917 0.373840 -0.603577 0.436096 1441832762 0.552917 0.373840 -0.603577 0.436096 1441832762 0.552917 0.373840 -0.603577 0.436096 1441832762 0.552917 0.373840 -0.603577 0.436096 1441832762 0.564148 0.360413 -0.611816 0.421326 1441832762 0.564148 0.360413 -0.611816 0.421326 1441832762 0.564148 0.360413 -0.611816 0.421326 1441832762 0.564148 0.360413 -0.611816 0.421326 1441832762 0.564148 0.360413 -0.611816 0.421326 1441832762 0.564148 0.360413 -0.611816 0.421326 1441832762 0.576416 0.342834 -0.620850 0.405762 1441832762 0.576416 0.342834 -0.620850 0.405762 1441832762 0.576416 0.342834 -0.620850 0.405762 1441832762 0.576416 0.342834 -0.620850 0.405762 1441832762 0.576416 0.342834 -0.620850 0.405762 1441832762 0.576416 0.342834 -0.620850 0.405762 1441832762 0.577637 0.325378 -0.631165 0.402588 1441832762 0.577637 0.325378 -0.631165 0.402588 1441832762 0.577637 0.325378 -0.631165 0.402588 1441832762 0.577637 0.325378 -0.631165 0.402588 1441832762 0.577637 0.325378 -0.631165 0.402588 1441832762 0.577637 0.325378 -0.631165 0.402588 1441832762 0.559265 0.330017 -0.621460 0.438171 1441832762 0.559265 0.330017 -0.621460 0.438171 1441832762 0.559265 0.330017 -0.621460 0.438171 1441832762 0.559265 0.330017 -0.621460 0.438171 1441832762 0.559265 0.330017 -0.621460 0.438171 1441832762 0.559265 0.330017 -0.621460 0.438171 1441832762 0.559265 0.330017 -0.621460 0.438171 1441832762 0.546204 0.362305 -0.593750 0.466736 1441832762 0.546204 0.362305 -0.593750 0.466736 1441832762 0.546204 0.362305 -0.593750 0.466736 1441832762 0.546204 0.362305 -0.593750 0.466736 1441832762 0.546204 0.362305 -0.593750 0.466736 1441832762 0.546204 0.362305 -0.593750 0.466736 1441832762 0.552612 0.357544 -0.585083 0.473755 1441832762 0.552612 0.357544 -0.585083 0.473755 1441832762 0.552612 0.357544 -0.585083 0.473755 1441832762 0.552612 0.357544 -0.585083 0.473755 1441832762 0.552612 0.357544 -0.585083 0.473755 1441832762 0.552612 0.357544 -0.585083 0.473755 1441832762 0.552612 0.357544 -0.585083 0.473755 1441832762 0.569397 0.339050 -0.589478 0.461792 1441832762 0.569397 0.339050 -0.589478 0.461792 1441832762 0.569397 0.339050 -0.589478 0.461792 1441832762 0.569397 0.339050 -0.589478 0.461792 1441832762 0.569397 0.339050 -0.589478 0.461792 1441832762 0.569397 0.339050 -0.589478 0.461792 1441832762 0.587036 0.322693 -0.591858 0.448242 1441832762 0.587036 0.322693 -0.591858 0.448242 1441832762 0.587036 0.322693 -0.591858 0.448242 1441832762 0.587036 0.322693 -0.591858 0.448242 1441832762 0.587036 0.322693 -0.591858 0.448242 1441832762 0.587036 0.322693 -0.591858 0.448242 1441832762 0.589966 0.310425 -0.599426 0.442932 1441832762 0.589966 0.310425 -0.599426 0.442932 1441832762 0.589966 0.310425 -0.599426 0.442932 1441832762 0.589966 0.310425 -0.599426 0.442932 1441832762 0.589966 0.310425 -0.599426 0.442932 1441832762 0.589966 0.310425 -0.599426 0.442932 1441832762 0.589966 0.310425 -0.599426 0.442932 1441832762 0.579712 0.319275 -0.599731 0.449707 1441832762 0.579712 0.319275 -0.599731 0.449707 1441832762 0.579712 0.319275 -0.599731 0.449707 1441832762 0.579712 0.319275 -0.599731 0.449707 1441832762 0.579712 0.319275 -0.599731 0.449707 1441832762 0.579712 0.319275 -0.599731 0.449707 1441832763 0.562622 0.344482 -0.594360 0.459900 1441832763 0.562622 0.344482 -0.594360 0.459900 1441832763 0.562622 0.344482 -0.594360 0.459900 1441832763 0.562622 0.344482 -0.594360 0.459900 1441832763 0.562622 0.344482 -0.594360 0.459900 1441832763 0.562622 0.344482 -0.594360 0.459900 1441832763 0.545349 0.370178 -0.586670 0.470459 1441832763 0.545349 0.370178 -0.586670 0.470459 1441832763 0.545349 0.370178 -0.586670 0.470459 1441832763 0.545349 0.370178 -0.586670 0.470459 1441832763 0.545349 0.370178 -0.586670 0.470459 1441832763 0.545349 0.370178 -0.586670 0.470459 1441832763 0.545349 0.370178 -0.586670 0.470459 1441832763 0.533997 0.396606 -0.575134 0.476135 1441832763 0.533997 0.396606 -0.575134 0.476135 1441832763 0.533997 0.396606 -0.575134 0.476135 1441832763 0.533997 0.396606 -0.575134 0.476135 1441832763 0.533997 0.396606 -0.575134 0.476135 1441832763 0.533997 0.396606 -0.575134 0.476135 1441832763 0.533020 0.411133 -0.570496 0.470520 1441832763 0.533020 0.411133 -0.570496 0.470520 1441832763 0.533020 0.411133 -0.570496 0.470520 1441832763 0.533020 0.411133 -0.570496 0.470520 1441832763 0.533020 0.411133 -0.570496 0.470520 1441832763 0.533020 0.411133 -0.570496 0.470520 1441832763 0.535217 0.413025 -0.575989 0.459473 1441832763 0.535217 0.413025 -0.575989 0.459473 1441832763 0.535217 0.413025 -0.575989 0.459473 1441832763 0.535217 0.413025 -0.575989 0.459473 1441832763 0.535217 0.413025 -0.575989 0.459473 1441832763 0.535217 0.413025 -0.575989 0.459473 1441832763 0.538574 0.406433 -0.584534 0.450623 1441832763 0.538574 0.406433 -0.584534 0.450623 1441832763 0.538574 0.406433 -0.584534 0.450623 1441832763 0.538574 0.406433 -0.584534 0.450623 1441832763 0.538574 0.406433 -0.584534 0.450623 1441832763 0.538574 0.406433 -0.584534 0.450623 1441832763 0.538574 0.406433 -0.584534 0.450623 1441832763 0.535278 0.404724 -0.583130 0.457764 1441832763 0.535278 0.404724 -0.583130 0.457764 1441832763 0.535278 0.404724 -0.583130 0.457764 1441832763 0.535278 0.404724 -0.583130 0.457764 1441832763 0.535278 0.404724 -0.583130 0.457764 1441832763 0.535278 0.404724 -0.583130 0.457764 1441832763 0.540222 0.394897 -0.585388 0.457764 1441832763 0.540222 0.394897 -0.585388 0.457764 1441832763 0.540222 0.394897 -0.585388 0.457764 1441832763 0.540222 0.394897 -0.585388 0.457764 1441832763 0.540222 0.394897 -0.585388 0.457764 1441832763 0.540222 0.394897 -0.585388 0.457764 1441832763 0.540222 0.394897 -0.585388 0.457764 1441832763 0.549683 0.377869 -0.594543 0.448975 1441832763 0.549683 0.377869 -0.594543 0.448975 1441832763 0.549683 0.377869 -0.594543 0.448975 1441832763 0.549683 0.377869 -0.594543 0.448975 1441832763 0.549683 0.377869 -0.594543 0.448975 1441832763 0.549683 0.377869 -0.594543 0.448975 1441832763 0.557617 0.365967 -0.600098 0.441589 1441832763 0.557617 0.365967 -0.600098 0.441589 1441832763 0.557617 0.365967 -0.600098 0.441589 1441832763 0.557617 0.365967 -0.600098 0.441589 1441832763 0.557617 0.365967 -0.600098 0.441589 1441832763 0.557617 0.365967 -0.600098 0.441589 1441832763 0.565369 0.355957 -0.604797 0.433411 1441832763 0.565369 0.355957 -0.604797 0.433411 1441832763 0.565369 0.355957 -0.604797 0.433411 1441832763 0.565369 0.355957 -0.604797 0.433411 1441832763 0.565369 0.355957 -0.604797 0.433411 1441832763 0.565369 0.355957 -0.604797 0.433411 1441832763 0.573547 0.347046 -0.608154 0.425110 1441832763 0.573547 0.347046 -0.608154 0.425110 1441832763 0.573547 0.347046 -0.608154 0.425110 1441832763 0.573547 0.347046 -0.608154 0.425110 1441832763 0.573547 0.347046 -0.608154 0.425110 1441832763 0.573547 0.347046 -0.608154 0.425110 1441832763 0.573547 0.347046 -0.608154 0.425110 1441832763 0.573975 0.348206 -0.604919 0.428223 1441832763 0.573975 0.348206 -0.604919 0.428223 1441832763 0.573975 0.348206 -0.604919 0.428223 1441832763 0.573975 0.348206 -0.604919 0.428223 1441832763 0.573975 0.348206 -0.604919 0.428223 1441832763 0.573975 0.348206 -0.604919 0.428223 1441832763 0.564636 0.363831 -0.595520 0.440552 1441832763 0.564636 0.363831 -0.595520 0.440552 1441832763 0.564636 0.363831 -0.595520 0.440552 1441832763 0.564636 0.363831 -0.595520 0.440552 1441832763 0.564636 0.363831 -0.595520 0.440552 1441832763 0.564636 0.363831 -0.595520 0.440552 1441832763 0.559937 0.373901 -0.591125 0.444031 1441832763 0.559937 0.373901 -0.591125 0.444031 1441832763 0.559937 0.373901 -0.591125 0.444031 1441832763 0.559937 0.373901 -0.591125 0.444031 1441832763 0.559937 0.373901 -0.591125 0.444031 1441832763 0.559937 0.373901 -0.591125 0.444031 1441832763 0.560303 0.377747 -0.589478 0.442566 1441832763 0.560303 0.377747 -0.589478 0.442566 1441832763 0.560303 0.377747 -0.589478 0.442566 1441832763 0.560303 0.377747 -0.589478 0.442566 1441832763 0.560303 0.377747 -0.589478 0.442566 1441832763 0.560303 0.377747 -0.589478 0.442566 1441832763 0.560303 0.377747 -0.589478 0.442566 1441832763 0.561768 0.379333 -0.588684 0.440369 1441832763 0.561768 0.379333 -0.588684 0.440369 1441832763 0.561768 0.379333 -0.588684 0.440369 1441832763 0.561768 0.379333 -0.588684 0.440369 1441832763 0.561768 0.379333 -0.588684 0.440369 1441832763 0.561768 0.379333 -0.588684 0.440369 1441832763 0.555969 0.385315 -0.585388 0.446899 1441832763 0.555969 0.385315 -0.585388 0.446899 1441832763 0.555969 0.385315 -0.585388 0.446899 1441832763 0.555969 0.385315 -0.585388 0.446899 1441832763 0.555969 0.385315 -0.585388 0.446899 1441832763 0.555969 0.385315 -0.585388 0.446899 1441832763 0.548828 0.392761 -0.578369 0.458252 1441832764 0.548828 0.392761 -0.578369 0.458252 1441832764 0.548828 0.392761 -0.578369 0.458252 1441832764 0.548828 0.392761 -0.578369 0.458252 1441832764 0.548828 0.392761 -0.578369 0.458252 1441832764 0.548828 0.392761 -0.578369 0.458252 1441832764 0.545776 0.396606 -0.570557 0.468262 1441832764 0.545776 0.396606 -0.570557 0.468262 1441832764 0.545776 0.396606 -0.570557 0.468262 1441832764 0.545776 0.396606 -0.570557 0.468262 1441832764 0.545776 0.396606 -0.570557 0.468262 1441832764 0.545776 0.396606 -0.570557 0.468262 1441832764 0.545776 0.396606 -0.570557 0.468262 1441832764 0.542175 0.407288 -0.557800 0.478516 1441832764 0.542175 0.407288 -0.557800 0.478516 1441832764 0.542175 0.407288 -0.557800 0.478516 1441832764 0.542175 0.407288 -0.557800 0.478516 1441832764 0.542175 0.407288 -0.557800 0.478516 1441832764 0.542175 0.407288 -0.557800 0.478516 1441832764 0.535767 0.418884 -0.549988 0.484680 1441832764 0.535767 0.418884 -0.549988 0.484680 1441832764 0.535767 0.418884 -0.549988 0.484680 1441832764 0.535767 0.418884 -0.549988 0.484680 1441832764 0.535767 0.418884 -0.549988 0.484680 1441832764 0.535767 0.418884 -0.549988 0.484680 1441832764 0.533875 0.416809 -0.556641 0.480957 1441832764 0.533875 0.416809 -0.556641 0.480957 1441832764 0.533875 0.416809 -0.556641 0.480957 1441832764 0.533875 0.416809 -0.556641 0.480957 1441832764 0.533875 0.416809 -0.556641 0.480957 1441832764 0.533875 0.416809 -0.556641 0.480957 1441832764 0.533875 0.416809 -0.556641 0.480957 1441832764 0.533875 0.411194 -0.564453 0.476685 1441832764 0.533875 0.411194 -0.564453 0.476685 1441832764 0.533875 0.411194 -0.564453 0.476685 1441832764 0.533875 0.411194 -0.564453 0.476685 1441832764 0.533875 0.411194 -0.564453 0.476685 1441832764 0.533875 0.411194 -0.564453 0.476685 1441832764 0.533508 0.408630 -0.567200 0.476013 1441832764 0.533508 0.408630 -0.567200 0.476013 1441832764 0.533508 0.408630 -0.567200 0.476013 1441832764 0.533508 0.408630 -0.567200 0.476013 1441832764 0.533508 0.408630 -0.567200 0.476013 1441832764 0.533508 0.408630 -0.567200 0.476013 1441832764 0.536804 0.401794 -0.572693 0.471558 1441832764 0.536804 0.401794 -0.572693 0.471558 1441832764 0.536804 0.401794 -0.572693 0.471558 1441832764 0.536804 0.401794 -0.572693 0.471558 1441832764 0.536804 0.401794 -0.572693 0.471558 1441832764 0.536804 0.401794 -0.572693 0.471558 1441832764 0.541504 0.393677 -0.579224 0.465027 1441832764 0.541504 0.393677 -0.579224 0.465027 1441832764 0.541504 0.393677 -0.579224 0.465027 1441832764 0.541504 0.393677 -0.579224 0.465027 1441832764 0.541504 0.393677 -0.579224 0.465027 1441832764 0.541504 0.393677 -0.579224 0.465027 1441832764 0.546753 0.382141 -0.591187 0.453247 1441832764 0.546753 0.382141 -0.591187 0.453247 1441832764 0.546753 0.382141 -0.591187 0.453247 1441832764 0.546753 0.382141 -0.591187 0.453247 1441832764 0.546753 0.382141 -0.591187 0.453247 1441832764 0.553589 0.366333 -0.605652 0.438721 1441832764 0.553589 0.366333 -0.605652 0.438721 1441832764 0.553589 0.366333 -0.605652 0.438721 1441832764 0.553589 0.366333 -0.605652 0.438721 1441832764 0.553589 0.366333 -0.605652 0.438721 1441832764 0.553589 0.366333 -0.605652 0.438721 1441832764 0.562317 0.353027 -0.614136 0.426575 1441832764 0.562317 0.353027 -0.614136 0.426575 1441832764 0.562317 0.353027 -0.614136 0.426575 1441832764 0.562317 0.353027 -0.614136 0.426575 1441832764 0.562317 0.353027 -0.614136 0.426575 1441832764 0.562317 0.353027 -0.614136 0.426575 1441832764 0.568970 0.349365 -0.612183 0.423645 1441832764 0.568970 0.349365 -0.612183 0.423645 1441832764 0.568970 0.349365 -0.612183 0.423645 1441832764 0.568970 0.349365 -0.612183 0.423645 1441832764 0.568970 0.349365 -0.612183 0.423645 1441832764 0.568970 0.349365 -0.612183 0.423645 1441832764 0.568970 0.349365 -0.612183 0.423645 1441832764 0.567810 0.360535 -0.600464 0.432434 1441832764 0.567810 0.360535 -0.600464 0.432434 1441832764 0.567810 0.360535 -0.600464 0.432434 1441832764 0.567810 0.360535 -0.600464 0.432434 1441832764 0.567810 0.360535 -0.600464 0.432434 1441832764 0.567810 0.360535 -0.600464 0.432434 1441832764 0.555847 0.380127 -0.588379 0.447571 1441832764 0.555847 0.380127 -0.588379 0.447571 1441832764 0.555847 0.380127 -0.588379 0.447571 1441832764 0.555847 0.380127 -0.588379 0.447571 1441832764 0.555847 0.380127 -0.588379 0.447571 1441832764 0.555847 0.380127 -0.588379 0.447571 1441832764 0.555847 0.380127 -0.588379 0.447571 1441832764 0.552307 0.385010 -0.589111 0.446777 1441832764 0.552307 0.385010 -0.589111 0.446777 1441832764 0.552307 0.385010 -0.589111 0.446777 1441832764 0.552307 0.385010 -0.589111 0.446777 1441832764 0.552307 0.385010 -0.589111 0.446777 1441832764 0.552307 0.385010 -0.589111 0.446777 1441832764 0.556946 0.373718 -0.601318 0.434204 1441832764 0.556946 0.373718 -0.601318 0.434204 1441832764 0.556946 0.373718 -0.601318 0.434204 1441832764 0.556946 0.373718 -0.601318 0.434204 1441832764 0.556946 0.373718 -0.601318 0.434204 1441832764 0.556946 0.373718 -0.601318 0.434204 1441832764 0.556885 0.367493 -0.607849 0.430481 1441832764 0.556885 0.367493 -0.607849 0.430481 1441832764 0.556885 0.367493 -0.607849 0.430481 1441832764 0.556885 0.367493 -0.607849 0.430481 1441832764 0.556885 0.367493 -0.607849 0.430481 1441832764 0.556885 0.367493 -0.607849 0.430481 1441832764 0.556885 0.367493 -0.607849 0.430481 1441832764 0.554260 0.371277 -0.600403 0.440857 1441832764 0.554260 0.371277 -0.600403 0.440857 1441832765 0.554260 0.371277 -0.600403 0.440857 1441832765 0.554260 0.371277 -0.600403 0.440857 1441832765 0.554260 0.371277 -0.600403 0.440857 1441832765 0.554260 0.371277 -0.600403 0.440857 1441832765 0.550964 0.375488 -0.592957 0.451538 1441832765 0.550964 0.375488 -0.592957 0.451538 1441832765 0.550964 0.375488 -0.592957 0.451538 1441832765 0.550964 0.375488 -0.592957 0.451538 1441832765 0.550964 0.375488 -0.592957 0.451538 1441832765 0.550964 0.375488 -0.592957 0.451538 1441832765 0.550964 0.375488 -0.592957 0.451538 1441832765 0.550659 0.377808 -0.587585 0.456848 1441832765 0.550659 0.377808 -0.587585 0.456848 1441832765 0.550659 0.377808 -0.587585 0.456848 1441832765 0.550659 0.377808 -0.587585 0.456848 1441832765 0.550659 0.377808 -0.587585 0.456848 1441832765 0.550659 0.377808 -0.587585 0.456848 1441832765 0.546814 0.387390 -0.579102 0.464233 1441832765 0.546814 0.387390 -0.579102 0.464233 1441832765 
0.524170 0.356995 -0.640686 0.432739 1441832768 0.524170 0.356995 -0.640686 0.432739 1441832768 0.524170 0.356995 -0.640686 0.432739 1441832768 0.524170 0.356995 -0.640686 0.432739 1441832768 0.524170 0.356995 -0.640686 0.432739 1441832768 0.524170 0.356995 -0.640686 0.432739 1441832768 0.461182 0.402832 -0.611938 0.500488 1441832768 0.461182 0.402832 -0.611938 0.500488 1441832768 0.461182 0.402832 -0.611938 0.500488 1441832768 0.461182 0.402832 -0.611938 0.500488 1441832768 0.461182 0.402832 -0.611938 0.500488 1441832768 0.461182 0.402832 -0.611938 0.500488 1441832768 0.461182 0.402832 -0.611938 0.500488 1441832768 0.452881 0.472656 -0.529114 0.539917 1441832768 0.452881 0.472656 -0.529114 0.539917 1441832768 0.452881 0.472656 -0.529114 0.539917 1441832768 0.452881 0.472656 -0.529114 0.539917 1441832768 0.452881 0.472656 -0.529114 0.539917 1441832768 0.452881 0.472656 -0.529114 0.539917 1441832768 0.460938 0.496460 -0.511536 0.528503 1441832768 0.460938 0.496460 -0.511536 0.528503 1441832768 0.460938 0.496460 -0.511536 0.528503 1441832768 0.460938 0.496460 -0.511536 0.528503 1441832768 0.460938 0.496460 -0.511536 0.528503 1441832768 0.460938 0.496460 -0.511536 0.528503 1441832768 0.499878 0.450378 -0.514587 0.531433 1441832768 0.499878 0.450378 -0.514587 0.531433 1441832768 0.499878 0.450378 -0.514587 0.531433 1441832768 0.499878 0.450378 -0.514587 0.531433 1441832768 0.499878 0.450378 -0.514587 0.531433 1441832768 0.499878 0.450378 -0.514587 0.531433 1441832768 0.499878 0.450378 -0.514587 0.531433 1441832768 0.513367 0.431274 -0.510010 0.538818 1441832768 0.513367 0.431274 -0.510010 0.538818 1441832768 0.513367 0.431274 -0.510010 0.538818 1441832768 0.513367 0.431274 -0.510010 0.538818 1441832768 0.513367 0.431274 -0.510010 0.538818 1441832768 0.513367 0.431274 -0.510010 0.538818 1441832768 0.513672 0.426514 -0.513428 0.539063 1441832768 0.513672 0.426514 -0.513428 0.539063 1441832768 0.513672 0.426514 -0.513428 0.539063 1441832768 0.513672 0.426514 -0.513428 0.539063 1441832768 0.513672 0.426514 -0.513428 0.539063 1441832768 0.513672 0.426514 -0.513428 0.539063 1441832768 0.513672 0.426514 -0.513428 0.539063 1441832768 0.501465 0.423035 -0.518982 0.547913 1441832768 0.501465 0.423035 -0.518982 0.547913 1441832768 0.501465 0.423035 -0.518982 0.547913 1441832768 0.501465 0.423035 -0.518982 0.547913 1441832768 0.501465 0.423035 -0.518982 0.547913 1441832768 0.501465 0.423035 -0.518982 0.547913 1441832768 0.480835 0.418579 -0.522461 0.566162 1441832768 0.480835 0.418579 -0.522461 0.566162 1441832768 0.480835 0.418579 -0.522461 0.566162 1441832768 0.480835 0.418579 -0.522461 0.566162 1441832768 0.480835 0.418579 -0.522461 0.566162 1441832768 0.480835 0.418579 -0.522461 0.566162 1441832768 0.478760 0.402771 -0.527283 0.574829 1441832768 0.478760 0.402771 -0.527283 0.574829 1441832768 0.478760 0.402771 -0.527283 0.574829 1441832768 0.478760 0.402771 -0.527283 0.574829 1441832768 0.478760 0.402771 -0.527283 0.574829 1441832768 0.478760 0.402771 -0.527283 0.574829 1441832768 0.498047 0.386292 -0.514221 0.581604 1441832768 0.498047 0.386292 -0.514221 0.581604 1441832768 0.498047 0.386292 -0.514221 0.581604 1441832768 0.498047 0.386292 -0.514221 0.581604 1441832768 0.498047 0.386292 -0.514221 0.581604 1441832768 0.498047 0.386292 -0.514221 0.581604 1441832768 0.516235 0.371399 -0.541321 0.549927 1441832768 0.516235 0.371399 -0.541321 0.549927 1441832768 0.516235 0.371399 -0.541321 0.549927 1441832768 0.516235 0.371399 -0.541321 0.549927 1441832768 0.516235 0.371399 -0.541321 0.549927 1441832768 0.516235 0.371399 -0.541321 0.549927 1441832768 0.516235 0.371399 -0.541321 0.549927 1441832768 0.541992 0.343140 -0.580139 0.501892 1441832768 0.541992 0.343140 -0.580139 0.501892 1441832768 0.541992 0.343140 -0.580139 0.501892 1441832768 0.541992 0.343140 -0.580139 0.501892 1441832768 0.541992 0.343140 -0.580139 0.501892 1441832768 0.541992 0.343140 -0.580139 0.501892 1441832768 0.550842 0.336914 -0.591614 0.482666 1441832768 0.550842 0.336914 -0.591614 0.482666 1441832768 0.550842 0.336914 -0.591614 0.482666 1441832768 0.550842 0.336914 -0.591614 0.482666 1441832768 0.550842 0.336914 -0.591614 0.482666 1441832768 0.550842 0.336914 -0.591614 0.482666 1441832768 0.534058 0.349670 -0.603577 0.477722 1441832768 0.534058 0.349670 -0.603577 0.477722 1441832768 0.534058 0.349670 -0.603577 0.477722 1441832768 0.534058 0.349670 -0.603577 0.477722 1441832768 0.534058 0.349670 -0.603577 0.477722 1441832768 0.534058 0.349670 -0.603577 0.477722 1441832768 0.498901 0.357727 -0.613892 0.496216 1441832768 0.498901 0.357727 -0.613892 0.496216 1441832768 0.498901 0.357727 -0.613892 0.496216 1441832768 0.498901 0.357727 -0.613892 0.496216 1441832768 0.498901 0.357727 -0.613892 0.496216 1441832768 0.498901 0.357727 -0.613892 0.496216 1441832768 0.463562 0.366394 -0.596252 0.543396 1441832768 0.463562 0.366394 -0.596252 0.543396 1441832768 0.463562 0.366394 -0.596252 0.543396 1441832768 0.463562 0.366394 -0.596252 0.543396 1441832768 0.463562 0.366394 -0.596252 0.543396 1441832768 0.463562 0.366394 -0.596252 0.543396 1441832768 0.463562 0.366394 -0.596252 0.543396 1441832768 0.487366 0.428040 -0.526550 0.549500 1441832768 0.487366 0.428040 -0.526550 0.549500 1441832768 0.487366 0.428040 -0.526550 0.549500 1441832768 0.487366 0.428040 -0.526550 0.549500 1441832768 0.487366 0.428040 -0.526550 0.549500 1441832768 0.487366 0.428040 -0.526550 0.549500 1441832769 0.504211 0.464722 -0.490234 0.537964 1441832769 0.504211 0.464722 -0.490234 0.537964 1441832769 0.504211 0.464722 -0.490234 0.537964 1441832769 0.504211 0.464722 -0.490234 0.537964 1441832769 0.504211 0.464722 -0.490234 0.537964 1441832769 0.504211 0.464722 -0.490234 0.537964 1441832769 0.504211 0.464722 -0.490234 0.537964 1441832769 0.489136 0.490479 -0.467407 0.549194 1441832769 0.489136 0.490479 -0.467407 0.549194 1441832769 0.489136 0.490479 -0.467407 0.549194 1441832769 0.489136 0.490479 -0.467407 0.549194 1441832769 0.489136 0.490479 -0.467407 0.549194 1441832769 0.489136 0.490479 -0.467407 0.549194 1441832769 0.485718 0.457947 -0.497253 0.554138 1441832769 0.485718 0.457947 -0.497253 0.554138 1441832769 0.485718 0.457947 -0.497253 0.554138 1441832769 0.485718 0.457947 -0.497253 0.554138 1441832769 0.485718 0.457947 -0.497253 0.554138 1441832769 0.485718 0.457947 -0.497253 0.554138 1441832769 0.489929 0.467896 -0.506348 0.533386 1441832769 0.489929 0.467896 -0.506348 0.533386 1441832769 0.489929 0.467896 -0.506348 0.533386 1441832769 0.489929 0.467896 -0.506348 0.533386 1441832769 0.489929 0.467896 -0.506348 0.533386 1441832769 0.489929 0.467896 -0.506348 0.533386 1441832769 0.489929 0.467896 -0.506348 0.533386 1441832769 0.498718 0.471252 -0.503906 0.524597 1441832769 0.498718 0.471252 -0.503906 0.524597 1441832769 0.498718 0.471252 -0.503906 0.524597 1441832769 0.498718 0.471252 -0.503906 0.524597 1441832769 0.498718 0.471252 -0.503906 0.524597 1441832769 0.498718 0.471252 -0.503906 0.524597 1441832769 0.503174 0.460632 -0.509583 0.524231 1441832769 0.503174 0.460632 -0.509583 0.524231 1441832769 0.503174 0.460632 -0.509583 0.524231 1441832769 0.503174 0.460632 -0.509583 0.524231 1441832769 0.503174 0.460632 -0.509583 0.524231 1441832769 0.503174 0.460632 -0.509583 0.524231 1441832769 0.504883 0.443481 -0.504761 0.541809 1441832769 0.504883 0.443481 -0.504761 0.541809 1441832769 0.504883 0.443481 -0.504761 0.541809 1441832769 0.504883 0.443481 -0.504761 0.541809 1441832769 0.504883 0.443481 -0.504761 0.541809 1441832769 0.504883 0.443481 -0.504761 0.541809 1441832769 0.504883 0.443481 -0.504761 0.541809 1441832769 0.506897 0.414246 -0.505859 0.561707 1441832769 0.506897 0.414246 -0.505859 0.561707 1441832769 0.506897 0.414246 -0.505859 0.561707 1441832769 0.506897 0.414246 -0.505859 0.561707 1441832769 0.506897 0.414246 -0.505859 0.561707 1441832769 0.506897 0.414246 -0.505859 0.561707 1441832769 0.513367 0.370117 -0.510193 0.582336 1441832769 0.513367 0.370117 -0.510193 0.582336 1441832769 0.513367 0.370117 -0.510193 0.582336 1441832769 0.513367 0.370117 -0.510193 0.582336 1441832769 0.513367 0.370117 -0.510193 0.582336 1441832769 0.513367 0.370117 -0.510193 0.582336 1441832769 0.537415 0.337585 -0.519043 0.572510 1441832769 0.537415 0.337585 -0.519043 0.572510 1441832769 0.537415 0.337585 -0.519043 0.572510 1441832769 0.537415 0.337585 -0.519043 0.572510 1441832769 0.537415 0.337585 -0.519043 0.572510 1441832769 0.537415 0.337585 -0.519043 0.572510 1441832769 0.541626 0.321716 -0.563171 0.534729 1441832769 0.541626 0.321716 -0.563171 0.534729 1441832769 0.541626 0.321716 -0.563171 0.534729 1441832769 0.541626 0.321716 -0.563171 0.534729 1441832769 0.541626 0.321716 -0.563171 0.534729 1441832769 0.541626 0.321716 -0.563171 0.534729 1441832769 0.559753 0.285156 -0.625183 0.463074 1441832769 0.559753 0.285156 -0.625183 0.463074 1441832769 0.559753 0.285156 -0.625183 0.463074 1441832769 0.559753 0.285156 -0.625183 0.463074 1441832769 0.559753 0.285156 -0.625183 0.463074 1441832769 0.536438 0.285645 -0.664917 0.434204 1441832769 0.536438 0.285645 -0.664917 0.434204 1441832769 0.536438 0.285645 -0.664917 0.434204 1441832769 0.536438 0.285645 -0.664917 0.434204 1441832769 0.536438 0.285645 -0.664917 0.434204 1441832769 0.536438 0.285645 -0.664917 0.434204 1441832769 0.494873 0.349182 -0.647644 0.462341 1441832769 0.494873 0.349182 -0.647644 0.462341 1441832769 0.494873 0.349182 -0.647644 0.462341 1441832769 0.494873 0.349182 -0.647644 0.462341 1441832769 0.494873 0.349182 -0.647644 0.462341 1441832769 0.494873 0.349182 -0.647644 0.462341 1441832769 0.451111 0.407166 -0.625854 0.488831 1441832769 0.451111 0.407166 -0.625854 0.488831 1441832769 0.451111 0.407166 -0.625854 0.488831 1441832769 0.451111 0.407166 -0.625854 0.488831 1441832769 0.451111 0.407166 -0.625854 0.488831 1441832769 0.451111 0.407166 -0.625854 0.488831 1441832769 0.451111 0.407166 -0.625854 0.488831 1441832769 0.420898 0.421875 -0.627197 0.501404 1441832769 0.420898 0.421875 -0.627197 0.501404 1441832769 0.420898 0.421875 -0.627197 0.501404 1441832769 0.420898 0.421875 -0.627197 0.501404 1441832769 0.420898 0.421875 -0.627197 0.501404 1441832769 0.420898 0.421875 -0.627197 0.501404 1441832769 0.402954 0.411316 -0.622559 0.529907 1441832769 0.402954 0.411316 -0.622559 0.529907 1441832769 0.402954 0.411316 -0.622559 0.529907 1441832769 0.402954 0.411316 -0.622559 0.529907 1441832769 0.402954 0.411316 -0.622559 0.529907 1441832769 0.402954 0.411316 -0.622559 0.529907 1441832769 0.415955 0.429993 -0.591309 0.540710 1441832769 0.415955 0.429993 -0.591309 0.540710 1441832769 0.415955 0.429993 -0.591309 0.540710 1441832769 0.415955 0.429993 -0.591309 0.540710 1441832769 0.415955 0.429993 -0.591309 0.540710 1441832769 0.415955 0.429993 -0.591309 0.540710 1441832769 0.415955 0.429993 -0.591309 0.540710 1441832769 0.414185 0.443237 -0.583496 0.539917 1441832770 0.414185 0.443237 -0.583496 0.539917 1441832770 0.414185 0.443237 -0.583496 0.539917 1441832770 0.414185 0.443237 -0.583496 0.539917 1441832770 0.414185 0.443237 -0.583496 0.539917 1441832770 0.414185 0.443237 -0.583496 0.539917 1441832770 0.434753 0.419922 -0.569763 0.556824 1441832770 0.434753 0.419922 -0.569763 0.556824 1441832770 0.434753 0.419922 -0.569763 0.556824 1441832770 0.434753 0.419922 -0.569763 0.556824 1441832770 0.434753 0.419922 -0.569763 0.556824 1441832770 0.434753 0.419922 -0.569763 0.556824 1441832770 0.450928 0.384094 -0.563416 0.575928 1441832770 0.450928 0.384094 -0.563416 0.575928 1441832770 0.450928 0.384094 -0.563416 0.575928 1441832770 0.450928 0.384094 -0.563416 0.575928 1441832770 0.450928 0.384094 -0.563416 0.575928 1441832770 0.456360 0.369019 -0.580505 0.564392 1441832770 0.456360 0.369019 -0.580505 0.564392 1441832770 0.456360 0.369019 -0.580505 0.564392 1441832770 0.456360 0.369019 -0.580505 0.564392 1441832770 0.456360 0.369019 -0.580505 0.564392 1441832770 0.456360 0.369019 -0.580505 0.564392 1441832770 0.451660 0.376099 -0.585815 0.557922 1441832770 0.451660 0.376099 -0.585815 0.557922 1441832770 0.451660 0.376099 -0.585815 0.557922 1441832770 0.451660 0.376099 -0.585815 0.557922 1441832770 0.451660 0.376099 -0.585815 0.557922 1441832770 0.451660 0.376099 -0.585815 0.557922 1441832770 0.451660 0.376099 -0.585815 0.557922 1441832770 0.447693 0.398438 -0.575562 0.556335 1441832770 0.447693 0.398438 -0.575562 0.556335 1441832770 0.447693 0.398438 -0.575562 0.556335 1441832770 0.447693 0.398438 -0.575562 0.556335 1441832770 0.447693 0.398438 -0.575562 0.556335 1441832770 0.447693 0.398438 -0.575562 0.556335 1441832770 0.444153 0.415344 -0.557739 0.564880 1441832770 0.444153 0.415344 -0.557739 0.564880 1441832770 0.444153 0.415344 -0.557739 0.564880 1441832770 0.444153 0.415344 -0.557739 0.564880 1441832770 0.444153 0.415344 -0.557739 0.564880 1441832770 0.444153 0.415344 -0.557739 0.564880 1441832770 0.444153 0.415344 -0.557739 0.564880 1441832770 0.454834 0.415283 -0.550354 0.563660 1441832770 0.454834 0.415283 -0.550354 0.563660 1441832770 0.454834 0.415283 -0.550354 0.563660 1441832770 0.454834 0.415283 -0.550354 0.563660 1441832770 0.454834 0.415283 -0.550354 0.563660 1441832770 0.454834 0.415283 -0.550354 0.563660 1441832770 0.506042 0.396606 -0.536011 0.547058 1441832770 0.506042 0.396606 -0.536011 0.547058 1441832770 0.506042 0.396606 -0.536011 0.547058 1441832770 0.506042 0.396606 -0.536011 0.547058 1441832770 0.506042 0.396606 -0.536011 0.547058 1441832770 0.506042 0.396606 -0.536011 0.547058 1441832770 0.546387 0.362305 -0.571899 0.493042 1441832770 0.546387 0.362305 -0.571899 0.493042 1441832770 0.546387 0.362305 -0.571899 0.493042 1441832770 0.546387 0.362305 -0.571899 0.493042 1441832770 0.546387 0.362305 -0.571899 0.493042 1441832770 0.546387 0.362305 -0.571899 0.493042 1441832770 0.546387 0.362305 -0.571899 0.493042 1441832770 0.567139 0.348633 -0.585327 0.462769 1441832770 0.567139 0.348633 -0.585327 0.462769 1441832770 0.567139 0.348633 -0.585327 0.462769 1441832770 0.567139 0.348633 -0.585327 0.462769 1441832770 0.567139 0.348633 -0.585327 0.462769 1441832770 0.567139 0.348633 -0.585327 0.462769 1441832770 0.561951 0.331970 -0.622742 0.431396 1441832770 0.561951 0.331970 -0.622742 0.431396 1441832770 0.561951 0.331970 -0.622742 0.431396 1441832770 0.561951 0.331970 -0.622742 0.431396 1441832770 0.561951 0.331970 -0.622742 0.431396 1441832770 0.522644 0.347778 -0.637695 0.446350 1441832770 0.522644 0.347778 -0.637695 0.446350 1441832770 0.522644 0.347778 -0.637695 0.446350 1441832770 0.522644 0.347778 -0.637695 0.446350 1441832770 0.522644 0.347778 -0.637695 0.446350 1441832770 0.522644 0.347778 -0.637695 0.446350 1441832770 0.522644 0.347778 -0.637695 0.446350 1441832770 0.489136 0.382996 -0.625000 0.472656 1441832770 0.489136 0.382996 -0.625000 0.472656 1441832770 0.489136 0.382996 -0.625000 0.472656 1441832770 0.489136 0.382996 -0.625000 0.472656 1441832770 0.489136 0.382996 -0.625000 0.472656 1441832770 0.447327 0.389160 -0.632813 0.497986 1441832770 0.447327 0.389160 -0.632813 0.497986 1441832770 0.447327 0.389160 -0.632813 0.497986 1441832770 0.447327 0.389160 -0.632813 0.497986 1441832770 0.447327 0.389160 -0.632813 0.497986 1441832770 0.395447 0.396301 -0.635315 0.531921 1441832770 0.395447 0.396301 -0.635315 0.531921 1441832770 0.395447 0.396301 -0.635315 0.531921 1441832770 0.395447 0.396301 -0.635315 0.531921 1441832770 0.395447 0.396301 -0.635315 0.531921 1441832770 0.395447 0.396301 -0.635315 0.531921 1441832770 0.411072 0.408752 -0.613953 0.535706 1441832770 0.411072 0.408752 -0.613953 0.535706 1441832770 0.411072 0.408752 -0.613953 0.535706 1441832770 0.411072 0.408752 -0.613953 0.535706 1441832770 0.411072 0.408752 -0.613953 0.535706 1441832770 0.411072 0.408752 -0.613953 0.535706 1441832770 0.411072 0.408752 -0.613953 0.535706 1441832770 0.411804 0.412170 -0.594666 0.553955 1441832770 0.411804 0.412170 -0.594666 0.553955 1441832770 0.411804 0.412170 -0.594666 0.553955 1441832770 0.411804 0.412170 -0.594666 0.553955 1441832770 0.411804 0.412170 -0.594666 0.553955 1441832770 0.411804 0.412170 -0.594666 0.553955 1441832770 0.437439 0.420898 -0.576538 0.546875 1441832770 0.437439 0.420898 -0.576538 0.546875 1441832771 0.437439 0.420898 -0.576538 0.546875 1441832771 0.437439 0.420898 -0.576538 0.546875 1441832771 0.437439 0.420898 -0.576538 0.546875 1441832771 0.437439 0.420898 -0.576538 0.546875 1441832771 0.423340 0.386841 -0.577759 0.580750 1441832771 0.423340 0.386841 -0.577759 0.580750 1441832771 0.423340 0.386841 -0.577759 0.580750 1441832771 0.423340 0.386841 -0.577759 0.580750 1441832771 0.423340 0.386841 -0.577759 0.580750 1441832771 0.423340 0.386841 -0.577759 0.580750 1441832771 0.434875 0.360046 -0.570007 0.596863 1441832771 0.434875 0.360046 -0.570007 0.596863 1441832771 0.434875 0.360046 -0.570007 0.596863 1441832771 0.434875 0.360046 -0.570007 0.596863 1441832771 0.434875 0.360046 -0.570007 0.596863 1441832771 0.434875 0.360046 -0.570007 0.596863 1441832771 0.434875 0.360046 -0.570007 0.596863 1441832771 0.446411 0.362183 -0.576843 0.580261 1441832771 0.446411 0.362183 -0.576843 0.580261 1441832771 0.446411 0.362183 -0.576843 0.580261 1441832771 0.446411 0.362183 -0.576843 0.580261 1441832771 0.446411 0.362183 -0.576843 0.580261 1441832771 0.446411 0.362183 -0.576843 0.580261 1441832771 0.447205 0.363708 -0.579224 0.576355 1441832771 0.447205 0.363708 -0.579224 0.576355 1441832771 0.447205 0.363708 -0.579224 0.576355 1441832771 0.447205 0.363708 -0.579224 0.576355 1441832771 0.447205 0.363708 -0.579224 0.576355 1441832771 0.447205 0.363708 -0.579224 0.576355 1441832771 0.444580 0.365906 -0.575989 0.580200 1441832771 0.444580 0.365906 -0.575989 0.580200 1441832771 0.444580 0.365906 -0.575989 0.580200 1441832771 0.444580 0.365906 -0.575989 0.580200 1441832771 0.444580 0.365906 -0.575989 0.580200 1441832771 0.444580 0.365906 -0.575989 0.580200 1441832771 0.444580 0.365906 -0.575989 0.580200 1441832771 0.436157 0.372925 -0.564514 0.593262 1441832771 0.436157 0.372925 -0.564514 0.593262 1441832771 0.436157 0.372925 -0.564514 0.593262 1441832771 0.436157 0.372925 -0.564514 0.593262 1441832771 0.436157 0.372925 -0.564514 0.593262 1441832771 0.436157 0.372925 -0.564514 0.593262 1441832771 0.428711 0.376770 -0.552246 0.607605 1441832771 0.428711 0.376770 -0.552246 0.607605 1441832771 0.428711 0.376770 -0.552246 0.607605 1441832771 0.428711 0.376770 -0.552246 0.607605 1441832771 0.428711 0.376770 -0.552246 0.607605 1441832771 0.437744 0.379089 -0.548706 0.602966 1441832771 0.437744 0.379089 -0.548706 0.602966 1441832771 0.437744 0.379089 -0.548706 0.602966 1441832771 0.437744 0.379089 -0.548706 0.602966 1441832771 0.437744 0.379089 -0.548706 0.602966 1441832771 0.455994 0.375244 -0.562561 0.578552 1441832771 0.455994 0.375244 -0.562561 0.578552 1441832771 0.455994 0.375244 -0.562561 0.578552 1441832771 0.455994 0.375244 -0.562561 0.578552 1441832771 0.455994 0.375244 -0.562561 0.578552 1441832771 0.455994 0.375244 -0.562561 0.578552 1441832771 0.491760 0.364624 -0.579468 0.537964 1441832771 0.491760 0.364624 -0.579468 0.537964 1441832771 0.491760 0.364624 -0.579468 0.537964 1441832771 0.491760 0.364624 -0.579468 0.537964 1441832771 0.491760 0.364624 -0.579468 0.537964 1441832771 0.491760 0.364624 -0.579468 0.537964 1441832771 0.534424 0.367371 -0.594788 0.474976 1441832771 0.534424 0.367371 -0.594788 0.474976 1441832771 0.534424 0.367371 -0.594788 0.474976 1441832771 0.534424 0.367371 -0.594788 0.474976 1441832771 0.534424 0.367371 -0.594788 0.474976 1441832771 0.534424 0.367371 -0.594788 0.474976 1441832771 0.534424 0.367371 -0.594788 0.474976 1441832771 0.554138 0.345825 -0.629761 0.420410 1441832771 0.554138 0.345825 -0.629761 0.420410 1441832771 0.554138 0.345825 -0.629761 0.420410 1441832771 0.554138 0.345825 -0.629761 0.420410 1441832771 0.554138 0.345825 -0.629761 0.420410 1441832771 0.554138 0.345825 -0.629761 0.420410 1441832771 0.542236 0.354492 -0.638428 0.415588 1441832771 0.542236 0.354492 -0.638428 0.415588 1441832771 0.542236 0.354492 -0.638428 0.415588 1441832771 0.542236 0.354492 -0.638428 0.415588 1441832771 0.542236 0.354492 -0.638428 0.415588 1441832771 0.542236 0.354492 -0.638428 0.415588 1441832771 0.516235 0.366333 -0.632263 0.446655 1441832771 0.516235 0.366333 -0.632263 0.446655 1441832771 0.516235 0.366333 -0.632263 0.446655 1441832771 0.516235 0.366333 -0.632263 0.446655 1441832771 0.516235 0.366333 -0.632263 0.446655 1441832771 0.516235 0.366333 -0.632263 0.446655 1441832771 0.516235 0.366333 -0.632263 0.446655 1441832771 0.488220 0.368225 -0.633179 0.474426 1441832771 0.488220 0.368225 -0.633179 0.474426 1441832771 0.488220 0.368225 -0.633179 0.474426 1441832771 0.488220 0.368225 -0.633179 0.474426 1441832771 0.488220 0.368225 -0.633179 0.474426 1441832771 0.488220 0.368225 -0.633179 0.474426 1441832771 0.458984 0.347229 -0.647339 0.499695 1441832771 0.458984 0.347229 -0.647339 0.499695 1441832771 0.458984 0.347229 -0.647339 0.499695 1441832771 0.458984 0.347229 -0.647339 0.499695 1441832771 0.458984 0.347229 -0.647339 0.499695 1441832771 0.458984 0.347229 -0.647339 0.499695 1441832771 0.458984 0.347229 -0.647339 0.499695 1441832771 0.425110 0.348328 -0.629822 0.548828 1441832771 0.425110 0.348328 -0.629822 0.548828 1441832771 0.425110 0.348328 -0.629822 0.548828 1441832771 0.425110 0.348328 -0.629822 0.548828 1441832771 0.425110 0.348328 -0.629822 0.548828 1441832771 0.425110 0.348328 -0.629822 0.548828 1441832771 0.421692 0.382874 -0.603638 0.557800 1441832771 0.421692 0.382874 -0.603638 0.557800 1441832771 0.421692 0.382874 -0.603638 0.557800 1441832772 0.421692 0.382874 -0.603638 0.557800 1441832772 0.410767 0.417480 -0.592346 0.553162 1441832772 0.410767 0.417480 -0.592346 0.553162 1441832772 0.410767 0.417480 -0.592346 0.553162 1441832772 0.410767 0.417480 -0.592346 0.553162 1441832772 0.410767 0.417480 -0.592346 0.553162 1441832772 0.410767 0.417480 -0.592346 0.553162 1441832772 0.401855 0.406250 -0.588135 0.572327 1441832772 0.401855 0.406250 -0.588135 0.572327 1441832772 0.401855 0.406250 -0.588135 0.572327 1441832772 0.401855 0.406250 -0.588135 0.572327 1441832772 0.401855 0.406250 -0.588135 0.572327 1441832772 0.425842 0.391235 -0.564087 0.589417 1441832772 0.425842 0.391235 -0.564087 0.589417 1441832772 0.425842 0.391235 -0.564087 0.589417 1441832772 0.425842 0.391235 -0.564087 0.589417 1441832772 0.425842 0.391235 -0.564087 0.589417 1441832772 0.425842 0.391235 -0.564087 0.589417 1441832772 0.425842 0.391235 -0.564087 0.589417 1441832772 0.434753 0.393372 -0.565125 0.580322 1441832772 0.434753 0.393372 -0.565125 0.580322 1441832772 0.434753 0.393372 -0.565125 0.580322 1441832772 0.434753 0.393372 -0.565125 0.580322 1441832772 0.434753 0.393372 -0.565125 0.580322 1441832772 0.434753 0.393372 -0.565125 0.580322 1441832772 0.438904 0.407043 -0.559326 0.573364 1441832772 0.438904 0.407043 -0.559326 0.573364 1441832772 0.438904 0.407043 -0.559326 0.573364 1441832772 0.438904 0.407043 -0.559326 0.573364 1441832772 0.438904 0.407043 -0.559326 0.573364 1441832772 0.438904 0.407043 -0.559326 0.573364 1441832772 0.439697 0.414795 -0.554810 0.571594 1441832772 0.439697 0.414795 -0.554810 0.571594 1441832772 0.439697 0.414795 -0.554810 0.571594 1441832772 0.439697 0.414795 -0.554810 0.571594 1441832772 0.439697 0.414795 -0.554810 0.571594 1441832772 0.439697 0.414795 -0.554810 0.571594 1441832772 0.439697 0.414795 -0.554810 0.571594 1441832772 0.431458 0.423889 -0.548340 0.577393 1441832772 0.431458 0.423889 -0.548340 0.577393 1441832772 0.431458 0.423889 -0.548340 0.577393 1441832772 0.431458 0.423889 -0.548340 0.577393 1441832772 0.431458 0.423889 -0.548340 0.577393 1441832772 0.431458 0.423889 -0.548340 0.577393 1441832772 0.420654 0.425232 -0.547302 0.585327 1441832772 0.420654 0.425232 -0.547302 0.585327 1441832772 0.420654 0.425232 -0.547302 0.585327 1441832772 0.420654 0.425232 -0.547302 0.585327 1441832772 0.420654 0.425232 -0.547302 0.585327 1441832772 0.420654 0.425232 -0.547302 0.585327 1441832772 0.429932 0.408264 -0.547913 0.590088 1441832772 0.429932 0.408264 -0.547913 0.590088 1441832772 0.429932 0.408264 -0.547913 0.590088 1441832772 0.429932 0.408264 -0.547913 0.590088 1441832772 0.429932 0.408264 -0.547913 0.590088 1441832772 0.429932 0.408264 -0.547913 0.590088 1441832772 0.489380 0.380981 -0.523804 0.583923 1441832772 0.489380 0.380981 -0.523804 0.583923 1441832772 0.489380 0.380981 -0.523804 0.583923 1441832772 0.489380 0.380981 -0.523804 0.583923 1441832772 0.489380 0.380981 -0.523804 0.583923 1441832772 0.489380 0.380981 -0.523804 0.583923 1441832772 0.567444 0.361572 -0.532532 0.513428 1441832772 0.567444 0.361572 -0.532532 0.513428 1441832772 0.567444 0.361572 -0.532532 0.513428 1441832772 0.567444 0.361572 -0.532532 0.513428 1441832772 0.567444 0.361572 -0.532532 0.513428 1441832772 0.567444 0.361572 -0.532532 0.513428 1441832772 0.616333 0.304810 -0.592773 0.419250 1441832772 0.616333 0.304810 -0.592773 0.419250 1441832772 0.616333 0.304810 -0.592773 0.419250 1441832772 0.616333 0.304810 -0.592773 0.419250 1441832772 0.616333 0.304810 -0.592773 0.419250 1441832772 0.616333 0.304810 -0.592773 0.419250 1441832772 0.616333 0.304810 -0.592773 0.419250 1441832772 0.594116 0.280090 -0.643372 0.393188 1441832772 0.594116 0.280090 -0.643372 0.393188 1441832772 0.594116 0.280090 -0.643372 0.393188 1441832772 0.594116 0.280090 -0.643372 0.393188 1441832772 0.594116 0.280090 -0.643372 0.393188 1441832772 0.594116 0.280090 -0.643372 0.393188 1441832772 0.530457 0.331909 -0.638000 0.448730 1441832772 0.530457 0.331909 -0.638000 0.448730 1441832772 0.530457 0.331909 -0.638000 0.448730 1441832772 0.530457 0.331909 -0.638000 0.448730 1441832772 0.530457 0.331909 -0.638000 0.448730 1441832772 0.530457 0.331909 -0.638000 0.448730 1441832772 0.468689 0.382813 -0.623352 0.495178 1441832772 0.468689 0.382813 -0.623352 0.495178 1441832772 0.468689 0.382813 -0.623352 0.495178 1441832772 0.468689 0.382813 -0.623352 0.495178 1441832772 0.468689 0.382813 -0.623352 0.495178 1441832772 0.468689 0.382813 -0.623352 0.495178 1441832772 0.468689 0.382813 -0.623352 0.495178 1441832772 0.403748 0.392761 -0.627502 0.537537 1441832772 0.403748 0.392761 -0.627502 0.537537 1441832772 0.403748 0.392761 -0.627502 0.537537 1441832772 0.403748 0.392761 -0.627502 0.537537 1441832772 0.403748 0.392761 -0.627502 0.537537 1441832772 0.403748 0.392761 -0.627502 0.537537 1441832772 0.381287 0.408997 -0.609558 0.561890 1441832772 0.381287 0.408997 -0.609558 0.561890 1441832772 0.381287 0.408997 -0.609558 0.561890 1441832772 0.381287 0.408997 -0.609558 0.561890 1441832772 0.381287 0.408997 -0.609558 0.561890 1441832772 0.381287 0.408997 -0.609558 0.561890 1441832772 0.379700 0.427551 -0.583313 0.576843 1441832772 0.379700 0.427551 -0.583313 0.576843 1441832772 0.379700 0.427551 -0.583313 0.576843 1441832772 0.379700 0.427551 -0.583313 0.576843 1441832773 0.379700 0.427551 -0.583313 0.576843 1441832773 0.379700 0.427551 -0.583313 0.576843 1441832773 0.379700 0.427551 -0.583313 0.576843 1441832773 0.397339 0.447876 -0.565796 0.566895 1441832773 0.397339 0.447876 -0.565796 0.566895 1441832773 0.397339 0.447876 -0.565796 0.566895 1441832773 0.397339 0.447876 -0.565796 0.566895 1441832773 0.397339 0.447876 -0.565796 0.566895 1441832773 0.397339 0.447876 -0.565796 0.566895 1441832773 0.412231 0.468079 -0.540649 0.564453 1441832773 0.412231 0.468079 -0.540649 0.564453 1441832773 0.412231 0.468079 -0.540649 0.564453 1441832773 0.412231 0.468079 -0.540649 0.564453 1441832773 0.412231 0.468079 -0.540649 0.564453 1441832773 0.412231 0.468079 -0.540649 0.564453 1441832773 0.414978 0.463867 -0.543152 0.563538 1441832773 0.414978 0.463867 -0.543152 0.563538 1441832773 0.414978 0.463867 -0.543152 0.563538 1441832773 0.414978 0.463867 -0.543152 0.563538 1441832773 0.414978 0.463867 -0.543152 0.563538 1441832773 0.414978 0.463867 -0.543152 0.563538 1441832773 0.414978 0.463867 -0.543152 0.563538 1441832773 0.417847 0.469055 -0.542480 0.557739 1441832773 0.417847 0.469055 -0.542480 0.557739 1441832773 0.417847 0.469055 -0.542480 0.557739 1441832773 0.417847 0.469055 -0.542480 0.557739 1441832773 0.417847 0.469055 -0.542480 0.557739 1441832773 0.417847 0.469055 -0.542480 0.557739 1441832773 0.417847 0.469055 -0.542480 0.557739 1441832773 0.410950 0.474060 -0.544800 0.556335 1441832773 0.410950 0.474060 -0.544800 0.556335 1441832773 0.410950 0.474060 -0.544800 0.556335 1441832773 0.410950 0.474060 -0.544800 0.556335 1441832773 0.410950 0.474060 -0.544800 0.556335 1441832773 0.410950 0.474060 -0.544800 0.556335 1441832773 0.396179 0.478088 -0.540527 0.567688 1441832773 0.396179 0.478088 -0.540527 0.567688 1441832773 0.396179 0.478088 -0.540527 0.567688 1441832773 0.396179 0.478088 -0.540527 0.567688 1441832773 0.396179 0.478088 -0.540527 0.567688 1441832773 0.396179 0.478088 -0.540527 0.567688 1441832773 
0.524170 0.361267 -0.632629 0.440979 1441832788 0.524170 0.361267 -0.632629 0.440979 1441832788 0.524170 0.361267 -0.632629 0.440979 1441832788 0.524170 0.361267 -0.632629 0.440979 1441832788 0.524170 0.361267 -0.632629 0.440979 1441832788 0.522583 0.361877 -0.633057 0.441772 1441832788 0.522583 0.361877 -0.633057 0.441772 1441832788 0.522583 0.361877 -0.633057 0.441772 1441832788 0.522583 0.361877 -0.633057 0.441772 1441832788 0.522583 0.361877 -0.633057 0.441772 1441832788 0.522583 0.361877 -0.633057 0.441772 1441832788 0.522583 0.361877 -0.633057 0.441772 1441832788 0.517273 0.367310 -0.629272 0.448853 1441832788 0.517273 0.367310 -0.629272 0.448853 1441832788 0.517273 0.367310 -0.629272 0.448853 1441832788 0.517273 0.367310 -0.629272 0.448853 1441832788 0.517273 0.367310 -0.629272 0.448853 1441832788 0.517273 0.367310 -0.629272 0.448853 1441832788 0.512146 0.372742 -0.623718 0.457886 1441832788 0.512146 0.372742 -0.623718 0.457886 1441832788 0.512146 0.372742 -0.623718 0.457886 1441832788 0.512146 0.372742 -0.623718 0.457886 1441832788 0.512146 0.372742 -0.623718 0.457886 1441832788 0.512146 0.372742 -0.623718 0.457886 1441832788 0.512146 0.372742 -0.623718 0.457886 1441832788 0.511536 0.373596 -0.619324 0.463928 1441832788 0.511536 0.373596 -0.619324 0.463928 1441832788 0.511536 0.373596 -0.619324 0.463928 1441832788 0.511536 0.373596 -0.619324 0.463928 1441832788 0.511536 0.373596 -0.619324 0.463928 1441832788 0.511536 0.373596 -0.619324 0.463928 1441832788 0.509216 0.379456 -0.612976 0.470032 1441832789 0.509216 0.379456 -0.612976 0.470032 1441832789 0.509216 0.379456 -0.612976 0.470032 1441832789 0.509216 0.379456 -0.612976 0.470032 1441832789 0.509216 0.379456 -0.612976 0.470032 1441832789 0.509216 0.379456 -0.612976 0.470032 1441832789 0.507813 0.386414 -0.607178 0.473389 1441832789 0.507813 0.386414 -0.607178 0.473389 1441832789 0.507813 0.386414 -0.607178 0.473389 1441832789 0.507813 0.386414 -0.607178 0.473389 1441832789 0.507813 0.386414 -0.607178 0.473389 1441832789 0.507813 0.386414 -0.607178 0.473389 1441832789 0.501892 0.392761 -0.604431 0.477905 1441832789 0.501892 0.392761 -0.604431 0.477905 1441832789 0.501892 0.392761 -0.604431 0.477905 1441832789 0.501892 0.392761 -0.604431 0.477905 1441832789 0.501892 0.392761 -0.604431 0.477905 1441832789 0.501892 0.392761 -0.604431 0.477905 1441832789 0.502136 0.393188 -0.605835 0.475525 1441832789 0.502136 0.393188 -0.605835 0.475525 1441832789 0.502136 0.393188 -0.605835 0.475525 1441832789 0.502136 0.393188 -0.605835 0.475525 1441832789 0.502136 0.393188 -0.605835 0.475525 1441832789 0.502136 0.393188 -0.605835 0.475525 1441832789 0.502136 0.393188 -0.605835 0.475525 1441832789 0.502319 0.393616 -0.604797 0.476318 1441832789 0.502319 0.393616 -0.604797 0.476318 1441832789 0.502319 0.393616 -0.604797 0.476318 1441832789 0.502319 0.393616 -0.604797 0.476318 1441832789 0.502319 0.393616 -0.604797 0.476318 1441832789 0.502319 0.393616 -0.604797 0.476318 1441832789 0.500977 0.397034 -0.600708 0.480042 1441832789 0.500977 0.397034 -0.600708 0.480042 1441832789 0.500977 0.397034 -0.600708 0.480042 1441832789 0.500977 0.397034 -0.600708 0.480042 1441832789 0.500977 0.397034 -0.600708 0.480042 1441832789 0.500977 0.397034 -0.600708 0.480042 1441832789 0.502808 0.395996 -0.600769 0.479004 1441832789 0.502808 0.395996 -0.600769 0.479004 1441832789 0.502808 0.395996 -0.600769 0.479004 1441832789 0.502808 0.395996 -0.600769 0.479004 1441832789 0.502808 0.395996 -0.600769 0.479004 1441832789 0.502808 0.395996 -0.600769 0.479004 1441832789 0.508057 0.392090 -0.603455 0.473206 1441832789 0.508057 0.392090 -0.603455 0.473206 1441832789 0.508057 0.392090 -0.603455 0.473206 1441832789 0.508057 0.392090 -0.603455 0.473206 1441832789 0.508057 0.392090 -0.603455 0.473206 1441832789 0.508057 0.392090 -0.603455 0.473206 1441832789 0.515747 0.386353 -0.608215 0.463440 1441832789 0.515747 0.386353 -0.608215 0.463440 1441832789 0.515747 0.386353 -0.608215 0.463440 1441832789 0.515747 0.386353 -0.608215 0.463440 1441832789 0.515747 0.386353 -0.608215 0.463440 1441832789 0.515747 0.386353 -0.608215 0.463440 1441832789 0.550049 0.374146 -0.602478 0.440979 1441832789 0.550049 0.374146 -0.602478 0.440979 1441832789 0.550049 0.374146 -0.602478 0.440979 1441832789 0.550049 0.374146 -0.602478 0.440979 1441832789 0.550049 0.374146 -0.602478 0.440979 1441832789 0.550049 0.374146 -0.602478 0.440979 1441832789 0.550049 0.374146 -0.602478 0.440979 1441832789 0.560486 0.352478 -0.614929 0.428284 1441832789 0.560486 0.352478 -0.614929 0.428284 1441832789 0.560486 0.352478 -0.614929 0.428284 1441832789 0.560486 0.352478 -0.614929 0.428284 1441832789 0.560486 0.352478 -0.614929 0.428284 1441832789 0.560486 0.352478 -0.614929 0.428284 1441832789 0.539917 0.375977 -0.599121 0.456238 1441832789 0.539917 0.375977 -0.599121 0.456238 1441832789 0.539917 0.375977 -0.599121 0.456238 1441832789 0.539917 0.375977 -0.599121 0.456238 1441832789 0.539917 0.375977 -0.599121 0.456238 1441832789 0.539917 0.375977 -0.599121 0.456238 1441832789 0.535034 0.397034 -0.585693 0.461548 1441832789 0.535034 0.397034 -0.585693 0.461548 1441832789 0.535034 0.397034 -0.585693 0.461548 1441832789 0.535034 0.397034 -0.585693 0.461548 1441832789 0.535034 0.397034 -0.585693 0.461548 1441832789 0.535034 0.397034 -0.585693 0.461548 1441832789 0.535034 0.397034 -0.585693 0.461548 1441832789 0.539734 0.385742 -0.596008 0.452332 1441832789 0.539734 0.385742 -0.596008 0.452332 1441832789 0.539734 0.385742 -0.596008 0.452332 1441832789 0.539734 0.385742 -0.596008 0.452332 1441832789 0.539734 0.385742 -0.596008 0.452332 1441832789 0.539734 0.385742 -0.596008 0.452332 1441832789 0.540283 0.382019 -0.598083 0.452087 1441832789 0.540283 0.382019 -0.598083 0.452087 1441832789 0.540283 0.382019 -0.598083 0.452087 1441832789 0.540283 0.382019 -0.598083 0.452087 1441832789 0.540283 0.382019 -0.598083 0.452087 1441832789 0.540283 0.382019 -0.598083 0.452087 1441832789 0.540710 0.380798 -0.596436 0.454773 1441832789 0.540710 0.380798 -0.596436 0.454773 1441832789 0.540710 0.380798 -0.596436 0.454773 1441832789 0.540710 0.380798 -0.596436 0.454773 1441832789 0.540710 0.380798 -0.596436 0.454773 1441832789 0.540710 0.380798 -0.596436 0.454773 1441832789 0.531433 0.387451 -0.589966 0.468384 1441832789 0.531433 0.387451 -0.589966 0.468384 1441832789 0.531433 0.387451 -0.589966 0.468384 1441832789 0.531433 0.387451 -0.589966 0.468384 1441832789 0.531433 0.387451 -0.589966 0.468384 1441832789 0.531433 0.387451 -0.589966 0.468384 1441832789 0.524841 0.396118 -0.585022 0.474731 1441832789 0.524841 0.396118 -0.585022 0.474731 1441832789 0.524841 0.396118 -0.585022 0.474731 1441832789 0.524841 0.396118 -0.585022 0.474731 1441832789 0.524841 0.396118 -0.585022 0.474731 1441832789 0.524841 0.396118 -0.585022 0.474731 1441832789 0.524841 0.396118 -0.585022 0.474731 1441832789 0.522278 0.401978 -0.581055 0.477478 1441832789 0.522278 0.401978 -0.581055 0.477478 1441832790 0.522278 0.401978 -0.581055 0.477478 1441832790 0.522278 0.401978 -0.581055 0.477478 1441832790 0.522278 0.401978 -0.581055 0.477478 1441832790 0.522278 0.401978 -0.581055 0.477478 1441832790 0.520447 0.410156 -0.576111 0.478455 1441832790 0.520447 0.410156 -0.576111 0.478455 1441832790 0.520447 0.410156 -0.576111 0.478455 1441832790 0.520447 0.410156 -0.576111 0.478455 1441832790 0.520447 0.410156 -0.576111 0.478455 1441832790 0.520447 0.410156 -0.576111 0.478455 1441832790 0.520447 0.410156 -0.576111 0.478455 1441832790 0.516052 0.419067 -0.573425 0.478760 1441832790 0.516052 0.419067 -0.573425 0.478760 1441832790 0.516052 0.419067 -0.573425 0.478760 1441832790 0.516052 0.419067 -0.573425 0.478760 1441832790 0.516052 0.419067 -0.573425 0.478760 1441832790 0.516052 0.419067 -0.573425 0.478760 1441832790 0.520996 0.418640 -0.576355 0.470154 1441832790 0.520996 0.418640 -0.576355 0.470154 1441832790 0.520996 0.418640 -0.576355 0.470154 1441832790 0.520996 0.418640 -0.576355 0.470154 1441832790 0.520996 0.418640 -0.576355 0.470154 1441832790 0.520996 0.418640 -0.576355 0.470154 1441832790 0.520996 0.408386 -0.584656 0.468933 1441832790 0.520996 0.408386 -0.584656 0.468933 1441832790 0.520996 0.408386 -0.584656 0.468933 1441832790 0.520996 0.408386 -0.584656 0.468933 1441832790 0.520996 0.408386 -0.584656 0.468933 1441832790 0.520996 0.408386 -0.584656 0.468933 1441832790 0.520996 0.408386 -0.584656 0.468933 1441832790 0.517883 0.410217 -0.581421 0.474792 1441832790 0.517883 0.410217 -0.581421 0.474792 1441832790 0.517883 0.410217 -0.581421 0.474792 1441832790 0.517883 0.410217 -0.581421 0.474792 1441832790 0.517883 0.410217 -0.581421 0.474792 1441832790 0.517883 0.410217 -0.581421 0.474792 1441832790 0.522339 0.405029 -0.581421 0.474365 1441832790 0.522339 0.405029 -0.581421 0.474365 1441832790 0.522339 0.405029 -0.581421 0.474365 1441832790 0.522339 0.405029 -0.581421 0.474365 1441832790 0.522339 0.405029 -0.581421 0.474365 1441832790 0.522339 0.405029 -0.581421 0.474365 1441832790 0.522339 0.405029 -0.581421 0.474365 1441832790 0.528564 0.399292 -0.582520 0.471008 1441832790 0.528564 0.399292 -0.582520 0.471008 1441832790 0.528564 0.399292 -0.582520 0.471008 1441832790 0.528564 0.399292 -0.582520 0.471008 1441832790 0.528564 0.399292 -0.582520 0.471008 1441832790 0.528564 0.399292 -0.582520 0.471008 1441832790 0.538086 0.392578 -0.585022 0.462646 1441832790 0.538086 0.392578 -0.585022 0.462646 1441832790 0.538086 0.392578 -0.585022 0.462646 1441832790 0.538086 0.392578 -0.585022 0.462646 1441832790 0.538086 0.392578 -0.585022 0.462646 1441832790 0.538086 0.392578 -0.585022 0.462646 1441832790 0.547241 0.384583 -0.588074 0.454712 1441832790 0.547241 0.384583 -0.588074 0.454712 1441832790 0.547241 0.384583 -0.588074 0.454712 1441832790 0.547241 0.384583 -0.588074 0.454712 1441832790 0.547241 0.384583 -0.588074 0.454712 1441832790 0.547241 0.384583 -0.588074 0.454712 1441832790 0.547241 0.384583 -0.588074 0.454712 1441832790 0.549561 0.375488 -0.592102 0.454285 1441832790 0.549561 0.375488 -0.592102 0.454285 1441832790 0.549561 0.375488 -0.592102 0.454285 1441832790 0.549561 0.375488 -0.592102 0.454285 1441832790 0.549561 0.375488 -0.592102 0.454285 1441832790 0.549561 0.375488 -0.592102 0.454285 1441832790 0.550232 0.370300 -0.593079 0.456360 1441832790 0.550232 0.370300 -0.593079 0.456360 1441832790 0.550232 0.370300 -0.593079 0.456360 1441832790 0.550232 0.370300 -0.593079 0.456360 1441832790 0.550232 0.370300 -0.593079 0.456360 1441832790 0.550232 0.370300 -0.593079 0.456360 1441832790 0.555054 0.366455 -0.592346 0.454590 1441832790 0.555054 0.366455 -0.592346 0.454590 1441832790 0.555054 0.366455 -0.592346 0.454590 1441832790 0.555054 0.366455 -0.592346 0.454590 1441832790 0.555054 0.366455 -0.592346 0.454590 1441832790 0.555054 0.366455 -0.592346 0.454590 1441832790 0.555054 0.366455 -0.592346 0.454590 1441832790 0.556519 0.370422 -0.587524 0.455872 1441832790 0.556519 0.370422 -0.587524 0.455872 1441832790 0.556519 0.370422 -0.587524 0.455872 1441832790 0.556519 0.370422 -0.587524 0.455872 1441832790 0.556519 0.370422 -0.587524 0.455872 1441832790 0.556519 0.370422 -0.587524 0.455872 1441832790 0.555786 0.376648 -0.583679 0.456604 1441832790 0.555786 0.376648 -0.583679 0.456604 1441832790 0.555786 0.376648 -0.583679 0.456604 1441832790 0.555786 0.376648 -0.583679 0.456604 1441832790 0.555786 0.376648 -0.583679 0.456604 1441832790 0.555786 0.376648 -0.583679 0.456604 1441832790 0.551270 0.379028 -0.586182 0.456909 1441832790 0.551270 0.379028 -0.586182 0.456909 1441832790 0.551270 0.379028 -0.586182 0.456909 1441832790 0.551270 0.379028 -0.586182 0.456909 1441832790 0.551270 0.379028 -0.586182 0.456909 1441832790 0.551270 0.379028 -0.586182 0.456909 1441832790 0.541748 0.385559 -0.586304 0.462646 1441832790 0.541748 0.385559 -0.586304 0.462646 1441832790 0.541748 0.385559 -0.586304 0.462646 1441832790 0.541748 0.385559 -0.586304 0.462646 1441832790 0.541748 0.385559 -0.586304 0.462646 1441832790 0.541748 0.385559 -0.586304 0.462646 1441832790 0.534729 0.390320 -0.585693 0.467651 1441832790 0.534729 0.390320 -0.585693 0.467651 1441832790 0.534729 0.390320 -0.585693 0.467651 1441832790 0.534729 0.390320 -0.585693 0.467651 1441832790 0.534729 0.390320 -0.585693 0.467651 1441832790 0.534729 0.390320 -0.585693 0.467651 1441832790 0.534729 0.390320 -0.585693 0.467651 1441832790 0.533386 0.390442 -0.582703 0.472717 1441832790 0.533386 0.390442 -0.582703 0.472717 1441832790 0.533386 0.390442 -0.582703 0.472717 1441832791 0.533386 0.390442 -0.582703 0.472717 1441832791 0.533386 0.390442 -0.582703 0.472717 1441832791 0.533386 0.390442 -0.582703 0.472717 1441832791 0.528198 0.398193 -0.569641 0.487732 1441832791 0.528198 0.398193 -0.569641 0.487732 1441832791 0.528198 0.398193 -0.569641 0.487732 1441832791 0.528198 0.398193 -0.569641 0.487732 1441832791 0.528198 0.398193 -0.569641 0.487732 1441832791 0.528198 0.398193 -0.569641 0.487732 1441832791 0.518250 0.417847 -0.553040 0.500916 1441832791 0.518250 0.417847 -0.553040 0.500916 1441832791 0.518250 0.417847 -0.553040 0.500916 1441832791 0.518250 0.417847 -0.553040 0.500916 1441832791 0.518250 0.417847 -0.553040 0.500916 1441832791 0.518250 0.417847 -0.553040 0.500916 1441832791 0.519104 0.418701 -0.556091 0.495850 1441832791 0.519104 0.418701 -0.556091 0.495850 1441832791 0.519104 0.418701 -0.556091 0.495850 1441832791 0.519104 0.418701 -0.556091 0.495850 1441832791 0.519104 0.418701 -0.556091 0.495850 1441832791 0.519104 0.418701 -0.556091 0.495850 1441832791 0.519104 0.418701 -0.556091 0.495850 1441832791 0.528748 0.401978 -0.570374 0.483154 1441832791 0.528748 0.401978 -0.570374 0.483154 1441832791 0.528748 0.401978 -0.570374 0.483154 1441832791 0.528748 0.401978 -0.570374 0.483154 1441832791 0.528748 0.401978 -0.570374 0.483154 1441832791 0.528748 0.401978 -0.570374 0.483154 1441832791 0.519653 0.409851 -0.564514 0.493225 1441832791 0.519653 0.409851 -0.564514 0.493225 1441832791 0.519653 0.409851 -0.564514 0.493225 1441832791 0.519653 0.409851 -0.564514 0.493225 1441832791 0.519653 0.409851 -0.564514 0.493225 1441832791 0.519653 0.409851 -0.564514 0.493225 1441832791 0.521118 0.414795 -0.559753 0.492920 1441832791 0.521118 0.414795 -0.559753 0.492920 1441832791 0.521118 0.414795 -0.559753 0.492920 1441832791 0.521118 0.414795 -0.559753 0.492920 1441832791 0.521118 0.414795 -0.559753 0.492920 1441832791 0.521118 0.414795 -0.559753 0.492920 1441832791 0.521118 0.414795 -0.559753 0.492920 1441832791 0.528564 0.402954 -0.569702 0.483337 1441832791 0.528564 0.402954 -0.569702 0.483337 1441832791 0.528564 0.402954 -0.569702 0.483337 1441832791 0.528564 0.402954 -0.569702 0.483337 1441832791 0.528564 0.402954 -0.569702 0.483337 1441832791 0.528564 0.402954 -0.569702 0.483337 1441832791 0.533325 0.394409 -0.577454 0.475952 1441832791 0.533325 0.394409 -0.577454 0.475952 1441832791 0.533325 0.394409 -0.577454 0.475952 1441832791 0.533325 0.394409 -0.577454 0.475952 1441832791 0.533325 0.394409 -0.577454 0.475952 1441832791 0.533325 0.394409 -0.577454 0.475952 1441832791 0.533325 0.394409 -0.577454 0.475952 1441832791 0.542542 0.380432 -0.588928 0.462708 1441832791 0.542542 0.380432 -0.588928 0.462708 1441832791 0.542542 0.380432 -0.588928 0.462708 1441832791 0.542542 0.380432 -0.588928 0.462708 1441832791 0.542542 0.380432 -0.588928 0.462708 1441832791 0.542542 0.380432 -0.588928 0.462708 1441832791 0.557373 0.356628 -0.604492 0.443481 1441832791 0.557373 0.356628 -0.604492 0.443481 1441832791 0.557373 0.356628 -0.604492 0.443481 1441832791 0.557373 0.356628 -0.604492 0.443481 1441832791 0.557373 0.356628 -0.604492 0.443481 1441832791 0.557373 0.356628 -0.604492 0.443481 1441832791 0.557373 0.356628 -0.604492 0.443481 1441832791 0.562317 0.344116 -0.608704 0.441406 1441832791 0.562317 0.344116 -0.608704 0.441406 1441832791 0.562317 0.344116 -0.608704 0.441406 1441832791 0.562317 0.344116 -0.608704 0.441406 1441832791 0.562317 0.344116 -0.608704 0.441406 1441832791 0.562317 0.344116 -0.608704 0.441406 1441832791 0.562317 0.344116 -0.608704 0.441406 1441832791 0.559937 0.346436 -0.602539 0.450928 1441832791 0.559937 0.346436 -0.602539 0.450928 1441832791 0.559937 0.346436 -0.602539 0.450928 1441832791 0.559937 0.346436 -0.602539 0.450928 1441832791 0.559937 0.346436 -0.602539 0.450928 1441832791 0.559937 0.346436 -0.602539 0.450928 1441832791 0.554504 0.353088 -0.596252 0.460754 1441832791 0.554504 0.353088 -0.596252 0.460754 1441832791 0.554504 0.353088 -0.596252 0.460754 1441832791 0.554504 0.353088 -0.596252 0.460754 1441832791 0.554504 0.353088 -0.596252 0.460754 1441832791 0.554504 0.353088 -0.596252 0.460754 1441832791 0.551086 0.357544 -0.595032 0.462952 1441832791 0.551086 0.357544 -0.595032 0.462952 1441832791 0.551086 0.357544 -0.595032 0.462952 1441832791 0.551086 0.357544 -0.595032 0.462952 1441832791 0.551086 0.357544 -0.595032 0.462952 1441832791 0.551086 0.357544 -0.595032 0.462952 1441832791 0.551086 0.357544 -0.595032 0.462952 1441832791 0.550171 0.364807 -0.592773 0.461243 1441832791 0.550171 0.364807 -0.592773 0.461243 1441832791 0.550171 0.364807 -0.592773 0.461243 1441832791 0.550171 0.364807 -0.592773 0.461243 1441832791 0.550171 0.364807 -0.592773 0.461243 1441832791 0.550171 0.364807 -0.592773 0.461243 1441832791 0.543762 0.378540 -0.587463 0.464600 1441832791 0.543762 0.378540 -0.587463 0.464600 1441832791 0.543762 0.378540 -0.587463 0.464600 1441832791 0.543762 0.378540 -0.587463 0.464600 1441832791 0.543762 0.378540 -0.587463 0.464600 1441832791 0.543762 0.378540 -0.587463 0.464600 1441832791 0.533142 0.393677 -0.578552 0.475403 1441832791 0.533142 0.393677 -0.578552 0.475403 1441832791 0.533142 0.393677 -0.578552 0.475403 1441832791 0.533142 0.393677 -0.578552 0.475403 1441832791 0.533142 0.393677 -0.578552 0.475403 1441832791 0.533142 0.393677 -0.578552 0.475403 1441832791 0.519226 0.408569 -0.567932 0.490723 1441832791 0.519226 0.408569 -0.567932 0.490723 1441832791 0.519226 0.408569 -0.567932 0.490723 1441832791 0.519226 0.408569 -0.567932 0.490723 1441832792 0.519226 0.408569 -0.567932 0.490723 1441832792 0.519226 0.408569 -0.567932 0.490723 1441832792 0.510193 0.418030 -0.557922 0.503601 1441832792 0.510193 0.418030 -0.557922 0.503601 1441832792 0.510193 0.418030 -0.557922 0.503601 1441832792 0.510193 0.418030 -0.557922 0.503601 1441832792 0.510193 0.418030 -0.557922 0.503601 1441832792 0.510193 0.418030 -0.557922 0.503601 1441832792 0.510193 0.418030 -0.557922 0.503601 1441832792 0.506409 0.425171 -0.548157 0.512024 1441832792 0.506409 0.425171 -0.548157 0.512024 1441832792 0.506409 0.425171 -0.548157 0.512024 1441832792 0.506409 0.425171 -0.548157 0.512024 1441832792 0.506409 0.425171 -0.548157 0.512024 1441832792 0.506409 0.425171 -0.548157 0.512024 1441832792 0.492737 0.440613 -0.534180 0.526978 1441832792 0.492737 0.440613 -0.534180 0.526978 1441832792 0.492737 0.440613 -0.534180 0.526978 1441832792 0.492737 0.440613 -0.534180 0.526978 1441832792 0.492737 0.440613 -0.534180 0.526978 1441832792 0.492737 0.440613 -0.534180 0.526978 1441832792 0.499817 0.438354 -0.539551 0.516602 1441832792 0.499817 0.438354 -0.539551 0.516602 1441832792 0.499817 0.438354 -0.539551 0.516602 1441832792 0.499817 0.438354 -0.539551 0.516602 1441832792 0.499817 0.438354 -0.539551 0.516602 1441832792 0.499817 0.438354 -0.539551 0.516602 1441832792 0.506287 0.414185 -0.561035 0.507263 1441832792 0.506287 0.414185 -0.561035 0.507263 1441832792 0.506287 0.414185 -0.561035 0.507263 1441832792 0.506287 0.414185 -0.561035 0.507263 1441832792 0.506287 0.414185 -0.561035 0.507263 1441832792 0.506287 0.414185 -0.561035 0.507263 1441832792 0.506287 0.414185 -0.561035 0.507263 1441832792 0.504028 0.422363 -0.554443 0.510010 1441832792 0.504028 0.422363 -0.554443 0.510010 1441832792 0.504028 0.422363 -0.554443 0.510010 1441832792 0.504028 0.422363 -0.554443 0.510010 1441832792 0.504028 0.422363 -0.554443 0.510010 1441832792 0.504028 0.422363 -0.554443 0.510010 1441832792 0.511292 0.422241 -0.555420 0.501770 1441832792 0.511292 0.422241 -0.555420 0.501770 1441832792 0.511292 0.422241 -0.555420 0.501770 1441832792 0.511292 0.422241 -0.555420 0.501770 1441832792 0.511292 0.422241 -0.555420 0.501770 1441832792 0.511292 0.422241 -0.555420 0.501770 1441832792 0.519409 0.412842 -0.563477 0.492188 1441832792 0.519409 0.412842 -0.563477 0.492188 1441832792 0.519409 0.412842 -0.563477 0.492188 1441832792 0.519409 0.412842 -0.563477 0.492188 1441832792 0.519409 0.412842 -0.563477 0.492188 1441832792 0.519409 0.412842 -0.563477 0.492188 1441832792 0.519409 0.412842 -0.563477 0.492188 1441832792 0.526001 0.403870 -0.572327 0.482300 1441832792 0.526001 0.403870 -0.572327 0.482300 1441832792 0.526001 0.403870 -0.572327 0.482300 1441832792 0.526001 0.403870 -0.572327 0.482300 1441832792 0.526001 0.403870 -0.572327 0.482300 1441832792 0.526001 0.403870 -0.572327 0.482300 1441832792 0.541443 0.382874 -0.586060 0.465515 1441832792 0.541443 0.382874 -0.586060 0.465515 1441832792 0.541443 0.382874 -0.586060 0.465515 1441832792 0.541443 0.382874 -0.586060 0.465515 1441832792 0.541443 0.382874 -0.586060 0.465515 1441832792 0.541443 0.382874 -0.586060 0.465515 1441832792 0.569458 0.342834 -0.608276 0.433716 1441832792 0.569458 0.342834 -0.608276 0.433716 1441832792 0.569458 0.342834 -0.608276 0.433716 1441832792 0.569458 0.342834 -0.608276 0.433716 1441832792 0.569458 0.342834 -0.608276 0.433716 1441832792 0.569458 0.342834 -0.608276 0.433716 1441832792 0.569458 0.342834 -0.608276 0.433716 1441832792 0.567200 0.331360 -0.609192 0.444214 1441832792 0.567200 0.331360 -0.609192 0.444214 1441832792 0.567200 0.331360 -0.609192 0.444214 1441832792 0.567200 0.331360 -0.609192 0.444214 1441832792 0.567200 0.331360 -0.609192 0.444214 1441832792 0.553955 0.365295 -0.584045 0.467468 1441832792 0.553955 0.365295 -0.584045 0.467468 1441832792 0.553955 0.365295 -0.584045 0.467468 1441832792 0.553955 0.365295 -0.584045 0.467468 1441832792 0.553955 0.365295 -0.584045 0.467468 1441832792 0.553955 0.365295 -0.584045 0.467468 1441832792 0.553955 0.365295 -0.584045 0.467468 1441832792 0.550293 0.376953 -0.579407 0.468384 1441832792 0.550293 0.376953 -0.579407 0.468384 1441832792 0.550293 0.376953 -0.579407 0.468384 1441832792 0.550293 0.376953 -0.579407 0.468384 1441832792 0.550293 0.376953 -0.579407 0.468384 1441832792 0.550293 0.376953 -0.579407 0.468384 1441832792 0.550293 0.376953 -0.579407 0.468384 1441832792 0.548706 0.375488 -0.587402 0.461304 1441832792 0.548706 0.375488 -0.587402 0.461304 1441832792 0.548706 0.375488 -0.587402 0.461304 1441832792 0.548706 0.375488 -0.587402 0.461304 1441832792 0.548706 0.375488 -0.587402 0.461304 1441832792 0.548706 0.375488 -0.587402 0.461304 1441832792 0.550232 0.374695 -0.593201 0.452698 1441832792 0.550232 0.374695 -0.593201 0.452698 1441832792 0.550232 0.374695 -0.593201 0.452698 1441832792 0.550232 0.374695 -0.593201 0.452698 1441832792 0.550232 0.374695 -0.593201 0.452698 1441832792 0.550232 0.374695 -0.593201 0.452698 1441832792 0.547668 0.374207 -0.596741 0.451477 1441832792 0.547668 0.374207 -0.596741 0.451477 1441832792 0.547668 0.374207 -0.596741 0.451477 1441832792 0.547668 0.374207 -0.596741 0.451477 1441832792 0.547668 0.374207 -0.596741 0.451477 1441832792 0.547668 0.374207 -0.596741 0.451477 1441832792 0.537292 0.377930 -0.592224 0.466553 1441832792 0.537292 0.377930 -0.592224 0.466553 1441832792 0.537292 0.377930 -0.592224 0.466553 1441832792 0.537292 0.377930 -0.592224 0.466553 1441832792 0.537292 0.377930 -0.592224 0.466553 1441832792 0.537292 0.377930 -0.592224 0.466553 1441832793 0.537292 0.377930 -0.592224 0.466553 1441832793 0.538147 0.381653 -0.585266 0.471375 1441832793 0.538147 0.381653 -0.585266 0.471375 1441832793 0.538147 0.381653 -0.585266 0.471375 1441832793 0.538147 0.381653 -0.585266 0.471375 1441832793 0.538147 0.381653 -0.585266 0.471375 1441832793 0.538147 0.381653 -0.585266 0.471375 1441832793 0.534912 0.388123 -0.576538 0.480408 1441832793 0.534912 0.388123 -0.576538 0.480408 1441832793 0.534912 0.388123 -0.576538 0.480408 1441832793 0.534912 0.388123 -0.576538 0.480408 1441832793 0.534912 0.388123 -0.576538 0.480408 1441832793 0.534912 0.388123 -0.576538 0.480408 1441832793 0.534912 0.388123 -0.576538 0.480408 1441832793 0.526062 0.405334 -0.564209 0.490479 1441832793 0.526062 0.405334 -0.564209 0.490479 1441832793 0.526062 0.405334 -0.564209 0.490479 1441832793 0.526062 0.405334 -0.564209 0.490479 1441832793 0.526062 0.405334 -0.564209 0.490479 1441832793 0.526062 0.405334 -0.564209 0.490479 1441832793 0.536743 0.398743 -0.571960 0.475159 1441832793 0.536743 0.398743 -0.571960 0.475159 1441832793 0.536743 0.398743 -0.571960 0.475159 1441832793 0.536743 0.398743 -0.571960 0.475159 1441832793 0.536743 0.398743 -0.571960 0.475159 1441832793 0.536743 0.398743 -0.571960 0.475159 1441832793 0.536743 0.398743 -0.571960 0.475159 1441832793 0.534485 0.382996 -0.585388 0.474243 1441832793 0.534485 0.382996 -0.585388 0.474243 1441832793 0.534485 0.382996 -0.585388 0.474243 1441832793 0.534485 0.382996 -0.585388 0.474243 1441832793 0.534485 0.382996 -0.585388 0.474243 1441832793 0.534485 0.382996 -0.585388 0.474243 1441832793 0.524841 0.401001 -0.574707 0.483093 1441832793 0.524841 0.401001 -0.574707 0.483093 1441832793 0.524841 0.401001 -0.574707 0.483093 1441832793 0.524841 0.401001 -0.574707 0.483093 1441832793 0.524841 0.401001 -0.574707 0.483093 1441832793 0.524841 0.401001 -0.574707 0.483093 1441832793 0.524841 0.401001 -0.574707 0.483093 1441832793 0.531555 0.398254 -0.578003 0.473999 1441832793 0.531555 0.398254 -0.578003 0.473999 1441832793 0.531555 0.398254 -0.578003 0.473999 1441832793 0.531555 0.398254 -0.578003 0.473999 1441832793 0.531555 0.398254 -0.578003 0.473999 1441832793 0.531555 0.398254 -0.578003 0.473999 1441832793 0.537964 0.384338 -0.588989 0.464722 1441832793 0.537964 0.384338 -0.588989 0.464722 1441832793 0.537964 0.384338 -0.588989 0.464722 1441832793 0.537964 0.384338 -0.588989 0.464722 1441832793 0.537964 0.384338 -0.588989 0.464722 1441832793 0.537964 0.384338 -0.588989 0.464722 1441832793 0.543518 0.378357 -0.592590 0.458435 1441832793 0.543518 0.378357 -0.592590 0.458435 1441832793 0.543518 0.378357 -0.592590 0.458435 1441832793 0.543518 0.378357 -0.592590 0.458435 1441832793 0.543518 0.378357 -0.592590 0.458435 1441832793 0.543518 0.378357 -0.592590 0.458435 1441832793 0.553345 0.365906 -0.599609 0.447632 1441832793 0.553345 0.365906 -0.599609 0.447632 1441832793 0.553345 0.365906 -0.599609 0.447632 1441832793 0.553345 0.365906 -0.599609 0.447632 1441832793 0.553345 0.365906 -0.599609 0.447632 1441832793 0.553345 0.365906 -0.599609 0.447632 1441832793 0.562805 0.350952 -0.605896 0.439270 1441832793 0.562805 0.350952 -0.605896 0.439270 1441832793 0.562805 0.350952 -0.605896 0.439270 1441832793 0.562805 0.350952 -0.605896 0.439270 1441832793 0.562805 0.350952 -0.605896 0.439270 1441832793 0.562805 0.350952 -0.605896 0.439270 1441832793 0.562622 0.353516 -0.599976 0.445435 1441832793 0.562622 0.353516 -0.599976 0.445435 1441832793 0.562622 0.353516 -0.599976 0.445435 1441832793 0.562622 0.353516 -0.599976 0.445435 1441832793 0.562622 0.353516 -0.599976 0.445435 1441832793 0.562622 0.353516 -0.599976 0.445435 1441832793 0.562622 0.353516 -0.599976 0.445435 1441832793 0.562988 0.356934 -0.595215 0.448730 1441832793 0.562988 0.356934 -0.595215 0.448730 1441832793 0.562988 0.356934 -0.595215 0.448730 1441832793 0.562988 0.356934 -0.595215 0.448730 1441832793 0.562988 0.356934 -0.595215 0.448730 1441832793 0.562988 0.356934 -0.595215 0.448730 1441832793 0.558044 0.364746 -0.591919 0.452881 1441832793 0.558044 0.364746 -0.591919 0.452881 1441832793 0.558044 0.364746 -0.591919 0.452881 1441832793 0.558044 0.364746 -0.591919 0.452881 1441832793 0.558044 0.364746 -0.591919 0.452881 1441832793 0.558044 0.364746 -0.591919 0.452881 1441832793 0.558044 0.364746 -0.591919 0.452881 1441832793 0.555481 0.370361 -0.591919 0.451477 1441832793 0.555481 0.370361 -0.591919 0.451477 1441832793 0.555481 0.370361 -0.591919 0.451477 1441832793 0.555481 0.370361 -0.591919 0.451477 1441832793 0.555481 0.370361 -0.591919 0.451477 1441832793 0.555481 0.370361 -0.591919 0.451477 1441832793 0.555481 0.371216 -0.594788 0.447021 1441832793 0.555481 0.371216 -0.594788 0.447021 1441832793 0.555481 0.371216 -0.594788 0.447021 1441832793 0.555481 0.371216 -0.594788 0.447021 1441832793 0.555481 0.371216 -0.594788 0.447021 1441832793 0.555481 0.371216 -0.594788 0.447021 1441832793 0.555481 0.371216 -0.594788 0.447021 1441832793 0.550659 0.373352 -0.594849 0.450989 1441832793 0.550659 0.373352 -0.594849 0.450989 1441832793 0.550659 0.373352 -0.594849 0.450989 1441832793 0.550659 0.373352 -0.594849 0.450989 1441832793 0.550659 0.373352 -0.594849 0.450989 1441832793 0.550659 0.373352 -0.594849 0.450989 1441832793 0.543762 0.378296 -0.589417 0.462280 1441832793 0.543762 0.378296 -0.589417 0.462280 1441832793 0.543762 0.378296 -0.589417 0.462280 1441832793 0.543762 0.378296 -0.589417 0.462280 1441832793 0.543762 0.378296 -0.589417 0.462280 1441832793 0.543762 0.378296 -0.589417 0.462280 1441832794 0.540405 0.382141 -0.583679 0.470337 1441832794 0.540405 0.382141 -0.583679 0.470337 1441832794 0.540405 0.382141 -0.583679 0.470337 1441832794 0.540405 0.382141 -0.583679 0.470337 1441832794 0.540405 0.382141 -0.583679 0.470337 1441832794 0.540405 0.382141 -0.583679 0.470337 1441832794 0.538757 0.388977 -0.577576 0.474182 1441832794 0.538757 0.388977 -0.577576 0.474182 1441832794 0.538757 0.388977 -0.577576 0.474182 1441832794 0.538757 0.388977 -0.577576 0.474182 1441832794 0.538757 0.388977 -0.577576 0.474182 1441832794 0.538757 0.388977 -0.577576 0.474182 1441832794 0.538757 0.388977 -0.577576 0.474182 1441832794 0.537781 0.393066 -0.576416 0.473328 1441832794 0.537781 0.393066 -0.576416 0.473328 1441832794 0.537781 0.393066 -0.576416 0.473328 1441832794 0.537781 0.393066 -0.576416 0.473328 1441832794 0.537781 0.393066 -0.576416 0.473328 1441832794 0.537781 0.393066 -0.576416 0.473328 1441832794 
0.358521 0.395630 -0.639648 0.552917 1441832800 0.358521 0.395630 -0.639648 0.552917 1441832800 0.358521 0.395630 -0.639648 0.552917 1441832800 0.358521 0.395630 -0.639648 0.552917 1441832800 0.358521 0.395630 -0.639648 0.552917 1441832800 0.358521 0.395630 -0.639648 0.552917 1441832800 0.331177 0.437683 -0.604553 0.577271 1441832800 0.331177 0.437683 -0.604553 0.577271 1441832800 0.331177 0.437683 -0.604553 0.577271 1441832800 0.331177 0.437683 -0.604553 0.577271 1441832800 0.331177 0.437683 -0.604553 0.577271 1441832800 0.331177 0.437683 -0.604553 0.577271 1441832800 0.331177 0.437683 -0.604553 0.577271 1441832800 0.330444 0.428284 -0.620361 0.567871 1441832800 0.330444 0.428284 -0.620361 0.567871 1441832800 0.330444 0.428284 -0.620361 0.567871 1441832800 0.330444 0.428284 -0.620361 0.567871 1441832800 0.330444 0.428284 -0.620361 0.567871 1441832800 0.330444 0.428284 -0.620361 0.567871 1441832800 0.316589 0.416626 -0.629211 0.574646 1441832800 0.316589 0.416626 -0.629211 0.574646 1441832800 0.316589 0.416626 -0.629211 0.574646 1441832800 0.316589 0.416626 -0.629211 0.574646 1441832800 0.316589 0.416626 -0.629211 0.574646 1441832800 0.316589 0.416626 -0.629211 0.574646 1441832800 0.308350 0.404175 -0.628418 0.588745 1441832800 0.308350 0.404175 -0.628418 0.588745 1441832800 0.308350 0.404175 -0.628418 0.588745 1441832800 0.308350 0.404175 -0.628418 0.588745 1441832800 0.308350 0.404175 -0.628418 0.588745 1441832800 0.308350 0.404175 -0.628418 0.588745 1441832800 0.308350 0.404175 -0.628418 0.588745 1441832800 0.300476 0.403564 -0.631714 0.589661 1441832800 0.300476 0.403564 -0.631714 0.589661 1441832800 0.300476 0.403564 -0.631714 0.589661 1441832800 0.300476 0.403564 -0.631714 0.589661 1441832800 0.300476 0.403564 -0.631714 0.589661 1441832800 0.300476 0.403564 -0.631714 0.589661 1441832800 0.297852 0.421204 -0.616455 0.594788 1441832801 0.297852 0.421204 -0.616455 0.594788 1441832801 0.297852 0.421204 -0.616455 0.594788 1441832801 0.297852 0.421204 -0.616455 0.594788 1441832801 0.297852 0.421204 -0.616455 0.594788 1441832801 0.297852 0.421204 -0.616455 0.594788 1441832801 0.295532 0.436462 -0.598511 0.603210 1441832801 0.295532 0.436462 -0.598511 0.603210 1441832801 0.295532 0.436462 -0.598511 0.603210 1441832801 0.295532 0.436462 -0.598511 0.603210 1441832801 0.295532 0.436462 -0.598511 0.603210 1441832801 0.295532 0.436462 -0.598511 0.603210 1441832801 0.295532 0.436462 -0.598511 0.603210 1441832801 0.312988 0.457703 -0.579468 0.597229 1441832801 0.312988 0.457703 -0.579468 0.597229 1441832801 0.312988 0.457703 -0.579468 0.597229 1441832801 0.312988 0.457703 -0.579468 0.597229 1441832801 0.312988 0.457703 -0.579468 0.597229 1441832801 0.312988 0.457703 -0.579468 0.597229 1441832801 0.382690 0.457886 -0.546692 0.587341 1441832801 0.382690 0.457886 -0.546692 0.587341 1441832801 0.382690 0.457886 -0.546692 0.587341 1441832801 0.382690 0.457886 -0.546692 0.587341 1441832801 0.382690 0.457886 -0.546692 0.587341 1441832801 0.382690 0.457886 -0.546692 0.587341 1441832801 0.382690 0.457886 -0.546692 0.587341 1441832801 0.493469 0.456665 -0.523254 0.523560 1441832801 0.493469 0.456665 -0.523254 0.523560 1441832801 0.493469 0.456665 -0.523254 0.523560 1441832801 0.493469 0.456665 -0.523254 0.523560 1441832801 0.493469 0.456665 -0.523254 0.523560 1441832801 0.493469 0.456665 -0.523254 0.523560 1441832801 0.592651 0.372498 -0.574036 0.424866 1441832801 0.592651 0.372498 -0.574036 0.424866 1441832801 0.592651 0.372498 -0.574036 0.424866 1441832801 0.592651 0.372498 -0.574036 0.424866 1441832801 0.592651 0.372498 -0.574036 0.424866 1441832801 0.592651 0.372498 -0.574036 0.424866 1441832801 0.620789 0.309448 -0.623840 0.360107 1441832801 0.620789 0.309448 -0.623840 0.360107 1441832801 0.620789 0.309448 -0.623840 0.360107 1441832801 0.620789 0.309448 -0.623840 0.360107 1441832801 0.620789 0.309448 -0.623840 0.360107 1441832801 0.620789 0.309448 -0.623840 0.360107 1441832801 0.620789 0.309448 -0.623840 0.360107 1441832801 0.579468 0.310913 -0.652344 0.376770 1441832801 0.579468 0.310913 -0.652344 0.376770 1441832801 0.579468 0.310913 -0.652344 0.376770 1441832801 0.579468 0.310913 -0.652344 0.376770 1441832801 0.579468 0.310913 -0.652344 0.376770 1441832801 0.579468 0.310913 -0.652344 0.376770 1441832801 0.539673 0.359924 -0.641113 0.410095 1441832801 0.539673 0.359924 -0.641113 0.410095 1441832801 0.539673 0.359924 -0.641113 0.410095 1441832801 0.539673 0.359924 -0.641113 0.410095 1441832801 0.539673 0.359924 -0.641113 0.410095 1441832801 0.539673 0.359924 -0.641113 0.410095 1441832801 0.511108 0.374878 -0.646423 0.424622 1441832801 0.511108 0.374878 -0.646423 0.424622 1441832801 0.511108 0.374878 -0.646423 0.424622 1441832801 0.511108 0.374878 -0.646423 0.424622 1441832801 0.511108 0.374878 -0.646423 0.424622 1441832801 0.511108 0.374878 -0.646423 0.424622 1441832801 0.511108 0.374878 -0.646423 0.424622 1441832801 0.462402 0.370361 -0.676331 0.437683 1441832801 0.462402 0.370361 -0.676331 0.437683 1441832801 0.462402 0.370361 -0.676331 0.437683 1441832801 0.462402 0.370361 -0.676331 0.437683 1441832801 0.462402 0.370361 -0.676331 0.437683 1441832801 0.462402 0.370361 -0.676331 0.437683 1441832801 0.373352 0.380249 -0.683167 0.499268 1441832801 0.373352 0.380249 -0.683167 0.499268 1441832801 0.373352 0.380249 -0.683167 0.499268 1441832801 0.373352 0.380249 -0.683167 0.499268 1441832801 0.373352 0.380249 -0.683167 0.499268 1441832801 0.373352 0.380249 -0.683167 0.499268 1441832801 0.307007 0.432861 -0.633118 0.563416 1441832801 0.307007 0.432861 -0.633118 0.563416 1441832801 0.307007 0.432861 -0.633118 0.563416 1441832801 0.307007 0.432861 -0.633118 0.563416 1441832801 0.307007 0.432861 -0.633118 0.563416 1441832801 0.307007 0.432861 -0.633118 0.563416 1441832801 0.307007 0.432861 -0.633118 0.563416 1441832801 0.280518 0.434204 -0.635986 0.572937 1441832801 0.280518 0.434204 -0.635986 0.572937 1441832801 0.280518 0.434204 -0.635986 0.572937 1441832801 0.280518 0.434204 -0.635986 0.572937 1441832801 0.280518 0.434204 -0.635986 0.572937 1441832801 0.280518 0.434204 -0.635986 0.572937 1441832801 0.236511 0.432861 -0.654907 0.572510 1441832801 0.236511 0.432861 -0.654907 0.572510 1441832801 0.236511 0.432861 -0.654907 0.572510 1441832801 0.236511 0.432861 -0.654907 0.572510 1441832801 0.236511 0.432861 -0.654907 0.572510 1441832801 0.236511 0.432861 -0.654907 0.572510 1441832801 0.236511 0.432861 -0.654907 0.572510 1441832801 0.221436 0.417297 -0.659058 0.585205 1441832801 0.221436 0.417297 -0.659058 0.585205 1441832801 0.221436 0.417297 -0.659058 0.585205 1441832801 0.221436 0.417297 -0.659058 0.585205 1441832801 0.221436 0.417297 -0.659058 0.585205 1441832801 0.221436 0.417297 -0.659058 0.585205 1441832801 0.234070 0.418091 -0.661560 0.576782 1441832801 0.234070 0.418091 -0.661560 0.576782 1441832801 0.234070 0.418091 -0.661560 0.576782 1441832801 0.234070 0.418091 -0.661560 0.576782 1441832801 0.234070 0.418091 -0.661560 0.576782 1441832801 0.234070 0.418091 -0.661560 0.576782 1441832801 0.243774 0.424500 -0.653625 0.577087 1441832801 0.243774 0.424500 -0.653625 0.577087 1441832801 0.243774 0.424500 -0.653625 0.577087 1441832801 0.243774 0.424500 -0.653625 0.577087 1441832801 0.243774 0.424500 -0.653625 0.577087 1441832801 0.243774 0.424500 -0.653625 0.577087 1441832801 0.243774 0.424500 -0.653625 0.577087 1441832801 0.257385 0.439331 -0.622681 0.594055 1441832802 0.257385 0.439331 -0.622681 0.594055 1441832802 0.257385 0.439331 -0.622681 0.594055 1441832802 0.257385 0.439331 -0.622681 0.594055 1441832802 0.257385 0.439331 -0.622681 0.594055 1441832802 0.257385 0.439331 -0.622681 0.594055 1441832802 0.285461 0.441956 -0.602844 0.599792 1441832802 0.285461 0.441956 -0.602844 0.599792 1441832802 0.285461 0.441956 -0.602844 0.599792 1441832802 0.285461 0.441956 -0.602844 0.599792 1441832802 0.285461 0.441956 -0.602844 0.599792 1441832802 0.285461 0.441956 -0.602844 0.599792 1441832802 0.285461 0.441956 -0.602844 0.599792 1441832802 0.371155 0.428833 -0.568176 0.596191 1441832802 0.371155 0.428833 -0.568176 0.596191 1441832802 0.371155 0.428833 -0.568176 0.596191 1441832802 0.371155 0.428833 -0.568176 0.596191 1441832802 0.371155 0.428833 -0.568176 0.596191 1441832802 0.371155 0.428833 -0.568176 0.596191 1441832802 0.464844 0.404785 -0.549561 0.563904 1441832802 0.464844 0.404785 -0.549561 0.563904 1441832802 0.464844 0.404785 -0.549561 0.563904 1441832802 0.464844 0.404785 -0.549561 0.563904 1441832802 0.464844 0.404785 -0.549561 0.563904 1441832802 0.464844 0.404785 -0.549561 0.563904 1441832802 0.565674 0.358826 -0.562622 0.484436 1441832802 0.565674 0.358826 -0.562622 0.484436 1441832802 0.565674 0.358826 -0.562622 0.484436 1441832802 0.565674 0.358826 -0.562622 0.484436 1441832802 0.565674 0.358826 -0.562622 0.484436 1441832802 0.565674 0.358826 -0.562622 0.484436 1441832802 0.623535 0.322998 -0.579834 0.413025 1441832802 0.623535 0.322998 -0.579834 0.413025 1441832802 0.623535 0.322998 -0.579834 0.413025 1441832802 0.623535 0.322998 -0.579834 0.413025 1441832802 0.623535 0.322998 -0.579834 0.413025 1441832802 0.623535 0.322998 -0.579834 0.413025 1441832802 0.623535 0.322998 -0.579834 0.413025 1441832802 0.620728 0.265076 -0.635132 0.375488 1441832802 0.620728 0.265076 -0.635132 0.375488 1441832802 0.620728 0.265076 -0.635132 0.375488 1441832802 0.620728 0.265076 -0.635132 0.375488 1441832802 0.620728 0.265076 -0.635132 0.375488 1441832802 0.620728 0.265076 -0.635132 0.375488 1441832802 0.571594 0.306763 -0.636719 0.416809 1441832802 0.571594 0.306763 -0.636719 0.416809 1441832802 0.571594 0.306763 -0.636719 0.416809 1441832802 0.571594 0.306763 -0.636719 0.416809 1441832802 0.571594 0.306763 -0.636719 0.416809 1441832802 0.571594 0.306763 -0.636719 0.416809 1441832802 0.538330 0.351440 -0.622925 0.445740 1441832802 0.538330 0.351440 -0.622925 0.445740 1441832802 0.538330 0.351440 -0.622925 0.445740 1441832802 0.538330 0.351440 -0.622925 0.445740 1441832802 0.538330 0.351440 -0.622925 0.445740 1441832802 0.538330 0.351440 -0.622925 0.445740 1441832802 0.509705 0.358337 -0.642395 0.446228 1441832802 0.509705 0.358337 -0.642395 0.446228 1441832802 0.509705 0.358337 -0.642395 0.446228 1441832802 0.509705 0.358337 -0.642395 0.446228 1441832802 0.509705 0.358337 -0.642395 0.446228 1441832802 0.509705 0.358337 -0.642395 0.446228 1441832802 0.509705 0.358337 -0.642395 0.446228 1441832802 0.441040 0.368896 -0.670837 0.468323 1441832802 0.441040 0.368896 -0.670837 0.468323 1441832802 0.441040 0.368896 -0.670837 0.468323 1441832802 0.441040 0.368896 -0.670837 0.468323 1441832802 0.441040 0.368896 -0.670837 0.468323 1441832802 0.441040 0.368896 -0.670837 0.468323 1441832802 0.345825 0.404785 -0.657959 0.532593 1441832802 0.345825 0.404785 -0.657959 0.532593 1441832802 0.345825 0.404785 -0.657959 0.532593 1441832802 0.345825 0.404785 -0.657959 0.532593 1441832802 0.345825 0.404785 -0.657959 0.532593 1441832802 0.345825 0.404785 -0.657959 0.532593 1441832802 0.345825 0.404785 -0.657959 0.532593 1441832802 0.304382 0.447693 -0.633179 0.553162 1441832802 0.304382 0.447693 -0.633179 0.553162 1441832802 0.304382 0.447693 -0.633179 0.553162 1441832802 0.304382 0.447693 -0.633179 0.553162 1441832802 0.304382 0.447693 -0.633179 0.553162 1441832802 0.217773 0.443848 -0.652466 0.574341 1441832802 0.217773 0.443848 -0.652466 0.574341 1441832802 0.217773 0.443848 -0.652466 0.574341 1441832802 0.217773 0.443848 -0.652466 0.574341 1441832802 0.217773 0.443848 -0.652466 0.574341 1441832802 0.217773 0.443848 -0.652466 0.574341 1441832802 0.152893 0.414124 -0.643921 0.624878 1441832802 0.152893 0.414124 -0.643921 0.624878 1441832802 0.152893 0.414124 -0.643921 0.624878 1441832802 0.152893 0.414124 -0.643921 0.624878 1441832802 0.152893 0.414124 -0.643921 0.624878 1441832802 0.152893 0.414124 -0.643921 0.624878 1441832802 0.172058 0.418579 -0.621948 0.638977 1441832802 0.172058 0.418579 -0.621948 0.638977 1441832802 0.172058 0.418579 -0.621948 0.638977 1441832802 0.172058 0.418579 -0.621948 0.638977 1441832802 0.172058 0.418579 -0.621948 0.638977 1441832802 0.172058 0.418579 -0.621948 0.638977 1441832802 0.202332 0.406982 -0.635925 0.623718 1441832802 0.202332 0.406982 -0.635925 0.623718 1441832802 0.202332 0.406982 -0.635925 0.623718 1441832802 0.202332 0.406982 -0.635925 0.623718 1441832802 0.202332 0.406982 -0.635925 0.623718 1441832802 0.202332 0.406982 -0.635925 0.623718 1441832802 0.202332 0.406982 -0.635925 0.623718 1441832802 0.236145 0.422302 -0.619751 0.617859 1441832802 0.236145 0.422302 -0.619751 0.617859 1441832802 0.236145 0.422302 -0.619751 0.617859 1441832802 0.236145 0.422302 -0.619751 0.617859 1441832802 0.236145 0.422302 -0.619751 0.617859 1441832802 0.236145 0.422302 -0.619751 0.617859 1441832802 0.282471 0.433167 -0.601318 0.609070 1441832802 0.282471 0.433167 -0.601318 0.609070 1441832802 0.282471 0.433167 -0.601318 0.609070 1441832803 0.282471 0.433167 -0.601318 0.609070 1441832803 0.282471 0.433167 -0.601318 0.609070 1441832803 0.282471 0.433167 -0.601318 0.609070 1441832803 0.282471 0.433167 -0.601318 0.609070 1441832803 0.370544 0.420044 -0.568787 0.602234 1441832803 0.370544 0.420044 -0.568787 0.602234 1441832803 0.370544 0.420044 -0.568787 0.602234 1441832803 0.370544 0.420044 -0.568787 0.602234 1441832803 0.370544 0.420044 -0.568787 0.602234 1441832803 0.478271 0.408508 -0.536194 0.562866 1441832803 0.478271 0.408508 -0.536194 0.562866 1441832803 0.478271 0.408508 -0.536194 0.562866 1441832803 0.478271 0.408508 -0.536194 0.562866 1441832803 0.478271 0.408508 -0.536194 0.562866 1441832803 0.478271 0.408508 -0.536194 0.562866 1441832803 0.478271 0.408508 -0.536194 0.562866 1441832803 0.586914 0.360962 -0.543945 0.478821 1441832803 0.586914 0.360962 -0.543945 0.478821 1441832803 0.586914 0.360962 -0.543945 0.478821 1441832803 0.586914 0.360962 -0.543945 0.478821 1441832803 0.586914 0.360962 -0.543945 0.478821 1441832803 0.586914 0.360962 -0.543945 0.478821 1441832803 0.628052 0.282776 -0.614563 0.384583 1441832803 0.628052 0.282776 -0.614563 0.384583 1441832803 0.628052 0.282776 -0.614563 0.384583 1441832803 0.628052 0.282776 -0.614563 0.384583 1441832803 0.628052 0.282776 -0.614563 0.384583 1441832803 0.628052 0.282776 -0.614563 0.384583 1441832803 0.601563 0.255493 -0.652710 0.383057 1441832803 0.601563 0.255493 -0.652710 0.383057 1441832803 0.601563 0.255493 -0.652710 0.383057 1441832803 0.601563 0.255493 -0.652710 0.383057 1441832803 0.601563 0.255493 -0.652710 0.383057 1441832803 0.601563 0.255493 -0.652710 0.383057 1441832803 0.553528 0.329407 -0.628723 0.435669 1441832803 0.553528 0.329407 -0.628723 0.435669 1441832803 0.553528 0.329407 -0.628723 0.435669 1441832803 0.553528 0.329407 -0.628723 0.435669 1441832803 0.553528 0.329407 -0.628723 0.435669 1441832803 0.553528 0.329407 -0.628723 0.435669 1441832803 0.553528 0.329407 -0.628723 0.435669 1441832803 0.525391 0.366089 -0.613281 0.462341 1441832803 0.525391 0.366089 -0.613281 0.462341 1441832803 0.525391 0.366089 -0.613281 0.462341 1441832803 0.525391 0.366089 -0.613281 0.462341 1441832803 0.525391 0.366089 -0.613281 0.462341 1441832803 0.525391 0.366089 -0.613281 0.462341 1441832803 0.507385 0.364563 -0.635986 0.452881 1441832803 0.507385 0.364563 -0.635986 0.452881 1441832803 0.507385 0.364563 -0.635986 0.452881 1441832803 0.507385 0.364563 -0.635986 0.452881 1441832803 0.507385 0.364563 -0.635986 0.452881 1441832803 0.507385 0.364563 -0.635986 0.452881 1441832803 0.454529 0.361389 -0.658508 0.478638 1441832803 0.454529 0.361389 -0.658508 0.478638 1441832803 0.454529 0.361389 -0.658508 0.478638 1441832803 0.454529 0.361389 -0.658508 0.478638 1441832803 0.454529 0.361389 -0.658508 0.478638 1441832803 0.384094 0.381348 -0.646057 0.538086 1441832803 0.384094 0.381348 -0.646057 0.538086 1441832803 0.384094 0.381348 -0.646057 0.538086 1441832803 0.384094 0.381348 -0.646057 0.538086 1441832803 0.384094 0.381348 -0.646057 0.538086 1441832803 0.384094 0.381348 -0.646057 0.538086 1441832803 0.384094 0.381348 -0.646057 0.538086 1441832803 0.359253 0.434082 -0.603760 0.563843 1441832803 0.359253 0.434082 -0.603760 0.563843 1441832803 0.359253 0.434082 -0.603760 0.563843 1441832803 0.359253 0.434082 -0.603760 0.563843 1441832803 0.359253 0.434082 -0.603760 0.563843 1441832803 0.359253 0.434082 -0.603760 0.563843 1441832803 0.343262 0.441040 -0.617737 0.553223 1441832803 0.343262 0.441040 -0.617737 0.553223 1441832803 0.343262 0.441040 -0.617737 0.553223 1441832803 0.343262 0.441040 -0.617737 0.553223 1441832803 0.343262 0.441040 -0.617737 0.553223 1441832803 0.343262 0.441040 -0.617737 0.553223 1441832803 0.343262 0.441040 -0.617737 0.553223 1441832803 0.303467 0.424622 -0.638489 0.565552 1441832803 0.303467 0.424622 -0.638489 0.565552 1441832803 0.303467 0.424622 -0.638489 0.565552 1441832803 0.303467 0.424622 -0.638489 0.565552 1441832803 0.303467 0.424622 -0.638489 0.565552 1441832803 0.303467 0.424622 -0.638489 0.565552 1441832803 0.306396 0.419434 -0.627563 0.579956 1441832803 0.306396 0.419434 -0.627563 0.579956 1441832803 0.306396 0.419434 -0.627563 0.579956 1441832803 0.306396 0.419434 -0.627563 0.579956 1441832803 0.306396 0.419434 -0.627563 0.579956 1441832803 0.306396 0.419434 -0.627563 0.579956 1441832803 0.306396 0.419434 -0.627563 0.579956 1441832803 0.310669 0.408813 -0.632507 0.579895 1441832803 0.310669 0.408813 -0.632507 0.579895 1441832803 0.310669 0.408813 -0.632507 0.579895 1441832803 0.310669 0.408813 -0.632507 0.579895 1441832803 0.310669 0.408813 -0.632507 0.579895 1441832803 0.310669 0.408813 -0.632507 0.579895 1441832803 0.318237 0.405762 -0.621887 0.589294 1441832803 0.318237 0.405762 -0.621887 0.589294 1441832803 0.318237 0.405762 -0.621887 0.589294 1441832803 0.318237 0.405762 -0.621887 0.589294 1441832803 0.318237 0.405762 -0.621887 0.589294 1441832803 0.318237 0.405762 -0.621887 0.589294 1441832803 0.326355 0.402161 -0.608398 0.601318 1441832803 0.326355 0.402161 -0.608398 0.601318 1441832803 0.326355 0.402161 -0.608398 0.601318 1441832803 0.326355 0.402161 -0.608398 0.601318 1441832803 0.326355 0.402161 -0.608398 0.601318 1441832803 0.326355 0.402161 -0.608398 0.601318 1441832803 0.380615 0.404175 -0.590454 0.585754 1441832803 0.380615 0.404175 -0.590454 0.585754 1441832803 0.380615 0.404175 -0.590454 0.585754 1441832804 0.380615 0.404175 -0.590454 0.585754 1441832804 0.380615 0.404175 -0.590454 0.585754 1441832804 0.380615 0.404175 -0.590454 0.585754 1441832804 0.473633 0.398743 -0.548340 0.562073 1441832804 0.473633 0.398743 -0.548340 0.562073 1441832804 0.473633 0.398743 -0.548340 0.562073 1441832804 0.473633 0.398743 -0.548340 0.562073 1441832804 0.473633 0.398743 -0.548340 0.562073 1441832804 0.473633 0.398743 -0.548340 0.562073 1441832804 0.593201 0.379272 -0.535400 0.466431 1441832804 0.593201 0.379272 -0.535400 0.466431 1441832804 0.593201 0.379272 -0.535400 0.466431 1441832804 0.593201 0.379272 -0.535400 0.466431 1441832804 0.593201 0.379272 -0.535400 0.466431 1441832804 0.593201 0.379272 -0.535400 0.466431 1441832804 0.662720 0.306335 -0.593262 0.339111 1441832804 0.662720 0.306335 -0.593262 0.339111 1441832804 0.662720 0.306335 -0.593262 0.339111 1441832804 0.662720 0.306335 -0.593262 0.339111 1441832804 0.662720 0.306335 -0.593262 0.339111 1441832804 0.662720 0.306335 -0.593262 0.339111 1441832804 0.631592 0.252747 -0.659973 0.318787 1441832804 0.631592 0.252747 -0.659973 0.318787 1441832804 0.631592 0.252747 -0.659973 0.318787 1441832804 0.631592 0.252747 -0.659973 0.318787 1441832804 0.631592 0.252747 -0.659973 0.318787 1441832804 0.631592 0.252747 -0.659973 0.318787 1441832804 0.567078 0.298950 -0.671692 0.371277 1441832804 0.567078 0.298950 -0.671692 0.371277 1441832804 0.567078 0.298950 -0.671692 0.371277 1441832804 0.567078 0.298950 -0.671692 0.371277 1441832804 0.567078 0.298950 -0.671692 0.371277 1441832804 0.567078 0.298950 -0.671692 0.371277 1441832804 0.520630 0.359558 -0.648499 0.423157 1441832804 0.520630 0.359558 -0.648499 0.423157 1441832804 0.520630 0.359558 -0.648499 0.423157 1441832804 0.520630 0.359558 -0.648499 0.423157 1441832804 0.520630 0.359558 -0.648499 0.423157 1441832804 0.520630 0.359558 -0.648499 0.423157 1441832804 0.520630 0.359558 -0.648499 0.423157 1441832804 0.496338 0.385742 -0.634521 0.449646 1441832804 0.496338 0.385742 -0.634521 0.449646 1441832804 0.496338 0.385742 -0.634521 0.449646 1441832804 0.496338 0.385742 -0.634521 0.449646 1441832804 0.496338 0.385742 -0.634521 0.449646 1441832804 0.496338 0.385742 -0.634521 0.449646 1441832804 0.472046 0.377319 -0.657715 0.449646 1441832804 0.472046 0.377319 -0.657715 0.449646 1441832804 0.472046 0.377319 -0.657715 0.449646 1441832804 0.472046 0.377319 -0.657715 0.449646 1441832804 0.472046 0.377319 -0.657715 0.449646 1441832804 0.410889 0.372864 -0.675903 0.485107 1441832804 0.410889 0.372864 -0.675903 0.485107 1441832804 0.410889 0.372864 -0.675903 0.485107 1441832804 0.410889 0.372864 -0.675903 0.485107 1441832804 0.410889 0.372864 -0.675903 0.485107 1441832804 0.410889 0.372864 -0.675903 0.485107 1441832804 0.410889 0.372864 -0.675903 0.485107 1441832804 0.351013 0.411194 -0.635925 0.550659 1441832804 0.351013 0.411194 -0.635925 0.550659 1441832804 0.351013 0.411194 -0.635925 0.550659 1441832804 0.351013 0.411194 -0.635925 0.550659 1441832804 0.351013 0.411194 -0.635925 0.550659 1441832804 0.351013 0.411194 -0.635925 0.550659 1441832804 0.329102 0.438721 -0.640686 0.537292 1441832804 0.329102 0.438721 -0.640686 0.537292 1441832804 0.329102 0.438721 -0.640686 0.537292 1441832804 0.329102 0.438721 -0.640686 0.537292 1441832804 0.329102 0.438721 -0.640686 0.537292 1441832804 0.329102 0.438721 -0.640686 0.537292 1441832804 0.269714 0.447510 -0.639221 0.564209 1441832804 0.269714 0.447510 -0.639221 0.564209 1441832804 0.269714 0.447510 -0.639221 0.564209 1441832804 0.269714 0.447510 -0.639221 0.564209 1441832804 0.269714 0.447510 -0.639221 0.564209 1441832804 0.269714 0.447510 -0.639221 0.564209 1441832804 0.268066 0.428772 -0.633057 0.586060 1441832804 0.268066 0.428772 -0.633057 0.586060 1441832804 0.268066 0.428772 -0.633057 0.586060 1441832804 0.268066 0.428772 -0.633057 0.586060 1441832804 0.268066 0.428772 -0.633057 0.586060 1441832804 0.268066 0.428772 -0.633057 0.586060 1441832804 0.268066 0.428772 -0.633057 0.586060 1441832804 0.291077 0.417725 -0.634705 0.581299 1441832804 0.291077 0.417725 -0.634705 0.581299 1441832804 0.291077 0.417725 -0.634705 0.581299 1441832804 0.291077 0.417725 -0.634705 0.581299 1441832804 0.291077 0.417725 -0.634705 0.581299 1441832804 0.291077 0.417725 -0.634705 0.581299 1441832804 0.309265 0.415222 -0.631287 0.577393 1441832804 0.309265 0.415222 -0.631287 0.577393 1441832804 0.309265 0.415222 -0.631287 0.577393 1441832804 0.309265 0.415222 -0.631287 0.577393 1441832804 0.309265 0.415222 -0.631287 0.577393 1441832804 0.309265 0.415222 -0.631287 0.577393 1441832804 0.321533 0.424866 -0.614746 0.581543 1441832804 0.321533 0.424866 -0.614746 0.581543 1441832804 0.321533 0.424866 -0.614746 0.581543 1441832804 0.321533 0.424866 -0.614746 0.581543 1441832804 0.321533 0.424866 -0.614746 0.581543 1441832804 0.321533 0.424866 -0.614746 0.581543 1441832804 0.321533 0.424866 -0.614746 0.581543 1441832804 0.335144 0.430786 -0.602600 0.582153 1441832804 0.335144 0.430786 -0.602600 0.582153 1441832804 0.335144 0.430786 -0.602600 0.582153 1441832804 0.335144 0.430786 -0.602600 0.582153 1441832804 0.335144 0.430786 -0.602600 0.582153 1441832804 0.335144 0.430786 -0.602600 0.582153 1441832804 0.397583 0.426270 -0.574463 0.574585 1441832804 0.397583 0.426270 -0.574463 0.574585 1441832804 0.397583 0.426270 -0.574463 0.574585 1441832804 0.397583 0.426270 -0.574463 0.574585 1441832804 0.397583 0.426270 -0.574463 0.574585 1441832805 0.397583 0.426270 -0.574463 0.574585 1441832805 0.497009 0.406616 -0.554260 0.529480 1441832805 0.497009 0.406616 -0.554260 0.529480 1441832805 0.497009 0.406616 -0.554260 0.529480 1441832805 0.497009 0.406616 -0.554260 0.529480 1441832805 0.497009 0.406616 -0.554260 0.529480 1441832805 0.497009 0.406616 -0.554260 0.529480 1441832805 0.615540 0.376648 -0.523621 0.452820 1441832805 0.615540 0.376648 -0.523621 0.452820 1441832805 0.615540 0.376648 -0.523621 0.452820 1441832805 0.615540 0.376648 -0.523621 0.452820 1441832805 0.615540 0.376648 -0.523621 0.452820 1441832805 0.615540 0.376648 -0.523621 0.452820 1441832805 0.615540 0.376648 -0.523621 0.452820 1441832805 0.661560 0.284546 -0.611206 0.328247 1441832805 0.661560 0.284546 -0.611206 0.328247 1441832805 0.661560 0.284546 -0.611206 0.328247 1441832805 0.661560 0.284546 -0.611206 0.328247 1441832805 0.661560 0.284546 -0.611206 0.328247 1441832805 0.661560 0.284546 -0.611206 0.328247 1441832805 0.619751 0.253296 -0.665222 0.330383 1441832805 0.619751 0.253296 -0.665222 0.330383 1441832805 0.619751 0.253296 -0.665222 0.330383 1441832805 0.619751 0.253296 -0.665222 0.330383 1441832805 0.619751 0.253296 -0.665222 0.330383 1441832805 0.619751 0.253296 -0.665222 0.330383 1441832805 0.566589 0.317932 -0.654236 0.387085 1441832805 0.566589 0.317932 -0.654236 0.387085 1441832805 0.566589 0.317932 -0.654236 0.387085 1441832805 0.566589 0.317932 -0.654236 0.387085 1441832805 0.566589 0.317932 -0.654236 0.387085 1441832805 0.566589 0.317932 -0.654236 0.387085 1441832805 0.523193 0.373291 -0.621826 0.447510 1441832805 0.523193 0.373291 -0.621826 0.447510 1441832805 0.523193 0.373291 -0.621826 0.447510 1441832805 0.523193 0.373291 -0.621826 0.447510 1441832805 0.523193 0.373291 -0.621826 0.447510 1441832805 0.523193 0.373291 -0.621826 0.447510 1441832805 0.492371 0.386536 -0.631348 0.457764 1441832805 0.492371 0.386536 -0.631348 0.457764 1441832805 0.492371 0.386536 -0.631348 0.457764 1441832805 0.492371 0.386536 -0.631348 0.457764 1441832805 0.492371 0.386536 -0.631348 0.457764 1441832805 0.492371 0.386536 -0.631348 0.457764 1441832805 0.430786 0.371521 -0.667725 0.480164 1441832805 0.430786 0.371521 -0.667725 0.480164 1441832805 0.430786 0.371521 -0.667725 0.480164 1441832805 0.430786 0.371521 -0.667725 0.480164 1441832805 0.430786 0.371521 -0.667725 0.480164 1441832805 0.430786 0.371521 -0.667725 0.480164 1441832805 0.373169 0.405884 -0.638855 0.536438 1441832805 0.373169 0.405884 -0.638855 0.536438 1441832805 0.373169 0.405884 -0.638855 0.536438 1441832805 0.373169 0.405884 -0.638855 0.536438 1441832805 0.373169 0.405884 -0.638855 0.536438 1441832805 0.373169 0.405884 -0.638855 0.536438 1441832805 0.352966 0.438354 -0.622009 0.544312 1441832805 0.352966 0.438354 -0.622009 0.544312 1441832805 0.352966 0.438354 -0.622009 0.544312 1441832805 0.352966 0.438354 -0.622009 0.544312 1441832805 0.352966 0.438354 -0.622009 0.544312 1441832805 0.312500 0.426880 -0.647461 0.548523 1441832805 0.312500 0.426880 -0.647461 0.548523 1441832805 0.312500 0.426880 -0.647461 0.548523 1441832805 0.312500 0.426880 -0.647461 0.548523 1441832805 0.312500 0.426880 -0.647461 0.548523 1441832805 0.256592 0.415466 -0.655029 0.576599 1441832805 0.256592 0.415466 -0.655029 0.576599 1441832805 0.256592 0.415466 -0.655029 0.576599 1441832805 0.256592 0.415466 -0.655029 0.576599 1441832805 0.256592 0.415466 -0.655029 0.576599 1441832805 
0.547119 0.367981 -0.618958 0.426636 1441832808 0.547119 0.367981 -0.618958 0.426636 1441832808 0.547119 0.367981 -0.618958 0.426636 1441832808 0.546631 0.367432 -0.619812 0.426697 1441832808 0.546631 0.367432 -0.619812 0.426697 1441832808 0.546631 0.367432 -0.619812 0.426697 1441832808 0.546631 0.367432 -0.619812 0.426697 1441832808 0.546631 0.367432 -0.619812 0.426697 1441832808 0.546631 0.367432 -0.619812 0.426697 1441832808 0.546631 0.367432 -0.619812 0.426697 1441832808 0.546265 0.365479 -0.621643 0.426147 1441832808 0.546265 0.365479 -0.621643 0.426147 1441832808 0.546265 0.365479 -0.621643 0.426147 1441832808 0.546265 0.365479 -0.621643 0.426147 1441832808 0.546265 0.365479 -0.621643 0.426147 1441832808 0.546265 0.365479 -0.621643 0.426147 1441832808 0.544006 0.364746 -0.622864 0.427734 1441832808 0.544006 0.364746 -0.622864 0.427734 1441832808 0.544006 0.364746 -0.622864 0.427734 1441832808 0.544006 0.364746 -0.622864 0.427734 1441832808 0.544006 0.364746 -0.622864 0.427734 1441832808 0.544006 0.364746 -0.622864 0.427734 1441832808 0.540833 0.366943 -0.621704 0.431580 1441832808 0.540833 0.366943 -0.621704 0.431580 1441832808 0.540833 0.366943 -0.621704 0.431580 1441832808 0.540833 0.366943 -0.621704 0.431580 1441832808 0.540833 0.366943 -0.621704 0.431580 1441832808 0.540833 0.366943 -0.621704 0.431580 1441832808 0.538208 0.368164 -0.620422 0.435730 1441832808 0.538208 0.368164 -0.620422 0.435730 1441832808 0.538208 0.368164 -0.620422 0.435730 1441832808 0.538208 0.368164 -0.620422 0.435730 1441832808 0.538208 0.368164 -0.620422 0.435730 1441832808 0.538208 0.368164 -0.620422 0.435730 1441832808 0.538208 0.368164 -0.620422 0.435730 1441832808 0.535278 0.369385 -0.618713 0.440674 1441832808 0.535278 0.369385 -0.618713 0.440674 1441832808 0.535278 0.369385 -0.618713 0.440674 1441832808 0.535278 0.369385 -0.618713 0.440674 1441832808 0.535278 0.369385 -0.618713 0.440674 1441832808 0.535278 0.369385 -0.618713 0.440674 1441832808 0.532410 0.372498 -0.615540 0.445923 1441832808 0.532410 0.372498 -0.615540 0.445923 1441832808 0.532410 0.372498 -0.615540 0.445923 1441832808 0.532410 0.372498 -0.615540 0.445923 1441832808 0.532410 0.372498 -0.615540 0.445923 1441832808 0.532410 0.372498 -0.615540 0.445923 1441832808 0.532410 0.372498 -0.615540 0.445923 1441832808 0.524719 0.380249 -0.612061 0.453186 1441832808 0.524719 0.380249 -0.612061 0.453186 1441832808 0.524719 0.380249 -0.612061 0.453186 1441832808 0.524719 0.380249 -0.612061 0.453186 1441832808 0.524719 0.380249 -0.612061 0.453186 1441832808 0.524719 0.380249 -0.612061 0.453186 1441832808 0.524841 0.385925 -0.611694 0.448792 1441832808 0.524841 0.385925 -0.611694 0.448792 1441832808 0.524841 0.385925 -0.611694 0.448792 1441832808 0.524841 0.385925 -0.611694 0.448792 1441832808 0.524841 0.385925 -0.611694 0.448792 1441832808 0.524841 0.385925 -0.611694 0.448792 1441832808 0.524841 0.385925 -0.611694 0.448792 1441832808 0.524536 0.386108 -0.613647 0.446289 1441832808 0.524536 0.386108 -0.613647 0.446289 1441832809 0.524536 0.386108 -0.613647 0.446289 1441832809 0.524536 0.386108 -0.613647 0.446289 1441832809 0.524536 0.386108 -0.613647 0.446289 1441832809 0.524536 0.386108 -0.613647 0.446289 1441832809 0.521301 0.390381 -0.612122 0.448486 1441832809 0.521301 0.390381 -0.612122 0.448486 1441832809 0.521301 0.390381 -0.612122 0.448486 1441832809 0.521301 0.390381 -0.612122 0.448486 1441832809 0.521301 0.390381 -0.612122 0.448486 1441832809 0.521301 0.390381 -0.612122 0.448486 1441832809 0.521118 0.387939 -0.615051 0.446716 1441832809 0.521118 0.387939 -0.615051 0.446716 1441832809 0.521118 0.387939 -0.615051 0.446716 1441832809 0.521118 0.387939 -0.615051 0.446716 1441832809 0.521118 0.387939 -0.615051 0.446716 1441832809 0.521118 0.387939 -0.615051 0.446716 1441832809 0.521118 0.387939 -0.615051 0.446716 1441832809 0.522400 0.383362 -0.619324 0.443359 1441832809 0.522400 0.383362 -0.619324 0.443359 1441832809 0.522400 0.383362 -0.619324 0.443359 1441832809 0.522400 0.383362 -0.619324 0.443359 1441832809 0.522400 0.383362 -0.619324 0.443359 1441832809 0.522400 0.383362 -0.619324 0.443359 1441832809 0.529358 0.373840 -0.625366 0.434631 1441832809 0.529358 0.373840 -0.625366 0.434631 1441832809 0.529358 0.373840 -0.625366 0.434631 1441832809 0.529358 0.373840 -0.625366 0.434631 1441832809 0.529358 0.373840 -0.625366 0.434631 1441832809 0.529358 0.373840 -0.625366 0.434631 1441832809 0.536987 0.363953 -0.630432 0.426208 1441832809 0.536987 0.363953 -0.630432 0.426208 1441832809 0.536987 0.363953 -0.630432 0.426208 1441832809 0.536987 0.363953 -0.630432 0.426208 1441832809 0.536987 0.363953 -0.630432 0.426208 1441832809 0.536987 0.363953 -0.630432 0.426208 1441832809 0.546631 0.354004 -0.632019 0.419983 1441832809 0.546631 0.354004 -0.632019 0.419983 1441832809 0.546631 0.354004 -0.632019 0.419983 1441832809 0.546631 0.354004 -0.632019 0.419983 1441832809 0.546631 0.354004 -0.632019 0.419983 1441832809 0.546631 0.354004 -0.632019 0.419983 1441832809 0.549377 0.348816 -0.629700 0.424194 1441832809 0.549377 0.348816 -0.629700 0.424194 1441832809 0.549377 0.348816 -0.629700 0.424194 1441832809 0.549377 0.348816 -0.629700 0.424194 1441832809 0.549377 0.348816 -0.629700 0.424194 1441832809 0.549377 0.348816 -0.629700 0.424194 1441832809 0.549377 0.348816 -0.629700 0.424194 1441832809 0.555237 0.346130 -0.624634 0.426208 1441832809 0.555237 0.346130 -0.624634 0.426208 1441832809 0.555237 0.346130 -0.624634 0.426208 1441832809 0.555237 0.346130 -0.624634 0.426208 1441832809 0.555237 0.346130 -0.624634 0.426208 1441832809 0.555237 0.346130 -0.624634 0.426208 1441832809 0.557495 0.345398 -0.621338 0.428711 1441832809 0.557495 0.345398 -0.621338 0.428711 1441832809 0.557495 0.345398 -0.621338 0.428711 1441832809 0.557495 0.345398 -0.621338 0.428711 1441832809 0.557495 0.345398 -0.621338 0.428711 1441832809 0.557495 0.345398 -0.621338 0.428711 1441832809 0.557190 0.349548 -0.616882 0.432190 1441832809 0.557190 0.349548 -0.616882 0.432190 1441832809 0.557190 0.349548 -0.616882 0.432190 1441832809 0.557190 0.349548 -0.616882 0.432190 1441832809 0.557190 0.349548 -0.616882 0.432190 1441832809 0.557190 0.349548 -0.616882 0.432190 1441832809 0.557190 0.349548 -0.616882 0.432190 1441832809 0.557068 0.353516 -0.614197 0.432922 1441832809 0.557068 0.353516 -0.614197 0.432922 1441832809 0.557068 0.353516 -0.614197 0.432922 1441832809 0.557068 0.353516 -0.614197 0.432922 1441832809 0.557068 0.353516 -0.614197 0.432922 1441832809 0.557068 0.353516 -0.614197 0.432922 1441832809 0.557068 0.353516 -0.614197 0.432922 1441832809 0.557251 0.356384 -0.612976 0.432068 1441832809 0.557251 0.356384 -0.612976 0.432068 1441832809 0.557251 0.356384 -0.612976 0.432068 1441832809 0.557251 0.356384 -0.612976 0.432068 1441832809 0.557251 0.356384 -0.612976 0.432068 1441832809 0.557251 0.356384 -0.612976 0.432068 1441832809 0.553284 0.364014 -0.608948 0.436523 1441832809 0.553284 0.364014 -0.608948 0.436523 1441832809 0.553284 0.364014 -0.608948 0.436523 1441832809 0.553284 0.364014 -0.608948 0.436523 1441832809 0.553284 0.364014 -0.608948 0.436523 1441832809 0.553284 0.364014 -0.608948 0.436523 1441832809 0.553284 0.364014 -0.608948 0.436523 1441832809 0.543518 0.375549 -0.603821 0.445923 1441832809 0.543518 0.375549 -0.603821 0.445923 1441832809 0.543518 0.375549 -0.603821 0.445923 1441832809 0.543518 0.375549 -0.603821 0.445923 1441832809 0.543518 0.375549 -0.603821 0.445923 1441832809 0.543518 0.375549 -0.603821 0.445923 1441832809 0.535095 0.385742 -0.597412 0.455994 1441832809 0.535095 0.385742 -0.597412 0.455994 1441832809 0.535095 0.385742 -0.597412 0.455994 1441832809 0.535095 0.385742 -0.597412 0.455994 1441832809 0.535095 0.385742 -0.597412 0.455994 1441832809 0.535095 0.385742 -0.597412 0.455994 1441832809 0.521545 0.395386 -0.588257 0.474854 1441832809 0.521545 0.395386 -0.588257 0.474854 1441832809 0.521545 0.395386 -0.588257 0.474854 1441832809 0.521545 0.395386 -0.588257 0.474854 1441832809 0.521545 0.395386 -0.588257 0.474854 1441832809 0.521545 0.395386 -0.588257 0.474854 1441832809 0.512878 0.416504 -0.576660 0.480469 1441832809 0.512878 0.416504 -0.576660 0.480469 1441832809 0.512878 0.416504 -0.576660 0.480469 1441832809 0.512878 0.416504 -0.576660 0.480469 1441832809 0.512878 0.416504 -0.576660 0.480469 1441832809 0.512878 0.416504 -0.576660 0.480469 1441832809 0.517761 0.405884 -0.585632 0.473450 1441832809 0.517761 0.405884 -0.585632 0.473450 1441832809 0.517761 0.405884 -0.585632 0.473450 1441832810 0.517761 0.405884 -0.585632 0.473450 1441832810 0.517761 0.405884 -0.585632 0.473450 1441832810 0.517761 0.405884 -0.585632 0.473450 1441832810 0.515625 0.403137 -0.586853 0.476563 1441832810 0.515625 0.403137 -0.586853 0.476563 1441832810 0.515625 0.403137 -0.586853 0.476563 1441832810 0.515625 0.403137 -0.586853 0.476563 1441832810 0.515625 0.403137 -0.586853 0.476563 1441832810 0.515625 0.403137 -0.586853 0.476563 1441832810 0.515625 0.403687 -0.587158 0.475830 1441832810 0.515625 0.403687 -0.587158 0.475830 1441832810 0.515625 0.403687 -0.587158 0.475830 1441832810 0.515625 0.403687 -0.587158 0.475830 1441832810 0.515625 0.403687 -0.587158 0.475830 1441832810 0.515625 0.403687 -0.587158 0.475830 1441832810 0.515625 0.403687 -0.587158 0.475830 1441832810 0.520630 0.391235 -0.598694 0.466309 1441832810 0.520630 0.391235 -0.598694 0.466309 1441832810 0.520630 0.391235 -0.598694 0.466309 1441832810 0.520630 0.391235 -0.598694 0.466309 1441832810 0.520630 0.391235 -0.598694 0.466309 1441832810 0.520630 0.391235 -0.598694 0.466309 1441832810 0.527039 0.379700 -0.607971 0.456482 1441832810 0.527039 0.379700 -0.607971 0.456482 1441832810 0.527039 0.379700 -0.607971 0.456482 1441832810 0.527039 0.379700 -0.607971 0.456482 1441832810 0.527039 0.379700 -0.607971 0.456482 1441832810 0.527039 0.379700 -0.607971 0.456482 1441832810 0.527039 0.379700 -0.607971 0.456482 1441832810 0.534485 0.373291 -0.612061 0.447632 1441832810 0.534485 0.373291 -0.612061 0.447632 1441832810 0.534485 0.373291 -0.612061 0.447632 1441832810 0.534485 0.373291 -0.612061 0.447632 1441832810 0.534485 0.373291 -0.612061 0.447632 1441832810 0.534485 0.373291 -0.612061 0.447632 1441832810 0.539307 0.370972 -0.611694 0.444214 1441832810 0.539307 0.370972 -0.611694 0.444214 1441832810 0.539307 0.370972 -0.611694 0.444214 1441832810 0.539307 0.370972 -0.611694 0.444214 1441832810 0.539307 0.370972 -0.611694 0.444214 1441832810 0.539307 0.370972 -0.611694 0.444214 1441832810 0.540710 0.372498 -0.608398 0.445801 1441832810 0.540710 0.372498 -0.608398 0.445801 1441832810 0.540710 0.372498 -0.608398 0.445801 1441832810 0.540710 0.372498 -0.608398 0.445801 1441832810 0.540710 0.372498 -0.608398 0.445801 1441832810 0.540710 0.372498 -0.608398 0.445801 1441832810 0.540710 0.372498 -0.608398 0.445801 1441832810 0.542664 0.371704 -0.606628 0.446411 1441832810 0.542664 0.371704 -0.606628 0.446411 1441832810 0.542664 0.371704 -0.606628 0.446411 1441832810 0.542664 0.371704 -0.606628 0.446411 1441832810 0.542664 0.371704 -0.606628 0.446411 1441832810 0.542664 0.371704 -0.606628 0.446411 1441832810 0.542664 0.371704 -0.606628 0.446411 1441832810 0.541260 0.375000 -0.603760 0.449219 1441832810 0.541260 0.375000 -0.603760 0.449219 1441832810 0.541260 0.375000 -0.603760 0.449219 1441832810 0.541260 0.375000 -0.603760 0.449219 1441832810 0.541260 0.375000 -0.603760 0.449219 1441832810 0.541260 0.375000 -0.603760 0.449219 1441832810 0.542114 0.377747 -0.602783 0.447205 1441832810 0.542114 0.377747 -0.602783 0.447205 1441832810 0.542114 0.377747 -0.602783 0.447205 1441832810 0.542114 0.377747 -0.602783 0.447205 1441832810 0.542114 0.377747 -0.602783 0.447205 1441832810 0.542114 0.377747 -0.602783 0.447205 1441832810 0.546021 0.375183 -0.605103 0.441467 1441832810 0.546021 0.375183 -0.605103 0.441467 1441832810 0.546021 0.375183 -0.605103 0.441467 1441832810 0.546021 0.375183 -0.605103 0.441467 1441832810 0.546021 0.375183 -0.605103 0.441467 1441832810 0.546021 0.375183 -0.605103 0.441467 1441832810 0.546021 0.375183 -0.605103 0.441467 1441832810 0.546570 0.374695 -0.606567 0.439209 1441832810 0.546570 0.374695 -0.606567 0.439209 1441832810 0.546570 0.374695 -0.606567 0.439209 1441832810 0.546570 0.374695 -0.606567 0.439209 1441832810 0.546570 0.374695 -0.606567 0.439209 1441832810 0.546570 0.374695 -0.606567 0.439209 1441832810 0.546570 0.374695 -0.606567 0.439209 1441832810 0.540894 0.377380 -0.606934 0.443359 1441832810 0.540894 0.377380 -0.606934 0.443359 1441832810 0.540894 0.377380 -0.606934 0.443359 1441832810 0.540894 0.377380 -0.606934 0.443359 1441832810 0.540894 0.377380 -0.606934 0.443359 1441832810 0.540894 0.377380 -0.606934 0.443359 1441832810 0.533508 0.383667 -0.604553 0.450195 1441832810 0.533508 0.383667 -0.604553 0.450195 1441832810 0.533508 0.383667 -0.604553 0.450195 1441832810 0.533508 0.383667 -0.604553 0.450195 1441832810 0.533508 0.383667 -0.604553 0.450195 1441832810 0.533508 0.383667 -0.604553 0.450195 1441832810 0.533508 0.383667 -0.604553 0.450195 1441832810 0.528320 0.389709 -0.598450 0.459106 1441832810 0.528320 0.389709 -0.598450 0.459106 1441832810 0.528320 0.389709 -0.598450 0.459106 1441832810 0.528320 0.389709 -0.598450 0.459106 1441832810 0.528320 0.389709 -0.598450 0.459106 1441832810 0.528320 0.389709 -0.598450 0.459106 1441832810 0.522156 0.400574 -0.587219 0.471191 1441832810 0.522156 0.400574 -0.587219 0.471191 1441832810 0.522156 0.400574 -0.587219 0.471191 1441832810 0.522156 0.400574 -0.587219 0.471191 1441832810 0.522156 0.400574 -0.587219 0.471191 1441832810 0.522156 0.400574 -0.587219 0.471191 1441832810 0.512634 0.415100 -0.575745 0.483093 1441832810 0.512634 0.415100 -0.575745 0.483093 1441832810 0.512634 0.415100 -0.575745 0.483093 1441832810 0.512634 0.415100 -0.575745 0.483093 1441832810 0.512634 0.415100 -0.575745 0.483093 1441832810 0.512634 0.415100 -0.575745 0.483093 1441832810 0.512634 0.415100 -0.575745 0.483093 1441832810 0.504517 0.423218 -0.573914 0.486755 1441832810 0.504517 0.423218 -0.573914 0.486755 1441832810 0.504517 0.423218 -0.573914 0.486755 1441832810 0.504517 0.423218 -0.573914 0.486755 1441832810 0.504517 0.423218 -0.573914 0.486755 1441832811 0.504517 0.423218 -0.573914 0.486755 1441832811 0.504517 0.423218 -0.573914 0.486755 1441832811 0.514160 0.409668 -0.586060 0.473572 1441832811 0.514160 0.409668 -0.586060 0.473572 1441832811 0.514160 0.409668 -0.586060 0.473572 1441832811 0.514160 0.409668 -0.586060 0.473572 1441832811 0.514160 0.409668 -0.586060 0.473572 1441832811 0.514160 0.409668 -0.586060 0.473572 1441832811 0.514099 0.400574 -0.591064 0.475220 1441832811 0.514099 0.400574 -0.591064 0.475220 1441832811 0.514099 0.400574 -0.591064 0.475220 1441832811 0.514099 0.400574 -0.591064 0.475220 1441832811 0.514099 0.400574 -0.591064 0.475220 1441832811 0.514099 0.400574 -0.591064 0.475220 1441832811 0.514099 0.400574 -0.591064 0.475220 1441832811 0.509888 0.409485 -0.585144 0.479492 1441832811 0.509888 0.409485 -0.585144 0.479492 1441832811 0.509888 0.409485 -0.585144 0.479492 1441832811 0.509888 0.409485 -0.585144 0.479492 1441832811 0.509888 0.409485 -0.585144 0.479492 1441832811 0.509888 0.409485 -0.585144 0.479492 1441832811 0.514893 0.399963 -0.593506 0.471802 1441832811 0.514893 0.399963 -0.593506 0.471802 1441832811 0.514893 0.399963 -0.593506 0.471802 1441832811 0.514893 0.399963 -0.593506 0.471802 1441832811 0.514893 0.399963 -0.593506 0.471802 1441832811 0.514893 0.399963 -0.593506 0.471802 1441832811 0.521851 0.390564 -0.601440 0.461914 1441832811 0.521851 0.390564 -0.601440 0.461914 1441832811 0.521851 0.390564 -0.601440 0.461914 1441832811 0.521851 0.390564 -0.601440 0.461914 1441832811 0.521851 0.390564 -0.601440 0.461914 1441832811 0.521851 0.390564 -0.601440 0.461914 1441832811 0.521851 0.390564 -0.601440 0.461914 1441832811 0.531372 0.382874 -0.606079 0.451355 1441832811 0.531372 0.382874 -0.606079 0.451355 1441832811 0.531372 0.382874 -0.606079 0.451355 1441832811 0.531372 0.382874 -0.606079 0.451355 1441832811 0.531372 0.382874 -0.606079 0.451355 1441832811 0.531372 0.382874 -0.606079 0.451355 1441832811 0.539734 0.379211 -0.606018 0.444458 1441832811 0.539734 0.379211 -0.606018 0.444458 1441832811 0.539734 0.379211 -0.606018 0.444458 1441832811 0.539734 0.379211 -0.606018 0.444458 1441832811 0.539734 0.379211 -0.606018 0.444458 1441832811 0.539734 0.379211 -0.606018 0.444458 1441832811 0.544739 0.378845 -0.602966 0.442871 1441832811 0.544739 0.378845 -0.602966 0.442871 1441832811 0.544739 0.378845 -0.602966 0.442871 1441832811 0.544739 0.378845 -0.602966 0.442871 1441832811 0.544739 0.378845 -0.602966 0.442871 1441832811 0.544739 0.378845 -0.602966 0.442871 1441832811 0.544739 0.378845 -0.602966 0.442871 1441832811 0.547607 0.376953 -0.600647 0.444031 1441832811 0.547607 0.376953 -0.600647 0.444031 1441832811 0.547607 0.376953 -0.600647 0.444031 1441832811 0.547607 0.376953 -0.600647 0.444031 1441832811 0.547607 0.376953 -0.600647 0.444031 1441832811 0.547607 0.376953 -0.600647 0.444031 1441832811 0.548828 0.376282 -0.598083 0.446533 1441832811 0.548828 0.376282 -0.598083 0.446533 1441832811 0.548828 0.376282 -0.598083 0.446533 1441832811 0.548828 0.376282 -0.598083 0.446533 1441832811 0.548828 0.376282 -0.598083 0.446533 1441832811 0.548828 0.376282 -0.598083 0.446533 1441832811 0.548950 0.378174 -0.594116 0.450134 1441832811 0.548950 0.378174 -0.594116 0.450134 1441832811 0.548950 0.378174 -0.594116 0.450134 1441832811 0.548950 0.378174 -0.594116 0.450134 1441832811 0.548950 0.378174 -0.594116 0.450134 1441832811 0.548950 0.378174 -0.594116 0.450134 1441832811 0.548950 0.378174 -0.594116 0.450134 1441832811 0.547668 0.383911 -0.588867 0.453735 1441832811 0.547668 0.383911 -0.588867 0.453735 1441832811 0.547668 0.383911 -0.588867 0.453735 1441832811 0.547668 0.383911 -0.588867 0.453735 1441832811 0.547668 0.383911 -0.588867 0.453735 1441832811 0.547668 0.383911 -0.588867 0.453735 1441832811 0.546265 0.388977 -0.585632 0.455261 1441832811 0.546265 0.388977 -0.585632 0.455261 1441832811 0.546265 0.388977 -0.585632 0.455261 1441832811 0.546265 0.388977 -0.585632 0.455261 1441832811 0.546265 0.388977 -0.585632 0.455261 1441832811 0.546265 0.388977 -0.585632 0.455261 1441832811 0.544312 0.393005 -0.584961 0.455017 1441832811 0.544312 0.393005 -0.584961 0.455017 1441832811 0.544312 0.393005 -0.584961 0.455017 1441832811 0.544312 0.393005 -0.584961 0.455017 1441832811 0.544312 0.393005 -0.584961 0.455017 1441832811 0.544312 0.393005 -0.584961 0.455017 1441832811 0.544312 0.393005 -0.584961 0.455017 1441832811 0.540161 0.396729 -0.583740 0.458313 1441832811 0.540161 0.396729 -0.583740 0.458313 1441832811 0.540161 0.396729 -0.583740 0.458313 1441832811 0.540161 0.396729 -0.583740 0.458313 1441832811 0.540161 0.396729 -0.583740 0.458313 1441832811 0.540161 0.396729 -0.583740 0.458313 1441832811 0.529846 0.407654 -0.575500 0.471008 1441832811 0.529846 0.407654 -0.575500 0.471008 1441832811 0.529846 0.407654 -0.575500 0.471008 1441832811 0.529846 0.407654 -0.575500 0.471008 1441832811 0.529846 0.407654 -0.575500 0.471008 1441832811 0.529846 0.407654 -0.575500 0.471008 1441832811 0.507080 0.432007 -0.561157 0.491211 1441832811 0.507080 0.432007 -0.561157 0.491211 1441832811 0.507080 0.432007 -0.561157 0.491211 1441832811 0.507080 0.432007 -0.561157 0.491211 1441832811 0.507080 0.432007 -0.561157 0.491211 1441832811 0.507080 0.432007 -0.561157 0.491211 1441832811 0.498718 0.443054 -0.559387 0.491943 1441832811 0.498718 0.443054 -0.559387 0.491943 1441832811 0.498718 0.443054 -0.559387 0.491943 1441832811 0.498718 0.443054 -0.559387 0.491943 1441832811 0.498718 0.443054 -0.559387 0.491943 1441832812 0.498718 0.443054 -0.559387 0.491943 1441832812 0.498718 0.443054 -0.559387 0.491943 1441832812 0.506531 0.432617 -0.570740 0.480042 1441832812 0.506531 0.432617 -0.570740 0.480042 1441832812 0.506531 0.432617 -0.570740 0.480042 1441832812 0.506531 0.432617 -0.570740 0.480042 1441832812 0.506531 0.432617 -0.570740 0.480042 1441832812 0.506531 0.432617 -0.570740 0.480042 1441832812 0.512146 0.429138 -0.569397 0.478882 1441832812 0.512146 0.429138 -0.569397 0.478882 1441832812 0.512146 0.429138 -0.569397 0.478882 1441832812 0.512146 0.429138 -0.569397 0.478882 1441832812 0.512146 0.429138 -0.569397 0.478882 1441832812 0.512146 0.429138 -0.569397 0.478882 1441832812 0.513367 0.427185 -0.567261 0.481812 1441832812 0.513367 0.427185 -0.567261 0.481812 1441832812 0.513367 0.427185 -0.567261 0.481812 1441832812 0.513367 0.427185 -0.567261 0.481812 1441832812 0.513367 0.427185 -0.567261 0.481812 1441832812 0.513367 0.427185 -0.567261 0.481812 1441832812 0.513367 0.427185 -0.567261 0.481812 1441832812 0.516785 0.418091 -0.573242 0.479065 1441832812 0.516785 0.418091 -0.573242 0.479065 1441832812 0.516785 0.418091 -0.573242 0.479065 1441832812 0.516785 0.418091 -0.573242 0.479065 1441832812 0.516785 0.418091 -0.573242 0.479065 1441832812 0.516785 0.418091 -0.573242 0.479065 1441832812 0.526306 0.402405 -0.583679 0.469360 1441832812 0.526306 0.402405 -0.583679 0.469360 1441832812 0.526306 0.402405 -0.583679 0.469360 1441832812 0.526306 0.402405 -0.583679 0.469360 1441832812 0.526306 0.402405 -0.583679 0.469360 1441832812 0.526306 0.402405 -0.583679 0.469360 1441832812 0.526306 0.402405 -0.583679 0.469360 1441832812 0.537720 0.387634 -0.591858 0.458496 1441832812 0.537720 0.387634 -0.591858 0.458496 1441832812 0.537720 0.387634 -0.591858 0.458496 1441832812 0.537720 0.387634 -0.591858 0.458496 1441832812 0.537720 0.387634 -0.591858 0.458496 1441832812 0.537720 0.387634 -0.591858 0.458496 1441832812 0.548889 0.373291 -0.601257 0.444702 1441832812 0.548889 0.373291 -0.601257 0.444702 1441832812 0.548889 0.373291 -0.601257 0.444702 1441832812 0.548889 0.373291 -0.601257 0.444702 1441832812 0.548889 0.373291 -0.601257 0.444702 1441832812 0.548889 0.373291 -0.601257 0.444702 1441832812 0.556702 0.363586 -0.606628 0.435669 1441832812 0.556702 0.363586 -0.606628 0.435669 1441832812 0.556702 0.363586 -0.606628 0.435669 1441832812 0.556702 0.363586 -0.606628 0.435669 1441832812 0.556702 0.363586 -0.606628 0.435669 1441832812 0.556702 0.363586 -0.606628 0.435669 1441832812 0.556702 0.363586 -0.606628 0.435669 1441832812 0.553833 0.360352 -0.607971 0.440063 1441832812 0.553833 0.360352 -0.607971 0.440063 1441832812 0.553833 0.360352 -0.607971 0.440063 1441832812 0.553833 0.360352 -0.607971 0.440063 1441832812 0.553833 0.360352 -0.607971 0.440063 1441832812 0.553833 0.360352 -0.607971 0.440063 1441832812 0.550659 0.361938 -0.606201 0.445313 1441832812 0.550659 0.361938 -0.606201 0.445313 1441832812 0.550659 0.361938 -0.606201 0.445313 1441832812 0.550659 0.361938 -0.606201 0.445313 1441832812 0.550659 0.361938 -0.606201 0.445313 1441832812 0.550659 0.361938 -0.606201 0.445313 1441832812 0.548279 0.365845 -0.604065 0.447876 1441832812 0.548279 0.365845 -0.604065 0.447876 1441832812 0.548279 0.365845 -0.604065 0.447876 1441832812 0.548279 0.365845 -0.604065 0.447876 1441832812 0.548279 0.365845 -0.604065 0.447876 1441832812 0.548279 0.365845 -0.604065 0.447876 1441832812 0.548279 0.365845 -0.604065 0.447876 1441832812 0.546631 0.375549 -0.597839 0.450256 1441832812 0.546631 0.375549 -0.597839 0.450256 1441832812 0.546631 0.375549 -0.597839 0.450256 1441832812 0.546631 0.375549 -0.597839 0.450256 1441832812 0.546631 0.375549 -0.597839 0.450256 1441832812 0.546631 0.375549 -0.597839 0.450256 1441832812 0.543518 0.384827 -0.592896 0.452759 1441832812 0.543518 0.384827 -0.592896 0.452759 1441832812 0.543518 0.384827 -0.592896 0.452759 1441832812 0.543518 0.384827 -0.592896 0.452759 1441832812 0.543518 0.384827 -0.592896 0.452759 1441832812 0.543518 0.384827 -0.592896 0.452759 1441832812 0.543518 0.384827 -0.592896 0.452759 1441832812 0.534851 0.392761 -0.591736 0.457642 1441832812 0.534851 0.392761 -0.591736 0.457642 1441832812 0.534851 0.392761 -0.591736 0.457642 1441832812 0.534851 0.392761 -0.591736 0.457642 1441832812 0.534851 0.392761 -0.591736 0.457642 1441832812 0.534851 0.392761 -0.591736 0.457642 1441832812 0.526306 0.397522 -0.591675 0.463562 1441832812 0.526306 0.397522 -0.591675 0.463562 1441832812 0.526306 0.397522 -0.591675 0.463562 1441832812 0.526306 0.397522 -0.591675 0.463562 1441832812 0.526306 0.397522 -0.591675 0.463562 1441832812 0.526306 0.397522 -0.591675 0.463562 1441832812 0.520630 0.403687 -0.586731 0.470886 1441832812 0.520630 0.403687 -0.586731 0.470886 1441832812 0.520630 0.403687 -0.586731 0.470886 1441832812 0.520630 0.403687 -0.586731 0.470886 1441832812 0.520630 0.403687 -0.586731 0.470886 1441832812 0.520630 0.403687 -0.586731 0.470886 1441832812 0.513428 0.418030 -0.574402 0.481262 1441832812 0.513428 0.418030 -0.574402 0.481262 1441832812 0.513428 0.418030 -0.574402 0.481262 1441832812 0.513428 0.418030 -0.574402 0.481262 1441832812 0.513428 0.418030 -0.574402 0.481262 1441832812 0.513428 0.418030 -0.574402 0.481262 1441832812 0.513428 0.418030 -0.574402 0.481262 1441832812 0.502502 0.431091 -0.567383 0.489563 1441832812 0.502502 0.431091 -0.567383 0.489563 1441832812 0.502502 0.431091 -0.567383 0.489563 1441832812 0.502502 0.431091 -0.567383 0.489563 1441832812 0.502502 0.431091 -0.567383 0.489563 1441832812 0.502502 0.431091 -0.567383 0.489563 1441832813 0.505432 0.427490 -0.573120 0.483032 1441832813 0.505432 0.427490 -0.573120 0.483032 1441832813 0.505432 0.427490 -0.573120 0.483032 1441832813 0.505432 0.427490 -0.573120 0.483032 1441832813 0.505432 0.427490 -0.573120 0.483032 1441832813 0.505432 0.427490 -0.573120 0.483032 1441832813 0.509094 0.417603 -0.581543 0.477661 1441832813 0.509094 0.417603 -0.581543 0.477661 1441832813 0.509094 0.417603 -0.581543 0.477661 1441832813 0.509094 0.417603 -0.581543 0.477661 1441832813 0.509094 0.417603 -0.581543 0.477661 1441832813 0.509094 0.417603 -0.581543 0.477661 1441832813 0.507385 0.416748 -0.582153 0.479553 1441832813 0.507385 0.416748 -0.582153 0.479553 1441832813 0.507385 0.416748 -0.582153 0.479553 1441832813 0.507385 0.416748 -0.582153 0.479553 1441832813 0.507385 0.416748 -0.582153 0.479553 1441832813 0.507385 0.416748 -0.582153 0.479553 1441832813 0.507385 0.416748 -0.582153 0.479553 1441832813 0.516357 0.403503 -0.591553 0.469666 1441832813 0.516357 0.403503 -0.591553 0.469666 1441832813 0.516357 0.403503 -0.591553 0.469666 1441832813 0.516357 0.403503 -0.591553 0.469666 1441832813 0.516357 0.403503 -0.591553 0.469666 1441832813 0.516357 0.403503 -0.591553 0.469666 1441832813 0.528259 0.386047 -0.604370 0.454529 1441832813 0.528259 0.386047 -0.604370 0.454529 1441832813 0.528259 0.386047 -0.604370 0.454529 1441832813 0.528259 0.386047 -0.604370 0.454529 1441832813 0.528259 0.386047 -0.604370 0.454529 1441832813 0.528259 0.386047 -0.604370 0.454529 1441832813 0.542664 0.366516 -0.616394 0.437256 1441832813 0.542664 0.366516 -0.616394 0.437256 1441832813 0.542664 0.366516 -0.616394 0.437256 1441832813 0.542664 0.366516 -0.616394 0.437256 1441832813 0.542664 0.366516 -0.616394 0.437256 1441832813 0.542664 0.366516 -0.616394 0.437256 1441832813 0.561096 0.338989 -0.631348 0.414246 1441832813 0.561096 0.338989 -0.631348 0.414246 1441832813 0.561096 0.338989 -0.631348 0.414246 1441832813 0.561096 0.338989 -0.631348 0.414246 1441832813 0.561096 0.338989 -0.631348 0.414246 1441832813 0.561096 0.338989 -0.631348 0.414246 1441832813 0.561096 0.338989 -0.631348 0.414246 1441832813 0.567078 0.324280 -0.636292 0.410339 1441832813 0.567078 0.324280 -0.636292 0.410339 1441832813 0.567078 0.324280 -0.636292 0.410339 1441832813 0.567078 0.324280 -0.636292 0.410339 1441832813 0.567078 0.324280 -0.636292 0.410339 1441832813 0.567078 0.324280 -0.636292 0.410339 1441832813 0.554077 0.340088 -0.621704 0.436829 1441832813 0.554077 0.340088 -0.621704 0.436829 1441832813 0.554077 0.340088 -0.621704 0.436829 1441832813 0.554077 0.340088 -0.621704 0.436829 1441832813 0.554077 0.340088 -0.621704 0.436829 1441832813 0.554077 0.340088 -0.621704 0.436829 1441832813 0.550110 0.367004 -0.604736 0.443787 1441832813 0.550110 0.367004 -0.604736 0.443787 1441832813 0.550110 0.367004 -0.604736 0.443787 1441832813 0.550110 0.367004 -0.604736 0.443787 1441832813 0.550110 0.367004 -0.604736 0.443787 1441832813 0.550110 0.367004 -0.604736 0.443787 1441832813 0.549927 0.375366 -0.600891 0.442200 1441832813 0.549927 0.375366 -0.600891 0.442200 1441832813 0.549927 0.375366 -0.600891 0.442200 1441832813 0.549927 0.375366 -0.600891 0.442200 1441832813 0.549927 0.375366 -0.600891 0.442200 1441832813 0.549927 0.375366 -0.600891 0.442200 1441832813 0.549927 0.375366 -0.600891 0.442200 1441832813 0.551941 0.380859 -0.596680 0.440735 1441832813 0.551941 0.380859 -0.596680 0.440735 1441832813 0.551941 0.380859 -0.596680 0.440735 1441832813 0.551941 0.380859 -0.596680 0.440735 1441832813 0.551941 0.380859 -0.596680 0.440735 1441832813 0.551941 0.380859 -0.596680 0.440735 1441832813 0.551086 0.386414 -0.593506 0.441162 1441832813 0.551086 0.386414 -0.593506 0.441162 1441832813 0.551086 0.386414 -0.593506 0.441162 1441832813 0.551086 0.386414 -0.593506 0.441162 1441832813 0.551086 0.386414 -0.593506 0.441162 1441832813 0.551086 0.386414 -0.593506 0.441162 1441832813 0.549438 0.387512 -0.595215 0.440063 1441832813 0.549438 0.387512 -0.595215 0.440063 1441832813 0.549438 0.387512 -0.595215 0.440063 1441832813 0.549438 0.387512 -0.595215 0.440063 1441832813 0.549438 0.387512 -0.595215 0.440063 1441832813 0.549438 0.387512 -0.595215 0.440063 1441832813 0.549438 0.387512 -0.595215 0.440063 1441832813 0.546143 0.387512 -0.594604 0.444946 1441832813 0.546143 0.387512 -0.594604 0.444946 1441832813 0.546143 0.387512 -0.594604 0.444946 1441832813 0.546143 0.387512 -0.594604 0.444946 1441832813 0.546143 0.387512 -0.594604 0.444946 1441832813 0.546143 0.387512 -0.594604 0.444946 1441832813 0.542847 0.398376 -0.583069 0.454468 1441832813 0.542847 0.398376 -0.583069 0.454468 1441832813 0.542847 0.398376 -0.583069 0.454468 1441832813 0.542847 0.398376 -0.583069 0.454468 1441832813 0.542847 0.398376 -0.583069 0.454468 1441832813 0.542847 0.398376 -0.583069 0.454468 1441832813 0.538879 0.406128 -0.577881 0.459045 1441832813 0.538879 0.406128 -0.577881 0.459045 1441832813 0.538879 0.406128 -0.577881 0.459045 1441832813 0.538879 0.406128 -0.577881 0.459045 1441832813 0.538879 0.406128 -0.577881 0.459045 1441832813 0.538879 0.406128 -0.577881 0.459045 1441832813 0.538757 0.406860 -0.581848 0.453491 1441832813 0.538757 0.406860 -0.581848 0.453491 1441832813 0.538757 0.406860 -0.581848 0.453491 1441832813 0.538757 0.406860 -0.581848 0.453491 1441832813 0.538757 0.406860 -0.581848 0.453491 1441832813 0.538757 0.406860 -0.581848 0.453491 1441832813 0.541016 0.395508 -0.596130 0.442139 1441832814 0.541016 0.395508 -0.596130 0.442139 1441832814 0.541016 0.395508 -0.596130 0.442139 1441832814 0.541016 0.395508 -0.596130 0.442139 1441832814 0.541016 0.395508 -0.596130 0.442139 1441832814 0.541016 0.395508 -0.596130 0.442139 1441832814 0.535583 0.394775 -0.602234 0.441101 1441832814 0.535583 0.394775 -0.602234 0.441101 1441832814 0.535583 0.394775 -0.602234 0.441101 1441832814 0.535583 0.394775 -0.602234 0.441101 1441832814 
0.319153 0.468689 -0.602234 0.561890 1441832816 0.319153 0.468689 -0.602234 0.561890 1441832816 0.319153 0.468689 -0.602234 0.561890 1441832816 0.319153 0.468689 -0.602234 0.561890 1441832816 0.319153 0.468689 -0.602234 0.561890 1441832816 0.281250 0.508240 -0.590210 0.560486 1441832816 0.281250 0.508240 -0.590210 0.560486 1441832816 0.281250 0.508240 -0.590210 0.560486 1441832816 0.281250 0.508240 -0.590210 0.560486 1441832816 0.281250 0.508240 -0.590210 0.560486 1441832816 0.281250 0.508240 -0.590210 0.560486 1441832816 0.281250 0.508240 -0.590210 0.560486 1441832816 0.240173 0.506226 -0.606262 0.564270 1441832816 0.240173 0.506226 -0.606262 0.564270 1441832816 0.240173 0.506226 -0.606262 0.564270 1441832816 0.240173 0.506226 -0.606262 0.564270 1441832816 0.240173 0.506226 -0.606262 0.564270 1441832816 0.240173 0.506226 -0.606262 0.564270 1441832816 0.208923 0.482605 -0.633972 0.567017 1441832816 0.208923 0.482605 -0.633972 0.567017 1441832816 0.208923 0.482605 -0.633972 0.567017 1441832816 0.208923 0.482605 -0.633972 0.567017 1441832816 0.208923 0.482605 -0.633972 0.567017 1441832816 0.208923 0.482605 -0.633972 0.567017 1441832816 0.200684 0.463257 -0.629456 0.590637 1441832816 0.200684 0.463257 -0.629456 0.590637 1441832816 0.200684 0.463257 -0.629456 0.590637 1441832816 0.200684 0.463257 -0.629456 0.590637 1441832816 0.200684 0.463257 -0.629456 0.590637 1441832816 0.200684 0.463257 -0.629456 0.590637 1441832816 0.200806 0.463318 -0.616577 0.604065 1441832816 0.200806 0.463318 -0.616577 0.604065 1441832816 0.200806 0.463318 -0.616577 0.604065 1441832816 0.200806 0.463318 -0.616577 0.604065 1441832816 0.200806 0.463318 -0.616577 0.604065 1441832816 0.200806 0.463318 -0.616577 0.604065 1441832816 0.200806 0.463318 -0.616577 0.604065 1441832816 0.210632 0.462830 -0.601868 0.615723 1441832816 0.210632 0.462830 -0.601868 0.615723 1441832816 0.210632 0.462830 -0.601868 0.615723 1441832816 0.210632 0.462830 -0.601868 0.615723 1441832816 0.210632 0.462830 -0.601868 0.615723 1441832816 0.210632 0.462830 -0.601868 0.615723 1441832816 0.242310 0.454590 -0.596924 0.615051 1441832816 0.242310 0.454590 -0.596924 0.615051 1441832816 0.242310 0.454590 -0.596924 0.615051 1441832816 0.242310 0.454590 -0.596924 0.615051 1441832816 0.242310 0.454590 -0.596924 0.615051 1441832816 0.242310 0.454590 -0.596924 0.615051 1441832816 0.242310 0.454590 -0.596924 0.615051 1441832816 0.291626 0.448364 -0.597534 0.597351 1441832816 0.291626 0.448364 -0.597534 0.597351 1441832816 0.291626 0.448364 -0.597534 0.597351 1441832816 0.291626 0.448364 -0.597534 0.597351 1441832816 0.291626 0.448364 -0.597534 0.597351 1441832816 0.291626 0.448364 -0.597534 0.597351 1441832816 0.378967 0.439575 -0.570190 0.581421 1441832816 0.378967 0.439575 -0.570190 0.581421 1441832816 0.378967 0.439575 -0.570190 0.581421 1441832816 0.378967 0.439575 -0.570190 0.581421 1441832816 0.378967 0.439575 -0.570190 0.581421 1441832816 0.378967 0.439575 -0.570190 0.581421 1441832816 0.461121 0.416565 -0.552429 0.555481 1441832816 0.461121 0.416565 -0.552429 0.555481 1441832816 0.461121 0.416565 -0.552429 0.555481 1441832816 0.461121 0.416565 -0.552429 0.555481 1441832816 0.461121 0.416565 -0.552429 0.555481 1441832816 0.461121 0.416565 -0.552429 0.555481 1441832816 0.524719 0.390503 -0.575073 0.491333 1441832816 0.524719 0.390503 -0.575073 0.491333 1441832816 0.524719 0.390503 -0.575073 0.491333 1441832816 0.524719 0.390503 -0.575073 0.491333 1441832817 0.524719 0.390503 -0.575073 0.491333 1441832817 0.524719 0.390503 -0.575073 0.491333 1441832817 0.573425 0.371887 -0.592285 0.426697 1441832817 0.573425 0.371887 -0.592285 0.426697 1441832817 0.573425 0.371887 -0.592285 0.426697 1441832817 0.573425 0.371887 -0.592285 0.426697 1441832817 0.573425 0.371887 -0.592285 0.426697 1441832817 0.573425 0.371887 -0.592285 0.426697 1441832817 0.573425 0.371887 -0.592285 0.426697 1441832817 0.575623 0.347900 -0.625305 0.395752 1441832817 0.575623 0.347900 -0.625305 0.395752 1441832817 0.575623 0.347900 -0.625305 0.395752 1441832817 0.575623 0.347900 -0.625305 0.395752 1441832817 0.575623 0.347900 -0.625305 0.395752 1441832817 0.575623 0.347900 -0.625305 0.395752 1441832817 0.546326 0.366089 -0.635010 0.405212 1441832817 0.546326 0.366089 -0.635010 0.405212 1441832817 0.546326 0.366089 -0.635010 0.405212 1441832817 0.546326 0.366089 -0.635010 0.405212 1441832817 0.546326 0.366089 -0.635010 0.405212 1441832817 0.546326 0.366089 -0.635010 0.405212 1441832817 0.511414 0.375732 -0.643738 0.427612 1441832817 0.511414 0.375732 -0.643738 0.427612 1441832817 0.511414 0.375732 -0.643738 0.427612 1441832817 0.511414 0.375732 -0.643738 0.427612 1441832817 0.511414 0.375732 -0.643738 0.427612 1441832817 0.511414 0.375732 -0.643738 0.427612 1441832817 0.511414 0.375732 -0.643738 0.427612 1441832817 0.442200 0.376587 -0.669067 0.463562 1441832817 0.442200 0.376587 -0.669067 0.463562 1441832817 0.442200 0.376587 -0.669067 0.463562 1441832817 0.442200 0.376587 -0.669067 0.463562 1441832817 0.442200 0.376587 -0.669067 0.463562 1441832817 0.442200 0.376587 -0.669067 0.463562 1441832817 0.332031 0.407837 -0.656799 0.540405 1441832817 0.332031 0.407837 -0.656799 0.540405 1441832817 0.332031 0.407837 -0.656799 0.540405 1441832817 0.332031 0.407837 -0.656799 0.540405 1441832817 0.332031 0.407837 -0.656799 0.540405 1441832817 0.332031 0.407837 -0.656799 0.540405 1441832817 0.332031 0.407837 -0.656799 0.540405 1441832817 0.286377 0.432983 -0.658081 0.545410 1441832817 0.286377 0.432983 -0.658081 0.545410 1441832817 0.286377 0.432983 -0.658081 0.545410 1441832817 0.286377 0.432983 -0.658081 0.545410 1441832817 0.286377 0.432983 -0.658081 0.545410 1441832817 0.286377 0.432983 -0.658081 0.545410 1441832817 0.226135 0.430603 -0.666748 0.564697 1441832817 0.226135 0.430603 -0.666748 0.564697 1441832817 0.226135 0.430603 -0.666748 0.564697 1441832817 0.226135 0.430603 -0.666748 0.564697 1441832817 0.226135 0.430603 -0.666748 0.564697 1441832817 0.226135 0.430603 -0.666748 0.564697 1441832817 0.225891 0.408264 -0.681152 0.564148 1441832817 0.225891 0.408264 -0.681152 0.564148 1441832817 0.225891 0.408264 -0.681152 0.564148 1441832817 0.225891 0.408264 -0.681152 0.564148 1441832817 0.225891 0.408264 -0.681152 0.564148 1441832817 0.225891 0.408264 -0.681152 0.564148 1441832817 0.225891 0.408264 -0.681152 0.564148 1441832817 0.247925 0.400391 -0.684143 0.556885 1441832817 0.247925 0.400391 -0.684143 0.556885 1441832817 0.247925 0.400391 -0.684143 0.556885 1441832817 0.247925 0.400391 -0.684143 0.556885 1441832817 0.247925 0.400391 -0.684143 0.556885 1441832817 0.247925 0.400391 -0.684143 0.556885 1441832817 0.275208 0.404663 -0.677368 0.549255 1441832817 0.275208 0.404663 -0.677368 0.549255 1441832817 0.275208 0.404663 -0.677368 0.549255 1441832817 0.275208 0.404663 -0.677368 0.549255 1441832817 0.275208 0.404663 -0.677368 0.549255 1441832817 0.275208 0.404663 -0.677368 0.549255 1441832817 0.275208 0.404663 -0.677368 0.549255 1441832817 0.298096 0.413574 -0.664490 0.546387 1441832817 0.298096 0.413574 -0.664490 0.546387 1441832817 0.298096 0.413574 -0.664490 0.546387 1441832817 0.298096 0.413574 -0.664490 0.546387 1441832817 0.298096 0.413574 -0.664490 0.546387 1441832817 0.298096 0.413574 -0.664490 0.546387 1441832817 0.326233 0.428711 -0.640808 0.546936 1441832817 0.326233 0.428711 -0.640808 0.546936 1441832817 0.326233 0.428711 -0.640808 0.546936 1441832817 0.326233 0.428711 -0.640808 0.546936 1441832817 0.326233 0.428711 -0.640808 0.546936 1441832817 0.326233 0.428711 -0.640808 0.546936 1441832817 0.387634 0.424988 -0.605469 0.549988 1441832817 0.387634 0.424988 -0.605469 0.549988 1441832817 0.387634 0.424988 -0.605469 0.549988 1441832817 0.387634 0.424988 -0.605469 0.549988 1441832817 0.387634 0.424988 -0.605469 0.549988 1441832817 0.387634 0.424988 -0.605469 0.549988 1441832817 0.387634 0.424988 -0.605469 0.549988 1441832817 0.482666 0.417419 -0.564819 0.523132 1441832817 0.482666 0.417419 -0.564819 0.523132 1441832817 0.482666 0.417419 -0.564819 0.523132 1441832817 0.482666 0.417419 -0.564819 0.523132 1441832817 0.482666 0.417419 -0.564819 0.523132 1441832817 0.482666 0.417419 -0.564819 0.523132 1441832817 0.600952 0.359863 -0.549500 0.455383 1441832817 0.600952 0.359863 -0.549500 0.455383 1441832817 0.600952 0.359863 -0.549500 0.455383 1441832817 0.600952 0.359863 -0.549500 0.455383 1441832817 0.600952 0.359863 -0.549500 0.455383 1441832817 0.600952 0.359863 -0.549500 0.455383 1441832817 0.655518 0.313965 -0.579651 0.368347 1441832817 0.655518 0.313965 -0.579651 0.368347 1441832817 0.655518 0.313965 -0.579651 0.368347 1441832817 0.655518 0.313965 -0.579651 0.368347 1441832817 0.655518 0.313965 -0.579651 0.368347 1441832817 0.655518 0.313965 -0.579651 0.368347 1441832817 0.655518 0.313965 -0.579651 0.368347 1441832817 0.661804 0.230896 -0.638916 0.317017 1441832817 0.661804 0.230896 -0.638916 0.317017 1441832817 0.661804 0.230896 -0.638916 0.317017 1441832817 0.661804 0.230896 -0.638916 0.317017 1441832818 0.661804 0.230896 -0.638916 0.317017 1441832818 0.611206 0.264404 -0.650269 0.365479 1441832818 0.611206 0.264404 -0.650269 0.365479 1441832818 0.611206 0.264404 -0.650269 0.365479 1441832818 0.611206 0.264404 -0.650269 0.365479 1441832818 0.611206 0.264404 -0.650269 0.365479 1441832818 0.611206 0.264404 -0.650269 0.365479 1441832818 0.552673 0.342468 -0.629028 0.426147 1441832818 0.552673 0.342468 -0.629028 0.426147 1441832818 0.552673 0.342468 -0.629028 0.426147 1441832818 0.552673 0.342468 -0.629028 0.426147 1441832818 0.552673 0.342468 -0.629028 0.426147 1441832818 0.552673 0.342468 -0.629028 0.426147 1441832818 0.496887 0.366394 -0.637878 0.460327 1441832818 0.496887 0.366394 -0.637878 0.460327 1441832818 0.496887 0.366394 -0.637878 0.460327 1441832818 0.496887 0.366394 -0.637878 0.460327 1441832818 0.496887 0.366394 -0.637878 0.460327 1441832818 0.496887 0.366394 -0.637878 0.460327 1441832818 0.432007 0.368591 -0.657227 0.495544 1441832818 0.432007 0.368591 -0.657227 0.495544 1441832818 0.432007 0.368591 -0.657227 0.495544 1441832818 0.432007 0.368591 -0.657227 0.495544 1441832818 0.432007 0.368591 -0.657227 0.495544 1441832818 0.432007 0.368591 -0.657227 0.495544 1441832818 0.366638 0.382202 -0.652954 0.541382 1441832818 0.366638 0.382202 -0.652954 0.541382 1441832818 0.366638 0.382202 -0.652954 0.541382 1441832818 0.366638 0.382202 -0.652954 0.541382 1441832818 0.366638 0.382202 -0.652954 0.541382 1441832818 0.366638 0.382202 -0.652954 0.541382 1441832818 0.366638 0.382202 -0.652954 0.541382 1441832818 0.320251 0.429199 -0.642639 0.547913 1441832818 0.320251 0.429199 -0.642639 0.547913 1441832818 0.320251 0.429199 -0.642639 0.547913 1441832818 0.320251 0.429199 -0.642639 0.547913 1441832818 0.320251 0.429199 -0.642639 0.547913 1441832818 0.285645 0.450317 -0.640930 0.552063 1441832818 0.285645 0.450317 -0.640930 0.552063 1441832818 0.285645 0.450317 -0.640930 0.552063 1441832818 0.285645 0.450317 -0.640930 0.552063 1441832818 0.285645 0.450317 -0.640930 0.552063 1441832818 0.285645 0.450317 -0.640930 0.552063 1441832818 0.285645 0.450317 -0.640930 0.552063 1441832818 0.273132 0.460815 -0.629883 0.562378 1441832818 0.273132 0.460815 -0.629883 0.562378 1441832818 0.273132 0.460815 -0.629883 0.562378 1441832818 0.273132 0.460815 -0.629883 0.562378 1441832818 0.273132 0.460815 -0.629883 0.562378 1441832818 0.273132 0.460815 -0.629883 0.562378 1441832818 0.275452 0.451843 -0.631042 0.567200 1441832818 0.275452 0.451843 -0.631042 0.567200 1441832818 0.275452 0.451843 -0.631042 0.567200 1441832818 0.275452 0.451843 -0.631042 0.567200 1441832818 0.275452 0.451843 -0.631042 0.567200 1441832818 0.275452 0.451843 -0.631042 0.567200 1441832818 0.287476 0.442200 -0.628723 0.571411 1441832818 0.287476 0.442200 -0.628723 0.571411 1441832818 0.287476 0.442200 -0.628723 0.571411 1441832818 0.287476 0.442200 -0.628723 0.571411 1441832818 0.287476 0.442200 -0.628723 0.571411 1441832818 0.287476 0.442200 -0.628723 0.571411 1441832818 0.287476 0.442200 -0.628723 0.571411 1441832818 0.297852 0.439941 -0.614685 0.582947 1441832818 0.297852 0.439941 -0.614685 0.582947 1441832818 0.297852 0.439941 -0.614685 0.582947 1441832818 0.297852 0.439941 -0.614685 0.582947 1441832818 0.308594 0.441528 -0.594177 0.597290 1441832818 0.308594 0.441528 -0.594177 0.597290 1441832818 0.308594 0.441528 -0.594177 0.597290 1441832818 0.308594 0.441528 -0.594177 0.597290 1441832818 0.308594 0.441528 -0.594177 0.597290 1441832818 0.308594 0.441528 -0.594177 0.597290 1441832818 0.338257 0.438171 -0.574097 0.603333 1441832818 0.338257 0.438171 -0.574097 0.603333 1441832818 0.338257 0.438171 -0.574097 0.603333 1441832818 0.338257 0.438171 -0.574097 0.603333 1441832818 0.338257 0.438171 -0.574097 0.603333 1441832818 0.338257 0.438171 -0.574097 0.603333 1441832818 0.408875 0.398682 -0.553528 0.606140 1441832818 0.408875 0.398682 -0.553528 0.606140 1441832818 0.408875 0.398682 -0.553528 0.606140 1441832818 0.408875 0.398682 -0.553528 0.606140 1441832818 0.408875 0.398682 -0.553528 0.606140 1441832818 0.408875 0.398682 -0.553528 0.606140 1441832818 0.408875 0.398682 -0.553528 0.606140 1441832818 0.497681 0.380493 -0.537170 0.564697 1441832818 0.497681 0.380493 -0.537170 0.564697 1441832818 0.497681 0.380493 -0.537170 0.564697 1441832818 0.497681 0.380493 -0.537170 0.564697 1441832818 0.497681 0.380493 -0.537170 0.564697 1441832818 0.497681 0.380493 -0.537170 0.564697 1441832818 0.578003 0.352051 -0.537720 0.502747 1441832818 0.578003 0.352051 -0.537720 0.502747 1441832818 0.578003 0.352051 -0.537720 0.502747 1441832818 0.578003 0.352051 -0.537720 0.502747 1441832818 0.578003 0.352051 -0.537720 0.502747 1441832818 0.578003 0.352051 -0.537720 0.502747 1441832818 0.622253 0.323486 -0.575012 0.421265 1441832818 0.622253 0.323486 -0.575012 0.421265 1441832818 0.622253 0.323486 -0.575012 0.421265 1441832818 0.622253 0.323486 -0.575012 0.421265 1441832818 0.622253 0.323486 -0.575012 0.421265 1441832818 0.622253 0.323486 -0.575012 0.421265 1441832818 0.604431 0.280518 -0.632996 0.393982 1441832818 0.604431 0.280518 -0.632996 0.393982 1441832818 0.604431 0.280518 -0.632996 0.393982 1441832818 0.604431 0.280518 -0.632996 0.393982 1441832818 0.604431 0.280518 -0.632996 0.393982 1441832818 0.604431 0.280518 -0.632996 0.393982 1441832819 0.552246 0.346436 -0.621643 0.434204 1441832819 0.552246 0.346436 -0.621643 0.434204 1441832819 0.552246 0.346436 -0.621643 0.434204 1441832819 0.552246 0.346436 -0.621643 0.434204 1441832819 0.552246 0.346436 -0.621643 0.434204 1441832819 0.552246 0.346436 -0.621643 0.434204 1441832819 0.504761 0.397644 -0.603760 0.471680 1441832819 0.504761 0.397644 -0.603760 0.471680 1441832819 0.504761 0.397644 -0.603760 0.471680 1441832819 0.504761 0.397644 -0.603760 0.471680 1441832819 0.504761 0.397644 -0.603760 0.471680 1441832819 0.504761 0.397644 -0.603760 0.471680 1441832819 0.504761 0.397644 -0.603760 0.471680 1441832819 0.441833 0.398132 -0.638977 0.487793 1441832819 0.441833 0.398132 -0.638977 0.487793 1441832819 0.441833 0.398132 -0.638977 0.487793 1441832819 0.441833 0.398132 -0.638977 0.487793 1441832819 0.441833 0.398132 -0.638977 0.487793 1441832819 0.441833 0.398132 -0.638977 0.487793 1441832819 0.381470 0.387024 -0.657898 0.521362 1441832819 0.381470 0.387024 -0.657898 0.521362 1441832819 0.381470 0.387024 -0.657898 0.521362 1441832819 0.381470 0.387024 -0.657898 0.521362 1441832819 0.381470 0.387024 -0.657898 0.521362 1441832819 0.381470 0.387024 -0.657898 0.521362 1441832819 0.351257 0.410034 -0.642761 0.543396 1441832819 0.351257 0.410034 -0.642761 0.543396 1441832819 0.351257 0.410034 -0.642761 0.543396 1441832819 0.351257 0.410034 -0.642761 0.543396 1441832819 0.351257 0.410034 -0.642761 0.543396 1441832819 0.351257 0.410034 -0.642761 0.543396 1441832819 0.351257 0.410034 -0.642761 0.543396 1441832819 0.342651 0.399841 -0.663330 0.531738 1441832819 0.342651 0.399841 -0.663330 0.531738 1441832819 0.342651 0.399841 -0.663330 0.531738 1441832819 0.342651 0.399841 -0.663330 0.531738 1441832819 0.342651 0.399841 -0.663330 0.531738 1441832819 0.342651 0.399841 -0.663330 0.531738 1441832819 0.295532 0.379089 -0.706604 0.519226 1441832819 0.295532 0.379089 -0.706604 0.519226 1441832819 0.295532 0.379089 -0.706604 0.519226 1441832819 0.295532 0.379089 -0.706604 0.519226 1441832819 0.295532 0.379089 -0.706604 0.519226 1441832819 0.295532 0.379089 -0.706604 0.519226 1441832819 0.282654 0.361389 -0.719055 0.521973 1441832819 0.282654 0.361389 -0.719055 0.521973 1441832819 0.282654 0.361389 -0.719055 0.521973 1441832819 0.282654 0.361389 -0.719055 0.521973 1441832819 0.282654 0.361389 -0.719055 0.521973 1441832819 0.282654 0.361389 -0.719055 0.521973 1441832819 0.283081 0.362488 -0.713257 0.528870 1441832819 0.283081 0.362488 -0.713257 0.528870 1441832819 0.283081 0.362488 -0.713257 0.528870 1441832819 0.283081 0.362488 -0.713257 0.528870 1441832819 0.283081 0.362488 -0.713257 0.528870 1441832819 0.283081 0.362488 -0.713257 0.528870 1441832819 0.289978 0.372925 -0.697632 0.538635 1441832819 0.289978 0.372925 -0.697632 0.538635 1441832819 0.289978 0.372925 -0.697632 0.538635 1441832819 0.289978 0.372925 -0.697632 0.538635 1441832819 0.300171 0.393860 -0.666565 0.557129 1441832819 0.300171 0.393860 -0.666565 0.557129 1441832819 0.300171 0.393860 -0.666565 0.557129 1441832819 0.300171 0.393860 -0.666565 0.557129 1441832819 0.300171 0.393860 -0.666565 0.557129 1441832819 0.322327 0.421021 -0.625366 0.572449 1441832819 0.322327 0.421021 -0.625366 0.572449 1441832819 0.322327 0.421021 -0.625366 0.572449 1441832819 0.322327 0.421021 -0.625366 0.572449 1441832819 0.322327 0.421021 -0.625366 0.572449 1441832819 0.322327 0.421021 -0.625366 0.572449 1441832819 0.373230 0.438965 -0.569885 0.585876 1441832819 0.373230 0.438965 -0.569885 0.585876 1441832819 0.373230 0.438965 -0.569885 0.585876 1441832819 0.373230 0.438965 -0.569885 0.585876 1441832819 0.373230 0.438965 -0.569885 0.585876 1441832819 0.373230 0.438965 -0.569885 0.585876 1441832819 0.426208 0.440613 -0.538452 0.578064 1441832819 0.426208 0.440613 -0.538452 0.578064 1441832819 0.426208 0.440613 -0.538452 0.578064 1441832819 0.426208 0.440613 -0.538452 0.578064 1441832819 0.426208 0.440613 -0.538452 0.578064 1441832819 0.426208 0.440613 -0.538452 0.578064 1441832819 0.514221 0.416321 -0.563721 0.494446 1441832819 0.514221 0.416321 -0.563721 0.494446 1441832819 0.514221 0.416321 -0.563721 0.494446 1441832819 0.514221 0.416321 -0.563721 0.494446 1441832819 0.514221 0.416321 -0.563721 0.494446 1441832819 0.514221 0.416321 -0.563721 0.494446 1441832819 0.514221 0.416321 -0.563721 0.494446 1441832819 0.587219 0.321899 -0.622498 0.404968 1441832819 0.587219 0.321899 -0.622498 0.404968 1441832819 0.587219 0.321899 -0.622498 0.404968 1441832819 0.587219 0.321899 -0.622498 0.404968 1441832819 0.587219 0.321899 -0.622498 0.404968 1441832819 0.587219 0.321899 -0.622498 0.404968 1441832819 0.613037 0.292236 -0.630920 0.375061 1441832819 0.613037 0.292236 -0.630920 0.375061 1441832819 0.613037 0.292236 -0.630920 0.375061 1441832819 0.613037 0.292236 -0.630920 0.375061 1441832819 0.613037 0.292236 -0.630920 0.375061 1441832819 0.613037 0.292236 -0.630920 0.375061 1441832819 0.604553 0.253296 -0.658264 0.370056 1441832819 0.604553 0.253296 -0.658264 0.370056 1441832819 0.604553 0.253296 -0.658264 0.370056 1441832819 0.604553 0.253296 -0.658264 0.370056 1441832819 0.604553 0.253296 -0.658264 0.370056 1441832819 0.604553 0.253296 -0.658264 0.370056 1441832819 0.583008 0.268250 -0.648132 0.409851 1441832820 0.583008 0.268250 -0.648132 0.409851 1441832820 0.583008 0.268250 -0.648132 0.409851 1441832820 0.583008 0.268250 -0.648132 0.409851 1441832820 0.583008 0.268250 -0.648132 0.409851 1441832820 0.583008 0.268250 -0.648132 0.409851 1441832820 0.554688 0.280640 -0.650757 0.435913 1441832820 0.554688 0.280640 -0.650757 0.435913 1441832820 0.554688 0.280640 -0.650757 0.435913 1441832820 0.554688 0.280640 -0.650757 0.435913 1441832820 0.554688 0.280640 -0.650757 0.435913 1441832820 0.554688 0.280640 -0.650757 0.435913 1441832820 0.498596 0.292480 -0.667236 0.469727 1441832820 0.498596 0.292480 -0.667236 0.469727 1441832820 0.498596 0.292480 -0.667236 0.469727 1441832820 0.498596 0.292480 -0.667236 0.469727 1441832820 0.498596 0.292480 -0.667236 0.469727 1441832820 0.498596 0.292480 -0.667236 0.469727 1441832820 0.424316 0.322998 -0.661804 0.526917 1441832820 0.424316 0.322998 -0.661804 0.526917 1441832820 0.424316 0.322998 -0.661804 0.526917 1441832820 0.424316 0.322998 -0.661804 0.526917 1441832820 0.424316 0.322998 -0.661804 0.526917 1441832820 0.424316 0.322998 -0.661804 0.526917 1441832820 0.424316 0.322998 -0.661804 0.526917 1441832820 0.366150 0.373901 -0.649536 0.551514 1441832820 0.366150 0.373901 -0.649536 0.551514 1441832820 0.366150 0.373901 -0.649536 0.551514 1441832820 0.366150 0.373901 -0.649536 0.551514 1441832820 0.366150 0.373901 -0.649536 0.551514 1441832820 0.366150 0.373901 -0.649536 0.551514 1441832820 0.366150 0.373901 -0.649536 0.551514 1441832820 0.320374 0.397156 -0.669189 0.540100 1441832820 0.320374 0.397156 -0.669189 0.540100 1441832820 0.320374 0.397156 -0.669189 0.540100 1441832820 0.320374 0.397156 -0.669189 0.540100 1441832820 0.320374 0.397156 -0.669189 0.540100 1441832820 0.320374 0.397156 -0.669189 0.540100 1441832820 0.262451 0.396240 -0.683899 0.553528 1441832820 0.262451 0.396240 -0.683899 0.553528 1441832820 0.262451 0.396240 -0.683899 0.553528 1441832820 0.262451 0.396240 -0.683899 0.553528 1441832820 0.262451 0.396240 -0.683899 0.553528 1441832820 0.262451 0.396240 -0.683899 0.553528 1441832820 0.256409 0.381836 -0.677734 0.573608 1441832820 0.256409 0.381836 -0.677734 0.573608 1441832820 0.256409 0.381836 -0.677734 0.573608 1441832820 0.256409 0.381836 -0.677734 0.573608 1441832820 0.256409 0.381836 -0.677734 0.573608 1441832820 0.256409 0.381836 -0.677734 0.573608 1441832820 0.270630 0.367493 -0.678162 0.575989 1441832820 0.270630 0.367493 -0.678162 0.575989 1441832820 0.270630 0.367493 -0.678162 0.575989 1441832820 0.270630 0.367493 -0.678162 0.575989 1441832820 0.270630 0.367493 -0.678162 0.575989 1441832820 0.270630 0.367493 -0.678162 0.575989 1441832820 0.270630 0.367493 -0.678162 0.575989 1441832820 0.286438 0.377930 -0.669312 0.571899 1441832820 0.286438 0.377930 -0.669312 0.571899 1441832820 0.286438 0.377930 -0.669312 0.571899 1441832820 0.286438 0.377930 -0.669312 0.571899 1441832820 0.286438 0.377930 -0.669312 0.571899 1441832820 0.286438 0.377930 -0.669312 0.571899 1441832820 0.284485 0.398254 -0.648254 0.583252 1441832820 0.284485 0.398254 -0.648254 0.583252 1441832820 0.284485 0.398254 -0.648254 0.583252 1441832820 0.284485 0.398254 -0.648254 0.583252 1441832820 0.284485 0.398254 -0.648254 0.583252 1441832820 0.284485 0.398254 -0.648254 0.583252 1441832820 0.284485 0.398254 -0.648254 0.583252 1441832820 0.299255 0.413696 -0.622925 0.592590 1441832820 0.299255 0.413696 -0.622925 0.592590 1441832820 0.299255 0.413696 -0.622925 0.592590 1441832820 0.299255 0.413696 -0.622925 0.592590 1441832820 0.299255 0.413696 -0.622925 0.592590 1441832820 0.299255 0.413696 -0.622925 0.592590 1441832820 0.338623 0.414612 -0.594604 0.599854 1441832820 0.338623 0.414612 -0.594604 0.599854 1441832820 0.338623 0.414612 -0.594604 0.599854 1441832820 0.338623 0.414612 -0.594604 0.599854 1441832820 0.338623 0.414612 -0.594604 0.599854 1441832820 0.338623 0.414612 -0.594604 0.599854 1441832820 0.411316 0.433289 -0.568726 0.565308 1441832820 0.411316 0.433289 -0.568726 0.565308 1441832820 0.411316 0.433289 -0.568726 0.565308 1441832820 0.411316 0.433289 -0.568726 0.565308 1441832820 0.411316 0.433289 -0.568726 0.565308 1441832820 0.411316 0.433289 -0.568726 0.565308 1441832820 0.411316 0.433289 -0.568726 0.565308 1441832820 0.507507 0.406677 -0.568054 0.504333 1441832820 0.507507 0.406677 -0.568054 0.504333 1441832820 0.507507 0.406677 -0.568054 0.504333 1441832820 0.507507 0.406677 -0.568054 0.504333 1441832820 0.507507 0.406677 -0.568054 0.504333 1441832820 0.507507 0.406677 -0.568054 0.504333 1441832820 0.597839 0.374756 -0.565796 0.426636 1441832820 0.597839 0.374756 -0.565796 0.426636 1441832820 0.597839 0.374756 -0.565796 0.426636 1441832820 0.597839 0.374756 -0.565796 0.426636 1441832820 0.597839 0.374756 -0.565796 0.426636 1441832820 0.597839 0.374756 -0.565796 0.426636 1441832820 0.641663 0.286926 -0.635559 0.319336 1441832820 0.641663 0.286926 -0.635559 0.319336 1441832820 0.641663 0.286926 -0.635559 0.319336 1441832820 0.641663 0.286926 -0.635559 0.319336 1441832820 0.641663 0.286926 -0.635559 0.319336 1441832820 0.641663 0.286926 -0.635559 0.319336 1441832820 0.641663 0.286926 -0.635559 0.319336 1441832820 0.612854 0.250183 -0.675415 0.324890 1441832820 0.612854 0.250183 -0.675415 0.324890 1441832820 0.612854 0.250183 -0.675415 0.324890 1441832820 0.612854 0.250183 -0.675415 0.324890 1441832820 0.612854 0.250183 -0.675415 0.324890 1441832820 0.612854 0.250183 -0.675415 0.324890 1441832820 0.562561 0.306335 -0.664917 0.384094 1441832820 0.562561 0.306335 -0.664917 0.384094 1441832821 0.562561 0.306335 -0.664917 0.384094 1441832821 0.562561 0.306335 -0.664917 0.384094 1441832821 0.562561 0.306335 -0.664917 0.384094 1441832821 0.562561 0.306335 -0.664917 0.384094 1441832821 0.533630 0.345398 -0.646057 0.422546 1441832821 0.533630 0.345398 -0.646057 0.422546 1441832821 0.533630 0.345398 -0.646057 0.422546 1441832821 0.533630 0.345398 -0.646057 0.422546 1441832821 0.533630 0.345398 -0.646057 0.422546 1441832821 0.533630 0.345398 -0.646057 0.422546 1441832821 0.533630 0.345398 -0.646057 0.422546 1441832821 0.503662 0.348145 -0.667358 0.424011 1441832821 0.503662 0.348145 -0.667358 0.424011 1441832821 0.503662 0.348145 -0.667358 0.424011 1441832821 0.503662 0.348145 -0.667358 0.424011 1441832821 0.503662 0.348145 -0.667358 0.424011 1441832821 0.503662 0.348145 -0.667358 0.424011 1441832821 0.433289 0.351074 -0.696228 0.451904 1441832821 0.433289 0.351074 -0.696228 0.451904 1441832821 0.433289 0.351074 -0.696228 0.451904 1441832821 0.433289 0.351074 -0.696228 0.451904 1441832821 0.433289 0.351074 -0.696228 0.451904 1441832821 0.433289 0.351074 -0.696228 0.451904 1441832821 0.433289 0.351074 -0.696228 0.451904 1441832821 0.332642 0.401123 -0.664185 0.535950 1441832821 0.332642 0.401123 -0.664185 0.535950 1441832821 0.332642 0.401123 -0.664185 0.535950 1441832821 0.332642 0.401123 -0.664185 0.535950 1441832821 0.332642 0.401123 -0.664185 0.535950 1441832821 0.285889 0.430969 -0.664490 0.539429 1441832821 0.285889 0.430969 -0.664490 0.539429 1441832821 0.285889 0.430969 -0.664490 0.539429 1441832821 0.285889 0.430969 -0.664490 0.539429 1441832821 0.285889 0.430969 -0.664490 0.539429 1441832821 0.285889 0.430969 -0.664490 0.539429 1441832821 0.285889 0.430969 -0.664490 0.539429 1441832821 0.209106 0.421143 -0.702515 0.534241 1441832821 0.209106 0.421143 -0.702515 0.534241 1441832821 0.209106 0.421143 -0.702515 0.534241 1441832821 0.209106 0.421143 -0.702515 0.534241 1441832821 0.209106 0.421143 -0.702515 0.534241 1441832821 0.209106 0.421143 -0.702515 0.534241 1441832821 0.179382 0.396240 -0.713928 0.548767 1441832821 0.179382 0.396240 -0.713928 0.548767 1441832821 0.179382 0.396240 -0.713928 0.548767 1441832821 0.179382 0.396240 -0.713928 0.548767 1441832821 0.179382 0.396240 -0.713928 0.548767 1441832821 0.179382 0.396240 -0.713928 0.548767 1441832821 0.206299 0.402527 -0.697327 0.556030 1441832821 0.206299 0.402527 -0.697327 0.556030 1441832821 0.206299 0.402527 -0.697327 0.556030 1441832821 0.206299 0.402527 -0.697327 0.556030 1441832821 0.206299 0.402527 -0.697327 0.556030 1441832821 0.206299 0.402527 -0.697327 0.556030 1441832821 0.228271 0.406128 -0.689514 0.554565 1441832821 0.228271 0.406128 -0.689514 0.554565 1441832821 0.228271 0.406128 -0.689514 0.554565 1441832821 0.228271 0.406128 -0.689514 0.554565 1441832821 0.228271 0.406128 -0.689514 0.554565 1441832821 0.228271 0.406128 -0.689514 0.554565 1441832821 0.258240 0.416199 -0.673218 0.553955 1441832821 0.258240 0.416199 -0.673218 0.553955 1441832821 0.258240 0.416199 -0.673218 0.553955 1441832821 0.258240 0.416199 -0.673218 0.553955 1441832821 0.258240 0.416199 -0.673218 0.553955 1441832821 0.258240 0.416199 -0.673218 0.553955 1441832821 0.295837 0.430176 -0.647888 0.554565 1441832821 0.295837 0.430176 -0.647888 0.554565 1441832821 0.295837 0.430176 -0.647888 0.554565 1441832821 0.295837 0.430176 -0.647888 0.554565 1441832821 0.295837 0.430176 -0.647888 0.554565 1441832821 0.295837 0.430176 -0.647888 0.554565 1441832821 0.295837 0.430176 -0.647888 0.554565 1441832821 0.341736 0.434387 -0.612488 0.565125 1441832821 0.341736 0.434387 -0.612488 0.565125 1441832821 0.341736 0.434387 -0.612488 0.565125 1441832821 0.341736 0.434387 -0.612488 0.565125 1441832821 0.341736 0.434387 -0.612488 0.565125 1441832821 0.341736 0.434387 -0.612488 0.565125 1441832821 0.427551 0.409973 -0.563782 0.575500 1441832821 0.427551 0.409973 -0.563782 0.575500 1441832821 0.427551 0.409973 -0.563782 0.575500 1441832821 0.427551 0.409973 -0.563782 0.575500 1441832821 0.427551 0.409973 -0.563782 0.575500 1441832821 0.427551 0.409973 -0.563782 0.575500 1441832821 0.487549 0.398438 -0.570190 0.527588 1441832821 0.487549 0.398438 -0.570190 0.527588 1441832821 0.487549 0.398438 -0.570190 0.527588 1441832821 0.487549 0.398438 -0.570190 0.527588 1441832821 0.487549 0.398438 -0.570190 0.527588 1441832821 0.487549 0.398438 -0.570190 0.527588 1441832821 0.487549 0.398438 -0.570190 0.527588 1441832821 0.580139 0.361206 -0.570129 0.455933 1441832821 0.580139 0.361206 -0.570129 0.455933 1441832821 0.580139 0.361206 -0.570129 0.455933 1441832821 0.580139 0.361206 -0.570129 0.455933 1441832821 0.580139 0.361206 -0.570129 0.455933 1441832821 
0.553040 0.353271 -0.628540 0.417419 1441832824 0.553040 0.353271 -0.628540 0.417419 1441832824 0.553040 0.353271 -0.628540 0.417419 1441832824 0.553040 0.353271 -0.628540 0.417419 1441832824 0.553040 0.353271 -0.628540 0.417419 1441832824 0.553040 0.353271 -0.628540 0.417419 1441832824 0.550171 0.358154 -0.623779 0.424194 1441832824 0.550171 0.358154 -0.623779 0.424194 1441832824 0.550171 0.358154 -0.623779 0.424194 1441832824 0.550171 0.358154 -0.623779 0.424194 1441832824 0.550171 0.358154 -0.623779 0.424194 1441832824 0.550171 0.358154 -0.623779 0.424194 1441832824 0.548889 0.362305 -0.619629 0.428345 1441832824 0.548889 0.362305 -0.619629 0.428345 1441832824 0.548889 0.362305 -0.619629 0.428345 1441832824 0.548889 0.362305 -0.619629 0.428345 1441832824 0.548889 0.362305 -0.619629 0.428345 1441832824 0.548889 0.362305 -0.619629 0.428345 1441832824 0.548889 0.362305 -0.619629 0.428345 1441832824 0.545166 0.365479 -0.617493 0.433472 1441832824 0.545166 0.365479 -0.617493 0.433472 1441832824 0.545166 0.365479 -0.617493 0.433472 1441832824 0.545166 0.365479 -0.617493 0.433472 1441832824 0.545166 0.365479 -0.617493 0.433472 1441832824 0.545166 0.365479 -0.617493 0.433472 1441832824 0.541748 0.367676 -0.616577 0.437195 1441832824 0.541748 0.367676 -0.616577 0.437195 1441832824 0.541748 0.367676 -0.616577 0.437195 1441832824 0.541748 0.367676 -0.616577 0.437195 1441832824 0.541748 0.367676 -0.616577 0.437195 1441832824 0.541748 0.367676 -0.616577 0.437195 1441832824 0.535034 0.373596 -0.614929 0.442688 1441832824 0.535034 0.373596 -0.614929 0.442688 1441832824 0.535034 0.373596 -0.614929 0.442688 1441832824 0.535034 0.373596 -0.614929 0.442688 1441832824 0.535034 0.373596 -0.614929 0.442688 1441832824 0.535034 0.373596 -0.614929 0.442688 1441832824 0.527161 0.380188 -0.614624 0.446960 1441832824 0.527161 0.380188 -0.614624 0.446960 1441832824 0.527161 0.380188 -0.614624 0.446960 1441832824 0.527161 0.380188 -0.614624 0.446960 1441832824 0.527161 0.380188 -0.614624 0.446960 1441832824 0.527161 0.380188 -0.614624 0.446960 1441832824 0.528931 0.378357 -0.617493 0.442444 1441832824 0.528931 0.378357 -0.617493 0.442444 1441832824 0.528931 0.378357 -0.617493 0.442444 1441832824 0.528931 0.378357 -0.617493 0.442444 1441832824 0.528931 0.378357 -0.617493 0.442444 1441832824 0.528931 0.378357 -0.617493 0.442444 1441832824 0.528931 0.378357 -0.617493 0.442444 1441832825 0.536011 0.369995 -0.621033 0.436035 1441832825 0.536011 0.369995 -0.621033 0.436035 1441832825 0.536011 0.369995 -0.621033 0.436035 1441832825 0.536011 0.369995 -0.621033 0.436035 1441832825 0.536011 0.369995 -0.621033 0.436035 1441832825 0.536011 0.369995 -0.621033 0.436035 1441832825 0.530334 0.375366 -0.615601 0.445984 1441832825 0.530334 0.375366 -0.615601 0.445984 1441832825 0.530334 0.375366 -0.615601 0.445984 1441832825 0.530334 0.375366 -0.615601 0.445984 1441832825 0.530334 0.375366 -0.615601 0.445984 1441832825 0.530334 0.375366 -0.615601 0.445984 1441832825 0.530334 0.375366 -0.615601 0.445984 1441832825 0.530701 0.373596 -0.617126 0.444763 1441832825 0.530701 0.373596 -0.617126 0.444763 1441832825 0.530701 0.373596 -0.617126 0.444763 1441832825 0.530701 0.373596 -0.617126 0.444763 1441832825 0.530701 0.373596 -0.617126 0.444763 1441832825 0.530701 0.373596 -0.617126 0.444763 1441832825 0.538269 0.361511 -0.625122 0.434570 1441832825 0.538269 0.361511 -0.625122 0.434570 1441832825 0.538269 0.361511 -0.625122 0.434570 1441832825 0.538269 0.361511 -0.625122 0.434570 1441832825 0.538269 0.361511 -0.625122 0.434570 1441832825 0.538269 0.361511 -0.625122 0.434570 1441832825 0.538269 0.361511 -0.625122 0.434570 1441832825 0.546631 0.354797 -0.627502 0.426025 1441832825 0.546631 0.354797 -0.627502 0.426025 1441832825 0.546631 0.354797 -0.627502 0.426025 1441832825 0.546631 0.354797 -0.627502 0.426025 1441832825 0.546631 0.354797 -0.627502 0.426025 1441832825 0.546631 0.354797 -0.627502 0.426025 1441832825 0.556152 0.347656 -0.630676 0.414856 1441832825 0.556152 0.347656 -0.630676 0.414856 1441832825 0.556152 0.347656 -0.630676 0.414856 1441832825 0.556152 0.347656 -0.630676 0.414856 1441832825 0.556152 0.347656 -0.630676 0.414856 1441832825 0.556152 0.347656 -0.630676 0.414856 1441832825 0.556152 0.347656 -0.630676 0.414856 1441832825 0.560486 0.343872 -0.632385 0.409546 1441832825 0.560486 0.343872 -0.632385 0.409546 1441832825 0.560486 0.343872 -0.632385 0.409546 1441832825 0.560486 0.343872 -0.632385 0.409546 1441832825 0.560486 0.343872 -0.632385 0.409546 1441832825 0.560486 0.343872 -0.632385 0.409546 1441832825 0.563293 0.348022 -0.626343 0.411438 1441832825 0.563293 0.348022 -0.626343 0.411438 1441832825 0.563293 0.348022 -0.626343 0.411438 1441832825 0.563293 0.348022 -0.626343 0.411438 1441832825 0.563293 0.348022 -0.626343 0.411438 1441832825 0.563293 0.348022 -0.626343 0.411438 1441832825 0.563293 0.348022 -0.626343 0.411438 1441832825 0.563416 0.356750 -0.617493 0.417114 1441832825 0.563416 0.356750 -0.617493 0.417114 1441832825 0.563416 0.356750 -0.617493 0.417114 1441832825 0.563416 0.356750 -0.617493 0.417114 1441832825 0.563416 0.356750 -0.617493 0.417114 1441832825 0.563416 0.356750 -0.617493 0.417114 1441832825 0.558167 0.369873 -0.608276 0.426147 1441832825 0.558167 0.369873 -0.608276 0.426147 1441832825 0.558167 0.369873 -0.608276 0.426147 1441832825 0.558167 0.369873 -0.608276 0.426147 1441832825 0.558167 0.369873 -0.608276 0.426147 1441832825 0.558167 0.369873 -0.608276 0.426147 1441832825 0.553894 0.380066 -0.602661 0.430725 1441832825 0.553894 0.380066 -0.602661 0.430725 1441832825 0.553894 0.380066 -0.602661 0.430725 1441832825 0.553894 0.380066 -0.602661 0.430725 1441832825 0.553894 0.380066 -0.602661 0.430725 1441832825 0.553894 0.380066 -0.602661 0.430725 1441832825 0.553772 0.385376 -0.598633 0.431702 1441832825 0.553772 0.385376 -0.598633 0.431702 1441832825 0.553772 0.385376 -0.598633 0.431702 1441832825 0.553772 0.385376 -0.598633 0.431702 1441832825 0.553772 0.385376 -0.598633 0.431702 1441832825 0.553772 0.385376 -0.598633 0.431702 1441832825 0.553772 0.385376 -0.598633 0.431702 1441832825 0.551392 0.390442 -0.595520 0.434570 1441832825 0.551392 0.390442 -0.595520 0.434570 1441832825 0.551392 0.390442 -0.595520 0.434570 1441832825 0.551392 0.390442 -0.595520 0.434570 1441832825 0.551392 0.390442 -0.595520 0.434570 1441832825 0.551392 0.390442 -0.595520 0.434570 1441832825 0.538574 0.401917 -0.590027 0.447449 1441832825 0.538574 0.401917 -0.590027 0.447449 1441832825 0.538574 0.401917 -0.590027 0.447449 1441832825 0.538574 0.401917 -0.590027 0.447449 1441832825 0.538574 0.401917 -0.590027 0.447449 1441832825 0.538574 0.401917 -0.590027 0.447449 1441832825 0.524963 0.415283 -0.583374 0.459961 1441832825 0.524963 0.415283 -0.583374 0.459961 1441832825 0.524963 0.415283 -0.583374 0.459961 1441832825 0.524963 0.415283 -0.583374 0.459961 1441832825 0.524963 0.415283 -0.583374 0.459961 1441832825 0.524963 0.415283 -0.583374 0.459961 1441832825 0.516296 0.422180 -0.582214 0.464966 1441832825 0.516296 0.422180 -0.582214 0.464966 1441832825 0.516296 0.422180 -0.582214 0.464966 1441832825 0.516296 0.422180 -0.582214 0.464966 1441832825 0.516296 0.422180 -0.582214 0.464966 1441832825 0.516296 0.422180 -0.582214 0.464966 1441832825 0.510681 0.429565 -0.581360 0.465454 1441832825 0.510681 0.429565 -0.581360 0.465454 1441832825 0.510681 0.429565 -0.581360 0.465454 1441832825 0.510681 0.429565 -0.581360 0.465454 1441832825 0.510681 0.429565 -0.581360 0.465454 1441832825 0.510681 0.429565 -0.581360 0.465454 1441832825 0.510010 0.430664 -0.583496 0.462524 1441832825 0.510010 0.430664 -0.583496 0.462524 1441832825 0.510010 0.430664 -0.583496 0.462524 1441832825 0.510010 0.430664 -0.583496 0.462524 1441832825 0.510010 0.430664 -0.583496 0.462524 1441832825 0.510010 0.430664 -0.583496 0.462524 1441832825 0.510010 0.430664 -0.583496 0.462524 1441832826 0.505554 0.429077 -0.587646 0.463623 1441832826 0.505554 0.429077 -0.587646 0.463623 1441832826 0.505554 0.429077 -0.587646 0.463623 1441832826 0.505554 0.429077 -0.587646 0.463623 1441832826 0.505554 0.429077 -0.587646 0.463623 1441832826 0.505554 0.429077 -0.587646 0.463623 1441832826 0.505554 0.424194 -0.590881 0.464050 1441832826 0.505554 0.424194 -0.590881 0.464050 1441832826 0.505554 0.424194 -0.590881 0.464050 1441832826 0.505554 0.424194 -0.590881 0.464050 1441832826 0.505554 0.424194 -0.590881 0.464050 1441832826 0.505554 0.424194 -0.590881 0.464050 1441832826 0.505554 0.424194 -0.590881 0.464050 1441832826 0.505798 0.419373 -0.592712 0.465759 1441832826 0.505798 0.419373 -0.592712 0.465759 1441832826 0.505798 0.419373 -0.592712 0.465759 1441832826 0.505798 0.419373 -0.592712 0.465759 1441832826 0.505798 0.419373 -0.592712 0.465759 1441832826 0.505798 0.419373 -0.592712 0.465759 1441832826 0.514771 0.406677 -0.599182 0.458923 1441832826 0.514771 0.406677 -0.599182 0.458923 1441832826 0.514771 0.406677 -0.599182 0.458923 1441832826 0.514771 0.406677 -0.599182 0.458923 1441832826 0.514771 0.406677 -0.599182 0.458923 1441832826 0.514771 0.406677 -0.599182 0.458923 1441832826 0.514771 0.406677 -0.599182 0.458923 1441832826 0.527466 0.387146 -0.608765 0.448608 1441832826 0.527466 0.387146 -0.608765 0.448608 1441832826 0.527466 0.387146 -0.608765 0.448608 1441832826 0.527466 0.387146 -0.608765 0.448608 1441832826 0.527466 0.387146 -0.608765 0.448608 1441832826 0.527466 0.387146 -0.608765 0.448608 1441832826 0.538940 0.368958 -0.613586 0.443665 1441832826 0.538940 0.368958 -0.613586 0.443665 1441832826 0.538940 0.368958 -0.613586 0.443665 1441832826 0.538940 0.368958 -0.613586 0.443665 1441832826 0.538940 0.368958 -0.613586 0.443665 1441832826 0.538940 0.368958 -0.613586 0.443665 1441832826 0.550476 0.353210 -0.613159 0.442932 1441832826 0.550476 0.353210 -0.613159 0.442932 1441832826 0.550476 0.353210 -0.613159 0.442932 1441832826 0.550476 0.353210 -0.613159 0.442932 1441832826 0.550476 0.353210 -0.613159 0.442932 1441832826 0.550476 0.353210 -0.613159 0.442932 1441832826 0.550476 0.353210 -0.613159 0.442932 1441832826 0.560059 0.344971 -0.608215 0.444214 1441832826 0.560059 0.344971 -0.608215 0.444214 1441832826 0.560059 0.344971 -0.608215 0.444214 1441832826 0.560059 0.344971 -0.608215 0.444214 1441832826 0.560059 0.344971 -0.608215 0.444214 1441832826 0.560059 0.344971 -0.608215 0.444214 1441832826 0.556824 0.354431 -0.598022 0.454590 1441832826 0.556824 0.354431 -0.598022 0.454590 1441832826 0.556824 0.354431 -0.598022 0.454590 1441832826 0.556824 0.354431 -0.598022 0.454590 1441832826 0.556824 0.354431 -0.598022 0.454590 1441832826 0.556824 0.354431 -0.598022 0.454590 1441832826 0.556824 0.354431 -0.598022 0.454590 1441832826 0.555298 0.363098 -0.593811 0.455139 1441832826 0.555298 0.363098 -0.593811 0.455139 1441832826 0.555298 0.363098 -0.593811 0.455139 1441832826 0.555298 0.363098 -0.593811 0.455139 1441832826 0.555298 0.363098 -0.593811 0.455139 1441832826 0.555298 0.363098 -0.593811 0.455139 1441832826 0.552429 0.367554 -0.596069 0.452087 1441832826 0.552429 0.367554 -0.596069 0.452087 1441832826 0.552429 0.367554 -0.596069 0.452087 1441832826 0.552429 0.367554 -0.596069 0.452087 1441832826 0.552429 0.367554 -0.596069 0.452087 1441832826 0.552429 0.367554 -0.596069 0.452087 1441832826 0.548462 0.375549 -0.593750 0.453430 1441832826 0.548462 0.375549 -0.593750 0.453430 1441832826 0.548462 0.375549 -0.593750 0.453430 1441832826 0.548462 0.375549 -0.593750 0.453430 1441832826 0.548462 0.375549 -0.593750 0.453430 1441832826 0.548462 0.375549 -0.593750 0.453430 1441832826 0.548462 0.375549 -0.593750 0.453430 1441832826 0.541260 0.381470 -0.591431 0.460083 1441832826 0.541260 0.381470 -0.591431 0.460083 1441832826 0.541260 0.381470 -0.591431 0.460083 1441832826 0.541260 0.381470 -0.591431 0.460083 1441832826 0.541260 0.381470 -0.591431 0.460083 1441832826 0.541260 0.381470 -0.591431 0.460083 1441832826 0.532959 0.388611 -0.586548 0.469971 1441832826 0.532959 0.388611 -0.586548 0.469971 1441832826 0.532959 0.388611 -0.586548 0.469971 1441832826 0.532959 0.388611 -0.586548 0.469971 1441832826 0.532959 0.388611 -0.586548 0.469971 1441832826 0.532959 0.388611 -0.586548 0.469971 1441832826 0.527222 0.394897 -0.582275 0.476440 1441832826 0.527222 0.394897 -0.582275 0.476440 1441832826 0.527222 0.394897 -0.582275 0.476440 1441832826 0.527222 0.394897 -0.582275 0.476440 1441832826 0.527222 0.394897 -0.582275 0.476440 1441832826 0.527222 0.394897 -0.582275 0.476440 1441832826 0.523376 0.410583 -0.572693 0.479004 1441832826 0.523376 0.410583 -0.572693 0.479004 1441832826 0.523376 0.410583 -0.572693 0.479004 1441832826 0.523376 0.410583 -0.572693 0.479004 1441832826 0.523376 0.410583 -0.572693 0.479004 1441832826 0.523376 0.410583 -0.572693 0.479004 1441832826 0.523376 0.410583 -0.572693 0.479004 1441832826 0.523926 0.410278 -0.577698 0.472595 1441832826 0.523926 0.410278 -0.577698 0.472595 1441832826 0.523926 0.410278 -0.577698 0.472595 1441832826 0.523926 0.410278 -0.577698 0.472595 1441832826 0.523926 0.410278 -0.577698 0.472595 1441832826 0.523926 0.410278 -0.577698 0.472595 1441832826 0.516541 0.410583 -0.582397 0.474731 1441832826 0.516541 0.410583 -0.582397 0.474731 1441832826 0.516541 0.410583 -0.582397 0.474731 1441832826 0.516541 0.410583 -0.582397 0.474731 1441832826 0.516541 0.410583 -0.582397 0.474731 1441832826 0.516541 0.410583 -0.582397 0.474731 1441832826 0.516541 0.410583 -0.582397 0.474731 1441832826 0.507385 0.416565 -0.581055 0.481018 1441832827 0.507385 0.416565 -0.581055 0.481018 1441832827 0.507385 0.416565 -0.581055 0.481018 1441832827 0.507385 0.416565 -0.581055 0.481018 1441832827 0.507385 0.416565 -0.581055 0.481018 1441832827 0.507385 0.416565 -0.581055 0.481018 1441832827 0.508545 0.413696 -0.582336 0.480652 1441832827 0.508545 0.413696 -0.582336 0.480652 1441832827 0.508545 0.413696 -0.582336 0.480652 1441832827 0.508545 0.413696 -0.582336 0.480652 1441832827 0.508545 0.413696 -0.582336 0.480652 1441832827 0.508545 0.413696 -0.582336 0.480652 1441832827 0.508545 0.413696 -0.582336 0.480652 1441832827 0.515808 0.405396 -0.587280 0.473999 1441832827 0.515808 0.405396 -0.587280 0.473999 1441832827 0.515808 0.405396 -0.587280 0.473999 1441832827 0.515808 0.405396 -0.587280 0.473999 1441832827 0.515808 0.405396 -0.587280 0.473999 1441832827 0.515808 0.405396 -0.587280 0.473999 1441832827 0.522217 0.399536 -0.590393 0.468018 1441832827 0.522217 0.399536 -0.590393 0.468018 1441832827 0.522217 0.399536 -0.590393 0.468018 1441832827 0.522217 0.399536 -0.590393 0.468018 1441832827 0.522217 0.399536 -0.590393 0.468018 1441832827 0.522217 0.399536 -0.590393 0.468018 1441832827 0.522217 0.399536 -0.590393 0.468018 1441832827 0.527588 0.395325 -0.593384 0.461792 1441832827 0.527588 0.395325 -0.593384 0.461792 1441832827 0.527588 0.395325 -0.593384 0.461792 1441832827 0.527588 0.395325 -0.593384 0.461792 1441832827 0.527588 0.395325 -0.593384 0.461792 1441832827 0.527588 0.395325 -0.593384 0.461792 1441832827 0.531799 0.392029 -0.596558 0.455627 1441832827 0.531799 0.392029 -0.596558 0.455627 1441832827 0.531799 0.392029 -0.596558 0.455627 1441832827 0.531799 0.392029 -0.596558 0.455627 1441832827 0.531799 0.392029 -0.596558 0.455627 1441832827 0.531799 0.392029 -0.596558 0.455627 1441832827 0.538269 0.385986 -0.599731 0.448975 1441832827 0.538269 0.385986 -0.599731 0.448975 1441832827 0.538269 0.385986 -0.599731 0.448975 1441832827 0.538269 0.385986 -0.599731 0.448975 1441832827 0.538269 0.385986 -0.599731 0.448975 1441832827 0.538269 0.385986 -0.599731 0.448975 1441832827 0.538269 0.385986 -0.599731 0.448975 1441832827 0.539001 0.383118 -0.598999 0.451477 1441832827 0.539001 0.383118 -0.598999 0.451477 1441832827 0.539001 0.383118 -0.598999 0.451477 1441832827 0.539001 0.383118 -0.598999 0.451477 1441832827 0.539001 0.383118 -0.598999 0.451477 1441832827 0.539001 0.383118 -0.598999 0.451477 1441832827 0.533875 0.389648 -0.592957 0.459961 1441832827 0.533875 0.389648 -0.592957 0.459961 1441832827 0.533875 0.389648 -0.592957 0.459961 1441832827 0.533875 0.389648 -0.592957 0.459961 1441832827 0.533875 0.389648 -0.592957 0.459961 1441832827 0.533875 0.389648 -0.592957 0.459961 1441832827 0.533508 0.391357 -0.592468 0.459534 1441832827 0.533508 0.391357 -0.592468 0.459534 1441832827 0.533508 0.391357 -0.592468 0.459534 1441832827 0.533508 0.391357 -0.592468 0.459534 1441832827 0.533508 0.391357 -0.592468 0.459534 1441832827 0.533508 0.391357 -0.592468 0.459534 1441832827 0.533508 0.391357 -0.592468 0.459534 1441832827 0.535828 0.390808 -0.593201 0.456299 1441832827 0.535828 0.390808 -0.593201 0.456299 1441832827 0.535828 0.390808 -0.593201 0.456299 1441832827 0.535828 0.390808 -0.593201 0.456299 1441832827 0.535828 0.390808 -0.593201 0.456299 1441832827 0.535828 0.390808 -0.593201 0.456299 1441832827 0.531799 0.396179 -0.591248 0.458923 1441832827 0.531799 0.396179 -0.591248 0.458923 1441832827 0.531799 0.396179 -0.591248 0.458923 1441832827 0.531799 0.396179 -0.591248 0.458923 1441832827 0.531799 0.396179 -0.591248 0.458923 1441832827 0.531799 0.396179 -0.591248 0.458923 1441832827 0.531799 0.396179 -0.591248 0.458923 1441832827 0.521729 0.406006 -0.588013 0.466003 1441832827 0.521729 0.406006 -0.588013 0.466003 1441832827 0.521729 0.406006 -0.588013 0.466003 1441832827 0.521729 0.406006 -0.588013 0.466003 1441832827 0.521729 0.406006 -0.588013 0.466003 1441832827 0.521729 0.406006 -0.588013 0.466003 1441832827 0.509277 0.413757 -0.586731 0.474426 1441832827 0.509277 0.413757 -0.586731 0.474426 1441832827 0.509277 0.413757 -0.586731 0.474426 1441832827 0.509277 0.413757 -0.586731 0.474426 1441832827 0.509277 0.413757 -0.586731 0.474426 1441832827 0.509277 0.413757 -0.586731 0.474426 1441832827 0.509277 0.413757 -0.586731 0.474426 1441832827 0.511475 0.411255 -0.587646 0.473206 1441832827 0.511475 0.411255 -0.587646 0.473206 1441832827 0.511475 0.411255 -0.587646 0.473206 1441832827 0.511475 0.411255 -0.587646 0.473206 1441832827 0.511475 0.411255 -0.587646 0.473206 1441832827 0.511475 0.411255 -0.587646 0.473206 1441832827 0.515076 0.415161 -0.577148 0.478760 1441832827 0.515076 0.415161 -0.577148 0.478760 1441832827 0.515076 0.415161 -0.577148 0.478760 1441832827 0.515076 0.415161 -0.577148 0.478760 1441832827 0.515076 0.415161 -0.577148 0.478760 1441832827 0.515076 0.415161 -0.577148 0.478760 1441832827 0.505554 0.432983 -0.561157 0.491882 1441832827 0.505554 0.432983 -0.561157 0.491882 1441832827 0.505554 0.432983 -0.561157 0.491882 1441832827 0.505554 0.432983 -0.561157 0.491882 1441832827 0.505554 0.432983 -0.561157 0.491882 1441832827 0.505554 0.432983 -0.561157 0.491882 1441832827 0.505554 0.432983 -0.561157 0.491882 1441832827 0.499451 0.435059 -0.566284 0.490479 1441832827 0.499451 0.435059 -0.566284 0.490479 1441832827 0.499451 0.435059 -0.566284 0.490479 1441832827 0.499451 0.435059 -0.566284 0.490479 1441832827 0.499451 0.435059 -0.566284 0.490479 1441832827 0.499451 0.435059 -0.566284 0.490479 1441832827 0.499451 0.435059 -0.566284 0.490479 1441832827 0.508728 0.419006 -0.582825 0.475281 1441832827 0.508728 0.419006 -0.582825 0.475281 1441832828 0.508728 0.419006 -0.582825 0.475281 1441832828 0.508728 0.419006 -0.582825 0.475281 1441832828 0.508728 0.419006 -0.582825 0.475281 1441832828 0.508728 0.419006 -0.582825 0.475281 1441832828 0.511230 0.415466 -0.583618 0.474792 1441832828 0.511230 0.415466 -0.583618 0.474792 1441832828 0.511230 0.415466 -0.583618 0.474792 1441832828 0.511230 0.415466 -0.583618 0.474792 1441832828 0.511230 0.415466 -0.583618 0.474792 1441832828 0.511230 0.415466 -0.583618 0.474792 1441832828 0.511230 0.415466 -0.583618 0.474792 1441832828 0.511108 0.421143 -0.575134 0.480225 1441832828 0.511108 0.421143 -0.575134 0.480225 1441832828 0.511108 0.421143 -0.575134 0.480225 1441832828 0.511108 0.421143 -0.575134 0.480225 1441832828 0.511108 0.421143 -0.575134 0.480225 1441832828 0.511108 0.421143 -0.575134 0.480225 1441832828 0.521179 0.413086 -0.578247 0.472473 1441832828 0.521179 0.413086 -0.578247 0.472473 1441832828 0.521179 0.413086 -0.578247 0.472473 1441832828 0.521179 0.413086 -0.578247 0.472473 1441832828 0.521179 0.413086 -0.578247 0.472473 1441832828 0.521179 0.413086 -0.578247 0.472473 1441832828 0.521179 0.413086 -0.578247 0.472473 1441832828 0.528076 0.404053 -0.584656 0.464722 1441832828 0.528076 0.404053 -0.584656 0.464722 1441832828 0.528076 0.404053 -0.584656 0.464722 1441832828 0.528076 0.404053 -0.584656 0.464722 1441832828 0.528076 0.404053 -0.584656 0.464722 1441832828 0.528076 0.404053 -0.584656 0.464722 1441832828 0.528137 0.401367 -0.591370 0.458435 1441832828 0.528137 0.401367 -0.591370 0.458435 1441832828 0.528137 0.401367 -0.591370 0.458435 1441832828 0.528137 0.401367 -0.591370 0.458435 1441832828 0.528137 0.401367 -0.591370 0.458435 1441832828 0.528137 0.401367 -0.591370 0.458435 1441832828 0.528137 0.401367 -0.591370 0.458435 1441832828 0.526367 0.399841 -0.598267 0.452881 1441832828 0.526367 0.399841 -0.598267 0.452881 1441832828 0.526367 0.399841 -0.598267 0.452881 1441832828 0.526367 0.399841 -0.598267 0.452881 1441832828 0.526367 0.399841 -0.598267 0.452881 1441832828 0.526367 0.399841 -0.598267 0.452881 1441832828 0.536438 0.383362 -0.612000 0.436707 1441832828 0.536438 0.383362 -0.612000 0.436707 1441832828 0.536438 0.383362 -0.612000 0.436707 1441832828 0.536438 0.383362 -0.612000 0.436707 1441832828 0.536438 0.383362 -0.612000 0.436707 1441832828 0.536438 0.383362 -0.612000 0.436707 1441832828 0.536438 0.383362 -0.612000 0.436707 1441832828 0.546204 0.368835 -0.618469 0.427856 1441832828 0.546204 0.368835 -0.618469 0.427856 1441832828 0.546204 0.368835 -0.618469 0.427856 1441832828 0.546204 0.368835 -0.618469 0.427856 1441832828 0.546204 0.368835 -0.618469 0.427856 1441832828 0.546204 0.368835 -0.618469 0.427856 1441832828 0.546204 0.368835 -0.618469 0.427856 1441832828 0.546631 0.372314 -0.608643 0.438232 1441832828 0.546631 0.372314 -0.608643 0.438232 1441832828 0.546631 0.372314 -0.608643 0.438232 1441832828 0.546631 0.372314 -0.608643 0.438232 1441832828 0.546631 0.372314 -0.608643 0.438232 1441832828 0.546631 0.372314 -0.608643 0.438232 1441832828 0.544861 0.376221 -0.601257 0.447266 1441832828 0.544861 0.376221 -0.601257 0.447266 1441832828 0.544861 0.376221 -0.601257 0.447266 1441832828 0.544861 0.376221 -0.601257 0.447266 1441832828 0.544861 0.376221 -0.601257 0.447266 1441832828 0.544861 0.376221 -0.601257 0.447266 1441832828 0.542297 0.382690 -0.595276 0.452820 1441832828 0.542297 0.382690 -0.595276 0.452820 1441832828 0.542297 0.382690 -0.595276 0.452820 1441832828 0.542297 0.382690 -0.595276 0.452820 1441832828 0.542297 0.382690 -0.595276 0.452820 1441832828 0.542297 0.382690 -0.595276 0.452820 1441832828 0.542297 0.382690 -0.595276 0.452820 1441832828 0.541565 0.392029 -0.587219 0.456177 1441832828 0.541565 0.392029 -0.587219 0.456177 1441832828 0.541565 0.392029 -0.587219 0.456177 1441832828 0.541565 0.392029 -0.587219 0.456177 1441832828 0.541565 0.392029 -0.587219 0.456177 1441832828 0.541565 0.392029 -0.587219 0.456177 1441832828 0.541321 0.397095 -0.583252 0.457153 1441832828 0.541321 0.397095 -0.583252 0.457153 1441832828 0.541321 0.397095 -0.583252 0.457153 1441832828 0.541321 0.397095 -0.583252 0.457153 1441832828 0.541321 0.397095 -0.583252 0.457153 1441832828 0.541321 0.397095 -0.583252 0.457153 1441832828 0.533752 0.405029 -0.577637 0.466187 1441832828 0.533752 0.405029 -0.577637 0.466187 1441832828 0.533752 0.405029 -0.577637 0.466187 1441832828 0.533752 0.405029 -0.577637 0.466187 1441832828 0.521362 0.418884 -0.565063 0.483093 1441832828 0.493774 0.447937 -0.544128 0.509338 1441832828 0.493774 0.447937 -0.544128 0.509338 1441832828 0.493774 0.447937 -0.544128 0.509338 1441832828 0.493774 0.447937 -0.544128 0.509338 1441832828 0.493774 0.447937 -0.544128 0.509338 1441832828 0.493774 0.447937 -0.544128 0.509338 1441832828 0.480896 0.463806 -0.538879 0.513000 1441832828 0.480896 0.463806 -0.538879 0.513000 1441832828 0.480896 0.463806 -0.538879 0.513000 1441832828 0.480896 0.463806 -0.538879 0.513000 1441832828 0.480896 0.463806 -0.538879 0.513000 1441832828 0.480896 0.463806 -0.538879 0.513000 1441832828 0.490662 0.454834 -0.552185 0.497375 1441832828 0.490662 0.454834 -0.552185 0.497375 1441832829 0.494141 0.449341 -0.555359 0.495361 1441832829 0.489929 0.451599 -0.549500 0.504089 1441832829 0.489929 0.451599 -0.549500 0.504089 1441832829 0.489929 0.451599 -0.549500 0.504089 1441832829 0.489929 0.451599 -0.549500 0.504089 1441832829 0.489929 0.451599 -0.549500 0.504089 1441832829 0.489929 0.451599 -0.549500 0.504089 1441832829 0.495728 0.441162 -0.557739 0.498474 1441832829 0.495728 0.441162 -0.557739 0.498474 1441832829 0.495728 0.441162 -0.557739 0.498474 1441832829 0.495728 0.441162 -0.557739 0.498474 1441832829 0.495728 0.441162 -0.557739 0.498474 1441832829 0.495728 0.441162 -0.557739 0.498474 1441832829 0.508606 0.422302 -0.573059 0.484253 1441832829 0.508606 0.422302 -0.573059 0.484253 1441832829 0.508606 0.422302 -0.573059 0.484253 1441832829 0.508606 0.422302 -0.573059 0.484253 1441832829 0.508606 0.422302 -0.573059 0.484253 1441832829 0.508606 0.422302 -0.573059 0.484253 1441832829 0.521301 0.405396 -0.586853 0.468445 1441832829 0.521301 0.405396 -0.586853 0.468445 1441832829 0.521301 0.405396 -0.586853 0.468445 1441832829 0.521301 0.405396 -0.586853 0.468445 1441832829 0.521301 0.405396 -0.586853 0.468445 1441832829 0.521301 0.405396 -0.586853 0.468445 1441832829 0.531006 0.388184 -0.603699 0.450439 1441832829 0.531006 0.388184 -0.603699 0.450439 1441832829 0.531006 0.388184 -0.603699 0.450439 1441832829 0.531006 0.388184 -0.603699 0.450439 1441832829 0.531006 0.388184 -0.603699 0.450439 1441832829 0.531006 0.388184 -0.603699 0.450439 1441832829 0.531006 0.388184 -0.603699 0.450439 1441832829 0.534058 0.372437 -0.622131 0.434692 1441832829 0.534058 0.372437 -0.622131 0.434692 1441832829 0.534058 0.372437 -0.622131 0.434692 1441832829 0.534058 0.372437 -0.622131 0.434692 1441832829 0.534058 0.372437 -0.622131 0.434692 1441832829 0.534058 0.372437 -0.622131 0.434692 1441832829 0.522156 0.379944 -0.621155 0.443970 1441832829 0.522156 0.379944 -0.621155 0.443970 1441832829 0.522156 0.379944 -0.621155 0.443970 1441832829 0.522156 0.379944 -0.621155 0.443970 1441832829 0.522156 0.379944 -0.621155 0.443970 1441832829 0.522156 0.379944 -0.621155 0.443970 1441832829 0.513733 0.393250 -0.610107 0.457275 1441832829 0.513733 0.393250 -0.610107 0.457275 1441832829 0.513733 0.393250 -0.610107 0.457275 1441832829 0.513733 0.393250 -0.610107 0.457275 1441832829 0.513733 0.393250 -0.610107 0.457275 1441832829 0.513733 0.393250 -0.610107 0.457275 1441832829 0.513733 0.393250 -0.610107 0.457275 1441832829 0.494690 0.409241 -0.598694 0.478882 1441832829 0.494690 0.409241 -0.598694 0.478882 1441832829 0.494690 0.409241 -0.598694 0.478882 1441832829 0.494690 0.409241 -0.598694 0.478882 1441832829 0.494690 0.409241 -0.598694 0.478882 1441832829 0.494690 0.409241 -0.598694 0.478882 1441832829 0.490112 0.418030 -0.594299 0.481506 1441832829 0.490112 0.418030 -0.594299 0.481506 1441832829 0.490112 0.418030 -0.594299 0.481506 1441832829 0.490112 0.418030 -0.594299 0.481506 1441832829 0.490112 0.418030 -0.594299 0.481506 1441832829 0.490112 0.418030 -0.594299 0.481506 1441832829 0.509338 0.412842 -0.598999 0.459656 1441832829 0.509338 0.412842 -0.598999 0.459656 1441832829 0.509338 0.412842 -0.598999 0.459656 1441832829 0.509338 0.412842 -0.598999 0.459656 1441832829 0.509338 0.412842 -0.598999 0.459656 1441832829 0.509338 0.412842 -0.598999 0.459656 1441832829 0.509338 0.412842 -0.598999 0.459656 1441832829 0.511658 0.412476 -0.600403 0.455566 1441832829 0.511658 0.412476 -0.600403 0.455566 1441832829 0.511658 0.412476 -0.600403 0.455566 1441832829 0.511658 0.412476 -0.600403 0.455566 1441832829 0.511658 0.412476 -0.600403 0.455566 1441832829 0.511658 0.412476 -0.600403 0.455566 1441832829 0.500916 0.418945 -0.594666 0.468933 1441832829 0.500916 0.418945 -0.594666 0.468933 1441832829 0.500916 0.418945 -0.594666 0.468933 1441832829 0.500916 0.418945 -0.594666 0.468933 1441832829 0.500916 0.418945 -0.594666 0.468933 1441832829 0.500916 0.418945 -0.594666 0.468933 1441832829 
0.441772 0.405334 -0.641846 0.478088 1441832832 0.441772 0.405334 -0.641846 0.478088 1441832832 0.441772 0.405334 -0.641846 0.478088 1441832832 0.441772 0.405334 -0.641846 0.478088 1441832832 0.441772 0.405334 -0.641846 0.478088 1441832832 0.441772 0.405334 -0.641846 0.478088 1441832832 0.336365 0.416931 -0.643250 0.547058 1441832832 0.336365 0.416931 -0.643250 0.547058 1441832832 0.336365 0.416931 -0.643250 0.547058 1441832832 0.336365 0.416931 -0.643250 0.547058 1441832832 0.336365 0.416931 -0.643250 0.547058 1441832832 0.336365 0.416931 -0.643250 0.547058 1441832832 0.259216 0.486450 -0.620972 0.557190 1441832832 0.259216 0.486450 -0.620972 0.557190 1441832832 0.259216 0.486450 -0.620972 0.557190 1441832832 0.259216 0.486450 -0.620972 0.557190 1441832832 0.259216 0.486450 -0.620972 0.557190 1441832832 0.259216 0.486450 -0.620972 0.557190 1441832832 0.259216 0.486450 -0.620972 0.557190 1441832832 0.200134 0.495911 -0.628601 0.564697 1441832832 0.200134 0.495911 -0.628601 0.564697 1441832832 0.200134 0.495911 -0.628601 0.564697 1441832832 0.200134 0.495911 -0.628601 0.564697 1441832832 0.200134 0.495911 -0.628601 0.564697 1441832832 0.200134 0.495911 -0.628601 0.564697 1441832832 0.200012 0.487976 -0.624634 0.575928 1441832832 0.200012 0.487976 -0.624634 0.575928 1441832832 0.200012 0.487976 -0.624634 0.575928 1441832832 0.200012 0.487976 -0.624634 0.575928 1441832832 0.200012 0.487976 -0.624634 0.575928 1441832832 0.200012 0.487976 -0.624634 0.575928 1441832832 0.200012 0.487976 -0.624634 0.575928 1441832832 0.206299 0.482361 -0.624023 0.579041 1441832832 0.206299 0.482361 -0.624023 0.579041 1441832832 0.206299 0.482361 -0.624023 0.579041 1441832832 0.206299 0.482361 -0.624023 0.579041 1441832832 0.206299 0.482361 -0.624023 0.579041 1441832832 0.206299 0.482361 -0.624023 0.579041 1441832832 0.216187 0.486938 -0.626343 0.569031 1441832833 0.216187 0.486938 -0.626343 0.569031 1441832833 0.216187 0.486938 -0.626343 0.569031 1441832833 0.216187 0.486938 -0.626343 0.569031 1441832833 0.216187 0.486938 -0.626343 0.569031 1441832833 0.216187 0.486938 -0.626343 0.569031 1441832833 0.216187 0.486938 -0.626343 0.569031 1441832833 0.214050 0.482422 -0.626343 0.573669 1441832833 0.214050 0.482422 -0.626343 0.573669 1441832833 0.214050 0.482422 -0.626343 0.573669 1441832833 0.214050 0.482422 -0.626343 0.573669 1441832833 0.214050 0.482422 -0.626343 0.573669 1441832833 0.214050 0.482422 -0.626343 0.573669 1441832833 0.214844 0.481079 -0.611267 0.590515 1441832833 0.214844 0.481079 -0.611267 0.590515 1441832833 0.214844 0.481079 -0.611267 0.590515 1441832833 0.214844 0.481079 -0.611267 0.590515 1441832833 0.214844 0.481079 -0.611267 0.590515 1441832833 0.214844 0.481079 -0.611267 0.590515 1441832833 0.214844 0.481079 -0.611267 0.590515 1441832833 0.242676 0.466858 -0.597046 0.605530 1441832833 0.242676 0.466858 -0.597046 0.605530 1441832833 0.242676 0.466858 -0.597046 0.605530 1441832833 0.242676 0.466858 -0.597046 0.605530 1441832833 0.242676 0.466858 -0.597046 0.605530 1441832833 0.242676 0.466858 -0.597046 0.605530 1441832833 0.315857 0.442322 -0.581970 0.604919 1441832833 0.315857 0.442322 -0.581970 0.604919 1441832833 0.315857 0.442322 -0.581970 0.604919 1441832833 0.315857 0.442322 -0.581970 0.604919 1441832833 0.315857 0.442322 -0.581970 0.604919 1441832833 0.315857 0.442322 -0.581970 0.604919 1441832833 0.422668 0.409851 -0.570374 0.572754 1441832833 0.422668 0.409851 -0.570374 0.572754 1441832833 0.422668 0.409851 -0.570374 0.572754 1441832833 0.422668 0.409851 -0.570374 0.572754 1441832833 0.422668 0.409851 -0.570374 0.572754 1441832833 0.422668 0.409851 -0.570374 0.572754 1441832833 0.528870 0.370239 -0.574097 0.503601 1441832833 0.528870 0.370239 -0.574097 0.503601 1441832833 0.528870 0.370239 -0.574097 0.503601 1441832833 0.528870 0.370239 -0.574097 0.503601 1441832833 0.528870 0.370239 -0.574097 0.503601 1441832833 0.528870 0.370239 -0.574097 0.503601 1441832833 0.528870 0.370239 -0.574097 0.503601 1441832833 0.572266 0.313049 -0.609924 0.449951 1441832833 0.572266 0.313049 -0.609924 0.449951 1441832833 0.572266 0.313049 -0.609924 0.449951 1441832833 0.572266 0.313049 -0.609924 0.449951 1441832833 0.572266 0.313049 -0.609924 0.449951 1441832833 0.572266 0.313049 -0.609924 0.449951 1441832833 0.579895 0.285706 -0.639343 0.416321 1441832833 0.579895 0.285706 -0.639343 0.416321 1441832833 0.579895 0.285706 -0.639343 0.416321 1441832833 0.579895 0.285706 -0.639343 0.416321 1441832833 0.579895 0.285706 -0.639343 0.416321 1441832833 0.579895 0.285706 -0.639343 0.416321 1441832833 0.577026 0.285400 -0.651306 0.401611 1441832833 0.577026 0.285400 -0.651306 0.401611 1441832833 0.577026 0.285400 -0.651306 0.401611 1441832833 0.577026 0.285400 -0.651306 0.401611 1441832833 0.577026 0.285400 -0.651306 0.401611 1441832833 0.577026 0.285400 -0.651306 0.401611 1441832833 0.577026 0.285400 -0.651306 0.401611 1441832833 0.555359 0.318359 -0.642761 0.420776 1441832833 0.555359 0.318359 -0.642761 0.420776 1441832833 0.555359 0.318359 -0.642761 0.420776 1441832833 0.555359 0.318359 -0.642761 0.420776 1441832833 0.555359 0.318359 -0.642761 0.420776 1441832833 0.555359 0.318359 -0.642761 0.420776 1441832833 0.508240 0.348755 -0.645508 0.450928 1441832833 0.508240 0.348755 -0.645508 0.450928 1441832833 0.508240 0.348755 -0.645508 0.450928 1441832833 0.508240 0.348755 -0.645508 0.450928 1441832833 0.508240 0.348755 -0.645508 0.450928 1441832833 0.508240 0.348755 -0.645508 0.450928 1441832833 0.508240 0.348755 -0.645508 0.450928 1441832833 0.434692 0.376648 -0.652222 0.493713 1441832833 0.434692 0.376648 -0.652222 0.493713 1441832833 0.434692 0.376648 -0.652222 0.493713 1441832833 0.434692 0.376648 -0.652222 0.493713 1441832833 0.434692 0.376648 -0.652222 0.493713 1441832833 0.341370 0.395325 -0.648499 0.553772 1441832833 0.341370 0.395325 -0.648499 0.553772 1441832833 0.341370 0.395325 -0.648499 0.553772 1441832833 0.341370 0.395325 -0.648499 0.553772 1441832833 0.341370 0.395325 -0.648499 0.553772 1441832833 0.341370 0.395325 -0.648499 0.553772 1441832833 0.289795 0.426331 -0.647766 0.560913 1441832833 0.289795 0.426331 -0.647766 0.560913 1441832833 0.289795 0.426331 -0.647766 0.560913 1441832833 0.289795 0.426331 -0.647766 0.560913 1441832833 0.289795 0.426331 -0.647766 0.560913 1441832833 0.289795 0.426331 -0.647766 0.560913 1441832833 0.289795 0.426331 -0.647766 0.560913 1441832833 0.188782 0.413269 -0.682373 0.572571 1441832833 0.188782 0.413269 -0.682373 0.572571 1441832833 0.188782 0.413269 -0.682373 0.572571 1441832833 0.188782 0.413269 -0.682373 0.572571 1441832833 0.188782 0.413269 -0.682373 0.572571 1441832833 0.188782 0.413269 -0.682373 0.572571 1441832833 0.119385 0.385925 -0.725098 0.557678 1441832833 0.119385 0.385925 -0.725098 0.557678 1441832833 0.119385 0.385925 -0.725098 0.557678 1441832833 0.119385 0.385925 -0.725098 0.557678 1441832833 0.119385 0.385925 -0.725098 0.557678 1441832833 0.119385 0.385925 -0.725098 0.557678 1441832833 0.119385 0.385925 -0.725098 0.557678 1441832833 0.095337 0.384277 -0.717346 0.573303 1441832833 0.095337 0.384277 -0.717346 0.573303 1441832833 0.095337 0.384277 -0.717346 0.573303 1441832833 0.095337 0.384277 -0.717346 0.573303 1441832833 0.095337 0.384277 -0.717346 0.573303 1441832833 0.095337 0.384277 -0.717346 0.573303 1441832833 0.115601 0.390381 -0.720459 0.561401 1441832833 0.115601 0.390381 -0.720459 0.561401 1441832833 0.115601 0.390381 -0.720459 0.561401 1441832834 0.115601 0.390381 -0.720459 0.561401 1441832834 0.115601 0.390381 -0.720459 0.561401 1441832834 0.115601 0.390381 -0.720459 0.561401 1441832834 0.139771 0.405640 -0.715332 0.551514 1441832834 0.139771 0.405640 -0.715332 0.551514 1441832834 0.139771 0.405640 -0.715332 0.551514 1441832834 0.139771 0.405640 -0.715332 0.551514 1441832834 0.139771 0.405640 -0.715332 0.551514 1441832834 0.139771 0.405640 -0.715332 0.551514 1441832834 0.139771 0.405640 -0.715332 0.551514 1441832834 0.154114 0.423157 -0.688965 0.567932 1441832834 0.154114 0.423157 -0.688965 0.567932 1441832834 0.154114 0.423157 -0.688965 0.567932 1441832834 0.154114 0.423157 -0.688965 0.567932 1441832834 0.154114 0.423157 -0.688965 0.567932 1441832834 0.154114 0.423157 -0.688965 0.567932 1441832834 0.179382 0.441895 -0.648376 0.593384 1441832834 0.179382 0.441895 -0.648376 0.593384 1441832834 0.179382 0.441895 -0.648376 0.593384 1441832834 0.179382 0.441895 -0.648376 0.593384 1441832834 0.179382 0.441895 -0.648376 0.593384 1441832834 0.179382 0.441895 -0.648376 0.593384 1441832834 0.179382 0.441895 -0.648376 0.593384 1441832834 0.232483 0.453491 -0.605408 0.611328 1441832834 0.232483 0.453491 -0.605408 0.611328 1441832834 0.232483 0.453491 -0.605408 0.611328 1441832834 0.232483 0.453491 -0.605408 0.611328 1441832834 0.232483 0.453491 -0.605408 0.611328 1441832834 0.232483 0.453491 -0.605408 0.611328 1441832834 0.313843 0.449646 -0.563843 0.617554 1441832834 0.313843 0.449646 -0.563843 0.617554 1441832834 0.313843 0.449646 -0.563843 0.617554 1441832834 0.313843 0.449646 -0.563843 0.617554 1441832834 0.313843 0.449646 -0.563843 0.617554 1441832834 0.313843 0.449646 -0.563843 0.617554 1441832834 0.313843 0.449646 -0.563843 0.617554 1441832834 0.410645 0.448059 -0.555725 0.567139 1441832834 0.410645 0.448059 -0.555725 0.567139 1441832834 0.410645 0.448059 -0.555725 0.567139 1441832834 0.410645 0.448059 -0.555725 0.567139 1441832834 0.410645 0.448059 -0.555725 0.567139 1441832834 0.410645 0.448059 -0.555725 0.567139 1441832834 0.526489 0.421387 -0.545776 0.497314 1441832834 0.526489 0.421387 -0.545776 0.497314 1441832834 0.526489 0.421387 -0.545776 0.497314 1441832834 0.526489 0.421387 -0.545776 0.497314 1441832834 0.526489 0.421387 -0.545776 0.497314 1441832834 0.526489 0.421387 -0.545776 0.497314 1441832834 0.526489 0.421387 -0.545776 0.497314 1441832834 0.600647 0.346863 -0.620667 0.365479 1441832834 0.600647 0.346863 -0.620667 0.365479 1441832834 0.600647 0.346863 -0.620667 0.365479 1441832834 0.600647 0.346863 -0.620667 0.365479 1441832834 0.600647 0.346863 -0.620667 0.365479 1441832834 0.600647 0.346863 -0.620667 0.365479 1441832834 0.592834 0.284058 -0.679199 0.326355 1441832834 0.592834 0.284058 -0.679199 0.326355 1441832834 0.592834 0.284058 -0.679199 0.326355 1441832834 0.592834 0.284058 -0.679199 0.326355 1441832834 0.592834 0.284058 -0.679199 0.326355 1441832834 0.592834 0.284058 -0.679199 0.326355 1441832834 0.550598 0.325378 -0.679077 0.360291 1441832834 0.550598 0.325378 -0.679077 0.360291 1441832834 0.550598 0.325378 -0.679077 0.360291 1441832834 0.550598 0.325378 -0.679077 0.360291 1441832834 0.550598 0.325378 -0.679077 0.360291 1441832834 0.550598 0.325378 -0.679077 0.360291 1441832834 0.526306 0.355835 -0.667236 0.388855 1441832834 0.526306 0.355835 -0.667236 0.388855 1441832834 0.526306 0.355835 -0.667236 0.388855 1441832834 0.526306 0.355835 -0.667236 0.388855 1441832834 0.526306 0.355835 -0.667236 0.388855 1441832834 0.526306 0.355835 -0.667236 0.388855 1441832834 0.526306 0.355835 -0.667236 0.388855 1441832834 0.508545 0.375000 -0.654846 0.414612 1441832834 0.508545 0.375000 -0.654846 0.414612 1441832834 0.508545 0.375000 -0.654846 0.414612 1441832834 0.508545 0.375000 -0.654846 0.414612 1441832834 0.508545 0.375000 -0.654846 0.414612 1441832834 0.508545 0.375000 -0.654846 0.414612 1441832834 0.454468 0.375671 -0.687805 0.423340 1441832834 0.454468 0.375671 -0.687805 0.423340 1441832834 0.454468 0.375671 -0.687805 0.423340 1441832834 0.454468 0.375671 -0.687805 0.423340 1441832834 0.454468 0.375671 -0.687805 0.423340 1441832834 0.454468 0.375671 -0.687805 0.423340 1441832834 0.323853 0.405396 -0.695129 0.497498 1441832834 0.323853 0.405396 -0.695129 0.497498 1441832834 0.323853 0.405396 -0.695129 0.497498 1441832834 0.323853 0.405396 -0.695129 0.497498 1441832834 0.323853 0.405396 -0.695129 0.497498 1441832834 0.323853 0.405396 -0.695129 0.497498 1441832834 0.240173 0.444885 -0.667908 0.546082 1441832834 0.240173 0.444885 -0.667908 0.546082 1441832834 0.240173 0.444885 -0.667908 0.546082 1441832834 0.240173 0.444885 -0.667908 0.546082 1441832834 0.240173 0.444885 -0.667908 0.546082 1441832834 0.240173 0.444885 -0.667908 0.546082 1441832834 0.135315 0.433777 -0.705933 0.543274 1441832834 0.135315 0.433777 -0.705933 0.543274 1441832834 0.135315 0.433777 -0.705933 0.543274 1441832834 0.135315 0.433777 -0.705933 0.543274 1441832834 0.085205 0.426453 -0.727661 0.530396 1441832834 0.085205 0.426453 -0.727661 0.530396 1441832834 0.085205 0.426453 -0.727661 0.530396 1441832834 0.085205 0.426453 -0.727661 0.530396 1441832834 0.098083 0.423462 -0.713745 0.549194 1441832834 0.098083 0.423462 -0.713745 0.549194 1441832834 0.098083 0.423462 -0.713745 0.549194 1441832835 0.098083 0.423462 -0.713745 0.549194 1441832835 0.098083 0.423462 -0.713745 0.549194 1441832835 0.098083 0.423462 -0.713745 0.549194 1441832835 0.133423 0.422302 -0.708069 0.549988 1441832835 0.133423 0.422302 -0.708069 0.549988 1441832835 0.133423 0.422302 -0.708069 0.549988 1441832835 0.133423 0.422302 -0.708069 0.549988 1441832835 0.133423 0.422302 -0.708069 0.549988 1441832835 0.133423 0.422302 -0.708069 0.549988 1441832835 0.171753 0.431458 -0.696594 0.546875 1441832835 0.171753 0.431458 -0.696594 0.546875 1441832835 0.171753 0.431458 -0.696594 0.546875 1441832835 0.171753 0.431458 -0.696594 0.546875 1441832835 0.171753 0.431458 -0.696594 0.546875 1441832835 0.171753 0.431458 -0.696594 0.546875 1441832835 0.204651 0.446533 -0.664917 0.562622 1441832835 0.204651 0.446533 -0.664917 0.562622 1441832835 0.204651 0.446533 -0.664917 0.562622 1441832835 0.204651 0.446533 -0.664917 0.562622 1441832835 0.204651 0.446533 -0.664917 0.562622 1441832835 0.204651 0.446533 -0.664917 0.562622 1441832835 0.245667 0.458191 -0.622742 0.584656 1441832835 0.245667 0.458191 -0.622742 0.584656 1441832835 0.245667 0.458191 -0.622742 0.584656 1441832835 0.245667 0.458191 -0.622742 0.584656 1441832835 0.245667 0.458191 -0.622742 0.584656 1441832835 0.245667 0.458191 -0.622742 0.584656 1441832835 0.315369 0.463745 -0.572998 0.597595 1441832835 0.315369 0.463745 -0.572998 0.597595 1441832835 0.315369 0.463745 -0.572998 0.597595 1441832835 0.315369 0.463745 -0.572998 0.597595 1441832835 0.315369 0.463745 -0.572998 0.597595 1441832835 0.315369 0.463745 -0.572998 0.597595 1441832835 0.315369 0.463745 -0.572998 0.597595 1441832835 0.416931 0.444092 -0.504150 0.612122 1441832835 0.416931 0.444092 -0.504150 0.612122 1441832835 0.416931 0.444092 -0.504150 0.612122 1441832835 0.416931 0.444092 -0.504150 0.612122 1441832835 0.416931 0.444092 -0.504150 0.612122 1441832835 0.416931 0.444092 -0.504150 0.612122 1441832835 0.515747 0.420166 -0.501709 0.552856 1441832835 0.515747 0.420166 -0.501709 0.552856 1441832835 0.515747 0.420166 -0.501709 0.552856 1441832835 0.515747 0.420166 -0.501709 0.552856 1441832835 0.515747 0.420166 -0.501709 0.552856 1441832835 0.515747 0.420166 -0.501709 0.552856 1441832835 0.515747 0.420166 -0.501709 0.552856 1441832835 0.588440 0.398438 -0.525696 0.467529 1441832835 0.588440 0.398438 -0.525696 0.467529 1441832835 0.588440 0.398438 -0.525696 0.467529 1441832835 0.588440 0.398438 -0.525696 0.467529 1441832835 0.588440 0.398438 -0.525696 0.467529 1441832835 0.588440 0.398438 -0.525696 0.467529 1441832835 0.591309 0.340454 -0.603516 0.412476 1441832835 0.591309 0.340454 -0.603516 0.412476 1441832835 0.591309 0.340454 -0.603516 0.412476 1441832835 0.591309 0.340454 -0.603516 0.412476 1441832835 0.591309 0.340454 -0.603516 0.412476 1441832835 0.591309 0.340454 -0.603516 0.412476 1441832835 0.517822 0.411316 -0.595703 0.455872 1441832835 0.517822 0.411316 -0.595703 0.455872 1441832835 0.517822 0.411316 -0.595703 0.455872 1441832835 0.517822 0.411316 -0.595703 0.455872 1441832835 0.517822 0.411316 -0.595703 0.455872 1441832835 0.517822 0.411316 -0.595703 0.455872 1441832835 0.517822 0.411316 -0.595703 0.455872 1441832835 0.501953 0.450378 -0.566956 0.472961 1441832835 0.501953 0.450378 -0.566956 0.472961 1441832835 0.501953 0.450378 -0.566956 0.472961 1441832835 0.501953 0.450378 -0.566956 0.472961 1441832835 0.501953 0.450378 -0.566956 0.472961 1441832835 0.501953 0.450378 -0.566956 0.472961 1441832835 0.511047 0.421082 -0.601990 0.446167 1441832835 0.511047 0.421082 -0.601990 0.446167 1441832835 0.511047 0.421082 -0.601990 0.446167 1441832835 0.511047 0.421082 -0.601990 0.446167 1441832835 0.511047 0.421082 -0.601990 0.446167 1441832835 0.511047 0.421082 -0.601990 0.446167 1441832835 0.511047 0.421082 -0.601990 0.446167 1441832835 0.497925 0.403992 -0.623535 0.447205 1441832835 0.497925 0.403992 -0.623535 0.447205 1441832835 0.497925 0.403992 -0.623535 0.447205 1441832835 0.497925 0.403992 -0.623535 0.447205 1441832835 0.497925 0.403992 -0.623535 0.447205 1441832835 0.497925 0.403992 -0.623535 0.447205 1441832835 0.457153 0.394592 -0.656982 0.451233 1441832835 0.457153 0.394592 -0.656982 0.451233 1441832835 0.457153 0.394592 -0.656982 0.451233 1441832835 0.457153 0.394592 -0.656982 0.451233 1441832835 0.457153 0.394592 -0.656982 0.451233 1441832835 0.457153 0.394592 -0.656982 0.451233 1441832835 0.351318 0.418579 -0.666931 0.506531 1441832835 0.351318 0.418579 -0.666931 0.506531 1441832835 0.351318 0.418579 -0.666931 0.506531 1441832835 0.351318 0.418579 -0.666931 0.506531 1441832835 0.351318 0.418579 -0.666931 0.506531 1441832835 0.351318 0.418579 -0.666931 0.506531 1441832835 0.241333 0.443542 -0.654419 0.562805 1441832835 0.241333 0.443542 -0.654419 0.562805 1441832835 0.241333 0.443542 -0.654419 0.562805 1441832835 0.241333 0.443542 -0.654419 0.562805 1441832835 0.241333 0.443542 -0.654419 0.562805 1441832835 0.241333 0.443542 -0.654419 0.562805 1441832835 0.156982 0.450989 -0.678589 0.558105 1441832835 0.156982 0.450989 -0.678589 0.558105 1441832835 0.156982 0.450989 -0.678589 0.558105 1441832835 0.156982 0.450989 -0.678589 0.558105 1441832835 0.156982 0.450989 -0.678589 0.558105 1441832835 0.156982 0.450989 -0.678589 0.558105 1441832835 0.069153 0.460632 -0.700195 0.541016 1441832835 0.069153 0.460632 -0.700195 0.541016 1441832835 0.069153 0.460632 -0.700195 0.541016 1441832835 0.069153 0.460632 -0.700195 0.541016 1441832836 0.069153 0.460632 -0.700195 0.541016 1441832836 0.069153 0.460632 -0.700195 0.541016 1441832836 0.061340 0.464966 -0.688843 0.552734 1441832836 0.061340 0.464966 -0.688843 0.552734 1441832836 0.061340 0.464966 -0.688843 0.552734 1441832836 0.061340 0.464966 -0.688843 0.552734 1441832836 0.098267 0.469299 -0.679749 0.554993 1441832836 0.098267 0.469299 -0.679749 0.554993 1441832836 0.098267 0.469299 -0.679749 0.554993 1441832836 0.098267 0.469299 -0.679749 0.554993 1441832836 0.098267 0.469299 -0.679749 0.554993 1441832836 0.098267 0.469299 -0.679749 0.554993 1441832836 0.124390 0.470276 -0.677124 0.552063 1441832836 0.124390 0.470276 -0.677124 0.552063 1441832836 0.124390 0.470276 -0.677124 0.552063 1441832836 0.124390 0.470276 -0.677124 0.552063 1441832836 0.124390 0.470276 -0.677124 0.552063 1441832836 0.124390 0.470276 -0.677124 0.552063 1441832836 0.154114 0.478271 -0.663452 0.554382 1441832836 0.154114 0.478271 -0.663452 0.554382 1441832836 0.154114 0.478271 -0.663452 0.554382 1441832836 0.154114 0.478271 -0.663452 0.554382 1441832836 0.154114 0.478271 -0.663452 0.554382 1441832836 0.154114 0.478271 -0.663452 0.554382 1441832836 0.154114 0.478271 -0.663452 0.554382 1441832836 0.184937 0.484741 -0.636475 0.570679 1441832836 0.184937 0.484741 -0.636475 0.570679 1441832836 0.184937 0.484741 -0.636475 0.570679 1441832836 0.184937 0.484741 -0.636475 0.570679 1441832836 0.184937 0.484741 -0.636475 0.570679 1441832836 0.184937 0.484741 -0.636475 0.570679 1441832836 0.232178 0.484314 -0.605164 0.587585 1441832836 0.232178 0.484314 -0.605164 0.587585 1441832836 0.232178 0.484314 -0.605164 0.587585 1441832836 0.232178 0.484314 -0.605164 0.587585 1441832836 0.232178 0.484314 -0.605164 0.587585 1441832836 0.232178 0.484314 -0.605164 0.587585 1441832836 0.309753 0.466309 -0.565186 0.605896 1441832836 0.309753 0.466309 -0.565186 0.605896 1441832836 0.309753 0.466309 -0.565186 0.605896 1441832836 0.309753 0.466309 -0.565186 0.605896 1441832836 0.309753 0.466309 -0.565186 0.605896 1441832836 0.309753 0.466309 -0.565186 0.605896 1441832836 0.309753 0.466309 -0.565186 0.605896 1441832836 0.400757 0.433350 -0.509583 0.625977 1441832836 0.400757 0.433350 -0.509583 0.625977 1441832836 0.400757 0.433350 -0.509583 0.625977 1441832836 0.400757 0.433350 -0.509583 0.625977 1441832836 0.400757 0.433350 -0.509583 0.625977 1441832836 0.400757 0.433350 -0.509583 0.625977 1441832836 0.506958 0.424744 -0.483521 0.573364 1441832836 0.506958 0.424744 -0.483521 0.573364 1441832836 0.506958 0.424744 -0.483521 0.573364 1441832836 0.506958 0.424744 -0.483521 0.573364 1441832836 0.506958 0.424744 -0.483521 0.573364 1441832836 0.506958 0.424744 -0.483521 0.573364 1441832836 0.506958 0.424744 -0.483521 0.573364 1441832836 0.589844 0.385742 -0.490173 0.512817 1441832836 0.589844 0.385742 -0.490173 0.512817 1441832836 0.589844 0.385742 -0.490173 0.512817 1441832836 0.589844 0.385742 -0.490173 0.512817 1441832836 0.589844 0.385742 -0.490173 0.512817 1441832836 0.589844 0.385742 -0.490173 0.512817 1441832836 0.595154 0.331848 -0.563843 0.466614 1441832836 0.595154 0.331848 -0.563843 0.466614 1441832836 0.595154 0.331848 -0.563843 0.466614 1441832836 0.595154 0.331848 -0.563843 0.466614 1441832836 0.595154 0.331848 -0.563843 0.466614 1441832836 0.595154 0.331848 -0.563843 0.466614 1441832836 0.595154 0.331848 -0.563843 0.466614 1441832836 0.543213 0.351563 -0.589661 0.483276 1441832836 0.543213 0.351563 -0.589661 0.483276 1441832836 0.543213 0.351563 -0.589661 0.483276 1441832836 0.543213 0.351563 -0.589661 0.483276 1441832836 0.543213 0.351563 -0.589661 0.483276 1441832836 0.543213 0.351563 -0.589661 0.483276 1441832836 0.492798 0.417969 -0.564514 0.513489 1441832836 0.492798 0.417969 -0.564514 0.513489 1441832836 0.492798 0.417969 -0.564514 0.513489 1441832836 0.492798 0.417969 -0.564514 0.513489 1441832836 0.492798 0.417969 -0.564514 0.513489 1441832836 0.492798 0.417969 -0.564514 0.513489 1441832836 0.492798 0.417969 -0.564514 0.513489 1441832836 0.475342 0.421936 -0.575806 0.514221 1441832836 0.475342 0.421936 -0.575806 0.514221 1441832836 0.475342 0.421936 -0.575806 0.514221 1441832836 0.475342 0.421936 -0.575806 0.514221 1441832836 0.475342 0.421936 -0.575806 0.514221 1441832836 0.475342 0.421936 -0.575806 0.514221 1441832836 0.456482 0.413940 -0.611267 0.496582 1441832836 0.456482 0.413940 -0.611267 0.496582 1441832836 0.456482 0.413940 -0.611267 0.496582 1441832836 0.456482 0.413940 -0.611267 0.496582 1441832836 0.456482 0.413940 -0.611267 0.496582 1441832836 0.456482 0.413940 -0.611267 0.496582 1441832836 0.377625 0.405823 -0.657715 0.509949 1441832836 0.377625 0.405823 -0.657715 0.509949 1441832836 0.377625 0.405823 -0.657715 0.509949 1441832836 0.377625 0.405823 -0.657715 0.509949 1441832836 0.377625 0.405823 -0.657715 0.509949 1441832836 0.377625 0.405823 -0.657715 0.509949 1441832836 0.260010 0.412842 -0.652222 0.580139 1441832836 0.260010 0.412842 -0.652222 0.580139 1441832836 0.260010 0.412842 -0.652222 0.580139 1441832836 0.260010 0.412842 -0.652222 0.580139 1441832836 0.260010 0.412842 -0.652222 0.580139 1441832836 0.260010 0.412842 -0.652222 0.580139 1441832836 0.205750 0.423096 -0.658813 0.587036 1441832836 0.205750 0.423096 -0.658813 0.587036 1441832836 0.205750 0.423096 -0.658813 0.587036 1441832836 0.205750 0.423096 -0.658813 0.587036 1441832836 0.205750 0.423096 -0.658813 0.587036 1441832836 0.205750 0.423096 -0.658813 0.587036 1441832837 0.205750 0.423096 -0.658813 0.587036 1441832837 0.147522 0.399292 -0.700562 0.572693 1441832837 0.147522 0.399292 -0.700562 0.572693 1441832837 0.147522 0.399292 -0.700562 0.572693 1441832837 0.147522 0.399292 -0.700562 0.572693 1441832837 0.147522 0.399292 -0.700562 0.572693 1441832837 0.147522 0.399292 -0.700562 0.572693 1441832837 0.131287 0.394958 -0.716064 0.560364 1441832837 0.131287 0.394958 -0.716064 0.560364 1441832837 0.131287 0.394958 -0.716064 0.560364 1441832837 0.131287 0.394958 -0.716064 0.560364 1441832837 0.131287 0.394958 -0.716064 0.560364 1441832837 0.131287 0.394958 -0.716064 0.560364 1441832837 0.151550 0.401611 -0.711487 0.556274 1441832837 0.151550 0.401611 -0.711487 0.556274 1441832837 0.151550 0.401611 -0.711487 0.556274 1441832837 0.151550 0.401611 -0.711487 0.556274 1441832837 0.151550 0.401611 -0.711487 0.556274 1441832837 0.151550 0.401611 -0.711487 0.556274 1441832837 0.178894 0.409485 -0.713928 0.539063 1441832837 0.178894 0.409485 -0.713928 0.539063 1441832837 0.178894 0.409485 -0.713928 0.539063 1441832837 0.178894 0.409485 -0.713928 0.539063 1441832837 0.178894 0.409485 -0.713928 0.539063 1441832837 0.178894 0.409485 -0.713928 0.539063 1441832837 0.178894 0.409485 -0.713928 0.539063 1441832837 0.186768 0.418518 -0.710999 0.533325 1441832837 0.186768 0.418518 -0.710999 0.533325 1441832837 0.186768 0.418518 -0.710999 0.533325 1441832837 0.186768 0.418518 -0.710999 0.533325 1441832837 0.186768 0.418518 -0.710999 0.533325 1441832837 0.186768 0.418518 -0.710999 0.533325 1441832837 0.189148 0.427917 -0.699219 0.540527 1441832837 0.189148 0.427917 -0.699219 0.540527 1441832837 0.189148 0.427917 -0.699219 0.540527 1441832837 0.189148 0.427917 -0.699219 0.540527 1441832837 0.189148 0.427917 -0.699219 0.540527 1441832837 0.189148 0.427917 -0.699219 0.540527 1441832837 0.194885 0.443787 -0.674377 0.557007 1441832837 0.194885 0.443787 -0.674377 0.557007 1441832837 0.194885 0.443787 -0.674377 0.557007 1441832837 0.194885 0.443787 -0.674377 0.557007 1441832837 0.194885 0.443787 -0.674377 0.557007 1441832837 0.194885 0.443787 -0.674377 0.557007 1441832837 0.194885 0.443787 -0.674377 0.557007 1441832837 0.227234 0.464783 -0.635559 0.572998 1441832837 0.227234 0.464783 -0.635559 0.572998 1441832837 0.227234 0.464783 -0.635559 0.572998 1441832837 0.227234 0.464783 -0.635559 0.572998 1441832837 0.227234 0.464783 -0.635559 0.572998 1441832837 0.227234 0.464783 -0.635559 0.572998 1441832837 0.300964 0.496094 -0.582825 0.568787 1441832837 0.300964 0.496094 -0.582825 0.568787 1441832837 0.300964 0.496094 -0.582825 0.568787 1441832837 0.300964 0.496094 -0.582825 0.568787 1441832837 0.300964 0.496094 -0.582825 0.568787 1441832837 0.300964 0.496094 -0.582825 0.568787 1441832837 0.426758 0.500916 -0.521423 0.543152 1441832837 0.426758 0.500916 -0.521423 0.543152 1441832837 0.426758 0.500916 -0.521423 0.543152 1441832837 0.426758 0.500916 -0.521423 0.543152 1441832837 0.426758 0.500916 -0.521423 0.543152 1441832837 0.426758 0.500916 -0.521423 0.543152 1441832837 0.426758 0.500916 -0.521423 0.543152 1441832837 0.573669 0.427185 -0.550903 0.429993 1441832837 0.573669 0.427185 -0.550903 0.429993 1441832837 0.573669 0.427185 -0.550903 0.429993 1441832837 0.573669 0.427185 -0.550903 0.429993 1441832837 0.573669 0.427185 -0.550903 0.429993 1441832837 0.573669 0.427185 -0.550903 0.429993 1441832837 0.573669 0.427185 -0.550903 0.429993 1441832837 0.627991 0.279968 -0.655151 0.312988 1441832837 0.627991 0.279968 -0.655151 0.312988 1441832837 0.627991 0.279968 -0.655151 0.312988 1441832837 0.627991 0.279968 -0.655151 0.312988 1441832837 0.627991 0.279968 -0.655151 0.312988 1441832837 0.546692 0.327698 -0.671326 0.378174 1441832837 0.546692 0.327698 -0.671326 0.378174 1441832837 0.546692 0.327698 -0.671326 0.378174 1441832837 0.546692 0.327698 -0.671326 0.378174 1441832837 0.546692 0.327698 -0.671326 0.378174 1441832837 0.546692 0.327698 -0.671326 0.378174 1441832837 0.495178 0.405090 -0.626831 0.444641 1441832837 0.495178 0.405090 -0.626831 0.444641 1441832837 0.495178 0.405090 -0.626831 0.444641 1441832837 0.495178 0.405090 -0.626831 0.444641 1441832837 0.495178 0.405090 -0.626831 0.444641 1441832837 0.495178 0.405090 -0.626831 0.444641 1441832837 0.495178 0.405090 -0.626831 0.444641 1441832837 0.473267 0.408142 -0.634460 0.454834 1441832837 0.473267 0.408142 -0.634460 0.454834 1441832837 0.473267 0.408142 -0.634460 0.454834 1441832837 0.473267 0.408142 -0.634460 0.454834 1441832837 0.448486 0.388306 -0.668457 0.448608 1441832837 0.448486 0.388306 -0.668457 0.448608 1441832837 0.448486 0.388306 -0.668457 0.448608 1441832837 0.448486 0.388306 -0.668457 0.448608 1441832837 0.448486 0.388306 -0.668457 0.448608 1441832837 0.448486 0.388306 -0.668457 0.448608 1441832837 0.396179 0.393921 -0.681030 0.473328 1441832837 0.396179 0.393921 -0.681030 0.473328 1441832837 0.396179 0.393921 -0.681030 0.473328 1441832837 
0.546875 0.363892 -0.630920 0.412842 1441832840 0.546875 0.363892 -0.630920 0.412842 1441832840 0.546875 0.363892 -0.630920 0.412842 1441832840 0.529785 0.381104 -0.622437 0.431946 1441832840 0.529785 0.381104 -0.622437 0.431946 1441832840 0.529785 0.381104 -0.622437 0.431946 1441832840 0.529785 0.381104 -0.622437 0.431946 1441832840 0.529785 0.381104 -0.622437 0.431946 1441832840 0.529785 0.381104 -0.622437 0.431946 1441832840 0.509888 0.402100 -0.611572 0.451904 1441832840 0.509888 0.402100 -0.611572 0.451904 1441832840 0.509888 0.402100 -0.611572 0.451904 1441832840 0.509888 0.402100 -0.611572 0.451904 1441832840 0.509888 0.402100 -0.611572 0.451904 1441832840 0.509888 0.402100 -0.611572 0.451904 1441832840 0.509888 0.402100 -0.611572 0.451904 1441832840 0.503540 0.412415 -0.606689 0.456360 1441832840 0.503540 0.412415 -0.606689 0.456360 1441832840 0.503540 0.412415 -0.606689 0.456360 1441832841 0.503540 0.412415 -0.606689 0.456360 1441832841 0.503540 0.412415 -0.606689 0.456360 1441832841 0.503540 0.412415 -0.606689 0.456360 1441832841 0.505798 0.420288 -0.600403 0.454956 1441832841 0.505798 0.420288 -0.600403 0.454956 1441832841 0.505798 0.420288 -0.600403 0.454956 1441832841 0.505798 0.420288 -0.600403 0.454956 1441832841 0.505798 0.420288 -0.600403 0.454956 1441832841 0.505798 0.420288 -0.600403 0.454956 1441832841 0.505798 0.420288 -0.600403 0.454956 1441832841 0.502686 0.431152 -0.595398 0.454834 1441832841 0.502686 0.431152 -0.595398 0.454834 1441832841 0.502686 0.431152 -0.595398 0.454834 1441832841 0.502686 0.431152 -0.595398 0.454834 1441832841 0.502686 0.431152 -0.595398 0.454834 1441832841 0.502686 0.431152 -0.595398 0.454834 1441832841 0.502930 0.434814 -0.597656 0.448059 1441832841 0.502930 0.434814 -0.597656 0.448059 1441832841 0.502930 0.434814 -0.597656 0.448059 1441832841 0.502930 0.434814 -0.597656 0.448059 1441832841 0.502930 0.434814 -0.597656 0.448059 1441832841 0.502930 0.434814 -0.597656 0.448059 1441832841 0.500916 0.429382 -0.604431 0.446472 1441832841 0.500916 0.429382 -0.604431 0.446472 1441832841 0.500916 0.429382 -0.604431 0.446472 1441832841 0.500916 0.429382 -0.604431 0.446472 1441832841 0.500916 0.429382 -0.604431 0.446472 1441832841 0.500916 0.429382 -0.604431 0.446472 1441832841 0.495972 0.428345 -0.604004 0.453491 1441832841 0.495972 0.428345 -0.604004 0.453491 1441832841 0.495972 0.428345 -0.604004 0.453491 1441832841 0.495972 0.428345 -0.604004 0.453491 1441832841 0.495972 0.428345 -0.604004 0.453491 1441832841 0.495972 0.428345 -0.604004 0.453491 1441832841 0.498535 0.420654 -0.606750 0.454163 1441832841 0.498535 0.420654 -0.606750 0.454163 1441832841 0.498535 0.420654 -0.606750 0.454163 1441832841 0.498535 0.420654 -0.606750 0.454163 1441832841 0.498535 0.420654 -0.606750 0.454163 1441832841 0.498535 0.420654 -0.606750 0.454163 1441832841 0.498535 0.420654 -0.606750 0.454163 1441832841 0.509827 0.407104 -0.611572 0.447510 1441832841 0.509827 0.407104 -0.611572 0.447510 1441832841 0.509827 0.407104 -0.611572 0.447510 1441832841 0.509827 0.407104 -0.611572 0.447510 1441832841 0.509827 0.407104 -0.611572 0.447510 1441832841 0.509827 0.407104 -0.611572 0.447510 1441832841 0.525330 0.393188 -0.614929 0.437256 1441832841 0.525330 0.393188 -0.614929 0.437256 1441832841 0.525330 0.393188 -0.614929 0.437256 1441832841 0.525330 0.393188 -0.614929 0.437256 1441832841 0.525330 0.393188 -0.614929 0.437256 1441832841 0.525330 0.393188 -0.614929 0.437256 1441832841 0.538635 0.382690 -0.616211 0.428528 1441832841 0.538635 0.382690 -0.616211 0.428528 1441832841 0.538635 0.382690 -0.616211 0.428528 1441832841 0.538635 0.382690 -0.616211 0.428528 1441832841 0.538635 0.382690 -0.616211 0.428528 1441832841 0.538635 0.382690 -0.616211 0.428528 1441832841 0.538635 0.382690 -0.616211 0.428528 1441832841 0.550964 0.371216 -0.619385 0.418213 1441832841 0.550964 0.371216 -0.619385 0.418213 1441832841 0.550964 0.371216 -0.619385 0.418213 1441832841 0.550964 0.371216 -0.619385 0.418213 1441832841 0.550964 0.371216 -0.619385 0.418213 1441832841 0.550964 0.371216 -0.619385 0.418213 1441832841 0.562195 0.362427 -0.619263 0.411072 1441832841 0.562195 0.362427 -0.619263 0.411072 1441832841 0.562195 0.362427 -0.619263 0.411072 1441832841 0.562195 0.362427 -0.619263 0.411072 1441832841 0.562195 0.362427 -0.619263 0.411072 1441832841 0.562195 0.362427 -0.619263 0.411072 1441832841 0.562195 0.362427 -0.619263 0.411072 1441832841 0.569031 0.362061 -0.612000 0.413025 1441832841 0.569031 0.362061 -0.612000 0.413025 1441832841 0.569031 0.362061 -0.612000 0.413025 1441832841 0.569031 0.362061 -0.612000 0.413025 1441832841 0.569031 0.362061 -0.612000 0.413025 1441832841 0.569031 0.362061 -0.612000 0.413025 1441832841 0.571594 0.368469 -0.602295 0.418030 1441832841 0.571594 0.368469 -0.602295 0.418030 1441832841 0.571594 0.368469 -0.602295 0.418030 1441832841 0.571594 0.368469 -0.602295 0.418030 1441832841 0.571594 0.368469 -0.602295 0.418030 1441832841 0.571594 0.368469 -0.602295 0.418030 1441832841 0.571594 0.368469 -0.602295 0.418030 1441832841 0.566406 0.378479 -0.596008 0.425049 1441832841 0.566406 0.378479 -0.596008 0.425049 1441832841 0.566406 0.378479 -0.596008 0.425049 1441832841 0.566406 0.378479 -0.596008 0.425049 1441832841 0.566406 0.378479 -0.596008 0.425049 1441832841 0.566406 0.378479 -0.596008 0.425049 1441832841 0.555725 0.391418 -0.591736 0.433289 1441832841 0.555725 0.391418 -0.591736 0.433289 1441832841 0.555725 0.391418 -0.591736 0.433289 1441832841 0.555725 0.391418 -0.591736 0.433289 1441832841 0.555725 0.391418 -0.591736 0.433289 1441832841 0.555725 0.391418 -0.591736 0.433289 1441832841 0.548645 0.400574 -0.591736 0.433960 1441832841 0.548645 0.400574 -0.591736 0.433960 1441832841 0.548645 0.400574 -0.591736 0.433960 1441832841 0.548645 0.400574 -0.591736 0.433960 1441832841 0.548645 0.400574 -0.591736 0.433960 1441832841 0.548645 0.400574 -0.591736 0.433960 1441832841 0.547424 0.407471 -0.590759 0.430420 1441832841 0.547424 0.407471 -0.590759 0.430420 1441832841 0.547424 0.407471 -0.590759 0.430420 1441832841 0.547424 0.407471 -0.590759 0.430420 1441832841 0.547424 0.407471 -0.590759 0.430420 1441832841 0.547424 0.407471 -0.590759 0.430420 1441832841 0.547424 0.407471 -0.590759 0.430420 1441832841 0.548462 0.413330 -0.586914 0.428772 1441832841 0.548462 0.413330 -0.586914 0.428772 1441832841 0.548462 0.413330 -0.586914 0.428772 1441832841 0.548462 0.413330 -0.586914 0.428772 1441832842 0.548462 0.413330 -0.586914 0.428772 1441832842 0.548462 0.413330 -0.586914 0.428772 1441832842 0.537109 0.426208 -0.575378 0.445740 1441832842 0.537109 0.426208 -0.575378 0.445740 1441832842 0.537109 0.426208 -0.575378 0.445740 1441832842 0.537109 0.426208 -0.575378 0.445740 1441832842 0.537109 0.426208 -0.575378 0.445740 1441832842 0.537109 0.426208 -0.575378 0.445740 1441832842 0.509521 0.451355 -0.555176 0.477905 1441832842 0.509521 0.451355 -0.555176 0.477905 1441832842 0.509521 0.451355 -0.555176 0.477905 1441832842 0.491638 0.466858 -0.543030 0.495422 1441832842 0.495239 0.454895 -0.557617 0.486694 1441832842 0.495239 0.454895 -0.557617 0.486694 1441832842 0.495239 0.454895 -0.557617 0.486694 1441832842 0.495239 0.454895 -0.557617 0.486694 1441832842 0.495239 0.454895 -0.557617 0.486694 1441832842 0.495239 0.454895 -0.557617 0.486694 1441832842 0.497681 0.448059 -0.562317 0.485107 1441832842 0.497681 0.448059 -0.562317 0.485107 1441832842 0.497681 0.448059 -0.562317 0.485107 1441832842 0.497681 0.448059 -0.562317 0.485107 1441832842 0.497681 0.448059 -0.562317 0.485107 1441832842 0.497681 0.448059 -0.562317 0.485107 1441832842 0.504028 0.442261 -0.563538 0.482361 1441832842 0.504028 0.442261 -0.563538 0.482361 1441832842 0.504028 0.442261 -0.563538 0.482361 1441832842 0.504028 0.442261 -0.563538 0.482361 1441832842 0.504028 0.442261 -0.563538 0.482361 1441832842 0.504028 0.442261 -0.563538 0.482361 1441832842 0.507202 0.438965 -0.563538 0.482117 1441832842 0.507202 0.438965 -0.563538 0.482117 1441832842 0.507202 0.438965 -0.563538 0.482117 1441832842 0.507202 0.438965 -0.563538 0.482117 1441832842 0.507202 0.438965 -0.563538 0.482117 1441832842 0.507202 0.438965 -0.563538 0.482117 1441832842 0.511108 0.431396 -0.570984 0.476013 1441832842 0.511108 0.431396 -0.570984 0.476013 1441832842 0.511108 0.431396 -0.570984 0.476013 1441832842 0.511108 0.431396 -0.570984 0.476013 1441832842 0.511108 0.431396 -0.570984 0.476013 1441832842 0.511108 0.431396 -0.570984 0.476013 1441832842 0.511108 0.431396 -0.570984 0.476013 1441832842 0.519165 0.419434 -0.581238 0.465454 1441832842 0.519165 0.419434 -0.581238 0.465454 1441832842 0.519165 0.419434 -0.581238 0.465454 1441832842 0.519165 0.419434 -0.581238 0.465454 1441832842 0.519165 0.419434 -0.581238 0.465454 1441832842 0.519165 0.419434 -0.581238 0.465454 1441832842 0.519165 0.419434 -0.581238 0.465454 1441832842 0.525879 0.413696 -0.584045 0.459534 1441832842 0.525879 0.413696 -0.584045 0.459534 1441832842 0.525879 0.413696 -0.584045 0.459534 1441832842 0.525879 0.413696 -0.584045 0.459534 1441832842 0.525879 0.413696 -0.584045 0.459534 1441832842 0.525879 0.413696 -0.584045 0.459534 1441832842 0.535034 0.406982 -0.585083 0.453552 1441832842 0.535034 0.406982 -0.585083 0.453552 1441832842 0.535034 0.406982 -0.585083 0.453552 1441832842 0.535034 0.406982 -0.585083 0.453552 1441832842 0.535034 0.406982 -0.585083 0.453552 1441832842 0.535034 0.406982 -0.585083 0.453552 1441832842 0.545288 0.397095 -0.586853 0.447754 1441832842 0.545288 0.397095 -0.586853 0.447754 1441832842 0.545288 0.397095 -0.586853 0.447754 1441832842 0.545288 0.397095 -0.586853 0.447754 1441832842 0.545288 0.397095 -0.586853 0.447754 1441832842 0.545288 0.397095 -0.586853 0.447754 1441832842 0.545288 0.397095 -0.586853 0.447754 1441832842 0.551697 0.388733 -0.587463 0.446533 1441832842 0.551697 0.388733 -0.587463 0.446533 1441832842 0.551697 0.388733 -0.587463 0.446533 1441832842 0.551697 0.388733 -0.587463 0.446533 1441832842 0.551697 0.388733 -0.587463 0.446533 1441832842 0.551697 0.388733 -0.587463 0.446533 1441832842 0.551697 0.388733 -0.587463 0.446533 1441832842 0.555359 0.386536 -0.585144 0.446960 1441832842 0.555359 0.386536 -0.585144 0.446960 1441832842 0.555359 0.386536 -0.585144 0.446960 1441832842 0.555359 0.386536 -0.585144 0.446960 1441832842 0.555359 0.386536 -0.585144 0.446960 1441832842 0.555359 0.386536 -0.585144 0.446960 1441832842 0.550232 0.393616 -0.580994 0.452454 1441832842 0.526123 0.420532 -0.578857 0.459595 1441832843 0.526123 0.420532 -0.578857 0.459595 1441832843 0.526123 0.420532 -0.578857 0.459595 1441832843 0.526123 0.420532 -0.578857 0.459595 1441832843 0.526123 0.420532 -0.578857 0.459595 1441832843 0.521484 0.421570 -0.575867 0.467529 1441832843 0.521484 0.421570 -0.575867 0.467529 1441832843 0.521484 0.421570 -0.575867 0.467529 1441832843 0.521484 0.421570 -0.575867 0.467529 1441832843 0.521484 0.421570 -0.575867 0.467529 1441832843 0.521484 0.421570 -0.575867 0.467529 1441832843 0.521484 0.421570 -0.575867 0.467529 1441832843 0.517090 0.426453 -0.564880 0.481262 1441832843 0.517090 0.426453 -0.564880 0.481262 1441832843 0.517090 0.426453 -0.564880 0.481262 1441832843 0.517090 0.426453 -0.564880 0.481262 1441832843 0.517090 0.426453 -0.564880 0.481262 1441832843 0.511475 0.430847 -0.556458 0.492981 1441832843 0.511475 0.430847 -0.556458 0.492981 1441832843 0.511475 0.430847 -0.556458 0.492981 1441832843 0.511475 0.430847 -0.556458 0.492981 1441832843 0.511475 0.430847 -0.556458 0.492981 1441832843 0.511475 0.430847 -0.556458 0.492981 1441832843 0.510864 0.431763 -0.558411 0.490662 1441832843 0.513367 0.427185 -0.568726 0.480103 1441832843 0.513367 0.427185 -0.568726 0.480103 1441832843 0.513367 0.427185 -0.568726 0.480103 1441832843 0.513367 0.427185 -0.568726 0.480103 1441832843 0.513367 0.427185 -0.568726 0.480103 1441832843 0.513367 0.427185 -0.568726 0.480103 1441832843 0.522156 0.413208 -0.583374 0.464966 1441832843 0.522156 0.413208 -0.583374 0.464966 1441832843 0.522156 0.413208 -0.583374 0.464966 1441832843 0.522156 0.413208 -0.583374 0.464966 1441832843 0.522156 0.413208 -0.583374 0.464966 1441832843 0.522156 0.413208 -0.583374 0.464966 1441832843 0.522156 0.413208 -0.583374 0.464966 1441832843 0.533325 0.399597 -0.595337 0.448853 1441832843 0.533325 0.399597 -0.595337 0.448853 1441832843 0.533325 0.399597 -0.595337 0.448853 1441832843 0.533325 0.399597 -0.595337 0.448853 1441832843 0.533325 0.399597 -0.595337 0.448853 1441832843 0.533325 0.399597 -0.595337 0.448853 1441832843 0.540039 0.393372 -0.599609 0.440430 1441832843 0.540039 0.393372 -0.599609 0.440430 1441832843 0.540039 0.393372 -0.599609 0.440430 1441832843 0.540039 0.393372 -0.599609 0.440430 1441832843 0.540039 0.393372 -0.599609 0.440430 1441832843 0.540039 0.393372 -0.599609 0.440430 1441832843 0.540039 0.393372 -0.599609 0.440430 1441832843 0.547302 0.383545 -0.605225 0.432434 1441832843 0.547302 0.383545 -0.605225 0.432434 1441832843 0.547302 0.383545 -0.605225 0.432434 1441832843 0.547302 0.383545 -0.605225 0.432434 1441832843 0.547302 0.383545 -0.605225 0.432434 1441832843 0.547302 0.383545 -0.605225 0.432434 1441832843 0.553650 0.371704 -0.609253 0.429077 1441832843 0.553650 0.371704 -0.609253 0.429077 1441832843 0.553650 0.371704 -0.609253 0.429077 1441832843 0.553650 0.371704 -0.609253 0.429077 1441832843 0.553650 0.371704 -0.609253 0.429077 1441832843 0.553650 0.371704 -0.609253 0.429077 1441832843 0.553894 0.369263 -0.605957 0.435425 1441832843 0.553894 0.369263 -0.605957 0.435425 1441832843 0.553894 0.369263 -0.605957 0.435425 1441832843 0.553894 0.369263 -0.605957 0.435425 1441832843 0.553894 0.369263 -0.605957 0.435425 1441832843 0.553894 0.369263 -0.605957 0.435425 1441832843 0.553894 0.369263 -0.605957 0.435425 1441832843 0.550171 0.374207 -0.600220 0.443848 1441832843 0.550171 0.374207 -0.600220 0.443848 1441832843 0.550171 0.374207 -0.600220 0.443848 1441832843 0.550171 0.374207 -0.600220 0.443848 1441832843 0.550171 0.374207 -0.600220 0.443848 1441832843 0.550171 0.374207 -0.600220 0.443848 1441832843 0.541138 0.385803 -0.593201 0.454346 1441832843 0.541138 0.385803 -0.593201 0.454346 1441832843 0.541138 0.385803 -0.593201 0.454346 1441832843 0.541138 0.385803 -0.593201 0.454346 1441832843 0.541138 0.385803 -0.593201 0.454346 1441832843 0.541138 0.385803 -0.593201 0.454346 1441832843 0.536560 0.395020 -0.589478 0.456665 1441832843 0.536560 0.395020 -0.589478 0.456665 1441832843 0.536560 0.395020 -0.589478 0.456665 1441832843 0.536560 0.395020 -0.589478 0.456665 1441832843 0.536560 0.395020 -0.589478 0.456665 1441832843 0.536560 0.395020 -0.589478 0.456665 1441832843 0.536560 0.395020 -0.589478 0.456665 1441832843 0.534302 0.402649 -0.587402 0.455322 1441832843 0.534302 0.402649 -0.587402 0.455322 1441832843 0.518921 0.414612 -0.586060 0.464050 1441832844 0.518921 0.414612 -0.586060 0.464050 1441832844 0.518921 0.414612 -0.586060 0.464050 1441832844 0.518921 0.414612 -0.586060 0.464050 1441832844 0.518921 0.414612 -0.586060 0.464050 1441832844 0.518921 0.414612 -0.586060 0.464050 1441832844 0.504211 0.427002 -0.582275 0.473633 1441832844 0.504211 0.427002 -0.582275 0.473633 1441832844 0.504211 0.427002 -0.582275 0.473633 1441832844 0.504211 0.427002 -0.582275 0.473633 1441832844 0.504211 0.427002 -0.582275 0.473633 1441832844 0.504089 0.426880 -0.582397 0.473694 1441832844 0.504089 0.426880 -0.582397 0.473694 1441832844 0.504089 0.426880 -0.582397 0.473694 1441832844 0.504089 0.426880 -0.582397 0.473694 1441832844 0.504089 0.426880 -0.582397 0.473694 1441832844 0.504089 0.426880 -0.582397 0.473694 1441832844 0.493530 0.437744 -0.577515 0.480835 1441832844 0.493530 0.437744 -0.577515 0.480835 1441832844 0.493530 0.437744 -0.577515 0.480835 1441832844 0.493530 0.437744 -0.577515 0.480835 1441832844 0.493530 0.437744 -0.577515 0.480835 1441832844 0.493530 0.437744 -0.577515 0.480835 1441832844 0.494080 0.434875 -0.585144 0.473572 1441832844 0.494080 0.434875 -0.585144 0.473572 1441832844 0.494080 0.434875 -0.585144 0.473572 1441832844 0.494080 0.434875 -0.585144 0.473572 1441832844 0.494080 0.434875 -0.585144 0.473572 1441832844 0.494080 0.434875 -0.585144 0.473572 1441832844 0.494080 0.434875 -0.585144 0.473572 1441832844 0.509521 0.415466 -0.597290 0.459351 1441832844 0.509521 0.415466 -0.597290 0.459351 1441832844 0.509521 0.415466 -0.597290 0.459351 1441832844 0.509521 0.415466 -0.597290 0.459351 1441832844 0.509521 0.415466 -0.597290 0.459351 1441832844 0.509521 0.415466 -0.597290 0.459351 1441832844 0.506958 0.418518 -0.588562 0.470520 1441832844 0.506958 0.418518 -0.588562 0.470520 1441832844 0.506958 0.418518 -0.588562 0.470520 1441832844 0.506958 0.418518 -0.588562 0.470520 1441832844 0.506958 0.418518 -0.588562 0.470520 1441832844 0.516113 0.416809 -0.585449 0.465881 1441832844 0.516113 0.416809 -0.585449 0.465881 1441832844 0.516113 0.416809 -0.585449 0.465881 1441832844 0.516113 0.416809 -0.585449 0.465881 1441832844 0.516113 0.416809 -0.585449 0.465881 1441832844 0.516113 0.416809 -0.585449 0.465881 1441832844 0.516113 0.416809 -0.585449 0.465881 1441832844 0.535522 0.396484 -0.596008 0.448059 1441832844 0.535522 0.396484 -0.596008 0.448059 1441832844 0.535522 0.396484 -0.596008 0.448059 1441832844 0.535522 0.396484 -0.596008 0.448059 1441832844 0.535522 0.396484 -0.596008 0.448059 1441832844 0.535522 0.396484 -0.596008 0.448059 1441832844 0.544983 0.388794 -0.596252 0.443054 1441832844 0.544983 0.388794 -0.596252 0.443054 1441832844 0.544983 0.388794 -0.596252 0.443054 1441832844 0.544983 0.388794 -0.596252 0.443054 1441832844 0.544983 0.388794 -0.596252 0.443054 1441832844 0.544983 0.388794 -0.596252 0.443054 1441832844 0.544983 0.388794 -0.596252 0.443054 1441832844 0.555664 0.380127 -0.598022 0.434753 1441832844 0.555664 0.380127 -0.598022 0.434753 1441832844 0.555664 0.380127 -0.598022 0.434753 1441832844 0.555664 0.380127 -0.598022 0.434753 1441832844 0.555664 0.380127 -0.598022 0.434753 1441832844 0.555664 0.380127 -0.598022 0.434753 1441832844 0.564270 0.366333 -0.606018 0.424377 1441832844 0.564270 0.366333 -0.606018 0.424377 1441832844 0.564270 0.366333 -0.606018 0.424377 1441832844 0.564270 0.366333 -0.606018 0.424377 1441832844 0.564270 0.366333 -0.606018 0.424377 1441832844 0.564270 0.366333 -0.606018 0.424377 1441832844 0.569275 0.358459 -0.609680 0.419189 1441832844 0.569275 0.358459 -0.609680 0.419189 1441832844 0.569275 0.358459 -0.609680 0.419189 1441832844 0.569275 0.358459 -0.609680 0.419189 1441832844 0.569275 0.358459 -0.609680 0.419189 1441832844 0.569275 0.358459 -0.609680 0.419189 1441832844 0.570129 0.356323 -0.609741 0.419617 1441832844 0.570129 0.356323 -0.609741 0.419617 1441832844 0.570129 0.356323 -0.609741 0.419617 1441832844 0.570129 0.356323 -0.609741 0.419617 1441832844 0.570129 0.356323 -0.609741 0.419617 1441832844 0.570129 0.356323 -0.609741 0.419617 1441832844 0.559448 0.370239 -0.601807 0.433228 1441832844 0.559448 0.370239 -0.601807 0.433228 1441832844 0.559448 0.370239 -0.601807 0.433228 1441832844 0.559448 0.370239 -0.601807 0.433228 1441832844 0.559448 0.370239 -0.601807 0.433228 1441832844 0.559448 0.370239 -0.601807 0.433228 1441832844 0.550842 0.381653 -0.597229 0.440613 1441832844 0.550842 0.381653 -0.597229 0.440613 1441832844 0.550842 0.381653 -0.597229 0.440613 1441832844 0.550842 0.381653 -0.597229 0.440613 1441832844 0.550842 0.381653 -0.597229 0.440613 1441832844 0.550842 0.381653 -0.597229 0.440613 1441832844 0.550842 0.381653 -0.597229 0.440613 1441832844 0.546143 0.385437 -0.598450 0.441528 1441832844 0.546143 0.385437 -0.598450 0.441528 1441832844 0.546143 0.385437 -0.598450 0.441528 1441832844 0.546143 0.385437 -0.598450 0.441528 1441832844 0.546143 0.385437 -0.598450 0.441528 1441832844 0.546143 0.385437 -0.598450 0.441528 1441832844 0.542542 0.393494 -0.595642 0.442688 1441832844 0.542542 0.393494 -0.595642 0.442688 1441832844 0.542542 0.393494 -0.595642 0.442688 1441832844 0.542542 0.393494 -0.595642 0.442688 1441832844 0.542542 0.393494 -0.595642 0.442688 1441832844 0.542542 0.393494 -0.595642 0.442688 1441832844 0.542542 0.393494 -0.595642 0.442688 1441832845 0.541504 0.399231 -0.592224 0.443359 1441832845 0.541504 0.399231 -0.592224 0.443359 1441832845 0.541504 0.399231 -0.592224 0.443359 1441832845 0.541504 0.399231 -0.592224 0.443359 1441832845 0.541504 0.399231 -0.592224 0.443359 1441832845 0.541504 0.399231 -0.592224 0.443359 1441832845 0.532654 0.405640 -0.588318 0.453369 1441832845 0.532654 0.405640 -0.588318 0.453369 1441832845 0.532654 0.405640 -0.588318 0.453369 1441832845 0.532654 0.405640 -0.588318 0.453369 1441832845 0.532654 0.405640 -0.588318 0.453369 1441832845 0.532654 0.405640 -0.588318 0.453369 1441832845 0.520813 0.415222 -0.583435 0.464661 1441832845 0.520813 0.415222 -0.583435 0.464661 1441832845 0.520813 0.415222 -0.583435 0.464661 1441832845 0.520813 0.415222 -0.583435 0.464661 1441832845 0.520813 0.415222 -0.583435 0.464661 1441832845 0.520813 0.415222 -0.583435 0.464661 1441832845 0.520813 0.415222 -0.583435 0.464661 1441832845 0.516846 0.420471 -0.580566 0.467957 1441832845 0.516846 0.420471 -0.580566 0.467957 1441832845 0.516846 0.420471 -0.580566 0.467957 1441832845 0.516846 0.420471 -0.580566 0.467957 1441832845 0.516846 0.420471 -0.580566 0.467957 1441832845 0.516846 0.420471 -0.580566 0.467957 1441832845 0.514404 0.427856 -0.576599 0.468872 1441832845 0.514404 0.427856 -0.576599 0.468872 1441832845 0.514404 0.427856 -0.576599 0.468872 1441832845 0.514404 0.427856 -0.576599 0.468872 1441832845 0.514404 0.427856 -0.576599 0.468872 1441832845 0.514404 0.427856 -0.576599 0.468872 1441832845 0.514404 0.427856 -0.576599 0.468872 1441832845 0.512695 0.429810 -0.579285 0.465637 1441832845 0.512695 0.429810 -0.579285 0.465637 1441832845 0.512695 0.429810 -0.579285 0.465637 1441832845 0.512695 0.429810 -0.579285 0.465637 1441832845 0.512695 0.429810 -0.579285 0.465637 1441832845 0.512695 0.429810 -0.579285 0.465637 1441832845 0.516724 0.424561 -0.584778 0.459045 1441832845 0.516724 0.424561 -0.584778 0.459045 1441832845 0.516724 0.424561 -0.584778 0.459045 1441832845 0.516724 0.424561 -0.584778 0.459045 1441832845 0.516724 0.424561 -0.584778 0.459045 1441832845 0.516724 0.424561 -0.584778 0.459045 1441832845 0.516724 0.424561 -0.584778 0.459045 1441832845 0.512390 0.427551 -0.580322 0.466736 1441832845 0.512390 0.427551 -0.580322 0.466736 1441832845 0.512390 0.427551 -0.580322 0.466736 1441832845 0.512390 0.427551 -0.580322 0.466736 1441832845 0.512390 0.427551 -0.580322 0.466736 1441832845 0.512390 0.427551 -0.580322 0.466736 1441832845 0.512817 0.429016 -0.576904 0.469116 1441832845 0.512817 0.429016 -0.576904 0.469116 1441832845 0.512817 0.429016 -0.576904 0.469116 1441832845 0.512817 0.429016 -0.576904 0.469116 1441832845 0.512817 0.429016 -0.576904 0.469116 1441832845 0.512817 0.429016 -0.576904 0.469116 1441832845 0.512817 0.429016 -0.576904 0.469116 1441832845 0.527527 0.411133 -0.588440 0.454224 1441832845 0.527527 0.411133 -0.588440 0.454224 1441832845 0.527527 0.411133 -0.588440 0.454224 1441832845 0.527527 0.411133 -0.588440 0.454224 1441832845 0.527527 0.411133 -0.588440 0.454224 1441832845 0.527527 0.411133 -0.588440 0.454224 1441832845 0.543823 0.390869 -0.600403 0.436951 1441832845 0.543823 0.390869 -0.600403 0.436951 1441832845 0.543823 0.390869 -0.600403 0.436951 1441832845 0.543823 0.390869 -0.600403 0.436951 1441832845 0.543823 0.390869 -0.600403 0.436951 1441832845 0.543823 0.390869 -0.600403 0.436951 1441832845 0.543823 0.390869 -0.600403 0.436951 1441832845 0.554443 0.373840 -0.611633 0.422729 1441832845 0.554443 0.373840 -0.611633 0.422729 1441832845 0.554443 0.373840 -0.611633 0.422729 1441832845 0.554443 0.373840 -0.611633 0.422729 1441832845 0.554443 0.373840 -0.611633 0.422729 1441832845 0.554443 0.373840 -0.611633 0.422729 1441832845 0.563477 0.354919 -0.624268 0.408386 1441832845 0.563477 0.354919 -0.624268 0.408386 1441832845 0.563477 0.354919 -0.624268 0.408386 1441832845 0.563477 0.354919 -0.624268 0.408386 1441832845 0.563477 0.354919 -0.624268 0.408386 1441832845 0.563477 0.354919 -0.624268 0.408386 1441832845 0.563477 0.354919 -0.624268 0.408386 1441832845 0.573792 0.333130 -0.636414 0.393372 1441832845 0.573792 0.333130 -0.636414 0.393372 1441832845 0.573792 0.333130 -0.636414 0.393372 1441832845 0.573792 0.333130 -0.636414 0.393372 1441832845 0.573792 0.333130 -0.636414 0.393372 1441832845 0.573792 0.333130 -0.636414 0.393372 1441832845 0.573181 0.329285 -0.636475 0.397278 1441832845 0.573181 0.329285 -0.636475 0.397278 1441832845 0.573181 0.329285 -0.636475 0.397278 1441832845 0.573181 0.329285 -0.636475 0.397278 1441832845 0.573181 0.329285 -0.636475 0.397278 1441832845 0.573181 0.329285 -0.636475 0.397278 1441832845 0.573181 0.329285 -0.636475 0.397278 1441832845 0.566589 0.341919 -0.628174 0.409180 1441832845 0.566589 0.341919 -0.628174 0.409180 1441832845 0.566589 0.341919 -0.628174 0.409180 1441832845 0.566589 0.341919 -0.628174 0.409180 1441832845 0.566589 0.341919 -0.628174 0.409180 1441832845 0.566589 0.341919 -0.628174 0.409180 1441832845 0.560242 0.353394 -0.623291 0.415649 1441832845 0.560242 0.353394 -0.623291 0.415649 1441832845 0.560242 0.353394 -0.623291 0.415649 1441832845 0.560242 0.353394 -0.623291 0.415649 1441832845 0.560242 0.353394 -0.623291 0.415649 1441832845 0.560242 0.353394 -0.623291 0.415649 1441832845 0.556519 0.360291 -0.622375 0.416077 1441832845 
0.471924 0.394470 -0.648682 0.448120 1441832848 0.471924 0.394470 -0.648682 0.448120 1441832848 0.471924 0.394470 -0.648682 0.448120 1441832848 0.471924 0.394470 -0.648682 0.448120 1441832848 0.471924 0.394470 -0.648682 0.448120 1441832848 0.365234 0.430664 -0.656067 0.500671 1441832848 0.365234 0.430664 -0.656067 0.500671 1441832848 0.365234 0.430664 -0.656067 0.500671 1441832848 0.365234 0.430664 -0.656067 0.500671 1441832848 0.365234 0.430664 -0.656067 0.500671 1441832848 0.365234 0.430664 -0.656067 0.500671 1441832848 0.365234 0.430664 -0.656067 0.500671 1441832848 0.243164 0.459656 -0.637207 0.568787 1441832848 0.243164 0.459656 -0.637207 0.568787 1441832848 0.243164 0.459656 -0.637207 0.568787 1441832848 0.243164 0.459656 -0.637207 0.568787 1441832848 0.243164 0.459656 -0.637207 0.568787 1441832848 0.243164 0.459656 -0.637207 0.568787 1441832848 0.170227 0.471313 -0.629639 0.593628 1441832848 0.170227 0.471313 -0.629639 0.593628 1441832848 0.170227 0.471313 -0.629639 0.593628 1441832848 0.170227 0.471313 -0.629639 0.593628 1441832848 0.170227 0.471313 -0.629639 0.593628 1441832848 0.170227 0.471313 -0.629639 0.593628 1441832848 0.170227 0.471313 -0.629639 0.593628 1441832848 0.117371 0.462769 -0.646179 0.595398 1441832848 0.117371 0.462769 -0.646179 0.595398 1441832848 0.117371 0.462769 -0.646179 0.595398 1441832848 0.117371 0.462769 -0.646179 0.595398 1441832848 0.117371 0.462769 -0.646179 0.595398 1441832848 0.117371 0.462769 -0.646179 0.595398 1441832848 0.083740 0.475769 -0.642456 0.594849 1441832848 0.083740 0.475769 -0.642456 0.594849 1441832848 0.083740 0.475769 -0.642456 0.594849 1441832848 0.083740 0.475769 -0.642456 0.594849 1441832848 0.083740 0.475769 -0.642456 0.594849 1441832848 0.083740 0.475769 -0.642456 0.594849 1441832848 0.095032 0.492859 -0.624329 0.598572 1441832848 0.095032 0.492859 -0.624329 0.598572 1441832848 0.095032 0.492859 -0.624329 0.598572 1441832848 0.095032 0.492859 -0.624329 0.598572 1441832848 0.095032 0.492859 -0.624329 0.598572 1441832848 0.095032 0.492859 -0.624329 0.598572 1441832848 0.095032 0.492859 -0.624329 0.598572 1441832848 0.115479 0.498413 -0.622070 0.592651 1441832848 0.115479 0.498413 -0.622070 0.592651 1441832848 0.115479 0.498413 -0.622070 0.592651 1441832848 0.115479 0.498413 -0.622070 0.592651 1441832848 0.115479 0.498413 -0.622070 0.592651 1441832848 0.115479 0.498413 -0.622070 0.592651 1441832848 0.138306 0.505737 -0.613037 0.591003 1441832848 0.138306 0.505737 -0.613037 0.591003 1441832848 0.138306 0.505737 -0.613037 0.591003 1441832848 0.138306 0.505737 -0.613037 0.591003 1441832848 0.138306 0.505737 -0.613037 0.591003 1441832848 0.138306 0.505737 -0.613037 0.591003 1441832848 0.138306 0.505737 -0.613037 0.591003 1441832848 0.156189 0.514343 -0.589844 0.602539 1441832848 0.156189 0.514343 -0.589844 0.602539 1441832848 0.156189 0.514343 -0.589844 0.602539 1441832848 0.156189 0.514343 -0.589844 0.602539 1441832848 0.156189 0.514343 -0.589844 0.602539 1441832848 0.156189 0.514343 -0.589844 0.602539 1441832848 0.218567 0.498840 -0.566162 0.618713 1441832848 0.218567 0.498840 -0.566162 0.618713 1441832848 0.218567 0.498840 -0.566162 0.618713 1441832848 0.218567 0.498840 -0.566162 0.618713 1441832848 0.218567 0.498840 -0.566162 0.618713 1441832849 0.218567 0.498840 -0.566162 0.618713 1441832849 0.338135 0.488098 -0.539490 0.596924 1441832849 0.338135 0.488098 -0.539490 0.596924 1441832849 0.338135 0.488098 -0.539490 0.596924 1441832849 0.338135 0.488098 -0.539490 0.596924 1441832849 0.338135 0.488098 -0.539490 0.596924 1441832849 0.338135 0.488098 -0.539490 0.596924 1441832849 0.338135 0.488098 -0.539490 0.596924 1441832849 0.450073 0.424072 -0.562073 0.549194 1441832849 0.450073 0.424072 -0.562073 0.549194 1441832849 0.450073 0.424072 -0.562073 0.549194 1441832849 0.450073 0.424072 -0.562073 0.549194 1441832849 0.450073 0.424072 -0.562073 0.549194 1441832849 0.539307 0.400818 -0.554077 0.491333 1441832849 0.539307 0.400818 -0.554077 0.491333 1441832849 0.539307 0.400818 -0.554077 0.491333 1441832849 0.539307 0.400818 -0.554077 0.491333 1441832849 0.539307 0.400818 -0.554077 0.491333 1441832849 0.539307 0.400818 -0.554077 0.491333 1441832849 0.588135 0.350098 -0.590393 0.427673 1441832849 0.588135 0.350098 -0.590393 0.427673 1441832849 0.588135 0.350098 -0.590393 0.427673 1441832849 0.588135 0.350098 -0.590393 0.427673 1441832849 0.588135 0.350098 -0.590393 0.427673 1441832849 0.588135 0.350098 -0.590393 0.427673 1441832849 0.583374 0.302979 -0.639954 0.397827 1441832849 0.583374 0.302979 -0.639954 0.397827 1441832849 0.583374 0.302979 -0.639954 0.397827 1441832849 0.583374 0.302979 -0.639954 0.397827 1441832849 0.583374 0.302979 -0.639954 0.397827 1441832849 0.583374 0.302979 -0.639954 0.397827 1441832849 0.583374 0.302979 -0.639954 0.397827 1441832849 0.550903 0.325134 -0.643066 0.420959 1441832849 0.550903 0.325134 -0.643066 0.420959 1441832849 0.550903 0.325134 -0.643066 0.420959 1441832849 0.550903 0.325134 -0.643066 0.420959 1441832849 0.550903 0.325134 -0.643066 0.420959 1441832849 0.550903 0.325134 -0.643066 0.420959 1441832849 0.520996 0.353210 -0.637512 0.444214 1441832849 0.520996 0.353210 -0.637512 0.444214 1441832849 0.520996 0.353210 -0.637512 0.444214 1441832849 0.520996 0.353210 -0.637512 0.444214 1441832849 0.520996 0.353210 -0.637512 0.444214 1441832849 0.459961 0.362488 -0.656372 0.475525 1441832849 0.459961 0.362488 -0.656372 0.475525 1441832849 0.459961 0.362488 -0.656372 0.475525 1441832849 0.459961 0.362488 -0.656372 0.475525 1441832849 0.459961 0.362488 -0.656372 0.475525 1441832849 0.459961 0.362488 -0.656372 0.475525 1441832849 0.459961 0.362488 -0.656372 0.475525 1441832849 0.349854 0.394897 -0.657288 0.538147 1441832849 0.349854 0.394897 -0.657288 0.538147 1441832849 0.349854 0.394897 -0.657288 0.538147 1441832849 0.349854 0.394897 -0.657288 0.538147 1441832849 0.349854 0.394897 -0.657288 0.538147 1441832849 0.349854 0.394897 -0.657288 0.538147 1441832849 0.255127 0.418396 -0.648254 0.582764 1441832849 0.255127 0.418396 -0.648254 0.582764 1441832849 0.255127 0.418396 -0.648254 0.582764 1441832849 0.255127 0.418396 -0.648254 0.582764 1441832849 0.255127 0.418396 -0.648254 0.582764 1441832849 0.255127 0.418396 -0.648254 0.582764 1441832849 0.176941 0.448486 -0.657898 0.578552 1441832849 0.176941 0.448486 -0.657898 0.578552 1441832849 0.176941 0.448486 -0.657898 0.578552 1441832849 0.176941 0.448486 -0.657898 0.578552 1441832849 0.176941 0.448486 -0.657898 0.578552 1441832849 0.176941 0.448486 -0.657898 0.578552 1441832849 0.109009 0.443909 -0.667725 0.587524 1441832849 0.109009 0.443909 -0.667725 0.587524 1441832849 0.109009 0.443909 -0.667725 0.587524 1441832849 0.109009 0.443909 -0.667725 0.587524 1441832849 0.109009 0.443909 -0.667725 0.587524 1441832849 0.109009 0.443909 -0.667725 0.587524 1441832849 0.109009 0.443909 -0.667725 0.587524 1441832849 0.097839 0.443848 -0.661865 0.596069 1441832849 0.097839 0.443848 -0.661865 0.596069 1441832849 0.097839 0.443848 -0.661865 0.596069 1441832849 0.097839 0.443848 -0.661865 0.596069 1441832849 0.097839 0.443848 -0.661865 0.596069 1441832849 0.097839 0.443848 -0.661865 0.596069 1441832849 0.129089 0.443176 -0.660461 0.592224 1441832849 0.129089 0.443176 -0.660461 0.592224 1441832849 0.129089 0.443176 -0.660461 0.592224 1441832849 0.129089 0.443176 -0.660461 0.592224 1441832849 0.129089 0.443176 -0.660461 0.592224 1441832849 0.129089 0.443176 -0.660461 0.592224 1441832849 0.129089 0.443176 -0.660461 0.592224 1441832849 0.160583 0.449890 -0.658203 0.581909 1441832849 0.160583 0.449890 -0.658203 0.581909 1441832849 0.160583 0.449890 -0.658203 0.581909 1441832849 0.160583 0.449890 -0.658203 0.581909 1441832849 0.160583 0.449890 -0.658203 0.581909 1441832849 0.160583 0.449890 -0.658203 0.581909 1441832849 0.182556 0.463257 -0.637329 0.588135 1441832849 0.182556 0.463257 -0.637329 0.588135 1441832849 0.182556 0.463257 -0.637329 0.588135 1441832849 0.182556 0.463257 -0.637329 0.588135 1441832849 0.182556 0.463257 -0.637329 0.588135 1441832849 0.182556 0.463257 -0.637329 0.588135 1441832849 0.210449 0.481567 -0.600525 0.602600 1441832849 0.210449 0.481567 -0.600525 0.602600 1441832849 0.210449 0.481567 -0.600525 0.602600 1441832849 0.210449 0.481567 -0.600525 0.602600 1441832849 0.210449 0.481567 -0.600525 0.602600 1441832849 0.210449 0.481567 -0.600525 0.602600 1441832849 0.285522 0.458618 -0.560364 0.627808 1441832849 0.285522 0.458618 -0.560364 0.627808 1441832849 0.285522 0.458618 -0.560364 0.627808 1441832849 0.285522 0.458618 -0.560364 0.627808 1441832849 0.285522 0.458618 -0.560364 0.627808 1441832849 0.285522 0.458618 -0.560364 0.627808 1441832850 0.285522 0.458618 -0.560364 0.627808 1441832850 0.366516 0.438293 -0.534912 0.622437 1441832850 0.366516 0.438293 -0.534912 0.622437 1441832850 0.366516 0.438293 -0.534912 0.622437 1441832850 0.366516 0.438293 -0.534912 0.622437 1441832850 0.366516 0.438293 -0.534912 0.622437 1441832850 0.366516 0.438293 -0.534912 0.622437 1441832850 0.459656 0.403809 -0.551514 0.566956 1441832850 0.459656 0.403809 -0.551514 0.566956 1441832850 0.459656 0.403809 -0.551514 0.566956 1441832850 0.459656 0.403809 -0.551514 0.566956 1441832850 0.459656 0.403809 -0.551514 0.566956 1441832850 0.459656 0.403809 -0.551514 0.566956 1441832850 0.566895 0.370667 -0.548767 0.489929 1441832850 0.566895 0.370667 -0.548767 0.489929 1441832850 0.566895 0.370667 -0.548767 0.489929 1441832850 0.566895 0.370667 -0.548767 0.489929 1441832850 0.566895 0.370667 -0.548767 0.489929 1441832850 0.566895 0.370667 -0.548767 0.489929 1441832850 0.621887 0.310120 -0.618408 0.366943 1441832850 0.621887 0.310120 -0.618408 0.366943 1441832850 0.621887 0.310120 -0.618408 0.366943 1441832850 0.621887 0.310120 -0.618408 0.366943 1441832850 0.621887 0.310120 -0.618408 0.366943 1441832850 0.621887 0.310120 -0.618408 0.366943 1441832850 0.611450 0.259460 -0.661255 0.348572 1441832850 0.611450 0.259460 -0.661255 0.348572 1441832850 0.611450 0.259460 -0.661255 0.348572 1441832850 0.611450 0.259460 -0.661255 0.348572 1441832850 0.611450 0.259460 -0.661255 0.348572 1441832850 0.611450 0.259460 -0.661255 0.348572 1441832850 0.611450 0.259460 -0.661255 0.348572 1441832850 0.562439 0.330627 -0.642761 0.401489 1441832850 0.562439 0.330627 -0.642761 0.401489 1441832850 0.562439 0.330627 -0.642761 0.401489 1441832850 0.562439 0.330627 -0.642761 0.401489 1441832850 0.562439 0.330627 -0.642761 0.401489 1441832850 0.537231 0.359070 -0.632202 0.427490 1441832850 0.537231 0.359070 -0.632202 0.427490 1441832850 0.537231 0.359070 -0.632202 0.427490 1441832850 0.537231 0.359070 -0.632202 0.427490 1441832850 0.512085 0.368408 -0.638977 0.440125 1441832850 0.512085 0.368408 -0.638977 0.440125 1441832850 0.512085 0.368408 -0.638977 0.440125 1441832850 0.512085 0.368408 -0.638977 0.440125 1441832850 0.512085 0.368408 -0.638977 0.440125 1441832850 0.450745 0.367981 -0.674011 0.455078 1441832850 0.450745 0.367981 -0.674011 0.455078 1441832850 0.450745 0.367981 -0.674011 0.455078 1441832850 0.450745 0.367981 -0.674011 0.455078 1441832850 0.450745 0.367981 -0.674011 0.455078 1441832850 0.335632 0.390991 -0.666443 0.538818 1441832850 0.335632 0.390991 -0.666443 0.538818 1441832850 0.335632 0.390991 -0.666443 0.538818 1441832850 0.335632 0.390991 -0.666443 0.538818 1441832850 0.335632 0.390991 -0.666443 0.538818 1441832850 0.335632 0.390991 -0.666443 0.538818 1441832850 0.335632 0.390991 -0.666443 0.538818 1441832850 0.271423 0.458374 -0.637207 0.556946 1441832850 0.271423 0.458374 -0.637207 0.556946 1441832850 0.271423 0.458374 -0.637207 0.556946 1441832850 0.271423 0.458374 -0.637207 0.556946 1441832850 0.271423 0.458374 -0.637207 0.556946 1441832850 0.271423 0.458374 -0.637207 0.556946 1441832850 0.147034 0.438660 -0.691467 0.554810 1441832850 0.147034 0.438660 -0.691467 0.554810 1441832850 0.147034 0.438660 -0.691467 0.554810 1441832850 0.147034 0.438660 -0.691467 0.554810 1441832850 0.147034 0.438660 -0.691467 0.554810 1441832850 0.147034 0.438660 -0.691467 0.554810 1441832850 0.079956 0.402649 -0.706909 0.575989 1441832850 0.079956 0.402649 -0.706909 0.575989 1441832850 0.079956 0.402649 -0.706909 0.575989 1441832850 0.079956 0.402649 -0.706909 0.575989 1441832850 0.079956 0.402649 -0.706909 0.575989 1441832850 0.079956 0.402649 -0.706909 0.575989 1441832850 0.099670 0.393433 -0.695068 0.593445 1441832850 0.099670 0.393433 -0.695068 0.593445 1441832850 0.099670 0.393433 -0.695068 0.593445 1441832850 0.099670 0.393433 -0.695068 0.593445 1441832850 0.099670 0.393433 -0.695068 0.593445 1441832850 0.134521 0.401489 -0.678894 0.599792 1441832850 0.134521 0.401489 -0.678894 0.599792 1441832850 0.134521 0.401489 -0.678894 0.599792 1441832850 0.134521 0.401489 -0.678894 0.599792 1441832850 0.177307 0.428772 -0.645081 0.607056 1441832850 0.177307 0.428772 -0.645081 0.607056 1441832850 0.177307 0.428772 -0.645081 0.607056 1441832850 0.177307 0.428772 -0.645081 0.607056 1441832850 0.177307 0.428772 -0.645081 0.607056 1441832850 0.177307 0.428772 -0.645081 0.607056 1441832850 0.219543 0.439026 -0.611938 0.620117 1441832850 0.219543 0.439026 -0.611938 0.620117 1441832850 0.219543 0.439026 -0.611938 0.620117 1441832850 0.219543 0.439026 -0.611938 0.620117 1441832850 0.219543 0.439026 -0.611938 0.620117 1441832850 0.219543 0.439026 -0.611938 0.620117 1441832850 0.275635 0.454163 -0.576416 0.620911 1441832850 0.275635 0.454163 -0.576416 0.620911 1441832850 0.275635 0.454163 -0.576416 0.620911 1441832850 0.275635 0.454163 -0.576416 0.620911 1441832850 0.275635 0.454163 -0.576416 0.620911 1441832850 0.368225 0.417297 -0.557861 0.615662 1441832851 0.368225 0.417297 -0.557861 0.615662 1441832851 0.368225 0.417297 -0.557861 0.615662 1441832851 0.368225 0.417297 -0.557861 0.615662 1441832851 0.368225 0.417297 -0.557861 0.615662 1441832851 0.368225 0.417297 -0.557861 0.615662 1441832851 0.457397 0.415771 -0.530457 0.580078 1441832851 0.457397 0.415771 -0.530457 0.580078 1441832851 0.457397 0.415771 -0.530457 0.580078 1441832851 0.457397 0.415771 -0.530457 0.580078 1441832851 0.457397 0.415771 -0.530457 0.580078 1441832851 0.457397 0.415771 -0.530457 0.580078 1441832851 0.457397 0.415771 -0.530457 0.580078 1441832851 0.547058 0.400452 -0.513062 0.526367 1441832851 0.547058 0.400452 -0.513062 0.526367 1441832851 0.547058 0.400452 -0.513062 0.526367 1441832851 0.547058 0.400452 -0.513062 0.526367 1441832851 0.547058 0.400452 -0.513062 0.526367 1441832851 0.586060 0.350159 -0.571960 0.454651 1441832851 0.586060 0.350159 -0.571960 0.454651 1441832851 0.586060 0.350159 -0.571960 0.454651 1441832851 0.586060 0.350159 -0.571960 0.454651 1441832851 0.586060 0.350159 -0.571960 0.454651 1441832851 0.586060 0.350159 -0.571960 0.454651 1441832851 0.556824 0.354675 -0.597290 0.455322 1441832851 0.556824 0.354675 -0.597290 0.455322 1441832851 0.556824 0.354675 -0.597290 0.455322 1441832851 0.556824 0.354675 -0.597290 0.455322 1441832851 0.556824 0.354675 -0.597290 0.455322 1441832851 0.556824 0.354675 -0.597290 0.455322 1441832851 0.556824 0.354675 -0.597290 0.455322 1441832851 0.510498 0.402527 -0.592163 0.476074 1441832851 0.510498 0.402527 -0.592163 0.476074 1441832851 0.510498 0.402527 -0.592163 0.476074 1441832851 0.510498 0.402527 -0.592163 0.476074 1441832851 0.510498 0.402527 -0.592163 0.476074 1441832851 0.510498 0.402527 -0.592163 0.476074 1441832851 0.471069 0.433838 -0.586060 0.496277 1441832851 0.471069 0.433838 -0.586060 0.496277 1441832851 0.471069 0.433838 -0.586060 0.496277 1441832851 0.471069 0.433838 -0.586060 0.496277 1441832851 0.471069 0.433838 -0.586060 0.496277 1441832851 0.471069 0.433838 -0.586060 0.496277 1441832851 0.468506 0.447937 -0.575623 0.498535 1441832851 0.468506 0.447937 -0.575623 0.498535 1441832851 0.468506 0.447937 -0.575623 0.498535 1441832851 0.468506 0.447937 -0.575623 0.498535 1441832851 0.477539 0.437561 -0.586304 0.486511 1441832851 0.477539 0.437561 -0.586304 0.486511 1441832851 0.477539 0.437561 -0.586304 0.486511 1441832851 0.449951 0.405518 -0.638489 0.474792 1441832851 0.449951 0.405518 -0.638489 0.474792 1441832851 0.449951 0.405518 -0.638489 0.474792 1441832851 0.449951 0.405518 -0.638489 0.474792 1441832851 0.449951 0.405518 -0.638489 0.474792 1441832851 0.449951 0.405518 -0.638489 0.474792 1441832851 0.348022 0.395630 -0.663269 0.531433 1441832851 0.348022 0.395630 -0.663269 0.531433 1441832851 0.348022 0.395630 -0.663269 0.531433 1441832851 0.348022 0.395630 -0.663269 0.531433 1441832851 0.348022 0.395630 -0.663269 0.531433 1441832851 0.348022 0.395630 -0.663269 0.531433 1441832851 0.275635 0.450317 -0.619385 0.580933 1441832851 0.275635 0.450317 -0.619385 0.580933 1441832851 0.275635 0.450317 -0.619385 0.580933 1441832851 0.275635 0.450317 -0.619385 0.580933 1441832851 0.275635 0.450317 -0.619385 0.580933 1441832851 0.275635 0.450317 -0.619385 0.580933 1441832851 0.275635 0.450317 -0.619385 0.580933 1441832851 0.221069 0.450745 -0.648865 0.571716 1441832851 0.221069 0.450745 -0.648865 0.571716 1441832851 0.221069 0.450745 -0.648865 0.571716 1441832851 0.221069 0.450745 -0.648865 0.571716 1441832851 0.221069 0.450745 -0.648865 0.571716 1441832851 0.221069 0.450745 -0.648865 0.571716 1441832851 0.145996 0.446350 -0.673828 0.570496 1441832851 0.145996 0.446350 -0.673828 0.570496 1441832851 0.145996 0.446350 -0.673828 0.570496 1441832851 0.145996 0.446350 -0.673828 0.570496 1441832851 0.145996 0.446350 -0.673828 0.570496 1441832851 0.145996 0.446350 -0.673828 0.570496 1441832851 0.145996 0.446350 -0.673828 0.570496 1441832851 0.133606 0.429749 -0.677002 0.582275 1441832851 0.133606 0.429749 -0.677002 0.582275 1441832851 0.133606 0.429749 -0.677002 0.582275 1441832851 0.133606 0.429749 -0.677002 0.582275 1441832851 0.133606 0.429749 -0.677002 0.582275 1441832851 0.133606 0.429749 -0.677002 0.582275 1441832851 0.164673 0.432129 -0.669617 0.581116 1441832851 0.164673 0.432129 -0.669617 0.581116 1441832851 0.164673 0.432129 -0.669617 0.581116 1441832851 0.164673 0.432129 -0.669617 0.581116 1441832851 0.164673 0.432129 -0.669617 0.581116 1441832851 0.164673 0.432129 -0.669617 0.581116 1441832851 0.205505 0.439575 -0.659180 0.574463 1441832851 0.205505 0.439575 -0.659180 0.574463 1441832851 0.205505 0.439575 -0.659180 0.574463 1441832851 0.205505 0.439575 -0.659180 0.574463 1441832851 0.205505 0.439575 -0.659180 0.574463 1441832851 0.205505 0.439575 -0.659180 0.574463 1441832851 0.243530 0.451538 -0.635376 0.577148 1441832851 0.243530 0.451538 -0.635376 0.577148 1441832851 0.243530 0.451538 -0.635376 0.577148 1441832851 0.243530 0.451538 -0.635376 0.577148 1441832851 0.243530 0.451538 -0.635376 0.577148 1441832851 0.243530 0.451538 -0.635376 0.577148 1441832851 0.243530 0.451538 -0.635376 0.577148 1441832851 0.296875 0.450012 -0.600769 0.590271 1441832852 0.296875 0.450012 -0.600769 0.590271 1441832852 0.296875 0.450012 -0.600769 0.590271 1441832852 0.296875 0.450012 -0.600769 0.590271 1441832852 0.296875 0.450012 -0.600769 0.590271 1441832852 0.296875 0.450012 -0.600769 0.590271 1441832852 0.369812 0.436218 -0.567932 0.591919 1441832852 0.369812 0.436218 -0.567932 0.591919 1441832852 0.369812 0.436218 -0.567932 0.591919 1441832852 0.369812 0.436218 -0.567932 0.591919 1441832852 0.369812 0.436218 -0.567932 0.591919 1441832852 0.369812 0.436218 -0.567932 0.591919 1441832852 0.462891 0.435181 -0.546753 0.545288 1441832852 0.462891 0.435181 -0.546753 0.545288 1441832852 0.462891 0.435181 -0.546753 0.545288 1441832852 0.462891 0.435181 -0.546753 0.545288 1441832852 0.462891 0.435181 -0.546753 0.545288 1441832852 0.462891 0.435181 -0.546753 0.545288 1441832852 0.462891 0.435181 -0.546753 0.545288 1441832852 0.573547 0.397400 -0.540405 0.470093 1441832852 0.573547 0.397400 -0.540405 0.470093 1441832852 0.573547 0.397400 -0.540405 0.470093 1441832852 0.573547 0.397400 -0.540405 0.470093 1441832852 0.573547 0.397400 -0.540405 0.470093 1441832852 0.573547 0.397400 -0.540405 0.470093 1441832852 0.636963 0.324646 -0.602661 0.354431 1441832852 0.636963 0.324646 -0.602661 0.354431 1441832852 0.636963 0.324646 -0.602661 0.354431 1441832852 0.636963 0.324646 -0.602661 0.354431 1441832852 0.636963 0.324646 -0.602661 0.354431 1441832852 0.636963 0.324646 -0.602661 0.354431 1441832852 0.621948 0.273560 -0.647522 0.344971 1441832852 0.621948 0.273560 -0.647522 0.344971 1441832852 0.621948 0.273560 -0.647522 0.344971 1441832852 0.621948 0.273560 -0.647522 0.344971 1441832852 0.621948 0.273560 -0.647522 0.344971 1441832852 0.621948 0.273560 -0.647522 0.344971 1441832852 0.621948 0.273560 -0.647522 0.344971 1441832852 0.566650 0.368591 -0.616089 0.404236 1441832852 0.566650 0.368591 -0.616089 0.404236 1441832852 0.566650 0.368591 -0.616089 0.404236 1441832852 0.566650 0.368591 -0.616089 0.404236 1441832852 0.566650 0.368591 -0.616089 0.404236 1441832852 0.566650 0.368591 -0.616089 0.404236 1441832852 0.559448 0.393982 -0.595764 0.420471 1441832852 0.559448 0.393982 -0.595764 0.420471 1441832852 0.559448 0.393982 -0.595764 0.420471 1441832852 0.559448 0.393982 -0.595764 0.420471 1441832852 0.559448 0.393982 -0.595764 0.420471 1441832852 0.559448 0.393982 -0.595764 0.420471 1441832852 0.565247 0.368225 -0.619324 0.401611 1441832852 0.565247 0.368225 -0.619324 0.401611 1441832852 0.565247 0.368225 -0.619324 0.401611 1441832852 0.565247 0.368225 -0.619324 0.401611 1441832852 0.565247 0.368225 -0.619324 0.401611 1441832852 0.565247 0.368225 -0.619324 0.401611 1441832852 0.565247 0.368225 -0.619324 0.401611 1441832852 0.543518 0.375854 -0.627625 0.411499 1441832852 0.543518 0.375854 -0.627625 0.411499 1441832852 0.543518 0.375854 -0.627625 0.411499 1441832852 0.543518 0.375854 -0.627625 0.411499 1441832852 0.543518 0.375854 -0.627625 0.411499 1441832852 0.543518 0.375854 -0.627625 0.411499 1441832852 0.478821 0.377808 -0.657288 0.442627 1441832852 0.478821 0.377808 -0.657288 0.442627 1441832852 0.478821 0.377808 -0.657288 0.442627 1441832852 0.478821 0.377808 -0.657288 0.442627 1441832852 0.478821 0.377808 -0.657288 0.442627 1441832852 0.478821 0.377808 -0.657288 0.442627 1441832852 0.369995 0.413635 -0.650757 0.518188 1441832852 0.369995 0.413635 -0.650757 0.518188 1441832852 0.369995 0.413635 -0.650757 0.518188 1441832852 0.369995 0.413635 -0.650757 0.518188 1441832852 0.369995 0.413635 -0.650757 0.518188 1441832852 0.369995 0.413635 -0.650757 0.518188 1441832852 0.290161 0.496887 -0.596680 0.559387 1441832852 0.290161 0.496887 -0.596680 0.559387 1441832852 0.290161 0.496887 -0.596680 0.559387 1441832852 0.290161 0.496887 -0.596680 0.559387 1441832852 0.290161 0.496887 -0.596680 0.559387 1441832852 0.290161 0.496887 -0.596680 0.559387 1441832852 0.196594 0.507263 -0.625793 0.558899 1441832852 0.196594 0.507263 -0.625793 0.558899 1441832852 0.196594 0.507263 -0.625793 0.558899 1441832852 0.196594 0.507263 -0.625793 0.558899 1441832852 0.196594 0.507263 -0.625793 0.558899 1441832852 0.196594 0.507263 -0.625793 0.558899 1441832852 0.166809 0.486389 -0.653137 0.555847 1441832852 0.166809 0.486389 -0.653137 0.555847 1441832852 0.166809 0.486389 -0.653137 0.555847 1441832852 0.166809 0.486389 -0.653137 0.555847 1441832852 0.166809 0.486389 -0.653137 0.555847 1441832852 0.166809 0.486389 -0.653137 0.555847 1441832852 0.166809 0.486389 -0.653137 0.555847 1441832852 0.173706 0.467712 -0.671570 0.547729 1441832852 0.173706 0.467712 -0.671570 0.547729 1441832852 0.173706 0.467712 -0.671570 0.547729 1441832852 0.173706 0.467712 -0.671570 0.547729 1441832852 0.173706 0.467712 -0.671570 0.547729 1441832852 0.173706 0.467712 -0.671570 0.547729 1441832852 0.198059 0.467224 -0.668518 0.543579 1441832852 0.198059 0.467224 -0.668518 0.543579 1441832852 0.198059 0.467224 -0.668518 0.543579 1441832852 0.198059 0.467224 -0.668518 0.543579 1441832852 0.198059 0.467224 -0.668518 0.543579 1441832852 0.198059 0.467224 -0.668518 0.543579 1441832852 0.221680 0.467834 -0.663269 0.540405 1441832852 0.221680 0.467834 -0.663269 0.540405 1441832852 0.221680 0.467834 -0.663269 0.540405 1441832852 0.221680 0.467834 -0.663269 0.540405 1441832852 0.221680 0.467834 -0.663269 0.540405 1441832852 0.221680 0.467834 -0.663269 0.540405 1441832852 0.221680 0.467834 -0.663269 0.540405 1441832852 0.242554 0.473572 -0.641968 0.552002 1441832852 0.242554 0.473572 -0.641968 0.552002 1441832853 0.242554 0.473572 -0.641968 0.552002 1441832853 0.242554 0.473572 -0.641968 0.552002 1441832853 0.242554 0.473572 -0.641968 0.552002 1441832853 0.242554 0.473572 -0.641968 0.552002 1441832853 0.242554 0.473572 -0.641968 0.552002 1441832853 0.281860 0.468872 -0.618774 0.563721 1441832853 0.281860 0.468872 -0.618774 0.563721 1441832853 0.281860 0.468872 -0.618774 0.563721 1441832853 0.281860 0.468872 -0.618774 0.563721 1441832853 0.281860 0.468872 -0.618774 0.563721 1441832853 0.281860 0.468872 -0.618774 0.563721 1441832853 0.366272 0.448364 -0.579834 0.573181 1441832853 0.366272 0.448364 -0.579834 0.573181 1441832853 0.366272 0.448364 -0.579834 0.573181 1441832853 0.366272 0.448364 -0.579834 0.573181 1441832853 0.366272 0.448364 -0.579834 0.573181 1441832853 0.366272 0.448364 -0.579834 0.573181 1441832853 0.463806 0.416626 -0.550659 0.555054 1441832853 0.463806 0.416626 -0.550659 0.555054 1441832853 0.463806 0.416626 -0.550659 0.555054 1441832853 0.463806 0.416626 -0.550659 0.555054 1441832853 0.463806 0.416626 -0.550659 0.555054 1441832853 0.463806 0.416626 -0.550659 0.555054 1441832853 0.583252 0.376953 -0.544067 0.470825 1441832853 0.583252 0.376953 -0.544067 0.470825 1441832853 0.583252 0.376953 -0.544067 0.470825 1441832853 0.583252 0.376953 -0.544067 0.470825 1441832853 0.583252 0.376953 -0.544067 0.470825 1441832853 0.583252 0.376953 -0.544067 0.470825 1441832853 0.583252 0.376953 -0.544067 0.470825 1441832853 0.640930 0.299133 -0.609558 0.357910 1441832853 0.640930 0.299133 -0.609558 0.357910 1441832853 0.640930 0.299133 -0.609558 0.357910 1441832853 0.640930 0.299133 -0.609558 0.357910 1441832853 0.640930 0.299133 -0.609558 0.357910 1441832853 0.640930 0.299133 -0.609558 0.357910 1441832853 0.624207 0.243774 -0.652161 0.354370 1441832853 0.624207 0.243774 -0.652161 0.354370 1441832853 0.624207 0.243774 -0.652161 0.354370 1441832853 0.624207 0.243774 -0.652161 0.354370 1441832853 0.624207 0.243774 -0.652161 0.354370 1441832853 0.624207 0.243774 -0.652161 0.354370 1441832853 0.624207 0.243774 -0.652161 0.354370 1441832853 0.569458 0.325745 -0.632629 0.411560 1441832853 0.569458 0.325745 -0.632629 0.411560 1441832853 0.569458 0.325745 -0.632629 0.411560 1441832853 0.569458 0.325745 -0.632629 0.411560 1441832853 0.569458 0.325745 -0.632629 0.411560 1441832853 0.569458 0.325745 -0.632629 0.411560 1441832853 0.543884 0.363708 -0.618652 0.434875 1441832853 0.543884 0.363708 -0.618652 0.434875 1441832853 0.543884 0.363708 -0.618652 0.434875 1441832853 0.543884 0.363708 -0.618652 0.434875 1441832853 0.543884 0.363708 -0.618652 0.434875 1441832853 0.543884 0.363708 -0.618652 0.434875 1441832853 0.537537 0.356445 -0.632263 0.429199 1441832853 0.537537 0.356445 -0.632263 0.429199 1441832853 0.537537 0.356445 -0.632263 0.429199 1441832853 0.537537 0.356445 -0.632263 0.429199 1441832853 0.537537 0.356445 -0.632263 0.429199 1441832853 0.537537 0.356445 -0.632263 0.429199 1441832853 0.537537 0.356445 -0.632263 0.429199 1441832853 0.524658 0.370422 -0.632629 0.432800 1441832853 0.524658 0.370422 -0.632629 0.432800 1441832853 0.524658 0.370422 -0.632629 0.432800 1441832853 0.524658 0.370422 -0.632629 0.432800 1441832853 0.524658 0.370422 -0.632629 0.432800 1441832853 0.524658 0.370422 -0.632629 0.432800 1441832853 0.482239 0.367737 -0.656677 0.448303 1441832853 0.482239 0.367737 -0.656677 0.448303 1441832853 0.482239 0.367737 -0.656677 0.448303 1441832853 0.482239 0.367737 -0.656677 0.448303 1441832853 0.482239 0.367737 -0.656677 0.448303 1441832853 
0.551941 0.360840 -0.623840 0.419495 1441832856 0.551941 0.360840 -0.623840 0.419495 1441832856 0.551941 0.360840 -0.623840 0.419495 1441832856 0.551941 0.360840 -0.623840 0.419495 1441832856 0.551941 0.360840 -0.623840 0.419495 1441832856 0.551941 0.360840 -0.623840 0.419495 1441832856 0.551941 0.360840 -0.623840 0.419495 1441832856 0.552734 0.353760 -0.629578 0.415833 1441832856 0.552734 0.353760 -0.629578 0.415833 1441832856 0.552734 0.353760 -0.629578 0.415833 1441832856 0.552734 0.353760 -0.629578 0.415833 1441832856 0.552734 0.353760 -0.629578 0.415833 1441832856 0.552734 0.353760 -0.629578 0.415833 1441832856 0.551819 0.349670 -0.632202 0.416504 1441832856 0.551819 0.349670 -0.632202 0.416504 1441832856 0.551819 0.349670 -0.632202 0.416504 1441832856 0.551819 0.349670 -0.632202 0.416504 1441832856 0.551819 0.349670 -0.632202 0.416504 1441832856 0.551819 0.349670 -0.632202 0.416504 1441832856 0.549805 0.350159 -0.631592 0.419678 1441832856 0.549805 0.350159 -0.631592 0.419678 1441832856 0.549805 0.350159 -0.631592 0.419678 1441832856 0.549805 0.350159 -0.631592 0.419678 1441832856 0.549805 0.350159 -0.631592 0.419678 1441832856 0.549805 0.350159 -0.631592 0.419678 1441832856 0.548401 0.354187 -0.629944 0.420654 1441832856 0.548401 0.354187 -0.629944 0.420654 1441832856 0.548401 0.354187 -0.629944 0.420654 1441832856 0.548401 0.354187 -0.629944 0.420654 1441832856 0.548401 0.354187 -0.629944 0.420654 1441832856 0.548401 0.354187 -0.629944 0.420654 1441832856 0.548401 0.354187 -0.629944 0.420654 1441832856 0.546570 0.357178 -0.627258 0.424438 1441832856 0.546570 0.357178 -0.627258 0.424438 1441832856 0.546570 0.357178 -0.627258 0.424438 1441832856 0.546570 0.357178 -0.627258 0.424438 1441832856 0.546570 0.357178 -0.627258 0.424438 1441832856 0.546570 0.357178 -0.627258 0.424438 1441832856 0.546570 0.357178 -0.627258 0.424438 1441832856 0.540161 0.364319 -0.622498 0.433594 1441832856 0.540161 0.364319 -0.622498 0.433594 1441832856 0.540161 0.364319 -0.622498 0.433594 1441832856 0.540161 0.364319 -0.622498 0.433594 1441832856 0.540161 0.364319 -0.622498 0.433594 1441832856 0.540161 0.364319 -0.622498 0.433594 1441832856 0.538269 0.364746 -0.620911 0.437805 1441832856 0.538269 0.364746 -0.620911 0.437805 1441832856 0.538269 0.364746 -0.620911 0.437805 1441832856 0.538269 0.364746 -0.620911 0.437805 1441832856 0.538269 0.364746 -0.620911 0.437805 1441832856 0.538269 0.364746 -0.620911 0.437805 1441832856 0.536926 0.372192 -0.615112 0.441345 1441832856 0.536926 0.372192 -0.615112 0.441345 1441832856 0.536926 0.372192 -0.615112 0.441345 1441832856 0.536926 0.372192 -0.615112 0.441345 1441832856 0.536926 0.372192 -0.615112 0.441345 1441832856 0.536926 0.372192 -0.615112 0.441345 1441832856 0.536926 0.372192 -0.615112 0.441345 1441832856 0.535706 0.379150 -0.612244 0.440918 1441832856 0.535706 0.379150 -0.612244 0.440918 1441832856 0.535706 0.379150 -0.612244 0.440918 1441832856 0.535706 0.379150 -0.612244 0.440918 1441832856 0.535706 0.379150 -0.612244 0.440918 1441832856 0.535706 0.379150 -0.612244 0.440918 1441832856 0.528198 0.381958 -0.615112 0.443542 1441832856 0.528198 0.381958 -0.615112 0.443542 1441832856 0.528198 0.381958 -0.615112 0.443542 1441832856 0.528198 0.381958 -0.615112 0.443542 1441832856 0.528198 0.381958 -0.615112 0.443542 1441832856 0.528198 0.381958 -0.615112 0.443542 1441832856 0.528198 0.381958 -0.615112 0.443542 1441832856 0.525330 0.384766 -0.616333 0.442749 1441832856 0.525330 0.384766 -0.616333 0.442749 1441832856 0.525330 0.384766 -0.616333 0.442749 1441832856 0.525330 0.384766 -0.616333 0.442749 1441832856 0.525330 0.384766 -0.616333 0.442749 1441832856 0.525330 0.384766 -0.616333 0.442749 1441832857 0.522339 0.386169 -0.615845 0.445801 1441832857 0.522339 0.386169 -0.615845 0.445801 1441832857 0.522339 0.386169 -0.615845 0.445801 1441832857 0.522339 0.386169 -0.615845 0.445801 1441832857 0.522339 0.386169 -0.615845 0.445801 1441832857 0.522339 0.386169 -0.615845 0.445801 1441832857 0.521362 0.388184 -0.614380 0.447144 1441832857 0.521362 0.388184 -0.614380 0.447144 1441832857 0.521362 0.388184 -0.614380 0.447144 1441832857 0.521362 0.388184 -0.614380 0.447144 1441832857 0.521362 0.388184 -0.614380 0.447144 1441832857 0.521362 0.388184 -0.614380 0.447144 1441832857 0.521362 0.388184 -0.614380 0.447144 1441832857 0.529480 0.378052 -0.621094 0.436890 1441832857 0.529480 0.378052 -0.621094 0.436890 1441832857 0.529480 0.378052 -0.621094 0.436890 1441832857 0.529480 0.378052 -0.621094 0.436890 1441832857 0.529480 0.378052 -0.621094 0.436890 1441832857 0.541382 0.364624 -0.628113 0.423523 1441832857 0.541382 0.364624 -0.628113 0.423523 1441832857 0.541382 0.364624 -0.628113 0.423523 1441832857 0.541382 0.364624 -0.628113 0.423523 1441832857 0.541382 0.364624 -0.628113 0.423523 1441832857 0.541382 0.364624 -0.628113 0.423523 1441832857 0.541382 0.364624 -0.628113 0.423523 1441832857 0.549316 0.354980 -0.632629 0.414673 1441832857 0.549316 0.354980 -0.632629 0.414673 1441832857 0.549316 0.354980 -0.632629 0.414673 1441832857 0.549316 0.354980 -0.632629 0.414673 1441832857 0.549316 0.354980 -0.632629 0.414673 1441832857 0.549316 0.354980 -0.632629 0.414673 1441832857 0.551208 0.351929 -0.633850 0.412964 1441832857 0.551208 0.351929 -0.633850 0.412964 1441832857 0.551208 0.351929 -0.633850 0.412964 1441832857 0.551208 0.351929 -0.633850 0.412964 1441832857 0.551208 0.351929 -0.633850 0.412964 1441832857 0.551208 0.351929 -0.633850 0.412964 1441832857 0.553284 0.348877 -0.634583 0.411621 1441832857 0.553284 0.348877 -0.634583 0.411621 1441832857 0.553284 0.348877 -0.634583 0.411621 1441832857 0.553284 0.348877 -0.634583 0.411621 1441832857 0.553284 0.348877 -0.634583 0.411621 1441832857 0.553284 0.348877 -0.634583 0.411621 1441832857 0.553284 0.348877 -0.634583 0.411621 1441832857 0.557739 0.341736 -0.634705 0.411438 1441832857 0.557739 0.341736 -0.634705 0.411438 1441832857 0.557739 0.341736 -0.634705 0.411438 1441832857 0.557739 0.341736 -0.634705 0.411438 1441832857 0.557739 0.341736 -0.634705 0.411438 1441832857 0.557739 0.341736 -0.634705 0.411438 1441832857 0.564392 0.337463 -0.630310 0.412537 1441832857 0.564392 0.337463 -0.630310 0.412537 1441832857 0.564392 0.337463 -0.630310 0.412537 1441832857 0.564392 0.337463 -0.630310 0.412537 1441832857 0.564392 0.337463 -0.630310 0.412537 1441832857 0.564392 0.337463 -0.630310 0.412537 1441832857 0.564392 0.337463 -0.630310 0.412537 1441832857 0.565186 0.340942 -0.623535 0.418884 1441832857 0.565186 0.340942 -0.623535 0.418884 1441832857 0.565186 0.340942 -0.623535 0.418884 1441832857 0.565186 0.340942 -0.623535 0.418884 1441832857 0.565186 0.340942 -0.623535 0.418884 1441832857 0.565186 0.340942 -0.623535 0.418884 1441832857 0.561523 0.349365 -0.617920 0.425171 1441832857 0.561523 0.349365 -0.617920 0.425171 1441832857 0.561523 0.349365 -0.617920 0.425171 1441832857 0.561523 0.349365 -0.617920 0.425171 1441832857 0.561523 0.349365 -0.617920 0.425171 1441832857 0.561523 0.349365 -0.617920 0.425171 1441832857 0.561523 0.349365 -0.617920 0.425171 1441832857 0.557800 0.356262 -0.615601 0.427673 1441832857 0.557800 0.356262 -0.615601 0.427673 1441832857 0.557800 0.356262 -0.615601 0.427673 1441832857 0.557800 0.356262 -0.615601 0.427673 1441832857 0.557800 0.356262 -0.615601 0.427673 1441832857 0.552734 0.368591 -0.609131 0.432983 1441832857 0.552734 0.368591 -0.609131 0.432983 1441832857 0.552734 0.368591 -0.609131 0.432983 1441832857 0.552734 0.368591 -0.609131 0.432983 1441832857 0.552734 0.368591 -0.609131 0.432983 1441832857 0.552734 0.368591 -0.609131 0.432983 1441832857 0.552734 0.368591 -0.609131 0.432983 1441832857 0.546570 0.376465 -0.605774 0.438843 1441832857 0.546570 0.376465 -0.605774 0.438843 1441832857 0.546570 0.376465 -0.605774 0.438843 1441832857 0.546570 0.376465 -0.605774 0.438843 1441832857 0.546570 0.376465 -0.605774 0.438843 1441832857 0.546570 0.376465 -0.605774 0.438843 1441832857 0.541931 0.380310 -0.606079 0.440796 1441832857 0.541931 0.380310 -0.606079 0.440796 1441832857 0.541931 0.380310 -0.606079 0.440796 1441832857 0.541931 0.380310 -0.606079 0.440796 1441832857 0.541931 0.380310 -0.606079 0.440796 1441832857 0.541931 0.380310 -0.606079 0.440796 1441832857 0.541931 0.380310 -0.606079 0.440796 1441832857 0.537415 0.390686 -0.600708 0.444641 1441832857 0.537415 0.390686 -0.600708 0.444641 1441832857 0.537415 0.390686 -0.600708 0.444641 1441832857 0.537415 0.390686 -0.600708 0.444641 1441832857 0.537415 0.390686 -0.600708 0.444641 1441832857 0.537415 0.390686 -0.600708 0.444641 1441832857 0.532471 0.395874 -0.602112 0.444031 1441832857 0.532471 0.395874 -0.602112 0.444031 1441832857 0.532471 0.395874 -0.602112 0.444031 1441832857 0.532471 0.395874 -0.602112 0.444031 1441832857 0.532471 0.395874 -0.602112 0.444031 1441832857 0.532471 0.395874 -0.602112 0.444031 1441832857 0.528564 0.392761 -0.611511 0.438538 1441832857 0.528564 0.392761 -0.611511 0.438538 1441832857 0.528564 0.392761 -0.611511 0.438538 1441832857 0.528564 0.392761 -0.611511 0.438538 1441832857 0.528564 0.392761 -0.611511 0.438538 1441832857 0.528564 0.392761 -0.611511 0.438538 1441832857 0.528564 0.392761 -0.611511 0.438538 1441832857 0.538696 0.378235 -0.619751 0.427307 1441832858 0.538696 0.378235 -0.619751 0.427307 1441832858 0.538696 0.378235 -0.619751 0.427307 1441832858 0.538696 0.378235 -0.619751 0.427307 1441832858 0.538696 0.378235 -0.619751 0.427307 1441832858 0.538696 0.378235 -0.619751 0.427307 1441832858 0.533569 0.375793 -0.614014 0.443848 1441832858 0.533569 0.375793 -0.614014 0.443848 1441832858 0.533569 0.375793 -0.614014 0.443848 1441832858 0.533569 0.375793 -0.614014 0.443848 1441832858 0.533569 0.375793 -0.614014 0.443848 1441832858 0.533569 0.375793 -0.614014 0.443848 1441832858 0.533203 0.388611 -0.599182 0.453430 1441832858 0.533203 0.388611 -0.599182 0.453430 1441832858 0.533203 0.388611 -0.599182 0.453430 1441832858 0.533203 0.388611 -0.599182 0.453430 1441832858 0.533203 0.388611 -0.599182 0.453430 1441832858 0.533203 0.388611 -0.599182 0.453430 1441832858 0.546875 0.370483 -0.609314 0.438599 1441832858 0.546875 0.370483 -0.609314 0.438599 1441832858 0.546875 0.370483 -0.609314 0.438599 1441832858 0.546875 0.370483 -0.609314 0.438599 1441832858 0.546875 0.370483 -0.609314 0.438599 1441832858 0.546875 0.370483 -0.609314 0.438599 1441832858 0.546875 0.370483 -0.609314 0.438599 1441832858 0.558228 0.355347 -0.615540 0.427979 1441832858 0.558228 0.355347 -0.615540 0.427979 1441832858 0.558228 0.355347 -0.615540 0.427979 1441832858 0.558228 0.355347 -0.615540 0.427979 1441832858 0.558228 0.355347 -0.615540 0.427979 1441832858 0.558228 0.355347 -0.615540 0.427979 1441832858 0.563904 0.350342 -0.616943 0.422607 1441832858 0.563904 0.350342 -0.616943 0.422607 1441832858 0.563904 0.350342 -0.616943 0.422607 1441832858 0.563904 0.350342 -0.616943 0.422607 1441832858 0.563904 0.350342 -0.616943 0.422607 1441832858 0.563904 0.350342 -0.616943 0.422607 1441832858 0.566162 0.346924 -0.619995 0.417908 1441832858 0.566162 0.346924 -0.619995 0.417908 1441832858 0.566162 0.346924 -0.619995 0.417908 1441832858 0.566162 0.346924 -0.619995 0.417908 1441832858 0.566162 0.346924 -0.619995 0.417908 1441832858 0.566162 0.346924 -0.619995 0.417908 1441832858 0.564331 0.344360 -0.624023 0.416504 1441832858 0.564331 0.344360 -0.624023 0.416504 1441832858 0.564331 0.344360 -0.624023 0.416504 1441832858 0.564331 0.344360 -0.624023 0.416504 1441832858 0.564331 0.344360 -0.624023 0.416504 1441832858 0.564331 0.344360 -0.624023 0.416504 1441832858 0.564331 0.344360 -0.624023 0.416504 1441832858 0.561279 0.347961 -0.621643 0.421143 1441832858 0.561279 0.347961 -0.621643 0.421143 1441832858 0.561279 0.347961 -0.621643 0.421143 1441832858 0.561279 0.347961 -0.621643 0.421143 1441832858 0.561279 0.347961 -0.621643 0.421143 1441832858 0.561279 0.347961 -0.621643 0.421143 1441832858 0.556946 0.353882 -0.616394 0.429626 1441832858 0.556946 0.353882 -0.616394 0.429626 1441832858 0.556946 0.353882 -0.616394 0.429626 1441832858 0.556946 0.353882 -0.616394 0.429626 1441832858 0.556946 0.353882 -0.616394 0.429626 1441832858 0.556946 0.353882 -0.616394 0.429626 1441832858 0.550781 0.361633 -0.611084 0.438599 1441832858 0.550781 0.361633 -0.611084 0.438599 1441832858 0.550781 0.361633 -0.611084 0.438599 1441832858 0.550781 0.361633 -0.611084 0.438599 1441832858 0.550781 0.361633 -0.611084 0.438599 1441832858 0.550781 0.361633 -0.611084 0.438599 1441832858 0.550293 0.362122 -0.611755 0.437927 1441832858 0.550293 0.362122 -0.611755 0.437927 1441832858 0.550293 0.362122 -0.611755 0.437927 1441832858 0.550293 0.362122 -0.611755 0.437927 1441832858 0.550293 0.362122 -0.611755 0.437927 1441832858 0.550293 0.362122 -0.611755 0.437927 1441832858 0.550293 0.362122 -0.611755 0.437927 1441832858 0.550903 0.363281 -0.612976 0.434448 1441832858 0.550903 0.363281 -0.612976 0.434448 1441832858 0.550903 0.363281 -0.612976 0.434448 1441832858 0.550903 0.363281 -0.612976 0.434448 1441832858 0.550903 0.363281 -0.612976 0.434448 1441832858 0.550903 0.363281 -0.612976 0.434448 1441832858 0.550903 0.368225 -0.610840 0.433289 1441832858 0.550903 0.368225 -0.610840 0.433289 1441832858 0.550903 0.368225 -0.610840 0.433289 1441832858 0.550903 0.368225 -0.610840 0.433289 1441832858 0.550903 0.368225 -0.610840 0.433289 1441832858 0.550903 0.368225 -0.610840 0.433289 1441832858 0.550903 0.368225 -0.610840 0.433289 1441832858 0.543884 0.374695 -0.608643 0.439636 1441832858 0.543884 0.374695 -0.608643 0.439636 1441832858 0.543884 0.374695 -0.608643 0.439636 1441832858 0.543884 0.374695 -0.608643 0.439636 1441832858 0.543884 0.374695 -0.608643 0.439636 1441832858 0.543884 0.374695 -0.608643 0.439636 1441832858 0.535339 0.380371 -0.607483 0.446777 1441832858 0.535339 0.380371 -0.607483 0.446777 1441832858 0.535339 0.380371 -0.607483 0.446777 1441832858 0.535339 0.380371 -0.607483 0.446777 1441832858 0.535339 0.380371 -0.607483 0.446777 1441832858 0.535339 0.380371 -0.607483 0.446777 1441832858 0.534912 0.384827 -0.605896 0.445679 1441832858 0.534912 0.384827 -0.605896 0.445679 1441832858 0.534912 0.384827 -0.605896 0.445679 1441832858 0.534912 0.384827 -0.605896 0.445679 1441832858 0.534912 0.384827 -0.605896 0.445679 1441832858 0.534912 0.384827 -0.605896 0.445679 1441832858 0.538452 0.384583 -0.607239 0.439697 1441832858 0.538452 0.384583 -0.607239 0.439697 1441832858 0.538452 0.384583 -0.607239 0.439697 1441832858 0.538452 0.384583 -0.607239 0.439697 1441832858 0.538452 0.384583 -0.607239 0.439697 1441832858 0.538452 0.384583 -0.607239 0.439697 1441832858 0.540588 0.379517 -0.614380 0.431519 1441832858 0.540588 0.379517 -0.614380 0.431519 1441832858 0.540588 0.379517 -0.614380 0.431519 1441832859 0.540588 0.379517 -0.614380 0.431519 1441832859 0.540588 0.379517 -0.614380 0.431519 1441832859 0.540588 0.379517 -0.614380 0.431519 1441832859 0.545654 0.371765 -0.618958 0.425354 1441832859 0.545654 0.371765 -0.618958 0.425354 1441832859 0.545654 0.371765 -0.618958 0.425354 1441832859 0.545654 0.371765 -0.618958 0.425354 1441832859 0.545654 0.371765 -0.618958 0.425354 1441832859 0.545654 0.371765 -0.618958 0.425354 1441832859 0.545654 0.371765 -0.618958 0.425354 1441832859 0.547119 0.367737 -0.617737 0.428650 1441832859 0.547119 0.367737 -0.617737 0.428650 1441832859 0.547119 0.367737 -0.617737 0.428650 1441832859 0.547119 0.367737 -0.617737 0.428650 1441832859 0.547119 0.367737 -0.617737 0.428650 1441832859 0.547119 0.367737 -0.617737 0.428650 1441832859 0.548584 0.367859 -0.614380 0.431519 1441832859 0.548584 0.367859 -0.614380 0.431519 1441832859 0.548584 0.367859 -0.614380 0.431519 1441832859 0.548584 0.367859 -0.614380 0.431519 1441832859 0.548584 0.367859 -0.614380 0.431519 1441832859 0.548584 0.367859 -0.614380 0.431519 1441832859 0.561279 0.353699 -0.620544 0.418030 1441832859 0.561279 0.353699 -0.620544 0.418030 1441832859 0.561279 0.353699 -0.620544 0.418030 1441832859 0.561279 0.353699 -0.620544 0.418030 1441832859 0.561279 0.353699 -0.620544 0.418030 1441832859 0.561279 0.353699 -0.620544 0.418030 1441832859 0.575378 0.338440 -0.625183 0.404297 1441832859 0.575378 0.338440 -0.625183 0.404297 1441832859 0.575378 0.338440 -0.625183 0.404297 1441832859 0.575378 0.338440 -0.625183 0.404297 1441832859 0.575378 0.338440 -0.625183 0.404297 1441832859 0.575378 0.338440 -0.625183 0.404297 1441832859 0.582825 0.334106 -0.624939 0.397583 1441832859 0.582825 0.334106 -0.624939 0.397583 1441832859 0.582825 0.334106 -0.624939 0.397583 1441832859 0.582825 0.334106 -0.624939 0.397583 1441832859 0.582825 0.334106 -0.624939 0.397583 1441832859 0.582825 0.334106 -0.624939 0.397583 1441832859 0.582458 0.333557 -0.626526 0.396118 1441832859 0.582458 0.333557 -0.626526 0.396118 1441832859 0.582458 0.333557 -0.626526 0.396118 1441832859 0.582458 0.333557 -0.626526 0.396118 1441832859 0.582458 0.333557 -0.626526 0.396118 1441832859 0.582458 0.333557 -0.626526 0.396118 1441832859 0.582458 0.333557 -0.626526 0.396118 1441832859 0.577026 0.334900 -0.629272 0.398560 1441832859 0.577026 0.334900 -0.629272 0.398560 1441832859 0.577026 0.334900 -0.629272 0.398560 1441832859 0.577026 0.334900 -0.629272 0.398560 1441832859 0.577026 0.334900 -0.629272 0.398560 1441832859 0.577026 0.334900 -0.629272 0.398560 1441832859 0.573547 0.334595 -0.632263 0.399109 1441832859 0.573547 0.334595 -0.632263 0.399109 1441832859 0.573547 0.334595 -0.632263 0.399109 1441832859 0.573547 0.334595 -0.632263 0.399109 1441832859 0.573547 0.334595 -0.632263 0.399109 1441832859 0.573547 0.334595 -0.632263 0.399109 1441832859 0.573547 0.334595 -0.632263 0.399109 1441832859 0.570679 0.339050 -0.630371 0.402466 1441832859 0.570679 0.339050 -0.630371 0.402466 1441832859 0.570679 0.339050 -0.630371 0.402466 1441832859 0.570679 0.339050 -0.630371 0.402466 1441832859 0.570679 0.339050 -0.630371 0.402466 1441832859 0.570679 0.339050 -0.630371 0.402466 1441832859 0.567749 0.345947 -0.626526 0.406738 1441832859 0.567749 0.345947 -0.626526 0.406738 1441832859 0.567749 0.345947 -0.626526 0.406738 1441832859 0.567749 0.345947 -0.626526 0.406738 1441832859 0.567749 0.345947 -0.626526 0.406738 1441832859 0.567749 0.345947 -0.626526 0.406738 1441832859 0.567749 0.345947 -0.626526 0.406738 1441832859 0.562073 0.352844 -0.623108 0.413818 1441832859 0.562073 0.352844 -0.623108 0.413818 1441832859 0.562073 0.352844 -0.623108 0.413818 1441832859 0.562073 0.352844 -0.623108 0.413818 1441832859 0.562073 0.352844 -0.623108 0.413818 1441832859 0.562073 0.352844 -0.623108 0.413818 1441832859 0.552429 0.362854 -0.619751 0.423096 1441832859 0.552429 0.362854 -0.619751 0.423096 1441832859 0.552429 0.362854 -0.619751 0.423096 1441832859 0.552429 0.362854 -0.619751 0.423096 1441832859 0.552429 0.362854 -0.619751 0.423096 1441832859 0.552429 0.362854 -0.619751 0.423096 1441832859 0.546021 0.372681 -0.615173 0.429504 1441832859 0.546021 0.372681 -0.615173 0.429504 1441832859 0.546021 0.372681 -0.615173 0.429504 1441832859 0.546021 0.372681 -0.615173 0.429504 1441832859 0.546021 0.372681 -0.615173 0.429504 1441832859 0.546021 0.372681 -0.615173 0.429504 1441832859 0.546021 0.372681 -0.615173 0.429504 1441832859 0.542542 0.376831 -0.613098 0.433289 1441832859 0.542542 0.376831 -0.613098 0.433289 1441832859 0.542542 0.376831 -0.613098 0.433289 1441832859 0.542542 0.376831 -0.613098 0.433289 1441832859 0.542542 0.376831 -0.613098 0.433289 1441832859 0.542542 0.376831 -0.613098 0.433289 1441832859 0.533447 0.384888 -0.607849 0.444763 1441832859 0.533447 0.384888 -0.607849 0.444763 1441832859 0.533447 0.384888 -0.607849 0.444763 1441832859 0.533447 0.384888 -0.607849 0.444763 1441832859 0.533447 0.384888 -0.607849 0.444763 1441832859 0.525208 0.397400 -0.599365 0.454834 1441832859 0.525208 0.397400 -0.599365 0.454834 1441832859 0.525208 0.397400 -0.599365 0.454834 1441832859 0.525208 0.397400 -0.599365 0.454834 1441832859 0.525208 0.397400 -0.599365 0.454834 1441832859 0.525208 0.397400 -0.599365 0.454834 1441832859 0.525208 0.397400 -0.599365 0.454834 1441832859 0.527771 0.397949 -0.599854 0.450745 1441832859 0.527771 0.397949 -0.599854 0.450745 1441832859 0.527771 0.397949 -0.599854 0.450745 1441832860 0.527771 0.397949 -0.599854 0.450745 1441832860 0.527771 0.397949 -0.599854 0.450745 1441832860 0.527771 0.397949 -0.599854 0.450745 1441832860 0.527771 0.397949 -0.599854 0.450745 1441832860 0.530334 0.393433 -0.605591 0.444092 1441832860 0.530334 0.393433 -0.605591 0.444092 1441832860 0.530334 0.393433 -0.605591 0.444092 1441832860 0.530334 0.393433 -0.605591 0.444092 1441832860 0.530334 0.393433 -0.605591 0.444092 1441832860 0.530334 0.393433 -0.605591 0.444092 1441832860 0.533020 0.389221 -0.607605 0.441772 1441832860 0.533020 0.389221 -0.607605 0.441772 1441832860 0.533020 0.389221 -0.607605 0.441772 1441832860 0.533020 0.389221 -0.607605 0.441772 1441832860 0.533020 0.389221 -0.607605 0.441772 1441832860 0.533020 0.389221 -0.607605 0.441772 1441832860 0.532593 0.387207 -0.605591 0.446777 1441832860 0.532593 0.387207 -0.605591 0.446777 1441832860 0.532593 0.387207 -0.605591 0.446777 1441832860 0.532593 0.387207 -0.605591 0.446777 1441832860 0.532593 0.387207 -0.605591 0.446777 1441832860 0.532593 0.387207 -0.605591 0.446777 1441832860 0.532593 0.387207 -0.605591 0.446777 1441832860 0.536499 0.384155 -0.605286 0.445129 1441832860 0.536499 0.384155 -0.605286 0.445129 1441832860 0.536499 0.384155 -0.605286 0.445129 1441832860 0.536499 0.384155 -0.605286 0.445129 1441832860 0.536499 0.384155 -0.605286 0.445129 1441832860 0.536499 0.384155 -0.605286 0.445129 1441832860 0.550354 0.365845 -0.615662 0.429138 1441832860 0.550354 0.365845 -0.615662 0.429138 1441832860 0.550354 0.365845 -0.615662 0.429138 1441832860 0.550354 0.365845 -0.615662 0.429138 1441832860 0.550354 0.365845 -0.615662 0.429138 1441832860 0.550354 0.365845 -0.615662 0.429138 1441832860 0.567078 0.345154 -0.624878 0.410828 1441832860 0.567078 0.345154 -0.624878 0.410828 1441832860 0.567078 0.345154 -0.624878 0.410828 1441832860 0.567078 0.345154 -0.624878 0.410828 1441832860 0.567078 0.345154 -0.624878 0.410828 1441832860 0.567078 0.345154 -0.624878 0.410828 1441832860 0.567078 0.345154 -0.624878 0.410828 1441832860 0.577026 0.331909 -0.630493 0.399109 1441832860 0.577026 0.331909 -0.630493 0.399109 1441832860 0.577026 0.331909 -0.630493 0.399109 1441832860 0.577026 0.331909 -0.630493 0.399109 1441832860 0.577026 0.331909 -0.630493 0.399109 1441832860 0.577026 0.331909 -0.630493 0.399109 1441832860 0.577026 0.331909 -0.630493 0.399109 1441832860 0.579956 0.323608 -0.635742 0.393311 1441832860 0.579956 0.323608 -0.635742 0.393311 1441832860 0.579956 0.323608 -0.635742 0.393311 1441832860 0.579956 0.323608 -0.635742 0.393311 1441832860 0.579956 0.323608 -0.635742 0.393311 1441832860 0.586304 0.307678 -0.644775 0.381775 1441832860 0.586304 0.307678 -0.644775 0.381775 1441832860 0.586304 0.307678 -0.644775 0.381775 1441832860 0.586304 0.307678 -0.644775 0.381775 1441832860 0.586304 0.307678 -0.644775 0.381775 1441832860 0.586304 0.307678 -0.644775 0.381775 1441832860 0.591309 0.293091 -0.650574 0.375793 1441832860 0.591309 0.293091 -0.650574 0.375793 1441832860 0.591309 0.293091 -0.650574 0.375793 1441832860 0.591309 0.293091 -0.650574 0.375793 1441832860 0.591309 0.293091 -0.650574 0.375793 1441832860 0.591309 0.293091 -0.650574 0.375793 1441832860 0.591187 0.298462 -0.644653 0.381897 1441832860 0.591187 0.298462 -0.644653 0.381897 1441832860 0.591187 0.298462 -0.644653 0.381897 1441832860 0.591187 0.298462 -0.644653 0.381897 1441832860 0.591187 0.298462 -0.644653 0.381897 1441832860 0.591187 0.298462 -0.644653 0.381897 1441832860 0.591187 0.298462 -0.644653 0.381897 1441832860 0.587524 0.311096 -0.636230 0.391479 1441832860 0.587524 0.311096 -0.636230 0.391479 1441832860 0.587524 0.311096 -0.636230 0.391479 1441832860 0.587524 0.311096 -0.636230 0.391479 1441832860 0.587524 0.311096 -0.636230 0.391479 1441832860 0.587524 0.311096 -0.636230 0.391479 1441832860 0.579712 0.325073 -0.630249 0.401245 1441832860 0.579712 0.325073 -0.630249 0.401245 1441832860 0.579712 0.325073 -0.630249 0.401245 1441832860 0.579712 0.325073 -0.630249 0.401245 1441832860 0.579712 0.325073 -0.630249 0.401245 1441832860 0.579712 0.325073 -0.630249 0.401245 1441832860 0.569824 0.340515 -0.625244 0.410278 1441832860 0.569824 0.340515 -0.625244 0.410278 1441832860 0.569824 0.340515 -0.625244 0.410278 1441832860 0.569824 0.340515 -0.625244 0.410278 1441832860 0.569824 0.340515 -0.625244 0.410278 1441832860 0.569824 0.340515 -0.625244 0.410278 1441832860 0.561890 0.351807 -0.623413 0.414551 1441832860 0.561890 0.351807 -0.623413 0.414551 1441832860 0.561890 0.351807 -0.623413 0.414551 1441832860 0.561890 0.351807 -0.623413 0.414551 1441832860 0.561890 0.351807 -0.623413 0.414551 1441832860 0.561890 0.351807 -0.623413 0.414551 1441832860 0.561890 0.351807 -0.623413 0.414551 1441832860 0.556946 0.355225 -0.625000 0.415894 1441832860 0.556946 0.355225 -0.625000 0.415894 1441832860 0.556946 0.355225 -0.625000 0.415894 1441832860 0.556946 0.355225 -0.625000 0.415894 1441832860 0.556946 0.355225 -0.625000 0.415894 1441832860 0.556946 0.355225 -0.625000 0.415894 1441832860 0.550476 0.361816 -0.621277 0.424377 1441832860 0.550476 0.361816 -0.621277 0.424377 1441832860 0.550476 0.361816 -0.621277 0.424377 1441832860 0.550476 0.361816 -0.621277 0.424377 1441832860 0.550476 0.361816 -0.621277 0.424377 1441832860 0.550476 0.361816 -0.621277 0.424377 1441832860 0.541016 0.375549 -0.610413 0.440063 1441832860 0.541016 0.375549 -0.610413 0.440063 1441832860 0.541016 0.375549 -0.610413 0.440063 1441832860 0.541016 0.375549 -0.610413 0.440063 1441832860 0.541016 0.375549 -0.610413 0.440063 1441832861 0.541016 0.375549 -0.610413 0.440063 1441832861 0.541016 0.375549 -0.610413 0.440063 1441832861 0.537842 0.382019 -0.604492 0.446472 1441832861 0.537842 0.382019 -0.604492 0.446472 1441832861 0.537842 0.382019 -0.604492 0.446472 1441832861 0.537842 0.382019 -0.604492 0.446472 1441832861 0.537842 0.382019 -0.604492 0.446472 1441832861 0.537842 0.382019 -0.604492 0.446472 1441832861 0.541077 0.379028 -0.605469 0.443726 1441832861 0.541077 0.379028 -0.605469 0.443726 1441832861 0.541077 0.379028 -0.605469 0.443726 1441832861 0.541077 0.379028 -0.605469 0.443726 1441832861 0.541077 0.379028 -0.605469 0.443726 1441832861 0.541077 0.379028 -0.605469 0.443726 1441832861 0.541077 0.379028 -0.605469 0.443726 1441832861 0.548157 0.369690 -0.608826 0.438354 1441832861 0.548157 0.369690 -0.608826 0.438354 1441832861 0.548157 0.369690 -0.608826 0.438354 1441832861 0.548157 0.369690 -0.608826 0.438354 1441832861 0.548157 0.369690 -0.608826 0.438354 1441832861 0.548157 0.369690 -0.608826 0.438354 1441832861 0.548157 0.369690 -0.608826 0.438354 1441832861 0.549866 0.367615 -0.606201 0.441589 1441832861 0.549866 0.367615 -0.606201 0.441589 1441832861 0.549866 0.367615 -0.606201 0.441589 1441832861 0.549866 0.367615 -0.606201 0.441589 1441832861 0.549866 0.367615 -0.606201 0.441589 1441832861 0.549866 0.367615 -0.606201 0.441589 1441832861 0.550720 0.367676 -0.603943 0.443542 1441832861 0.550720 0.367676 -0.603943 0.443542 1441832861 0.550720 0.367676 -0.603943 0.443542 1441832861 0.550720 0.367676 -0.603943 0.443542 1441832861 0.550720 0.367676 -0.603943 0.443542 1441832861 0.550720 0.367676 -0.603943 0.443542 1441832861 0.556274 0.360474 -0.607910 0.437073 1441832861 0.556274 0.360474 -0.607910 0.437073 1441832861 0.556274 0.360474 -0.607910 0.437073 1441832861 0.556274 0.360474 -0.607910 0.437073 1441832861 0.556274 0.360474 -0.607910 0.437073 1441832861 0.556274 0.360474 -0.607910 0.437073 1441832861 0.556274 0.360474 -0.607910 0.437073 1441832861 0.563354 0.350281 -0.615479 0.425537 1441832861 0.563354 0.350281 -0.615479 0.425537 1441832861 0.563354 0.350281 -0.615479 0.425537 1441832861 0.563354 0.350281 -0.615479 0.425537 1441832861 0.563354 0.350281 -0.615479 0.425537 1441832861 0.563354 0.350281 -0.615479 0.425537 1441832861 0.563354 0.350281 -0.615479 0.425537 1441832861 0.570862 0.333618 -0.630737 0.406128 1441832861 0.570862 0.333618 -0.630737 0.406128 1441832861 0.570862 0.333618 -0.630737 0.406128 1441832861 0.570862 0.333618 -0.630737 0.406128 1441832861 0.570862 0.333618 -0.630737 0.406128 1441832861 0.570862 0.333618 -0.630737 0.406128 1441832861 0.580200 0.310181 -0.649170 0.381775 1441832861 0.580200 0.310181 -0.649170 0.381775 1441832861 0.580200 0.310181 -0.649170 0.381775 1441832861 0.580200 0.310181 -0.649170 0.381775 1441832861 0.580200 0.310181 -0.649170 0.381775 1441832861 0.580200 0.310181 -0.649170 0.381775 1441832861 0.580200 0.310181 -0.649170 0.381775 1441832861 0.577759 0.298950 -0.655457 0.383545 1441832861 0.577759 0.298950 -0.655457 0.383545 1441832861 0.577759 0.298950 -0.655457 0.383545 1441832861 0.577759 0.298950 -0.655457 0.383545 1441832861 0.577759 0.298950 -0.655457 0.383545 1441832861 0.577759 0.298950 -0.655457 0.383545 1441832861 0.577393 0.312866 -0.642822 0.394226 1441832861 0.577393 0.312866 -0.642822 0.394226 1441832861 0.577393 0.312866 -0.642822 0.394226 1441832861 0.577393 0.312866 -0.642822 0.394226 1441832861 0.577393 0.312866 -0.642822 0.394226 1441832861 0.577393 0.312866 -0.642822 0.394226 1441832861 0.581970 0.317932 -0.634216 0.397400 1441832861 0.581970 0.317932 -0.634216 0.397400 1441832861 0.581970 0.317932 -0.634216 0.397400 1441832861 0.581970 0.317932 -0.634216 0.397400 1441832861 0.581970 0.317932 -0.634216 0.397400 1441832861 0.581970 0.317932 -0.634216 0.397400 1441832861 0.581970 0.317932 -0.634216 0.397400 1441832861 0.581848 0.327759 -0.625427 0.403564 1441832861 0.581848 0.327759 -0.625427 0.403564 1441832861 0.581848 0.327759 -0.625427 0.403564 1441832861 0.581848 0.327759 -0.625427 0.403564 1441832861 0.581848 0.327759 -0.625427 0.403564 1441832861 0.581848 0.327759 -0.625427 0.403564 1441832861 0.576721 0.342102 -0.617004 0.411804 1441832861 0.576721 0.342102 -0.617004 0.411804 1441832861 0.576721 0.342102 -0.617004 0.411804 1441832861 0.576721 0.342102 -0.617004 0.411804 1441832861 0.576721 0.342102 -0.617004 0.411804 1441832861 
0.455811 0.356812 -0.686707 0.439636 1441832864 0.455811 0.356812 -0.686707 0.439636 1441832864 0.315735 0.416016 -0.655701 0.545227 1441832864 0.315735 0.416016 -0.655701 0.545227 1441832864 0.315735 0.416016 -0.655701 0.545227 1441832864 0.315735 0.416016 -0.655701 0.545227 1441832864 0.315735 0.416016 -0.655701 0.545227 1441832864 0.315735 0.416016 -0.655701 0.545227 1441832864 0.254089 0.436768 -0.655884 0.560730 1441832864 0.254089 0.436768 -0.655884 0.560730 1441832864 0.254089 0.436768 -0.655884 0.560730 1441832864 0.254089 0.436768 -0.655884 0.560730 1441832864 0.254089 0.436768 -0.655884 0.560730 1441832864 0.254089 0.436768 -0.655884 0.560730 1441832864 0.177673 0.406799 -0.703735 0.554749 1441832864 0.177673 0.406799 -0.703735 0.554749 1441832864 0.177673 0.406799 -0.703735 0.554749 1441832864 0.177673 0.406799 -0.703735 0.554749 1441832864 0.177673 0.406799 -0.703735 0.554749 1441832864 0.177673 0.406799 -0.703735 0.554749 1441832864 0.105774 0.367249 -0.742676 0.549866 1441832864 0.105774 0.367249 -0.742676 0.549866 1441832864 0.105774 0.367249 -0.742676 0.549866 1441832864 0.105774 0.367249 -0.742676 0.549866 1441832864 0.105774 0.367249 -0.742676 0.549866 1441832864 0.105774 0.367249 -0.742676 0.549866 1441832864 0.082764 0.353516 -0.730347 0.578613 1441832864 0.082764 0.353516 -0.730347 0.578613 1441832864 0.082764 0.353516 -0.730347 0.578613 1441832864 0.082764 0.353516 -0.730347 0.578613 1441832864 0.082764 0.353516 -0.730347 0.578613 1441832864 0.082764 0.353516 -0.730347 0.578613 1441832864 0.111938 0.362000 -0.722290 0.578552 1441832864 0.111938 0.362000 -0.722290 0.578552 1441832864 0.111938 0.362000 -0.722290 0.578552 1441832864 0.111938 0.362000 -0.722290 0.578552 1441832864 0.111938 0.362000 -0.722290 0.578552 1441832864 0.111938 0.362000 -0.722290 0.578552 1441832864 0.111938 0.362000 -0.722290 0.578552 1441832864 0.143799 0.380615 -0.717590 0.565247 1441832864 0.143799 0.380615 -0.717590 0.565247 1441832864 0.143799 0.380615 -0.717590 0.565247 1441832864 0.143799 0.380615 -0.717590 0.565247 1441832864 0.143799 0.380615 -0.717590 0.565247 1441832864 0.143799 0.380615 -0.717590 0.565247 1441832864 0.156555 0.404053 -0.693420 0.575623 1441832864 0.156555 0.404053 -0.693420 0.575623 1441832864 0.156555 0.404053 -0.693420 0.575623 1441832864 0.156555 0.404053 -0.693420 0.575623 1441832864 0.156555 0.404053 -0.693420 0.575623 1441832864 0.156555 0.404053 -0.693420 0.575623 1441832864 0.178894 0.433167 -0.655090 0.592590 1441832864 0.178894 0.433167 -0.655090 0.592590 1441832864 0.178894 0.433167 -0.655090 0.592590 1441832864 0.178894 0.433167 -0.655090 0.592590 1441832864 0.178894 0.433167 -0.655090 0.592590 1441832864 0.178894 0.433167 -0.655090 0.592590 1441832864 0.245483 0.464905 -0.603760 0.599182 1441832864 0.245483 0.464905 -0.603760 0.599182 1441832864 0.245483 0.464905 -0.603760 0.599182 1441832864 0.245483 0.464905 -0.603760 0.599182 1441832864 0.245483 0.464905 -0.603760 0.599182 1441832864 0.245483 0.464905 -0.603760 0.599182 1441832864 0.245483 0.464905 -0.603760 0.599182 1441832864 0.362488 0.454224 -0.542297 0.606750 1441832864 0.362488 0.454224 -0.542297 0.606750 1441832864 0.362488 0.454224 -0.542297 0.606750 1441832864 0.362488 0.454224 -0.542297 0.606750 1441832864 0.362488 0.454224 -0.542297 0.606750 1441832864 0.362488 0.454224 -0.542297 0.606750 1441832864 0.461487 0.423828 -0.552307 0.549744 1441832864 0.461487 0.423828 -0.552307 0.549744 1441832864 0.461487 0.423828 -0.552307 0.549744 1441832864 0.461487 0.423828 -0.552307 0.549744 1441832864 0.461487 0.423828 -0.552307 0.549744 1441832864 0.461487 0.423828 -0.552307 0.549744 1441832864 0.576599 0.374634 -0.571289 0.448059 1441832864 0.576599 0.374634 -0.571289 0.448059 1441832864 0.576599 0.374634 -0.571289 0.448059 1441832864 0.576599 0.374634 -0.571289 0.448059 1441832864 0.576599 0.374634 -0.571289 0.448059 1441832864 0.633972 0.277283 -0.619873 0.370056 1441832864 0.633972 0.277283 -0.619873 0.370056 1441832864 0.633972 0.277283 -0.619873 0.370056 1441832864 0.633972 0.277283 -0.619873 0.370056 1441832864 0.633972 0.277283 -0.619873 0.370056 1441832864 0.633972 0.277283 -0.619873 0.370056 1441832864 0.580505 0.287964 -0.650940 0.395386 1441832864 0.580505 0.287964 -0.650940 0.395386 1441832864 0.580505 0.287964 -0.650940 0.395386 1441832864 0.580505 0.287964 -0.650940 0.395386 1441832864 0.580505 0.287964 -0.650940 0.395386 1441832864 0.580505 0.287964 -0.650940 0.395386 1441832864 0.509583 0.386536 -0.619141 0.455566 1441832864 0.509583 0.386536 -0.619141 0.455566 1441832865 0.509583 0.386536 -0.619141 0.455566 1441832865 0.509583 0.386536 -0.619141 0.455566 1441832865 0.509583 0.386536 -0.619141 0.455566 1441832865 0.471130 0.421692 -0.594360 0.496887 1441832865 0.471130 0.421692 -0.594360 0.496887 1441832865 0.471130 0.421692 -0.594360 0.496887 1441832865 0.471130 0.421692 -0.594360 0.496887 1441832865 0.471130 0.421692 -0.594360 0.496887 1441832865 0.471130 0.421692 -0.594360 0.496887 1441832865 0.439941 0.392761 -0.644653 0.486389 1441832865 0.439941 0.392761 -0.644653 0.486389 1441832865 0.439941 0.392761 -0.644653 0.486389 1441832865 0.439941 0.392761 -0.644653 0.486389 1441832865 0.439941 0.392761 -0.644653 0.486389 1441832865 0.439941 0.392761 -0.644653 0.486389 1441832865 0.350891 0.380188 -0.678223 0.521790 1441832865 0.350891 0.380188 -0.678223 0.521790 1441832865 0.350891 0.380188 -0.678223 0.521790 1441832865 0.350891 0.380188 -0.678223 0.521790 1441832865 0.350891 0.380188 -0.678223 0.521790 1441832865 0.350891 0.380188 -0.678223 0.521790 1441832865 0.350891 0.380188 -0.678223 0.521790 1441832865 0.259888 0.449707 -0.630676 0.576538 1441832865 0.259888 0.449707 -0.630676 0.576538 1441832865 0.259888 0.449707 -0.630676 0.576538 1441832865 0.259888 0.449707 -0.630676 0.576538 1441832865 0.259888 0.449707 -0.630676 0.576538 1441832865 0.259888 0.449707 -0.630676 0.576538 1441832865 0.181763 0.481934 -0.644470 0.565063 1441832865 0.181763 0.481934 -0.644470 0.565063 1441832865 0.181763 0.481934 -0.644470 0.565063 1441832865 0.181763 0.481934 -0.644470 0.565063 1441832865 0.181763 0.481934 -0.644470 0.565063 1441832865 0.181763 0.481934 -0.644470 0.565063 1441832865 0.145874 0.458923 -0.666260 0.569397 1441832865 0.145874 0.458923 -0.666260 0.569397 1441832865 0.145874 0.458923 -0.666260 0.569397 1441832865 0.145874 0.458923 -0.666260 0.569397 1441832865 0.145874 0.458923 -0.666260 0.569397 1441832865 0.145874 0.458923 -0.666260 0.569397 1441832865 0.155334 0.454834 -0.650696 0.587830 1441832865 0.155334 0.454834 -0.650696 0.587830 1441832865 0.155334 0.454834 -0.650696 0.587830 1441832865 0.155334 0.454834 -0.650696 0.587830 1441832865 0.155334 0.454834 -0.650696 0.587830 1441832865 0.155334 0.454834 -0.650696 0.587830 1441832865 0.193298 0.458008 -0.639221 0.586731 1441832865 0.193298 0.458008 -0.639221 0.586731 1441832865 0.193298 0.458008 -0.639221 0.586731 1441832865 0.193298 0.458008 -0.639221 0.586731 1441832865 0.193298 0.458008 -0.639221 0.586731 1441832865 0.193298 0.458008 -0.639221 0.586731 1441832865 0.193298 0.458008 -0.639221 0.586731 1441832865 0.228027 0.464355 -0.621277 0.588562 1441832865 0.228027 0.464355 -0.621277 0.588562 1441832865 0.228027 0.464355 -0.621277 0.588562 1441832865 0.228027 0.464355 -0.621277 0.588562 1441832865 0.228027 0.464355 -0.621277 0.588562 1441832865 0.228027 0.464355 -0.621277 0.588562 1441832865 0.268860 0.466248 -0.609009 0.582581 1441832865 0.268860 0.466248 -0.609009 0.582581 1441832865 0.268860 0.466248 -0.609009 0.582581 1441832865 0.268860 0.466248 -0.609009 0.582581 1441832865 0.268860 0.466248 -0.609009 0.582581 1441832865 0.268860 0.466248 -0.609009 0.582581 1441832865 0.366028 0.450378 -0.571228 0.580383 1441832865 0.366028 0.450378 -0.571228 0.580383 1441832865 0.366028 0.450378 -0.571228 0.580383 1441832865 0.366028 0.450378 -0.571228 0.580383 1441832865 0.366028 0.450378 -0.571228 0.580383 1441832865 0.366028 0.450378 -0.571228 0.580383 1441832865 0.489990 0.431519 -0.537781 0.533325 1441832865 0.489990 0.431519 -0.537781 0.533325 1441832865 0.489990 0.431519 -0.537781 0.533325 1441832865 0.489990 0.431519 -0.537781 0.533325 1441832865 0.489990 0.431519 -0.537781 0.533325 1441832865 0.489990 0.431519 -0.537781 0.533325 1441832865 0.489990 0.431519 -0.537781 0.533325 1441832865 0.620422 0.370605 -0.562500 0.401550 1441832865 0.620422 0.370605 -0.562500 0.401550 1441832865 0.620422 0.370605 -0.562500 0.401550 1441832865 0.620422 0.370605 -0.562500 0.401550 1441832865 0.620422 0.370605 -0.562500 0.401550 1441832865 0.620422 0.370605 -0.562500 0.401550 1441832865 0.632874 0.235535 -0.660400 0.328369 1441832865 0.632874 0.235535 -0.660400 0.328369 1441832865 0.632874 0.235535 -0.660400 0.328369 1441832865 0.632874 0.235535 -0.660400 0.328369 1441832865 0.632874 0.235535 -0.660400 0.328369 1441832865 0.632874 0.235535 -0.660400 0.328369 1441832865 0.552734 0.334473 -0.645264 0.407715 1441832865 0.552734 0.334473 -0.645264 0.407715 1441832865 0.552734 0.334473 -0.645264 0.407715 1441832865 0.552734 0.334473 -0.645264 0.407715 1441832865 0.552734 0.334473 -0.645264 0.407715 1441832865 0.552734 0.334473 -0.645264 0.407715 1441832865 0.534241 0.367798 -0.619385 0.442261 1441832865 0.534241 0.367798 -0.619385 0.442261 1441832865 0.534241 0.367798 -0.619385 0.442261 1441832865 0.534241 0.367798 -0.619385 0.442261 1441832865 0.534241 0.367798 -0.619385 0.442261 1441832865 0.534241 0.367798 -0.619385 0.442261 1441832865 0.525146 0.371033 -0.622192 0.446472 1441832865 0.525146 0.371033 -0.622192 0.446472 1441832865 0.525146 0.371033 -0.622192 0.446472 1441832865 0.525146 0.371033 -0.622192 0.446472 1441832865 0.525146 0.371033 -0.622192 0.446472 1441832865 0.525146 0.371033 -0.622192 0.446472 1441832865 0.528687 0.368713 -0.627197 0.437195 1441832865 0.528687 0.368713 -0.627197 0.437195 1441832865 0.528687 0.368713 -0.627197 0.437195 1441832866 0.528687 0.368713 -0.627197 0.437195 1441832866 0.528687 0.368713 -0.627197 0.437195 1441832866 0.528687 0.368713 -0.627197 0.437195 1441832866 0.504150 0.345764 -0.660034 0.436584 1441832866 0.504150 0.345764 -0.660034 0.436584 1441832866 0.504150 0.345764 -0.660034 0.436584 1441832866 0.504150 0.345764 -0.660034 0.436584 1441832866 0.504150 0.345764 -0.660034 0.436584 1441832866 0.504150 0.345764 -0.660034 0.436584 1441832866 0.410278 0.360413 -0.682922 0.485168 1441832866 0.410278 0.360413 -0.682922 0.485168 1441832866 0.410278 0.360413 -0.682922 0.485168 1441832866 0.410278 0.360413 -0.682922 0.485168 1441832866 0.410278 0.360413 -0.682922 0.485168 1441832866 0.410278 0.360413 -0.682922 0.485168 1441832866 0.410278 0.360413 -0.682922 0.485168 1441832866 0.312012 0.446106 -0.643921 0.537537 1441832866 0.312012 0.446106 -0.643921 0.537537 1441832866 0.312012 0.446106 -0.643921 0.537537 1441832866 0.312012 0.446106 -0.643921 0.537537 1441832866 0.312012 0.446106 -0.643921 0.537537 1441832866 0.312012 0.446106 -0.643921 0.537537 1441832866 0.232117 0.477234 -0.646973 0.547546 1441832866 0.232117 0.477234 -0.646973 0.547546 1441832866 0.232117 0.477234 -0.646973 0.547546 1441832866 0.232117 0.477234 -0.646973 0.547546 1441832866 0.232117 0.477234 -0.646973 0.547546 1441832866 0.232117 0.477234 -0.646973 0.547546 1441832866 0.232117 0.477234 -0.646973 0.547546 1441832866 0.205566 0.450806 -0.663391 0.560669 1441832866 0.205566 0.450806 -0.663391 0.560669 1441832866 0.205566 0.450806 -0.663391 0.560669 1441832866 0.205566 0.450806 -0.663391 0.560669 1441832866 0.205566 0.450806 -0.663391 0.560669 1441832866 0.205566 0.450806 -0.663391 0.560669 1441832866 0.222473 0.415833 -0.678406 0.563293 1441832866 0.222473 0.415833 -0.678406 0.563293 1441832866 0.222473 0.415833 -0.678406 0.563293 1441832866 0.222473 0.415833 -0.678406 0.563293 1441832866 0.222473 0.415833 -0.678406 0.563293 1441832866 0.222473 0.415833 -0.678406 0.563293 1441832866 0.246216 0.408020 -0.670471 0.568604 1441832866 0.246216 0.408020 -0.670471 0.568604 1441832866 0.246216 0.408020 -0.670471 0.568604 1441832866 0.246216 0.408020 -0.670471 0.568604 1441832866 0.246216 0.408020 -0.670471 0.568604 1441832866 0.246216 0.408020 -0.670471 0.568604 1441832866 0.269165 0.398865 -0.673157 0.561523 1441832866 0.269165 0.398865 -0.673157 0.561523 1441832866 0.269165 0.398865 -0.673157 0.561523 1441832866 0.269165 0.398865 -0.673157 0.561523 1441832866 0.269165 0.398865 -0.673157 0.561523 1441832866 0.269165 0.398865 -0.673157 0.561523 1441832866 0.269165 0.398865 -0.673157 0.561523 1441832866 0.289612 0.416382 -0.651855 0.563721 1441832866 0.289612 0.416382 -0.651855 0.563721 1441832866 0.289612 0.416382 -0.651855 0.563721 1441832866 0.289612 0.416382 -0.651855 0.563721 1441832866 0.289612 0.416382 -0.651855 0.563721 1441832866 0.289612 0.416382 -0.651855 0.563721 1441832866 0.289612 0.416382 -0.651855 0.563721 1441832866 0.307678 0.443542 -0.614868 0.574829 1441832866 0.307678 0.443542 -0.614868 0.574829 1441832866 0.307678 0.443542 -0.614868 0.574829 1441832866 0.307678 0.443542 -0.614868 0.574829 1441832866 0.307678 0.443542 -0.614868 0.574829 1441832866 0.307678 0.443542 -0.614868 0.574829 1441832866 0.364868 0.439636 -0.553467 0.606018 1441832866 0.364868 0.439636 -0.553467 0.606018 1441832866 0.364868 0.439636 -0.553467 0.606018 1441832866 0.364868 0.439636 -0.553467 0.606018 1441832866 0.364868 0.439636 -0.553467 0.606018 1441832866 0.364868 0.439636 -0.553467 0.606018 1441832866 0.433105 0.450500 -0.528198 0.574768 1441832866 0.433105 0.450500 -0.528198 0.574768 1441832866 0.433105 0.450500 -0.528198 0.574768 1441832866 0.433105 0.450500 -0.528198 0.574768 1441832866 0.433105 0.450500 -0.528198 0.574768 1441832866 0.433105 0.450500 -0.528198 0.574768 1441832866 0.433105 0.450500 -0.528198 0.574768 1441832866 0.529480 0.421326 -0.531982 0.508972 1441832866 0.529480 0.421326 -0.531982 0.508972 1441832866 0.529480 0.421326 -0.531982 0.508972 1441832866 0.529480 0.421326 -0.531982 0.508972 1441832866 0.529480 0.421326 -0.531982 0.508972 1441832866 0.529480 0.421326 -0.531982 0.508972 1441832866 0.622437 0.363953 -0.534485 0.440857 1441832866 0.622437 0.363953 -0.534485 0.440857 1441832866 0.622437 0.363953 -0.534485 0.440857 1441832866 0.622437 0.363953 -0.534485 0.440857 1441832866 0.622437 0.363953 -0.534485 0.440857 1441832866 0.622437 0.363953 -0.534485 0.440857 1441832866 0.663452 0.248352 -0.618774 0.339478 1441832866 0.663452 0.248352 -0.618774 0.339478 1441832866 0.663452 0.248352 -0.618774 0.339478 1441832866 0.663452 0.248352 -0.618774 0.339478 1441832866 0.663452 0.248352 -0.618774 0.339478 1441832866 0.663452 0.248352 -0.618774 0.339478 1441832866 0.635010 0.231567 -0.651123 0.345154 1441832866 0.635010 0.231567 -0.651123 0.345154 1441832866 0.635010 0.231567 -0.651123 0.345154 1441832866 0.635010 0.231567 -0.651123 0.345154 1441832866 0.635010 0.231567 -0.651123 0.345154 1441832866 0.635010 0.231567 -0.651123 0.345154 1441832866 0.635010 0.231567 -0.651123 0.345154 1441832866 0.591797 0.291992 -0.643738 0.387390 1441832866 0.591797 0.291992 -0.643738 0.387390 1441832866 0.591797 0.291992 -0.643738 0.387390 1441832866 0.591797 0.291992 -0.643738 0.387390 1441832866 0.591797 0.291992 -0.643738 0.387390 1441832866 0.591797 0.291992 -0.643738 0.387390 1441832866 0.557373 0.348755 -0.623779 0.422546 1441832866 0.557373 0.348755 -0.623779 0.422546 1441832866 0.557373 0.348755 -0.623779 0.422546 1441832866 0.557373 0.348755 -0.623779 0.422546 1441832867 0.557373 0.348755 -0.623779 0.422546 1441832867 0.557373 0.348755 -0.623779 0.422546 1441832867 0.536316 0.375671 -0.618591 0.434143 1441832867 0.536316 0.375671 -0.618591 0.434143 1441832867 0.536316 0.375671 -0.618591 0.434143 1441832867 0.536316 0.375671 -0.618591 0.434143 1441832867 0.536316 0.375671 -0.618591 0.434143 1441832867 0.536316 0.375671 -0.618591 0.434143 1441832867 0.478516 0.364563 -0.670593 0.434082 1441832867 0.478516 0.364563 -0.670593 0.434082 1441832867 0.478516 0.364563 -0.670593 0.434082 1441832867 0.478516 0.364563 -0.670593 0.434082 1441832867 0.478516 0.364563 -0.670593 0.434082 1441832867 0.478516 0.364563 -0.670593 0.434082 1441832867 0.344238 0.394409 -0.684509 0.507263 1441832867 0.344238 0.394409 -0.684509 0.507263 1441832867 0.344238 0.394409 -0.684509 0.507263 1441832867 0.344238 0.394409 -0.684509 0.507263 1441832867 0.344238 0.394409 -0.684509 0.507263 1441832867 0.344238 0.394409 -0.684509 0.507263 1441832867 0.344238 0.394409 -0.684509 0.507263 1441832867 0.252747 0.475708 -0.636169 0.552368 1441832867 0.252747 0.475708 -0.636169 0.552368 1441832867 0.252747 0.475708 -0.636169 0.552368 1441832867 0.252747 0.475708 -0.636169 0.552368 1441832867 0.252747 0.475708 -0.636169 0.552368 1441832867 0.252747 0.475708 -0.636169 0.552368 1441832867 0.193481 0.451721 -0.673279 0.552429 1441832867 0.193481 0.451721 -0.673279 0.552429 1441832867 0.193481 0.451721 -0.673279 0.552429 1441832867 0.193481 0.451721 -0.673279 0.552429 1441832867 0.193481 0.451721 -0.673279 0.552429 1441832867 0.193481 0.451721 -0.673279 0.552429 1441832867 0.193481 0.451721 -0.673279 0.552429 1441832867 0.157043 0.448547 -0.683167 0.554382 1441832867 0.157043 0.448547 -0.683167 0.554382 1441832867 0.157043 0.448547 -0.683167 0.554382 1441832867 0.157043 0.448547 -0.683167 0.554382 1441832867 0.157043 0.448547 -0.683167 0.554382 1441832867 0.157043 0.448547 -0.683167 0.554382 1441832867 0.193726 0.441284 -0.664246 0.571411 1441832867 0.193726 0.441284 -0.664246 0.571411 1441832867 0.193726 0.441284 -0.664246 0.571411 1441832867 0.193726 0.441284 -0.664246 0.571411 1441832867 0.193726 0.441284 -0.664246 0.571411 1441832867 0.193726 0.441284 -0.664246 0.571411 1441832867 0.244995 0.444031 -0.646667 0.569702 1441832867 0.244995 0.444031 -0.646667 0.569702 1441832867 0.244995 0.444031 -0.646667 0.569702 1441832867 0.244995 0.444031 -0.646667 0.569702 1441832867 0.244995 0.444031 -0.646667 0.569702 1441832867 0.244995 0.444031 -0.646667 0.569702 1441832867 0.244995 0.444031 -0.646667 0.569702 1441832867 0.269897 0.438599 -0.638428 0.572021 1441832867 0.269897 0.438599 -0.638428 0.572021 1441832867 0.269897 0.438599 -0.638428 0.572021 1441832867 0.269897 0.438599 -0.638428 0.572021 1441832867 0.269897 0.438599 -0.638428 0.572021 1441832867 0.269897 0.438599 -0.638428 0.572021 1441832867 0.276001 0.453064 -0.618042 0.580078 1441832867 0.276001 0.453064 -0.618042 0.580078 1441832867 0.276001 0.453064 -0.618042 0.580078 1441832867 0.276001 0.453064 -0.618042 0.580078 1441832867 0.276001 0.453064 -0.618042 0.580078 1441832867 0.276001 0.453064 -0.618042 0.580078 1441832867 0.276001 0.453064 -0.618042 0.580078 1441832867 0.288391 0.462463 -0.601807 0.583740 1441832867 0.288391 0.462463 -0.601807 0.583740 1441832867 0.288391 0.462463 -0.601807 0.583740 1441832867 0.288391 0.462463 -0.601807 0.583740 1441832867 0.288391 0.462463 -0.601807 0.583740 1441832867 0.288391 0.462463 -0.601807 0.583740 1441832867 0.361572 0.431885 -0.565491 0.602417 1441832867 0.361572 0.431885 -0.565491 0.602417 1441832867 0.361572 0.431885 -0.565491 0.602417 1441832867 0.361572 0.431885 -0.565491 0.602417 1441832867 0.361572 0.431885 -0.565491 0.602417 1441832867 0.361572 0.431885 -0.565491 0.602417 1441832867 0.460022 0.405396 -0.556091 0.561035 1441832867 0.460022 0.405396 -0.556091 0.561035 1441832867 0.460022 0.405396 -0.556091 0.561035 1441832867 0.460022 0.405396 -0.556091 0.561035 1441832867 0.460022 0.405396 -0.556091 0.561035 1441832867 0.460022 0.405396 -0.556091 0.561035 1441832867 0.460022 0.405396 -0.556091 0.561035 1441832867 0.552856 0.355591 -0.563354 0.500549 1441832867 0.552856 0.355591 -0.563354 0.500549 1441832867 0.552856 0.355591 -0.563354 0.500549 1441832867 0.552856 0.355591 -0.563354 0.500549 1441832867 0.552856 0.355591 -0.563354 0.500549 1441832867 0.552856 0.355591 -0.563354 0.500549 1441832867 0.620361 0.311584 -0.593506 0.407166 1441832867 0.620361 0.311584 -0.593506 0.407166 1441832867 0.620361 0.311584 -0.593506 0.407166 1441832867 0.620361 0.311584 -0.593506 0.407166 1441832867 0.620361 0.311584 -0.593506 0.407166 1441832867 0.620361 0.311584 -0.593506 0.407166 1441832867 0.620361 0.311584 -0.593506 0.407166 1441832867 0.627747 0.230591 -0.661987 0.338379 1441832867 0.627747 0.230591 -0.661987 0.338379 1441832867 0.627747 0.230591 -0.661987 0.338379 1441832867 0.627747 0.230591 -0.661987 0.338379 1441832867 0.627747 0.230591 -0.661987 0.338379 1441832867 0.627747 0.230591 -0.661987 0.338379 1441832867 0.573669 0.287964 -0.657410 0.394714 1441832867 0.573669 0.287964 -0.657410 0.394714 1441832867 0.573669 0.287964 -0.657410 0.394714 1441832867 0.573669 0.287964 -0.657410 0.394714 1441832867 0.573669 0.287964 -0.657410 0.394714 1441832867 0.573669 0.287964 -0.657410 0.394714 1441832867 0.573669 0.287964 -0.657410 0.394714 1441832867 0.542786 0.337708 -0.640625 0.425293 1441832867 0.542786 0.337708 -0.640625 0.425293 1441832867 0.542786 0.337708 -0.640625 0.425293 1441832867 0.542786 0.337708 -0.640625 0.425293 1441832867 0.542786 0.337708 -0.640625 0.425293 1441832868 0.542786 0.337708 -0.640625 0.425293 1441832868 0.524292 0.339905 -0.651062 0.430908 1441832868 0.524292 0.339905 -0.651062 0.430908 1441832868 0.524292 0.339905 -0.651062 0.430908 1441832868 0.524292 0.339905 -0.651062 0.430908 1441832868 0.524292 0.339905 -0.651062 0.430908 1441832868 0.524292 0.339905 -0.651062 0.430908 1441832868 0.486023 0.316895 -0.693970 0.426270 1441832868 0.486023 0.316895 -0.693970 0.426270 1441832868 0.486023 0.316895 -0.693970 0.426270 1441832868 0.486023 0.316895 -0.693970 0.426270 1441832868 0.486023 0.316895 -0.693970 0.426270 1441832868 0.486023 0.316895 -0.693970 0.426270 1441832868 0.395142 0.345581 -0.702942 0.479919 1441832868 0.395142 0.345581 -0.702942 0.479919 1441832868 0.395142 0.345581 -0.702942 0.479919 1441832868 0.395142 0.345581 -0.702942 0.479919 1441832868 0.395142 0.345581 -0.702942 0.479919 1441832868 0.395142 0.345581 -0.702942 0.479919 1441832868 0.395142 0.345581 -0.702942 0.479919 1441832868 0.304749 0.381714 -0.671265 0.557495 1441832868 0.304749 0.381714 -0.671265 0.557495 1441832868 0.304749 0.381714 -0.671265 0.557495 1441832868 0.304749 0.381714 -0.671265 0.557495 1441832868 0.304749 0.381714 -0.671265 0.557495 1441832868 0.304749 0.381714 -0.671265 0.557495 1441832868 0.274475 0.386719 -0.688782 0.548279 1441832868 0.274475 0.386719 -0.688782 0.548279 1441832868 0.274475 0.386719 -0.688782 0.548279 1441832868 0.274475 0.386719 -0.688782 0.548279 1441832868 0.274475 0.386719 -0.688782 0.548279 1441832868 0.274475 0.386719 -0.688782 0.548279 1441832868 0.274475 0.386719 -0.688782 0.548279 1441832868 0.224670 0.393799 -0.701538 0.549744 1441832868 0.224670 0.393799 -0.701538 0.549744 1441832868 0.224670 0.393799 -0.701538 0.549744 1441832868 0.224670 0.393799 -0.701538 0.549744 1441832868 0.224670 0.393799 -0.701538 0.549744 1441832868 0.224670 0.393799 -0.701538 0.549744 1441832868 0.225647 0.392700 -0.703125 0.548096 1441832868 0.225647 0.392700 -0.703125 0.548096 1441832868 0.225647 0.392700 -0.703125 0.548096 1441832868 0.225647 0.392700 -0.703125 0.548096 1441832868 0.225647 0.392700 -0.703125 0.548096 1441832868 0.225647 0.392700 -0.703125 0.548096 1441832868 0.225647 0.392700 -0.703125 0.548096 1441832868 0.239868 0.390137 -0.701843 0.545532 1441832868 0.239868 0.390137 -0.701843 0.545532 1441832868 0.239868 0.390137 -0.701843 0.545532 1441832868 0.239868 0.390137 -0.701843 0.545532 1441832868 0.239868 0.390137 -0.701843 0.545532 1441832868 0.239868 0.390137 -0.701843 0.545532 1441832868 0.250366 0.395569 -0.698975 0.540649 1441832868 0.250366 0.395569 -0.698975 0.540649 1441832868 0.250366 0.395569 -0.698975 0.540649 1441832868 0.250366 0.395569 -0.698975 0.540649 1441832868 0.250366 0.395569 -0.698975 0.540649 1441832868 0.250366 0.395569 -0.698975 0.540649 1441832868 0.250366 0.395569 -0.698975 0.540649 1441832868 0.249268 0.405762 -0.686096 0.549927 1441832868 0.249268 0.405762 -0.686096 0.549927 1441832868 0.249268 0.405762 -0.686096 0.549927 1441832868 0.249268 0.405762 -0.686096 0.549927 1441832868 0.249268 0.405762 -0.686096 0.549927 1441832868 0.249268 0.405762 -0.686096 0.549927 1441832868 0.251099 0.420288 -0.659607 0.570251 1441832868 0.251099 0.420288 -0.659607 0.570251 1441832868 0.251099 0.420288 -0.659607 0.570251 1441832868 0.251099 0.420288 -0.659607 0.570251 1441832868 0.251099 0.420288 -0.659607 0.570251 1441832868 0.251099 0.420288 -0.659607 0.570251 1441832868 0.251099 0.420288 -0.659607 0.570251 1441832868 0.300415 0.440735 -0.620972 0.574341 1441832868 0.300415 0.440735 -0.620972 0.574341 1441832868 0.300415 0.440735 -0.620972 0.574341 1441832868 0.300415 0.440735 -0.620972 0.574341 1441832868 0.300415 0.440735 -0.620972 0.574341 1441832868 0.300415 0.440735 -0.620972 0.574341 1441832868 0.300415 0.440735 -0.620972 0.574341 1441832868 0.394043 0.440063 -0.557556 0.583191 1441832868 0.394043 0.440063 -0.557556 0.583191 1441832868 0.394043 0.440063 -0.557556 0.583191 1441832868 0.394043 0.440063 -0.557556 0.583191 1441832868 0.394043 0.440063 -0.557556 0.583191 1441832868 0.394043 0.440063 -0.557556 0.583191 1441832868 0.530334 0.407715 -0.537476 0.513428 1441832868 0.530334 0.407715 -0.537476 0.513428 1441832868 0.530334 0.407715 -0.537476 0.513428 1441832868 0.530334 0.407715 -0.537476 0.513428 1441832868 0.530334 0.407715 -0.537476 0.513428 1441832868 0.530334 0.407715 -0.537476 0.513428 1441832868 0.620239 0.340820 -0.595642 0.379883 1441832868 0.620239 0.340820 -0.595642 0.379883 1441832868 0.620239 0.340820 -0.595642 0.379883 1441832868 0.620239 0.340820 -0.595642 0.379883 1441832868 0.620239 0.340820 -0.595642 0.379883 1441832868 0.620239 0.340820 -0.595642 0.379883 1441832868 0.620239 0.340820 -0.595642 0.379883 1441832868 0.614197 0.256775 -0.661133 0.346069 1441832868 0.614197 0.256775 -0.661133 0.346069 1441832868 0.614197 0.256775 -0.661133 0.346069 1441832868 0.614197 0.256775 -0.661133 0.346069 1441832868 0.614197 0.256775 -0.661133 0.346069 1441832868 0.614197 0.256775 -0.661133 0.346069 1441832868 0.549377 0.324829 -0.655029 0.404541 1441832868 0.549377 0.324829 -0.655029 0.404541 1441832868 0.549377 0.324829 -0.655029 0.404541 1441832868 0.549377 0.324829 -0.655029 0.404541 1441832868 0.549377 0.324829 -0.655029 0.404541 1441832868 0.549377 0.324829 -0.655029 0.404541 1441832868 0.511841 0.371033 -0.633118 0.446594 1441832868 0.511841 0.371033 -0.633118 0.446594 1441832868 0.511841 0.371033 -0.633118 0.446594 1441832868 0.511841 0.371033 -0.633118 0.446594 1441832868 0.511841 0.371033 -0.633118 0.446594 1441832868 0.511841 0.371033 -0.633118 0.446594 1441832869 0.495300 0.388916 -0.622925 0.464111 1441832869 0.495300 0.388916 -0.622925 0.464111 1441832869 0.495300 0.388916 -0.622925 0.464111 1441832869 0.495300 0.388916 -0.622925 0.464111 1441832869 0.495300 0.388916 -0.622925 0.464111 1441832869 0.495300 0.388916 -0.622925 0.464111 1441832869 0.495300 0.388916 -0.622925 0.464111 1441832869 0.476440 0.371460 -0.658936 0.448059 1441832869 0.476440 0.371460 -0.658936 0.448059 1441832869 0.476440 0.371460 -0.658936 0.448059 1441832869 0.476440 0.371460 -0.658936 0.448059 1441832869 0.476440 0.371460 -0.658936 0.448059 1441832869 0.476440 0.371460 -0.658936 0.448059 1441832869 0.404175 0.369812 -0.689087 0.474365 1441832869 0.404175 0.369812 -0.689087 0.474365 1441832869 0.404175 0.369812 -0.689087 0.474365 1441832869 0.404175 0.369812 -0.689087 0.474365 1441832869 0.404175 0.369812 -0.689087 0.474365 1441832869 0.404175 0.369812 -0.689087 0.474365 1441832869 0.297668 0.434937 -0.642822 0.555847 1441832869 0.297668 0.434937 -0.642822 0.555847 1441832869 
0.523071 0.361023 -0.625366 0.452698 1441832871 0.523071 0.361023 -0.625366 0.452698 1441832871 0.523071 0.361023 -0.625366 0.452698 1441832871 0.515930 0.364807 -0.622253 0.462097 1441832871 0.515930 0.364807 -0.622253 0.462097 1441832871 0.515930 0.364807 -0.622253 0.462097 1441832872 0.515930 0.364807 -0.622253 0.462097 1441832872 0.515930 0.364807 -0.622253 0.462097 1441832872 0.515930 0.364807 -0.622253 0.462097 1441832872 0.514832 0.365967 -0.618713 0.467102 1441832872 0.514832 0.365967 -0.618713 0.467102 1441832872 0.514832 0.365967 -0.618713 0.467102 1441832872 0.514832 0.365967 -0.618713 0.467102 1441832872 0.514832 0.365967 -0.618713 0.467102 1441832872 0.514832 0.365967 -0.618713 0.467102 1441832872 0.518616 0.369446 -0.609924 0.471680 1441832872 0.518616 0.369446 -0.609924 0.471680 1441832872 0.518616 0.369446 -0.609924 0.471680 1441832872 0.518616 0.369446 -0.609924 0.471680 1441832872 0.518616 0.369446 -0.609924 0.471680 1441832872 0.518616 0.369446 -0.609924 0.471680 1441832872 0.510986 0.376526 -0.598511 0.488708 1441832872 0.510986 0.376526 -0.598511 0.488708 1441832872 0.510986 0.376526 -0.598511 0.488708 1441832872 0.510986 0.376526 -0.598511 0.488708 1441832872 0.510986 0.376526 -0.598511 0.488708 1441832872 0.510986 0.376526 -0.598511 0.488708 1441832872 0.493530 0.394592 -0.587769 0.505127 1441832872 0.493530 0.394592 -0.587769 0.505127 1441832872 0.493530 0.394592 -0.587769 0.505127 1441832872 0.493530 0.394592 -0.587769 0.505127 1441832872 0.493530 0.394592 -0.587769 0.505127 1441832872 0.493530 0.394592 -0.587769 0.505127 1441832872 0.493530 0.394592 -0.587769 0.505127 1441832872 0.499878 0.395935 -0.592468 0.492188 1441832872 0.499878 0.395935 -0.592468 0.492188 1441832872 0.499878 0.395935 -0.592468 0.492188 1441832872 0.499878 0.395935 -0.592468 0.492188 1441832872 0.499878 0.395935 -0.592468 0.492188 1441832872 0.499878 0.395935 -0.592468 0.492188 1441832872 0.512146 0.376282 -0.604004 0.480896 1441832872 0.512146 0.376282 -0.604004 0.480896 1441832872 0.512146 0.376282 -0.604004 0.480896 1441832872 0.512146 0.376282 -0.604004 0.480896 1441832872 0.512146 0.376282 -0.604004 0.480896 1441832872 0.512146 0.376282 -0.604004 0.480896 1441832872 0.512146 0.376282 -0.604004 0.480896 1441832872 0.510559 0.376404 -0.598145 0.489746 1441832872 0.510559 0.376404 -0.598145 0.489746 1441832872 0.510559 0.376404 -0.598145 0.489746 1441832872 0.510559 0.376404 -0.598145 0.489746 1441832872 0.510559 0.376404 -0.598145 0.489746 1441832872 0.510559 0.376404 -0.598145 0.489746 1441832872 0.513977 0.380859 -0.595337 0.486145 1441832872 0.513977 0.380859 -0.595337 0.486145 1441832872 0.513977 0.380859 -0.595337 0.486145 1441832872 0.513977 0.380859 -0.595337 0.486145 1441832872 0.513977 0.380859 -0.595337 0.486145 1441832872 0.513977 0.380859 -0.595337 0.486145 1441832872 0.519226 0.367310 -0.607239 0.476196 1441832872 0.519226 0.367310 -0.607239 0.476196 1441832872 0.519226 0.367310 -0.607239 0.476196 1441832872 0.519226 0.367310 -0.607239 0.476196 1441832872 0.519226 0.367310 -0.607239 0.476196 1441832872 0.519226 0.367310 -0.607239 0.476196 1441832872 0.519226 0.367310 -0.607239 0.476196 1441832872 0.525757 0.357849 -0.613220 0.468445 1441832872 0.525757 0.357849 -0.613220 0.468445 1441832872 0.525757 0.357849 -0.613220 0.468445 1441832872 0.525757 0.357849 -0.613220 0.468445 1441832872 0.525757 0.357849 -0.613220 0.468445 1441832872 0.525757 0.357849 -0.613220 0.468445 1441832872 0.537415 0.350342 -0.615662 0.457520 1441832872 0.537415 0.350342 -0.615662 0.457520 1441832872 0.537415 0.350342 -0.615662 0.457520 1441832872 0.537415 0.350342 -0.615662 0.457520 1441832872 0.537415 0.350342 -0.615662 0.457520 1441832872 0.537415 0.350342 -0.615662 0.457520 1441832872 0.548218 0.343506 -0.618103 0.446472 1441832872 0.548218 0.343506 -0.618103 0.446472 1441832872 0.548218 0.343506 -0.618103 0.446472 1441832872 0.548218 0.343506 -0.618103 0.446472 1441832872 0.548218 0.343506 -0.618103 0.446472 1441832872 0.548218 0.343506 -0.618103 0.446472 1441832872 0.548218 0.343506 -0.618103 0.446472 1441832872 0.551575 0.342529 -0.618652 0.442383 1441832872 0.551575 0.342529 -0.618652 0.442383 1441832872 0.551575 0.342529 -0.618652 0.442383 1441832872 0.551575 0.342529 -0.618652 0.442383 1441832872 0.551575 0.342529 -0.618652 0.442383 1441832872 0.551575 0.342529 -0.618652 0.442383 1441832872 0.550903 0.344055 -0.617981 0.442871 1441832872 0.550903 0.344055 -0.617981 0.442871 1441832872 0.550903 0.344055 -0.617981 0.442871 1441832872 0.550903 0.344055 -0.617981 0.442871 1441832872 0.550903 0.344055 -0.617981 0.442871 1441832872 0.550903 0.344055 -0.617981 0.442871 1441832872 0.550903 0.344055 -0.617981 0.442871 1441832872 0.553284 0.343506 -0.617554 0.440979 1441832872 0.553284 0.343506 -0.617554 0.440979 1441832872 0.553284 0.343506 -0.617554 0.440979 1441832872 0.553284 0.343506 -0.617554 0.440979 1441832872 0.553284 0.343506 -0.617554 0.440979 1441832872 0.553284 0.343506 -0.617554 0.440979 1441832872 0.548279 0.352112 -0.612305 0.447693 1441832872 0.548279 0.352112 -0.612305 0.447693 1441832872 0.548279 0.352112 -0.612305 0.447693 1441832872 0.548279 0.352112 -0.612305 0.447693 1441832872 0.548279 0.352112 -0.612305 0.447693 1441832872 0.548279 0.352112 -0.612305 0.447693 1441832872 0.548279 0.352112 -0.612305 0.447693 1441832872 0.545105 0.359863 -0.608887 0.450134 1441832872 0.545105 0.359863 -0.608887 0.450134 1441832872 0.545105 0.359863 -0.608887 0.450134 1441832872 0.545105 0.359863 -0.608887 0.450134 1441832872 0.545105 0.359863 -0.608887 0.450134 1441832872 0.545105 0.359863 -0.608887 0.450134 1441832872 0.544067 0.362183 -0.609802 0.448181 1441832872 0.544067 0.362183 -0.609802 0.448181 1441832872 0.544067 0.362183 -0.609802 0.448181 1441832872 0.544067 0.362183 -0.609802 0.448181 1441832873 0.544067 0.362183 -0.609802 0.448181 1441832873 0.544067 0.362183 -0.609802 0.448181 1441832873 0.544495 0.364014 -0.610474 0.445313 1441832873 0.544495 0.364014 -0.610474 0.445313 1441832873 0.544495 0.364014 -0.610474 0.445313 1441832873 0.544495 0.364014 -0.610474 0.445313 1441832873 0.544495 0.364014 -0.610474 0.445313 1441832873 0.544495 0.364014 -0.610474 0.445313 1441832873 0.544495 0.364014 -0.610474 0.445313 1441832873 0.539978 0.367371 -0.606995 0.452698 1441832873 0.539978 0.367371 -0.606995 0.452698 1441832873 0.539978 0.367371 -0.606995 0.452698 1441832873 0.539978 0.367371 -0.606995 0.452698 1441832873 0.539978 0.367371 -0.606995 0.452698 1441832873 0.539978 0.367371 -0.606995 0.452698 1441832873 0.526428 0.379028 -0.597168 0.471741 1441832873 0.526428 0.379028 -0.597168 0.471741 1441832873 0.526428 0.379028 -0.597168 0.471741 1441832873 0.526428 0.379028 -0.597168 0.471741 1441832873 0.526428 0.379028 -0.597168 0.471741 1441832873 0.526428 0.379028 -0.597168 0.471741 1441832873 0.511475 0.400085 -0.586060 0.484558 1441832873 0.511475 0.400085 -0.586060 0.484558 1441832873 0.511475 0.400085 -0.586060 0.484558 1441832873 0.511475 0.400085 -0.586060 0.484558 1441832873 0.511475 0.400085 -0.586060 0.484558 1441832873 0.511475 0.400085 -0.586060 0.484558 1441832873 0.508972 0.404602 -0.591125 0.477234 1441832873 0.508972 0.404602 -0.591125 0.477234 1441832873 0.508972 0.404602 -0.591125 0.477234 1441832873 0.508972 0.404602 -0.591125 0.477234 1441832873 0.508972 0.404602 -0.591125 0.477234 1441832873 0.508972 0.404602 -0.591125 0.477234 1441832873 0.518250 0.394287 -0.603394 0.460205 1441832873 0.518250 0.394287 -0.603394 0.460205 1441832873 0.518250 0.394287 -0.603394 0.460205 1441832873 0.518250 0.394287 -0.603394 0.460205 1441832873 0.518250 0.394287 -0.603394 0.460205 1441832873 0.518250 0.394287 -0.603394 0.460205 1441832873 0.517761 0.391541 -0.603210 0.463379 1441832873 0.517761 0.391541 -0.603210 0.463379 1441832873 0.517761 0.391541 -0.603210 0.463379 1441832873 0.517761 0.391541 -0.603210 0.463379 1441832873 0.517761 0.391541 -0.603210 0.463379 1441832873 0.517761 0.391541 -0.603210 0.463379 1441832873 0.517761 0.391541 -0.603210 0.463379 1441832873 0.508667 0.402954 -0.592712 0.477051 1441832873 0.508667 0.402954 -0.592712 0.477051 1441832873 0.508667 0.402954 -0.592712 0.477051 1441832873 0.508667 0.402954 -0.592712 0.477051 1441832873 0.508667 0.402954 -0.592712 0.477051 1441832873 0.508667 0.402954 -0.592712 0.477051 1441832873 0.511047 0.402527 -0.592712 0.474792 1441832873 0.511047 0.402527 -0.592712 0.474792 1441832873 0.511047 0.402527 -0.592712 0.474792 1441832873 0.511047 0.402527 -0.592712 0.474792 1441832873 0.511047 0.402527 -0.592712 0.474792 1441832873 0.511047 0.402527 -0.592712 0.474792 1441832873 0.522278 0.386719 -0.603638 0.461792 1441832873 0.522278 0.386719 -0.603638 0.461792 1441832873 0.522278 0.386719 -0.603638 0.461792 1441832873 0.522278 0.386719 -0.603638 0.461792 1441832873 0.522278 0.386719 -0.603638 0.461792 1441832873 0.522278 0.386719 -0.603638 0.461792 1441832873 0.532959 0.375671 -0.608154 0.452637 1441832873 0.532959 0.375671 -0.608154 0.452637 1441832873 0.532959 0.375671 -0.608154 0.452637 1441832873 0.532959 0.375671 -0.608154 0.452637 1441832873 0.532959 0.375671 -0.608154 0.452637 1441832873 0.532959 0.375671 -0.608154 0.452637 1441832873 0.541077 0.368164 -0.610413 0.446167 1441832873 0.541077 0.368164 -0.610413 0.446167 1441832873 0.541077 0.368164 -0.610413 0.446167 1441832873 0.541077 0.368164 -0.610413 0.446167 1441832873 0.541077 0.368164 -0.610413 0.446167 1441832873 0.541077 0.368164 -0.610413 0.446167 1441832873 0.541077 0.368164 -0.610413 0.446167 1441832873 0.545349 0.361633 -0.613770 0.441711 1441832873 0.545349 0.361633 -0.613770 0.441711 1441832873 0.545349 0.361633 -0.613770 0.441711 1441832873 0.545349 0.361633 -0.613770 0.441711 1441832873 0.545349 0.361633 -0.613770 0.441711 1441832873 0.545349 0.361633 -0.613770 0.441711 1441832873 0.550049 0.356140 -0.614929 0.438660 1441832873 0.550049 0.356140 -0.614929 0.438660 1441832873 0.550049 0.356140 -0.614929 0.438660 1441832873 0.550049 0.356140 -0.614929 0.438660 1441832873 0.550049 0.356140 -0.614929 0.438660 1441832873 0.550049 0.356140 -0.614929 0.438660 1441832873 0.552979 0.352905 -0.613647 0.439392 1441832873 0.552979 0.352905 -0.613647 0.439392 1441832873 0.552979 0.352905 -0.613647 0.439392 1441832873 0.552979 0.352905 -0.613647 0.439392 1441832873 0.552979 0.352905 -0.613647 0.439392 1441832873 0.552979 0.352905 -0.613647 0.439392 1441832873 0.544312 0.357605 -0.611267 0.449585 1441832873 0.544312 0.357605 -0.611267 0.449585 1441832873 0.544312 0.357605 -0.611267 0.449585 1441832873 0.544312 0.357605 -0.611267 0.449585 1441832873 0.544312 0.357605 -0.611267 0.449585 1441832873 0.544312 0.357605 -0.611267 0.449585 1441832873 0.539734 0.364868 -0.609985 0.450928 1441832873 0.539734 0.364868 -0.609985 0.450928 1441832873 0.539734 0.364868 -0.609985 0.450928 1441832873 0.539734 0.364868 -0.609985 0.450928 1441832873 0.539734 0.364868 -0.609985 0.450928 1441832873 0.539734 0.364868 -0.609985 0.450928 1441832873 0.539734 0.364868 -0.609985 0.450928 1441832873 0.540955 0.363342 -0.613098 0.446594 1441832873 0.540955 0.363342 -0.613098 0.446594 1441832873 0.540955 0.363342 -0.613098 0.446594 1441832873 0.540955 0.363342 -0.613098 0.446594 1441832873 0.540955 0.363342 -0.613098 0.446594 1441832874 0.540955 0.363342 -0.613098 0.446594 1441832874 0.543274 0.367737 -0.610596 0.443542 1441832874 0.543274 0.367737 -0.610596 0.443542 1441832874 0.543274 0.367737 -0.610596 0.443542 1441832874 0.543274 0.367737 -0.610596 0.443542 1441832874 0.543274 0.367737 -0.610596 0.443542 1441832874 0.543274 0.367737 -0.610596 0.443542 1441832874 0.543274 0.367737 -0.610596 0.443542 1441832874 0.543884 0.372070 -0.608765 0.441711 1441832874 0.543884 0.372070 -0.608765 0.441711 1441832874 0.543884 0.372070 -0.608765 0.441711 1441832874 0.543884 0.372070 -0.608765 0.441711 1441832874 0.543884 0.372070 -0.608765 0.441711 1441832874 0.543884 0.372070 -0.608765 0.441711 1441832874 0.533997 0.377686 -0.608459 0.449402 1441832874 0.533997 0.377686 -0.608459 0.449402 1441832874 0.533997 0.377686 -0.608459 0.449402 1441832874 0.533997 0.377686 -0.608459 0.449402 1441832874 0.533997 0.377686 -0.608459 0.449402 1441832874 0.533997 0.377686 -0.608459 0.449402 1441832874 0.524353 0.382080 -0.606567 0.459351 1441832874 0.524353 0.382080 -0.606567 0.459351 1441832874 0.524353 0.382080 -0.606567 0.459351 1441832874 0.524353 0.382080 -0.606567 0.459351 1441832874 0.524353 0.382080 -0.606567 0.459351 1441832874 0.524353 0.382080 -0.606567 0.459351 1441832874 0.524353 0.382080 -0.606567 0.459351 1441832874 0.523560 0.382874 -0.603638 0.463562 1441832874 0.523560 0.382874 -0.603638 0.463562 1441832874 0.523560 0.382874 -0.603638 0.463562 1441832874 0.523560 0.382874 -0.603638 0.463562 1441832874 0.523560 0.382874 -0.603638 0.463562 1441832874 0.523560 0.382874 -0.603638 0.463562 1441832874 0.523499 0.383911 -0.598450 0.469421 1441832874 0.523499 0.383911 -0.598450 0.469421 1441832874 0.523499 0.383911 -0.598450 0.469421 1441832874 0.523499 0.383911 -0.598450 0.469421 1441832874 0.523499 0.383911 -0.598450 0.469421 1441832874 0.523499 0.383911 -0.598450 0.469421 1441832874 0.520691 0.387817 -0.594482 0.474365 1441832874 0.520691 0.387817 -0.594482 0.474365 1441832874 0.520691 0.387817 -0.594482 0.474365 1441832874 0.520691 0.387817 -0.594482 0.474365 1441832874 0.520691 0.387817 -0.594482 0.474365 1441832874 0.520691 0.387817 -0.594482 0.474365 1441832874 0.520691 0.387817 -0.594482 0.474365 1441832874 0.521545 0.388367 -0.594421 0.473083 1441832874 0.521545 0.388367 -0.594421 0.473083 1441832874 0.521545 0.388367 -0.594421 0.473083 1441832874 0.521545 0.388367 -0.594421 0.473083 1441832874 0.521545 0.388367 -0.594421 0.473083 1441832874 0.521545 0.388367 -0.594421 0.473083 1441832874 0.523621 0.384705 -0.596375 0.471313 1441832874 0.523621 0.384705 -0.596375 0.471313 1441832874 0.523621 0.384705 -0.596375 0.471313 1441832874 0.523621 0.384705 -0.596375 0.471313 1441832874 0.523621 0.384705 -0.596375 0.471313 1441832874 0.523621 0.384705 -0.596375 0.471313 1441832874 0.522217 0.385193 -0.595764 0.473267 1441832874 0.522217 0.385193 -0.595764 0.473267 1441832874 0.522217 0.385193 -0.595764 0.473267 1441832874 0.522217 0.385193 -0.595764 0.473267 1441832874 0.522217 0.385193 -0.595764 0.473267 1441832874 0.522217 0.385193 -0.595764 0.473267 1441832874 0.522217 0.385193 -0.595764 0.473267 1441832874 0.526672 0.379944 -0.599121 0.468262 1441832874 0.526672 0.379944 -0.599121 0.468262 1441832874 0.526672 0.379944 -0.599121 0.468262 1441832874 0.526672 0.379944 -0.599121 0.468262 1441832874 0.526672 0.379944 -0.599121 0.468262 1441832874 0.526672 0.379944 -0.599121 0.468262 1441832874 0.532471 0.372742 -0.604126 0.461060 1441832874 0.532471 0.372742 -0.604126 0.461060 1441832874 0.532471 0.372742 -0.604126 0.461060 1441832874 0.532471 0.372742 -0.604126 0.461060 1441832874 0.532471 0.372742 -0.604126 0.461060 1441832874 0.536560 0.368713 -0.607483 0.455078 1441832874 0.536560 0.368713 -0.607483 0.455078 1441832874 0.536560 0.368713 -0.607483 0.455078 1441832874 0.536560 0.368713 -0.607483 0.455078 1441832874 0.536560 0.368713 -0.607483 0.455078 1441832874 0.536560 0.368713 -0.607483 0.455078 1441832874 0.536560 0.368713 -0.607483 0.455078 1441832874 0.540649 0.365112 -0.610596 0.448914 1441832874 0.540649 0.365112 -0.610596 0.448914 1441832874 0.540649 0.365112 -0.610596 0.448914 1441832874 0.540649 0.365112 -0.610596 0.448914 1441832874 0.540649 0.365112 -0.610596 0.448914 1441832874 0.540649 0.365112 -0.610596 0.448914 1441832874 0.545288 0.360229 -0.613342 0.443481 1441832874 0.545288 0.360229 -0.613342 0.443481 1441832874 0.545288 0.360229 -0.613342 0.443481 1441832874 0.545288 0.360229 -0.613342 0.443481 1441832874 0.545288 0.360229 -0.613342 0.443481 1441832874 0.545288 0.360229 -0.613342 0.443481 1441832874 0.549866 0.353149 -0.615540 0.440491 1441832874 0.549866 0.353149 -0.615540 0.440491 1441832874 0.549866 0.353149 -0.615540 0.440491 1441832874 0.549866 0.353149 -0.615540 0.440491 1441832874 0.549866 0.353149 -0.615540 0.440491 1441832874 0.549866 0.353149 -0.615540 0.440491 1441832874 0.553162 0.349426 -0.614380 0.440979 1441832874 0.553162 0.349426 -0.614380 0.440979 1441832874 0.553162 0.349426 -0.614380 0.440979 1441832874 0.553162 0.349426 -0.614380 0.440979 1441832874 0.553162 0.349426 -0.614380 0.440979 1441832874 0.553162 0.349426 -0.614380 0.440979 1441832874 0.553162 0.349426 -0.614380 0.440979 1441832874 0.552307 0.351318 -0.611145 0.444946 1441832874 0.552307 0.351318 -0.611145 0.444946 1441832874 0.552307 0.351318 -0.611145 0.444946 1441832874 0.552307 0.351318 -0.611145 0.444946 1441832874 0.552307 0.351318 -0.611145 0.444946 1441832875 0.552307 0.351318 -0.611145 0.444946 1441832875 0.549500 0.355286 -0.609009 0.448181 1441832875 0.549500 0.355286 -0.609009 0.448181 1441832875 0.549500 0.355286 -0.609009 0.448181 1441832875 0.549500 0.355286 -0.609009 0.448181 1441832875 0.549500 0.355286 -0.609009 0.448181 1441832875 0.549500 0.355286 -0.609009 0.448181 1441832875 0.547852 0.357056 -0.610168 0.447266 1441832875 0.547852 0.357056 -0.610168 0.447266 1441832875 0.547852 0.357056 -0.610168 0.447266 1441832875 0.547852 0.357056 -0.610168 0.447266 1441832875 0.547852 0.357056 -0.610168 0.447266 1441832875 0.547852 0.357056 -0.610168 0.447266 1441832875 0.547852 0.357056 -0.610168 0.447266 1441832875 0.545959 0.359558 -0.610779 0.446716 1441832875 0.545959 0.359558 -0.610779 0.446716 1441832875 0.545959 0.359558 -0.610779 0.446716 1441832875 0.545959 0.359558 -0.610779 0.446716 1441832875 0.545959 0.359558 -0.610779 0.446716 1441832875 0.545959 0.359558 -0.610779 0.446716 1441832875 0.538086 0.366455 -0.609131 0.452881 1441832875 0.538086 0.366455 -0.609131 0.452881 1441832875 0.538086 0.366455 -0.609131 0.452881 1441832875 0.538086 0.366455 -0.609131 0.452881 1441832875 0.538086 0.366455 -0.609131 0.452881 1441832875 0.538086 0.366455 -0.609131 0.452881 1441832875 0.537598 0.371277 -0.604553 0.455627 1441832875 0.537598 0.371277 -0.604553 0.455627 1441832875 0.537598 0.371277 -0.604553 0.455627 1441832875 0.537598 0.371277 -0.604553 0.455627 1441832875 0.537598 0.371277 -0.604553 0.455627 1441832875 0.537598 0.371277 -0.604553 0.455627 1441832875 0.537598 0.371277 -0.604553 0.455627 1441832875 0.522522 0.375305 -0.602905 0.471802 1441832875 0.522522 0.375305 -0.602905 0.471802 1441832875 0.522522 0.375305 -0.602905 0.471802 1441832875 0.522522 0.375305 -0.602905 0.471802 1441832875 0.522522 0.375305 -0.602905 0.471802 1441832875 0.522522 0.375305 -0.602905 0.471802 1441832875 0.506958 0.396973 -0.597046 0.478394 1441832875 0.506958 0.396973 -0.597046 0.478394 1441832875 0.506958 0.396973 -0.597046 0.478394 1441832875 0.506958 0.396973 -0.597046 0.478394 1441832875 0.506958 0.396973 -0.597046 0.478394 1441832875 0.506958 0.396973 -0.597046 0.478394 1441832875 0.520203 0.384949 -0.610596 0.456421 1441832875 0.520203 0.384949 -0.610596 0.456421 1441832875 0.520203 0.384949 -0.610596 0.456421 1441832875 0.520203 0.384949 -0.610596 0.456421 1441832875 0.520203 0.384949 -0.610596 0.456421 1441832875 0.520203 0.384949 -0.610596 0.456421 1441832875 0.520203 0.384949 -0.610596 0.456421 1441832875 0.521851 0.364685 -0.619995 0.458557 1441832875 0.521851 0.364685 -0.619995 0.458557 1441832875 0.521851 0.364685 -0.619995 0.458557 1441832875 0.521851 0.364685 -0.619995 0.458557 1441832875 0.521851 0.364685 -0.619995 0.458557 1441832875 0.521851 0.364685 -0.619995 0.458557 1441832875 0.512878 0.383423 -0.602173 0.476746 1441832875 0.512878 0.383423 -0.602173 0.476746 1441832875 0.512878 0.383423 -0.602173 0.476746 1441832875 0.512878 0.383423 -0.602173 0.476746 1441832875 0.512878 0.383423 -0.602173 0.476746 1441832875 0.512878 0.383423 -0.602173 0.476746 1441832875 0.521973 0.390991 -0.594177 0.470764 1441832875 0.521973 0.390991 -0.594177 0.470764 1441832875 0.521973 0.390991 -0.594177 0.470764 1441832875 0.521973 0.390991 -0.594177 0.470764 1441832875 0.521973 0.390991 -0.594177 0.470764 1441832875 0.521973 0.390991 -0.594177 0.470764 1441832875 0.521973 0.390991 -0.594177 0.470764 1441832875 0.537720 0.371155 -0.605347 0.454529 1441832875 0.537720 0.371155 -0.605347 0.454529 1441832875 0.537720 0.371155 -0.605347 0.454529 1441832875 0.537720 0.371155 -0.605347 0.454529 1441832875 0.537720 0.371155 -0.605347 0.454529 1441832875 0.537720 0.371155 -0.605347 0.454529 1441832875 0.544739 0.354553 -0.614380 0.447266 1441832875 0.544739 0.354553 -0.614380 0.447266 1441832875 0.544739 0.354553 -0.614380 0.447266 1441832875 0.544739 0.354553 -0.614380 0.447266 1441832875 0.544739 0.354553 -0.614380 0.447266 1441832875 0.544739 0.354553 -0.614380 0.447266 1441832875 0.552063 0.346130 -0.618896 0.438599 1441832875 0.552063 0.346130 -0.618896 0.438599 1441832875 0.552063 0.346130 -0.618896 0.438599 1441832875 0.552063 0.346130 -0.618896 0.438599 1441832875 0.552063 0.346130 -0.618896 0.438599 1441832875 0.552063 0.346130 -0.618896 0.438599 1441832875 0.558167 0.337830 -0.623901 0.430176 1441832875 0.558167 0.337830 -0.623901 0.430176 1441832875 0.558167 0.337830 -0.623901 0.430176 1441832875 0.558167 0.337830 -0.623901 0.430176 1441832875 0.558167 0.337830 -0.623901 0.430176 1441832875 0.558167 0.337830 -0.623901 0.430176 1441832875 0.559265 0.336243 -0.624268 0.429443 1441832875 0.559265 0.336243 -0.624268 0.429443 1441832875 0.559265 0.336243 -0.624268 0.429443 1441832875 0.559265 0.336243 -0.624268 0.429443 1441832875 0.559265 0.336243 -0.624268 0.429443 1441832875 0.559265 0.336243 -0.624268 0.429443 1441832875 0.559265 0.336243 -0.624268 0.429443 1441832875 0.558777 0.340149 -0.620850 0.431946 1441832875 0.558777 0.340149 -0.620850 0.431946 1441832875 0.558777 0.340149 -0.620850 0.431946 1441832875 0.558777 0.340149 -0.620850 0.431946 1441832875 0.558777 0.340149 -0.620850 0.431946 1441832875 0.558777 0.340149 -0.620850 0.431946 1441832875 0.556396 0.346069 -0.616943 0.435852 1441832875 0.556396 0.346069 -0.616943 0.435852 1441832875 0.556396 0.346069 -0.616943 0.435852 1441832875 0.556396 0.346069 -0.616943 0.435852 1441832875 0.556396 0.346069 -0.616943 0.435852 1441832875 0.556396 0.346069 -0.616943 0.435852 1441832875 0.556396 0.346069 -0.616943 0.435852 1441832876 0.551941 0.350769 -0.615051 0.440369 1441832876 0.551941 0.350769 -0.615051 0.440369 1441832876 0.551941 0.350769 -0.615051 0.440369 1441832876 0.551941 0.350769 -0.615051 0.440369 1441832876 0.551941 0.350769 -0.615051 0.440369 1441832876 0.551941 0.350769 -0.615051 0.440369 1441832876 0.548035 0.355347 -0.614258 0.442749 1441832876 0.548035 0.355347 -0.614258 0.442749 1441832876 0.548035 0.355347 -0.614258 0.442749 1441832876 0.548035 0.355347 -0.614258 0.442749 1441832876 0.548035 0.355347 -0.614258 0.442749 1441832876 0.548035 0.355347 -0.614258 0.442749 1441832876 0.548035 0.355347 -0.614258 0.442749 1441832876 0.547058 0.358154 -0.614929 0.440796 1441832876 0.547058 0.358154 -0.614929 0.440796 1441832876 0.547058 0.358154 -0.614929 0.440796 1441832876 0.547058 0.358154 -0.614929 0.440796 1441832876 0.547058 0.358154 -0.614929 0.440796 1441832876 0.547058 0.358154 -0.614929 0.440796 1441832876 0.541931 0.364563 -0.614746 0.442139 1441832876 0.541931 0.364563 -0.614746 0.442139 1441832876 0.541931 0.364563 -0.614746 0.442139 1441832876 0.541931 0.364563 -0.614746 0.442139 1441832876 0.541931 0.364563 -0.614746 0.442139 1441832876 0.541931 0.364563 -0.614746 0.442139 1441832876 0.541931 0.364563 -0.614746 0.442139 1441832876 0.529236 0.374756 -0.612366 0.452148 1441832876 0.529236 0.374756 -0.612366 0.452148 1441832876 0.529236 0.374756 -0.612366 0.452148 1441832876 0.529236 0.374756 -0.612366 0.452148 1441832876 0.529236 0.374756 -0.612366 0.452148 1441832876 0.529236 0.374756 -0.612366 0.452148 1441832876 0.514282 0.391235 -0.602844 0.467957 1441832876 0.514282 0.391235 -0.602844 0.467957 1441832876 0.514282 0.391235 -0.602844 0.467957 1441832876 0.514282 0.391235 -0.602844 0.467957 1441832876 0.514282 0.391235 -0.602844 0.467957 1441832876 0.514282 0.391235 -0.602844 0.467957 1441832876 0.507141 0.405273 -0.592285 0.477173 1441832876 0.507141 0.405273 -0.592285 0.477173 1441832876 0.507141 0.405273 -0.592285 0.477173 1441832876 0.507141 0.405273 -0.592285 0.477173 1441832876 0.507141 0.405273 -0.592285 0.477173 1441832876 0.507141 0.405273 -0.592285 0.477173 1441832876 0.513611 0.399597 -0.596313 0.470032 1441832876 0.513611 0.399597 -0.596313 0.470032 1441832876 0.513611 0.399597 -0.596313 0.470032 1441832876 0.513611 0.399597 -0.596313 0.470032 1441832876 0.513611 0.399597 -0.596313 0.470032 1441832876 0.513611 0.399597 -0.596313 0.470032 1441832876 0.522095 0.387878 -0.605713 0.458252 1441832876 0.522095 0.387878 -0.605713 0.458252 1441832876 0.522095 0.387878 -0.605713 0.458252 1441832876 0.522095 0.387878 -0.605713 0.458252 1441832876 0.522095 0.387878 -0.605713 0.458252 1441832876 0.522095 0.387878 -0.605713 0.458252 1441832876 0.522095 0.387878 -0.605713 0.458252 1441832876 0.529602 0.378296 -0.608398 0.454041 1441832876 0.529602 0.378296 -0.608398 0.454041 1441832876 0.529602 0.378296 -0.608398 0.454041 1441832876 0.529602 0.378296 -0.608398 0.454041 1441832876 0.529602 0.378296 -0.608398 0.454041 1441832876 0.529602 0.378296 -0.608398 0.454041 1441832876 0.528381 0.379639 -0.602234 0.462524 1441832876 0.528381 0.379639 -0.602234 0.462524 1441832876 0.528381 0.379639 -0.602234 0.462524 1441832876 0.528381 0.379639 -0.602234 0.462524 1441832876 0.528381 0.379639 -0.602234 0.462524 1441832876 0.528381 0.379639 -0.602234 0.462524 1441832876 0.534729 0.377441 -0.599792 0.460144 1441832876 0.534729 0.377441 -0.599792 0.460144 1441832876 0.534729 0.377441 -0.599792 0.460144 1441832876 0.534729 0.377441 -0.599792 0.460144 1441832876 0.534729 0.377441 -0.599792 0.460144 1441832876 0.534729 0.377441 -0.599792 0.460144 1441832876 0.534729 0.377441 -0.599792 0.460144 1441832876 0.548706 0.361145 -0.607056 0.447144 1441832876 0.548706 0.361145 -0.607056 0.447144 1441832876 0.548706 0.361145 -0.607056 0.447144 1441832876 0.548706 0.361145 -0.607056 0.447144 1441832876 0.548706 0.361145 -0.607056 0.447144 1441832876 0.548706 0.361145 -0.607056 0.447144 1441832876 0.562134 0.348145 -0.611572 0.434448 1441832876 0.562134 0.348145 -0.611572 0.434448 1441832876 0.562134 0.348145 -0.611572 0.434448 1441832876 0.562134 0.348145 -0.611572 0.434448 1441832876 0.562134 0.348145 -0.611572 0.434448 1441832876 0.562134 0.348145 -0.611572 0.434448 1441832876 0.566895 0.344971 -0.612976 0.428772 1441832876 0.566895 0.344971 -0.612976 0.428772 1441832876 0.566895 0.344971 -0.612976 0.428772 1441832876 0.566895 0.344971 -0.612976 0.428772 1441832876 0.566895 0.344971 -0.612976 0.428772 1441832876 0.566895 0.344971 -0.612976 0.428772 1441832876 0.565796 0.344299 -0.616516 0.425720 1441832876 0.565796 0.344299 -0.616516 0.425720 1441832876 0.565796 0.344299 -0.616516 0.425720 1441832876 0.565796 0.344299 -0.616516 0.425720 1441832876 0.565796 0.344299 -0.616516 0.425720 1441832876 0.565796 0.344299 -0.616516 0.425720 1441832876 0.565002 0.341064 -0.622314 0.420837 1441832876 0.565002 0.341064 -0.622314 0.420837 1441832876 0.565002 0.341064 -0.622314 0.420837 1441832876 0.565002 0.341064 -0.622314 0.420837 1441832876 0.565002 0.341064 -0.622314 0.420837 1441832876 0.565002 0.341064 -0.622314 0.420837 1441832876 0.565674 0.336670 -0.625732 0.418396 1441832876 0.565674 0.336670 -0.625732 0.418396 1441832876 0.565674 0.336670 -0.625732 0.418396 1441832876 0.565674 0.336670 -0.625732 0.418396 1441832876 0.565674 0.336670 -0.625732 0.418396 1441832876 0.565674 0.336670 -0.625732 0.418396 1441832876 0.565002 0.338867 -0.622253 0.422668 1441832877 0.565002 0.338867 -0.622253 0.422668 1441832877 0.565002 0.338867 -0.622253 0.422668 1441832877 0.565002 0.338867 -0.622253 0.422668 1441832877 0.565002 0.338867 -0.622253 0.422668 1441832877 0.565002 0.338867 -0.622253 0.422668 1441832877 0.558289 0.347900 -0.614502 0.435486 1441832877 0.558289 0.347900 -0.614502 0.435486 1441832877 0.558289 0.347900 -0.614502 0.435486 1441832877 0.558289 0.347900 -0.614502 0.435486 1441832877 0.558289 0.347900 -0.614502 0.435486 1441832877 0.558289 0.347900 -0.614502 0.435486 1441832877 0.558289 0.347900 -0.614502 0.435486 1441832877 0.550476 0.357422 -0.608826 0.445618 1441832877 0.550476 0.357422 -0.608826 0.445618 1441832877 0.550476 0.357422 -0.608826 0.445618 1441832877 0.550476 0.357422 -0.608826 0.445618 1441832877 0.550476 0.357422 -0.608826 0.445618 1441832877 0.550476 0.357422 -0.608826 0.445618 1441832877 0.549744 0.358704 -0.609070 0.445068 1441832877 0.549744 0.358704 -0.609070 0.445068 1441832877 0.549744 0.358704 -0.609070 0.445068 1441832877 0.549744 0.358704 -0.609070 0.445068 1441832877 0.549744 0.358704 -0.609070 0.445068 1441832877 0.549744 0.358704 -0.609070 0.445068 1441832877 0.549744 0.358704 -0.609070 0.445068 1441832877 0.548340 0.360107 -0.608459 0.446594 1441832877 0.548340 0.360107 -0.608459 0.446594 1441832877 0.548340 0.360107 -0.608459 0.446594 1441832877 0.548340 0.360107 -0.608459 0.446594 1441832877 0.548340 0.360107 -0.608459 0.446594 1441832877 0.548340 0.360107 -0.608459 0.446594 1441832877 0.541870 0.367798 -0.602295 0.456360 1441832877 0.541870 0.367798 -0.602295 0.456360 1441832877 0.541870 0.367798 -0.602295 0.456360 1441832877 0.541870 0.367798 -0.602295 0.456360 1441832877 0.541870 0.367798 -0.602295 0.456360 1441832877
[truncated: 199,064 more chars]
