# Supplementary material for: Quaternion-Based Gesture Recognition Using Wireless Wearable Motion Capture Sensors
Source: Sensors (Basel). 2016 Apr 28;16(5):605. doi: 10.3390/s16050605 (PMC4883296; doi:10.3390/s16050605)
Supplement: Supplementary file 1 [file sensors-16-00605-s001.zip › MultiSensorGestureData/P3/4. Lift/Training18.txt]

-0.718323 -0.188538 -0.563477 0.361938 1441832759 -0.718323 -0.188538 -0.563477 0.361938 1441832759 -0.718323 -0.188538 -0.563477 0.361938 1441832759 -0.718323 -0.188538 -0.563477 0.361938 1441832759 -0.722351 -0.187744 -0.562744 0.355469 1441832759 -0.722351 -0.187744 -0.562744 0.355469 1441832759 -0.722351 -0.187744 -0.562744 0.355469 1441832759 -0.722351 -0.187744 -0.562744 0.355469 1441832759 -0.722351 -0.187744 -0.562744 0.355469 1441832759 -0.722351 -0.187744 -0.562744 0.355469 1441832759 -0.725708 -0.184509 -0.565613 0.345703 1441832759 -0.725708 -0.184509 -0.565613 0.345703 1441832759 -0.725708 -0.184509 -0.565613 0.345703 1441832759 -0.725708 -0.184509 -0.565613 0.345703 1441832759 -0.725708 -0.184509 -0.565613 0.345703 1441832759 -0.725708 -0.184509 -0.565613 0.345703 1441832759 -0.725708 -0.184509 -0.565613 0.345703 1441832759 -0.724792 -0.178223 -0.572449 0.339539 1441832760 -0.724792 -0.178223 -0.572449 0.339539 1441832760 -0.724792 -0.178223 -0.572449 0.339539 1441832760 -0.724792 -0.178223 -0.572449 0.339539 1441832760 -0.724792 -0.178223 -0.572449 0.339539 1441832760 -0.724792 -0.178223 -0.572449 0.339539 1441832760 -0.720703 -0.173035 -0.578491 0.340759 1441832760 -0.720703 -0.173035 -0.578491 0.340759 1441832760 -0.720703 -0.173035 -0.578491 0.340759 1441832760 -0.720703 -0.173035 -0.578491 0.340759 1441832760 -0.720703 -0.173035 -0.578491 0.340759 1441832760 -0.720703 -0.173035 -0.578491 0.340759 1441832760 -0.719849 -0.167358 -0.580872 0.341309 1441832760 -0.719849 -0.167358 -0.580872 0.341309 1441832760 -0.719849 -0.167358 -0.580872 0.341309 1441832760 -0.719849 -0.167358 -0.580872 0.341309 1441832760 -0.719849 -0.167358 -0.580872 0.341309 1441832760 -0.719849 -0.167358 -0.580872 0.341309 1441832760 -0.721436 -0.162781 -0.582336 0.337646 1441832760 -0.721436 -0.162781 -0.582336 0.337646 1441832760 -0.721436 -0.162781 -0.582336 0.337646 1441832760 -0.721436 -0.162781 -0.582336 0.337646 1441832760 -0.721436 -0.162781 -0.582336 0.337646 1441832760 -0.721436 -0.162781 -0.582336 0.337646 1441832760 -0.720947 -0.164917 -0.582031 0.338196 1441832760 -0.720947 -0.164917 -0.582031 0.338196 1441832760 -0.720947 -0.164917 -0.582031 0.338196 1441832760 -0.720947 -0.164917 -0.582031 0.338196 1441832760 -0.720947 -0.164917 -0.582031 0.338196 1441832760 -0.720947 -0.164917 -0.582031 0.338196 1441832760 -0.720947 -0.164917 -0.582031 0.338196 1441832760 -0.718384 -0.173157 -0.580017 0.342957 1441832760 -0.718384 -0.173157 -0.580017 0.342957 1441832760 -0.718384 -0.173157 -0.580017 0.342957 1441832760 -0.718384 -0.173157 -0.580017 0.342957 1441832760 -0.718384 -0.173157 -0.580017 0.342957 1441832760 -0.718384 -0.173157 -0.580017 0.342957 1441832760 -0.714661 -0.180664 -0.578369 0.349487 1441832760 -0.714661 -0.180664 -0.578369 0.349487 1441832760 -0.714661 -0.180664 -0.578369 0.349487 1441832760 -0.714661 -0.180664 -0.578369 0.349487 1441832760 -0.714661 -0.180664 -0.578369 0.349487 1441832760 -0.710022 -0.190125 -0.576172 0.357483 1441832760 -0.710022 -0.190125 -0.576172 0.357483 1441832760 -0.710022 -0.190125 -0.576172 0.357483 1441832760 -0.710022 -0.190125 -0.576172 0.357483 1441832760 -0.710022 -0.190125 -0.576172 0.357483 1441832760 -0.710022 -0.190125 -0.576172 0.357483 1441832760 -0.710022 -0.190125 -0.576172 0.357483 1441832760 -0.705444 -0.203247 -0.570496 0.368408 1441832760 -0.705444 -0.203247 -0.570496 0.368408 1441832760 -0.705444 -0.203247 -0.570496 0.368408 1441832760 -0.705444 -0.203247 -0.570496 0.368408 1441832760 -0.705444 -0.203247 -0.570496 0.368408 1441832760 -0.705444 -0.203247 -0.570496 0.368408 1441832760 -0.703125 -0.213867 -0.562866 0.378357 1441832760 -0.703125 -0.213867 -0.562866 0.378357 1441832760 -0.703125 -0.213867 -0.562866 0.378357 1441832760 -0.703125 -0.213867 -0.562866 0.378357 1441832760 -0.703125 -0.213867 -0.562866 0.378357 1441832760 -0.703125 -0.213867 -0.562866 0.378357 1441832760 -0.706909 -0.215027 -0.557190 0.378967 1441832760 -0.706909 -0.215027 -0.557190 0.378967 1441832760 -0.706909 -0.215027 -0.557190 0.378967 1441832760 -0.706909 -0.215027 -0.557190 0.378967 1441832760 -0.706909 -0.215027 -0.557190 0.378967 1441832760 -0.706909 -0.215027 -0.557190 0.378967 1441832760 -0.715698 -0.201782 -0.557861 0.368713 1441832760 -0.715698 -0.201782 -0.557861 0.368713 1441832760 -0.715698 -0.201782 -0.557861 0.368713 1441832760 -0.715698 -0.201782 -0.557861 0.368713 1441832760 -0.715698 -0.201782 -0.557861 0.368713 1441832760 -0.715698 -0.201782 -0.557861 0.368713 1441832760 -0.719849 -0.187012 -0.563232 0.360229 1441832760 -0.719849 -0.187012 -0.563232 0.360229 1441832760 -0.719849 -0.187012 -0.563232 0.360229 1441832760 -0.719849 -0.187012 -0.563232 0.360229 1441832760 -0.719849 -0.187012 -0.563232 0.360229 1441832760 -0.719849 -0.187012 -0.563232 0.360229 1441832760 -0.719849 -0.187012 -0.563232 0.360229 1441832760 -0.717285 -0.187500 -0.566650 0.359558 1441832760 -0.717285 -0.187500 -0.566650 0.359558 1441832760 -0.717285 -0.187500 -0.566650 0.359558 1441832760 -0.717285 -0.187500 -0.566650 0.359558 1441832760 -0.717285 -0.187500 -0.566650 0.359558 1441832760 -0.717285 -0.187500 -0.566650 0.359558 1441832760 -0.714844 -0.195068 -0.567139 0.359680 1441832760 -0.714844 -0.195068 -0.567139 0.359680 1441832760 -0.714844 -0.195068 -0.567139 0.359680 1441832760 -0.714844 -0.195068 -0.567139 0.359680 1441832760 -0.714844 -0.195068 -0.567139 0.359680 1441832760 -0.714844 -0.195068 -0.567139 0.359680 1441832760 -0.718201 -0.187256 -0.570801 0.351196 1441832760 -0.718201 -0.187256 -0.570801 0.351196 1441832760 -0.718201 -0.187256 -0.570801 0.351196 1441832760 -0.718201 -0.187256 -0.570801 0.351196 1441832760 -0.718201 -0.187256 -0.570801 0.351196 1441832760 -0.718201 -0.187256 -0.570801 0.351196 1441832760 -0.723267 -0.169739 -0.575928 0.341187 1441832760 -0.723267 -0.169739 -0.575928 0.341187 1441832760 -0.723267 -0.169739 -0.575928 0.341187 1441832760 -0.723267 -0.169739 -0.575928 0.341187 1441832760 -0.723267 -0.169739 -0.575928 0.341187 1441832760 -0.723267 -0.169739 -0.575928 0.341187 1441832760 -0.726685 -0.155579 -0.580139 0.333557 1441832760 -0.726685 -0.155579 -0.580139 0.333557 1441832760 -0.726685 -0.155579 -0.580139 0.333557 1441832760 -0.726685 -0.155579 -0.580139 0.333557 1441832760 -0.726685 -0.155579 -0.580139 0.333557 1441832760 -0.726685 -0.155579 -0.580139 0.333557 1441832760 -0.729614 -0.151978 -0.583313 0.322998 1441832760 -0.729614 -0.151978 -0.583313 0.322998 1441832760 -0.729614 -0.151978 -0.583313 0.322998 1441832761 -0.729614 -0.151978 -0.583313 0.322998 1441832761 -0.729614 -0.151978 -0.583313 0.322998 1441832761 -0.729614 -0.151978 -0.583313 0.322998 1441832761 -0.735474 -0.144470 -0.587097 0.305847 1441832761 -0.735474 -0.144470 -0.587097 0.305847 1441832761 -0.735474 -0.144470 -0.587097 0.305847 1441832761 -0.735474 -0.144470 -0.587097 0.305847 1441832761 -0.735474 -0.144470 -0.587097 0.305847 1441832761 -0.735474 -0.144470 -0.587097 0.305847 1441832761 -0.738098 -0.127930 -0.595520 0.290283 1441832761 -0.738098 -0.127930 -0.595520 0.290283 1441832761 -0.738098 -0.127930 -0.595520 0.290283 1441832761 -0.738098 -0.127930 -0.595520 0.290283 1441832761 -0.738098 -0.127930 -0.595520 0.290283 1441832761 -0.738098 -0.127930 -0.595520 0.290283 1441832761 -0.738098 -0.127930 -0.595520 0.290283 1441832761 -0.734558 -0.125183 -0.598877 0.293457 1441832761 -0.734558 -0.125183 -0.598877 0.293457 1441832761 -0.734558 -0.125183 -0.598877 0.293457 1441832761 -0.734558 -0.125183 -0.598877 0.293457 1441832761 -0.734558 -0.125183 -0.598877 0.293457 1441832761 -0.734558 -0.125183 -0.598877 0.293457 1441832761 -0.732117 -0.135437 -0.593140 0.306335 1441832761 -0.732117 -0.135437 -0.593140 0.306335 1441832761 -0.732117 -0.135437 -0.593140 0.306335 1441832761 -0.732117 -0.135437 -0.593140 0.306335 1441832761 -0.732117 -0.135437 -0.593140 0.306335 1441832761 -0.732117 -0.135437 -0.593140 0.306335 1441832761 -0.732117 -0.140686 -0.589539 0.311096 1441832761 -0.732117 -0.140686 -0.589539 0.311096 1441832761 -0.732117 -0.140686 -0.589539 0.311096 1441832761 -0.732117 -0.140686 -0.589539 0.311096 1441832761 -0.732117 -0.140686 -0.589539 0.311096 1441832761 -0.732117 -0.140686 -0.589539 0.311096 1441832761 -0.730164 -0.151794 -0.585999 0.317017 1441832761 -0.730164 -0.151794 -0.585999 0.317017 1441832761 -0.730164 -0.151794 -0.585999 0.317017 1441832761 -0.730164 -0.151794 -0.585999 0.317017 1441832761 -0.730164 -0.151794 -0.585999 0.317017 1441832761 -0.725769 -0.169006 -0.581116 0.327209 1441832761 -0.725769 -0.169006 -0.581116 0.327209 1441832761 -0.725769 -0.169006 -0.581116 0.327209 1441832761 -0.725769 -0.169006 -0.581116 0.327209 1441832761 -0.725769 -0.169006 -0.581116 0.327209 1441832761 -0.725769 -0.169006 -0.581116 0.327209 1441832761 -0.725769 -0.169006 -0.581116 0.327209 1441832761 -0.719849 -0.182556 -0.576477 0.340942 1441832761 -0.719849 -0.182556 -0.576477 0.340942 1441832761 -0.719849 -0.182556 -0.576477 0.340942 1441832761 -0.719849 -0.182556 -0.576477 0.340942 1441832761 -0.719849 -0.182556 -0.576477 0.340942 1441832761 -0.719849 -0.182556 -0.576477 0.340942 1441832761 -0.712585 -0.196045 -0.568542 0.361389 1441832761 -0.712585 -0.196045 -0.568542 0.361389 1441832761 -0.712585 -0.196045 -0.568542 0.361389 1441832761 -0.712585 -0.196045 -0.568542 0.361389 1441832761 -0.712585 -0.196045 -0.568542 0.361389 1441832761 -0.712585 -0.196045 -0.568542 0.361389 1441832761 -0.708435 -0.208923 -0.557495 0.379211 1441832761 -0.708435 -0.208923 -0.557495 0.379211 1441832761 -0.708435 -0.208923 -0.557495 0.379211 1441832761 -0.708435 -0.208923 -0.557495 0.379211 1441832761 -0.708435 -0.208923 -0.557495 0.379211 1441832761 -0.708435 -0.208923 -0.557495 0.379211 1441832761 -0.717285 -0.189453 -0.557251 0.373047 1441832761 -0.717285 -0.189453 -0.557251 0.373047 1441832761 -0.717285 -0.189453 -0.557251 0.373047 1441832761 -0.717285 -0.189453 -0.557251 0.373047 1441832761 -0.717285 -0.189453 -0.557251 0.373047 1441832761 -0.717285 -0.189453 -0.557251 0.373047 1441832761 -0.725952 -0.142395 -0.574585 0.350159 1441832761 -0.725952 -0.142395 -0.574585 0.350159 1441832761 -0.725952 -0.142395 -0.574585 0.350159 1441832761 -0.725952 -0.142395 -0.574585 0.350159 1441832761 -0.725952 -0.142395 -0.574585 0.350159 1441832761 -0.725952 -0.142395 -0.574585 0.350159 1441832761 -0.725952 -0.142395 -0.574585 0.350159 1441832761 -0.725403 -0.125977 -0.582703 0.344116 1441832761 -0.725403 -0.125977 -0.582703 0.344116 1441832761 -0.725403 -0.125977 -0.582703 0.344116 1441832761 -0.725403 -0.125977 -0.582703 0.344116 1441832761 -0.725403 -0.125977 -0.582703 0.344116 1441832761 -0.725403 -0.125977 -0.582703 0.344116 1441832761 -0.721924 -0.151367 -0.577515 0.349976 1441832761 -0.721924 -0.151367 -0.577515 0.349976 1441832761 -0.721924 -0.151367 -0.577515 0.349976 1441832761 -0.721924 -0.151367 -0.577515 0.349976 1441832761 -0.721924 -0.151367 -0.577515 0.349976 1441832761 -0.721924 -0.151367 -0.577515 0.349976 1441832761 -0.721802 -0.174133 -0.573853 0.345642 1441832761 -0.721802 -0.174133 -0.573853 0.345642 1441832761 -0.721802 -0.174133 -0.573853 0.345642 1441832761 -0.721802 -0.174133 -0.573853 0.345642 1441832761 -0.721802 -0.174133 -0.573853 0.345642 1441832761 -0.721802 -0.174133 -0.573853 0.345642 1441832761 -0.725525 -0.175842 -0.576233 0.332703 1441832761 -0.725525 -0.175842 -0.576233 0.332703 1441832761 -0.725525 -0.175842 -0.576233 0.332703 1441832761 -0.725525 -0.175842 -0.576233 0.332703 1441832761 -0.725525 -0.175842 -0.576233 0.332703 1441832761 -0.725525 -0.175842 -0.576233 0.332703 1441832761 -0.728210 -0.168213 -0.579285 0.325378 1441832761 -0.728210 -0.168213 -0.579285 0.325378 1441832761 -0.728210 -0.168213 -0.579285 0.325378 1441832761 -0.728210 -0.168213 -0.579285 0.325378 1441832761 -0.728210 -0.168213 -0.579285 0.325378 1441832761 -0.728210 -0.168213 -0.579285 0.325378 1441832761 -0.731995 -0.164612 -0.576721 0.323425 1441832761 -0.731995 -0.164612 -0.576721 0.323425 1441832761 -0.731995 -0.164612 -0.576721 0.323425 1441832761 -0.731995 -0.164612 -0.576721 0.323425 1441832762 -0.731995 -0.164612 -0.576721 0.323425 1441832762 -0.731995 -0.164612 -0.576721 0.323425 1441832762 -0.731995 -0.164612 -0.576721 0.323425 1441832762 -0.739319 -0.151184 -0.577148 0.312256 1441832762 -0.739319 -0.151184 -0.577148 0.312256 1441832762 -0.739319 -0.151184 -0.577148 0.312256 1441832762 -0.739319 -0.151184 -0.577148 0.312256 1441832762 -0.739319 -0.151184 -0.577148 0.312256 1441832762 -0.739319 -0.151184 -0.577148 0.312256 1441832762 -0.748169 -0.113342 -0.588196 0.285400 1441832762 -0.748169 -0.113342 -0.588196 0.285400 1441832762 -0.748169 -0.113342 -0.588196 0.285400 1441832762 -0.748169 -0.113342 -0.588196 0.285400 1441832762 -0.748169 -0.113342 -0.588196 0.285400 1441832762 -0.748169 -0.113342 -0.588196 0.285400 1441832762 -0.748291 -0.092468 -0.599182 0.269348 1441832762 -0.748291 -0.092468 -0.599182 0.269348 1441832762 -0.748291 -0.092468 -0.599182 0.269348 1441832762 -0.748291 -0.092468 -0.599182 0.269348 1441832762 -0.748291 -0.092468 -0.599182 0.269348 1441832762 -0.748291 -0.092468 -0.599182 0.269348 1441832762 -0.742859 -0.118591 -0.597778 0.277039 1441832762 -0.742859 -0.118591 -0.597778 0.277039 1441832762 -0.742859 -0.118591 -0.597778 0.277039 1441832762 -0.742859 -0.118591 -0.597778 0.277039 1441832762 -0.742859 -0.118591 -0.597778 0.277039 1441832762 -0.742859 -0.118591 -0.597778 0.277039 1441832762 -0.739563 -0.145996 -0.592773 0.283691 1441832762 -0.739563 -0.145996 -0.592773 0.283691 1441832762 -0.739563 -0.145996 -0.592773 0.283691 1441832762 -0.739563 -0.145996 -0.592773 0.283691 1441832762 -0.739563 -0.145996 -0.592773 0.283691 1441832762 -0.739563 -0.145996 -0.592773 0.283691 1441832762 -0.739380 -0.144653 -0.593689 0.282959 1441832762 -0.739380 -0.144653 -0.593689 0.282959 1441832762 -0.739380 -0.144653 -0.593689 0.282959 1441832762 -0.739380 -0.144653 -0.593689 0.282959 1441832762 -0.739380 -0.144653 -0.593689 0.282959 1441832762 -0.739380 -0.144653 -0.593689 0.282959 1441832762 -0.739380 -0.144653 -0.593689 0.282959 1441832762 -0.735413 -0.143127 -0.595093 0.290894 1441832762 -0.735413 -0.143127 -0.595093 0.290894 1441832762 -0.735413 -0.143127 -0.595093 0.290894 1441832762 -0.735413 -0.143127 -0.595093 0.290894 1441832762 -0.735413 -0.143127 -0.595093 0.290894 1441832762 -0.735413 -0.143127 -0.595093 0.290894 1441832762 -0.727478 -0.155396 -0.593323 0.307678 1441832762 -0.727478 -0.155396 -0.593323 0.307678 1441832762 -0.727478 -0.155396 -0.593323 0.307678 1441832762 -0.727478 -0.155396 -0.593323 0.307678 1441832762 -0.727478 -0.155396 -0.593323 0.307678 1441832762 -0.727478 -0.155396 -0.593323 0.307678 1441832762 -0.727478 -0.155396 -0.593323 0.307678 1441832762 -0.718201 -0.177002 -0.587280 0.328735 1441832762 -0.718201 -0.177002 -0.587280 0.328735 1441832762 -0.718201 -0.177002 -0.587280 0.328735 1441832762 -0.718201 -0.177002 -0.587280 0.328735 1441832762 -0.718201 -0.177002 -0.587280 0.328735 1441832762 -0.718201 -0.177002 -0.587280 0.328735 1441832762 -0.709106 -0.201355 -0.575195 0.354675 1441832762 -0.709106 -0.201355 -0.575195 0.354675 1441832762 -0.709106 -0.201355 -0.575195 0.354675 1441832762 -0.709106 -0.201355 -0.575195 0.354675 1441832762 -0.709106 -0.201355 -0.575195 0.354675 1441832762 -0.709106 -0.201355 -0.575195 0.354675 1441832762 -0.709656 -0.211487 -0.552673 0.382446 1441832762 -0.709656 -0.211487 -0.552673 0.382446 1441832762 -0.709656 -0.211487 -0.552673 0.382446 1441832762 -0.709656 -0.211487 -0.552673 0.382446 1441832762 -0.709656 -0.211487 -0.552673 0.382446 1441832762 -0.709656 -0.211487 -0.552673 0.382446 1441832762 -0.725586 -0.175171 -0.547119 0.378906 1441832762 -0.725586 -0.175171 -0.547119 0.378906 1441832762 -0.725586 -0.175171 -0.547119 0.378906 1441832762 -0.725586 -0.175171 -0.547119 0.378906 1441832762 -0.725586 -0.175171 -0.547119 0.378906 1441832762 -0.725586 -0.175171 -0.547119 0.378906 1441832762 -0.725586 -0.175171 -0.547119 0.378906 1441832762 -0.744934 -0.112244 -0.556213 0.350891 1441832762 -0.744934 -0.112244 -0.556213 0.350891 1441832762 -0.744934 -0.112244 -0.556213 0.350891 1441832762 -0.744934 -0.112244 -0.556213 0.350891 1441832762 -0.744934 -0.112244 -0.556213 0.350891 1441832762 -0.744934 -0.112244 -0.556213 0.350891 1441832762 -0.751953 -0.085938 -0.563721 0.330872 1441832762 -0.751953 -0.085938 -0.563721 0.330872 1441832762 -0.751953 -0.085938 -0.563721 0.330872 1441832762 -0.751953 -0.085938 -0.563721 0.330872 1441832762 -0.751953 -0.085938 -0.563721 0.330872 1441832762 -0.751953 -0.085938 -0.563721 0.330872 1441832762 -0.751953 -0.085938 -0.563721 0.330872 1441832762 -0.750854 -0.130249 -0.554321 0.334717 1441832762 -0.750854 -0.130249 -0.554321 0.334717 1441832762 -0.750854 -0.130249 -0.554321 0.334717 1441832762 -0.750854 -0.130249 -0.554321 0.334717 1441832762 -0.750854 -0.130249 -0.554321 0.334717 1441832762 -0.742981 -0.196594 -0.539429 0.344177 1441832762 -0.742981 -0.196594 -0.539429 0.344177 1441832762 -0.742981 -0.196594 -0.539429 0.344177 1441832762 -0.742981 -0.196594 -0.539429 0.344177 1441832762 -0.742981 -0.196594 -0.539429 0.344177 1441832762 -0.742981 -0.196594 -0.539429 0.344177 1441832762 -0.738037 -0.231323 -0.531067 0.346191 1441832762 -0.738037 -0.231323 -0.531067 0.346191 1441832762 -0.738037 -0.231323 -0.531067 0.346191 1441832762 -0.738037 -0.231323 -0.531067 0.346191 1441832762 -0.738037 -0.231323 -0.531067 0.346191 1441832762 -0.738037 -0.231323 -0.531067 0.346191 1441832762 -0.738037 -0.231323 -0.531067 0.346191 1441832762 -0.740051 -0.215942 -0.541077 0.336182 1441832762 -0.740051 -0.215942 -0.541077 0.336182 1441832762 -0.740051 -0.215942 -0.541077 0.336182 1441832762 -0.740051 -0.215942 -0.541077 0.336182 1441832762 -0.740051 -0.215942 -0.541077 0.336182 1441832763 -0.740051 -0.215942 -0.541077 0.336182 1441832763 -0.746338 -0.170654 -0.559753 0.317200 1441832763 -0.746338 -0.170654 -0.559753 0.317200 1441832763 -0.746338 -0.170654 -0.559753 0.317200 1441832763 -0.746338 -0.170654 -0.559753 0.317200 1441832763 -0.746338 -0.170654 -0.559753 0.317200 1441832763 -0.746338 -0.170654 -0.559753 0.317200 1441832763 -0.750610 -0.126831 -0.576416 0.297180 1441832763 -0.750610 -0.126831 -0.576416 0.297180 1441832763 -0.750610 -0.126831 -0.576416 0.297180 1441832763 -0.750610 -0.126831 -0.576416 0.297180 1441832763 -0.750610 -0.126831 -0.576416 0.297180 1441832763 -0.750061 -0.105713 -0.588074 0.283569 1441832763 -0.750061 -0.105713 -0.588074 0.283569 1441832763 -0.750061 -0.105713 -0.588074 0.283569 1441832763 -0.750061 -0.105713 -0.588074 0.283569 1441832763 -0.750061 -0.105713 -0.588074 0.283569 1441832763 -0.744019 -0.104614 -0.597412 0.280396 1441832763 -0.744019 -0.104614 -0.597412 0.280396 1441832763 -0.744019 -0.104614 -0.597412 0.280396 1441832763 -0.744019 -0.104614 -0.597412 0.280396 1441832763 -0.744019 -0.104614 -0.597412 0.280396 1441832763 -0.744019 -0.104614 -0.597412 0.280396 1441832763 -0.735657 -0.119873 -0.601318 0.287964 1441832763 -0.735657 -0.119873 -0.601318 0.287964 1441832763 -0.735657 -0.119873 -0.601318 0.287964 1441832763 -0.735657 -0.119873 -0.601318 0.287964 1441832763 -0.735657 -0.119873 -0.601318 0.287964 1441832763 -0.735657 -0.119873 -0.601318 0.287964 1441832763 -0.736389 -0.126404 -0.596741 0.292786 1441832763 -0.736389 -0.126404 -0.596741 0.292786 1441832763 -0.736389 -0.126404 -0.596741 0.292786 1441832763 -0.736389 -0.126404 -0.596741 0.292786 1441832763 -0.736389 -0.126404 -0.596741 0.292786 1441832763 -0.736389 -0.126404 -0.596741 0.292786 1441832763 -0.737244 -0.132202 -0.589844 0.301880 1441832763 -0.737244 -0.132202 -0.589844 0.301880 1441832763 -0.737244 -0.132202 -0.589844 0.301880 1441832763 -0.737244 -0.132202 -0.589844 0.301880 1441832763 -0.737244 -0.132202 -0.589844 0.301880 1441832763 -0.737244 -0.132202 -0.589844 0.301880 1441832763 -0.735474 -0.140259 -0.585876 0.310181 1441832763 -0.735474 -0.140259 -0.585876 0.310181 1441832763 -0.735474 -0.140259 -0.585876 0.310181 1441832763 -0.735474 -0.140259 -0.585876 0.310181 1441832763 -0.735474 -0.140259 -0.585876 0.310181 1441832763 -0.735474 -0.140259 -0.585876 0.310181 1441832763 -0.735474 -0.140259 -0.585876 0.310181 1441832763 -0.732361 -0.155273 -0.581604 0.318420 1441832763 -0.732361 -0.155273 -0.581604 0.318420 1441832763 -0.732361 -0.155273 -0.581604 0.318420 1441832763 -0.732361 -0.155273 -0.581604 0.318420 1441832763 -0.732361 -0.155273 -0.581604 0.318420 1441832763 -0.732361 -0.155273 -0.581604 0.318420 1441832763 -0.728394 -0.173523 -0.577393 0.325623 1441832763 -0.728394 -0.173523 -0.577393 0.325623 1441832763 -0.728394 -0.173523 -0.577393 0.325623 1441832763 -0.728394 -0.173523 -0.577393 0.325623 1441832763 -0.728394 -0.173523 -0.577393 0.325623 1441832763 -0.728394 -0.173523 -0.577393 0.325623 1441832763 -0.723328 -0.190247 -0.572937 0.335327 1441832763 -0.723328 -0.190247 -0.572937 0.335327 1441832763 -0.723328 -0.190247 -0.572937 0.335327 1441832763 -0.723328 -0.190247 -0.572937 0.335327 1441832763 -0.723328 -0.190247 -0.572937 0.335327 1441832763 -0.723328 -0.190247 -0.572937 0.335327 1441832763 -0.720520 -0.199829 -0.566711 0.346191 1441832763 -0.720520 -0.199829 -0.566711 0.346191 1441832763 -0.720520 -0.199829 -0.566711 0.346191 1441832763 -0.720520 -0.199829 -0.566711 0.346191 1441832763 -0.720520 -0.199829 -0.566711 0.346191 1441832763 -0.720520 -0.199829 -0.566711 0.346191 1441832763 -0.720520 -0.199829 -0.566711 0.346191 1441832763 -0.723450 -0.187500 -0.567627 0.345398 1441832763 -0.723450 -0.187500 -0.567627 0.345398 1441832763 -0.723450 -0.187500 -0.567627 0.345398 1441832763 -0.723450 -0.187500 -0.567627 0.345398 1441832763 -0.723450 -0.187500 -0.567627 0.345398 1441832763 -0.728699 -0.158569 -0.575500 0.335754 1441832763 -0.728699 -0.158569 -0.575500 0.335754 1441832763 -0.728699 -0.158569 -0.575500 0.335754 1441832763 -0.728699 -0.158569 -0.575500 0.335754 1441832763 -0.728699 -0.158569 -0.575500 0.335754 1441832763 -0.728699 -0.158569 -0.575500 0.335754 1441832763 -0.730103 -0.138672 -0.581421 0.331299 1441832763 -0.730103 -0.138672 -0.581421 0.331299 1441832763 -0.730103 -0.138672 -0.581421 0.331299 1441832763 -0.730103 -0.138672 -0.581421 0.331299 1441832763 -0.730103 -0.138672 -0.581421 0.331299 1441832763 -0.730103 -0.138672 -0.581421 0.331299 1441832763 -0.727783 -0.140930 -0.581482 0.335266 1441832763 -0.727783 -0.140930 -0.581482 0.335266 1441832763 -0.727783 -0.140930 -0.581482 0.335266 1441832763 -0.727783 -0.140930 -0.581482 0.335266 1441832763 -0.727783 -0.140930 -0.581482 0.335266 1441832763 -0.727783 -0.140930 -0.581482 0.335266 1441832763 -0.727783 -0.140930 -0.581482 0.335266 1441832763 -0.728455 -0.146729 -0.579590 0.334656 1441832763 -0.728455 -0.146729 -0.579590 0.334656 1441832763 -0.728455 -0.146729 -0.579590 0.334656 1441832763 -0.728455 -0.146729 -0.579590 0.334656 1441832763 -0.728455 -0.146729 -0.579590 0.334656 1441832763 -0.728455 -0.146729 -0.579590 0.334656 1441832763 -0.733154 -0.140625 -0.580200 0.325806 1441832763 -0.733154 -0.140625 -0.580200 0.325806 1441832763 -0.733154 -0.140625 -0.580200 0.325806 1441832763 -0.733154 -0.140625 -0.580200 0.325806 1441832763 -0.733154 -0.140625 -0.580200 0.325806 1441832763 -0.733154 -0.140625 -0.580200 0.325806 1441832764 -0.739136 -0.134460 -0.578247 0.318359 1441832764 -0.739136 -0.134460 -0.578247 0.318359 1441832764 -0.739136 -0.134460 -0.578247 0.318359 1441832764 -0.739136 -0.134460 -0.578247 0.318359 1441832764 -0.739136 -0.134460 -0.578247 0.318359 1441832764 -0.739136 -0.134460 -0.578247 0.318359 1441832764 -0.745972 -0.128113 -0.576172 0.308655 1441832764 -0.745972 -0.128113 -0.576172 0.308655 1441832764 -0.745972 -0.128113 -0.576172 0.308655 1441832764 -0.745972 -0.128113 -0.576172 0.308655 1441832764 -0.751831 -0.113647 -0.581360 0.289734 1441832764 -0.751831 -0.113647 -0.581360 0.289734 1441832764 -0.751831 -0.113647 -0.581360 0.289734 1441832764 -0.751831 -0.113647 -0.581360 0.289734 1441832764 -0.751831 -0.113647 -0.581360 0.289734 1441832764 -0.751831 -0.113647 -0.581360 0.289734 1441832764 -0.751831 -0.113647 -0.581360 0.289734 1441832764 -0.753113 -0.097534 -0.589966 0.274475 1441832764 -0.753113 -0.097534 -0.589966 0.274475 1441832764 -0.753113 -0.097534 -0.589966 0.274475 1441832764 -0.753113 -0.097534 -0.589966 0.274475 1441832764 -0.753113 -0.097534 -0.589966 0.274475 1441832764 -0.749084 -0.098145 -0.594604 0.275269 1441832764 -0.749084 -0.098145 -0.594604 0.275269 1441832764 -0.749084 -0.098145 -0.594604 0.275269 1441832764 -0.749084 -0.098145 -0.594604 0.275269 1441832764 -0.749084 -0.098145 -0.594604 0.275269 1441832764 -0.749084 -0.098145 -0.594604 0.275269 1441832764 -0.749084 -0.098145 -0.594604 0.275269 1441832764 -0.745850 -0.111938 -0.592590 0.282959 1441832764 -0.745850 -0.111938 -0.592590 0.282959 1441832764 -0.745850 -0.111938 -0.592590 0.282959 1441832764 -0.745850 -0.111938 -0.592590 0.282959 1441832764 -0.745850 -0.111938 -0.592590 0.282959 1441832764 -0.745850 -0.111938 -0.592590 0.282959 1441832764 -0.745056 -0.117737 -0.591248 0.285522 1441832764 -0.745056 -0.117737 -0.591248 0.285522 1441832764 -0.745056 -0.117737 -0.591248 0.285522 1441832764 -0.745056 -0.117737 -0.591248 0.285522 1441832764 -0.745056 -0.117737 -0.591248 0.285522 1441832764 -0.745056 -0.117737 -0.591248 0.285522 1441832764 -0.744202 -0.120300 -0.590637 0.287903 1441832764 -0.744202 -0.120300 -0.590637 0.287903 1441832764 -0.744202 -0.120300 -0.590637 0.287903 1441832764 -0.744202 -0.120300 -0.590637 0.287903 1441832764 -0.744202 -0.120300 -0.590637 0.287903 1441832764 -0.744202 -0.120300 -0.590637 0.287903 1441832764 -0.740051 -0.129089 -0.590820 0.294312 1441832764 -0.740051 -0.129089 -0.590820 0.294312 1441832764 -0.740051 -0.129089 -0.590820 0.294312 1441832764 -0.740051 -0.129089 -0.590820 0.294312 1441832764 -0.740051 -0.129089 -0.590820 0.294312 1441832764 -0.740051 -0.129089 -0.590820 0.294312 1441832764 -0.732422 -0.143738 -0.590332 0.307312 1441832764 -0.732422 -0.143738 -0.590332 0.307312 1441832764 -0.732422 -0.143738 -0.590332 0.307312 1441832764 -0.732422 -0.143738 -0.590332 0.307312 1441832764 -0.732422 -0.143738 -0.590332 0.307312 1441832764 -0.732422 -0.143738 -0.590332 0.307312 1441832764 -0.721558 -0.165161 -0.586182 0.329468 1441832764 -0.721558 -0.165161 -0.586182 0.329468 1441832764 -0.721558 -0.165161 -0.586182 0.329468 1441832764 -0.721558 -0.165161 -0.586182 0.329468 1441832764 -0.721558 -0.165161 -0.586182 0.329468 1441832764 -0.721558 -0.165161 -0.586182 0.329468 1441832764 -0.713623 -0.184448 -0.578064 0.350281 1441832764 -0.713623 -0.184448 -0.578064 0.350281 1441832764 -0.713623 -0.184448 -0.578064 0.350281 1441832764 -0.713623 -0.184448 -0.578064 0.350281 1441832764 -0.713623 -0.184448 -0.578064 0.350281 1441832764 -0.713623 -0.184448 -0.578064 0.350281 1441832764 -0.714966 -0.187622 -0.571777 0.356018 1441832764 -0.714966 -0.187622 -0.571777 0.356018 1441832764 -0.714966 -0.187622 -0.571777 0.356018 1441832764 -0.714966 -0.187622 -0.571777 0.356018 1441832764 -0.714966 -0.187622 -0.571777 0.356018 1441832764 -0.714966 -0.187622 -0.571777 0.356018 1441832764 -0.714966 -0.187622 -0.571777 0.356018 1441832764 -0.724365 -0.170288 -0.573181 0.343262 1441832764 -0.724365 -0.170288 -0.573181 0.343262 1441832764 -0.724365 -0.170288 -0.573181 0.343262 1441832764 -0.724365 -0.170288 -0.573181 0.343262 1441832764 -0.724365 -0.170288 -0.573181 0.343262 1441832764 -0.731445 -0.136597 -0.585693 0.321472 1441832764 -0.731445 -0.136597 -0.585693 0.321472 1441832764 -0.731445 -0.136597 -0.585693 0.321472 1441832764 -0.731445 -0.136597 -0.585693 0.321472 1441832764 -0.731445 -0.136597 -0.585693 0.321472 1441832764 -0.731445 -0.136597 -0.585693 0.321472 1441832764 -0.731445 -0.136597 -0.585693 0.321472 1441832764 -0.727661 -0.126526 -0.594666 0.317749 1441832764 -0.727661 -0.126526 -0.594666 0.317749 1441832764 -0.727661 -0.126526 -0.594666 0.317749 1441832764 -0.727661 -0.126526 -0.594666 0.317749 1441832764 -0.721802 -0.145325 -0.592590 0.326843 1441832764 -0.721802 -0.145325 -0.592590 0.326843 1441832764 -0.721802 -0.145325 -0.592590 0.326843 1441832764 -0.721802 -0.145325 -0.592590 0.326843 1441832764 -0.721802 -0.145325 -0.592590 0.326843 1441832764 -0.721802 -0.145325 -0.592590 0.326843 1441832764 -0.721802 -0.145325 -0.592590 0.326843 1441832764 -0.726624 -0.139160 -0.590759 0.322083 1441832764 -0.726624 -0.139160 -0.590759 0.322083 1441832764 -0.726624 -0.139160 -0.590759 0.322083 1441832764 -0.726624 -0.139160 -0.590759 0.322083 1441832764 -0.726624 -0.139160 -0.590759 0.322083 1441832764 -0.726624 -0.139160 -0.590759 0.322083 1441832765 -0.729980 -0.138733 -0.585876 0.323547 1441832765 -0.729980 -0.138733 -0.585876 0.323547 1441832765 -0.729980 -0.138733 -0.585876 0.323547 1441832765 -0.729980 -0.138733 -0.585876 0.323547 1441832765 -0.729980 -0.138733 -0.585876 0.323547 1441832765 -0.729980 -0.138733 -0.585876 0.323547 1441832765 -0.733337 -0.140442 -0.580811 0.324402 1441832765 -0.733337 -0.140442 -0.580811 0.324402 1441832765 -0.733337 -0.140442 -0.580811 0.324402 1441832765 -0.733337 -0.140442 -0.580811 0.324402 1441832765 -0.733337 -0.140442 -0.580811 0.324402 1441832765 -0.733337 -0.140442 -0.580811 0.324402 1441832765 -0.738892 -0.136230 -0.579590 0.315613 1441832765 -0.738892 -0.136230 -0.579590 0.315613 1441832765 -0.738892 -0.136230 -0.579590 0.315613 1441832765 -0.738892 -0.136230 -0.579590 0.315613 1441832765 -0.738892 -0.136230 -0.579590 0.315613 1441832765 -0.738892 -0.136230 -0.579590 0.315613 1441832765 -0.745361 -0.120605 -0.583984 0.298096 1441832765 
-0.482178 0.560608 -0.666199 -0.096985 1441832768 -0.482178 0.560608 -0.666199 -0.096985 1441832768 -0.482178 0.560608 -0.666199 -0.096985 1441832768 -0.482178 0.560608 -0.666199 -0.096985 1441832768 -0.296143 0.694946 -0.655212 0.000732 1441832768 -0.296143 0.694946 -0.655212 0.000732 1441832768 -0.296143 0.694946 -0.655212 0.000732 1441832768 -0.296143 0.694946 -0.655212 0.000732 1441832768 -0.296143 0.694946 -0.655212 0.000732 1441832768 -0.296143 0.694946 -0.655212 0.000732 1441832768 -0.144653 0.730042 -0.658691 0.110474 1441832768 -0.144653 0.730042 -0.658691 0.110474 1441832768 -0.144653 0.730042 -0.658691 0.110474 1441832768 -0.144653 0.730042 -0.658691 0.110474 1441832768 -0.144653 0.730042 -0.658691 0.110474 1441832768 -0.144653 0.730042 -0.658691 0.110474 1441832768 -0.144653 0.730042 -0.658691 0.110474 1441832768 -0.042969 0.735657 -0.638611 0.221619 1441832768 -0.042969 0.735657 -0.638611 0.221619 1441832768 -0.042969 0.735657 -0.638611 0.221619 1441832768 -0.042969 0.735657 -0.638611 0.221619 1441832768 -0.042969 0.735657 -0.638611 0.221619 1441832768 -0.042969 0.735657 -0.638611 0.221619 1441832768 -0.038513 0.705017 -0.646362 0.289246 1441832768 -0.038513 0.705017 -0.646362 0.289246 1441832768 -0.038513 0.705017 -0.646362 0.289246 1441832768 -0.038513 0.705017 -0.646362 0.289246 1441832768 -0.038513 0.705017 -0.646362 0.289246 1441832768 -0.038513 0.705017 -0.646362 0.289246 1441832768 -0.055237 0.704529 -0.648987 0.281799 1441832768 -0.055237 0.704529 -0.648987 0.281799 1441832768 -0.055237 0.704529 -0.648987 0.281799 1441832768 -0.055237 0.704529 -0.648987 0.281799 1441832768 -0.055237 0.704529 -0.648987 0.281799 1441832768 -0.055237 0.704529 -0.648987 0.281799 1441832768 -0.119446 0.705505 -0.627441 0.307068 1441832768 -0.119446 0.705505 -0.627441 0.307068 1441832768 -0.119446 0.705505 -0.627441 0.307068 1441832768 -0.119446 0.705505 -0.627441 0.307068 1441832768 -0.119446 0.705505 -0.627441 0.307068 1441832768 -0.119446 0.705505 -0.627441 0.307068 1441832768 -0.119446 0.705505 -0.627441 0.307068 1441832768 -0.265747 0.677368 -0.581909 0.363220 1441832768 -0.265747 0.677368 -0.581909 0.363220 1441832768 -0.265747 0.677368 -0.581909 0.363220 1441832768 -0.265747 0.677368 -0.581909 0.363220 1441832768 -0.265747 0.677368 -0.581909 0.363220 1441832768 -0.265747 0.677368 -0.581909 0.363220 1441832768 -0.496704 0.546997 -0.487122 0.465576 1441832768 -0.496704 0.546997 -0.487122 0.465576 1441832768 -0.496704 0.546997 -0.487122 0.465576 1441832768 -0.496704 0.546997 -0.487122 0.465576 1441832768 -0.496704 0.546997 -0.487122 0.465576 1441832768 -0.496704 0.546997 -0.487122 0.465576 1441832768 -0.680420 0.290405 -0.384827 0.551941 1441832768 -0.680420 0.290405 -0.384827 0.551941 1441832768 -0.680420 0.290405 -0.384827 0.551941 1441832768 -0.680420 0.290405 -0.384827 0.551941 1441832768 -0.680420 0.290405 -0.384827 0.551941 1441832768 -0.680420 0.290405 -0.384827 0.551941 1441832768 -0.736145 0.087280 -0.398132 0.540344 1441832768 -0.736145 0.087280 -0.398132 0.540344 1441832768 -0.736145 0.087280 -0.398132 0.540344 1441832768 -0.736145 0.087280 -0.398132 0.540344 1441832768 -0.736145 0.087280 -0.398132 0.540344 1441832768 -0.736145 0.087280 -0.398132 0.540344 1441832768 -0.733215 -0.041565 -0.445313 0.512207 1441832768 -0.733215 -0.041565 -0.445313 0.512207 1441832768 -0.733215 -0.041565 -0.445313 0.512207 1441832768 -0.733215 -0.041565 -0.445313 0.512207 1441832768 -0.733215 -0.041565 -0.445313 0.512207 1441832768 -0.733215 -0.041565 -0.445313 0.512207 1441832768 -0.733215 -0.041565 -0.445313 0.512207 1441832768 -0.722961 -0.124146 -0.467468 0.493469 1441832768 -0.722961 -0.124146 -0.467468 0.493469 1441832768 -0.722961 -0.124146 -0.467468 0.493469 1441832768 -0.722961 -0.124146 -0.467468 0.493469 1441832768 -0.722961 -0.124146 -0.467468 0.493469 1441832768 -0.722961 -0.124146 -0.467468 0.493469 1441832768 -0.728638 -0.113281 -0.511230 0.441528 1441832768 -0.728638 -0.113281 -0.511230 0.441528 1441832768 -0.728638 -0.113281 -0.511230 0.441528 1441832768 -0.728638 -0.113281 -0.511230 0.441528 1441832768 -0.728638 -0.113281 -0.511230 0.441528 1441832768 -0.728638 -0.113281 -0.511230 0.441528 1441832768 -0.733826 -0.014526 -0.556763 0.388977 1441832768 -0.733826 -0.014526 -0.556763 0.388977 1441832768 -0.733826 -0.014526 -0.556763 0.388977 1441832768 -0.733826 -0.014526 -0.556763 0.388977 1441832768 -0.733826 -0.014526 -0.556763 0.388977 1441832768 -0.733826 -0.014526 -0.556763 0.388977 1441832768 -0.668213 0.252258 -0.628418 0.308289 1441832768 -0.668213 0.252258 -0.628418 0.308289 1441832768 -0.668213 0.252258 -0.628418 0.308289 1441832768 -0.668213 0.252258 -0.628418 0.308289 1441832768 -0.668213 0.252258 -0.628418 0.308289 1441832768 -0.668213 0.252258 -0.628418 0.308289 1441832768 -0.315063 0.618896 -0.707581 0.130554 1441832768 -0.315063 0.618896 -0.707581 0.130554 1441832768 -0.315063 0.618896 -0.707581 0.130554 1441832768 -0.315063 0.618896 -0.707581 0.130554 1441832768 -0.315063 0.618896 -0.707581 0.130554 1441832768 -0.315063 0.618896 -0.707581 0.130554 1441832768 -0.315063 0.618896 -0.707581 0.130554 1441832768 -0.077454 0.701965 -0.684570 0.180725 1441832768 -0.077454 0.701965 -0.684570 0.180725 1441832768 -0.077454 0.701965 -0.684570 0.180725 1441832768 -0.077454 0.701965 -0.684570 0.180725 1441832768 -0.077454 0.701965 -0.684570 0.180725 1441832769 -0.077454 0.701965 -0.684570 0.180725 1441832769 0.043152 0.715820 -0.631165 0.295532 1441832769 0.043152 0.715820 -0.631165 0.295532 1441832769 0.043152 0.715820 -0.631165 0.295532 1441832769 0.043152 0.715820 -0.631165 0.295532 1441832769 0.043152 0.715820 -0.631165 0.295532 1441832769 0.043152 0.715820 -0.631165 0.295532 1441832769 0.043152 0.715820 -0.631165 0.295532 1441832769 0.102783 0.707336 -0.598022 0.362488 1441832769 0.102783 0.707336 -0.598022 0.362488 1441832769 0.102783 0.707336 -0.598022 0.362488 1441832769 0.102783 0.707336 -0.598022 0.362488 1441832769 0.102783 0.707336 -0.598022 0.362488 1441832769 0.102783 0.707336 -0.598022 0.362488 1441832769 0.077271 0.691711 -0.625305 0.352905 1441832769 0.077271 0.691711 -0.625305 0.352905 1441832769 0.077271 0.691711 -0.625305 0.352905 1441832769 0.077271 0.691711 -0.625305 0.352905 1441832769 0.077271 0.691711 -0.625305 0.352905 1441832769 0.077271 0.691711 -0.625305 0.352905 1441832769 0.087585 0.700378 -0.637512 0.308716 1441832769 0.087585 0.700378 -0.637512 0.308716 1441832769 0.087585 0.700378 -0.637512 0.308716 1441832769 0.087585 0.700378 -0.637512 0.308716 1441832769 0.078918 0.699768 -0.639282 0.308838 1441832769 0.078918 0.699768 -0.639282 0.308838 1441832769 0.078918 0.699768 -0.639282 0.308838 1441832769 0.078918 0.699768 -0.639282 0.308838 1441832769 0.078918 0.699768 -0.639282 0.308838 1441832769 0.078918 0.699768 -0.639282 0.308838 1441832769 0.078918 0.699768 -0.639282 0.308838 1441832769 0.021973 0.695374 -0.630737 0.343689 1441832769 0.021973 0.695374 -0.630737 0.343689 1441832769 0.021973 0.695374 -0.630737 0.343689 1441832769 0.021973 0.695374 -0.630737 0.343689 1441832769 0.021973 0.695374 -0.630737 0.343689 1441832769 0.021973 0.695374 -0.630737 0.343689 1441832769 -0.118530 0.677368 -0.604553 0.402039 1441832769 -0.118530 0.677368 -0.604553 0.402039 1441832769 -0.118530 0.677368 -0.604553 0.402039 1441832769 -0.118530 0.677368 -0.604553 0.402039 1441832769 -0.118530 0.677368 -0.604553 0.402039 1441832769 -0.118530 0.677368 -0.604553 0.402039 1441832769 -0.118530 0.677368 -0.604553 0.402039 1441832769 -0.337891 0.593628 -0.548706 0.482056 1441832769 -0.337891 0.593628 -0.548706 0.482056 1441832769 -0.337891 0.593628 -0.548706 0.482056 1441832769 -0.337891 0.593628 -0.548706 0.482056 1441832769 -0.337891 0.593628 -0.548706 0.482056 1441832769 -0.337891 0.593628 -0.548706 0.482056 1441832769 -0.554077 0.401794 -0.478699 0.549927 1441832769 -0.554077 0.401794 -0.478699 0.549927 1441832769 -0.554077 0.401794 -0.478699 0.549927 1441832769 -0.554077 0.401794 -0.478699 0.549927 1441832769 -0.554077 0.401794 -0.478699 0.549927 1441832769 -0.554077 0.401794 -0.478699 0.549927 1441832769 -0.678833 0.088989 -0.388855 0.616516 1441832769 -0.678833 0.088989 -0.388855 0.616516 1441832769 -0.678833 0.088989 -0.388855 0.616516 1441832769 -0.678833 0.088989 -0.388855 0.616516 1441832769 -0.678833 0.088989 -0.388855 0.616516 1441832769 -0.678833 0.088989 -0.388855 0.616516 1441832769 -0.665894 -0.102356 -0.408020 0.616150 1441832769 -0.665894 -0.102356 -0.408020 0.616150 1441832769 -0.665894 -0.102356 -0.408020 0.616150 1441832769 -0.665894 -0.102356 -0.408020 0.616150 1441832769 -0.665894 -0.102356 -0.408020 0.616150 1441832769 -0.665894 -0.102356 -0.408020 0.616150 1441832769 -0.647583 -0.174561 -0.456970 0.584290 1441832769 -0.647583 -0.174561 -0.456970 0.584290 1441832769 -0.647583 -0.174561 -0.456970 0.584290 1441832769 -0.647583 -0.174561 -0.456970 0.584290 1441832769 -0.647583 -0.174561 -0.456970 0.584290 1441832769 -0.647583 -0.174561 -0.456970 0.584290 1441832769 -0.669983 -0.116821 -0.514648 0.522156 1441832769 -0.669983 -0.116821 -0.514648 0.522156 1441832769 -0.669983 -0.116821 -0.514648 0.522156 1441832769 -0.669983 -0.116821 -0.514648 0.522156 1441832769 -0.669983 -0.116821 -0.514648 0.522156 1441832769 -0.669983 -0.116821 -0.514648 0.522156 1441832769 -0.691040 -0.006165 -0.559021 0.458191 1441832769 -0.691040 -0.006165 -0.559021 0.458191 1441832769 -0.691040 -0.006165 -0.559021 0.458191 1441832769 -0.691040 -0.006165 -0.559021 0.458191 1441832769 -0.691040 -0.006165 -0.559021 0.458191 1441832769 -0.682007 0.152893 -0.605347 0.380920 1441832769 -0.682007 0.152893 -0.605347 0.380920 1441832769 -0.682007 0.152893 -0.605347 0.380920 1441832769 -0.682007 0.152893 -0.605347 0.380920 1441832769 -0.682007 0.152893 -0.605347 0.380920 1441832769 -0.682007 0.152893 -0.605347 0.380920 1441832769 -0.580994 0.372803 -0.665283 0.284424 1441832769 -0.580994 0.372803 -0.665283 0.284424 1441832769 -0.580994 0.372803 -0.665283 0.284424 1441832769 -0.580994 0.372803 -0.665283 0.284424 1441832769 -0.580994 0.372803 -0.665283 0.284424 1441832769 -0.580994 0.372803 -0.665283 0.284424 1441832769 -0.580994 0.372803 -0.665283 0.284424 1441832769 -0.279602 0.615112 -0.729004 0.109619 1441832769 -0.279602 0.615112 -0.729004 0.109619 1441832769 -0.279602 0.615112 -0.729004 0.109619 1441832769 -0.279602 0.615112 -0.729004 0.109619 1441832769 -0.279602 0.615112 -0.729004 0.109619 1441832769 -0.279602 0.615112 -0.729004 0.109619 1441832769 -0.043396 0.679932 -0.727539 0.080688 1441832769 -0.043396 0.679932 -0.727539 0.080688 1441832769 -0.043396 0.679932 -0.727539 0.080688 1441832769 -0.043396 0.679932 -0.727539 0.080688 1441832769 -0.043396 0.679932 -0.727539 0.080688 1441832769 -0.043396 0.679932 -0.727539 0.080688 1441832770 -0.043396 0.679932 -0.727539 0.080688 1441832770 0.013123 0.667847 -0.710266 0.221924 1441832770 0.013123 0.667847 -0.710266 0.221924 1441832770 0.013123 0.667847 -0.710266 0.221924 1441832770 0.013123 0.667847 -0.710266 0.221924 1441832770 0.013123 0.667847 -0.710266 0.221924 1441832770 0.013123 0.667847 -0.710266 0.221924 1441832770 0.031616 0.642029 -0.708435 0.291443 1441832770 0.031616 0.642029 -0.708435 0.291443 1441832770 0.031616 0.642029 -0.708435 0.291443 1441832770 0.031616 0.642029 -0.708435 0.291443 1441832770 0.031616 0.642029 -0.708435 0.291443 1441832770 0.031616 0.642029 -0.708435 0.291443 1441832770 0.023560 0.623047 -0.728943 0.282654 1441832770 0.023560 0.623047 -0.728943 0.282654 1441832770 0.023560 0.623047 -0.728943 0.282654 1441832770 0.023560 0.623047 -0.728943 0.282654 1441832770 0.023560 0.623047 -0.728943 0.282654 1441832770 0.023560 0.623047 -0.728943 0.282654 1441832770 0.023560 0.623047 -0.728943 0.282654 1441832770 0.017761 0.625793 -0.739929 0.246033 1441832770 0.017761 0.625793 -0.739929 0.246033 1441832770 0.017761 0.625793 -0.739929 0.246033 1441832770 0.017761 0.625793 -0.739929 0.246033 1441832770 0.017761 0.625793 -0.739929 0.246033 1441832770 0.017761 0.625793 -0.739929 0.246033 1441832770 -0.019653 0.631897 -0.727112 0.267639 1441832770 -0.019653 0.631897 -0.727112 0.267639 1441832770 -0.019653 0.631897 -0.727112 0.267639 1441832770 -0.019653 0.631897 -0.727112 0.267639 1441832770 -0.019653 0.631897 -0.727112 0.267639 1441832770 -0.019653 0.631897 -0.727112 0.267639 1441832770 -0.019653 0.631897 -0.727112 0.267639 1441832770 -0.138855 0.636597 -0.681702 0.332825 1441832770 -0.138855 0.636597 -0.681702 0.332825 1441832770 -0.138855 0.636597 -0.681702 0.332825 1441832770 -0.138855 0.636597 -0.681702 0.332825 1441832770 -0.138855 0.636597 -0.681702 0.332825 1441832770 -0.138855 0.636597 -0.681702 0.332825 1441832770 -0.345642 0.584412 -0.604553 0.416565 1441832770 -0.345642 0.584412 -0.604553 0.416565 1441832770 -0.345642 0.584412 -0.604553 0.416565 1441832770 -0.345642 0.584412 -0.604553 0.416565 1441832770 -0.345642 0.584412 -0.604553 0.416565 1441832770 -0.572449 0.401428 -0.501953 0.509155 1441832770 -0.572449 0.401428 -0.501953 0.509155 1441832770 -0.572449 0.401428 -0.501953 0.509155 1441832770 -0.572449 0.401428 -0.501953 0.509155 1441832770 -0.572449 0.401428 -0.501953 0.509155 1441832770 -0.572449 0.401428 -0.501953 0.509155 1441832770 -0.572449 0.401428 -0.501953 0.509155 1441832770 -0.701477 0.106995 -0.414246 0.570007 1441832770 -0.701477 0.106995 -0.414246 0.570007 1441832770 -0.701477 0.106995 -0.414246 0.570007 1441832770 -0.701477 0.106995 -0.414246 0.570007 1441832770 -0.701477 0.106995 -0.414246 0.570007 1441832770 -0.701477 0.106995 -0.414246 0.570007 1441832770 -0.691833 -0.118164 -0.418884 0.576172 1441832770 -0.691833 -0.118164 -0.418884 0.576172 1441832770 -0.691833 -0.118164 -0.418884 0.576172 1441832770 -0.691833 -0.118164 -0.418884 0.576172 1441832770 -0.691833 -0.118164 -0.418884 0.576172 1441832770 -0.691833 -0.118164 -0.418884 0.576172 1441832770 -0.667603 -0.200012 -0.468262 0.543213 1441832770 -0.667603 -0.200012 -0.468262 0.543213 1441832770 -0.667603 -0.200012 -0.468262 0.543213 1441832770 -0.667603 -0.200012 -0.468262 0.543213 1441832770 -0.667603 -0.200012 -0.468262 0.543213 1441832770 -0.667603 -0.200012 -0.468262 0.543213 1441832770 -0.658875 -0.211182 -0.485046 0.534851 1441832770 -0.658875 -0.211182 -0.485046 0.534851 1441832770 -0.658875 -0.211182 -0.485046 0.534851 1441832770 -0.658875 -0.211182 -0.485046 0.534851 1441832770 -0.658875 -0.211182 -0.485046 0.534851 1441832770 -0.658875 -0.211182 -0.485046 0.534851 1441832770 -0.666077 -0.158386 -0.491333 0.538452 1441832770 -0.666077 -0.158386 -0.491333 0.538452 1441832770 -0.666077 -0.158386 -0.491333 0.538452 1441832770 -0.666077 -0.158386 -0.491333 0.538452 1441832770 -0.666077 -0.158386 -0.491333 0.538452 1441832770 -0.666077 -0.158386 -0.491333 0.538452 1441832770 -0.686096 -0.044373 -0.516663 0.510315 1441832770 -0.686096 -0.044373 -0.516663 0.510315 1441832770 -0.686096 -0.044373 -0.516663 0.510315 1441832770 -0.686096 -0.044373 -0.516663 0.510315 1441832770 -0.686096 -0.044373 -0.516663 0.510315 1441832770 -0.686096 -0.044373 -0.516663 0.510315 1441832770 -0.661743 0.173157 -0.599487 0.415649 1441832770 -0.661743 0.173157 -0.599487 0.415649 1441832770 -0.661743 0.173157 -0.599487 0.415649 1441832770 -0.661743 0.173157 -0.599487 0.415649 1441832770 -0.661743 0.173157 -0.599487 0.415649 1441832770 -0.661743 0.173157 -0.599487 0.415649 1441832770 -0.471619 0.467163 -0.705444 0.248413 1441832770 -0.471619 0.467163 -0.705444 0.248413 1441832770 -0.471619 0.467163 -0.705444 0.248413 1441832770 -0.471619 0.467163 -0.705444 0.248413 1441832770 -0.471619 0.467163 -0.705444 0.248413 1441832770 -0.471619 0.467163 -0.705444 0.248413 1441832770 -0.100769 0.666321 -0.738525 0.021362 1441832770 -0.100769 0.666321 -0.738525 0.021362 1441832770 -0.100769 0.666321 -0.738525 0.021362 1441832770 -0.100769 0.666321 -0.738525 0.021362 1441832770 -0.100769 0.666321 -0.738525 0.021362 1441832770 -0.100769 0.666321 -0.738525 0.021362 1441832770 -0.012329 0.669434 -0.724426 0.163940 1441832770 -0.012329 0.669434 -0.724426 0.163940 1441832770 -0.012329 0.669434 -0.724426 0.163940 1441832770 -0.012329 0.669434 -0.724426 0.163940 1441832770 -0.012329 0.669434 -0.724426 0.163940 1441832770 -0.012329 0.669434 -0.724426 0.163940 1441832770 -0.012329 0.669434 -0.724426 0.163940 1441832771 0.109497 0.658447 -0.691650 0.275696 1441832771 0.109497 0.658447 -0.691650 0.275696 1441832771 0.109497 0.658447 -0.691650 0.275696 1441832771 0.109497 0.658447 -0.691650 0.275696 1441832771 0.109497 0.658447 -0.691650 0.275696 1441832771 0.109497 0.658447 -0.691650 0.275696 1441832771 0.069458 0.637573 -0.653992 0.401184 1441832771 0.069458 0.637573 -0.653992 0.401184 1441832771 0.069458 0.637573 -0.653992 0.401184 1441832771 0.069458 0.637573 -0.653992 0.401184 1441832771 0.069458 0.637573 -0.653992 0.401184 1441832771 0.069458 0.637573 -0.653992 0.401184 1441832771 0.069458 0.637573 -0.653992 0.401184 1441832771 0.068176 0.630371 -0.694397 0.340271 1441832771 0.068176 0.630371 -0.694397 0.340271 1441832771 0.068176 0.630371 -0.694397 0.340271 1441832771 0.068176 0.630371 -0.694397 0.340271 1441832771 0.068176 0.630371 -0.694397 0.340271 1441832771 0.068176 0.630371 -0.694397 0.340271 1441832771 0.049377 0.634399 -0.695190 0.334351 1441832771 0.049377 0.634399 -0.695190 0.334351 1441832771 0.049377 0.634399 -0.695190 0.334351 1441832771 0.049377 0.634399 -0.695190 0.334351 1441832771 0.049377 0.634399 -0.695190 0.334351 1441832771 0.049377 0.634399 -0.695190 0.334351 1441832771 0.042664 0.637268 -0.689758 0.341003 1441832771 0.042664 0.637268 -0.689758 0.341003 1441832771 0.042664 0.637268 -0.689758 0.341003 1441832771 0.042664 0.637268 -0.689758 0.341003 1441832771 0.042664 0.637268 -0.689758 0.341003 1441832771 0.042664 0.637268 -0.689758 0.341003 1441832771 0.042664 0.637268 -0.689758 0.341003 1441832771 -0.037720 0.641602 -0.661560 0.386292 1441832771 -0.037720 0.641602 -0.661560 0.386292 1441832771 -0.037720 0.641602 -0.661560 0.386292 1441832771 -0.037720 0.641602 -0.661560 0.386292 1441832771 -0.037720 0.641602 -0.661560 0.386292 1441832771 -0.037720 0.641602 -0.661560 0.386292 1441832771 -0.218506 0.616394 -0.592773 0.469971 1441832771 -0.218506 0.616394 -0.592773 0.469971 1441832771 -0.218506 0.616394 -0.592773 0.469971 1441832771 -0.218506 0.616394 -0.592773 0.469971 1441832771 -0.218506 0.616394 -0.592773 0.469971 1441832771 -0.218506 0.616394 -0.592773 0.469971 1441832771 -0.218506 0.616394 -0.592773 0.469971 1441832771 -0.455811 0.498657 -0.488098 0.552612 1441832771 -0.455811 0.498657 -0.488098 0.552612 1441832771 -0.455811 0.498657 -0.488098 0.552612 1441832771 -0.455811 0.498657 -0.488098 0.552612 1441832771 -0.455811 0.498657 -0.488098 0.552612 1441832771 -0.647888 0.252075 -0.379150 0.610657 1441832771 -0.647888 0.252075 -0.379150 0.610657 1441832771 -0.647888 0.252075 -0.379150 0.610657 1441832771 -0.647888 0.252075 -0.379150 0.610657 1441832771 -0.647888 0.252075 -0.379150 0.610657 1441832771 -0.647888 0.252075 -0.379150 0.610657 1441832771 -0.647888 0.252075 -0.379150 0.610657 1441832771 -0.700867 -0.028503 -0.327148 0.633240 1441832771 -0.700867 -0.028503 -0.327148 0.633240 1441832771 -0.700867 -0.028503 -0.327148 0.633240 1441832771 -0.700867 -0.028503 -0.327148 0.633240 1441832771 -0.700867 -0.028503 -0.327148 0.633240 1441832771 -0.674316 -0.180237 -0.399841 0.594116 1441832771 -0.674316 -0.180237 -0.399841 0.594116 1441832771 -0.674316 -0.180237 -0.399841 0.594116 1441832771 -0.674316 -0.180237 -0.399841 0.594116 1441832771 -0.674316 -0.180237 -0.399841 0.594116 1441832771 -0.674316 -0.180237 -0.399841 0.594116 1441832771 -0.653809 -0.253845 -0.470398 0.535583 1441832771 -0.653809 -0.253845 -0.470398 0.535583 1441832771 -0.653809 -0.253845 -0.470398 0.535583 1441832771 -0.653809 -0.253845 -0.470398 0.535583 1441832771 -0.653809 -0.253845 -0.470398 0.535583 1441832771 -0.653809 -0.253845 -0.470398 0.535583 1441832771 -0.653809 -0.253845 -0.470398 0.535583 1441832771 -0.674316 -0.286377 -0.515747 0.444275 1441832771 -0.674316 -0.286377 -0.515747 0.444275 1441832771 -0.674316 -0.286377 -0.515747 0.444275 1441832771 -0.674316 -0.286377 -0.515747 0.444275 1441832771 -0.674316 -0.286377 -0.515747 0.444275 1441832771 -0.674316 -0.286377 -0.515747 0.444275 1441832771 -0.708862 -0.193481 -0.554810 0.390320 1441832771 -0.708862 -0.193481 -0.554810 0.390320 1441832771 -0.708862 -0.193481 -0.554810 0.390320 1441832771 -0.708862 -0.193481 -0.554810 0.390320 1441832771 -0.708862 -0.193481 -0.554810 0.390320 1441832771 -0.708862 -0.193481 -0.554810 0.390320 1441832771 -0.719360 -0.080566 -0.588745 0.359863 1441832771 -0.719360 -0.080566 -0.588745 0.359863 1441832771 -0.719360 -0.080566 -0.588745 0.359863 1441832771 -0.719360 -0.080566 -0.588745 0.359863 1441832771 -0.719360 -0.080566 -0.588745 0.359863 1441832771 -0.719360 -0.080566 -0.588745 0.359863 1441832771 -0.675598 0.167236 -0.666748 0.266785 1441832771 -0.675598 0.167236 -0.666748 0.266785 1441832771 -0.675598 0.167236 -0.666748 0.266785 1441832771 -0.675598 0.167236 -0.666748 0.266785 1441832771 -0.675598 0.167236 -0.666748 0.266785 1441832771 -0.675598 0.167236 -0.666748 0.266785 1441832771 -0.496826 0.434509 -0.737122 0.144958 1441832771 -0.496826 0.434509 -0.737122 0.144958 1441832771 -0.496826 0.434509 -0.737122 0.144958 1441832771 -0.496826 0.434509 -0.737122 0.144958 1441832771 -0.496826 0.434509 -0.737122 0.144958 1441832771 -0.496826 0.434509 -0.737122 0.144958 1441832771 -0.222229 0.600830 -0.767578 0.021362 1441832771 -0.222229 0.600830 -0.767578 0.021362 1441832771 -0.222229 0.600830 -0.767578 0.021362 1441832771 -0.222229 0.600830 -0.767578 0.021362 1441832771 -0.222229 0.600830 -0.767578 0.021362 1441832771 -0.222229 0.600830 -0.767578 0.021362 1441832771 -0.222229 0.600830 -0.767578 0.021362 1441832771 -0.092651 0.630493 -0.759888 0.128174 1441832772 -0.092651 0.630493 -0.759888 0.128174 1441832772 -0.092651 0.630493 -0.759888 0.128174 1441832772 -0.092651 0.630493 -0.759888 0.128174 1441832772 -0.092651 0.630493 -0.759888 0.128174 1441832772 -0.092651 0.630493 -0.759888 0.128174 1441832772 0.058289 0.653503 -0.721802 0.220276 1441832772 0.058289 0.653503 -0.721802 0.220276 1441832772 0.058289 0.653503 -0.721802 0.220276 1441832772 0.058289 0.653503 -0.721802 0.220276 1441832772 0.058289 0.653503 -0.721802 0.220276 1441832772 0.058289 0.653503 -0.721802 0.220276 1441832772 0.045227 0.640991 -0.667053 0.376892 1441832772 0.045227 0.640991 -0.667053 0.376892 1441832772 0.045227 0.640991 -0.667053 0.376892 1441832772 0.045227 0.640991 -0.667053 0.376892 1441832772 0.045227 0.640991 -0.667053 0.376892 1441832772 0.045227 0.640991 -0.667053 0.376892 1441832772 0.045227 0.640991 -0.667053 0.376892 1441832772 0.044067 0.633484 -0.682190 0.362427 1441832772 0.044067 0.633484 -0.682190 0.362427 1441832772 0.044067 0.633484 -0.682190 0.362427 1441832772 0.044067 0.633484 -0.682190 0.362427 1441832772 0.044067 0.633484 -0.682190 0.362427 1441832772 0.044067 0.633484 -0.682190 0.362427 1441832772 0.042419 0.641663 -0.688354 0.335632 1441832772 0.042419 0.641663 -0.688354 0.335632 1441832772 0.042419 0.641663 -0.688354 0.335632 1441832772 0.042419 0.641663 -0.688354 0.335632 1441832772 0.042419 0.641663 -0.688354 0.335632 1441832772 0.042419 0.641663 -0.688354 0.335632 1441832772 0.042419 0.641663 -0.688354 0.335632 1441832772 0.041931 0.650391 -0.677856 0.340088 1441832772 0.041931 0.650391 -0.677856 0.340088 1441832772 0.041931 0.650391 -0.677856 0.340088 1441832772 0.041931 0.650391 -0.677856 0.340088 1441832772 0.041931 0.650391 -0.677856 0.340088 1441832772 0.041931 0.650391 -0.677856 0.340088 1441832772 -0.001526 0.654724 -0.656799 0.374023 1441832772 -0.001526 0.654724 -0.656799 0.374023 1441832772 -0.001526 0.654724 -0.656799 0.374023 1441832772 -0.001526 0.654724 -0.656799 0.374023 1441832772 -0.001526 0.654724 -0.656799 0.374023 1441832772 -0.001526 0.654724 -0.656799 0.374023 1441832772 -0.152588 0.642517 -0.600220 0.451233 1441832772 -0.152588 0.642517 -0.600220 0.451233 1441832772 -0.152588 0.642517 -0.600220 0.451233 1441832772 -0.152588 0.642517 -0.600220 0.451233 1441832772 -0.152588 0.642517 -0.600220 0.451233 1441832772 -0.152588 0.642517 -0.600220 0.451233 1441832772 -0.385559 0.554016 -0.505188 0.537720 1441832772 -0.385559 0.554016 -0.505188 0.537720 1441832772 -0.385559 0.554016 -0.505188 0.537720 1441832772 -0.385559 0.554016 -0.505188 0.537720 1441832772 -0.385559 0.554016 -0.505188 0.537720 1441832772 -0.385559 0.554016 -0.505188 0.537720 1441832772 -0.385559 0.554016 -0.505188 0.537720 1441832772 -0.595154 0.337036 -0.402161 0.608704 1441832772 -0.595154 0.337036 -0.402161 0.608704 1441832772 -0.595154 0.337036 -0.402161 0.608704 1441832772 -0.595154 0.337036 -0.402161 0.608704 1441832772 -0.595154 0.337036 -0.402161 0.608704 1441832772 -0.595154 0.337036 -0.402161 0.608704 1441832772 -0.689026 0.042786 -0.371460 0.620850 1441832772 -0.689026 0.042786 -0.371460 0.620850 1441832772 -0.689026 0.042786 -0.371460 0.620850 1441832772 -0.689026 0.042786 -0.371460 0.620850 1441832772 -0.689026 0.042786 -0.371460 0.620850 1441832772 -0.672852 -0.183899 -0.402893 0.592590 1441832772 -0.672852 -0.183899 -0.402893 0.592590 1441832772 -0.672852 -0.183899 -0.402893 0.592590 1441832772 -0.672852 -0.183899 -0.402893 0.592590 1441832772 -0.672852 -0.183899 -0.402893 0.592590 1441832772 -0.672852 -0.183899 -0.402893 0.592590 1441832772 -0.672852 -0.183899 -0.402893 0.592590 1441832772 -0.654297 -0.291504 -0.451904 0.531799 1441832772 -0.654297 -0.291504 -0.451904 0.531799 1441832772 -0.654297 -0.291504 -0.451904 0.531799 1441832772 -0.654297 -0.291504 -0.451904 0.531799 1441832772 -0.654297 -0.291504 -0.451904 0.531799 1441832772 -0.654297 -0.291504 -0.451904 0.531799 1441832772 -0.677490 -0.251831 -0.511658 0.464600 1441832772 -0.677490 -0.251831 -0.511658 0.464600 1441832772 -0.677490 -0.251831 -0.511658 0.464600 1441832772 -0.677490 -0.251831 -0.511658 0.464600 1441832772 -0.677490 -0.251831 -0.511658 0.464600 1441832772 -0.677490 -0.251831 -0.511658 0.464600 1441832772 -0.684204 -0.076477 -0.597168 0.411682 1441832772 -0.684204 -0.076477 -0.597168 0.411682 1441832772 -0.684204 -0.076477 -0.597168 0.411682 1441832772 -0.684204 -0.076477 -0.597168 0.411682 1441832772 -0.684204 -0.076477 -0.597168 0.411682 1441832772 -0.684204 -0.076477 -0.597168 0.411682 1441832772 -0.644836 0.150024 -0.667297 0.341187 1441832772 -0.644836 0.150024 -0.667297 0.341187 1441832772 -0.644836 0.150024 -0.667297 0.341187 1441832772 -0.644836 0.150024 -0.667297 0.341187 1441832772 -0.644836 0.150024 -0.667297 0.341187 1441832772 -0.644836 0.150024 -0.667297 0.341187 1441832772 -0.474854 0.435608 -0.736023 0.207458 1441832772 -0.474854 0.435608 -0.736023 0.207458 1441832772 -0.474854 0.435608 -0.736023 0.207458 1441832772 -0.474854 0.435608 -0.736023 0.207458 1441832772 -0.474854 0.435608 -0.736023 0.207458 1441832772 -0.474854 0.435608 -0.736023 0.207458 1441832772 -0.474854 0.435608 -0.736023 0.207458 1441832772 -0.086121 0.652832 -0.752441 -0.012878 1441832772 -0.086121 0.652832 -0.752441 -0.012878 1441832772 -0.086121 0.652832 -0.752441 -0.012878 1441832772 -0.086121 0.652832 -0.752441 -0.012878 1441832772 -0.086121 0.652832 -0.752441 -0.012878 1441832772 -0.015442 0.662537 -0.725037 0.187195 1441832772 -0.015442 0.662537 -0.725037 0.187195 1441832772 -0.015442 0.662537 -0.725037 0.187195 1441832773 -0.015442 0.662537 -0.725037 0.187195 1441832773 -0.015442 0.662537 -0.725037 0.187195 1441832773 -0.015442 0.662537 -0.725037 0.187195 1441832773 -0.015442 0.662537 -0.725037 0.187195 1441832773 0.053772 0.681519 -0.663574 0.303894 1441832773 0.053772 0.681519 -0.663574 0.303894 1441832773 0.053772 0.681519 -0.663574 0.303894 1441832773 0.053772 0.681519 -0.663574 0.303894 1441832773 0.053772 0.681519 -0.663574 0.303894 1441832773 0.053772 0.681519 -0.663574 0.303894 1441832773 0.099365 0.684570 -0.660400 0.292175 1441832773 0.099365 0.684570 -0.660400 0.292175 1441832773 0.099365 0.684570 -0.660400 0.292175 1441832773 0.099365 0.684570 -0.660400 0.292175 1441832773 0.099365 0.684570 -0.660400 0.292175 1441832773 0.099365 0.684570 -0.660400 0.292175 1441832773 0.093323 0.683594 -0.666077 0.283447 1441832773 0.093323 0.683594 -0.666077 0.283447 1441832773 0.093323 0.683594 -0.666077 0.283447 1441832773 0.093323 0.683594 -0.666077 0.283447 1441832773 0.093323 0.683594 -0.666077 0.283447 1441832773 0.093323 0.683594 -0.666077 0.283447 1441832773 0.080933 0.688416 -0.663940 0.280518 1441832773 0.080933 0.688416 -0.663940 0.280518 1441832773 0.080933 0.688416 -0.663940 0.280518 1441832773 0.080933 0.688416 -0.663940 0.280518 1441832773 0.080933 0.688416 -0.663940 0.280518 1441832773 0.080933 0.688416 -0.663940 0.280518 1441832773 0.080933 0.688416 -0.663940 0.280518 1441832773 0.010986 0.695313 -0.643311 0.320190 1441832773 0.010986 0.695313 -0.643311 0.320190 1441832773 0.010986 0.695313 -0.643311 0.320190 1441832773 0.010986 0.695313 -0.643311 0.320190 1441832773 0.010986 0.695313 -0.643311 0.320190 1441832773 0.010986 0.695313 -0.643311 0.320190 1441832773 -0.173950 0.677551 -0.583191 0.412964 1441832773 -0.173950 0.677551 -0.583191 0.412964 1441832773 -0.173950 0.677551 -0.583191 0.412964 1441832773 -0.173950 0.677551 -0.583191 0.412964 1441832773 
-0.717224 -0.143982 -0.597473 0.328613 1441832788 -0.717224 -0.143982 -0.597473 0.328613 1441832788 -0.717224 -0.143982 -0.597473 0.328613 1441832788 -0.717224 -0.143982 -0.597473 0.328613 1441832788 -0.717224 -0.143982 -0.597473 0.328613 1441832788 -0.717224 -0.143982 -0.597473 0.328613 1441832788 -0.718262 -0.144592 -0.596375 0.328003 1441832788 -0.718262 -0.144592 -0.596375 0.328003 1441832788 -0.718262 -0.144592 -0.596375 0.328003 1441832788 -0.718262 -0.144592 -0.596375 0.328003 1441832788 -0.718262 -0.144592 -0.596375 0.328003 1441832788 -0.718262 -0.144592 -0.596375 0.328003 1441832788 -0.721741 -0.139893 -0.596008 0.323059 1441832788 -0.721741 -0.139893 -0.596008 0.323059 1441832788 -0.721741 -0.139893 -0.596008 0.323059 1441832788 -0.721741 -0.139893 -0.596008 0.323059 1441832788 -0.721741 -0.139893 -0.596008 0.323059 1441832788 -0.721741 -0.139893 -0.596008 0.323059 1441832788 -0.727051 -0.135742 -0.593323 0.317810 1441832788 -0.727051 -0.135742 -0.593323 0.317810 1441832788 -0.727051 -0.135742 -0.593323 0.317810 1441832788 -0.727051 -0.135742 -0.593323 0.317810 1441832788 -0.727051 -0.135742 -0.593323 0.317810 1441832788 -0.727051 -0.135742 -0.593323 0.317810 1441832788 -0.731445 -0.134338 -0.591858 0.310913 1441832788 -0.731445 -0.134338 -0.591858 0.310913 1441832788 -0.731445 -0.134338 -0.591858 0.310913 1441832788 -0.731445 -0.134338 -0.591858 0.310913 1441832788 -0.731445 -0.134338 -0.591858 0.310913 1441832788 -0.731445 -0.134338 -0.591858 0.310913 1441832789 -0.735535 -0.128296 -0.593689 0.300232 1441832789 -0.735535 -0.128296 -0.593689 0.300232 1441832789 -0.735535 -0.128296 -0.593689 0.300232 1441832789 -0.735535 -0.128296 -0.593689 0.300232 1441832789 -0.735535 -0.128296 -0.593689 0.300232 1441832789 -0.735535 -0.128296 -0.593689 0.300232 1441832789 -0.735535 -0.128296 -0.593689 0.300232 1441832789 -0.737366 -0.118896 -0.595764 0.295410 1441832789 -0.737366 -0.118896 -0.595764 0.295410 1441832789 -0.737366 -0.118896 -0.595764 0.295410 1441832789 -0.737366 -0.118896 -0.595764 0.295410 1441832789 -0.737366 -0.118896 -0.595764 0.295410 1441832789 -0.737366 -0.118896 -0.595764 0.295410 1441832789 -0.735168 -0.109009 -0.598511 0.299255 1441832789 -0.735168 -0.109009 -0.598511 0.299255 1441832789 -0.735168 -0.109009 -0.598511 0.299255 1441832789 -0.735168 -0.109009 -0.598511 0.299255 1441832789 -0.735168 -0.109009 -0.598511 0.299255 1441832789 -0.735168 -0.109009 -0.598511 0.299255 1441832789 -0.733215 -0.108032 -0.598083 0.305115 1441832789 -0.733215 -0.108032 -0.598083 0.305115 1441832789 -0.733215 -0.108032 -0.598083 0.305115 1441832789 -0.733215 -0.108032 -0.598083 0.305115 1441832789 -0.733215 -0.108032 -0.598083 0.305115 1441832789 -0.733215 -0.108032 -0.598083 0.305115 1441832789 -0.734497 -0.109070 -0.596741 0.304382 1441832789 -0.734497 -0.109070 -0.596741 0.304382 1441832789 -0.734497 -0.109070 -0.596741 0.304382 1441832789 -0.734497 -0.109070 -0.596741 0.304382 1441832789 -0.734497 -0.109070 -0.596741 0.304382 1441832789 -0.734497 -0.109070 -0.596741 0.304382 1441832789 -0.735657 -0.110596 -0.597107 0.300110 1441832789 -0.735657 -0.110596 -0.597107 0.300110 1441832789 -0.735657 -0.110596 -0.597107 0.300110 1441832789 -0.735657 -0.110596 -0.597107 0.300110 1441832789 -0.735657 -0.110596 -0.597107 0.300110 1441832789 -0.735657 -0.110596 -0.597107 0.300110 1441832789 -0.735657 -0.110596 -0.597107 0.300110 1441832789 -0.734924 -0.117676 -0.598022 0.297485 1441832789 -0.734924 -0.117676 -0.598022 0.297485 1441832789 -0.734924 -0.117676 -0.598022 0.297485 1441832789 -0.734924 -0.117676 -0.598022 0.297485 1441832789 -0.734924 -0.117676 -0.598022 0.297485 1441832789 -0.734924 -0.117676 -0.598022 0.297485 1441832789 -0.732422 -0.128540 -0.598816 0.297424 1441832789 -0.732422 -0.128540 -0.598816 0.297424 1441832789 -0.732422 -0.128540 -0.598816 0.297424 1441832789 -0.732422 -0.128540 -0.598816 0.297424 1441832789 -0.732422 -0.128540 -0.598816 0.297424 1441832789 -0.732422 -0.128540 -0.598816 0.297424 1441832789 -0.723755 -0.160522 -0.586243 0.326782 1441832789 -0.723755 -0.160522 -0.586243 0.326782 1441832789 -0.723755 -0.160522 -0.586243 0.326782 1441832789 -0.723755 -0.160522 -0.586243 0.326782 1441832789 -0.723755 -0.160522 -0.586243 0.326782 1441832789 -0.723755 -0.160522 -0.586243 0.326782 1441832789 -0.723755 -0.160522 -0.586243 0.326782 1441832789 -0.699951 -0.248169 -0.556091 0.373230 1441832789 -0.699951 -0.248169 -0.556091 0.373230 1441832789 -0.699951 -0.248169 -0.556091 0.373230 1441832789 -0.699951 -0.248169 -0.556091 0.373230 1441832789 -0.699951 -0.248169 -0.556091 0.373230 1441832789 -0.699951 -0.248169 -0.556091 0.373230 1441832789 -0.705139 -0.261780 -0.545471 0.369751 1441832789 -0.705139 -0.261780 -0.545471 0.369751 1441832789 -0.705139 -0.261780 -0.545471 0.369751 1441832789 -0.705139 -0.261780 -0.545471 0.369751 1441832789 -0.705139 -0.261780 -0.545471 0.369751 1441832789 -0.705139 -0.261780 -0.545471 0.369751 1441832789 -0.705139 -0.261780 -0.545471 0.369751 1441832789 -0.720764 -0.205322 -0.564209 0.346558 1441832789 -0.720764 -0.205322 -0.564209 0.346558 1441832789 -0.720764 -0.205322 -0.564209 0.346558 1441832789 -0.720764 -0.205322 -0.564209 0.346558 1441832789 -0.720764 -0.205322 -0.564209 0.346558 1441832789 -0.722900 -0.166565 -0.579834 0.336914 1441832789 -0.722900 -0.166565 -0.579834 0.336914 1441832789 -0.722900 -0.166565 -0.579834 0.336914 1441832789 -0.722900 -0.166565 -0.579834 0.336914 1441832789 -0.722900 -0.166565 -0.579834 0.336914 1441832789 -0.722900 -0.166565 -0.579834 0.336914 1441832789 -0.720642 -0.158264 -0.583069 0.340210 1441832789 -0.720642 -0.158264 -0.583069 0.340210 1441832789 -0.720642 -0.158264 -0.583069 0.340210 1441832789 -0.720642 -0.158264 -0.583069 0.340210 1441832789 -0.720642 -0.158264 -0.583069 0.340210 1441832789 -0.720642 -0.158264 -0.583069 0.340210 1441832789 -0.718750 -0.174622 -0.575989 0.348145 1441832789 -0.718750 -0.174622 -0.575989 0.348145 1441832789 -0.718750 -0.174622 -0.575989 0.348145 1441832789 -0.718750 -0.174622 -0.575989 0.348145 1441832789 -0.718750 -0.174622 -0.575989 0.348145 1441832789 -0.718750 -0.174622 -0.575989 0.348145 1441832789 -0.723755 -0.171997 -0.572632 0.344604 1441832789 -0.723755 -0.171997 -0.572632 0.344604 1441832789 -0.723755 -0.171997 -0.572632 0.344604 1441832789 -0.723755 -0.171997 -0.572632 0.344604 1441832789 -0.723755 -0.171997 -0.572632 0.344604 1441832789 -0.723755 -0.171997 -0.572632 0.344604 1441832789 -0.727783 -0.162231 -0.574829 0.337097 1441832789 -0.727783 -0.162231 -0.574829 0.337097 1441832789 -0.727783 -0.162231 -0.574829 0.337097 1441832789 -0.727783 -0.162231 -0.574829 0.337097 1441832789 -0.727783 -0.162231 -0.574829 0.337097 1441832789 -0.727783 -0.162231 -0.574829 0.337097 1441832789 -0.727783 -0.162231 -0.574829 0.337097 1441832789 -0.731384 -0.150269 -0.579712 0.326416 1441832789 -0.731384 -0.150269 -0.579712 0.326416 1441832789 -0.731384 -0.150269 -0.579712 0.326416 1441832789 -0.731384 -0.150269 -0.579712 0.326416 1441832789 -0.731384 -0.150269 -0.579712 0.326416 1441832789 -0.731384 -0.150269 -0.579712 0.326416 1441832789 -0.734680 -0.137573 -0.587646 0.309937 1441832790 -0.734680 -0.137573 -0.587646 0.309937 1441832790 -0.734680 -0.137573 -0.587646 0.309937 1441832790 -0.734680 -0.137573 -0.587646 0.309937 1441832790 -0.734680 -0.137573 -0.587646 0.309937 1441832790 -0.734680 -0.137573 -0.587646 0.309937 1441832790 -0.740234 -0.095093 -0.608887 0.268982 1441832790 -0.740234 -0.095093 -0.608887 0.268982 1441832790 -0.740234 -0.095093 -0.608887 0.268982 1441832790 -0.740234 -0.095093 -0.608887 0.268982 1441832790 -0.740234 -0.095093 -0.608887 0.268982 1441832790 -0.740234 -0.095093 -0.608887 0.268982 1441832790 -0.740234 -0.095093 -0.608887 0.268982 1441832790 -0.737793 -0.053162 -0.629822 0.237061 1441832790 -0.737793 -0.053162 -0.629822 0.237061 1441832790 -0.737793 -0.053162 -0.629822 0.237061 1441832790 -0.737793 -0.053162 -0.629822 0.237061 1441832790 -0.737793 -0.053162 -0.629822 0.237061 1441832790 -0.737793 -0.053162 -0.629822 0.237061 1441832790 -0.736450 -0.056274 -0.630188 0.239685 1441832790 -0.736450 -0.056274 -0.630188 0.239685 1441832790 -0.736450 -0.056274 -0.630188 0.239685 1441832790 -0.736450 -0.056274 -0.630188 0.239685 1441832790 -0.736450 -0.056274 -0.630188 0.239685 1441832790 -0.736450 -0.056274 -0.630188 0.239685 1441832790 -0.735840 -0.066895 -0.623230 0.256409 1441832790 -0.735840 -0.066895 -0.623230 0.256409 1441832790 -0.735840 -0.066895 -0.623230 0.256409 1441832790 -0.735840 -0.066895 -0.623230 0.256409 1441832790 -0.735840 -0.066895 -0.623230 0.256409 1441832790 -0.735840 -0.066895 -0.623230 0.256409 1441832790 -0.734314 -0.088623 -0.611206 0.281738 1441832790 -0.734314 -0.088623 -0.611206 0.281738 1441832790 -0.734314 -0.088623 -0.611206 0.281738 1441832790 -0.734314 -0.088623 -0.611206 0.281738 1441832790 -0.734314 -0.088623 -0.611206 0.281738 1441832790 -0.734314 -0.088623 -0.611206 0.281738 1441832790 -0.732910 -0.112610 -0.599548 0.301331 1441832790 -0.732910 -0.112610 -0.599548 0.301331 1441832790 -0.732910 -0.112610 -0.599548 0.301331 1441832790 -0.732910 -0.112610 -0.599548 0.301331 1441832790 -0.732910 -0.112610 -0.599548 0.301331 1441832790 -0.731506 -0.124146 -0.595764 0.307617 1441832790 -0.731506 -0.124146 -0.595764 0.307617 1441832790 -0.731506 -0.124146 -0.595764 0.307617 1441832790 -0.731506 -0.124146 -0.595764 0.307617 1441832790 -0.731506 -0.124146 -0.595764 0.307617 1441832790 -0.731506 -0.124146 -0.595764 0.307617 1441832790 -0.727478 -0.132935 -0.594849 0.315125 1441832790 -0.727478 -0.132935 -0.594849 0.315125 1441832790 -0.727478 -0.132935 -0.594849 0.315125 1441832790 -0.727478 -0.132935 -0.594849 0.315125 1441832790 -0.727478 -0.132935 -0.594849 0.315125 1441832790 -0.727478 -0.132935 -0.594849 0.315125 1441832790 -0.727478 -0.132935 -0.594849 0.315125 1441832790 -0.719055 -0.150818 -0.587830 0.338623 1441832790 -0.719055 -0.150818 -0.587830 0.338623 1441832790 -0.719055 -0.150818 -0.587830 0.338623 1441832790 -0.719055 -0.150818 -0.587830 0.338623 1441832790 -0.719055 -0.150818 -0.587830 0.338623 1441832790 -0.711243 -0.165955 -0.577148 0.365417 1441832790 -0.711243 -0.165955 -0.577148 0.365417 1441832790 -0.711243 -0.165955 -0.577148 0.365417 1441832790 -0.711243 -0.165955 -0.577148 0.365417 1441832790 -0.711243 -0.165955 -0.577148 0.365417 1441832790 -0.711243 -0.165955 -0.577148 0.365417 1441832790 -0.711243 -0.165955 -0.577148 0.365417 1441832790 -0.708984 -0.173462 -0.568970 0.378967 1441832790 -0.708984 -0.173462 -0.568970 0.378967 1441832790 -0.708984 -0.173462 -0.568970 0.378967 1441832790 -0.708984 -0.173462 -0.568970 0.378967 1441832790 -0.708984 -0.173462 -0.568970 0.378967 1441832790 -0.708984 -0.173462 -0.568970 0.378967 1441832790 -0.712219 -0.172913 -0.567993 0.374573 1441832790 -0.712219 -0.172913 -0.567993 0.374573 1441832790 -0.712219 -0.172913 -0.567993 0.374573 1441832790 -0.712219 -0.172913 -0.567993 0.374573 1441832790 -0.712219 -0.172913 -0.567993 0.374573 1441832790 -0.712219 -0.172913 -0.567993 0.374573 1441832790 -0.717285 -0.169617 -0.571228 0.361206 1441832790 -0.717285 -0.169617 -0.571228 0.361206 1441832790 -0.717285 -0.169617 -0.571228 0.361206 1441832790 -0.717285 -0.169617 -0.571228 0.361206 1441832790 -0.717285 -0.169617 -0.571228 0.361206 1441832790 -0.717285 -0.169617 -0.571228 0.361206 1441832790 -0.721619 -0.163757 -0.576660 0.346375 1441832790 -0.721619 -0.163757 -0.576660 0.346375 1441832790 -0.721619 -0.163757 -0.576660 0.346375 1441832790 -0.721619 -0.163757 -0.576660 0.346375 1441832790 -0.721619 -0.163757 -0.576660 0.346375 1441832790 -0.721619 -0.163757 -0.576660 0.346375 1441832790 -0.722778 -0.156616 -0.581970 0.338379 1441832790 -0.722778 -0.156616 -0.581970 0.338379 1441832790 -0.722778 -0.156616 -0.581970 0.338379 1441832790 -0.722778 -0.156616 -0.581970 0.338379 1441832790 -0.722778 -0.156616 -0.581970 0.338379 1441832790 -0.722778 -0.156616 -0.581970 0.338379 1441832790 -0.721680 -0.156311 -0.584045 0.337158 1441832790 -0.721680 -0.156311 -0.584045 0.337158 1441832790 -0.721680 -0.156311 -0.584045 0.337158 1441832790 -0.721680 -0.156311 -0.584045 0.337158 1441832790 -0.721680 -0.156311 -0.584045 0.337158 1441832790 -0.724731 -0.158081 -0.582886 0.331848 1441832790 -0.724731 -0.158081 -0.582886 0.331848 1441832790 -0.724731 -0.158081 -0.582886 0.331848 1441832790 -0.724731 -0.158081 -0.582886 0.331848 1441832790 -0.724731 -0.158081 -0.582886 0.331848 1441832790 -0.734497 -0.150513 -0.579956 0.318787 1441832790 -0.734497 -0.150513 -0.579956 0.318787 1441832791 -0.734497 -0.150513 -0.579956 0.318787 1441832791 -0.734497 -0.150513 -0.579956 0.318787 1441832791 -0.734497 -0.150513 -0.579956 0.318787 1441832791 -0.734497 -0.150513 -0.579956 0.318787 1441832791 -0.734497 -0.150513 -0.579956 0.318787 1441832791 -0.743652 -0.131287 -0.581482 0.302673 1441832791 -0.743652 -0.131287 -0.581482 0.302673 1441832791 -0.743652 -0.131287 -0.581482 0.302673 1441832791 -0.743652 -0.131287 -0.581482 0.302673 1441832791 -0.743652 -0.131287 -0.581482 0.302673 1441832791 -0.743652 -0.131287 -0.581482 0.302673 1441832791 -0.745422 -0.106201 -0.591614 0.288208 1441832791 -0.745422 -0.106201 -0.591614 0.288208 1441832791 -0.745422 -0.106201 -0.591614 0.288208 1441832791 -0.745422 -0.106201 -0.591614 0.288208 1441832791 -0.745422 -0.106201 -0.591614 0.288208 1441832791 -0.745422 -0.106201 -0.591614 0.288208 1441832791 -0.741577 -0.101440 -0.596436 0.289978 1441832791 -0.741577 -0.101440 -0.596436 0.289978 1441832791 -0.741577 -0.101440 -0.596436 0.289978 1441832791 -0.741577 -0.101440 -0.596436 0.289978 1441832791 -0.741577 -0.101440 -0.596436 0.289978 1441832791 -0.741577 -0.101440 -0.596436 0.289978 1441832791 -0.738159 -0.115234 -0.591919 0.302612 1441832791 -0.738159 -0.115234 -0.591919 0.302612 1441832791 -0.738159 -0.115234 -0.591919 0.302612 1441832791 -0.738159 -0.115234 -0.591919 0.302612 1441832791 -0.738159 -0.115234 -0.591919 0.302612 1441832791 -0.738159 -0.115234 -0.591919 0.302612 1441832791 -0.738159 -0.115234 -0.591919 0.302612 1441832791 -0.738220 -0.117859 -0.589172 0.306641 1441832791 -0.738220 -0.117859 -0.589172 0.306641 1441832791 -0.738220 -0.117859 -0.589172 0.306641 1441832791 -0.738220 -0.117859 -0.589172 0.306641 1441832791 -0.738220 -0.117859 -0.589172 0.306641 1441832791 -0.738220 -0.117859 -0.589172 0.306641 1441832791 -0.737732 -0.121338 -0.588135 0.308472 1441832791 -0.737732 -0.121338 -0.588135 0.308472 1441832791 -0.737732 -0.121338 -0.588135 0.308472 1441832791 -0.737732 -0.121338 -0.588135 0.308472 1441832791 -0.737732 -0.121338 -0.588135 0.308472 1441832791 -0.737732 -0.121338 -0.588135 0.308472 1441832791 -0.736267 -0.125854 -0.588684 0.309143 1441832791 -0.736267 -0.125854 -0.588684 0.309143 1441832791 -0.736267 -0.125854 -0.588684 0.309143 1441832791 -0.736267 -0.125854 -0.588684 0.309143 1441832791 -0.736267 -0.125854 -0.588684 0.309143 1441832791 -0.736267 -0.125854 -0.588684 0.309143 1441832791 -0.731995 -0.131042 -0.590271 0.314148 1441832791 -0.731995 -0.131042 -0.590271 0.314148 1441832791 -0.731995 -0.131042 -0.590271 0.314148 1441832791 -0.731995 -0.131042 -0.590271 0.314148 1441832791 -0.731995 -0.131042 -0.590271 0.314148 1441832791 -0.731995 -0.131042 -0.590271 0.314148 1441832791 -0.724426 -0.148010 -0.587952 0.328125 1441832791 -0.724426 -0.148010 -0.587952 0.328125 1441832791 -0.724426 -0.148010 -0.587952 0.328125 1441832791 -0.724426 -0.148010 -0.587952 0.328125 1441832791 -0.724426 -0.148010 -0.587952 0.328125 1441832791 -0.724426 -0.148010 -0.587952 0.328125 1441832791 -0.718994 -0.165161 -0.578491 0.348083 1441832791 -0.718994 -0.165161 -0.578491 0.348083 1441832791 -0.718994 -0.165161 -0.578491 0.348083 1441832791 -0.718994 -0.165161 -0.578491 0.348083 1441832791 -0.718994 -0.165161 -0.578491 0.348083 1441832791 -0.718994 -0.165161 -0.578491 0.348083 1441832791 -0.718994 -0.165161 -0.578491 0.348083 1441832791 -0.714111 -0.184143 -0.563538 0.372314 1441832791 -0.714111 -0.184143 -0.563538 0.372314 1441832791 -0.714111 -0.184143 -0.563538 0.372314 1441832791 -0.714111 -0.184143 -0.563538 0.372314 1441832791 -0.714111 -0.184143 -0.563538 0.372314 1441832791 -0.714111 -0.184143 -0.563538 0.372314 1441832791 -0.714478 -0.188782 -0.550842 0.388000 1441832791 -0.714478 -0.188782 -0.550842 0.388000 1441832791 -0.714478 -0.188782 -0.550842 0.388000 1441832791 -0.714478 -0.188782 -0.550842 0.388000 1441832791 -0.714478 -0.188782 -0.550842 0.388000 1441832791 -0.714478 -0.188782 -0.550842 0.388000 1441832791 -0.717590 -0.174500 -0.552734 0.386169 1441832791 -0.717590 -0.174500 -0.552734 0.386169 1441832791 -0.717590 -0.174500 -0.552734 0.386169 1441832791 -0.717590 -0.174500 -0.552734 0.386169 1441832791 -0.717590 -0.174500 -0.552734 0.386169 1441832791 -0.717590 -0.174500 -0.552734 0.386169 1441832791 -0.720520 -0.158875 -0.563965 0.370911 1441832791 -0.720520 -0.158875 -0.563965 0.370911 1441832791 -0.720520 -0.158875 -0.563965 0.370911 1441832791 -0.720520 -0.158875 -0.563965 0.370911 1441832791 -0.720520 -0.158875 -0.563965 0.370911 1441832791 -0.720520 -0.158875 -0.563965 0.370911 1441832791 -0.724548 -0.155579 -0.573242 0.349609 1441832791 -0.724548 -0.155579 -0.573242 0.349609 1441832791 -0.724548 -0.155579 -0.573242 0.349609 1441832791 -0.724548 -0.155579 -0.573242 0.349609 1441832791 -0.724548 -0.155579 -0.573242 0.349609 1441832791 -0.724548 -0.155579 -0.573242 0.349609 1441832791 -0.729858 -0.158875 -0.576111 0.332031 1441832791 -0.729858 -0.158875 -0.576111 0.332031 1441832791 -0.729858 -0.158875 -0.576111 0.332031 1441832791 -0.729858 -0.158875 -0.576111 0.332031 1441832791 -0.729858 -0.158875 -0.576111 0.332031 1441832791 -0.729858 -0.158875 -0.576111 0.332031 1441832791 -0.729858 -0.158875 -0.576111 0.332031 1441832791 -0.735352 -0.148438 -0.579895 0.317810 1441832791 -0.735352 -0.148438 -0.579895 0.317810 1441832791 -0.735352 -0.148438 -0.579895 0.317810 1441832791 -0.735352 -0.148438 -0.579895 0.317810 1441832791 -0.735352 -0.148438 -0.579895 0.317810 1441832791 -0.739563 -0.134277 -0.581299 0.311768 1441832791 -0.739563 -0.134277 -0.581299 0.311768 1441832791 -0.739563 -0.134277 -0.581299 0.311768 1441832792 -0.739563 -0.134277 -0.581299 0.311768 1441832792 -0.739563 -0.134277 -0.581299 0.311768 1441832792 -0.739563 -0.134277 -0.581299 0.311768 1441832792 -0.739563 -0.134277 -0.581299 0.311768 1441832792 -0.745300 -0.121948 -0.580139 0.305298 1441832792 -0.745300 -0.121948 -0.580139 0.305298 1441832792 -0.745300 -0.121948 -0.580139 0.305298 1441832792 -0.745300 -0.121948 -0.580139 0.305298 1441832792 -0.745300 -0.121948 -0.580139 0.305298 1441832792 -0.745300 -0.121948 -0.580139 0.305298 1441832792 -0.751343 -0.105713 -0.580811 0.295105 1441832792 -0.751343 -0.105713 -0.580811 0.295105 1441832792 -0.751343 -0.105713 -0.580811 0.295105 1441832792 -0.751343 -0.105713 -0.580811 0.295105 1441832792 -0.751343 -0.105713 -0.580811 0.295105 1441832792 -0.751343 -0.105713 -0.580811 0.295105 1441832792 -0.751343 -0.105713 -0.580811 0.295105 1441832792 -0.750122 -0.095032 -0.589111 0.285034 1441832792 -0.750122 -0.095032 -0.589111 0.285034 1441832792 -0.750122 -0.095032 -0.589111 0.285034 1441832792 -0.750122 -0.095032 -0.589111 0.285034 1441832792 -0.750122 -0.095032 -0.589111 0.285034 1441832792 -0.750122 -0.095032 -0.589111 0.285034 1441832792 -0.748047 -0.103699 -0.590820 0.283997 1441832792 -0.748047 -0.103699 -0.590820 0.283997 1441832792 -0.748047 -0.103699 -0.590820 0.283997 1441832792 -0.748047 -0.103699 -0.590820 0.283997 1441832792 -0.748047 -0.103699 -0.590820 0.283997 1441832792 -0.748047 -0.103699 -0.590820 0.283997 1441832792 -0.746155 -0.118164 -0.589294 0.286560 1441832792 -0.746155 -0.118164 -0.589294 0.286560 1441832792 -0.746155 -0.118164 -0.589294 0.286560 1441832792 -0.746155 -0.118164 -0.589294 0.286560 1441832792 -0.746155 -0.118164 -0.589294 0.286560 1441832792 -0.746155 -0.118164 -0.589294 0.286560 1441832792 -0.746155 -0.118164 -0.589294 0.286560 1441832792 -0.746033 -0.119568 -0.589966 0.284912 1441832792 -0.746033 -0.119568 -0.589966 0.284912 1441832792 -0.746033 -0.119568 -0.589966 0.284912 1441832792 -0.746033 -0.119568 -0.589966 0.284912 1441832792 -0.746033 -0.119568 -0.589966 0.284912 1441832792 -0.746033 -0.119568 -0.589966 0.284912 1441832792 -0.742737 -0.120850 -0.590332 0.292175 1441832792 -0.742737 -0.120850 -0.590332 0.292175 1441832792 -0.742737 -0.120850 -0.590332 0.292175 1441832792 -0.742737 -0.120850 -0.590332 0.292175 1441832792 -0.742737 -0.120850 -0.590332 0.292175 1441832792 -0.742737 -0.120850 -0.590332 0.292175 1441832792 -0.736389 -0.132202 -0.588257 0.307068 1441832792 -0.736389 -0.132202 -0.588257 0.307068 1441832792 -0.736389 -0.132202 -0.588257 0.307068 1441832792 -0.736389 -0.132202 -0.588257 0.307068 1441832792 -0.736389 -0.132202 -0.588257 0.307068 1441832792 -0.727478 -0.145386 -0.585449 0.327026 1441832792 -0.727478 -0.145386 -0.585449 0.327026 1441832792 -0.727478 -0.145386 -0.585449 0.327026 1441832792 -0.727478 -0.145386 -0.585449 0.327026 1441832792 -0.727478 -0.145386 -0.585449 0.327026 1441832792 -0.727478 -0.145386 -0.585449 0.327026 1441832792 -0.727478 -0.145386 -0.585449 0.327026 1441832792 -0.707336 -0.191223 -0.571289 0.369812 1441832792 -0.707336 -0.191223 -0.571289 0.369812 1441832792 -0.707336 -0.191223 -0.571289 0.369812 1441832792 -0.707336 -0.191223 -0.571289 0.369812 1441832792 -0.707336 -0.191223 -0.571289 0.369812 1441832792 -0.707336 -0.191223 -0.571289 0.369812 1441832792 -0.696045 -0.237427 -0.541565 0.407227 1441832792 -0.696045 -0.237427 -0.541565 0.407227 1441832792 -0.696045 -0.237427 -0.541565 0.407227 1441832792 -0.696045 -0.237427 -0.541565 0.407227 1441832792 -0.696045 -0.237427 -0.541565 0.407227 1441832792 -0.696045 -0.237427 -0.541565 0.407227 1441832792 -0.703796 -0.231873 -0.527405 0.415710 1441832792 -0.703796 -0.231873 -0.527405 0.415710 1441832792 -0.703796 -0.231873 -0.527405 0.415710 1441832792 -0.703796 -0.231873 -0.527405 0.415710 1441832792 -0.703796 -0.231873 -0.527405 0.415710 1441832792 -0.703796 -0.231873 -0.527405 0.415710 1441832792 -0.703796 -0.231873 -0.527405 0.415710 1441832792 -0.712280 -0.201050 -0.536438 0.405640 1441832792 -0.712280 -0.201050 -0.536438 0.405640 1441832792 -0.712280 -0.201050 -0.536438 0.405640 1441832792 -0.712280 -0.201050 -0.536438 0.405640 1441832792 -0.712280 -0.201050 -0.536438 0.405640 1441832792 -0.712280 -0.201050 -0.536438 0.405640 1441832792 -0.716614 -0.166748 -0.556335 0.386353 1441832792 -0.716614 -0.166748 -0.556335 0.386353 1441832792 -0.716614 -0.166748 -0.556335 0.386353 1441832792 -0.716614 -0.166748 -0.556335 0.386353 1441832792 -0.716614 -0.166748 -0.556335 0.386353 1441832792 -0.716614 -0.166748 -0.556335 0.386353 1441832792 -0.716614 -0.166748 -0.556335 0.386353 1441832792 -0.714294 -0.168762 -0.564392 0.377991 1441832792 -0.714294 -0.168762 -0.564392 0.377991 1441832792 -0.714294 -0.168762 -0.564392 0.377991 1441832792 -0.714294 -0.168762 -0.564392 0.377991 1441832792 -0.714294 -0.168762 -0.564392 0.377991 1441832792 -0.716553 -0.175842 -0.570496 0.360840 1441832792 -0.716553 -0.175842 -0.570496 0.360840 1441832792 -0.716553 -0.175842 -0.570496 0.360840 1441832792 -0.716553 -0.175842 -0.570496 0.360840 1441832792 -0.716553 -0.175842 -0.570496 0.360840 1441832792 -0.716553 -0.175842 -0.570496 0.360840 1441832792 -0.724548 -0.161499 -0.577515 0.339783 1441832792 -0.724548 -0.161499 -0.577515 0.339783 1441832792 -0.724548 -0.161499 -0.577515 0.339783 1441832792 -0.724548 -0.161499 -0.577515 0.339783 1441832792 -0.724548 -0.161499 -0.577515 0.339783 1441832792 -0.724548 -0.161499 -0.577515 0.339783 1441832792 -0.727661 -0.159546 -0.575073 0.338196 1441832792 -0.727661 -0.159546 -0.575073 0.338196 1441832792 -0.727661 -0.159546 -0.575073 0.338196 1441832793 -0.727661 -0.159546 -0.575073 0.338196 1441832793 -0.727661 -0.159546 -0.575073 0.338196 1441832793 -0.729980 -0.159668 -0.569519 0.342529 1441832793 -0.729980 -0.159668 -0.569519 0.342529 1441832793 -0.729980 -0.159668 -0.569519 0.342529 1441832793 -0.729980 -0.159668 -0.569519 0.342529 1441832793 -0.729980 -0.159668 -0.569519 0.342529 1441832793 -0.729980 -0.159668 -0.569519 0.342529 1441832793 -0.729980 -0.159668 -0.569519 0.342529 1441832793 -0.732056 -0.150330 -0.570007 0.341492 1441832793 -0.732056 -0.150330 -0.570007 0.341492 1441832793 -0.732056 -0.150330 -0.570007 0.341492 1441832793 -0.732056 -0.150330 -0.570007 0.341492 1441832793 -0.732056 -0.150330 -0.570007 0.341492 1441832793 -0.732056 -0.150330 -0.570007 0.341492 1441832793 -0.730774 -0.141907 -0.577332 0.335571 1441832793 -0.730774 -0.141907 -0.577332 0.335571 1441832793 -0.730774 -0.141907 -0.577332 0.335571 1441832793 -0.730774 -0.141907 -0.577332 0.335571 1441832793 -0.730774 -0.141907 -0.577332 0.335571 1441832793 -0.730774 -0.141907 -0.577332 0.335571 1441832793 -0.729431 -0.148987 -0.578552 0.333252 1441832793 -0.729431 -0.148987 -0.578552 0.333252 1441832793 -0.729431 -0.148987 -0.578552 0.333252 1441832793 -0.729431 -0.148987 -0.578552 0.333252 1441832793 -0.729431 -0.148987 -0.578552 0.333252 1441832793 -0.729431 -0.148987 -0.578552 0.333252 1441832793 -0.729858 -0.150879 -0.578918 0.330750 1441832793 -0.729858 -0.150879 -0.578918 0.330750 1441832793 -0.729858 -0.150879 -0.578918 0.330750 1441832793 -0.729858 -0.150879 -0.578918 0.330750 1441832793 -0.729858 -0.150879 -0.578918 0.330750 1441832793 -0.729858 -0.150879 -0.578918 0.330750 1441832793 -0.727966 -0.148804 -0.580322 0.333557 1441832793 -0.727966 -0.148804 -0.580322 0.333557 1441832793 -0.727966 -0.148804 -0.580322 0.333557 1441832793 -0.727966 -0.148804 -0.580322 0.333557 1441832793 -0.727966 -0.148804 -0.580322 0.333557 1441832793 -0.727966 -0.148804 -0.580322 0.333557 1441832793 -0.724670 -0.156189 -0.579346 0.339050 1441832793 -0.724670 -0.156189 -0.579346 0.339050 1441832793 -0.724670 -0.156189 -0.579346 0.339050 1441832793 -0.724670 -0.156189 -0.579346 0.339050 1441832793 -0.724670 -0.156189 -0.579346 0.339050 1441832793 -0.724670 -0.156189 -0.579346 0.339050 1441832793 -0.723755 -0.156067 -0.581177 0.337891 1441832793 -0.723755 -0.156067 -0.581177 0.337891 1441832793 -0.723755 -0.156067 -0.581177 0.337891 1441832793 -0.723755 -0.156067 -0.581177 0.337891 1441832793 -0.723755 -0.156067 -0.581177 0.337891 1441832793 -0.723755 -0.156067 -0.581177 0.337891 1441832793 -0.718933 -0.160278 -0.582581 0.343689 1441832793 -0.718933 -0.160278 -0.582581 0.343689 1441832793 -0.718933 -0.160278 -0.582581 0.343689 1441832793 -0.718933 -0.160278 -0.582581 0.343689 1441832793 -0.718933 -0.160278 -0.582581 0.343689 1441832793 -0.718933 -0.160278 -0.582581 0.343689 1441832793 -0.713074 -0.180603 -0.575500 0.357544 1441832793 -0.713074 -0.180603 -0.575500 0.357544 1441832793 -0.713074 -0.180603 -0.575500 0.357544 1441832793 -0.713074 -0.180603 -0.575500 0.357544 1441832793 -0.713074 -0.180603 -0.575500 0.357544 1441832793 -0.713074 -0.180603 -0.575500 0.357544 1441832793 -0.712219 -0.193359 -0.565674 0.367981 1441832793 -0.712219 -0.193359 -0.565674 0.367981 1441832793 -0.712219 -0.193359 -0.565674 0.367981 1441832793 -0.712219 -0.193359 -0.565674 0.367981 1441832793 -0.712219 -0.193359 -0.565674 0.367981 1441832793 -0.712219 -0.193359 -0.565674 0.367981 1441832793 -0.714722 -0.192566 -0.559875 0.372437 1441832793 -0.714722 -0.192566 -0.559875 0.372437 1441832793 -0.714722 -0.192566 -0.559875 0.372437 1441832793 -0.714722 -0.192566 -0.559875 0.372437 1441832793 -0.714722 -0.192566 -0.559875 0.372437 1441832793 -0.714722 -0.192566 -0.559875 0.372437 1441832793 -0.714722 -0.192566 -0.559875 0.372437 1441832793 -0.718140 -0.179321 -0.561340 0.370239 1441832793 -0.718140 -0.179321 -0.561340 0.370239 1441832793 -0.718140 -0.179321 -0.561340 0.370239 1441832793 -0.718140 -0.179321 -0.561340 0.370239 1441832793 -0.718140 -0.179321 -0.561340 0.370239 1441832793 -0.718994 -0.162659 -0.569336 0.364014 1441832793 -0.718994 -0.162659 -0.569336 0.364014 1441832793 -0.718994 -0.162659 -0.569336 0.364014 1441832793 -0.718994 -0.162659 -0.569336 0.364014 1441832793 -0.718994 -0.162659 -0.569336 0.364014 1441832793 -0.718994 -0.162659 -0.569336 0.364014 1441832793 -0.718994 -0.162659 -0.569336 0.364014 1441832793 -0.716736 -0.164673 -0.572388 0.362732 1441832793 -0.716736 -0.164673 -0.572388 0.362732 1441832793 -0.716736 -0.164673 -0.572388 0.362732 1441832793 -0.716736 -0.164673 -0.572388 0.362732 1441832793 -0.716736 -0.164673 -0.572388 0.362732 1441832793 -0.716736 -0.164673 -0.572388 0.362732 1441832793 -0.719482 -0.168152 -0.572998 0.354675 1441832793 -0.719482 -0.168152 -0.572998 0.354675 1441832793 -0.719482 -0.168152 -0.572998 0.354675 1441832793 -0.719482 -0.168152 -0.572998 0.354675 1441832793 -0.719482 -0.168152 -0.572998 0.354675 1441832793 -0.719482 -0.168152 -0.572998 0.354675 1441832793 -0.725098 -0.160339 -0.574463 0.344360 1441832793 -0.725098 -0.160339 -0.574463 0.344360 1441832793 -0.725098 -0.160339 -0.574463 0.344360 1441832793 -0.725098 -0.160339 -0.574463 0.344360 1441832793 -0.725098 -0.160339 -0.574463 0.344360 1441832793 -0.725098 -0.160339 -0.574463 0.344360 1441832793 -0.728821 -0.157288 -0.573425 0.339661 1441832793 -0.728821 -0.157288 -0.573425 0.339661 1441832793 -0.728821 -0.157288 -0.573425 0.339661 1441832793 -0.728821 -0.157288 -0.573425 0.339661 1441832793 -0.728821 -0.157288 -0.573425 0.339661 1441832794 -0.728821 -0.157288 -0.573425 0.339661 1441832794 -0.732788 -0.150024 -0.574951 0.331665 1441832794 -0.732788 -0.150024 -0.574951 0.331665 1441832794 -0.732788 -0.150024 -0.574951 0.331665 1441832794 -0.732788 -0.150024 -0.574951 0.331665 1441832794 -0.732788 -0.150024 -0.574951 0.331665 1441832794 -0.732788 -0.150024 -0.574951 0.331665 1441832794 -0.734924 -0.142029 -0.578186 0.324707 1441832794 -0.734924 -0.142029 -0.578186 0.324707 1441832794 -0.734924 -0.142029 -0.578186 0.324707 1441832794 -0.734924 -0.142029 -0.578186 0.324707 1441832794 -0.734924 -0.142029 -0.578186 0.324707 1441832794 -0.734924 -0.142029 -0.578186 0.324707 1441832794 -0.732483 -0.138855 -0.584595 0.320129 1441832794 -0.732483 -0.138855 -0.584595 0.320129 1441832794 -0.732483 -0.138855 -0.584595 0.320129 1441832794 -0.732483 -0.138855 -0.584595 0.320129 1441832794 -0.732483 -0.138855 -0.584595 0.320129 1441832794 
-0.593628 0.348389 -0.723206 0.057312 1441832800 -0.255920 0.648438 -0.712097 -0.083618 1441832800 -0.255920 0.648438 -0.712097 -0.083618 1441832800 -0.255920 0.648438 -0.712097 -0.083618 1441832800 -0.255920 0.648438 -0.712097 -0.083618 1441832800 -0.255920 0.648438 -0.712097 -0.083618 1441832800 -0.255920 0.648438 -0.712097 -0.083618 1441832800 -0.255920 0.648438 -0.712097 -0.083618 1441832800 -0.155701 0.651428 -0.737610 0.085510 1441832800 -0.155701 0.651428 -0.737610 0.085510 1441832800 -0.155701 0.651428 -0.737610 0.085510 1441832800 -0.155701 0.651428 -0.737610 0.085510 1441832800 -0.155701 0.651428 -0.737610 0.085510 1441832800 -0.155701 0.651428 -0.737610 0.085510 1441832800 -0.030823 0.669373 -0.713257 0.205505 1441832800 -0.030823 0.669373 -0.713257 0.205505 1441832800 -0.030823 0.669373 -0.713257 0.205505 1441832800 -0.030823 0.669373 -0.713257 0.205505 1441832800 -0.030823 0.669373 -0.713257 0.205505 1441832800 -0.030823 0.669373 -0.713257 0.205505 1441832800 -0.016418 0.655396 -0.691833 0.302551 1441832800 -0.016418 0.655396 -0.691833 0.302551 1441832800 -0.016418 0.655396 -0.691833 0.302551 1441832800 -0.016418 0.655396 -0.691833 0.302551 1441832800 -0.016418 0.655396 -0.691833 0.302551 1441832800 -0.016418 0.655396 -0.691833 0.302551 1441832800 -0.042114 0.648743 -0.696106 0.304626 1441832800 -0.042114 0.648743 -0.696106 0.304626 1441832800 -0.042114 0.648743 -0.696106 0.304626 1441832800 -0.042114 0.648743 -0.696106 0.304626 1441832800 -0.042114 0.648743 -0.696106 0.304626 1441832800 -0.042114 0.648743 -0.696106 0.304626 1441832800 -0.095947 0.644409 -0.685120 0.325745 1441832800 -0.095947 0.644409 -0.685120 0.325745 1441832800 -0.095947 0.644409 -0.685120 0.325745 1441832800 -0.095947 0.644409 -0.685120 0.325745 1441832800 -0.095947 0.644409 -0.685120 0.325745 1441832801 -0.095947 0.644409 -0.685120 0.325745 1441832801 -0.211853 0.626099 -0.643616 0.385803 1441832801 -0.211853 0.626099 -0.643616 0.385803 1441832801 -0.211853 0.626099 -0.643616 0.385803 1441832801 -0.211853 0.626099 -0.643616 0.385803 1441832801 -0.211853 0.626099 -0.643616 0.385803 1441832801 -0.211853 0.626099 -0.643616 0.385803 1441832801 -0.368347 0.570984 -0.591797 0.433655 1441832801 -0.368347 0.570984 -0.591797 0.433655 1441832801 -0.368347 0.570984 -0.591797 0.433655 1441832801 -0.368347 0.570984 -0.591797 0.433655 1441832801 -0.368347 0.570984 -0.591797 0.433655 1441832801 -0.368347 0.570984 -0.591797 0.433655 1441832801 -0.542114 0.442444 -0.533264 0.475403 1441832801 -0.542114 0.442444 -0.533264 0.475403 1441832801 -0.542114 0.442444 -0.533264 0.475403 1441832801 -0.542114 0.442444 -0.533264 0.475403 1441832801 -0.542114 0.442444 -0.533264 0.475403 1441832801 -0.542114 0.442444 -0.533264 0.475403 1441832801 -0.542114 0.442444 -0.533264 0.475403 1441832801 -0.688354 0.192505 -0.467041 0.520630 1441832801 -0.688354 0.192505 -0.467041 0.520630 1441832801 -0.688354 0.192505 -0.467041 0.520630 1441832801 -0.688354 0.192505 -0.467041 0.520630 1441832801 -0.688354 0.192505 -0.467041 0.520630 1441832801 -0.688354 0.192505 -0.467041 0.520630 1441832801 -0.738586 -0.055420 -0.468689 0.481445 1441832801 -0.738586 -0.055420 -0.468689 0.481445 1441832801 -0.738586 -0.055420 -0.468689 0.481445 1441832801 -0.738586 -0.055420 -0.468689 0.481445 1441832801 -0.738586 -0.055420 -0.468689 0.481445 1441832801 -0.738586 -0.055420 -0.468689 0.481445 1441832801 -0.731262 -0.164063 -0.545959 0.374573 1441832801 -0.731262 -0.164063 -0.545959 0.374573 1441832801 -0.731262 -0.164063 -0.545959 0.374573 1441832801 -0.731262 -0.164063 -0.545959 0.374573 1441832801 -0.731262 -0.164063 -0.545959 0.374573 1441832801 -0.731262 -0.164063 -0.545959 0.374573 1441832801 -0.731262 -0.164063 -0.545959 0.374573 1441832801 -0.735962 -0.200500 -0.586792 0.271912 1441832801 -0.735962 -0.200500 -0.586792 0.271912 1441832801 -0.735962 -0.200500 -0.586792 0.271912 1441832801 -0.735962 -0.200500 -0.586792 0.271912 1441832801 -0.735962 -0.200500 -0.586792 0.271912 1441832801 -0.735962 -0.200500 -0.586792 0.271912 1441832801 -0.729919 -0.167725 -0.608826 0.261841 1441832801 -0.729919 -0.167725 -0.608826 0.261841 1441832801 -0.729919 -0.167725 -0.608826 0.261841 1441832801 -0.729919 -0.167725 -0.608826 0.261841 1441832801 -0.729919 -0.167725 -0.608826 0.261841 1441832801 -0.729919 -0.167725 -0.608826 0.261841 1441832801 -0.706970 -0.141846 -0.628601 0.291565 1441832801 -0.706970 -0.141846 -0.628601 0.291565 1441832801 -0.706970 -0.141846 -0.628601 0.291565 1441832801 -0.706970 -0.141846 -0.628601 0.291565 1441832801 -0.706970 -0.141846 -0.628601 0.291565 1441832801 -0.706970 -0.141846 -0.628601 0.291565 1441832801 -0.704712 -0.071594 -0.646301 0.283936 1441832801 -0.704712 -0.071594 -0.646301 0.283936 1441832801 -0.704712 -0.071594 -0.646301 0.283936 1441832801 -0.704712 -0.071594 -0.646301 0.283936 1441832801 -0.704712 -0.071594 -0.646301 0.283936 1441832801 -0.704712 -0.071594 -0.646301 0.283936 1441832801 -0.680969 0.110413 -0.694092 0.205872 1441832801 -0.680969 0.110413 -0.694092 0.205872 1441832801 -0.680969 0.110413 -0.694092 0.205872 1441832801 -0.680969 0.110413 -0.694092 0.205872 1441832801 -0.680969 0.110413 -0.694092 0.205872 1441832801 -0.680969 0.110413 -0.694092 0.205872 1441832801 -0.680969 0.110413 -0.694092 0.205872 1441832801 -0.446411 0.482849 -0.753418 0.006958 1441832801 -0.446411 0.482849 -0.753418 0.006958 1441832801 -0.446411 0.482849 -0.753418 0.006958 1441832801 -0.446411 0.482849 -0.753418 0.006958 1441832801 -0.446411 0.482849 -0.753418 0.006958 1441832801 -0.446411 0.482849 -0.753418 0.006958 1441832801 -0.179626 0.670898 -0.718384 -0.039001 1441832801 -0.179626 0.670898 -0.718384 -0.039001 1441832801 -0.179626 0.670898 -0.718384 -0.039001 1441832801 -0.179626 0.670898 -0.718384 -0.039001 1441832801 -0.179626 0.670898 -0.718384 -0.039001 1441832801 -0.179626 0.670898 -0.718384 -0.039001 1441832801 -0.096924 0.678589 -0.714661 0.139221 1441832801 -0.096924 0.678589 -0.714661 0.139221 1441832801 -0.096924 0.678589 -0.714661 0.139221 1441832801 -0.096924 0.678589 -0.714661 0.139221 1441832801 -0.096924 0.678589 -0.714661 0.139221 1441832801 -0.096924 0.678589 -0.714661 0.139221 1441832801 -0.058533 0.690430 -0.663391 0.282532 1441832801 -0.058533 0.690430 -0.663391 0.282532 1441832801 -0.058533 0.690430 -0.663391 0.282532 1441832801 -0.058533 0.690430 -0.663391 0.282532 1441832801 -0.058533 0.690430 -0.663391 0.282532 1441832801 -0.058533 0.690430 -0.663391 0.282532 1441832801 -0.082947 0.679504 -0.656799 0.316223 1441832801 -0.082947 0.679504 -0.656799 0.316223 1441832801 -0.082947 0.679504 -0.656799 0.316223 1441832801 -0.082947 0.679504 -0.656799 0.316223 1441832801 -0.082947 0.679504 -0.656799 0.316223 1441832801 -0.082947 0.679504 -0.656799 0.316223 1441832801 -0.106323 0.668213 -0.679443 0.283752 1441832801 -0.106323 0.668213 -0.679443 0.283752 1441832801 -0.106323 0.668213 -0.679443 0.283752 1441832801 -0.106323 0.668213 -0.679443 0.283752 1441832801 -0.106323 0.668213 -0.679443 0.283752 1441832801 -0.106323 0.668213 -0.679443 0.283752 1441832801 -0.106323 0.668213 -0.679443 0.283752 1441832801 -0.191772 0.652771 -0.662048 0.314270 1441832801 -0.191772 0.652771 -0.662048 0.314270 1441832801 -0.191772 0.652771 -0.662048 0.314270 1441832801 -0.191772 0.652771 -0.662048 0.314270 1441832801 -0.191772 0.652771 -0.662048 0.314270 1441832801 -0.191772 0.652771 -0.662048 0.314270 1441832802 -0.352661 0.591919 -0.611145 0.389526 1441832802 -0.352661 0.591919 -0.611145 0.389526 1441832802 -0.352661 0.591919 -0.611145 0.389526 1441832802 -0.352661 0.591919 -0.611145 0.389526 1441832802 -0.352661 0.591919 -0.611145 0.389526 1441832802 -0.352661 0.591919 -0.611145 0.389526 1441832802 -0.517456 0.464539 -0.553894 0.457886 1441832802 -0.517456 0.464539 -0.553894 0.457886 1441832802 -0.517456 0.464539 -0.553894 0.457886 1441832802 -0.517456 0.464539 -0.553894 0.457886 1441832802 -0.517456 0.464539 -0.553894 0.457886 1441832802 -0.517456 0.464539 -0.553894 0.457886 1441832802 -0.638367 0.266174 -0.515137 0.506287 1441832802 -0.638367 0.266174 -0.515137 0.506287 1441832802 -0.638367 0.266174 -0.515137 0.506287 1441832802 -0.638367 0.266174 -0.515137 0.506287 1441832802 -0.638367 0.266174 -0.515137 0.506287 1441832802 -0.638367 0.266174 -0.515137 0.506287 1441832802 -0.638367 0.266174 -0.515137 0.506287 1441832802 -0.704285 0.021667 -0.497253 0.506226 1441832802 -0.704285 0.021667 -0.497253 0.506226 1441832802 -0.704285 0.021667 -0.497253 0.506226 1441832802 -0.704285 0.021667 -0.497253 0.506226 1441832802 -0.704285 0.021667 -0.497253 0.506226 1441832802 -0.701477 -0.166687 -0.516418 0.462097 1441832802 -0.701477 -0.166687 -0.516418 0.462097 1441832802 -0.701477 -0.166687 -0.516418 0.462097 1441832802 -0.701477 -0.166687 -0.516418 0.462097 1441832802 -0.701477 -0.166687 -0.516418 0.462097 1441832802 -0.701477 -0.166687 -0.516418 0.462097 1441832802 -0.686768 -0.308044 -0.515381 0.409790 1441832802 -0.686768 -0.308044 -0.515381 0.409790 1441832802 -0.686768 -0.308044 -0.515381 0.409790 1441832802 -0.686768 -0.308044 -0.515381 0.409790 1441832802 -0.686768 -0.308044 -0.515381 0.409790 1441832802 -0.686768 -0.308044 -0.515381 0.409790 1441832802 -0.712463 -0.275940 -0.549255 0.338684 1441832802 -0.712463 -0.275940 -0.549255 0.338684 1441832802 -0.712463 -0.275940 -0.549255 0.338684 1441832802 -0.712463 -0.275940 -0.549255 0.338684 1441832802 -0.712463 -0.275940 -0.549255 0.338684 1441832802 -0.712463 -0.275940 -0.549255 0.338684 1441832802 -0.712463 -0.275940 -0.549255 0.338684 1441832802 -0.721558 -0.148193 -0.609314 0.293640 1441832802 -0.721558 -0.148193 -0.609314 0.293640 1441832802 -0.721558 -0.148193 -0.609314 0.293640 1441832802 -0.721558 -0.148193 -0.609314 0.293640 1441832802 -0.721558 -0.148193 -0.609314 0.293640 1441832802 -0.721558 -0.148193 -0.609314 0.293640 1441832802 -0.701660 -0.022949 -0.662720 0.260864 1441832802 -0.701660 -0.022949 -0.662720 0.260864 1441832802 -0.701660 -0.022949 -0.662720 0.260864 1441832802 -0.701660 -0.022949 -0.662720 0.260864 1441832802 -0.701660 -0.022949 -0.662720 0.260864 1441832802 -0.701660 -0.022949 -0.662720 0.260864 1441832802 -0.665344 0.132629 -0.712158 0.180603 1441832802 -0.665344 0.132629 -0.712158 0.180603 1441832802 -0.665344 0.132629 -0.712158 0.180603 1441832802 -0.665344 0.132629 -0.712158 0.180603 1441832802 -0.665344 0.132629 -0.712158 0.180603 1441832802 -0.665344 0.132629 -0.712158 0.180603 1441832802 -0.487366 0.423340 -0.763550 -0.017822 1441832802 -0.487366 0.423340 -0.763550 -0.017822 1441832802 -0.487366 0.423340 -0.763550 -0.017822 1441832802 -0.487366 0.423340 -0.763550 -0.017822 1441832802 -0.487366 0.423340 -0.763550 -0.017822 1441832802 -0.487366 0.423340 -0.763550 -0.017822 1441832802 -0.487366 0.423340 -0.763550 -0.017822 1441832802 -0.235901 0.636719 -0.725525 -0.112244 1441832802 -0.235901 0.636719 -0.725525 -0.112244 1441832802 -0.235901 0.636719 -0.725525 -0.112244 1441832802 -0.235901 0.636719 -0.725525 -0.112244 1441832802 -0.235901 0.636719 -0.725525 -0.112244 1441832802 -0.235901 0.636719 -0.725525 -0.112244 1441832802 -0.098755 0.674866 -0.731262 0.009460 1441832802 -0.098755 0.674866 -0.731262 0.009460 1441832802 -0.098755 0.674866 -0.731262 0.009460 1441832802 -0.098755 0.674866 -0.731262 0.009460 1441832802 -0.098755 0.674866 -0.731262 0.009460 1441832802 -0.098755 0.674866 -0.731262 0.009460 1441832802 -0.037170 0.707764 -0.674011 0.208252 1441832802 -0.037170 0.707764 -0.674011 0.208252 1441832802 -0.037170 0.707764 -0.674011 0.208252 1441832802 -0.037170 0.707764 -0.674011 0.208252 1441832802 -0.037170 0.707764 -0.674011 0.208252 1441832802 -0.037170 0.707764 -0.674011 0.208252 1441832802 -0.102112 0.691589 -0.623962 0.349121 1441832802 -0.102112 0.691589 -0.623962 0.349121 1441832802 -0.102112 0.691589 -0.623962 0.349121 1441832802 -0.102112 0.691589 -0.623962 0.349121 1441832802 -0.102112 0.691589 -0.623962 0.349121 1441832802 -0.102112 0.691589 -0.623962 0.349121 1441832802 -0.102112 0.691589 -0.623962 0.349121 1441832802 -0.106506 0.690735 -0.648682 0.301208 1441832802 -0.106506 0.690735 -0.648682 0.301208 1441832802 -0.106506 0.690735 -0.648682 0.301208 1441832802 -0.106506 0.690735 -0.648682 0.301208 1441832802 -0.106506 0.690735 -0.648682 0.301208 1441832802 -0.106506 0.690735 -0.648682 0.301208 1441832802 -0.145691 0.675964 -0.664001 0.284485 1441832802 -0.145691 0.675964 -0.664001 0.284485 1441832802 -0.145691 0.675964 -0.664001 0.284485 1441832802 -0.145691 0.675964 -0.664001 0.284485 1441832802 -0.145691 0.675964 -0.664001 0.284485 1441832802 -0.145691 0.675964 -0.664001 0.284485 1441832802 -0.312500 0.619751 -0.622131 0.362244 1441832802 -0.312500 0.619751 -0.622131 0.362244 1441832802 -0.312500 0.619751 -0.622131 0.362244 1441832802 -0.312500 0.619751 -0.622131 0.362244 1441832802 -0.312500 0.619751 -0.622131 0.362244 1441832802 -0.312500 0.619751 -0.622131 0.362244 1441832802 -0.496460 0.492249 -0.567749 0.434631 1441832803 -0.496460 0.492249 -0.567749 0.434631 1441832803 -0.496460 0.492249 -0.567749 0.434631 1441832803 -0.496460 0.492249 -0.567749 0.434631 1441832803 -0.496460 0.492249 -0.567749 0.434631 1441832803 -0.647888 0.262329 -0.514648 0.496582 1441832803 -0.647888 0.262329 -0.514648 0.496582 1441832803 -0.647888 0.262329 -0.514648 0.496582 1441832803 -0.647888 0.262329 -0.514648 0.496582 1441832803 -0.647888 0.262329 -0.514648 0.496582 1441832803 -0.647888 0.262329 -0.514648 0.496582 1441832803 -0.647888 0.262329 -0.514648 0.496582 1441832803 -0.706238 -0.002075 -0.490173 0.510864 1441832803 -0.706238 -0.002075 -0.490173 0.510864 1441832803 -0.706238 -0.002075 -0.490173 0.510864 1441832803 -0.706238 -0.002075 -0.490173 0.510864 1441832803 -0.706238 -0.002075 -0.490173 0.510864 1441832803 -0.685913 -0.229431 -0.512085 0.463379 1441832803 -0.685913 -0.229431 -0.512085 0.463379 1441832803 -0.685913 -0.229431 -0.512085 0.463379 1441832803 -0.685913 -0.229431 -0.512085 0.463379 1441832803 -0.685913 -0.229431 -0.512085 0.463379 1441832803 -0.685913 -0.229431 -0.512085 0.463379 1441832803 -0.685913 -0.229431 -0.512085 0.463379 1441832803 -0.660767 -0.355225 -0.506165 0.425537 1441832803 -0.660767 -0.355225 -0.506165 0.425537 1441832803 -0.660767 -0.355225 -0.506165 0.425537 1441832803 -0.660767 -0.355225 -0.506165 0.425537 1441832803 -0.660767 -0.355225 -0.506165 0.425537 1441832803 -0.660767 -0.355225 -0.506165 0.425537 1441832803 -0.687805 -0.284485 -0.551086 0.377319 1441832803 -0.687805 -0.284485 -0.551086 0.377319 1441832803 -0.687805 -0.284485 -0.551086 0.377319 1441832803 -0.687805 -0.284485 -0.551086 0.377319 1441832803 -0.687805 -0.284485 -0.551086 0.377319 1441832803 -0.687805 -0.284485 -0.551086 0.377319 1441832803 -0.687988 -0.181274 -0.602112 0.362427 1441832803 -0.687988 -0.181274 -0.602112 0.362427 1441832803 -0.687988 -0.181274 -0.602112 0.362427 1441832803 -0.687988 -0.181274 -0.602112 0.362427 1441832803 -0.687988 -0.181274 -0.602112 0.362427 1441832803 -0.687988 -0.181274 -0.602112 0.362427 1441832803 -0.686829 -0.078674 -0.638367 0.338623 1441832803 -0.686829 -0.078674 -0.638367 0.338623 1441832803 -0.686829 -0.078674 -0.638367 0.338623 1441832803 -0.686829 -0.078674 -0.638367 0.338623 1441832803 -0.686829 -0.078674 -0.638367 0.338623 1441832803 -0.686829 -0.078674 -0.638367 0.338623 1441832803 -0.670959 0.084778 -0.692810 0.250305 1441832803 -0.670959 0.084778 -0.692810 0.250305 1441832803 -0.670959 0.084778 -0.692810 0.250305 1441832803 -0.670959 0.084778 -0.692810 0.250305 1441832803 -0.670959 0.084778 -0.692810 0.250305 1441832803 -0.670959 0.084778 -0.692810 0.250305 1441832803 -0.535339 0.360168 -0.758972 0.087646 1441832803 -0.535339 0.360168 -0.758972 0.087646 1441832803 -0.535339 0.360168 -0.758972 0.087646 1441832803 -0.535339 0.360168 -0.758972 0.087646 1441832803 -0.535339 0.360168 -0.758972 0.087646 1441832803 -0.535339 0.360168 -0.758972 0.087646 1441832803 -0.231812 0.608032 -0.752197 -0.104309 1441832803 -0.231812 0.608032 -0.752197 -0.104309 1441832803 -0.231812 0.608032 -0.752197 -0.104309 1441832803 -0.231812 0.608032 -0.752197 -0.104309 1441832803 -0.231812 0.608032 -0.752197 -0.104309 1441832803 -0.231812 0.608032 -0.752197 -0.104309 1441832803 -0.231812 0.608032 -0.752197 -0.104309 1441832803 -0.114075 0.630859 -0.765747 0.051208 1441832803 -0.114075 0.630859 -0.765747 0.051208 1441832803 -0.114075 0.630859 -0.765747 0.051208 1441832803 -0.114075 0.630859 -0.765747 0.051208 1441832803 -0.114075 0.630859 -0.765747 0.051208 1441832803 -0.114075 0.630859 -0.765747 0.051208 1441832803 0.002869 0.647461 -0.732971 0.208740 1441832803 0.002869 0.647461 -0.732971 0.208740 1441832803 0.002869 0.647461 -0.732971 0.208740 1441832803 0.002869 0.647461 -0.732971 0.208740 1441832803 0.002869 0.647461 -0.732971 0.208740 1441832803 0.002869 0.647461 -0.732971 0.208740 1441832803 0.013184 0.642761 -0.690979 0.330444 1441832803 0.013184 0.642761 -0.690979 0.330444 1441832803 0.013184 0.642761 -0.690979 0.330444 1441832803 0.013184 0.642761 -0.690979 0.330444 1441832803 0.013184 0.642761 -0.690979 0.330444 1441832803 0.013184 0.642761 -0.690979 0.330444 1441832803 0.043213 0.644165 -0.720581 0.252808 1441832803 0.043213 0.644165 -0.720581 0.252808 1441832803 0.043213 0.644165 -0.720581 0.252808 1441832803 0.043213 0.644165 -0.720581 0.252808 1441832803 0.043213 0.644165 -0.720581 0.252808 1441832803 0.043213 0.644165 -0.720581 0.252808 1441832803 -0.028748 0.635071 -0.723572 0.268860 1441832803 -0.028748 0.635071 -0.723572 0.268860 1441832803 -0.028748 0.635071 -0.723572 0.268860 1441832803 -0.028748 0.635071 -0.723572 0.268860 1441832803 -0.028748 0.635071 -0.723572 0.268860 1441832803 -0.028748 0.635071 -0.723572 0.268860 1441832803 -0.028748 0.635071 -0.723572 0.268860 1441832803 -0.192749 0.600037 -0.679321 0.375916 1441832803 -0.192749 0.600037 -0.679321 0.375916 1441832803 -0.192749 0.600037 -0.679321 0.375916 1441832803 -0.192749 0.600037 -0.679321 0.375916 1441832803 -0.192749 0.600037 -0.679321 0.375916 1441832803 -0.192749 0.600037 -0.679321 0.375916 1441832803 -0.192749 0.600037 -0.679321 0.375916 1441832803 -0.429077 0.466370 -0.564392 0.529053 1441832803 -0.429077 0.466370 -0.564392 0.529053 1441832803 -0.429077 0.466370 -0.564392 0.529053 1441832803 -0.429077 0.466370 -0.564392 0.529053 1441832803 -0.429077 0.466370 -0.564392 0.529053 1441832803 -0.429077 0.466370 -0.564392 0.529053 1441832803 -0.587646 0.250671 -0.469238 0.609680 1441832803 -0.587646 0.250671 -0.469238 0.609680 1441832804 -0.587646 0.250671 -0.469238 0.609680 1441832804 -0.587646 0.250671 -0.469238 0.609680 1441832804 -0.587646 0.250671 -0.469238 0.609680 1441832804 -0.587646 0.250671 -0.469238 0.609680 1441832804 -0.662170 0.043091 -0.460571 0.589539 1441832804 -0.662170 0.043091 -0.460571 0.589539 1441832804 -0.662170 0.043091 -0.460571 0.589539 1441832804 -0.662170 0.043091 -0.460571 0.589539 1441832804 -0.662170 0.043091 -0.460571 0.589539 1441832804 -0.674500 -0.191528 -0.490601 0.517456 1441832804 -0.674500 -0.191528 -0.490601 0.517456 1441832804 -0.674500 -0.191528 -0.490601 0.517456 1441832804 -0.674500 -0.191528 -0.490601 0.517456 1441832804 -0.674500 -0.191528 -0.490601 0.517456 1441832804 -0.674500 -0.191528 -0.490601 0.517456 1441832804 -0.646423 -0.378662 -0.492493 0.443054 1441832804 -0.646423 -0.378662 -0.492493 0.443054 1441832804 -0.646423 -0.378662 -0.492493 0.443054 1441832804 -0.646423 -0.378662 -0.492493 0.443054 1441832804 -0.646423 -0.378662 -0.492493 0.443054 1441832804 -0.646423 -0.378662 -0.492493 0.443054 1441832804 -0.662903 -0.331238 -0.533569 0.407715 1441832804 -0.662903 -0.331238 -0.533569 0.407715 1441832804 -0.662903 -0.331238 -0.533569 0.407715 1441832804 -0.662903 -0.331238 -0.533569 0.407715 1441832804 -0.662903 -0.331238 -0.533569 0.407715 1441832804 -0.662903 -0.331238 -0.533569 0.407715 1441832804 -0.681702 -0.185303 -0.598694 0.377563 1441832804 -0.681702 -0.185303 -0.598694 0.377563 1441832804 -0.681702 -0.185303 -0.598694 0.377563 1441832804 -0.681702 -0.185303 -0.598694 0.377563 1441832804 -0.681702 -0.185303 -0.598694 0.377563 1441832804 -0.681702 -0.185303 -0.598694 0.377563 1441832804 -0.681702 -0.185303 -0.598694 0.377563 1441832804 -0.678650 -0.049561 -0.656494 0.325684 1441832804 -0.678650 -0.049561 -0.656494 0.325684 1441832804 -0.678650 -0.049561 -0.656494 0.325684 1441832804 -0.678650 -0.049561 -0.656494 0.325684 1441832804 -0.678650 -0.049561 -0.656494 0.325684 1441832804 -0.661682 0.065430 -0.691833 0.281738 1441832804 -0.661682 0.065430 -0.691833 0.281738 1441832804 -0.661682 0.065430 -0.691833 0.281738 1441832804 -0.661682 0.065430 -0.691833 0.281738 1441832804 -0.661682 0.065430 -0.691833 0.281738 1441832804 -0.661682 0.065430 -0.691833 0.281738 1441832804 -0.617737 0.209290 -0.730530 0.202454 1441832804 -0.617737 0.209290 -0.730530 0.202454 1441832804 -0.617737 0.209290 -0.730530 0.202454 1441832804 -0.617737 0.209290 -0.730530 0.202454 1441832804 -0.617737 0.209290 -0.730530 0.202454 1441832804 -0.617737 0.209290 -0.730530 0.202454 1441832804 -0.388245 0.484314 -0.784058 -0.002502 1441832804 -0.388245 0.484314 -0.784058 -0.002502 1441832804 -0.388245 0.484314 -0.784058 -0.002502 1441832804 -0.388245 0.484314 -0.784058 -0.002502 1441832804 -0.388245 0.484314 -0.784058 -0.002502 1441832804 -0.388245 0.484314 -0.784058 -0.002502 1441832804 -0.193176 0.611877 -0.766968 -0.006165 1441832804 -0.193176 0.611877 -0.766968 -0.006165 1441832804 -0.193176 0.611877 -0.766968 -0.006165 1441832804 -0.193176 0.611877 -0.766968 -0.006165 1441832804 -0.193176 0.611877 -0.766968 -0.006165 1441832804 -0.193176 0.611877 -0.766968 -0.006165 1441832804 -0.056091 0.648804 -0.753723 0.088501 1441832804 -0.056091 0.648804 -0.753723 0.088501 1441832804 -0.056091 0.648804 -0.753723 0.088501 1441832804 -0.056091 0.648804 -0.753723 0.088501 1441832804 -0.056091 0.648804 -0.753723 0.088501 1441832804 -0.056091 0.648804 -0.753723 0.088501 1441832804 -0.056091 0.648804 -0.753723 0.088501 1441832804 0.029419 0.672668 -0.710938 0.203003 1441832804 0.029419 0.672668 -0.710938 0.203003 1441832804 0.029419 0.672668 -0.710938 0.203003 1441832804 0.029419 0.672668 -0.710938 0.203003 1441832804 0.029419 0.672668 -0.710938 0.203003 1441832804 0.029419 0.672668 -0.710938 0.203003 1441832804 -0.005310 0.649780 -0.698669 0.299316 1441832804 -0.005310 0.649780 -0.698669 0.299316 1441832804 -0.005310 0.649780 -0.698669 0.299316 1441832804 -0.005310 0.649780 -0.698669 0.299316 1441832804 -0.005310 0.649780 -0.698669 0.299316 1441832804 -0.005310 0.649780 -0.698669 0.299316 1441832804 -0.005310 0.649780 -0.698669 0.299316 1441832804 -0.019531 0.643433 -0.722046 0.253418 1441832804 -0.019531 0.643433 -0.722046 0.253418 1441832804 -0.019531 0.643433 -0.722046 0.253418 1441832804 -0.019531 0.643433 -0.722046 0.253418 1441832804 -0.019531 0.643433 -0.722046 0.253418 1441832804 -0.019531 0.643433 -0.722046 0.253418 1441832804 -0.092529 0.634521 -0.721802 0.260376 1441832804 -0.092529 0.634521 -0.721802 0.260376 1441832804 -0.092529 0.634521 -0.721802 0.260376 1441832804 -0.092529 0.634521 -0.721802 0.260376 1441832804 -0.092529 0.634521 -0.721802 0.260376 1441832804 -0.092529 0.634521 -0.721802 0.260376 1441832804 -0.239075 0.606750 -0.690063 0.313965 1441832804 -0.239075 0.606750 -0.690063 0.313965 1441832804 -0.239075 0.606750 -0.690063 0.313965 1441832804 -0.239075 0.606750 -0.690063 0.313965 1441832804 -0.239075 0.606750 -0.690063 0.313965 1441832804 -0.239075 0.606750 -0.690063 0.313965 1441832804 -0.448059 0.489624 -0.622559 0.414673 1441832804 -0.448059 0.489624 -0.622559 0.414673 1441832804 -0.448059 0.489624 -0.622559 0.414673 1441832804 -0.448059 0.489624 -0.622559 0.414673 1441832804 -0.448059 0.489624 -0.622559 0.414673 1441832804 -0.448059 0.489624 -0.622559 0.414673 1441832804 -0.448059 0.489624 -0.622559 0.414673 1441832804 -0.629028 0.232117 -0.524597 0.524719 1441832804 -0.629028 0.232117 -0.524597 0.524719 1441832804 -0.629028 0.232117 -0.524597 0.524719 1441832805 -0.629028 0.232117 -0.524597 0.524719 1441832805 -0.629028 0.232117 -0.524597 0.524719 1441832805 -0.629028 0.232117 -0.524597 0.524719 1441832805 -0.680603 -0.042419 -0.465454 0.564209 1441832805 -0.680603 -0.042419 -0.465454 0.564209 1441832805 -0.680603 -0.042419 -0.465454 0.564209 1441832805 -0.680603 -0.042419 -0.465454 0.564209 1441832805 -0.680603 -0.042419 -0.465454 0.564209 1441832805 -0.680603 -0.042419 -0.465454 0.564209 1441832805 -0.650757 -0.272034 -0.489136 0.513123 1441832805 -0.650757 -0.272034 -0.489136 0.513123 1441832805 -0.650757 -0.272034 -0.489136 0.513123 1441832805 -0.650757 -0.272034 -0.489136 0.513123 1441832805 -0.650757 -0.272034 -0.489136 0.513123 1441832805 -0.650757 -0.272034 -0.489136 0.513123 1441832805 -0.617981 -0.396667 -0.481140 0.478882 1441832805 -0.617981 -0.396667 -0.481140 0.478882 1441832805 -0.617981 -0.396667 -0.481140 0.478882 1441832805 -0.617981 -0.396667 -0.481140 0.478882 1441832805 -0.617981 -0.396667 -0.481140 0.478882 1441832805 -0.617981 -0.396667 -0.481140 0.478882 1441832805 -0.617981 -0.396667 -0.481140 0.478882 1441832805 -0.658081 -0.288391 -0.536560 0.442688 1441832805 -0.658081 -0.288391 -0.536560 0.442688 1441832805 -0.658081 -0.288391 -0.536560 0.442688 1441832805 -0.658081 -0.288391 -0.536560 0.442688 1441832805 -0.658081 -0.288391 -0.536560 0.442688 1441832805 -0.658081 -0.288391 -0.536560 0.442688 1441832805 -0.663757 -0.150452 -0.590515 0.433777 1441832805 -0.663757 -0.150452 -0.590515 0.433777 1441832805 -0.663757 -0.150452 -0.590515 0.433777 1441832805 -0.663757 -0.150452 -0.590515 0.433777 1441832805 -0.663757 -0.150452 -0.590515 0.433777 1441832805 -0.663757 -0.150452 -0.590515 0.433777 1441832805 -0.654358 -0.082764 -0.602905 0.448853 1441832805 -0.654358 -0.082764 -0.602905 0.448853 1441832805 -0.654358 -0.082764 -0.602905 0.448853 1441832805 -0.654358 -0.082764 -0.602905 0.448853 1441832805 -0.654358 -0.082764 -0.602905 0.448853 1441832805 -0.654358 -0.082764 -0.602905 0.448853 1441832805 -0.646179 0.061768 -0.659363 0.379333 1441832805 -0.646179 0.061768 -0.659363 0.379333 1441832805 -0.646179 0.061768 -0.659363 0.379333 1441832805 -0.646179 0.061768 -0.659363 0.379333 1441832805 -0.646179 0.061768 -0.659363 0.379333 1441832805 -0.646179 0.061768 -0.659363 0.379333 1441832805 -0.441101 0.417542 -0.789368 0.089600 1441832805 -0.441101 0.417542 -0.789368 0.089600 1441832805 -0.441101 0.417542 -0.789368 0.089600 1441832805 -0.441101 0.417542 -0.789368 0.089600 1441832805 -0.441101 0.417542 -0.789368 0.089600 1441832805 -0.441101 0.417542 -0.789368 0.089600 1441832805 -0.441101 0.417542 -0.789368 0.089600 1441832805 -0.151611 0.615173 -0.772766 -0.037842 1441832805 -0.151611 0.615173 -0.772766 -0.037842 1441832805 -0.151611 0.615173 -0.772766 -0.037842 1441832805 -0.151611 0.615173 -0.772766 -0.037842 1441832805 -0.151611 0.615173 -0.772766 -0.037842 1441832805 -0.022522 0.621277 -0.777039 0.098694 1441832805 -0.022522 0.621277 -0.777039 0.098694 1441832805 -0.022522 0.621277 -0.777039 0.098694 1441832805 -0.022522 0.621277 -0.777039 0.098694 1441832805 -0.022522 0.621277 -0.777039 0.098694 1441832805 -0.022522 0.621277 -0.777039 0.098694 1441832805 -0.022522 0.621277 -0.777039 0.098694 1441832805 0.060059 0.635742 -0.733887 0.231628 1441832805 0.060059 0.635742 -0.733887 0.231628 1441832805 0.060059 0.635742 -0.733887 0.231628 1441832805 0.060059 0.635742 -0.733887 0.231628 1441832805 0.060059 0.635742 -0.733887 0.231628 1441832805 0.060059 0.635742 -0.733887 0.231628 1441832805 0.031494 0.643433 -0.719177 0.260437 1441832805 0.031494 0.643433 -0.719177 0.260437 1441832805 0.031494 0.643433 -0.719177 0.260437 1441832805 
-0.696411 -0.136841 -0.600525 0.368469 1441832808 -0.696411 -0.136841 -0.600525 0.368469 1441832808 -0.696411 -0.136841 -0.600525 0.368469 1441832808 -0.696411 -0.136841 -0.600525 0.368469 1441832808 -0.696411 -0.136841 -0.600525 0.368469 1441832808 -0.696350 -0.138123 -0.600037 0.368774 1441832808 -0.696350 -0.138123 -0.600037 0.368774 1441832808 -0.696350 -0.138123 -0.600037 0.368774 1441832808 -0.696350 -0.138123 -0.600037 0.368774 1441832808 -0.696350 -0.138123 -0.600037 0.368774 1441832808 -0.696350 -0.138123 -0.600037 0.368774 1441832808 -0.696472 -0.139954 -0.599060 0.369446 1441832808 -0.696472 -0.139954 -0.599060 0.369446 1441832808 -0.696472 -0.139954 -0.599060 0.369446 1441832808 -0.696472 -0.139954 -0.599060 0.369446 1441832808 -0.696472 -0.139954 -0.599060 0.369446 1441832808 -0.696472 -0.139954 -0.599060 0.369446 1441832808 -0.696472 -0.139954 -0.599060 0.369446 1441832808 -0.696838 -0.141174 -0.597900 0.370117 1441832808 -0.696838 -0.141174 -0.597900 0.370117 1441832808 -0.696838 -0.141174 -0.597900 0.370117 1441832808 -0.696838 -0.141174 -0.597900 0.370117 1441832808 -0.696838 -0.141174 -0.597900 0.370117 1441832808 -0.698914 -0.140320 -0.596741 0.368408 1441832808 -0.698914 -0.140320 -0.596741 0.368408 1441832808 -0.698914 -0.140320 -0.596741 0.368408 1441832808 -0.698914 -0.140320 -0.596741 0.368408 1441832808 -0.698914 -0.140320 -0.596741 0.368408 1441832808 -0.698914 -0.140320 -0.596741 0.368408 1441832808 -0.698914 -0.140320 -0.596741 0.368408 1441832808 -0.702759 -0.138245 -0.595276 0.364380 1441832808 -0.702759 -0.138245 -0.595276 0.364380 1441832808 -0.702759 -0.138245 -0.595276 0.364380 1441832808 -0.702759 -0.138245 -0.595276 0.364380 1441832808 -0.702759 -0.138245 -0.595276 0.364380 1441832808 -0.707458 -0.135681 -0.594543 0.357300 1441832808 -0.707458 -0.135681 -0.594543 0.357300 1441832808 -0.707458 -0.135681 -0.594543 0.357300 1441832808 -0.707458 -0.135681 -0.594543 0.357300 1441832808 -0.707458 -0.135681 -0.594543 0.357300 1441832808 -0.707458 -0.135681 -0.594543 0.357300 1441832808 -0.711853 -0.129578 -0.596191 0.347961 1441832808 -0.711853 -0.129578 -0.596191 0.347961 1441832808 -0.711853 -0.129578 -0.596191 0.347961 1441832808 -0.711853 -0.129578 -0.596191 0.347961 1441832808 -0.711853 -0.129578 -0.596191 0.347961 1441832808 -0.711853 -0.129578 -0.596191 0.347961 1441832808 -0.711365 -0.121887 -0.601318 0.342957 1441832808 -0.711365 -0.121887 -0.601318 0.342957 1441832808 -0.711365 -0.121887 -0.601318 0.342957 1441832808 -0.711365 -0.121887 -0.601318 0.342957 1441832808 -0.711365 -0.121887 -0.601318 0.342957 1441832808 -0.711365 -0.121887 -0.601318 0.342957 1441832808 -0.707092 -0.123474 -0.604004 0.346436 1441832808 -0.707092 -0.123474 -0.604004 0.346436 1441832808 -0.707092 -0.123474 -0.604004 0.346436 1441832808 -0.707092 -0.123474 -0.604004 0.346436 1441832808 -0.707092 -0.123474 -0.604004 0.346436 1441832808 -0.704895 -0.126953 -0.605896 0.346436 1441832809 -0.704895 -0.126953 -0.605896 0.346436 1441832809 -0.704895 -0.126953 -0.605896 0.346436 1441832809 -0.704895 -0.126953 -0.605896 0.346436 1441832809 -0.704895 -0.126953 -0.605896 0.346436 1441832809 -0.704895 -0.126953 -0.605896 0.346436 1441832809 -0.705811 -0.126465 -0.606812 0.343018 1441832809 -0.705811 -0.126465 -0.606812 0.343018 1441832809 -0.705811 -0.126465 -0.606812 0.343018 1441832809 -0.705811 -0.126465 -0.606812 0.343018 1441832809 -0.705811 -0.126465 -0.606812 0.343018 1441832809 -0.705811 -0.126465 -0.606812 0.343018 1441832809 -0.704102 -0.131104 -0.606934 0.344604 1441832809 -0.704102 -0.131104 -0.606934 0.344604 1441832809 -0.704102 -0.131104 -0.606934 0.344604 1441832809 -0.704102 -0.131104 -0.606934 0.344604 1441832809 -0.704102 -0.131104 -0.606934 0.344604 1441832809 -0.704102 -0.131104 -0.606934 0.344604 1441832809 -0.700073 -0.140137 -0.605957 0.350891 1441832809 -0.700073 -0.140137 -0.605957 0.350891 1441832809 -0.700073 -0.140137 -0.605957 0.350891 1441832809 -0.700073 -0.140137 -0.605957 0.350891 1441832809 -0.700073 -0.140137 -0.605957 0.350891 1441832809 -0.700073 -0.140137 -0.605957 0.350891 1441832809 -0.695007 -0.151123 -0.603943 0.359802 1441832809 -0.695007 -0.151123 -0.603943 0.359802 1441832809 -0.695007 -0.151123 -0.603943 0.359802 1441832809 -0.695007 -0.151123 -0.603943 0.359802 1441832809 -0.695007 -0.151123 -0.603943 0.359802 1441832809 -0.695007 -0.151123 -0.603943 0.359802 1441832809 -0.695007 -0.151123 -0.603943 0.359802 1441832809 -0.689758 -0.164673 -0.600098 0.370300 1441832809 -0.689758 -0.164673 -0.600098 0.370300 1441832809 -0.689758 -0.164673 -0.600098 0.370300 1441832809 -0.689758 -0.164673 -0.600098 0.370300 1441832809 -0.689758 -0.164673 -0.600098 0.370300 1441832809 -0.687927 -0.175903 -0.589661 0.384949 1441832809 -0.687927 -0.175903 -0.589661 0.384949 1441832809 -0.687927 -0.175903 -0.589661 0.384949 1441832809 -0.687927 -0.175903 -0.589661 0.384949 1441832809 -0.687927 -0.175903 -0.589661 0.384949 1441832809 -0.687927 -0.175903 -0.589661 0.384949 1441832809 -0.687927 -0.175903 -0.589661 0.384949 1441832809 -0.687744 -0.180054 -0.580811 0.396667 1441832809 -0.687744 -0.180054 -0.580811 0.396667 1441832809 -0.687744 -0.180054 -0.580811 0.396667 1441832809 -0.687744 -0.180054 -0.580811 0.396667 1441832809 -0.687744 -0.180054 -0.580811 0.396667 1441832809 -0.687744 -0.180054 -0.580811 0.396667 1441832809 -0.691589 -0.174133 -0.575562 0.400269 1441832809 -0.691589 -0.174133 -0.575562 0.400269 1441832809 -0.691589 -0.174133 -0.575562 0.400269 1441832809 -0.691589 -0.174133 -0.575562 0.400269 1441832809 -0.691589 -0.174133 -0.575562 0.400269 1441832809 -0.691589 -0.174133 -0.575562 0.400269 1441832809 -0.697144 -0.157227 -0.575806 0.397156 1441832809 -0.697144 -0.157227 -0.575806 0.397156 1441832809 -0.697144 -0.157227 -0.575806 0.397156 1441832809 -0.697144 -0.157227 -0.575806 0.397156 1441832809 -0.697144 -0.157227 -0.575806 0.397156 1441832809 -0.697144 -0.157227 -0.575806 0.397156 1441832809 -0.697144 -0.157227 -0.575806 0.397156 1441832809 -0.700928 -0.138306 -0.580383 0.390869 1441832809 -0.700928 -0.138306 -0.580383 0.390869 1441832809 -0.700928 -0.138306 -0.580383 0.390869 1441832809 -0.700928 -0.138306 -0.580383 0.390869 1441832809 -0.700928 -0.138306 -0.580383 0.390869 1441832809 -0.700928 -0.138306 -0.580383 0.390869 1441832809 -0.701233 -0.133057 -0.582153 0.389526 1441832809 -0.701233 -0.133057 -0.582153 0.389526 1441832809 -0.701233 -0.133057 -0.582153 0.389526 1441832809 -0.701233 -0.133057 -0.582153 0.389526 1441832809 -0.701233 -0.133057 -0.582153 0.389526 1441832809 -0.701233 -0.133057 -0.582153 0.389526 1441832809 -0.700989 -0.135193 -0.581360 0.390320 1441832809 -0.700989 -0.135193 -0.581360 0.390320 1441832809 -0.700989 -0.135193 -0.581360 0.390320 1441832809 -0.700989 -0.135193 -0.581360 0.390320 1441832809 -0.700989 -0.135193 -0.581360 0.390320 1441832809 -0.700989 -0.135193 -0.581360 0.390320 1441832809 -0.700989 -0.135193 -0.581360 0.390320 1441832809 -0.701965 -0.135986 -0.582275 0.387085 1441832809 -0.701965 -0.135986 -0.582275 0.387085 1441832809 -0.701965 -0.135986 -0.582275 0.387085 1441832809 -0.701965 -0.135986 -0.582275 0.387085 1441832809 -0.701965 -0.135986 -0.582275 0.387085 1441832809 -0.705383 -0.135010 -0.583618 0.379028 1441832809 -0.705383 -0.135010 -0.583618 0.379028 1441832809 -0.705383 -0.135010 -0.583618 0.379028 1441832809 -0.705383 -0.135010 -0.583618 0.379028 1441832809 -0.705383 -0.135010 -0.583618 0.379028 1441832809 -0.705383 -0.135010 -0.583618 0.379028 1441832809 -0.705383 -0.135010 -0.583618 0.379028 1441832809 -0.713440 -0.131653 -0.581482 0.368286 1441832809 -0.713440 -0.131653 -0.581482 0.368286 1441832809 -0.713440 -0.131653 -0.581482 0.368286 1441832809 -0.713440 -0.131653 -0.581482 0.368286 1441832809 -0.713440 -0.131653 -0.581482 0.368286 1441832809 -0.713440 -0.131653 -0.581482 0.368286 1441832809 -0.720703 -0.118591 -0.585571 0.351746 1441832809 -0.720703 -0.118591 -0.585571 0.351746 1441832809 -0.720703 -0.118591 -0.585571 0.351746 1441832809 -0.720703 -0.118591 -0.585571 0.351746 1441832809 -0.720703 -0.118591 -0.585571 0.351746 1441832809 -0.720703 -0.118591 -0.585571 0.351746 1441832809 -0.722717 -0.106506 -0.591797 0.340820 1441832809 -0.722717 -0.106506 -0.591797 0.340820 1441832809 -0.722717 -0.106506 -0.591797 0.340820 1441832809 -0.722717 -0.106506 -0.591797 0.340820 1441832809 -0.722717 -0.106506 -0.591797 0.340820 1441832809 -0.722717 -0.106506 -0.591797 0.340820 1441832809 -0.720886 -0.114624 -0.591248 0.343079 1441832809 -0.720886 -0.114624 -0.591248 0.343079 1441832810 -0.720886 -0.114624 -0.591248 0.343079 1441832810 -0.720886 -0.114624 -0.591248 0.343079 1441832810 -0.720886 -0.114624 -0.591248 0.343079 1441832810 -0.720886 -0.114624 -0.591248 0.343079 1441832810 -0.720825 -0.128418 -0.588257 0.343384 1441832810 -0.720825 -0.128418 -0.588257 0.343384 1441832810 -0.720825 -0.128418 -0.588257 0.343384 1441832810 -0.720825 -0.128418 -0.588257 0.343384 1441832810 -0.720825 -0.128418 -0.588257 0.343384 1441832810 -0.720825 -0.128418 -0.588257 0.343384 1441832810 -0.720154 -0.134338 -0.589600 0.340210 1441832810 -0.720154 -0.134338 -0.589600 0.340210 1441832810 -0.720154 -0.134338 -0.589600 0.340210 1441832810 -0.720154 -0.134338 -0.589600 0.340210 1441832810 -0.720154 -0.134338 -0.589600 0.340210 1441832810 -0.720154 -0.134338 -0.589600 0.340210 1441832810 -0.714539 -0.147949 -0.589783 0.346069 1441832810 -0.714539 -0.147949 -0.589783 0.346069 1441832810 -0.714539 -0.147949 -0.589783 0.346069 1441832810 -0.714539 -0.147949 -0.589783 0.346069 1441832810 -0.714539 -0.147949 -0.589783 0.346069 1441832810 -0.714539 -0.147949 -0.589783 0.346069 1441832810 -0.706177 -0.167725 -0.588196 0.356689 1441832810 -0.706177 -0.167725 -0.588196 0.356689 1441832810 -0.706177 -0.167725 -0.588196 0.356689 1441832810 -0.706177 -0.167725 -0.588196 0.356689 1441832810 -0.706177 -0.167725 -0.588196 0.356689 1441832810 -0.700500 -0.181946 -0.586304 0.364014 1441832810 -0.700500 -0.181946 -0.586304 0.364014 1441832810 -0.700500 -0.181946 -0.586304 0.364014 1441832810 -0.700500 -0.181946 -0.586304 0.364014 1441832810 -0.700500 -0.181946 -0.586304 0.364014 1441832810 -0.700500 -0.181946 -0.586304 0.364014 1441832810 -0.700500 -0.181946 -0.586304 0.364014 1441832810 -0.699219 -0.183228 -0.583740 0.369934 1441832810 -0.699219 -0.183228 -0.583740 0.369934 1441832810 -0.699219 -0.183228 -0.583740 0.369934 1441832810 -0.699219 -0.183228 -0.583740 0.369934 1441832810 -0.699219 -0.183228 -0.583740 0.369934 1441832810 -0.699219 -0.183228 -0.583740 0.369934 1441832810 -0.699280 -0.178894 -0.579651 0.378174 1441832810 -0.699280 -0.178894 -0.579651 0.378174 1441832810 -0.699280 -0.178894 -0.579651 0.378174 1441832810 -0.699280 -0.178894 -0.579651 0.378174 1441832810 -0.699280 -0.178894 -0.579651 0.378174 1441832810 -0.699280 -0.178894 -0.579651 0.378174 1441832810 -0.701172 -0.164490 -0.578674 0.382751 1441832810 -0.701172 -0.164490 -0.578674 0.382751 1441832810 -0.701172 -0.164490 -0.578674 0.382751 1441832810 -0.701172 -0.164490 -0.578674 0.382751 1441832810 -0.701172 -0.164490 -0.578674 0.382751 1441832810 -0.701172 -0.164490 -0.578674 0.382751 1441832810 -0.701782 -0.145569 -0.583801 0.381531 1441832810 -0.701782 -0.145569 -0.583801 0.381531 1441832810 -0.701782 -0.145569 -0.583801 0.381531 1441832810 -0.701782 -0.145569 -0.583801 0.381531 1441832810 -0.701782 -0.145569 -0.583801 0.381531 1441832810 -0.701782 -0.145569 -0.583801 0.381531 1441832810 -0.701477 -0.134888 -0.588440 0.378784 1441832810 -0.701477 -0.134888 -0.588440 0.378784 1441832810 -0.701477 -0.134888 -0.588440 0.378784 1441832810 -0.701477 -0.134888 -0.588440 0.378784 1441832810 -0.701477 -0.134888 -0.588440 0.378784 1441832810 -0.701477 -0.134888 -0.588440 0.378784 1441832810 -0.699280 -0.141357 -0.587769 0.381714 1441832810 -0.699280 -0.141357 -0.587769 0.381714 1441832810 -0.699280 -0.141357 -0.587769 0.381714 1441832810 -0.699280 -0.141357 -0.587769 0.381714 1441832810 -0.699280 -0.141357 -0.587769 0.381714 1441832810 -0.699280 -0.141357 -0.587769 0.381714 1441832810 -0.699280 -0.141357 -0.587769 0.381714 1441832810 -0.697815 -0.150879 -0.584473 0.385742 1441832810 -0.697815 -0.150879 -0.584473 0.385742 1441832810 -0.697815 -0.150879 -0.584473 0.385742 1441832810 -0.697815 -0.150879 -0.584473 0.385742 1441832810 -0.697815 -0.150879 -0.584473 0.385742 1441832810 -0.698242 -0.152405 -0.584534 0.384277 1441832810 -0.698242 -0.152405 -0.584534 0.384277 1441832810 -0.698242 -0.152405 -0.584534 0.384277 1441832810 -0.698242 -0.152405 -0.584534 0.384277 1441832810 -0.698242 -0.152405 -0.584534 0.384277 1441832810 -0.698242 -0.152405 -0.584534 0.384277 1441832810 -0.698242 -0.152405 -0.584534 0.384277 1441832810 -0.703735 -0.147583 -0.585754 0.374084 1441832810 -0.703735 -0.147583 -0.585754 0.374084 1441832810 -0.703735 -0.147583 -0.585754 0.374084 1441832810 -0.703735 -0.147583 -0.585754 0.374084 1441832810 -0.703735 -0.147583 -0.585754 0.374084 1441832810 -0.703735 -0.147583 -0.585754 0.374084 1441832810 -0.713562 -0.133850 -0.587952 0.356812 1441832810 -0.713562 -0.133850 -0.587952 0.356812 1441832810 -0.713562 -0.133850 -0.587952 0.356812 1441832810 -0.713562 -0.133850 -0.587952 0.356812 1441832810 -0.713562 -0.133850 -0.587952 0.356812 1441832810 -0.713562 -0.133850 -0.587952 0.356812 1441832810 -0.713562 -0.133850 -0.587952 0.356812 1441832810 -0.723145 -0.116638 -0.590576 0.338745 1441832810 -0.723145 -0.116638 -0.590576 0.338745 1441832810 -0.723145 -0.116638 -0.590576 0.338745 1441832810 -0.723145 -0.116638 -0.590576 0.338745 1441832810 -0.723145 -0.116638 -0.590576 0.338745 1441832810 -0.723145 -0.116638 -0.590576 0.338745 1441832810 -0.728821 -0.093079 -0.598145 0.320129 1441832810 -0.728821 -0.093079 -0.598145 0.320129 1441832810 -0.728821 -0.093079 -0.598145 0.320129 1441832810 -0.728821 -0.093079 -0.598145 0.320129 1441832810 -0.728821 -0.093079 -0.598145 0.320129 1441832810 -0.728821 -0.093079 -0.598145 0.320129 1441832810 -0.728821 -0.093079 -0.598145 0.320129 1441832810 -0.727356 -0.081909 -0.606323 0.310913 1441832810 -0.727356 -0.081909 -0.606323 0.310913 1441832811 -0.727356 -0.081909 -0.606323 0.310913 1441832811 -0.727356 -0.081909 -0.606323 0.310913 1441832811 -0.727356 -0.081909 -0.606323 0.310913 1441832811 -0.724792 -0.100098 -0.602844 0.318237 1441832811 -0.724792 -0.100098 -0.602844 0.318237 1441832811 -0.724792 -0.100098 -0.602844 0.318237 1441832811 -0.724792 -0.100098 -0.602844 0.318237 1441832811 -0.724792 -0.100098 -0.602844 0.318237 1441832811 -0.724792 -0.100098 -0.602844 0.318237 1441832811 -0.724792 -0.100098 -0.602844 0.318237 1441832811 -0.723145 -0.119934 -0.597046 0.325989 1441832811 -0.723145 -0.119934 -0.597046 0.325989 1441832811 -0.723145 -0.119934 -0.597046 0.325989 1441832811 -0.723145 -0.119934 -0.597046 0.325989 1441832811 -0.723145 -0.119934 -0.597046 0.325989 1441832811 -0.722351 -0.123108 -0.597229 0.326172 1441832811 -0.722351 -0.123108 -0.597229 0.326172 1441832811 -0.722351 -0.123108 -0.597229 0.326172 1441832811 -0.722351 -0.123108 -0.597229 0.326172 1441832811 -0.722351 -0.123108 -0.597229 0.326172 1441832811 -0.722351 -0.123108 -0.597229 0.326172 1441832811 -0.717773 -0.129456 -0.598206 0.332092 1441832811 -0.717773 -0.129456 -0.598206 0.332092 1441832811 -0.717773 -0.129456 -0.598206 0.332092 1441832811 -0.717773 -0.129456 -0.598206 0.332092 1441832811 -0.717773 -0.129456 -0.598206 0.332092 1441832811 -0.717773 -0.129456 -0.598206 0.332092 1441832811 -0.717773 -0.129456 -0.598206 0.332092 1441832811 -0.711121 -0.145874 -0.596313 0.342712 1441832811 -0.711121 -0.145874 -0.596313 0.342712 1441832811 -0.711121 -0.145874 -0.596313 0.342712 1441832811 -0.711121 -0.145874 -0.596313 0.342712 1441832811 -0.711121 -0.145874 -0.596313 0.342712 1441832811 -0.711121 -0.145874 -0.596313 0.342712 1441832811 -0.705505 -0.157043 -0.594604 0.352295 1441832811 -0.705505 -0.157043 -0.594604 0.352295 1441832811 -0.705505 -0.157043 -0.594604 0.352295 1441832811 -0.705505 -0.157043 -0.594604 0.352295 1441832811 -0.705505 -0.157043 -0.594604 0.352295 1441832811 -0.705505 -0.157043 -0.594604 0.352295 1441832811 -0.698853 -0.169617 -0.589478 0.368042 1441832811 -0.698853 -0.169617 -0.589478 0.368042 1441832811 -0.698853 -0.169617 -0.589478 0.368042 1441832811 -0.698853 -0.169617 -0.589478 0.368042 1441832811 -0.698853 -0.169617 -0.589478 0.368042 1441832811 -0.698853 -0.169617 -0.589478 0.368042 1441832811 -0.698853 -0.169617 -0.589478 0.368042 1441832811 -0.694641 -0.179199 -0.580078 0.385925 1441832811 -0.694641 -0.179199 -0.580078 0.385925 1441832811 -0.694641 -0.179199 -0.580078 0.385925 1441832811 -0.694641 -0.179199 -0.580078 0.385925 1441832811 -0.694641 -0.179199 -0.580078 0.385925 1441832811 -0.694641 -0.179199 -0.580078 0.385925 1441832811 -0.694824 -0.172485 -0.576172 0.394409 1441832811 -0.694824 -0.172485 -0.576172 0.394409 1441832811 -0.694824 -0.172485 -0.576172 0.394409 1441832811 -0.694824 -0.172485 -0.576172 0.394409 1441832811 -0.694824 -0.172485 -0.576172 0.394409 1441832811 -0.694824 -0.172485 -0.576172 0.394409 1441832811 -0.698792 -0.155151 -0.575745 0.395264 1441832811 -0.698792 -0.155151 -0.575745 0.395264 1441832811 -0.698792 -0.155151 -0.575745 0.395264 1441832811 -0.698792 -0.155151 -0.575745 0.395264 1441832811 -0.698792 -0.155151 -0.575745 0.395264 1441832811 -0.698792 -0.155151 -0.575745 0.395264 1441832811 -0.702820 -0.136536 -0.578735 0.390564 1441832811 -0.702820 -0.136536 -0.578735 0.390564 1441832811 -0.702820 -0.136536 -0.578735 0.390564 1441832811 -0.702820 -0.136536 -0.578735 0.390564 1441832811 -0.702820 -0.136536 -0.578735 0.390564 1441832811 -0.702820 -0.136536 -0.578735 0.390564 1441832811 -0.702820 -0.136536 -0.578735 0.390564 1441832811 -0.706665 -0.123901 -0.583496 0.380554 1441832811 -0.706665 -0.123901 -0.583496 0.380554 1441832811 -0.706665 -0.123901 -0.583496 0.380554 1441832811 -0.706665 -0.123901 -0.583496 0.380554 1441832811 -0.706665 -0.123901 -0.583496 0.380554 1441832811 -0.706665 -0.123901 -0.583496 0.380554 1441832811 -0.709900 -0.118652 -0.589661 0.366516 1441832811 -0.709900 -0.118652 -0.589661 0.366516 1441832811 -0.709900 -0.118652 -0.589661 0.366516 1441832811 -0.709900 -0.118652 -0.589661 0.366516 1441832811 -0.709900 -0.118652 -0.589661 0.366516 1441832811 -0.709900 -0.118652 -0.589661 0.366516 1441832811 -0.712952 -0.114929 -0.596497 0.350403 1441832811 -0.712952 -0.114929 -0.596497 0.350403 1441832811 -0.712952 -0.114929 -0.596497 0.350403 1441832811 -0.712952 -0.114929 -0.596497 0.350403 1441832811 -0.712952 -0.114929 -0.596497 0.350403 1441832811 -0.718994 -0.102356 -0.603455 0.329346 1441832811 -0.718994 -0.102356 -0.603455 0.329346 1441832811 -0.718994 -0.102356 -0.603455 0.329346 1441832811 -0.718994 -0.102356 -0.603455 0.329346 1441832811 -0.718994 -0.102356 -0.603455 0.329346 1441832811 -0.718994 -0.102356 -0.603455 0.329346 1441832811 -0.718994 -0.102356 -0.603455 0.329346 1441832811 -0.727234 -0.067200 -0.614929 0.297485 1441832811 -0.727234 -0.067200 -0.614929 0.297485 1441832811 -0.727234 -0.067200 -0.614929 0.297485 1441832811 -0.727234 -0.067200 -0.614929 0.297485 1441832811 -0.727234 -0.067200 -0.614929 0.297485 1441832811 -0.727234 -0.067200 -0.614929 0.297485 1441832811 -0.727234 -0.067200 -0.614929 0.297485 1441832811 -0.730957 -0.023865 -0.628601 0.264771 1441832811 -0.730957 -0.023865 -0.628601 0.264771 1441832811 -0.730957 -0.023865 -0.628601 0.264771 1441832811 -0.730957 -0.023865 -0.628601 0.264771 1441832811 -0.730957 -0.023865 -0.628601 0.264771 1441832811 -0.730957 -0.023865 -0.628601 0.264771 1441832811 -0.730347 0.005615 -0.639038 0.241272 1441832811 -0.730347 0.005615 -0.639038 0.241272 1441832811 -0.730347 0.005615 -0.639038 0.241272 1441832811 -0.730347 0.005615 -0.639038 0.241272 1441832812 -0.730347 0.005615 -0.639038 0.241272 1441832812 -0.730347 0.005615 -0.639038 0.241272 1441832812 -0.729919 0.001465 -0.640869 0.237854 1441832812 -0.729919 0.001465 -0.640869 0.237854 1441832812 -0.729919 0.001465 -0.640869 0.237854 1441832812 -0.729919 0.001465 -0.640869 0.237854 1441832812 -0.729919 0.001465 -0.640869 0.237854 1441832812 -0.729919 0.001465 -0.640869 0.237854 1441832812 -0.732971 -0.021912 -0.633362 0.247314 1441832812 -0.732971 -0.021912 -0.633362 0.247314 1441832812 -0.732971 -0.021912 -0.633362 0.247314 1441832812 -0.732971 -0.021912 -0.633362 0.247314 1441832812 -0.732971 -0.021912 -0.633362 0.247314 1441832812 -0.732971 -0.021912 -0.633362 0.247314 1441832812 -0.732971 -0.021912 -0.633362 0.247314 1441832812 -0.734070 -0.040710 -0.625427 0.261658 1441832812 -0.734070 -0.040710 -0.625427 0.261658 1441832812 -0.734070 -0.040710 -0.625427 0.261658 1441832812 -0.734070 -0.040710 -0.625427 0.261658 1441832812 -0.734070 -0.040710 -0.625427 0.261658 1441832812 -0.734070 -0.040710 -0.625427 0.261658 1441832812 -0.729309 -0.063416 -0.618347 0.286011 1441832812 -0.729309 -0.063416 -0.618347 0.286011 1441832812 -0.729309 -0.063416 -0.618347 0.286011 1441832812 -0.729309 -0.063416 -0.618347 0.286011 1441832812 -0.729309 -0.063416 -0.618347 0.286011 1441832812 -0.729309 -0.063416 -0.618347 0.286011 1441832812 -0.720947 -0.095825 -0.608765 0.317139 1441832812 -0.720947 -0.095825 -0.608765 0.317139 1441832812 -0.720947 -0.095825 -0.608765 0.317139 1441832812 -0.720947 -0.095825 -0.608765 0.317139 1441832812 -0.720947 -0.095825 -0.608765 0.317139 1441832812 -0.720947 -0.095825 -0.608765 0.317139 1441832812 -0.709717 -0.133423 -0.597534 0.348572 1441832812 -0.709717 -0.133423 -0.597534 0.348572 1441832812 -0.709717 -0.133423 -0.597534 0.348572 1441832812 -0.709717 -0.133423 -0.597534 0.348572 1441832812 -0.709717 -0.133423 -0.597534 0.348572 1441832812 -0.709717 -0.133423 -0.597534 0.348572 1441832812 -0.709717 -0.133423 -0.597534 0.348572 1441832812 -0.698853 -0.166931 -0.585693 0.375122 1441832812 -0.698853 -0.166931 -0.585693 0.375122 1441832812 -0.698853 -0.166931 -0.585693 0.375122 1441832812 -0.698853 -0.166931 -0.585693 0.375122 1441832812 -0.698853 -0.166931 -0.585693 0.375122 1441832812 -0.698853 -0.166931 -0.585693 0.375122 1441832812 -0.693298 -0.185425 -0.572083 0.397156 1441832812 -0.693298 -0.185425 -0.572083 0.397156 1441832812 -0.693298 -0.185425 -0.572083 0.397156 1441832812 -0.693298 -0.185425 -0.572083 0.397156 1441832812 -0.693298 -0.185425 -0.572083 0.397156 1441832812 -0.693298 -0.185425 -0.572083 0.397156 1441832812 -0.690552 -0.182861 -0.567139 0.410095 1441832812 -0.690552 -0.182861 -0.567139 0.410095 1441832812 -0.690552 -0.182861 -0.567139 0.410095 1441832812 -0.690552 -0.182861 -0.567139 0.410095 1441832812 -0.690552 -0.182861 -0.567139 0.410095 1441832812 -0.690552 -0.182861 -0.567139 0.410095 1441832812 -0.692261 -0.166870 -0.569397 0.410828 1441832812 -0.692261 -0.166870 -0.569397 0.410828 1441832812 -0.692261 -0.166870 -0.569397 0.410828 1441832812 -0.692261 -0.166870 -0.569397 0.410828 1441832812 -0.692261 -0.166870 -0.569397 0.410828 1441832812 -0.692261 -0.166870 -0.569397 0.410828 1441832812 -0.692261 -0.166870 -0.569397 0.410828 1441832812 -0.697327 -0.147766 -0.577942 0.397339 1441832812 -0.697327 -0.147766 -0.577942 0.397339 1441832812 -0.697327 -0.147766 -0.577942 0.397339 1441832812 -0.697327 -0.147766 -0.577942 0.397339 1441832812 -0.697327 -0.147766 -0.577942 0.397339 1441832812 -0.703918 -0.137268 -0.587097 0.375610 1441832812 -0.703918 -0.137268 -0.587097 0.375610 1441832812 -0.703918 -0.137268 -0.587097 0.375610 1441832812 -0.703918 -0.137268 -0.587097 0.375610 1441832812 -0.703918 -0.137268 -0.587097 0.375610 1441832812 -0.703918 -0.137268 -0.587097 0.375610 1441832812 -0.703918 -0.137268 -0.587097 0.375610 1441832812 -0.710266 -0.133057 -0.593872 0.353882 1441832812 -0.710266 -0.133057 -0.593872 0.353882 1441832812 -0.710266 -0.133057 -0.593872 0.353882 1441832812 -0.710266 -0.133057 -0.593872 0.353882 1441832812 -0.710266 -0.133057 -0.593872 0.353882 1441832812 -0.710266 -0.133057 -0.593872 0.353882 1441832812 -0.713928 -0.130127 -0.598511 0.339478 1441832812 -0.713928 -0.130127 -0.598511 0.339478 1441832812 -0.713928 -0.130127 -0.598511 0.339478 1441832812 -0.713928 -0.130127 -0.598511 0.339478 1441832812 -0.713928 -0.130127 -0.598511 0.339478 1441832812 -0.713928 -0.130127 -0.598511 0.339478 1441832812 -0.716187 -0.127258 -0.600098 0.332886 1441832812 -0.716187 -0.127258 -0.600098 0.332886 1441832812 -0.716187 -0.127258 -0.600098 0.332886 1441832812 -0.716187 -0.127258 -0.600098 0.332886 1441832812 -0.716187 -0.127258 -0.600098 0.332886 1441832812 -0.716187 -0.127258 -0.600098 0.332886 1441832812 -0.716187 -0.127258 -0.600098 0.332886 1441832812 -0.720825 -0.119995 -0.601318 0.323242 1441832812 -0.720825 -0.119995 -0.601318 0.323242 1441832812 -0.720825 -0.119995 -0.601318 0.323242 1441832812 -0.720825 -0.119995 -0.601318 0.323242 1441832812 -0.720825 -0.119995 -0.601318 0.323242 1441832812 -0.720825 -0.119995 -0.601318 0.323242 1441832812 -0.726929 -0.099304 -0.605103 0.309265 1441832812 -0.726929 -0.099304 -0.605103 0.309265 1441832812 -0.726929 -0.099304 -0.605103 0.309265 1441832812 -0.726929 -0.099304 -0.605103 0.309265 1441832812 -0.726929 -0.099304 -0.605103 0.309265 1441832812 -0.726929 -0.099304 -0.605103 0.309265 1441832812 -0.726379 -0.080078 -0.613892 0.298645 1441832812 -0.726379 -0.080078 -0.613892 0.298645 1441832812 -0.726379 -0.080078 -0.613892 0.298645 1441832812 -0.726379 -0.080078 -0.613892 0.298645 1441832812 -0.726379 -0.080078 -0.613892 0.298645 1441832812 -0.726379 -0.080078 -0.613892 0.298645 1441832813 -0.726379 -0.080078 -0.613892 0.298645 1441832813 -0.725525 -0.078369 -0.616821 0.295105 1441832813 -0.725525 -0.078369 -0.616821 0.295105 1441832813 -0.725525 -0.078369 -0.616821 0.295105 1441832813 -0.725525 -0.078369 -0.616821 0.295105 1441832813 -0.725525 -0.078369 -0.616821 0.295105 1441832813 -0.725769 -0.081299 -0.615845 0.295776 1441832813 -0.725769 -0.081299 -0.615845 0.295776 1441832813 -0.725769 -0.081299 -0.615845 0.295776 1441832813 -0.725769 -0.081299 -0.615845 0.295776 1441832813 -0.725769 -0.081299 -0.615845 0.295776 1441832813 -0.725769 -0.081299 -0.615845 0.295776 1441832813 -0.725769 -0.081299 -0.615845 0.295776 1441832813 -0.723938 -0.088501 -0.614136 0.301575 1441832813 -0.723938 -0.088501 -0.614136 0.301575 1441832813 -0.723938 -0.088501 -0.614136 0.301575 1441832813 -0.723938 -0.088501 -0.614136 0.301575 1441832813 -0.723938 -0.088501 -0.614136 0.301575 1441832813 -0.723938 -0.088501 -0.614136 0.301575 1441832813 -0.718750 -0.107727 -0.610168 0.315491 1441832813 -0.718750 -0.107727 -0.610168 0.315491 1441832813 -0.718750 -0.107727 -0.610168 0.315491 1441832813 -0.718750 -0.107727 -0.610168 0.315491 1441832813 -0.718750 -0.107727 -0.610168 0.315491 1441832813 -0.718750 -0.107727 -0.610168 0.315491 1441832813 -0.710510 -0.135559 -0.603638 0.335449 1441832813 -0.710510 -0.135559 -0.603638 0.335449 1441832813 -0.710510 -0.135559 -0.603638 0.335449 1441832813 -0.710510 -0.135559 -0.603638 0.335449 1441832813 -0.710510 -0.135559 -0.603638 0.335449 1441832813 -0.710510 -0.135559 -0.603638 0.335449 1441832813 -0.698914 -0.164612 -0.596985 0.357849 1441832813 -0.698914 -0.164612 -0.596985 0.357849 1441832813 -0.698914 -0.164612 -0.596985 0.357849 1441832813 -0.698914 -0.164612 -0.596985 0.357849 1441832813 -0.698914 -0.164612 -0.596985 0.357849 1441832813 -0.698914 -0.164612 -0.596985 0.357849 1441832813 -0.682983 -0.207031 -0.579102 0.394165 1441832813 -0.682983 -0.207031 -0.579102 0.394165 1441832813 -0.682983 -0.207031 -0.579102 0.394165 1441832813 -0.682983 -0.207031 -0.579102 0.394165 1441832813 -0.682983 -0.207031 -0.579102 0.394165 1441832813 -0.682983 -0.207031 -0.579102 0.394165 1441832813 -0.679504 -0.228516 -0.552856 0.424805 1441832813 -0.679504 -0.228516 -0.552856 0.424805 1441832813 -0.679504 -0.228516 -0.552856 0.424805 1441832813 -0.679504 -0.228516 -0.552856 0.424805 1441832813 -0.679504 -0.228516 -0.552856 0.424805 1441832813 -0.679504 -0.228516 -0.552856 0.424805 1441832813 -0.686218 -0.204773 -0.551453 0.427917 1441832813 -0.686218 -0.204773 -0.551453 0.427917 1441832813 -0.686218 -0.204773 -0.551453 0.427917 1441832813 -0.686218 -0.204773 -0.551453 0.427917 1441832813 -0.686218 -0.204773 -0.551453 0.427917 1441832813 -0.686218 -0.204773 -0.551453 0.427917 1441832813 -0.686218 -0.204773 -0.551453 0.427917 1441832813 -0.695923 -0.149353 -0.573364 0.405823 1441832813 -0.695923 -0.149353 -0.573364 0.405823 1441832813 -0.695923 -0.149353 -0.573364 0.405823 1441832813 -0.695923 -0.149353 -0.573364 0.405823 1441832813 -0.695923 -0.149353 -0.573364 0.405823 1441832813 -0.700256 -0.113098 -0.591064 0.384033 1441832813 -0.700256 -0.113098 -0.591064 0.384033 1441832813 -0.700256 -0.113098 -0.591064 0.384033 1441832813 -0.700256 -0.113098 -0.591064 0.384033 1441832813 -0.700256 -0.113098 -0.591064 0.384033 1441832813 -0.700256 -0.113098 -0.591064 0.384033 1441832813 -0.701843 -0.122375 -0.589905 0.380188 1441832813 -0.701843 -0.122375 -0.589905 0.380188 1441832813 -0.701843 -0.122375 -0.589905 0.380188 1441832813 -0.701843 -0.122375 -0.589905 0.380188 1441832813 -0.701843 -0.122375 -0.589905 0.380188 1441832813 -0.701843 -0.122375 -0.589905 0.380188 1441832813 -0.701843 -0.122375 -0.589905 0.380188 1441832813 -0.699524 -0.145142 -0.585266 0.383545 1441832813 -0.699524 -0.145142 -0.585266 0.383545 1441832813 -0.699524 -0.145142 -0.585266 0.383545 1441832813 -0.699524 -0.145142 -0.585266 0.383545 1441832813 -0.699524 -0.145142 -0.585266 0.383545 1441832813 -0.699524 -0.145142 -0.585266 0.383545 1441832813 -0.703003 -0.142395 -0.587585 0.374573 1441832813 -0.703003 -0.142395 -0.587585 0.374573 1441832813 -0.703003 -0.142395 -0.587585 0.374573 1441832813 -0.703003 -0.142395 -0.587585 0.374573 1441832813 -0.703003 -0.142395 -0.587585 0.374573 1441832813 -0.703003 -0.142395 -0.587585 0.374573 1441832813 -0.709045 -0.124146 -0.590027 0.365723 1441832813 -0.709045 -0.124146 -0.590027 0.365723 1441832813 -0.709045 -0.124146 -0.590027 0.365723 1441832813 -0.709045 -0.124146 -0.590027 0.365723 1441832813 -0.709045 -0.124146 -0.590027 0.365723 1441832813 -0.709045 -0.124146 -0.590027 0.365723 1441832813 -0.709045 -0.124146 -0.590027 0.365723 1441832813 -0.711975 -0.117493 -0.591125 0.360535 1441832813 -0.711975 -0.117493 -0.591125 0.360535 1441832813 -0.711975 -0.117493 -0.591125 0.360535 1441832813 -0.711975 -0.117493 -0.591125 0.360535 1441832813 -0.711975 -0.117493 -0.591125 0.360535 1441832813 -0.711975 -0.117493 -0.591125 0.360535 1441832813 -0.712219 -0.114624 -0.597656 0.349976 1441832813 -0.712219 -0.114624 -0.597656 0.349976 1441832813 -0.712219 -0.114624 -0.597656 0.349976 1441832813 -0.712219 -0.114624 -0.597656 0.349976 1441832813 -0.712219 -0.114624 -0.597656 0.349976 1441832813 -0.712219 -0.114624 -0.597656 0.349976 1441832813 -0.709595 -0.123291 -0.602844 0.343445 1441832813 -0.709595 -0.123291 -0.602844 0.343445 1441832813 -0.709595 -0.123291 -0.602844 0.343445 1441832813 -0.709595 -0.123291 -0.602844 0.343445 1441832813 -0.709595 -0.123291 -0.602844 0.343445 1441832813 -0.709595 -0.123291 -0.602844 0.343445 1441832814 -0.705566 -0.133423 -0.605713 0.342896 1441832814 -0.705566 -0.133423 -0.605713 0.342896 1441832814 -0.705566 -0.133423 -0.605713 0.342896 1441832814 -0.705566 -0.133423 -0.605713 0.342896 1441832814 -0.705566 -0.133423 -0.605713 0.342896 1441832814 -0.705566 -0.133423 -0.605713 0.342896 1441832814 -0.705017 -0.128784 -0.609497 0.339111 1441832814 -0.705017 -0.128784 -0.609497 0.339111 1441832814 
-0.266174 0.628906 -0.729919 -0.028992 1441832816 -0.266174 0.628906 -0.729919 -0.028992 1441832816 -0.266174 0.628906 -0.729919 -0.028992 1441832816 -0.266174 0.628906 -0.729919 -0.028992 1441832816 -0.266174 0.628906 -0.729919 -0.028992 1441832816 -0.266174 0.628906 -0.729919 -0.028992 1441832816 -0.080261 0.697510 -0.711548 0.027405 1441832816 -0.080261 0.697510 -0.711548 0.027405 1441832816 -0.080261 0.697510 -0.711548 0.027405 1441832816 -0.080261 0.697510 -0.711548 0.027405 1441832816 -0.080261 0.697510 -0.711548 0.027405 1441832816 -0.080261 0.697510 -0.711548 0.027405 1441832816 0.002625 0.708374 -0.685486 0.168152 1441832816 0.002625 0.708374 -0.685486 0.168152 1441832816 0.002625 0.708374 -0.685486 0.168152 1441832816 0.002625 0.708374 -0.685486 0.168152 1441832816 0.002625 0.708374 -0.685486 0.168152 1441832816 0.002625 0.708374 -0.685486 0.168152 1441832816 0.002625 0.708374 -0.685486 0.168152 1441832816 0.001587 0.696594 -0.663574 0.272766 1441832816 0.001587 0.696594 -0.663574 0.272766 1441832816 0.001587 0.696594 -0.663574 0.272766 1441832816 0.001587 0.696594 -0.663574 0.272766 1441832816 0.001587 0.696594 -0.663574 0.272766 1441832816 -0.094360 0.674255 -0.637756 0.360168 1441832816 -0.094360 0.674255 -0.637756 0.360168 1441832816 -0.094360 0.674255 -0.637756 0.360168 1441832816 -0.094360 0.674255 -0.637756 0.360168 1441832816 -0.094360 0.674255 -0.637756 0.360168 1441832816 -0.094360 0.674255 -0.637756 0.360168 1441832816 -0.227539 0.640137 -0.565674 0.467346 1441832816 -0.227539 0.640137 -0.565674 0.467346 1441832816 -0.227539 0.640137 -0.565674 0.467346 1441832816 -0.227539 0.640137 -0.565674 0.467346 1441832816 -0.227539 0.640137 -0.565674 0.467346 1441832816 -0.227539 0.640137 -0.565674 0.467346 1441832816 -0.388916 0.541199 -0.446594 0.596985 1441832816 -0.388916 0.541199 -0.446594 0.596985 1441832816 -0.388916 0.541199 -0.446594 0.596985 1441832816 -0.388916 0.541199 -0.446594 0.596985 1441832816 -0.388916 0.541199 -0.446594 0.596985 1441832816 -0.388916 0.541199 -0.446594 0.596985 1441832816 -0.388916 0.541199 -0.446594 0.596985 1441832816 -0.519714 0.395142 -0.343201 0.675232 1441832816 -0.519714 0.395142 -0.343201 0.675232 1441832816 -0.519714 0.395142 -0.343201 0.675232 1441832816 -0.519714 0.395142 -0.343201 0.675232 1441832816 -0.519714 0.395142 -0.343201 0.675232 1441832816 -0.519714 0.395142 -0.343201 0.675232 1441832816 -0.596130 0.257019 -0.316162 0.691833 1441832816 -0.596130 0.257019 -0.316162 0.691833 1441832816 -0.596130 0.257019 -0.316162 0.691833 1441832816 -0.596130 0.257019 -0.316162 0.691833 1441832816 -0.596130 0.257019 -0.316162 0.691833 1441832816 -0.636536 0.115601 -0.364441 0.669800 1441832816 -0.636536 0.115601 -0.364441 0.669800 1441832816 -0.636536 0.115601 -0.364441 0.669800 1441832816 -0.636536 0.115601 -0.364441 0.669800 1441832816 -0.636536 0.115601 -0.364441 0.669800 1441832816 -0.636536 0.115601 -0.364441 0.669800 1441832816 -0.636536 0.115601 -0.364441 0.669800 1441832816 -0.647644 -0.020325 -0.453430 0.612000 1441832816 -0.647644 -0.020325 -0.453430 0.612000 1441832816 -0.647644 -0.020325 -0.453430 0.612000 1441832816 -0.647644 -0.020325 -0.453430 0.612000 1441832816 -0.647644 -0.020325 -0.453430 0.612000 1441832816 -0.652161 -0.113159 -0.555847 0.502930 1441832816 -0.652161 -0.113159 -0.555847 0.502930 1441832816 -0.652161 -0.113159 -0.555847 0.502930 1441832817 -0.652161 -0.113159 -0.555847 0.502930 1441832817 -0.652161 -0.113159 -0.555847 0.502930 1441832817 -0.652161 -0.113159 -0.555847 0.502930 1441832817 -0.669739 -0.137085 -0.617249 0.389587 1441832817 -0.669739 -0.137085 -0.617249 0.389587 1441832817 -0.669739 -0.137085 -0.617249 0.389587 1441832817 -0.669739 -0.137085 -0.617249 0.389587 1441832817 -0.669739 -0.137085 -0.617249 0.389587 1441832817 -0.669739 -0.137085 -0.617249 0.389587 1441832817 -0.669739 -0.137085 -0.617249 0.389587 1441832817 -0.690002 -0.054077 -0.660828 0.290405 1441832817 -0.690002 -0.054077 -0.660828 0.290405 1441832817 -0.690002 -0.054077 -0.660828 0.290405 1441832817 -0.690002 -0.054077 -0.660828 0.290405 1441832817 -0.690002 -0.054077 -0.660828 0.290405 1441832817 -0.690002 -0.054077 -0.660828 0.290405 1441832817 -0.682251 0.073914 -0.695068 0.214539 1441832817 -0.682251 0.073914 -0.695068 0.214539 1441832817 -0.682251 0.073914 -0.695068 0.214539 1441832817 -0.682251 0.073914 -0.695068 0.214539 1441832817 -0.682251 0.073914 -0.695068 0.214539 1441832817 -0.682251 0.073914 -0.695068 0.214539 1441832817 -0.634338 0.230896 -0.729126 0.112732 1441832817 -0.634338 0.230896 -0.729126 0.112732 1441832817 -0.634338 0.230896 -0.729126 0.112732 1441832817 -0.634338 0.230896 -0.729126 0.112732 1441832817 -0.634338 0.230896 -0.729126 0.112732 1441832817 -0.634338 0.230896 -0.729126 0.112732 1441832817 -0.448120 0.462036 -0.764648 -0.032654 1441832817 -0.448120 0.462036 -0.764648 -0.032654 1441832817 -0.448120 0.462036 -0.764648 -0.032654 1441832817 -0.448120 0.462036 -0.764648 -0.032654 1441832817 -0.448120 0.462036 -0.764648 -0.032654 1441832817 -0.448120 0.462036 -0.764648 -0.032654 1441832817 -0.283508 0.585266 -0.758850 -0.036255 1441832817 -0.283508 0.585266 -0.758850 -0.036255 1441832817 -0.283508 0.585266 -0.758850 -0.036255 1441832817 -0.283508 0.585266 -0.758850 -0.036255 1441832817 -0.283508 0.585266 -0.758850 -0.036255 1441832817 -0.283508 0.585266 -0.758850 -0.036255 1441832817 -0.283508 0.585266 -0.758850 -0.036255 1441832817 -0.231445 0.601563 -0.759644 0.086670 1441832817 -0.231445 0.601563 -0.759644 0.086670 1441832817 -0.231445 0.601563 -0.759644 0.086670 1441832817 -0.231445 0.601563 -0.759644 0.086670 1441832817 -0.231445 0.601563 -0.759644 0.086670 1441832817 -0.231445 0.601563 -0.759644 0.086670 1441832817 -0.231445 0.601563 -0.759644 0.086670 1441832817 -0.215942 0.598083 -0.751526 0.175720 1441832817 -0.215942 0.598083 -0.751526 0.175720 1441832817 -0.215942 0.598083 -0.751526 0.175720 1441832817 -0.215942 0.598083 -0.751526 0.175720 1441832817 -0.215942 0.598083 -0.751526 0.175720 1441832817 -0.215942 0.598083 -0.751526 0.175720 1441832817 -0.205444 0.583130 -0.760742 0.197510 1441832817 -0.205444 0.583130 -0.760742 0.197510 1441832817 -0.205444 0.583130 -0.760742 0.197510 1441832817 -0.205444 0.583130 -0.760742 0.197510 1441832817 -0.205444 0.583130 -0.760742 0.197510 1441832817 -0.205444 0.583130 -0.760742 0.197510 1441832817 -0.202637 0.571716 -0.765747 0.213684 1441832817 -0.202637 0.571716 -0.765747 0.213684 1441832817 -0.202637 0.571716 -0.765747 0.213684 1441832817 -0.202637 0.571716 -0.765747 0.213684 1441832817 -0.202637 0.571716 -0.765747 0.213684 1441832817 -0.202637 0.571716 -0.765747 0.213684 1441832817 -0.215515 0.564392 -0.764343 0.225525 1441832817 -0.215515 0.564392 -0.764343 0.225525 1441832817 -0.215515 0.564392 -0.764343 0.225525 1441832817 -0.215515 0.564392 -0.764343 0.225525 1441832817 -0.215515 0.564392 -0.764343 0.225525 1441832817 -0.215515 0.564392 -0.764343 0.225525 1441832817 -0.215515 0.564392 -0.764343 0.225525 1441832817 -0.288269 0.537720 -0.741577 0.278870 1441832817 -0.288269 0.537720 -0.741577 0.278870 1441832817 -0.288269 0.537720 -0.741577 0.278870 1441832817 -0.288269 0.537720 -0.741577 0.278870 1441832817 -0.288269 0.537720 -0.741577 0.278870 1441832817 -0.425964 0.451294 -0.678406 0.393372 1441832817 -0.425964 0.451294 -0.678406 0.393372 1441832817 -0.425964 0.451294 -0.678406 0.393372 1441832817 -0.425964 0.451294 -0.678406 0.393372 1441832817 -0.425964 0.451294 -0.678406 0.393372 1441832817 -0.425964 0.451294 -0.678406 0.393372 1441832817 -0.425964 0.451294 -0.678406 0.393372 1441832817 -0.589783 0.206848 -0.522034 0.580444 1441832817 -0.589783 0.206848 -0.522034 0.580444 1441832817 -0.589783 0.206848 -0.522034 0.580444 1441832817 -0.589783 0.206848 -0.522034 0.580444 1441832817 -0.589783 0.206848 -0.522034 0.580444 1441832817 -0.589783 0.206848 -0.522034 0.580444 1441832817 -0.613281 -0.195374 -0.304138 0.702271 1441832817 -0.613281 -0.195374 -0.304138 0.702271 1441832817 -0.613281 -0.195374 -0.304138 0.702271 1441832817 -0.613281 -0.195374 -0.304138 0.702271 1441832817 -0.613281 -0.195374 -0.304138 0.702271 1441832817 -0.613281 -0.195374 -0.304138 0.702271 1441832817 -0.605896 -0.282715 -0.387817 0.634521 1441832817 -0.605896 -0.282715 -0.387817 0.634521 1441832817 -0.605896 -0.282715 -0.387817 0.634521 1441832817 -0.605896 -0.282715 -0.387817 0.634521 1441832817 -0.605896 -0.282715 -0.387817 0.634521 1441832817 -0.605896 -0.282715 -0.387817 0.634521 1441832817 -0.554504 -0.430054 -0.360901 0.614258 1441832817 -0.554504 -0.430054 -0.360901 0.614258 1441832817 -0.554504 -0.430054 -0.360901 0.614258 1441832817 -0.554504 -0.430054 -0.360901 0.614258 1441832817 -0.554504 -0.430054 -0.360901 0.614258 1441832817 -0.554504 -0.430054 -0.360901 0.614258 1441832817 -0.554504 -0.430054 -0.360901 0.614258 1441832817 -0.575684 -0.429626 -0.387451 0.577942 1441832817 -0.575684 -0.429626 -0.387451 0.577942 1441832817 -0.575684 -0.429626 -0.387451 0.577942 1441832817 -0.575684 -0.429626 -0.387451 0.577942 1441832817 -0.575684 -0.429626 -0.387451 0.577942 1441832818 -0.575684 -0.429626 -0.387451 0.577942 1441832818 -0.575684 -0.429626 -0.387451 0.577942 1441832818 -0.619202 -0.328369 -0.459229 0.545776 1441832818 -0.619202 -0.328369 -0.459229 0.545776 1441832818 -0.619202 -0.328369 -0.459229 0.545776 1441832818 -0.619202 -0.328369 -0.459229 0.545776 1441832818 -0.619202 -0.328369 -0.459229 0.545776 1441832818 -0.619202 -0.328369 -0.459229 0.545776 1441832818 -0.658813 -0.178345 -0.549377 0.481995 1441832818 -0.658813 -0.178345 -0.549377 0.481995 1441832818 -0.658813 -0.178345 -0.549377 0.481995 1441832818 -0.658813 -0.178345 -0.549377 0.481995 1441832818 -0.658813 -0.178345 -0.549377 0.481995 1441832818 -0.658813 -0.178345 -0.549377 0.481995 1441832818 -0.648254 0.064575 -0.682434 0.331604 1441832818 -0.648254 0.064575 -0.682434 0.331604 1441832818 -0.648254 0.064575 -0.682434 0.331604 1441832818 -0.648254 0.064575 -0.682434 0.331604 1441832818 -0.648254 0.064575 -0.682434 0.331604 1441832818 -0.648254 0.064575 -0.682434 0.331604 1441832818 -0.648254 0.064575 -0.682434 0.331604 1441832818 -0.475586 0.367126 -0.793518 0.097168 1441832818 -0.475586 0.367126 -0.793518 0.097168 1441832818 -0.475586 0.367126 -0.793518 0.097168 1441832818 -0.475586 0.367126 -0.793518 0.097168 1441832818 -0.475586 0.367126 -0.793518 0.097168 1441832818 -0.475586 0.367126 -0.793518 0.097168 1441832818 -0.207642 0.568604 -0.791138 -0.088196 1441832818 -0.207642 0.568604 -0.791138 -0.088196 1441832818 -0.207642 0.568604 -0.791138 -0.088196 1441832818 -0.207642 0.568604 -0.791138 -0.088196 1441832818 -0.207642 0.568604 -0.791138 -0.088196 1441832818 -0.207642 0.568604 -0.791138 -0.088196 1441832818 -0.165283 0.572571 -0.795837 0.107239 1441832818 -0.165283 0.572571 -0.795837 0.107239 1441832818 -0.165283 0.572571 -0.795837 0.107239 1441832818 -0.165283 0.572571 -0.795837 0.107239 1441832818 -0.165283 0.572571 -0.795837 0.107239 1441832818 -0.165283 0.572571 -0.795837 0.107239 1441832818 -0.165283 0.572571 -0.795837 0.107239 1441832818 -0.086365 0.623352 -0.751770 0.197083 1441832818 -0.086365 0.623352 -0.751770 0.197083 1441832818 -0.086365 0.623352 -0.751770 0.197083 1441832818 -0.086365 0.623352 -0.751770 0.197083 1441832818 -0.086365 0.623352 -0.751770 0.197083 1441832818 -0.086365 0.623352 -0.751770 0.197083 1441832818 -0.058044 0.635925 -0.737305 0.220398 1441832818 -0.058044 0.635925 -0.737305 0.220398 1441832818 -0.058044 0.635925 -0.737305 0.220398 1441832818 -0.058044 0.635925 -0.737305 0.220398 1441832818 -0.058044 0.635925 -0.737305 0.220398 1441832818 -0.058044 0.635925 -0.737305 0.220398 1441832818 -0.058044 0.635925 -0.737305 0.220398 1441832818 -0.076477 0.626221 -0.741333 0.229004 1441832818 -0.076477 0.626221 -0.741333 0.229004 1441832818 -0.076477 0.626221 -0.741333 0.229004 1441832818 -0.076477 0.626221 -0.741333 0.229004 1441832818 -0.076477 0.626221 -0.741333 0.229004 1441832818 -0.075684 0.622253 -0.745605 0.226196 1441832818 -0.075684 0.622253 -0.745605 0.226196 1441832818 -0.075684 0.622253 -0.745605 0.226196 1441832818 -0.075684 0.622253 -0.745605 0.226196 1441832818 -0.075684 0.622253 -0.745605 0.226196 1441832818 -0.075684 0.622253 -0.745605 0.226196 1441832818 -0.075684 0.622253 -0.745605 0.226196 1441832818 -0.136414 0.616516 -0.723022 0.280212 1441832818 -0.136414 0.616516 -0.723022 0.280212 1441832818 -0.136414 0.616516 -0.723022 0.280212 1441832818 -0.136414 0.616516 -0.723022 0.280212 1441832818 -0.136414 0.616516 -0.723022 0.280212 1441832818 -0.276123 0.580017 -0.665833 0.379395 1441832818 -0.276123 0.580017 -0.665833 0.379395 1441832818 -0.276123 0.580017 -0.665833 0.379395 1441832818 -0.276123 0.580017 -0.665833 0.379395 1441832818 -0.276123 0.580017 -0.665833 0.379395 1441832818 -0.276123 0.580017 -0.665833 0.379395 1441832818 -0.276123 0.580017 -0.665833 0.379395 1441832818 -0.463562 0.451904 -0.575378 0.499756 1441832818 -0.463562 0.451904 -0.575378 0.499756 1441832818 -0.463562 0.451904 -0.575378 0.499756 1441832818 -0.463562 0.451904 -0.575378 0.499756 1441832818 -0.463562 0.451904 -0.575378 0.499756 1441832818 -0.463562 0.451904 -0.575378 0.499756 1441832818 -0.613464 0.182251 -0.454895 0.619263 1441832818 -0.613464 0.182251 -0.454895 0.619263 1441832818 -0.613464 0.182251 -0.454895 0.619263 1441832818 -0.613464 0.182251 -0.454895 0.619263 1441832818 -0.613464 0.182251 -0.454895 0.619263 1441832818 -0.613464 0.182251 -0.454895 0.619263 1441832818 -0.643677 -0.075500 -0.384583 0.657288 1441832818 -0.643677 -0.075500 -0.384583 0.657288 1441832818 -0.643677 -0.075500 -0.384583 0.657288 1441832818 -0.643677 -0.075500 -0.384583 0.657288 1441832818 -0.643677 -0.075500 -0.384583 0.657288 1441832818 -0.643677 -0.075500 -0.384583 0.657288 1441832818 -0.643677 -0.075500 -0.384583 0.657288 1441832818 -0.612854 -0.263245 -0.413330 0.619934 1441832818 -0.612854 -0.263245 -0.413330 0.619934 1441832818 -0.612854 -0.263245 -0.413330 0.619934 1441832818 -0.612854 -0.263245 -0.413330 0.619934 1441832818 -0.612854 -0.263245 -0.413330 0.619934 1441832818 -0.612854 -0.263245 -0.413330 0.619934 1441832818 -0.603271 -0.349304 -0.435120 0.569946 1441832818 -0.603271 -0.349304 -0.435120 0.569946 1441832818 -0.603271 -0.349304 -0.435120 0.569946 1441832818 -0.603271 -0.349304 -0.435120 0.569946 1441832818 -0.603271 -0.349304 -0.435120 0.569946 1441832818 -0.603271 -0.349304 -0.435120 0.569946 1441832818 -0.603271 -0.349304 -0.435120 0.569946 1441832818 -0.637268 -0.289246 -0.497864 0.512329 1441832818 -0.637268 -0.289246 -0.497864 0.512329 1441832818 -0.637268 -0.289246 -0.497864 0.512329 1441832818 -0.637268 -0.289246 -0.497864 0.512329 1441832819 -0.637268 -0.289246 -0.497864 0.512329 1441832819 -0.637268 -0.289246 -0.497864 0.512329 1441832819 -0.655884 -0.168030 -0.573608 0.461060 1441832819 -0.655884 -0.168030 -0.573608 0.461060 1441832819 -0.655884 -0.168030 -0.573608 0.461060 1441832819 -0.655884 -0.168030 -0.573608 0.461060 1441832819 -0.655884 -0.168030 -0.573608 0.461060 1441832819 -0.655151 -0.018677 -0.647705 0.388550 1441832819 -0.655151 -0.018677 -0.647705 0.388550 1441832819 -0.655151 -0.018677 -0.647705 0.388550 1441832819 -0.655151 -0.018677 -0.647705 0.388550 1441832819 -0.655151 -0.018677 -0.647705 0.388550 1441832819 -0.655151 -0.018677 -0.647705 0.388550 1441832819 -0.552368 0.240479 -0.762573 0.235718 1441832819 -0.552368 0.240479 -0.762573 0.235718 1441832819 -0.552368 0.240479 -0.762573 0.235718 1441832819 -0.552368 0.240479 -0.762573 0.235718 1441832819 -0.552368 0.240479 -0.762573 0.235718 1441832819 -0.552368 0.240479 -0.762573 0.235718 1441832819 -0.552368 0.240479 -0.762573 0.235718 1441832819 -0.254822 0.523376 -0.812988 -0.014221 1441832819 -0.254822 0.523376 -0.812988 -0.014221 1441832819 -0.254822 0.523376 -0.812988 -0.014221 1441832819 -0.254822 0.523376 -0.812988 -0.014221 1441832819 -0.254822 0.523376 -0.812988 -0.014221 1441832819 -0.254822 0.523376 -0.812988 -0.014221 1441832819 -0.098206 0.580200 -0.807190 0.046936 1441832819 -0.098206 0.580200 -0.807190 0.046936 1441832819 -0.098206 0.580200 -0.807190 0.046936 1441832819 -0.098206 0.580200 -0.807190 0.046936 1441832819 -0.098206 0.580200 -0.807190 0.046936 1441832819 -0.098206 0.580200 -0.807190 0.046936 1441832819 0.024231 0.581238 -0.799866 0.147644 1441832819 0.024231 0.581238 -0.799866 0.147644 1441832819 0.024231 0.581238 -0.799866 0.147644 1441832819 0.024231 0.581238 -0.799866 0.147644 1441832819 0.024231 0.581238 -0.799866 0.147644 1441832819 0.024231 0.581238 -0.799866 0.147644 1441832819 0.065369 0.574707 -0.791138 0.198792 1441832819 0.065369 0.574707 -0.791138 0.198792 1441832819 0.065369 0.574707 -0.791138 0.198792 1441832819 0.065369 0.574707 -0.791138 0.198792 1441832819 0.065369 0.574707 -0.791138 0.198792 1441832819 0.065369 0.574707 -0.791138 0.198792 1441832819 0.065369 0.574707 -0.791138 0.198792 1441832819 0.056091 0.562866 -0.808228 0.163635 1441832819 0.056091 0.562866 -0.808228 0.163635 1441832819 0.056091 0.562866 -0.808228 0.163635 1441832819 0.056091 0.562866 -0.808228 0.163635 1441832819 0.056091 0.562866 -0.808228 0.163635 1441832819 0.056091 0.562866 -0.808228 0.163635 1441832819 0.035767 0.568359 -0.807373 0.154419 1441832819 0.035767 0.568359 -0.807373 0.154419 1441832819 0.035767 0.568359 -0.807373 0.154419 1441832819 0.035767 0.568359 -0.807373 0.154419 1441832819 0.035767 0.568359 -0.807373 0.154419 1441832819 0.035767 0.568359 -0.807373 0.154419 1441832819 -0.004333 0.576843 -0.793701 0.193054 1441832819 -0.004333 0.576843 -0.793701 0.193054 1441832819 -0.004333 0.576843 -0.793701 0.193054 1441832819 -0.004333 0.576843 -0.793701 0.193054 1441832819 -0.004333 0.576843 -0.793701 0.193054 1441832819 -0.004333 0.576843 -0.793701 0.193054 1441832819 -0.101013 0.583923 -0.763672 0.256165 1441832819 -0.101013 0.583923 -0.763672 0.256165 1441832819 -0.101013 0.583923 -0.763672 0.256165 1441832819 -0.101013 0.583923 -0.763672 0.256165 1441832819 -0.101013 0.583923 -0.763672 0.256165 1441832819 -0.101013 0.583923 -0.763672 0.256165 1441832819 -0.101013 0.583923 -0.763672 0.256165 1441832819 -0.243774 0.559143 -0.722839 0.324707 1441832819 -0.243774 0.559143 -0.722839 0.324707 1441832819 -0.243774 0.559143 -0.722839 0.324707 1441832819 -0.243774 0.559143 -0.722839 0.324707 1441832819 -0.243774 0.559143 -0.722839 0.324707 1441832819 -0.243774 0.559143 -0.722839 0.324707 1441832819 -0.409424 0.473328 -0.676941 0.387512 1441832819 -0.409424 0.473328 -0.676941 0.387512 1441832819 -0.409424 0.473328 -0.676941 0.387512 1441832819 -0.409424 0.473328 -0.676941 0.387512 1441832819 -0.409424 0.473328 -0.676941 0.387512 1441832819 -0.409424 0.473328 -0.676941 0.387512 1441832819 -0.582214 0.283813 -0.602112 0.466858 1441832819 -0.582214 0.283813 -0.602112 0.466858 1441832819 -0.582214 0.283813 -0.602112 0.466858 1441832819 -0.582214 0.283813 -0.602112 0.466858 1441832819 -0.582214 0.283813 -0.602112 0.466858 1441832819 -0.661438 0.124451 -0.576355 0.463562 1441832819 -0.661438 0.124451 -0.576355 0.463562 1441832819 -0.661438 0.124451 -0.576355 0.463562 1441832819 -0.661438 0.124451 -0.576355 0.463562 1441832819 -0.661438 0.124451 -0.576355 0.463562 1441832819 -0.661438 0.124451 -0.576355 0.463562 1441832819 -0.661438 0.124451 -0.576355 0.463562 1441832819 -0.692688 -0.035828 -0.569885 0.440613 1441832819 -0.692688 -0.035828 -0.569885 0.440613 1441832819 -0.692688 -0.035828 -0.569885 0.440613 1441832819 -0.692688 -0.035828 -0.569885 0.440613 1441832819 -0.692688 -0.035828 -0.569885 0.440613 1441832819 -0.692688 -0.035828 -0.569885 0.440613 1441832819 -0.693848 -0.154480 -0.554871 0.432373 1441832819 -0.693848 -0.154480 -0.554871 0.432373 1441832819 -0.693848 -0.154480 -0.554871 0.432373 1441832819 -0.693848 -0.154480 -0.554871 0.432373 1441832819 -0.693848 -0.154480 -0.554871 0.432373 1441832819 -0.693848 -0.154480 -0.554871 0.432373 1441832819 -0.689819 -0.181396 -0.568787 0.409668 1441832819 -0.689819 -0.181396 -0.568787 0.409668 1441832819 -0.689819 -0.181396 -0.568787 0.409668 1441832819 -0.689819 -0.181396 -0.568787 0.409668 1441832819 -0.689819 -0.181396 -0.568787 0.409668 1441832819 -0.689819 -0.181396 -0.568787 0.409668 1441832820 -0.682312 -0.115540 -0.612732 0.381714 1441832820 -0.682312 -0.115540 -0.612732 0.381714 1441832820 -0.682312 -0.115540 -0.612732 0.381714 1441832820 -0.682312 -0.115540 -0.612732 0.381714 1441832820 -0.682312 -0.115540 -0.612732 0.381714 1441832820 -0.682312 -0.115540 -0.612732 0.381714 1441832820 -0.659119 0.011169 -0.677246 0.326843 1441832820 -0.659119 0.011169 -0.677246 0.326843 1441832820 -0.659119 0.011169 -0.677246 0.326843 1441832820 -0.659119 0.011169 -0.677246 0.326843 1441832820 -0.659119 0.011169 -0.677246 0.326843 1441832820 -0.659119 0.011169 -0.677246 0.326843 1441832820 -0.659119 0.011169 -0.677246 0.326843 1441832820 -0.543640 0.247803 -0.784241 0.167542 1441832820 -0.543640 0.247803 -0.784241 0.167542 1441832820 -0.543640 0.247803 -0.784241 0.167542 1441832820 -0.543640 0.247803 -0.784241 0.167542 1441832820 -0.543640 0.247803 -0.784241 0.167542 1441832820 -0.543640 0.247803 -0.784241 0.167542 1441832820 -0.297974 0.493042 -0.816040 -0.047119 1441832820 -0.297974 0.493042 -0.816040 -0.047119 1441832820 -0.297974 0.493042 -0.816040 -0.047119 1441832820 -0.297974 0.493042 -0.816040 -0.047119 1441832820 -0.297974 0.493042 -0.816040 -0.047119 1441832820 -0.170715 0.540344 -0.823303 0.033386 1441832820 -0.170715 0.540344 -0.823303 0.033386 1441832820 -0.170715 0.540344 -0.823303 0.033386 1441832820 -0.170715 0.540344 -0.823303 0.033386 1441832820 -0.170715 0.540344 -0.823303 0.033386 1441832820 -0.170715 0.540344 -0.823303 0.033386 1441832820 -0.016663 0.591064 -0.800415 0.098267 1441832820 -0.016663 0.591064 -0.800415 0.098267 1441832820 -0.016663 0.591064 -0.800415 0.098267 1441832820 -0.016663 0.591064 -0.800415 0.098267 1441832820 -0.016663 0.591064 -0.800415 0.098267 1441832820 -0.016663 0.591064 -0.800415 0.098267 1441832820 -0.011292 0.594849 -0.763611 0.250916 1441832820 -0.011292 0.594849 -0.763611 0.250916 1441832820 -0.011292 0.594849 -0.763611 0.250916 1441832820 -0.011292 0.594849 -0.763611 0.250916 1441832820 -0.011292 0.594849 -0.763611 0.250916 1441832820 -0.011292 0.594849 -0.763611 0.250916 1441832820 -0.011292 0.594849 -0.763611 0.250916 1441832820 -0.007690 0.586243 -0.766968 0.260681 1441832820 -0.007690 0.586243 -0.766968 0.260681 1441832820 -0.007690 0.586243 -0.766968 0.260681 1441832820 -0.007690 0.586243 -0.766968 0.260681 1441832820 -0.007690 0.586243 -0.766968 0.260681 1441832820 -0.007690 0.586243 -0.766968 0.260681 1441832820 -0.011658 0.574951 -0.777649 0.254089 1441832820 -0.011658 0.574951 -0.777649 0.254089 1441832820 -0.011658 0.574951 -0.777649 0.254089 1441832820 -0.011658 0.574951 -0.777649 0.254089 1441832820 -0.011658 0.574951 -0.777649 0.254089 1441832820 -0.011658 0.574951 -0.777649 0.254089 1441832820 -0.011658 0.574951 -0.777649 0.254089 1441832820 -0.064087 0.572876 -0.761658 0.295959 1441832820 -0.064087 0.572876 -0.761658 0.295959 1441832820 -0.064087 0.572876 -0.761658 0.295959 1441832820 -0.064087 0.572876 -0.761658 0.295959 1441832820 -0.064087 0.572876 -0.761658 0.295959 1441832820 -0.250549 0.529541 -0.679626 0.441528 1441832820 -0.250549 0.529541 -0.679626 0.441528 1441832820 -0.250549 0.529541 -0.679626 0.441528 1441832820 -0.250549 0.529541 -0.679626 0.441528 1441832820 -0.250549 0.529541 -0.679626 0.441528 1441832820 -0.250549 0.529541 -0.679626 0.441528 1441832820 -0.250549 0.529541 -0.679626 0.441528 1441832820 -0.450623 0.394897 -0.560547 0.571655 1441832820 -0.450623 0.394897 -0.560547 0.571655 1441832820 -0.450623 0.394897 -0.560547 0.571655 1441832820 -0.450623 0.394897 -0.560547 0.571655 1441832820 -0.450623 0.394897 -0.560547 0.571655 1441832820 -0.450623 0.394897 -0.560547 0.571655 1441832820 -0.571045 0.233215 -0.485779 0.619324 1441832820 -0.571045 0.233215 -0.485779 0.619324 1441832820 -0.571045 0.233215 -0.485779 0.619324 1441832820 -0.571045 0.233215 -0.485779 0.619324 1441832820 -0.571045 0.233215 -0.485779 0.619324 1441832820 -0.571045 0.233215 -0.485779 0.619324 1441832820 -0.571045 0.233215 -0.485779 0.619324 1441832820 -0.629700 0.104736 -0.492249 0.591797 1441832820 -0.629700 0.104736 -0.492249 0.591797 1441832820 -0.629700 0.104736 -0.492249 0.591797 1441832820 -0.629700 0.104736 -0.492249 0.591797 1441832820 -0.629700 0.104736 -0.492249 0.591797 1441832820 -0.629700 0.104736 -0.492249 0.591797 1441832820 -0.629700 0.104736 -0.492249 0.591797 1441832820 -0.666748 -0.022278 -0.543701 0.509338 1441832820 -0.666748 -0.022278 -0.543701 0.509338 1441832820 -0.666748 -0.022278 -0.543701 0.509338 1441832820 -0.666748 -0.022278 -0.543701 0.509338 1441832820 -0.666748 -0.022278 -0.543701 0.509338 1441832820 -0.696350 -0.149414 -0.589539 0.381226 1441832820 -0.696350 -0.149414 -0.589539 0.381226 1441832820 -0.696350 -0.149414 -0.589539 0.381226 1441832820 -0.696350 -0.149414 -0.589539 0.381226 1441832820 -0.696350 -0.149414 -0.589539 0.381226 1441832820 -0.696350 -0.149414 -0.589539 0.381226 1441832820 -0.696350 -0.149414 -0.589539 0.381226 1441832820 -0.700195 -0.244019 -0.591553 0.316711 1441832820 -0.700195 -0.244019 -0.591553 0.316711 1441832820 -0.700195 -0.244019 -0.591553 0.316711 1441832820 -0.700195 -0.244019 -0.591553 0.316711 1441832820 -0.700195 -0.244019 -0.591553 0.316711 1441832820 -0.694885 -0.246277 -0.594543 0.321045 1441832820 -0.694885 -0.246277 -0.594543 0.321045 1441832820 -0.694885 -0.246277 -0.594543 0.321045 1441832820 -0.694885 -0.246277 -0.594543 0.321045 1441832820 -0.694885 -0.246277 -0.594543 0.321045 1441832820 -0.694885 -0.246277 -0.594543 0.321045 1441832820 -0.674438 -0.189209 -0.622986 0.348267 1441832821 -0.674438 -0.189209 -0.622986 0.348267 1441832821 -0.674438 -0.189209 -0.622986 0.348267 1441832821 -0.674438 -0.189209 -0.622986 0.348267 1441832821 -0.674438 -0.189209 -0.622986 0.348267 1441832821 -0.674438 -0.189209 -0.622986 0.348267 1441832821 -0.674438 -0.189209 -0.622986 0.348267 1441832821 -0.664673 -0.108948 -0.653442 0.345520 1441832821 -0.664673 -0.108948 -0.653442 0.345520 1441832821 -0.664673 -0.108948 -0.653442 0.345520 1441832821 -0.664673 -0.108948 -0.653442 0.345520 1441832821 -0.664673 -0.108948 -0.653442 0.345520 1441832821 -0.664673 -0.108948 -0.653442 0.345520 1441832821 -0.649841 0.057129 -0.709106 0.267761 1441832821 -0.649841 0.057129 -0.709106 0.267761 1441832821 -0.649841 0.057129 -0.709106 0.267761 1441832821 -0.649841 0.057129 -0.709106 0.267761 1441832821 -0.649841 0.057129 -0.709106 0.267761 1441832821 -0.649841 0.057129 -0.709106 0.267761 1441832821 -0.649841 0.057129 -0.709106 0.267761 1441832821 -0.472595 0.377075 -0.796448 0.015503 1441832821 -0.472595 0.377075 -0.796448 0.015503 1441832821 -0.472595 0.377075 -0.796448 0.015503 1441832821 -0.472595 0.377075 -0.796448 0.015503 1441832821 -0.472595 0.377075 -0.796448 0.015503 1441832821 -0.472595 0.377075 -0.796448 0.015503 1441832821 -0.259766 0.565735 -0.780640 -0.055725 1441832821 -0.259766 0.565735 -0.780640 -0.055725 1441832821 -0.259766 0.565735 -0.780640 -0.055725 1441832821 -0.259766 0.565735 -0.780640 -0.055725 1441832821 -0.259766 0.565735 -0.780640 -0.055725 1441832821 -0.259766 0.565735 -0.780640 -0.055725 1441832821 -0.119263 0.597656 -0.792175 0.033081 1441832821 -0.119263 0.597656 -0.792175 0.033081 1441832821 -0.119263 0.597656 -0.792175 0.033081 1441832821 -0.119263 0.597656 -0.792175 0.033081 1441832821 -0.119263 0.597656 -0.792175 0.033081 1441832821 -0.119263 0.597656 -0.792175 0.033081 1441832821 -0.015991 0.620667 -0.769287 0.150574 1441832821 -0.015991 0.620667 -0.769287 0.150574 1441832821 -0.015991 0.620667 -0.769287 0.150574 1441832821 -0.015991 0.620667 -0.769287 0.150574 1441832821 -0.015991 0.620667 -0.769287 0.150574 1441832821 -0.015991 0.620667 -0.769287 0.150574 1441832821 -0.084045 0.597717 -0.753418 0.260864 1441832821 -0.084045 0.597717 -0.753418 0.260864 1441832821 -0.084045 0.597717 -0.753418 0.260864 1441832821 -0.084045 0.597717 -0.753418 0.260864 1441832821 -0.084045 0.597717 -0.753418 0.260864 1441832821 -0.084045 0.597717 -0.753418 0.260864 1441832821 -0.084045 0.597717 -0.753418 0.260864 1441832821 -0.059143 0.608459 -0.772644 0.171082 1441832821 -0.059143 0.608459 -0.772644 0.171082 1441832821 -0.059143 0.608459 -0.772644 0.171082 1441832821 -0.059143 0.608459 -0.772644 0.171082 1441832821 -0.059143 0.608459 -0.772644 0.171082 1441832821 -0.059143 0.608459 -0.772644 0.171082 1441832821 -0.077332 0.604126 -0.765686 0.206787 1441832821 -0.077332 0.604126 -0.765686 0.206787 1441832821 -0.077332 0.604126 -0.765686 0.206787 1441832821 -0.077332 0.604126 -0.765686 0.206787 1441832821 -0.077332 0.604126 -0.765686 0.206787 1441832821 -0.077332 0.604126 -0.765686 0.206787 1441832821 -0.104248 0.595947 -0.758972 0.240845 1441832821 -0.104248 0.595947 -0.758972 0.240845 1441832821 -0.104248 0.595947 -0.758972 0.240845 1441832821 -0.104248 0.595947 -0.758972 0.240845 1441832821 -0.104248 0.595947 -0.758972 0.240845 1441832821 -0.104248 0.595947 -0.758972 0.240845 1441832821 -0.104248 0.595947 -0.758972 0.240845 1441832821 -0.201233 0.567261 -0.735474 0.311096 1441832821 -0.201233 0.567261 -0.735474 0.311096 1441832821 -0.201233 0.567261 -0.735474 0.311096 1441832821 -0.201233 0.567261 -0.735474 0.311096 1441832821 -0.201233 0.567261 -0.735474 0.311096 1441832821 -0.201233 0.567261 -0.735474 0.311096 1441832821 -0.366821 0.472839 -0.682190 0.420166 1441832821 -0.366821 0.472839 -0.682190 0.420166 1441832821 -0.366821 0.472839 -0.682190 0.420166 1441832821 -0.366821 0.472839 -0.682190 0.420166 1441832821 -0.366821 0.472839 -0.682190 0.420166 1441832821 -0.366821 0.472839 -0.682190 0.420166 1441832821 -0.531189 0.260498 -0.594177 0.544983 1441832821 -0.531189 0.260498 -0.594177 0.544983 1441832821 -0.531189 0.260498 -0.594177 0.544983 1441832821 -0.531189 0.260498 -0.594177 0.544983 1441832821 -0.531189 0.260498 -0.594177 0.544983 1441832821 -0.531189 0.260498 -0.594177 0.544983 1441832821 -0.531189 0.260498 -0.594177 0.544983 1441832821 -0.604980 0.090515 -0.547607 0.570923 1441832821 -0.604980 0.090515 -0.547607 0.570923 1441832821 -0.604980 0.090515 -0.547607 0.570923 1441832821 -0.604980 0.090515 -0.547607 0.570923 1441832821 -0.604980 0.090515 -0.547607 0.570923 1441832821 -0.604980 0.090515 -0.547607 0.570923 1441832821 -0.640869 -0.099548 -0.557617 0.518188 1441832821 -0.640869 -0.099548 -0.557617 0.518188 1441832821 -0.640869 -0.099548 -0.557617 0.518188 1441832821 -0.640869 -0.099548 -0.557617 0.518188 1441832821 
-0.658081 -0.216858 -0.579468 0.429138 1441832824 -0.660339 -0.216858 -0.576050 0.430237 1441832824 -0.660339 -0.216858 -0.576050 0.430237 1441832824 -0.660339 -0.216858 -0.576050 0.430237 1441832824 -0.660339 -0.216858 -0.576050 0.430237 1441832824 -0.660339 -0.216858 -0.576050 0.430237 1441832824 -0.660339 -0.216858 -0.576050 0.430237 1441832824 -0.667236 -0.207092 -0.578003 0.421753 1441832824 -0.667236 -0.207092 -0.578003 0.421753 1441832824 -0.667236 -0.207092 -0.578003 0.421753 1441832824 -0.667236 -0.207092 -0.578003 0.421753 1441832824 -0.667236 -0.207092 -0.578003 0.421753 1441832824 -0.667236 -0.207092 -0.578003 0.421753 1441832824 -0.673523 -0.199463 -0.579956 0.412659 1441832824 -0.673523 -0.199463 -0.579956 0.412659 1441832824 -0.673523 -0.199463 -0.579956 0.412659 1441832824 -0.673523 -0.199463 -0.579956 0.412659 1441832824 -0.673523 -0.199463 -0.579956 0.412659 1441832824 -0.673523 -0.199463 -0.579956 0.412659 1441832824 -0.677429 -0.198059 -0.580688 0.405884 1441832824 -0.677429 -0.198059 -0.580688 0.405884 1441832824 -0.677429 -0.198059 -0.580688 0.405884 1441832824 -0.677429 -0.198059 -0.580688 0.405884 1441832824 -0.677429 -0.198059 -0.580688 0.405884 1441832824 -0.680237 -0.196472 -0.581665 0.400513 1441832824 -0.680237 -0.196472 -0.581665 0.400513 1441832824 -0.680237 -0.196472 -0.581665 0.400513 1441832824 -0.680237 -0.196472 -0.581665 0.400513 1441832824 -0.680237 -0.196472 -0.581665 0.400513 1441832824 -0.680237 -0.196472 -0.581665 0.400513 1441832824 -0.680908 -0.189636 -0.583496 0.399963 1441832824 -0.680908 -0.189636 -0.583496 0.399963 1441832824 -0.680908 -0.189636 -0.583496 0.399963 1441832824 -0.680908 -0.189636 -0.583496 0.399963 1441832824 -0.680908 -0.189636 -0.583496 0.399963 1441832824 -0.680908 -0.189636 -0.583496 0.399963 1441832824 -0.680908 -0.189636 -0.583496 0.399963 1441832824 -0.676514 -0.185852 -0.588684 0.401611 1441832824 -0.676514 -0.185852 -0.588684 0.401611 1441832824 -0.676514 -0.185852 -0.588684 0.401611 1441832824 -0.676514 -0.185852 -0.588684 0.401611 1441832824 -0.676514 -0.185852 -0.588684 0.401611 1441832824 -0.676514 -0.185852 -0.588684 0.401611 1441832824 -0.673279 -0.195557 -0.586182 0.406006 1441832824 -0.673279 -0.195557 -0.586182 0.406006 1441832824 -0.673279 -0.195557 -0.586182 0.406006 1441832824 -0.673279 -0.195557 -0.586182 0.406006 1441832824 -0.673279 -0.195557 -0.586182 0.406006 1441832825 -0.673279 -0.195557 -0.586182 0.406006 1441832825 -0.676208 -0.205261 -0.580017 0.405334 1441832825 -0.676208 -0.205261 -0.580017 0.405334 1441832825 -0.676208 -0.205261 -0.580017 0.405334 1441832825 -0.676208 -0.205261 -0.580017 0.405334 1441832825 -0.676208 -0.205261 -0.580017 0.405334 1441832825 -0.676208 -0.205261 -0.580017 0.405334 1441832825 -0.681519 -0.200012 -0.581787 0.396362 1441832825 -0.681519 -0.200012 -0.581787 0.396362 1441832825 -0.681519 -0.200012 -0.581787 0.396362 1441832825 -0.681519 -0.200012 -0.581787 0.396362 1441832825 -0.681519 -0.200012 -0.581787 0.396362 1441832825 -0.681519 -0.200012 -0.581787 0.396362 1441832825 -0.681763 -0.196716 -0.584229 0.394043 1441832825 -0.681763 -0.196716 -0.584229 0.394043 1441832825 -0.681763 -0.196716 -0.584229 0.394043 1441832825 -0.681763 -0.196716 -0.584229 0.394043 1441832825 -0.681763 -0.196716 -0.584229 0.394043 1441832825 -0.681763 -0.196716 -0.584229 0.394043 1441832825 -0.675049 -0.209961 -0.580688 0.403809 1441832825 -0.675049 -0.209961 -0.580688 0.403809 1441832825 -0.675049 -0.209961 -0.580688 0.403809 1441832825 -0.675049 -0.209961 -0.580688 0.403809 1441832825 -0.675049 -0.209961 -0.580688 0.403809 1441832825 -0.675049 -0.209961 -0.580688 0.403809 1441832825 -0.668091 -0.221558 -0.578430 0.412354 1441832825 -0.668091 -0.221558 -0.578430 0.412354 1441832825 -0.668091 -0.221558 -0.578430 0.412354 1441832825 -0.668091 -0.221558 -0.578430 0.412354 1441832825 -0.668091 -0.221558 -0.578430 0.412354 1441832825 -0.668091 -0.221558 -0.578430 0.412354 1441832825 -0.668091 -0.221558 -0.578430 0.412354 1441832825 -0.661499 -0.227600 -0.576355 0.422424 1441832825 -0.661499 -0.227600 -0.576355 0.422424 1441832825 -0.661499 -0.227600 -0.576355 0.422424 1441832825 -0.661499 -0.227600 -0.576355 0.422424 1441832825 -0.661499 -0.227600 -0.576355 0.422424 1441832825 -0.661499 -0.227600 -0.576355 0.422424 1441832825 -0.657532 -0.229248 -0.573242 0.431824 1441832825 -0.657532 -0.229248 -0.573242 0.431824 1441832825 -0.657532 -0.229248 -0.573242 0.431824 1441832825 -0.657532 -0.229248 -0.573242 0.431824 1441832825 -0.657532 -0.229248 -0.573242 0.431824 1441832825 -0.657532 -0.229248 -0.573242 0.431824 1441832825 -0.658691 -0.224670 -0.571594 0.434692 1441832825 -0.658691 -0.224670 -0.571594 0.434692 1441832825 -0.658691 -0.224670 -0.571594 0.434692 1441832825 -0.658691 -0.224670 -0.571594 0.434692 1441832825 -0.658691 -0.224670 -0.571594 0.434692 1441832825 -0.658691 -0.224670 -0.571594 0.434692 1441832825 -0.664551 -0.210266 -0.573914 0.429993 1441832825 -0.664551 -0.210266 -0.573914 0.429993 1441832825 -0.664551 -0.210266 -0.573914 0.429993 1441832825 -0.664551 -0.210266 -0.573914 0.429993 1441832825 -0.664551 -0.210266 -0.573914 0.429993 1441832825 -0.664551 -0.210266 -0.573914 0.429993 1441832825 -0.664551 -0.210266 -0.573914 0.429993 1441832825 -0.669617 -0.188538 -0.581787 0.421509 1441832825 -0.669617 -0.188538 -0.581787 0.421509 1441832825 -0.669617 -0.188538 -0.581787 0.421509 1441832825 -0.669617 -0.188538 -0.581787 0.421509 1441832825 -0.669617 -0.188538 -0.581787 0.421509 1441832825 -0.669617 -0.188538 -0.581787 0.421509 1441832825 -0.669739 -0.178040 -0.586792 0.418945 1441832825 -0.669739 -0.178040 -0.586792 0.418945 1441832825 -0.669739 -0.178040 -0.586792 0.418945 1441832825 -0.669739 -0.178040 -0.586792 0.418945 1441832825 -0.669739 -0.178040 -0.586792 0.418945 1441832825 -0.669739 -0.178040 -0.586792 0.418945 1441832825 -0.670776 -0.181885 -0.585266 0.417725 1441832825 -0.670776 -0.181885 -0.585266 0.417725 1441832825 -0.670776 -0.181885 -0.585266 0.417725 1441832825 -0.670776 -0.181885 -0.585266 0.417725 1441832825 -0.670776 -0.181885 -0.585266 0.417725 1441832825 -0.670776 -0.181885 -0.585266 0.417725 1441832825 -0.678955 -0.170105 -0.587891 0.405640 1441832825 -0.678955 -0.170105 -0.587891 0.405640 1441832825 -0.678955 -0.170105 -0.587891 0.405640 1441832825 -0.678955 -0.170105 -0.587891 0.405640 1441832825 -0.678955 -0.170105 -0.587891 0.405640 1441832825 -0.678955 -0.170105 -0.587891 0.405640 1441832825 -0.678955 -0.170105 -0.587891 0.405640 1441832825 -0.687561 -0.148987 -0.594727 0.389038 1441832825 -0.687561 -0.148987 -0.594727 0.389038 1441832825 -0.687561 -0.148987 -0.594727 0.389038 1441832825 -0.687561 -0.148987 -0.594727 0.389038 1441832825 -0.687561 -0.148987 -0.594727 0.389038 1441832825 -0.687561 -0.148987 -0.594727 0.389038 1441832825 -0.694519 -0.130615 -0.603333 0.369690 1441832825 -0.694519 -0.130615 -0.603333 0.369690 1441832825 -0.694519 -0.130615 -0.603333 0.369690 1441832825 -0.694519 -0.130615 -0.603333 0.369690 1441832825 -0.694519 -0.130615 -0.603333 0.369690 1441832825 -0.694519 -0.130615 -0.603333 0.369690 1441832825 -0.699280 -0.117065 -0.614990 0.345276 1441832825 -0.699280 -0.117065 -0.614990 0.345276 1441832825 -0.699280 -0.117065 -0.614990 0.345276 1441832825 -0.699280 -0.117065 -0.614990 0.345276 1441832825 -0.699280 -0.117065 -0.614990 0.345276 1441832825 -0.702759 -0.117310 -0.622559 0.323914 1441832825 -0.702759 -0.117310 -0.622559 0.323914 1441832825 -0.702759 -0.117310 -0.622559 0.323914 1441832825 -0.702759 -0.117310 -0.622559 0.323914 1441832825 -0.705322 -0.123352 -0.624390 0.312378 1441832825 -0.705322 -0.123352 -0.624390 0.312378 1441832825 -0.705322 -0.123352 -0.624390 0.312378 1441832825 -0.705322 -0.123352 -0.624390 0.312378 1441832825 -0.705322 -0.123352 -0.624390 0.312378 1441832826 -0.705566 -0.126465 -0.624207 0.310913 1441832826 -0.705566 -0.126465 -0.624207 0.310913 1441832826 -0.705566 -0.126465 -0.624207 0.310913 1441832826 -0.705566 -0.126465 -0.624207 0.310913 1441832826 -0.705566 -0.126465 -0.624207 0.310913 1441832826 -0.705566 -0.126465 -0.624207 0.310913 1441832826 -0.705566 -0.126465 -0.624207 0.310913 1441832826 -0.705078 -0.129456 -0.620667 0.317749 1441832826 -0.705078 -0.129456 -0.620667 0.317749 1441832826 -0.705078 -0.129456 -0.620667 0.317749 1441832826 -0.705078 -0.129456 -0.620667 0.317749 1441832826 -0.705078 -0.129456 -0.620667 0.317749 1441832826 -0.705078 -0.129456 -0.620667 0.317749 1441832826 -0.702026 -0.138000 -0.615295 0.331055 1441832826 -0.702026 -0.138000 -0.615295 0.331055 1441832826 -0.702026 -0.138000 -0.615295 0.331055 1441832826 -0.702026 -0.138000 -0.615295 0.331055 1441832826 -0.702026 -0.138000 -0.615295 0.331055 1441832826 -0.702026 -0.138000 -0.615295 0.331055 1441832826 -0.696411 -0.155640 -0.606750 0.350403 1441832826 -0.696411 -0.155640 -0.606750 0.350403 1441832826 -0.696411 -0.155640 -0.606750 0.350403 1441832826 -0.696411 -0.155640 -0.606750 0.350403 1441832826 -0.696411 -0.155640 -0.606750 0.350403 1441832826 -0.696411 -0.155640 -0.606750 0.350403 1441832826 -0.696411 -0.155640 -0.606750 0.350403 1441832826 -0.687683 -0.181519 -0.592590 0.378235 1441832826 -0.687683 -0.181519 -0.592590 0.378235 1441832826 -0.687683 -0.181519 -0.592590 0.378235 1441832826 -0.687683 -0.181519 -0.592590 0.378235 1441832826 -0.687683 -0.181519 -0.592590 0.378235 1441832826 -0.687683 -0.181519 -0.592590 0.378235 1441832826 -0.687683 -0.181519 -0.592590 0.378235 1441832826 -0.678101 -0.210815 -0.571838 0.410828 1441832826 -0.678101 -0.210815 -0.571838 0.410828 1441832826 -0.678101 -0.210815 -0.571838 0.410828 1441832826 -0.678101 -0.210815 -0.571838 0.410828 1441832826 -0.678101 -0.210815 -0.571838 0.410828 1441832826 -0.678101 -0.210815 -0.571838 0.410828 1441832826 -0.672974 -0.231384 -0.549683 0.437561 1441832826 -0.672974 -0.231384 -0.549683 0.437561 1441832826 -0.672974 -0.231384 -0.549683 0.437561 1441832826 -0.672974 -0.231384 -0.549683 0.437561 1441832826 -0.672974 -0.231384 -0.549683 0.437561 1441832826 -0.677124 -0.226990 -0.540161 0.445374 1441832826 -0.677124 -0.226990 -0.540161 0.445374 1441832826 -0.677124 -0.226990 -0.540161 0.445374 1441832826 -0.677124 -0.226990 -0.540161 0.445374 1441832826 -0.677124 -0.226990 -0.540161 0.445374 1441832826 -0.677124 -0.226990 -0.540161 0.445374 1441832826 -0.677124 -0.226990 -0.540161 0.445374 1441832826 -0.686035 -0.194702 -0.551819 0.432434 1441832826 -0.686035 -0.194702 -0.551819 0.432434 1441832826 -0.686035 -0.194702 -0.551819 0.432434 1441832826 -0.686035 -0.194702 -0.551819 0.432434 1441832826 -0.686035 -0.194702 -0.551819 0.432434 1441832826 -0.686035 -0.194702 -0.551819 0.432434 1441832826 -0.690735 -0.164551 -0.565979 0.418945 1441832826 -0.690735 -0.164551 -0.565979 0.418945 1441832826 -0.690735 -0.164551 -0.565979 0.418945 1441832826 -0.690735 -0.164551 -0.565979 0.418945 1441832826 -0.690735 -0.164551 -0.565979 0.418945 1441832826 -0.690735 -0.164551 -0.565979 0.418945 1441832826 -0.689575 -0.158936 -0.570129 0.417419 1441832826 -0.689575 -0.158936 -0.570129 0.417419 1441832826 -0.689575 -0.158936 -0.570129 0.417419 1441832826 -0.689575 -0.158936 -0.570129 0.417419 1441832826 -0.689575 -0.158936 -0.570129 0.417419 1441832826 -0.689575 -0.158936 -0.570129 0.417419 1441832826 -0.689575 -0.158936 -0.570129 0.417419 1441832826 -0.687866 -0.168823 -0.566772 0.420837 1441832826 -0.687866 -0.168823 -0.566772 0.420837 1441832826 -0.687866 -0.168823 -0.566772 0.420837 1441832826 -0.687866 -0.168823 -0.566772 0.420837 1441832826 -0.687866 -0.168823 -0.566772 0.420837 1441832826 -0.687866 -0.168823 -0.566772 0.420837 1441832826 -0.688538 -0.179810 -0.560913 0.423096 1441832826 -0.688538 -0.179810 -0.560913 0.423096 1441832826 -0.688538 -0.179810 -0.560913 0.423096 1441832826 -0.688538 -0.179810 -0.560913 0.423096 1441832826 -0.688538 -0.179810 -0.560913 0.423096 1441832826 -0.688538 -0.179810 -0.560913 0.423096 1441832826 -0.694763 -0.176392 -0.561584 0.413330 1441832826 -0.694763 -0.176392 -0.561584 0.413330 1441832826 -0.694763 -0.176392 -0.561584 0.413330 1441832826 -0.694763 -0.176392 -0.561584 0.413330 1441832826 -0.694763 -0.176392 -0.561584 0.413330 1441832826 -0.694763 -0.176392 -0.561584 0.413330 1441832826 -0.694763 -0.176392 -0.561584 0.413330 1441832826 -0.702942 -0.164551 -0.574219 0.386169 1441832826 -0.702942 -0.164551 -0.574219 0.386169 1441832826 -0.702942 -0.164551 -0.574219 0.386169 1441832826 -0.702942 -0.164551 -0.574219 0.386169 1441832826 -0.702942 -0.164551 -0.574219 0.386169 1441832826 -0.710022 -0.154724 -0.587708 0.355774 1441832826 -0.710022 -0.154724 -0.587708 0.355774 1441832826 -0.710022 -0.154724 -0.587708 0.355774 1441832826 -0.710022 -0.154724 -0.587708 0.355774 1441832826 -0.710022 -0.154724 -0.587708 0.355774 1441832826 -0.710022 -0.154724 -0.587708 0.355774 1441832826 -0.710022 -0.154724 -0.587708 0.355774 1441832826 -0.708618 -0.162598 -0.590820 0.349976 1441832826 -0.708618 -0.162598 -0.590820 0.349976 1441832826 -0.708618 -0.162598 -0.590820 0.349976 1441832826 -0.708618 -0.162598 -0.590820 0.349976 1441832826 -0.708618 -0.162598 -0.590820 0.349976 1441832826 -0.707031 -0.163147 -0.591797 0.351196 1441832826 -0.707031 -0.163147 -0.591797 0.351196 1441832826 -0.707031 -0.163147 -0.591797 0.351196 1441832826 -0.707031 -0.163147 -0.591797 0.351196 1441832826 -0.707031 -0.163147 -0.591797 0.351196 1441832826 -0.707031 -0.163147 -0.591797 0.351196 1441832826 -0.707947 -0.149475 -0.593872 0.351990 1441832827 -0.707947 -0.149475 -0.593872 0.351990 1441832827 -0.707947 -0.149475 -0.593872 0.351990 1441832827 -0.707947 -0.149475 -0.593872 0.351990 1441832827 -0.705688 -0.151611 -0.591919 0.358704 1441832827 -0.705688 -0.151611 -0.591919 0.358704 1441832827 -0.705688 -0.151611 -0.591919 0.358704 1441832827 -0.705688 -0.151611 -0.591919 0.358704 1441832827 -0.705688 -0.151611 -0.591919 0.358704 1441832827 -0.705688 -0.151611 -0.591919 0.358704 1441832827 -0.705688 -0.151611 -0.591919 0.358704 1441832827 -0.702454 -0.162354 -0.588135 0.366516 1441832827 -0.702454 -0.162354 -0.588135 0.366516 1441832827 -0.702454 -0.162354 -0.588135 0.366516 1441832827 -0.702454 -0.162354 -0.588135 0.366516 1441832827 -0.702454 -0.162354 -0.588135 0.366516 1441832827 -0.702454 -0.162354 -0.588135 0.366516 1441832827 -0.702454 -0.162354 -0.588135 0.366516 1441832827 -0.699158 -0.172119 -0.585815 0.372131 1441832827 -0.699158 -0.172119 -0.585815 0.372131 1441832827 -0.699158 -0.172119 -0.585815 0.372131 1441832827 -0.699158 -0.172119 -0.585815 0.372131 1441832827 -0.699158 -0.172119 -0.585815 0.372131 1441832827 -0.699158 -0.172119 -0.585815 0.372131 1441832827 -0.694519 -0.177490 -0.586365 0.377380 1441832827 -0.694519 -0.177490 -0.586365 0.377380 1441832827 -0.694519 -0.177490 -0.586365 0.377380 1441832827 -0.694519 -0.177490 -0.586365 0.377380 1441832827 -0.694519 -0.177490 -0.586365 0.377380 1441832827 -0.694519 -0.177490 -0.586365 0.377380 1441832827 -0.688171 -0.183777 -0.586060 0.386353 1441832827 -0.688171 -0.183777 -0.586060 0.386353 1441832827 -0.688171 -0.183777 -0.586060 0.386353 1441832827 -0.688171 -0.183777 -0.586060 0.386353 1441832827 -0.688171 -0.183777 -0.586060 0.386353 1441832827 -0.688171 -0.183777 -0.586060 0.386353 1441832827 -0.688171 -0.183777 -0.586060 0.386353 1441832827 -0.684021 -0.192505 -0.577820 0.401489 1441832827 -0.684021 -0.192505 -0.577820 0.401489 1441832827 -0.684021 -0.192505 -0.577820 0.401489 1441832827 -0.684021 -0.192505 -0.577820 0.401489 1441832827 -0.684021 -0.192505 -0.577820 0.401489 1441832827 -0.684021 -0.192505 -0.577820 0.401489 1441832827 -0.683594 -0.192322 -0.571533 0.411316 1441832827 -0.683594 -0.192322 -0.571533 0.411316 1441832827 -0.683594 -0.192322 -0.571533 0.411316 1441832827 -0.683594 -0.192322 -0.571533 0.411316 1441832827 -0.683594 -0.192322 -0.571533 0.411316 1441832827 -0.683594 -0.192322 -0.571533 0.411316 1441832827 -0.686096 -0.177490 -0.575317 0.408447 1441832827 -0.686096 -0.177490 -0.575317 0.408447 1441832827 -0.686096 -0.177490 -0.575317 0.408447 1441832827 -0.686096 -0.177490 -0.575317 0.408447 1441832827 -0.686096 -0.177490 -0.575317 0.408447 1441832827 -0.686096 -0.177490 -0.575317 0.408447 1441832827 -0.687317 -0.167603 -0.581238 0.402222 1441832827 -0.687317 -0.167603 -0.581238 0.402222 1441832827 -0.687317 -0.167603 -0.581238 0.402222 1441832827 -0.687317 -0.167603 -0.581238 0.402222 1441832827 -0.687317 -0.167603 -0.581238 0.402222 1441832827 -0.687317 -0.167603 -0.581238 0.402222 1441832827 -0.687317 -0.167603 -0.581238 0.402222 1441832827 -0.688232 -0.174255 -0.581787 0.396973 1441832827 -0.688232 -0.174255 -0.581787 0.396973 1441832827 -0.688232 -0.174255 -0.581787 0.396973 1441832827 -0.688232 -0.174255 -0.581787 0.396973 1441832827 -0.688232 -0.174255 -0.581787 0.396973 1441832827 -0.688232 -0.174255 -0.581787 0.396973 1441832827 -0.690979 -0.181763 -0.583679 0.385925 1441832827 -0.690979 -0.181763 -0.583679 0.385925 1441832827 -0.690979 -0.181763 -0.583679 0.385925 1441832827 -0.697693 -0.173584 -0.588562 0.369751 1441832827 -0.697693 -0.173584 -0.588562 0.369751 1441832827 -0.697693 -0.173584 -0.588562 0.369751 1441832827 -0.697693 -0.173584 -0.588562 0.369751 1441832827 -0.697693 -0.173584 -0.588562 0.369751 1441832827 -0.697693 -0.173584 -0.588562 0.369751 1441832827 -0.700806 -0.164978 -0.593872 0.359192 1441832827 -0.700806 -0.164978 -0.593872 0.359192 1441832827 -0.700806 -0.164978 -0.593872 0.359192 1441832827 -0.700806 -0.164978 -0.593872 0.359192 1441832827 -0.700806 -0.164978 -0.593872 0.359192 1441832827 -0.700806 -0.164978 -0.593872 0.359192 1441832827 -0.704407 -0.168335 -0.592346 0.353088 1441832827 -0.704407 -0.168335 -0.592346 0.353088 1441832827 -0.704407 -0.168335 -0.592346 0.353088 1441832827 -0.704407 -0.168335 -0.592346 0.353088 1441832827 -0.704407 -0.168335 -0.592346 0.353088 1441832827 -0.704407 -0.168335 -0.592346 0.353088 1441832827 -0.712891 -0.161926 -0.591553 0.340149 1441832827 -0.712891 -0.161926 -0.591553 0.340149 1441832827 -0.712891 -0.161926 -0.591553 0.340149 1441832827 -0.712891 -0.161926 -0.591553 0.340149 1441832827 -0.712891 -0.161926 -0.591553 0.340149 1441832827 -0.712891 -0.161926 -0.591553 0.340149 1441832827 -0.712891 -0.161926 -0.591553 0.340149 1441832827 -0.716858 -0.140442 -0.598083 0.329773 1441832827 -0.716858 -0.140442 -0.598083 0.329773 1441832827 -0.716858 -0.140442 -0.598083 0.329773 1441832827 -0.716858 -0.140442 -0.598083 0.329773 1441832827 -0.716858 -0.140442 -0.598083 0.329773 1441832827 -0.710205 -0.127380 -0.604126 0.338257 1441832827 -0.710205 -0.127380 -0.604126 0.338257 1441832827 -0.710205 -0.127380 -0.604126 0.338257 1441832827 -0.710205 -0.127380 -0.604126 0.338257 1441832827 -0.710205 -0.127380 -0.604126 0.338257 1441832827 -0.710205 -0.127380 -0.604126 0.338257 1441832827 -0.699219 -0.145508 -0.596619 0.366089 1441832827 -0.699219 -0.145508 -0.596619 0.366089 1441832828 -0.699219 -0.145508 -0.596619 0.366089 1441832828 -0.699219 -0.145508 -0.596619 0.366089 1441832828 -0.699219 -0.145508 -0.596619 0.366089 1441832828 -0.699219 -0.145508 -0.596619 0.366089 1441832828 -0.698059 -0.157043 -0.588928 0.375793 1441832828 -0.698059 -0.157043 -0.588928 0.375793 1441832828 -0.698059 -0.157043 -0.588928 0.375793 1441832828 -0.698059 -0.157043 -0.588928 0.375793 1441832828 -0.698059 -0.157043 -0.588928 0.375793 1441832828 -0.698059 -0.157043 -0.588928 0.375793 1441832828 -0.700928 -0.152466 -0.590027 0.370667 1441832828 -0.700928 -0.152466 -0.590027 0.370667 1441832828 -0.700928 -0.152466 -0.590027 0.370667 1441832828 -0.700928 -0.152466 -0.590027 0.370667 1441832828 -0.700928 -0.152466 -0.590027 0.370667 1441832828 -0.700928 -0.152466 -0.590027 0.370667 1441832828 -0.699646 -0.158997 -0.588684 0.372437 1441832828 -0.699646 -0.158997 -0.588684 0.372437 1441832828 -0.699646 -0.158997 -0.588684 0.372437 1441832828 -0.699646 -0.158997 -0.588684 0.372437 1441832828 -0.699646 -0.158997 -0.588684 0.372437 1441832828 -0.699646 -0.158997 -0.588684 0.372437 1441832828 -0.699646 -0.158997 -0.588684 0.372437 1441832828 -0.694519 -0.171448 -0.586548 0.379822 1441832828 -0.694519 -0.171448 -0.586548 0.379822 1441832828 -0.694519 -0.171448 -0.586548 0.379822 1441832828 -0.694519 -0.171448 -0.586548 0.379822 1441832828 -0.694519 -0.171448 -0.586548 0.379822 1441832828 -0.694519 -0.171448 -0.586548 0.379822 1441832828 -0.686584 -0.178528 -0.588379 0.388123 1441832828 -0.686584 -0.178528 -0.588379 0.388123 1441832828 -0.686584 -0.178528 -0.588379 0.388123 1441832828 -0.686584 -0.178528 -0.588379 0.388123 1441832828 -0.686584 -0.178528 -0.588379 0.388123 1441832828 -0.686584 -0.178528 -0.588379 0.388123 1441832828 -0.675537 -0.190857 -0.589294 0.400024 1441832828 -0.675537 -0.190857 -0.589294 0.400024 1441832828 -0.675537 -0.190857 -0.589294 0.400024 1441832828 -0.675537 -0.190857 -0.589294 0.400024 1441832828 -0.675537 -0.190857 -0.589294 0.400024 1441832828 -0.675537 -0.190857 -0.589294 0.400024 1441832828 -0.667664 -0.207092 -0.581299 0.416504 1441832828 -0.667664 -0.207092 -0.581299 0.416504 1441832828 -0.667664 -0.207092 -0.581299 0.416504 1441832828 -0.667664 -0.207092 -0.581299 0.416504 1441832828 -0.667664 -0.207092 -0.581299 0.416504 1441832828 -0.667664 -0.207092 -0.581299 0.416504 1441832828 -0.666016 -0.215027 -0.569641 0.430969 1441832828 -0.666016 -0.215027 -0.569641 0.430969 1441832828 -0.666016 -0.215027 -0.569641 0.430969 1441832828 -0.666016 -0.215027 -0.569641 0.430969 1441832828 -0.666016 -0.215027 -0.569641 0.430969 1441832828 -0.666016 -0.215027 -0.569641 0.430969 1441832828 -0.667297 -0.208374 -0.563538 0.440247 1441832828 -0.667297 -0.208374 -0.563538 0.440247 1441832828 -0.667297 -0.208374 -0.563538 0.440247 1441832828 -0.667297 -0.208374 -0.563538 0.440247 1441832828 -0.667297 -0.208374 -0.563538 0.440247 1441832828 -0.667297 -0.208374 -0.563538 0.440247 1441832828 -0.667297 -0.208374 -0.563538 0.440247 1441832828 -0.670471 -0.192017 -0.565918 0.439697 1441832828 -0.670471 -0.192017 -0.565918 0.439697 1441832828 -0.670471 -0.192017 -0.565918 0.439697 1441832828 -0.670471 -0.192017 -0.565918 0.439697 1441832828 -0.670471 -0.192017 -0.565918 0.439697 1441832828 -0.670471 -0.192017 -0.565918 0.439697 1441832828 -0.677673 -0.176819 -0.573181 0.425476 1441832828 -0.677673 -0.176819 -0.573181 0.425476 1441832828 -0.677673 -0.176819 -0.573181 0.425476 1441832828 -0.677673 -0.176819 -0.573181 0.425476 1441832828 -0.677673 -0.176819 -0.573181 0.425476 1441832828 -0.677673 -0.176819 -0.573181 0.425476 1441832828 -0.685364 -0.174194 -0.578674 0.406433 1441832828 -0.685364 -0.174194 -0.578674 0.406433 1441832828 -0.685364 -0.174194 -0.578674 0.406433 1441832828 -0.685364 -0.174194 -0.578674 0.406433 1441832828 -0.685364 -0.174194 -0.578674 0.406433 1441832828 -0.685364 -0.174194 -0.578674 0.406433 1441832828 -0.685364 -0.174194 -0.578674 0.406433 1441832828 -0.691650 -0.182678 -0.578308 0.392273 1441832828 -0.691650 -0.182678 -0.578308 0.392273 1441832828 -0.691650 -0.182678 -0.578308 0.392273 1441832828 -0.691650 -0.182678 -0.578308 0.392273 1441832828 -0.691650 -0.182678 -0.578308 0.392273 1441832828 -0.700928 -0.181274 -0.577026 0.378052 1441832828 -0.700928 -0.181274 -0.577026 0.378052 1441832828 -0.700928 -0.181274 -0.577026 0.378052 1441832828 -0.700928 -0.181274 -0.577026 0.378052 1441832828 -0.700928 -0.181274 -0.577026 0.378052 1441832828 -0.700928 -0.181274 -0.577026 0.378052 1441832828 -0.700928 -0.181274 -0.577026 0.378052 1441832828 -0.712341 -0.155151 -0.583557 0.357788 1441832828 -0.712341 -0.155151 -0.583557 0.357788 1441832828 -0.712341 -0.155151 -0.583557 0.357788 1441832828 -0.712341 -0.155151 -0.583557 0.357788 1441832828 -0.712341 -0.155151 -0.583557 0.357788 1441832828 -0.718689 -0.113647 -0.600647 0.331421 1441832828 -0.718689 -0.113647 -0.600647 0.331421 1441832828 -0.718689 -0.113647 -0.600647 0.331421 1441832828 -0.718689 -0.113647 -0.600647 0.331421 1441832828 -0.718689 -0.113647 -0.600647 0.331421 1441832828 -0.718689 -0.113647 -0.600647 0.331421 1441832828 -0.718689 -0.113647 -0.600647 0.331421 1441832828 -0.720032 -0.080017 -0.618225 0.304932 1441832828 -0.720032 -0.080017 -0.618225 0.304932 1441832828 -0.720032 -0.080017 -0.618225 0.304932 1441832828 -0.720032 -0.080017 -0.618225 0.304932 1441832828 -0.720032 -0.080017 -0.618225 0.304932 1441832828 -0.720032 -0.080017 -0.618225 0.304932 1441832828 -0.719666 -0.073792 -0.625244 0.292908 1441832828 -0.719666 -0.073792 -0.625244 0.292908 1441832829 -0.719666 -0.073792 -0.625244 0.292908 1441832829 -0.719666 -0.073792 -0.625244 0.292908 1441832829 -0.719666 -0.073792 -0.625244 0.292908 1441832829 -0.719666 -0.073792 -0.625244 0.292908 1441832829 -0.721924 -0.083313 -0.619507 0.296814 1441832829 -0.721924 -0.083313 -0.619507 0.296814 1441832829 -0.721924 -0.083313 -0.619507 0.296814 1441832829 -0.721924 -0.083313 -0.619507 0.296814 1441832829 -0.721924 -0.083313 -0.619507 0.296814 1441832829 -0.721924 -0.083313 -0.619507 0.296814 1441832829 -0.721252 -0.081787 -0.617737 0.302612 1441832829 -0.721252 -0.081787 -0.617737 0.302612 1441832829 -0.721252 -0.081787 -0.617737 0.302612 1441832829 -0.721252 -0.081787 -0.617737 0.302612 1441832829 -0.721252 -0.081787 -0.617737 0.302612 1441832829 -0.721252 -0.081787 -0.617737 0.302612 1441832829 -0.721252 -0.081787 -0.617737 0.302612 1441832829 -0.716125 -0.088989 -0.615234 0.317505 1441832829 -0.716125 -0.088989 -0.615234 0.317505 1441832829 -0.716125 -0.088989 -0.615234 0.317505 1441832829 -0.716125 -0.088989 -0.615234 0.317505 1441832829 -0.716125 -0.088989 -0.615234 0.317505 1441832829 -0.716125 -0.088989 -0.615234 0.317505 1441832829 -0.707947 -0.113098 -0.608826 0.339722 1441832829 -0.707947 -0.113098 -0.608826 0.339722 1441832829 -0.707947 -0.113098 -0.608826 0.339722 1441832829 -0.707947 -0.113098 -0.608826 0.339722 1441832829 -0.707947 -0.113098 -0.608826 0.339722 1441832829 -0.707947 -0.113098 -0.608826 0.339722 1441832829 -0.696045 -0.147217 -0.601074 0.364136 1441832829 -0.696045 -0.147217 -0.601074 0.364136 1441832829 -0.696045 -0.147217 -0.601074 0.364136 1441832829 -0.696045 -0.147217 -0.601074 0.364136 1441832829 -0.696045 -0.147217 -0.601074 0.364136 1441832829 -0.696045 -0.147217 -0.601074 0.364136 1441832829 -0.681335 -0.183899 -0.593445 0.387085 1441832829 -0.681335 -0.183899 -0.593445 0.387085 1441832829 -0.681335 -0.183899 -0.593445 0.387085 1441832829 -0.681335 -0.183899 -0.593445 0.387085 1441832829 -0.681335 -0.183899 -0.593445 0.387085 1441832829 -0.681335 -0.183899 -0.593445 0.387085 1441832829 -0.671570 -0.205566 -0.586121 0.403992 1441832829 -0.671570 -0.205566 -0.586121 0.403992 1441832829 -0.671570 -0.205566 -0.586121 0.403992 1441832829 -0.671570 -0.205566 -0.586121 0.403992 1441832829 -0.671570 -0.205566 -0.586121 0.403992 1441832829 -0.671570 -0.205566 -0.586121 0.403992 1441832829 -0.673340 -0.203552 -0.576782 0.415344 1441832829 -0.673340 -0.203552 -0.576782 0.415344 1441832829 -0.673340 -0.203552 -0.576782 0.415344 1441832829 -0.673340 -0.203552 -0.576782 0.415344 1441832829 -0.673340 -0.203552 -0.576782 0.415344 1441832829 -0.673340 -0.203552 -0.576782 0.415344 1441832829 -0.673340 -0.203552 -0.576782 0.415344 1441832829 -0.680176 -0.177002 -0.573853 0.420471 1441832829 -0.680176 -0.177002 -0.573853 0.420471 1441832829 -0.680176 -0.177002 -0.573853 0.420471 1441832829 -0.680176 -0.177002 -0.573853 0.420471 1441832829 -0.680176 -0.177002 -0.573853 0.420471 1441832829 -0.680176 -0.177002 -0.573853 0.420471 1441832829 -0.685303 -0.138977 -0.589539 0.404419 1441832829 -0.685303 -0.138977 -0.589539 0.404419 1441832829 -0.685303 -0.138977 -0.589539 0.404419 1441832829 -0.685303 -0.138977 -0.589539 0.404419 1441832829 -0.685303 -0.138977 -0.589539 0.404419 1441832829 -0.685303 -0.138977 -0.589539 0.404419 1441832829 -0.691406 -0.111084 -0.613892 0.364441 1441832829 -0.691406 -0.111084 -0.613892 0.364441 1441832829 -0.691406 -0.111084 -0.613892 0.364441 1441832829 -0.691406 -0.111084 -0.613892 0.364441 1441832829 -0.691406 -0.111084 -0.613892 0.364441 1441832829 -0.691406 -0.111084 -0.613892 0.364441 1441832829 -0.691406 -0.111084 -0.613892 0.364441 1441832829 -0.699707 -0.117859 -0.620117 0.334778 1441832829 -0.699707 -0.117859 -0.620117 0.334778 1441832829 -0.699707 -0.117859 -0.620117 0.334778 1441832829 -0.699707 -0.117859 -0.620117 0.334778 1441832829 -0.699707 -0.117859 -0.620117 0.334778 1441832829 -0.699707 -0.117859 -0.620117 0.334778 1441832829 -0.707703 -0.129028 -0.616516 0.320190 1441832829 -0.707703 -0.129028 -0.616516 0.320190 1441832829 -0.707703 -0.129028 -0.616516 0.320190 1441832829 -0.707703 -0.129028 -0.616516 0.320190 1441832829 -0.707703 -0.129028 -0.616516 0.320190 1441832829 -0.707703 -0.129028 -0.616516 0.320190 1441832829 -0.711121 -0.120117 -0.615723 0.317566 1441832829 -0.711121 -0.120117 -0.615723 0.317566 1441832829 -0.711121 -0.120117 -0.615723 0.317566 1441832829 -0.711121 -0.120117 -0.615723 0.317566 1441832829 -0.711121 -0.120117 -0.615723 0.317566 1441832829 
-0.620544 0.202759 -0.719727 0.236328 1441832832 -0.620544 0.202759 -0.719727 0.236328 1441832832 -0.620544 0.202759 -0.719727 0.236328 1441832832 -0.620544 0.202759 -0.719727 0.236328 1441832832 -0.620544 0.202759 -0.719727 0.236328 1441832832 -0.620544 0.202759 -0.719727 0.236328 1441832832 -0.224121 0.599121 -0.766174 -0.062378 1441832832 -0.224121 0.599121 -0.766174 -0.062378 1441832832 -0.224121 0.599121 -0.766174 -0.062378 1441832832 -0.224121 0.599121 -0.766174 -0.062378 1441832832 -0.224121 0.599121 -0.766174 -0.062378 1441832832 -0.224121 0.599121 -0.766174 -0.062378 1441832832 -0.224121 0.599121 -0.766174 -0.062378 1441832832 -0.133972 0.634094 -0.755859 0.093323 1441832832 -0.133972 0.634094 -0.755859 0.093323 1441832832 -0.133972 0.634094 -0.755859 0.093323 1441832832 -0.133972 0.634094 -0.755859 0.093323 1441832832 -0.133972 0.634094 -0.755859 0.093323 1441832832 -0.133972 0.634094 -0.755859 0.093323 1441832832 -0.095764 0.639587 -0.729492 0.222717 1441832832 -0.095764 0.639587 -0.729492 0.222717 1441832832 -0.095764 0.639587 -0.729492 0.222717 1441832832 -0.095764 0.639587 -0.729492 0.222717 1441832832 -0.095764 0.639587 -0.729492 0.222717 1441832832 -0.095764 0.639587 -0.729492 0.222717 1441832832 -0.057800 0.647461 -0.731201 0.206909 1441832832 -0.057800 0.647461 -0.731201 0.206909 1441832832 -0.057800 0.647461 -0.731201 0.206909 1441832832 -0.057800 0.647461 -0.731201 0.206909 1441832832 -0.057800 0.647461 -0.731201 0.206909 1441832832 -0.057800 0.647461 -0.731201 0.206909 1441832832 -0.046997 0.648010 -0.739563 0.175903 1441832832 -0.046997 0.648010 -0.739563 0.175903 1441832832 -0.046997 0.648010 -0.739563 0.175903 1441832832 -0.046997 0.648010 -0.739563 0.175903 1441832832 -0.046997 0.648010 -0.739563 0.175903 1441832832 -0.046997 0.648010 -0.739563 0.175903 1441832832 -0.038269 0.645447 -0.745178 0.163330 1441832833 -0.038269 0.645447 -0.745178 0.163330 1441832833 -0.038269 0.645447 -0.745178 0.163330 1441832833 -0.038269 0.645447 -0.745178 0.163330 1441832833 -0.038269 0.645447 -0.745178 0.163330 1441832833 -0.038269 0.645447 -0.745178 0.163330 1441832833 -0.038269 0.645447 -0.745178 0.163330 1441832833 -0.059631 0.644409 -0.740845 0.179810 1441832833 -0.059631 0.644409 -0.740845 0.179810 1441832833 -0.059631 0.644409 -0.740845 0.179810 1441832833 -0.059631 0.644409 -0.740845 0.179810 1441832833 -0.059631 0.644409 -0.740845 0.179810 1441832833 -0.059631 0.644409 -0.740845 0.179810 1441832833 -0.059631 0.644409 -0.740845 0.179810 1441832833 -0.211670 0.612244 -0.695068 0.311890 1441832833 -0.211670 0.612244 -0.695068 0.311890 1441832833 -0.211670 0.612244 -0.695068 0.311890 1441832833 -0.211670 0.612244 -0.695068 0.311890 1441832833 -0.211670 0.612244 -0.695068 0.311890 1441832833 -0.211670 0.612244 -0.695068 0.311890 1441832833 -0.386963 0.496582 -0.621094 0.466797 1441832833 -0.386963 0.496582 -0.621094 0.466797 1441832833 -0.386963 0.496582 -0.621094 0.466797 1441832833 -0.386963 0.496582 -0.621094 0.466797 1441832833 -0.386963 0.496582 -0.621094 0.466797 1441832833 -0.386963 0.496582 -0.621094 0.466797 1441832833 -0.547791 0.266479 -0.485168 0.627380 1441832833 -0.547791 0.266479 -0.485168 0.627380 1441832833 -0.547791 0.266479 -0.485168 0.627380 1441832833 -0.547791 0.266479 -0.485168 0.627380 1441832833 -0.547791 0.266479 -0.485168 0.627380 1441832833 -0.547791 0.266479 -0.485168 0.627380 1441832833 -0.547791 0.266479 -0.485168 0.627380 1441832833 -0.590576 0.067993 -0.434021 0.676880 1441832833 -0.590576 0.067993 -0.434021 0.676880 1441832833 -0.590576 0.067993 -0.434021 0.676880 1441832833 -0.590576 0.067993 -0.434021 0.676880 1441832833 -0.586731 -0.156799 -0.408936 0.681152 1441832833 -0.586731 -0.156799 -0.408936 0.681152 1441832833 -0.586731 -0.156799 -0.408936 0.681152 1441832833 -0.586731 -0.156799 -0.408936 0.681152 1441832833 -0.586731 -0.156799 -0.408936 0.681152 1441832833 -0.586731 -0.156799 -0.408936 0.681152 1441832833 -0.562256 -0.268982 -0.415466 0.662476 1441832833 -0.562256 -0.268982 -0.415466 0.662476 1441832833 -0.562256 -0.268982 -0.415466 0.662476 1441832833 -0.562256 -0.268982 -0.415466 0.662476 1441832833 -0.562256 -0.268982 -0.415466 0.662476 1441832833 -0.562256 -0.268982 -0.415466 0.662476 1441832833 -0.554565 -0.279907 -0.429688 0.655334 1441832833 -0.554565 -0.279907 -0.429688 0.655334 1441832833 -0.554565 -0.279907 -0.429688 0.655334 1441832833 -0.554565 -0.279907 -0.429688 0.655334 1441832833 -0.554565 -0.279907 -0.429688 0.655334 1441832833 -0.554565 -0.279907 -0.429688 0.655334 1441832833 -0.554565 -0.279907 -0.429688 0.655334 1441832833 -0.572266 -0.252319 -0.467651 0.624634 1441832833 -0.572266 -0.252319 -0.467651 0.624634 1441832833 -0.572266 -0.252319 -0.467651 0.624634 1441832833 -0.572266 -0.252319 -0.467651 0.624634 1441832833 -0.572266 -0.252319 -0.467651 0.624634 1441832833 -0.572266 -0.252319 -0.467651 0.624634 1441832833 -0.592407 -0.191101 -0.510803 0.593018 1441832833 -0.592407 -0.191101 -0.510803 0.593018 1441832833 -0.592407 -0.191101 -0.510803 0.593018 1441832833 -0.592407 -0.191101 -0.510803 0.593018 1441832833 -0.592407 -0.191101 -0.510803 0.593018 1441832833 -0.592407 -0.191101 -0.510803 0.593018 1441832833 -0.592407 -0.191101 -0.510803 0.593018 1441832833 -0.630493 -0.087769 -0.592163 0.494141 1441832833 -0.630493 -0.087769 -0.592163 0.494141 1441832833 -0.630493 -0.087769 -0.592163 0.494141 1441832833 -0.630493 -0.087769 -0.592163 0.494141 1441832833 -0.630493 -0.087769 -0.592163 0.494141 1441832833 -0.570129 0.163147 -0.725891 0.348572 1441832833 -0.570129 0.163147 -0.725891 0.348572 1441832833 -0.570129 0.163147 -0.725891 0.348572 1441832833 -0.570129 0.163147 -0.725891 0.348572 1441832833 -0.570129 0.163147 -0.725891 0.348572 1441832833 -0.570129 0.163147 -0.725891 0.348572 1441832833 -0.570129 0.163147 -0.725891 0.348572 1441832833 -0.403748 0.414124 -0.795410 0.181274 1441832833 -0.403748 0.414124 -0.795410 0.181274 1441832833 -0.403748 0.414124 -0.795410 0.181274 1441832833 -0.403748 0.414124 -0.795410 0.181274 1441832833 -0.403748 0.414124 -0.795410 0.181274 1441832833 -0.403748 0.414124 -0.795410 0.181274 1441832833 -0.108154 0.597656 -0.794373 -0.005188 1441832833 -0.108154 0.597656 -0.794373 -0.005188 1441832833 -0.108154 0.597656 -0.794373 -0.005188 1441832833 -0.108154 0.597656 -0.794373 -0.005188 1441832833 -0.108154 0.597656 -0.794373 -0.005188 1441832833 -0.108154 0.597656 -0.794373 -0.005188 1441832833 -0.047241 0.616089 -0.778564 0.109619 1441832833 -0.047241 0.616089 -0.778564 0.109619 1441832833 -0.047241 0.616089 -0.778564 0.109619 1441832833 -0.047241 0.616089 -0.778564 0.109619 1441832833 -0.047241 0.616089 -0.778564 0.109619 1441832833 -0.047241 0.616089 -0.778564 0.109619 1441832833 -0.047241 0.616089 -0.778564 0.109619 1441832833 -0.055237 0.613708 -0.753174 0.230286 1441832833 -0.055237 0.613708 -0.753174 0.230286 1441832833 -0.055237 0.613708 -0.753174 0.230286 1441832833 -0.055237 0.613708 -0.753174 0.230286 1441832833 -0.055237 0.613708 -0.753174 0.230286 1441832833 -0.093933 0.608582 -0.737854 0.276428 1441832833 -0.093933 0.608582 -0.737854 0.276428 1441832833 -0.093933 0.608582 -0.737854 0.276428 1441832833 -0.093933 0.608582 -0.737854 0.276428 1441832833 -0.093933 0.608582 -0.737854 0.276428 1441832833 -0.093933 0.608582 -0.737854 0.276428 1441832833 -0.093933 0.608582 -0.737854 0.276428 1441832833 -0.051453 0.614746 -0.756104 0.218628 1441832834 -0.051453 0.614746 -0.756104 0.218628 1441832834 -0.051453 0.614746 -0.756104 0.218628 1441832834 -0.051453 0.614746 -0.756104 0.218628 1441832834 -0.051453 0.614746 -0.756104 0.218628 1441832834 -0.051453 0.614746 -0.756104 0.218628 1441832834 -0.078003 0.611206 -0.746277 0.251770 1441832834 -0.078003 0.611206 -0.746277 0.251770 1441832834 -0.078003 0.611206 -0.746277 0.251770 1441832834 -0.078003 0.611206 -0.746277 0.251770 1441832834 -0.078003 0.611206 -0.746277 0.251770 1441832834 -0.078003 0.611206 -0.746277 0.251770 1441832834 -0.205933 0.585327 -0.697083 0.359253 1441832834 -0.205933 0.585327 -0.697083 0.359253 1441832834 -0.205933 0.585327 -0.697083 0.359253 1441832834 -0.205933 0.585327 -0.697083 0.359253 1441832834 -0.205933 0.585327 -0.697083 0.359253 1441832834 -0.369080 0.504089 -0.629883 0.461426 1441832834 -0.369080 0.504089 -0.629883 0.461426 1441832834 -0.369080 0.504089 -0.629883 0.461426 1441832834 -0.369080 0.504089 -0.629883 0.461426 1441832834 -0.369080 0.504089 -0.629883 0.461426 1441832834 -0.369080 0.504089 -0.629883 0.461426 1441832834 -0.519104 0.369141 -0.574341 0.514221 1441832834 -0.519104 0.369141 -0.574341 0.514221 1441832834 -0.519104 0.369141 -0.574341 0.514221 1441832834 -0.519104 0.369141 -0.574341 0.514221 1441832834 -0.519104 0.369141 -0.574341 0.514221 1441832834 -0.624451 0.187805 -0.549805 0.522095 1441832834 -0.624451 0.187805 -0.549805 0.522095 1441832834 -0.624451 0.187805 -0.549805 0.522095 1441832834 -0.624451 0.187805 -0.549805 0.522095 1441832834 -0.624451 0.187805 -0.549805 0.522095 1441832834 -0.624451 0.187805 -0.549805 0.522095 1441832834 -0.624451 0.187805 -0.549805 0.522095 1441832834 -0.667664 0.046692 -0.605835 0.430176 1441832834 -0.667664 0.046692 -0.605835 0.430176 1441832834 -0.667664 0.046692 -0.605835 0.430176 1441832834 -0.667664 0.046692 -0.605835 0.430176 1441832834 -0.667664 0.046692 -0.605835 0.430176 1441832834 -0.667664 0.046692 -0.605835 0.430176 1441832834 -0.683655 0.010803 -0.685791 0.249573 1441832834 -0.683655 0.010803 -0.685791 0.249573 1441832834 -0.683655 0.010803 -0.685791 0.249573 1441832834 -0.683655 0.010803 -0.685791 0.249573 1441832834 -0.683655 0.010803 -0.685791 0.249573 1441832834 -0.683655 0.010803 -0.685791 0.249573 1441832834 -0.729736 -0.033997 -0.659241 0.178345 1441832834 -0.729736 -0.033997 -0.659241 0.178345 1441832834 -0.729736 -0.033997 -0.659241 0.178345 1441832834 -0.729736 -0.033997 -0.659241 0.178345 1441832834 -0.729736 -0.033997 -0.659241 0.178345 1441832834 -0.729736 -0.033997 -0.659241 0.178345 1441832834 -0.733093 -0.052551 -0.654785 0.176392 1441832834 -0.733093 -0.052551 -0.654785 0.176392 1441832834 -0.733093 -0.052551 -0.654785 0.176392 1441832834 -0.733093 -0.052551 -0.654785 0.176392 1441832834 -0.733093 -0.052551 -0.654785 0.176392 1441832834 -0.733093 -0.052551 -0.654785 0.176392 1441832834 -0.733093 -0.052551 -0.654785 0.176392 1441832834 -0.710815 -0.020874 -0.676270 0.192566 1441832834 -0.710815 -0.020874 -0.676270 0.192566 1441832834 -0.710815 -0.020874 -0.676270 0.192566 1441832834 -0.710815 -0.020874 -0.676270 0.192566 1441832834 -0.710815 -0.020874 -0.676270 0.192566 1441832834 -0.710815 -0.020874 -0.676270 0.192566 1441832834 -0.679199 0.043274 -0.707031 0.192322 1441832834 -0.679199 0.043274 -0.707031 0.192322 1441832834 -0.679199 0.043274 -0.707031 0.192322 1441832834 -0.679199 0.043274 -0.707031 0.192322 1441832834 -0.679199 0.043274 -0.707031 0.192322 1441832834 -0.679199 0.043274 -0.707031 0.192322 1441832834 -0.662415 0.078796 -0.714539 0.210815 1441832834 -0.662415 0.078796 -0.714539 0.210815 1441832834 -0.662415 0.078796 -0.714539 0.210815 1441832834 -0.662415 0.078796 -0.714539 0.210815 1441832834 -0.662415 0.078796 -0.714539 0.210815 1441832834 -0.662415 0.078796 -0.714539 0.210815 1441832834 -0.616699 0.213684 -0.744385 0.141479 1441832834 -0.616699 0.213684 -0.744385 0.141479 1441832834 -0.616699 0.213684 -0.744385 0.141479 1441832834 -0.616699 0.213684 -0.744385 0.141479 1441832834 -0.616699 0.213684 -0.744385 0.141479 1441832834 -0.616699 0.213684 -0.744385 0.141479 1441832834 -0.396423 0.483032 -0.780457 -0.021118 1441832834 -0.396423 0.483032 -0.780457 -0.021118 1441832834 -0.396423 0.483032 -0.780457 -0.021118 1441832834 -0.396423 0.483032 -0.780457 -0.021118 1441832834 -0.396423 0.483032 -0.780457 -0.021118 1441832834 -0.396423 0.483032 -0.780457 -0.021118 1441832834 -0.396423 0.483032 -0.780457 -0.021118 1441832834 -0.214966 0.598816 -0.770569 -0.037720 1441832834 -0.214966 0.598816 -0.770569 -0.037720 1441832834 -0.214966 0.598816 -0.770569 -0.037720 1441832834 -0.214966 0.598816 -0.770569 -0.037720 1441832834 -0.214966 0.598816 -0.770569 -0.037720 1441832834 -0.214966 0.598816 -0.770569 -0.037720 1441832834 -0.097717 0.625671 -0.773560 0.023376 1441832834 -0.097717 0.625671 -0.773560 0.023376 1441832834 -0.097717 0.625671 -0.773560 0.023376 1441832834 -0.097717 0.625671 -0.773560 0.023376 1441832834 -0.097717 0.625671 -0.773560 0.023376 1441832834 -0.097717 0.625671 -0.773560 0.023376 1441832834 -0.102234 0.627075 -0.752625 0.172974 1441832834 -0.102234 0.627075 -0.752625 0.172974 1441832834 -0.102234 0.627075 -0.752625 0.172974 1441832834 -0.102234 0.627075 -0.752625 0.172974 1441832834 -0.102234 0.627075 -0.752625 0.172974 1441832834 -0.102234 0.627075 -0.752625 0.172974 1441832834 -0.108093 0.615173 -0.755737 0.196716 1441832834 -0.108093 0.615173 -0.755737 0.196716 1441832835 -0.108093 0.615173 -0.755737 0.196716 1441832835 -0.108093 0.615173 -0.755737 0.196716 1441832835 -0.108093 0.615173 -0.755737 0.196716 1441832835 -0.108093 0.615173 -0.755737 0.196716 1441832835 -0.086060 0.607849 -0.770142 0.173157 1441832835 -0.086060 0.607849 -0.770142 0.173157 1441832835 -0.086060 0.607849 -0.770142 0.173157 1441832835 -0.086060 0.607849 -0.770142 0.173157 1441832835 -0.086060 0.607849 -0.770142 0.173157 1441832835 -0.086060 0.607849 -0.770142 0.173157 1441832835 -0.101074 0.599365 -0.770142 0.193542 1441832835 -0.101074 0.599365 -0.770142 0.193542 1441832835 -0.101074 0.599365 -0.770142 0.193542 1441832835 -0.101074 0.599365 -0.770142 0.193542 1441832835 -0.101074 0.599365 -0.770142 0.193542 1441832835 -0.101074 0.599365 -0.770142 0.193542 1441832835 -0.199036 0.576599 -0.744507 0.271362 1441832835 -0.199036 0.576599 -0.744507 0.271362 1441832835 -0.199036 0.576599 -0.744507 0.271362 1441832835 -0.199036 0.576599 -0.744507 0.271362 1441832835 -0.199036 0.576599 -0.744507 0.271362 1441832835 -0.199036 0.576599 -0.744507 0.271362 1441832835 -0.349792 0.509277 -0.694641 0.368469 1441832835 -0.349792 0.509277 -0.694641 0.368469 1441832835 -0.349792 0.509277 -0.694641 0.368469 1441832835 -0.349792 0.509277 -0.694641 0.368469 1441832835 -0.349792 0.509277 -0.694641 0.368469 1441832835 -0.349792 0.509277 -0.694641 0.368469 1441832835 -0.349792 0.509277 -0.694641 0.368469 1441832835 -0.499756 0.392700 -0.639160 0.433044 1441832835 -0.499756 0.392700 -0.639160 0.433044 1441832835 -0.499756 0.392700 -0.639160 0.433044 1441832835 -0.499756 0.392700 -0.639160 0.433044 1441832835 -0.499756 0.392700 -0.639160 0.433044 1441832835 -0.499756 0.392700 -0.639160 0.433044 1441832835 -0.600647 0.241272 -0.640076 0.414001 1441832835 -0.600647 0.241272 -0.640076 0.414001 1441832835 -0.600647 0.241272 -0.640076 0.414001 1441832835 -0.600647 0.241272 -0.640076 0.414001 1441832835 -0.600647 0.241272 -0.640076 0.414001 1441832835 -0.600647 0.241272 -0.640076 0.414001 1441832835 -0.660706 0.123352 -0.678955 0.295471 1441832835 -0.660706 0.123352 -0.678955 0.295471 1441832835 -0.660706 0.123352 -0.678955 0.295471 1441832835 -0.660706 0.123352 -0.678955 0.295471 1441832835 -0.660706 0.123352 -0.678955 0.295471 1441832835 -0.660706 0.123352 -0.678955 0.295471 1441832835 -0.720581 0.040405 -0.661194 0.205017 1441832835 -0.720581 0.040405 -0.661194 0.205017 1441832835 -0.720581 0.040405 -0.661194 0.205017 1441832835 -0.720581 0.040405 -0.661194 0.205017 1441832835 -0.720581 0.040405 -0.661194 0.205017 1441832835 -0.720581 0.040405 -0.661194 0.205017 1441832835 -0.748108 0.044495 -0.651672 0.117065 1441832835 -0.748108 0.044495 -0.651672 0.117065 1441832835 -0.748108 0.044495 -0.651672 0.117065 1441832835 -0.748108 0.044495 -0.651672 0.117065 1441832835 -0.748108 0.044495 -0.651672 0.117065 1441832835 -0.748108 0.044495 -0.651672 0.117065 1441832835 -0.720215 0.131958 -0.676270 0.081543 1441832835 -0.720215 0.131958 -0.676270 0.081543 1441832835 -0.720215 0.131958 -0.676270 0.081543 1441832835 -0.720215 0.131958 -0.676270 0.081543 1441832835 -0.720215 0.131958 -0.676270 0.081543 1441832835 -0.720215 0.131958 -0.676270 0.081543 1441832835 -0.709900 0.112976 -0.686768 0.108215 1441832835 -0.709900 0.112976 -0.686768 0.108215 1441832835 -0.709900 0.112976 -0.686768 0.108215 1441832835 -0.709900 0.112976 -0.686768 0.108215 1441832835 -0.709900 0.112976 -0.686768 0.108215 1441832835 -0.709900 0.112976 -0.686768 0.108215 1441832835 -0.700073 0.085876 -0.695435 0.137634 1441832835 -0.700073 0.085876 -0.695435 0.137634 1441832835 -0.700073 0.085876 -0.695435 0.137634 1441832835 -0.700073 0.085876 -0.695435 0.137634 1441832835 -0.700073 0.085876 -0.695435 0.137634 1441832835 -0.700073 0.085876 -0.695435 0.137634 1441832835 -0.689941 0.088257 -0.704773 0.139832 1441832835 -0.689941 0.088257 -0.704773 0.139832 1441832835 -0.689941 0.088257 -0.704773 0.139832 1441832835 -0.689941 0.088257 -0.704773 0.139832 1441832835 -0.689941 0.088257 -0.704773 0.139832 1441832835 -0.689941 0.088257 -0.704773 0.139832 1441832835 -0.648315 0.196777 -0.729126 0.097107 1441832835 -0.648315 0.196777 -0.729126 0.097107 1441832835 -0.648315 0.196777 -0.729126 0.097107 1441832835 -0.648315 0.196777 -0.729126 0.097107 1441832835 -0.648315 0.196777 -0.729126 0.097107 1441832835 -0.648315 0.196777 -0.729126 0.097107 1441832835 -0.648315 0.196777 -0.729126 0.097107 1441832835 -0.483093 0.427246 -0.764221 0.007324 1441832835 -0.483093 0.427246 -0.764221 0.007324 1441832835 -0.483093 0.427246 -0.764221 0.007324 1441832835 -0.483093 0.427246 -0.764221 0.007324 1441832835 -0.483093 0.427246 -0.764221 0.007324 1441832835 -0.483093 0.427246 -0.764221 0.007324 1441832835 -0.329163 0.554504 -0.763245 0.040771 1441832835 -0.329163 0.554504 -0.763245 0.040771 1441832835 -0.329163 0.554504 -0.763245 0.040771 1441832835 -0.329163 0.554504 -0.763245 0.040771 1441832835 -0.329163 0.554504 -0.763245 0.040771 1441832835 -0.329163 0.554504 -0.763245 0.040771 1441832835 -0.202026 0.609070 -0.763367 0.074707 1441832835 -0.202026 0.609070 -0.763367 0.074707 1441832835 -0.202026 0.609070 -0.763367 0.074707 1441832835 -0.202026 0.609070 -0.763367 0.074707 1441832835 -0.202026 0.609070 -0.763367 0.074707 1441832835 -0.202026 0.609070 -0.763367 0.074707 1441832835 -0.202026 0.609070 -0.763367 0.074707 1441832835 -0.178711 0.632751 -0.731506 0.180542 1441832835 -0.178711 0.632751 -0.731506 0.180542 1441832835 -0.178711 0.632751 -0.731506 0.180542 1441832835 -0.178711 0.632751 -0.731506 0.180542 1441832836 -0.178711 0.632751 -0.731506 0.180542 1441832836 -0.178711 0.632751 -0.731506 0.180542 1441832836 -0.178711 0.632751 -0.731506 0.180542 1441832836 -0.190125 0.630615 -0.722473 0.210083 1441832836 -0.190125 0.630615 -0.722473 0.210083 1441832836 -0.190125 0.630615 -0.722473 0.210083 1441832836 -0.190125 0.630615 -0.722473 0.210083 1441832836 -0.190125 0.630615 -0.722473 0.210083 1441832836 -0.190125 0.630615 -0.722473 0.210083 1441832836 -0.190125 0.630615 -0.722473 0.210083 1441832836 -0.158875 0.633606 -0.739990 0.160522 1441832836 -0.158875 0.633606 -0.739990 0.160522 1441832836 -0.158875 0.633606 -0.739990 0.160522 1441832836 -0.158875 0.633606 -0.739990 0.160522 1441832836 -0.158875 0.633606 -0.739990 0.160522 1441832836 -0.158875 0.633606 -0.739990 0.160522 1441832836 -0.149353 0.632141 -0.745178 0.151123 1441832836 -0.149353 0.632141 -0.745178 0.151123 1441832836 -0.149353 0.632141 -0.745178 0.151123 1441832836 -0.149353 0.632141 -0.745178 0.151123 1441832836 -0.149353 0.632141 -0.745178 0.151123 1441832836 -0.149353 0.632141 -0.745178 0.151123 1441832836 -0.170044 0.623108 -0.741150 0.182983 1441832836 -0.170044 0.623108 -0.741150 0.182983 1441832836 -0.170044 0.623108 -0.741150 0.182983 1441832836 -0.170044 0.623108 -0.741150 0.182983 1441832836 -0.170044 0.623108 -0.741150 0.182983 1441832836 -0.170044 0.623108 -0.741150 0.182983 1441832836 -0.225891 0.607361 -0.728271 0.223022 1441832836 -0.225891 0.607361 -0.728271 0.223022 1441832836 -0.225891 0.607361 -0.728271 0.223022 1441832836 -0.225891 0.607361 -0.728271 0.223022 1441832836 -0.225891 0.607361 -0.728271 0.223022 1441832836 -0.225891 0.607361 -0.728271 0.223022 1441832836 -0.225891 0.607361 -0.728271 0.223022 1441832836 -0.313599 0.571777 -0.706604 0.274719 1441832836 -0.313599 0.571777 -0.706604 0.274719 1441832836 -0.313599 0.571777 -0.706604 0.274719 1441832836 -0.313599 0.571777 -0.706604 0.274719 1441832836 -0.313599 0.571777 -0.706604 0.274719 1441832836 -0.313599 0.571777 -0.706604 0.274719 1441832836 -0.458435 0.472168 -0.661194 0.360168 1441832836 -0.458435 0.472168 -0.661194 0.360168 1441832836 -0.458435 0.472168 -0.661194 0.360168 1441832836 -0.458435 0.472168 -0.661194 0.360168 1441832836 -0.458435 0.472168 -0.661194 0.360168 1441832836 -0.458435 0.472168 -0.661194 0.360168 1441832836 -0.611206 0.276001 -0.608765 0.423889 1441832836 -0.611206 0.276001 -0.608765 0.423889 1441832836 -0.611206 0.276001 -0.608765 0.423889 1441832836 -0.611206 0.276001 -0.608765 0.423889 1441832836 -0.611206 0.276001 -0.608765 0.423889 1441832836 -0.611206 0.276001 -0.608765 0.423889 1441832836 -0.699097 0.042542 -0.590454 0.401062 1441832836 -0.699097 0.042542 -0.590454 0.401062 1441832836 -0.699097 0.042542 -0.590454 0.401062 1441832836 -0.699097 0.042542 -0.590454 0.401062 1441832836 -0.699097 0.042542 -0.590454 0.401062 1441832836 -0.699097 0.042542 -0.590454 0.401062 1441832836 -0.699097 0.042542 -0.590454 0.401062 1441832836 -0.731323 -0.144043 -0.587585 0.315063 1441832836 -0.731323 -0.144043 -0.587585 0.315063 1441832836 -0.731323 -0.144043 -0.587585 0.315063 1441832836 -0.731323 -0.144043 -0.587585 0.315063 1441832836 -0.731323 -0.144043 -0.587585 0.315063 1441832836 -0.731323 -0.144043 -0.587585 0.315063 1441832836 -0.750793 -0.207764 -0.563354 0.275513 1441832836 -0.750793 -0.207764 -0.563354 0.275513 1441832836 -0.750793 -0.207764 -0.563354 0.275513 1441832836 -0.750793 -0.207764 -0.563354 0.275513 1441832836 -0.750793 -0.207764 -0.563354 0.275513 1441832836 -0.750793 -0.207764 -0.563354 0.275513 1441832836 -0.750793 -0.207764 -0.563354 0.275513 1441832836 -0.736206 -0.191650 -0.587097 0.276794 1441832836 -0.736206 -0.191650 -0.587097 0.276794 1441832836 -0.736206 -0.191650 -0.587097 0.276794 1441832836 -0.736206 -0.191650 -0.587097 0.276794 1441832836 -0.736206 -0.191650 -0.587097 0.276794 1441832836 -0.724304 -0.114319 -0.623291 0.271912 1441832836 -0.724304 -0.114319 -0.623291 0.271912 1441832836 -0.724304 -0.114319 -0.623291 0.271912 1441832836 -0.724304 -0.114319 -0.623291 0.271912 1441832836 -0.724304 -0.114319 -0.623291 0.271912 1441832836 -0.724304 -0.114319 -0.623291 0.271912 1441832836 -0.724304 -0.114319 -0.623291 0.271912 1441832836 -0.711914 -0.034729 -0.651428 0.260193 1441832836 -0.711914 -0.034729 -0.651428 0.260193 1441832836 -0.711914 -0.034729 -0.651428 0.260193 1441832836 -0.711914 -0.034729 -0.651428 0.260193 1441832836 -0.711914 -0.034729 -0.651428 0.260193 1441832836 -0.711914 -0.034729 -0.651428 0.260193 1441832836 -0.711914 -0.034729 -0.651428 0.260193 1441832836 -0.694519 0.086670 -0.681885 0.212646 1441832836 -0.694519 0.086670 -0.681885 0.212646 1441832836 -0.694519 0.086670 -0.681885 0.212646 1441832836 -0.694519 0.086670 -0.681885 0.212646 1441832836 -0.694519 0.086670 -0.681885 0.212646 1441832836 -0.694519 0.086670 -0.681885 0.212646 1441832836 -0.584717 0.301147 -0.744080 0.117432 1441832836 -0.584717 0.301147 -0.744080 0.117432 1441832836 -0.584717 0.301147 -0.744080 0.117432 1441832836 -0.584717 0.301147 -0.744080 0.117432 1441832836 -0.584717 0.301147 -0.744080 0.117432 1441832836 -0.315063 0.547791 -0.773926 -0.042114 1441832836 -0.315063 0.547791 -0.773926 -0.042114 1441832836 -0.315063 0.547791 -0.773926 -0.042114 1441832836 -0.315063 0.547791 -0.773926 -0.042114 1441832836 -0.315063 0.547791 -0.773926 -0.042114 1441832836 -0.315063 0.547791 -0.773926 -0.042114 1441832836 -0.201233 0.570923 -0.794189 0.053406 1441832836 -0.201233 0.570923 -0.794189 0.053406 1441832836 -0.201233 0.570923 -0.794189 0.053406 1441832836 -0.201233 0.570923 -0.794189 0.053406 1441832836 -0.201233 0.570923 -0.794189 0.053406 1441832837 -0.201233 0.570923 -0.794189 0.053406 1441832837 -0.148682 0.565308 -0.791992 0.176331 1441832837 -0.148682 0.565308 -0.791992 0.176331 1441832837 -0.148682 0.565308 -0.791992 0.176331 1441832837 -0.148682 0.565308 -0.791992 0.176331 1441832837 -0.148682 0.565308 -0.791992 0.176331 1441832837 -0.148682 0.565308 -0.791992 0.176331 1441832837 -0.148682 0.565308 -0.791992 0.176331 1441832837 -0.116760 0.570740 -0.787048 0.202942 1441832837 -0.116760 0.570740 -0.787048 0.202942 1441832837 -0.116760 0.570740 -0.787048 0.202942 1441832837 -0.116760 0.570740 -0.787048 0.202942 1441832837 -0.116760 0.570740 -0.787048 0.202942 1441832837 -0.116760 0.570740 -0.787048 0.202942 1441832837 -0.080200 0.576782 -0.796631 0.162048 1441832837 -0.080200 0.576782 -0.796631 0.162048 1441832837 -0.080200 0.576782 -0.796631 0.162048 1441832837 -0.080200 0.576782 -0.796631 0.162048 1441832837 -0.080200 0.576782 -0.796631 0.162048 1441832837 -0.080200 0.576782 -0.796631 0.162048 1441832837 -0.058105 0.572388 -0.806335 0.137207 1441832837 -0.058105 0.572388 -0.806335 0.137207 1441832837 -0.058105 0.572388 -0.806335 0.137207 1441832837 -0.058105 0.572388 -0.806335 0.137207 1441832837 -0.058105 0.572388 -0.806335 0.137207 1441832837 -0.058105 0.572388 -0.806335 0.137207 1441832837 -0.058105 0.572388 -0.806335 0.137207 1441832837 -0.060852 0.573486 -0.804626 0.141479 1441832837 -0.060852 0.573486 -0.804626 0.141479 1441832837 -0.060852 0.573486 -0.804626 0.141479 1441832837 -0.060852 0.573486 -0.804626 0.141479 1441832837 -0.060852 0.573486 -0.804626 0.141479 1441832837 -0.060852 0.573486 -0.804626 0.141479 1441832837 -0.060852 0.573486 -0.804626 0.141479 1441832837 -0.084412 0.581604 -0.792725 0.161926 1441832837 -0.084412 0.581604 -0.792725 0.161926 1441832837 -0.084412 0.581604 -0.792725 0.161926 1441832837 -0.084412 0.581604 -0.792725 0.161926 1441832837 -0.084412 0.581604 -0.792725 0.161926 1441832837 -0.084412 0.581604 -0.792725 0.161926 1441832837 -0.162598 0.579773 -0.771729 0.204651 1441832837 -0.162598 0.579773 -0.771729 0.204651 1441832837 -0.162598 0.579773 -0.771729 0.204651 1441832837 -0.162598 0.579773 -0.771729 0.204651 1441832837 -0.162598 0.579773 -0.771729 0.204651 1441832837 -0.162598 0.579773 -0.771729 0.204651 1441832837 -0.282043 0.553589 -0.742737 0.249634 1441832837 -0.282043 0.553589 -0.742737 0.249634 1441832837 -0.282043 0.553589 -0.742737 0.249634 1441832837 -0.282043 0.553589 -0.742737 0.249634 1441832837 -0.282043 0.553589 -0.742737 0.249634 1441832837 -0.282043 0.553589 -0.742737 0.249634 1441832837 -0.438660 0.474670 -0.709778 0.280090 1441832837 -0.438660 0.474670 -0.709778 0.280090 1441832837 -0.438660 0.474670 -0.709778 0.280090 1441832837 -0.438660 0.474670 -0.709778 0.280090 1441832837 -0.438660 0.474670 -0.709778 0.280090 1441832837 -0.438660 0.474670 -0.709778 0.280090 1441832837 -0.555359 0.365479 -0.727356 0.170410 1441832837 -0.555359 0.365479 -0.727356 0.170410 1441832837 -0.555359 0.365479 -0.727356 0.170410 1441832837 -0.555359 0.365479 -0.727356 0.170410 1441832837 -0.555359 0.365479 -0.727356 0.170410 1441832837 -0.555359 0.365479 -0.727356 0.170410 1441832837 -0.555359 0.365479 -0.727356 0.170410 1441832837 -0.632629 0.279602 -0.719604 0.062317 1441832837 -0.632629 0.279602 -0.719604 0.062317 1441832837 -0.632629 0.279602 -0.719604 0.062317 1441832837 -0.632629 0.279602 -0.719604 0.062317 1441832837 -0.632629 0.279602 -0.719604 0.062317 1441832837 -0.632629 0.279602 -0.719604 0.062317 1441832837 -0.731812 0.101501 -0.666687 0.098938 1441832837 -0.731812 0.101501 -0.666687 0.098938 1441832837 -0.731812 0.101501 -0.666687 0.098938 1441832837 -0.731812 0.101501 -0.666687 0.098938 1441832837 -0.731812 0.101501 -0.666687 0.098938 1441832837 -0.731812 0.101501 -0.666687 0.098938 1441832837 -0.714478 0.059875 -0.682556 0.141785 1441832837 -0.714478 0.059875 -0.682556 0.141785 1441832837 -0.714478 0.059875 -0.682556 0.141785 1441832837 -0.714478 0.059875 -0.682556 0.141785 1441832837 -0.685974 0.089172 -0.704651 0.158142 1441832837 -0.685974 0.089172 -0.704651 0.158142 1441832837 -0.685974 0.089172 -0.704651 0.158142 1441832837 -0.685974 0.089172 -0.704651 0.158142 1441832837 -0.685974 0.089172 -0.704651 0.158142 1441832837 -0.685974 0.089172 -0.704651 0.158142 1441832837 -0.661011 0.142090 -0.722168 0.146362 1441832837 -0.661011 0.142090 -0.722168 0.146362 1441832837 -0.661011 0.142090 -0.722168 0.146362 1441832837 -0.661011 0.142090 -0.722168 0.146362 1441832837 -0.661011 0.142090 -0.722168 0.146362 1441832837 -0.661011 0.142090 -0.722168 0.146362 1441832837 -0.628479 0.210510 -0.738098 0.126221 1441832837 -0.628479 0.210510 -0.738098 0.126221 1441832837 -0.628479 0.210510 -0.738098 0.126221 1441832837 -0.628479 0.210510 -0.738098 0.126221 1441832837 -0.628479 0.210510 -0.738098 0.126221 1441832837 -0.628479 0.210510 -0.738098 0.126221 1441832837 -0.529480 0.355347 -0.769165 0.043335 1441832837 -0.529480 0.355347 -0.769165 0.043335 1441832837 -0.529480 0.355347 -0.769165 0.043335 1441832837 
-0.666992 -0.201721 -0.583496 0.417175 1441832840 -0.666992 -0.201721 -0.583496 0.417175 1441832840 -0.666992 -0.201721 -0.583496 0.417175 1441832840 -0.666992 -0.201721 -0.583496 0.417175 1441832840 -0.673889 -0.177307 -0.589111 0.409241 1441832840 -0.673889 -0.177307 -0.589111 0.409241 1441832840 -0.673889 -0.177307 -0.589111 0.409241 1441832840 -0.673889 -0.177307 -0.589111 0.409241 1441832840 -0.673889 -0.177307 -0.589111 0.409241 1441832840 -0.673889 -0.177307 -0.589111 0.409241 1441832840 -0.673889 -0.177307 -0.589111 0.409241 1441832840 -0.682007 -0.142700 -0.603271 0.388123 1441832840 -0.682007 -0.142700 -0.603271 0.388123 1441832840 -0.682007 -0.142700 -0.603271 0.388123 1441832840 -0.682007 -0.142700 -0.603271 0.388123 1441832840 -0.682007 -0.142700 -0.603271 0.388123 1441832840 -0.682007 -0.142700 -0.603271 0.388123 1441832840 -0.689697 -0.119385 -0.615112 0.362915 1441832840 -0.689697 -0.119385 -0.615112 0.362915 1441832841 -0.689697 -0.119385 -0.615112 0.362915 1441832841 -0.689697 -0.119385 -0.615112 0.362915 1441832841 -0.689697 -0.119385 -0.615112 0.362915 1441832841 -0.689697 -0.119385 -0.615112 0.362915 1441832841 -0.694702 -0.117676 -0.621216 0.343018 1441832841 -0.694702 -0.117676 -0.621216 0.343018 1441832841 -0.694702 -0.117676 -0.621216 0.343018 1441832841 -0.694702 -0.117676 -0.621216 0.343018 1441832841 -0.694702 -0.117676 -0.621216 0.343018 1441832841 -0.694702 -0.117676 -0.621216 0.343018 1441832841 -0.694702 -0.117676 -0.621216 0.343018 1441832841 -0.695435 -0.121643 -0.630310 0.322998 1441832841 -0.695435 -0.121643 -0.630310 0.322998 1441832841 -0.695435 -0.121643 -0.630310 0.322998 1441832841 -0.695435 -0.121643 -0.630310 0.322998 1441832841 -0.695435 -0.121643 -0.630310 0.322998 1441832841 -0.695435 -0.121643 -0.630310 0.322998 1441832841 -0.694336 -0.126526 -0.634766 0.314636 1441832841 -0.694336 -0.126526 -0.634766 0.314636 1441832841 -0.694336 -0.126526 -0.634766 0.314636 1441832841 -0.694336 -0.126526 -0.634766 0.314636 1441832841 -0.694336 -0.126526 -0.634766 0.314636 1441832841 -0.694336 -0.126526 -0.634766 0.314636 1441832841 -0.692017 -0.133728 -0.631653 0.322998 1441832841 -0.692017 -0.133728 -0.631653 0.322998 1441832841 -0.692017 -0.133728 -0.631653 0.322998 1441832841 -0.692017 -0.133728 -0.631653 0.322998 1441832841 -0.692017 -0.133728 -0.631653 0.322998 1441832841 -0.691650 -0.137329 -0.626404 0.332397 1441832841 -0.691650 -0.137329 -0.626404 0.332397 1441832841 -0.691650 -0.137329 -0.626404 0.332397 1441832841 -0.691650 -0.137329 -0.626404 0.332397 1441832841 -0.691650 -0.137329 -0.626404 0.332397 1441832841 -0.691650 -0.137329 -0.626404 0.332397 1441832841 -0.691528 -0.141968 -0.621948 0.338928 1441832841 -0.691528 -0.141968 -0.621948 0.338928 1441832841 -0.691528 -0.141968 -0.621948 0.338928 1441832841 -0.691528 -0.141968 -0.621948 0.338928 1441832841 -0.691528 -0.141968 -0.621948 0.338928 1441832841 -0.691528 -0.141968 -0.621948 0.338928 1441832841 -0.689697 -0.160034 -0.614746 0.347717 1441832841 -0.689697 -0.160034 -0.614746 0.347717 1441832841 -0.689697 -0.160034 -0.614746 0.347717 1441832841 -0.689697 -0.160034 -0.614746 0.347717 1441832841 -0.689697 -0.160034 -0.614746 0.347717 1441832841 -0.689697 -0.160034 -0.614746 0.347717 1441832841 -0.689697 -0.160034 -0.614746 0.347717 1441832841 -0.686462 -0.184265 -0.604919 0.359192 1441832841 -0.686462 -0.184265 -0.604919 0.359192 1441832841 -0.686462 -0.184265 -0.604919 0.359192 1441832841 -0.686462 -0.184265 -0.604919 0.359192 1441832841 -0.686462 -0.184265 -0.604919 0.359192 1441832841 -0.680847 -0.205261 -0.595398 0.374084 1441832841 -0.680847 -0.205261 -0.595398 0.374084 1441832841 -0.680847 -0.205261 -0.595398 0.374084 1441832841 -0.680847 -0.205261 -0.595398 0.374084 1441832841 -0.680847 -0.205261 -0.595398 0.374084 1441832841 -0.680847 -0.205261 -0.595398 0.374084 1441832841 -0.673096 -0.218933 -0.588074 0.391541 1441832841 -0.673096 -0.218933 -0.588074 0.391541 1441832841 -0.673096 -0.218933 -0.588074 0.391541 1441832841 -0.673096 -0.218933 -0.588074 0.391541 1441832841 -0.673096 -0.218933 -0.588074 0.391541 1441832841 -0.673096 -0.218933 -0.588074 0.391541 1441832841 -0.666870 -0.223206 -0.580444 0.410645 1441832841 -0.666870 -0.223206 -0.580444 0.410645 1441832841 -0.666870 -0.223206 -0.580444 0.410645 1441832841 -0.666870 -0.223206 -0.580444 0.410645 1441832841 -0.666870 -0.223206 -0.580444 0.410645 1441832841 -0.666870 -0.223206 -0.580444 0.410645 1441832841 -0.666870 -0.223206 -0.580444 0.410645 1441832841 -0.663025 -0.216736 -0.575562 0.426819 1441832841 -0.663025 -0.216736 -0.575562 0.426819 1441832841 -0.663025 -0.216736 -0.575562 0.426819 1441832841 -0.663025 -0.216736 -0.575562 0.426819 1441832841 -0.663025 -0.216736 -0.575562 0.426819 1441832841 -0.663025 -0.216736 -0.575562 0.426819 1441832841 -0.663208 -0.195679 -0.575623 0.436523 1441832841 -0.663208 -0.195679 -0.575623 0.436523 1441832841 -0.663208 -0.195679 -0.575623 0.436523 1441832841 -0.663208 -0.195679 -0.575623 0.436523 1441832841 -0.663208 -0.195679 -0.575623 0.436523 1441832841 -0.663208 -0.195679 -0.575623 0.436523 1441832841 -0.663208 -0.195679 -0.575623 0.436523 1441832841 -0.662720 -0.162476 -0.584595 0.439026 1441832841 -0.662720 -0.162476 -0.584595 0.439026 1441832841 -0.662720 -0.162476 -0.584595 0.439026 1441832841 -0.662720 -0.162476 -0.584595 0.439026 1441832841 -0.662720 -0.162476 -0.584595 0.439026 1441832841 -0.662720 -0.162476 -0.584595 0.439026 1441832841 -0.659241 -0.134827 -0.596924 0.437012 1441832841 -0.659241 -0.134827 -0.596924 0.437012 1441832841 -0.659241 -0.134827 -0.596924 0.437012 1441832841 -0.659241 -0.134827 -0.596924 0.437012 1441832841 -0.659241 -0.134827 -0.596924 0.437012 1441832841 -0.659241 -0.134827 -0.596924 0.437012 1441832841 -0.658813 -0.127625 -0.603943 0.430054 1441832841 -0.658813 -0.127625 -0.603943 0.430054 1441832841 -0.658813 -0.127625 -0.603943 0.430054 1441832841 -0.658813 -0.127625 -0.603943 0.430054 1441832841 -0.658813 -0.127625 -0.603943 0.430054 1441832841 -0.658813 -0.127625 -0.603943 0.430054 1441832841 -0.658813 -0.127625 -0.603943 0.430054 1441832841 -0.667786 -0.132324 -0.606873 0.410278 1441832841 -0.667786 -0.132324 -0.606873 0.410278 1441832841 -0.667786 -0.132324 -0.606873 0.410278 1441832841 -0.667786 -0.132324 -0.606873 0.410278 1441832841 -0.667786 -0.132324 -0.606873 0.410278 1441832841 -0.667786 -0.132324 -0.606873 0.410278 1441832841 -0.684326 -0.124634 -0.611877 0.376587 1441832841 -0.684326 -0.124634 -0.611877 0.376587 1441832842 -0.684326 -0.124634 -0.611877 0.376587 1441832842 -0.684326 -0.124634 -0.611877 0.376587 1441832842 -0.684326 -0.124634 -0.611877 0.376587 1441832842 -0.702454 -0.094971 -0.617065 0.341797 1441832842 -0.702454 -0.094971 -0.617065 0.341797 1441832842 -0.702454 -0.094971 -0.617065 0.341797 1441832842 -0.702454 -0.094971 -0.617065 0.341797 1441832842 -0.702454 -0.094971 -0.617065 0.341797 1441832842 -0.702454 -0.094971 -0.617065 0.341797 1441832842 -0.713196 -0.052490 -0.626526 0.310059 1441832842 -0.713196 -0.052490 -0.626526 0.310059 1441832842 -0.713196 -0.052490 -0.626526 0.310059 1441832842 -0.713196 -0.052490 -0.626526 0.310059 1441832842 -0.713196 -0.052490 -0.626526 0.310059 1441832842 -0.713196 -0.052490 -0.626526 0.310059 1441832842 -0.713196 -0.052490 -0.626526 0.310059 1441832842 -0.716675 -0.020630 -0.635559 0.286560 1441832842 -0.716675 -0.020630 -0.635559 0.286560 1441832842 -0.716675 -0.020630 -0.635559 0.286560 1441832842 -0.716675 -0.020630 -0.635559 0.286560 1441832842 -0.716675 -0.020630 -0.635559 0.286560 1441832842 -0.716675 -0.020630 -0.635559 0.286560 1441832842 -0.716187 -0.015503 -0.640259 0.277405 1441832842 -0.716187 -0.015503 -0.640259 0.277405 1441832842 -0.716187 -0.015503 -0.640259 0.277405 1441832842 -0.716187 -0.015503 -0.640259 0.277405 1441832842 -0.716187 -0.015503 -0.640259 0.277405 1441832842 -0.716187 -0.015503 -0.640259 0.277405 1441832842 -0.716736 -0.039612 -0.636047 0.283142 1441832842 -0.716736 -0.039612 -0.636047 0.283142 1441832842 -0.716736 -0.039612 -0.636047 0.283142 1441832842 -0.716736 -0.039612 -0.636047 0.283142 1441832842 -0.716736 -0.039612 -0.636047 0.283142 1441832842 -0.716736 -0.039612 -0.636047 0.283142 1441832842 -0.718323 -0.073914 -0.626343 0.293762 1441832842 -0.718323 -0.073914 -0.626343 0.293762 1441832842 -0.718323 -0.073914 -0.626343 0.293762 1441832842 -0.718323 -0.073914 -0.626343 0.293762 1441832842 -0.718323 -0.073914 -0.626343 0.293762 1441832842 -0.718323 -0.073914 -0.626343 0.293762 1441832842 -0.718323 -0.073914 -0.626343 0.293762 1441832842 -0.717957 -0.101135 -0.618164 0.303650 1441832842 -0.717957 -0.101135 -0.618164 0.303650 1441832842 -0.717957 -0.101135 -0.618164 0.303650 1441832842 -0.717957 -0.101135 -0.618164 0.303650 1441832842 -0.717957 -0.101135 -0.618164 0.303650 1441832842 -0.717957 -0.101135 -0.618164 0.303650 1441832842 -0.714722 -0.115417 -0.615662 0.311279 1441832842 -0.714722 -0.115417 -0.615662 0.311279 1441832842 -0.714722 -0.115417 -0.615662 0.311279 1441832842 -0.714722 -0.115417 -0.615662 0.311279 1441832842 -0.714722 -0.115417 -0.615662 0.311279 1441832842 -0.708435 -0.129822 -0.612854 0.325134 1441832842 -0.708435 -0.129822 -0.612854 0.325134 1441832842 -0.708435 -0.129822 -0.612854 0.325134 1441832842 -0.708435 -0.129822 -0.612854 0.325134 1441832842 -0.708435 -0.129822 -0.612854 0.325134 1441832842 -0.708435 -0.129822 -0.612854 0.325134 1441832842 -0.708435 -0.129822 -0.612854 0.325134 1441832842 -0.700317 -0.150574 -0.605957 0.346069 1441832842 -0.700317 -0.150574 -0.605957 0.346069 1441832842 -0.700317 -0.150574 -0.605957 0.346069 1441832842 -0.700317 -0.150574 -0.605957 0.346069 1441832842 -0.700317 -0.150574 -0.605957 0.346069 1441832842 -0.700317 -0.150574 -0.605957 0.346069 1441832842 -0.700317 -0.150574 -0.605957 0.346069 1441832842 -0.692078 -0.170654 -0.595703 0.370300 1441832842 -0.692078 -0.170654 -0.595703 0.370300 1441832842 -0.692078 -0.170654 -0.595703 0.370300 1441832842 -0.692078 -0.170654 -0.595703 0.370300 1441832842 -0.692078 -0.170654 -0.595703 0.370300 1441832842 -0.692078 -0.170654 -0.595703 0.370300 1441832842 -0.683472 -0.188232 -0.582275 0.398071 1441832842 -0.683472 -0.188232 -0.582275 0.398071 1441832842 -0.683472 -0.188232 -0.582275 0.398071 1441832842 -0.683472 -0.188232 -0.582275 0.398071 1441832842 -0.683472 -0.188232 -0.582275 0.398071 1441832842 -0.683472 -0.188232 -0.582275 0.398071 1441832842 -0.676453 -0.199768 -0.570862 0.420349 1441832842 -0.676453 -0.199768 -0.570862 0.420349 1441832842 -0.676453 -0.199768 -0.570862 0.420349 1441832842 -0.676453 -0.199768 -0.570862 0.420349 1441832842 -0.676453 -0.199768 -0.570862 0.420349 1441832842 -0.676453 -0.199768 -0.570862 0.420349 1441832842 -0.676697 -0.195007 -0.566528 0.427979 1441832842 -0.676697 -0.195007 -0.566528 0.427979 1441832842 -0.676697 -0.195007 -0.566528 0.427979 1441832842 -0.676697 -0.195007 -0.566528 0.427979 1441832842 -0.676697 -0.195007 -0.566528 0.427979 1441832842 -0.676697 -0.195007 -0.566528 0.427979 1441832842 -0.676697 -0.195007 -0.566528 0.427979 1441832842 -0.680176 -0.172852 -0.574768 0.420837 1441832842 -0.680176 -0.172852 -0.574768 0.420837 1441832842 -0.680176 -0.172852 -0.574768 0.420837 1441832842 -0.680176 -0.172852 -0.574768 0.420837 1441832842 -0.680176 -0.172852 -0.574768 0.420837 1441832842 -0.681335 -0.154358 -0.587708 0.408081 1441832842 -0.681335 -0.154358 -0.587708 0.408081 1441832842 -0.681335 -0.154358 -0.587708 0.408081 1441832842 -0.681335 -0.154358 -0.587708 0.408081 1441832842 -0.681335 -0.154358 -0.587708 0.408081 1441832842 -0.681335 -0.154358 -0.587708 0.408081 1441832842 -0.682068 -0.155029 -0.593933 0.397583 1441832842 -0.682068 -0.155029 -0.593933 0.397583 1441832842 -0.682068 -0.155029 -0.593933 0.397583 1441832842 -0.682068 -0.155029 -0.593933 0.397583 1441832842 -0.682068 -0.155029 -0.593933 0.397583 1441832842 -0.682068 -0.155029 -0.593933 0.397583 1441832842 -0.682068 -0.155029 -0.593933 0.397583 1441832842 -0.688110 -0.154480 -0.599976 0.377869 1441832842 -0.688110 -0.154480 -0.599976 0.377869 1441832842 -0.688110 -0.154480 -0.599976 0.377869 1441832842 -0.688110 -0.154480 -0.599976 0.377869 1441832843 -0.688110 -0.154480 -0.599976 0.377869 1441832843 -0.688110 -0.154480 -0.599976 0.377869 1441832843 -0.699219 -0.131348 -0.609924 0.349182 1441832843 -0.699219 -0.131348 -0.609924 0.349182 1441832843 -0.699219 -0.131348 -0.609924 0.349182 1441832843 -0.699219 -0.131348 -0.609924 0.349182 1441832843 -0.699219 -0.131348 -0.609924 0.349182 1441832843 -0.699219 -0.131348 -0.609924 0.349182 1441832843 -0.699219 -0.131348 -0.609924 0.349182 1441832843 -0.706238 -0.124084 -0.608032 0.340881 1441832843 -0.706238 -0.124084 -0.608032 0.340881 1441832843 -0.706238 -0.124084 -0.608032 0.340881 1441832843 -0.706238 -0.124084 -0.608032 0.340881 1441832843 -0.706238 -0.124084 -0.608032 0.340881 1441832843 -0.706238 -0.124084 -0.608032 0.340881 1441832843 -0.712219 -0.121887 -0.600403 0.342712 1441832843 -0.712219 -0.121887 -0.600403 0.342712 1441832843 -0.712219 -0.121887 -0.600403 0.342712 1441832843 -0.712219 -0.121887 -0.600403 0.342712 1441832843 -0.712219 -0.121887 -0.600403 0.342712 1441832843 -0.712219 -0.121887 -0.600403 0.342712 1441832843 -0.712769 -0.109741 -0.604065 0.339294 1441832843 -0.712769 -0.109741 -0.604065 0.339294 1441832843 -0.712769 -0.109741 -0.604065 0.339294 1441832843 -0.712769 -0.109741 -0.604065 0.339294 1441832843 -0.712769 -0.109741 -0.604065 0.339294 1441832843 -0.712769 -0.109741 -0.604065 0.339294 1441832843 -0.711975 -0.099976 -0.612976 0.327759 1441832843 -0.711975 -0.099976 -0.612976 0.327759 1441832843 -0.711975 -0.099976 -0.612976 0.327759 1441832843 -0.711975 -0.099976 -0.612976 0.327759 1441832843 -0.711975 -0.099976 -0.612976 0.327759 1441832843 -0.711975 -0.099976 -0.612976 0.327759 1441832843 -0.712341 -0.101379 -0.614624 0.323364 1441832843 -0.712341 -0.101379 -0.614624 0.323364 1441832843 -0.712341 -0.101379 -0.614624 0.323364 1441832843 -0.712341 -0.101379 -0.614624 0.323364 1441832843 -0.712341 -0.101379 -0.614624 0.323364 1441832843 -0.712341 -0.101379 -0.614624 0.323364 1441832843 -0.708862 -0.115479 -0.611816 0.331665 1441832843 -0.708862 -0.115479 -0.611816 0.331665 1441832843 -0.708862 -0.115479 -0.611816 0.331665 1441832843 -0.708862 -0.115479 -0.611816 0.331665 1441832843 -0.708862 -0.115479 -0.611816 0.331665 1441832843 -0.708862 -0.115479 -0.611816 0.331665 1441832843 -0.704224 -0.124817 -0.610840 0.339722 1441832843 -0.704224 -0.124817 -0.610840 0.339722 1441832843 -0.704224 -0.124817 -0.610840 0.339722 1441832843 -0.704224 -0.124817 -0.610840 0.339722 1441832843 -0.704224 -0.124817 -0.610840 0.339722 1441832843 -0.704224 -0.124817 -0.610840 0.339722 1441832843 -0.704224 -0.124817 -0.610840 0.339722 1441832843 -0.697693 -0.140686 -0.609436 0.349487 1441832843 -0.697693 -0.140686 -0.609436 0.349487 1441832843 -0.697693 -0.140686 -0.609436 0.349487 1441832843 -0.697693 -0.140686 -0.609436 0.349487 1441832843 -0.697693 -0.140686 -0.609436 0.349487 1441832843 -0.697693 -0.140686 -0.609436 0.349487 1441832843 -0.691284 -0.163330 -0.603638 0.362183 1441832843 -0.691284 -0.163330 -0.603638 0.362183 1441832843 -0.691284 -0.163330 -0.603638 0.362183 1441832843 -0.691284 -0.163330 -0.603638 0.362183 1441832843 -0.691284 -0.163330 -0.603638 0.362183 1441832843 -0.691284 -0.163330 -0.603638 0.362183 1441832843 -0.691284 -0.163330 -0.603638 0.362183 1441832843 -0.684448 -0.183105 -0.595886 0.378113 1441832843 -0.684448 -0.183105 -0.595886 0.378113 1441832843 -0.684448 -0.183105 -0.595886 0.378113 1441832843 -0.684448 -0.183105 -0.595886 0.378113 1441832843 -0.684448 -0.183105 -0.595886 0.378113 1441832843 -0.684448 -0.183105 -0.595886 0.378113 1441832843 -0.675537 -0.201477 -0.584595 0.401672 1441832843 -0.675537 -0.201477 -0.584595 0.401672 1441832843 -0.675537 -0.201477 -0.584595 0.401672 1441832843 -0.675537 -0.201477 -0.584595 0.401672 1441832843 -0.675537 -0.201477 -0.584595 0.401672 1441832843 -0.675537 -0.201477 -0.584595 0.401672 1441832843 -0.667786 -0.219360 -0.568054 0.428101 1441832843 -0.667786 -0.219360 -0.568054 0.428101 1441832843 -0.667786 -0.219360 -0.568054 0.428101 1441832843 -0.667786 -0.219360 -0.568054 0.428101 1441832843 -0.667786 -0.219360 -0.568054 0.428101 1441832843 -0.667786 -0.219360 -0.568054 0.428101 1441832843 -0.667786 -0.219360 -0.568054 0.428101 1441832843 -0.667236 -0.220642 -0.557068 0.442566 1441832843 -0.667236 -0.220642 -0.557068 0.442566 1441832843 -0.667236 -0.220642 -0.557068 0.442566 1441832843 -0.667236 -0.220642 -0.557068 0.442566 1441832843 -0.667236 -0.220642 -0.557068 0.442566 1441832843 -0.667236 -0.220642 -0.557068 0.442566 1441832843 -0.673584 -0.198608 -0.561890 0.437195 1441832843 -0.673584 -0.198608 -0.561890 0.437195 1441832843 -0.673584 -0.198608 -0.561890 0.437195 1441832843 -0.673584 -0.198608 -0.561890 0.437195 1441832843 -0.673584 -0.198608 -0.561890 0.437195 1441832843 -0.673584 -0.198608 -0.561890 0.437195 1441832843 -0.673584 -0.198608 -0.561890 0.437195 1441832843 -0.681335 -0.169373 -0.578308 0.415649 1441832843 -0.681335 -0.169373 -0.578308 0.415649 1441832843 -0.681335 -0.169373 -0.578308 0.415649 1441832843 -0.681335 -0.169373 -0.578308 0.415649 1441832843 -0.681335 -0.169373 -0.578308 0.415649 1441832843 -0.681335 -0.169373 -0.578308 0.415649 1441832843 -0.689880 -0.144348 -0.598633 0.380737 1441832843 -0.689880 -0.144348 -0.598633 0.380737 1441832843 -0.689880 -0.144348 -0.598633 0.380737 1441832843 -0.689880 -0.144348 -0.598633 0.380737 1441832843 -0.689880 -0.144348 -0.598633 0.380737 1441832843 -0.689880 -0.144348 -0.598633 0.380737 1441832843 -0.701965 -0.122131 -0.615662 0.336670 1441832843 -0.701965 -0.122131 -0.615662 0.336670 1441832843 -0.701965 -0.122131 -0.615662 0.336670 1441832843 -0.701965 -0.122131 -0.615662 0.336670 1441832843 -0.701965 -0.122131 -0.615662 0.336670 1441832843 -0.701965 -0.122131 -0.615662 0.336670 1441832844 -0.701965 -0.122131 -0.615662 0.336670 1441832844 -0.712708 -0.095703 -0.629456 0.294556 1441832844 -0.712708 -0.095703 -0.629456 0.294556 1441832844 -0.712708 -0.095703 -0.629456 0.294556 1441832844 -0.712708 -0.095703 -0.629456 0.294556 1441832844 -0.712708 -0.095703 -0.629456 0.294556 1441832844 -0.720825 -0.079041 -0.633667 0.269653 1441832844 -0.720825 -0.079041 -0.633667 0.269653 1441832844 -0.720825 -0.079041 -0.633667 0.269653 1441832844 -0.720825 -0.079041 -0.633667 0.269653 1441832844 -0.720825 -0.079041 -0.633667 0.269653 1441832844 -0.720825 -0.079041 -0.633667 0.269653 1441832844 -0.725830 -0.068237 -0.636292 0.252441 1441832844 -0.725830 -0.068237 -0.636292 0.252441 1441832844 -0.725830 -0.068237 -0.636292 0.252441 1441832844 -0.725830 -0.068237 -0.636292 0.252441 1441832844 -0.725830 -0.068237 -0.636292 0.252441 1441832844 -0.725830 -0.068237 -0.636292 0.252441 1441832844 -0.725342 -0.051697 -0.643677 0.238647 1441832844 -0.725342 -0.051697 -0.643677 0.238647 1441832844 -0.725342 -0.051697 -0.643677 0.238647 1441832844 -0.725342 -0.051697 -0.643677 0.238647 1441832844 -0.725342 -0.051697 -0.643677 0.238647 1441832844 -0.725342 -0.051697 -0.643677 0.238647 1441832844 -0.725342 -0.051697 -0.643677 0.238647 1441832844 -0.719910 -0.042908 -0.649048 0.242126 1441832844 -0.719910 -0.042908 -0.649048 0.242126 1441832844 -0.719910 -0.042908 -0.649048 0.242126 1441832844 -0.719910 -0.042908 -0.649048 0.242126 1441832844 -0.719910 -0.042908 -0.649048 0.242126 1441832844 -0.714661 -0.056335 -0.643127 0.269409 1441832844 -0.714661 -0.056335 -0.643127 0.269409 1441832844 -0.714661 -0.056335 -0.643127 0.269409 1441832844 -0.714661 -0.056335 -0.643127 0.269409 1441832844 -0.714661 -0.056335 -0.643127 0.269409 1441832844 -0.708740 -0.074646 -0.634888 0.298584 1441832844 -0.708740 -0.074646 -0.634888 0.298584 1441832844 -0.708740 -0.074646 -0.634888 0.298584 1441832844 -0.708740 -0.074646 -0.634888 0.298584 1441832844 -0.708740 -0.074646 -0.634888 0.298584 1441832844 -0.708740 -0.074646 -0.634888 0.298584 1441832844 -0.708740 -0.074646 -0.634888 0.298584 1441832844 -0.703186 -0.095398 -0.624756 0.325806 1441832844 -0.703186 -0.095398 -0.624756 0.325806 1441832844 -0.703186 -0.095398 -0.624756 0.325806 1441832844 -0.703186 -0.095398 -0.624756 0.325806 1441832844 -0.703186 -0.095398 -0.624756 0.325806 1441832844 -0.703186 -0.095398 -0.624756 0.325806 1441832844 -0.695435 -0.126099 -0.610168 0.358154 1441832844 -0.695435 -0.126099 -0.610168 0.358154 1441832844 -0.695435 -0.126099 -0.610168 0.358154 1441832844 -0.695435 -0.126099 -0.610168 0.358154 1441832844 -0.695435 -0.126099 -0.610168 0.358154 1441832844 -0.695435 -0.126099 -0.610168 0.358154 1441832844 -0.695435 -0.126099 -0.610168 0.358154 1441832844 -0.684448 -0.160522 -0.595093 0.389465 1441832844 -0.684448 -0.160522 -0.595093 0.389465 1441832844 -0.684448 -0.160522 -0.595093 0.389465 1441832844 -0.684448 -0.160522 -0.595093 0.389465 1441832844 -0.684448 -0.160522 -0.595093 0.389465 1441832844 -0.684448 -0.160522 -0.595093 0.389465 1441832844 -0.673035 -0.186890 -0.584106 0.413391 1441832844 -0.673035 -0.186890 -0.584106 0.413391 1441832844 -0.673035 -0.186890 -0.584106 0.413391 1441832844 -0.673035 -0.186890 -0.584106 0.413391 1441832844 -0.673035 -0.186890 -0.584106 0.413391 1441832844 -0.673035 -0.186890 -0.584106 0.413391 1441832844 -0.673035 -0.186890 -0.584106 0.413391 1441832844 -0.662903 -0.207520 -0.575378 0.431824 1441832844 -0.662903 -0.207520 -0.575378 0.431824 1441832844 -0.662903 -0.207520 -0.575378 0.431824 1441832844 -0.662903 -0.207520 -0.575378 0.431824 1441832844 -0.662903 -0.207520 -0.575378 0.431824 1441832844 -0.662903 -0.207520 -0.575378 0.431824 1441832844 -0.656616 -0.224182 -0.564880 0.446716 1441832844 -0.656616 -0.224182 -0.564880 0.446716 1441832844 -0.656616 -0.224182 -0.564880 0.446716 1441832844 -0.656616 -0.224182 -0.564880 0.446716 1441832844 -0.656616 -0.224182 -0.564880 0.446716 1441832844 -0.656616 -0.224182 -0.564880 0.446716 1441832844 -0.656616 -0.224182 -0.564880 0.446716 1441832844 -0.656677 -0.228638 -0.556946 0.454346 1441832844 -0.656677 -0.228638 -0.556946 0.454346 1441832844 -0.656677 -0.228638 -0.556946 0.454346 1441832844 -0.656677 -0.228638 -0.556946 0.454346 1441832844 -0.656677 -0.228638 -0.556946 0.454346 1441832844 -0.656677 -0.228638 -0.556946 0.454346 1441832844 -0.661316 -0.215515 -0.560974 0.448975 1441832844 -0.661316 -0.215515 -0.560974 0.448975 1441832844 -0.661316 -0.215515 -0.560974 0.448975 1441832844 -0.661316 -0.215515 -0.560974 0.448975 1441832844 -0.661316 -0.215515 -0.560974 0.448975 1441832844 -0.661316 -0.215515 -0.560974 0.448975 1441832844 -0.666687 -0.198792 -0.572083 0.434509 1441832844 -0.666687 -0.198792 -0.572083 0.434509 1441832844 -0.666687 -0.198792 -0.572083 0.434509 1441832844 -0.666687 -0.198792 -0.572083 0.434509 1441832844 -0.666687 -0.198792 -0.572083 0.434509 1441832844 -0.666687 -0.198792 -0.572083 0.434509 1441832844 -0.672974 -0.191467 -0.582642 0.413574 1441832844 -0.672974 -0.191467 -0.582642 0.413574 1441832844 -0.672974 -0.191467 -0.582642 0.413574 1441832844 -0.672974 -0.191467 -0.582642 0.413574 1441832844 -0.672974 -0.191467 -0.582642 0.413574 1441832844 -0.672974 -0.191467 -0.582642 0.413574 1441832844 -0.681763 -0.190308 -0.588623 0.390686 1441832844 -0.681763 -0.190308 -0.588623 0.390686 1441832844 -0.681763 -0.190308 -0.588623 0.390686 1441832844 -0.681763 -0.190308 -0.588623 0.390686 1441832844 -0.681763 -0.190308 -0.588623 0.390686 1441832844 -0.681763 -0.190308 -0.588623 0.390686 1441832845 -0.691467 -0.190430 -0.588806 0.372742 1441832845 -0.691467 -0.190430 -0.588806 0.372742 1441832845 -0.691467 -0.190430 -0.588806 0.372742 1441832845 -0.691467 -0.190430 -0.588806 0.372742 1441832845 -0.691467 -0.190430 -0.588806 0.372742 1441832845 -0.691467 -0.190430 -0.588806 0.372742 1441832845 -0.691467 -0.190430 -0.588806 0.372742 1441832845 -0.698608 -0.183167 -0.590393 0.360413 1441832845 -0.698608 -0.183167 -0.590393 0.360413 1441832845 -0.698608 -0.183167 -0.590393 0.360413 1441832845 -0.698608 -0.183167 -0.590393 0.360413 1441832845 -0.698608 -0.183167 -0.590393 0.360413 1441832845 -0.698608 -0.183167 -0.590393 0.360413 1441832845 -0.704346 -0.171509 -0.593811 0.349304 1441832845 -0.704346 -0.171509 -0.593811 0.349304 1441832845 -0.704346 -0.171509 -0.593811 0.349304 1441832845 -0.704346 -0.171509 -0.593811 0.349304 1441832845 -0.704346 -0.171509 -0.593811 0.349304 1441832845 -0.708984 -0.156555 -0.601563 0.333130 1441832845 -0.708984 -0.156555 -0.601563 0.333130 1441832845 -0.708984 -0.156555 -0.601563 0.333130 1441832845 -0.708984 -0.156555 -0.601563 0.333130 1441832845 -0.708984 -0.156555 -0.601563 0.333130 1441832845 -0.708984 -0.156555 -0.601563 0.333130 1441832845 -0.711487 -0.142944 -0.609863 0.318542 1441832845 -0.711487 -0.142944 -0.609863 0.318542 1441832845 -0.711487 -0.142944 -0.609863 0.318542 1441832845 -0.711487 -0.142944 -0.609863 0.318542 1441832845 -0.711487 -0.142944 -0.609863 0.318542 1441832845 -0.711487 -0.142944 -0.609863 0.318542 1441832845 -0.711487 -0.142944 -0.609863 0.318542 1441832845 -0.708618 -0.137268 -0.614990 0.317627 1441832845 -0.708618 -0.137268 -0.614990 0.317627 1441832845 -0.708618 -0.137268 -0.614990 0.317627 1441832845 -0.708618 -0.137268 -0.614990 0.317627 1441832845 -0.708618 -0.137268 -0.614990 0.317627 1441832845 -0.708618 -0.137268 -0.614990 0.317627 1441832845 -0.705322 -0.139832 -0.611755 0.329834 1441832845 -0.705322 -0.139832 -0.611755 0.329834 1441832845 -0.705322 -0.139832 -0.611755 0.329834 1441832845 -0.705322 -0.139832 -0.611755 0.329834 1441832845 -0.705322 -0.139832 -0.611755 0.329834 1441832845 -0.705322 -0.139832 -0.611755 0.329834 1441832845 -0.703247 -0.139404 -0.608093 0.340942 1441832845 -0.703247 -0.139404 -0.608093 0.340942 1441832845 -0.703247 -0.139404 -0.608093 0.340942 1441832845 -0.703247 -0.139404 -0.608093 0.340942 1441832845 -0.703247 -0.139404 -0.608093 0.340942 1441832845 -0.703247 -0.139404 -0.608093 0.340942 1441832845 -0.703247 -0.139404 -0.608093 0.340942 1441832845 -0.700806 -0.137085 -0.607605 0.347717 1441832845 -0.700806 -0.137085 -0.607605 0.347717 1441832845 -0.700806 -0.137085 -0.607605 0.347717 1441832845 -0.700806 -0.137085 -0.607605 0.347717 1441832845 -0.700806 -0.137085 -0.607605 0.347717 1441832845 -0.694580 -0.150391 -0.604309 0.360291 1441832845 -0.694580 -0.150391 -0.604309 0.360291 1441832845 -0.694580 -0.150391 -0.604309 0.360291 1441832845 -0.694580 -0.150391 -0.604309 0.360291 1441832845 -0.694580 -0.150391 -0.604309 0.360291 1441832845 -0.694580 -0.150391 -0.604309 0.360291 1441832845 -0.685425 -0.173218 -0.597900 0.377808 1441832845 -0.685425 -0.173218 -0.597900 0.377808 1441832845 -0.685425 -0.173218 -0.597900 0.377808 1441832845 -0.685425 -0.173218 -0.597900 0.377808 1441832845 -0.685425 -0.173218 -0.597900 0.377808 1441832845 -0.685425 -0.173218 -0.597900 0.377808 1441832845 -0.673523 -0.195862 -0.591125 0.398254 1441832845 -0.673523 -0.195862 -0.591125 0.398254 1441832845 -0.673523 -0.195862 -0.591125 0.398254 1441832845 -0.673523 -0.195862 -0.591125 0.398254 1441832845 -0.673523 -0.195862 -0.591125 0.398254 1441832845 -0.673523 -0.195862 -0.591125 0.398254 1441832845 -0.673523 -0.195862 -0.591125 0.398254 1441832845 -0.660889 -0.217773 -0.582214 0.420593 1441832845 -0.660889 -0.217773 -0.582214 0.420593 1441832845 -0.660889 -0.217773 -0.582214 0.420593 1441832845 -0.660889 -0.217773 -0.582214 0.420593 1441832845 -0.660889 -0.217773 -0.582214 0.420593 1441832845 -0.660889 -0.217773 -0.582214 0.420593 1441832845 -0.649719 -0.238525 -0.567261 0.446350 1441832845 -0.649719 -0.238525 -0.567261 0.446350 1441832845 -0.649719 -0.238525 -0.567261 0.446350 1441832845 -0.649719 -0.238525 -0.567261 0.446350 1441832845 -0.649719 -0.238525 -0.567261 0.446350 1441832845 -0.649719 -0.238525 -0.567261 0.446350 1441832845 -0.644287 -0.248962 -0.555115 0.463501 1441832845 -0.644287 -0.248962 -0.555115 0.463501 1441832845 -0.644287 -0.248962 -0.555115 0.463501 1441832845 -0.644287 -0.248962 -0.555115 0.463501 1441832845 -0.644287 -0.248962 -0.555115 0.463501 1441832845 -0.644287 -0.248962 -0.555115 0.463501 1441832845 -0.648010 -0.240784 -0.557312 0.459961 1441832845 -0.648010 -0.240784 -0.557312 0.459961 1441832845 -0.648010 -0.240784 -0.557312 0.459961 1441832845 -0.648010 -0.240784 -0.557312 0.459961 1441832845 -0.648010 -0.240784 -0.557312 0.459961 1441832845 -0.648010 -0.240784 -0.557312 0.459961 1441832845 -0.655701 -0.224915 -0.569519 0.441772 1441832845 -0.655701 -0.224915 -0.569519 0.441772 1441832845 -0.655701 -0.224915 -0.569519 0.441772 1441832845 -0.655701 -0.224915 -0.569519 0.441772 1441832845 -0.655701 -0.224915 -0.569519 0.441772 1441832845 -0.655701 -0.224915 -0.569519 0.441772 1441832845 -0.655701 -0.224915 -0.569519 0.441772 1441832845 
-0.670898 0.067627 -0.688965 0.265930 1441832848 -0.670898 0.067627 -0.688965 0.265930 1441832848 -0.670898 0.067627 -0.688965 0.265930 1441832848 -0.670898 0.067627 -0.688965 0.265930 1441832848 -0.670898 0.067627 -0.688965 0.265930 1441832848 -0.670898 0.067627 -0.688965 0.265930 1441832848 -0.556824 0.315247 -0.752258 0.157349 1441832848 -0.556824 0.315247 -0.752258 0.157349 1441832848 -0.556824 0.315247 -0.752258 0.157349 1441832848 -0.556824 0.315247 -0.752258 0.157349 1441832848 -0.556824 0.315247 -0.752258 0.157349 1441832848 -0.406311 0.480652 -0.770813 0.098816 1441832848 -0.406311 0.480652 -0.770813 0.098816 1441832848 -0.406311 0.480652 -0.770813 0.098816 1441832848 -0.406311 0.480652 -0.770813 0.098816 1441832848 -0.406311 0.480652 -0.770813 0.098816 1441832848 -0.406311 0.480652 -0.770813 0.098816 1441832848 -0.406311 0.480652 -0.770813 0.098816 1441832848 -0.248840 0.572632 -0.778442 0.065186 1441832848 -0.248840 0.572632 -0.778442 0.065186 1441832848 -0.248840 0.572632 -0.778442 0.065186 1441832848 -0.248840 0.572632 -0.778442 0.065186 1441832848 -0.248840 0.572632 -0.778442 0.065186 1441832848 -0.248840 0.572632 -0.778442 0.065186 1441832848 -0.193420 0.605652 -0.755310 0.158936 1441832848 -0.193420 0.605652 -0.755310 0.158936 1441832848 -0.193420 0.605652 -0.755310 0.158936 1441832848 -0.193420 0.605652 -0.755310 0.158936 1441832848 -0.193420 0.605652 -0.755310 0.158936 1441832848 -0.193420 0.605652 -0.755310 0.158936 1441832848 -0.169617 0.631836 -0.721619 0.226318 1441832848 -0.169617 0.631836 -0.721619 0.226318 1441832848 -0.169617 0.631836 -0.721619 0.226318 1441832848 -0.169617 0.631836 -0.721619 0.226318 1441832848 -0.169617 0.631836 -0.721619 0.226318 1441832848 -0.169617 0.631836 -0.721619 0.226318 1441832848 -0.169617 0.631836 -0.721619 0.226318 1441832848 -0.144958 0.647278 -0.705750 0.248901 1441832848 -0.144958 0.647278 -0.705750 0.248901 1441832848 -0.144958 0.647278 -0.705750 0.248901 1441832848 -0.144958 0.647278 -0.705750 0.248901 1441832848 -0.144958 0.647278 -0.705750 0.248901 1441832848 -0.144958 0.647278 -0.705750 0.248901 1441832848 -0.139893 0.643005 -0.710571 0.248962 1441832848 -0.139893 0.643005 -0.710571 0.248962 1441832848 -0.139893 0.643005 -0.710571 0.248962 1441832848 -0.139893 0.643005 -0.710571 0.248962 1441832848 -0.139893 0.643005 -0.710571 0.248962 1441832848 -0.139893 0.643005 -0.710571 0.248962 1441832848 -0.217834 0.619995 -0.694641 0.292664 1441832848 -0.217834 0.619995 -0.694641 0.292664 1441832848 -0.217834 0.619995 -0.694641 0.292664 1441832848 -0.217834 0.619995 -0.694641 0.292664 1441832848 -0.217834 0.619995 -0.694641 0.292664 1441832848 -0.217834 0.619995 -0.694641 0.292664 1441832848 -0.397583 0.532288 -0.622070 0.414246 1441832848 -0.397583 0.532288 -0.622070 0.414246 1441832848 -0.397583 0.532288 -0.622070 0.414246 1441832848 -0.397583 0.532288 -0.622070 0.414246 1441832848 -0.397583 0.532288 -0.622070 0.414246 1441832848 -0.578796 0.320984 -0.491882 0.565674 1441832848 -0.578796 0.320984 -0.491882 0.565674 1441832848 -0.578796 0.320984 -0.491882 0.565674 1441832848 -0.578796 0.320984 -0.491882 0.565674 1441832849 -0.578796 0.320984 -0.491882 0.565674 1441832849 -0.578796 0.320984 -0.491882 0.565674 1441832849 -0.671631 0.003235 -0.351990 0.651917 1441832849 -0.671631 0.003235 -0.351990 0.651917 1441832849 -0.671631 0.003235 -0.351990 0.651917 1441832849 -0.671631 0.003235 -0.351990 0.651917 1441832849 -0.671631 0.003235 -0.351990 0.651917 1441832849 -0.671631 0.003235 -0.351990 0.651917 1441832849 -0.671631 0.003235 -0.351990 0.651917 1441832849 -0.676514 -0.074585 -0.449951 0.578247 1441832849 -0.676514 -0.074585 -0.449951 0.578247 1441832849 -0.676514 -0.074585 -0.449951 0.578247 1441832849 -0.676514 -0.074585 -0.449951 0.578247 1441832849 -0.676514 -0.074585 -0.449951 0.578247 1441832849 -0.676514 -0.074585 -0.449951 0.578247 1441832849 -0.682861 -0.212585 -0.495667 0.492798 1441832849 -0.682861 -0.212585 -0.495667 0.492798 1441832849 -0.682861 -0.212585 -0.495667 0.492798 1441832849 -0.682861 -0.212585 -0.495667 0.492798 1441832849 -0.682861 -0.212585 -0.495667 0.492798 1441832849 -0.682861 -0.212585 -0.495667 0.492798 1441832849 -0.672729 -0.336914 -0.501648 0.427002 1441832849 -0.672729 -0.336914 -0.501648 0.427002 1441832849 -0.672729 -0.336914 -0.501648 0.427002 1441832849 -0.672729 -0.336914 -0.501648 0.427002 1441832849 -0.672729 -0.336914 -0.501648 0.427002 1441832849 -0.672729 -0.336914 -0.501648 0.427002 1441832849 -0.668091 -0.354004 -0.507690 0.413147 1441832849 -0.668091 -0.354004 -0.507690 0.413147 1441832849 -0.668091 -0.354004 -0.507690 0.413147 1441832849 -0.668091 -0.354004 -0.507690 0.413147 1441832849 -0.668091 -0.354004 -0.507690 0.413147 1441832849 -0.668091 -0.354004 -0.507690 0.413147 1441832849 -0.649109 -0.337830 -0.514038 0.447693 1441832849 -0.649109 -0.337830 -0.514038 0.447693 1441832849 -0.649109 -0.337830 -0.514038 0.447693 1441832849 -0.649109 -0.337830 -0.514038 0.447693 1441832849 -0.649109 -0.337830 -0.514038 0.447693 1441832849 -0.649109 -0.337830 -0.514038 0.447693 1441832849 -0.649109 -0.337830 -0.514038 0.447693 1441832849 -0.643250 -0.311218 -0.504639 0.484497 1441832849 -0.643250 -0.311218 -0.504639 0.484497 1441832849 -0.643250 -0.311218 -0.504639 0.484497 1441832849 -0.643250 -0.311218 -0.504639 0.484497 1441832849 -0.643250 -0.311218 -0.504639 0.484497 1441832849 -0.677429 -0.191284 -0.544067 0.456604 1441832849 -0.677429 -0.191284 -0.544067 0.456604 1441832849 -0.677429 -0.191284 -0.544067 0.456604 1441832849 -0.677429 -0.191284 -0.544067 0.456604 1441832849 -0.677429 -0.191284 -0.544067 0.456604 1441832849 -0.677429 -0.191284 -0.544067 0.456604 1441832849 -0.613953 0.175049 -0.716614 0.280945 1441832849 -0.613953 0.175049 -0.716614 0.280945 1441832849 -0.613953 0.175049 -0.716614 0.280945 1441832849 -0.613953 0.175049 -0.716614 0.280945 1441832849 -0.613953 0.175049 -0.716614 0.280945 1441832849 -0.613953 0.175049 -0.716614 0.280945 1441832849 -0.244141 0.560730 -0.790833 -0.024780 1441832849 -0.244141 0.560730 -0.790833 -0.024780 1441832849 -0.244141 0.560730 -0.790833 -0.024780 1441832849 -0.244141 0.560730 -0.790833 -0.024780 1441832849 -0.244141 0.560730 -0.790833 -0.024780 1441832849 -0.244141 0.560730 -0.790833 -0.024780 1441832849 -0.153320 0.621765 -0.762207 0.094727 1441832849 -0.153320 0.621765 -0.762207 0.094727 1441832849 -0.153320 0.621765 -0.762207 0.094727 1441832849 -0.153320 0.621765 -0.762207 0.094727 1441832849 -0.153320 0.621765 -0.762207 0.094727 1441832849 -0.153320 0.621765 -0.762207 0.094727 1441832849 -0.153320 0.621765 -0.762207 0.094727 1441832849 -0.109314 0.638062 -0.733154 0.208374 1441832849 -0.109314 0.638062 -0.733154 0.208374 1441832849 -0.109314 0.638062 -0.733154 0.208374 1441832849 -0.109314 0.638062 -0.733154 0.208374 1441832849 -0.109314 0.638062 -0.733154 0.208374 1441832849 -0.109314 0.638062 -0.733154 0.208374 1441832849 -0.120605 0.630005 -0.723938 0.253845 1441832849 -0.120605 0.630005 -0.723938 0.253845 1441832849 -0.120605 0.630005 -0.723938 0.253845 1441832849 -0.120605 0.630005 -0.723938 0.253845 1441832849 -0.120605 0.630005 -0.723938 0.253845 1441832849 -0.120605 0.630005 -0.723938 0.253845 1441832849 -0.107971 0.623657 -0.737000 0.237183 1441832849 -0.107971 0.623657 -0.737000 0.237183 1441832849 -0.107971 0.623657 -0.737000 0.237183 1441832849 -0.107971 0.623657 -0.737000 0.237183 1441832849 -0.107971 0.623657 -0.737000 0.237183 1441832849 -0.107971 0.623657 -0.737000 0.237183 1441832849 -0.107971 0.623657 -0.737000 0.237183 1441832849 -0.115540 0.616089 -0.740540 0.242371 1441832849 -0.115540 0.616089 -0.740540 0.242371 1441832849 -0.115540 0.616089 -0.740540 0.242371 1441832849 -0.115540 0.616089 -0.740540 0.242371 1441832849 -0.115540 0.616089 -0.740540 0.242371 1441832849 -0.115540 0.616089 -0.740540 0.242371 1441832849 -0.209534 0.592468 -0.715820 0.304443 1441832849 -0.209534 0.592468 -0.715820 0.304443 1441832849 -0.209534 0.592468 -0.715820 0.304443 1441832849 -0.209534 0.592468 -0.715820 0.304443 1441832849 -0.209534 0.592468 -0.715820 0.304443 1441832849 -0.209534 0.592468 -0.715820 0.304443 1441832849 -0.354065 0.528809 -0.663574 0.393311 1441832849 -0.354065 0.528809 -0.663574 0.393311 1441832849 -0.354065 0.528809 -0.663574 0.393311 1441832849 -0.354065 0.528809 -0.663574 0.393311 1441832849 -0.354065 0.528809 -0.663574 0.393311 1441832849 -0.354065 0.528809 -0.663574 0.393311 1441832849 -0.354065 0.528809 -0.663574 0.393311 1441832849 -0.515625 0.370850 -0.592407 0.495667 1441832849 -0.515625 0.370850 -0.592407 0.495667 1441832849 -0.515625 0.370850 -0.592407 0.495667 1441832849 -0.515625 0.370850 -0.592407 0.495667 1441832849 -0.515625 0.370850 -0.592407 0.495667 1441832850 -0.515625 0.370850 -0.592407 0.495667 1441832850 -0.615356 0.157288 -0.556335 0.535828 1441832850 -0.615356 0.157288 -0.556335 0.535828 1441832850 -0.615356 0.157288 -0.556335 0.535828 1441832850 -0.615356 0.157288 -0.556335 0.535828 1441832850 -0.615356 0.157288 -0.556335 0.535828 1441832850 -0.615356 0.157288 -0.556335 0.535828 1441832850 -0.652161 0.007141 -0.590393 0.475586 1441832850 -0.652161 0.007141 -0.590393 0.475586 1441832850 -0.652161 0.007141 -0.590393 0.475586 1441832850 -0.652161 0.007141 -0.590393 0.475586 1441832850 -0.652161 0.007141 -0.590393 0.475586 1441832850 -0.652161 0.007141 -0.590393 0.475586 1441832850 -0.682800 -0.095825 -0.634033 0.350220 1441832850 -0.682800 -0.095825 -0.634033 0.350220 1441832850 -0.682800 -0.095825 -0.634033 0.350220 1441832850 -0.682800 -0.095825 -0.634033 0.350220 1441832850 -0.682800 -0.095825 -0.634033 0.350220 1441832850 -0.682800 -0.095825 -0.634033 0.350220 1441832850 -0.709290 -0.212158 -0.594788 0.313354 1441832850 -0.709290 -0.212158 -0.594788 0.313354 1441832850 -0.709290 -0.212158 -0.594788 0.313354 1441832850 -0.709290 -0.212158 -0.594788 0.313354 1441832850 -0.709290 -0.212158 -0.594788 0.313354 1441832850 -0.709290 -0.212158 -0.594788 0.313354 1441832850 -0.700439 -0.293518 -0.553223 0.342468 1441832850 -0.700439 -0.293518 -0.553223 0.342468 1441832850 -0.700439 -0.293518 -0.553223 0.342468 1441832850 -0.700439 -0.293518 -0.553223 0.342468 1441832850 -0.700439 -0.293518 -0.553223 0.342468 1441832850 -0.700439 -0.293518 -0.553223 0.342468 1441832850 -0.677307 -0.287048 -0.560730 0.380188 1441832850 -0.677307 -0.287048 -0.560730 0.380188 1441832850 -0.677307 -0.287048 -0.560730 0.380188 1441832850 -0.677307 -0.287048 -0.560730 0.380188 1441832850 -0.677307 -0.287048 -0.560730 0.380188 1441832850 -0.677307 -0.287048 -0.560730 0.380188 1441832850 -0.658936 -0.236450 -0.585510 0.408813 1441832850 -0.658936 -0.236450 -0.585510 0.408813 1441832850 -0.658936 -0.236450 -0.585510 0.408813 1441832850 -0.658936 -0.236450 -0.585510 0.408813 1441832850 -0.658936 -0.236450 -0.585510 0.408813 1441832850 -0.658936 -0.236450 -0.585510 0.408813 1441832850 -0.658936 -0.236450 -0.585510 0.408813 1441832850 -0.662781 -0.179688 -0.597900 0.413513 1441832850 -0.662781 -0.179688 -0.597900 0.413513 1441832850 -0.662781 -0.179688 -0.597900 0.413513 1441832850 -0.662781 -0.179688 -0.597900 0.413513 1441832850 -0.662781 -0.179688 -0.597900 0.413513 1441832850 -0.654175 -0.000610 -0.676147 0.339111 1441832850 -0.654175 -0.000610 -0.676147 0.339111 1441832850 -0.654175 -0.000610 -0.676147 0.339111 1441832850 -0.654175 -0.000610 -0.676147 0.339111 1441832850 -0.654175 -0.000610 -0.676147 0.339111 1441832850 -0.654175 -0.000610 -0.676147 0.339111 1441832850 -0.654175 -0.000610 -0.676147 0.339111 1441832850 -0.384949 0.416321 -0.822815 0.038574 1441832850 -0.384949 0.416321 -0.822815 0.038574 1441832850 -0.384949 0.416321 -0.822815 0.038574 1441832850 -0.384949 0.416321 -0.822815 0.038574 1441832850 -0.384949 0.416321 -0.822815 0.038574 1441832850 -0.180664 0.586609 -0.789490 -0.006287 1441832850 -0.180664 0.586609 -0.789490 -0.006287 1441832850 -0.180664 0.586609 -0.789490 -0.006287 1441832850 -0.180664 0.586609 -0.789490 -0.006287 1441832850 -0.180664 0.586609 -0.789490 -0.006287 1441832850 -0.180664 0.586609 -0.789490 -0.006287 1441832850 -0.116882 0.609009 -0.781921 0.064209 1441832850 -0.116882 0.609009 -0.781921 0.064209 1441832850 -0.116882 0.609009 -0.781921 0.064209 1441832850 -0.116882 0.609009 -0.781921 0.064209 1441832850 -0.116882 0.609009 -0.781921 0.064209 1441832850 -0.116882 0.609009 -0.781921 0.064209 1441832850 -0.187744 0.572937 -0.779175 0.171387 1441832850 -0.187744 0.572937 -0.779175 0.171387 1441832850 -0.187744 0.572937 -0.779175 0.171387 1441832850 -0.187744 0.572937 -0.779175 0.171387 1441832850 -0.187744 0.572937 -0.779175 0.171387 1441832850 -0.187744 0.572937 -0.779175 0.171387 1441832850 -0.181702 0.574158 -0.789429 0.118958 1441832850 -0.181702 0.574158 -0.789429 0.118958 1441832850 -0.181702 0.574158 -0.789429 0.118958 1441832850 -0.181702 0.574158 -0.789429 0.118958 1441832850 -0.176758 0.582214 -0.779663 0.148132 1441832850 -0.176758 0.582214 -0.779663 0.148132 1441832850 -0.176758 0.582214 -0.779663 0.148132 1441832850 -0.176758 0.582214 -0.779663 0.148132 1441832850 -0.176758 0.582214 -0.779663 0.148132 1441832850 -0.176758 0.582214 -0.779663 0.148132 1441832850 -0.219543 0.581116 -0.754089 0.213257 1441832850 -0.219543 0.581116 -0.754089 0.213257 1441832850 -0.219543 0.581116 -0.754089 0.213257 1441832850 -0.219543 0.581116 -0.754089 0.213257 1441832850 -0.219543 0.581116 -0.754089 0.213257 1441832850 -0.295471 0.559570 -0.726685 0.267334 1441832850 -0.295471 0.559570 -0.726685 0.267334 1441832850 -0.295471 0.559570 -0.726685 0.267334 1441832850 -0.295471 0.559570 -0.726685 0.267334 1441832850 -0.295471 0.559570 -0.726685 0.267334 1441832850 -0.295471 0.559570 -0.726685 0.267334 1441832850 -0.416748 0.481812 -0.697083 0.329041 1441832850 -0.416748 0.481812 -0.697083 0.329041 1441832850 -0.416748 0.481812 -0.697083 0.329041 1441832850 -0.416748 0.481812 -0.697083 0.329041 1441832850 -0.416748 0.481812 -0.697083 0.329041 1441832850 -0.416748 0.481812 -0.697083 0.329041 1441832851 -0.571960 0.291382 -0.651123 0.405090 1441832851 -0.571960 0.291382 -0.651123 0.405090 1441832851 -0.571960 0.291382 -0.651123 0.405090 1441832851 -0.571960 0.291382 -0.651123 0.405090 1441832851 -0.571960 0.291382 -0.651123 0.405090 1441832851 -0.571960 0.291382 -0.651123 0.405090 1441832851 -0.673401 0.058228 -0.605530 0.420105 1441832851 -0.673401 0.058228 -0.605530 0.420105 1441832851 -0.673401 0.058228 -0.605530 0.420105 1441832851 -0.673401 0.058228 -0.605530 0.420105 1441832851 -0.711914 -0.155457 -0.574890 0.372253 1441832851 -0.711914 -0.155457 -0.574890 0.372253 1441832851 -0.711914 -0.155457 -0.574890 0.372253 1441832851 -0.711914 -0.155457 -0.574890 0.372253 1441832851 -0.711914 -0.155457 -0.574890 0.372253 1441832851 -0.711914 -0.155457 -0.574890 0.372253 1441832851 -0.728760 -0.282654 -0.552063 0.290344 1441832851 -0.728760 -0.282654 -0.552063 0.290344 1441832851 -0.728760 -0.282654 -0.552063 0.290344 1441832851 -0.728760 -0.282654 -0.552063 0.290344 1441832851 -0.728760 -0.282654 -0.552063 0.290344 1441832851 -0.740784 -0.259216 -0.564087 0.256714 1441832851 -0.740784 -0.259216 -0.564087 0.256714 1441832851 -0.740784 -0.259216 -0.564087 0.256714 1441832851 -0.740784 -0.259216 -0.564087 0.256714 1441832851 -0.740784 -0.259216 -0.564087 0.256714 1441832851 -0.740784 -0.259216 -0.564087 0.256714 1441832851 -0.740784 -0.259216 -0.564087 0.256714 1441832851 -0.730286 -0.185181 -0.602112 0.264465 1441832851 -0.730286 -0.185181 -0.602112 0.264465 1441832851 -0.730286 -0.185181 -0.602112 0.264465 1441832851 -0.730286 -0.185181 -0.602112 0.264465 1441832851 -0.730286 -0.185181 -0.602112 0.264465 1441832851 -0.730286 -0.185181 -0.602112 0.264465 1441832851 -0.713013 -0.111633 -0.631958 0.282593 1441832851 -0.713013 -0.111633 -0.631958 0.282593 1441832851 -0.713013 -0.111633 -0.631958 0.282593 1441832851 -0.713013 -0.111633 -0.631958 0.282593 1441832851 -0.713013 -0.111633 -0.631958 0.282593 1441832851 -0.713013 -0.111633 -0.631958 0.282593 1441832851 -0.710083 -0.058655 -0.644592 0.277344 1441832851 -0.710083 -0.058655 -0.644592 0.277344 1441832851 -0.710083 -0.058655 -0.644592 0.277344 1441832851 -0.710083 -0.058655 -0.644592 0.277344 1441832851 -0.710083 -0.058655 -0.644592 0.277344 1441832851 -0.710083 -0.058655 -0.644592 0.277344 1441832851 -0.704163 0.025391 -0.676575 0.214172 1441832851 -0.704163 0.025391 -0.676575 0.214172 1441832851 -0.704163 0.025391 -0.676575 0.214172 1441832851 -0.704163 0.025391 -0.676575 0.214172 1441832851 -0.704163 0.025391 -0.676575 0.214172 1441832851 -0.704163 0.025391 -0.676575 0.214172 1441832851 -0.640564 0.200012 -0.732422 0.115356 1441832851 -0.640564 0.200012 -0.732422 0.115356 1441832851 -0.640564 0.200012 -0.732422 0.115356 1441832851 -0.640564 0.200012 -0.732422 0.115356 1441832851 -0.640564 0.200012 -0.732422 0.115356 1441832851 -0.640564 0.200012 -0.732422 0.115356 1441832851 -0.362061 0.502075 -0.778137 -0.106628 1441832851 -0.362061 0.502075 -0.778137 -0.106628 1441832851 -0.362061 0.502075 -0.778137 -0.106628 1441832851 -0.362061 0.502075 -0.778137 -0.106628 1441832851 -0.362061 0.502075 -0.778137 -0.106628 1441832851 -0.362061 0.502075 -0.778137 -0.106628 1441832851 -0.268555 0.526611 -0.805969 0.030762 1441832851 -0.268555 0.526611 -0.805969 0.030762 1441832851 -0.268555 0.526611 -0.805969 0.030762 1441832851 -0.268555 0.526611 -0.805969 0.030762 1441832851 -0.268555 0.526611 -0.805969 0.030762 1441832851 -0.268555 0.526611 -0.805969 0.030762 1441832851 -0.119446 0.564331 -0.811584 0.092896 1441832851 -0.119446 0.564331 -0.811584 0.092896 1441832851 -0.119446 0.564331 -0.811584 0.092896 1441832851 -0.119446 0.564331 -0.811584 0.092896 1441832851 -0.119446 0.564331 -0.811584 0.092896 1441832851 -0.119446 0.564331 -0.811584 0.092896 1441832851 -0.058899 0.590210 -0.777893 0.207458 1441832851 -0.058899 0.590210 -0.777893 0.207458 1441832851 -0.058899 0.590210 -0.777893 0.207458 1441832851 -0.058899 0.590210 -0.777893 0.207458 1441832851 -0.058899 0.590210 -0.777893 0.207458 1441832851 -0.058899 0.590210 -0.777893 0.207458 1441832851 -0.058899 0.590210 -0.777893 0.207458 1441832851 -0.070679 0.580688 -0.770691 0.252686 1441832851 -0.070679 0.580688 -0.770691 0.252686 1441832851 -0.070679 0.580688 -0.770691 0.252686 1441832851 -0.070679 0.580688 -0.770691 0.252686 1441832851 -0.070679 0.580688 -0.770691 0.252686 1441832851 -0.070679 0.580688 -0.770691 0.252686 1441832851 -0.061157 0.570984 -0.794983 0.195374 1441832851 -0.061157 0.570984 -0.794983 0.195374 1441832851 -0.061157 0.570984 -0.794983 0.195374 1441832851 -0.061157 0.570984 -0.794983 0.195374 1441832851 -0.061157 0.570984 -0.794983 0.195374 1441832851 -0.061157 0.570984 -0.794983 0.195374 1441832851 -0.061157 0.570984 -0.794983 0.195374 1441832851 -0.106018 0.556824 -0.797180 0.207825 1441832851 -0.106018 0.556824 -0.797180 0.207825 1441832851 -0.106018 0.556824 -0.797180 0.207825 1441832851 -0.106018 0.556824 -0.797180 0.207825 1441832851 -0.106018 0.556824 -0.797180 0.207825 1441832851 -0.106018 0.556824 -0.797180 0.207825 1441832851 -0.220459 0.523926 -0.774963 0.276367 1441832851 -0.220459 0.523926 -0.774963 0.276367 1441832851 -0.220459 0.523926 -0.774963 0.276367 1441832851 -0.220459 0.523926 -0.774963 0.276367 1441832851 -0.220459 0.523926 -0.774963 0.276367 1441832851 -0.220459 0.523926 -0.774963 0.276367 1441832851 -0.363647 0.435303 -0.738220 0.365051 1441832852 -0.363647 0.435303 -0.738220 0.365051 1441832852 -0.363647 0.435303 -0.738220 0.365051 1441832852 -0.363647 0.435303 -0.738220 0.365051 1441832852 -0.363647 0.435303 -0.738220 0.365051 1441832852 -0.363647 0.435303 -0.738220 0.365051 1441832852 -0.508728 0.248291 -0.668152 0.482849 1441832852 -0.508728 0.248291 -0.668152 0.482849 1441832852 -0.508728 0.248291 -0.668152 0.482849 1441832852 -0.508728 0.248291 -0.668152 0.482849 1441832852 -0.508728 0.248291 -0.668152 0.482849 1441832852 -0.508728 0.248291 -0.668152 0.482849 1441832852 -0.508728 0.248291 -0.668152 0.482849 1441832852 -0.597656 0.037415 -0.615112 0.512939 1441832852 -0.597656 0.037415 -0.615112 0.512939 1441832852 -0.597656 0.037415 -0.615112 0.512939 1441832852 -0.597656 0.037415 -0.615112 0.512939 1441832852 -0.597656 0.037415 -0.615112 0.512939 1441832852 -0.597656 0.037415 -0.615112 0.512939 1441832852 -0.638000 -0.143005 -0.613586 0.442871 1441832852 -0.638000 -0.143005 -0.613586 0.442871 1441832852 -0.638000 -0.143005 -0.613586 0.442871 1441832852 -0.638000 -0.143005 -0.613586 0.442871 1441832852 -0.638000 -0.143005 -0.613586 0.442871 1441832852 -0.638000 -0.143005 -0.613586 0.442871 1441832852 -0.663330 -0.295593 -0.580872 0.367798 1441832852 -0.663330 -0.295593 -0.580872 0.367798 1441832852 -0.663330 -0.295593 -0.580872 0.367798 1441832852 -0.663330 -0.295593 -0.580872 0.367798 1441832852 -0.663330 -0.295593 -0.580872 0.367798 1441832852 -0.663330 -0.295593 -0.580872 0.367798 1441832852 -0.663330 -0.295593 -0.580872 0.367798 1441832852 -0.700012 -0.259644 -0.589600 0.308228 1441832852 -0.700012 -0.259644 -0.589600 0.308228 1441832852 -0.700012 -0.259644 -0.589600 0.308228 1441832852 -0.700012 -0.259644 -0.589600 0.308228 1441832852 -0.700012 -0.259644 -0.589600 0.308228 1441832852 -0.700012 -0.259644 -0.589600 0.308228 1441832852 -0.695251 -0.185120 -0.629395 0.293762 1441832852 -0.695251 -0.185120 -0.629395 0.293762 1441832852 -0.695251 -0.185120 -0.629395 0.293762 1441832852 -0.695251 -0.185120 -0.629395 0.293762 1441832852 -0.695251 -0.185120 -0.629395 0.293762 1441832852 -0.695251 -0.185120 -0.629395 0.293762 1441832852 -0.685181 -0.146912 -0.645081 0.304810 1441832852 -0.685181 -0.146912 -0.645081 0.304810 1441832852 -0.685181 -0.146912 -0.645081 0.304810 1441832852 -0.685181 -0.146912 -0.645081 0.304810 1441832852 -0.685181 -0.146912 -0.645081 0.304810 1441832852 -0.685181 -0.146912 -0.645081 0.304810 1441832852 -0.674744 -0.136719 -0.648376 0.325134 1441832852 -0.674744 -0.136719 -0.648376 0.325134 1441832852 -0.674744 -0.136719 -0.648376 0.325134 1441832852 -0.674744 -0.136719 -0.648376 0.325134 1441832852 -0.674744 -0.136719 -0.648376 0.325134 1441832852 -0.674744 -0.136719 -0.648376 0.325134 1441832852 -0.674744 -0.136719 -0.648376 0.325134 1441832852 -0.672241 -0.102417 -0.657532 0.324585 1441832852 -0.672241 -0.102417 -0.657532 0.324585 1441832852 -0.672241 -0.102417 -0.657532 0.324585 1441832852 -0.672241 -0.102417 -0.657532 0.324585 1441832852 -0.672241 -0.102417 -0.657532 0.324585 1441832852 -0.672241 -0.102417 -0.657532 0.324585 1441832852 -0.641296 0.078003 -0.726929 0.233093 1441832852 -0.641296 0.078003 -0.726929 0.233093 1441832852 -0.641296 0.078003 -0.726929 0.233093 1441832852 -0.641296 0.078003 -0.726929 0.233093 1441832852 -0.641296 0.078003 -0.726929 0.233093 1441832852 -0.641296 0.078003 -0.726929 0.233093 1441832852 -0.363098 0.464844 -0.804016 -0.075256 1441832852 -0.363098 0.464844 -0.804016 -0.075256 1441832852 -0.363098 0.464844 -0.804016 -0.075256 1441832852 -0.363098 0.464844 -0.804016 -0.075256 1441832852 -0.363098 0.464844 -0.804016 -0.075256 1441832852 -0.363098 0.464844 -0.804016 -0.075256 1441832852 -0.220825 0.589844 -0.775574 -0.042725 1441832852 -0.220825 0.589844 -0.775574 -0.042725 1441832852 -0.220825 0.589844 -0.775574 -0.042725 1441832852 -0.220825 0.589844 -0.775574 -0.042725 1441832852 -0.220825 0.589844 -0.775574 -0.042725 1441832852 -0.220825 0.589844 -0.775574 -0.042725 1441832852 -0.220825 0.589844 -0.775574 -0.042725 1441832852 -0.124878 0.626465 -0.765930 0.072876 1441832852 -0.124878 0.626465 -0.765930 0.072876 1441832852 -0.124878 0.626465 -0.765930 0.072876 1441832852 -0.124878 0.626465 -0.765930 0.072876 1441832852 -0.124878 0.626465 -0.765930 0.072876 1441832852 -0.124878 0.626465 -0.765930 0.072876 1441832852 -0.064453 0.615173 -0.769775 0.157532 1441832852 -0.064453 0.615173 -0.769775 0.157532 1441832852 -0.064453 0.615173 -0.769775 0.157532 1441832852 -0.064453 0.615173 -0.769775 0.157532 1441832852 -0.064453 0.615173 -0.769775 0.157532 1441832852 -0.064453 0.615173 -0.769775 0.157532 1441832852 -0.064453 0.615173 -0.769775 0.157532 1441832852 -0.067444 0.592407 -0.772400 0.218933 1441832852 -0.067444 0.592407 -0.772400 0.218933 1441832852 -0.067444 0.592407 -0.772400 0.218933 1441832852 -0.067444 0.592407 -0.772400 0.218933 1441832852 -0.067444 0.592407 -0.772400 0.218933 1441832852 -0.067444 0.592407 -0.772400 0.218933 1441832852 -0.039734 0.585083 -0.792236 0.168884 1441832852 -0.039734 0.585083 -0.792236 0.168884 1441832852 -0.039734 0.585083 -0.792236 0.168884 1441832852 -0.039734 0.585083 -0.792236 0.168884 1441832852 -0.039734 0.585083 -0.792236 0.168884 1441832852 -0.039734 0.585083 -0.792236 0.168884 1441832852 -0.039734 0.585083 -0.792236 0.168884 1441832852 -0.056824 0.579346 -0.799133 0.150269 1441832852 -0.056824 0.579346 -0.799133 0.150269 1441832852 -0.056824 0.579346 -0.799133 0.150269 1441832852 -0.056824 0.579346 -0.799133 0.150269 1441832852 -0.056824 0.579346 -0.799133 0.150269 1441832852 -0.056824 0.579346 -0.799133 0.150269 1441832852 -0.190552 0.550232 -0.773499 0.250244 1441832852 -0.190552 0.550232 -0.773499 0.250244 1441832853 -0.190552 0.550232 -0.773499 0.250244 1441832853 -0.190552 0.550232 -0.773499 0.250244 1441832853 -0.190552 0.550232 -0.773499 0.250244 1441832853 -0.190552 0.550232 -0.773499 0.250244 1441832853 -0.346680 0.463257 -0.736328 0.350769 1441832853 -0.346680 0.463257 -0.736328 0.350769 1441832853 -0.346680 0.463257 -0.736328 0.350769 1441832853 -0.346680 0.463257 -0.736328 0.350769 1441832853 -0.346680 0.463257 -0.736328 0.350769 1441832853 -0.346680 0.463257 -0.736328 0.350769 1441832853 -0.489563 0.302124 -0.689880 0.439453 1441832853 -0.489563 0.302124 -0.689880 0.439453 1441832853 -0.489563 0.302124 -0.689880 0.439453 1441832853 -0.489563 0.302124 -0.689880 0.439453 1441832853 -0.489563 0.302124 -0.689880 0.439453 1441832853 -0.489563 0.302124 -0.689880 0.439453 1441832853 -0.586182 0.071716 -0.645264 0.484680 1441832853 -0.586182 0.071716 -0.645264 0.484680 1441832853 -0.586182 0.071716 -0.645264 0.484680 1441832853 -0.586182 0.071716 -0.645264 0.484680 1441832853 -0.586182 0.071716 -0.645264 0.484680 1441832853 -0.586182 0.071716 -0.645264 0.484680 1441832853 -0.586182 0.071716 -0.645264 0.484680 1441832853 -0.625793 -0.160278 -0.620972 0.443970 1441832853 -0.625793 -0.160278 -0.620972 0.443970 1441832853 -0.625793 -0.160278 -0.620972 0.443970 1441832853 -0.625793 -0.160278 -0.620972 0.443970 1441832853 -0.625793 -0.160278 -0.620972 0.443970 1441832853 -0.625793 -0.160278 -0.620972 0.443970 1441832853 -0.618591 -0.363464 -0.555603 0.420227 1441832853 -0.618591 -0.363464 -0.555603 0.420227 1441832853 -0.618591 -0.363464 -0.555603 0.420227 1441832853 -0.618591 -0.363464 -0.555603 0.420227 1441832853 -0.618591 -0.363464 -0.555603 0.420227 1441832853 -0.618591 -0.363464 -0.555603 0.420227 1441832853 -0.639771 -0.394592 -0.497559 0.433044 1441832853 -0.639771 -0.394592 -0.497559 0.433044 1441832853 -0.639771 -0.394592 -0.497559 0.433044 1441832853 -0.639771 -0.394592 -0.497559 0.433044 1441832853 -0.639771 -0.394592 -0.497559 0.433044 1441832853 -0.639771 -0.394592 -0.497559 0.433044 1441832853 -0.639771 -0.394592 -0.497559 0.433044 1441832853 -0.633423 -0.335693 -0.552429 0.425415 1441832853 -0.633423 -0.335693 -0.552429 0.425415 1441832853 -0.633423 -0.335693 -0.552429 0.425415 1441832853 -0.633423 -0.335693 -0.552429 0.425415 1441832853 -0.633423 -0.335693 -0.552429 0.425415 1441832853 -0.633423 -0.335693 -0.552429 0.425415 1441832853 -0.642395 -0.238281 -0.602356 0.409668 1441832853 -0.642395 -0.238281 -0.602356 0.409668 1441832853 -0.642395 -0.238281 -0.602356 0.409668 1441832853 -0.642395 -0.238281 -0.602356 0.409668 1441832853 -0.642395 -0.238281 -0.602356 0.409668 1441832853 -0.642395 -0.238281 -0.602356 0.409668 1441832853 -0.642395 -0.238281 -0.602356 0.409668 1441832853 -0.640991 -0.190063 -0.628357 0.397705 1441832853 -0.640991 -0.190063 -0.628357 0.397705 1441832853 -0.640991 -0.190063 -0.628357 0.397705 1441832853 -0.640991 -0.190063 -0.628357 0.397705 1441832853 -0.640991 -0.190063 -0.628357 0.397705 1441832853 -0.640991 -0.190063 -0.628357 0.397705 1441832853 -0.652405 -0.130981 -0.655090 0.357971 1441832853 -0.652405 -0.130981 -0.655090 0.357971 1441832853 -0.652405 -0.130981 -0.655090 0.357971 1441832853 -0.652405 -0.130981 -0.655090 0.357971 1441832853 -0.652405 -0.130981 -0.655090 0.357971 1441832853 -0.652405 -0.130981 -0.655090 0.357971 1441832853 -0.638123 0.000732 -0.717468 0.279480 1441832853 -0.638123 0.000732 -0.717468 0.279480 1441832853 -0.638123 0.000732 -0.717468 0.279480 1441832853 -0.638123 0.000732 -0.717468 0.279480 1441832853 -0.638123 0.000732 -0.717468 0.279480 1441832853 
-0.648315 -0.303589 -0.501526 0.485901 1441832856 -0.648926 -0.310913 -0.497253 0.484802 1441832856 -0.648926 -0.310913 -0.497253 0.484802 1441832856 -0.648926 -0.310913 -0.497253 0.484802 1441832856 -0.648926 -0.310913 -0.497253 0.484802 1441832856 -0.648926 -0.310913 -0.497253 0.484802 1441832856 -0.648926 -0.310913 -0.497253 0.484802 1441832856 -0.648926 -0.310913 -0.497253 0.484802 1441832856 -0.647888 -0.307251 -0.501282 0.484314 1441832856 -0.647888 -0.307251 -0.501282 0.484314 1441832856 -0.647888 -0.307251 -0.501282 0.484314 1441832856 -0.647888 -0.307251 -0.501282 0.484314 1441832856 -0.647888 -0.307251 -0.501282 0.484314 1441832856 -0.647888 -0.307251 -0.501282 0.484314 1441832856 -0.648071 -0.293701 -0.516907 0.476013 1441832856 -0.648071 -0.293701 -0.516907 0.476013 1441832856 -0.648071 -0.293701 -0.516907 0.476013 1441832856 -0.648071 -0.293701 -0.516907 0.476013 1441832856 -0.648071 -0.293701 -0.516907 0.476013 1441832856 -0.648438 -0.275635 -0.537781 0.463013 1441832856 -0.648438 -0.275635 -0.537781 0.463013 1441832856 -0.648438 -0.275635 -0.537781 0.463013 1441832856 -0.648438 -0.275635 -0.537781 0.463013 1441832856 -0.648438 -0.275635 -0.537781 0.463013 1441832856 -0.648438 -0.275635 -0.537781 0.463013 1441832856 -0.646606 -0.275391 -0.539856 0.463379 1441832856 -0.646606 -0.275391 -0.539856 0.463379 1441832856 -0.646606 -0.275391 -0.539856 0.463379 1441832856 -0.646606 -0.275391 -0.539856 0.463379 1441832856 -0.646606 -0.275391 -0.539856 0.463379 1441832856 -0.646606 -0.275391 -0.539856 0.463379 1441832856 -0.646606 -0.275391 -0.539856 0.463379 1441832856 -0.648987 -0.274658 -0.538696 0.461792 1441832856 -0.648987 -0.274658 -0.538696 0.461792 1441832856 -0.648987 -0.274658 -0.538696 0.461792 1441832856 -0.648987 -0.274658 -0.538696 0.461792 1441832856 -0.648987 -0.274658 -0.538696 0.461792 1441832856 -0.655090 -0.262939 -0.542603 0.455383 1441832856 -0.655090 -0.262939 -0.542603 0.455383 1441832856 -0.655090 -0.262939 -0.542603 0.455383 1441832856 -0.655090 -0.262939 -0.542603 0.455383 1441832856 -0.655090 -0.262939 -0.542603 0.455383 1441832856 -0.655090 -0.262939 -0.542603 0.455383 1441832856 -0.657776 -0.256714 -0.548401 0.448059 1441832856 -0.657776 -0.256714 -0.548401 0.448059 1441832856 -0.657776 -0.256714 -0.548401 0.448059 1441832856 -0.657776 -0.256714 -0.548401 0.448059 1441832856 -0.657776 -0.256714 -0.548401 0.448059 1441832856 -0.657776 -0.256714 -0.548401 0.448059 1441832856 -0.657776 -0.256714 -0.548401 0.448059 1441832856 -0.660583 -0.254639 -0.551819 0.440918 1441832856 -0.660583 -0.254639 -0.551819 0.440918 1441832856 -0.660583 -0.254639 -0.551819 0.440918 1441832856 -0.660583 -0.254639 -0.551819 0.440918 1441832856 -0.660583 -0.254639 -0.551819 0.440918 1441832856 -0.663025 -0.244446 -0.557617 0.435608 1441832856 -0.663025 -0.244446 -0.557617 0.435608 1441832856 -0.663025 -0.244446 -0.557617 0.435608 1441832856 -0.663025 -0.244446 -0.557617 0.435608 1441832856 -0.663025 -0.244446 -0.557617 0.435608 1441832856 -0.663025 -0.244446 -0.557617 0.435608 1441832856 -0.657654 -0.238098 -0.563965 0.439087 1441832856 -0.657654 -0.238098 -0.563965 0.439087 1441832856 -0.657654 -0.238098 -0.563965 0.439087 1441832856 -0.657654 -0.238098 -0.563965 0.439087 1441832856 -0.657654 -0.238098 -0.563965 0.439087 1441832856 -0.657654 -0.238098 -0.563965 0.439087 1441832856 -0.657654 -0.238098 -0.563965 0.439087 1441832856 -0.654114 -0.237610 -0.563782 0.444824 1441832856 -0.654114 -0.237610 -0.563782 0.444824 1441832856 -0.654114 -0.237610 -0.563782 0.444824 1441832856 -0.654114 -0.237610 -0.563782 0.444824 1441832856 -0.654114 -0.237610 -0.563782 0.444824 1441832856 -0.654114 -0.237610 -0.563782 0.444824 1441832857 -0.654968 -0.236938 -0.563904 0.443726 1441832857 -0.654968 -0.236938 -0.563904 0.443726 1441832857 -0.654968 -0.236938 -0.563904 0.443726 1441832857 -0.654968 -0.236938 -0.563904 0.443726 1441832857 -0.654968 -0.236938 -0.563904 0.443726 1441832857 -0.654968 -0.236938 -0.563904 0.443726 1441832857 -0.654968 -0.236938 -0.563904 0.443726 1441832857 -0.656067 -0.239685 -0.567139 0.436462 1441832857 -0.656067 -0.239685 -0.567139 0.436462 1441832857 -0.656067 -0.239685 -0.567139 0.436462 1441832857 -0.656067 -0.239685 -0.567139 0.436462 1441832857 -0.656067 -0.239685 -0.567139 0.436462 1441832857 -0.656067 -0.239685 -0.567139 0.436462 1441832857 -0.654175 -0.251099 -0.568542 0.431030 1441832857 -0.654175 -0.251099 -0.568542 0.431030 1441832857 -0.654175 -0.251099 -0.568542 0.431030 1441832857 -0.654175 -0.251099 -0.568542 0.431030 1441832857 -0.654175 -0.251099 -0.568542 0.431030 1441832857 -0.654175 -0.251099 -0.568542 0.431030 1441832857 -0.646851 -0.273682 -0.562500 0.436218 1441832857 -0.646851 -0.273682 -0.562500 0.436218 1441832857 -0.646851 -0.273682 -0.562500 0.436218 1441832857 -0.646851 -0.273682 -0.562500 0.436218 1441832857 -0.646851 -0.273682 -0.562500 0.436218 1441832857 -0.646851 -0.273682 -0.562500 0.436218 1441832857 -0.636597 -0.295715 -0.552612 0.449402 1441832857 -0.636597 -0.295715 -0.552612 0.449402 1441832857 -0.636597 -0.295715 -0.552612 0.449402 1441832857 -0.636597 -0.295715 -0.552612 0.449402 1441832857 -0.636597 -0.295715 -0.552612 0.449402 1441832857 -0.636597 -0.295715 -0.552612 0.449402 1441832857 -0.630188 -0.303345 -0.547974 0.458923 1441832857 -0.630188 -0.303345 -0.547974 0.458923 1441832857 -0.630188 -0.303345 -0.547974 0.458923 1441832857 -0.630188 -0.303345 -0.547974 0.458923 1441832857 -0.630188 -0.303345 -0.547974 0.458923 1441832857 -0.630188 -0.303345 -0.547974 0.458923 1441832857 -0.626831 -0.299744 -0.544189 0.470215 1441832857 -0.626831 -0.299744 -0.544189 0.470215 1441832857 -0.626831 -0.299744 -0.544189 0.470215 1441832857 -0.626831 -0.299744 -0.544189 0.470215 1441832857 -0.626831 -0.299744 -0.544189 0.470215 1441832857 -0.626831 -0.299744 -0.544189 0.470215 1441832857 -0.626831 -0.299744 -0.544189 0.470215 1441832857 -0.622375 -0.301147 -0.536011 0.484497 1441832857 -0.622375 -0.301147 -0.536011 0.484497 1441832857 -0.622375 -0.301147 -0.536011 0.484497 1441832857 -0.622375 -0.301147 -0.536011 0.484497 1441832857 -0.622375 -0.301147 -0.536011 0.484497 1441832857 -0.622375 -0.301147 -0.536011 0.484497 1441832857 -0.623352 -0.299255 -0.527466 0.493652 1441832857 -0.623352 -0.299255 -0.527466 0.493652 1441832857 -0.623352 -0.299255 -0.527466 0.493652 1441832857 -0.623352 -0.299255 -0.527466 0.493652 1441832857 -0.623352 -0.299255 -0.527466 0.493652 1441832857 -0.623352 -0.299255 -0.527466 0.493652 1441832857 -0.629089 -0.283325 -0.529785 0.493286 1441832857 -0.629089 -0.283325 -0.529785 0.493286 1441832857 -0.629089 -0.283325 -0.529785 0.493286 1441832857 -0.629089 -0.283325 -0.529785 0.493286 1441832857 -0.629089 -0.283325 -0.529785 0.493286 1441832857 -0.629089 -0.283325 -0.529785 0.493286 1441832857 -0.634155 -0.262207 -0.540222 0.487183 1441832857 -0.634155 -0.262207 -0.540222 0.487183 1441832857 -0.634155 -0.262207 -0.540222 0.487183 1441832857 -0.634155 -0.262207 -0.540222 0.487183 1441832857 -0.634155 -0.262207 -0.540222 0.487183 1441832857 -0.634155 -0.262207 -0.540222 0.487183 1441832857 -0.634155 -0.262207 -0.540222 0.487183 1441832857 -0.639648 -0.245361 -0.550415 0.477173 1441832857 -0.639648 -0.245361 -0.550415 0.477173 1441832857 -0.639648 -0.245361 -0.550415 0.477173 1441832857 -0.639648 -0.245361 -0.550415 0.477173 1441832857 -0.639648 -0.245361 -0.550415 0.477173 1441832857 -0.639648 -0.245361 -0.550415 0.477173 1441832857 -0.646057 -0.241516 -0.551758 0.468933 1441832857 -0.646057 -0.241516 -0.551758 0.468933 1441832857 -0.646057 -0.241516 -0.551758 0.468933 1441832857 -0.646057 -0.241516 -0.551758 0.468933 1441832857 -0.646057 -0.241516 -0.551758 0.468933 1441832857 -0.646057 -0.241516 -0.551758 0.468933 1441832857 -0.652283 -0.241089 -0.553528 0.458374 1441832857 -0.652283 -0.241089 -0.553528 0.458374 1441832857 -0.652283 -0.241089 -0.553528 0.458374 1441832857 -0.652283 -0.241089 -0.553528 0.458374 1441832857 -0.652283 -0.241089 -0.553528 0.458374 1441832857 -0.652283 -0.241089 -0.553528 0.458374 1441832857 -0.658447 -0.241638 -0.557983 0.443542 1441832857 -0.658447 -0.241638 -0.557983 0.443542 1441832857 -0.658447 -0.241638 -0.557983 0.443542 1441832857 -0.658447 -0.241638 -0.557983 0.443542 1441832857 -0.658447 -0.241638 -0.557983 0.443542 1441832857 -0.658447 -0.241638 -0.557983 0.443542 1441832857 -0.665466 -0.239380 -0.567139 0.422241 1441832857 -0.665466 -0.239380 -0.567139 0.422241 1441832857 -0.665466 -0.239380 -0.567139 0.422241 1441832857 -0.665466 -0.239380 -0.567139 0.422241 1441832857 -0.665466 -0.239380 -0.567139 0.422241 1441832857 -0.665466 -0.239380 -0.567139 0.422241 1441832857 -0.667847 -0.232849 -0.578674 0.406189 1441832857 -0.667847 -0.232849 -0.578674 0.406189 1441832857 -0.667847 -0.232849 -0.578674 0.406189 1441832857 -0.667847 -0.232849 -0.578674 0.406189 1441832857 -0.667847 -0.232849 -0.578674 0.406189 1441832857 -0.667847 -0.232849 -0.578674 0.406189 1441832857 -0.659912 -0.233704 -0.582275 0.413391 1441832857 -0.659912 -0.233704 -0.582275 0.413391 1441832857 -0.659912 -0.233704 -0.582275 0.413391 1441832857 -0.659912 -0.233704 -0.582275 0.413391 1441832857 -0.659912 -0.233704 -0.582275 0.413391 1441832857 -0.659912 -0.233704 -0.582275 0.413391 1441832857 -0.659912 -0.233704 -0.582275 0.413391 1441832858 -0.650757 -0.246521 -0.567200 0.440491 1441832858 -0.650757 -0.246521 -0.567200 0.440491 1441832858 -0.650757 -0.246521 -0.567200 0.440491 1441832858 -0.650757 -0.246521 -0.567200 0.440491 1441832858 -0.650757 -0.246521 -0.567200 0.440491 1441832858 -0.646606 -0.250610 -0.554626 0.459839 1441832858 -0.646606 -0.250610 -0.554626 0.459839 1441832858 -0.646606 -0.250610 -0.554626 0.459839 1441832858 -0.646606 -0.250610 -0.554626 0.459839 1441832858 -0.646606 -0.250610 -0.554626 0.459839 1441832858 -0.646606 -0.250610 -0.554626 0.459839 1441832858 -0.646606 -0.250610 -0.554626 0.459839 1441832858 -0.648438 -0.241821 -0.555847 0.460571 1441832858 -0.648438 -0.241821 -0.555847 0.460571 1441832858 -0.648438 -0.241821 -0.555847 0.460571 1441832858 -0.648438 -0.241821 -0.555847 0.460571 1441832858 -0.648438 -0.241821 -0.555847 0.460571 1441832858 -0.648438 -0.241821 -0.555847 0.460571 1441832858 -0.648438 -0.241821 -0.555847 0.460571 1441832858 -0.649292 -0.237854 -0.559265 0.457275 1441832858 -0.649292 -0.237854 -0.559265 0.457275 1441832858 -0.649292 -0.237854 -0.559265 0.457275 1441832858 -0.649292 -0.237854 -0.559265 0.457275 1441832858 -0.649292 -0.237854 -0.559265 0.457275 1441832858 -0.643921 -0.254700 -0.552856 0.463623 1441832858 -0.643921 -0.254700 -0.552856 0.463623 1441832858 -0.643921 -0.254700 -0.552856 0.463623 1441832858 -0.643921 -0.254700 -0.552856 0.463623 1441832858 -0.643921 -0.254700 -0.552856 0.463623 1441832858 -0.643921 -0.254700 -0.552856 0.463623 1441832858 -0.643921 -0.254700 -0.552856 0.463623 1441832858 -0.634888 -0.276978 -0.543518 0.474243 1441832858 -0.634888 -0.276978 -0.543518 0.474243 1441832858 -0.634888 -0.276978 -0.543518 0.474243 1441832858 -0.634888 -0.276978 -0.543518 0.474243 1441832858 -0.634888 -0.276978 -0.543518 0.474243 1441832858 -0.634888 -0.276978 -0.543518 0.474243 1441832858 -0.628296 -0.289246 -0.538513 0.481262 1441832858 -0.628296 -0.289246 -0.538513 0.481262 1441832858 -0.628296 -0.289246 -0.538513 0.481262 1441832858 -0.628296 -0.289246 -0.538513 0.481262 1441832858 -0.628296 -0.289246 -0.538513 0.481262 1441832858 -0.628296 -0.289246 -0.538513 0.481262 1441832858 -0.628296 -0.289246 -0.538513 0.481262 1441832858 -0.625671 -0.289185 -0.538147 0.485046 1441832858 -0.625671 -0.289185 -0.538147 0.485046 1441832858 -0.625671 -0.289185 -0.538147 0.485046 1441832858 -0.625671 -0.289185 -0.538147 0.485046 1441832858 -0.625671 -0.289185 -0.538147 0.485046 1441832858 -0.628174 -0.283569 -0.535828 0.487793 1441832858 -0.628174 -0.283569 -0.535828 0.487793 1441832858 -0.628174 -0.283569 -0.535828 0.487793 1441832858 -0.628174 -0.283569 -0.535828 0.487793 1441832858 -0.628174 -0.283569 -0.535828 0.487793 1441832858 -0.628174 -0.283569 -0.535828 0.487793 1441832858 -0.633545 -0.270691 -0.536865 0.487061 1441832858 -0.633545 -0.270691 -0.536865 0.487061 1441832858 -0.633545 -0.270691 -0.536865 0.487061 1441832858 -0.633545 -0.270691 -0.536865 0.487061 1441832858 -0.633545 -0.270691 -0.536865 0.487061 1441832858 -0.633545 -0.270691 -0.536865 0.487061 1441832858 -0.633545 -0.270691 -0.536865 0.487061 1441832858 -0.637390 -0.258179 -0.543640 0.481262 1441832858 -0.637390 -0.258179 -0.543640 0.481262 1441832858 -0.637390 -0.258179 -0.543640 0.481262 1441832858 -0.637390 -0.258179 -0.543640 0.481262 1441832858 -0.637390 -0.258179 -0.543640 0.481262 1441832858 -0.637390 -0.258179 -0.543640 0.481262 1441832858 -0.640015 -0.255005 -0.549561 0.472595 1441832858 -0.640015 -0.255005 -0.549561 0.472595 1441832858 -0.640015 -0.255005 -0.549561 0.472595 1441832858 -0.640015 -0.255005 -0.549561 0.472595 1441832858 -0.640015 -0.255005 -0.549561 0.472595 1441832858 -0.640015 -0.255005 -0.549561 0.472595 1441832858 -0.643677 -0.261536 -0.551453 0.461670 1441832858 -0.643677 -0.261536 -0.551453 0.461670 1441832858 -0.643677 -0.261536 -0.551453 0.461670 1441832858 -0.643677 -0.261536 -0.551453 0.461670 1441832858 -0.643677 -0.261536 -0.551453 0.461670 1441832858 -0.643677 -0.261536 -0.551453 0.461670 1441832858 -0.651245 -0.262878 -0.552795 0.448547 1441832858 -0.651245 -0.262878 -0.552795 0.448547 1441832858 -0.651245 -0.262878 -0.552795 0.448547 1441832858 -0.651245 -0.262878 -0.552795 0.448547 1441832858 -0.651245 -0.262878 -0.552795 0.448547 1441832858 -0.651245 -0.262878 -0.552795 0.448547 1441832858 -0.651245 -0.262878 -0.552795 0.448547 1441832858 -0.657593 -0.254517 -0.556580 0.439392 1441832858 -0.657593 -0.254517 -0.556580 0.439392 1441832858 -0.657593 -0.254517 -0.556580 0.439392 1441832858 -0.657593 -0.254517 -0.556580 0.439392 1441832858 -0.657593 -0.254517 -0.556580 0.439392 1441832858 -0.657593 -0.254517 -0.556580 0.439392 1441832858 -0.658447 -0.250244 -0.561279 0.434570 1441832858 -0.658447 -0.250244 -0.561279 0.434570 1441832858 -0.658447 -0.250244 -0.561279 0.434570 1441832858 -0.658447 -0.250244 -0.561279 0.434570 1441832858 -0.658447 -0.250244 -0.561279 0.434570 1441832858 -0.658447 -0.250244 -0.561279 0.434570 1441832858 -0.659058 -0.250671 -0.564636 0.428955 1441832858 -0.659058 -0.250671 -0.564636 0.428955 1441832858 -0.659058 -0.250671 -0.564636 0.428955 1441832858 -0.659058 -0.250671 -0.564636 0.428955 1441832858 -0.659058 -0.250671 -0.564636 0.428955 1441832858 -0.659058 -0.250671 -0.564636 0.428955 1441832858 -0.656982 -0.254578 -0.567200 0.426453 1441832858 -0.656982 -0.254578 -0.567200 0.426453 1441832858 -0.656982 -0.254578 -0.567200 0.426453 1441832858 -0.656982 -0.254578 -0.567200 0.426453 1441832858 -0.656982 -0.254578 -0.567200 0.426453 1441832858 -0.656982 -0.254578 -0.567200 0.426453 1441832858 -0.651062 -0.254761 -0.569458 0.432495 1441832858 -0.651062 -0.254761 -0.569458 0.432495 1441832859 -0.651062 -0.254761 -0.569458 0.432495 1441832859 -0.651062 -0.254761 -0.569458 0.432495 1441832859 -0.651062 -0.254761 -0.569458 0.432495 1441832859 -0.651062 -0.254761 -0.569458 0.432495 1441832859 -0.651062 -0.254761 -0.569458 0.432495 1441832859 -0.642822 -0.258972 -0.562012 0.451538 1441832859 -0.642822 -0.258972 -0.562012 0.451538 1441832859 -0.642822 -0.258972 -0.562012 0.451538 1441832859 -0.642822 -0.258972 -0.562012 0.451538 1441832859 -0.642822 -0.258972 -0.562012 0.451538 1441832859 -0.642822 -0.258972 -0.562012 0.451538 1441832859 -0.636597 -0.261719 -0.553772 0.468628 1441832859 -0.636597 -0.261719 -0.553772 0.468628 1441832859 -0.636597 -0.261719 -0.553772 0.468628 1441832859 -0.636597 -0.261719 -0.553772 0.468628 1441832859 -0.636597 -0.261719 -0.553772 0.468628 1441832859 -0.636597 -0.261719 -0.553772 0.468628 1441832859 -0.634094 -0.257324 -0.553894 0.474304 1441832859 -0.634094 -0.257324 -0.553894 0.474304 1441832859 -0.634094 -0.257324 -0.553894 0.474304 1441832859 -0.634094 -0.257324 -0.553894 0.474304 1441832859 -0.634094 -0.257324 -0.553894 0.474304 1441832859 -0.634094 -0.257324 -0.553894 0.474304 1441832859 -0.629761 -0.261414 -0.551636 0.480408 1441832859 -0.629761 -0.261414 -0.551636 0.480408 1441832859 -0.629761 -0.261414 -0.551636 0.480408 1441832859 -0.629761 -0.261414 -0.551636 0.480408 1441832859 -0.629761 -0.261414 -0.551636 0.480408 1441832859 -0.629761 -0.261414 -0.551636 0.480408 1441832859 -0.629761 -0.261414 -0.551636 0.480408 1441832859 -0.621643 -0.278320 -0.542786 0.491516 1441832859 -0.621643 -0.278320 -0.542786 0.491516 1441832859 -0.621643 -0.278320 -0.542786 0.491516 1441832859 -0.621643 -0.278320 -0.542786 0.491516 1441832859 -0.621643 -0.278320 -0.542786 0.491516 1441832859 -0.621643 -0.278320 -0.542786 0.491516 1441832859 -0.614319 -0.290100 -0.535706 0.501526 1441832859 -0.614319 -0.290100 -0.535706 0.501526 1441832859 -0.614319 -0.290100 -0.535706 0.501526 1441832859 -0.614319 -0.290100 -0.535706 0.501526 1441832859 -0.614319 -0.290100 -0.535706 0.501526 1441832859 -0.614319 -0.290100 -0.535706 0.501526 1441832859 -0.609009 -0.288452 -0.535889 0.508667 1441832859 -0.609009 -0.288452 -0.535889 0.508667 1441832859 -0.609009 -0.288452 -0.535889 0.508667 1441832859 -0.609009 -0.288452 -0.535889 0.508667 1441832859 -0.609009 -0.288452 -0.535889 0.508667 1441832859 -0.609009 -0.288452 -0.535889 0.508667 1441832859 -0.604309 -0.284546 -0.537842 0.514404 1441832859 -0.604309 -0.284546 -0.537842 0.514404 1441832859 -0.604309 -0.284546 -0.537842 0.514404 1441832859 -0.604309 -0.284546 -0.537842 0.514404 1441832859 -0.604309 -0.284546 -0.537842 0.514404 1441832859 -0.604309 -0.284546 -0.537842 0.514404 1441832859 -0.603455 -0.283875 -0.538696 0.514893 1441832859 -0.603455 -0.283875 -0.538696 0.514893 1441832859 -0.603455 -0.283875 -0.538696 0.514893 1441832859 -0.603455 -0.283875 -0.538696 0.514893 1441832859 -0.603455 -0.283875 -0.538696 0.514893 1441832859 -0.603455 -0.283875 -0.538696 0.514893 1441832859 -0.603455 -0.283875 -0.538696 0.514893 1441832859 -0.609009 -0.285400 -0.538452 0.507690 1441832859 -0.609009 -0.285400 -0.538452 0.507690 1441832859 -0.609009 -0.285400 -0.538452 0.507690 1441832859 -0.609009 -0.285400 -0.538452 0.507690 1441832859 -0.609009 -0.285400 -0.538452 0.507690 1441832859 -0.609009 -0.285400 -0.538452 0.507690 1441832859 -0.618469 -0.283508 -0.539001 0.496643 1441832859 -0.618469 -0.283508 -0.539001 0.496643 1441832859 -0.618469 -0.283508 -0.539001 0.496643 1441832859 -0.618469 -0.283508 -0.539001 0.496643 1441832859 -0.618469 -0.283508 -0.539001 0.496643 1441832859 -0.627625 -0.277344 -0.544189 0.482788 1441832859 -0.627625 -0.277344 -0.544189 0.482788 1441832859 -0.627625 -0.277344 -0.544189 0.482788 1441832859 -0.627625 -0.277344 -0.544189 0.482788 1441832859 -0.627625 -0.277344 -0.544189 0.482788 1441832859 -0.627625 -0.277344 -0.544189 0.482788 1441832859 -0.637085 -0.268921 -0.552734 0.465088 1441832859 -0.637085 -0.268921 -0.552734 0.465088 1441832859 -0.637085 -0.268921 -0.552734 0.465088 1441832859 -0.637085 -0.268921 -0.552734 0.465088 1441832859 -0.637085 -0.268921 -0.552734 0.465088 1441832859 -0.637085 -0.268921 -0.552734 0.465088 1441832859 -0.637085 -0.268921 -0.552734 0.465088 1441832859 -0.650696 -0.252747 -0.568054 0.435974 1441832859 -0.650696 -0.252747 -0.568054 0.435974 1441832859 -0.650696 -0.252747 -0.568054 0.435974 1441832859 -0.650696 -0.252747 -0.568054 0.435974 1441832859 -0.650696 -0.252747 -0.568054 0.435974 1441832859 -0.650696 -0.252747 -0.568054 0.435974 1441832859 -0.650696 -0.252747 -0.568054 0.435974 1441832859 -0.672119 -0.206238 -0.596191 0.387695 1441832859 -0.672119 -0.206238 -0.596191 0.387695 1441832859 -0.672119 -0.206238 -0.596191 0.387695 1441832859 -0.672119 -0.206238 -0.596191 0.387695 1441832859 -0.672119 -0.206238 -0.596191 0.387695 1441832859 -0.672119 -0.206238 -0.596191 0.387695 1441832859 -0.685547 -0.164001 -0.614990 0.353577 1441832859 -0.685547 -0.164001 -0.614990 0.353577 1441832859 -0.685547 -0.164001 -0.614990 0.353577 1441832859 -0.685547 -0.164001 -0.614990 0.353577 1441832859 -0.685547 -0.164001 -0.614990 0.353577 1441832859 -0.685547 -0.164001 -0.614990 0.353577 1441832859 -0.685547 -0.164001 -0.614990 0.353577 1441832859 -0.691467 -0.141052 -0.625305 0.333313 1441832859 -0.691467 -0.141052 -0.625305 0.333313 1441832859 -0.691467 -0.141052 -0.625305 0.333313 1441832859 -0.691467 -0.141052 -0.625305 0.333313 1441832859 -0.691467 -0.141052 -0.625305 0.333313 1441832859 -0.691467 -0.141052 -0.625305 0.333313 1441832859 -0.694153 -0.125427 -0.632263 0.320496 1441832859 -0.694153 -0.125427 -0.632263 0.320496 1441832859 -0.694153 -0.125427 -0.632263 0.320496 1441832860 -0.694153 -0.125427 -0.632263 0.320496 1441832860 -0.694153 -0.125427 -0.632263 0.320496 1441832860 -0.694153 -0.125427 -0.632263 0.320496 1441832860 -0.694153 -0.125427 -0.632263 0.320496 1441832860 -0.689453 -0.122314 -0.635803 0.324890 1441832860 -0.689453 -0.122314 -0.635803 0.324890 1441832860 -0.689453 -0.122314 -0.635803 0.324890 1441832860 -0.689453 -0.122314 -0.635803 0.324890 1441832860 -0.689453 -0.122314 -0.635803 0.324890 1441832860 -0.689453 -0.122314 -0.635803 0.324890 1441832860 -0.681641 -0.135071 -0.628235 0.350037 1441832860 -0.681641 -0.135071 -0.628235 0.350037 1441832860 -0.681641 -0.135071 -0.628235 0.350037 1441832860 -0.681641 -0.135071 -0.628235 0.350037 1441832860 -0.681641 -0.135071 -0.628235 0.350037 1441832860 -0.681641 -0.135071 -0.628235 0.350037 1441832860 -0.672729 -0.152039 -0.616943 0.379150 1441832860 -0.672729 -0.152039 -0.616943 0.379150 1441832860 -0.672729 -0.152039 -0.616943 0.379150 1441832860 -0.672729 -0.152039 -0.616943 0.379150 1441832860 -0.672729 -0.152039 -0.616943 0.379150 1441832860 -0.672729 -0.152039 -0.616943 0.379150 1441832860 -0.663757 -0.172424 -0.604553 0.405334 1441832860 -0.663757 -0.172424 -0.604553 0.405334 1441832860 -0.663757 -0.172424 -0.604553 0.405334 1441832860 -0.663757 -0.172424 -0.604553 0.405334 1441832860 -0.663757 -0.172424 -0.604553 0.405334 1441832860 -0.663757 -0.172424 -0.604553 0.405334 1441832860 -0.652832 -0.202515 -0.589539 0.430481 1441832860 -0.652832 -0.202515 -0.589539 0.430481 1441832860 -0.652832 -0.202515 -0.589539 0.430481 1441832860 -0.652832 -0.202515 -0.589539 0.430481 1441832860 -0.652832 -0.202515 -0.589539 0.430481 1441832860 -0.652832 -0.202515 -0.589539 0.430481 1441832860 -0.638733 -0.239441 -0.571655 0.455994 1441832860 -0.638733 -0.239441 -0.571655 0.455994 1441832860 -0.638733 -0.239441 -0.571655 0.455994 1441832860 -0.638733 -0.239441 -0.571655 0.455994 1441832860 -0.638733 -0.239441 -0.571655 0.455994 1441832860 -0.638733 -0.239441 -0.571655 0.455994 1441832860 -0.638733 -0.239441 -0.571655 0.455994 1441832860 -0.622864 -0.272583 -0.553345 0.481262 1441832860 -0.622864 -0.272583 -0.553345 0.481262 1441832860 -0.622864 -0.272583 -0.553345 0.481262 1441832860 -0.622864 -0.272583 -0.553345 0.481262 1441832860 -0.622864 -0.272583 -0.553345 0.481262 1441832860 -0.622864 -0.272583 -0.553345 0.481262 1441832860 -0.607605 -0.291382 -0.542542 0.501587 1441832860 -0.607605 -0.291382 -0.542542 0.501587 1441832860 -0.607605 -0.291382 -0.542542 0.501587 1441832860 -0.607605 -0.291382 -0.542542 0.501587 1441832860 -0.607605 -0.291382 -0.542542 0.501587 1441832860 -0.607605 -0.291382 -0.542542 0.501587 1441832860 -0.592957 -0.308411 -0.528992 0.522949 1441832860 -0.592957 -0.308411 -0.528992 0.522949 1441832860 -0.592957 -0.308411 -0.528992 0.522949 1441832860 -0.592957 -0.308411 -0.528992 0.522949 1441832860 -0.592957 -0.308411 -0.528992 0.522949 1441832860 -0.592957 -0.308411 -0.528992 0.522949 1441832860 -0.585999 -0.322754 -0.515503 0.535461 1441832860 -0.585999 -0.322754 -0.515503 0.535461 1441832860 -0.585999 -0.322754 -0.515503 0.535461 1441832860 -0.585999 -0.322754 -0.515503 0.535461 1441832860 -0.585999 -0.322754 -0.515503 0.535461 1441832860 -0.585999 -0.322754 -0.515503 0.535461 1441832860 -0.585999 -0.322754 -0.515503 0.535461 1441832860 -0.592957 -0.319824 -0.511780 0.533081 1441832860 -0.592957 -0.319824 -0.511780 0.533081 1441832860 -0.592957 -0.319824 -0.511780 0.533081 1441832860 -0.592957 -0.319824 -0.511780 0.533081 1441832860 -0.592957 -0.319824 -0.511780 0.533081 1441832860 -0.592957 -0.319824 -0.511780 0.533081 1441832860 -0.604736 -0.302124 -0.521606 0.520569 1441832860 -0.604736 -0.302124 -0.521606 0.520569 1441832860 -0.604736 -0.302124 -0.521606 0.520569 1441832860 -0.604736 -0.302124 -0.521606 0.520569 1441832860 -0.604736 -0.302124 -0.521606 0.520569 1441832860 -0.604736 -0.302124 -0.521606 0.520569 1441832860 -0.616760 -0.280701 -0.538330 0.501099 1441832860 -0.616760 -0.280701 -0.538330 0.501099 1441832860 -0.616760 -0.280701 -0.538330 0.501099 1441832860 -0.616760 -0.280701 -0.538330 0.501099 1441832860 -0.616760 -0.280701 -0.538330 0.501099 1441832860 -0.616760 -0.280701 -0.538330 0.501099 1441832860 -0.616760 -0.280701 -0.538330 0.501099 1441832860 -0.629333 -0.260498 -0.557007 0.475220 1441832860 -0.629333 -0.260498 -0.557007 0.475220 1441832860 -0.629333 -0.260498 -0.557007 0.475220 1441832860 -0.629333 -0.260498 -0.557007 0.475220 1441832860 -0.629333 -0.260498 -0.557007 0.475220 1441832860 -0.637573 -0.250610 -0.570068 0.453613 1441832860 -0.637573 -0.250610 -0.570068 0.453613 1441832860 -0.637573 -0.250610 -0.570068 0.453613 1441832860 -0.637573 -0.250610 -0.570068 0.453613 1441832860 -0.637573 -0.250610 -0.570068 0.453613 1441832860 -0.637573 -0.250610 -0.570068 0.453613 1441832860 -0.637573 -0.250610 -0.570068 0.453613 1441832860 -0.640442 -0.255432 -0.571472 0.444946 1441832860 -0.640442 -0.255432 -0.571472 0.444946 1441832860 -0.640442 -0.255432 -0.571472 0.444946 1441832860 -0.640442 -0.255432 -0.571472 0.444946 1441832860 -0.640442 -0.255432 -0.571472 0.444946 1441832860 -0.640442 -0.255432 -0.571472 0.444946 1441832860 -0.646851 -0.252869 -0.569702 0.439453 1441832860 -0.646851 -0.252869 -0.569702 0.439453 1441832860 -0.646851 -0.252869 -0.569702 0.439453 1441832860 -0.646851 -0.252869 -0.569702 0.439453 1441832860 -0.646851 -0.252869 -0.569702 0.439453 1441832860 -0.646851 -0.252869 -0.569702 0.439453 1441832860 -0.654236 -0.234314 -0.574768 0.432190 1441832860 -0.654236 -0.234314 -0.574768 0.432190 1441832860 -0.654236 -0.234314 -0.574768 0.432190 1441832860 -0.654236 -0.234314 -0.574768 0.432190 1441832861 -0.654236 -0.234314 -0.574768 0.432190 1441832861 -0.654236 -0.234314 -0.574768 0.432190 1441832861 -0.657898 -0.217224 -0.583435 0.423889 1441832861 -0.657898 -0.217224 -0.583435 0.423889 1441832861 -0.657898 -0.217224 -0.583435 0.423889 1441832861 -0.657898 -0.217224 -0.583435 0.423889 1441832861 -0.657898 -0.217224 -0.583435 0.423889 1441832861 -0.657898 -0.217224 -0.583435 0.423889 1441832861 -0.658325 -0.214294 -0.584900 0.422668 1441832861 -0.658325 -0.214294 -0.584900 0.422668 1441832861 -0.658325 -0.214294 -0.584900 0.422668 1441832861 -0.658325 -0.214294 -0.584900 0.422668 1441832861 -0.658325 -0.214294 -0.584900 0.422668 1441832861 -0.658325 -0.214294 -0.584900 0.422668 1441832861 -0.658325 -0.214294 -0.584900 0.422668 1441832861 -0.656738 -0.225220 -0.576233 0.431213 1441832861 -0.656738 -0.225220 -0.576233 0.431213 1441832861 -0.656738 -0.225220 -0.576233 0.431213 1441832861 -0.656738 -0.225220 -0.576233 0.431213 1441832861 -0.656738 -0.225220 -0.576233 0.431213 1441832861 -0.656738 -0.225220 -0.576233 0.431213 1441832861 -0.656555 -0.231262 -0.569336 0.437439 1441832861 -0.656555 -0.231262 -0.569336 0.437439 1441832861 -0.656555 -0.231262 -0.569336 0.437439 1441832861 -0.656555 -0.231262 -0.569336 0.437439 1441832861 -0.656555 -0.231262 -0.569336 0.437439 1441832861 -0.656555 -0.231262 -0.569336 0.437439 1441832861 -0.656677 -0.228149 -0.569153 0.439209 1441832861 -0.656677 -0.228149 -0.569153 0.439209 1441832861 -0.656677 -0.228149 -0.569153 0.439209 1441832861 -0.656677 -0.228149 -0.569153 0.439209 1441832861 -0.656677 -0.228149 -0.569153 0.439209 1441832861 -0.656677 -0.228149 -0.569153 0.439209 1441832861 -0.652344 -0.231873 -0.567993 0.445129 1441832861 -0.652344 -0.231873 -0.567993 0.445129 1441832861 -0.652344 -0.231873 -0.567993 0.445129 1441832861 -0.652344 -0.231873 -0.567993 0.445129 1441832861 -0.652344 -0.231873 -0.567993 0.445129 1441832861 -0.652344 -0.231873 -0.567993 0.445129 1441832861 -0.642090 -0.246887 -0.565186 0.455383 1441832861 -0.642090 -0.246887 -0.565186 0.455383 1441832861 -0.642090 -0.246887 -0.565186 0.455383 1441832861 -0.642090 -0.246887 -0.565186 0.455383 1441832861 -0.642090 -0.246887 -0.565186 0.455383 1441832861 -0.642090 -0.246887 -0.565186 0.455383 1441832861 -0.642090 -0.246887 -0.565186 0.455383 1441832861 -0.624023 -0.271790 -0.559570 0.472961 1441832861 -0.624023 -0.271790 -0.559570 0.472961 1441832861 -0.624023 -0.271790 -0.559570 0.472961 1441832861 -0.624023 -0.271790 -0.559570 0.472961 1441832861 -0.624023 -0.271790 -0.559570 0.472961 1441832861 -0.624023 -0.271790 -0.559570 0.472961 1441832861 -0.600281 -0.306030 -0.537415 0.507263 1441832861 -0.600281 -0.306030 -0.537415 0.507263 1441832861 -0.600281 -0.306030 -0.537415 0.507263 1441832861 -0.600281 -0.306030 -0.537415 0.507263 1441832861 -0.600281 -0.306030 -0.537415 0.507263 1441832861 -0.600281 -0.306030 -0.537415 0.507263 1441832861 -0.587830 -0.320435 -0.516296 0.534058 1441832861 -0.587830 -0.320435 -0.516296 0.534058 1441832861 -0.587830 -0.320435 -0.516296 0.534058 1441832861 -0.587830 -0.320435 -0.516296 0.534058 1441832861 -0.587830 -0.320435 -0.516296 0.534058 1441832861 -0.587830 -0.320435 -0.516296 0.534058 1441832861 -0.589294 -0.315552 -0.511536 0.539978 1441832861 -0.589294 -0.315552 -0.511536 0.539978 1441832861 -0.589294 -0.315552 -0.511536 0.539978 1441832861 -0.589294 -0.315552 -0.511536 0.539978 1441832861 -0.589294 -0.315552 -0.511536 0.539978 1441832861 -0.589294 -0.315552 -0.511536 0.539978 1441832861 -0.589294 -0.315552 -0.511536 0.539978 1441832861 -0.600830 -0.298828 -0.519714 0.528809 1441832861 -0.600830 -0.298828 -0.519714 0.528809 1441832861 -0.600830 -0.298828 -0.519714 0.528809 1441832861 -0.600830 -0.298828 -0.519714 0.528809 1441832861 -0.600830 -0.298828 -0.519714 0.528809 1441832861 -0.600830 -0.298828 -0.519714 0.528809 1441832861 -0.613647 -0.284912 -0.530090 0.511169 1441832861 -0.613647 -0.284912 -0.530090 0.511169 1441832861 -0.613647 -0.284912 -0.530090 0.511169 1441832861 -0.613647 -0.284912 -0.530090 0.511169 1441832861 -0.613647 -0.284912 -0.530090 0.511169 1441832861 -0.613647 -0.284912 -0.530090 0.511169 1441832861 -0.625000 -0.274963 -0.538635 0.493713 1441832861 -0.625000 -0.274963 -0.538635 0.493713 1441832861 -0.625000 -0.274963 -0.538635 0.493713 1441832861 -0.625000 -0.274963 -0.538635 0.493713 1441832861 -0.625000 -0.274963 -0.538635 0.493713 1441832861 
-0.489624 0.359985 -0.794189 0.003113 1441832864 -0.489624 0.359985 -0.794189 0.003113 1441832864 -0.489624 0.359985 -0.794189 0.003113 1441832864 -0.296875 0.508118 -0.808289 -0.019287 1441832864 -0.296875 0.508118 -0.808289 -0.019287 1441832864 -0.296875 0.508118 -0.808289 -0.019287 1441832864 -0.296875 0.508118 -0.808289 -0.019287 1441832864 -0.296875 0.508118 -0.808289 -0.019287 1441832864 -0.296875 0.508118 -0.808289 -0.019287 1441832864 -0.171631 0.536621 -0.824097 0.059448 1441832864 -0.171631 0.536621 -0.824097 0.059448 1441832864 -0.171631 0.536621 -0.824097 0.059448 1441832864 -0.171631 0.536621 -0.824097 0.059448 1441832864 -0.171631 0.536621 -0.824097 0.059448 1441832864 -0.171631 0.536621 -0.824097 0.059448 1441832864 -0.171631 0.536621 -0.824097 0.059448 1441832864 -0.063293 0.550049 -0.821777 0.134583 1441832864 -0.063293 0.550049 -0.821777 0.134583 1441832864 -0.063293 0.550049 -0.821777 0.134583 1441832864 -0.063293 0.550049 -0.821777 0.134583 1441832864 -0.063293 0.550049 -0.821777 0.134583 1441832864 -0.063293 0.550049 -0.821777 0.134583 1441832864 -0.040344 0.548279 -0.797546 0.248413 1441832864 -0.040344 0.548279 -0.797546 0.248413 1441832864 -0.040344 0.548279 -0.797546 0.248413 1441832864 -0.040344 0.548279 -0.797546 0.248413 1441832864 -0.040344 0.548279 -0.797546 0.248413 1441832864 -0.106689 0.526123 -0.761230 0.363770 1441832864 -0.106689 0.526123 -0.761230 0.363770 1441832864 -0.106689 0.526123 -0.761230 0.363770 1441832864 -0.106689 0.526123 -0.761230 0.363770 1441832864 -0.106689 0.526123 -0.761230 0.363770 1441832864 -0.106689 0.526123 -0.761230 0.363770 1441832864 -0.106689 0.526123 -0.761230 0.363770 1441832864 -0.082153 0.527588 -0.783752 0.317200 1441832864 -0.082153 0.527588 -0.783752 0.317200 1441832864 -0.082153 0.527588 -0.783752 0.317200 1441832864 -0.082153 0.527588 -0.783752 0.317200 1441832864 -0.082153 0.527588 -0.783752 0.317200 1441832864 -0.082153 0.527588 -0.783752 0.317200 1441832864 -0.061401 0.536804 -0.794861 0.276123 1441832864 -0.061401 0.536804 -0.794861 0.276123 1441832864 -0.061401 0.536804 -0.794861 0.276123 1441832864 -0.061401 0.536804 -0.794861 0.276123 1441832864 -0.061401 0.536804 -0.794861 0.276123 1441832864 -0.061401 0.536804 -0.794861 0.276123 1441832864 -0.147156 0.529236 -0.759277 0.348999 1441832864 -0.147156 0.529236 -0.759277 0.348999 1441832864 -0.147156 0.529236 -0.759277 0.348999 1441832864 -0.147156 0.529236 -0.759277 0.348999 1441832864 -0.147156 0.529236 -0.759277 0.348999 1441832864 -0.147156 0.529236 -0.759277 0.348999 1441832864 -0.290283 0.480957 -0.686340 0.461914 1441832864 -0.290283 0.480957 -0.686340 0.461914 1441832864 -0.290283 0.480957 -0.686340 0.461914 1441832864 -0.290283 0.480957 -0.686340 0.461914 1441832864 -0.290283 0.480957 -0.686340 0.461914 1441832864 -0.290283 0.480957 -0.686340 0.461914 1441832864 -0.417542 0.385986 -0.621643 0.538696 1441832864 -0.417542 0.385986 -0.621643 0.538696 1441832864 -0.417542 0.385986 -0.621643 0.538696 1441832864 -0.417542 0.385986 -0.621643 0.538696 1441832864 -0.417542 0.385986 -0.621643 0.538696 1441832864 -0.523621 0.231689 -0.581665 0.577820 1441832864 -0.523621 0.231689 -0.581665 0.577820 1441832864 -0.523621 0.231689 -0.581665 0.577820 1441832864 -0.523621 0.231689 -0.581665 0.577820 1441832864 -0.523621 0.231689 -0.581665 0.577820 1441832864 -0.597900 0.088745 -0.583191 0.542725 1441832864 -0.597900 0.088745 -0.583191 0.542725 1441832864 -0.597900 0.088745 -0.583191 0.542725 1441832864 -0.597900 0.088745 -0.583191 0.542725 1441832864 -0.597900 0.088745 -0.583191 0.542725 1441832864 -0.597900 0.088745 -0.583191 0.542725 1441832864 -0.597900 0.088745 -0.583191 0.542725 1441832864 -0.658264 -0.079834 -0.609619 0.434448 1441832864 -0.658264 -0.079834 -0.609619 0.434448 1441832864 -0.658264 -0.079834 -0.609619 0.434448 1441832864 -0.658264 -0.079834 -0.609619 0.434448 1441832864 -0.658264 -0.079834 -0.609619 0.434448 1441832864 -0.708618 -0.134521 -0.628906 0.290344 1441832864 -0.708618 -0.134521 -0.628906 0.290344 1441832864 -0.708618 -0.134521 -0.628906 0.290344 1441832864 -0.708618 -0.134521 -0.628906 0.290344 1441832864 -0.708618 -0.134521 -0.628906 0.290344 1441832864 -0.708618 -0.134521 -0.628906 0.290344 1441832864 -0.732666 -0.050720 -0.635010 0.239746 1441832864 -0.732666 -0.050720 -0.635010 0.239746 1441832864 -0.732666 -0.050720 -0.635010 0.239746 1441832864 -0.732666 -0.050720 -0.635010 0.239746 1441832864 -0.732666 -0.050720 -0.635010 0.239746 1441832864 -0.732666 -0.050720 -0.635010 0.239746 1441832864 -0.732666 -0.050720 -0.635010 0.239746 1441832864 -0.719055 0.036865 -0.660156 0.214233 1441832865 -0.719055 0.036865 -0.660156 0.214233 1441832865 -0.719055 0.036865 -0.660156 0.214233 1441832865 -0.719055 0.036865 -0.660156 0.214233 1441832865 -0.719055 0.036865 -0.660156 0.214233 1441832865 -0.719055 0.036865 -0.660156 0.214233 1441832865 -0.690430 0.136475 -0.688782 0.174011 1441832865 -0.690430 0.136475 -0.688782 0.174011 1441832865 -0.690430 0.136475 -0.688782 0.174011 1441832865 -0.690430 0.136475 -0.688782 0.174011 1441832865 -0.690430 0.136475 -0.688782 0.174011 1441832865 -0.690430 0.136475 -0.688782 0.174011 1441832865 -0.585632 0.311707 -0.747192 0.039490 1441832865 -0.585632 0.311707 -0.747192 0.039490 1441832865 -0.585632 0.311707 -0.747192 0.039490 1441832865 -0.585632 0.311707 -0.747192 0.039490 1441832865 -0.585632 0.311707 -0.747192 0.039490 1441832865 -0.585632 0.311707 -0.747192 0.039490 1441832865 -0.326843 0.525696 -0.774536 -0.130310 1441832865 -0.326843 0.525696 -0.774536 -0.130310 1441832865 -0.326843 0.525696 -0.774536 -0.130310 1441832865 -0.326843 0.525696 -0.774536 -0.130310 1441832865 -0.326843 0.525696 -0.774536 -0.130310 1441832865 -0.326843 0.525696 -0.774536 -0.130310 1441832865 -0.326843 0.525696 -0.774536 -0.130310 1441832865 -0.249207 0.517273 -0.816101 0.065918 1441832865 -0.249207 0.517273 -0.816101 0.065918 1441832865 -0.249207 0.517273 -0.816101 0.065918 1441832865 -0.249207 0.517273 -0.816101 0.065918 1441832865 -0.249207 0.517273 -0.816101 0.065918 1441832865 -0.249207 0.517273 -0.816101 0.065918 1441832865 -0.058960 0.582886 -0.799988 0.129578 1441832865 -0.058960 0.582886 -0.799988 0.129578 1441832865 -0.058960 0.582886 -0.799988 0.129578 1441832865 -0.058960 0.582886 -0.799988 0.129578 1441832865 -0.058960 0.582886 -0.799988 0.129578 1441832865 -0.058960 0.582886 -0.799988 0.129578 1441832865 -0.019592 0.580078 -0.759949 0.292664 1441832865 -0.019592 0.580078 -0.759949 0.292664 1441832865 -0.019592 0.580078 -0.759949 0.292664 1441832865 -0.019592 0.580078 -0.759949 0.292664 1441832865 -0.019592 0.580078 -0.759949 0.292664 1441832865 -0.019592 0.580078 -0.759949 0.292664 1441832865 -0.042542 0.571228 -0.755798 0.317261 1441832865 -0.042542 0.571228 -0.755798 0.317261 1441832865 -0.042542 0.571228 -0.755798 0.317261 1441832865 -0.042542 0.571228 -0.755798 0.317261 1441832865 -0.042542 0.571228 -0.755798 0.317261 1441832865 -0.042542 0.571228 -0.755798 0.317261 1441832865 -0.042542 0.571228 -0.755798 0.317261 1441832865 -0.080139 0.562500 -0.779419 0.263916 1441832865 -0.080139 0.562500 -0.779419 0.263916 1441832865 -0.080139 0.562500 -0.779419 0.263916 1441832865 -0.080139 0.562500 -0.779419 0.263916 1441832865 -0.080139 0.562500 -0.779419 0.263916 1441832865 -0.080139 0.562500 -0.779419 0.263916 1441832865 -0.207275 0.526123 -0.773254 0.286987 1441832865 -0.207275 0.526123 -0.773254 0.286987 1441832865 -0.207275 0.526123 -0.773254 0.286987 1441832865 -0.207275 0.526123 -0.773254 0.286987 1441832865 -0.207275 0.526123 -0.773254 0.286987 1441832865 -0.207275 0.526123 -0.773254 0.286987 1441832865 -0.367859 0.430603 -0.743469 0.355835 1441832865 -0.367859 0.430603 -0.743469 0.355835 1441832865 -0.367859 0.430603 -0.743469 0.355835 1441832865 -0.367859 0.430603 -0.743469 0.355835 1441832865 -0.367859 0.430603 -0.743469 0.355835 1441832865 -0.367859 0.430603 -0.743469 0.355835 1441832865 -0.516418 0.238281 -0.694153 0.441284 1441832865 -0.516418 0.238281 -0.694153 0.441284 1441832865 -0.516418 0.238281 -0.694153 0.441284 1441832865 -0.516418 0.238281 -0.694153 0.441284 1441832865 -0.516418 0.238281 -0.694153 0.441284 1441832865 -0.516418 0.238281 -0.694153 0.441284 1441832865 -0.628113 -0.037903 -0.629395 0.455994 1441832865 -0.628113 -0.037903 -0.629395 0.455994 1441832865 -0.628113 -0.037903 -0.629395 0.455994 1441832865 -0.628113 -0.037903 -0.629395 0.455994 1441832865 -0.628113 -0.037903 -0.629395 0.455994 1441832865 -0.628113 -0.037903 -0.629395 0.455994 1441832865 -0.628113 -0.037903 -0.629395 0.455994 1441832865 -0.666992 -0.230774 -0.602051 0.373413 1441832865 -0.666992 -0.230774 -0.602051 0.373413 1441832865 -0.666992 -0.230774 -0.602051 0.373413 1441832865 -0.666992 -0.230774 -0.602051 0.373413 1441832865 -0.666992 -0.230774 -0.602051 0.373413 1441832865 -0.666992 -0.230774 -0.602051 0.373413 1441832865 -0.698975 -0.302979 -0.545166 0.350037 1441832865 -0.698975 -0.302979 -0.545166 0.350037 1441832865 -0.698975 -0.302979 -0.545166 0.350037 1441832865 -0.698975 -0.302979 -0.545166 0.350037 1441832865 -0.698975 -0.302979 -0.545166 0.350037 1441832865 -0.698975 -0.302979 -0.545166 0.350037 1441832865 -0.684998 -0.250061 -0.569153 0.379944 1441832865 -0.684998 -0.250061 -0.569153 0.379944 1441832865 -0.684998 -0.250061 -0.569153 0.379944 1441832865 -0.684998 -0.250061 -0.569153 0.379944 1441832865 -0.684998 -0.250061 -0.569153 0.379944 1441832865 -0.684998 -0.250061 -0.569153 0.379944 1441832865 -0.663757 -0.156738 -0.624756 0.380249 1441832865 -0.663757 -0.156738 -0.624756 0.380249 1441832865 -0.663757 -0.156738 -0.624756 0.380249 1441832865 -0.663757 -0.156738 -0.624756 0.380249 1441832865 -0.663757 -0.156738 -0.624756 0.380249 1441832865 -0.663757 -0.156738 -0.624756 0.380249 1441832865 -0.643860 -0.065308 -0.674133 0.356079 1441832865 -0.643860 -0.065308 -0.674133 0.356079 1441832865 -0.643860 -0.065308 -0.674133 0.356079 1441832865 -0.643860 -0.065308 -0.674133 0.356079 1441832865 -0.643860 -0.065308 -0.674133 0.356079 1441832865 -0.643860 -0.065308 -0.674133 0.356079 1441832865 -0.641479 -0.030945 -0.688354 0.337341 1441832865 -0.641479 -0.030945 -0.688354 0.337341 1441832865 -0.641479 -0.030945 -0.688354 0.337341 1441832866 -0.641479 -0.030945 -0.688354 0.337341 1441832866 -0.641479 -0.030945 -0.688354 0.337341 1441832866 -0.612549 0.085571 -0.748657 0.238953 1441832866 -0.612549 0.085571 -0.748657 0.238953 1441832866 -0.612549 0.085571 -0.748657 0.238953 1441832866 -0.612549 0.085571 -0.748657 0.238953 1441832866 -0.612549 0.085571 -0.748657 0.238953 1441832866 -0.612549 0.085571 -0.748657 0.238953 1441832866 -0.395508 0.367615 -0.841309 -0.025757 1441832866 -0.395508 0.367615 -0.841309 -0.025757 1441832866 -0.395508 0.367615 -0.841309 -0.025757 1441832866 -0.395508 0.367615 -0.841309 -0.025757 1441832866 -0.395508 0.367615 -0.841309 -0.025757 1441832866 -0.395508 0.367615 -0.841309 -0.025757 1441832866 -0.248047 0.477539 -0.842896 0.000854 1441832866 -0.248047 0.477539 -0.842896 0.000854 1441832866 -0.248047 0.477539 -0.842896 0.000854 1441832866 -0.248047 0.477539 -0.842896 0.000854 1441832866 -0.248047 0.477539 -0.842896 0.000854 1441832866 -0.248047 0.477539 -0.842896 0.000854 1441832866 -0.248047 0.477539 -0.842896 0.000854 1441832866 -0.108948 0.529846 -0.840942 0.017334 1441832866 -0.108948 0.529846 -0.840942 0.017334 1441832866 -0.108948 0.529846 -0.840942 0.017334 1441832866 -0.108948 0.529846 -0.840942 0.017334 1441832866 -0.108948 0.529846 -0.840942 0.017334 1441832866 -0.108948 0.529846 -0.840942 0.017334 1441832866 -0.108948 0.529846 -0.840942 0.017334 1441832866 -0.061890 0.518005 -0.843140 0.130310 1441832866 -0.061890 0.518005 -0.843140 0.130310 1441832866 -0.061890 0.518005 -0.843140 0.130310 1441832866 -0.061890 0.518005 -0.843140 0.130310 1441832866 -0.061890 0.518005 -0.843140 0.130310 1441832866 -0.068481 0.487305 -0.845703 0.206543 1441832866 -0.068481 0.487305 -0.845703 0.206543 1441832866 -0.068481 0.487305 -0.845703 0.206543 1441832866 -0.068481 0.487305 -0.845703 0.206543 1441832866 -0.068481 0.487305 -0.845703 0.206543 1441832866 -0.068481 0.487305 -0.845703 0.206543 1441832866 -0.073120 0.479675 -0.849487 0.207214 1441832866 -0.073120 0.479675 -0.849487 0.207214 1441832866 -0.073120 0.479675 -0.849487 0.207214 1441832866 -0.073120 0.479675 -0.849487 0.207214 1441832866 -0.073120 0.479675 -0.849487 0.207214 1441832866 -0.073120 0.479675 -0.849487 0.207214 1441832866 -0.073120 0.479675 -0.849487 0.207214 1441832866 -0.064270 0.477661 -0.853821 0.196899 1441832866 -0.064270 0.477661 -0.853821 0.196899 1441832866 -0.064270 0.477661 -0.853821 0.196899 1441832866 -0.064270 0.477661 -0.853821 0.196899 1441832866 -0.064270 0.477661 -0.853821 0.196899 1441832866 -0.064270 0.477661 -0.853821 0.196899 1441832866 -0.132080 0.468445 -0.826599 0.282593 1441832866 -0.132080 0.468445 -0.826599 0.282593 1441832866 -0.132080 0.468445 -0.826599 0.282593 1441832866 -0.132080 0.468445 -0.826599 0.282593 1441832866 -0.132080 0.468445 -0.826599 0.282593 1441832866 -0.132080 0.468445 -0.826599 0.282593 1441832866 -0.274353 0.425049 -0.747986 0.429626 1441832866 -0.274353 0.425049 -0.747986 0.429626 1441832866 -0.274353 0.425049 -0.747986 0.429626 1441832866 -0.274353 0.425049 -0.747986 0.429626 1441832866 -0.274353 0.425049 -0.747986 0.429626 1441832866 -0.274353 0.425049 -0.747986 0.429626 1441832866 -0.274353 0.425049 -0.747986 0.429626 1441832866 -0.422424 0.297180 -0.638550 0.570496 1441832866 -0.422424 0.297180 -0.638550 0.570496 1441832866 -0.422424 0.297180 -0.638550 0.570496 1441832866 -0.422424 0.297180 -0.638550 0.570496 1441832866 -0.422424 0.297180 -0.638550 0.570496 1441832866 -0.422424 0.297180 -0.638550 0.570496 1441832866 -0.524414 0.148010 -0.546570 0.635925 1441832866 -0.524414 0.148010 -0.546570 0.635925 1441832866 -0.524414 0.148010 -0.546570 0.635925 1441832866 -0.524414 0.148010 -0.546570 0.635925 1441832866 -0.524414 0.148010 -0.546570 0.635925 1441832866 -0.524414 0.148010 -0.546570 0.635925 1441832866 -0.580688 -0.048828 -0.503967 0.637512 1441832866 -0.580688 -0.048828 -0.503967 0.637512 1441832866 -0.580688 -0.048828 -0.503967 0.637512 1441832866 -0.580688 -0.048828 -0.503967 0.637512 1441832866 -0.580688 -0.048828 -0.503967 0.637512 1441832866 -0.580688 -0.048828 -0.503967 0.637512 1441832866 -0.621765 -0.197754 -0.535156 0.536621 1441832866 -0.621765 -0.197754 -0.535156 0.536621 1441832866 -0.621765 -0.197754 -0.535156 0.536621 1441832866 -0.621765 -0.197754 -0.535156 0.536621 1441832866 -0.621765 -0.197754 -0.535156 0.536621 1441832866 -0.621765 -0.197754 -0.535156 0.536621 1441832866 -0.632385 -0.322144 -0.530212 0.463928 1441832866 -0.632385 -0.322144 -0.530212 0.463928 1441832866 -0.632385 -0.322144 -0.530212 0.463928 1441832866 -0.632385 -0.322144 -0.530212 0.463928 1441832866 -0.632385 -0.322144 -0.530212 0.463928 1441832866 -0.632385 -0.322144 -0.530212 0.463928 1441832866 -0.632385 -0.322144 -0.530212 0.463928 1441832866 -0.628723 -0.332642 -0.525024 0.467407 1441832866 -0.628723 -0.332642 -0.525024 0.467407 1441832866 -0.628723 -0.332642 -0.525024 0.467407 1441832866 -0.628723 -0.332642 -0.525024 0.467407 1441832866 -0.628723 -0.332642 -0.525024 0.467407 1441832866 -0.634583 -0.246460 -0.578552 0.449341 1441832866 -0.634583 -0.246460 -0.578552 0.449341 1441832866 -0.634583 -0.246460 -0.578552 0.449341 1441832866 -0.634583 -0.246460 -0.578552 0.449341 1441832866 -0.634583 -0.246460 -0.578552 0.449341 1441832866 -0.634583 -0.246460 -0.578552 0.449341 1441832866 -0.634583 -0.246460 -0.578552 0.449341 1441832866 -0.625183 -0.164856 -0.626831 0.434814 1441832866 -0.625183 -0.164856 -0.626831 0.434814 1441832866 -0.625183 -0.164856 -0.626831 0.434814 1441832867 -0.625183 -0.164856 -0.626831 0.434814 1441832867 -0.625183 -0.164856 -0.626831 0.434814 1441832867 -0.625183 -0.164856 -0.626831 0.434814 1441832867 -0.619507 -0.115417 -0.651062 0.423157 1441832867 -0.619507 -0.115417 -0.651062 0.423157 1441832867 -0.619507 -0.115417 -0.651062 0.423157 1441832867 -0.619507 -0.115417 -0.651062 0.423157 1441832867 -0.619507 -0.115417 -0.651062 0.423157 1441832867 -0.619507 -0.115417 -0.651062 0.423157 1441832867 -0.604126 0.038025 -0.736633 0.301636 1441832867 -0.604126 0.038025 -0.736633 0.301636 1441832867 -0.604126 0.038025 -0.736633 0.301636 1441832867 -0.604126 0.038025 -0.736633 0.301636 1441832867 -0.604126 0.038025 -0.736633 0.301636 1441832867 -0.604126 0.038025 -0.736633 0.301636 1441832867 -0.604126 0.038025 -0.736633 0.301636 1441832867 -0.319336 0.445435 -0.833679 -0.067627 1441832867 -0.319336 0.445435 -0.833679 -0.067627 1441832867 -0.319336 0.445435 -0.833679 -0.067627 1441832867 -0.319336 0.445435 -0.833679 -0.067627 1441832867 -0.319336 0.445435 -0.833679 -0.067627 1441832867 -0.319336 0.445435 -0.833679 -0.067627 1441832867 -0.231934 0.482544 -0.842285 0.063110 1441832867 -0.231934 0.482544 -0.842285 0.063110 1441832867 -0.231934 0.482544 -0.842285 0.063110 1441832867 -0.231934 0.482544 -0.842285 0.063110 1441832867 -0.231934 0.482544 -0.842285 0.063110 1441832867 -0.231934 0.482544 -0.842285 0.063110 1441832867 -0.231934 0.482544 -0.842285 0.063110 1441832867 -0.104553 0.526550 -0.839111 0.087708 1441832867 -0.104553 0.526550 -0.839111 0.087708 1441832867 -0.104553 0.526550 -0.839111 0.087708 1441832867 -0.104553 0.526550 -0.839111 0.087708 1441832867 -0.104553 0.526550 -0.839111 0.087708 1441832867 -0.104553 0.526550 -0.839111 0.087708 1441832867 -0.065491 0.530334 -0.826599 0.176758 1441832867 -0.065491 0.530334 -0.826599 0.176758 1441832867 -0.065491 0.530334 -0.826599 0.176758 1441832867 -0.065491 0.530334 -0.826599 0.176758 1441832867 -0.065491 0.530334 -0.826599 0.176758 1441832867 -0.065491 0.530334 -0.826599 0.176758 1441832867 -0.039673 0.515930 -0.835205 0.186218 1441832867 -0.039673 0.515930 -0.835205 0.186218 1441832867 -0.039673 0.515930 -0.835205 0.186218 1441832867 -0.039673 0.515930 -0.835205 0.186218 1441832867 -0.039673 0.515930 -0.835205 0.186218 1441832867 -0.039673 0.515930 -0.835205 0.186218 1441832867 -0.039673 0.515930 -0.835205 0.186218 1441832867 -0.020386 0.509033 -0.839478 0.189026 1441832867 -0.020386 0.509033 -0.839478 0.189026 1441832867 -0.020386 0.509033 -0.839478 0.189026 1441832867 -0.020386 0.509033 -0.839478 0.189026 1441832867 -0.020386 0.509033 -0.839478 0.189026 1441832867 -0.020386 0.509033 -0.839478 0.189026 1441832867 -0.046631 0.505432 -0.831787 0.224792 1441832867 -0.046631 0.505432 -0.831787 0.224792 1441832867 -0.046631 0.505432 -0.831787 0.224792 1441832867 -0.046631 0.505432 -0.831787 0.224792 1441832867 -0.046631 0.505432 -0.831787 0.224792 1441832867 -0.046631 0.505432 -0.831787 0.224792 1441832867 -0.155212 0.491272 -0.800537 0.306091 1441832867 -0.155212 0.491272 -0.800537 0.306091 1441832867 -0.155212 0.491272 -0.800537 0.306091 1441832867 -0.155212 0.491272 -0.800537 0.306091 1441832867 -0.155212 0.491272 -0.800537 0.306091 1441832867 -0.155212 0.491272 -0.800537 0.306091 1441832867 -0.155212 0.491272 -0.800537 0.306091 1441832867 -0.294861 0.432068 -0.755859 0.393799 1441832867 -0.294861 0.432068 -0.755859 0.393799 1441832867 -0.294861 0.432068 -0.755859 0.393799 1441832867 -0.294861 0.432068 -0.755859 0.393799 1441832867 -0.294861 0.432068 -0.755859 0.393799 1441832867 -0.431458 0.283081 -0.686890 0.511780 1441832867 -0.431458 0.283081 -0.686890 0.511780 1441832867 -0.431458 0.283081 -0.686890 0.511780 1441832867 -0.431458 0.283081 -0.686890 0.511780 1441832867 -0.431458 0.283081 -0.686890 0.511780 1441832867 -0.431458 0.283081 -0.686890 0.511780 1441832867 -0.529846 0.118958 -0.631348 0.553650 1441832867 -0.529846 0.118958 -0.631348 0.553650 1441832867 -0.529846 0.118958 -0.631348 0.553650 1441832867 -0.529846 0.118958 -0.631348 0.553650 1441832867 -0.529846 0.118958 -0.631348 0.553650 1441832867 -0.529846 0.118958 -0.631348 0.553650 1441832867 -0.589294 -0.063232 -0.624268 0.509033 1441832867 -0.589294 -0.063232 -0.624268 0.509033 1441832867 -0.589294 -0.063232 -0.624268 0.509033 1441832867 -0.589294 -0.063232 -0.624268 0.509033 1441832867 -0.589294 -0.063232 -0.624268 0.509033 1441832867 -0.624817 -0.236816 -0.582458 0.462952 1441832867 -0.624817 -0.236816 -0.582458 0.462952 1441832867 -0.624817 -0.236816 -0.582458 0.462952 1441832867 -0.624817 -0.236816 -0.582458 0.462952 1441832867 -0.624817 -0.236816 -0.582458 0.462952 1441832867 -0.624817 -0.236816 -0.582458 0.462952 1441832867 -0.624817 -0.236816 -0.582458 0.462952 1441832867 -0.671570 -0.285583 -0.569397 0.378540 1441832867 -0.671570 -0.285583 -0.569397 0.378540 1441832867 -0.671570 -0.285583 -0.569397 0.378540 1441832867 -0.671570 -0.285583 -0.569397 0.378540 1441832867 -0.671570 -0.285583 -0.569397 0.378540 1441832867 -0.671570 -0.285583 -0.569397 0.378540 1441832867 -0.671570 -0.285583 -0.569397 0.378540 1441832867 -0.669800 -0.198730 -0.629272 0.340515 1441832867 -0.669800 -0.198730 -0.629272 0.340515 1441832867 -0.669800 -0.198730 -0.629272 0.340515 1441832867 -0.669800 -0.198730 -0.629272 0.340515 1441832867 -0.669800 -0.198730 -0.629272 0.340515 1441832867 -0.669800 -0.198730 -0.629272 0.340515 1441832867 -0.641785 -0.174072 -0.655762 0.357605 1441832867 -0.641785 -0.174072 -0.655762 0.357605 1441832867 -0.641785 -0.174072 -0.655762 0.357605 1441832867 -0.641785 -0.174072 -0.655762 0.357605 1441832867 -0.641785 -0.174072 -0.655762 0.357605 1441832868 -0.641785 -0.174072 -0.655762 0.357605 1441832868 -0.628052 -0.110596 -0.694214 0.333862 1441832868 -0.628052 -0.110596 -0.694214 0.333862 1441832868 -0.628052 -0.110596 -0.694214 0.333862 1441832868 -0.628052 -0.110596 -0.694214 0.333862 1441832868 -0.628052 -0.110596 -0.694214 0.333862 1441832868 -0.628052 -0.110596 -0.694214 0.333862 1441832868 -0.595642 0.029724 -0.763245 0.248718 1441832868 -0.595642 0.029724 -0.763245 0.248718 1441832868 -0.595642 0.029724 -0.763245 0.248718 1441832868 -0.595642 0.029724 -0.763245 0.248718 1441832868 -0.595642 0.029724 -0.763245 0.248718 1441832868 -0.595642 0.029724 -0.763245 0.248718 1441832868 -0.477112 0.234253 -0.835327 0.140625 1441832868 -0.477112 0.234253 -0.835327 0.140625 1441832868 -0.477112 0.234253 -0.835327 0.140625 1441832868 -0.477112 0.234253 -0.835327 0.140625 1441832868 -0.477112 0.234253 -0.835327 0.140625 1441832868 -0.477112 0.234253 -0.835327 0.140625 1441832868 -0.336792 0.337524 -0.870972 0.118835 1441832868 -0.336792 0.337524 -0.870972 0.118835 1441832868 -0.336792 0.337524 -0.870972 0.118835 1441832868 -0.336792 0.337524 -0.870972 0.118835 1441832868 -0.336792 0.337524 -0.870972 0.118835 1441832868 -0.336792 0.337524 -0.870972 0.118835 1441832868 -0.336792 0.337524 -0.870972 0.118835 1441832868 -0.194824 0.403198 -0.887085 0.112305 1441832868 -0.194824 0.403198 -0.887085 0.112305 1441832868 -0.194824 0.403198 -0.887085 0.112305 1441832868 -0.194824 0.403198 -0.887085 0.112305 1441832868 -0.194824 0.403198 -0.887085 0.112305 1441832868 -0.194824 0.403198 -0.887085 0.112305 1441832868 -0.194824 0.403198 -0.887085 0.112305 1441832868 -0.124207 0.422485 -0.879456 0.180664 1441832868 -0.124207 0.422485 -0.879456 0.180664 1441832868 -0.124207 0.422485 -0.879456 0.180664 1441832868 -0.124207 0.422485 -0.879456 0.180664 1441832868 -0.124207 0.422485 -0.879456 0.180664 1441832868 -0.124207 0.422485 -0.879456 0.180664 1441832868 -0.094177 0.433472 -0.865356 0.233398 1441832868 -0.094177 0.433472 -0.865356 0.233398 1441832868 -0.094177 0.433472 -0.865356 0.233398 1441832868 -0.094177 0.433472 -0.865356 0.233398 1441832868 -0.094177 0.433472 -0.865356 0.233398 1441832868 -0.094177 0.433472 -0.865356 0.233398 1441832868 -0.094177 0.433472 -0.865356 0.233398 1441832868 -0.067688 0.432678 -0.869263 0.229370 1441832868 -0.067688 0.432678 -0.869263 0.229370 1441832868 -0.067688 0.432678 -0.869263 0.229370 1441832868 -0.067688 0.432678 -0.869263 0.229370 1441832868 -0.067688 0.432678 -0.869263 0.229370 1441832868 -0.067688 0.432678 -0.869263 0.229370 1441832868 -0.069031 0.434509 -0.870850 0.219238 1441832868 -0.069031 0.434509 -0.870850 0.219238 1441832868 -0.069031 0.434509 -0.870850 0.219238 1441832868 -0.069031 0.434509 -0.870850 0.219238 1441832868 -0.069031 0.434509 -0.870850 0.219238 1441832868 -0.069031 0.434509 -0.870850 0.219238 1441832868 -0.129883 0.445068 -0.847534 0.258362 1441832868 -0.129883 0.445068 -0.847534 0.258362 1441832868 -0.129883 0.445068 -0.847534 0.258362 1441832868 -0.129883 0.445068 -0.847534 0.258362 1441832868 -0.129883 0.445068 -0.847534 0.258362 1441832868 -0.129883 0.445068 -0.847534 0.258362 1441832868 -0.129883 0.445068 -0.847534 0.258362 1441832868 -0.248169 0.424255 -0.803833 0.335205 1441832868 -0.248169 0.424255 -0.803833 0.335205 1441832868 -0.248169 0.424255 -0.803833 0.335205 1441832868 -0.248169 0.424255 -0.803833 0.335205 1441832868 -0.248169 0.424255 -0.803833 0.335205 1441832868 -0.397278 0.339478 -0.737305 0.428101 1441832868 -0.397278 0.339478 -0.737305 0.428101 1441832868 -0.397278 0.339478 -0.737305 0.428101 1441832868 -0.397278 0.339478 -0.737305 0.428101 1441832868 -0.397278 0.339478 -0.737305 0.428101 1441832868 -0.397278 0.339478 -0.737305 0.428101 1441832868 -0.397278 0.339478 -0.737305 0.428101 1441832868 -0.546204 0.147949 -0.646790 0.511353 1441832868 -0.546204 0.147949 -0.646790 0.511353 1441832868 -0.546204 0.147949 -0.646790 0.511353 1441832868 -0.546204 0.147949 -0.646790 0.511353 1441832868 -0.546204 0.147949 -0.646790 0.511353 1441832868 -0.546204 0.147949 -0.646790 0.511353 1441832868 -0.612061 -0.177856 -0.573914 0.514221 1441832868 -0.612061 -0.177856 -0.573914 0.514221 1441832868 -0.612061 -0.177856 -0.573914 0.514221 1441832868 -0.612061 -0.177856 -0.573914 0.514221 1441832868 -0.612061 -0.177856 -0.573914 0.514221 1441832868 -0.612061 -0.177856 -0.573914 0.514221 1441832868 -0.648987 -0.285828 -0.584717 0.394104 1441832868 -0.648987 -0.285828 -0.584717 0.394104 1441832868 -0.648987 -0.285828 -0.584717 0.394104 1441832868 -0.648987 -0.285828 -0.584717 0.394104 1441832868 -0.648987 -0.285828 -0.584717 0.394104 1441832868 -0.648987 -0.285828 -0.584717 0.394104 1441832868 -0.648987 -0.285828 -0.584717 0.394104 1441832868 -0.674683 -0.308167 -0.556030 0.375061 1441832868 -0.674683 -0.308167 -0.556030 0.375061 1441832868 -0.674683 -0.308167 -0.556030 0.375061 1441832868 -0.674683 -0.308167 -0.556030 0.375061 1441832868 -0.674683 -0.308167 -0.556030 0.375061 1441832868 -0.674683 -0.308167 -0.556030 0.375061 1441832868 -0.650024 -0.266052 -0.591919 0.395386 1441832868 -0.650024 -0.266052 -0.591919 0.395386 1441832868 -0.650024 -0.266052 -0.591919 0.395386 1441832868 -0.650024 -0.266052 -0.591919 0.395386 1441832868 -0.650024 -0.266052 -0.591919 0.395386 1441832868 -0.650024 -0.266052 -0.591919 0.395386 1441832868 -0.650024 -0.266052 -0.591919 0.395386 1441832868 -0.632324 -0.173767 -0.642517 0.396423 1441832868 -0.632324 -0.173767 -0.642517 0.396423 1441832868 -0.632324 -0.173767 -0.642517 0.396423 1441832868 -0.632324 -0.173767 -0.642517 0.396423 1441832868 -0.632324 -0.173767 -0.642517 0.396423 1441832869 -0.632324 -0.173767 -0.642517 0.396423 1441832869 -0.622009 -0.089600 -0.680359 0.377136 1441832869 -0.622009 -0.089600 -0.680359 0.377136 1441832869 -0.622009 -0.089600 -0.680359 0.377136 1441832869 -0.593262 0.036804 -0.745117 0.302551 1441832869 -0.593262 0.036804 -0.745117 0.302551 1441832869 -0.593262 0.036804 -0.745117 0.302551 1441832869 -0.593262 0.036804 -0.745117 0.302551 1441832869 -0.593262 0.036804 -0.745117 0.302551 1441832869 -0.593262 0.036804 -0.745117 0.302551 1441832869 -0.593262 0.036804 -0.745117 0.302551 1441832869 -0.458984 0.278687 -0.833435 0.130798 1441832869 -0.458984 0.278687 -0.833435 0.130798 1441832869 -0.458984 0.278687 -0.833435 0.130798 1441832869 -0.458984 0.278687 -0.833435 0.130798 1441832869 -0.295593 0.431274 -0.849487 0.070679 1441832869 -0.295593 0.431274 -0.849487 0.070679 1441832869 
-0.616577 -0.285706 -0.544617 0.491577 1441832871 -0.616577 -0.285706 -0.544617 0.491577 1441832871 -0.616577 -0.285706 -0.544617 0.491577 1441832871 -0.617310 -0.284119 -0.542419 0.494019 1441832871 -0.617310 -0.284119 -0.542419 0.494019 1441832872 -0.617310 -0.284119 -0.542419 0.494019 1441832872 -0.617310 -0.284119 -0.542419 0.494019 1441832872 -0.617310 -0.284119 -0.542419 0.494019 1441832872 -0.617310 -0.284119 -0.542419 0.494019 1441832872 -0.623718 -0.282043 -0.540527 0.489197 1441832872 -0.623718 -0.282043 -0.540527 0.489197 1441832872 -0.623718 -0.282043 -0.540527 0.489197 1441832872 -0.623718 -0.282043 -0.540527 0.489197 1441832872 -0.623718 -0.282043 -0.540527 0.489197 1441832872 -0.623718 -0.282043 -0.540527 0.489197 1441832872 -0.634521 -0.281677 -0.538208 0.477966 1441832872 -0.634521 -0.281677 -0.538208 0.477966 1441832872 -0.634521 -0.281677 -0.538208 0.477966 1441832872 -0.634521 -0.281677 -0.538208 0.477966 1441832872 -0.634521 -0.281677 -0.538208 0.477966 1441832872 -0.634521 -0.281677 -0.538208 0.477966 1441832872 -0.648010 -0.272034 -0.540588 0.462463 1441832872 -0.648010 -0.272034 -0.540588 0.462463 1441832872 -0.648010 -0.272034 -0.540588 0.462463 1441832872 -0.648010 -0.272034 -0.540588 0.462463 1441832872 -0.648010 -0.272034 -0.540588 0.462463 1441832872 -0.648010 -0.272034 -0.540588 0.462463 1441832872 -0.648010 -0.272034 -0.540588 0.462463 1441832872 -0.652588 -0.251282 -0.552551 0.453613 1441832872 -0.652588 -0.251282 -0.552551 0.453613 1441832872 -0.652588 -0.251282 -0.552551 0.453613 1441832872 -0.652588 -0.251282 -0.552551 0.453613 1441832872 -0.652588 -0.251282 -0.552551 0.453613 1441832872 -0.641541 -0.254944 -0.553894 0.465454 1441832872 -0.641541 -0.254944 -0.553894 0.465454 1441832872 -0.641541 -0.254944 -0.553894 0.465454 1441832872 -0.641541 -0.254944 -0.553894 0.465454 1441832872 -0.641541 -0.254944 -0.553894 0.465454 1441832872 -0.641541 -0.254944 -0.553894 0.465454 1441832872 -0.641541 -0.254944 -0.553894 0.465454 1441832872 -0.630737 -0.282837 -0.533386 0.487488 1441832872 -0.630737 -0.282837 -0.533386 0.487488 1441832872 -0.630737 -0.282837 -0.533386 0.487488 1441832872 -0.630737 -0.282837 -0.533386 0.487488 1441832872 -0.630737 -0.282837 -0.533386 0.487488 1441832872 -0.630737 -0.282837 -0.533386 0.487488 1441832872 -0.631592 -0.296387 -0.522278 0.490479 1441832872 -0.631592 -0.296387 -0.522278 0.490479 1441832872 -0.631592 -0.296387 -0.522278 0.490479 1441832872 -0.631592 -0.296387 -0.522278 0.490479 1441832872 -0.631592 -0.296387 -0.522278 0.490479 1441832872 -0.631592 -0.296387 -0.522278 0.490479 1441832872 -0.638611 -0.285645 -0.531250 0.477905 1441832872 -0.638611 -0.285645 -0.531250 0.477905 1441832872 -0.638611 -0.285645 -0.531250 0.477905 1441832872 -0.638611 -0.285645 -0.531250 0.477905 1441832872 -0.638611 -0.285645 -0.531250 0.477905 1441832872 -0.638611 -0.285645 -0.531250 0.477905 1441832872 -0.638611 -0.285645 -0.531250 0.477905 1441832872 -0.637207 -0.276428 -0.539978 0.475525 1441832872 -0.637207 -0.276428 -0.539978 0.475525 1441832872 -0.637207 -0.276428 -0.539978 0.475525 1441832872 -0.637207 -0.276428 -0.539978 0.475525 1441832872 -0.637207 -0.276428 -0.539978 0.475525 1441832872 -0.637207 -0.276428 -0.539978 0.475525 1441832872 -0.624023 -0.289001 -0.534241 0.491638 1441832872 -0.624023 -0.289001 -0.534241 0.491638 1441832872 -0.624023 -0.289001 -0.534241 0.491638 1441832872 -0.624023 -0.289001 -0.534241 0.491638 1441832872 -0.624023 -0.289001 -0.534241 0.491638 1441832872 -0.609375 -0.307800 -0.524292 0.508972 1441832872 -0.609375 -0.307800 -0.524292 0.508972 1441832872 -0.609375 -0.307800 -0.524292 0.508972 1441832872 -0.609375 -0.307800 -0.524292 0.508972 1441832872 -0.609375 -0.307800 -0.524292 0.508972 1441832872 -0.609375 -0.307800 -0.524292 0.508972 1441832872 -0.599548 -0.319397 -0.517029 0.520752 1441832872 -0.599548 -0.319397 -0.517029 0.520752 1441832872 -0.599548 -0.319397 -0.517029 0.520752 1441832872 -0.599548 -0.319397 -0.517029 0.520752 1441832872 -0.599548 -0.319397 -0.517029 0.520752 1441832872 -0.599548 -0.319397 -0.517029 0.520752 1441832872 -0.593994 -0.319092 -0.515625 0.528687 1441832872 -0.593994 -0.319092 -0.515625 0.528687 1441832872 -0.593994 -0.319092 -0.515625 0.528687 1441832872 -0.593994 -0.319092 -0.515625 0.528687 1441832872 -0.593994 -0.319092 -0.515625 0.528687 1441832872 -0.593994 -0.319092 -0.515625 0.528687 1441832872 -0.589172 -0.315918 -0.515625 0.535950 1441832872 -0.589172 -0.315918 -0.515625 0.535950 1441832872 -0.589172 -0.315918 -0.515625 0.535950 1441832872 -0.589172 -0.315918 -0.515625 0.535950 1441832872 -0.589172 -0.315918 -0.515625 0.535950 1441832872 -0.589172 -0.315918 -0.515625 0.535950 1441832872 -0.587708 -0.311584 -0.512939 0.542664 1441832872 -0.587708 -0.311584 -0.512939 0.542664 1441832872 -0.587708 -0.311584 -0.512939 0.542664 1441832872 -0.587708 -0.311584 -0.512939 0.542664 1441832872 -0.587708 -0.311584 -0.512939 0.542664 1441832872 -0.587708 -0.311584 -0.512939 0.542664 1441832872 -0.587708 -0.311584 -0.512939 0.542664 1441832872 -0.590881 -0.301086 -0.518738 0.539612 1441832872 -0.590881 -0.301086 -0.518738 0.539612 1441832872 -0.590881 -0.301086 -0.518738 0.539612 1441832872 -0.590881 -0.301086 -0.518738 0.539612 1441832872 -0.590881 -0.301086 -0.518738 0.539612 1441832872 -0.590881 -0.301086 -0.518738 0.539612 1441832872 -0.596680 -0.289856 -0.530884 0.527405 1441832872 -0.596680 -0.289856 -0.530884 0.527405 1441832872 -0.596680 -0.289856 -0.530884 0.527405 1441832872 -0.596680 -0.289856 -0.530884 0.527405 1441832872 -0.596680 -0.289856 -0.530884 0.527405 1441832872 -0.596680 -0.289856 -0.530884 0.527405 1441832872 -0.601318 -0.290894 -0.536987 0.515259 1441832872 -0.601318 -0.290894 -0.536987 0.515259 1441832872 -0.601318 -0.290894 -0.536987 0.515259 1441832873 -0.601318 -0.290894 -0.536987 0.515259 1441832873 -0.601318 -0.290894 -0.536987 0.515259 1441832873 -0.601318 -0.290894 -0.536987 0.515259 1441832873 -0.607910 -0.296570 -0.534668 0.506714 1441832873 -0.607910 -0.296570 -0.534668 0.506714 1441832873 -0.607910 -0.296570 -0.534668 0.506714 1441832873 -0.607910 -0.296570 -0.534668 0.506714 1441832873 -0.607910 -0.296570 -0.534668 0.506714 1441832873 -0.607910 -0.296570 -0.534668 0.506714 1441832873 -0.607910 -0.296570 -0.534668 0.506714 1441832873 -0.617432 -0.292419 -0.531616 0.500793 1441832873 -0.617432 -0.292419 -0.531616 0.500793 1441832873 -0.617432 -0.292419 -0.531616 0.500793 1441832873 -0.617432 -0.292419 -0.531616 0.500793 1441832873 -0.617432 -0.292419 -0.531616 0.500793 1441832873 -0.617432 -0.292419 -0.531616 0.500793 1441832873 -0.627747 -0.277710 -0.536011 0.491455 1441832873 -0.627747 -0.277710 -0.536011 0.491455 1441832873 -0.627747 -0.277710 -0.536011 0.491455 1441832873 -0.627747 -0.277710 -0.536011 0.491455 1441832873 -0.627747 -0.277710 -0.536011 0.491455 1441832873 -0.627747 -0.277710 -0.536011 0.491455 1441832873 -0.627747 -0.277710 -0.536011 0.491455 1441832873 -0.638123 -0.255249 -0.554504 0.469299 1441832873 -0.638123 -0.255249 -0.554504 0.469299 1441832873 -0.638123 -0.255249 -0.554504 0.469299 1441832873 -0.638123 -0.255249 -0.554504 0.469299 1441832873 -0.638123 -0.255249 -0.554504 0.469299 1441832873 -0.638123 -0.255249 -0.554504 0.469299 1441832873 -0.644287 -0.239563 -0.572937 0.446411 1441832873 -0.644287 -0.239563 -0.572937 0.446411 1441832873 -0.644287 -0.239563 -0.572937 0.446411 1441832873 -0.644287 -0.239563 -0.572937 0.446411 1441832873 -0.644287 -0.239563 -0.572937 0.446411 1441832873 -0.644287 -0.239563 -0.572937 0.446411 1441832873 -0.644287 -0.239563 -0.572937 0.446411 1441832873 -0.642700 -0.247131 -0.574768 0.442200 1441832873 -0.642700 -0.247131 -0.574768 0.442200 1441832873 -0.642700 -0.247131 -0.574768 0.442200 1441832873 -0.642700 -0.247131 -0.574768 0.442200 1441832873 -0.642700 -0.247131 -0.574768 0.442200 1441832873 -0.642700 -0.247131 -0.574768 0.442200 1441832873 -0.640198 -0.258972 -0.564758 0.451904 1441832873 -0.640198 -0.258972 -0.564758 0.451904 1441832873 -0.640198 -0.258972 -0.564758 0.451904 1441832873 -0.640198 -0.258972 -0.564758 0.451904 1441832873 -0.640198 -0.258972 -0.564758 0.451904 1441832873 -0.640198 -0.258972 -0.564758 0.451904 1441832873 -0.640198 -0.258972 -0.564758 0.451904 1441832873 -0.638489 -0.254639 -0.564331 0.457275 1441832873 -0.638489 -0.254639 -0.564331 0.457275 1441832873 -0.638489 -0.254639 -0.564331 0.457275 1441832873 -0.638489 -0.254639 -0.564331 0.457275 1441832873 -0.638489 -0.254639 -0.564331 0.457275 1441832873 -0.638489 -0.254639 -0.564331 0.457275 1441832873 -0.634705 -0.252075 -0.566589 0.461121 1441832873 -0.634705 -0.252075 -0.566589 0.461121 1441832873 -0.634705 -0.252075 -0.566589 0.461121 1441832873 -0.634705 -0.252075 -0.566589 0.461121 1441832873 -0.634705 -0.252075 -0.566589 0.461121 1441832873 -0.634705 -0.252075 -0.566589 0.461121 1441832873 -0.628784 -0.263855 -0.561646 0.468628 1441832873 -0.628784 -0.263855 -0.561646 0.468628 1441832873 -0.628784 -0.263855 -0.561646 0.468628 1441832873 -0.628784 -0.263855 -0.561646 0.468628 1441832873 -0.628784 -0.263855 -0.561646 0.468628 1441832873 -0.628784 -0.263855 -0.561646 0.468628 1441832873 -0.622131 -0.283997 -0.551392 0.477844 1441832873 -0.622131 -0.283997 -0.551392 0.477844 1441832873 -0.622131 -0.283997 -0.551392 0.477844 1441832873 -0.622131 -0.283997 -0.551392 0.477844 1441832873 -0.622131 -0.283997 -0.551392 0.477844 1441832873 -0.622131 -0.283997 -0.551392 0.477844 1441832873 -0.616394 -0.298401 -0.543274 0.485657 1441832873 -0.616394 -0.298401 -0.543274 0.485657 1441832873 -0.616394 -0.298401 -0.543274 0.485657 1441832873 -0.616394 -0.298401 -0.543274 0.485657 1441832873 -0.616394 -0.298401 -0.543274 0.485657 1441832873 -0.616394 -0.298401 -0.543274 0.485657 1441832873 -0.616394 -0.298401 -0.543274 0.485657 1441832873 -0.612000 -0.301514 -0.539307 0.493652 1441832873 -0.612000 -0.301514 -0.539307 0.493652 1441832873 -0.612000 -0.301514 -0.539307 0.493652 1441832873 -0.612000 -0.301514 -0.539307 0.493652 1441832873 -0.612000 -0.301514 -0.539307 0.493652 1441832873 -0.612000 -0.301514 -0.539307 0.493652 1441832873 -0.607971 -0.302246 -0.536072 0.501709 1441832873 -0.607971 -0.302246 -0.536072 0.501709 1441832873 -0.607971 -0.302246 -0.536072 0.501709 1441832873 -0.607971 -0.302246 -0.536072 0.501709 1441832873 -0.607971 -0.302246 -0.536072 0.501709 1441832873 -0.607971 -0.302246 -0.536072 0.501709 1441832873 -0.608704 -0.295105 -0.531433 0.509888 1441832873 -0.608704 -0.295105 -0.531433 0.509888 1441832873 -0.608704 -0.295105 -0.531433 0.509888 1441832873 -0.608704 -0.295105 -0.531433 0.509888 1441832873 -0.608704 -0.295105 -0.531433 0.509888 1441832873 -0.608704 -0.295105 -0.531433 0.509888 1441832873 -0.609619 -0.275452 -0.539124 0.511719 1441832873 -0.609619 -0.275452 -0.539124 0.511719 1441832873 -0.609619 -0.275452 -0.539124 0.511719 1441832873 -0.609619 -0.275452 -0.539124 0.511719 1441832873 -0.609619 -0.275452 -0.539124 0.511719 1441832873 -0.609619 -0.275452 -0.539124 0.511719 1441832873 -0.609192 -0.256775 -0.551758 0.508484 1441832873 -0.609192 -0.256775 -0.551758 0.508484 1441832873 -0.609192 -0.256775 -0.551758 0.508484 1441832873 -0.609192 -0.256775 -0.551758 0.508484 1441832873 -0.609192 -0.256775 -0.551758 0.508484 1441832873 -0.609192 -0.256775 -0.551758 0.508484 1441832873 -0.609192 -0.256775 -0.551758 0.508484 1441832873 -0.607910 -0.256592 -0.555359 0.506165 1441832873 -0.607910 -0.256592 -0.555359 0.506165 1441832873 -0.607910 -0.256592 -0.555359 0.506165 1441832873 -0.607910 -0.256592 -0.555359 0.506165 1441832874 -0.607910 -0.256592 -0.555359 0.506165 1441832874 -0.607910 -0.256592 -0.555359 0.506165 1441832874 -0.608765 -0.273071 -0.549622 0.502808 1441832874 -0.608765 -0.273071 -0.549622 0.502808 1441832874 -0.608765 -0.273071 -0.549622 0.502808 1441832874 -0.608765 -0.273071 -0.549622 0.502808 1441832874 -0.608765 -0.273071 -0.549622 0.502808 1441832874 -0.608765 -0.273071 -0.549622 0.502808 1441832874 -0.614014 -0.283936 -0.545776 0.494507 1441832874 -0.614014 -0.283936 -0.545776 0.494507 1441832874 -0.614014 -0.283936 -0.545776 0.494507 1441832874 -0.614014 -0.283936 -0.545776 0.494507 1441832874 -0.614014 -0.283936 -0.545776 0.494507 1441832874 -0.614014 -0.283936 -0.545776 0.494507 1441832874 -0.614014 -0.283936 -0.545776 0.494507 1441832874 -0.621460 -0.278992 -0.549744 0.483459 1441832874 -0.621460 -0.278992 -0.549744 0.483459 1441832874 -0.621460 -0.278992 -0.549744 0.483459 1441832874 -0.621460 -0.278992 -0.549744 0.483459 1441832874 -0.621460 -0.278992 -0.549744 0.483459 1441832874 -0.621460 -0.278992 -0.549744 0.483459 1441832874 -0.626648 -0.273560 -0.550415 0.479126 1441832874 -0.626648 -0.273560 -0.550415 0.479126 1441832874 -0.626648 -0.273560 -0.550415 0.479126 1441832874 -0.626648 -0.273560 -0.550415 0.479126 1441832874 -0.626648 -0.273560 -0.550415 0.479126 1441832874 -0.626648 -0.273560 -0.550415 0.479126 1441832874 -0.626648 -0.273560 -0.550415 0.479126 1441832874 -0.636536 -0.263489 -0.552002 0.469788 1441832874 -0.636536 -0.263489 -0.552002 0.469788 1441832874 -0.636536 -0.263489 -0.552002 0.469788 1441832874 -0.636536 -0.263489 -0.552002 0.469788 1441832874 -0.636536 -0.263489 -0.552002 0.469788 1441832874 -0.636536 -0.263489 -0.552002 0.469788 1441832874 -0.644958 -0.250366 -0.554810 0.462219 1441832874 -0.644958 -0.250366 -0.554810 0.462219 1441832874 -0.644958 -0.250366 -0.554810 0.462219 1441832874 -0.644958 -0.250366 -0.554810 0.462219 1441832874 -0.644958 -0.250366 -0.554810 0.462219 1441832874 -0.644958 -0.250366 -0.554810 0.462219 1441832874 -0.644958 -0.250366 -0.554810 0.462219 1441832874 -0.646851 -0.242126 -0.560364 0.457214 1441832874 -0.646851 -0.242126 -0.560364 0.457214 1441832874 -0.646851 -0.242126 -0.560364 0.457214 1441832874 -0.646851 -0.242126 -0.560364 0.457214 1441832874 -0.646851 -0.242126 -0.560364 0.457214 1441832874 -0.646851 -0.242126 -0.560364 0.457214 1441832874 -0.644165 -0.244141 -0.561157 0.458984 1441832874 -0.644165 -0.244141 -0.561157 0.458984 1441832874 -0.644165 -0.244141 -0.561157 0.458984 1441832874 -0.644165 -0.244141 -0.561157 0.458984 1441832874 -0.644165 -0.244141 -0.561157 0.458984 1441832874 -0.644165 -0.244141 -0.561157 0.458984 1441832874 -0.640625 -0.251099 -0.555542 0.466858 1441832874 -0.640625 -0.251099 -0.555542 0.466858 1441832874 -0.640625 -0.251099 -0.555542 0.466858 1441832874 -0.640625 -0.251099 -0.555542 0.466858 1441832874 -0.640625 -0.251099 -0.555542 0.466858 1441832874 -0.640625 -0.251099 -0.555542 0.466858 1441832874 -0.638428 -0.253479 -0.552979 0.471619 1441832874 -0.638428 -0.253479 -0.552979 0.471619 1441832874 -0.638428 -0.253479 -0.552979 0.471619 1441832874 -0.638428 -0.253479 -0.552979 0.471619 1441832874 -0.638428 -0.253479 -0.552979 0.471619 1441832874 -0.638428 -0.253479 -0.552979 0.471619 1441832874 -0.638428 -0.253479 -0.552979 0.471619 1441832874 -0.635315 -0.257751 -0.551453 0.475342 1441832874 -0.635315 -0.257751 -0.551453 0.475342 1441832874 -0.635315 -0.257751 -0.551453 0.475342 1441832874 -0.635315 -0.257751 -0.551453 0.475342 1441832874 -0.635315 -0.257751 -0.551453 0.475342 1441832874 -0.635315 -0.257751 -0.551453 0.475342 1441832874 -0.630554 -0.266785 -0.549011 0.479492 1441832874 -0.630554 -0.266785 -0.549011 0.479492 1441832874 -0.630554 -0.266785 -0.549011 0.479492 1441832874 -0.630554 -0.266785 -0.549011 0.479492 1441832874 -0.630554 -0.266785 -0.549011 0.479492 1441832874 -0.630554 -0.266785 -0.549011 0.479492 1441832874 -0.625183 -0.273560 -0.547974 0.483765 1441832874 -0.625183 -0.273560 -0.547974 0.483765 1441832874 -0.625183 -0.273560 -0.547974 0.483765 1441832874 -0.625183 -0.273560 -0.547974 0.483765 1441832874 -0.625183 -0.273560 -0.547974 0.483765 1441832874 -0.625183 -0.273560 -0.547974 0.483765 1441832874 -0.619141 -0.277954 -0.547241 0.489929 1441832874 -0.619141 -0.277954 -0.547241 0.489929 1441832874 -0.619141 -0.277954 -0.547241 0.489929 1441832874 -0.619141 -0.277954 -0.547241 0.489929 1441832874 -0.619141 -0.277954 -0.547241 0.489929 1441832874 -0.619141 -0.277954 -0.547241 0.489929 1441832874 -0.611572 -0.285217 -0.541992 0.500977 1441832874 -0.611572 -0.285217 -0.541992 0.500977 1441832874 -0.611572 -0.285217 -0.541992 0.500977 1441832874 -0.611572 -0.285217 -0.541992 0.500977 1441832874 -0.611572 -0.285217 -0.541992 0.500977 1441832874 -0.611572 -0.285217 -0.541992 0.500977 1441832874 -0.611572 -0.285217 -0.541992 0.500977 1441832874 -0.605286 -0.292297 -0.533142 0.513855 1441832874 -0.605286 -0.292297 -0.533142 0.513855 1441832874 -0.605286 -0.292297 -0.533142 0.513855 1441832874 -0.605286 -0.292297 -0.533142 0.513855 1441832874 -0.605286 -0.292297 -0.533142 0.513855 1441832874 -0.605286 -0.292297 -0.533142 0.513855 1441832874 -0.603638 -0.293579 -0.526672 0.521667 1441832874 -0.603638 -0.293579 -0.526672 0.521667 1441832874 -0.603638 -0.293579 -0.526672 0.521667 1441832874 -0.603638 -0.293579 -0.526672 0.521667 1441832874 -0.603638 -0.293579 -0.526672 0.521667 1441832874 -0.603638 -0.293579 -0.526672 0.521667 1441832874 -0.605774 -0.287048 -0.527649 0.521790 1441832874 -0.605774 -0.287048 -0.527649 0.521790 1441832874 -0.605774 -0.287048 -0.527649 0.521790 1441832874 -0.605774 -0.287048 -0.527649 0.521790 1441832874 -0.605774 -0.287048 -0.527649 0.521790 1441832875 -0.605774 -0.287048 -0.527649 0.521790 1441832875 -0.608398 -0.280273 -0.533630 0.516296 1441832875 -0.608398 -0.280273 -0.533630 0.516296 1441832875 -0.608398 -0.280273 -0.533630 0.516296 1441832875 -0.608398 -0.280273 -0.533630 0.516296 1441832875 -0.608398 -0.280273 -0.533630 0.516296 1441832875 -0.608398 -0.280273 -0.533630 0.516296 1441832875 -0.610352 -0.282471 -0.536438 0.509888 1441832875 -0.610352 -0.282471 -0.536438 0.509888 1441832875 -0.610352 -0.282471 -0.536438 0.509888 1441832875 -0.610352 -0.282471 -0.536438 0.509888 1441832875 -0.610352 -0.282471 -0.536438 0.509888 1441832875 -0.610352 -0.282471 -0.536438 0.509888 1441832875 -0.616211 -0.283508 -0.539734 0.498718 1441832875 -0.616211 -0.283508 -0.539734 0.498718 1441832875 -0.616211 -0.283508 -0.539734 0.498718 1441832875 -0.616211 -0.283508 -0.539734 0.498718 1441832875 -0.616211 -0.283508 -0.539734 0.498718 1441832875 -0.616211 -0.283508 -0.539734 0.498718 1441832875 -0.616211 -0.283508 -0.539734 0.498718 1441832875 -0.623840 -0.278931 -0.545654 0.485046 1441832875 -0.623840 -0.278931 -0.545654 0.485046 1441832875 -0.623840 -0.278931 -0.545654 0.485046 1441832875 -0.623840 -0.278931 -0.545654 0.485046 1441832875 -0.623840 -0.278931 -0.545654 0.485046 1441832875 -0.623840 -0.278931 -0.545654 0.485046 1441832875 -0.639099 -0.262512 -0.557495 0.460388 1441832875 -0.639099 -0.262512 -0.557495 0.460388 1441832875 -0.639099 -0.262512 -0.557495 0.460388 1441832875 -0.639099 -0.262512 -0.557495 0.460388 1441832875 -0.639099 -0.262512 -0.557495 0.460388 1441832875 -0.639099 -0.262512 -0.557495 0.460388 1441832875 -0.655823 -0.220032 -0.584412 0.424255 1441832875 -0.655823 -0.220032 -0.584412 0.424255 1441832875 -0.655823 -0.220032 -0.584412 0.424255 1441832875 -0.655823 -0.220032 -0.584412 0.424255 1441832875 -0.655823 -0.220032 -0.584412 0.424255 1441832875 -0.655823 -0.220032 -0.584412 0.424255 1441832875 -0.655823 -0.220032 -0.584412 0.424255 1441832875 -0.659302 -0.185181 -0.609802 0.399109 1441832875 -0.659302 -0.185181 -0.609802 0.399109 1441832875 -0.659302 -0.185181 -0.609802 0.399109 1441832875 -0.659302 -0.185181 -0.609802 0.399109 1441832875 -0.659302 -0.185181 -0.609802 0.399109 1441832875 -0.659302 -0.185181 -0.609802 0.399109 1441832875 -0.657043 -0.180603 -0.616333 0.394836 1441832875 -0.657043 -0.180603 -0.616333 0.394836 1441832875 -0.657043 -0.180603 -0.616333 0.394836 1441832875 -0.657043 -0.180603 -0.616333 0.394836 1441832875 -0.657043 -0.180603 -0.616333 0.394836 1441832875 -0.657043 -0.180603 -0.616333 0.394836 1441832875 -0.657043 -0.180603 -0.616333 0.394836 1441832875 -0.659729 -0.179504 -0.613770 0.394897 1441832875 -0.659729 -0.179504 -0.613770 0.394897 1441832875 -0.659729 -0.179504 -0.613770 0.394897 1441832875 -0.659729 -0.179504 -0.613770 0.394897 1441832875 -0.659729 -0.179504 -0.613770 0.394897 1441832875 -0.659729 -0.179504 -0.613770 0.394897 1441832875 -0.662842 -0.172852 -0.612488 0.394531 1441832875 -0.662842 -0.172852 -0.612488 0.394531 1441832875 -0.662842 -0.172852 -0.612488 0.394531 1441832875 -0.662842 -0.172852 -0.612488 0.394531 1441832875 -0.662842 -0.172852 -0.612488 0.394531 1441832875 -0.662842 -0.172852 -0.612488 0.394531 1441832875 -0.659851 -0.181519 -0.606140 0.405273 1441832875 -0.659851 -0.181519 -0.606140 0.405273 1441832875 -0.659851 -0.181519 -0.606140 0.405273 1441832875 -0.659851 -0.181519 -0.606140 0.405273 1441832875 -0.659851 -0.181519 -0.606140 0.405273 1441832875 -0.659851 -0.181519 -0.606140 0.405273 1441832875 -0.647095 -0.218079 -0.586243 0.436035 1441832875 -0.647095 -0.218079 -0.586243 0.436035 1441832875 -0.647095 -0.218079 -0.586243 0.436035 1441832875 -0.647095 -0.218079 -0.586243 0.436035 1441832875 -0.647095 -0.218079 -0.586243 0.436035 1441832875 -0.647095 -0.218079 -0.586243 0.436035 1441832875 -0.625305 -0.266174 -0.558044 0.476257 1441832875 -0.625305 -0.266174 -0.558044 0.476257 1441832875 -0.625305 -0.266174 -0.558044 0.476257 1441832875 -0.625305 -0.266174 -0.558044 0.476257 1441832875 -0.625305 -0.266174 -0.558044 0.476257 1441832875 -0.625305 -0.266174 -0.558044 0.476257 1441832875 -0.604126 -0.301025 -0.534912 0.508240 1441832875 -0.604126 -0.301025 -0.534912 0.508240 1441832875 -0.604126 -0.301025 -0.534912 0.508240 1441832875 -0.604126 -0.301025 -0.534912 0.508240 1441832875 -0.604126 -0.301025 -0.534912 0.508240 1441832875 -0.604126 -0.301025 -0.534912 0.508240 1441832875 -0.592224 -0.314514 -0.522278 0.526917 1441832875 -0.592224 -0.314514 -0.522278 0.526917 1441832875 -0.592224 -0.314514 -0.522278 0.526917 1441832875 -0.592224 -0.314514 -0.522278 0.526917 1441832875 -0.592224 -0.314514 -0.522278 0.526917 1441832875 -0.592224 -0.314514 -0.522278 0.526917 1441832875 -0.588562 -0.315125 -0.517456 0.535339 1441832875 -0.588562 -0.315125 -0.517456 0.535339 1441832875 -0.588562 -0.315125 -0.517456 0.535339 1441832875 -0.588562 -0.315125 -0.517456 0.535339 1441832875 -0.588562 -0.315125 -0.517456 0.535339 1441832875 -0.588562 -0.315125 -0.517456 0.535339 1441832875 -0.588562 -0.315125 -0.517456 0.535339 1441832875 -0.590698 -0.309937 -0.517517 0.535950 1441832875 -0.590698 -0.309937 -0.517517 0.535950 1441832875 -0.590698 -0.309937 -0.517517 0.535950 1441832875 -0.590698 -0.309937 -0.517517 0.535950 1441832875 -0.590698 -0.309937 -0.517517 0.535950 1441832875 -0.590698 -0.309937 -0.517517 0.535950 1441832875 -0.595032 -0.302246 -0.520752 0.532410 1441832875 -0.595032 -0.302246 -0.520752 0.532410 1441832875 -0.595032 -0.302246 -0.520752 0.532410 1441832875 -0.595032 -0.302246 -0.520752 0.532410 1441832875 -0.595032 -0.302246 -0.520752 0.532410 1441832875 -0.595032 -0.302246 -0.520752 0.532410 1441832876 -0.599915 -0.296204 -0.526794 0.524353 1441832876 -0.599915 -0.296204 -0.526794 0.524353 1441832876 -0.599915 -0.296204 -0.526794 0.524353 1441832876 -0.599915 -0.296204 -0.526794 0.524353 1441832876 -0.599915 -0.296204 -0.526794 0.524353 1441832876 -0.599915 -0.296204 -0.526794 0.524353 1441832876 -0.605591 -0.294495 -0.534058 0.511230 1441832876 -0.605591 -0.294495 -0.534058 0.511230 1441832876 -0.605591 -0.294495 -0.534058 0.511230 1441832876 -0.605591 -0.294495 -0.534058 0.511230 1441832876 -0.605591 -0.294495 -0.534058 0.511230 1441832876 -0.605591 -0.294495 -0.534058 0.511230 1441832876 -0.605591 -0.294495 -0.534058 0.511230 1441832876 -0.612976 -0.295715 -0.541992 0.493103 1441832876 -0.612976 -0.295715 -0.541992 0.493103 1441832876 -0.612976 -0.295715 -0.541992 0.493103 1441832876 -0.612976 -0.295715 -0.541992 0.493103 1441832876 -0.612976 -0.295715 -0.541992 0.493103 1441832876 -0.612976 -0.295715 -0.541992 0.493103 1441832876 -0.624451 -0.286926 -0.549561 0.475159 1441832876 -0.624451 -0.286926 -0.549561 0.475159 1441832876 -0.624451 -0.286926 -0.549561 0.475159 1441832876 -0.624451 -0.286926 -0.549561 0.475159 1441832876 -0.624451 -0.286926 -0.549561 0.475159 1441832876 -0.624451 -0.286926 -0.549561 0.475159 1441832876 -0.643494 -0.249023 -0.571533 0.444153 1441832876 -0.643494 -0.249023 -0.571533 0.444153 1441832876 -0.643494 -0.249023 -0.571533 0.444153 1441832876 -0.643494 -0.249023 -0.571533 0.444153 1441832876 -0.643494 -0.249023 -0.571533 0.444153 1441832876 -0.643494 -0.249023 -0.571533 0.444153 1441832876 -0.658386 -0.203735 -0.596741 0.411072 1441832876 -0.658386 -0.203735 -0.596741 0.411072 1441832876 -0.658386 -0.203735 -0.596741 0.411072 1441832876 -0.658386 -0.203735 -0.596741 0.411072 1441832876 -0.658386 -0.203735 -0.596741 0.411072 1441832876 -0.658386 -0.203735 -0.596741 0.411072 1441832876 -0.666077 -0.173584 -0.613525 0.387085 1441832876 -0.666077 -0.173584 -0.613525 0.387085 1441832876 -0.666077 -0.173584 -0.613525 0.387085 1441832876 -0.666077 -0.173584 -0.613525 0.387085 1441832876 -0.666077 -0.173584 -0.613525 0.387085 1441832876 -0.666077 -0.173584 -0.613525 0.387085 1441832876 -0.667603 -0.162537 -0.622803 0.374268 1441832876 -0.667603 -0.162537 -0.622803 0.374268 1441832876 -0.667603 -0.162537 -0.622803 0.374268 1441832876 -0.667603 -0.162537 -0.622803 0.374268 1441832876 -0.667603 -0.162537 -0.622803 0.374268 1441832876 -0.667603 -0.162537 -0.622803 0.374268 1441832876 -0.667603 -0.162537 -0.622803 0.374268 1441832876 -0.663696 -0.164795 -0.624268 0.377747 1441832876 -0.663696 -0.164795 -0.624268 0.377747 1441832876 -0.663696 -0.164795 -0.624268 0.377747 1441832876 -0.663696 -0.164795 -0.624268 0.377747 1441832876 -0.663696 -0.164795 -0.624268 0.377747 1441832876 -0.663696 -0.164795 -0.624268 0.377747 1441832876 -0.657349 -0.173340 -0.616516 0.397278 1441832876 -0.657349 -0.173340 -0.616516 0.397278 1441832876 -0.657349 -0.173340 -0.616516 0.397278 1441832876 -0.657349 -0.173340 -0.616516 0.397278 1441832876 -0.657349 -0.173340 -0.616516 0.397278 1441832876 -0.657349 -0.173340 -0.616516 0.397278 1441832876 -0.657349 -0.173340 -0.616516 0.397278 1441832876 -0.646545 -0.185303 -0.605225 0.425903 1441832876 -0.646545 -0.185303 -0.605225 0.425903 1441832876 -0.646545 -0.185303 -0.605225 0.425903 1441832876 -0.646545 -0.185303 -0.605225 0.425903 1441832876 -0.646545 -0.185303 -0.605225 0.425903 1441832876 -0.646545 -0.185303 -0.605225 0.425903 1441832876 -0.633484 -0.204346 -0.590088 0.456970 1441832876 -0.633484 -0.204346 -0.590088 0.456970 1441832876 -0.633484 -0.204346 -0.590088 0.456970 1441832876 -0.633484 -0.204346 -0.590088 0.456970 1441832876 -0.633484 -0.204346 -0.590088 0.456970 1441832876 -0.633484 -0.204346 -0.590088 0.456970 1441832876 -0.620056 -0.231323 -0.571838 0.484802 1441832876 -0.620056 -0.231323 -0.571838 0.484802 1441832876 -0.620056 -0.231323 -0.571838 0.484802 1441832876 -0.620056 -0.231323 -0.571838 0.484802 1441832876 -0.620056 -0.231323 -0.571838 0.484802 1441832876 -0.620056 -0.231323 -0.571838 0.484802 1441832876 -0.606873 -0.264160 -0.551147 0.508118 1441832876 -0.606873 -0.264160 -0.551147 0.508118 1441832876 -0.606873 -0.264160 -0.551147 0.508118 1441832876 -0.606873 -0.264160 -0.551147 0.508118 1441832876 -0.606873 -0.264160 -0.551147 0.508118 1441832876 -0.606873 -0.264160 -0.551147 0.508118 1441832876 -0.595154 -0.292786 -0.533264 0.525208 1441832876 -0.595154 -0.292786 -0.533264 0.525208 1441832876 -0.595154 -0.292786 -0.533264 0.525208 1441832876 -0.595154 -0.292786 -0.533264 0.525208 1441832876 -0.588196 -0.304749 -0.528442 0.531067 1441832876 -0.588196 -0.304749 -0.528442 0.531067 1441832876 -0.588196 -0.304749 -0.528442 0.531067 1441832876 -0.588196 -0.304749 -0.528442 0.531067 1441832876 -0.588196 -0.304749 -0.528442 0.531067 1441832876 -0.588196 -0.304749 -0.528442 0.531067 1441832876 -0.583740 -0.308899 -0.528503 0.533447 1441832876 -0.583740 -0.308899 -0.528503 0.533447 1441832876 -0.583740 -0.308899 -0.528503 0.533447 1441832876 -0.583740 -0.308899 -0.528503 0.533447 1441832876 -0.583740 -0.308899 -0.528503 0.533447 1441832876 -0.583740 -0.308899 -0.528503 0.533447 1441832876 -0.581543 -0.314331 -0.523926 0.537170 1441832876 -0.581543 -0.314331 -0.523926 0.537170 1441832876 -0.581543 -0.314331 -0.523926 0.537170 1441832876 -0.581543 -0.314331 -0.523926 0.537170 1441832876 -0.581543 -0.314331 -0.523926 0.537170 1441832876 -0.581543 -0.314331 -0.523926 0.537170 1441832876 -0.586487 -0.309937 -0.520447 0.537781 1441832877 -0.586487 -0.309937 -0.520447 0.537781 1441832877 -0.586487 -0.309937 -0.520447 0.537781 1441832877 -0.586487 -0.309937 -0.520447 0.537781 1441832877 -0.586487 -0.309937 -0.520447 0.537781 1441832877 -0.586487 -0.309937 -0.520447 0.537781 1441832877 -0.594788 -0.294434 -0.526917 0.531006 1441832877 -0.594788 -0.294434 -0.526917 0.531006 1441832877 -0.594788 -0.294434 -0.526917 0.531006 1441832877 -0.594788 -0.294434 -0.526917 0.531006 1441832877 -0.594788 -0.294434 -0.526917 0.531006 1441832877 -0.594788 -0.294434 -0.526917 0.531006 1441832877 -0.602966 -0.281372 -0.537964 0.517578 1441832877 -0.602966 -0.281372 -0.537964 0.517578 1441832877 -0.602966 -0.281372 -0.537964 0.517578 1441832877 -0.602966 -0.281372 -0.537964 0.517578 1441832877 -0.602966 -0.281372 -0.537964 0.517578 1441832877 -0.602966 -0.281372 -0.537964 0.517578 1441832877 -0.610352 -0.283508 -0.541321 0.504089 1441832877 -0.610352 -0.283508 -0.541321 0.504089 1441832877 -0.610352 -0.283508 -0.541321 0.504089 1441832877 -0.610352 -0.283508 -0.541321 0.504089 1441832877 -0.610352 -0.283508 -0.541321 0.504089 1441832877 -0.610352 -0.283508 -0.541321 0.504089 1441832877 -0.618713 -0.293579 -0.537292 0.492310 1441832877 -0.618713 -0.293579 -0.537292 0.492310 1441832877 -0.618713 -0.293579 -0.537292 0.492310 1441832877 -0.618713 -0.293579 -0.537292 0.492310 1441832877 -0.618713 -0.293579 -0.537292 0.492310 1441832877 -0.618713 -0.293579 -0.537292 0.492310 1441832877 -0.628479 -0.296631 -0.535095 0.480347 1441832877 -0.628479 -0.296631 -0.535095 0.480347 1441832877 -0.628479 -0.296631 -0.535095 0.480347 1441832877 -0.628479 -0.296631 -0.535095 0.480347 1441832877
[truncated: 203,643 more chars]
