# Supplementary material for: Quaternion-Based Gesture Recognition Using Wireless Wearable Motion Capture Sensors
Source: Sensors (Basel). 2016 Apr 28;16(5):605. doi: 10.3390/s16050605 (PMC4883296; doi:10.3390/s16050605)
Supplement: Supplementary file 1 [file sensors-16-00605-s001.zip › MultiSensorGestureData/P3/4. Lift/Training19.txt]

0.598877 0.425476 0.516541 -0.439819 1441832759 0.598877 0.425476 0.516541 -0.439819 1441832759 0.598877 0.425476 0.516541 -0.439819 1441832759 0.602844 0.425537 0.515198 -0.435852 1441832759 0.602844 0.425537 0.515198 -0.435852 1441832759 0.602844 0.425537 0.515198 -0.435852 1441832759 0.602844 0.425537 0.515198 -0.435852 1441832759 0.602844 0.425537 0.515198 -0.435852 1441832759 0.602844 0.425537 0.515198 -0.435852 1441832759 0.601868 0.426758 0.516418 -0.434570 1441832759 0.601868 0.426758 0.516418 -0.434570 1441832759 0.601868 0.426758 0.516418 -0.434570 1441832759 0.601868 0.426758 0.516418 -0.434570 1441832759 0.601868 0.426758 0.516418 -0.434570 1441832759 0.601868 0.426758 0.516418 -0.434570 1441832759 0.597229 0.427917 0.516479 -0.439697 1441832759 0.597229 0.427917 0.516479 -0.439697 1441832759 0.597229 0.427917 0.516479 -0.439697 1441832759 0.597229 0.427917 0.516479 -0.439697 1441832760 0.597229 0.427917 0.516479 -0.439697 1441832760 0.597229 0.427917 0.516479 -0.439697 1441832760 0.597229 0.427917 0.516479 -0.439697 1441832760 0.594482 0.428589 0.512512 -0.447327 1441832760 0.594482 0.428589 0.512512 -0.447327 1441832760 0.594482 0.428589 0.512512 -0.447327 1441832760 0.594482 0.428589 0.512512 -0.447327 1441832760 0.594482 0.428589 0.512512 -0.447327 1441832760 0.594482 0.428589 0.512512 -0.447327 1441832760 0.589722 0.431030 0.513855 -0.449707 1441832760 0.589722 0.431030 0.513855 -0.449707 1441832760 0.589722 0.431030 0.513855 -0.449707 1441832760 0.589722 0.431030 0.513855 -0.449707 1441832760 0.589722 0.431030 0.513855 -0.449707 1441832760 0.589722 0.431030 0.513855 -0.449707 1441832760 0.587158 0.432312 0.512573 -0.453430 1441832760 0.587158 0.432312 0.512573 -0.453430 1441832760 0.587158 0.432312 0.512573 -0.453430 1441832760 0.587158 0.432312 0.512573 -0.453430 1441832760 0.587158 0.432312 0.512573 -0.453430 1441832760 0.587158 0.432312 0.512573 -0.453430 1441832760 0.587158 0.432312 0.512573 -0.453430 1441832760 0.585754 0.433350 0.513000 -0.453674 1441832760 0.585754 0.433350 0.513000 -0.453674 1441832760 0.585754 0.433350 0.513000 -0.453674 1441832760 0.585754 0.433350 0.513000 -0.453674 1441832760 0.585754 0.433350 0.513000 -0.453674 1441832760 0.585754 0.433350 0.513000 -0.453674 1441832760 0.585999 0.431519 0.512451 -0.455750 1441832760 0.585999 0.431519 0.512451 -0.455750 1441832760 0.585999 0.431519 0.512451 -0.455750 1441832760 0.585999 0.431519 0.512451 -0.455750 1441832760 0.585999 0.431519 0.512451 -0.455750 1441832760 0.585999 0.431519 0.512451 -0.455750 1441832760 0.586304 0.428467 0.511902 -0.458862 1441832760 0.586304 0.428467 0.511902 -0.458862 1441832760 0.586304 0.428467 0.511902 -0.458862 1441832760 0.586304 0.428467 0.511902 -0.458862 1441832760 0.586304 0.428467 0.511902 -0.458862 1441832760 0.586304 0.428467 0.511902 -0.458862 1441832760 0.586304 0.428467 0.511902 -0.458862 1441832760 0.586121 0.424805 0.511108 -0.463379 1441832760 0.586121 0.424805 0.511108 -0.463379 1441832760 0.586121 0.424805 0.511108 -0.463379 1441832760 0.586121 0.424805 0.511108 -0.463379 1441832760 0.586121 0.424805 0.511108 -0.463379 1441832760 0.586121 0.424805 0.511108 -0.463379 1441832760 0.585083 0.423218 0.511230 -0.466003 1441832760 0.585083 0.423218 0.511230 -0.466003 1441832760 0.585083 0.423218 0.511230 -0.466003 1441832760 0.585083 0.423218 0.511230 -0.466003 1441832760 0.585083 0.423218 0.511230 -0.466003 1441832760 0.585083 0.423218 0.511230 -0.466003 1441832760 0.586182 0.421448 0.509827 -0.467712 1441832760 0.586182 0.421448 0.509827 -0.467712 1441832760 0.586182 0.421448 0.509827 -0.467712 1441832760 0.586182 0.421448 0.509827 -0.467712 1441832760 0.586182 0.421448 0.509827 -0.467712 1441832760 0.586182 0.421448 0.509827 -0.467712 1441832760 0.586182 0.421448 0.509827 -0.467712 1441832760 0.586487 0.422791 0.508789 -0.467224 1441832760 0.586487 0.422791 0.508789 -0.467224 1441832760 0.586487 0.422791 0.508789 -0.467224 1441832760 0.586487 0.422791 0.508789 -0.467224 1441832760 0.586487 0.422791 0.508789 -0.467224 1441832760 0.586487 0.422791 0.508789 -0.467224 1441832760 0.590942 0.420349 0.507080 -0.465759 1441832760 0.590942 0.420349 0.507080 -0.465759 1441832760 0.590942 0.420349 0.507080 -0.465759 1441832760 0.590942 0.420349 0.507080 -0.465759 1441832760 0.590942 0.420349 0.507080 -0.465759 1441832760 0.590942 0.420349 0.507080 -0.465759 1441832760 0.593506 0.417847 0.510742 -0.460754 1441832760 0.593506 0.417847 0.510742 -0.460754 1441832760 0.593506 0.417847 0.510742 -0.460754 1441832760 0.593506 0.417847 0.510742 -0.460754 1441832760 0.593506 0.417847 0.510742 -0.460754 1441832760 0.593506 0.417847 0.510742 -0.460754 1441832760 0.593506 0.417847 0.510742 -0.460754 1441832760 0.596375 0.415222 0.512085 -0.457886 1441832760 0.596375 0.415222 0.512085 -0.457886 1441832760 0.596375 0.415222 0.512085 -0.457886 1441832760 0.596375 0.415222 0.512085 -0.457886 1441832760 0.596375 0.415222 0.512085 -0.457886 1441832760 0.598755 0.414063 0.511719 -0.456238 1441832760 0.598755 0.414063 0.511719 -0.456238 1441832760 0.598755 0.414063 0.511719 -0.456238 1441832760 0.598755 0.414063 0.511719 -0.456238 1441832760 0.598755 0.414063 0.511719 -0.456238 1441832760 0.598755 0.414063 0.511719 -0.456238 1441832760 0.601624 0.411194 0.510071 -0.456909 1441832760 0.601624 0.411194 0.510071 -0.456909 1441832760 0.601624 0.411194 0.510071 -0.456909 1441832760 0.601624 0.411194 0.510071 -0.456909 1441832760 0.601624 0.411194 0.510071 -0.456909 1441832760 0.601624 0.411194 0.510071 -0.456909 1441832760 0.605042 0.408936 0.509949 -0.454468 1441832760 0.605042 0.408936 0.509949 -0.454468 1441832760 0.605042 0.408936 0.509949 -0.454468 1441832760 0.605042 0.408936 0.509949 -0.454468 1441832760 0.605042 0.408936 0.509949 -0.454468 1441832760 0.605042 0.408936 0.509949 -0.454468 1441832760 0.605042 0.408936 0.509949 -0.454468 1441832760 0.603027 0.411926 0.515686 -0.447937 1441832760 0.603027 0.411926 0.515686 -0.447937 1441832760 0.603027 0.411926 0.515686 -0.447937 1441832760 0.603027 0.411926 0.515686 -0.447937 1441832760 0.603027 0.411926 0.515686 -0.447937 1441832760 0.605164 0.416138 0.510986 -0.446533 1441832760 0.605164 0.416138 0.510986 -0.446533 1441832760 0.605164 0.416138 0.510986 -0.446533 1441832760 0.605164 0.416138 0.510986 -0.446533 1441832760 0.605164 0.416138 0.510986 -0.446533 1441832761 0.605164 0.416138 0.510986 -0.446533 1441832761 0.605164 0.416138 0.510986 -0.446533 1441832761 0.604126 0.418274 0.515686 -0.440491 1441832761 0.604126 0.418274 0.515686 -0.440491 1441832761 0.604126 0.418274 0.515686 -0.440491 1441832761 0.604126 0.418274 0.515686 -0.440491 1441832761 0.604126 0.418274 0.515686 -0.440491 1441832761 0.604126 0.418274 0.515686 -0.440491 1441832761 0.604126 0.418274 0.515686 -0.440491 1441832761 0.605896 0.416504 0.516479 -0.438843 1441832761 0.605896 0.416504 0.516479 -0.438843 1441832761 0.605896 0.416504 0.516479 -0.438843 1441832761 0.605896 0.416504 0.516479 -0.438843 1441832761 0.605896 0.416504 0.516479 -0.438843 1441832761 0.605896 0.416504 0.516479 -0.438843 1441832761 0.601685 0.416016 0.514771 -0.447021 1441832761 0.601685 0.416016 0.514771 -0.447021 1441832761 0.601685 0.416016 0.514771 -0.447021 1441832761 0.601685 0.416016 0.514771 -0.447021 1441832761 0.601685 0.416016 0.514771 -0.447021 1441832761 0.602234 0.413818 0.516296 -0.446533 1441832761 0.602234 0.413818 0.516296 -0.446533 1441832761 0.602234 0.413818 0.516296 -0.446533 1441832761 0.602234 0.413818 0.516296 -0.446533 1441832761 0.602234 0.413818 0.516296 -0.446533 1441832761 0.602234 0.413818 0.516296 -0.446533 1441832761 0.602234 0.413818 0.516296 -0.446533 1441832761 0.601074 0.413513 0.519165 -0.445068 1441832761 0.601074 0.413513 0.519165 -0.445068 1441832761 0.601074 0.413513 0.519165 -0.445068 1441832761 0.601074 0.413513 0.519165 -0.445068 1441832761 0.601074 0.413513 0.519165 -0.445068 1441832761 0.601074 0.413513 0.519165 -0.445068 1441832761 0.600769 0.413208 0.516907 -0.448364 1441832761 0.600769 0.413208 0.516907 -0.448364 1441832761 0.600769 0.413208 0.516907 -0.448364 1441832761 0.600769 0.413208 0.516907 -0.448364 1441832761 0.600769 0.413208 0.516907 -0.448364 1441832761 0.599121 0.413330 0.513977 -0.453796 1441832761 0.599121 0.413330 0.513977 -0.453796 1441832761 0.599121 0.413330 0.513977 -0.453796 1441832761 0.599121 0.413330 0.513977 -0.453796 1441832761 0.599121 0.413330 0.513977 -0.453796 1441832761 0.597351 0.410828 0.514343 -0.458008 1441832761 0.597351 0.410828 0.514343 -0.458008 1441832761 0.597351 0.410828 0.514343 -0.458008 1441832761 0.597351 0.410828 0.514343 -0.458008 1441832761 0.597351 0.410828 0.514343 -0.458008 1441832761 0.597351 0.410828 0.514343 -0.458008 1441832761 0.597351 0.410828 0.514343 -0.458008 1441832761 0.601501 0.404480 0.514832 -0.457703 1441832761 0.601501 0.404480 0.514832 -0.457703 1441832761 0.601501 0.404480 0.514832 -0.457703 1441832761 0.601501 0.404480 0.514832 -0.457703 1441832761 0.601501 0.404480 0.514832 -0.457703 1441832761 0.601501 0.404480 0.514832 -0.457703 1441832761 0.601501 0.404480 0.514832 -0.457703 1441832761 0.598206 0.406067 0.506958 -0.469177 1441832761 0.598206 0.406067 0.506958 -0.469177 1441832761 0.598206 0.406067 0.506958 -0.469177 1441832761 0.598206 0.406067 0.506958 -0.469177 1441832761 0.598206 0.406067 0.506958 -0.469177 1441832761 0.598206 0.406067 0.506958 -0.469177 1441832761 0.602295 0.401123 0.508301 -0.466797 1441832761 0.602295 0.401123 0.508301 -0.466797 1441832761 0.602295 0.401123 0.508301 -0.466797 1441832761 0.602295 0.401123 0.508301 -0.466797 1441832761 0.602295 0.401123 0.508301 -0.466797 1441832761 0.602295 0.401123 0.508301 -0.466797 1441832761 0.604736 0.396179 0.513794 -0.461792 1441832761 0.604736 0.396179 0.513794 -0.461792 1441832761 0.604736 0.396179 0.513794 -0.461792 1441832761 0.604736 0.396179 0.513794 -0.461792 1441832761 0.604736 0.396179 0.513794 -0.461792 1441832761 0.604736 0.396179 0.513794 -0.461792 1441832761 0.604736 0.396179 0.513794 -0.461792 1441832761 0.608398 0.392273 0.514954 -0.459045 1441832761 0.608398 0.392273 0.514954 -0.459045 1441832761 0.608398 0.392273 0.514954 -0.459045 1441832761 0.608398 0.392273 0.514954 -0.459045 1441832761 0.608398 0.392273 0.514954 -0.459045 1441832761 0.608398 0.392273 0.514954 -0.459045 1441832761 0.612000 0.391052 0.513000 -0.457520 1441832761 0.612000 0.391052 0.513000 -0.457520 1441832761 0.612000 0.391052 0.513000 -0.457520 1441832761 0.612000 0.391052 0.513000 -0.457520 1441832761 0.612000 0.391052 0.513000 -0.457520 1441832761 0.612000 0.391052 0.513000 -0.457520 1441832761 0.612000 0.391052 0.513000 -0.457520 1441832761 0.614136 0.390259 0.509644 -0.458984 1441832761 0.614136 0.390259 0.509644 -0.458984 1441832761 0.614136 0.390259 0.509644 -0.458984 1441832761 0.614136 0.390259 0.509644 -0.458984 1441832761 0.614136 0.390259 0.509644 -0.458984 1441832761 0.614136 0.390259 0.509644 -0.458984 1441832761 0.616211 0.390503 0.508179 -0.457703 1441832761 0.616211 0.390503 0.508179 -0.457703 1441832761 0.616211 0.390503 0.508179 -0.457703 1441832761 0.616211 0.390503 0.508179 -0.457703 1441832761 0.616211 0.390503 0.508179 -0.457703 1441832761 0.616211 0.390503 0.508179 -0.457703 1441832761 0.616211 0.390503 0.508179 -0.457703 1441832761 0.615906 0.394165 0.508057 -0.455078 1441832761 0.615906 0.394165 0.508057 -0.455078 1441832761 0.615906 0.394165 0.508057 -0.455078 1441832761 0.615906 0.394165 0.508057 -0.455078 1441832761 0.615906 0.394165 0.508057 -0.455078 1441832761 0.615906 0.394165 0.508057 -0.455078 1441832761 0.615234 0.398682 0.510132 -0.449768 1441832761 0.615234 0.398682 0.510132 -0.449768 1441832761 0.615234 0.398682 0.510132 -0.449768 1441832761 0.615234 0.398682 0.510132 -0.449768 1441832761 0.615234 0.398682 0.510132 -0.449768 1441832761 0.615234 0.398682 0.510132 -0.449768 1441832762 0.616638 0.399109 0.516479 -0.440063 1441832762 0.616638 0.399109 0.516479 -0.440063 1441832762 0.616638 0.399109 0.516479 -0.440063 1441832762 0.616638 0.399109 0.516479 -0.440063 1441832762 0.616638 0.399109 0.516479 -0.440063 1441832762 0.616638 0.399109 0.516479 -0.440063 1441832762 0.616638 0.399109 0.516479 -0.440063 1441832762 0.615295 0.396484 0.521851 -0.438049 1441832762 0.615295 0.396484 0.521851 -0.438049 1441832762 0.615295 0.396484 0.521851 -0.438049 1441832762 0.615295 0.396484 0.521851 -0.438049 1441832762 0.615295 0.396484 0.521851 -0.438049 1441832762 0.615295 0.396484 0.521851 -0.438049 1441832762 0.612854 0.398315 0.518799 -0.443298 1441832762 0.612854 0.398315 0.518799 -0.443298 1441832762 0.612854 0.398315 0.518799 -0.443298 1441832762 0.612854 0.398315 0.518799 -0.443298 1441832762 0.612854 0.398315 0.518799 -0.443298 1441832762 0.608093 0.403137 0.513794 -0.451233 1441832762 0.608093 0.403137 0.513794 -0.451233 1441832762 0.608093 0.403137 0.513794 -0.451233 1441832762 0.608093 0.403137 0.513794 -0.451233 1441832762 0.608093 0.403137 0.513794 -0.451233 1441832762 0.608093 0.403137 0.513794 -0.451233 1441832762 0.605835 0.403442 0.513062 -0.454834 1441832762 0.605835 0.403442 0.513062 -0.454834 1441832762 0.605835 0.403442 0.513062 -0.454834 1441832762 0.605835 0.403442 0.513062 -0.454834 1441832762 0.605835 0.403442 0.513062 -0.454834 1441832762 0.605835 0.403442 0.513062 -0.454834 1441832762 0.603333 0.405884 0.513611 -0.455383 1441832762 0.603333 0.405884 0.513611 -0.455383 1441832762 0.603333 0.405884 0.513611 -0.455383 1441832762 0.603333 0.405884 0.513611 -0.455383 1441832762 0.603333 0.405884 0.513611 -0.455383 1441832762 0.603149 0.406128 0.513062 -0.455994 1441832762 0.603149 0.406128 0.513062 -0.455994 1441832762 0.603149 0.406128 0.513062 -0.455994 1441832762 0.603149 0.406128 0.513062 -0.455994 1441832762 0.603149 0.406128 0.513062 -0.455994 1441832762 0.603149 0.406128 0.513062 -0.455994 1441832762 0.603149 0.406128 0.513062 -0.455994 1441832762 0.603271 0.405334 0.510437 -0.459534 1441832762 0.603271 0.405334 0.510437 -0.459534 1441832762 0.603271 0.405334 0.510437 -0.459534 1441832762 0.603271 0.405334 0.510437 -0.459534 1441832762 0.603271 0.405334 0.510437 -0.459534 1441832762 0.603271 0.405334 0.510437 -0.459534 1441832762 0.602112 0.404358 0.507385 -0.465271 1441832762 0.602112 0.404358 0.507385 -0.465271 1441832762 0.602112 0.404358 0.507385 -0.465271 1441832762 0.602112 0.404358 0.507385 -0.465271 1441832762 0.602112 0.404358 0.507385 -0.465271 1441832762 0.601379 0.402039 0.505920 -0.469849 1441832762 0.601379 0.402039 0.505920 -0.469849 1441832762 0.601379 0.402039 0.505920 -0.469849 1441832762 0.601379 0.402039 0.505920 -0.469849 1441832762 0.601379 0.402039 0.505920 -0.469849 1441832762 0.601379 0.402039 0.505920 -0.469849 1441832762 0.603088 0.396545 0.507385 -0.470703 1441832762 0.603088 0.396545 0.507385 -0.470703 1441832762 0.603088 0.396545 0.507385 -0.470703 1441832762 0.603088 0.396545 0.507385 -0.470703 1441832762 0.603088 0.396545 0.507385 -0.470703 1441832762 0.603088 0.396545 0.507385 -0.470703 1441832762 0.603088 0.396545 0.507385 -0.470703 1441832762 0.606201 0.392700 0.507385 -0.469849 1441832762 0.606201 0.392700 0.507385 -0.469849 1441832762 0.606201 0.392700 0.507385 -0.469849 1441832762 0.606201 0.392700 0.507385 -0.469849 1441832762 0.606201 0.392700 0.507385 -0.469849 1441832762 0.606201 0.392700 0.507385 -0.469849 1441832762 0.605286 0.392700 0.505432 -0.473145 1441832762 0.605286 0.392700 0.505432 -0.473145 1441832762 0.605286 0.392700 0.505432 -0.473145 1441832762 0.605286 0.392700 0.505432 -0.473145 1441832762 0.605286 0.392700 0.505432 -0.473145 1441832762 0.605286 0.392700 0.505432 -0.473145 1441832762 0.605286 0.392700 0.505432 -0.473145 1441832762 0.607666 0.390442 0.510620 -0.466370 1441832762 0.607666 0.390442 0.510620 -0.466370 1441832762 0.607666 0.390442 0.510620 -0.466370 1441832762 0.607666 0.390442 0.510620 -0.466370 1441832762 0.607666 0.390442 0.510620 -0.466370 1441832762 0.607666 0.390442 0.510620 -0.466370 1441832762 0.610107 0.387268 0.512085 -0.464233 1441832762 0.610107 0.387268 0.512085 -0.464233 1441832762 0.610107 0.387268 0.512085 -0.464233 1441832762 0.610107 0.387268 0.512085 -0.464233 1441832762 0.610107 0.387268 0.512085 -0.464233 1441832762 0.610107 0.387268 0.512085 -0.464233 1441832762 0.612976 0.384827 0.505066 -0.470093 1441832762 0.612976 0.384827 0.505066 -0.470093 1441832762 0.612976 0.384827 0.505066 -0.470093 1441832762 0.612976 0.384827 0.505066 -0.470093 1441832762 0.612976 0.384827 0.505066 -0.470093 1441832762 0.612976 0.384827 0.505066 -0.470093 1441832762 0.612976 0.384827 0.505066 -0.470093 1441832762 0.613647 0.384583 0.501404 -0.473389 1441832762 0.613647 0.384583 0.501404 -0.473389 1441832762 0.613647 0.384583 0.501404 -0.473389 1441832762 0.613647 0.384583 0.501404 -0.473389 1441832762 0.613647 0.384583 0.501404 -0.473389 1441832762 0.613647 0.384583 0.501404 -0.473389 1441832762 0.615112 0.385559 0.501465 -0.470581 1441832762 0.615112 0.385559 0.501465 -0.470581 1441832762 0.615112 0.385559 0.501465 -0.470581 1441832762 0.615112 0.385559 0.501465 -0.470581 1441832762 0.615112 0.385559 0.501465 -0.470581 1441832762 0.615112 0.385559 0.501465 -0.470581 1441832763 0.616272 0.389832 0.500916 -0.466125 1441832763 0.616272 0.389832 0.500916 -0.466125 1441832763 0.616272 0.389832 0.500916 -0.466125 1441832763 0.616272 0.389832 0.500916 -0.466125 1441832763 0.616272 0.389832 0.500916 -0.466125 1441832763 0.614746 0.397949 0.505188 -0.456482 1441832763 0.614746 0.397949 0.505188 -0.456482 1441832763 0.614746 0.397949 0.505188 -0.456482 1441832763 0.614746 0.397949 0.505188 -0.456482 1441832763 0.614746 0.397949 0.505188 -0.456482 1441832763 0.614746 0.397949 0.505188 -0.456482 1441832763 0.614563 0.400146 0.511475 -0.447754 1441832763 0.614563 0.400146 0.511475 -0.447754 1441832763 0.614563 0.400146 0.511475 -0.447754 1441832763 0.614563 0.400146 0.511475 -0.447754 1441832763 0.614563 0.400146 0.511475 -0.447754 1441832763 0.614563 0.400146 0.511475 -0.447754 1441832763 0.610840 0.401184 0.514587 -0.448425 1441832763 0.610840 0.401184 0.514587 -0.448425 1441832763 0.610840 0.401184 0.514587 -0.448425 1441832763 0.610840 0.401184 0.514587 -0.448425 1441832763 0.610840 0.401184 0.514587 -0.448425 1441832763 0.610840 0.401184 0.514587 -0.448425 1441832763 0.608215 0.402222 0.511536 -0.454468 1441832763 0.608215 0.402222 0.511536 -0.454468 1441832763 0.608215 0.402222 0.511536 -0.454468 1441832763 0.610291 0.396790 0.514099 -0.453552 1441832763 0.610291 0.396790 0.514099 -0.453552 1441832763 0.610291 0.396790 0.514099 -0.453552 1441832763 0.610291 0.396790 0.514099 -0.453552 1441832763 0.610291 0.396790 0.514099 -0.453552 1441832763 0.609070 0.396729 0.517578 -0.451294 1441832763 0.609070 0.396729 0.517578 -0.451294 1441832763 0.609070 0.396729 0.517578 -0.451294 1441832763 0.609070 0.396729 0.517578 -0.451294 1441832763 0.609070 0.396729 0.517578 -0.451294 1441832763 0.609070 0.396729 0.517578 -0.451294 1441832763 0.608398 0.396973 0.516113 -0.453735 1441832763 0.608398 0.396973 0.516113 -0.453735 1441832763 0.608398 0.396973 0.516113 -0.453735 1441832763 0.608398 0.396973 0.516113 -0.453735 1441832763 0.608398 0.396973 0.516113 -0.453735 1441832763 0.608398 0.396973 0.516113 -0.453735 1441832763 0.609192 0.395752 0.515808 -0.454041 1441832763 0.609192 0.395752 0.515808 -0.454041 1441832763 0.609192 0.395752 0.515808 -0.454041 1441832763 0.609192 0.395752 0.515808 -0.454041 1441832763 0.609192 0.395752 0.515808 -0.454041 1441832763 0.609192 0.395752 0.515808 -0.454041 1441832763 0.609497 0.394226 0.514587 -0.456299 1441832763 0.609497 0.394226 0.514587 -0.456299 1441832763 0.609497 0.394226 0.514587 -0.456299 1441832763 0.609497 0.394226 0.514587 -0.456299 1441832763 0.609497 0.394226 0.514587 -0.456299 1441832763 0.609497 0.394226 0.514587 -0.456299 1441832763 0.608398 0.394897 0.509521 -0.462769 1441832763 0.608398 0.394897 0.509521 -0.462769 1441832763 0.608398 0.394897 0.509521 -0.462769 1441832763 0.608398 0.394897 0.509521 -0.462769 1441832763 0.608398 0.394897 0.509521 -0.462769 1441832763 0.608398 0.394897 0.509521 -0.462769 1441832763 0.606018 0.398315 0.503723 -0.469360 1441832763 0.606018 0.398315 0.503723 -0.469360 1441832763 0.606018 0.398315 0.503723 -0.469360 1441832763 0.606018 0.398315 0.503723 -0.469360 1441832763 0.606018 0.398315 0.503723 -0.469360 1441832763 0.606018 0.398315 0.503723 -0.469360 1441832763 0.608337 0.397278 0.501038 -0.470032 1441832763 0.608337 0.397278 0.501038 -0.470032 1441832763 0.608337 0.397278 0.501038 -0.470032 1441832763 0.608337 0.397278 0.501038 -0.470032 1441832763 0.608337 0.397278 0.501038 -0.470032 1441832763 0.608337 0.397278 0.501038 -0.470032 1441832763 0.609741 0.395508 0.504150 -0.466370 1441832763 0.609741 0.395508 0.504150 -0.466370 1441832763 0.609741 0.395508 0.504150 -0.466370 1441832763 0.609741 0.395508 0.504150 -0.466370 1441832763 0.609741 0.395508 0.504150 -0.466370 1441832763 0.609741 0.395508 0.504150 -0.466370 1441832763 0.609741 0.395508 0.504150 -0.466370 1441832763 0.610596 0.394775 0.506470 -0.463440 1441832763 0.610596 0.394775 0.506470 -0.463440 1441832763 0.610596 0.394775 0.506470 -0.463440 1441832763 0.610596 0.394775 0.506470 -0.463440 1441832763 0.610596 0.394775 0.506470 -0.463440 1441832763 0.610596 0.394775 0.506470 -0.463440 1441832763 0.612183 0.393372 0.507446 -0.461487 1441832763 0.612183 0.393372 0.507446 -0.461487 1441832763 0.612183 0.393372 0.507446 -0.461487 1441832763 0.612183 0.393372 0.507446 -0.461487 1441832763 0.612183 0.393372 0.507446 -0.461487 1441832763 0.612183 0.393372 0.507446 -0.461487 1441832763 0.614319 0.391296 0.506897 -0.460938 1441832763 0.614319 0.391296 0.506897 -0.460938 1441832763 0.614319 0.391296 0.506897 -0.460938 1441832763 0.614319 0.391296 0.506897 -0.460938 1441832763 0.614319 0.391296 0.506897 -0.460938 1441832763 0.614319 0.391296 0.506897 -0.460938 1441832763 0.615723 0.391846 0.505554 -0.460144 1441832763 0.615723 0.391846 0.505554 -0.460144 1441832763 0.615723 0.391846 0.505554 -0.460144 1441832763 0.615723 0.391846 0.505554 -0.460144 1441832763 0.615723 0.391846 0.505554 -0.460144 1441832763 0.615723 0.391846 0.505554 -0.460144 1441832763 0.617065 0.395264 0.501221 -0.460022 1441832764 0.617065 0.395264 0.501221 -0.460022 1441832764 0.617065 0.395264 0.501221 -0.460022 1441832764 0.617065 0.395264 0.501221 -0.460022 1441832764 0.617065 0.395264 0.501221 -0.460022 1441832764 0.617310 0.399963 0.504211 -0.452454 1441832764 0.617310 0.399963 0.504211 -0.452454 1441832764 0.617310 0.399963 0.504211 -0.452454 1441832764 0.617310 0.399963 0.504211 -0.452454 1441832764 0.617310 0.399963 0.504211 -0.452454 1441832764 0.617310 0.399963 0.504211 -0.452454 1441832764 0.617310 0.401184 0.509644 -0.445190 1441832764 0.617310 0.401184 0.509644 -0.445190 1441832764 0.617310 0.401184 0.509644 -0.445190 1441832764 0.617310 0.401184 0.509644 -0.445190 1441832764 0.617310 0.401184 0.509644 -0.445190 1441832764 0.617310 0.401184 0.509644 -0.445190 1441832764 0.611389 0.404236 0.511658 -0.448303 1441832764 0.611389 0.404236 0.511658 -0.448303 1441832764 0.611389 0.404236 0.511658 -0.448303 1441832764 0.611389 0.404236 0.511658 -0.448303 1441832764 0.611389 0.404236 0.511658 -0.448303 1441832764 0.613098 0.401733 0.510315 -0.449707 1441832764 0.613098 0.401733 0.510315 -0.449707 1441832764 0.613098 0.401733 0.510315 -0.449707 1441832764 0.613098 0.401733 0.510315 -0.449707 1441832764 0.613098 0.401733 0.510315 -0.449707 1441832764 0.613098 0.401733 0.510315 -0.449707 1441832764 0.610718 0.401306 0.514771 -0.448181 1441832764 0.610718 0.401306 0.514771 -0.448181 1441832764 0.610718 0.401306 0.514771 -0.448181 1441832764 0.610718 0.401306 0.514771 -0.448181 1441832764 0.610718 0.401306 0.514771 -0.448181 1441832764 0.608398 0.403503 0.515320 -0.448792 1441832764 0.608398 0.403503 0.515320 -0.448792 1441832764 0.608398 0.403503 0.515320 -0.448792 1441832764 0.608398 0.403503 0.515320 -0.448792 1441832764 0.608398 0.403503 0.515320 -0.448792 1441832764 0.608398 0.403503 0.515320 -0.448792 1441832764 0.608643 0.402893 0.514709 -0.449768 1441832764 0.608643 0.402893 0.514709 -0.449768 1441832764 0.608643 0.402893 0.514709 -0.449768 1441832764 0.608643 0.402893 0.514709 -0.449768 1441832764 0.608643 0.402893 0.514709 -0.449768 1441832764 0.608643 0.402893 0.514709 -0.449768 1441832764 0.607544 0.400818 0.517273 -0.450073 1441832764 0.607544 0.400818 0.517273 -0.450073 1441832764 0.607544 0.400818 0.517273 -0.450073 1441832764 0.607544 0.400818 0.517273 -0.450073 1441832764 0.607544 0.400818 0.517273 -0.450073 1441832764 0.607544 0.400818 0.517273 -0.450073 1441832764 0.608398 0.397583 0.513489 -0.456177 1441832764 0.608398 0.397583 0.513489 -0.456177 1441832764 0.608398 0.397583 0.513489 -0.456177 1441832764 0.608398 0.397583 0.513489 -0.456177 1441832764 0.608398 0.397583 0.513489 -0.456177 1441832764 0.608398 0.397583 0.513489 -0.456177 1441832764 0.608948 0.394226 0.509583 -0.462646 1441832764 0.608948 0.394226 0.509583 -0.462646 1441832764 0.608948 0.394226 0.509583 -0.462646 1441832764 0.608948 0.394226 0.509583 -0.462646 1441832764 0.608948 0.394226 0.509583 -0.462646 1441832764 0.608948 0.394226 0.509583 -0.462646 1441832764 0.608948 0.394226 0.509583 -0.462646 1441832764 0.606445 0.394470 0.508057 -0.467346 1441832764 0.606445 0.394470 0.508057 -0.467346 1441832764 0.606445 0.394470 0.508057 -0.467346 1441832764 0.606445 0.394470 0.508057 -0.467346 1441832764 0.606445 0.394470 0.508057 -0.467346 1441832764 0.606445 0.394470 0.508057 -0.467346 1441832764 0.606323 0.393860 0.503967 -0.472412 1441832764 0.606323 0.393860 0.503967 -0.472412 1441832764 0.606323 0.393860 0.503967 -0.472412 1441832764 0.606323 0.393860 0.503967 -0.472412 1441832764 0.606323 0.393860 0.503967 -0.472412 1441832764 0.606323 0.393860 0.503967 -0.472412 1441832764 0.610596 0.390442 0.504517 -0.469177 1441832764 0.610596 0.390442 0.504517 -0.469177 1441832764 0.610596 0.390442 0.504517 -0.469177 1441832764 0.610596 0.390442 0.504517 -0.469177 1441832764 0.610596 0.390442 0.504517 -0.469177 1441832764 0.610596 0.390442 0.504517 -0.469177 1441832764 0.610596 0.390442 0.504517 -0.469177 1441832764 0.612183 0.388123 0.511169 -0.461792 1441832764 0.612183 0.388123 0.511169 -0.461792 1441832764 0.612183 0.388123 0.511169 -0.461792 1441832764 0.612183 0.388123 0.511169 -0.461792 1441832764 0.612183 0.388123 0.511169 -0.461792 1441832764 0.612183 0.388123 0.511169 -0.461792 1441832764 0.614929 0.385498 0.513428 -0.457825 1441832764 0.614929 0.385498 0.513428 -0.457825 1441832764 0.614929 0.385498 0.513428 -0.457825 1441832764 0.614929 0.385498 0.513428 -0.457825 1441832764 0.614929 0.385498 0.513428 -0.457825 1441832764 0.614929 0.385498 0.513428 -0.457825 1441832764 0.618286 0.383240 0.510803 -0.458130 1441832764 0.618286 0.383240 0.510803 -0.458130 1441832764 0.618286 0.383240 0.510803 -0.458130 1441832764 0.618286 0.383240 0.510803 -0.458130 1441832764 0.618286 0.383240 0.510803 -0.458130 1441832764 0.618286 0.383240 0.510803 -0.458130 1441832764 0.618286 0.383240 0.510803 -0.458130 1441832764 0.621887 0.382446 0.501953 -0.463623 1441832764 0.621887 0.382446 0.501953 -0.463623 1441832764 0.621887 0.382446 0.501953 -0.463623 1441832764 0.621887 0.382446 0.501953 -0.463623 1441832764 0.621887 0.382446 0.501953 -0.463623 1441832764 0.621887 0.382446 0.501953 -0.463623 1441832764 0.623596 0.386597 0.498108 -0.462036 1441832764 0.623596 0.386597 0.498108 -0.462036 1441832765 0.623596 0.386597 0.498108 -0.462036 1441832765 0.623596 0.386597 0.498108 -0.462036 1441832765 0.623596 0.386597 0.498108 -0.462036 1441832765 0.623596 0.386597 0.498108 -0.462036 1441832765 0.622986 0.392456 0.498352 -0.457764 1441832765 0.622986 0.392456 0.498352 -0.457764 1441832765 0.622986 0.392456 0.498352 -0.457764 1441832765 0.622986 0.392456 0.498352 -0.457764 1441832765 0.622986 0.392456 0.498352 -0.457764 1441832765 0.622986 0.392456 0.498352 -0.457764 1441832765 0.625305 0.392822 0.504700 -0.447144 1441832765 0.625305 0.392822 0.504700 -0.447144 1441832765 0.625305 0.392822 0.504700 -0.447144 1441832765 0.625305 0.392822 0.504700 -0.447144 1441832765 0.625305 0.392822 0.504700 -0.447144 1441832765 0.625305 0.392822 0.504700 -0.447144 1441832765 0.621887 0.393555 0.517273 -0.436768 1441832765 
0.602417 0.407837 0.502991 -0.466553 1441832768 0.602417 0.407837 0.502991 -0.466553 1441832768 0.602417 0.407837 0.502991 -0.466553 1441832768 0.602417 0.407837 0.502991 -0.466553 1441832768 0.602417 0.407837 0.502991 -0.466553 1441832768 0.603455 0.407532 0.510559 -0.457214 1441832768 0.603455 0.407532 0.510559 -0.457214 1441832768 0.603455 0.407532 0.510559 -0.457214 1441832768 0.603455 0.407532 0.510559 -0.457214 1441832768 0.603455 0.407532 0.510559 -0.457214 1441832768 0.603455 0.407532 0.510559 -0.457214 1441832768 0.603455 0.407532 0.510559 -0.457214 1441832768 0.605652 0.407471 0.513977 -0.450439 1441832768 0.605652 0.407471 0.513977 -0.450439 1441832768 0.605652 0.407471 0.513977 -0.450439 1441832768 0.605652 0.407471 0.513977 -0.450439 1441832768 0.605652 0.407471 0.513977 -0.450439 1441832768 0.605652 0.407471 0.513977 -0.450439 1441832768 0.605042 0.405945 0.522339 -0.442932 1441832768 0.605042 0.405945 0.522339 -0.442932 1441832768 0.605042 0.405945 0.522339 -0.442932 1441832768 0.605042 0.405945 0.522339 -0.442932 1441832768 0.605042 0.405945 0.522339 -0.442932 1441832768 0.605042 0.405945 0.522339 -0.442932 1441832768 0.601379 0.409729 0.528015 -0.437622 1441832768 0.601379 0.409729 0.528015 -0.437622 1441832768 0.601379 0.409729 0.528015 -0.437622 1441832768 0.601379 0.409729 0.528015 -0.437622 1441832768 0.601379 0.409729 0.528015 -0.437622 1441832768 0.601379 0.409729 0.528015 -0.437622 1441832768 0.612183 0.401123 0.526611 -0.432312 1441832768 0.612183 0.401123 0.526611 -0.432312 1441832768 0.612183 0.401123 0.526611 -0.432312 1441832768 0.612183 0.401123 0.526611 -0.432312 1441832768 0.612183 0.401123 0.526611 -0.432312 1441832768 0.612183 0.401123 0.526611 -0.432312 1441832768 0.616028 0.394409 0.526794 -0.432861 1441832768 0.616028 0.394409 0.526794 -0.432861 1441832768 0.616028 0.394409 0.526794 -0.432861 1441832768 0.616028 0.394409 0.526794 -0.432861 1441832768 0.616028 0.394409 0.526794 -0.432861 1441832768 0.616028 0.394409 0.526794 -0.432861 1441832768 0.616577 0.397766 0.523438 -0.433105 1441832768 0.616577 0.397766 0.523438 -0.433105 1441832768 0.616577 0.397766 0.523438 -0.433105 1441832768 0.616577 0.397766 0.523438 -0.433105 1441832768 0.616577 0.397766 0.523438 -0.433105 1441832768 0.616577 0.397766 0.523438 -0.433105 1441832768 0.613159 0.402893 0.520447 -0.436707 1441832768 0.613159 0.402893 0.520447 -0.436707 1441832768 0.613159 0.402893 0.520447 -0.436707 1441832768 0.613159 0.402893 0.520447 -0.436707 1441832768 0.613159 0.402893 0.520447 -0.436707 1441832768 0.613159 0.402893 0.520447 -0.436707 1441832768 0.608398 0.411560 0.514038 -0.442932 1441832768 0.608398 0.411560 0.514038 -0.442932 1441832768 0.608398 0.411560 0.514038 -0.442932 1441832768 0.608398 0.411560 0.514038 -0.442932 1441832768 0.608398 0.411560 0.514038 -0.442932 1441832768 0.608398 0.411560 0.514038 -0.442932 1441832768 0.608582 0.415588 0.507751 -0.446106 1441832768 0.608582 0.415588 0.507751 -0.446106 1441832768 0.608582 0.415588 0.507751 -0.446106 1441832768 0.608582 0.415588 0.507751 -0.446106 1441832768 0.608582 0.415588 0.507751 -0.446106 1441832768 0.608582 0.415588 0.507751 -0.446106 1441832768 0.615784 0.412354 0.502625 -0.445068 1441832768 0.615784 0.412354 0.502625 -0.445068 1441832768 0.615784 0.412354 0.502625 -0.445068 1441832768 0.615784 0.412354 0.502625 -0.445068 1441832768 0.615784 0.412354 0.502625 -0.445068 1441832768 0.615784 0.412354 0.502625 -0.445068 1441832768 0.615784 0.412354 0.502625 -0.445068 1441832768 0.622253 0.407898 0.498535 -0.444824 1441832768 0.622253 0.407898 0.498535 -0.444824 1441832768 0.622253 0.407898 0.498535 -0.444824 1441832768 0.622253 0.407898 0.498535 -0.444824 1441832768 0.622253 0.407898 0.498535 -0.444824 1441832768 0.622253 0.407898 0.498535 -0.444824 1441832768 0.622192 0.408142 0.494568 -0.449036 1441832768 0.622192 0.408142 0.494568 -0.449036 1441832768 0.622192 0.408142 0.494568 -0.449036 1441832768 0.622192 0.408142 0.494568 -0.449036 1441832768 0.622192 0.408142 0.494568 -0.449036 1441832768 0.622192 0.408142 0.494568 -0.449036 1441832768 0.623108 0.406921 0.492432 -0.451294 1441832768 0.623108 0.406921 0.492432 -0.451294 1441832768 0.623108 0.406921 0.492432 -0.451294 1441832768 0.623108 0.406921 0.492432 -0.451294 1441832768 0.623108 0.406921 0.492432 -0.451294 1441832768 0.623108 0.406921 0.492432 -0.451294 1441832768 0.624084 0.404114 0.493225 -0.451599 1441832768 0.624084 0.404114 0.493225 -0.451599 1441832768 0.624084 0.404114 0.493225 -0.451599 1441832768 0.624084 0.404114 0.493225 -0.451599 1441832768 0.624084 0.404114 0.493225 -0.451599 1441832768 0.624084 0.404114 0.493225 -0.451599 1441832768 0.628113 0.398682 0.493774 -0.450073 1441832768 0.628113 0.398682 0.493774 -0.450073 1441832768 0.628113 0.398682 0.493774 -0.450073 1441832768 0.628113 0.398682 0.493774 -0.450073 1441832768 0.628113 0.398682 0.493774 -0.450073 1441832768 0.628113 0.398682 0.493774 -0.450073 1441832768 0.628113 0.398682 0.493774 -0.450073 1441832768 0.628113 0.397156 0.500793 -0.443665 1441832768 0.628113 0.397156 0.500793 -0.443665 1441832768 0.628113 0.397156 0.500793 -0.443665 1441832768 0.628113 0.397156 0.500793 -0.443665 1441832768 0.628113 0.397156 0.500793 -0.443665 1441832768 0.628113 0.397156 0.500793 -0.443665 1441832768 0.626282 0.392944 0.510254 -0.439209 1441832769 0.626282 0.392944 0.510254 -0.439209 1441832769 0.626282 0.392944 0.510254 -0.439209 1441832769 0.626282 0.392944 0.510254 -0.439209 1441832769 0.626282 0.392944 0.510254 -0.439209 1441832769 0.626282 0.392944 0.510254 -0.439209 1441832769 0.621033 0.394714 0.517944 -0.436157 1441832769 0.621033 0.394714 0.517944 -0.436157 1441832769 0.621033 0.394714 0.517944 -0.436157 1441832769 0.621033 0.394714 0.517944 -0.436157 1441832769 0.621033 0.394714 0.517944 -0.436157 1441832769 0.621033 0.394714 0.517944 -0.436157 1441832769 0.621033 0.394714 0.517944 -0.436157 1441832769 0.617249 0.398193 0.520386 -0.435364 1441832769 0.617249 0.398193 0.520386 -0.435364 1441832769 0.617249 0.398193 0.520386 -0.435364 1441832769 0.617249 0.398193 0.520386 -0.435364 1441832769 0.617249 0.398193 0.520386 -0.435364 1441832769 0.617249 0.398193 0.520386 -0.435364 1441832769 0.622314 0.386658 0.518860 -0.440308 1441832769 0.622314 0.386658 0.518860 -0.440308 1441832769 0.622314 0.386658 0.518860 -0.440308 1441832769 0.622314 0.386658 0.518860 -0.440308 1441832769 0.622314 0.386658 0.518860 -0.440308 1441832769 0.622314 0.386658 0.518860 -0.440308 1441832769 0.618530 0.387085 0.519409 -0.444702 1441832769 0.618530 0.387085 0.519409 -0.444702 1441832769 0.618530 0.387085 0.519409 -0.444702 1441832769 0.618530 0.387085 0.519409 -0.444702 1441832769 0.618530 0.387085 0.519409 -0.444702 1441832769 0.618530 0.387085 0.519409 -0.444702 1441832769 0.618530 0.387085 0.519409 -0.444702 1441832769 0.616821 0.389038 0.515198 -0.450256 1441832769 0.616821 0.389038 0.515198 -0.450256 1441832769 0.616821 0.389038 0.515198 -0.450256 1441832769 0.616821 0.389038 0.515198 -0.450256 1441832769 0.616821 0.389038 0.515198 -0.450256 1441832769 0.616821 0.389038 0.515198 -0.450256 1441832769 0.612854 0.396423 0.513062 -0.451599 1441832769 0.612854 0.396423 0.513062 -0.451599 1441832769 0.612854 0.396423 0.513062 -0.451599 1441832769 0.612854 0.396423 0.513062 -0.451599 1441832769 0.612854 0.396423 0.513062 -0.451599 1441832769 0.612854 0.396423 0.513062 -0.451599 1441832769 0.612854 0.396423 0.513062 -0.451599 1441832769 0.607178 0.400879 0.510376 -0.458313 1441832769 0.607178 0.400879 0.510376 -0.458313 1441832769 0.607178 0.400879 0.510376 -0.458313 1441832769 0.607178 0.400879 0.510376 -0.458313 1441832769 0.607178 0.400879 0.510376 -0.458313 1441832769 0.607178 0.400879 0.510376 -0.458313 1441832769 0.604370 0.404907 0.505981 -0.463440 1441832769 0.604370 0.404907 0.505981 -0.463440 1441832769 0.604370 0.404907 0.505981 -0.463440 1441832769 0.604370 0.404907 0.505981 -0.463440 1441832769 0.604370 0.404907 0.505981 -0.463440 1441832769 0.604370 0.404907 0.505981 -0.463440 1441832769 0.604492 0.407654 0.500977 -0.466248 1441832769 0.604492 0.407654 0.500977 -0.466248 1441832769 0.604492 0.407654 0.500977 -0.466248 1441832769 0.604492 0.407654 0.500977 -0.466248 1441832769 0.604492 0.407654 0.500977 -0.466248 1441832769 0.604492 0.407654 0.500977 -0.466248 1441832769 0.606628 0.410950 0.495361 -0.466553 1441832769 0.606628 0.410950 0.495361 -0.466553 1441832769 0.606628 0.410950 0.495361 -0.466553 1441832769 0.606628 0.410950 0.495361 -0.466553 1441832769 0.606628 0.410950 0.495361 -0.466553 1441832769 0.606628 0.410950 0.495361 -0.466553 1441832769 0.606628 0.410950 0.495361 -0.466553 1441832769 0.610962 0.410339 0.484802 -0.472534 1441832769 0.610962 0.410339 0.484802 -0.472534 1441832769 0.610962 0.410339 0.484802 -0.472534 1441832769 0.610962 0.410339 0.484802 -0.472534 1441832769 0.610962 0.410339 0.484802 -0.472534 1441832769 0.610962 0.410339 0.484802 -0.472534 1441832769 0.606750 0.417908 0.477356 -0.478882 1441832769 0.606750 0.417908 0.477356 -0.478882 1441832769 0.606750 0.417908 0.477356 -0.478882 1441832769 0.606750 0.417908 0.477356 -0.478882 1441832769 0.606750 0.417908 0.477356 -0.478882 1441832769 0.606750 0.417908 0.477356 -0.478882 1441832769 0.601135 0.423218 0.475708 -0.482910 1441832769 0.601135 0.423218 0.475708 -0.482910 1441832769 0.601135 0.423218 0.475708 -0.482910 1441832769 0.601135 0.423218 0.475708 -0.482910 1441832769 0.601135 0.423218 0.475708 -0.482910 1441832769 0.601135 0.423218 0.475708 -0.482910 1441832769 0.600159 0.421692 0.475342 -0.485718 1441832769 0.600159 0.421692 0.475342 -0.485718 1441832769 0.600159 0.421692 0.475342 -0.485718 1441832769 0.600159 0.421692 0.475342 -0.485718 1441832769 0.600159 0.421692 0.475342 -0.485718 1441832769 0.600159 0.421692 0.475342 -0.485718 1441832769 0.600952 0.417542 0.478027 -0.485779 1441832769 0.600952 0.417542 0.478027 -0.485779 1441832769 0.600952 0.417542 0.478027 -0.485779 1441832769 0.600952 0.417542 0.478027 -0.485779 1441832769 0.600952 0.417542 0.478027 -0.485779 1441832769 0.600952 0.417542 0.478027 -0.485779 1441832769 0.604980 0.412598 0.479309 -0.483704 1441832769 0.604980 0.412598 0.479309 -0.483704 1441832769 0.604980 0.412598 0.479309 -0.483704 1441832769 0.604980 0.412598 0.479309 -0.483704 1441832769 0.604980 0.412598 0.479309 -0.483704 1441832769 0.604980 0.412598 0.479309 -0.483704 1441832769 0.608582 0.407654 0.478088 -0.484558 1441832769 0.608582 0.407654 0.478088 -0.484558 1441832769 0.608582 0.407654 0.478088 -0.484558 1441832769 0.608582 0.407654 0.478088 -0.484558 1441832769 0.608582 0.407654 0.478088 -0.484558 1441832769 0.608582 0.407654 0.478088 -0.484558 1441832769 0.608582 0.407654 0.478088 -0.484558 1441832769 0.610229 0.405212 0.484924 -0.477722 1441832769 0.610229 0.405212 0.484924 -0.477722 1441832770 0.610229 0.405212 0.484924 -0.477722 1441832770 0.610229 0.405212 0.484924 -0.477722 1441832770 0.610229 0.405212 0.484924 -0.477722 1441832770 0.610229 0.405212 0.484924 -0.477722 1441832770 0.609131 0.409668 0.493835 -0.466064 1441832770 0.609131 0.409668 0.493835 -0.466064 1441832770 0.609131 0.409668 0.493835 -0.466064 1441832770 0.609131 0.409668 0.493835 -0.466064 1441832770 0.609131 0.409668 0.493835 -0.466064 1441832770 0.609131 0.409668 0.493835 -0.466064 1441832770 0.609131 0.409668 0.493835 -0.466064 1441832770 0.609436 0.411011 0.494568 -0.463745 1441832770 0.609436 0.411011 0.494568 -0.463745 1441832770 0.609436 0.411011 0.494568 -0.463745 1441832770 0.609436 0.411011 0.494568 -0.463745 1441832770 0.609436 0.411011 0.494568 -0.463745 1441832770 0.609436 0.411011 0.494568 -0.463745 1441832770 0.608398 0.403381 0.502441 -0.463257 1441832770 0.608398 0.403381 0.502441 -0.463257 1441832770 0.608398 0.403381 0.502441 -0.463257 1441832770 0.608398 0.403381 0.502441 -0.463257 1441832770 0.608398 0.403381 0.502441 -0.463257 1441832770 0.608398 0.403381 0.502441 -0.463257 1441832770 0.608093 0.402405 0.504700 -0.462036 1441832770 0.608093 0.402405 0.504700 -0.462036 1441832770 0.608093 0.402405 0.504700 -0.462036 1441832770 0.608093 0.402405 0.504700 -0.462036 1441832770 0.608093 0.402405 0.504700 -0.462036 1441832770 0.608093 0.402405 0.504700 -0.462036 1441832770 0.608093 0.402405 0.504700 -0.462036 1441832770 0.601013 0.410767 0.507629 -0.460754 1441832770 0.601013 0.410767 0.507629 -0.460754 1441832770 0.601013 0.410767 0.507629 -0.460754 1441832770 0.601013 0.410767 0.507629 -0.460754 1441832770 0.601013 0.410767 0.507629 -0.460754 1441832770 0.601013 0.410767 0.507629 -0.460754 1441832770 0.592896 0.420105 0.507202 -0.463379 1441832770 0.592896 0.420105 0.507202 -0.463379 1441832770 0.592896 0.420105 0.507202 -0.463379 1441832770 0.592896 0.420105 0.507202 -0.463379 1441832770 0.592896 0.420105 0.507202 -0.463379 1441832770 0.592896 0.420105 0.507202 -0.463379 1441832770 0.592896 0.420105 0.507202 -0.463379 1441832770 0.591370 0.422363 0.505432 -0.465088 1441832770 0.591370 0.422363 0.505432 -0.465088 1441832770 0.591370 0.422363 0.505432 -0.465088 1441832770 0.591370 0.422363 0.505432 -0.465088 1441832770 0.591370 0.422363 0.505432 -0.465088 1441832770 0.591370 0.422363 0.505432 -0.465088 1441832770 0.594910 0.419922 0.505249 -0.463074 1441832770 0.594910 0.419922 0.505249 -0.463074 1441832770 0.594910 0.419922 0.505249 -0.463074 1441832770 0.594910 0.419922 0.505249 -0.463074 1441832770 0.594910 0.419922 0.505249 -0.463074 1441832770 0.594910 0.419922 0.505249 -0.463074 1441832770 0.594910 0.419922 0.505249 -0.463074 1441832770 0.602722 0.413757 0.505005 -0.458679 1441832770 0.602722 0.413757 0.505005 -0.458679 1441832770 0.602722 0.413757 0.505005 -0.458679 1441832770 0.602722 0.413757 0.505005 -0.458679 1441832770 0.602722 0.413757 0.505005 -0.458679 1441832770 0.602722 0.413757 0.505005 -0.458679 1441832770 0.607483 0.409180 0.505371 -0.456116 1441832770 0.607483 0.409180 0.505371 -0.456116 1441832770 0.607483 0.409180 0.505371 -0.456116 1441832770 0.607483 0.409180 0.505371 -0.456116 1441832770 0.607483 0.409180 0.505371 -0.456116 1441832770 0.607483 0.409180 0.505371 -0.456116 1441832770 0.606628 0.410767 0.504456 -0.456848 1441832770 0.606628 0.410767 0.504456 -0.456848 1441832770 0.606628 0.410767 0.504456 -0.456848 1441832770 0.606628 0.410767 0.504456 -0.456848 1441832770 0.606628 0.410767 0.504456 -0.456848 1441832770 0.606628 0.410767 0.504456 -0.456848 1441832770 0.601074 0.416687 0.502197 -0.461304 1441832770 0.601074 0.416687 0.502197 -0.461304 1441832770 0.601074 0.416687 0.502197 -0.461304 1441832770 0.601074 0.416687 0.502197 -0.461304 1441832770 0.601074 0.416687 0.502197 -0.461304 1441832770 0.601074 0.416687 0.502197 -0.461304 1441832770 0.599487 0.416199 0.499939 -0.466248 1441832770 0.599487 0.416199 0.499939 -0.466248 1441832770 0.599487 0.416199 0.499939 -0.466248 1441832770 0.599487 0.416199 0.499939 -0.466248 1441832770 0.599487 0.416199 0.499939 -0.466248 1441832770 0.599487 0.416199 0.499939 -0.466248 1441832770 0.599365 0.413757 0.500732 -0.467773 1441832770 0.599365 0.413757 0.500732 -0.467773 1441832770 0.599365 0.413757 0.500732 -0.467773 1441832770 0.599365 0.413757 0.500732 -0.467773 1441832770 0.599365 0.413757 0.500732 -0.467773 1441832770 0.599365 0.413757 0.500732 -0.467773 1441832770 0.601013 0.413330 0.499207 -0.467651 1441832770 0.601013 0.413330 0.499207 -0.467651 1441832770 0.601013 0.413330 0.499207 -0.467651 1441832770 0.601013 0.413330 0.499207 -0.467651 1441832770 0.601013 0.413330 0.499207 -0.467651 1441832770 0.601013 0.413330 0.499207 -0.467651 1441832770 0.604065 0.409302 0.502075 -0.464172 1441832770 0.604065 0.409302 0.502075 -0.464172 1441832770 0.604065 0.409302 0.502075 -0.464172 1441832770 0.604065 0.409302 0.502075 -0.464172 1441832770 0.604065 0.409302 0.502075 -0.464172 1441832770 0.604065 0.409302 0.502075 -0.464172 1441832770 0.608276 0.400696 0.507507 -0.460205 1441832770 0.608276 0.400696 0.507507 -0.460205 1441832770 0.608276 0.400696 0.507507 -0.460205 1441832770 0.608276 0.400696 0.507507 -0.460205 1441832770 0.608276 0.400696 0.507507 -0.460205 1441832770 0.608276 0.400696 0.507507 -0.460205 1441832770 0.608276 0.400696 0.507507 -0.460205 1441832770 0.605774 0.399597 0.512451 -0.458923 1441832770 0.605774 0.399597 0.512451 -0.458923 1441832770 0.605774 0.399597 0.512451 -0.458923 1441832771 0.605774 0.399597 0.512451 -0.458923 1441832771 0.605774 0.399597 0.512451 -0.458923 1441832771 0.605774 0.399597 0.512451 -0.458923 1441832771 0.604492 0.402954 0.514343 -0.455627 1441832771 0.604492 0.402954 0.514343 -0.455627 1441832771 0.604492 0.402954 0.514343 -0.455627 1441832771 0.604492 0.402954 0.514343 -0.455627 1441832771 0.604492 0.402954 0.514343 -0.455627 1441832771 0.604492 0.402954 0.514343 -0.455627 1441832771 0.604492 0.402954 0.514343 -0.455627 1441832771 0.601135 0.410217 0.521301 -0.445557 1441832771 0.601135 0.410217 0.521301 -0.445557 1441832771 0.601135 0.410217 0.521301 -0.445557 1441832771 0.601135 0.410217 0.521301 -0.445557 1441832771 0.601135 0.410217 0.521301 -0.445557 1441832771 0.601135 0.410217 0.521301 -0.445557 1441832771 0.601135 0.410217 0.521301 -0.445557 1441832771 0.606201 0.405029 0.524963 -0.439148 1441832771 0.606201 0.405029 0.524963 -0.439148 1441832771 0.606201 0.405029 0.524963 -0.439148 1441832771 0.606201 0.405029 0.524963 -0.439148 1441832771 0.606201 0.405029 0.524963 -0.439148 1441832771 0.606201 0.405029 0.524963 -0.439148 1441832771 0.602478 0.406921 0.523315 -0.444397 1441832771 0.602478 0.406921 0.523315 -0.444397 1441832771 0.602478 0.406921 0.523315 -0.444397 1441832771 0.602478 0.406921 0.523315 -0.444397 1441832771 0.602478 0.406921 0.523315 -0.444397 1441832771 0.602478 0.406921 0.523315 -0.444397 1441832771 0.601074 0.412170 0.520081 -0.445313 1441832771 0.601074 0.412170 0.520081 -0.445313 1441832771 0.601074 0.412170 0.520081 -0.445313 1441832771 0.601074 0.412170 0.520081 -0.445313 1441832771 0.601074 0.412170 0.520081 -0.445313 1441832771 0.601074 0.412170 0.520081 -0.445313 1441832771 0.598755 0.415161 0.516968 -0.449219 1441832771 0.598755 0.415161 0.516968 -0.449219 1441832771 0.598755 0.415161 0.516968 -0.449219 1441832771 0.598755 0.415161 0.516968 -0.449219 1441832771 0.598755 0.415161 0.516968 -0.449219 1441832771 0.598450 0.417480 0.513550 -0.451416 1441832771 0.598450 0.417480 0.513550 -0.451416 1441832771 0.598450 0.417480 0.513550 -0.451416 1441832771 0.598450 0.417480 0.513550 -0.451416 1441832771 0.598450 0.417480 0.513550 -0.451416 1441832771 0.598450 0.417480 0.513550 -0.451416 1441832771 0.598450 0.417480 0.513550 -0.451416 1441832771 0.599731 0.418152 0.510010 -0.453125 1441832771 0.599731 0.418152 0.510010 -0.453125 1441832771 0.599731 0.418152 0.510010 -0.453125 1441832771 0.599731 0.418152 0.510010 -0.453125 1441832771 0.599731 0.418152 0.510010 -0.453125 1441832771 0.604797 0.416321 0.507324 -0.451050 1441832771 0.604797 0.416321 0.507324 -0.451050 1441832771 0.604797 0.416321 0.507324 -0.451050 1441832771 0.604797 0.416321 0.507324 -0.451050 1441832771 0.604797 0.416321 0.507324 -0.451050 1441832771 0.604797 0.416321 0.507324 -0.451050 1441832771 0.604797 0.416321 0.507324 -0.451050 1441832771 0.609009 0.416321 0.508057 -0.444519 1441832771 0.609009 0.416321 0.508057 -0.444519 1441832771 0.609009 0.416321 0.508057 -0.444519 1441832771 0.609009 0.416321 0.508057 -0.444519 1441832771 0.609009 0.416321 0.508057 -0.444519 1441832771 0.609009 0.416321 0.508057 -0.444519 1441832771 0.610352 0.415833 0.508911 -0.442139 1441832771 0.610352 0.415833 0.508911 -0.442139 1441832771 0.610352 0.415833 0.508911 -0.442139 1441832771 0.610352 0.415833 0.508911 -0.442139 1441832771 0.610352 0.415833 0.508911 -0.442139 1441832771 0.610352 0.415833 0.508911 -0.442139 1441832771 0.610352 0.415833 0.508911 -0.442139 1441832771 0.611267 0.413574 0.504883 -0.447571 1441832771 0.611267 0.413574 0.504883 -0.447571 1441832771 0.611267 0.413574 0.504883 -0.447571 1441832771 0.611267 0.413574 0.504883 -0.447571 1441832771 0.611267 0.413574 0.504883 -0.447571 1441832771 0.611267 0.413574 0.504883 -0.447571 1441832771 0.609497 0.412964 0.502197 -0.453613 1441832771 0.609497 0.412964 0.502197 -0.453613 1441832771 0.609497 0.412964 0.502197 -0.453613 1441832771 0.609497 0.412964 0.502197 -0.453613 1441832771 0.609497 0.412964 0.502197 -0.453613 1441832771 0.609497 0.412964 0.502197 -0.453613 1441832771 0.608704 0.410278 0.499634 -0.459900 1441832771 0.608704 0.410278 0.499634 -0.459900 1441832771 0.608704 0.410278 0.499634 -0.459900 1441832771 0.608704 0.410278 0.499634 -0.459900 1441832771 0.608704 0.410278 0.499634 -0.459900 1441832771 0.608704 0.410278 0.499634 -0.459900 1441832771 0.610901 0.404846 0.496948 -0.464600 1441832771 0.610901 0.404846 0.496948 -0.464600 1441832771 0.610901 0.404846 0.496948 -0.464600 1441832771 0.610901 0.404846 0.496948 -0.464600 1441832771 0.610901 0.404846 0.496948 -0.464600 1441832771 0.610901 0.404846 0.496948 -0.464600 1441832771 0.610901 0.404846 0.496948 -0.464600 1441832771 0.611572 0.400818 0.495728 -0.468567 1441832771 0.611572 0.400818 0.495728 -0.468567 1441832771 0.611572 0.400818 0.495728 -0.468567 1441832771 0.611572 0.400818 0.495728 -0.468567 1441832771 0.611572 0.400818 0.495728 -0.468567 1441832771 0.611572 0.400818 0.495728 -0.468567 1441832771 0.609985 0.401001 0.495239 -0.470947 1441832771 0.609985 0.401001 0.495239 -0.470947 1441832771 0.609985 0.401001 0.495239 -0.470947 1441832771 0.609985 0.401001 0.495239 -0.470947 1441832771 0.609985 0.401001 0.495239 -0.470947 1441832771 0.609985 0.401001 0.495239 -0.470947 1441832771 0.609985 0.401001 0.495239 -0.470947 1441832771 0.612610 0.392517 0.497803 -0.471985 1441832771 0.612610 0.392517 0.497803 -0.471985 1441832771 0.612610 0.392517 0.497803 -0.471985 1441832771 0.612610 0.392517 0.497803 -0.471985 1441832772 0.612610 0.392517 0.497803 -0.471985 1441832772 0.610901 0.389343 0.504822 -0.469360 1441832772 0.610901 0.389343 0.504822 -0.469360 1441832772 0.610901 0.389343 0.504822 -0.469360 1441832772 0.610901 0.389343 0.504822 -0.469360 1441832772 0.610901 0.389343 0.504822 -0.469360 1441832772 0.610901 0.389343 0.504822 -0.469360 1441832772 0.610901 0.389343 0.504822 -0.469360 1441832772 0.604065 0.394287 0.512329 -0.465942 1441832772 0.604065 0.394287 0.512329 -0.465942 1441832772 0.604065 0.394287 0.512329 -0.465942 1441832772 0.604065 0.394287 0.512329 -0.465942 1441832772 0.604065 0.394287 0.512329 -0.465942 1441832772 0.604065 0.394287 0.512329 -0.465942 1441832772 0.604065 0.394287 0.512329 -0.465942 1441832772 0.592834 0.411316 0.522400 -0.454346 1441832772 0.592834 0.411316 0.522400 -0.454346 1441832772 0.592834 0.411316 0.522400 -0.454346 1441832772 0.592834 0.411316 0.522400 -0.454346 1441832772 0.592834 0.411316 0.522400 -0.454346 1441832772 0.592834 0.411316 0.522400 -0.454346 1441832772 0.596130 0.404419 0.529419 -0.447998 1441832772 0.596130 0.404419 0.529419 -0.447998 1441832772 0.596130 0.404419 0.529419 -0.447998 1441832772 0.596130 0.404419 0.529419 -0.447998 1441832772 0.596130 0.404419 0.529419 -0.447998 1441832772 0.596130 0.404419 0.529419 -0.447998 1441832772 0.594116 0.405945 0.527283 -0.451843 1441832772 0.594116 0.405945 0.527283 -0.451843 1441832772 0.594116 0.405945 0.527283 -0.451843 1441832772 0.594116 0.405945 0.527283 -0.451843 1441832772 0.594116 0.405945 0.527283 -0.451843 1441832772 0.594116 0.405945 0.527283 -0.451843 1441832772 0.594116 0.405945 0.527283 -0.451843 1441832772 0.588501 0.413452 0.523621 -0.456604 1441832772 0.588501 0.413452 0.523621 -0.456604 1441832772 0.588501 0.413452 0.523621 -0.456604 1441832772 0.588501 0.413452 0.523621 -0.456604 1441832772 0.588501 0.413452 0.523621 -0.456604 1441832772 0.588501 0.413452 0.523621 -0.456604 1441832772 0.587097 0.416382 0.519226 -0.460754 1441832772 0.587097 0.416382 0.519226 -0.460754 1441832772 0.587097 0.416382 0.519226 -0.460754 1441832772 0.587097 0.416382 0.519226 -0.460754 1441832772 0.587097 0.416382 0.519226 -0.460754 1441832772 0.587097 0.416382 0.519226 -0.460754 1441832772 0.586548 0.419495 0.516052 -0.462219 1441832772 0.586548 0.419495 0.516052 -0.462219 1441832772 0.586548 0.419495 0.516052 -0.462219 1441832772 0.586548 0.419495 0.516052 -0.462219 1441832772 0.586548 0.419495 0.516052 -0.462219 1441832772 0.586548 0.419495 0.516052 -0.462219 1441832772 0.586548 0.419495 0.516052 -0.462219 1441832772 0.586243 0.423523 0.512268 -0.463135 1441832772 0.586243 0.423523 0.512268 -0.463135 1441832772 0.586243 0.423523 0.512268 -0.463135 1441832772 0.586243 0.423523 0.512268 -0.463135 1441832772 0.586243 0.423523 0.512268 -0.463135 1441832772 0.586243 0.423523 0.512268 -0.463135 1441832772 0.589966 0.425781 0.508728 -0.460205 1441832772 0.589966 0.425781 0.508728 -0.460205 1441832772 0.589966 0.425781 0.508728 -0.460205 1441832772 0.589966 0.425781 0.508728 -0.460205 1441832772 0.589966 0.425781 0.508728 -0.460205 1441832772 0.589966 0.425781 0.508728 -0.460205 1441832772 0.595886 0.427063 0.507751 -0.452393 1441832772 0.595886 0.427063 0.507751 -0.452393 1441832772 0.595886 0.427063 0.507751 -0.452393 1441832772 0.595886 0.427063 0.507751 -0.452393 1441832772 0.595886 0.427063 0.507751 -0.452393 1441832772 0.595886 0.427063 0.507751 -0.452393 1441832772 0.604309 0.421509 0.508911 -0.445129 1441832772 0.604309 0.421509 0.508911 -0.445129 1441832772 0.604309 0.421509 0.508911 -0.445129 1441832772 0.604309 0.421509 0.508911 -0.445129 1441832772 0.604309 0.421509 0.508911 -0.445129 1441832772 0.604309 0.421509 0.508911 -0.445129 1441832772 0.604309 0.421509 0.508911 -0.445129 1441832772 0.608887 0.416931 0.508911 -0.443115 1441832772 0.608887 0.416931 0.508911 -0.443115 1441832772 0.608887 0.416931 0.508911 -0.443115 1441832772 0.608887 0.416931 0.508911 -0.443115 1441832772 0.608887 0.416931 0.508911 -0.443115 1441832772 0.608887 0.416931 0.508911 -0.443115 1441832772 0.605591 0.420654 0.504883 -0.448669 1441832772 0.605591 0.420654 0.504883 -0.448669 1441832772 0.605591 0.420654 0.504883 -0.448669 1441832772 0.605591 0.420654 0.504883 -0.448669 1441832772 0.605591 0.420654 0.504883 -0.448669 1441832772 0.605591 0.420654 0.504883 -0.448669 1441832772 0.599915 0.425842 0.501221 -0.455444 1441832772 0.599915 0.425842 0.501221 -0.455444 1441832772 0.599915 0.425842 0.501221 -0.455444 1441832772 0.599915 0.425842 0.501221 -0.455444 1441832772 0.599915 0.425842 0.501221 -0.455444 1441832772 0.599915 0.425842 0.501221 -0.455444 1441832772 0.595276 0.427551 0.500977 -0.460205 1441832772 0.595276 0.427551 0.500977 -0.460205 1441832772 0.595276 0.427551 0.500977 -0.460205 1441832772 0.595276 0.427551 0.500977 -0.460205 1441832772 0.595276 0.427551 0.500977 -0.460205 1441832772 0.595276 0.427551 0.500977 -0.460205 1441832772 0.594971 0.425964 0.500671 -0.462402 1441832772 0.594971 0.425964 0.500671 -0.462402 1441832772 0.594971 0.425964 0.500671 -0.462402 1441832772 0.594971 0.425964 0.500671 -0.462402 1441832772 0.594971 0.425964 0.500671 -0.462402 1441832772 0.594971 0.425964 0.500671 -0.462402 1441832772 0.594971 0.425964 0.500671 -0.462402 1441832772 0.595093 0.426697 0.502930 -0.459106 1441832772 0.595093 0.426697 0.502930 -0.459106 1441832772 0.595093 0.426697 0.502930 -0.459106 1441832772 0.595093 0.426697 0.502930 -0.459106 1441832772 0.595093 0.426697 0.502930 -0.459106 1441832772 0.595093 0.426697 0.502930 -0.459106 1441832773 0.595093 0.426697 0.502930 -0.459106 1441832773 0.594910 0.425598 0.509338 -0.453308 1441832773 0.594910 0.425598 0.509338 -0.453308 1441832773 0.594910 0.425598 0.509338 -0.453308 1441832773 0.594910 0.425598 0.509338 -0.453308 1441832773 0.594910 0.425598 0.509338 -0.453308 1441832773 0.594910 0.425598 0.509338 -0.453308 1441832773 0.594543 0.425293 0.516479 -0.445862 1441832773 0.594543 0.425293 0.516479 -0.445862 1441832773 0.594543 0.425293 0.516479 -0.445862 1441832773 0.594543 0.425293 0.516479 -0.445862 1441832773 0.594543 0.425293 0.516479 -0.445862 1441832773 0.594543 0.425293 0.516479 -0.445862 1441832773 0.596802 0.419983 0.521973 -0.441528 1441832773 0.596802 0.419983 0.521973 -0.441528 1441832773 0.596802 0.419983 0.521973 -0.441528 1441832773 0.596802 0.419983 0.521973 -0.441528 1441832773 0.596802 0.419983 0.521973 -0.441528 1441832773 0.596802 0.419983 0.521973 -0.441528 1441832773 0.596802 0.419983 0.521973 -0.441528 1441832773 0.597595 0.416138 0.524109 -0.441528 1441832773 0.597595 0.416138 0.524109 -0.441528 1441832773 0.597595 0.416138 0.524109 -0.441528 1441832773 0.597595 0.416138 0.524109 -0.441528 1441832773 0.597595 0.416138 0.524109 -0.441528 1441832773 0.597595 0.416138 0.524109 -0.441528 1441832773 0.594055 0.420959 0.523560 -0.442383 1441832773 0.594055 0.420959 0.523560 -0.442383 1441832773 0.594055 0.420959 0.523560 -0.442383 1441832773 0.594055 0.420959 0.523560 -0.442383 1441832773 0.594055 0.420959 0.523560 -0.442383 1441832773 0.594055 0.420959 0.523560 -0.442383 1441832773 0.590088 0.423950 0.522522 -0.446106 1441832773 0.590088 0.423950 0.522522 -0.446106 1441832773 0.590088 0.423950 0.522522 -0.446106 1441832773 0.590088 0.423950 0.522522 -0.446106 1441832773 0.590088 0.423950 0.522522 -0.446106 1441832773 0.590088 0.423950 0.522522 -0.446106 1441832773 0.590088 0.423950 0.522522 -0.446106 1441832773 0.588867 0.425476 0.520447 -0.448669 1441832773 
0.595093 0.407166 0.497131 -0.482605 1441832788 0.595093 0.407166 0.497131 -0.482605 1441832788 0.596680 0.405273 0.497742 -0.481628 1441832788 0.596680 0.405273 0.497742 -0.481628 1441832788 0.596680 0.405273 0.497742 -0.481628 1441832788 0.596680 0.405273 0.497742 -0.481628 1441832788 0.596680 0.405273 0.497742 -0.481628 1441832788 0.596680 0.405273 0.497742 -0.481628 1441832788 0.597534 0.405945 0.497986 -0.479675 1441832788 0.597534 0.405945 0.497986 -0.479675 1441832788 0.597534 0.405945 0.497986 -0.479675 1441832788 0.597534 0.405945 0.497986 -0.479675 1441832788 0.597534 0.405945 0.497986 -0.479675 1441832788 0.597534 0.405945 0.497986 -0.479675 1441832788 0.601990 0.404663 0.498474 -0.474670 1441832788 0.601990 0.404663 0.498474 -0.474670 1441832788 0.601990 0.404663 0.498474 -0.474670 1441832788 0.601990 0.404663 0.498474 -0.474670 1441832788 0.601990 0.404663 0.498474 -0.474670 1441832788 0.601990 0.404663 0.498474 -0.474670 1441832788 0.606201 0.405396 0.498047 -0.469177 1441832788 0.606201 0.405396 0.498047 -0.469177 1441832788 0.606201 0.405396 0.498047 -0.469177 1441832788 0.606201 0.405396 0.498047 -0.469177 1441832788 0.607361 0.408813 0.500549 -0.461914 1441832788 0.607361 0.408813 0.500549 -0.461914 1441832788 0.607361 0.408813 0.500549 -0.461914 1441832788 0.607361 0.408813 0.500549 -0.461914 1441832788 0.607361 0.408813 0.500549 -0.461914 1441832789 0.607361 0.408813 0.500549 -0.461914 1441832789 0.603455 0.411682 0.504517 -0.460205 1441832789 0.603455 0.411682 0.504517 -0.460205 1441832789 0.603455 0.411682 0.504517 -0.460205 1441832789 0.603455 0.411682 0.504517 -0.460205 1441832789 0.603455 0.411682 0.504517 -0.460205 1441832789 0.603455 0.411682 0.504517 -0.460205 1441832789 0.598755 0.414001 0.505493 -0.463196 1441832789 0.598755 0.414001 0.505493 -0.463196 1441832789 0.598755 0.414001 0.505493 -0.463196 1441832789 0.598755 0.414001 0.505493 -0.463196 1441832789 0.598755 0.414001 0.505493 -0.463196 1441832789 0.598755 0.414001 0.505493 -0.463196 1441832789 0.597107 0.410767 0.505310 -0.468323 1441832789 0.597107 0.410767 0.505310 -0.468323 1441832789 0.597107 0.410767 0.505310 -0.468323 1441832789 0.597107 0.410767 0.505310 -0.468323 1441832789 0.597107 0.410767 0.505310 -0.468323 1441832789 0.597107 0.410767 0.505310 -0.468323 1441832789 0.598083 0.405151 0.508972 -0.467957 1441832789 0.598083 0.405151 0.508972 -0.467957 1441832789 0.598083 0.405151 0.508972 -0.467957 1441832789 0.598083 0.405151 0.508972 -0.467957 1441832789 0.598083 0.405151 0.508972 -0.467957 1441832789 0.598083 0.405151 0.508972 -0.467957 1441832789 0.599060 0.404541 0.509521 -0.466675 1441832789 0.599060 0.404541 0.509521 -0.466675 1441832789 0.599060 0.404541 0.509521 -0.466675 1441832789 0.599060 0.404541 0.509521 -0.466675 1441832789 0.599060 0.404541 0.509521 -0.466675 1441832789 0.599060 0.404541 0.509521 -0.466675 1441832789 0.599060 0.404541 0.509521 -0.466675 1441832789 0.598633 0.404175 0.511292 -0.465576 1441832789 0.598633 0.404175 0.511292 -0.465576 1441832789 0.598633 0.404175 0.511292 -0.465576 1441832789 0.598633 0.404175 0.511292 -0.465576 1441832789 0.598633 0.404175 0.511292 -0.465576 1441832789 0.598633 0.404175 0.511292 -0.465576 1441832789 0.599060 0.404663 0.510376 -0.465637 1441832789 0.599060 0.404663 0.510376 -0.465637 1441832789 0.599060 0.404663 0.510376 -0.465637 1441832789 0.599060 0.404663 0.510376 -0.465637 1441832789 0.599060 0.404663 0.510376 -0.465637 1441832789 0.599060 0.404663 0.510376 -0.465637 1441832789 0.603455 0.399475 0.509583 -0.465332 1441832789 0.603455 0.399475 0.509583 -0.465332 1441832789 0.603455 0.399475 0.509583 -0.465332 1441832789 0.603455 0.399475 0.509583 -0.465332 1441832789 0.603455 0.399475 0.509583 -0.465332 1441832789 0.603455 0.399475 0.509583 -0.465332 1441832789 0.603455 0.399475 0.509583 -0.465332 1441832789 0.607178 0.393921 0.504578 -0.470703 1441832789 0.607178 0.393921 0.504578 -0.470703 1441832789 0.607178 0.393921 0.504578 -0.470703 1441832789 0.607178 0.393921 0.504578 -0.470703 1441832789 0.607178 0.393921 0.504578 -0.470703 1441832789 0.607178 0.393921 0.504578 -0.470703 1441832789 0.610413 0.389526 0.500854 -0.474060 1441832789 0.610413 0.389526 0.500854 -0.474060 1441832789 0.610413 0.389526 0.500854 -0.474060 1441832789 0.610413 0.389526 0.500854 -0.474060 1441832789 0.610413 0.389526 0.500854 -0.474060 1441832789 0.610413 0.389526 0.500854 -0.474060 1441832789 0.614258 0.385376 0.501953 -0.471375 1441832789 0.614258 0.385376 0.501953 -0.471375 1441832789 0.614258 0.385376 0.501953 -0.471375 1441832789 0.614258 0.385376 0.501953 -0.471375 1441832789 0.614258 0.385376 0.501953 -0.471375 1441832789 0.614258 0.385376 0.501953 -0.471375 1441832789 0.614258 0.385376 0.501953 -0.471375 1441832789 0.616516 0.385254 0.505798 -0.464355 1441832789 0.616516 0.385254 0.505798 -0.464355 1441832789 0.616516 0.385254 0.505798 -0.464355 1441832789 0.616516 0.385254 0.505798 -0.464355 1441832789 0.616516 0.385254 0.505798 -0.464355 1441832789 0.616516 0.385254 0.505798 -0.464355 1441832789 0.618591 0.383423 0.506592 -0.462219 1441832789 0.618591 0.383423 0.506592 -0.462219 1441832789 0.618591 0.383423 0.506592 -0.462219 1441832789 0.618591 0.383423 0.506592 -0.462219 1441832789 0.618591 0.383423 0.506592 -0.462219 1441832789 0.618591 0.383423 0.506592 -0.462219 1441832789 0.618591 0.383423 0.506592 -0.462219 1441832789 0.621033 0.380188 0.504211 -0.464172 1441832789 0.621033 0.380188 0.504211 -0.464172 1441832789 0.621033 0.380188 0.504211 -0.464172 1441832789 0.621033 0.380188 0.504211 -0.464172 1441832789 0.621033 0.380188 0.504211 -0.464172 1441832789 0.621033 0.380188 0.504211 -0.464172 1441832789 0.621033 0.380188 0.504211 -0.464172 1441832789 0.624817 0.374878 0.503052 -0.464722 1441832789 0.624817 0.374878 0.503052 -0.464722 1441832789 0.624817 0.374878 0.503052 -0.464722 1441832789 0.624817 0.374878 0.503052 -0.464722 1441832789 0.624817 0.374878 0.503052 -0.464722 1441832789 0.624817 0.374878 0.503052 -0.464722 1441832789 0.623779 0.375366 0.503906 -0.464783 1441832789 0.623779 0.375366 0.503906 -0.464783 1441832789 0.623779 0.375366 0.503906 -0.464783 1441832789 0.623779 0.375366 0.503906 -0.464783 1441832789 0.623779 0.375366 0.503906 -0.464783 1441832789 0.623779 0.375366 0.503906 -0.464783 1441832789 0.621948 0.378906 0.501465 -0.466919 1441832789 0.621948 0.378906 0.501465 -0.466919 1441832789 0.621948 0.378906 0.501465 -0.466919 1441832789 0.621948 0.378906 0.501465 -0.466919 1441832789 0.621948 0.378906 0.501465 -0.466919 1441832789 0.621948 0.378906 0.501465 -0.466919 1441832789 0.619568 0.384949 0.499634 -0.467224 1441832789 0.619568 0.384949 0.499634 -0.467224 1441832789 0.619568 0.384949 0.499634 -0.467224 1441832789 0.619568 0.384949 0.499634 -0.467224 1441832789 0.619568 0.384949 0.499634 -0.467224 1441832789 0.619568 0.384949 0.499634 -0.467224 1441832790 0.614197 0.392273 0.501648 -0.466003 1441832790 0.614197 0.392273 0.501648 -0.466003 1441832790 0.614197 0.392273 0.501648 -0.466003 1441832790 0.614197 0.392273 0.501648 -0.466003 1441832790 0.614197 0.392273 0.501648 -0.466003 1441832790 0.614197 0.392273 0.501648 -0.466003 1441832790 0.609009 0.397705 0.504761 -0.464844 1441832790 0.609009 0.397705 0.504761 -0.464844 1441832790 0.609009 0.397705 0.504761 -0.464844 1441832790 0.609009 0.397705 0.504761 -0.464844 1441832790 0.609009 0.397705 0.504761 -0.464844 1441832790 0.609009 0.397705 0.504761 -0.464844 1441832790 0.609009 0.397705 0.504761 -0.464844 1441832790 0.604370 0.402527 0.503784 -0.467834 1441832790 0.604370 0.402527 0.503784 -0.467834 1441832790 0.604370 0.402527 0.503784 -0.467834 1441832790 0.604370 0.402527 0.503784 -0.467834 1441832790 0.604370 0.402527 0.503784 -0.467834 1441832790 0.604370 0.402527 0.503784 -0.467834 1441832790 0.610901 0.394409 0.502930 -0.467163 1441832790 0.610901 0.394409 0.502930 -0.467163 1441832790 0.610901 0.394409 0.502930 -0.467163 1441832790 0.610901 0.394409 0.502930 -0.467163 1441832790 0.610901 0.394409 0.502930 -0.467163 1441832790 0.610901 0.394409 0.502930 -0.467163 1441832790 0.612183 0.393127 0.507019 -0.462097 1441832790 0.612183 0.393127 0.507019 -0.462097 1441832790 0.612183 0.393127 0.507019 -0.462097 1441832790 0.612183 0.393127 0.507019 -0.462097 1441832790 0.612183 0.393127 0.507019 -0.462097 1441832790 0.612183 0.393127 0.507019 -0.462097 1441832790 0.613098 0.392517 0.508118 -0.460205 1441832790 0.613098 0.392517 0.508118 -0.460205 1441832790 0.613098 0.392517 0.508118 -0.460205 1441832790 0.613098 0.392517 0.508118 -0.460205 1441832790 0.613098 0.392517 0.508118 -0.460205 1441832790 0.613098 0.392517 0.508118 -0.460205 1441832790 0.613098 0.392517 0.508118 -0.460205 1441832790 0.613159 0.394409 0.508301 -0.458313 1441832790 0.613159 0.394409 0.508301 -0.458313 1441832790 0.613159 0.394409 0.508301 -0.458313 1441832790 0.613159 0.394409 0.508301 -0.458313 1441832790 0.613159 0.394409 0.508301 -0.458313 1441832790 0.613159 0.394409 0.508301 -0.458313 1441832790 0.612610 0.392944 0.510742 -0.457642 1441832790 0.612610 0.392944 0.510742 -0.457642 1441832790 0.612610 0.392944 0.510742 -0.457642 1441832790 0.612610 0.392944 0.510742 -0.457642 1441832790 0.612610 0.392944 0.510742 -0.457642 1441832790 0.612610 0.392944 0.510742 -0.457642 1441832790 0.613464 0.387024 0.511353 -0.460815 1441832790 0.613464 0.387024 0.511353 -0.460815 1441832790 0.613464 0.387024 0.511353 -0.460815 1441832790 0.613464 0.387024 0.511353 -0.460815 1441832790 0.613464 0.387024 0.511353 -0.460815 1441832790 0.613464 0.387024 0.511353 -0.460815 1441832790 0.613464 0.387024 0.511353 -0.460815 1441832790 0.611267 0.383301 0.515503 -0.462219 1441832790 0.611267 0.383301 0.515503 -0.462219 1441832790 0.611267 0.383301 0.515503 -0.462219 1441832790 0.611267 0.383301 0.515503 -0.462219 1441832790 0.611267 0.383301 0.515503 -0.462219 1441832790 0.611267 0.383301 0.515503 -0.462219 1441832790 0.609314 0.381592 0.515381 -0.466309 1441832790 0.609314 0.381592 0.515381 -0.466309 1441832790 0.609314 0.381592 0.515381 -0.466309 1441832790 0.609314 0.381592 0.515381 -0.466309 1441832790 0.609314 0.381592 0.515381 -0.466309 1441832790 0.609314 0.381592 0.515381 -0.466309 1441832790 0.610901 0.382141 0.508179 -0.471680 1441832790 0.610901 0.382141 0.508179 -0.471680 1441832790 0.610901 0.382141 0.508179 -0.471680 1441832790 0.610901 0.382141 0.508179 -0.471680 1441832790 0.610901 0.382141 0.508179 -0.471680 1441832790 0.610901 0.382141 0.508179 -0.471680 1441832790 0.613953 0.381714 0.505981 -0.470398 1441832790 0.613953 0.381714 0.505981 -0.470398 1441832790 0.613953 0.381714 0.505981 -0.470398 1441832790 0.613953 0.381714 0.505981 -0.470398 1441832790 0.613953 0.381714 0.505981 -0.470398 1441832790 0.613953 0.381714 0.505981 -0.470398 1441832790 0.613953 0.381714 0.505981 -0.470398 1441832790 0.614746 0.382690 0.505554 -0.469055 1441832790 0.614746 0.382690 0.505554 -0.469055 1441832790 0.614746 0.382690 0.505554 -0.469055 1441832790 0.614746 0.382690 0.505554 -0.469055 1441832790 0.614746 0.382690 0.505554 -0.469055 1441832790 0.614746 0.382690 0.505554 -0.469055 1441832790 0.614685 0.384949 0.505615 -0.467163 1441832790 0.614685 0.384949 0.505615 -0.467163 1441832790 0.614685 0.384949 0.505615 -0.467163 1441832790 0.614685 0.384949 0.505615 -0.467163 1441832790 0.614685 0.384949 0.505615 -0.467163 1441832790 0.614685 0.384949 0.505615 -0.467163 1441832790 0.614685 0.384949 0.505615 -0.467163 1441832790 0.614807 0.387512 0.506775 -0.463623 1441832790 0.614807 0.387512 0.506775 -0.463623 1441832790 0.614807 0.387512 0.506775 -0.463623 1441832790 0.614807 0.387512 0.506775 -0.463623 1441832790 0.614807 0.387512 0.506775 -0.463623 1441832790 0.614807 0.387512 0.506775 -0.463623 1441832790 0.613281 0.394043 0.508423 -0.458313 1441832790 0.613281 0.394043 0.508423 -0.458313 1441832790 0.613281 0.394043 0.508423 -0.458313 1441832790 0.613281 0.394043 0.508423 -0.458313 1441832790 0.613342 0.399170 0.507751 -0.454468 1441832790 0.613342 0.399170 0.507751 -0.454468 1441832790 0.613342 0.399170 0.507751 -0.454468 1441832790 0.615234 0.402039 0.510620 -0.446106 1441832791 0.615234 0.402039 0.510620 -0.446106 1441832791 0.615234 0.402039 0.510620 -0.446106 1441832791 0.615234 0.402039 0.510620 -0.446106 1441832791 0.615234 0.402039 0.510620 -0.446106 1441832791 0.615234 0.402039 0.510620 -0.446106 1441832791 0.611389 0.405640 0.520691 -0.436401 1441832791 0.611389 0.405640 0.520691 -0.436401 1441832791 0.611389 0.405640 0.520691 -0.436401 1441832791 0.611389 0.405640 0.520691 -0.436401 1441832791 0.611389 0.405640 0.520691 -0.436401 1441832791 0.611389 0.405640 0.520691 -0.436401 1441832791 0.609741 0.406738 0.517395 -0.441589 1441832791 0.609741 0.406738 0.517395 -0.441589 1441832791 0.609741 0.406738 0.517395 -0.441589 1441832791 0.609741 0.406738 0.517395 -0.441589 1441832791 0.609741 0.406738 0.517395 -0.441589 1441832791 0.609741 0.406738 0.517395 -0.441589 1441832791 0.611633 0.402771 0.516907 -0.443176 1441832791 0.611633 0.402771 0.516907 -0.443176 1441832791 0.611633 0.402771 0.516907 -0.443176 1441832791 0.611633 0.402771 0.516907 -0.443176 1441832791 0.611633 0.402771 0.516907 -0.443176 1441832791 0.612427 0.401611 0.519043 -0.440674 1441832791 0.612427 0.401611 0.519043 -0.440674 1441832791 0.612427 0.401611 0.519043 -0.440674 1441832791 0.612427 0.401611 0.519043 -0.440674 1441832791 0.612427 0.401611 0.519043 -0.440674 1441832791 0.612427 0.401611 0.519043 -0.440674 1441832791 0.612366 0.400940 0.520691 -0.439392 1441832791 0.612366 0.400940 0.520691 -0.439392 1441832791 0.612366 0.400940 0.520691 -0.439392 1441832791 0.612366 0.400940 0.520691 -0.439392 1441832791 0.612366 0.400940 0.520691 -0.439392 1441832791 0.612366 0.400940 0.520691 -0.439392 1441832791 0.612366 0.400940 0.520691 -0.439392 1441832791 0.613464 0.399841 0.520813 -0.438721 1441832791 0.613464 0.399841 0.520813 -0.438721 1441832791 0.613464 0.399841 0.520813 -0.438721 1441832791 0.613464 0.399841 0.520813 -0.438721 1441832791 0.613464 0.399841 0.520813 -0.438721 1441832791 0.613464 0.399841 0.520813 -0.438721 1441832791 0.614624 0.395813 0.519775 -0.441895 1441832791 0.614624 0.395813 0.519775 -0.441895 1441832791 0.614624 0.395813 0.519775 -0.441895 1441832791 0.614624 0.395813 0.519775 -0.441895 1441832791 0.614624 0.395813 0.519775 -0.441895 1441832791 0.616089 0.390747 0.515259 -0.449646 1441832791 0.616089 0.390747 0.515259 -0.449646 1441832791 0.616089 0.390747 0.515259 -0.449646 1441832791 0.616089 0.390747 0.515259 -0.449646 1441832791 0.616089 0.390747 0.515259 -0.449646 1441832791 0.616089 0.390747 0.515259 -0.449646 1441832791 0.619080 0.384705 0.506592 -0.460571 1441832791 0.619080 0.384705 0.506592 -0.460571 1441832791 0.619080 0.384705 0.506592 -0.460571 1441832791 0.619080 0.384705 0.506592 -0.460571 1441832791 0.619080 0.384705 0.506592 -0.460571 1441832791 0.619080 0.384705 0.506592 -0.460571 1441832791 0.621643 0.378418 0.500183 -0.469177 1441832791 0.621643 0.378418 0.500183 -0.469177 1441832791 0.621643 0.378418 0.500183 -0.469177 1441832791 0.621643 0.378418 0.500183 -0.469177 1441832791 0.621643 0.378418 0.500183 -0.469177 1441832791 0.623596 0.375977 0.496826 -0.472107 1441832791 0.623596 0.375977 0.496826 -0.472107 1441832791 0.623596 0.375977 0.496826 -0.472107 1441832791 0.623596 0.375977 0.496826 -0.472107 1441832791 0.623596 0.375977 0.496826 -0.472107 1441832791 0.623596 0.375977 0.496826 -0.472107 1441832791 0.626770 0.372375 0.498718 -0.468689 1441832791 0.626770 0.372375 0.498718 -0.468689 1441832791 0.626770 0.372375 0.498718 -0.468689 1441832791 0.626770 0.372375 0.498718 -0.468689 1441832791 0.626770 0.372375 0.498718 -0.468689 1441832791 0.626770 0.372375 0.498718 -0.468689 1441832791 0.626770 0.372375 0.498718 -0.468689 1441832791 0.630615 0.368347 0.500610 -0.464722 1441832791 0.630615 0.368347 0.500610 -0.464722 1441832791 0.630615 0.368347 0.500610 -0.464722 1441832791 0.630615 0.368347 0.500610 -0.464722 1441832791 0.630615 0.368347 0.500610 -0.464722 1441832791 0.630615 0.368347 0.500610 -0.464722 1441832791 0.632935 0.368225 0.501892 -0.460327 1441832791 0.632935 0.368225 0.501892 -0.460327 1441832791 0.632935 0.368225 0.501892 -0.460327 1441832791 0.632935 0.368225 0.501892 -0.460327 1441832791 0.632935 0.368225 0.501892 -0.460327 1441832791 0.632935 0.368225 0.501892 -0.460327 1441832791 0.633850 0.370972 0.500000 -0.458801 1441832791 0.633850 0.370972 0.500000 -0.458801 1441832791 0.633850 0.370972 0.500000 -0.458801 1441832791 0.633850 0.370972 0.500000 -0.458801 1441832791 0.633850 0.370972 0.500000 -0.458801 1441832791 0.633850 0.370972 0.500000 -0.458801 1441832791 0.633850 0.370972 0.500000 -0.458801 1441832791 0.633118 0.374695 0.500305 -0.456543 1441832791 0.633118 0.374695 0.500305 -0.456543 1441832791 0.633118 0.374695 0.500305 -0.456543 1441832791 0.633118 0.374695 0.500305 -0.456543 1441832791 0.633118 0.374695 0.500305 -0.456543 1441832791 0.633118 0.374695 0.500305 -0.456543 1441832791 0.630066 0.380981 0.502747 -0.452820 1441832791 0.630066 0.380981 0.502747 -0.452820 1441832791 0.630066 0.380981 0.502747 -0.452820 1441832791 0.630066 0.380981 0.502747 -0.452820 1441832791 0.630066 0.380981 0.502747 -0.452820 1441832791 0.630066 0.380981 0.502747 -0.452820 1441832791 0.628418 0.384705 0.503601 -0.450989 1441832792 0.628418 0.384705 0.503601 -0.450989 1441832792 0.628418 0.384705 0.503601 -0.450989 1441832792 0.628418 0.384705 0.503601 -0.450989 1441832792 0.628418 0.384705 0.503601 -0.450989 1441832792 0.626770 0.388550 0.510681 -0.441895 1441832792 0.626770 0.388550 0.510681 -0.441895 1441832792 0.626770 0.388550 0.510681 -0.441895 1441832792 0.626770 0.388550 0.510681 -0.441895 1441832792 0.626770 0.388550 0.510681 -0.441895 1441832792 0.626770 0.388550 0.510681 -0.441895 1441832792 0.623474 0.390198 0.523499 -0.429993 1441832792 0.623474 0.390198 0.523499 -0.429993 1441832792 0.623474 0.390198 0.523499 -0.429993 1441832792 0.623474 0.390198 0.523499 -0.429993 1441832792 0.623474 0.390198 0.523499 -0.429993 1441832792 0.617249 0.395203 0.520142 -0.438477 1441832792 0.617249 0.395203 0.520142 -0.438477 1441832792 0.617249 0.395203 0.520142 -0.438477 1441832792 0.617249 0.395203 0.520142 -0.438477 1441832792 0.617249 0.395203 0.520142 -0.438477 1441832792 0.617249 0.395203 0.520142 -0.438477 1441832792 0.617249 0.395203 0.520142 -0.438477 1441832792 0.620850 0.390503 0.517395 -0.440796 1441832792 0.620850 0.390503 0.517395 -0.440796 1441832792 0.620850 0.390503 0.517395 -0.440796 1441832792 0.620850 0.390503 0.517395 -0.440796 1441832792 0.620850 0.390503 0.517395 -0.440796 1441832792 0.620850 0.390503 0.517395 -0.440796 1441832792 0.617432 0.392212 0.520630 -0.440308 1441832792 0.617432 0.392212 0.520630 -0.440308 1441832792 0.617432 0.392212 0.520630 -0.440308 1441832792 0.617432 0.392212 0.520630 -0.440308 1441832792 0.617432 0.392212 0.520630 -0.440308 1441832792 0.617432 0.392212 0.520630 -0.440308 1441832792 0.613525 0.394836 0.518677 -0.445618 1441832792 0.613525 0.394836 0.518677 -0.445618 1441832792 0.613525 0.394836 0.518677 -0.445618 1441832792 0.613525 0.394836 0.518677 -0.445618 1441832792 0.613525 0.394836 0.518677 -0.445618 1441832792 0.613525 0.394836 0.518677 -0.445618 1441832792 0.613525 0.394836 0.518677 -0.445618 1441832792 0.612183 0.395508 0.516235 -0.449707 1441832792 0.612183 0.395508 0.516235 -0.449707 1441832792 0.612183 0.395508 0.516235 -0.449707 1441832792 0.612183 0.395508 0.516235 -0.449707 1441832792 0.612183 0.395508 0.516235 -0.449707 1441832792 0.612183 0.395508 0.516235 -0.449707 1441832792 0.612061 0.391479 0.511963 -0.458191 1441832792 0.612061 0.391479 0.511963 -0.458191 1441832792 0.612061 0.391479 0.511963 -0.458191 1441832792 0.612061 0.391479 0.511963 -0.458191 1441832792 0.612061 0.391479 0.511963 -0.458191 1441832792 0.612061 0.391479 0.511963 -0.458191 1441832792 0.614868 0.385315 0.505188 -0.467163 1441832792 0.614868 0.385315 0.505188 -0.467163 1441832792 0.614868 0.385315 0.505188 -0.467163 1441832792 0.614868 0.385315 0.505188 -0.467163 1441832792 0.614868 0.385315 0.505188 -0.467163 1441832792 0.614868 0.385315 0.505188 -0.467163 1441832792 0.616699 0.381531 0.497314 -0.476135 1441832792 0.616699 0.381531 0.497314 -0.476135 1441832792 0.616699 0.381531 0.497314 -0.476135 1441832792 0.616699 0.381531 0.497314 -0.476135 1441832792 0.616699 0.381531 0.497314 -0.476135 1441832792 0.616699 0.381531 0.497314 -0.476135 1441832792 0.620605 0.379028 0.488464 -0.482239 1441832792 0.620605 0.379028 0.488464 -0.482239 1441832792 0.620605 0.379028 0.488464 -0.482239 1441832792 0.620605 0.379028 0.488464 -0.482239 1441832792 0.620605 0.379028 0.488464 -0.482239 1441832792 0.620605 0.379028 0.488464 -0.482239 1441832792 0.624023 0.377991 0.491272 -0.475708 1441832792 0.624023 0.377991 0.491272 -0.475708 1441832792 0.624023 0.377991 0.491272 -0.475708 1441832792 0.624023 0.377991 0.491272 -0.475708 1441832792 0.624023 0.377991 0.491272 -0.475708 1441832792 0.624023 0.377991 0.491272 -0.475708 1441832792 0.627747 0.373962 0.495667 -0.469482 1441832792 0.627747 0.373962 0.495667 -0.469482 1441832792 0.627747 0.373962 0.495667 -0.469482 1441832792 0.627747 0.373962 0.495667 -0.469482 1441832792 0.627747 0.373962 0.495667 -0.469482 1441832792 0.627747 0.373962 0.495667 -0.469482 1441832792 0.629883 0.371765 0.500549 -0.463074 1441832792 0.629883 0.371765 0.500549 -0.463074 1441832792 0.629883 0.371765 0.500549 -0.463074 1441832792 0.629883 0.371765 0.500549 -0.463074 1441832792 0.629883 0.371765 0.500549 -0.463074 1441832792 0.629883 0.371765 0.500549 -0.463074 1441832792 0.629883 0.371765 0.500549 -0.463074 1441832792 0.631836 0.371521 0.501221 -0.459900 1441832792 0.631836 0.371521 0.501221 -0.459900 1441832792 0.631836 0.371521 0.501221 -0.459900 1441832792 0.631836 0.371521 0.501221 -0.459900 1441832792 0.631836 0.371521 0.501221 -0.459900 1441832792 0.631836 0.371521 0.501221 -0.459900 1441832792 0.630737 0.373840 0.500305 -0.460571 1441832792 0.630737 0.373840 0.500305 -0.460571 1441832792 0.630737 0.373840 0.500305 -0.460571 1441832792 0.630737 0.373840 0.500305 -0.460571 1441832792 0.630737 0.373840 0.500305 -0.460571 1441832792 0.630737 0.373840 0.500305 -0.460571 1441832792 0.627441 0.380066 0.498230 -0.462158 1441832792 0.627441 0.380066 0.498230 -0.462158 1441832792 0.627441 0.380066 0.498230 -0.462158 1441832792 0.627441 0.380066 0.498230 -0.462158 1441832792 0.624512 0.387146 0.496948 -0.461609 1441832792 0.624512 0.387146 0.496948 -0.461609 1441832793 0.624512 0.387146 0.496948 -0.461609 1441832793 0.624512 0.387146 0.496948 -0.461609 1441832793 0.624512 0.387146 0.496948 -0.461609 1441832793 0.624634 0.390747 0.499939 -0.455078 1441832793 0.624634 0.390747 0.499939 -0.455078 1441832793 0.624634 0.390747 0.499939 -0.455078 1441832793 0.624634 0.390747 0.499939 -0.455078 1441832793 0.624634 0.390747 0.499939 -0.455078 1441832793 0.624634 0.390747 0.499939 -0.455078 1441832793 0.617310 0.397278 0.510376 -0.447815 1441832793 0.617310 0.397278 0.510376 -0.447815 1441832793 0.617310 0.397278 0.510376 -0.447815 1441832793 0.617310 0.397278 0.510376 -0.447815 1441832793 0.617310 0.397278 0.510376 -0.447815 1441832793 0.617310 0.397278 0.510376 -0.447815 1441832793 0.611328 0.403687 0.509155 -0.451599 1441832793 0.611328 0.403687 0.509155 -0.451599 1441832793 0.611328 0.403687 0.509155 -0.451599 1441832793 0.611328 0.403687 0.509155 -0.451599 1441832793 0.611328 0.403687 0.509155 -0.451599 1441832793 0.614746 0.399353 0.508179 -0.451965 1441832793 0.614746 0.399353 0.508179 -0.451965 1441832793 0.614746 0.399353 0.508179 -0.451965 1441832793 0.614746 0.399353 0.508179 -0.451965 1441832793 0.614746 0.399353 0.508179 -0.451965 1441832793 0.614746 0.399353 0.508179 -0.451965 1441832793 0.614685 0.397949 0.514587 -0.445984 1441832793 0.614685 0.397949 0.514587 -0.445984 1441832793 0.614685 0.397949 0.514587 -0.445984 1441832793 0.614685 0.397949 0.514587 -0.445984 1441832793 0.614685 0.397949 0.514587 -0.445984 1441832793 0.614685 0.397949 0.514587 -0.445984 1441832793 0.614685 0.397949 0.514587 -0.445984 1441832793 0.614258 0.396240 0.515198 -0.447388 1441832793 0.614258 0.396240 0.515198 -0.447388 1441832793 0.614258 0.396240 0.515198 -0.447388 1441832793 0.614258 0.396240 0.515198 -0.447388 1441832793 0.614258 0.396240 0.515198 -0.447388 1441832793 0.614258 0.396240 0.515198 -0.447388 1441832793 0.613464 0.395691 0.516357 -0.447693 1441832793 0.613464 0.395691 0.516357 -0.447693 1441832793 0.613464 0.395691 0.516357 -0.447693 1441832793 0.613464 0.395691 0.516357 -0.447693 1441832793 0.613464 0.395691 0.516357 -0.447693 1441832793 0.613464 0.395691 0.516357 -0.447693 1441832793 0.613464 0.395691 0.516357 -0.447693 1441832793 0.614014 0.390869 0.516113 -0.451416 1441832793 0.614014 0.390869 0.516113 -0.451416 1441832793 0.614014 0.390869 0.516113 -0.451416 1441832793 0.614014 0.390869 0.516113 -0.451416 1441832793 0.614014 0.390869 0.516113 -0.451416 1441832793 0.614014 0.390869 0.516113 -0.451416 1441832793 0.612976 0.388367 0.514099 -0.457275 1441832793 0.612976 0.388367 0.514099 -0.457275 1441832793 0.612976 0.388367 0.514099 -0.457275 1441832793 0.612976 0.388367 0.514099 -0.457275 1441832793 0.612976 0.388367 0.514099 -0.457275 1441832793 0.612976 0.388367 0.514099 -0.457275 1441832793 0.612976 0.388367 0.514099 -0.457275 1441832793 0.615540 0.385071 0.511536 -0.459412 1441832793 0.615540 0.385071 0.511536 -0.459412 1441832793 0.615540 0.385071 0.511536 -0.459412 1441832793 0.615540 0.385071 0.511536 -0.459412 1441832793 0.615540 0.385071 0.511536 -0.459412 1441832793 0.617493 0.385071 0.509521 -0.459045 1441832793 0.617493 0.385071 0.509521 -0.459045 1441832793 0.617493 0.385071 0.509521 -0.459045 1441832793 0.617493 0.385071 0.509521 -0.459045 1441832793 0.617493 0.385071 0.509521 -0.459045 1441832793 0.617493 0.385071 0.509521 -0.459045 1441832793 0.617493 0.385071 0.509521 -0.459045 1441832793 0.618896 0.387207 0.504272 -0.461182 1441832793 0.618896 0.387207 0.504272 -0.461182 1441832793 0.618896 0.387207 0.504272 -0.461182 1441832793 0.618896 0.387207 0.504272 -0.461182 1441832793 0.618896 0.387207 0.504272 -0.461182 1441832793 0.618896 0.387207 0.504272 -0.461182 1441832793 0.621399 0.384644 0.506409 -0.457642 1441832793 0.621399 0.384644 0.506409 -0.457642 1441832793 0.621399 0.384644 0.506409 -0.457642 1441832793 0.621399 0.384644 0.506409 -0.457642 1441832793 0.621399 0.384644 0.506409 -0.457642 1441832793 0.621399 0.384644 0.506409 -0.457642 1441832793 0.626221 0.380066 0.507690 -0.453430 1441832793 0.626221 0.380066 0.507690 -0.453430 1441832793 0.626221 0.380066 0.507690 -0.453430 1441832793 0.626221 0.380066 0.507690 -0.453430 1441832793 0.626221 0.380066 0.507690 -0.453430 1441832793 0.626221 0.380066 0.507690 -0.453430 1441832793 0.626221 0.380066 0.507690 -0.453430 1441832793 0.630981 0.376770 0.509827 -0.447144 1441832793 0.630981 0.376770 0.509827 -0.447144 1441832793 0.630981 0.376770 0.509827 -0.447144 1441832793 0.630981 0.376770 0.509827 -0.447144 1441832793 0.630981 0.376770 0.509827 -0.447144 1441832793 0.630981 0.376770 0.509827 -0.447144 1441832793 0.632507 0.375122 0.511719 -0.444153 1441832793 0.632507 0.375122 0.511719 -0.444153 1441832793 0.632507 0.375122 0.511719 -0.444153 1441832793 0.632507 0.375122 0.511719 -0.444153 1441832793 0.632507 0.375122 0.511719 -0.444153 1441832793 0.632507 0.375122 0.511719 -0.444153 1441832793 0.633484 0.374939 0.513306 -0.441101 1441832793 0.633484 0.374939 0.513306 -0.441101 1441832793 0.633484 0.374939 0.513306 -0.441101 1441832793 0.633484 0.374939 0.513306 -0.441101 1441832793 0.633484 0.374939 0.513306 -0.441101 1441832793 0.633484 0.374939 0.513306 -0.441101 1441832793 0.634338 0.377441 0.514099 -0.436829 1441832793 0.634338 0.377441 0.514099 -0.436829 1441832793 0.634338 0.377441 0.514099 -0.436829 1441832793 0.634338 0.377441 0.514099 -0.436829 1441832794 0.634338 0.377441 0.514099 -0.436829 1441832794 0.634338 0.377441 0.514099 -0.436829 1441832794 0.634338 0.377441 0.514099 -0.436829 1441832794 0.631592 0.385193 0.517273 -0.430176 1441832794 0.631592 0.385193 0.517273 -0.430176 1441832794 0.631592 0.385193 0.517273 -0.430176 1441832794 0.631592 0.385193 0.517273 -0.430176 1441832794 0.631592 0.385193 0.517273 -0.430176 1441832794 0.631592 0.385193 0.517273 -0.430176 1441832794 0.628418 0.390198 0.519348 -0.427856 1441832794 0.628418 0.390198 0.519348 -0.427856 1441832794 0.628418 0.390198 0.519348 -0.427856 1441832794 0.628418 0.390198 0.519348 -0.427856 1441832794 0.628418 0.390198 0.519348 -0.427856 1441832794 0.624817 0.394470 0.514893 -0.434448 1441832794 0.624817 0.394470 0.514893 -0.434448 1441832794 0.624817 0.394470 0.514893 -0.434448 1441832794 0.624817 0.394470 0.514893 -0.434448 1441832794 
0.592163 0.409851 0.492188 -0.488892 1441832800 0.585815 0.415833 0.491943 -0.491760 1441832800 0.585815 0.415833 0.491943 -0.491760 1441832800 0.585815 0.415833 0.491943 -0.491760 1441832800 0.585815 0.415833 0.491943 -0.491760 1441832800 0.585815 0.415833 0.491943 -0.491760 1441832800 0.585815 0.415833 0.491943 -0.491760 1441832800 0.585815 0.415833 0.491943 -0.491760 1441832800 0.584229 0.416504 0.489502 -0.495483 1441832800 0.584229 0.416504 0.489502 -0.495483 1441832800 0.584229 0.416504 0.489502 -0.495483 1441832800 0.584229 0.416504 0.489502 -0.495483 1441832800 0.584229 0.416504 0.489502 -0.495483 1441832800 0.584229 0.416504 0.489502 -0.495483 1441832800 0.584900 0.415344 0.494080 -0.491150 1441832800 0.584900 0.415344 0.494080 -0.491150 1441832800 0.584900 0.415344 0.494080 -0.491150 1441832800 0.584900 0.415344 0.494080 -0.491150 1441832800 0.584900 0.415344 0.494080 -0.491150 1441832800 0.584900 0.415344 0.494080 -0.491150 1441832800 0.588074 0.413269 0.499329 -0.483704 1441832800 0.588074 0.413269 0.499329 -0.483704 1441832800 0.588074 0.413269 0.499329 -0.483704 1441832800 0.588074 0.413269 0.499329 -0.483704 1441832800 0.588074 0.413269 0.499329 -0.483704 1441832800 0.588074 0.413269 0.499329 -0.483704 1441832800 0.595581 0.406433 0.503235 -0.476257 1441832800 0.595581 0.406433 0.503235 -0.476257 1441832800 0.595581 0.406433 0.503235 -0.476257 1441832800 0.595581 0.406433 0.503235 -0.476257 1441832800 0.595581 0.406433 0.503235 -0.476257 1441832800 0.595581 0.406433 0.503235 -0.476257 1441832800 0.595581 0.406433 0.503235 -0.476257 1441832800 0.600098 0.401550 0.505615 -0.472168 1441832800 0.600098 0.401550 0.505615 -0.472168 1441832800 0.600098 0.401550 0.505615 -0.472168 1441832800 0.600098 0.401550 0.505615 -0.472168 1441832800 0.600098 0.401550 0.505615 -0.472168 1441832800 0.600098 0.401550 0.505615 -0.472168 1441832801 0.599182 0.403870 0.506226 -0.470703 1441832801 0.599182 0.403870 0.506226 -0.470703 1441832801 0.599182 0.403870 0.506226 -0.470703 1441832801 0.599182 0.403870 0.506226 -0.470703 1441832801 0.599182 0.403870 0.506226 -0.470703 1441832801 0.599182 0.403870 0.506226 -0.470703 1441832801 0.598083 0.405945 0.505920 -0.470642 1441832801 0.598083 0.405945 0.505920 -0.470642 1441832801 0.598083 0.405945 0.505920 -0.470642 1441832801 0.598083 0.405945 0.505920 -0.470642 1441832801 0.598083 0.405945 0.505920 -0.470642 1441832801 0.598083 0.405945 0.505920 -0.470642 1441832801 0.598083 0.405945 0.505920 -0.470642 1441832801 0.598511 0.407227 0.505371 -0.469543 1441832801 0.598511 0.407227 0.505371 -0.469543 1441832801 0.598511 0.407227 0.505371 -0.469543 1441832801 0.598511 0.407227 0.505371 -0.469543 1441832801 0.598511 0.407227 0.505371 -0.469543 1441832801 0.598511 0.407227 0.505371 -0.469543 1441832801 0.601013 0.407166 0.505981 -0.465698 1441832801 0.601013 0.407166 0.505981 -0.465698 1441832801 0.601013 0.407166 0.505981 -0.465698 1441832801 0.601013 0.407166 0.505981 -0.465698 1441832801 0.601013 0.407166 0.505981 -0.465698 1441832801 0.601013 0.407166 0.505981 -0.465698 1441832801 0.601013 0.407166 0.505981 -0.465698 1441832801 0.607300 0.402710 0.507263 -0.460022 1441832801 0.607300 0.402710 0.507263 -0.460022 1441832801 0.607300 0.402710 0.507263 -0.460022 1441832801 0.607300 0.402710 0.507263 -0.460022 1441832801 0.607300 0.402710 0.507263 -0.460022 1441832801 0.607300 0.402710 0.507263 -0.460022 1441832801 0.613159 0.397156 0.507874 -0.456360 1441832801 0.613159 0.397156 0.507874 -0.456360 1441832801 0.613159 0.397156 0.507874 -0.456360 1441832801 0.613159 0.397156 0.507874 -0.456360 1441832801 0.613159 0.397156 0.507874 -0.456360 1441832801 0.613159 0.397156 0.507874 -0.456360 1441832801 0.616638 0.392883 0.507629 -0.455688 1441832801 0.616638 0.392883 0.507629 -0.455688 1441832801 0.616638 0.392883 0.507629 -0.455688 1441832801 0.616638 0.392883 0.507629 -0.455688 1441832801 0.616638 0.392883 0.507629 -0.455688 1441832801 0.616638 0.392883 0.507629 -0.455688 1441832801 0.616638 0.392883 0.507629 -0.455688 1441832801 0.612183 0.398560 0.504578 -0.460144 1441832801 0.612183 0.398560 0.504578 -0.460144 1441832801 0.612183 0.398560 0.504578 -0.460144 1441832801 0.612183 0.398560 0.504578 -0.460144 1441832801 0.612183 0.398560 0.504578 -0.460144 1441832801 0.612183 0.398560 0.504578 -0.460144 1441832801 0.603271 0.406799 0.500305 -0.469299 1441832801 0.603271 0.406799 0.500305 -0.469299 1441832801 0.603271 0.406799 0.500305 -0.469299 1441832801 0.603271 0.406799 0.500305 -0.469299 1441832801 0.603271 0.406799 0.500305 -0.469299 1441832801 0.603271 0.406799 0.500305 -0.469299 1441832801 0.596252 0.410339 0.498840 -0.476624 1441832801 0.596252 0.410339 0.498840 -0.476624 1441832801 0.596252 0.410339 0.498840 -0.476624 1441832801 0.596252 0.410339 0.498840 -0.476624 1441832801 0.596252 0.410339 0.498840 -0.476624 1441832801 0.596252 0.410339 0.498840 -0.476624 1441832801 0.593323 0.409729 0.495667 -0.484070 1441832801 0.593323 0.409729 0.495667 -0.484070 1441832801 0.593323 0.409729 0.495667 -0.484070 1441832801 0.593323 0.409729 0.495667 -0.484070 1441832801 0.593323 0.409729 0.495667 -0.484070 1441832801 0.593323 0.409729 0.495667 -0.484070 1441832801 0.593323 0.409729 0.495667 -0.484070 1441832801 0.591492 0.412659 0.491150 -0.488342 1441832801 0.591492 0.412659 0.491150 -0.488342 1441832801 0.591492 0.412659 0.491150 -0.488342 1441832801 0.591492 0.412659 0.491150 -0.488342 1441832801 0.591492 0.412659 0.491150 -0.488342 1441832801 0.589172 0.415771 0.489380 -0.490417 1441832801 0.589172 0.415771 0.489380 -0.490417 1441832801 0.589172 0.415771 0.489380 -0.490417 1441832801 0.589172 0.415771 0.489380 -0.490417 1441832801 0.589172 0.415771 0.489380 -0.490417 1441832801 0.589172 0.415771 0.489380 -0.490417 1441832801 0.590698 0.413147 0.492371 -0.487732 1441832801 0.590698 0.413147 0.492371 -0.487732 1441832801 0.590698 0.413147 0.492371 -0.487732 1441832801 0.590698 0.413147 0.492371 -0.487732 1441832801 0.590698 0.413147 0.492371 -0.487732 1441832801 0.590698 0.413147 0.492371 -0.487732 1441832801 0.593994 0.409119 0.494873 -0.484558 1441832801 0.593994 0.409119 0.494873 -0.484558 1441832801 0.593994 0.409119 0.494873 -0.484558 1441832801 0.593994 0.409119 0.494873 -0.484558 1441832801 0.593994 0.409119 0.494873 -0.484558 1441832801 0.593994 0.409119 0.494873 -0.484558 1441832801 0.593994 0.409119 0.494873 -0.484558 1441832801 0.593506 0.410095 0.494263 -0.485046 1441832801 0.593506 0.410095 0.494263 -0.485046 1441832801 0.593506 0.410095 0.494263 -0.485046 1441832801 0.593506 0.410095 0.494263 -0.485046 1441832801 0.593506 0.410095 0.494263 -0.485046 1441832801 0.593506 0.410095 0.494263 -0.485046 1441832801 0.596802 0.409180 0.497437 -0.478455 1441832801 0.596802 0.409180 0.497437 -0.478455 1441832801 0.596802 0.409180 0.497437 -0.478455 1441832801 0.596802 0.409180 0.497437 -0.478455 1441832801 0.596802 0.409180 0.497437 -0.478455 1441832801 0.596802 0.409180 0.497437 -0.478455 1441832801 0.596802 0.409180 0.497437 -0.478455 1441832801 0.596619 0.410461 0.498718 -0.476196 1441832801 0.596619 0.410461 0.498718 -0.476196 1441832801 0.596619 0.410461 0.498718 -0.476196 1441832801 0.596619 0.410461 0.498718 -0.476196 1441832801 0.596619 0.410461 0.498718 -0.476196 1441832801 0.596619 0.410461 0.498718 -0.476196 1441832801 0.593933 0.414795 0.497498 -0.477112 1441832802 0.593933 0.414795 0.497498 -0.477112 1441832802 0.593933 0.414795 0.497498 -0.477112 1441832802 0.593933 0.414795 0.497498 -0.477112 1441832802 0.593933 0.414795 0.497498 -0.477112 1441832802 0.593933 0.414795 0.497498 -0.477112 1441832802 0.594482 0.415710 0.498230 -0.474854 1441832802 0.594482 0.415710 0.498230 -0.474854 1441832802 0.594482 0.415710 0.498230 -0.474854 1441832802 0.594482 0.415710 0.498230 -0.474854 1441832802 0.594482 0.415710 0.498230 -0.474854 1441832802 0.594482 0.415710 0.498230 -0.474854 1441832802 0.594482 0.415710 0.498230 -0.474854 1441832802 0.596680 0.414673 0.501160 -0.469910 1441832802 0.596680 0.414673 0.501160 -0.469910 1441832802 0.596680 0.414673 0.501160 -0.469910 1441832802 0.596680 0.414673 0.501160 -0.469910 1441832802 0.596680 0.414673 0.501160 -0.469910 1441832802 0.596680 0.414673 0.501160 -0.469910 1441832802 0.601929 0.410828 0.503357 -0.464172 1441832802 0.601929 0.410828 0.503357 -0.464172 1441832802 0.601929 0.410828 0.503357 -0.464172 1441832802 0.601929 0.410828 0.503357 -0.464172 1441832802 0.601929 0.410828 0.503357 -0.464172 1441832802 0.601929 0.410828 0.503357 -0.464172 1441832802 0.608521 0.404724 0.503174 -0.461060 1441832802 0.608521 0.404724 0.503174 -0.461060 1441832802 0.608521 0.404724 0.503174 -0.461060 1441832802 0.608521 0.404724 0.503174 -0.461060 1441832802 0.608521 0.404724 0.503174 -0.461060 1441832802 0.612549 0.400452 0.501648 -0.461243 1441832802 0.612366 0.400696 0.496765 -0.466492 1441832802 0.612366 0.400696 0.496765 -0.466492 1441832802 0.612366 0.400696 0.496765 -0.466492 1441832802 0.612366 0.400696 0.496765 -0.466492 1441832802 0.612366 0.400696 0.496765 -0.466492 1441832802 0.612366 0.400696 0.496765 -0.466492 1441832802 0.607300 0.406555 0.490051 -0.475037 1441832802 0.607300 0.406555 0.490051 -0.475037 1441832802 0.607300 0.406555 0.490051 -0.475037 1441832802 0.607300 0.406555 0.490051 -0.475037 1441832802 0.607300 0.406555 0.490051 -0.475037 1441832802 0.607300 0.406555 0.490051 -0.475037 1441832802 0.601990 0.411377 0.485229 -0.482605 1441832802 0.601990 0.411377 0.485229 -0.482605 1441832802 0.601990 0.411377 0.485229 -0.482605 1441832802 0.601990 0.411377 0.485229 -0.482605 1441832802 0.601990 0.411377 0.485229 -0.482605 1441832802 0.601990 0.411377 0.485229 -0.482605 1441832802 0.597961 0.413086 0.484497 -0.486816 1441832802 0.597961 0.413086 0.484497 -0.486816 1441832802 0.597961 0.413086 0.484497 -0.486816 1441832802 0.597961 0.413086 0.484497 -0.486816 1441832802 0.597961 0.413086 0.484497 -0.486816 1441832802 0.597961 0.413086 0.484497 -0.486816 1441832802 0.597961 0.413086 0.484497 -0.486816 1441832802 0.596069 0.413391 0.483398 -0.489929 1441832802 0.596069 0.413391 0.483398 -0.489929 1441832802 0.596069 0.413391 0.483398 -0.489929 1441832802 0.596069 0.413391 0.483398 -0.489929 1441832802 0.596069 0.413391 0.483398 -0.489929 1441832802 0.596069 0.413391 0.483398 -0.489929 1441832802 0.593872 0.414734 0.482422 -0.492493 1441832802 0.593872 0.414734 0.482422 -0.492493 1441832802 0.593872 0.414734 0.482422 -0.492493 1441832802 0.593872 0.414734 0.482422 -0.492493 1441832802 0.593872 0.414734 0.482422 -0.492493 1441832802 0.593872 0.414734 0.482422 -0.492493 1441832802 0.590088 0.417297 0.483398 -0.493835 1441832802 0.590088 0.417297 0.483398 -0.493835 1441832802 0.590088 0.417297 0.483398 -0.493835 1441832802 0.590088 0.417297 0.483398 -0.493835 1441832802 0.590088 0.417297 0.483398 -0.493835 1441832802 0.590088 0.417297 0.483398 -0.493835 1441832802 0.587463 0.418701 0.489380 -0.489868 1441832802 0.587463 0.418701 0.489380 -0.489868 1441832802 0.587463 0.418701 0.489380 -0.489868 1441832802 0.587463 0.418701 0.489380 -0.489868 1441832802 0.587463 0.418701 0.489380 -0.489868 1441832802 0.587463 0.418701 0.489380 -0.489868 1441832802 0.587463 0.418701 0.489380 -0.489868 1441832802 0.585388 0.423645 0.491516 -0.486023 1441832802 0.585388 0.423645 0.491516 -0.486023 1441832802 0.585388 0.423645 0.491516 -0.486023 1441832802 0.585388 0.423645 0.491516 -0.486023 1441832802 0.585388 0.423645 0.491516 -0.486023 1441832802 0.585388 0.423645 0.491516 -0.486023 1441832802 0.590759 0.419006 0.496948 -0.477905 1441832802 0.590759 0.419006 0.496948 -0.477905 1441832802 0.590759 0.419006 0.496948 -0.477905 1441832802 0.590759 0.419006 0.496948 -0.477905 1441832802 0.590759 0.419006 0.496948 -0.477905 1441832802 0.590759 0.419006 0.496948 -0.477905 1441832802 0.596497 0.413696 0.498474 -0.473755 1441832802 0.596497 0.413696 0.498474 -0.473755 1441832802 0.596497 0.413696 0.498474 -0.473755 1441832802 0.596497 0.413696 0.498474 -0.473755 1441832802 0.596497 0.413696 0.498474 -0.473755 1441832802 0.596497 0.413696 0.498474 -0.473755 1441832802 0.596802 0.413818 0.498352 -0.473450 1441832802 0.596802 0.413818 0.498352 -0.473450 1441832802 0.596802 0.413818 0.498352 -0.473450 1441832802 0.596802 0.413818 0.498352 -0.473450 1441832802 0.596802 0.413818 0.498352 -0.473450 1441832802 0.596802 0.413818 0.498352 -0.473450 1441832802 0.599243 0.415588 0.496643 -0.470581 1441832803 0.599243 0.415588 0.496643 -0.470581 1441832803 0.599243 0.415588 0.496643 -0.470581 1441832803 0.599243 0.415588 0.496643 -0.470581 1441832803 0.599243 0.415588 0.496643 -0.470581 1441832803 0.599243 0.415588 0.496643 -0.470581 1441832803 0.603394 0.414429 0.497559 -0.465393 1441832803 0.603394 0.414429 0.497559 -0.465393 1441832803 0.603394 0.414429 0.497559 -0.465393 1441832803 0.603394 0.414429 0.497559 -0.465393 1441832803 0.603394 0.414429 0.497559 -0.465393 1441832803 0.603394 0.414429 0.497559 -0.465393 1441832803 0.610168 0.411377 0.498596 -0.458069 1441832803 0.610168 0.411377 0.498596 -0.458069 1441832803 0.610168 0.411377 0.498596 -0.458069 1441832803 0.610168 0.411377 0.498596 -0.458069 1441832803 0.610168 0.411377 0.498596 -0.458069 1441832803 0.610168 0.411377 0.498596 -0.458069 1441832803 0.610168 0.411377 0.498596 -0.458069 1441832803 0.618835 0.404480 0.500671 -0.450256 1441832803 0.618835 0.404480 0.500671 -0.450256 1441832803 0.618835 0.404480 0.500671 -0.450256 1441832803 0.618835 0.404480 0.500671 -0.450256 1441832803 0.618835 0.404480 0.500671 -0.450256 1441832803 0.618835 0.404480 0.500671 -0.450256 1441832803 0.625427 0.397949 0.499207 -0.448547 1441832803 0.625427 0.397949 0.499207 -0.448547 1441832803 0.625427 0.397949 0.499207 -0.448547 1441832803 0.625427 0.397949 0.499207 -0.448547 1441832803 0.625427 0.397949 0.499207 -0.448547 1441832803 0.625427 0.397949 0.499207 -0.448547 1441832803 0.619690 0.404907 0.493774 -0.456238 1441832803 0.619690 0.404907 0.493774 -0.456238 1441832803 0.619690 0.404907 0.493774 -0.456238 1441832803 0.619690 0.404907 0.493774 -0.456238 1441832803 0.619690 0.404907 0.493774 -0.456238 1441832803 0.619690 0.404907 0.493774 -0.456238 1441832803 0.619690 0.404907 0.493774 -0.456238 1441832803 0.612000 0.412292 0.490173 -0.463806 1441832803 0.612000 0.412292 0.490173 -0.463806 1441832803 0.612000 0.412292 0.490173 -0.463806 1441832803 0.612000 0.412292 0.490173 -0.463806 1441832803 0.612000 0.412292 0.490173 -0.463806 1441832803 0.612000 0.412292 0.490173 -0.463806 1441832803 0.607117 0.415588 0.489136 -0.468384 1441832803 0.607117 0.415588 0.489136 -0.468384 1441832803 0.607117 0.415588 0.489136 -0.468384 1441832803 0.607117 0.415588 0.489136 -0.468384 1441832803 0.607117 0.415588 0.489136 -0.468384 1441832803 0.607117 0.415588 0.489136 -0.468384 1441832803 0.603455 0.417236 0.489319 -0.471497 1441832803 0.603455 0.417236 0.489319 -0.471497 1441832803 0.603455 0.417236 0.489319 -0.471497 1441832803 0.603455 0.417236 0.489319 -0.471497 1441832803 0.603455 0.417236 0.489319 -0.471497 1441832803 0.603455 0.417236 0.489319 -0.471497 1441832803 0.603088 0.416687 0.489685 -0.472046 1441832803 0.603088 0.416687 0.489685 -0.472046 1441832803 0.603088 0.416687 0.489685 -0.472046 1441832803 0.603088 0.416687 0.489685 -0.472046 1441832803 0.603088 0.416687 0.489685 -0.472046 1441832803 0.603088 0.416687 0.489685 -0.472046 1441832803 0.603088 0.416687 0.489685 -0.472046 1441832803 0.600647 0.418213 0.488159 -0.475281 1441832803 0.600647 0.418213 0.488159 -0.475281 1441832803 0.600647 0.418213 0.488159 -0.475281 1441832803 0.600647 0.418213 0.488159 -0.475281 1441832803 0.600647 0.418213 0.488159 -0.475281 1441832803 0.600647 0.418213 0.488159 -0.475281 1441832803 0.593567 0.424133 0.489990 -0.477112 1441832803 0.593567 0.424133 0.489990 -0.477112 1441832803 0.593567 0.424133 0.489990 -0.477112 1441832803 0.593567 0.424133 0.489990 -0.477112 1441832803 0.593567 0.424133 0.489990 -0.477112 1441832803 0.593567 0.424133 0.489990 -0.477112 1441832803 0.589600 0.427856 0.494507 -0.474060 1441832803 0.589600 0.427856 0.494507 -0.474060 1441832803 0.589600 0.427856 0.494507 -0.474060 1441832803 0.589600 0.427856 0.494507 -0.474060 1441832803 0.589600 0.427856 0.494507 -0.474060 1441832803 0.589600 0.427856 0.494507 -0.474060 1441832803 0.586609 0.432434 0.496826 -0.471191 1441832803 0.586609 0.432434 0.496826 -0.471191 1441832803 0.586609 0.432434 0.496826 -0.471191 1441832803 0.586609 0.432434 0.496826 -0.471191 1441832803 0.586609 0.432434 0.496826 -0.471191 1441832803 0.586609 0.432434 0.496826 -0.471191 1441832803 0.586609 0.432434 0.496826 -0.471191 1441832803 0.586060 0.431458 0.498779 -0.470703 1441832803 0.586060 0.431458 0.498779 -0.470703 1441832803 0.586060 0.431458 0.498779 -0.470703 1441832803 0.586060 0.431458 0.498779 -0.470703 1441832803 0.586060 0.431458 0.498779 -0.470703 1441832803 0.586060 0.431458 0.498779 -0.470703 1441832803 0.589111 0.425537 0.502380 -0.468445 1441832803 0.589111 0.425537 0.502380 -0.468445 1441832803 0.589111 0.425537 0.502380 -0.468445 1441832803 0.589111 0.425537 0.502380 -0.468445 1441832803 0.589111 0.425537 0.502380 -0.468445 1441832803 0.589111 0.425537 0.502380 -0.468445 1441832803 0.588135 0.427673 0.500122 -0.470093 1441832803 0.588135 0.427673 0.500122 -0.470093 1441832803 0.588135 0.427673 0.500122 -0.470093 1441832803 0.588135 0.427673 0.500122 -0.470093 1441832803 0.588135 0.427673 0.500122 -0.470093 1441832803 0.588135 0.427673 0.500122 -0.470093 1441832803 0.588135 0.427673 0.500122 -0.470093 1441832803 0.588379 0.426819 0.499817 -0.470947 1441832803 0.588379 0.426819 0.499817 -0.470947 1441832803 0.588379 0.426819 0.499817 -0.470947 1441832803 0.588379 0.426819 0.499817 -0.470947 1441832803 0.588379 0.426819 0.499817 -0.470947 1441832803 0.588379 0.426819 0.499817 -0.470947 1441832803 0.592529 0.423584 0.499207 -0.469238 1441832803 0.592529 0.423584 0.499207 -0.469238 1441832803 0.592529 0.423584 0.499207 -0.469238 1441832804 0.592529 0.423584 0.499207 -0.469238 1441832804 0.592529 0.423584 0.499207 -0.469238 1441832804 0.592529 0.423584 0.499207 -0.469238 1441832804 0.592529 0.423584 0.499207 -0.469238 1441832804 0.596558 0.419556 0.499146 -0.467773 1441832804 0.596558 0.419556 0.499146 -0.467773 1441832804 0.596558 0.419556 0.499146 -0.467773 1441832804 0.596558 0.419556 0.499146 -0.467773 1441832804 0.596558 0.419556 0.499146 -0.467773 1441832804 0.596558 0.419556 0.499146 -0.467773 1441832804 0.602295 0.413757 0.498108 -0.466736 1441832804 0.602295 0.413757 0.498108 -0.466736 1441832804 0.602295 0.413757 0.498108 -0.466736 1441832804 0.602295 0.413757 0.498108 -0.466736 1441832804 0.602295 0.413757 0.498108 -0.466736 1441832804 0.602295 0.413757 0.498108 -0.466736 1441832804 0.602295 0.413757 0.498108 -0.466736 1441832804 0.605774 0.409119 0.495972 -0.468628 1441832804 0.605774 0.409119 0.495972 -0.468628 1441832804 0.605774 0.409119 0.495972 -0.468628 1441832804 0.605774 0.409119 0.495972 -0.468628 1441832804 0.605774 0.409119 0.495972 -0.468628 1441832804 0.605774 0.409119 0.495972 -0.468628 1441832804 0.603149 0.414124 0.496826 -0.466675 1441832804 0.603149 0.414124 0.496826 -0.466675 1441832804 0.603149 0.414124 0.496826 -0.466675 1441832804 0.603149 0.414124 0.496826 -0.466675 1441832804 0.603149 0.414124 0.496826 -0.466675 1441832804 0.603149 0.414124 0.496826 -0.466675 1441832804 0.603149 0.414124 0.496826 -0.466675 1441832804 0.597900 0.419617 0.489868 -0.475830 1441832804 0.597900 0.419617 0.489868 -0.475830 1441832804 0.597900 0.419617 0.489868 -0.475830 1441832804 0.597900 0.419617 0.489868 -0.475830 1441832804 0.597900 0.419617 0.489868 -0.475830 1441832804 0.597900 0.419617 0.489868 -0.475830 1441832804 0.588867 0.428894 0.482422 -0.486328 1441832804 0.588867 0.428894 0.482422 -0.486328 1441832804 0.588867 0.428894 0.482422 -0.486328 1441832804 0.588867 0.428894 0.482422 -0.486328 1441832804 0.588867 0.428894 0.482422 -0.486328 1441832804 0.588867 0.428894 0.482422 -0.486328 1441832804 0.588867 0.428894 0.482422 -0.486328 1441832804 0.584045 0.430359 0.483643 -0.489624 1441832804 0.584045 0.430359 0.483643 -0.489624 1441832804 0.584045 0.430359 0.483643 -0.489624 1441832804 0.584045 0.430359 0.483643 -0.489624 1441832804 0.584045 0.430359 0.483643 -0.489624 1441832804 0.584045 0.430359 0.483643 -0.489624 1441832804 0.582764 0.430237 0.484314 -0.490601 1441832804 0.582764 0.430237 0.484314 -0.490601 1441832804 0.582764 0.430237 0.484314 -0.490601 1441832804 0.582764 0.430237 0.484314 -0.490601 1441832804 0.582764 0.430237 0.484314 -0.490601 1441832804 0.582764 0.430237 0.484314 -0.490601 1441832804 0.582764 0.430237 0.484314 -0.490601 1441832804 0.582886 0.430542 0.482849 -0.491577 1441832804 0.582886 0.430542 0.482849 -0.491577 1441832804 0.582886 0.430542 0.482849 -0.491577 1441832804 0.582886 0.430542 0.482849 -0.491577 1441832804 0.582886 0.430542 0.482849 -0.491577 1441832804 0.582886 0.430542 0.482849 -0.491577 1441832804 0.582581 0.431824 0.485291 -0.488464 1441832804 0.582581 0.431824 0.485291 -0.488464 1441832804 0.582581 0.431824 0.485291 -0.488464 1441832804 0.582581 0.431824 0.485291 -0.488464 1441832804 0.582581 0.431824 0.485291 -0.488464 1441832804 0.582581 0.431824 0.485291 -0.488464 1441832804 0.581238 0.435852 0.488647 -0.483154 1441832804 0.581238 0.435852 0.488647 -0.483154 1441832804 0.581238 0.435852 0.488647 -0.483154 1441832804 0.581238 0.435852 0.488647 -0.483154 1441832804 0.581238 0.435852 0.488647 -0.483154 1441832804 0.581238 0.435852 0.488647 -0.483154 1441832804 0.581238 0.435852 0.488647 -0.483154 1441832804 0.580566 0.438110 0.490295 -0.480103 1441832804 0.580566 0.438110 0.490295 -0.480103 1441832804 0.580566 0.438110 0.490295 -0.480103 1441832804 0.580566 0.438110 0.490295 -0.480103 1441832804 0.580566 0.438110 0.490295 -0.480103 1441832804 0.580566 0.438110 0.490295 -0.480103 1441832804 0.576782 0.447937 0.491882 -0.473938 1441832804 0.576782 0.447937 0.491882 -0.473938 1441832804 0.576782 0.447937 0.491882 -0.473938 1441832804 0.576782 0.447937 0.491882 -0.473938 1441832804 0.576782 0.447937 0.491882 -0.473938 1441832804 0.576782 0.447937 0.491882 -0.473938 1441832804 0.582642 0.440796 0.498291 -0.466675 1441832804 0.582642 0.440796 0.498291 -0.466675 1441832804 0.582642 0.440796 0.498291 -0.466675 1441832804 0.582642 0.440796 0.498291 -0.466675 1441832804 0.582642 0.440796 0.498291 -0.466675 1441832804 0.582642 0.440796 0.498291 -0.466675 1441832804 0.582642 0.440796 0.498291 -0.466675 1441832804 0.584961 0.437012 0.500793 -0.464783 1441832804 0.584961 0.437012 0.500793 -0.464783 1441832804 0.584961 0.437012 0.500793 -0.464783 1441832804 0.584961 0.437012 0.500793 -0.464783 1441832804 0.584961 0.437012 0.500793 -0.464783 1441832804 0.584961 0.437012 0.500793 -0.464783 1441832804 0.582581 0.439148 0.499023 -0.467590 1441832804 0.582581 0.439148 0.499023 -0.467590 1441832804 0.582581 0.439148 0.499023 -0.467590 1441832804 0.582581 0.439148 0.499023 -0.467590 1441832804 0.582581 0.439148 0.499023 -0.467590 1441832804 0.582581 0.439148 0.499023 -0.467590 1441832804 0.585144 0.436523 0.498352 -0.467590 1441832804 0.585144 0.436523 0.498352 -0.467590 1441832804 0.585144 0.436523 0.498352 -0.467590 1441832804 0.585144 0.436523 0.498352 -0.467590 1441832804 0.585144 0.436523 0.498352 -0.467590 1441832804 0.585144 0.436523 0.498352 -0.467590 1441832804 0.587280 0.431641 0.499939 -0.467773 1441832804 0.587280 0.431641 0.499939 -0.467773 1441832804 0.587280 0.431641 0.499939 -0.467773 1441832804 0.587280 0.431641 0.499939 -0.467773 1441832805 0.587280 0.431641 0.499939 -0.467773 1441832805 0.587280 0.431641 0.499939 -0.467773 1441832805 0.587280 0.431641 0.499939 -0.467773 1441832805 0.592407 0.424805 0.498718 -0.468872 1441832805 0.592407 0.424805 0.498718 -0.468872 1441832805 0.592407 0.424805 0.498718 -0.468872 1441832805 0.592407 0.424805 0.498718 -0.468872 1441832805 0.592407 0.424805 0.498718 -0.468872 1441832805 0.592407 0.424805 0.498718 -0.468872 1441832805 0.599670 0.415771 0.498474 -0.467957 1441832805 0.599670 0.415771 0.498474 -0.467957 1441832805 0.599670 0.415771 0.498474 -0.467957 1441832805 0.599670 0.415771 0.498474 -0.467957 1441832805 0.599670 0.415771 0.498474 -0.467957 1441832805 0.599670 0.415771 0.498474 -0.467957 1441832805 0.606140 0.406372 0.500793 -0.465332 1441832805 0.606140 0.406372 0.500793 -0.465332 1441832805 0.606140 0.406372 0.500793 -0.465332 1441832805 0.606140 0.406372 0.500793 -0.465332 1441832805 0.606140 0.406372 0.500793 -0.465332 1441832805 0.606140 0.406372 0.500793 -0.465332 1441832805 0.606140 0.406372 0.500793 -0.465332 1441832805 0.606995 0.404785 0.501526 -0.464905 1441832805 0.606995 0.404785 0.501526 -0.464905 1441832805 0.606995 0.404785 0.501526 -0.464905 1441832805 0.606995 0.404785 0.501526 -0.464905 1441832805 0.606995 0.404785 0.501526 -0.464905 1441832805 0.606995 0.404785 0.501526 -0.464905 1441832805 0.600586 0.412292 0.494995 -0.473511 1441832805 0.600586 0.412292 0.494995 -0.473511 1441832805 0.600586 0.412292 0.494995 -0.473511 1441832805 0.600586 0.412292 0.494995 -0.473511 1441832805 0.600586 0.412292 0.494995 -0.473511 1441832805 0.600586 0.412292 0.494995 -0.473511 1441832805 0.600586 0.412292 0.494995 -0.473511 1441832805 0.596130 0.415771 0.493469 -0.477600 1441832805 0.596130 0.415771 0.493469 -0.477600 1441832805 0.596130 0.415771 0.493469 -0.477600 1441832805 0.596130 0.415771 0.493469 -0.477600 1441832805 0.596130 0.415771 0.493469 -0.477600 1441832805 0.596130 0.415771 0.493469 -0.477600 1441832805 0.592896 0.417114 0.494934 -0.479065 1441832805 0.592896 0.417114 0.494934 -0.479065 1441832805 0.592896 0.417114 0.494934 -0.479065 1441832805 0.592896 0.417114 0.494934 -0.479065 1441832805 0.592896 0.417114 0.494934 -0.479065 1441832805 0.592896 0.417114 0.494934 -0.479065 1441832805 0.592224 0.418945 0.493713 -0.479553 1441832805 0.592224 0.418945 0.493713 -0.479553 1441832805 0.592224 0.418945 0.493713 -0.479553 1441832805 0.592224 0.418945 0.493713 -0.479553 1441832805 0.592224 0.418945 0.493713 -0.479553 1441832805 0.592224 0.418945 0.493713 -0.479553 1441832805 0.592224 0.418945 0.493713 -0.479553 1441832805 0.590210 0.422729 0.493225 -0.479187 1441832805 0.590210 0.422729 0.493225 -0.479187 1441832805 0.590210 0.422729 0.493225 -0.479187 1441832805 0.590210 0.422729 0.493225 -0.479187 1441832805 0.590210 0.422729 0.493225 -0.479187 1441832805 0.590210 0.422729 0.493225 -0.479187 1441832805 0.587463 0.426392 0.492920 -0.479675 1441832805 0.587463 0.426392 0.492920 -0.479675 1441832805 0.587463 0.426392 0.492920 -0.479675 1441832805 0.587463 0.426392 0.492920 -0.479675 1441832805 0.587463 0.426392 0.492920 -0.479675 1441832805 0.587463 0.426392 0.492920 -0.479675 1441832805 0.587463 0.426392 0.492920 -0.479675 1441832805 0.585693 0.429382 0.496948 -0.474976 1441832805 0.585693 0.429382 0.496948 -0.474976 1441832805 0.585693 0.429382 0.496948 -0.474976 1441832805 0.585693 0.429382 0.496948 -0.474976 1441832805 0.585693 0.429382 0.496948 -0.474976 1441832805 0.585693 0.429382 0.496948 -0.474976 1441832805 0.582825 0.436768 0.501953 -0.466370 1441832805 0.582825 0.436768 0.501953 -0.466370 1441832805 0.582825 0.436768 0.501953 -0.466370 1441832805 
0.599670 0.411926 0.489014 -0.481140 1441832808 0.599670 0.411926 0.489014 -0.481140 1441832808 0.599670 0.411926 0.489014 -0.481140 1441832808 0.599609 0.412048 0.489380 -0.480774 1441832808 0.599609 0.412048 0.489380 -0.480774 1441832808 0.599609 0.412048 0.489380 -0.480774 1441832808 0.599609 0.412048 0.489380 -0.480774 1441832808 0.599609 0.412048 0.489380 -0.480774 1441832808 0.599609 0.412048 0.489380 -0.480774 1441832808 0.600159 0.411133 0.490845 -0.479370 1441832808 0.600159 0.411133 0.490845 -0.479370 1441832808 0.600159 0.411133 0.490845 -0.479370 1441832808 0.600159 0.411133 0.490845 -0.479370 1441832808 0.600159 0.411133 0.490845 -0.479370 1441832808 0.600159 0.411133 0.490845 -0.479370 1441832808 0.601563 0.409058 0.493591 -0.476624 1441832808 0.601563 0.409058 0.493591 -0.476624 1441832808 0.601563 0.409058 0.493591 -0.476624 1441832808 0.601563 0.409058 0.493591 -0.476624 1441832808 0.601563 0.409058 0.493591 -0.476624 1441832808 0.601563 0.409058 0.493591 -0.476624 1441832808 0.603455 0.408203 0.495483 -0.472900 1441832808 0.603455 0.408203 0.495483 -0.472900 1441832808 0.603455 0.408203 0.495483 -0.472900 1441832808 0.603455 0.408203 0.495483 -0.472900 1441832808 0.603455 0.408203 0.495483 -0.472900 1441832808 0.603455 0.408203 0.495483 -0.472900 1441832808 0.605469 0.407898 0.496033 -0.470093 1441832808 0.605469 0.407898 0.496033 -0.470093 1441832808 0.605469 0.407898 0.496033 -0.470093 1441832808 0.605469 0.407898 0.496033 -0.470093 1441832808 0.605469 0.407898 0.496033 -0.470093 1441832808 0.605469 0.407898 0.496033 -0.470093 1441832808 0.605469 0.407898 0.496033 -0.470093 1441832808 0.608582 0.406372 0.497192 -0.466064 1441832808 0.608582 0.406372 0.497192 -0.466064 1441832808 0.608582 0.406372 0.497192 -0.466064 1441832808 0.608582 0.406372 0.497192 -0.466064 1441832808 0.608582 0.406372 0.497192 -0.466064 1441832808 0.608582 0.406372 0.497192 -0.466064 1441832808 0.606567 0.409363 0.499573 -0.463501 1441832808 0.606567 0.409363 0.499573 -0.463501 1441832808 0.606567 0.409363 0.499573 -0.463501 1441832808 0.606567 0.409363 0.499573 -0.463501 1441832808 0.606567 0.409363 0.499573 -0.463501 1441832808 0.599976 0.415161 0.500122 -0.466370 1441832808 0.599976 0.415161 0.500122 -0.466370 1441832808 0.599976 0.415161 0.500122 -0.466370 1441832808 0.599976 0.415161 0.500122 -0.466370 1441832808 0.599976 0.415161 0.500122 -0.466370 1441832808 0.593262 0.419006 0.500366 -0.471191 1441832808 0.593262 0.419006 0.500366 -0.471191 1441832808 0.593262 0.419006 0.500366 -0.471191 1441832808 0.593262 0.419006 0.500366 -0.471191 1441832808 0.593262 0.419006 0.500366 -0.471191 1441832808 0.593262 0.419006 0.500366 -0.471191 1441832808 0.593262 0.419006 0.500366 -0.471191 1441832808 0.590027 0.419861 0.502563 -0.472168 1441832809 0.590027 0.419861 0.502563 -0.472168 1441832809 0.590027 0.419861 0.502563 -0.472168 1441832809 0.590027 0.419861 0.502563 -0.472168 1441832809 0.590027 0.419861 0.502563 -0.472168 1441832809 0.590027 0.419861 0.502563 -0.472168 1441832809 0.588013 0.421326 0.502747 -0.473145 1441832809 0.588013 0.421326 0.502747 -0.473145 1441832809 0.588013 0.421326 0.502747 -0.473145 1441832809 0.588013 0.421326 0.502747 -0.473145 1441832809 0.588013 0.421326 0.502747 -0.473145 1441832809 0.588013 0.421326 0.502747 -0.473145 1441832809 0.588013 0.421326 0.502747 -0.473145 1441832809 0.587952 0.422852 0.504333 -0.470215 1441832809 0.587952 0.422852 0.504333 -0.470215 1441832809 0.587952 0.422852 0.504333 -0.470215 1441832809 0.587952 0.422852 0.504333 -0.470215 1441832809 0.587952 0.422852 0.504333 -0.470215 1441832809 0.587952 0.422852 0.504333 -0.470215 1441832809 0.587097 0.422913 0.504517 -0.471008 1441832809 0.587097 0.422913 0.504517 -0.471008 1441832809 0.587097 0.422913 0.504517 -0.471008 1441832809 0.587097 0.422913 0.504517 -0.471008 1441832809 0.587097 0.422913 0.504517 -0.471008 1441832809 0.587097 0.422913 0.504517 -0.471008 1441832809 0.585876 0.421326 0.504456 -0.473999 1441832809 0.585876 0.421326 0.504456 -0.473999 1441832809 0.585876 0.421326 0.504456 -0.473999 1441832809 0.585876 0.421326 0.504456 -0.473999 1441832809 0.585876 0.421326 0.504456 -0.473999 1441832809 0.585876 0.421326 0.504456 -0.473999 1441832809 0.584656 0.419312 0.503357 -0.478516 1441832809 0.584656 0.419312 0.503357 -0.478516 1441832809 0.584656 0.419312 0.503357 -0.478516 1441832809 0.584656 0.419312 0.503357 -0.478516 1441832809 0.584656 0.419312 0.503357 -0.478516 1441832809 0.583984 0.420166 0.500244 -0.481750 1441832809 0.583984 0.420166 0.500244 -0.481750 1441832809 0.583984 0.420166 0.500244 -0.481750 1441832809 0.583984 0.420166 0.500244 -0.481750 1441832809 0.583984 0.420166 0.500244 -0.481750 1441832809 0.583984 0.420166 0.500244 -0.481750 1441832809 0.583984 0.420166 0.500244 -0.481750 1441832809 0.585022 0.421936 0.498108 -0.481201 1441832809 0.585022 0.421936 0.498108 -0.481201 1441832809 0.585022 0.421936 0.498108 -0.481201 1441832809 0.585022 0.421936 0.498108 -0.481201 1441832809 0.585022 0.421936 0.498108 -0.481201 1441832809 0.585022 0.421936 0.498108 -0.481201 1441832809 0.588562 0.421387 0.496277 -0.479248 1441832809 0.588562 0.421387 0.496277 -0.479248 1441832809 0.588562 0.421387 0.496277 -0.479248 1441832809 0.588562 0.421387 0.496277 -0.479248 1441832809 0.588562 0.421387 0.496277 -0.479248 1441832809 0.588562 0.421387 0.496277 -0.479248 1441832809 0.591797 0.419983 0.498291 -0.474426 1441832809 0.591797 0.419983 0.498291 -0.474426 1441832809 0.591797 0.419983 0.498291 -0.474426 1441832809 0.591797 0.419983 0.498291 -0.474426 1441832809 0.591797 0.419983 0.498291 -0.474426 1441832809 0.591797 0.419983 0.498291 -0.474426 1441832809 0.594910 0.417419 0.500793 -0.470093 1441832809 0.594910 0.417419 0.500793 -0.470093 1441832809 0.594910 0.417419 0.500793 -0.470093 1441832809 0.594910 0.417419 0.500793 -0.470093 1441832809 0.594910 0.417419 0.500793 -0.470093 1441832809 0.594910 0.417419 0.500793 -0.470093 1441832809 0.594910 0.417419 0.500793 -0.470093 1441832809 0.597656 0.416077 0.498474 -0.470276 1441832809 0.597656 0.416077 0.498474 -0.470276 1441832809 0.597656 0.416077 0.498474 -0.470276 1441832809 0.597656 0.416077 0.498474 -0.470276 1441832809 0.597656 0.416077 0.498474 -0.470276 1441832809 0.597656 0.416077 0.498474 -0.470276 1441832809 0.602417 0.411743 0.495361 -0.471313 1441832809 0.602417 0.411743 0.495361 -0.471313 1441832809 0.602417 0.411743 0.495361 -0.471313 1441832809 0.602417 0.411743 0.495361 -0.471313 1441832809 0.602417 0.411743 0.495361 -0.471313 1441832809 0.602417 0.411743 0.495361 -0.471313 1441832809 0.604004 0.411621 0.495422 -0.469299 1441832809 0.604004 0.411621 0.495422 -0.469299 1441832809 0.604004 0.411621 0.495422 -0.469299 1441832809 0.604004 0.411621 0.495422 -0.469299 1441832809 0.604004 0.411621 0.495422 -0.469299 1441832809 0.604004 0.411621 0.495422 -0.469299 1441832809 0.604858 0.414246 0.495239 -0.466125 1441832809 0.604858 0.414246 0.495239 -0.466125 1441832809 0.604858 0.414246 0.495239 -0.466125 1441832809 0.604858 0.414246 0.495239 -0.466125 1441832809 0.604858 0.414246 0.495239 -0.466125 1441832809 0.604858 0.414246 0.495239 -0.466125 1441832809 0.605164 0.419434 0.495728 -0.460449 1441832809 0.605164 0.419434 0.495728 -0.460449 1441832809 0.605164 0.419434 0.495728 -0.460449 1441832809 0.605164 0.419434 0.495728 -0.460449 1441832809 0.605164 0.419434 0.495728 -0.460449 1441832809 0.605164 0.419434 0.495728 -0.460449 1441832809 0.605164 0.419434 0.495728 -0.460449 1441832809 0.599670 0.425842 0.500854 -0.456299 1441832809 0.599670 0.425842 0.500854 -0.456299 1441832809 0.599670 0.425842 0.500854 -0.456299 1441832809 0.599670 0.425842 0.500854 -0.456299 1441832809 0.599670 0.425842 0.500854 -0.456299 1441832809 0.599670 0.425842 0.500854 -0.456299 1441832809 0.593689 0.431580 0.496277 -0.463623 1441832809 0.593689 0.431580 0.496277 -0.463623 1441832809 0.593689 0.431580 0.496277 -0.463623 1441832809 0.593689 0.431580 0.496277 -0.463623 1441832809 0.593689 0.431580 0.496277 -0.463623 1441832809 0.593689 0.431580 0.496277 -0.463623 1441832809 0.591370 0.432739 0.495850 -0.465942 1441832809 0.591370 0.432739 0.495850 -0.465942 1441832809 0.591370 0.432739 0.495850 -0.465942 1441832810 0.591370 0.432739 0.495850 -0.465942 1441832810 0.591370 0.432739 0.495850 -0.465942 1441832810 0.591370 0.432739 0.495850 -0.465942 1441832810 0.590759 0.430664 0.500671 -0.463501 1441832810 0.590759 0.430664 0.500671 -0.463501 1441832810 0.590759 0.430664 0.500671 -0.463501 1441832810 0.590759 0.430664 0.500671 -0.463501 1441832810 0.590759 0.430664 0.500671 -0.463501 1441832810 0.590759 0.430664 0.500671 -0.463501 1441832810 0.592346 0.427673 0.505005 -0.459534 1441832810 0.592346 0.427673 0.505005 -0.459534 1441832810 0.592346 0.427673 0.505005 -0.459534 1441832810 0.592346 0.427673 0.505005 -0.459534 1441832810 0.592346 0.427673 0.505005 -0.459534 1441832810 0.592346 0.427673 0.505005 -0.459534 1441832810 0.592102 0.424438 0.508057 -0.459412 1441832810 0.592102 0.424438 0.508057 -0.459412 1441832810 0.592102 0.424438 0.508057 -0.459412 1441832810 0.592102 0.424438 0.508057 -0.459412 1441832810 0.592102 0.424438 0.508057 -0.459412 1441832810 0.592102 0.424438 0.508057 -0.459412 1441832810 0.592102 0.424438 0.508057 -0.459412 1441832810 0.590393 0.421936 0.507568 -0.464417 1441832810 0.590393 0.421936 0.507568 -0.464417 1441832810 0.590393 0.421936 0.507568 -0.464417 1441832810 0.590393 0.421936 0.507568 -0.464417 1441832810 0.590393 0.421936 0.507568 -0.464417 1441832810 0.587952 0.421143 0.505859 -0.470093 1441832810 0.587952 0.421143 0.505859 -0.470093 1441832810 0.587952 0.421143 0.505859 -0.470093 1441832810 0.587952 0.421143 0.505859 -0.470093 1441832810 0.587952 0.421143 0.505859 -0.470093 1441832810 0.587952 0.421143 0.505859 -0.470093 1441832810 0.587952 0.421143 0.505859 -0.470093 1441832810 0.585938 0.421753 0.501038 -0.477112 1441832810 0.585938 0.421753 0.501038 -0.477112 1441832810 0.585938 0.421753 0.501038 -0.477112 1441832810 0.585938 0.421753 0.501038 -0.477112 1441832810 0.585938 0.421753 0.501038 -0.477112 1441832810 0.585938 0.421753 0.501038 -0.477112 1441832810 0.585999 0.422241 0.496277 -0.481567 1441832810 0.585999 0.422241 0.496277 -0.481567 1441832810 0.585999 0.422241 0.496277 -0.481567 1441832810 0.585999 0.422241 0.496277 -0.481567 1441832810 0.585999 0.422241 0.496277 -0.481567 1441832810 0.585999 0.422241 0.496277 -0.481567 1441832810 0.585999 0.422241 0.496277 -0.481567 1441832810 0.589355 0.419556 0.495972 -0.480164 1441832810 0.589355 0.419556 0.495972 -0.480164 1441832810 0.589355 0.419556 0.495972 -0.480164 1441832810 0.589355 0.419556 0.495972 -0.480164 1441832810 0.589355 0.419556 0.495972 -0.480164 1441832810 0.589355 0.419556 0.495972 -0.480164 1441832810 0.592651 0.415405 0.498718 -0.476929 1441832810 0.592651 0.415405 0.498718 -0.476929 1441832810 0.592651 0.415405 0.498718 -0.476929 1441832810 0.592651 0.415405 0.498718 -0.476929 1441832810 0.592651 0.415405 0.498718 -0.476929 1441832810 0.592651 0.415405 0.498718 -0.476929 1441832810 0.595337 0.413025 0.500183 -0.474121 1441832810 0.595337 0.413025 0.500183 -0.474121 1441832810 0.595337 0.413025 0.500183 -0.474121 1441832810 0.595337 0.413025 0.500183 -0.474121 1441832810 0.595337 0.413025 0.500183 -0.474121 1441832810 0.595337 0.413025 0.500183 -0.474121 1441832810 0.596924 0.412354 0.501160 -0.471619 1441832810 0.596924 0.412354 0.501160 -0.471619 1441832810 0.596924 0.412354 0.501160 -0.471619 1441832810 0.596924 0.412354 0.501160 -0.471619 1441832810 0.596924 0.412354 0.501160 -0.471619 1441832810 0.596924 0.412354 0.501160 -0.471619 1441832810 0.597168 0.412476 0.501770 -0.470581 1441832810 0.597168 0.412476 0.501770 -0.470581 1441832810 0.597168 0.412476 0.501770 -0.470581 1441832810 0.597168 0.412476 0.501770 -0.470581 1441832810 0.597168 0.412476 0.501770 -0.470581 1441832810 0.597168 0.412476 0.501770 -0.470581 1441832810 0.596436 0.414978 0.503357 -0.467590 1441832810 0.596436 0.414978 0.503357 -0.467590 1441832810 0.596436 0.414978 0.503357 -0.467590 1441832810 0.596436 0.414978 0.503357 -0.467590 1441832810 0.596436 0.414978 0.503357 -0.467590 1441832810 0.596436 0.414978 0.503357 -0.467590 1441832810 0.594788 0.419983 0.501343 -0.467407 1441832810 0.594788 0.419983 0.501343 -0.467407 1441832810 0.594788 0.419983 0.501343 -0.467407 1441832810 0.594788 0.419983 0.501343 -0.467407 1441832810 0.594788 0.419983 0.501343 -0.467407 1441832810 0.593445 0.426697 0.498474 -0.466064 1441832810 0.593445 0.426697 0.498474 -0.466064 1441832810 0.593445 0.426697 0.498474 -0.466064 1441832810 0.593445 0.426697 0.498474 -0.466064 1441832810 0.595459 0.428467 0.501770 -0.458313 1441832810 0.595459 0.428467 0.501770 -0.458313 1441832810 0.595459 0.428467 0.501770 -0.458313 1441832810 0.595459 0.428467 0.501770 -0.458313 1441832810 0.595459 0.428467 0.501770 -0.458313 1441832810 0.595459 0.428467 0.501770 -0.458313 1441832810 0.595459 0.428467 0.501770 -0.458313 1441832810 0.593994 0.429077 0.507080 -0.453796 1441832810 0.593994 0.429077 0.507080 -0.453796 1441832810 0.593994 0.429077 0.507080 -0.453796 1441832810 0.593994 0.429077 0.507080 -0.453796 1441832810 0.593994 0.429077 0.507080 -0.453796 1441832810 0.593994 0.429077 0.507080 -0.453796 1441832810 0.592346 0.427368 0.503540 -0.461365 1441832810 0.592346 0.427368 0.503540 -0.461365 1441832810 0.592346 0.427368 0.503540 -0.461365 1441832810 0.592346 0.427368 0.503540 -0.461365 1441832811 0.592346 0.427368 0.503540 -0.461365 1441832811 0.592346 0.427368 0.503540 -0.461365 1441832811 0.592346 0.427368 0.503540 -0.461365 1441832811 0.592834 0.426025 0.500671 -0.465088 1441832811 0.592834 0.426025 0.500671 -0.465088 1441832811 0.592834 0.426025 0.500671 -0.465088 1441832811 0.592834 0.426025 0.500671 -0.465088 1441832811 0.592834 0.426025 0.500671 -0.465088 1441832811 0.592834 0.426025 0.500671 -0.465088 1441832811 0.594177 0.425232 0.502014 -0.462585 1441832811 0.594177 0.425232 0.502014 -0.462585 1441832811 0.594177 0.425232 0.502014 -0.462585 1441832811 0.594177 0.425232 0.502014 -0.462585 1441832811 0.594177 0.425232 0.502014 -0.462585 1441832811 0.594177 0.425232 0.502014 -0.462585 1441832811 0.592346 0.425903 0.501038 -0.465515 1441832811 0.592346 0.425903 0.501038 -0.465515 1441832811 0.592346 0.425903 0.501038 -0.465515 1441832811 0.592346 0.425903 0.501038 -0.465515 1441832811 0.592346 0.425903 0.501038 -0.465515 1441832811 0.592346 0.425903 0.501038 -0.465515 1441832811 0.592285 0.426270 0.501038 -0.465210 1441832811 0.592285 0.426270 0.501038 -0.465210 1441832811 0.592285 0.426270 0.501038 -0.465210 1441832811 0.592285 0.426270 0.501038 -0.465210 1441832811 0.592285 0.426270 0.501038 -0.465210 1441832811 0.592285 0.426270 0.501038 -0.465210 1441832811 0.591919 0.423767 0.500183 -0.468811 1441832811 0.591919 0.423767 0.500183 -0.468811 1441832811 0.591919 0.423767 0.500183 -0.468811 1441832811 0.591919 0.423767 0.500183 -0.468811 1441832811 0.591919 0.423767 0.500183 -0.468811 1441832811 0.591919 0.423767 0.500183 -0.468811 1441832811 0.591919 0.423767 0.500183 -0.468811 1441832811 0.591125 0.420959 0.501099 -0.471313 1441832811 0.591125 0.420959 0.501099 -0.471313 1441832811 0.591125 0.420959 0.501099 -0.471313 1441832811 0.591125 0.420959 0.501099 -0.471313 1441832811 0.591125 0.420959 0.501099 -0.471313 1441832811 0.591125 0.420959 0.501099 -0.471313 1441832811 0.587708 0.420593 0.502869 -0.474060 1441832811 0.587708 0.420593 0.502869 -0.474060 1441832811 0.587708 0.420593 0.502869 -0.474060 1441832811 0.587708 0.420593 0.502869 -0.474060 1441832811 0.587708 0.420593 0.502869 -0.474060 1441832811 0.587708 0.420593 0.502869 -0.474060 1441832811 0.584167 0.421265 0.503296 -0.477417 1441832811 0.584167 0.421265 0.503296 -0.477417 1441832811 0.584167 0.421265 0.503296 -0.477417 1441832811 0.584167 0.421265 0.503296 -0.477417 1441832811 0.584167 0.421265 0.503296 -0.477417 1441832811 0.584167 0.421265 0.503296 -0.477417 1441832811 0.584167 0.421265 0.503296 -0.477417 1441832811 0.584717 0.419861 0.506104 -0.475037 1441832811 0.584717 0.419861 0.506104 -0.475037 1441832811 0.584717 0.419861 0.506104 -0.475037 1441832811 0.584717 0.419861 0.506104 -0.475037 1441832811 0.584717 0.419861 0.506104 -0.475037 1441832811 0.584717 0.419861 0.506104 -0.475037 1441832811 0.584717 0.419861 0.506104 -0.475037 1441832811 0.586365 0.417847 0.505188 -0.475708 1441832811 0.586365 0.417847 0.505188 -0.475708 1441832811 0.586365 0.417847 0.505188 -0.475708 1441832811 0.586365 0.417847 0.505188 -0.475708 1441832811 0.586365 0.417847 0.505188 -0.475708 1441832811 0.586365 0.417847 0.505188 -0.475708 1441832811 0.591064 0.413452 0.506226 -0.472595 1441832811 0.591064 0.413452 0.506226 -0.472595 1441832811 0.591064 0.413452 0.506226 -0.472595 1441832811 0.591064 0.413452 0.506226 -0.472595 1441832811 0.591064 0.413452 0.506226 -0.472595 1441832811 0.591064 0.413452 0.506226 -0.472595 1441832811 0.595215 0.410339 0.507874 -0.468384 1441832811 0.595215 0.410339 0.507874 -0.468384 1441832811 0.595215 0.410339 0.507874 -0.468384 1441832811 0.595215 0.410339 0.507874 -0.468384 1441832811 0.595215 0.410339 0.507874 -0.468384 1441832811 0.595215 0.410339 0.507874 -0.468384 1441832811 0.595215 0.410339 0.507874 -0.468384 1441832811 0.598877 0.409363 0.507629 -0.464783 1441832811 0.598877 0.409363 0.507629 -0.464783 1441832811 0.598877 0.409363 0.507629 -0.464783 1441832811 0.598877 0.409363 0.507629 -0.464783 1441832811 0.598877 0.409363 0.507629 -0.464783 1441832811 0.598877 0.409363 0.507629 -0.464783 1441832811 0.599670 0.410950 0.505859 -0.464294 1441832811 0.599670 0.410950 0.505859 -0.464294 1441832811 0.599670 0.410950 0.505859 -0.464294 1441832811 0.599670 0.410950 0.505859 -0.464294 1441832811 0.599670 0.410950 0.505859 -0.464294 1441832811 0.599670 0.410950 0.505859 -0.464294 1441832811 0.599670 0.410950 0.505859 -0.464294 1441832811 0.600586 0.415222 0.502686 -0.462769 1441832811 0.600586 0.415222 0.502686 -0.462769 1441832811 0.600586 0.415222 0.502686 -0.462769 1441832811 0.600586 0.415222 0.502686 -0.462769 1441832811 0.600586 0.415222 0.502686 -0.462769 1441832811 0.600586 0.415222 0.502686 -0.462769 1441832811 0.604492 0.413879 0.507690 -0.453369 1441832811 0.604492 0.413879 0.507690 -0.453369 1441832811 0.604492 0.413879 0.507690 -0.453369 1441832811 0.604492 0.413879 0.507690 -0.453369 1441832811 0.604492 0.413879 0.507690 -0.453369 1441832811 0.604492 0.413879 0.507690 -0.453369 1441832811 0.604492 0.413879 0.507690 -0.453369 1441832811 0.596619 0.422729 0.507385 -0.455933 1441832811 0.596619 0.422729 0.507385 -0.455933 1441832811 0.596619 0.422729 0.507385 -0.455933 1441832811 0.596619 0.422729 0.507385 -0.455933 1441832811 0.596619 0.422729 0.507385 -0.455933 1441832811 0.596619 0.422729 0.507385 -0.455933 1441832811 0.587646 0.431885 0.503479 -0.463257 1441832811 0.587646 0.431885 0.503479 -0.463257 1441832811 0.587646 0.431885 0.503479 -0.463257 1441832811 0.587646 0.431885 0.503479 -0.463257 1441832812 0.587646 0.431885 0.503479 -0.463257 1441832812 0.589844 0.428406 0.500305 -0.467102 1441832812 0.589844 0.428406 0.500305 -0.467102 1441832812 0.589844 0.428406 0.500305 -0.467102 1441832812 0.589844 0.428406 0.500305 -0.467102 1441832812 0.589844 0.428406 0.500305 -0.467102 1441832812 0.589844 0.428406 0.500305 -0.467102 1441832812 0.589844 0.428406 0.500305 -0.467102 1441832812 0.589111 0.427185 0.498840 -0.470703 1441832812 0.589111 0.427185 0.498840 -0.470703 1441832812 0.589111 0.427185 0.498840 -0.470703 1441832812 0.589111 0.427185 0.498840 -0.470703 1441832812 0.589111 0.427185 0.498840 -0.470703 1441832812 0.589111 0.427185 0.498840 -0.470703 1441832812 0.587280 0.428162 0.498169 -0.472778 1441832812 0.587280 0.428162 0.498169 -0.472778 1441832812 0.587280 0.428162 0.498169 -0.472778 1441832812 0.587280 0.428162 0.498169 -0.472778 1441832812 0.587280 0.428162 0.498169 -0.472778 1441832812 0.587280 0.428162 0.498169 -0.472778 1441832812 0.587280 0.428162 0.498169 -0.472778 1441832812 0.585693 0.428833 0.496460 -0.475952 1441832812 0.585693 0.428833 0.496460 -0.475952 1441832812 0.585693 0.428833 0.496460 -0.475952 1441832812 0.585693 0.428833 0.496460 -0.475952 1441832812 0.585693 0.428833 0.496460 -0.475952 1441832812 0.585693 0.428833 0.496460 -0.475952 1441832812 0.584229 0.427612 0.496887 -0.478455 1441832812 0.584229 0.427612 0.496887 -0.478455 1441832812 0.584229 0.427612 0.496887 -0.478455 1441832812 0.584229 0.427612 0.496887 -0.478455 1441832812 0.584229 0.427612 0.496887 -0.478455 1441832812 0.584229 0.427612 0.496887 -0.478455 1441832812 0.583557 0.422058 0.497070 -0.483887 1441832812 0.583557 0.422058 0.497070 -0.483887 1441832812 0.583557 0.422058 0.497070 -0.483887 1441832812 0.583557 0.422058 0.497070 -0.483887 1441832812 0.583557 0.422058 0.497070 -0.483887 1441832812 0.582886 0.416260 0.496155 -0.490662 1441832812 0.582886 0.416260 0.496155 -0.490662 1441832812 0.582886 0.416260 0.496155 -0.490662 1441832812 0.582886 0.416260 0.496155 -0.490662 1441832812 0.582886 0.416260 0.496155 -0.490662 1441832812 0.582886 0.416260 0.496155 -0.490662 1441832812 0.582886 0.416260 0.496155 -0.490662 1441832812 0.580200 0.413757 0.494324 -0.497803 1441832812 0.580200 0.413757 0.494324 -0.497803 1441832812 0.580200 0.413757 0.494324 -0.497803 1441832812 0.580200 0.413757 0.494324 -0.497803 1441832812 0.580200 0.413757 0.494324 -0.497803 1441832812 0.580200 0.413757 0.494324 -0.497803 1441832812 0.579956 0.412292 0.494507 -0.499023 1441832812 0.579956 0.412292 0.494507 -0.499023 1441832812 0.579956 0.412292 0.494507 -0.499023 1441832812 0.579956 0.412292 0.494507 -0.499023 1441832812 0.579956 0.412292 0.494507 -0.499023 1441832812 0.579956 0.412292 0.494507 -0.499023 1441832812 0.582581 0.409302 0.496643 -0.496338 1441832812 0.582581 0.409302 0.496643 -0.496338 1441832812 0.582581 0.409302 0.496643 -0.496338 1441832812 0.582581 0.409302 0.496643 -0.496338 1441832812 0.582581 0.409302 0.496643 -0.496338 1441832812 0.582581 0.409302 0.496643 -0.496338 1441832812 0.582581 0.409302 0.496643 -0.496338 1441832812 0.585999 0.407593 0.500305 -0.489929 1441832812 0.585999 0.407593 0.500305 -0.489929 1441832812 0.585999 0.407593 0.500305 -0.489929 1441832812 0.585999 0.407593 0.500305 -0.489929 1441832812 0.585999 0.407593 0.500305 -0.489929 1441832812 0.585999 0.407593 0.500305 -0.489929 1441832812 0.587830 0.408264 0.501160 -0.486328 1441832812 0.587830 0.408264 0.501160 -0.486328 1441832812 0.587830 0.408264 0.501160 -0.486328 1441832812 0.587830 0.408264 0.501160 -0.486328 1441832812 0.587830 0.408264 0.501160 -0.486328 1441832812 0.587830 0.408264 0.501160 -0.486328 1441832812 0.589111 0.410767 0.502441 -0.481384 1441832812 0.589111 0.410767 0.502441 -0.481384 1441832812 0.589111 0.410767 0.502441 -0.481384 1441832812 0.589111 0.410767 0.502441 -0.481384 1441832812 0.589111 0.410767 0.502441 -0.481384 1441832812 0.589111 0.410767 0.502441 -0.481384 1441832812 0.591492 0.411438 0.505188 -0.474915 1441832812 0.591492 0.411438 0.505188 -0.474915 1441832812 0.591492 0.411438 0.505188 -0.474915 1441832812 0.591492 0.411438 0.505188 -0.474915 1441832812 0.591492 0.411438 0.505188 -0.474915 1441832812 0.591492 0.411438 0.505188 -0.474915 1441832812 0.593994 0.412170 0.507568 -0.468628 1441832812 0.593994 0.412170 0.507568 -0.468628 1441832812 0.593994 0.412170 0.507568 -0.468628 1441832812 0.593994 0.412170 0.507568 -0.468628 1441832812 0.593994 0.412170 0.507568 -0.468628 1441832812 0.593994 0.412170 0.507568 -0.468628 1441832812 0.593994 0.412170 0.507568 -0.468628 1441832812 0.597290 0.411438 0.509033 -0.463440 1441832812 0.597290 0.411438 0.509033 -0.463440 1441832812 0.597290 0.411438 0.509033 -0.463440 1441832812 0.597290 0.411438 0.509033 -0.463440 1441832812 0.597290 0.411438 0.509033 -0.463440 1441832812 0.597290 0.411438 0.509033 -0.463440 1441832812 0.598511 0.409485 0.512512 -0.459778 1441832812 0.598511 0.409485 0.512512 -0.459778 1441832812 0.598511 0.409485 0.512512 -0.459778 1441832812 0.598511 0.409485 0.512512 -0.459778 1441832812 0.598511 0.409485 0.512512 -0.459778 1441832812 0.598511 0.409485 0.512512 -0.459778 1441832812 0.598511 0.409485 0.512512 -0.459778 1441832812 0.596619 0.412720 0.508484 -0.463806 1441832812 0.596619 0.412720 0.508484 -0.463806 1441832812 0.596619 0.412720 0.508484 -0.463806 1441832812 0.596619 0.412720 0.508484 -0.463806 1441832812 0.596619 0.412720 0.508484 -0.463806 1441832812 0.596619 0.412720 0.508484 -0.463806 1441832813 0.595642 0.411377 0.505554 -0.469421 1441832813 0.595642 0.411377 0.505554 -0.469421 1441832813 0.595642 0.411377 0.505554 -0.469421 1441832813 0.595642 0.411377 0.505554 -0.469421 1441832813 0.595642 0.411377 0.505554 -0.469421 1441832813 0.595642 0.411377 0.505554 -0.469421 1441832813 0.596008 0.410522 0.508545 -0.466431 1441832813 0.596008 0.410522 0.508545 -0.466431 1441832813 0.596008 0.410522 0.508545 -0.466431 1441832813 0.596008 0.410522 0.508545 -0.466431 1441832813 0.596008 0.410522 0.508545 -0.466431 1441832813 0.596008 0.410522 0.508545 -0.466431 1441832813 0.596008 0.410522 0.508545 -0.466431 1441832813 0.595276 0.410950 0.511414 -0.463867 1441832813 0.595276 0.410950 0.511414 -0.463867 1441832813 0.595276 0.410950 0.511414 -0.463867 1441832813 0.595276 0.410950 0.511414 -0.463867 1441832813 0.595276 0.410950 0.511414 -0.463867 1441832813 0.595276 0.410950 0.511414 -0.463867 1441832813 0.596313 0.408813 0.509155 -0.466858 1441832813 0.596313 0.408813 0.509155 -0.466858 1441832813 0.596313 0.408813 0.509155 -0.466858 1441832813 0.596313 0.408813 0.509155 -0.466858 1441832813 0.596313 0.408813 0.509155 -0.466858 1441832813 0.596313 0.408813 0.509155 -0.466858 1441832813 0.596252 0.407227 0.507019 -0.470703 1441832813 0.596252 0.407227 0.507019 -0.470703 1441832813 0.596252 0.407227 0.507019 -0.470703 1441832813 0.596252 0.407227 0.507019 -0.470703 1441832813 0.596252 0.407227 0.507019 -0.470703 1441832813 0.596252 0.407227 0.507019 -0.470703 1441832813 0.596252 0.407227 0.507019 -0.470703 1441832813 0.600708 0.400574 0.499023 -0.479187 1441832813 0.600708 0.400574 0.499023 -0.479187 1441832813 0.600708 0.400574 0.499023 -0.479187 1441832813 0.600708 0.400574 0.499023 -0.479187 1441832813 0.600708 0.400574 0.499023 -0.479187 1441832813 0.600708 0.400574 0.499023 -0.479187 1441832813 0.604309 0.396240 0.489258 -0.488220 1441832813 0.604309 0.396240 0.489258 -0.488220 1441832813 0.604309 0.396240 0.489258 -0.488220 1441832813 0.604309 0.396240 0.489258 -0.488220 1441832813 0.604309 0.396240 0.489258 -0.488220 1441832813 0.604309 0.396240 0.489258 -0.488220 1441832813 0.606445 0.396667 0.484680 -0.489807 1441832813 0.606445 0.396667 0.484680 -0.489807 1441832813 0.606445 0.396667 0.484680 -0.489807 1441832813 0.606445 0.396667 0.484680 -0.489807 1441832813 0.606445 0.396667 0.484680 -0.489807 1441832813 0.606445 0.396667 0.484680 -0.489807 1441832813 0.606445 0.396667 0.484680 -0.489807 1441832813 0.608948 0.396973 0.487976 -0.483093 1441832813 0.608948 0.396973 0.487976 -0.483093 1441832813 0.608948 0.396973 0.487976 -0.483093 1441832813 0.608948 0.396973 0.487976 -0.483093 1441832813 0.608948 0.396973 0.487976 -0.483093 1441832813 0.608948 0.396973 0.487976 -0.483093 1441832813 0.612976 0.395203 0.494019 -0.473328 1441832813 0.612976 0.395203 0.494019 -0.473328 1441832813 0.612976 0.395203 0.494019 -0.473328 1441832813 0.612976 0.395203 0.494019 -0.473328 1441832813 0.612976 0.395203 0.494019 -0.473328 1441832813 0.616638 0.394836 0.496460 -0.466187 1441832813 0.616638 0.394836 0.496460 -0.466187 1441832813 0.616638 0.394836 0.496460 -0.466187 1441832813 0.616638 0.394836 0.496460 -0.466187 1441832813 0.616638 0.394836 0.496460 -0.466187 1441832813 0.616638 0.394836 0.496460 -0.466187 1441832813 0.616638 0.394836 0.496460 -0.466187 1441832813 0.621033 0.392151 0.498047 -0.460876 1441832813 0.621033 0.392151 0.498047 -0.460876 1441832813 0.621033 0.392151 0.498047 -0.460876 1441832813 0.621033 0.392151 0.498047 -0.460876 1441832813 0.621033 0.392151 0.498047 -0.460876 1441832813 0.621033 0.392151 0.498047 -0.460876 1441832813 0.620911 0.393066 0.499084 -0.459167 1441832813 0.620911 0.393066 0.499084 -0.459167 1441832813 0.620911 0.393066 0.499084 -0.459167 1441832813 0.620911 0.393066 0.499084 -0.459167 1441832813 0.620911 0.393066 0.499084 -0.459167 1441832813 0.620911 0.393066 0.499084 -0.459167 1441832813 0.620911 0.393066 0.499084 -0.459167 1441832813 0.619995 0.396301 0.498413 -0.458374 1441832813 0.619995 0.396301 0.498413 -0.458374 1441832813 0.619995 0.396301 0.498413 -0.458374 1441832813 0.619995 0.396301 0.498413 -0.458374 1441832813 0.619995 0.396301 0.498413 -0.458374 1441832813 0.619995 0.396301 0.498413 -0.458374 1441832813 0.619690 0.398071 0.500549 -0.454895 1441832813 0.619690 0.398071 0.500549 -0.454895 1441832813 0.619690 0.398071 0.500549 -0.454895 1441832813 0.619690 0.398071 0.500549 -0.454895 1441832813 0.619690 0.398071 0.500549 -0.454895 1441832813 0.619690 0.398071 0.500549 -0.454895 1441832813 0.619690 0.398071 0.500549 -0.454895 1441832813 0.617859 0.397827 0.505249 -0.452393 1441832813 0.617859 0.397827 0.505249 -0.452393 1441832813 0.617859 0.397827 0.505249 -0.452393 1441832813 0.617859 0.397827 0.505249 -0.452393 1441832813 0.617859 0.397827 0.505249 -0.452393 1441832813 0.615356 0.398987 0.508545 -0.451050 1441832813 0.615356 0.398987 0.508545 -0.451050 1441832813 0.615356 0.398987 0.508545 -0.451050 1441832813 0.615356 0.398987 0.508545 -0.451050 1441832813 0.615356 0.398987 0.508545 -0.451050 1441832813 0.615356 0.398987 0.508545 -0.451050 1441832813 0.614258 0.397583 0.505493 -0.457275 1441832813 0.614258 0.397583 0.505493 -0.457275 1441832813 0.614258 0.397583 0.505493 -0.457275 1441832813 0.614258 0.397583 0.505493 -0.457275 1441832813 0.614258 0.397583 0.505493 -0.457275 1441832813 0.614258 0.397583 0.505493 -0.457275 1441832813 0.615051 0.395386 0.502930 -0.460815 1441832814 0.615051 0.395386 0.502930 -0.460815 1441832814 0.615051 0.395386 0.502930 -0.460815 1441832814 0.615051 0.395386 0.502930 -0.460815 1441832814 0.615051 0.395386 0.502930 -0.460815 1441832814 0.615051 0.395386 0.502930 -0.460815 1441832814 0.612061 0.395691 0.507813 -0.459229 1441832814 0.612061 0.395691 0.507813 -0.459229 1441832814 0.612061 0.395691 0.507813 -0.459229 1441832814 0.612061 0.395691 0.507813 -0.459229 1441832814 
0.581055 0.423950 0.502502 -0.479553 1441832816 0.581055 0.423950 0.502502 -0.479553 1441832816 0.581055 0.423950 0.502502 -0.479553 1441832816 0.581055 0.423950 0.502502 -0.479553 1441832816 0.581055 0.423950 0.502502 -0.479553 1441832816 0.574341 0.427795 0.501160 -0.485657 1441832816 0.574341 0.427795 0.501160 -0.485657 1441832816 0.574341 0.427795 0.501160 -0.485657 1441832816 0.574341 0.427795 0.501160 -0.485657 1441832816 0.574341 0.427795 0.501160 -0.485657 1441832816 0.569275 0.431030 0.500732 -0.489197 1441832816 0.569275 0.431030 0.500732 -0.489197 1441832816 0.569275 0.431030 0.500732 -0.489197 1441832816 0.569275 0.431030 0.500732 -0.489197 1441832816 0.569275 0.431030 0.500732 -0.489197 1441832816 0.569275 0.431030 0.500732 -0.489197 1441832816 0.569275 0.431030 0.500732 -0.489197 1441832816 0.568665 0.433105 0.500671 -0.488159 1441832816 0.568665 0.433105 0.500671 -0.488159 1441832816 0.568665 0.433105 0.500671 -0.488159 1441832816 0.568665 0.433105 0.500671 -0.488159 1441832816 0.568665 0.433105 0.500671 -0.488159 1441832816 0.568665 0.433105 0.500671 -0.488159 1441832816 0.571777 0.430908 0.502014 -0.485107 1441832816 0.571777 0.430908 0.502014 -0.485107 1441832816 0.571777 0.430908 0.502014 -0.485107 1441832816 0.571777 0.430908 0.502014 -0.485107 1441832816 0.571777 0.430908 0.502014 -0.485107 1441832816 0.571777 0.430908 0.502014 -0.485107 1441832816 0.573792 0.428467 0.504028 -0.482788 1441832816 0.573792 0.428467 0.504028 -0.482788 1441832816 0.573792 0.428467 0.504028 -0.482788 1441832816 0.573792 0.428467 0.504028 -0.482788 1441832816 0.573792 0.428467 0.504028 -0.482788 1441832816 0.573792 0.428467 0.504028 -0.482788 1441832816 0.574158 0.430420 0.503967 -0.480652 1441832816 0.574158 0.430420 0.503967 -0.480652 1441832816 0.574158 0.430420 0.503967 -0.480652 1441832816 0.574158 0.430420 0.503967 -0.480652 1441832816 0.574158 0.430420 0.503967 -0.480652 1441832816 0.574158 0.430420 0.503967 -0.480652 1441832816 0.573792 0.432983 0.504150 -0.478638 1441832816 0.573792 0.432983 0.504150 -0.478638 1441832816 0.573792 0.432983 0.504150 -0.478638 1441832816 0.573792 0.432983 0.504150 -0.478638 1441832816 0.573792 0.432983 0.504150 -0.478638 1441832816 0.573792 0.432983 0.504150 -0.478638 1441832816 0.577698 0.431213 0.504028 -0.475647 1441832816 0.577698 0.431213 0.504028 -0.475647 1441832816 0.577698 0.431213 0.504028 -0.475647 1441832816 0.577698 0.431213 0.504028 -0.475647 1441832816 0.577698 0.431213 0.504028 -0.475647 1441832816 0.577698 0.431213 0.504028 -0.475647 1441832816 0.583374 0.428467 0.504028 -0.471130 1441832816 0.583374 0.428467 0.504028 -0.471130 1441832816 0.583374 0.428467 0.504028 -0.471130 1441832816 0.583374 0.428467 0.504028 -0.471130 1441832816 0.583374 0.428467 0.504028 -0.471130 1441832816 0.583374 0.428467 0.504028 -0.471130 1441832816 0.591736 0.422729 0.504089 -0.465820 1441832816 0.591736 0.422729 0.504089 -0.465820 1441832816 0.591736 0.422729 0.504089 -0.465820 1441832816 0.591736 0.422729 0.504089 -0.465820 1441832816 0.591736 0.422729 0.504089 -0.465820 1441832816 0.591736 0.422729 0.504089 -0.465820 1441832816 0.591736 0.422729 0.504089 -0.465820 1441832816 0.601379 0.414124 0.504089 -0.461182 1441832816 0.601379 0.414124 0.504089 -0.461182 1441832816 0.601379 0.414124 0.504089 -0.461182 1441832816 0.601379 0.414124 0.504089 -0.461182 1441832816 0.608826 0.406677 0.504944 -0.457092 1441832817 0.608826 0.406677 0.504944 -0.457092 1441832817 0.608826 0.406677 0.504944 -0.457092 1441832817 0.608826 0.406677 0.504944 -0.457092 1441832817 0.608826 0.406677 0.504944 -0.457092 1441832817 0.608826 0.406677 0.504944 -0.457092 1441832817 0.609131 0.408081 0.499023 -0.461853 1441832817 0.609131 0.408081 0.499023 -0.461853 1441832817 0.609131 0.408081 0.499023 -0.461853 1441832817 0.604797 0.411926 0.497131 -0.466187 1441832817 0.604797 0.411926 0.497131 -0.466187 1441832817 0.604797 0.411926 0.497131 -0.466187 1441832817 0.604797 0.411926 0.497131 -0.466187 1441832817 0.604797 0.411926 0.497131 -0.466187 1441832817 0.604797 0.411926 0.497131 -0.466187 1441832817 0.601013 0.413391 0.491943 -0.475159 1441832817 0.601013 0.413391 0.491943 -0.475159 1441832817 0.601013 0.413391 0.491943 -0.475159 1441832817 0.601013 0.413391 0.491943 -0.475159 1441832817 0.601013 0.413391 0.491943 -0.475159 1441832817 0.601013 0.413391 0.491943 -0.475159 1441832817 0.596436 0.417725 0.485840 -0.483398 1441832817 0.596436 0.417725 0.485840 -0.483398 1441832817 0.596436 0.417725 0.485840 -0.483398 1441832817 0.596436 0.417725 0.485840 -0.483398 1441832817 0.596436 0.417725 0.485840 -0.483398 1441832817 0.596436 0.417725 0.485840 -0.483398 1441832817 0.596436 0.417725 0.485840 -0.483398 1441832817 0.587097 0.424866 0.485046 -0.489380 1441832817 0.587097 0.424866 0.485046 -0.489380 1441832817 0.587097 0.424866 0.485046 -0.489380 1441832817 0.587097 0.424866 0.485046 -0.489380 1441832817 0.587097 0.424866 0.485046 -0.489380 1441832817 0.587097 0.424866 0.485046 -0.489380 1441832817 0.576294 0.436035 0.488037 -0.489380 1441832817 0.576294 0.436035 0.488037 -0.489380 1441832817 0.576294 0.436035 0.488037 -0.489380 1441832817 0.576294 0.436035 0.488037 -0.489380 1441832817 0.576294 0.436035 0.488037 -0.489380 1441832817 0.576294 0.436035 0.488037 -0.489380 1441832817 0.576294 0.436035 0.488037 -0.489380 1441832817 0.573853 0.440491 0.493896 -0.482300 1441832817 0.573853 0.440491 0.493896 -0.482300 1441832817 0.573853 0.440491 0.493896 -0.482300 1441832817 0.573853 0.440491 0.493896 -0.482300 1441832817 0.573853 0.440491 0.493896 -0.482300 1441832817 0.573853 0.440491 0.493896 -0.482300 1441832817 0.578064 0.428284 0.496704 -0.485413 1441832817 0.578064 0.428284 0.496704 -0.485413 1441832817 0.578064 0.428284 0.496704 -0.485413 1441832817 0.578064 0.428284 0.496704 -0.485413 1441832817 0.578064 0.428284 0.496704 -0.485413 1441832817 0.578064 0.428284 0.496704 -0.485413 1441832817 0.580139 0.426758 0.495972 -0.485046 1441832817 0.580139 0.426758 0.495972 -0.485046 1441832817 0.580139 0.426758 0.495972 -0.485046 1441832817 0.580139 0.426758 0.495972 -0.485046 1441832817 0.580139 0.426758 0.495972 -0.485046 1441832817 0.580139 0.426758 0.495972 -0.485046 1441832817 0.579224 0.430298 0.498169 -0.480713 1441832817 0.579224 0.430298 0.498169 -0.480713 1441832817 0.579224 0.430298 0.498169 -0.480713 1441832817 0.579224 0.430298 0.498169 -0.480713 1441832817 0.579224 0.430298 0.498169 -0.480713 1441832817 0.579224 0.430298 0.498169 -0.480713 1441832817 0.579529 0.430298 0.499268 -0.479309 1441832817 0.579529 0.430298 0.499268 -0.479309 1441832817 0.579529 0.430298 0.499268 -0.479309 1441832817 0.579529 0.430298 0.499268 -0.479309 1441832817 0.579529 0.430298 0.499268 -0.479309 1441832817 0.579529 0.430298 0.499268 -0.479309 1441832817 0.580811 0.430420 0.501160 -0.475586 1441832817 0.580811 0.430420 0.501160 -0.475586 1441832817 0.580811 0.430420 0.501160 -0.475586 1441832817 0.580811 0.430420 0.501160 -0.475586 1441832817 0.580811 0.430420 0.501160 -0.475586 1441832817 0.580811 0.430420 0.501160 -0.475586 1441832817 0.580811 0.430420 0.501160 -0.475586 1441832817 0.588135 0.424927 0.499634 -0.473145 1441832817 0.588135 0.424927 0.499634 -0.473145 1441832817 0.588135 0.424927 0.499634 -0.473145 1441832817 0.588135 0.424927 0.499634 -0.473145 1441832817 0.588135 0.424927 0.499634 -0.473145 1441832817 0.588135 0.424927 0.499634 -0.473145 1441832817 0.594604 0.419006 0.501038 -0.468811 1441832817 0.594604 0.419006 0.501038 -0.468811 1441832817 0.594604 0.419006 0.501038 -0.468811 1441832817 0.594604 0.419006 0.501038 -0.468811 1441832817 0.594604 0.419006 0.501038 -0.468811 1441832817 0.594604 0.419006 0.501038 -0.468811 1441832817 0.600464 0.413391 0.504517 -0.462646 1441832817 0.600464 0.413391 0.504517 -0.462646 1441832817 0.600464 0.413391 0.504517 -0.462646 1441832817 0.600464 0.413391 0.504517 -0.462646 1441832817 0.600464 0.413391 0.504517 -0.462646 1441832817 0.600464 0.413391 0.504517 -0.462646 1441832817 0.600464 0.413391 0.504517 -0.462646 1441832817 0.601624 0.410950 0.504395 -0.463318 1441832817 0.601624 0.410950 0.504395 -0.463318 1441832817 0.601624 0.410950 0.504395 -0.463318 1441832817 0.601624 0.410950 0.504395 -0.463318 1441832817 0.601624 0.410950 0.504395 -0.463318 1441832818 0.598389 0.414795 0.500183 -0.468689 1441832818 0.598389 0.414795 0.500183 -0.468689 1441832818 0.598389 0.414795 0.500183 -0.468689 1441832818 0.598389 0.414795 0.500183 -0.468689 1441832818 0.598389 0.414795 0.500183 -0.468689 1441832818 0.598389 0.414795 0.500183 -0.468689 1441832818 0.595154 0.419495 0.496094 -0.472900 1441832818 0.595154 0.419495 0.496094 -0.472900 1441832818 0.595154 0.419495 0.496094 -0.472900 1441832818 0.595154 0.419495 0.496094 -0.472900 1441832818 0.595154 0.419495 0.496094 -0.472900 1441832818 0.595154 0.419495 0.496094 -0.472900 1441832818 0.595154 0.419495 0.496094 -0.472900 1441832818 0.590576 0.423523 0.494629 -0.476624 1441832818 0.590576 0.423523 0.494629 -0.476624 1441832818 0.590576 0.423523 0.494629 -0.476624 1441832818 0.590576 0.423523 0.494629 -0.476624 1441832818 0.590576 0.423523 0.494629 -0.476624 1441832818 0.590576 0.423523 0.494629 -0.476624 1441832818 0.587708 0.426758 0.490784 -0.481201 1441832818 0.587708 0.426758 0.490784 -0.481201 1441832818 0.587708 0.426758 0.490784 -0.481201 1441832818 0.587708 0.426758 0.490784 -0.481201 1441832818 0.587708 0.426758 0.490784 -0.481201 1441832818 0.587708 0.426758 0.490784 -0.481201 1441832818 0.586792 0.427917 0.489014 -0.483093 1441832818 0.586792 0.427917 0.489014 -0.483093 1441832818 0.586792 0.427917 0.489014 -0.483093 1441832818 0.586792 0.427917 0.489014 -0.483093 1441832818 0.586792 0.427917 0.489014 -0.483093 1441832818 0.586792 0.427917 0.489014 -0.483093 1441832818 0.586792 0.427917 0.489014 -0.483093 1441832818 0.585266 0.428833 0.490295 -0.482849 1441832818 0.585266 0.428833 0.490295 -0.482849 1441832818 0.585266 0.428833 0.490295 -0.482849 1441832818 0.585266 0.428833 0.490295 -0.482849 1441832818 0.585266 0.428833 0.490295 -0.482849 1441832818 0.585266 0.428833 0.490295 -0.482849 1441832818 0.583313 0.429565 0.492493 -0.482300 1441832818 0.583313 0.429565 0.492493 -0.482300 1441832818 0.583313 0.429565 0.492493 -0.482300 1441832818 0.583313 0.429565 0.492493 -0.482300 1441832818 0.583313 0.429565 0.492493 -0.482300 1441832818 0.583313 0.429565 0.492493 -0.482300 1441832818 0.579834 0.432800 0.494324 -0.481750 1441832818 0.579834 0.432800 0.494324 -0.481750 1441832818 0.579834 0.432800 0.494324 -0.481750 1441832818 0.579834 0.432800 0.494324 -0.481750 1441832818 0.579834 0.432800 0.494324 -0.481750 1441832818 0.579834 0.432800 0.494324 -0.481750 1441832818 0.583252 0.429688 0.498779 -0.475769 1441832818 0.583252 0.429688 0.498779 -0.475769 1441832818 0.583252 0.429688 0.498779 -0.475769 1441832818 0.583252 0.429688 0.498779 -0.475769 1441832818 0.583252 0.429688 0.498779 -0.475769 1441832818 0.583252 0.429688 0.498779 -0.475769 1441832818 0.586548 0.426941 0.500732 -0.472168 1441832818 0.586548 0.426941 0.500732 -0.472168 1441832818 0.586548 0.426941 0.500732 -0.472168 1441832818 0.586548 0.426941 0.500732 -0.472168 1441832818 0.586548 0.426941 0.500732 -0.472168 1441832818 0.586548 0.426941 0.500732 -0.472168 1441832818 0.587646 0.427063 0.501648 -0.469727 1441832818 0.587646 0.427063 0.501648 -0.469727 1441832818 0.587646 0.427063 0.501648 -0.469727 1441832818 0.587646 0.427063 0.501648 -0.469727 1441832818 0.587646 0.427063 0.501648 -0.469727 1441832818 0.587646 0.427063 0.501648 -0.469727 1441832818 0.588928 0.426025 0.501099 -0.469543 1441832818 0.588928 0.426025 0.501099 -0.469543 1441832818 0.588928 0.426025 0.501099 -0.469543 1441832818 0.588928 0.426025 0.501099 -0.469543 1441832818 0.588928 0.426025 0.501099 -0.469543 1441832818 0.588928 0.426025 0.501099 -0.469543 1441832818 0.589844 0.425293 0.501831 -0.468262 1441832818 0.589844 0.425293 0.501831 -0.468262 1441832818 0.589844 0.425293 0.501831 -0.468262 1441832818 0.589844 0.425293 0.501831 -0.468262 1441832818 0.589844 0.425293 0.501831 -0.468262 1441832818 0.589844 0.425293 0.501831 -0.468262 1441832818 0.589844 0.425293 0.501831 -0.468262 1441832818 0.594421 0.422607 0.501831 -0.465027 1441832818 0.594421 0.422607 0.501831 -0.465027 1441832818 0.594421 0.422607 0.501831 -0.465027 1441832818 0.594421 0.422607 0.501831 -0.465027 1441832818 0.594421 0.422607 0.501831 -0.465027 1441832818 0.594421 0.422607 0.501831 -0.465027 1441832818 0.603455 0.415649 0.501099 -0.460327 1441832818 0.603455 0.415649 0.501099 -0.460327 1441832818 0.603455 0.415649 0.501099 -0.460327 1441832818 0.603455 0.415649 0.501099 -0.460327 1441832818 0.603455 0.415649 0.501099 -0.460327 1441832818 0.603455 0.415649 0.501099 -0.460327 1441832818 0.613464 0.407410 0.501831 -0.453613 1441832818 0.613464 0.407410 0.501831 -0.453613 1441832818 0.613464 0.407410 0.501831 -0.453613 1441832818 0.613464 0.407410 0.501831 -0.453613 1441832818 0.613464 0.407410 0.501831 -0.453613 1441832818 0.613464 0.407410 0.501831 -0.453613 1441832818 0.623840 0.396729 0.502625 -0.448059 1441832818 0.623840 0.396729 0.502625 -0.448059 1441832818 0.623840 0.396729 0.502625 -0.448059 1441832818 0.623840 0.396729 0.502625 -0.448059 1441832818 0.623840 0.396729 0.502625 -0.448059 1441832818 0.623840 0.396729 0.502625 -0.448059 1441832818 0.623840 0.396729 0.502625 -0.448059 1441832818 0.624817 0.395081 0.503052 -0.447632 1441832818 0.624817 0.395081 0.503052 -0.447632 1441832818 0.624817 0.395081 0.503052 -0.447632 1441832818 0.624817 0.395081 0.503052 -0.447632 1441832818 0.624817 0.395081 0.503052 -0.447632 1441832818 0.624817 0.395081 0.503052 -0.447632 1441832818 0.622437 0.398315 0.500671 -0.450745 1441832819 0.622437 0.398315 0.500671 -0.450745 1441832819 0.622437 0.398315 0.500671 -0.450745 1441832819 0.622437 0.398315 0.500671 -0.450745 1441832819 0.622437 0.398315 0.500671 -0.450745 1441832819 0.622437 0.398315 0.500671 -0.450745 1441832819 0.622437 0.398315 0.500671 -0.450745 1441832819 0.616699 0.402832 0.501465 -0.453735 1441832819 0.616699 0.402832 0.501465 -0.453735 1441832819 0.616699 0.402832 0.501465 -0.453735 1441832819 0.616699 0.402832 0.501465 -0.453735 1441832819 0.616699 0.402832 0.501465 -0.453735 1441832819 0.616699 0.402832 0.501465 -0.453735 1441832819 0.611633 0.406128 0.501343 -0.457703 1441832819 0.611633 0.406128 0.501343 -0.457703 1441832819 0.611633 0.406128 0.501343 -0.457703 1441832819 0.611633 0.406128 0.501343 -0.457703 1441832819 0.611633 0.406128 0.501343 -0.457703 1441832819 0.611633 0.406128 0.501343 -0.457703 1441832819 0.607178 0.410950 0.498779 -0.462158 1441832819 0.607178 0.410950 0.498779 -0.462158 1441832819 0.607178 0.410950 0.498779 -0.462158 1441832819 0.607178 0.410950 0.498779 -0.462158 1441832819 0.607178 0.410950 0.498779 -0.462158 1441832819 0.607178 0.410950 0.498779 -0.462158 1441832819 0.602234 0.416626 0.496033 -0.466492 1441832819 0.602234 0.416626 0.496033 -0.466492 1441832819 0.602234 0.416626 0.496033 -0.466492 1441832819 0.602234 0.416626 0.496033 -0.466492 1441832819 0.602234 0.416626 0.496033 -0.466492 1441832819 0.602234 0.416626 0.496033 -0.466492 1441832819 0.602234 0.416626 0.496033 -0.466492 1441832819 0.598816 0.421326 0.495178 -0.467590 1441832819 0.598816 0.421326 0.495178 -0.467590 1441832819 0.598816 0.421326 0.495178 -0.467590 1441832819 0.598816 0.421326 0.495178 -0.467590 1441832819 0.598816 0.421326 0.495178 -0.467590 1441832819 0.598816 0.421326 0.495178 -0.467590 1441832819 0.594788 0.424133 0.496704 -0.468567 1441832819 0.594788 0.424133 0.496704 -0.468567 1441832819 0.594788 0.424133 0.496704 -0.468567 1441832819 0.594788 0.424133 0.496704 -0.468567 1441832819 0.594788 0.424133 0.496704 -0.468567 1441832819 0.594788 0.424133 0.496704 -0.468567 1441832819 0.590332 0.429077 0.498230 -0.468140 1441832819 0.590332 0.429077 0.498230 -0.468140 1441832819 0.590332 0.429077 0.498230 -0.468140 1441832819 0.590332 0.429077 0.498230 -0.468140 1441832819 0.590332 0.429077 0.498230 -0.468140 1441832819 0.590332 0.429077 0.498230 -0.468140 1441832819 0.590332 0.429077 0.498230 -0.468140 1441832819 0.594238 0.424744 0.498474 -0.466919 1441832819 0.594238 0.424744 0.498474 -0.466919 1441832819 0.594238 0.424744 0.498474 -0.466919 1441832819 0.594238 0.424744 0.498474 -0.466919 1441832819 0.594238 0.424744 0.498474 -0.466919 1441832819 0.594238 0.424744 0.498474 -0.466919 1441832819 0.593323 0.426331 0.494568 -0.470703 1441832819 0.593323 0.426331 0.494568 -0.470703 1441832819 0.593323 0.426331 0.494568 -0.470703 1441832819 0.593323 0.426331 0.494568 -0.470703 1441832819 0.593323 0.426331 0.494568 -0.470703 1441832819 0.593323 0.426331 0.494568 -0.470703 1441832819 0.591492 0.426941 0.495239 -0.471741 1441832819 0.591492 0.426941 0.495239 -0.471741 1441832819 0.591492 0.426941 0.495239 -0.471741 1441832819 0.591492 0.426941 0.495239 -0.471741 1441832819 0.591492 0.426941 0.495239 -0.471741 1441832819 0.591492 0.426941 0.495239 -0.471741 1441832819 0.590210 0.425964 0.496033 -0.473389 1441832819 0.590210 0.425964 0.496033 -0.473389 1441832819 0.590210 0.425964 0.496033 -0.473389 1441832819 0.590210 0.425964 0.496033 -0.473389 1441832819 0.590210 0.425964 0.496033 -0.473389 1441832819 0.590210 0.425964 0.496033 -0.473389 1441832819 0.591553 0.422729 0.496338 -0.474243 1441832819 0.591553 0.422729 0.496338 -0.474243 1441832819 0.591553 0.422729 0.496338 -0.474243 1441832819 0.591553 0.422729 0.496338 -0.474243 1441832819 0.591553 0.422729 0.496338 -0.474243 1441832819 0.591553 0.422729 0.496338 -0.474243 1441832819 0.597168 0.415771 0.496033 -0.473694 1441832819 0.597168 0.415771 0.496033 -0.473694 1441832819 0.597168 0.415771 0.496033 -0.473694 1441832819 0.597168 0.415771 0.496033 -0.473694 1441832819 0.597168 0.415771 0.496033 -0.473694 1441832819 0.597168 0.415771 0.496033 -0.473694 1441832819 0.604797 0.407654 0.494934 -0.472290 1441832819 0.604797 0.407654 0.494934 -0.472290 1441832819 0.604797 0.407654 0.494934 -0.472290 1441832819 0.604797 0.407654 0.494934 -0.472290 1441832819 0.604797 0.407654 0.494934 -0.472290 1441832819 0.604797 0.407654 0.494934 -0.472290 1441832819 0.604797 0.407654 0.494934 -0.472290 1441832819 0.612183 0.402893 0.493591 -0.468201 1441832819 0.612183 0.402893 0.493591 -0.468201 1441832819 0.612183 0.402893 0.493591 -0.468201 1441832819 0.612183 0.402893 0.493591 -0.468201 1441832819 0.612183 0.402893 0.493591 -0.468201 1441832819 0.612183 0.402893 0.493591 -0.468201 1441832819 0.613464 0.404297 0.497498 -0.461182 1441832819 0.613464 0.404297 0.497498 -0.461182 1441832819 0.613464 0.404297 0.497498 -0.461182 1441832819 0.613464 0.404297 0.497498 -0.461182 1441832819 0.613464 0.404297 0.497498 -0.461182 1441832819 0.613464 0.404297 0.497498 -0.461182 1441832819 0.609924 0.410278 0.496765 -0.461365 1441832819 0.609924 0.410278 0.496765 -0.461365 1441832819 0.609924 0.410278 0.496765 -0.461365 1441832819 0.609924 0.410278 0.496765 -0.461365 1441832819 0.609924 0.410278 0.496765 -0.461365 1441832819 0.609924 0.410278 0.496765 -0.461365 1441832819 0.605591 0.415955 0.491638 -0.467407 1441832820 0.605591 0.415955 0.491638 -0.467407 1441832820 0.605591 0.415955 0.491638 -0.467407 1441832820 0.605591 0.415955 0.491638 -0.467407 1441832820 0.605591 0.415955 0.491638 -0.467407 1441832820 0.605591 0.415955 0.491638 -0.467407 1441832820 0.601746 0.418396 0.489258 -0.472656 1441832820 0.601746 0.418396 0.489258 -0.472656 1441832820 0.601746 0.418396 0.489258 -0.472656 1441832820 0.601746 0.418396 0.489258 -0.472656 1441832820 0.601746 0.418396 0.489258 -0.472656 1441832820 0.601746 0.418396 0.489258 -0.472656 1441832820 0.599304 0.418823 0.487549 -0.477112 1441832820 0.599304 0.418823 0.487549 -0.477112 1441832820 0.599304 0.418823 0.487549 -0.477112 1441832820 0.599304 0.418823 0.487549 -0.477112 1441832820 0.599304 0.418823 0.487549 -0.477112 1441832820 0.599304 0.418823 0.487549 -0.477112 1441832820 0.596069 0.420349 0.486267 -0.481140 1441832820 0.596069 0.420349 0.486267 -0.481140 1441832820 0.596069 0.420349 0.486267 -0.481140 1441832820 0.596069 0.420349 0.486267 -0.481140 1441832820 0.596069 0.420349 0.486267 -0.481140 1441832820 0.596069 0.420349 0.486267 -0.481140 1441832820 0.596069 0.420349 0.486267 -0.481140 1441832820 0.593262 0.421631 0.485779 -0.484009 1441832820 0.593262 0.421631 0.485779 -0.484009 1441832820 0.593262 0.421631 0.485779 -0.484009 1441832820 0.593262 0.421631 0.485779 -0.484009 1441832820 0.593262 0.421631 0.485779 -0.484009 1441832820 0.593262 0.421631 0.485779 -0.484009 1441832820 0.583740 0.430481 0.486267 -0.487244 1441832820 0.583740 0.430481 0.486267 -0.487244 1441832820 0.583740 0.430481 0.486267 -0.487244 1441832820 0.583740 0.430481 0.486267 -0.487244 1441832820 0.583740 0.430481 0.486267 -0.487244 1441832820 0.583740 0.430481 0.486267 -0.487244 1441832820 0.577209 0.438416 0.487488 -0.486755 1441832820 0.577209 0.438416 0.487488 -0.486755 1441832820 0.577209 0.438416 0.487488 -0.486755 1441832820 0.577209 0.438416 0.487488 -0.486755 1441832820 0.577209 0.438416 0.487488 -0.486755 1441832820 0.577209 0.438416 0.487488 -0.486755 1441832820 0.577148 0.441711 0.491394 -0.479919 1441832820 0.577148 0.441711 0.491394 -0.479919 1441832820 0.577148 0.441711 0.491394 -0.479919 1441832820 0.577148 0.441711 0.491394 -0.479919 1441832820 0.577148 0.441711 0.491394 -0.479919 1441832820 0.577148 0.441711 0.491394 -0.479919 1441832820 0.584167 0.431030 0.496338 -0.476013 1441832820 0.584167 0.431030 0.496338 -0.476013 1441832820 0.584167 0.431030 0.496338 -0.476013 1441832820 0.584167 0.431030 0.496338 -0.476013 1441832820 0.584167 0.431030 0.496338 -0.476013 1441832820 0.584167 0.431030 0.496338 -0.476013 1441832820 0.584167 0.431030 0.496338 -0.476013 1441832820 0.586365 0.428711 0.499817 -0.471741 1441832820 0.586365 0.428711 0.499817 -0.471741 1441832820 0.586365 0.428711 0.499817 -0.471741 1441832820 0.586365 0.428711 0.499817 -0.471741 1441832820 0.586365 0.428711 0.499817 -0.471741 1441832820 0.584106 0.431763 0.500183 -0.471313 1441832820 0.584106 0.431763 0.500183 -0.471313 1441832820 0.584106 0.431763 0.500183 -0.471313 1441832820 0.584106 0.431763 0.500183 -0.471313 1441832820 0.584106 0.431763 0.500183 -0.471313 1441832820 0.584106 0.431763 0.500183 -0.471313 1441832820 0.583008 0.432922 0.500732 -0.471069 1441832820 0.583008 0.432922 0.500732 -0.471069 1441832820 0.583008 0.432922 0.500732 -0.471069 1441832820 0.583008 0.432922 0.500732 -0.471069 1441832820 0.583008 0.432922 0.500732 -0.471069 1441832820 0.583008 0.432922 0.500732 -0.471069 1441832820 0.583008 0.432922 0.500732 -0.471069 1441832820 0.582825 0.431824 0.501770 -0.471191 1441832820 0.582825 0.431824 0.501770 -0.471191 1441832820 0.582825 0.431824 0.501770 -0.471191 1441832820 0.582825 0.431824 0.501770 -0.471191 1441832820 0.582825 0.431824 0.501770 -0.471191 1441832820 0.582825 0.431824 0.501770 -0.471191 1441832820 0.586914 0.427795 0.502380 -0.469116 1441832820 0.586914 0.427795 0.502380 -0.469116 1441832820 0.586914 0.427795 0.502380 -0.469116 1441832820 0.586914 0.427795 0.502380 -0.469116 1441832820 0.586914 0.427795 0.502380 -0.469116 1441832820 0.586914 0.427795 0.502380 -0.469116 1441832820 0.586914 0.427795 0.502380 -0.469116 1441832820 0.595886 0.419312 0.501587 -0.466248 1441832820 0.595886 0.419312 0.501587 -0.466248 1441832820 0.595886 0.419312 0.501587 -0.466248 1441832820 0.595886 0.419312 0.501587 -0.466248 1441832820 0.595886 0.419312 0.501587 -0.466248 1441832820 0.595886 0.419312 0.501587 -0.466248 1441832820 0.604370 0.409973 0.499695 -0.465759 1441832820 0.604370 0.409973 0.499695 -0.465759 1441832820 0.604370 0.409973 0.499695 -0.465759 1441832820 0.604370 0.409973 0.499695 -0.465759 1441832820 0.604370 0.409973 0.499695 -0.465759 1441832820 0.604370 0.409973 0.499695 -0.465759 1441832820 0.610535 0.400879 0.500305 -0.464905 1441832820 0.610535 0.400879 0.500305 -0.464905 1441832820 0.610535 0.400879 0.500305 -0.464905 1441832820 0.610535 0.400879 0.500305 -0.464905 1441832820 0.610535 0.400879 0.500305 -0.464905 1441832820 0.610535 0.400879 0.500305 -0.464905 1441832820 0.615112 0.394531 0.498718 -0.466064 1441832820 0.615112 0.394531 0.498718 -0.466064 1441832820 0.615112 0.394531 0.498718 -0.466064 1441832820 0.615112 0.394531 0.498718 -0.466064 1441832820 0.615112 0.394531 0.498718 -0.466064 1441832820 0.615112 0.394531 0.498718 -0.466064 1441832820 0.611572 0.400391 0.493347 -0.471497 1441832820 0.611572 0.400391 0.493347 -0.471497 1441832820 0.611572 0.400391 0.493347 -0.471497 1441832821 0.611572 0.400391 0.493347 -0.471497 1441832821 0.611572 0.400391 0.493347 -0.471497 1441832821 0.611572 0.400391 0.493347 -0.471497 1441832821 0.611572 0.400391 0.493347 -0.471497 1441832821 0.604126 0.407349 0.489990 -0.478455 1441832821 0.604126 0.407349 0.489990 -0.478455 1441832821 0.604126 0.407349 0.489990 -0.478455 1441832821 0.604126 0.407349 0.489990 -0.478455 1441832821 0.604126 0.407349 0.489990 -0.478455 1441832821 0.604126 0.407349 0.489990 -0.478455 1441832821 0.604126 0.407349 0.489990 -0.478455 1441832821 0.597412 0.412842 0.488770 -0.483459 1441832821 0.597412 0.412842 0.488770 -0.483459 1441832821 0.597412 0.412842 0.488770 -0.483459 1441832821 0.597412 0.412842 0.488770 -0.483459 1441832821 0.597412 0.412842 0.488770 -0.483459 1441832821 0.597412 0.412842 0.488770 -0.483459 1441832821 0.594116 0.415894 0.488831 -0.484863 1441832821 0.594116 0.415894 0.488831 -0.484863 1441832821 0.594116 0.415894 0.488831 -0.484863 1441832821 0.594116 0.415894 0.488831 -0.484863 1441832821 0.594116 0.415894 0.488831 -0.484863 1441832821 0.594116 0.415894 0.488831 -0.484863 1441832821 0.591248 0.419861 0.488403 -0.485352 1441832821 0.591248 0.419861 0.488403 -0.485352 1441832821 0.591248 0.419861 0.488403 -0.485352 1441832821 0.591248 0.419861 0.488403 -0.485352 1441832821 0.591248 0.419861 0.488403 -0.485352 1441832821 0.591248 0.419861 0.488403 -0.485352 1441832821 0.591248 0.419861 0.488403 -0.485352 1441832821 0.586853 0.423950 0.485718 -0.489807 1441832821 0.586853 0.423950 0.485718 -0.489807 1441832821 0.586853 0.423950 0.485718 -0.489807 1441832821 0.586853 0.423950 0.485718 -0.489807 1441832821 0.586853 0.423950 0.485718 -0.489807 1441832821 0.586853 0.423950 0.485718 -0.489807 1441832821 0.583313 0.426636 0.483459 -0.493835 1441832821 0.583313 0.426636 0.483459 -0.493835 1441832821 0.583313 0.426636 0.483459 -0.493835 1441832821 0.583313 0.426636 0.483459 -0.493835 1441832821 0.583313 0.426636 0.483459 -0.493835 1441832821 0.583313 0.426636 0.483459 -0.493835 1441832821 0.581848 0.426453 0.493225 -0.486084 1441832821 0.581848 0.426453 0.493225 -0.486084 1441832821 0.581848 0.426453 0.493225 -0.486084 1441832821 0.581848 0.426453 0.493225 -0.486084 1441832821 0.581848 0.426453 0.493225 -0.486084 1441832821 0.581848 0.426453 0.493225 -0.486084 1441832821 0.584412 0.422424 0.502075 -0.477295 1441832821 0.584412 0.422424 0.502075 -0.477295 1441832821 0.584412 0.422424 0.502075 -0.477295 1441832821 0.584412 0.422424 0.502075 -0.477295 1441832821 0.584412 0.422424 0.502075 -0.477295 1441832821 0.584412 0.422424 0.502075 -0.477295 1441832821 0.589905 0.418762 0.502014 -0.473938 1441832821 0.589905 0.418762 0.502014 -0.473938 1441832821 0.589905 0.418762 0.502014 -0.473938 1441832821 0.589905 0.418762 0.502014 -0.473938 1441832821 0.589905 0.418762 0.502014 -0.473938 1441832821 0.589905 0.418762 0.502014 -0.473938 1441832821 0.589905 0.418762 0.502014 -0.473938 1441832821 0.590210 0.421814 0.502319 -0.470520 1441832821 0.590210 0.421814 0.502319 -0.470520 1441832821 0.590210 0.421814 0.502319 -0.470520 1441832821 0.590210 0.421814 0.502319 -0.470520 1441832821 0.590210 0.421814 0.502319 -0.470520 1441832821 0.590210 0.421814 0.502319 -0.470520 1441832821 0.590027 0.422180 0.503967 -0.468567 1441832821 0.590027 0.422180 0.503967 -0.468567 1441832821 0.590027 0.422180 0.503967 -0.468567 1441832821 0.590027 0.422180 0.503967 -0.468567 1441832821 0.590027 0.422180 0.503967 -0.468567 1441832821 0.590027 0.422180 0.503967 -0.468567 1441832821 0.590759 0.420776 0.504211 -0.468689 1441832821 0.590759 0.420776 0.504211 -0.468689 1441832821 0.590759 0.420776 0.504211 -0.468689 1441832821 0.590759 0.420776 0.504211 -0.468689 1441832821 0.590759 0.420776 0.504211 -0.468689 1441832821 0.590759 0.420776 0.504211 -0.468689 1441832821 0.590759 0.420776 0.504211 -0.468689 1441832821 0.593323 0.420105 0.502075 -0.468384 1441832821 0.593323 0.420105 0.502075 -0.468384 1441832821 0.593323 0.420105 0.502075 -0.468384 1441832821 0.593323 0.420105 0.502075 -0.468384 1441832821 0.593323 0.420105 0.502075 -0.468384 1441832821 0.593323 0.420105 0.502075 -0.468384 1441832821 0.602417 0.416321 0.498230 -0.464233 1441832821 0.602417 0.416321 0.498230 -0.464233 1441832821 0.602417 0.416321 0.498230 -0.464233 1441832821 0.602417 0.416321 0.498230 -0.464233 1441832821 0.602417 0.416321 0.498230 -0.464233 1441832821 0.602417 0.416321 0.498230 -0.464233 1441832821 0.612183 0.410889 0.501160 -0.452881 1441832821 0.612183 0.410889 0.501160 -0.452881 1441832821 0.612183 0.410889 0.501160 -0.452881 1441832821 0.612183 0.410889 0.501160 -0.452881 1441832821 0.612183 0.410889 0.501160 -0.452881 1441832821 0.612183 0.410889 0.501160 -0.452881 1441832821 0.612183 0.410889 0.501160 -0.452881 1441832821 
0.584290 0.422424 0.511169 -0.467712 1441832824 0.584290 0.422424 0.511169 -0.467712 1441832824 0.584290 0.422424 0.511169 -0.467712 1441832824 0.584290 0.422424 0.511169 -0.467712 1441832824 0.584290 0.422424 0.511169 -0.467712 1441832824 0.587891 0.419617 0.512085 -0.464722 1441832824 0.587891 0.419617 0.512085 -0.464722 1441832824 0.587891 0.419617 0.512085 -0.464722 1441832824 0.587891 0.419617 0.512085 -0.464722 1441832824 0.587891 0.419617 0.512085 -0.464722 1441832824 0.587891 0.419617 0.512085 -0.464722 1441832824 0.590942 0.420288 0.511719 -0.460693 1441832824 0.590942 0.420288 0.511719 -0.460693 1441832824 0.590942 0.420288 0.511719 -0.460693 1441832824 0.590942 0.420288 0.511719 -0.460693 1441832824 0.590942 0.420288 0.511719 -0.460693 1441832824 0.590942 0.420288 0.511719 -0.460693 1441832824 0.590942 0.420288 0.511719 -0.460693 1441832824 0.592163 0.421570 0.509705 -0.460144 1441832824 0.592163 0.421570 0.509705 -0.460144 1441832824 0.592163 0.421570 0.509705 -0.460144 1441832824 0.592163 0.421570 0.509705 -0.460144 1441832824 0.592163 0.421570 0.509705 -0.460144 1441832824 0.592163 0.421570 0.509705 -0.460144 1441832824 0.591858 0.425354 0.511230 -0.455383 1441832824 0.591858 0.425354 0.511230 -0.455383 1441832824 0.591858 0.425354 0.511230 -0.455383 1441832824 0.591858 0.425354 0.511230 -0.455383 1441832824 0.591858 0.425354 0.511230 -0.455383 1441832824 0.592285 0.423828 0.516418 -0.450378 1441832824 0.592285 0.423828 0.516418 -0.450378 1441832824 0.592285 0.423828 0.516418 -0.450378 1441832824 0.592285 0.423828 0.516418 -0.450378 1441832824 0.592285 0.423828 0.516418 -0.450378 1441832824 0.589783 0.424988 0.519958 -0.448425 1441832824 0.589783 0.424988 0.519958 -0.448425 1441832824 0.589783 0.424988 0.519958 -0.448425 1441832824 0.589783 0.424988 0.519958 -0.448425 1441832824 0.589783 0.424988 0.519958 -0.448425 1441832824 0.582275 0.429932 0.517761 -0.456055 1441832824 0.582275 0.429932 0.517761 -0.456055 1441832824 0.582275 0.429932 0.517761 -0.456055 1441832824 0.582275 0.429932 0.517761 -0.456055 1441832824 0.582275 0.429932 0.517761 -0.456055 1441832824 0.582031 0.430359 0.515564 -0.458374 1441832825 0.582031 0.430359 0.515564 -0.458374 1441832825 0.582031 0.430359 0.515564 -0.458374 1441832825 0.582031 0.430359 0.515564 -0.458374 1441832825 0.582031 0.430359 0.515564 -0.458374 1441832825 0.582031 0.430359 0.515564 -0.458374 1441832825 0.584412 0.428711 0.516479 -0.455872 1441832825 0.584412 0.428711 0.516479 -0.455872 1441832825 0.584412 0.428711 0.516479 -0.455872 1441832825 0.584412 0.428711 0.516479 -0.455872 1441832825 0.584412 0.428711 0.516479 -0.455872 1441832825 0.584412 0.428711 0.516479 -0.455872 1441832825 0.584412 0.428711 0.516479 -0.455872 1441832825 0.585388 0.429138 0.514771 -0.456177 1441832825 0.585388 0.429138 0.514771 -0.456177 1441832825 0.585388 0.429138 0.514771 -0.456177 1441832825 0.585388 0.429138 0.514771 -0.456177 1441832825 0.585388 0.429138 0.514771 -0.456177 1441832825 0.585388 0.429138 0.514771 -0.456177 1441832825 0.587280 0.427979 0.512756 -0.457153 1441832825 0.587280 0.427979 0.512756 -0.457153 1441832825 0.587280 0.427979 0.512756 -0.457153 1441832825 0.587280 0.427979 0.512756 -0.457153 1441832825 0.587280 0.427979 0.512756 -0.457153 1441832825 0.587280 0.427979 0.512756 -0.457153 1441832825 0.588257 0.423584 0.509460 -0.463623 1441832825 0.588257 0.423584 0.509460 -0.463623 1441832825 0.588257 0.423584 0.509460 -0.463623 1441832825 0.588257 0.423584 0.509460 -0.463623 1441832825 0.588257 0.423584 0.509460 -0.463623 1441832825 0.588257 0.423584 0.509460 -0.463623 1441832825 0.591858 0.413391 0.504517 -0.473511 1441832825 0.591858 0.413391 0.504517 -0.473511 1441832825 0.591858 0.413391 0.504517 -0.473511 1441832825 0.591858 0.413391 0.504517 -0.473511 1441832825 0.591858 0.413391 0.504517 -0.473511 1441832825 0.591858 0.413391 0.504517 -0.473511 1441832825 0.591858 0.413391 0.504517 -0.473511 1441832825 0.593750 0.407227 0.501892 -0.479248 1441832825 0.593750 0.407227 0.501892 -0.479248 1441832825 0.593750 0.407227 0.501892 -0.479248 1441832825 0.593750 0.407227 0.501892 -0.479248 1441832825 0.593750 0.407227 0.501892 -0.479248 1441832825 0.593750 0.407227 0.501892 -0.479248 1441832825 0.594543 0.404236 0.500366 -0.482361 1441832825 0.594543 0.404236 0.500366 -0.482361 1441832825 0.594543 0.404236 0.500366 -0.482361 1441832825 0.594543 0.404236 0.500366 -0.482361 1441832825 0.594543 0.404236 0.500366 -0.482361 1441832825 0.594543 0.404236 0.500366 -0.482361 1441832825 0.594543 0.404236 0.500366 -0.482361 1441832825 0.597290 0.402100 0.497620 -0.483643 1441832825 0.597290 0.402100 0.497620 -0.483643 1441832825 0.597290 0.402100 0.497620 -0.483643 1441832825 0.597290 0.402100 0.497620 -0.483643 1441832825 0.597290 0.402100 0.497620 -0.483643 1441832825 0.597290 0.402100 0.497620 -0.483643 1441832825 0.599670 0.398987 0.504150 -0.476440 1441832825 0.599670 0.398987 0.504150 -0.476440 1441832825 0.599670 0.398987 0.504150 -0.476440 1441832825 0.599670 0.398987 0.504150 -0.476440 1441832825 0.599670 0.398987 0.504150 -0.476440 1441832825 0.599670 0.398987 0.504150 -0.476440 1441832825 0.599670 0.398987 0.504150 -0.476440 1441832825 0.602539 0.394653 0.509888 -0.470215 1441832825 0.602539 0.394653 0.509888 -0.470215 1441832825 0.602539 0.394653 0.509888 -0.470215 1441832825 0.610413 0.386719 0.506470 -0.470337 1441832825 0.610413 0.386719 0.506470 -0.470337 1441832825 0.610413 0.386719 0.506470 -0.470337 1441832825 0.610413 0.386719 0.506470 -0.470337 1441832825 0.610413 0.386719 0.506470 -0.470337 1441832825 0.610413 0.386719 0.506470 -0.470337 1441832825 0.614746 0.380310 0.506897 -0.469543 1441832825 0.614746 0.380310 0.506897 -0.469543 1441832825 0.614746 0.380310 0.506897 -0.469543 1441832825 0.614746 0.380310 0.506897 -0.469543 1441832825 0.614746 0.380310 0.506897 -0.469543 1441832825 0.614746 0.380310 0.506897 -0.469543 1441832825 0.614746 0.380310 0.506897 -0.469543 1441832825 0.617126 0.379395 0.507629 -0.466248 1441832825 0.617126 0.379395 0.507629 -0.466248 1441832825 0.617126 0.379395 0.507629 -0.466248 1441832825 0.617126 0.379395 0.507629 -0.466248 1441832825 0.617126 0.379395 0.507629 -0.466248 1441832825 0.617126 0.379395 0.507629 -0.466248 1441832825 0.618835 0.379028 0.512939 -0.458496 1441832825 0.618835 0.379028 0.512939 -0.458496 1441832825 0.618835 0.379028 0.512939 -0.458496 1441832825 0.618835 0.379028 0.512939 -0.458496 1441832825 0.618835 0.379028 0.512939 -0.458496 1441832825 0.618835 0.379028 0.512939 -0.458496 1441832825 0.616821 0.382690 0.519775 -0.450378 1441832825 0.616821 0.382690 0.519775 -0.450378 1441832825 0.616821 0.382690 0.519775 -0.450378 1441832825 0.616821 0.382690 0.519775 -0.450378 1441832825 0.614075 0.384766 0.524231 -0.447205 1441832825 0.614075 0.384766 0.524231 -0.447205 1441832825 0.612610 0.385742 0.522949 -0.449829 1441832825 0.612610 0.385742 0.522949 -0.449829 1441832825 0.612610 0.385742 0.522949 -0.449829 1441832825 0.612610 0.385742 0.522949 -0.449829 1441832825 0.612610 0.385742 0.522949 -0.449829 1441832825 0.612610 0.385742 0.522949 -0.449829 1441832825 0.608521 0.387634 0.523438 -0.453247 1441832825 0.608521 0.387634 0.523438 -0.453247 1441832826 0.608521 0.387634 0.523438 -0.453247 1441832826 0.608521 0.387634 0.523438 -0.453247 1441832826 0.608521 0.387634 0.523438 -0.453247 1441832826 0.608521 0.387634 0.523438 -0.453247 1441832826 0.606506 0.390564 0.519836 -0.457520 1441832826 0.606506 0.390564 0.519836 -0.457520 1441832826 0.606506 0.390564 0.519836 -0.457520 1441832826 0.606506 0.390564 0.519836 -0.457520 1441832826 0.606506 0.390564 0.519836 -0.457520 1441832826 0.606506 0.390564 0.519836 -0.457520 1441832826 0.603455 0.395264 0.518616 -0.458862 1441832826 0.603455 0.395264 0.518616 -0.458862 1441832826 0.603455 0.395264 0.518616 -0.458862 1441832826 0.603455 0.395264 0.518616 -0.458862 1441832826 0.603455 0.395264 0.518616 -0.458862 1441832826 0.603455 0.395264 0.518616 -0.458862 1441832826 0.602234 0.397034 0.515320 -0.462708 1441832826 0.602234 0.397034 0.515320 -0.462708 1441832826 0.602234 0.397034 0.515320 -0.462708 1441832826 0.602234 0.397034 0.515320 -0.462708 1441832826 0.602234 0.397034 0.515320 -0.462708 1441832826 0.602234 0.397034 0.515320 -0.462708 1441832826 0.602234 0.397034 0.515320 -0.462708 1441832826 0.603027 0.395691 0.510132 -0.468567 1441832826 0.603027 0.395691 0.510132 -0.468567 1441832826 0.603027 0.395691 0.510132 -0.468567 1441832826 0.603027 0.395691 0.510132 -0.468567 1441832826 0.603027 0.395691 0.510132 -0.468567 1441832826 0.603027 0.395691 0.510132 -0.468567 1441832826 0.602051 0.396057 0.504944 -0.474976 1441832826 0.602051 0.396057 0.504944 -0.474976 1441832826 0.602051 0.396057 0.504944 -0.474976 1441832826 0.602051 0.396057 0.504944 -0.474976 1441832826 0.602051 0.396057 0.504944 -0.474976 1441832826 0.603088 0.397339 0.499268 -0.478638 1441832826 0.603088 0.397339 0.499268 -0.478638 1441832826 0.603088 0.397339 0.499268 -0.478638 1441832826 0.603088 0.397339 0.499268 -0.478638 1441832826 0.603088 0.397339 0.499268 -0.478638 1441832826 0.603088 0.397339 0.499268 -0.478638 1441832826 0.607666 0.399475 0.496216 -0.474243 1441832826 0.607666 0.399475 0.496216 -0.474243 1441832826 0.607666 0.399475 0.496216 -0.474243 1441832826 0.607666 0.399475 0.496216 -0.474243 1441832826 0.607666 0.399475 0.496216 -0.474243 1441832826 0.607666 0.399475 0.496216 -0.474243 1441832826 0.612122 0.396301 0.500977 -0.466064 1441832826 0.612122 0.396301 0.500977 -0.466064 1441832826 0.612122 0.396301 0.500977 -0.466064 1441832826 0.612122 0.396301 0.500977 -0.466064 1441832826 0.612122 0.396301 0.500977 -0.466064 1441832826 0.612122 0.396301 0.500977 -0.466064 1441832826 0.612122 0.396301 0.500977 -0.466064 1441832826 0.614319 0.394287 0.506287 -0.459106 1441832826 0.614319 0.394287 0.506287 -0.459106 1441832826 0.614319 0.394287 0.506287 -0.459106 1441832826 0.614319 0.394287 0.506287 -0.459106 1441832826 0.614319 0.394287 0.506287 -0.459106 1441832826 0.614319 0.394287 0.506287 -0.459106 1441832826 0.615417 0.393860 0.508545 -0.455444 1441832826 0.615417 0.393860 0.508545 -0.455444 1441832826 0.615417 0.393860 0.508545 -0.455444 1441832826 0.615417 0.393860 0.508545 -0.455444 1441832826 0.615417 0.393860 0.508545 -0.455444 1441832826 0.615417 0.393860 0.508545 -0.455444 1441832826 0.615417 0.393860 0.508545 -0.455444 1441832826 0.614746 0.396545 0.508545 -0.454041 1441832826 0.614746 0.396545 0.508545 -0.454041 1441832826 0.614746 0.396545 0.508545 -0.454041 1441832826 0.614746 0.396545 0.508545 -0.454041 1441832826 0.614746 0.396545 0.508545 -0.454041 1441832826 0.614746 0.396545 0.508545 -0.454041 1441832826 0.614746 0.396545 0.508545 -0.454041 1441832826 0.614075 0.400696 0.510315 -0.449280 1441832826 0.614075 0.400696 0.510315 -0.449280 1441832826 0.614075 0.400696 0.510315 -0.449280 1441832826 0.614075 0.400696 0.510315 -0.449280 1441832826 0.614075 0.400696 0.510315 -0.449280 1441832826 0.614075 0.400696 0.510315 -0.449280 1441832826 0.612366 0.408569 0.514771 -0.439331 1441832826 0.612366 0.408569 0.514771 -0.439331 1441832826 0.612366 0.408569 0.514771 -0.439331 1441832826 0.612366 0.408569 0.514771 -0.439331 1441832826 0.612366 0.408569 0.514771 -0.439331 1441832826 0.612366 0.408569 0.514771 -0.439331 1441832826 0.609375 0.416870 0.526550 -0.421265 1441832826 0.609375 0.416870 0.526550 -0.421265 1441832826 0.609375 0.416870 0.526550 -0.421265 1441832826 0.609375 0.416870 0.526550 -0.421265 1441832826 0.609375 0.416870 0.526550 -0.421265 1441832826 0.609375 0.416870 0.526550 -0.421265 1441832826 0.605652 0.420349 0.524475 -0.425842 1441832826 0.605652 0.420349 0.524475 -0.425842 1441832826 0.605652 0.420349 0.524475 -0.425842 1441832826 0.605652 0.420349 0.524475 -0.425842 1441832826 0.605652 0.420349 0.524475 -0.425842 1441832826 0.605652 0.420349 0.524475 -0.425842 1441832826 0.605957 0.422729 0.518494 -0.430359 1441832826 0.605957 0.422729 0.518494 -0.430359 1441832826 0.605957 0.422729 0.518494 -0.430359 1441832826 0.603760 0.419128 0.524231 -0.430054 1441832826 0.603760 0.419128 0.524231 -0.430054 1441832826 0.603760 0.419128 0.524231 -0.430054 1441832826 0.603760 0.419128 0.524231 -0.430054 1441832826 0.603760 0.419128 0.524231 -0.430054 1441832826 0.603760 0.419128 0.524231 -0.430054 1441832826 0.604675 0.417236 0.522400 -0.432861 1441832826 0.604675 0.417236 0.522400 -0.432861 1441832827 0.604675 0.417236 0.522400 -0.432861 1441832827 0.604675 0.417236 0.522400 -0.432861 1441832827 0.604675 0.417236 0.522400 -0.432861 1441832827 0.604309 0.416748 0.521912 -0.434448 1441832827 0.604309 0.416748 0.521912 -0.434448 1441832827 0.604309 0.416748 0.521912 -0.434448 1441832827 0.604309 0.416748 0.521912 -0.434448 1441832827 0.604309 0.416748 0.521912 -0.434448 1441832827 0.604309 0.416748 0.521912 -0.434448 1441832827 0.604309 0.416748 0.521912 -0.434448 1441832827 0.604370 0.413208 0.522888 -0.436462 1441832827 0.604370 0.413208 0.522888 -0.436462 1441832827 0.604370 0.413208 0.522888 -0.436462 1441832827 0.604370 0.413208 0.522888 -0.436462 1441832827 0.604370 0.413208 0.522888 -0.436462 1441832827 0.604370 0.413208 0.522888 -0.436462 1441832827 0.604187 0.408936 0.523315 -0.440247 1441832827 0.604187 0.408936 0.523315 -0.440247 1441832827 0.604187 0.408936 0.523315 -0.440247 1441832827 0.604187 0.408936 0.523315 -0.440247 1441832827 0.604187 0.408936 0.523315 -0.440247 1441832827 0.604187 0.408936 0.523315 -0.440247 1441832827 0.604187 0.408936 0.523315 -0.440247 1441832827 0.603210 0.404846 0.522095 -0.446716 1441832827 0.603210 0.404846 0.522095 -0.446716 1441832827 0.603210 0.404846 0.522095 -0.446716 1441832827 0.603210 0.404846 0.522095 -0.446716 1441832827 0.603210 0.404846 0.522095 -0.446716 1441832827 0.603210 0.404846 0.522095 -0.446716 1441832827 0.598633 0.404175 0.520203 -0.455627 1441832827 0.598633 0.404175 0.520203 -0.455627 1441832827 0.598633 0.404175 0.520203 -0.455627 1441832827 0.598633 0.404175 0.520203 -0.455627 1441832827 0.598633 0.404175 0.520203 -0.455627 1441832827 0.598633 0.404175 0.520203 -0.455627 1441832827 0.595032 0.403625 0.513794 -0.467957 1441832827 0.595032 0.403625 0.513794 -0.467957 1441832827 0.595032 0.403625 0.513794 -0.467957 1441832827 0.595032 0.403625 0.513794 -0.467957 1441832827 0.595032 0.403625 0.513794 -0.467957 1441832827 0.595032 0.403625 0.513794 -0.467957 1441832827 0.595032 0.403625 0.513794 -0.467957 1441832827 0.595581 0.401550 0.510864 -0.472229 1441832827 0.595581 0.401550 0.510864 -0.472229 1441832827 0.595581 0.401550 0.510864 -0.472229 1441832827 0.595581 0.401550 0.510864 -0.472229 1441832827 0.595581 0.401550 0.510864 -0.472229 1441832827 0.595581 0.401550 0.510864 -0.472229 1441832827 0.597595 0.399841 0.511475 -0.470398 1441832827 0.597595 0.399841 0.511475 -0.470398 1441832827 0.597595 0.399841 0.511475 -0.470398 1441832827 0.597595 0.399841 0.511475 -0.470398 1441832827 0.597595 0.399841 0.511475 -0.470398 1441832827 0.597595 0.399841 0.511475 -0.470398 1441832827 0.597595 0.399841 0.511475 -0.470398 1441832827 0.599915 0.397400 0.514221 -0.466614 1441832827 0.599915 0.397400 0.514221 -0.466614 1441832827 0.599915 0.397400 0.514221 -0.466614 1441832827 0.599915 0.397400 0.514221 -0.466614 1441832827 0.599915 0.397400 0.514221 -0.466614 1441832827 0.599915 0.397400 0.514221 -0.466614 1441832827 0.599915 0.397400 0.514221 -0.466614 1441832827 0.603210 0.395020 0.515015 -0.463440 1441832827 0.603210 0.395020 0.515015 -0.463440 1441832827 0.603210 0.395020 0.515015 -0.463440 1441832827 0.603210 0.395020 0.515015 -0.463440 1441832827 0.603210 0.395020 0.515015 -0.463440 1441832827 0.603210 0.395020 0.515015 -0.463440 1441832827 0.604797 0.397949 0.513062 -0.461121 1441832827 0.604797 0.397949 0.513062 -0.461121 1441832827 0.604797 0.397949 0.513062 -0.461121 1441832827 0.604797 0.397949 0.513062 -0.461121 1441832827 0.604797 0.397949 0.513062 -0.461121 1441832827 0.605286 0.404907 0.505798 -0.462341 1441832827 0.605286 0.404907 0.505798 -0.462341 1441832827 0.605286 0.404907 0.505798 -0.462341 1441832827 0.605286 0.404907 0.505798 -0.462341 1441832827 0.605286 0.404907 0.505798 -0.462341 1441832827 0.605286 0.404907 0.505798 -0.462341 1441832827 0.608154 0.413269 0.504028 -0.453064 1441832827 0.608154 0.413269 0.504028 -0.453064 1441832827 0.608154 0.413269 0.504028 -0.453064 1441832827 0.608154 0.413269 0.504028 -0.453064 1441832827 0.608154 0.413269 0.504028 -0.453064 1441832827 0.608154 0.413269 0.504028 -0.453064 1441832827 0.607056 0.420349 0.508179 -0.443237 1441832827 0.607056 0.420349 0.508179 -0.443237 1441832827 0.607056 0.420349 0.508179 -0.443237 1441832827 0.607056 0.420349 0.508179 -0.443237 1441832827 0.607056 0.420349 0.508179 -0.443237 1441832827 0.607056 0.420349 0.508179 -0.443237 1441832827 0.606750 0.423401 0.513428 -0.434631 1441832827 0.606750 0.423401 0.513428 -0.434631 1441832827 0.606750 0.423401 0.513428 -0.434631 1441832827 0.606750 0.423401 0.513428 -0.434631 1441832827 0.606750 0.423401 0.513428 -0.434631 1441832827 0.606750 0.423401 0.513428 -0.434631 1441832827 0.607422 0.418884 0.517822 -0.432800 1441832827 0.607422 0.418884 0.517822 -0.432800 1441832827 0.607422 0.418884 0.517822 -0.432800 1441832827 0.607422 0.418884 0.517822 -0.432800 1441832827 0.607422 0.418884 0.517822 -0.432800 1441832827 0.607422 0.418884 0.517822 -0.432800 1441832827 0.603333 0.419189 0.516541 -0.439758 1441832827 0.603333 0.419189 0.516541 -0.439758 1441832827 0.603333 0.419189 0.516541 -0.439758 1441832827 0.603333 0.419189 0.516541 -0.439758 1441832827 0.603333 0.419189 0.516541 -0.439758 1441832827 0.603333 0.419189 0.516541 -0.439758 1441832827 0.602966 0.415771 0.514343 -0.445984 1441832827 0.602966 0.415771 0.514343 -0.445984 1441832827 0.602966 0.415771 0.514343 -0.445984 1441832827 0.602966 0.415771 0.514343 -0.445984 1441832827 0.602966 0.415771 0.514343 -0.445984 1441832828 0.602966 0.415771 0.514343 -0.445984 1441832828 0.603088 0.414551 0.512512 -0.449158 1441832828 0.603088 0.414551 0.512512 -0.449158 1441832828 0.603088 0.414551 0.512512 -0.449158 1441832828 0.603088 0.414551 0.512512 -0.449158 1441832828 0.603088 0.414551 0.512512 -0.449158 1441832828 0.603088 0.414551 0.512512 -0.449158 1441832828 0.601501 0.415588 0.511414 -0.451477 1441832828 0.601501 0.415588 0.511414 -0.451477 1441832828 0.601501 0.415588 0.511414 -0.451477 1441832828 0.601501 0.415588 0.511414 -0.451477 1441832828 0.601501 0.415588 0.511414 -0.451477 1441832828 0.601501 0.415588 0.511414 -0.451477 1441832828 0.600220 0.417297 0.507813 -0.455750 1441832828 0.600220 0.417297 0.507813 -0.455750 1441832828 0.600220 0.417297 0.507813 -0.455750 1441832828 0.600220 0.417297 0.507813 -0.455750 1441832828 0.600220 0.417297 0.507813 -0.455750 1441832828 0.600220 0.417297 0.507813 -0.455750 1441832828 0.597656 0.417847 0.506958 -0.459534 1441832828 0.597656 0.417847 0.506958 -0.459534 1441832828 0.597656 0.417847 0.506958 -0.459534 1441832828 0.597656 0.417847 0.506958 -0.459534 1441832828 0.597656 0.417847 0.506958 -0.459534 1441832828 0.597656 0.417847 0.506958 -0.459534 1441832828 0.597656 0.417847 0.506958 -0.459534 1441832828 0.597473 0.413879 0.503784 -0.466797 1441832828 0.597473 0.413879 0.503784 -0.466797 1441832828 0.597473 0.413879 0.503784 -0.466797 1441832828 0.597473 0.413879 0.503784 -0.466797 1441832828 0.597473 0.413879 0.503784 -0.466797 1441832828 0.597473 0.413879 0.503784 -0.466797 1441832828 0.597046 0.411926 0.492798 -0.480530 1441832828 0.597046 0.411926 0.492798 -0.480530 1441832828 0.597046 0.411926 0.492798 -0.480530 1441832828 0.597046 0.411926 0.492798 -0.480530 1441832828 0.597046 0.411926 0.492798 -0.480530 1441832828 0.597046 0.411926 0.492798 -0.480530 1441832828 0.588135 0.416138 0.489929 -0.490784 1441832828 0.588135 0.416138 0.489929 -0.490784 1441832828 0.588135 0.416138 0.489929 -0.490784 1441832828 0.588135 0.416138 0.489929 -0.490784 1441832828 0.588135 0.416138 0.489929 -0.490784 1441832828 0.588135 0.416138 0.489929 -0.490784 1441832828 0.588135 0.416138 0.489929 -0.490784 1441832828 0.590576 0.413818 0.484619 -0.495056 1441832828 0.590576 0.413818 0.484619 -0.495056 1441832828 0.590576 0.413818 0.484619 -0.495056 1441832828 0.590576 0.413818 0.484619 -0.495056 1441832828 0.590576 0.413818 0.484619 -0.495056 1441832828 0.590576 0.413818 0.484619 -0.495056 1441832828 0.593445 0.411377 0.492798 -0.485535 1441832828 0.593445 0.411377 0.492798 -0.485535 1441832828 0.593445 0.411377 0.492798 -0.485535 1441832828 0.593445 0.411377 0.492798 -0.485535 1441832828 0.593445 0.411377 0.492798 -0.485535 1441832828 0.593445 0.411377 0.492798 -0.485535 1441832828 0.598999 0.407349 0.487732 -0.487183 1441832828 0.598999 0.407349 0.487732 -0.487183 1441832828 0.608032 0.397522 0.499390 -0.472046 1441832828 0.612244 0.397400 0.497742 -0.468445 1441832828 0.612244 0.397400 0.497742 -0.468445 1441832828 0.612244 0.397400 0.497742 -0.468445 1441832828 0.612244 0.397400 0.497742 -0.468445 1441832828 0.615662 0.399963 0.493835 -0.465942 1441832828 0.615662 0.399963 0.493835 -0.465942 1441832828 0.615662 0.399963 0.493835 -0.465942 1441832828 0.615662 0.399963 0.493835 -0.465942 1441832828 0.619751 0.400818 0.496277 -0.457092 1441832828 0.619751 0.400818 0.496277 -0.457092 1441832828 0.619751 0.400818 0.496277 -0.457092 1441832828 0.619751 0.400818 0.496277 -0.457092 1441832828 0.619751 0.400818 0.496277 -0.457092 1441832828 0.622314 0.400757 0.504395 -0.444580 1441832828 0.622314 0.400757 0.504395 -0.444580 1441832828 0.622314 0.400757 0.504395 -0.444580 1441832828 0.622314 0.400757 0.504395 -0.444580 1441832828 0.622314 0.400757 0.504395 -0.444580 1441832828 0.618408 0.400085 0.518005 -0.434875 1441832828 0.618408 0.400085 0.518005 -0.434875 1441832828 0.618408 0.400085 0.518005 -0.434875 1441832828 0.618408 0.400085 0.518005 -0.434875 1441832828 0.618408 0.400085 0.518005 -0.434875 1441832828 0.618408 0.400085 0.518005 -0.434875 1441832828 0.618408 0.400085 0.518005 -0.434875 1441832828 0.612000 0.406189 0.518799 -0.437317 1441832828 0.612000 0.406189 0.518799 -0.437317 1441832828 0.612000 0.406189 0.518799 -0.437317 1441832828 0.612000 0.406189 0.518799 -0.437317 1441832828 0.612000 0.406189 0.518799 -0.437317 1441832828 0.612000 0.406189 0.518799 -0.437317 1441832828 0.609741 0.410278 0.509338 -0.447693 1441832828 0.609741 0.410278 0.509338 -0.447693 1441832828 0.609741 0.410278 0.509338 -0.447693 1441832828 0.609741 0.410278 0.509338 -0.447693 1441832828 0.609741 0.410278 0.509338 -0.447693 1441832828 0.609741 0.410278 0.509338 -0.447693 1441832829 0.604004 0.415527 0.508362 -0.451721 1441832829 0.604004 0.415527 0.508362 -0.451721 1441832829 0.604004 0.415527 0.508362 -0.451721 1441832829 0.604004 0.415527 0.508362 -0.451721 1441832829 0.604004 0.415527 0.508362 -0.451721 1441832829 0.604004 0.415527 0.508362 -0.451721 1441832829 0.604004 0.415527 0.508362 -0.451721 1441832829 0.599915 0.418152 0.509155 -0.453796 1441832829 0.599915 0.418152 0.509155 -0.453796 1441832829 0.599915 0.418152 0.509155 -0.453796 1441832829 0.599915 0.418152 0.509155 -0.453796 1441832829 0.599915 0.418152 0.509155 -0.453796 1441832829 0.599915 0.418152 0.509155 -0.453796 1441832829 0.598206 0.421021 0.508972 -0.453613 1441832829 0.598206 0.421021 0.508972 -0.453613 1441832829 0.598206 0.421021 0.508972 -0.453613 1441832829 0.598206 0.421021 0.508972 -0.453613 1441832829 0.598206 0.421021 0.508972 -0.453613 1441832829 0.598206 0.421021 0.508972 -0.453613 1441832829 0.598206 0.421021 0.508972 -0.453613 1441832829 0.599548 0.418335 0.506165 -0.457520 1441832829 0.599548 0.418335 0.506165 -0.457520 1441832829 0.599548 0.418335 0.506165 -0.457520 1441832829 0.599548 0.418335 0.506165 -0.457520 1441832829 0.599548 0.418335 0.506165 -0.457520 1441832829 0.599548 0.418335 0.506165 -0.457520 1441832829 0.599854 0.413635 0.503174 -0.464600 1441832829 0.599854 0.413635 0.503174 -0.464600 1441832829 0.599854 0.413635 0.503174 -0.464600 1441832829 0.599854 0.413635 0.503174 -0.464600 1441832829 0.599854 0.413635 0.503174 -0.464600 1441832829 0.599854 0.413635 0.503174 -0.464600 1441832829 0.598633 0.409729 0.501770 -0.471069 1441832829 0.598633 0.409729 0.501770 -0.471069 1441832829 0.598633 0.409729 0.501770 -0.471069 1441832829 0.598633 0.409729 0.501770 -0.471069 1441832829 0.598633 0.409729 0.501770 -0.471069 1441832829 0.598633 0.409729 0.501770 -0.471069 1441832829 0.598633 0.409729 0.501770 -0.471069 1441832829 0.597534 0.407410 0.495361 -0.481201 1441832829 0.597534 0.407410 0.495361 -0.481201 1441832829 0.597534 0.407410 0.495361 -0.481201 1441832829 0.597534 0.407410 0.495361 -0.481201 1441832829 0.595032 0.411621 0.487976 -0.488281 1441832829 0.595032 0.411621 0.487976 -0.488281 1441832829 0.595032 0.411621 0.487976 -0.488281 1441832829 0.595032 0.411621 0.487976 -0.488281 1441832829 0.595032 0.411621 0.487976 -0.488281 1441832829 0.595032 0.411621 0.487976 -0.488281 1441832829 0.591431 0.419678 0.490479 -0.483215 1441832829 0.591431 0.419678 0.490479 -0.483215 1441832829 0.591431 0.419678 0.490479 -0.483215 1441832829 0.591431 0.419678 0.490479 -0.483215 1441832829 0.591431 0.419678 0.490479 -0.483215 1441832829 0.591431 0.419678 0.490479 -0.483215 1441832829 0.602295 0.404053 0.499512 -0.473694 1441832829 0.602295 0.404053 0.499512 -0.473694 1441832829 0.602295 0.404053 0.499512 -0.473694 1441832829 0.602295 0.404053 0.499512 -0.473694 1441832829 0.602295 0.404053 0.499512 -0.473694 1441832829 0.602295 0.404053 0.499512 -0.473694 1441832829 0.602295 0.404053 0.499512 -0.473694 1441832829 0.602661 0.400208 0.509033 -0.466309 1441832829 0.602661 0.400208 0.509033 -0.466309 1441832829 0.602661 0.400208 0.509033 -0.466309 1441832829 0.602661 0.400208 0.509033 -0.466309 1441832829 0.602661 0.400208 0.509033 -0.466309 1441832829 0.602661 0.400208 0.509033 -0.466309 1441832829 0.605591 0.403748 0.501587 -0.467468 1441832829 0.605591 0.403748 0.501587 -0.467468 1441832829 0.605591 0.403748 0.501587 -0.467468 1441832829 0.605591 0.403748 0.501587 -0.467468 1441832829 0.605591 0.403748 0.501587 -0.467468 1441832829 0.605591 0.403748 0.501587 -0.467468 1441832829 0.605591 0.403748 0.501587 -0.467468 1441832829 0.603760 0.407471 0.503967 -0.464050 1441832829 0.603760 0.407471 0.503967 -0.464050 1441832829 0.603760 0.407471 0.503967 -0.464050 1441832829 0.603760 0.407471 0.503967 -0.464050 1441832829 0.603760 0.407471 0.503967 -0.464050 1441832829 0.603760 0.407471 0.503967 -0.464050 1441832829 0.606812 0.404175 0.506226 -0.460510 1441832829 0.606812 0.404175 0.506226 -0.460510 1441832829 0.606812 0.404175 0.506226 -0.460510 1441832829 0.606812 0.404175 0.506226 -0.460510 1441832829 0.606812 0.404175 0.506226 -0.460510 1441832829 0.606812 0.404175 0.506226 -0.460510 1441832829 0.611572 0.404419 0.505066 -0.455322 1441832829 0.611572 0.404419 0.505066 -0.455322 1441832829 
0.572510 0.428894 0.501282 -0.486816 1441832832 0.572510 0.428894 0.501282 -0.486816 1441832832 0.572510 0.428894 0.501282 -0.486816 1441832832 0.567688 0.433044 0.496887 -0.493164 1441832832 0.567688 0.433044 0.496887 -0.493164 1441832832 0.567688 0.433044 0.496887 -0.493164 1441832832 0.567688 0.433044 0.496887 -0.493164 1441832832 0.567688 0.433044 0.496887 -0.493164 1441832832 0.567688 0.433044 0.496887 -0.493164 1441832832 0.557373 0.447693 0.490540 -0.498230 1441832832 0.557373 0.447693 0.490540 -0.498230 1441832832 0.557373 0.447693 0.490540 -0.498230 1441832832 0.557373 0.447693 0.490540 -0.498230 1441832832 0.557373 0.447693 0.490540 -0.498230 1441832832 0.557373 0.447693 0.490540 -0.498230 1441832832 0.544067 0.469788 0.482361 -0.500488 1441832832 0.544067 0.469788 0.482361 -0.500488 1441832832 0.544067 0.469788 0.482361 -0.500488 1441832832 0.544067 0.469788 0.482361 -0.500488 1441832832 0.544067 0.469788 0.482361 -0.500488 1441832832 0.544067 0.469788 0.482361 -0.500488 1441832832 0.544067 0.469788 0.482361 -0.500488 1441832832 0.546997 0.477112 0.483521 -0.489197 1441832832 0.546997 0.477112 0.483521 -0.489197 1441832832 0.546997 0.477112 0.483521 -0.489197 1441832832 0.546997 0.477112 0.483521 -0.489197 1441832832 0.546997 0.477112 0.483521 -0.489197 1441832832 0.546997 0.477112 0.483521 -0.489197 1441832832 0.554382 0.469849 0.486023 -0.485352 1441832832 0.554382 0.469849 0.486023 -0.485352 1441832832 0.554382 0.469849 0.486023 -0.485352 1441832832 0.554382 0.469849 0.486023 -0.485352 1441832832 0.554382 0.469849 0.486023 -0.485352 1441832832 0.554382 0.469849 0.486023 -0.485352 1441832832 0.561401 0.463196 0.485657 -0.484131 1441832832 0.561401 0.463196 0.485657 -0.484131 1441832832 0.561401 0.463196 0.485657 -0.484131 1441832832 0.561401 0.463196 0.485657 -0.484131 1441832833 0.561401 0.463196 0.485657 -0.484131 1441832833 0.561401 0.463196 0.485657 -0.484131 1441832833 0.561401 0.463196 0.485657 -0.484131 1441832833 0.565796 0.460693 0.487793 -0.479187 1441832833 0.565796 0.460693 0.487793 -0.479187 1441832833 0.565796 0.460693 0.487793 -0.479187 1441832833 0.565796 0.460693 0.487793 -0.479187 1441832833 0.565796 0.460693 0.487793 -0.479187 1441832833 0.565796 0.460693 0.487793 -0.479187 1441832833 0.567871 0.458191 0.491821 -0.474976 1441832833 0.567871 0.458191 0.491821 -0.474976 1441832833 0.567871 0.458191 0.491821 -0.474976 1441832833 0.567871 0.458191 0.491821 -0.474976 1441832833 0.567871 0.458191 0.491821 -0.474976 1441832833 0.567871 0.458191 0.491821 -0.474976 1441832833 0.567871 0.458191 0.491821 -0.474976 1441832833 0.570435 0.454407 0.495178 -0.472046 1441832833 0.570435 0.454407 0.495178 -0.472046 1441832833 0.570435 0.454407 0.495178 -0.472046 1441832833 0.570435 0.454407 0.495178 -0.472046 1441832833 0.570435 0.454407 0.495178 -0.472046 1441832833 0.570435 0.454407 0.495178 -0.472046 1441832833 0.577087 0.444519 0.500610 -0.467712 1441832833 0.577087 0.444519 0.500610 -0.467712 1441832833 0.577087 0.444519 0.500610 -0.467712 1441832833 0.577087 0.444519 0.500610 -0.467712 1441832833 0.577087 0.444519 0.500610 -0.467712 1441832833 0.577087 0.444519 0.500610 -0.467712 1441832833 0.588623 0.429504 0.503479 -0.464294 1441832833 0.588623 0.429504 0.503479 -0.464294 1441832833 0.588623 0.429504 0.503479 -0.464294 1441832833 0.588623 0.429504 0.503479 -0.464294 1441832833 0.588623 0.429504 0.503479 -0.464294 1441832833 0.588623 0.429504 0.503479 -0.464294 1441832833 0.588623 0.429504 0.503479 -0.464294 1441832833 0.601257 0.416992 0.500122 -0.463013 1441832833 0.601257 0.416992 0.500122 -0.463013 1441832833 0.601257 0.416992 0.500122 -0.463013 1441832833 0.601257 0.416992 0.500122 -0.463013 1441832833 0.601257 0.416992 0.500122 -0.463013 1441832833 0.601257 0.416992 0.500122 -0.463013 1441832833 0.613464 0.403198 0.500610 -0.458679 1441832833 0.613464 0.403198 0.500610 -0.458679 1441832833 0.613464 0.403198 0.500610 -0.458679 1441832833 0.613464 0.403198 0.500610 -0.458679 1441832833 0.613464 0.403198 0.500610 -0.458679 1441832833 0.619446 0.395813 0.502075 -0.455505 1441832833 0.619446 0.395813 0.502075 -0.455505 1441832833 0.619446 0.395813 0.502075 -0.455505 1441832833 0.619446 0.395813 0.502075 -0.455505 1441832833 0.619446 0.395813 0.502075 -0.455505 1441832833 0.619446 0.395813 0.502075 -0.455505 1441832833 0.619446 0.395813 0.502075 -0.455505 1441832833 0.617981 0.396423 0.499390 -0.459839 1441832833 0.617981 0.396423 0.499390 -0.459839 1441832833 0.617981 0.396423 0.499390 -0.459839 1441832833 0.617981 0.396423 0.499390 -0.459839 1441832833 0.617981 0.396423 0.499390 -0.459839 1441832833 0.617981 0.396423 0.499390 -0.459839 1441832833 0.611633 0.402405 0.497742 -0.464905 1441832833 0.611633 0.402405 0.497742 -0.464905 1441832833 0.611633 0.402405 0.497742 -0.464905 1441832833 0.611633 0.402405 0.497742 -0.464905 1441832833 0.611633 0.402405 0.497742 -0.464905 1441832833 0.611633 0.402405 0.497742 -0.464905 1441832833 0.611633 0.402405 0.497742 -0.464905 1441832833 0.605835 0.406250 0.497375 -0.469543 1441832833 0.605835 0.406250 0.497375 -0.469543 1441832833 0.605835 0.406250 0.497375 -0.469543 1441832833 0.605835 0.406250 0.497375 -0.469543 1441832833 0.605835 0.406250 0.497375 -0.469543 1441832833 0.605835 0.406250 0.497375 -0.469543 1441832833 0.603210 0.407837 0.495789 -0.473267 1441832833 0.603210 0.407837 0.495789 -0.473267 1441832833 0.603210 0.407837 0.495789 -0.473267 1441832833 0.603210 0.407837 0.495789 -0.473267 1441832833 0.603210 0.407837 0.495789 -0.473267 1441832833 0.603210 0.407837 0.495789 -0.473267 1441832833 0.603210 0.407837 0.495789 -0.473267 1441832833 0.597412 0.417175 0.489502 -0.478943 1441832833 0.597412 0.417175 0.489502 -0.478943 1441832833 0.597412 0.417175 0.489502 -0.478943 1441832833 0.597412 0.417175 0.489502 -0.478943 1441832833 0.597412 0.417175 0.489502 -0.478943 1441832833 0.597412 0.417175 0.489502 -0.478943 1441832833 0.591614 0.425293 0.485107 -0.483459 1441832833 0.591614 0.425293 0.485107 -0.483459 1441832833 0.591614 0.425293 0.485107 -0.483459 1441832833 0.591614 0.425293 0.485107 -0.483459 1441832833 0.591614 0.425293 0.485107 -0.483459 1441832833 0.591614 0.425293 0.485107 -0.483459 1441832833 0.583862 0.434143 0.483093 -0.487000 1441832833 0.583862 0.434143 0.483093 -0.487000 1441832833 0.583862 0.434143 0.483093 -0.487000 1441832833 0.583862 0.434143 0.483093 -0.487000 1441832833 0.583862 0.434143 0.483093 -0.487000 1441832833 0.583862 0.434143 0.483093 -0.487000 1441832833 0.583862 0.434143 0.483093 -0.487000 1441832833 0.579834 0.440063 0.485413 -0.484192 1441832833 0.579834 0.440063 0.485413 -0.484192 1441832833 0.579834 0.440063 0.485413 -0.484192 1441832833 0.579834 0.440063 0.485413 -0.484192 1441832833 0.579834 0.440063 0.485413 -0.484192 1441832833 0.579834 0.440063 0.485413 -0.484192 1441832833 0.584961 0.434143 0.492065 -0.476501 1441832833 0.584961 0.434143 0.492065 -0.476501 1441832833 0.584961 0.434143 0.492065 -0.476501 1441832833 0.584961 0.434143 0.492065 -0.476501 1441832833 0.584961 0.434143 0.492065 -0.476501 1441832833 0.584961 0.434143 0.492065 -0.476501 1441832833 0.585876 0.429626 0.490967 -0.480713 1441832833 0.585876 0.429626 0.490967 -0.480713 1441832833 0.585876 0.429626 0.490967 -0.480713 1441832833 0.585876 0.429626 0.490967 -0.480713 1441832833 0.585876 0.429626 0.490967 -0.480713 1441832834 0.585876 0.429626 0.490967 -0.480713 1441832834 0.585876 0.429626 0.490967 -0.480713 1441832834 0.586731 0.425354 0.493958 -0.480347 1441832834 0.586731 0.425354 0.493958 -0.480347 1441832834 0.586731 0.425354 0.493958 -0.480347 1441832834 0.586731 0.425354 0.493958 -0.480347 1441832834 0.586731 0.425354 0.493958 -0.480347 1441832834 0.586731 0.425354 0.493958 -0.480347 1441832834 0.586487 0.424072 0.496399 -0.479248 1441832834 0.586487 0.424072 0.496399 -0.479248 1441832834 0.586487 0.424072 0.496399 -0.479248 1441832834 0.586487 0.424072 0.496399 -0.479248 1441832834 0.586487 0.424072 0.496399 -0.479248 1441832834 0.586487 0.424072 0.496399 -0.479248 1441832834 0.585022 0.425659 0.498413 -0.477600 1441832834 0.585022 0.425659 0.498413 -0.477600 1441832834 0.585022 0.425659 0.498413 -0.477600 1441832834 0.585022 0.425659 0.498413 -0.477600 1441832834 0.585022 0.425659 0.498413 -0.477600 1441832834 0.585022 0.425659 0.498413 -0.477600 1441832834 0.585022 0.425659 0.498413 -0.477600 1441832834 0.584106 0.425842 0.498657 -0.478271 1441832834 0.584106 0.425842 0.498657 -0.478271 1441832834 0.584106 0.425842 0.498657 -0.478271 1441832834 0.584106 0.425842 0.498657 -0.478271 1441832834 0.584106 0.425842 0.498657 -0.478271 1441832834 0.584106 0.425842 0.498657 -0.478271 1441832834 0.586182 0.423584 0.497864 -0.478577 1441832834 0.586182 0.423584 0.497864 -0.478577 1441832834 0.586182 0.423584 0.497864 -0.478577 1441832834 0.586182 0.423584 0.497864 -0.478577 1441832834 0.586182 0.423584 0.497864 -0.478577 1441832834 0.586182 0.423584 0.497864 -0.478577 1441832834 0.586182 0.423584 0.497864 -0.478577 1441832834 0.591309 0.419678 0.495300 -0.478333 1441832834 0.591309 0.419678 0.495300 -0.478333 1441832834 0.591309 0.419678 0.495300 -0.478333 1441832834 0.591309 0.419678 0.495300 -0.478333 1441832834 0.591309 0.419678 0.495300 -0.478333 1441832834 0.591309 0.419678 0.495300 -0.478333 1441832834 0.591309 0.419678 0.495300 -0.478333 1441832834 0.596558 0.415283 0.491150 -0.479980 1441832834 0.596558 0.415283 0.491150 -0.479980 1441832834 0.596558 0.415283 0.491150 -0.479980 1441832834 0.596558 0.415283 0.491150 -0.479980 1441832834 0.596558 0.415283 0.491150 -0.479980 1441832834 0.596558 0.415283 0.491150 -0.479980 1441832834 0.601257 0.409973 0.488708 -0.481201 1441832834 0.601257 0.409973 0.488708 -0.481201 1441832834 0.601257 0.409973 0.488708 -0.481201 1441832834 0.601257 0.409973 0.488708 -0.481201 1441832834 0.601257 0.409973 0.488708 -0.481201 1441832834 0.601257 0.409973 0.488708 -0.481201 1441832834 0.605896 0.403870 0.486633 -0.482666 1441832834 0.605896 0.403870 0.486633 -0.482666 1441832834 0.605896 0.403870 0.486633 -0.482666 1441832834 0.605896 0.403870 0.486633 -0.482666 1441832834 0.605896 0.403870 0.486633 -0.482666 1441832834 0.605896 0.403870 0.486633 -0.482666 1441832834 0.605896 0.403870 0.486633 -0.482666 1441832834 0.606628 0.403809 0.482727 -0.485596 1441832834 0.606628 0.403809 0.482727 -0.485596 1441832834 0.606628 0.403809 0.482727 -0.485596 1441832834 0.606628 0.403809 0.482727 -0.485596 1441832834 0.606628 0.403809 0.482727 -0.485596 1441832834 0.606628 0.403809 0.482727 -0.485596 1441832834 0.604492 0.405090 0.479553 -0.490356 1441832834 0.604492 0.405090 0.479553 -0.490356 1441832834 0.604492 0.405090 0.479553 -0.490356 1441832834 0.604492 0.405090 0.479553 -0.490356 1441832834 0.604492 0.405090 0.479553 -0.490356 1441832834 0.604492 0.405090 0.479553 -0.490356 1441832834 0.598206 0.411804 0.478455 -0.493591 1441832834 0.598206 0.411804 0.478455 -0.493591 1441832834 0.598206 0.411804 0.478455 -0.493591 1441832834 0.598206 0.411804 0.478455 -0.493591 1441832834 0.598206 0.411804 0.478455 -0.493591 1441832834 0.598206 0.411804 0.478455 -0.493591 1441832834 0.594727 0.413269 0.476501 -0.498413 1441832834 0.594727 0.413269 0.476501 -0.498413 1441832834 0.594727 0.413269 0.476501 -0.498413 1441832834 0.594727 0.413269 0.476501 -0.498413 1441832834 0.594727 0.413269 0.476501 -0.498413 1441832834 0.594727 0.413269 0.476501 -0.498413 1441832834 0.590454 0.416199 0.474792 -0.502625 1441832834 0.590454 0.416199 0.474792 -0.502625 1441832834 0.590454 0.416199 0.474792 -0.502625 1441832834 0.590454 0.416199 0.474792 -0.502625 1441832834 0.590454 0.416199 0.474792 -0.502625 1441832834 0.590454 0.416199 0.474792 -0.502625 1441832834 0.583984 0.425476 0.473877 -0.503357 1441832834 0.583984 0.425476 0.473877 -0.503357 1441832834 0.583984 0.425476 0.473877 -0.503357 1441832834 0.583984 0.425476 0.473877 -0.503357 1441832834 0.583984 0.425476 0.473877 -0.503357 1441832834 0.583984 0.425476 0.473877 -0.503357 1441832834 0.583984 0.425476 0.473877 -0.503357 1441832834 0.575073 0.437500 0.474915 -0.502258 1441832834 0.575073 0.437500 0.474915 -0.502258 1441832834 0.575073 0.437500 0.474915 -0.502258 1441832834 0.575073 0.437500 0.474915 -0.502258 1441832834 0.575073 0.437500 0.474915 -0.502258 1441832834 0.575073 0.437500 0.474915 -0.502258 1441832834 0.572388 0.442810 0.486816 -0.489075 1441832834 0.572388 0.442810 0.486816 -0.489075 1441832834 0.572388 0.442810 0.486816 -0.489075 1441832834 0.572388 0.442810 0.486816 -0.489075 1441832834 0.572388 0.442810 0.486816 -0.489075 1441832834 0.572388 0.442810 0.486816 -0.489075 1441832834 0.577271 0.437683 0.489197 -0.485596 1441832834 0.577271 0.437683 0.489197 -0.485596 1441832834 0.577271 0.437683 0.489197 -0.485596 1441832834 0.577271 0.437683 0.489197 -0.485596 1441832834 0.577271 0.437683 0.489197 -0.485596 1441832834 0.577271 0.437683 0.489197 -0.485596 1441832835 0.579651 0.430664 0.491394 -0.486816 1441832835 0.579651 0.430664 0.491394 -0.486816 1441832835 0.579651 0.430664 0.491394 -0.486816 1441832835 0.579651 0.430664 0.491394 -0.486816 1441832835 0.579651 0.430664 0.491394 -0.486816 1441832835 0.579651 0.430664 0.491394 -0.486816 1441832835 0.581909 0.428284 0.497070 -0.480408 1441832835 0.581909 0.428284 0.497070 -0.480408 1441832835 0.581909 0.428284 0.497070 -0.480408 1441832835 0.581909 0.428284 0.497070 -0.480408 1441832835 0.581909 0.428284 0.497070 -0.480408 1441832835 0.581909 0.428284 0.497070 -0.480408 1441832835 0.581909 0.428284 0.497070 -0.480408 1441832835 0.579407 0.432617 0.500427 -0.476013 1441832835 0.579407 0.432617 0.500427 -0.476013 1441832835 0.579407 0.432617 0.500427 -0.476013 1441832835 0.579407 0.432617 0.500427 -0.476013 1441832835 0.579407 0.432617 0.500427 -0.476013 1441832835 0.579407 0.432617 0.500427 -0.476013 1441832835 0.578430 0.432373 0.501831 -0.475952 1441832835 0.578430 0.432373 0.501831 -0.475952 1441832835 0.578430 0.432373 0.501831 -0.475952 1441832835 0.578430 0.432373 0.501831 -0.475952 1441832835 0.578430 0.432373 0.501831 -0.475952 1441832835 0.578430 0.432373 0.501831 -0.475952 1441832835 0.578430 0.432373 0.501831 -0.475952 1441832835 0.579163 0.429932 0.502258 -0.476868 1441832835 0.579163 0.429932 0.502258 -0.476868 1441832835 0.579163 0.429932 0.502258 -0.476868 1441832835 0.579163 0.429932 0.502258 -0.476868 1441832835 0.579163 0.429932 0.502258 -0.476868 1441832835 0.579163 0.429932 0.502258 -0.476868 1441832835 0.583679 0.425598 0.503052 -0.474426 1441832835 0.583679 0.425598 0.503052 -0.474426 1441832835 0.583679 0.425598 0.503052 -0.474426 1441832835 0.583679 0.425598 0.503052 -0.474426 1441832835 0.583679 0.425598 0.503052 -0.474426 1441832835 0.583679 0.425598 0.503052 -0.474426 1441832835 0.590515 0.422974 0.503601 -0.467712 1441832835 0.590515 0.422974 0.503601 -0.467712 1441832835 0.590515 0.422974 0.503601 -0.467712 1441832835 0.590515 0.422974 0.503601 -0.467712 1441832835 0.590515 0.422974 0.503601 -0.467712 1441832835 0.590515 0.422974 0.503601 -0.467712 1441832835 0.601807 0.415100 0.498230 -0.466003 1441832835 0.601807 0.415100 0.498230 -0.466003 1441832835 0.601807 0.415100 0.498230 -0.466003 1441832835 0.601807 0.415100 0.498230 -0.466003 1441832835 0.601807 0.415100 0.498230 -0.466003 1441832835 0.601807 0.415100 0.498230 -0.466003 1441832835 0.601807 0.415100 0.498230 -0.466003 1441832835 0.607971 0.408997 0.499512 -0.462036 1441832835 0.607971 0.408997 0.499512 -0.462036 1441832835 0.607971 0.408997 0.499512 -0.462036 1441832835 0.607971 0.408997 0.499512 -0.462036 1441832835 0.607971 0.408997 0.499512 -0.462036 1441832835 0.607971 0.408997 0.499512 -0.462036 1441832835 0.605957 0.410339 0.498840 -0.464233 1441832835 0.605957 0.410339 0.498840 -0.464233 1441832835 0.605957 0.410339 0.498840 -0.464233 1441832835 0.605957 0.410339 0.498840 -0.464233 1441832835 0.605957 0.410339 0.498840 -0.464233 1441832835 0.605957 0.410339 0.498840 -0.464233 1441832835 0.605957 0.410339 0.498840 -0.464233 1441832835 0.597961 0.418457 0.496887 -0.469421 1441832835 0.597961 0.418457 0.496887 -0.469421 1441832835 0.597961 0.418457 0.496887 -0.469421 1441832835 0.597961 0.418457 0.496887 -0.469421 1441832835 0.597961 0.418457 0.496887 -0.469421 1441832835 0.597961 0.418457 0.496887 -0.469421 1441832835 0.590149 0.424622 0.494812 -0.475952 1441832835 0.590149 0.424622 0.494812 -0.475952 1441832835 0.590149 0.424622 0.494812 -0.475952 1441832835 0.590149 0.424622 0.494812 -0.475952 1441832835 0.590149 0.424622 0.494812 -0.475952 1441832835 0.590149 0.424622 0.494812 -0.475952 1441832835 0.585449 0.427307 0.494019 -0.480103 1441832835 0.585449 0.427307 0.494019 -0.480103 1441832835 0.585449 0.427307 0.494019 -0.480103 1441832835 0.585449 0.427307 0.494019 -0.480103 1441832835 0.585449 0.427307 0.494019 -0.480103 1441832835 0.585449 0.427307 0.494019 -0.480103 1441832835 0.584106 0.428345 0.491455 -0.483459 1441832835 0.584106 0.428345 0.491455 -0.483459 1441832835 0.584106 0.428345 0.491455 -0.483459 1441832835 0.584106 0.428345 0.491455 -0.483459 1441832835 0.584106 0.428345 0.491455 -0.483459 1441832835 0.584106 0.428345 0.491455 -0.483459 1441832835 0.584106 0.428345 0.491455 -0.483459 1441832835 0.582458 0.429199 0.488770 -0.487366 1441832835 0.582458 0.429199 0.488770 -0.487366 1441832835 0.582458 0.429199 0.488770 -0.487366 1441832835 0.582458 0.429199 0.488770 -0.487366 1441832835 0.582458 0.429199 0.488770 -0.487366 1441832835 0.582458 0.429199 0.488770 -0.487366 1441832835 0.576050 0.437439 0.489441 -0.487061 1441832835 0.576050 0.437439 0.489441 -0.487061 1441832835 0.576050 0.437439 0.489441 -0.487061 1441832835 0.576050 0.437439 0.489441 -0.487061 1441832835 0.576050 0.437439 0.489441 -0.487061 1441832835 0.576050 0.437439 0.489441 -0.487061 1441832835 0.576050 0.437439 0.489441 -0.487061 1441832835 0.565857 0.450989 0.494690 -0.481262 1441832835 0.565857 0.450989 0.494690 -0.481262 1441832835 0.565857 0.450989 0.494690 -0.481262 1441832835 0.565857 0.450989 0.494690 -0.481262 1441832835 0.565857 0.450989 0.494690 -0.481262 1441832835 0.565857 0.450989 0.494690 -0.481262 1441832835 0.562866 0.451294 0.506409 -0.472168 1441832835 0.562866 0.451294 0.506409 -0.472168 1441832835 0.562866 0.451294 0.506409 -0.472168 1441832835 0.562866 0.451294 0.506409 -0.472168 1441832835 0.562866 0.451294 0.506409 -0.472168 1441832835 0.562866 0.451294 0.506409 -0.472168 1441832835 0.563538 0.449707 0.513977 -0.464722 1441832836 0.563538 0.449707 0.513977 -0.464722 1441832836 0.563538 0.449707 0.513977 -0.464722 1441832836 0.563538 0.449707 0.513977 -0.464722 1441832836 0.563538 0.449707 0.513977 -0.464722 1441832836 0.563538 0.449707 0.513977 -0.464722 1441832836 0.567627 0.444092 0.517944 -0.460693 1441832836 0.567627 0.444092 0.517944 -0.460693 1441832836 0.567627 0.444092 0.517944 -0.460693 1441832836 0.567627 0.444092 0.517944 -0.460693 1441832836 0.567627 0.444092 0.517944 -0.460693 1441832836 0.567627 0.444092 0.517944 -0.460693 1441832836 0.567627 0.444092 0.517944 -0.460693 1441832836 0.572266 0.439514 0.518372 -0.458862 1441832836 0.572266 0.439514 0.518372 -0.458862 1441832836 0.572266 0.439514 0.518372 -0.458862 1441832836 0.572266 0.439514 0.518372 -0.458862 1441832836 0.572266 0.439514 0.518372 -0.458862 1441832836 0.572266 0.439514 0.518372 -0.458862 1441832836 0.572571 0.441223 0.518372 -0.456848 1441832836 0.572571 0.441223 0.518372 -0.456848 1441832836 0.572571 0.441223 0.518372 -0.456848 1441832836 0.572571 0.441223 0.518372 -0.456848 1441832836 0.572571 0.441223 0.518372 -0.456848 1441832836 0.572571 0.441223 0.518372 -0.456848 1441832836 0.569641 0.443359 0.518738 -0.458069 1441832836 0.569641 0.443359 0.518738 -0.458069 1441832836 0.569641 0.443359 0.518738 -0.458069 1441832836 0.569641 0.443359 0.518738 -0.458069 1441832836 0.569641 0.443359 0.518738 -0.458069 1441832836 0.569641 0.443359 0.518738 -0.458069 1441832836 0.572510 0.440857 0.514099 -0.462036 1441832836 0.572510 0.440857 0.514099 -0.462036 1441832836 0.572510 0.440857 0.514099 -0.462036 1441832836 0.572510 0.440857 0.514099 -0.462036 1441832836 0.572510 0.440857 0.514099 -0.462036 1441832836 0.572510 0.440857 0.514099 -0.462036 1441832836 0.576233 0.437683 0.512939 -0.461792 1441832836 0.576233 0.437683 0.512939 -0.461792 1441832836 0.576233 0.437683 0.512939 -0.461792 1441832836 0.576233 0.437683 0.512939 -0.461792 1441832836 0.576233 0.437683 0.512939 -0.461792 1441832836 0.576233 0.437683 0.512939 -0.461792 1441832836 0.585144 0.431519 0.508240 -0.461609 1441832836 0.585144 0.431519 0.508240 -0.461609 1441832836 0.585144 0.431519 0.508240 -0.461609 1441832836 0.585144 0.431519 0.508240 -0.461609 1441832836 0.585144 0.431519 0.508240 -0.461609 1441832836 0.585144 0.431519 0.508240 -0.461609 1441832836 0.585144 0.431519 0.508240 -0.461609 1441832836 0.597290 0.423889 0.504395 -0.457275 1441832836 0.597290 0.423889 0.504395 -0.457275 1441832836 0.597290 0.423889 0.504395 -0.457275 1441832836 0.597290 0.423889 0.504395 -0.457275 1441832836 0.597290 0.423889 0.504395 -0.457275 1441832836 0.597290 0.423889 0.504395 -0.457275 1441832836 0.609558 0.414612 0.501282 -0.452942 1441832836 0.609558 0.414612 0.501282 -0.452942 1441832836 0.609558 0.414612 0.501282 -0.452942 1441832836 0.609558 0.414612 0.501282 -0.452942 1441832836 0.609558 0.414612 0.501282 -0.452942 1441832836 0.609558 0.414612 0.501282 -0.452942 1441832836 0.609558 0.414612 0.501282 -0.452942 1441832836 0.613953 0.412720 0.498657 -0.451599 1441832836 0.613953 0.412720 0.498657 -0.451599 1441832836 0.613953 0.412720 0.498657 -0.451599 1441832836 0.613953 0.412720 0.498657 -0.451599 1441832836 0.613953 0.412720 0.498657 -0.451599 1441832836 0.613953 0.412720 0.498657 -0.451599 1441832836 0.613953 0.412720 0.498657 -0.451599 1441832836 0.617126 0.412720 0.494202 -0.452209 1441832836 0.617126 0.412720 0.494202 -0.452209 1441832836 0.617126 0.412720 0.494202 -0.452209 1441832836 0.617126 0.412720 0.494202 -0.452209 1441832836 0.617126 0.412720 0.494202 -0.452209 1441832836 0.617126 0.412720 0.494202 -0.452209 1441832836 0.613098 0.419617 0.488892 -0.457153 1441832836 0.613098 0.419617 0.488892 -0.457153 1441832836 0.613098 0.419617 0.488892 -0.457153 1441832836 0.613098 0.419617 0.488892 -0.457153 1441832836 0.613098 0.419617 0.488892 -0.457153 1441832836 0.613098 0.419617 0.488892 -0.457153 1441832836 0.604980 0.427917 0.485657 -0.463623 1441832836 0.604980 0.427917 0.485657 -0.463623 1441832836 0.604980 0.427917 0.485657 -0.463623 1441832836 0.604980 0.427917 0.485657 -0.463623 1441832836 0.604980 0.427917 0.485657 -0.463623 1441832836 0.604980 0.427917 0.485657 -0.463623 1441832836 0.601868 0.429260 0.485352 -0.466797 1441832836 0.601868 0.429260 0.485352 -0.466797 1441832836 0.601868 0.429260 0.485352 -0.466797 1441832836 0.601868 0.429260 0.485352 -0.466797 1441832836 0.601868 0.429260 0.485352 -0.466797 1441832836 0.601868 0.429260 0.485352 -0.466797 1441832836 0.601135 0.427612 0.486145 -0.468445 1441832836 0.601135 0.427612 0.486145 -0.468445 1441832836 0.601135 0.427612 0.486145 -0.468445 1441832836 0.601135 0.427612 0.486145 -0.468445 1441832836 0.601135 0.427612 0.486145 -0.468445 1441832836 0.601135 0.427612 0.486145 -0.468445 1441832836 0.599548 0.428528 0.489624 -0.465942 1441832836 0.599548 0.428528 0.489624 -0.465942 1441832836 0.599548 0.428528 0.489624 -0.465942 1441832836 0.599548 0.428528 0.489624 -0.465942 1441832836 0.599548 0.428528 0.489624 -0.465942 1441832836 0.599548 0.428528 0.489624 -0.465942 1441832836 0.590820 0.439087 0.497009 -0.459412 1441832836 0.590820 0.439087 0.497009 -0.459412 1441832836 0.590820 0.439087 0.497009 -0.459412 1441832836 0.590820 0.439087 0.497009 -0.459412 1441832836 0.590820 0.439087 0.497009 -0.459412 1441832836 0.590820 0.439087 0.497009 -0.459412 1441832836 0.586060 0.437622 0.513245 -0.448975 1441832836 0.586060 0.437622 0.513245 -0.448975 1441832837 0.586060 0.437622 0.513245 -0.448975 1441832837 0.586060 0.437622 0.513245 -0.448975 1441832837 0.586060 0.437622 0.513245 -0.448975 1441832837 0.586060 0.437622 0.513245 -0.448975 1441832837 0.584412 0.430115 0.528320 -0.440796 1441832837 0.584412 0.430115 0.528320 -0.440796 1441832837 0.584412 0.430115 0.528320 -0.440796 1441832837 0.584412 0.430115 0.528320 -0.440796 1441832837 0.584412 0.430115 0.528320 -0.440796 1441832837 0.584412 0.430115 0.528320 -0.440796 1441832837 0.584412 0.430115 0.528320 -0.440796 1441832837 0.577393 0.429382 0.537231 -0.439880 1441832837 0.577393 0.429382 0.537231 -0.439880 1441832837 0.577393 0.429382 0.537231 -0.439880 1441832837 0.577393 0.429382 0.537231 -0.439880 1441832837 0.577393 0.429382 0.537231 -0.439880 1441832837 0.577393 0.429382 0.537231 -0.439880 1441832837 0.572876 0.429077 0.536804 -0.446655 1441832837 0.572876 0.429077 0.536804 -0.446655 1441832837 0.572876 0.429077 0.536804 -0.446655 1441832837 0.572876 0.429077 0.536804 -0.446655 1441832837 0.572876 0.429077 0.536804 -0.446655 1441832837 0.572876 0.429077 0.536804 -0.446655 1441832837 0.573486 0.430054 0.534241 -0.447998 1441832837 0.573486 0.430054 0.534241 -0.447998 1441832837 0.573486 0.430054 0.534241 -0.447998 1441832837 0.573486 0.430054 0.534241 -0.447998 1441832837 0.573486 0.430054 0.534241 -0.447998 1441832837 0.573486 0.430054 0.534241 -0.447998 1441832837 0.570557 0.431213 0.532104 -0.453064 1441832837 0.570557 0.431213 0.532104 -0.453064 1441832837 0.570557 0.431213 0.532104 -0.453064 1441832837 0.570557 0.431213 0.532104 -0.453064 1441832837 0.570557 0.431213 0.532104 -0.453064 1441832837 0.570557 0.431213 0.532104 -0.453064 1441832837 0.570557 0.431213 0.532104 -0.453064 1441832837 0.568359 0.435364 0.527527 -0.457275 1441832837 0.568359 0.435364 0.527527 -0.457275 1441832837 0.568359 0.435364 0.527527 -0.457275 1441832837 0.568359 0.435364 0.527527 -0.457275 1441832837 0.568359 0.435364 0.527527 -0.457275 1441832837 0.568359 0.435364 0.527527 -0.457275 1441832837 0.571655 0.434143 0.526306 -0.455750 1441832837 0.571655 0.434143 0.526306 -0.455750 1441832837 0.571655 0.434143 0.526306 -0.455750 1441832837 0.571655 0.434143 0.526306 -0.455750 1441832837 0.571655 0.434143 0.526306 -0.455750 1441832837 0.571655 0.434143 0.526306 -0.455750 1441832837 0.574951 0.432434 0.527649 -0.451599 1441832837 0.574951 0.432434 0.527649 -0.451599 1441832837 0.574951 0.432434 0.527649 -0.451599 1441832837 0.574951 0.432434 0.527649 -0.451599 1441832837 0.574951 0.432434 0.527649 -0.451599 1441832837 0.574951 0.432434 0.527649 -0.451599 1441832837 0.580200 0.428833 0.526550 -0.449585 1441832837 0.580200 0.428833 0.526550 -0.449585 1441832837 0.580200 0.428833 0.526550 -0.449585 1441832837 0.580200 0.428833 0.526550 -0.449585 1441832837 0.580200 0.428833 0.526550 -0.449585 1441832837 0.580200 0.428833 0.526550 -0.449585 1441832837 0.589661 0.421509 0.524048 -0.447144 1441832837 0.589661 0.421509 0.524048 -0.447144 1441832837 0.589661 0.421509 0.524048 -0.447144 1441832837 0.589661 0.421509 0.524048 -0.447144 1441832837 0.589661 0.421509 0.524048 -0.447144 1441832837 0.589661 0.421509 0.524048 -0.447144 1441832837 0.589661 0.421509 0.524048 -0.447144 1441832837 0.599976 0.410645 0.525574 -0.441711 1441832837 0.599976 0.410645 0.525574 -0.441711 1441832837 0.599976 0.410645 0.525574 -0.441711 1441832837 0.599976 0.410645 0.525574 -0.441711 1441832837 0.599976 0.410645 0.525574 -0.441711 1441832837 0.599976 0.410645 0.525574 -0.441711 1441832837 0.607239 0.404663 0.518494 -0.445618 1441832837 0.607239 0.404663 0.518494 -0.445618 1441832837 0.607239 0.404663 0.518494 -0.445618 1441832837 0.607239 0.404663 0.518494 -0.445618 1441832837 0.607239 0.404663 0.518494 -0.445618 1441832837 0.607239 0.404663 0.518494 -0.445618 1441832837 0.600220 0.418335 0.506104 -0.456665 1441832837 0.600220 0.418335 0.506104 -0.456665 1441832837 0.600220 0.418335 0.506104 -0.456665 1441832837 0.600220 0.418335 0.506104 -0.456665 1441832837 0.600220 0.418335 0.506104 -0.456665 1441832837 0.600220 0.418335 0.506104 -0.456665 1441832837 0.586060 0.429138 0.502258 -0.469055 1441832837 0.586060 0.429138 0.502258 -0.469055 1441832837 0.586060 0.429138 0.502258 -0.469055 1441832837 0.586060 0.429138 0.502258 -0.469055 1441832837 0.586060 0.429138 0.502258 -0.469055 1441832837 0.586060 0.429138 0.502258 -0.469055 1441832837 0.578003 0.433350 0.500305 -0.477234 1441832837 0.578003 0.433350 0.500305 -0.477234 1441832837 0.578003 0.433350 0.500305 -0.477234 1441832837 0.578003 0.433350 0.500305 -0.477234 1441832837 0.578003 0.433350 0.500305 -0.477234 1441832837 0.578003 0.433350 0.500305 -0.477234 1441832837 0.575134 0.433655 0.500977 -0.479675 1441832837 0.575134 0.433655 0.500977 -0.479675 1441832837 0.575134 0.433655 0.500977 -0.479675 1441832837 0.575134 0.433655 0.500977 -0.479675 1441832837 0.575134 0.433655 0.500977 -0.479675 1441832837 0.575134 0.433655 0.500977 -0.479675 1441832837 
0.584778 0.419250 0.516052 -0.464600 1441832840 0.584778 0.419250 0.516052 -0.464600 1441832840 0.584778 0.419250 0.516052 -0.464600 1441832840 0.584778 0.419250 0.516052 -0.464600 1441832840 0.584778 0.419250 0.516052 -0.464600 1441832840 0.584778 0.419250 0.516052 -0.464600 1441832840 0.584778 0.419250 0.516052 -0.464600 1441832840 0.587891 0.417603 0.516479 -0.461731 1441832840 0.587891 0.417603 0.516479 -0.461731 1441832840 0.587891 0.417603 0.516479 -0.461731 1441832840 0.587891 0.417603 0.516479 -0.461731 1441832840 0.587891 0.417603 0.516479 -0.461731 1441832840 0.587891 0.417603 0.516479 -0.461731 1441832840 0.591187 0.417725 0.517273 -0.456421 1441832840 0.591187 0.417725 0.517273 -0.456421 1441832840 0.591187 0.417725 0.517273 -0.456421 1441832840 0.591187 0.417725 0.517273 -0.456421 1441832840 0.591187 0.417725 0.517273 -0.456421 1441832840 0.591187 0.417725 0.517273 -0.456421 1441832840 0.590210 0.420105 0.519287 -0.453247 1441832841 0.590210 0.420105 0.519287 -0.453247 1441832841 0.590210 0.420105 0.519287 -0.453247 1441832841 0.590210 0.420105 0.519287 -0.453247 1441832841 0.590210 0.420105 0.519287 -0.453247 1441832841 0.590210 0.420105 0.519287 -0.453247 1441832841 0.590210 0.420105 0.519287 -0.453247 1441832841 0.586487 0.423035 0.524780 -0.448975 1441832841 0.586487 0.423035 0.524780 -0.448975 1441832841 0.586487 0.423035 0.524780 -0.448975 1441832841 0.586487 0.423035 0.524780 -0.448975 1441832841 0.586487 0.423035 0.524780 -0.448975 1441832841 0.586487 0.423035 0.524780 -0.448975 1441832841 0.575134 0.428345 0.528503 -0.454224 1441832841 0.575134 0.428345 0.528503 -0.454224 1441832841 0.575134 0.428345 0.528503 -0.454224 1441832841 0.575134 0.428345 0.528503 -0.454224 1441832841 0.575134 0.428345 0.528503 -0.454224 1441832841 0.575134 0.428345 0.528503 -0.454224 1441832841 0.575134 0.428345 0.528503 -0.454224 1441832841 0.565979 0.431702 0.527893 -0.463318 1441832841 0.565979 0.431702 0.527893 -0.463318 1441832841 0.565979 0.431702 0.527893 -0.463318 1441832841 0.565979 0.431702 0.527893 -0.463318 1441832841 0.565979 0.431702 0.527893 -0.463318 1441832841 0.563660 0.431763 0.529663 -0.463928 1441832841 0.563660 0.431763 0.529663 -0.463928 1441832841 0.563660 0.431763 0.529663 -0.463928 1441832841 0.563660 0.431763 0.529663 -0.463928 1441832841 0.563660 0.431763 0.529663 -0.463928 1441832841 0.563660 0.431763 0.529663 -0.463928 1441832841 0.563660 0.431763 0.529663 -0.463928 1441832841 0.564880 0.431274 0.530334 -0.462219 1441832841 0.564880 0.431274 0.530334 -0.462219 1441832841 0.564880 0.431274 0.530334 -0.462219 1441832841 0.564880 0.431274 0.530334 -0.462219 1441832841 0.564880 0.431274 0.530334 -0.462219 1441832841 0.564880 0.431274 0.530334 -0.462219 1441832841 0.566772 0.431763 0.527710 -0.462402 1441832841 0.566772 0.431763 0.527710 -0.462402 1441832841 0.566772 0.431763 0.527710 -0.462402 1441832841 0.566772 0.431763 0.527710 -0.462402 1441832841 0.566772 0.431763 0.527710 -0.462402 1441832841 0.566772 0.431763 0.527710 -0.462402 1441832841 0.565674 0.434631 0.524719 -0.464417 1441832841 0.565674 0.434631 0.524719 -0.464417 1441832841 0.565674 0.434631 0.524719 -0.464417 1441832841 0.565674 0.434631 0.524719 -0.464417 1441832841 0.565674 0.434631 0.524719 -0.464417 1441832841 0.565674 0.434631 0.524719 -0.464417 1441832841 0.564087 0.434692 0.521851 -0.469543 1441832841 0.564087 0.434692 0.521851 -0.469543 1441832841 0.564087 0.434692 0.521851 -0.469543 1441832841 0.564087 0.434692 0.521851 -0.469543 1441832841 0.564087 0.434692 0.521851 -0.469543 1441832841 0.564087 0.434692 0.521851 -0.469543 1441832841 0.563416 0.433289 0.517456 -0.476440 1441832841 0.563416 0.433289 0.517456 -0.476440 1441832841 0.563416 0.433289 0.517456 -0.476440 1441832841 0.563416 0.433289 0.517456 -0.476440 1441832841 0.563416 0.433289 0.517456 -0.476440 1441832841 0.563416 0.433289 0.517456 -0.476440 1441832841 0.564697 0.430176 0.510254 -0.485474 1441832841 0.564697 0.430176 0.510254 -0.485474 1441832841 0.564697 0.430176 0.510254 -0.485474 1441832841 0.564697 0.430176 0.510254 -0.485474 1441832841 0.564697 0.430176 0.510254 -0.485474 1441832841 0.564697 0.430176 0.510254 -0.485474 1441832841 0.564697 0.430176 0.510254 -0.485474 1441832841 0.565979 0.428467 0.502258 -0.493713 1441832841 0.565979 0.428467 0.502258 -0.493713 1441832841 0.565979 0.428467 0.502258 -0.493713 1441832841 0.565979 0.428467 0.502258 -0.493713 1441832841 0.565979 0.428467 0.502258 -0.493713 1441832841 0.565979 0.428467 0.502258 -0.493713 1441832841 0.571228 0.424988 0.496887 -0.496155 1441832841 0.571228 0.424988 0.496887 -0.496155 1441832841 0.571228 0.424988 0.496887 -0.496155 1441832841 0.571228 0.424988 0.496887 -0.496155 1441832841 0.571228 0.424988 0.496887 -0.496155 1441832841 0.571228 0.424988 0.496887 -0.496155 1441832841 0.578430 0.417358 0.501526 -0.489563 1441832841 0.578430 0.417358 0.501526 -0.489563 1441832841 0.578430 0.417358 0.501526 -0.489563 1441832841 0.578430 0.417358 0.501526 -0.489563 1441832841 0.578430 0.417358 0.501526 -0.489563 1441832841 0.578430 0.417358 0.501526 -0.489563 1441832841 0.586487 0.408691 0.500488 -0.488342 1441832841 0.586487 0.408691 0.500488 -0.488342 1441832841 0.586487 0.408691 0.500488 -0.488342 1441832841 0.586487 0.408691 0.500488 -0.488342 1441832841 0.586487 0.408691 0.500488 -0.488342 1441832841 0.586487 0.408691 0.500488 -0.488342 1441832841 0.586487 0.408691 0.500488 -0.488342 1441832841 0.594116 0.400146 0.505493 -0.480957 1441832841 0.594116 0.400146 0.505493 -0.480957 1441832841 0.594116 0.400146 0.505493 -0.480957 1441832841 0.594116 0.400146 0.505493 -0.480957 1441832841 0.594116 0.400146 0.505493 -0.480957 1441832841 0.594116 0.400146 0.505493 -0.480957 1441832841 0.594116 0.400146 0.505493 -0.480957 1441832841 0.600647 0.395691 0.506775 -0.475159 1441832841 0.600647 0.395691 0.506775 -0.475159 1441832841 0.600647 0.395691 0.506775 -0.475159 1441832841 0.600647 0.395691 0.506775 -0.475159 1441832841 0.600647 0.395691 0.506775 -0.475159 1441832841 0.600647 0.395691 0.506775 -0.475159 1441832841 0.604980 0.392517 0.509460 -0.469421 1441832841 0.604980 0.392517 0.509460 -0.469421 1441832841 0.604980 0.392517 0.509460 -0.469421 1441832841 0.604980 0.392517 0.509460 -0.469421 1441832841 0.604980 0.392517 0.509460 -0.469421 1441832841 0.604980 0.392517 0.509460 -0.469421 1441832841 0.607178 0.392212 0.515808 -0.459778 1441832842 0.607178 0.392212 0.515808 -0.459778 1441832842 0.607178 0.392212 0.515808 -0.459778 1441832842 0.607178 0.392212 0.515808 -0.459778 1441832842 0.607178 0.392212 0.515808 -0.459778 1441832842 0.607178 0.392212 0.515808 -0.459778 1441832842 0.612732 0.389893 0.517212 -0.452759 1441832842 0.612732 0.389893 0.517212 -0.452759 1441832842 0.612732 0.389893 0.517212 -0.452759 1441832842 0.612732 0.389893 0.517212 -0.452759 1441832842 0.612732 0.389893 0.517212 -0.452759 1441832842 0.612732 0.389893 0.517212 -0.452759 1441832842 0.612732 0.389893 0.517212 -0.452759 1441832842 0.608948 0.397278 0.515686 -0.453064 1441832842 0.608948 0.397278 0.515686 -0.453064 1441832842 0.608948 0.397278 0.515686 -0.453064 1441832842 0.608948 0.397278 0.515686 -0.453064 1441832842 0.608948 0.397278 0.515686 -0.453064 1441832842 0.608948 0.397278 0.515686 -0.453064 1441832842 0.605591 0.399902 0.510681 -0.460938 1441832842 0.605591 0.399902 0.510681 -0.460938 1441832842 0.605591 0.399902 0.510681 -0.460938 1441832842 0.605591 0.399902 0.510681 -0.460938 1441832842 0.605591 0.399902 0.510681 -0.460938 1441832842 0.605591 0.399902 0.510681 -0.460938 1441832842 0.600891 0.403076 0.510315 -0.464722 1441832842 0.600891 0.403076 0.510315 -0.464722 1441832842 0.600891 0.403076 0.510315 -0.464722 1441832842 0.600891 0.403076 0.510315 -0.464722 1441832842 0.600891 0.403076 0.510315 -0.464722 1441832842 0.600891 0.403076 0.510315 -0.464722 1441832842 0.598022 0.403625 0.507202 -0.471313 1441832842 0.598022 0.403625 0.507202 -0.471313 1441832842 0.598022 0.403625 0.507202 -0.471313 1441832842 0.598022 0.403625 0.507202 -0.471313 1441832842 0.598022 0.403625 0.507202 -0.471313 1441832842 0.598022 0.403625 0.507202 -0.471313 1441832842 0.598022 0.403625 0.507202 -0.471313 1441832842 0.594238 0.406921 0.506958 -0.473511 1441832842 0.594238 0.406921 0.506958 -0.473511 1441832842 0.594238 0.406921 0.506958 -0.473511 1441832842 0.594238 0.406921 0.506958 -0.473511 1441832842 0.594238 0.406921 0.506958 -0.473511 1441832842 0.594238 0.406921 0.506958 -0.473511 1441832842 0.591492 0.409424 0.505371 -0.476501 1441832842 0.591492 0.409424 0.505371 -0.476501 1441832842 0.591492 0.409424 0.505371 -0.476501 1441832842 0.591492 0.409424 0.505371 -0.476501 1441832842 0.591492 0.409424 0.505371 -0.476501 1441832842 0.591492 0.409424 0.505371 -0.476501 1441832842 0.587952 0.412109 0.502441 -0.481628 1441832842 0.587952 0.412109 0.502441 -0.481628 1441832842 0.587952 0.412109 0.502441 -0.481628 1441832842 0.587952 0.412109 0.502441 -0.481628 1441832842 0.587952 0.412109 0.502441 -0.481628 1441832842 0.587952 0.412109 0.502441 -0.481628 1441832842 0.585144 0.414124 0.499451 -0.486450 1441832842 0.585144 0.414124 0.499451 -0.486450 1441832842 0.585144 0.414124 0.499451 -0.486450 1441832842 0.585144 0.414124 0.499451 -0.486450 1441832842 0.585144 0.414124 0.499451 -0.486450 1441832842 0.585144 0.414124 0.499451 -0.486450 1441832842 0.585144 0.414124 0.499451 -0.486450 1441832842 0.583557 0.413757 0.496338 -0.491821 1441832842 0.583557 0.413757 0.496338 -0.491821 1441832842 0.583557 0.413757 0.496338 -0.491821 1441832842 0.583557 0.413757 0.496338 -0.491821 1441832842 0.583557 0.413757 0.496338 -0.491821 1441832842 0.583557 0.413757 0.496338 -0.491821 1441832842 0.583557 0.413757 0.496338 -0.491821 1441832842 0.582703 0.413940 0.492188 -0.496826 1441832842 0.582703 0.413940 0.492188 -0.496826 1441832842 0.582703 0.413940 0.492188 -0.496826 1441832842 0.582703 0.413940 0.492188 -0.496826 1441832842 0.582703 0.413940 0.492188 -0.496826 1441832842 0.582703 0.413940 0.492188 -0.496826 1441832842 0.584961 0.412231 0.488220 -0.499512 1441832842 0.584961 0.412231 0.488220 -0.499512 1441832842 0.584961 0.412231 0.488220 -0.499512 1441832842 0.584961 0.412231 0.488220 -0.499512 1441832842 0.584961 0.412231 0.488220 -0.499512 1441832842 0.584961 0.412231 0.488220 -0.499512 1441832842 0.590149 0.409058 0.486755 -0.497375 1441832842 0.590149 0.409058 0.486755 -0.497375 1441832842 0.590149 0.409058 0.486755 -0.497375 1441832842 0.590149 0.409058 0.486755 -0.497375 1441832842 0.590149 0.409058 0.486755 -0.497375 1441832842 0.596680 0.404541 0.489624 -0.490417 1441832842 0.596680 0.404541 0.489624 -0.490417 1441832842 0.596680 0.404541 0.489624 -0.490417 1441832842 0.596680 0.404541 0.489624 -0.490417 1441832842 0.596680 0.404541 0.489624 -0.490417 1441832842 0.596680 0.404541 0.489624 -0.490417 1441832842 0.596680 0.404541 0.489624 -0.490417 1441832842 0.601135 0.398621 0.496033 -0.483337 1441832842 0.601135 0.398621 0.496033 -0.483337 1441832842 0.601135 0.398621 0.496033 -0.483337 1441832842 0.601135 0.398621 0.496033 -0.483337 1441832842 0.601135 0.398621 0.496033 -0.483337 1441832842 0.601135 0.398621 0.496033 -0.483337 1441832842 0.604797 0.394348 0.501099 -0.476990 1441832842 0.604797 0.394348 0.501099 -0.476990 1441832842 0.604797 0.394348 0.501099 -0.476990 1441832842 0.604797 0.394348 0.501099 -0.476990 1441832842 0.604797 0.394348 0.501099 -0.476990 1441832842 0.604797 0.394348 0.501099 -0.476990 1441832842 0.608032 0.392151 0.504395 -0.471191 1441832842 0.608032 0.392151 0.504395 -0.471191 1441832842 0.608032 0.392151 0.504395 -0.471191 1441832842 0.608032 0.392151 0.504395 -0.471191 1441832842 0.608032 0.392151 0.504395 -0.471191 1441832842 0.608032 0.392151 0.504395 -0.471191 1441832842 0.608032 0.392151 0.504395 -0.471191 1441832842 0.609924 0.391846 0.504089 -0.469299 1441832842 0.609924 0.391846 0.504089 -0.469299 1441832843 0.609924 0.391846 0.504089 -0.469299 1441832843 0.609924 0.391846 0.504089 -0.469299 1441832843 0.609924 0.391846 0.504089 -0.469299 1441832843 0.609924 0.391846 0.504089 -0.469299 1441832843 0.611023 0.393677 0.510742 -0.459106 1441832843 0.611023 0.393677 0.510742 -0.459106 1441832843 0.611023 0.393677 0.510742 -0.459106 1441832843 0.611023 0.393677 0.510742 -0.459106 1441832843 0.611023 0.393677 0.510742 -0.459106 1441832843 0.611023 0.393677 0.510742 -0.459106 1441832843 0.618408 0.390137 0.514038 -0.448425 1441832843 0.618408 0.390137 0.514038 -0.448425 1441832843 0.618408 0.390137 0.514038 -0.448425 1441832843 0.618408 0.390137 0.514038 -0.448425 1441832843 0.618408 0.390137 0.514038 -0.448425 1441832843 0.618408 0.390137 0.514038 -0.448425 1441832843 0.619080 0.390991 0.516052 -0.444397 1441832843 0.619080 0.390991 0.516052 -0.444397 1441832843 0.619080 0.390991 0.516052 -0.444397 1441832843 0.619080 0.390991 0.516052 -0.444397 1441832843 0.619080 0.390991 0.516052 -0.444397 1441832843 0.619080 0.390991 0.516052 -0.444397 1441832843 0.611755 0.399780 0.505310 -0.458862 1441832843 0.611755 0.399780 0.505310 -0.458862 1441832843 0.611755 0.399780 0.505310 -0.458862 1441832843 0.611755 0.399780 0.505310 -0.458862 1441832843 0.611755 0.399780 0.505310 -0.458862 1441832843 0.611755 0.399780 0.505310 -0.458862 1441832843 0.610291 0.400818 0.497314 -0.468506 1441832843 0.610291 0.400818 0.497314 -0.468506 1441832843 0.610291 0.400818 0.497314 -0.468506 1441832843 0.610291 0.400818 0.497314 -0.468506 1441832843 0.610291 0.400818 0.497314 -0.468506 1441832843 0.610291 0.400818 0.497314 -0.468506 1441832843 0.606506 0.403015 0.501404 -0.467102 1441832843 0.606506 0.403015 0.501404 -0.467102 1441832843 0.606506 0.403015 0.501404 -0.467102 1441832843 0.606506 0.403015 0.501404 -0.467102 1441832843 0.606506 0.403015 0.501404 -0.467102 1441832843 0.606506 0.403015 0.501404 -0.467102 1441832843 0.602051 0.405396 0.501953 -0.470215 1441832843 0.602051 0.405396 0.501953 -0.470215 1441832843 0.602051 0.405396 0.501953 -0.470215 1441832843 0.602051 0.405396 0.501953 -0.470215 1441832843 0.602051 0.405396 0.501953 -0.470215 1441832843 0.602051 0.405396 0.501953 -0.470215 1441832843 0.596191 0.411499 0.502258 -0.472046 1441832843 0.596191 0.411499 0.502258 -0.472046 1441832843 0.596191 0.411499 0.502258 -0.472046 1441832843 0.596191 0.411499 0.502258 -0.472046 1441832843 0.596191 0.411499 0.502258 -0.472046 1441832843 0.596191 0.411499 0.502258 -0.472046 1441832843 0.593872 0.412720 0.501343 -0.474976 1441832843 0.593872 0.412720 0.501343 -0.474976 1441832843 0.593872 0.412720 0.501343 -0.474976 1441832843 0.593872 0.412720 0.501343 -0.474976 1441832843 0.593872 0.412720 0.501343 -0.474976 1441832843 0.593872 0.412720 0.501343 -0.474976 1441832843 0.589172 0.412720 0.500244 -0.481934 1441832843 0.589172 0.412720 0.500244 -0.481934 1441832843 0.589172 0.412720 0.500244 -0.481934 1441832843 0.589172 0.412720 0.500244 -0.481934 1441832843 0.589172 0.412720 0.500244 -0.481934 1441832843 0.589172 0.412720 0.500244 -0.481934 1441832843 0.586182 0.412354 0.496155 -0.489990 1441832843 0.586182 0.412354 0.496155 -0.489990 1441832843 0.586182 0.412354 0.496155 -0.489990 1441832843 0.586182 0.412354 0.496155 -0.489990 1441832843 0.586182 0.412354 0.496155 -0.489990 1441832843 0.586365 0.409485 0.492432 -0.495911 1441832843 0.586365 0.409485 0.492432 -0.495911 1441832843 0.586365 0.409485 0.492432 -0.495911 1441832843 0.586365 0.409485 0.492432 -0.495911 1441832843 0.586365 0.409485 0.492432 -0.495911 1441832843 0.586365 0.409485 0.492432 -0.495911 1441832843 0.590027 0.405945 0.493164 -0.493774 1441832843 0.590027 0.405945 0.493164 -0.493774 1441832843 0.590027 0.405945 0.493164 -0.493774 1441832843 0.590027 0.405945 0.493164 -0.493774 1441832843 0.590027 0.405945 0.493164 -0.493774 1441832843 0.590027 0.405945 0.493164 -0.493774 1441832843 0.590027 0.405945 0.493164 -0.493774 1441832843 0.597046 0.400574 0.494873 -0.487976 1441832843 0.597046 0.400574 0.494873 -0.487976 1441832843 0.597046 0.400574 0.494873 -0.487976 1441832843 0.597046 0.400574 0.494873 -0.487976 1441832843 0.597046 0.400574 0.494873 -0.487976 1441832843 0.597046 0.400574 0.494873 -0.487976 1441832843 0.604919 0.393311 0.502625 -0.476135 1441832843 0.604919 0.393311 0.502625 -0.476135 1441832843 0.604919 0.393311 0.502625 -0.476135 1441832843 0.604919 0.393311 0.502625 -0.476135 1441832843 0.604919 0.393311 0.502625 -0.476135 1441832843 0.604919 0.393311 0.502625 -0.476135 1441832843 0.611694 0.387634 0.508606 -0.465698 1441832843 0.611694 0.387634 0.508606 -0.465698 1441832843 0.611694 0.387634 0.508606 -0.465698 1441832843 0.611694 0.387634 0.508606 -0.465698 1441832843 0.611694 0.387634 0.508606 -0.465698 1441832843 0.611694 0.387634 0.508606 -0.465698 1441832843 0.615295 0.387634 0.508423 -0.460999 1441832843 0.615295 0.387634 0.508423 -0.460999 1441832843 0.615295 0.387634 0.508423 -0.460999 1441832843 0.615295 0.387634 0.508423 -0.460999 1441832843 0.615295 0.387634 0.508423 -0.460999 1441832843 0.615295 0.387634 0.508423 -0.460999 1441832843 0.609863 0.398376 0.512573 -0.454468 1441832843 0.609863 0.398376 0.512573 -0.454468 1441832843 0.609863 0.398376 0.512573 -0.454468 1441832843 0.609863 0.398376 0.512573 -0.454468 1441832844 0.609863 0.398376 0.512573 -0.454468 1441832844 0.609863 0.398376 0.512573 -0.454468 1441832844 0.609863 0.398376 0.512573 -0.454468 1441832844 0.610168 0.408081 0.515076 -0.442505 1441832844 0.610168 0.408081 0.515076 -0.442505 1441832844 0.610168 0.408081 0.515076 -0.442505 1441832844 0.610168 0.408081 0.515076 -0.442505 1441832844 0.610168 0.408081 0.515076 -0.442505 1441832844 0.610168 0.408081 0.515076 -0.442505 1441832844 0.606384 0.414551 0.526367 -0.428162 1441832844 0.606384 0.414551 0.526367 -0.428162 1441832844 0.606384 0.414551 0.526367 -0.428162 1441832844 0.606384 0.414551 0.526367 -0.428162 1441832844 0.606384 0.414551 0.526367 -0.428162 1441832844 0.606384 0.414551 0.526367 -0.428162 1441832844 0.606384 0.414551 0.526367 -0.428162 1441832844 0.597656 0.422607 0.527832 -0.430725 1441832844 0.597656 0.422607 0.527832 -0.430725 1441832844 0.597656 0.422607 0.527832 -0.430725 1441832844 0.597656 0.422607 0.527832 -0.430725 1441832844 0.597656 0.422607 0.527832 -0.430725 1441832844 0.597656 0.422607 0.527832 -0.430725 1441832844 0.585938 0.431824 0.518250 -0.448914 1441832844 0.585938 0.431824 0.518250 -0.448914 1441832844 0.585938 0.431824 0.518250 -0.448914 1441832844 0.585938 0.431824 0.518250 -0.448914 1441832844 0.585938 0.431824 0.518250 -0.448914 1441832844 0.585938 0.431824 0.518250 -0.448914 1441832844 0.582092 0.434631 0.506287 -0.464661 1441832844 0.582092 0.434631 0.506287 -0.464661 1441832844 0.582092 0.434631 0.506287 -0.464661 1441832844 0.582092 0.434631 0.506287 -0.464661 1441832844 0.582092 0.434631 0.506287 -0.464661 1441832844 0.582092 0.434631 0.506287 -0.464661 1441832844 0.578552 0.436584 0.507751 -0.465637 1441832844 0.578552 0.436584 0.507751 -0.465637 1441832844 0.578552 0.436584 0.507751 -0.465637 1441832844 0.578552 0.436584 0.507751 -0.465637 1441832844 0.578552 0.436584 0.507751 -0.465637 1441832844 0.578552 0.436584 0.507751 -0.465637 1441832844 0.578552 0.436584 0.507751 -0.465637 1441832844 0.576660 0.437439 0.511658 -0.462891 1441832844 0.576660 0.437439 0.511658 -0.462891 1441832844 0.576660 0.437439 0.511658 -0.462891 1441832844 0.576660 0.437439 0.511658 -0.462891 1441832844 0.576660 0.437439 0.511658 -0.462891 1441832844 0.576660 0.437439 0.511658 -0.462891 1441832844 0.577576 0.435974 0.511353 -0.463440 1441832844 0.577576 0.435974 0.511353 -0.463440 1441832844 0.577576 0.435974 0.511353 -0.463440 1441832844 0.577576 0.435974 0.511353 -0.463440 1441832844 0.577576 0.435974 0.511353 -0.463440 1441832844 0.577576 0.435974 0.511353 -0.463440 1441832844 0.578003 0.431274 0.512390 -0.466187 1441832844 0.578003 0.431274 0.512390 -0.466187 1441832844 0.578003 0.431274 0.512390 -0.466187 1441832844 0.578003 0.431274 0.512390 -0.466187 1441832844 0.578003 0.431274 0.512390 -0.466187 1441832844 0.578003 0.431274 0.512390 -0.466187 1441832844 0.578003 0.431274 0.512390 -0.466187 1441832844 0.577026 0.427124 0.510986 -0.472717 1441832844 0.577026 0.427124 0.510986 -0.472717 1441832844 0.577026 0.427124 0.510986 -0.472717 1441832844 0.577026 0.427124 0.510986 -0.472717 1441832844 0.577026 0.427124 0.510986 -0.472717 1441832844 0.577026 0.427124 0.510986 -0.472717 1441832844 0.577209 0.425049 0.508911 -0.476563 1441832844 0.577209 0.425049 0.508911 -0.476563 1441832844 0.577209 0.425049 0.508911 -0.476563 1441832844 0.577209 0.425049 0.508911 -0.476563 1441832844 0.577209 0.425049 0.508911 -0.476563 1441832844 0.577209 0.425049 0.508911 -0.476563 1441832844 0.576965 0.423767 0.504639 -0.482544 1441832844 0.576965 0.423767 0.504639 -0.482544 1441832844 0.576965 0.423767 0.504639 -0.482544 1441832844 0.576965 0.423767 0.504639 -0.482544 1441832844 0.576965 0.423767 0.504639 -0.482544 1441832844 0.576965 0.423767 0.504639 -0.482544 1441832844 0.582458 0.420410 0.500000 -0.483704 1441832844 0.582458 0.420410 0.500000 -0.483704 1441832844 0.582458 0.420410 0.500000 -0.483704 1441832844 0.582458 0.420410 0.500000 -0.483704 1441832844 0.582458 0.420410 0.500000 -0.483704 1441832844 0.582458 0.420410 0.500000 -0.483704 1441832844 0.582458 0.420410 0.500000 -0.483704 1441832844 0.589783 0.414612 0.504761 -0.474792 1441832844 0.589783 0.414612 0.504761 -0.474792 1441832844 0.589783 0.414612 0.504761 -0.474792 1441832844 0.589783 0.414612 0.504761 -0.474792 1441832844 0.589783 0.414612 0.504761 -0.474792 1441832844 0.589783 0.414612 0.504761 -0.474792 1441832844 0.594727 0.406616 0.508545 -0.471497 1441832844 0.594727 0.406616 0.508545 -0.471497 1441832844 0.594727 0.406616 0.508545 -0.471497 1441832844 0.594727 0.406616 0.508545 -0.471497 1441832844 0.594727 0.406616 0.508545 -0.471497 1441832844 0.594727 0.406616 0.508545 -0.471497 1441832844 0.599548 0.400635 0.514648 -0.463806 1441832844 0.599548 0.400635 0.514648 -0.463806 1441832844 0.599548 0.400635 0.514648 -0.463806 1441832844 0.599548 0.400635 0.514648 -0.463806 1441832844 0.599548 0.400635 0.514648 -0.463806 1441832844 0.599548 0.400635 0.514648 -0.463806 1441832844 0.601563 0.400452 0.516174 -0.459595 1441832844 0.601563 0.400452 0.516174 -0.459595 1441832844 0.601563 0.400452 0.516174 -0.459595 1441832844 0.601563 0.400452 0.516174 -0.459595 1441832844 0.601563 0.400452 0.516174 -0.459595 1441832844 0.601563 0.400452 0.516174 -0.459595 1441832844 0.602173 0.401184 0.511841 -0.462952 1441832844 0.602173 0.401184 0.511841 -0.462952 1441832844 0.602173 0.401184 0.511841 -0.462952 1441832844 0.602173 0.401184 0.511841 -0.462952 1441832844 0.602173 0.401184 0.511841 -0.462952 1441832845 0.602173 0.401184 0.511841 -0.462952 1441832845 0.603027 0.401794 0.510376 -0.463013 1441832845 0.603027 0.401794 0.510376 -0.463013 1441832845 0.603027 0.401794 0.510376 -0.463013 1441832845 0.603027 0.401794 0.510376 -0.463013 1441832845 0.603027 0.401794 0.510376 -0.463013 1441832845 0.603027 0.401794 0.510376 -0.463013 1441832845 0.603027 0.401794 0.510376 -0.463013 1441832845 0.610352 0.398987 0.510925 -0.455139 1441832845 0.610352 0.398987 0.510925 -0.455139 1441832845 0.610352 0.398987 0.510925 -0.455139 1441832845 0.610352 0.398987 0.510925 -0.455139 1441832845 0.610352 0.398987 0.510925 -0.455139 1441832845 0.610352 0.398987 0.510925 -0.455139 1441832845 0.615601 0.397461 0.508179 -0.452515 1441832845 0.615601 0.397461 0.508179 -0.452515 1441832845 0.615601 0.397461 0.508179 -0.452515 1441832845 0.615601 0.397461 0.508179 -0.452515 1441832845 0.615601 0.397461 0.508179 -0.452515 1441832845 0.615601 0.397461 0.508179 -0.452515 1441832845 0.608948 0.406189 0.511597 -0.449890 1441832845 0.608948 0.406189 0.511597 -0.449890 1441832845 0.608948 0.406189 0.511597 -0.449890 1441832845 0.608948 0.406189 0.511597 -0.449890 1441832845 0.608948 0.406189 0.511597 -0.449890 1441832845 0.608948 0.406189 0.511597 -0.449890 1441832845 0.611450 0.404846 0.506348 -0.453674 1441832845 0.611450 0.404846 0.506348 -0.453674 1441832845 0.611450 0.404846 0.506348 -0.453674 1441832845 0.611450 0.404846 0.506348 -0.453674 1441832845 0.611450 0.404846 0.506348 -0.453674 1441832845 0.611450 0.404846 0.506348 -0.453674 1441832845 0.609802 0.403564 0.505859 -0.457520 1441832845 0.609802 0.403564 0.505859 -0.457520 1441832845 0.609802 0.403564 0.505859 -0.457520 1441832845 0.609802 0.403564 0.505859 -0.457520 1441832845 0.609802 0.403564 0.505859 -0.457520 1441832845 0.609802 0.403564 0.505859 -0.457520 1441832845 0.608215 0.404602 0.506653 -0.457825 1441832845 0.608215 0.404602 0.506653 -0.457825 1441832845 0.608215 0.404602 0.506653 -0.457825 1441832845 0.608215 0.404602 0.506653 -0.457825 1441832845 0.608215 0.404602 0.506653 -0.457825 1441832845 0.608215 0.404602 0.506653 -0.457825 1441832845 0.605469 0.407043 0.508667 -0.457092 1441832845 0.605469 0.407043 0.508667 -0.457092 1441832845 0.605469 0.407043 0.508667 -0.457092 1441832845 0.605469 0.407043 0.508667 -0.457092 1441832845 0.605469 0.407043 0.508667 -0.457092 1441832845 0.605469 0.407043 0.508667 -0.457092 1441832845 0.605469 0.407043 0.508667 -0.457092 1441832845 0.601746 0.410034 0.509094 -0.458801 1441832845 0.601746 0.410034 0.509094 -0.458801 1441832845 0.601746 0.410034 0.509094 -0.458801 1441832845 0.601746 0.410034 0.509094 -0.458801 1441832845 0.601746 0.410034 0.509094 -0.458801 1441832845 0.601746 0.410034 0.509094 -0.458801 1441832845 0.599182 0.408630 0.507141 -0.465576 1441832845 0.599182 0.408630 0.507141 -0.465576 1441832845 0.599182 0.408630 0.507141 -0.465576 1441832845 0.599182 0.408630 0.507141 -0.465576 1441832845 0.599182 0.408630 0.507141 -0.465576 1441832845 0.599182 0.408630 0.507141 -0.465576 1441832845 0.595398 0.406067 0.506836 -0.472900 1441832845 0.595398 0.406067 0.506836 -0.472900 1441832845 0.595398 0.406067 0.506836 -0.472900 1441832845 0.595398 0.406067 0.506836 -0.472900 1441832845 0.595398 0.406067 0.506836 -0.472900 1441832845 0.595398 0.406067 0.506836 -0.472900 1441832845 0.596619 0.400269 0.497314 -0.486267 1441832845 0.596619 0.400269 0.497314 -0.486267 1441832845 0.596619 0.400269 0.497314 -0.486267 1441832845 0.596619 0.400269 0.497314 -0.486267 1441832845 0.596619 0.400269 0.497314 -0.486267 1441832845 0.596619 0.400269 0.497314 -0.486267 1441832845 0.596619 0.400269 0.497314 -0.486267 1441832845 0.595947 0.397156 0.486816 -0.500061 1441832845 0.595947 0.397156 0.486816 -0.500061 1441832845 0.595947 0.397156 0.486816 -0.500061 1441832845 0.595947 0.397156 0.486816 -0.500061 1441832845 0.595947 0.397156 0.486816 -0.500061 1441832845 0.595947 0.397156 0.486816 -0.500061 1441832845 0.596008 0.394348 0.486511 -0.502502 1441832845 0.596008 0.394348 0.486511 -0.502502 1441832845 0.596008 0.394348 0.486511 -0.502502 1441832845 0.596008 0.394348 0.486511 -0.502502 1441832845 0.596008 0.394348 0.486511 -0.502502 1441832845 0.596008 0.394348 0.486511 -0.502502 1441832845 0.597229 0.393921 0.492737 -0.495239 1441832845 0.597229 0.393921 0.492737 -0.495239 1441832845 0.597229 0.393921 0.492737 -0.495239 1441832845 0.597229 0.393921 0.492737 -0.495239 1441832845 0.597229 0.393921 0.492737 -0.495239 1441832845 0.601379 0.391113 0.498962 -0.486206 1441832845 0.601379 0.391113 0.498962 -0.486206 1441832845 0.601379 0.391113 0.498962 -0.486206 1441832845 0.601379 0.391113 0.498962 -0.486206 1441832845 0.601379 0.391113 0.498962 -0.486206 1441832845 0.601379 0.391113 0.498962 -0.486206 1441832845 0.604675 0.391357 0.502319 -0.478333 1441832845 0.604675 0.391357 0.502319 -0.478333 1441832845 0.604675 0.391357 0.502319 -0.478333 1441832845 0.604675 0.391357 0.502319 -0.478333 1441832845 0.604675 0.391357 0.502319 -0.478333 1441832845 
0.578674 0.424377 0.476990 -0.507385 1441832848 0.578674 0.424377 0.476990 -0.507385 1441832848 0.578674 0.424377 0.476990 -0.507385 1441832848 0.578674 0.424377 0.476990 -0.507385 1441832848 0.578674 0.424377 0.476990 -0.507385 1441832848 0.578674 0.424377 0.476990 -0.507385 1441832848 0.578674 0.424377 0.476990 -0.507385 1441832848 0.571899 0.431091 0.471802 -0.514282 1441832848 0.571899 0.431091 0.471802 -0.514282 1441832848 0.571899 0.431091 0.471802 -0.514282 1441832848 0.571899 0.431091 0.471802 -0.514282 1441832848 0.571899 0.431091 0.471802 -0.514282 1441832848 0.571899 0.431091 0.471802 -0.514282 1441832848 0.563721 0.440369 0.465515 -0.521118 1441832848 0.563721 0.440369 0.465515 -0.521118 1441832848 0.563721 0.440369 0.465515 -0.521118 1441832848 0.563721 0.440369 0.465515 -0.521118 1441832848 0.563721 0.440369 0.465515 -0.521118 1441832848 0.563721 0.440369 0.465515 -0.521118 1441832848 0.561462 0.447388 0.460449 -0.522034 1441832848 0.561462 0.447388 0.460449 -0.522034 1441832848 0.561462 0.447388 0.460449 -0.522034 1441832848 0.561462 0.447388 0.460449 -0.522034 1441832848 0.561462 0.447388 0.460449 -0.522034 1441832848 0.561462 0.447388 0.460449 -0.522034 1441832848 0.561462 0.447388 0.460449 -0.522034 1441832848 0.567932 0.443176 0.461365 -0.517822 1441832848 0.567932 0.443176 0.461365 -0.517822 1441832848 0.567932 0.443176 0.461365 -0.517822 1441832848 0.567932 0.443176 0.461365 -0.517822 1441832848 0.567932 0.443176 0.461365 -0.517822 1441832848 0.567932 0.443176 0.461365 -0.517822 1441832848 0.575562 0.432190 0.468262 -0.512451 1441832848 0.575562 0.432190 0.468262 -0.512451 1441832848 0.575562 0.432190 0.468262 -0.512451 1441832848 0.575562 0.432190 0.468262 -0.512451 1441832848 0.575562 0.432190 0.468262 -0.512451 1441832848 0.575562 0.432190 0.468262 -0.512451 1441832848 0.578369 0.427002 0.470947 -0.511169 1441832848 0.578369 0.427002 0.470947 -0.511169 1441832848 0.578369 0.427002 0.470947 -0.511169 1441832848 0.578369 0.427002 0.470947 -0.511169 1441832848 0.578369 0.427002 0.470947 -0.511169 1441832848 0.578369 0.427002 0.470947 -0.511169 1441832848 0.583435 0.423279 0.474670 -0.505005 1441832848 0.583435 0.423279 0.474670 -0.505005 1441832848 0.583435 0.423279 0.474670 -0.505005 1441832848 0.583435 0.423279 0.474670 -0.505005 1441832848 0.583435 0.423279 0.474670 -0.505005 1441832848 0.583435 0.423279 0.474670 -0.505005 1441832848 0.583435 0.423279 0.474670 -0.505005 1441832848 0.589294 0.418640 0.478149 -0.498779 1441832848 0.589294 0.418640 0.478149 -0.498779 1441832848 0.589294 0.418640 0.478149 -0.498779 1441832848 0.589294 0.418640 0.478149 -0.498779 1441832848 0.589294 0.418640 0.478149 -0.498779 1441832848 0.589294 0.418640 0.478149 -0.498779 1441832848 0.591187 0.419373 0.480347 -0.493896 1441832848 0.591187 0.419373 0.480347 -0.493896 1441832848 0.598389 0.415222 0.479187 -0.489746 1441832848 0.598389 0.415222 0.479187 -0.489746 1441832849 0.598389 0.415222 0.479187 -0.489746 1441832849 0.598389 0.415222 0.479187 -0.489746 1441832849 0.598389 0.415222 0.479187 -0.489746 1441832849 0.609375 0.409912 0.478577 -0.481201 1441832849 0.609375 0.409912 0.478577 -0.481201 1441832849 0.609375 0.409912 0.478577 -0.481201 1441832849 0.609375 0.409912 0.478577 -0.481201 1441832849 0.609375 0.409912 0.478577 -0.481201 1441832849 0.609375 0.409912 0.478577 -0.481201 1441832849 0.618774 0.407837 0.481262 -0.468079 1441832849 0.618774 0.407837 0.481262 -0.468079 1441832849 0.618774 0.407837 0.481262 -0.468079 1441832849 0.618774 0.407837 0.481262 -0.468079 1441832849 0.618774 0.407837 0.481262 -0.468079 1441832849 0.618774 0.407837 0.481262 -0.468079 1441832849 0.618774 0.407837 0.481262 -0.468079 1441832849 0.627319 0.401550 0.483948 -0.459351 1441832849 0.627319 0.401550 0.483948 -0.459351 1441832849 0.627319 0.401550 0.483948 -0.459351 1441832849 0.627319 0.401550 0.483948 -0.459351 1441832849 0.627319 0.401550 0.483948 -0.459351 1441832849 0.627319 0.401550 0.483948 -0.459351 1441832849 0.632629 0.397400 0.482300 -0.457336 1441832849 0.632629 0.397400 0.482300 -0.457336 1441832849 0.632629 0.397400 0.482300 -0.457336 1441832849 0.632629 0.397400 0.482300 -0.457336 1441832849 0.632629 0.397400 0.482300 -0.457336 1441832849 0.632629 0.397400 0.482300 -0.457336 1441832849 0.632935 0.397217 0.478821 -0.460754 1441832849 0.632935 0.397217 0.478821 -0.460754 1441832849 0.632935 0.397217 0.478821 -0.460754 1441832849 0.632935 0.397217 0.478821 -0.460754 1441832849 0.632935 0.397217 0.478821 -0.460754 1441832849 0.632935 0.397217 0.478821 -0.460754 1441832849 0.631714 0.397705 0.476074 -0.464844 1441832849 0.631714 0.397705 0.476074 -0.464844 1441832849 0.631714 0.397705 0.476074 -0.464844 1441832849 0.631714 0.397705 0.476074 -0.464844 1441832849 0.631714 0.397705 0.476074 -0.464844 1441832849 0.631714 0.397705 0.476074 -0.464844 1441832849 0.631714 0.397705 0.476074 -0.464844 1441832849 0.628052 0.398743 0.474426 -0.470520 1441832849 0.628052 0.398743 0.474426 -0.470520 1441832849 0.628052 0.398743 0.474426 -0.470520 1441832849 0.628052 0.398743 0.474426 -0.470520 1441832849 0.628052 0.398743 0.474426 -0.470520 1441832849 0.628052 0.398743 0.474426 -0.470520 1441832849 0.621643 0.401123 0.473206 -0.478149 1441832849 0.621643 0.401123 0.473206 -0.478149 1441832849 0.621643 0.401123 0.473206 -0.478149 1441832849 0.621643 0.401123 0.473206 -0.478149 1441832849 0.621643 0.401123 0.473206 -0.478149 1441832849 0.621643 0.401123 0.473206 -0.478149 1441832849 0.615356 0.404968 0.471924 -0.484314 1441832849 0.615356 0.404968 0.471924 -0.484314 1441832849 0.615356 0.404968 0.471924 -0.484314 1441832849 0.615356 0.404968 0.471924 -0.484314 1441832849 0.615356 0.404968 0.471924 -0.484314 1441832849 0.615356 0.404968 0.471924 -0.484314 1441832849 0.615356 0.404968 0.471924 -0.484314 1441832849 0.606140 0.411194 0.473877 -0.488770 1441832849 0.606140 0.411194 0.473877 -0.488770 1441832849 0.606140 0.411194 0.473877 -0.488770 1441832849 0.606140 0.411194 0.473877 -0.488770 1441832849 0.606140 0.411194 0.473877 -0.488770 1441832849 0.606140 0.411194 0.473877 -0.488770 1441832849 0.597107 0.415894 0.476563 -0.493347 1441832849 0.597107 0.415894 0.476563 -0.493347 1441832849 0.597107 0.415894 0.476563 -0.493347 1441832849 0.597107 0.415894 0.476563 -0.493347 1441832849 0.597107 0.415894 0.476563 -0.493347 1441832849 0.597107 0.415894 0.476563 -0.493347 1441832849 0.597107 0.415894 0.476563 -0.493347 1441832849 0.593567 0.418640 0.482727 -0.489197 1441832849 0.593567 0.418640 0.482727 -0.489197 1441832849 0.593567 0.418640 0.482727 -0.489197 1441832849 0.593567 0.418640 0.482727 -0.489197 1441832849 0.593567 0.418640 0.482727 -0.489197 1441832849 0.593567 0.418640 0.482727 -0.489197 1441832849 0.596130 0.408997 0.489075 -0.487976 1441832849 0.596130 0.408997 0.489075 -0.487976 1441832849 0.596130 0.408997 0.489075 -0.487976 1441832849 0.596130 0.408997 0.489075 -0.487976 1441832849 0.596130 0.408997 0.489075 -0.487976 1441832849 0.596130 0.408997 0.489075 -0.487976 1441832849 0.593628 0.406555 0.490479 -0.491638 1441832849 0.593628 0.406555 0.490479 -0.491638 1441832849 0.593628 0.406555 0.490479 -0.491638 1441832849 0.593628 0.406555 0.490479 -0.491638 1441832849 0.593628 0.406555 0.490479 -0.491638 1441832849 0.593628 0.406555 0.490479 -0.491638 1441832849 0.595703 0.406555 0.489929 -0.489624 1441832849 0.595703 0.406555 0.489929 -0.489624 1441832849 0.595703 0.406555 0.489929 -0.489624 1441832849 0.595703 0.406555 0.489929 -0.489624 1441832849 0.595703 0.406555 0.489929 -0.489624 1441832849 0.595703 0.406555 0.489929 -0.489624 1441832849 0.596497 0.407715 0.492371 -0.485291 1441832849 0.596497 0.407715 0.492371 -0.485291 1441832849 0.596497 0.407715 0.492371 -0.485291 1441832849 0.596497 0.407715 0.492371 -0.485291 1441832849 0.596497 0.407715 0.492371 -0.485291 1441832849 0.596497 0.407715 0.492371 -0.485291 1441832849 0.596497 0.407715 0.492371 -0.485291 1441832849 0.597534 0.406311 0.495728 -0.481750 1441832849 0.597534 0.406311 0.495728 -0.481750 1441832849 0.597534 0.406311 0.495728 -0.481750 1441832849 0.597534 0.406311 0.495728 -0.481750 1441832849 0.597534 0.406311 0.495728 -0.481750 1441832849 0.597534 0.406311 0.495728 -0.481750 1441832849 0.600891 0.403015 0.498718 -0.477234 1441832849 0.600891 0.403015 0.498718 -0.477234 1441832849 0.600891 0.403015 0.498718 -0.477234 1441832849 0.600891 0.403015 0.498718 -0.477234 1441832850 0.600891 0.403015 0.498718 -0.477234 1441832850 0.600891 0.403015 0.498718 -0.477234 1441832850 0.606323 0.401062 0.498901 -0.471741 1441832850 0.606323 0.401062 0.498901 -0.471741 1441832850 0.606323 0.401062 0.498901 -0.471741 1441832850 0.606323 0.401062 0.498901 -0.471741 1441832850 0.606323 0.401062 0.498901 -0.471741 1441832850 0.606323 0.401062 0.498901 -0.471741 1441832850 0.617249 0.393372 0.500061 -0.462769 1441832850 0.617249 0.393372 0.500061 -0.462769 1441832850 0.617249 0.393372 0.500061 -0.462769 1441832850 0.617249 0.393372 0.500061 -0.462769 1441832850 0.617249 0.393372 0.500061 -0.462769 1441832850 0.617249 0.393372 0.500061 -0.462769 1441832850 0.623230 0.387085 0.503235 -0.456543 1441832850 0.623230 0.387085 0.503235 -0.456543 1441832850 0.623230 0.387085 0.503235 -0.456543 1441832850 0.623230 0.387085 0.503235 -0.456543 1441832850 0.623230 0.387085 0.503235 -0.456543 1441832850 0.623230 0.387085 0.503235 -0.456543 1441832850 0.623230 0.387085 0.503235 -0.456543 1441832850 0.625427 0.384399 0.503357 -0.455627 1441832850 0.625427 0.384399 0.503357 -0.455627 1441832850 0.625427 0.384399 0.503357 -0.455627 1441832850 0.625427 0.384399 0.503357 -0.455627 1441832850 0.625427 0.384399 0.503357 -0.455627 1441832850 0.625427 0.384399 0.503357 -0.455627 1441832850 0.624573 0.385010 0.501038 -0.458862 1441832850 0.624573 0.385010 0.501038 -0.458862 1441832850 0.624573 0.385010 0.501038 -0.458862 1441832850 0.624573 0.385010 0.501038 -0.458862 1441832850 0.624573 0.385010 0.501038 -0.458862 1441832850 0.624573 0.385010 0.501038 -0.458862 1441832850 0.620605 0.391418 0.495544 -0.464783 1441832850 0.620605 0.391418 0.495544 -0.464783 1441832850 0.620605 0.391418 0.495544 -0.464783 1441832850 0.620605 0.391418 0.495544 -0.464783 1441832850 0.620605 0.391418 0.495544 -0.464783 1441832850 0.620605 0.391418 0.495544 -0.464783 1441832850 0.620605 0.391418 0.495544 -0.464783 1441832850 0.613831 0.398071 0.492310 -0.471497 1441832850 0.613831 0.398071 0.492310 -0.471497 1441832850 0.613831 0.398071 0.492310 -0.471497 1441832850 0.613831 0.398071 0.492310 -0.471497 1441832850 0.613831 0.398071 0.492310 -0.471497 1441832850 0.613831 0.398071 0.492310 -0.471497 1441832850 0.609131 0.400757 0.490723 -0.476990 1441832850 0.609131 0.400757 0.490723 -0.476990 1441832850 0.609131 0.400757 0.490723 -0.476990 1441832850 0.609131 0.400757 0.490723 -0.476990 1441832850 0.609131 0.400757 0.490723 -0.476990 1441832850 0.609131 0.400757 0.490723 -0.476990 1441832850 0.607666 0.401611 0.486572 -0.482361 1441832850 0.607666 0.401611 0.486572 -0.482361 1441832850 0.607666 0.401611 0.486572 -0.482361 1441832850 0.607666 0.401611 0.486572 -0.482361 1441832850 0.607666 0.401611 0.486572 -0.482361 1441832850 0.607666 0.401611 0.486572 -0.482361 1441832850 0.604065 0.406433 0.483887 -0.485474 1441832850 0.604065 0.406433 0.483887 -0.485474 1441832850 0.604065 0.406433 0.483887 -0.485474 1441832850 0.604065 0.406433 0.483887 -0.485474 1441832850 0.604065 0.406433 0.483887 -0.485474 1441832850 0.604065 0.406433 0.483887 -0.485474 1441832850 0.599854 0.411682 0.480957 -0.489197 1441832850 0.599854 0.411682 0.480957 -0.489197 1441832850 0.599854 0.411682 0.480957 -0.489197 1441832850 0.599854 0.411682 0.480957 -0.489197 1441832850 0.599854 0.411682 0.480957 -0.489197 1441832850 0.599854 0.411682 0.480957 -0.489197 1441832850 0.589722 0.418701 0.493225 -0.483276 1441832850 0.589722 0.418701 0.493225 -0.483276 1441832850 0.589722 0.418701 0.493225 -0.483276 1441832850 0.589722 0.418701 0.493225 -0.483276 1441832850 0.589722 0.418701 0.493225 -0.483276 1441832850 0.589722 0.418701 0.493225 -0.483276 1441832850 0.589722 0.418701 0.493225 -0.483276 1441832850 0.587585 0.424316 0.499878 -0.474060 1441832850 0.587585 0.424316 0.499878 -0.474060 1441832850 0.587585 0.424316 0.499878 -0.474060 1441832850 0.587585 0.424316 0.499878 -0.474060 1441832850 0.587585 0.424316 0.499878 -0.474060 1441832850 0.587585 0.424316 0.499878 -0.474060 1441832850 0.589783 0.419983 0.502441 -0.472473 1441832850 0.589783 0.419983 0.502441 -0.472473 1441832850 0.589783 0.419983 0.502441 -0.472473 1441832850 0.589783 0.419983 0.502441 -0.472473 1441832850 0.589783 0.419983 0.502441 -0.472473 1441832850 0.591309 0.414612 0.500061 -0.477905 1441832850 0.591309 0.414612 0.500061 -0.477905 1441832850 0.591309 0.414612 0.500061 -0.477905 1441832850 0.591309 0.414612 0.500061 -0.477905 1441832850 0.591309 0.414612 0.500061 -0.477905 1441832850 0.591309 0.414612 0.500061 -0.477905 1441832850 0.591309 0.414612 0.500061 -0.477905 1441832850 0.588684 0.418701 0.501953 -0.475464 1441832850 0.588684 0.418701 0.501953 -0.475464 1441832850 0.588684 0.418701 0.501953 -0.475464 1441832850 0.588684 0.418701 0.501953 -0.475464 1441832850 0.588684 0.418701 0.501953 -0.475464 1441832850 0.588684 0.418701 0.501953 -0.475464 1441832850 0.585876 0.422974 0.502563 -0.474548 1441832850 0.585876 0.422974 0.502563 -0.474548 1441832850 0.585876 0.422974 0.502563 -0.474548 1441832850 0.585876 0.422974 0.502563 -0.474548 1441832850 0.585876 0.422974 0.502563 -0.474548 1441832850 0.585876 0.422974 0.502563 -0.474548 1441832850 0.585876 0.422974 0.502563 -0.474548 1441832850 0.582581 0.426270 0.505615 -0.472412 1441832850 0.582581 0.426270 0.505615 -0.472412 1441832850 0.582581 0.426270 0.505615 -0.472412 1441832850 0.582581 0.426270 0.505615 -0.472412 1441832850 0.582581 0.426270 0.505615 -0.472412 1441832851 0.582581 0.426270 0.505615 -0.472412 1441832851 0.587402 0.424866 0.505798 -0.467468 1441832851 0.587402 0.424866 0.505798 -0.467468 1441832851 0.587402 0.424866 0.505798 -0.467468 1441832851 0.587402 0.424866 0.505798 -0.467468 1441832851 0.587402 0.424866 0.505798 -0.467468 1441832851 0.587402 0.424866 0.505798 -0.467468 1441832851 0.587402 0.424866 0.505798 -0.467468 1441832851 0.596619 0.416992 0.508972 -0.459412 1441832851 0.596619 0.416992 0.508972 -0.459412 1441832851 0.596619 0.416992 0.508972 -0.459412 1441832851 0.596619 0.416992 0.508972 -0.459412 1441832851 0.596619 0.416992 0.508972 -0.459412 1441832851 0.606079 0.406372 0.509705 -0.455688 1441832851 0.606079 0.406372 0.509705 -0.455688 1441832851 0.606079 0.406372 0.509705 -0.455688 1441832851 0.606079 0.406372 0.509705 -0.455688 1441832851 0.606079 0.406372 0.509705 -0.455688 1441832851 0.606079 0.406372 0.509705 -0.455688 1441832851 0.610046 0.401123 0.510498 -0.454163 1441832851 0.610046 0.401123 0.510498 -0.454163 1441832851 0.610046 0.401123 0.510498 -0.454163 1441832851 0.610046 0.401123 0.510498 -0.454163 1441832851 0.610046 0.401123 0.510498 -0.454163 1441832851 0.610046 0.401123 0.510498 -0.454163 1441832851 0.610046 0.401123 0.510498 -0.454163 1441832851 0.610229 0.400940 0.508240 -0.456604 1441832851 0.610229 0.400940 0.508240 -0.456604 1441832851 0.610229 0.400940 0.508240 -0.456604 1441832851 0.610229 0.400940 0.508240 -0.456604 1441832851 0.610229 0.400940 0.508240 -0.456604 1441832851 0.610229 0.400940 0.508240 -0.456604 1441832851 0.606628 0.405945 0.505188 -0.460327 1441832851 0.606628 0.405945 0.505188 -0.460327 1441832851 0.606628 0.405945 0.505188 -0.460327 1441832851 0.606628 0.405945 0.505188 -0.460327 1441832851 0.606628 0.405945 0.505188 -0.460327 1441832851 0.606628 0.405945 0.505188 -0.460327 1441832851 0.606628 0.405945 0.505188 -0.460327 1441832851 0.601196 0.412231 0.502319 -0.464966 1441832851 0.601196 0.412231 0.502319 -0.464966 1441832851 0.601196 0.412231 0.502319 -0.464966 1441832851 0.601196 0.412231 0.502319 -0.464966 1441832851 0.601196 0.412231 0.502319 -0.464966 1441832851 0.601196 0.412231 0.502319 -0.464966 1441832851 0.601196 0.412231 0.502319 -0.464966 1441832851 0.595642 0.417786 0.500549 -0.469177 1441832851 0.595642 0.417786 0.500549 -0.469177 1441832851 0.595642 0.417786 0.500549 -0.469177 1441832851 0.595642 0.417786 0.500549 -0.469177 1441832851 0.595642 0.417786 0.500549 -0.469177 1441832851 0.595642 0.417786 0.500549 -0.469177 1441832851 0.593323 0.419922 0.498413 -0.472351 1441832851 0.593323 0.419922 0.498413 -0.472351 1441832851 0.593323 0.419922 0.498413 -0.472351 1441832851 0.593323 0.419922 0.498413 -0.472351 1441832851 0.593323 0.419922 0.498413 -0.472351 1441832851 0.593323 0.419922 0.498413 -0.472351 1441832851 0.592651 0.419800 0.495972 -0.475891 1441832851 0.592651 0.419800 0.495972 -0.475891 1441832851 0.592651 0.419800 0.495972 -0.475891 1441832851 0.592651 0.419800 0.495972 -0.475891 1441832851 0.592651 0.419800 0.495972 -0.475891 1441832851 0.592651 0.419800 0.495972 -0.475891 1441832851 0.592651 0.419800 0.495972 -0.475891 1441832851 0.588562 0.424316 0.494568 -0.478455 1441832851 0.588562 0.424316 0.494568 -0.478455 1441832851 0.588562 0.424316 0.494568 -0.478455 1441832851 0.588562 0.424316 0.494568 -0.478455 1441832851 0.588562 0.424316 0.494568 -0.478455 1441832851 0.588562 0.424316 0.494568 -0.478455 1441832851 0.585083 0.426819 0.492188 -0.482910 1441832851 0.585083 0.426819 0.492188 -0.482910 1441832851 0.585083 0.426819 0.492188 -0.482910 1441832851 0.585083 0.426819 0.492188 -0.482910 1441832851 0.585083 0.426819 0.492188 -0.482910 1441832851 0.575684 0.431824 0.505554 -0.475952 1441832851 0.575684 0.431824 0.505554 -0.475952 1441832851 0.575684 0.431824 0.505554 -0.475952 1441832851 0.575684 0.431824 0.505554 -0.475952 1441832851 0.575684 0.431824 0.505554 -0.475952 1441832851 0.575684 0.431824 0.505554 -0.475952 1441832851 0.570557 0.436829 0.514526 -0.467773 1441832851 0.570557 0.436829 0.514526 -0.467773 1441832851 0.570557 0.436829 0.514526 -0.467773 1441832851 0.570557 0.436829 0.514526 -0.467773 1441832851 0.570557 0.436829 0.514526 -0.467773 1441832851 0.570557 0.436829 0.514526 -0.467773 1441832851 0.570557 0.436829 0.514526 -0.467773 1441832851 0.567322 0.436890 0.520142 -0.465454 1441832851 0.567322 0.436890 0.520142 -0.465454 1441832851 0.567322 0.436890 0.520142 -0.465454 1441832851 0.567322 0.436890 0.520142 -0.465454 1441832851 0.567322 0.436890 0.520142 -0.465454 1441832851 0.567322 0.436890 0.520142 -0.465454 1441832851 0.569458 0.432434 0.517273 -0.470215 1441832851 0.569458 0.432434 0.517273 -0.470215 1441832851 0.569458 0.432434 0.517273 -0.470215 1441832851 0.569458 0.432434 0.517273 -0.470215 1441832851 0.569458 0.432434 0.517273 -0.470215 1441832851 0.569458 0.432434 0.517273 -0.470215 1441832851 0.570740 0.432312 0.513428 -0.472900 1441832851 0.570740 0.432312 0.513428 -0.472900 1441832851 0.570740 0.432312 0.513428 -0.472900 1441832851 0.570740 0.432312 0.513428 -0.472900 1441832851 0.570740 0.432312 0.513428 -0.472900 1441832851 0.570740 0.432312 0.513428 -0.472900 1441832851 0.568420 0.436523 0.511780 -0.473694 1441832851 0.568420 0.436523 0.511780 -0.473694 1441832851 0.568420 0.436523 0.511780 -0.473694 1441832851 0.568420 0.436523 0.511780 -0.473694 1441832851 0.568420 0.436523 0.511780 -0.473694 1441832851 0.568420 0.436523 0.511780 -0.473694 1441832852 0.569580 0.436707 0.509949 -0.474060 1441832852 0.569580 0.436707 0.509949 -0.474060 1441832852 0.569580 0.436707 0.509949 -0.474060 1441832852 0.569580 0.436707 0.509949 -0.474060 1441832852 0.569580 0.436707 0.509949 -0.474060 1441832852 0.569580 0.436707 0.509949 -0.474060 1441832852 0.574158 0.433777 0.507568 -0.473816 1441832852 0.574158 0.433777 0.507568 -0.473816 1441832852 0.574158 0.433777 0.507568 -0.473816 1441832852 0.574158 0.433777 0.507568 -0.473816 1441832852 0.574158 0.433777 0.507568 -0.473816 1441832852 0.574158 0.433777 0.507568 -0.473816 1441832852 0.580872 0.430359 0.506958 -0.469421 1441832852 0.580872 0.430359 0.506958 -0.469421 1441832852 0.580872 0.430359 0.506958 -0.469421 1441832852 0.580872 0.430359 0.506958 -0.469421 1441832852 0.580872 0.430359 0.506958 -0.469421 1441832852 0.580872 0.430359 0.506958 -0.469421 1441832852 0.588379 0.424988 0.506226 -0.465698 1441832852 0.588379 0.424988 0.506226 -0.465698 1441832852 0.588379 0.424988 0.506226 -0.465698 1441832852 0.588379 0.424988 0.506226 -0.465698 1441832852 0.588379 0.424988 0.506226 -0.465698 1441832852 0.588379 0.424988 0.506226 -0.465698 1441832852 0.592407 0.420959 0.505188 -0.465332 1441832852 0.592407 0.420959 0.505188 -0.465332 1441832852 0.592407 0.420959 0.505188 -0.465332 1441832852 0.592407 0.420959 0.505188 -0.465332 1441832852 0.592407 0.420959 0.505188 -0.465332 1441832852 0.592407 0.420959 0.505188 -0.465332 1441832852 0.590820 0.424316 0.504028 -0.465637 1441832852 0.590820 0.424316 0.504028 -0.465637 1441832852 0.590820 0.424316 0.504028 -0.465637 1441832852 0.590820 0.424316 0.504028 -0.465637 1441832852 0.590820 0.424316 0.504028 -0.465637 1441832852 0.590820 0.424316 0.504028 -0.465637 1441832852 0.590820 0.424316 0.504028 -0.465637 1441832852 0.586487 0.430664 0.494812 -0.475037 1441832852 0.586487 0.430664 0.494812 -0.475037 1441832852 0.586487 0.430664 0.494812 -0.475037 1441832852 0.586487 0.430664 0.494812 -0.475037 1441832852 0.586487 0.430664 0.494812 -0.475037 1441832852 0.586487 0.430664 0.494812 -0.475037 1441832852 0.578613 0.438782 0.489197 -0.483032 1441832852 0.578613 0.438782 0.489197 -0.483032 1441832852 0.578613 0.438782 0.489197 -0.483032 1441832852 0.578613 0.438782 0.489197 -0.483032 1441832852 0.578613 0.438782 0.489197 -0.483032 1441832852 0.578613 0.438782 0.489197 -0.483032 1441832852 0.575256 0.439392 0.488770 -0.486877 1441832852 0.575256 0.439392 0.488770 -0.486877 1441832852 0.575256 0.439392 0.488770 -0.486877 1441832852 0.575256 0.439392 0.488770 -0.486877 1441832852 0.575256 0.439392 0.488770 -0.486877 1441832852 0.575256 0.439392 0.488770 -0.486877 1441832852 0.575256 0.439392 0.488770 -0.486877 1441832852 0.575684 0.437744 0.488220 -0.488403 1441832852 0.575684 0.437744 0.488220 -0.488403 1441832852 0.575684 0.437744 0.488220 -0.488403 1441832852 0.575684 0.437744 0.488220 -0.488403 1441832852 0.575684 0.437744 0.488220 -0.488403 1441832852 0.575684 0.437744 0.488220 -0.488403 1441832852 0.575928 0.436584 0.487427 -0.489929 1441832852 0.575928 0.436584 0.487427 -0.489929 1441832852 0.575928 0.436584 0.487427 -0.489929 1441832852 0.575928 0.436584 0.487427 -0.489929 1441832852 0.575928 0.436584 0.487427 -0.489929 1441832852 0.575928 0.436584 0.487427 -0.489929 1441832852 0.575928 0.436584 0.487427 -0.489929 1441832852 0.572205 0.438599 0.487732 -0.492188 1441832852 0.572205 0.438599 0.487732 -0.492188 1441832852 0.572205 0.438599 0.487732 -0.492188 1441832852 0.572205 0.438599 0.487732 -0.492188 1441832852 0.572205 0.438599 0.487732 -0.492188 1441832852 0.572205 0.438599 0.487732 -0.492188 1441832852 0.567688 0.439209 0.486023 -0.498535 1441832852 0.567688 0.439209 0.486023 -0.498535 1441832852 0.567688 0.439209 0.486023 -0.498535 1441832852 0.567688 0.439209 0.486023 -0.498535 1441832852 0.567688 0.439209 0.486023 -0.498535 1441832852 0.567688 0.439209 0.486023 -0.498535 1441832852 0.567688 0.439209 0.486023 -0.498535 1441832852 0.561646 0.444824 0.494141 -0.492371 1441832852 0.561646 0.444824 0.494141 -0.492371 1441832852 0.561646 0.444824 0.494141 -0.492371 1441832852 0.561646 0.444824 0.494141 -0.492371 1441832852 0.561646 0.444824 0.494141 -0.492371 1441832852 0.561646 0.444824 0.494141 -0.492371 1441832852 0.571472 0.436951 0.499390 -0.482727 1441832852 0.570984 0.431152 0.504150 -0.483582 1441832852 0.570984 0.431152 0.504150 -0.483582 1441832852 0.570984 0.431152 0.504150 -0.483582 1441832852 0.570984 0.431152 0.504150 -0.483582 1441832852 0.570984 0.431152 0.504150 -0.483582 1441832852 0.574280 0.424683 0.501343 -0.488281 1441832852 0.574280 0.424683 0.501343 -0.488281 1441832852 0.574280 0.424683 0.501343 -0.488281 1441832852 0.574280 0.424683 0.501343 -0.488281 1441832852 0.574280 0.424683 0.501343 -0.488281 1441832852 0.574280 0.424683 0.501343 -0.488281 1441832852 0.575012 0.426575 0.502014 -0.485046 1441832852 0.575012 0.426575 0.502014 -0.485046 1441832852 0.575012 0.426575 0.502014 -0.485046 1441832852 0.575012 0.426575 0.502014 -0.485046 1441832852 0.575012 0.426575 0.502014 -0.485046 1441832852 0.573425 0.429199 0.504517 -0.482056 1441832853 0.573425 0.429199 0.504517 -0.482056 1441832853 0.573425 0.429199 0.504517 -0.482056 1441832853 0.573425 0.429199 0.504517 -0.482056 1441832853 0.573425 0.429199 0.504517 -0.482056 1441832853 0.573425 0.429199 0.504517 -0.482056 1441832853 0.572876 0.431335 0.503418 -0.481873 1441832853 0.572876 0.431335 0.503418 -0.481873 1441832853 0.572876 0.431335 0.503418 -0.481873 1441832853 0.572876 0.431335 0.503418 -0.481873 1441832853 0.572876 0.431335 0.503418 -0.481873 1441832853 0.577087 0.428040 0.501648 -0.481628 1441832853 0.577087 0.428040 0.501648 -0.481628 1441832853 0.577087 0.428040 0.501648 -0.481628 1441832853 0.577087 0.428040 0.501648 -0.481628 1441832853 0.577087 0.428040 0.501648 -0.481628 1441832853 0.577087 0.428040 0.501648 -0.481628 1441832853 0.584900 0.422913 0.503235 -0.475159 1441832853 0.584900 0.422913 0.503235 -0.475159 1441832853 0.584900 0.422913 0.503235 -0.475159 1441832853 0.584900 0.422913 0.503235 -0.475159 1441832853 0.584900 0.422913 0.503235 -0.475159 1441832853 0.584900 0.422913 0.503235 -0.475159 1441832853 0.594116 0.414185 0.504456 -0.470032 1441832853 0.594116 0.414185 0.504456 -0.470032 1441832853 0.594116 0.414185 0.504456 -0.470032 1441832853 0.594116 0.414185 0.504456 -0.470032 1441832853 0.594116 0.414185 0.504456 -0.470032 1441832853 0.594116 0.414185 0.504456 -0.470032 1441832853 0.600159 0.407593 0.506226 -0.466187 1441832853 0.600159 0.407593 0.506226 -0.466187 1441832853 0.600159 0.407593 0.506226 -0.466187 1441832853 0.600159 0.407593 0.506226 -0.466187 1441832853 0.600159 0.407593 0.506226 -0.466187 1441832853 0.600159 0.407593 0.506226 -0.466187 1441832853 0.598694 0.408447 0.504211 -0.469543 1441832853 0.598694 0.408447 0.504211 -0.469543 1441832853 0.598694 0.408447 0.504211 -0.469543 1441832853 0.598694 0.408447 0.504211 -0.469543 1441832853 0.598694 0.408447 0.504211 -0.469543 1441832853 0.588989 0.417908 0.496887 -0.481140 1441832853 0.588989 0.417908 0.496887 -0.481140 1441832853 0.588989 0.417908 0.496887 -0.481140 1441832853 0.588989 0.417908 0.496887 -0.481140 1441832853 0.588989 0.417908 0.496887 -0.481140 1441832853 0.588989 0.417908 0.496887 -0.481140 1441832853 0.588989 0.417908 0.496887 -0.481140 1441832853 0.577759 0.429016 0.492798 -0.489075 1441832853 0.577759 0.429016 0.492798 -0.489075 1441832853 0.577759 0.429016 0.492798 -0.489075 1441832853 0.577759 0.429016 0.492798 -0.489075 1441832853 0.577759 0.429016 0.492798 -0.489075 1441832853 0.577759 0.429016 0.492798 -0.489075 1441832853 0.571106 0.433289 0.492676 -0.493286 1441832853 0.571106 0.433289 0.492676 -0.493286 1441832853 0.571106 0.433289 0.492676 -0.493286 1441832853 0.571106 0.433289 0.492676 -0.493286 1441832853 0.571106 0.433289 0.492676 -0.493286 1441832853 0.571106 0.433289 0.492676 -0.493286 1441832853 0.570679 0.432861 0.489868 -0.496948 1441832853 0.570679 0.432861 0.489868 -0.496948 1441832853 0.570679 0.432861 0.489868 -0.496948 1441832853 0.570679 0.432861 0.489868 -0.496948 1441832853 0.570679 0.432861 0.489868 -0.496948 1441832853 0.570679 0.432861 0.489868 -0.496948 1441832853 0.571594 0.431152 0.484314 -0.502808 1441832853 0.571594 0.431152 0.484314 -0.502808 1441832853 0.571594 0.431152 0.484314 -0.502808 1441832853 0.571594 0.431152 0.484314 -0.502808 1441832853 
0.587891 0.411011 0.485413 -0.499817 1441832856 0.585876 0.412537 0.483887 -0.502319 1441832856 0.585876 0.412537 0.483887 -0.502319 1441832856 0.585876 0.412537 0.483887 -0.502319 1441832856 0.585876 0.412537 0.483887 -0.502319 1441832856 0.585876 0.412537 0.483887 -0.502319 1441832856 0.585876 0.412537 0.483887 -0.502319 1441832856 0.585876 0.412537 0.483887 -0.502319 1441832856 0.584229 0.414185 0.484680 -0.502136 1441832856 0.584229 0.414185 0.484680 -0.502136 1441832856 0.584229 0.414185 0.484680 -0.502136 1441832856 0.584229 0.414185 0.484680 -0.502136 1441832856 0.584229 0.414185 0.484680 -0.502136 1441832856 0.584229 0.414185 0.484680 -0.502136 1441832856 0.583557 0.414490 0.484497 -0.502869 1441832856 0.583557 0.414490 0.484497 -0.502869 1441832856 0.583557 0.414490 0.484497 -0.502869 1441832856 0.583557 0.414490 0.484497 -0.502869 1441832856 0.583557 0.414490 0.484497 -0.502869 1441832856 0.583557 0.414490 0.484497 -0.502869 1441832856 0.583557 0.414490 0.484497 -0.502869 1441832856 0.583862 0.415588 0.483948 -0.502136 1441832856 0.583862 0.415588 0.483948 -0.502136 1441832856 0.583862 0.415588 0.483948 -0.502136 1441832856 0.583862 0.415588 0.483948 -0.502136 1441832856 0.583862 0.415588 0.483948 -0.502136 1441832856 0.583862 0.415588 0.483948 -0.502136 1441832856 0.583862 0.415588 0.483948 -0.502136 1441832856 0.584290 0.419006 0.481323 -0.501343 1441832856 0.584290 0.419006 0.481323 -0.501343 1441832856 0.584290 0.419006 0.481323 -0.501343 1441832856 0.584290 0.419006 0.481323 -0.501343 1441832856 0.584290 0.419006 0.481323 -0.501343 1441832856 0.584290 0.419006 0.481323 -0.501343 1441832856 0.588074 0.421509 0.479370 -0.496643 1441832856 0.588074 0.421509 0.479370 -0.496643 1441832856 0.588074 0.421509 0.479370 -0.496643 1441832856 0.588074 0.421509 0.479370 -0.496643 1441832856 0.588074 0.421509 0.479370 -0.496643 1441832856 0.588074 0.421509 0.479370 -0.496643 1441832856 0.592773 0.425720 0.476868 -0.489746 1441832856 0.592773 0.425720 0.476868 -0.489746 1441832856 0.592773 0.425720 0.476868 -0.489746 1441832856 0.592773 0.425720 0.476868 -0.489746 1441832856 0.592773 0.425720 0.476868 -0.489746 1441832856 0.592773 0.425720 0.476868 -0.489746 1441832856 0.591248 0.434692 0.484924 -0.475708 1441832856 0.591248 0.434692 0.484924 -0.475708 1441832856 0.591248 0.434692 0.484924 -0.475708 1441832856 0.591248 0.434692 0.484924 -0.475708 1441832856 0.591248 0.434692 0.484924 -0.475708 1441832856 0.591248 0.434692 0.484924 -0.475708 1441832856 0.583130 0.440857 0.491272 -0.473450 1441832856 0.583130 0.440857 0.491272 -0.473450 1441832856 0.583130 0.440857 0.491272 -0.473450 1441832856 0.583130 0.440857 0.491272 -0.473450 1441832856 0.583130 0.440857 0.491272 -0.473450 1441832856 0.583130 0.440857 0.491272 -0.473450 1441832856 0.577881 0.442566 0.493958 -0.475464 1441832856 0.577881 0.442566 0.493958 -0.475464 1441832856 0.577881 0.442566 0.493958 -0.475464 1441832856 0.577881 0.442566 0.493958 -0.475464 1441832856 0.577881 0.442566 0.493958 -0.475464 1441832856 0.577881 0.442566 0.493958 -0.475464 1441832856 0.571960 0.439758 0.495605 -0.483521 1441832856 0.571960 0.439758 0.495605 -0.483521 1441832856 0.571960 0.439758 0.495605 -0.483521 1441832856 0.571960 0.439758 0.495605 -0.483521 1441832856 0.571960 0.439758 0.495605 -0.483521 1441832856 0.571960 0.439758 0.495605 -0.483521 1441832856 0.570435 0.438049 0.498108 -0.484314 1441832856 0.570435 0.438049 0.498108 -0.484314 1441832856 0.570435 0.438049 0.498108 -0.484314 1441832856 0.570435 0.438049 0.498108 -0.484314 1441832856 0.570435 0.438049 0.498108 -0.484314 1441832856 0.570435 0.438049 0.498108 -0.484314 1441832857 0.570435 0.438049 0.498108 -0.484314 1441832857 0.571045 0.435791 0.502869 -0.480652 1441832857 0.571045 0.435791 0.502869 -0.480652 1441832857 0.571045 0.435791 0.502869 -0.480652 1441832857 0.571045 0.435791 0.502869 -0.480652 1441832857 0.571045 0.435791 0.502869 -0.480652 1441832857 0.571045 0.435791 0.502869 -0.480652 1441832857 0.571899 0.432983 0.506287 -0.478577 1441832857 0.571899 0.432983 0.506287 -0.478577 1441832857 0.571899 0.432983 0.506287 -0.478577 1441832857 0.571899 0.432983 0.506287 -0.478577 1441832857 0.571899 0.432983 0.506287 -0.478577 1441832857 0.571899 0.432983 0.506287 -0.478577 1441832857 0.574768 0.428772 0.505981 -0.479309 1441832857 0.574768 0.428772 0.505981 -0.479309 1441832857 0.574768 0.428772 0.505981 -0.479309 1441832857 0.574768 0.428772 0.505981 -0.479309 1441832857 0.574768 0.428772 0.505981 -0.479309 1441832857 0.574768 0.428772 0.505981 -0.479309 1441832857 0.574768 0.428772 0.505981 -0.479309 1441832857 0.574585 0.424561 0.504578 -0.484741 1441832857 0.574585 0.424561 0.504578 -0.484741 1441832857 0.574585 0.424561 0.504578 -0.484741 1441832857 0.574585 0.424561 0.504578 -0.484741 1441832857 0.574585 0.424561 0.504578 -0.484741 1441832857 0.574585 0.424561 0.504578 -0.484741 1441832857 0.574951 0.419434 0.500183 -0.493286 1441832857 0.574951 0.419434 0.500183 -0.493286 1441832857 0.574951 0.419434 0.500183 -0.493286 1441832857 0.574951 0.419434 0.500183 -0.493286 1441832857 0.574951 0.419434 0.500183 -0.493286 1441832857 0.574951 0.419434 0.500183 -0.493286 1441832857 0.573059 0.418518 0.495605 -0.500732 1441832857 0.573059 0.418518 0.495605 -0.500732 1441832857 0.573059 0.418518 0.495605 -0.500732 1441832857 0.573059 0.418518 0.495605 -0.500732 1441832857 0.573059 0.418518 0.495605 -0.500732 1441832857 0.573059 0.418518 0.495605 -0.500732 1441832857 0.573120 0.417297 0.489746 -0.507385 1441832857 0.573120 0.417297 0.489746 -0.507385 1441832857 0.573120 0.417297 0.489746 -0.507385 1441832857 0.573120 0.417297 0.489746 -0.507385 1441832857 0.573120 0.417297 0.489746 -0.507385 1441832857 0.573120 0.417297 0.489746 -0.507385 1441832857 0.575317 0.418152 0.485474 -0.508423 1441832857 0.575317 0.418152 0.485474 -0.508423 1441832857 0.575317 0.418152 0.485474 -0.508423 1441832857 0.575317 0.418152 0.485474 -0.508423 1441832857 0.575317 0.418152 0.485474 -0.508423 1441832857 0.575317 0.418152 0.485474 -0.508423 1441832857 0.575317 0.418152 0.485474 -0.508423 1441832857 0.581116 0.416199 0.483765 -0.504944 1441832857 0.581116 0.416199 0.483765 -0.504944 1441832857 0.581116 0.416199 0.483765 -0.504944 1441832857 0.581116 0.416199 0.483765 -0.504944 1441832857 0.581116 0.416199 0.483765 -0.504944 1441832857 0.581116 0.416199 0.483765 -0.504944 1441832857 0.583923 0.412170 0.488708 -0.500305 1441832857 0.583923 0.412170 0.488708 -0.500305 1441832857 0.583923 0.412170 0.488708 -0.500305 1441832857 0.583923 0.412170 0.488708 -0.500305 1441832857 0.583923 0.412170 0.488708 -0.500305 1441832857 0.583923 0.412170 0.488708 -0.500305 1441832857 0.583923 0.412170 0.488708 -0.500305 1441832857 0.590576 0.408203 0.490662 -0.493774 1441832857 0.590576 0.408203 0.490662 -0.493774 1441832857 0.590576 0.408203 0.490662 -0.493774 1441832857 0.590576 0.408203 0.490662 -0.493774 1441832857 0.590576 0.408203 0.490662 -0.493774 1441832857 0.590576 0.408203 0.490662 -0.493774 1441832857 0.595764 0.406128 0.492615 -0.487244 1441832857 0.595764 0.406128 0.492615 -0.487244 1441832857 0.595764 0.406128 0.492615 -0.487244 1441832857 0.595764 0.406128 0.492615 -0.487244 1441832857 0.595764 0.406128 0.492615 -0.487244 1441832857 0.595764 0.406128 0.492615 -0.487244 1441832857 0.602356 0.405334 0.494324 -0.478027 1441832857 0.602356 0.405334 0.494324 -0.478027 1441832857 0.602356 0.405334 0.494324 -0.478027 1441832857 0.602356 0.405334 0.494324 -0.478027 1441832857 0.602356 0.405334 0.494324 -0.478027 1441832857 0.602356 0.405334 0.494324 -0.478027 1441832857 0.608948 0.407410 0.497070 -0.464905 1441832857 0.608948 0.407410 0.497070 -0.464905 1441832857 0.608948 0.407410 0.497070 -0.464905 1441832857 0.608948 0.407410 0.497070 -0.464905 1441832857 0.608948 0.407410 0.497070 -0.464905 1441832857 0.608948 0.407410 0.497070 -0.464905 1441832857 0.608948 0.407410 0.497070 -0.464905 1441832857 0.606323 0.414856 0.507690 -0.449951 1441832857 0.606323 0.414856 0.507690 -0.449951 1441832857 0.606323 0.414856 0.507690 -0.449951 1441832857 0.606323 0.414856 0.507690 -0.449951 1441832857 0.606323 0.414856 0.507690 -0.449951 1441832857 0.606323 0.414856 0.507690 -0.449951 1441832857 0.596558 0.423462 0.514099 -0.447632 1441832857 0.596558 0.423462 0.514099 -0.447632 1441832857 0.596558 0.423462 0.514099 -0.447632 1441832857 0.596558 0.423462 0.514099 -0.447632 1441832857 0.596558 0.423462 0.514099 -0.447632 1441832857 0.596558 0.423462 0.514099 -0.447632 1441832857 0.590271 0.428223 0.510376 -0.455750 1441832857 0.590271 0.428223 0.510376 -0.455750 1441832857 0.590271 0.428223 0.510376 -0.455750 1441832857 0.590271 0.428223 0.510376 -0.455750 1441832857 0.590271 0.428223 0.510376 -0.455750 1441832857 0.590271 0.428223 0.510376 -0.455750 1441832857 0.585205 0.426514 0.505249 -0.469360 1441832857 0.585205 0.426514 0.505249 -0.469360 1441832857 0.585205 0.426514 0.505249 -0.469360 1441832857 0.585205 0.426514 0.505249 -0.469360 1441832857 0.585205 0.426514 0.505249 -0.469360 1441832857 0.585205 0.426514 0.505249 -0.469360 1441832857 0.580811 0.427429 0.504517 -0.474731 1441832858 0.580811 0.427429 0.504517 -0.474731 1441832858 0.580811 0.427429 0.504517 -0.474731 1441832858 0.580811 0.427429 0.504517 -0.474731 1441832858 0.580811 0.427429 0.504517 -0.474731 1441832858 0.580811 0.427429 0.504517 -0.474731 1441832858 0.580811 0.427429 0.504517 -0.474731 1441832858 0.577576 0.428223 0.508850 -0.473328 1441832858 0.577576 0.428223 0.508850 -0.473328 1441832858 0.577576 0.428223 0.508850 -0.473328 1441832858 0.577576 0.428223 0.508850 -0.473328 1441832858 0.577576 0.428223 0.508850 -0.473328 1441832858 0.577576 0.428223 0.508850 -0.473328 1441832858 0.577759 0.428772 0.511475 -0.469727 1441832858 0.577759 0.428772 0.511475 -0.469727 1441832858 0.577759 0.428772 0.511475 -0.469727 1441832858 0.577759 0.428772 0.511475 -0.469727 1441832858 0.577759 0.428772 0.511475 -0.469727 1441832858 0.580383 0.424683 0.511169 -0.470520 1441832858 0.580383 0.424683 0.511169 -0.470520 1441832858 0.580383 0.424683 0.511169 -0.470520 1441832858 0.580383 0.424683 0.511169 -0.470520 1441832858 0.580383 0.424683 0.511169 -0.470520 1441832858 0.580383 0.424683 0.511169 -0.470520 1441832858 0.580444 0.420227 0.509888 -0.475891 1441832858 0.580444 0.420227 0.509888 -0.475891 1441832858 0.580444 0.420227 0.509888 -0.475891 1441832858 0.580444 0.420227 0.509888 -0.475891 1441832858 0.580444 0.420227 0.509888 -0.475891 1441832858 0.580444 0.420227 0.509888 -0.475891 1441832858 0.578918 0.417358 0.506348 -0.484009 1441832858 0.578918 0.417358 0.506348 -0.484009 1441832858 0.578918 0.417358 0.506348 -0.484009 1441832858 0.578918 0.417358 0.506348 -0.484009 1441832858 0.578918 0.417358 0.506348 -0.484009 1441832858 0.578918 0.417358 0.506348 -0.484009 1441832858 0.578918 0.417358 0.506348 -0.484009 1441832858 0.575317 0.418335 0.502441 -0.491394 1441832858 0.575317 0.418335 0.502441 -0.491394 1441832858 0.575317 0.418335 0.502441 -0.491394 1441832858 0.575317 0.418335 0.502441 -0.491394 1441832858 0.575317 0.418335 0.502441 -0.491394 1441832858 0.575317 0.418335 0.502441 -0.491394 1441832858 0.573853 0.419739 0.497070 -0.497375 1441832858 0.573853 0.419739 0.497070 -0.497375 1441832858 0.573853 0.419739 0.497070 -0.497375 1441832858 0.573853 0.419739 0.497070 -0.497375 1441832858 0.573853 0.419739 0.497070 -0.497375 1441832858 0.573853 0.419739 0.497070 -0.497375 1441832858 0.574341 0.422485 0.492737 -0.498840 1441832858 0.574341 0.422485 0.492737 -0.498840 1441832858 0.574341 0.422485 0.492737 -0.498840 1441832858 0.574341 0.422485 0.492737 -0.498840 1441832858 0.574341 0.422485 0.492737 -0.498840 1441832858 0.574341 0.422485 0.492737 -0.498840 1441832858 0.577026 0.421814 0.495117 -0.493835 1441832858 0.577026 0.421814 0.495117 -0.493835 1441832858 0.577026 0.421814 0.495117 -0.493835 1441832858 0.577026 0.421814 0.495117 -0.493835 1441832858 0.577026 0.421814 0.495117 -0.493835 1441832858 0.577026 0.421814 0.495117 -0.493835 1441832858 0.580627 0.417786 0.498779 -0.489380 1441832858 0.580627 0.417786 0.498779 -0.489380 1441832858 0.580627 0.417786 0.498779 -0.489380 1441832858 0.580627 0.417786 0.498779 -0.489380 1441832858 0.580627 0.417786 0.498779 -0.489380 1441832858 0.580627 0.417786 0.498779 -0.489380 1441832858 0.584412 0.416199 0.499207 -0.485779 1441832858 0.584412 0.416199 0.499207 -0.485779 1441832858 0.584412 0.416199 0.499207 -0.485779 1441832858 0.584412 0.416199 0.499207 -0.485779 1441832858 0.584412 0.416199 0.499207 -0.485779 1441832858 0.584412 0.416199 0.499207 -0.485779 1441832858 0.584412 0.416199 0.499207 -0.485779 1441832858 0.586853 0.417542 0.497498 -0.483459 1441832858 0.586853 0.417542 0.497498 -0.483459 1441832858 0.586853 0.417542 0.497498 -0.483459 1441832858 0.586853 0.417542 0.497498 -0.483459 1441832858 0.586853 0.417542 0.497498 -0.483459 1441832858 0.586853 0.417542 0.497498 -0.483459 1441832858 0.590271 0.418396 0.494751 -0.481262 1441832858 0.590271 0.418396 0.494751 -0.481262 1441832858 0.590271 0.418396 0.494751 -0.481262 1441832858 0.590271 0.418396 0.494751 -0.481262 1441832858 0.590271 0.418396 0.494751 -0.481262 1441832858 0.590271 0.418396 0.494751 -0.481262 1441832858 0.595398 0.420227 0.497192 -0.470825 1441832858 0.595398 0.420227 0.497192 -0.470825 1441832858 0.595398 0.420227 0.497192 -0.470825 1441832858 0.595398 0.420227 0.497192 -0.470825 1441832858 0.598511 0.423645 0.505066 -0.455078 1441832858 0.598511 0.423645 0.505066 -0.455078 1441832858 0.598511 0.423645 0.505066 -0.455078 1441832858 0.598511 0.423645 0.505066 -0.455078 1441832858 0.598511 0.423645 0.505066 -0.455078 1441832858 0.598511 0.423645 0.505066 -0.455078 1441832858 0.598511 0.423645 0.505066 -0.455078 1441832858 0.591797 0.429993 0.510620 -0.451782 1441832858 0.591797 0.429993 0.510620 -0.451782 1441832858 0.591797 0.429993 0.510620 -0.451782 1441832858 0.591797 0.429993 0.510620 -0.451782 1441832858 0.591797 0.429993 0.510620 -0.451782 1441832858 0.591797 0.429993 0.510620 -0.451782 1441832858 0.585083 0.435974 0.509033 -0.456543 1441832858 0.585083 0.435974 0.509033 -0.456543 1441832858 0.585083 0.435974 0.509033 -0.456543 1441832858 0.585083 0.435974 0.509033 -0.456543 1441832858 0.585083 0.435974 0.509033 -0.456543 1441832858 0.585083 0.435974 0.509033 -0.456543 1441832858 0.580322 0.435364 0.503967 -0.468628 1441832858 0.580322 0.435364 0.503967 -0.468628 1441832859 0.580322 0.435364 0.503967 -0.468628 1441832859 0.580322 0.435364 0.503967 -0.468628 1441832859 0.580322 0.435364 0.503967 -0.468628 1441832859 0.580322 0.435364 0.503967 -0.468628 1441832859 0.577209 0.434631 0.502502 -0.474670 1441832859 0.577209 0.434631 0.502502 -0.474670 1441832859 0.577209 0.434631 0.502502 -0.474670 1441832859 0.577209 0.434631 0.502502 -0.474670 1441832859 0.577209 0.434631 0.502502 -0.474670 1441832859 0.577209 0.434631 0.502502 -0.474670 1441832859 0.577209 0.434631 0.502502 -0.474670 1441832859 0.574463 0.437195 0.504028 -0.474060 1441832859 0.574463 0.437195 0.504028 -0.474060 1441832859 0.574463 0.437195 0.504028 -0.474060 1441832859 0.574463 0.437195 0.504028 -0.474060 1441832859 0.574463 0.437195 0.504028 -0.474060 1441832859 0.574463 0.437195 0.504028 -0.474060 1441832859 0.574402 0.438049 0.505310 -0.471985 1441832859 0.574402 0.438049 0.505310 -0.471985 1441832859 0.574402 0.438049 0.505310 -0.471985 1441832859 0.574402 0.438049 0.505310 -0.471985 1441832859 0.574402 0.438049 0.505310 -0.471985 1441832859 0.574402 0.438049 0.505310 -0.471985 1441832859 0.575378 0.435364 0.504150 -0.474548 1441832859 0.575378 0.435364 0.504150 -0.474548 1441832859 0.575378 0.435364 0.504150 -0.474548 1441832859 0.575378 0.435364 0.504150 -0.474548 1441832859 0.575378 0.435364 0.504150 -0.474548 1441832859 0.575378 0.435364 0.504150 -0.474548 1441832859 0.574829 0.430664 0.504150 -0.479492 1441832859 0.574829 0.430664 0.504150 -0.479492 1441832859 0.574829 0.430664 0.504150 -0.479492 1441832859 0.574829 0.430664 0.504150 -0.479492 1441832859 0.574829 0.430664 0.504150 -0.479492 1441832859 0.574829 0.430664 0.504150 -0.479492 1441832859 0.575012 0.423645 0.503967 -0.485657 1441832859 0.575012 0.423645 0.503967 -0.485657 1441832859 0.575012 0.423645 0.503967 -0.485657 1441832859 0.575012 0.423645 0.503967 -0.485657 1441832859 0.575012 0.423645 0.503967 -0.485657 1441832859 0.575012 0.423645 0.503967 -0.485657 1441832859 0.575256 0.419067 0.502625 -0.490723 1441832859 0.575256 0.419067 0.502625 -0.490723 1441832859 0.574768 0.415833 0.501587 -0.495117 1441832859 0.574768 0.415833 0.501587 -0.495117 1441832859 0.574768 0.415833 0.501587 -0.495117 1441832859 0.574768 0.415833 0.501587 -0.495117 1441832859 0.577820 0.412964 0.500366 -0.495178 1441832859 0.577820 0.412964 0.500366 -0.495178 1441832859 0.577820 0.412964 0.500366 -0.495178 1441832859 0.577820 0.412964 0.500366 -0.495178 1441832859 0.577820 0.412964 0.500366 -0.495178 1441832859 0.577820 0.412964 0.500366 -0.495178 1441832859 0.579041 0.414917 0.498352 -0.494141 1441832859 0.579041 0.414917 0.498352 -0.494141 1441832859 0.579041 0.414917 0.498352 -0.494141 1441832859 0.579041 0.414917 0.498352 -0.494141 1441832859 0.579041 0.414917 0.498352 -0.494141 1441832859 0.577698 0.416504 0.501160 -0.491516 1441832859 0.580627 0.414368 0.503601 -0.487366 1441832859 0.580627 0.414368 0.503601 -0.487366 1441832859 0.580627 0.414368 0.503601 -0.487366 1441832859 0.580627 0.414368 0.503601 -0.487366 1441832859 0.580627 0.414368 0.503601 -0.487366 1441832859 0.580627 0.414368 0.503601 -0.487366 1441832859 0.580627 0.414368 0.503601 -0.487366 1441832859 0.584961 0.414124 0.504028 -0.481934 1441832859 0.584961 0.414124 0.504028 -0.481934 1441832859 0.584961 0.414124 0.504028 -0.481934 1441832859 0.584961 0.414124 0.504028 -0.481934 1441832859 0.584961 0.414124 0.504028 -0.481934 1441832859 0.584961 0.414124 0.504028 -0.481934 1441832859 0.585876 0.419617 0.500244 -0.479919 1441832859 0.585876 0.419617 0.500244 -0.479919 1441832859 0.585876 0.419617 0.500244 -0.479919 1441832859 0.585876 0.419617 0.500244 -0.479919 1441832859 0.585876 0.419617 0.500244 -0.479919 1441832859 0.585876 0.419617 0.500244 -0.479919 1441832859 0.591492 0.420654 0.503906 -0.468262 1441832859 0.591492 0.420654 0.503906 -0.468262 1441832859 0.591492 0.420654 0.503906 -0.468262 1441832859 0.591492 0.420654 0.503906 -0.468262 1441832859 0.591492 0.420654 0.503906 -0.468262 1441832859 0.594788 0.423584 0.516785 -0.446838 1441832859 0.594788 0.423584 0.516785 -0.446838 1441832859 0.594788 0.423584 0.516785 -0.446838 1441832859 0.594788 0.423584 0.516785 -0.446838 1441832859 0.594788 0.423584 0.516785 -0.446838 1441832859 0.594788 0.423584 0.516785 -0.446838 1441832859 0.594788 0.423584 0.516785 -0.446838 1441832859 0.587646 0.430359 0.518982 -0.447327 1441832859 0.587646 0.430359 0.518982 -0.447327 1441832859 0.587646 0.430359 0.518982 -0.447327 1441832859 0.587646 0.430359 0.518982 -0.447327 1441832859 0.587646 0.430359 0.518982 -0.447327 1441832859 0.587646 0.430359 0.518982 -0.447327 1441832859 0.584961 0.432373 0.516296 -0.451904 1441832859 0.584961 0.432373 0.516296 -0.451904 1441832860 0.584961 0.432373 0.516296 -0.451904 1441832860 0.584961 0.432373 0.516296 -0.451904 1441832860 0.584961 0.432373 0.516296 -0.451904 1441832860 0.584961 0.432373 0.516296 -0.451904 1441832860 0.583557 0.430969 0.510742 -0.461304 1441832860 0.583557 0.430969 0.510742 -0.461304 1441832860 0.583557 0.430969 0.510742 -0.461304 1441832860 0.583557 0.430969 0.510742 -0.461304 1441832860 0.583557 0.430969 0.510742 -0.461304 1441832860 0.583557 0.430969 0.510742 -0.461304 1441832860 0.580933 0.431580 0.509827 -0.465027 1441832860 0.580933 0.431580 0.509827 -0.465027 1441832860 0.580933 0.431580 0.509827 -0.465027 1441832860 0.580933 0.431580 0.509827 -0.465027 1441832860 0.580933 0.431580 0.509827 -0.465027 1441832860 0.580933 0.431580 0.509827 -0.465027 1441832860 0.578613 0.436218 0.509766 -0.463684 1441832860 0.578613 0.436218 0.509766 -0.463684 1441832860 0.578613 0.436218 0.509766 -0.463684 1441832860 0.578613 0.436218 0.509766 -0.463684 1441832860 0.578613 0.436218 0.509766 -0.463684 1441832860 0.578613 0.436218 0.509766 -0.463684 1441832860 0.578613 0.436218 0.509766 -0.463684 1441832860 0.579346 0.436340 0.510193 -0.462158 1441832860 0.579346 0.436340 0.510193 -0.462158 1441832860 0.579346 0.436340 0.510193 -0.462158 1441832860 0.579346 0.436340 0.510193 -0.462158 1441832860 0.579346 0.436340 0.510193 -0.462158 1441832860 0.579346 0.436340 0.510193 -0.462158 1441832860 0.579346 0.436340 0.510193 -0.462158 1441832860 0.579407 0.434326 0.506104 -0.468445 1441832860 0.579407 0.434326 0.506104 -0.468445 1441832860 0.579407 0.434326 0.506104 -0.468445 1441832860 0.579407 0.434326 0.506104 -0.468445 1441832860 0.579407 0.434326 0.506104 -0.468445 1441832860 0.579407 0.434326 0.506104 -0.468445 1441832860 0.575195 0.433350 0.502930 -0.477844 1441832860 0.575195 0.433350 0.502930 -0.477844 1441832860 0.575195 0.433350 0.502930 -0.477844 1441832860 0.575195 0.433350 0.502930 -0.477844 1441832860 0.570496 0.433533 0.496277 -0.490173 1441832860 0.570496 0.433533 0.496277 -0.490173 1441832860 0.570496 0.433533 0.496277 -0.490173 1441832860 0.567566 0.432617 0.490662 -0.499939 1441832860 0.567566 0.432617 0.490662 -0.499939 1441832860 0.567566 0.432617 0.490662 -0.499939 1441832860 0.567566 0.432617 0.490662 -0.499939 1441832860 0.567566 0.432617 0.490662 -0.499939 1441832860 0.567566 0.432617 0.490662 -0.499939 1441832860 0.566772 0.431335 0.486206 -0.506226 1441832860 0.566772 0.431335 0.486206 -0.506226 1441832860 0.566772 0.431335 0.486206 -0.506226 1441832860 0.566772 0.431335 0.486206 -0.506226 1441832860 0.566772 0.431335 0.486206 -0.506226 1441832860 0.566772 0.431335 0.486206 -0.506226 1441832860 0.566772 0.431335 0.486206 -0.506226 1441832860 0.567383 0.432800 0.486023 -0.504456 1441832860 0.567383 0.432800 0.486023 -0.504456 1441832860 0.567383 0.432800 0.486023 -0.504456 1441832860 0.567383 0.432800 0.486023 -0.504456 1441832860 0.567383 0.432800 0.486023 -0.504456 1441832860 0.567383 0.432800 0.486023 -0.504456 1441832860 0.571960 0.430847 0.487427 -0.499573 1441832860 0.571960 0.430847 0.487427 -0.499573 1441832860 0.571960 0.430847 0.487427 -0.499573 1441832860 0.571960 0.430847 0.487427 -0.499573 1441832860 0.571960 0.430847 0.487427 -0.499573 1441832860 0.571960 0.430847 0.487427 -0.499573 1441832860 0.573181 0.427917 0.491333 -0.496887 1441832860 0.573181 0.427917 0.491333 -0.496887 1441832860 0.573181 0.427917 0.491333 -0.496887 1441832860 0.573181 0.427917 0.491333 -0.496887 1441832860 0.573181 0.427917 0.491333 -0.496887 1441832860 0.573181 0.427917 0.491333 -0.496887 1441832860 0.573181 0.427917 0.491333 -0.496887 1441832860 0.579651 0.424988 0.497070 -0.486084 1441832860 0.579651 0.424988 0.497070 -0.486084 1441832860 0.579651 0.424988 0.497070 -0.486084 1441832860 0.579651 0.424988 0.497070 -0.486084 1441832860 0.579651 0.424988 0.497070 -0.486084 1441832860 0.579651 0.424988 0.497070 -0.486084 1441832860 0.584106 0.425049 0.501404 -0.476074 1441832860 0.584106 0.425049 0.501404 -0.476074 1441832860 0.584106 0.425049 0.501404 -0.476074 1441832860 0.584106 0.425049 0.501404 -0.476074 1441832860 0.584106 0.425049 0.501404 -0.476074 1441832860 0.583923 0.428101 0.502747 -0.472107 1441832860 0.583923 0.428101 0.502747 -0.472107 1441832860 0.583923 0.428101 0.502747 -0.472107 1441832860 0.583923 0.428101 0.502747 -0.472107 1441832860 0.583923 0.428101 0.502747 -0.472107 1441832860 0.583923 0.428101 0.502747 -0.472107 1441832860 0.583923 0.428101 0.502747 -0.472107 1441832860 0.579590 0.436951 0.505249 -0.466675 1441832860 0.579590 0.436951 0.505249 -0.466675 1441832860 0.579590 0.436951 0.505249 -0.466675 1441832860 0.579590 0.436951 0.505249 -0.466675 1441832860 0.579590 0.436951 0.505249 -0.466675 1441832860 0.579590 0.436951 0.505249 -0.466675 1441832860 0.576721 0.441772 0.513916 -0.456116 1441832860 0.576721 0.441772 0.513916 -0.456116 1441832860 0.576721 0.441772 0.513916 -0.456116 1441832860 0.576721 0.441772 0.513916 -0.456116 1441832860 0.576721 0.441772 0.513916 -0.456116 1441832860 0.576721 0.441772 0.513916 -0.456116 1441832860 0.571533 0.446411 0.517090 -0.454529 1441832860 0.571533 0.446411 0.517090 -0.454529 1441832860 0.571533 0.446411 0.517090 -0.454529 1441832860 0.571533 0.446411 0.517090 -0.454529 1441832861 0.571533 0.446411 0.517090 -0.454529 1441832861 0.571533 0.446411 0.517090 -0.454529 1441832861 0.571533 0.446411 0.517090 -0.454529 1441832861 0.568909 0.445740 0.516479 -0.459167 1441832861 0.568909 0.445740 0.516479 -0.459167 1441832861 0.568909 0.445740 0.516479 -0.459167 1441832861 0.568909 0.445740 0.516479 -0.459167 1441832861 0.568909 0.445740 0.516479 -0.459167 1441832861 0.568909 0.445740 0.516479 -0.459167 1441832861 0.571167 0.442322 0.511780 -0.464966 1441832861 0.571167 0.442322 0.511780 -0.464966 1441832861 0.571167 0.442322 0.511780 -0.464966 1441832861 0.571167 0.442322 0.511780 -0.464966 1441832861 0.571167 0.442322 0.511780 -0.464966 1441832861 0.571167 0.442322 0.511780 -0.464966 1441832861 0.571167 0.442322 0.511780 -0.464966 1441832861 0.573303 0.439453 0.509155 -0.467896 1441832861 0.573303 0.439453 0.509155 -0.467896 1441832861 0.573303 0.439453 0.509155 -0.467896 1441832861 0.573303 0.439453 0.509155 -0.467896 1441832861 0.573303 0.439453 0.509155 -0.467896 1441832861 0.573303 0.439453 0.509155 -0.467896 1441832861 0.573181 0.439941 0.508789 -0.467957 1441832861 0.573181 0.439941 0.508789 -0.467957 1441832861 0.573181 0.439941 0.508789 -0.467957 1441832861 0.573181 0.439941 0.508789 -0.467957 1441832861 0.573181 0.439941 0.508789 -0.467957 1441832861 0.573181 0.439941 0.508789 -0.467957 1441832861 0.574768 0.438599 0.507813 -0.468262 1441832861 0.574768 0.438599 0.507813 -0.468262 1441832861 0.574768 0.438599 0.507813 -0.468262 1441832861 0.574768 0.438599 0.507813 -0.468262 1441832861 0.574768 0.438599 0.507813 -0.468262 1441832861 0.574768 0.438599 0.507813 -0.468262 1441832861 0.574768 0.438599 0.507813 -0.468262 1441832861 0.576233 0.434814 0.505310 -0.472717 1441832861 0.576233 0.434814 0.505310 -0.472717 1441832861 0.576233 0.434814 0.505310 -0.472717 1441832861 0.576233 0.434814 0.505310 -0.472717 1441832861 0.576233 0.434814 0.505310 -0.472717 1441832861 0.576233 0.434814 0.505310 -0.472717 1441832861 0.575867 0.429138 0.499939 -0.483948 1441832861 0.575867 0.429138 0.499939 -0.483948 1441832861 0.575867 0.429138 0.499939 -0.483948 1441832861 0.575867 0.429138 0.499939 -0.483948 1441832861 0.575867 0.429138 0.499939 -0.483948 1441832861 0.575867 0.429138 0.499939 -0.483948 1441832861 0.576599 0.421997 0.494751 -0.494568 1441832861 0.576599 0.421997 0.494751 -0.494568 1441832861 0.576599 0.421997 0.494751 -0.494568 1441832861 0.576599 0.421997 0.494751 -0.494568 1441832861 0.576599 0.421997 0.494751 -0.494568 1441832861 0.576599 0.421997 0.494751 -0.494568 1441832861 0.576477 0.417419 0.494263 -0.499084 1441832861 0.576477 0.417419 0.494263 -0.499084 1441832861 0.576477 0.417419 0.494263 -0.499084 1441832861 0.576477 0.417419 0.494263 -0.499084 1441832861 0.576477 0.417419 0.494263 -0.499084 1441832861 0.574402 0.417847 0.490356 -0.504944 1441832861 0.574402 0.417847 0.490356 -0.504944 1441832861 0.574402 0.417847 0.490356 -0.504944 1441832861 0.574402 0.417847 0.490356 -0.504944 1441832861 0.574402 0.417847 0.490356 -0.504944 1441832861 0.574402 0.417847 0.490356 -0.504944 1441832861 0.575684 0.418274 0.486328 -0.507019 1441832861 0.575684 0.418274 0.486328 -0.507019 1441832861 0.575684 0.418274 0.486328 -0.507019 1441832861 0.575684 0.418274 0.486328 -0.507019 1441832861 0.575684 0.418274 0.486328 -0.507019 1441832861 0.575684 0.418274 0.486328 -0.507019 1441832861 0.579529 0.416809 0.487183 -0.502930 1441832861 0.579529 0.416809 0.487183 -0.502930 1441832861 0.579529 0.416809 0.487183 -0.502930 1441832861 0.579529 0.416809 0.487183 -0.502930 1441832861 0.579529 0.416809 0.487183 -0.502930 1441832861 0.579529 0.416809 0.487183 -0.502930 1441832861 0.579529 0.416809 0.487183 -0.502930 1441832861 0.583313 0.415955 0.491150 -0.495422 1441832861 0.583313 0.415955 0.491150 -0.495422 1441832861 0.583313 0.415955 0.491150 -0.495422 1441832861 0.583313 0.415955 0.491150 -0.495422 1441832861 0.583313 0.415955 0.491150 -0.495422 1441832861 0.583313 0.415955 0.491150 -0.495422 1441832861 0.585632 0.416504 0.490356 -0.492981 1441832861 0.585632 0.416504 0.490356 -0.492981 1441832861 0.585632 0.416504 0.490356 -0.492981 1441832861 0.585632 0.416504 0.490356 -0.492981 1441832861 0.585632 0.416504 0.490356 -0.492981 1441832861 
0.567932 0.418884 0.482239 -0.519043 1441832864 0.560364 0.425781 0.478882 -0.524780 1441832864 0.560364 0.425781 0.478882 -0.524780 1441832864 0.560364 0.425781 0.478882 -0.524780 1441832864 0.560364 0.425781 0.478882 -0.524780 1441832864 0.551758 0.435181 0.477295 -0.527588 1441832864 0.551758 0.435181 0.477295 -0.527588 1441832864 0.551758 0.435181 0.477295 -0.527588 1441832864 0.551758 0.435181 0.477295 -0.527588 1441832864 0.551758 0.435181 0.477295 -0.527588 1441832864 0.551758 0.435181 0.477295 -0.527588 1441832864 0.549438 0.439392 0.479858 -0.524109 1441832864 0.549438 0.439392 0.479858 -0.524109 1441832864 0.549438 0.439392 0.479858 -0.524109 1441832864 0.549438 0.439392 0.479858 -0.524109 1441832864 0.549438 0.439392 0.479858 -0.524109 1441832864 0.549438 0.439392 0.479858 -0.524109 1441832864 0.549438 0.439392 0.479858 -0.524109 1441832864 0.554504 0.439453 0.484680 -0.514221 1441832864 0.554504 0.439453 0.484680 -0.514221 1441832864 0.554504 0.439453 0.484680 -0.514221 1441832864 0.554504 0.439453 0.484680 -0.514221 1441832864 0.554504 0.439453 0.484680 -0.514221 1441832864 0.554504 0.439453 0.484680 -0.514221 1441832864 0.564941 0.430115 0.489014 -0.506592 1441832864 0.564941 0.430115 0.489014 -0.506592 1441832864 0.564941 0.430115 0.489014 -0.506592 1441832864 0.564941 0.430115 0.489014 -0.506592 1441832864 0.564941 0.430115 0.489014 -0.506592 1441832864 0.564941 0.430115 0.489014 -0.506592 1441832864 0.570496 0.425049 0.494446 -0.499329 1441832864 0.570496 0.425049 0.494446 -0.499329 1441832864 0.570496 0.425049 0.494446 -0.499329 1441832864 0.570496 0.425049 0.494446 -0.499329 1441832864 0.570496 0.425049 0.494446 -0.499329 1441832864 0.570496 0.425049 0.494446 -0.499329 1441832864 0.570496 0.425049 0.494446 -0.499329 1441832864 0.576477 0.420654 0.494629 -0.495972 1441832864 0.576477 0.420654 0.494629 -0.495972 1441832864 0.576477 0.420654 0.494629 -0.495972 1441832864 0.576477 0.420654 0.494629 -0.495972 1441832864 0.576477 0.420654 0.494629 -0.495972 1441832864 0.576477 0.420654 0.494629 -0.495972 1441832864 0.579468 0.420349 0.495300 -0.492126 1441832864 0.579468 0.420349 0.495300 -0.492126 1441832864 0.579468 0.420349 0.495300 -0.492126 1441832864 0.579468 0.420349 0.495300 -0.492126 1441832864 0.579468 0.420349 0.495300 -0.492126 1441832864 0.579468 0.420349 0.495300 -0.492126 1441832864 0.582031 0.419067 0.498413 -0.487000 1441832864 0.582031 0.419067 0.498413 -0.487000 1441832864 0.582031 0.419067 0.498413 -0.487000 1441832864 0.582031 0.419067 0.498413 -0.487000 1441832864 0.582031 0.419067 0.498413 -0.487000 1441832864 0.582031 0.419067 0.498413 -0.487000 1441832864 0.588074 0.415710 0.498535 -0.482422 1441832864 0.588074 0.415710 0.498535 -0.482422 1441832864 0.588074 0.415710 0.498535 -0.482422 1441832864 0.588074 0.415710 0.498535 -0.482422 1441832864 0.588074 0.415710 0.498535 -0.482422 1441832864 0.588074 0.415710 0.498535 -0.482422 1441832864 0.588074 0.415710 0.498535 -0.482422 1441832864 0.593994 0.414246 0.498657 -0.476318 1441832864 0.593994 0.414246 0.498657 -0.476318 1441832864 0.593994 0.414246 0.498657 -0.476318 1441832864 0.593994 0.414246 0.498657 -0.476318 1441832864 0.593994 0.414246 0.498657 -0.476318 1441832864 0.593994 0.414246 0.498657 -0.476318 1441832864 0.602539 0.410034 0.489136 -0.479004 1441832864 0.602539 0.410034 0.489136 -0.479004 1441832864 0.602539 0.410034 0.489136 -0.479004 1441832864 0.602539 0.410034 0.489136 -0.479004 1441832864 0.602539 0.410034 0.489136 -0.479004 1441832864 0.602539 0.410034 0.489136 -0.479004 1441832864 0.602539 0.410034 0.489136 -0.479004 1441832864 0.615112 0.401062 0.484070 -0.475830 1441832864 0.615112 0.401062 0.484070 -0.475830 1441832864 0.615112 0.401062 0.484070 -0.475830 1441832864 0.615112 0.401062 0.484070 -0.475830 1441832864 0.615112 0.401062 0.484070 -0.475830 1441832864 0.615112 0.401062 0.484070 -0.475830 1441832864 0.617798 0.396240 0.485657 -0.474731 1441832864 0.617798 0.396240 0.485657 -0.474731 1441832864 0.617798 0.396240 0.485657 -0.474731 1441832864 0.617798 0.396240 0.485657 -0.474731 1441832864 0.617798 0.396240 0.485657 -0.474731 1441832864 0.617798 0.396240 0.485657 -0.474731 1441832864 0.617798 0.396240 0.485657 -0.474731 1441832864 0.608459 0.406006 0.482056 -0.482178 1441832864 0.608459 0.406006 0.482056 -0.482178 1441832864 0.608459 0.406006 0.482056 -0.482178 1441832864 0.608459 0.406006 0.482056 -0.482178 1441832864 0.608459 0.406006 0.482056 -0.482178 1441832864 0.608459 0.406006 0.482056 -0.482178 1441832864 0.604370 0.409790 0.476074 -0.489990 1441832864 0.604370 0.409790 0.476074 -0.489990 1441832865 0.604370 0.409790 0.476074 -0.489990 1441832865 0.604370 0.409790 0.476074 -0.489990 1441832865 0.604370 0.409790 0.476074 -0.489990 1441832865 0.604370 0.409790 0.476074 -0.489990 1441832865 0.596558 0.414001 0.472046 -0.499878 1441832865 0.596558 0.414001 0.472046 -0.499878 1441832865 0.596558 0.414001 0.472046 -0.499878 1441832865 0.596558 0.414001 0.472046 -0.499878 1441832865 0.596558 0.414001 0.472046 -0.499878 1441832865 0.596558 0.414001 0.472046 -0.499878 1441832865 0.596558 0.414001 0.472046 -0.499878 1441832865 0.590454 0.419495 0.469666 -0.504822 1441832865 0.590454 0.419495 0.469666 -0.504822 1441832865 0.590454 0.419495 0.469666 -0.504822 1441832865 0.590454 0.419495 0.469666 -0.504822 1441832865 0.590454 0.419495 0.469666 -0.504822 1441832865 0.590454 0.419495 0.469666 -0.504822 1441832865 0.585266 0.423401 0.466064 -0.510864 1441832865 0.585266 0.423401 0.466064 -0.510864 1441832865 0.585266 0.423401 0.466064 -0.510864 1441832865 0.585266 0.423401 0.466064 -0.510864 1441832865 0.585266 0.423401 0.466064 -0.510864 1441832865 0.585266 0.423401 0.466064 -0.510864 1441832865 0.585266 0.423401 0.466064 -0.510864 1441832865 0.579407 0.423950 0.470337 -0.513123 1441832865 0.579407 0.423950 0.470337 -0.513123 1441832865 0.579407 0.423950 0.470337 -0.513123 1441832865 0.579407 0.423950 0.470337 -0.513123 1441832865 0.579407 0.423950 0.470337 -0.513123 1441832865 0.579407 0.423950 0.470337 -0.513123 1441832865 0.568359 0.426025 0.483887 -0.511169 1441832865 0.568359 0.426025 0.483887 -0.511169 1441832865 0.568359 0.426025 0.483887 -0.511169 1441832865 0.568359 0.426025 0.483887 -0.511169 1441832865 0.568359 0.426025 0.483887 -0.511169 1441832865 0.568359 0.426025 0.483887 -0.511169 1441832865 0.563843 0.423889 0.498535 -0.503723 1441832865 0.563843 0.423889 0.498535 -0.503723 1441832865 0.563843 0.423889 0.498535 -0.503723 1441832865 0.563843 0.423889 0.498535 -0.503723 1441832865 0.563843 0.423889 0.498535 -0.503723 1441832865 0.563843 0.423889 0.498535 -0.503723 1441832865 0.565796 0.418518 0.503967 -0.500732 1441832865 0.565796 0.418518 0.503967 -0.500732 1441832865 0.565796 0.418518 0.503967 -0.500732 1441832865 0.565796 0.418518 0.503967 -0.500732 1441832865 0.565796 0.418518 0.503967 -0.500732 1441832865 0.565796 0.418518 0.503967 -0.500732 1441832865 0.570801 0.413269 0.502808 -0.500488 1441832865 0.570801 0.413269 0.502808 -0.500488 1441832865 0.570801 0.413269 0.502808 -0.500488 1441832865 0.572266 0.417358 0.500732 -0.497498 1441832865 0.570374 0.422913 0.501221 -0.494507 1441832865 0.570374 0.422913 0.501221 -0.494507 1441832865 0.570374 0.422913 0.501221 -0.494507 1441832865 0.570374 0.422913 0.501221 -0.494507 1441832865 0.570557 0.425415 0.500000 -0.493347 1441832865 0.570557 0.425415 0.500000 -0.493347 1441832865 0.570557 0.425415 0.500000 -0.493347 1441832865 0.570557 0.425415 0.500000 -0.493347 1441832865 0.570557 0.425415 0.500000 -0.493347 1441832865 0.570557 0.425415 0.500000 -0.493347 1441832865 0.570557 0.425415 0.500000 -0.493347 1441832865 0.575745 0.426514 0.499451 -0.486938 1441832865 0.575745 0.426514 0.499451 -0.486938 1441832865 0.584229 0.421509 0.500671 -0.479919 1441832865 0.584229 0.421509 0.500671 -0.479919 1441832865 0.584229 0.421509 0.500671 -0.479919 1441832865 0.584229 0.421509 0.500671 -0.479919 1441832865 0.590576 0.413818 0.505432 -0.473694 1441832865 0.590576 0.413818 0.505432 -0.473694 1441832865 0.590332 0.418579 0.497620 -0.478149 1441832865 0.590332 0.418579 0.497620 -0.478149 1441832865 0.590332 0.418579 0.497620 -0.478149 1441832865 0.590332 0.418579 0.497620 -0.478149 1441832865 0.579834 0.427124 0.493408 -0.487732 1441832865 0.579834 0.427124 0.493408 -0.487732 1441832865 0.579834 0.427124 0.493408 -0.487732 1441832865 0.575867 0.429016 0.492737 -0.491455 1441832865 0.575867 0.429016 0.492737 -0.491455 1441832865 0.575867 0.429016 0.492737 -0.491455 1441832865 0.575867 0.429016 0.492737 -0.491455 1441832865 0.575867 0.429016 0.492737 -0.491455 1441832865 0.575867 0.429016 0.492737 -0.491455 1441832865 0.577026 0.426025 0.491699 -0.493652 1441832865 0.577026 0.426025 0.491699 -0.493652 1441832865 0.577026 0.426025 0.491699 -0.493652 1441832866 0.577026 0.426025 0.491699 -0.493652 1441832866 0.577026 0.426025 0.491699 -0.493652 1441832866 0.577026 0.426025 0.491699 -0.493652 1441832866 0.579041 0.424866 0.491821 -0.492188 1441832866 0.579041 0.424866 0.491821 -0.492188 1441832866 0.579041 0.424866 0.491821 -0.492188 1441832866 0.579041 0.424866 0.491821 -0.492188 1441832866 0.579041 0.424866 0.491821 -0.492188 1441832866 0.579041 0.424866 0.491821 -0.492188 1441832866 0.579041 0.424866 0.491821 -0.492188 1441832866 0.577942 0.426392 0.490784 -0.493225 1441832866 0.577942 0.426392 0.490784 -0.493225 1441832866 0.577942 0.426392 0.490784 -0.493225 1441832866 0.577942 0.426392 0.490784 -0.493225 1441832866 0.577942 0.426392 0.490784 -0.493225 1441832866 0.577942 0.426392 0.490784 -0.493225 1441832866 0.574524 0.430908 0.489685 -0.494324 1441832866 0.574524 0.430908 0.489685 -0.494324 1441832866 0.574524 0.430908 0.489685 -0.494324 1441832866 0.574524 0.430908 0.489685 -0.494324 1441832866 0.574524 0.430908 0.489685 -0.494324 1441832866 0.574524 0.430908 0.489685 -0.494324 1441832866 0.564514 0.441162 0.488403 -0.498108 1441832866 0.564514 0.441162 0.488403 -0.498108 1441832866 0.564514 0.441162 0.488403 -0.498108 1441832866 0.564514 0.441162 0.488403 -0.498108 1441832866 0.564514 0.441162 0.488403 -0.498108 1441832866 0.564514 0.441162 0.488403 -0.498108 1441832866 0.563232 0.448486 0.493835 -0.487549 1441832866 0.563232 0.448486 0.493835 -0.487549 1441832866 0.563232 0.448486 0.493835 -0.487549 1441832866 0.563232 0.448486 0.493835 -0.487549 1441832866 0.563232 0.448486 0.493835 -0.487549 1441832866 0.563232 0.448486 0.493835 -0.487549 1441832866 0.563232 0.448486 0.493835 -0.487549 1441832866 0.572021 0.443237 0.501526 -0.474060 1441832866 0.572021 0.443237 0.501526 -0.474060 1441832866 0.572021 0.443237 0.501526 -0.474060 1441832866 0.572021 0.443237 0.501526 -0.474060 1441832866 0.572021 0.443237 0.501526 -0.474060 1441832866 0.572021 0.443237 0.501526 -0.474060 1441832866 0.578369 0.431213 0.503540 -0.475342 1441832866 0.578369 0.431213 0.503540 -0.475342 1441832866 0.578369 0.431213 0.503540 -0.475342 1441832866 0.578369 0.431213 0.503540 -0.475342 1441832866 0.578369 0.431213 0.503540 -0.475342 1441832866 0.578369 0.431213 0.503540 -0.475342 1441832866 0.578369 0.431213 0.503540 -0.475342 1441832866 0.582581 0.426392 0.501465 -0.476807 1441832866 0.582581 0.426392 0.501465 -0.476807 1441832866 0.582581 0.426392 0.501465 -0.476807 1441832866 0.582581 0.426392 0.501465 -0.476807 1441832866 0.582581 0.426392 0.501465 -0.476807 1441832866 0.582581 0.426392 0.501465 -0.476807 1441832866 0.584412 0.425354 0.505127 -0.471497 1441832866 0.584412 0.425354 0.505127 -0.471497 1441832866 0.584412 0.425354 0.505127 -0.471497 1441832866 0.584412 0.425354 0.505127 -0.471497 1441832866 0.584412 0.425354 0.505127 -0.471497 1441832866 0.584412 0.425354 0.505127 -0.471497 1441832866 0.582886 0.425537 0.508606 -0.469482 1441832866 0.582886 0.425537 0.508606 -0.469482 1441832866 0.582886 0.425537 0.508606 -0.469482 1441832866 0.582886 0.425537 0.508606 -0.469482 1441832866 0.582886 0.425537 0.508606 -0.469482 1441832866 0.582520 0.424561 0.511108 -0.468140 1441832866 0.582520 0.424561 0.511108 -0.468140 1441832866 0.582520 0.424561 0.511108 -0.468140 1441832866 0.582520 0.424561 0.511108 -0.468140 1441832866 0.582520 0.424561 0.511108 -0.468140 1441832866 0.582520 0.424561 0.511108 -0.468140 1441832866 0.589905 0.415466 0.511841 -0.466187 1441832866 0.589905 0.415466 0.511841 -0.466187 1441832866 0.589905 0.415466 0.511841 -0.466187 1441832866 0.589905 0.415466 0.511841 -0.466187 1441832866 0.589905 0.415466 0.511841 -0.466187 1441832866 0.600525 0.402771 0.513489 -0.461914 1441832866 0.600525 0.402771 0.513489 -0.461914 1441832866 0.600525 0.402771 0.513489 -0.461914 1441832866 0.600525 0.402771 0.513489 -0.461914 1441832866 0.600525 0.402771 0.513489 -0.461914 1441832866 0.600525 0.402771 0.513489 -0.461914 1441832866 0.600525 0.402771 0.513489 -0.461914 1441832866 0.609619 0.392273 0.512634 -0.459961 1441832866 0.609619 0.392273 0.512634 -0.459961 1441832866 0.609619 0.392273 0.512634 -0.459961 1441832866 0.609619 0.392273 0.512634 -0.459961 1441832866 0.609619 0.392273 0.512634 -0.459961 1441832866 0.612366 0.387634 0.513367 -0.459473 1441832866 0.612366 0.387634 0.513367 -0.459473 1441832866 0.612366 0.387634 0.513367 -0.459473 1441832866 0.612366 0.387634 0.513367 -0.459473 1441832866 0.612366 0.387634 0.513367 -0.459473 1441832866 0.612366 0.387634 0.513367 -0.459473 1441832866 0.613037 0.387756 0.510803 -0.461365 1441832866 0.613037 0.387756 0.510803 -0.461365 1441832866 0.613037 0.387756 0.510803 -0.461365 1441832866 0.613037 0.387756 0.510803 -0.461365 1441832866 0.613037 0.387756 0.510803 -0.461365 1441832866 0.613037 0.387756 0.510803 -0.461365 1441832866 0.609314 0.392944 0.505737 -0.467407 1441832866 0.609314 0.392944 0.505737 -0.467407 1441832866 0.609314 0.392944 0.505737 -0.467407 1441832866 0.609314 0.392944 0.505737 -0.467407 1441832866 0.609314 0.392944 0.505737 -0.467407 1441832866 0.609314 0.392944 0.505737 -0.467407 1441832866 0.609314 0.392944 0.505737 -0.467407 1441832866 0.601807 0.401184 0.501953 -0.474182 1441832866 0.601807 0.401184 0.501953 -0.474182 1441832866 0.601807 0.401184 0.501953 -0.474182 1441832866 0.601807 0.401184 0.501953 -0.474182 1441832867 0.601807 0.401184 0.501953 -0.474182 1441832867 0.601807 0.401184 0.501953 -0.474182 1441832867 0.596008 0.405396 0.498718 -0.481323 1441832867 0.596008 0.405396 0.498718 -0.481323 1441832867 0.596008 0.405396 0.498718 -0.481323 1441832867 0.596008 0.405396 0.498718 -0.481323 1441832867 0.596008 0.405396 0.498718 -0.481323 1441832867 0.596008 0.405396 0.498718 -0.481323 1441832867 0.593689 0.406738 0.492798 -0.489136 1441832867 0.593689 0.406738 0.492798 -0.489136 1441832867 0.593689 0.406738 0.492798 -0.489136 1441832867 0.593689 0.406738 0.492798 -0.489136 1441832867 0.593689 0.406738 0.492798 -0.489136 1441832867 0.593689 0.406738 0.492798 -0.489136 1441832867 0.593689 0.406738 0.492798 -0.489136 1441832867 0.589172 0.413391 0.490234 -0.491455 1441832867 0.589172 0.413391 0.490234 -0.491455 1441832867 0.589172 0.413391 0.490234 -0.491455 1441832867 0.589172 0.413391 0.490234 -0.491455 1441832867 0.589172 0.413391 0.490234 -0.491455 1441832867 0.589172 0.413391 0.490234 -0.491455 1441832867 0.582764 0.419983 0.488831 -0.494934 1441832867 0.582764 0.419983 0.488831 -0.494934 1441832867 0.582764 0.419983 0.488831 -0.494934 1441832867 0.582764 0.419983 0.488831 -0.494934 1441832867 0.582764 0.419983 0.488831 -0.494934 1441832867 0.571716 0.430481 0.493958 -0.493713 1441832867 0.571716 0.430481 0.493958 -0.493713 1441832867 0.571716 0.430481 0.493958 -0.493713 1441832867 0.571716 0.430481 0.493958 -0.493713 1441832867 0.571716 0.430481 0.493958 -0.493713 1441832867 0.571716 0.430481 0.493958 -0.493713 1441832867 0.571777 0.432861 0.498901 -0.486511 1441832867 0.571777 0.432861 0.498901 -0.486511 1441832867 0.571777 0.432861 0.498901 -0.486511 1441832867 0.571777 0.432861 0.498901 -0.486511 1441832867 0.571777 0.432861 0.498901 -0.486511 1441832867 0.571777 0.432861 0.498901 -0.486511 1441832867 0.571777 0.432861 0.498901 -0.486511 1441832867 0.572266 0.429688 0.506165 -0.481262 1441832867 0.572266 0.429688 0.506165 -0.481262 1441832867 0.572266 0.429688 0.506165 -0.481262 1441832867 0.572266 0.429688 0.506165 -0.481262 1441832867 0.572266 0.429688 0.506165 -0.481262 1441832867 0.572266 0.429688 0.506165 -0.481262 1441832867 0.573669 0.428040 0.505920 -0.481384 1441832867 0.573669 0.428040 0.505920 -0.481384 1441832867 0.573669 0.428040 0.505920 -0.481384 1441832867 0.573669 0.428040 0.505920 -0.481384 1441832867 0.573669 0.428040 0.505920 -0.481384 1441832867 0.573669 0.428040 0.505920 -0.481384 1441832867 0.573669 0.428040 0.505920 -0.481384 1441832867 0.575256 0.429321 0.504211 -0.480042 1441832867 0.575256 0.429321 0.504211 -0.480042 1441832867 0.575256 0.429321 0.504211 -0.480042 1441832867 0.575256 0.429321 0.504211 -0.480042 1441832867 0.575256 0.429321 0.504211 -0.480042 1441832867 0.575256 0.429321 0.504211 -0.480042 1441832867 0.573364 0.433167 0.504761 -0.478333 1441832867 0.573364 0.433167 0.504761 -0.478333 1441832867 0.573364 0.433167 0.504761 -0.478333 1441832867 0.573364 0.433167 0.504761 -0.478333 1441832867 0.573364 0.433167 0.504761 -0.478333 1441832867 0.573364 0.433167 0.504761 -0.478333 1441832867 0.573364 0.433167 0.504761 -0.478333 1441832867 0.570801 0.435425 0.503052 -0.481079 1441832867 0.570801 0.435425 0.503052 -0.481079 1441832867 0.570801 0.435425 0.503052 -0.481079 1441832867 0.570801 0.435425 0.503052 -0.481079 1441832867 0.570801 0.435425 0.503052 -0.481079 1441832867 0.570862 0.435059 0.500000 -0.484558 1441832867 0.570862 0.435059 0.500000 -0.484558 1441832867 0.570862 0.435059 0.500000 -0.484558 1441832867 0.570862 0.435059 0.500000 -0.484558 1441832867 0.570862 0.435059 0.500000 -0.484558 1441832867 0.570862 0.435059 0.500000 -0.484558 1441832867 0.570862 0.435059 0.500000 -0.484558 1441832867 0.573669 0.434326 0.496948 -0.485046 1441832867 0.573669 0.434326 0.496948 -0.485046 1441832867 0.573669 0.434326 0.496948 -0.485046 1441832867 0.573669 0.434326 0.496948 -0.485046 1441832867 0.573669 0.434326 0.496948 -0.485046 1441832867 0.573669 0.434326 0.496948 -0.485046 1441832867 0.580078 0.429504 0.494080 -0.484619 1441832867 0.580078 0.429504 0.494080 -0.484619 1441832867 0.580078 0.429504 0.494080 -0.484619 1441832867 0.580078 0.429504 0.494080 -0.484619 1441832867 0.580078 0.429504 0.494080 -0.484619 1441832867 0.580078 0.429504 0.494080 -0.484619 1441832867 0.588928 0.421631 0.491089 -0.483948 1441832867 0.588928 0.421631 0.491089 -0.483948 1441832867 0.588928 0.421631 0.491089 -0.483948 1441832867 0.588928 0.421631 0.491089 -0.483948 1441832867 0.588928 0.421631 0.491089 -0.483948 1441832867 0.588928 0.421631 0.491089 -0.483948 1441832867 0.593262 0.417236 0.490723 -0.482788 1441832867 0.593262 0.417236 0.490723 -0.482788 1441832867 0.593262 0.417236 0.490723 -0.482788 1441832867 0.593262 0.417236 0.490723 -0.482788 1441832867 0.593262 0.417236 0.490723 -0.482788 1441832867 0.593262 0.417236 0.490723 -0.482788 1441832867 0.594666 0.417786 0.485474 -0.485901 1441832867 0.594666 0.417786 0.485474 -0.485901 1441832867 0.594666 0.417786 0.485474 -0.485901 1441832867 0.594666 0.417786 0.485474 -0.485901 1441832867 0.594666 0.417786 0.485474 -0.485901 1441832867 0.594666 0.417786 0.485474 -0.485901 1441832867 0.594666 0.417786 0.485474 -0.485901 1441832867 0.590820 0.421936 0.480103 -0.492310 1441832867 0.590820 0.421936 0.480103 -0.492310 1441832867 0.590820 0.421936 0.480103 -0.492310 1441832867 0.590820 0.421936 0.480103 -0.492310 1441832867 0.590820 0.421936 0.480103 -0.492310 1441832868 0.590820 0.421936 0.480103 -0.492310 1441832868 0.585510 0.425537 0.478088 -0.497498 1441832868 0.585510 0.425537 0.478088 -0.497498 1441832868 0.585510 0.425537 0.478088 -0.497498 1441832868 0.585510 0.425537 0.478088 -0.497498 1441832868 0.585510 0.425537 0.478088 -0.497498 1441832868 0.585510 0.425537 0.478088 -0.497498 1441832868 0.580383 0.427917 0.477234 -0.502258 1441832868 0.580383 0.427917 0.477234 -0.502258 1441832868 0.580383 0.427917 0.477234 -0.502258 1441832868 0.580383 0.427917 0.477234 -0.502258 1441832868 0.580383 0.427917 0.477234 -0.502258 1441832868 0.580383 0.427917 0.477234 -0.502258 1441832868 0.576843 0.431335 0.476807 -0.503845 1441832868 0.576843 0.431335 0.476807 -0.503845 1441832868 0.576843 0.431335 0.476807 -0.503845 1441832868 0.576843 0.431335 0.476807 -0.503845 1441832868 0.576843 0.431335 0.476807 -0.503845 1441832868 0.576843 0.431335 0.476807 -0.503845 1441832868 0.576843 0.431335 0.476807 -0.503845 1441832868 0.573181 0.435364 0.479187 -0.502258 1441832868 0.573181 0.435364 0.479187 -0.502258 1441832868 0.573181 0.435364 0.479187 -0.502258 1441832868 0.573181 0.435364 0.479187 -0.502258 1441832868 0.573181 0.435364 0.479187 -0.502258 1441832868 0.573181 0.435364 0.479187 -0.502258 1441832868 0.562805 0.448425 0.482544 -0.499268 1441832868 0.562805 0.448425 0.482544 -0.499268 1441832868 0.562805 0.448425 0.482544 -0.499268 1441832868 0.562805 0.448425 0.482544 -0.499268 1441832868 0.562805 0.448425 0.482544 -0.499268 1441832868 0.562805 0.448425 0.482544 -0.499268 1441832868 0.557068 0.456726 0.487061 -0.493774 1441832868 0.557068 0.456726 0.487061 -0.493774 1441832868 0.557068 0.456726 0.487061 -0.493774 1441832868 0.557068 0.456726 0.487061 -0.493774 1441832868 0.557068 0.456726 0.487061 -0.493774 1441832868 0.557068 0.456726 0.487061 -0.493774 1441832868 0.554443 0.460144 0.493774 -0.486816 1441832868 0.554443 0.460144 0.493774 -0.486816 1441832868 0.554443 0.460144 0.493774 -0.486816 1441832868 0.554443 0.460144 0.493774 -0.486816 1441832868 0.554443 0.460144 0.493774 -0.486816 1441832868 0.554443 0.460144 0.493774 -0.486816 1441832868 0.554443 0.460144 0.493774 -0.486816 1441832868 0.555847 0.455444 0.497009 -0.486328 1441832868 0.555847 0.455444 0.497009 -0.486328 1441832868 0.555847 0.455444 0.497009 -0.486328 1441832868 0.555847 0.455444 0.497009 -0.486328 1441832868 0.555847 0.455444 0.497009 -0.486328 1441832868 0.555847 0.455444 0.497009 -0.486328 1441832868 0.559998 0.452087 0.495056 -0.486755 1441832868 0.559998 0.452087 0.495056 -0.486755 1441832868 0.559998 0.452087 0.495056 -0.486755 1441832868 0.559998 0.452087 0.495056 -0.486755 1441832868 0.559998 0.452087 0.495056 -0.486755 1441832868 0.559998 0.452087 0.495056 -0.486755 1441832868 0.558472 0.455200 0.494385 -0.486206 1441832868 0.558472 0.455200 0.494385 -0.486206 1441832868 0.558472 0.455200 0.494385 -0.486206 1441832868 0.558472 0.455200 0.494385 -0.486206 1441832868 0.558472 0.455200 0.494385 -0.486206 1441832868 0.558472 0.455200 0.494385 -0.486206 1441832868 0.557983 0.455811 0.492493 -0.488098 1441832868 0.557983 0.455811 0.492493 -0.488098 1441832868 0.557983 0.455811 0.492493 -0.488098 1441832868 0.557983 0.455811 0.492493 -0.488098 1441832868 0.557983 0.455811 0.492493 -0.488098 1441832868 0.557983 0.455811 0.492493 -0.488098 1441832868 0.557983 0.455811 0.492493 -0.488098 1441832868 0.559814 0.453125 0.492188 -0.488831 1441832868 0.559814 0.453125 0.492188 -0.488831 1441832868 0.559814 0.453125 0.492188 -0.488831 1441832868 0.559814 0.453125 0.492188 -0.488831 1441832868 0.559814 0.453125 0.492188 -0.488831 1441832868 0.559814 0.453125 0.492188 -0.488831 1441832868 0.567871 0.445313 0.493164 -0.485718 1441832868 0.567871 0.445313 0.493164 -0.485718 1441832868 0.567871 0.445313 0.493164 -0.485718 1441832868 0.567871 0.445313 0.493164 -0.485718 1441832868 0.567871 0.445313 0.493164 -0.485718 1441832868 0.567871 0.445313 0.493164 -0.485718 1441832868 0.580139 0.433411 0.495789 -0.479248 1441832868 0.580139 0.433411 0.495789 -0.479248 1441832868 0.580139 0.433411 0.495789 -0.479248 1441832868 0.580139 0.433411 0.495789 -0.479248 1441832868 0.580139 0.433411 0.495789 -0.479248 1441832868 0.580139 0.433411 0.495789 -0.479248 1441832868 0.594666 0.417480 0.501648 -0.469482 1441832868 0.594666 0.417480 0.501648 -0.469482 1441832868 0.594666 0.417480 0.501648 -0.469482 1441832868 0.594666 0.417480 0.501648 -0.469482 1441832868 0.594666 0.417480 0.501648 -0.469482 1441832868 0.594666 0.417480 0.501648 -0.469482 1441832868 0.602356 0.407349 0.508179 -0.461487 1441832868 0.602356 0.407349 0.508179 -0.461487 1441832868 0.602356 0.407349 0.508179 -0.461487 1441832868 0.602356 0.407349 0.508179 -0.461487 1441832868 0.602356 0.407349 0.508179 -0.461487 1441832868 0.602356 0.407349 0.508179 -0.461487 1441832868 0.596741 0.412781 0.504822 -0.467590 1441832868 0.596741 0.412781 0.504822 -0.467590 1441832868 0.596741 0.412781 0.504822 -0.467590 1441832868 0.596741 0.412781 0.504822 -0.467590 1441832868 0.596741 0.412781 0.504822 -0.467590 1441832868 0.596741 0.412781 0.504822 -0.467590 1441832868 0.596741 0.412781 0.504822 -0.467590 1441832868 0.587341 0.420532 0.498413 -0.479248 1441832868 0.587341 0.420532 0.498413 -0.479248 1441832868 0.587341 0.420532 0.498413 -0.479248 1441832868 0.587341 0.420532 0.498413 -0.479248 1441832868 0.587341 0.420532 0.498413 -0.479248 1441832868 0.587341 0.420532 0.498413 -0.479248 1441832869 0.583191 0.419495 0.499084 -0.484497 1441832869 0.583191 0.419495 0.499084 -0.484497 1441832869 0.583191 0.419495 0.499084 -0.484497 1441832869 0.583191 0.419495 0.499084 -0.484497 1441832869 0.583191 0.419495 0.499084 -0.484497 1441832869 0.583191 0.419495 0.499084 -0.484497 1441832869 0.582458 0.414307 0.497131 -0.491821 1441832869 0.582458 0.414307 0.497131 -0.491821 1441832869 0.582458 0.414307 0.497131 -0.491821 1441832869 0.582458 0.414307 0.497131 -0.491821 1441832869 0.582458 0.414307 0.497131 -0.491821 1441832869 0.582458 0.414307 0.497131 -0.491821 1441832869 0.582458 0.414307 0.497131 -0.491821 1441832869 0.583130 0.412598 0.490234 -0.499329 1441832869 0.583130 0.412598 0.490234 -0.499329 1441832869 0.583130 0.412598 0.490234 -0.499329 1441832869 0.583130 0.412598 0.490234 -0.499329 1441832869 0.583130 0.412598 0.490234 -0.499329 1441832869 0.583130 0.412598 0.490234 -0.499329 1441832869 0.583130 0.412598 0.490234 -0.499329 1441832869 0.579163 0.416504 0.492004 -0.498901 1441832869 0.579163 0.416504 0.492004 -0.498901 1441832869 0.579163 0.416504 0.492004 -0.498901 1441832869 
0.580811 0.421021 0.490295 -0.494934 1441832871 0.580811 0.421021 0.490295 -0.494934 1441832871 0.584717 0.418274 0.490662 -0.492310 1441832871 0.584717 0.418274 0.490662 -0.492310 1441832871 0.584717 0.418274 0.490662 -0.492310 1441832871 0.584717 0.418274 0.490662 -0.492310 1441832872 0.584717 0.418274 0.490662 -0.492310 1441832872 0.584717 0.418274 0.490662 -0.492310 1441832872 0.589783 0.416931 0.489929 -0.488037 1441832872 0.589783 0.416931 0.489929 -0.488037 1441832872 0.589783 0.416931 0.489929 -0.488037 1441832872 0.589783 0.416931 0.489929 -0.488037 1441832872 0.589783 0.416931 0.489929 -0.488037 1441832872 0.589783 0.416931 0.489929 -0.488037 1441832872 0.589783 0.416931 0.489929 -0.488037 1441832872 0.589844 0.421570 0.491882 -0.481995 1441832872 0.589844 0.421570 0.491882 -0.481995 1441832872 0.589844 0.421570 0.491882 -0.481995 1441832872 0.589844 0.421570 0.491882 -0.481995 1441832872 0.589844 0.421570 0.491882 -0.481995 1441832872 0.589844 0.421570 0.491882 -0.481995 1441832872 0.588684 0.425842 0.496948 -0.474426 1441832872 0.588684 0.425842 0.496948 -0.474426 1441832872 0.588684 0.425842 0.496948 -0.474426 1441832872 0.588684 0.425842 0.496948 -0.474426 1441832872 0.588684 0.425842 0.496948 -0.474426 1441832872 0.588684 0.425842 0.496948 -0.474426 1441832872 0.578430 0.436340 0.492920 -0.481689 1441832872 0.578430 0.436340 0.492920 -0.481689 1441832872 0.578430 0.436340 0.492920 -0.481689 1441832872 0.578430 0.436340 0.492920 -0.481689 1441832872 0.578430 0.436340 0.492920 -0.481689 1441832872 0.578430 0.436340 0.492920 -0.481689 1441832872 0.573059 0.441406 0.484497 -0.491943 1441832872 0.573059 0.441406 0.484497 -0.491943 1441832872 0.573059 0.441406 0.484497 -0.491943 1441832872 0.573059 0.441406 0.484497 -0.491943 1441832872 0.573059 0.441406 0.484497 -0.491943 1441832872 0.573059 0.441406 0.484497 -0.491943 1441832872 0.570313 0.444763 0.485840 -0.490723 1441832872 0.570313 0.444763 0.485840 -0.490723 1441832872 0.570313 0.444763 0.485840 -0.490723 1441832872 0.570313 0.444763 0.485840 -0.490723 1441832872 0.570313 0.444763 0.485840 -0.490723 1441832872 0.570313 0.444763 0.485840 -0.490723 1441832872 0.570313 0.444763 0.485840 -0.490723 1441832872 0.567810 0.448303 0.490845 -0.485413 1441832872 0.567810 0.448303 0.490845 -0.485413 1441832872 0.567810 0.448303 0.490845 -0.485413 1441832872 0.567810 0.448303 0.490845 -0.485413 1441832872 0.567810 0.448303 0.490845 -0.485413 1441832872 0.567810 0.448303 0.490845 -0.485413 1441832872 0.569214 0.447449 0.490173 -0.485229 1441832872 0.569214 0.447449 0.490173 -0.485229 1441832872 0.569214 0.447449 0.490173 -0.485229 1441832872 0.569214 0.447449 0.490173 -0.485229 1441832872 0.569214 0.447449 0.490173 -0.485229 1441832872 0.569214 0.447449 0.490173 -0.485229 1441832872 0.571594 0.445862 0.490417 -0.483643 1441832872 0.571594 0.445862 0.490417 -0.483643 1441832872 0.571594 0.445862 0.490417 -0.483643 1441832872 0.571594 0.445862 0.490417 -0.483643 1441832872 0.571594 0.445862 0.490417 -0.483643 1441832872 0.571594 0.445862 0.490417 -0.483643 1441832872 0.574036 0.440063 0.492920 -0.483521 1441832872 0.574036 0.440063 0.492920 -0.483521 1441832872 0.574036 0.440063 0.492920 -0.483521 1441832872 0.574036 0.440063 0.492920 -0.483521 1441832872 0.574036 0.440063 0.492920 -0.483521 1441832872 0.574036 0.440063 0.492920 -0.483521 1441832872 0.574036 0.440063 0.492920 -0.483521 1441832872 0.573547 0.436279 0.494324 -0.486084 1441832872 0.573547 0.436279 0.494324 -0.486084 1441832872 0.573547 0.436279 0.494324 -0.486084 1441832872 0.573547 0.436279 0.494324 -0.486084 1441832872 0.573547 0.436279 0.494324 -0.486084 1441832872 0.573547 0.436279 0.494324 -0.486084 1441832872 0.571289 0.435181 0.493469 -0.490540 1441832872 0.571289 0.435181 0.493469 -0.490540 1441832872 0.571289 0.435181 0.493469 -0.490540 1441832872 0.571289 0.435181 0.493469 -0.490540 1441832872 0.571289 0.435181 0.493469 -0.490540 1441832872 0.571289 0.435181 0.493469 -0.490540 1441832872 0.570129 0.435181 0.492310 -0.493103 1441832872 0.570129 0.435181 0.492310 -0.493103 1441832872 0.570129 0.435181 0.492310 -0.493103 1441832872 0.570129 0.435181 0.492310 -0.493103 1441832872 0.570129 0.435181 0.492310 -0.493103 1441832872 0.570129 0.435181 0.492310 -0.493103 1441832872 0.570129 0.435181 0.492310 -0.493103 1441832872 0.569702 0.436462 0.488953 -0.495789 1441832872 0.569702 0.436462 0.488953 -0.495789 1441832872 0.569702 0.436462 0.488953 -0.495789 1441832872 0.569702 0.436462 0.488953 -0.495789 1441832872 0.569702 0.436462 0.488953 -0.495789 1441832872 0.569702 0.436462 0.488953 -0.495789 1441832872 0.571716 0.436829 0.489014 -0.493042 1441832872 0.571716 0.436829 0.489014 -0.493042 1441832872 0.571716 0.436829 0.489014 -0.493042 1441832872 0.571716 0.436829 0.489014 -0.493042 1441832872 0.571716 0.436829 0.489014 -0.493042 1441832872 0.571716 0.436829 0.489014 -0.493042 1441832872 0.573975 0.434753 0.492737 -0.488525 1441832872 0.573975 0.434753 0.492737 -0.488525 1441832872 0.573975 0.434753 0.492737 -0.488525 1441832872 0.573975 0.434753 0.492737 -0.488525 1441832872 0.573975 0.434753 0.492737 -0.488525 1441832872 0.573975 0.434753 0.492737 -0.488525 1441832872 0.578186 0.430542 0.496704 -0.483276 1441832872 0.578186 0.430542 0.496704 -0.483276 1441832872 0.578186 0.430542 0.496704 -0.483276 1441832872 0.578186 0.430542 0.496704 -0.483276 1441832872 0.578186 0.430542 0.496704 -0.483276 1441832872 0.578186 0.430542 0.496704 -0.483276 1441832872 0.578186 0.430542 0.496704 -0.483276 1441832872 0.580322 0.430664 0.497314 -0.480042 1441832872 0.580322 0.430664 0.497314 -0.480042 1441832872 0.580322 0.430664 0.497314 -0.480042 1441832872 0.580322 0.430664 0.497314 -0.480042 1441832872 0.580322 0.430664 0.497314 -0.480042 1441832873 0.580322 0.430664 0.497314 -0.480042 1441832873 0.584106 0.429443 0.495300 -0.478577 1441832873 0.584106 0.429443 0.495300 -0.478577 1441832873 0.584106 0.429443 0.495300 -0.478577 1441832873 0.584106 0.429443 0.495300 -0.478577 1441832873 0.584106 0.429443 0.495300 -0.478577 1441832873 0.584106 0.429443 0.495300 -0.478577 1441832873 0.590881 0.427307 0.498474 -0.468811 1441832873 0.590881 0.427307 0.498474 -0.468811 1441832873 0.590881 0.427307 0.498474 -0.468811 1441832873 0.590881 0.427307 0.498474 -0.468811 1441832873 0.590881 0.427307 0.498474 -0.468811 1441832873 0.590881 0.427307 0.498474 -0.468811 1441832873 0.590881 0.427307 0.498474 -0.468811 1441832873 0.599426 0.421875 0.509888 -0.450256 1441832873 0.599426 0.421875 0.509888 -0.450256 1441832873 0.599426 0.421875 0.509888 -0.450256 1441832873 0.599426 0.421875 0.509888 -0.450256 1441832873 0.599426 0.421875 0.509888 -0.450256 1441832873 0.597168 0.420959 0.513000 -0.450439 1441832873 0.597168 0.420959 0.513000 -0.450439 1441832873 0.597168 0.420959 0.513000 -0.450439 1441832873 0.597168 0.420959 0.513000 -0.450439 1441832873 0.597168 0.420959 0.513000 -0.450439 1441832873 0.597168 0.420959 0.513000 -0.450439 1441832873 0.587341 0.428528 0.506226 -0.463684 1441832873 0.587341 0.428528 0.506226 -0.463684 1441832873 0.587341 0.428528 0.506226 -0.463684 1441832873 0.587341 0.428528 0.506226 -0.463684 1441832873 0.587341 0.428528 0.506226 -0.463684 1441832873 0.587341 0.428528 0.506226 -0.463684 1441832873 0.587341 0.428528 0.506226 -0.463684 1441832873 0.580811 0.429993 0.498962 -0.478271 1441832873 0.580811 0.429993 0.498962 -0.478271 1441832873 0.580811 0.429993 0.498962 -0.478271 1441832873 0.580811 0.429993 0.498962 -0.478271 1441832873 0.580811 0.429993 0.498962 -0.478271 1441832873 0.580811 0.429993 0.498962 -0.478271 1441832873 0.577698 0.427551 0.496765 -0.486389 1441832873 0.577698 0.427551 0.496765 -0.486389 1441832873 0.577698 0.427551 0.496765 -0.486389 1441832873 0.577698 0.427551 0.496765 -0.486389 1441832873 0.577698 0.427551 0.496765 -0.486389 1441832873 0.577698 0.427551 0.496765 -0.486389 1441832873 0.572693 0.431030 0.499451 -0.486572 1441832873 0.572693 0.431030 0.499451 -0.486572 1441832873 0.572693 0.431030 0.499451 -0.486572 1441832873 0.572693 0.431030 0.499451 -0.486572 1441832873 0.572693 0.431030 0.499451 -0.486572 1441832873 0.572693 0.431030 0.499451 -0.486572 1441832873 0.572693 0.431030 0.499451 -0.486572 1441832873 0.571228 0.433777 0.500916 -0.484314 1441832873 0.571228 0.433777 0.500916 -0.484314 1441832873 0.571228 0.433777 0.500916 -0.484314 1441832873 0.571228 0.433777 0.500916 -0.484314 1441832873 0.571228 0.433777 0.500916 -0.484314 1441832873 0.571228 0.433777 0.500916 -0.484314 1441832873 0.571472 0.432129 0.500916 -0.485474 1441832873 0.571472 0.432129 0.500916 -0.485474 1441832873 0.571472 0.432129 0.500916 -0.485474 1441832873 0.571472 0.432129 0.500916 -0.485474 1441832873 0.571472 0.432129 0.500916 -0.485474 1441832873 0.571472 0.432129 0.500916 -0.485474 1441832873 0.571472 0.432129 0.500916 -0.485474 1441832873 0.570068 0.429260 0.498413 -0.492249 1441832873 0.570068 0.429260 0.498413 -0.492249 1441832873 0.570068 0.429260 0.498413 -0.492249 1441832873 0.570068 0.429260 0.498413 -0.492249 1441832873 0.570068 0.429260 0.498413 -0.492249 1441832873 0.570068 0.429260 0.498413 -0.492249 1441832873 0.566406 0.430115 0.494385 -0.499634 1441832873 0.566406 0.430115 0.494385 -0.499634 1441832873 0.566406 0.430115 0.494385 -0.499634 1441832873 0.566406 0.430115 0.494385 -0.499634 1441832873 0.566406 0.430115 0.494385 -0.499634 1441832873 0.566406 0.430115 0.494385 -0.499634 1441832873 0.563171 0.432678 0.488281 -0.507080 1441832873 0.563171 0.432678 0.488281 -0.507080 1441832873 0.563171 0.432678 0.488281 -0.507080 1441832873 0.563171 0.432678 0.488281 -0.507080 1441832873 0.563171 0.432678 0.488281 -0.507080 1441832873 0.563171 0.432678 0.488281 -0.507080 1441832873 0.562012 0.435730 0.480835 -0.512817 1441832873 0.562012 0.435730 0.480835 -0.512817 1441832873 0.562012 0.435730 0.480835 -0.512817 1441832873 0.562012 0.435730 0.480835 -0.512817 1441832873 0.562012 0.435730 0.480835 -0.512817 1441832873 0.562012 0.435730 0.480835 -0.512817 1441832873 0.562012 0.435730 0.480835 -0.512817 1441832873 0.564880 0.437805 0.477173 -0.511414 1441832873 0.564880 0.437805 0.477173 -0.511414 1441832873 0.564880 0.437805 0.477173 -0.511414 1441832873 0.564880 0.437805 0.477173 -0.511414 1441832873 0.564880 0.437805 0.477173 -0.511414 1441832873 0.564880 0.437805 0.477173 -0.511414 1441832873 0.567078 0.434143 0.483643 -0.505920 1441832873 0.567078 0.434143 0.483643 -0.505920 1441832873 0.567078 0.434143 0.483643 -0.505920 1441832873 0.567078 0.434143 0.483643 -0.505920 1441832873 0.567078 0.434143 0.483643 -0.505920 1441832873 0.567078 0.434143 0.483643 -0.505920 1441832873 0.574524 0.429199 0.489685 -0.495789 1441832873 0.574524 0.429199 0.489685 -0.495789 1441832873 0.574524 0.429199 0.489685 -0.495789 1441832873 0.574524 0.429199 0.489685 -0.495789 1441832873 0.574524 0.429199 0.489685 -0.495789 1441832873 0.574524 0.429199 0.489685 -0.495789 1441832873 0.574524 0.429199 0.489685 -0.495789 1441832873 0.579956 0.426331 0.493408 -0.488220 1441832873 0.579956 0.426331 0.493408 -0.488220 1441832873 0.579956 0.426331 0.493408 -0.488220 1441832873 0.579956 0.426331 0.493408 -0.488220 1441832873 0.579956 0.426331 0.493408 -0.488220 1441832874 0.579956 0.426331 0.493408 -0.488220 1441832874 0.581604 0.426819 0.493225 -0.485962 1441832874 0.581604 0.426819 0.493225 -0.485962 1441832874 0.581604 0.426819 0.493225 -0.485962 1441832874 0.581604 0.426819 0.493225 -0.485962 1441832874 0.581604 0.426819 0.493225 -0.485962 1441832874 0.581604 0.426819 0.493225 -0.485962 1441832874 0.585388 0.425049 0.492004 -0.484314 1441832874 0.585388 0.425049 0.492004 -0.484314 1441832874 0.585388 0.425049 0.492004 -0.484314 1441832874 0.585388 0.425049 0.492004 -0.484314 1441832874 0.585388 0.425049 0.492004 -0.484314 1441832874 0.585388 0.425049 0.492004 -0.484314 1441832874 0.589355 0.425537 0.495117 -0.475769 1441832874 0.589355 0.425537 0.495117 -0.475769 1441832874 0.589355 0.425537 0.495117 -0.475769 1441832874 0.589355 0.425537 0.495117 -0.475769 1441832874 0.589355 0.425537 0.495117 -0.475769 1441832874 0.589355 0.425537 0.495117 -0.475769 1441832874 0.593811 0.424561 0.494934 -0.471313 1441832874 0.593811 0.424561 0.494934 -0.471313 1441832874 0.593811 0.424561 0.494934 -0.471313 1441832874 0.593811 0.424561 0.494934 -0.471313 1441832874 0.593811 0.424561 0.494934 -0.471313 1441832874 0.593811 0.424561 0.494934 -0.471313 1441832874 0.590393 0.431152 0.491882 -0.472839 1441832874 0.590393 0.431152 0.491882 -0.472839 1441832874 0.590393 0.431152 0.491882 -0.472839 1441832874 0.590393 0.431152 0.491882 -0.472839 1441832874 0.590393 0.431152 0.491882 -0.472839 1441832874 0.590393 0.431152 0.491882 -0.472839 1441832874 0.588257 0.432434 0.491272 -0.474976 1441832874 0.588257 0.432434 0.491272 -0.474976 1441832874 0.588257 0.432434 0.491272 -0.474976 1441832874 0.588257 0.432434 0.491272 -0.474976 1441832874 0.588257 0.432434 0.491272 -0.474976 1441832874 0.588257 0.432434 0.491272 -0.474976 1441832874 0.590576 0.428955 0.484253 -0.482300 1441832874 0.590576 0.428955 0.484253 -0.482300 1441832874 0.590576 0.428955 0.484253 -0.482300 1441832874 0.590576 0.428955 0.484253 -0.482300 1441832874 0.590576 0.428955 0.484253 -0.482300 1441832874 0.590576 0.428955 0.484253 -0.482300 1441832874 0.585327 0.431030 0.484863 -0.486267 1441832874 0.585327 0.431030 0.484863 -0.486267 1441832874 0.585327 0.431030 0.484863 -0.486267 1441832874 0.585327 0.431030 0.484863 -0.486267 1441832874 0.585327 0.431030 0.484863 -0.486267 1441832874 0.585327 0.431030 0.484863 -0.486267 1441832874 0.585327 0.431030 0.484863 -0.486267 1441832874 0.583679 0.433167 0.486450 -0.484802 1441832874 0.583679 0.433167 0.486450 -0.484802 1441832874 0.583679 0.433167 0.486450 -0.484802 1441832874 0.583679 0.433167 0.486450 -0.484802 1441832874 0.583679 0.433167 0.486450 -0.484802 1441832874 0.583679 0.433167 0.486450 -0.484802 1441832874 0.584534 0.432129 0.488892 -0.482239 1441832874 0.584534 0.432129 0.488892 -0.482239 1441832874 0.584534 0.432129 0.488892 -0.482239 1441832874 0.584534 0.432129 0.488892 -0.482239 1441832874 0.584534 0.432129 0.488892 -0.482239 1441832874 0.584534 0.432129 0.488892 -0.482239 1441832874 0.585938 0.430054 0.488831 -0.482422 1441832874 0.585938 0.430054 0.488831 -0.482422 1441832874 0.585938 0.430054 0.488831 -0.482422 1441832874 0.585938 0.430054 0.488831 -0.482422 1441832874 0.585938 0.430054 0.488831 -0.482422 1441832874 0.585938 0.430054 0.488831 -0.482422 1441832874 0.585938 0.430054 0.488831 -0.482422 1441832874 0.584229 0.430847 0.490234 -0.482361 1441832874 0.584229 0.430847 0.490234 -0.482361 1441832874 0.584229 0.430847 0.490234 -0.482361 1441832874 0.584229 0.430847 0.490234 -0.482361 1441832874 0.584229 0.430847 0.490234 -0.482361 1441832874 0.584229 0.430847 0.490234 -0.482361 1441832874 0.582764 0.429199 0.489807 -0.485962 1441832874 0.582764 0.429199 0.489807 -0.485962 1441832874 0.582764 0.429199 0.489807 -0.485962 1441832874 0.582764 0.429199 0.489807 -0.485962 1441832874 0.582764 0.429199 0.489807 -0.485962 1441832874 0.582764 0.429199 0.489807 -0.485962 1441832874 0.579285 0.429993 0.488586 -0.490662 1441832874 0.579285 0.429993 0.488586 -0.490662 1441832874 0.579285 0.429993 0.488586 -0.490662 1441832874 0.579285 0.429993 0.488586 -0.490662 1441832874 0.579285 0.429993 0.488586 -0.490662 1441832874 0.579285 0.429993 0.488586 -0.490662 1441832874 0.579285 0.429993 0.488586 -0.490662 1441832874 0.576355 0.430176 0.486328 -0.496155 1441832874 0.576355 0.430176 0.486328 -0.496155 1441832874 0.576355 0.430176 0.486328 -0.496155 1441832874 0.576355 0.430176 0.486328 -0.496155 1441832874 0.576355 0.430176 0.486328 -0.496155 1441832874 0.576355 0.430176 0.486328 -0.496155 1441832874 0.574036 0.431519 0.483276 -0.500671 1441832874 0.574036 0.431519 0.483276 -0.500671 1441832874 0.574036 0.431519 0.483276 -0.500671 1441832874 0.574036 0.431519 0.483276 -0.500671 1441832874 0.574036 0.431519 0.483276 -0.500671 1441832874 0.574036 0.431519 0.483276 -0.500671 1441832874 0.574036 0.431519 0.483276 -0.500671 1441832874 0.575195 0.430664 0.482117 -0.501160 1441832874 0.575195 0.430664 0.482117 -0.501160 1441832874 0.575195 0.430664 0.482117 -0.501160 1441832874 0.575195 0.430664 0.482117 -0.501160 1441832874 0.575195 0.430664 0.482117 -0.501160 1441832874 0.575195 0.430664 0.482117 -0.501160 1441832874 0.577209 0.429077 0.484009 -0.498413 1441832874 0.577209 0.429077 0.484009 -0.498413 1441832874 0.577209 0.429077 0.484009 -0.498413 1441832874 0.577209 0.429077 0.484009 -0.498413 1441832874 0.577209 0.429077 0.484009 -0.498413 1441832874 0.577209 0.429077 0.484009 -0.498413 1441832874 0.579102 0.427185 0.487244 -0.494629 1441832875 0.579102 0.427185 0.487244 -0.494629 1441832875 0.579102 0.427185 0.487244 -0.494629 1441832875 0.579102 0.427185 0.487244 -0.494629 1441832875 0.579102 0.427185 0.487244 -0.494629 1441832875 0.579102 0.427185 0.487244 -0.494629 1441832875 0.579102 0.427185 0.487244 -0.494629 1441832875 0.583557 0.425293 0.487732 -0.490601 1441832875 0.583557 0.425293 0.487732 -0.490601 1441832875 0.583557 0.425293 0.487732 -0.490601 1441832875 0.583557 0.425293 0.487732 -0.490601 1441832875 0.583557 0.425293 0.487732 -0.490601 1441832875 0.583557 0.425293 0.487732 -0.490601 1441832875 0.588928 0.423706 0.490906 -0.482300 1441832875 0.588928 0.423706 0.490906 -0.482300 1441832875 0.588928 0.423706 0.490906 -0.482300 1441832875 0.588928 0.423706 0.490906 -0.482300 1441832875 0.588928 0.423706 0.490906 -0.482300 1441832875 0.588928 0.423706 0.490906 -0.482300 1441832875 0.592773 0.422852 0.499084 -0.469788 1441832875 0.592773 0.422852 0.499084 -0.469788 1441832875 0.592773 0.422852 0.499084 -0.469788 1441832875 0.592773 0.422852 0.499084 -0.469788 1441832875 0.592773 0.422852 0.499084 -0.469788 1441832875 0.592773 0.422852 0.499084 -0.469788 1441832875 0.598145 0.421082 0.502502 -0.460815 1441832875 0.598145 0.421082 0.502502 -0.460815 1441832875 0.598145 0.421082 0.502502 -0.460815 1441832875 0.598145 0.421082 0.502502 -0.460815 1441832875 0.598145 0.421082 0.502502 -0.460815 1441832875 0.598145 0.421082 0.502502 -0.460815 1441832875 0.598145 0.421082 0.502502 -0.460815 1441832875 0.594788 0.420593 0.512756 -0.454224 1441832875 0.594788 0.420593 0.512756 -0.454224 1441832875 0.594788 0.420593 0.512756 -0.454224 1441832875 0.594788 0.420593 0.512756 -0.454224 1441832875 0.594788 0.420593 0.512756 -0.454224 1441832875 0.583557 0.427063 0.507874 -0.468079 1441832875 0.583557 0.427063 0.507874 -0.468079 1441832875 0.583557 0.427063 0.507874 -0.468079 1441832875 0.583557 0.427063 0.507874 -0.468079 1441832875 0.583557 0.427063 0.507874 -0.468079 1441832875 0.583557 0.427063 0.507874 -0.468079 1441832875 0.583557 0.427063 0.507874 -0.468079 1441832875 0.576294 0.429932 0.501099 -0.481628 1441832875 0.576294 0.429932 0.501099 -0.481628 1441832875 0.576294 0.429932 0.501099 -0.481628 1441832875 0.576294 0.429932 0.501099 -0.481628 1441832875 0.576294 0.429932 0.501099 -0.481628 1441832875 0.576294 0.429932 0.501099 -0.481628 1441832875 0.573120 0.431519 0.499390 -0.485657 1441832875 0.573120 0.431519 0.499390 -0.485657 1441832875 0.573120 0.431519 0.499390 -0.485657 1441832875 0.573120 0.431519 0.499390 -0.485657 1441832875 0.573120 0.431519 0.499390 -0.485657 1441832875 0.568848 0.434631 0.501160 -0.486084 1441832875 0.568848 0.434631 0.501160 -0.486084 1441832875 0.568848 0.434631 0.501160 -0.486084 1441832875 0.568848 0.434631 0.501160 -0.486084 1441832875 0.568848 0.434631 0.501160 -0.486084 1441832875 0.568604 0.435730 0.500427 -0.486145 1441832875 0.568604 0.435730 0.500427 -0.486145 1441832875 0.568604 0.435730 0.500427 -0.486145 1441832875 0.568604 0.435730 0.500427 -0.486145 1441832875 0.568604 0.435730 0.500427 -0.486145 1441832875 0.568604 0.435730 0.500427 -0.486145 1441832875 0.568604 0.435730 0.500427 -0.486145 1441832875 0.569519 0.432434 0.498840 -0.489624 1441832875 0.569519 0.432434 0.498840 -0.489624 1441832875 0.569519 0.432434 0.498840 -0.489624 1441832875 0.569519 0.432434 0.498840 -0.489624 1441832875 0.569519 0.432434 0.498840 -0.489624 1441832875 0.569519 0.432434 0.498840 -0.489624 1441832875 0.568604 0.428589 0.495850 -0.497070 1441832875 0.568604 0.428589 0.495850 -0.497070 1441832875 0.568604 0.428589 0.495850 -0.497070 1441832875 0.568604 0.428589 0.495850 -0.497070 1441832875 0.568604 0.428589 0.495850 -0.497070 1441832875 0.568604 0.428589 0.495850 -0.497070 1441832875 0.568604 0.428589 0.495850 -0.497070 1441832875 0.567566 0.426270 0.490662 -0.505249 1441832875 0.567566 0.426270 0.490662 -0.505249 1441832875 0.567566 0.426270 0.490662 -0.505249 1441832875 0.567566 0.426270 0.490662 -0.505249 1441832875 0.567566 0.426270 0.490662 -0.505249 1441832875 0.567566 0.426270 0.490662 -0.505249 1441832875 0.565857 0.427124 0.485107 -0.511841 1441832875 0.565857 0.427124 0.485107 -0.511841 1441832875 0.565857 0.427124 0.485107 -0.511841 1441832875 0.565857 0.427124 0.485107 -0.511841 1441832875 0.565857 0.427124 0.485107 -0.511841 1441832875 0.565857 0.427124 0.485107 -0.511841 1441832875 0.566467 0.427856 0.482849 -0.512756 1441832875 0.566467 0.427856 0.482849 -0.512756 1441832875 0.566467 0.427856 0.482849 -0.512756 1441832875 0.566467 0.427856 0.482849 -0.512756 1441832875 0.566467 0.427856 0.482849 -0.512756 1441832875 0.566467 0.427856 0.482849 -0.512756 1441832875 0.566467 0.427856 0.482849 -0.512756 1441832875 0.571716 0.425110 0.484680 -0.507385 1441832875 0.571716 0.425110 0.484680 -0.507385 1441832875 0.571716 0.425110 0.484680 -0.507385 1441832875 0.571716 0.425110 0.484680 -0.507385 1441832875 0.571716 0.425110 0.484680 -0.507385 1441832875 0.571716 0.425110 0.484680 -0.507385 1441832875 0.571228 0.423523 0.486450 -0.507568 1441832875 0.571228 0.423523 0.486450 -0.507568 1441832875 0.571228 0.423523 0.486450 -0.507568 1441832875 0.571228 0.423523 0.486450 -0.507568 1441832875 0.571228 0.423523 0.486450 -0.507568 1441832875 0.571228 0.423523 0.486450 -0.507568 1441832875 0.575867 0.420959 0.490723 -0.500305 1441832875 0.575867 0.420959 0.490723 -0.500305 1441832876 0.575867 0.420959 0.490723 -0.500305 1441832876 0.575867 0.420959 0.490723 -0.500305 1441832876 0.575867 0.420959 0.490723 -0.500305 1441832876 0.575867 0.420959 0.490723 -0.500305 1441832876 0.575867 0.420959 0.490723 -0.500305 1441832876 0.577942 0.420410 0.493164 -0.495911 1441832876 0.577942 0.420410 0.493164 -0.495911 1441832876 0.577942 0.420410 0.493164 -0.495911 1441832876 0.577942 0.420410 0.493164 -0.495911 1441832876 0.577942 0.420410 0.493164 -0.495911 1441832876 0.577942 0.420410 0.493164 -0.495911 1441832876 0.580383 0.419861 0.489075 -0.497620 1441832876 0.580383 0.419861 0.489075 -0.497620 1441832876 0.580383 0.419861 0.489075 -0.497620 1441832876 0.580383 0.419861 0.489075 -0.497620 1441832876 0.580383 0.419861 0.489075 -0.497620 1441832876 0.580383 0.419861 0.489075 -0.497620 1441832876 0.581238 0.423767 0.489258 -0.493103 1441832876 0.581238 0.423767 0.489258 -0.493103 1441832876 0.581238 0.423767 0.489258 -0.493103 1441832876 0.581238 0.423767 0.489258 -0.493103 1441832876 0.581238 0.423767 0.489258 -0.493103 1441832876 0.581238 0.423767 0.489258 -0.493103 1441832876 0.581238 0.423767 0.489258 -0.493103 1441832876 0.584290 0.425781 0.493408 -0.483521 1441832876 0.584290 0.425781 0.493408 -0.483521 1441832876 0.584290 0.425781 0.493408 -0.483521 1441832876 0.584290 0.425781 0.493408 -0.483521 1441832876 0.584290 0.425781 0.493408 -0.483521 1441832876 0.577148 0.437500 0.506348 -0.468018 1441832876 0.577148 0.437500 0.506348 -0.468018 1441832876 0.577148 0.437500 0.506348 -0.468018 1441832876 0.577148 0.437500 0.506348 -0.468018 1441832876 0.577148 0.437500 0.506348 -0.468018 1441832876 0.577148 0.437500 0.506348 -0.468018 1441832876 0.562805 0.452942 0.513855 -0.462585 1441832876 0.562805 0.452942 0.513855 -0.462585 1441832876 0.562805 0.452942 0.513855 -0.462585 1441832876 0.562805 0.452942 0.513855 -0.462585 1441832876 0.562805 0.452942 0.513855 -0.462585 1441832876 0.562805 0.452942 0.513855 -0.462585 1441832876 0.562805 0.452942 0.513855 -0.462585 1441832876 0.559448 0.454773 0.505920 -0.473450 1441832876 0.559448 0.454773 0.505920 -0.473450 1441832876 0.559448 0.454773 0.505920 -0.473450 1441832876 0.559448 0.454773 0.505920 -0.473450 1441832876 0.559448 0.454773 0.505920 -0.473450 1441832876 0.559448 0.454773 0.505920 -0.473450 1441832876 0.555481 0.454895 0.499512 -0.484680 1441832876 0.555481 0.454895 0.499512 -0.484680 1441832876 0.555481 0.454895 0.499512 -0.484680 1441832876 0.555481 0.454895 0.499512 -0.484680 1441832876 0.555481 0.454895 0.499512 -0.484680 1441832876 0.555481 0.454895 0.499512 -0.484680 1441832876 0.554504 0.454834 0.495056 -0.490479 1441832876 0.554504 0.454834 0.495056 -0.490479 1441832876 0.554504 0.454834 0.495056 -0.490479 1441832876 0.554504 0.454834 0.495056 -0.490479 1441832876 0.554504 0.454834 0.495056 -0.490479 1441832876 0.554504 0.454834 0.495056 -0.490479 1441832876 0.554504 0.454834 0.495056 -0.490479 1441832876 0.555664 0.453552 0.495056 -0.490356 1441832876 0.555664 0.453552 0.495056 -0.490356 1441832876 0.555664 0.453552 0.495056 -0.490356 1441832876 0.555664 0.453552 0.495056 -0.490356 1441832876 0.555664 0.453552 0.495056 -0.490356 1441832876 0.555664 0.453552 0.495056 -0.490356 1441832876 0.558105 0.451904 0.494995 -0.489136 1441832876 0.558105 0.451904 0.494995 -0.489136 1441832876 0.558105 0.451904 0.494995 -0.489136 1441832876 0.558105 0.451904 0.494995 -0.489136 1441832876 0.558105 0.451904 0.494995 -0.489136 1441832876 0.558105 0.451904 0.494995 -0.489136 1441832876 0.562561 0.447083 0.496094 -0.487305 1441832876 0.562561 0.447083 0.496094 -0.487305 1441832876 0.562561 0.447083 0.496094 -0.487305 1441832876 0.562561 0.447083 0.496094 -0.487305 1441832876 0.562561 0.447083 0.496094 -0.487305 1441832876 0.562561 0.447083 0.496094 -0.487305 1441832876 0.565247 0.440735 0.497620 -0.488403 1441832876 0.565247 0.440735 0.497620 -0.488403 1441832876 0.565247 0.440735 0.497620 -0.488403 1441832876 0.565247 0.440735 0.497620 -0.488403 1441832876 0.565247 0.440735 0.497620 -0.488403 1441832876 0.565247 0.440735 0.497620 -0.488403 1441832876 0.565247 0.440735 0.497620 -0.488403 1441832876 0.565002 0.438843 0.497192 -0.490845 1441832876 0.565002 0.438843 0.497192 -0.490845 1441832876 0.565002 0.438843 0.497192 -0.490845 1441832876 0.565002 0.438843 0.497192 -0.490845 1441832876 0.565002 0.438843 0.497192 -0.490845 1441832876 0.565002 0.438843 0.497192 -0.490845 1441832876 0.563049 0.439941 0.495850 -0.493469 1441832876 0.563049 0.439941 0.495850 -0.493469 1441832876 0.563049 0.439941 0.495850 -0.493469 1441832876 0.563049 0.439941 0.495850 -0.493469 1441832876 0.559204 0.443970 0.493835 -0.496216 1441832876 0.559204 0.443970 0.493835 -0.496216 1441832876 0.559204 0.443970 0.493835 -0.496216 1441832876 0.559204 0.443970 0.493835 -0.496216 1441832876 0.559204 0.443970 0.493835 -0.496216 1441832876 0.559204 0.443970 0.493835 -0.496216 1441832876 0.559204 0.443970 0.493835 -0.496216 1441832876 0.558899 0.444458 0.491394 -0.498596 1441832876 0.558899 0.444458 0.491394 -0.498596 1441832876 0.558899 0.444458 0.491394 -0.498596 1441832876 0.558899 0.444458 0.491394 -0.498596 1441832876 0.558899 0.444458 0.491394 -0.498596 1441832876 0.558899 0.444458 0.491394 -0.498596 1441832876 0.560242 0.443726 0.490173 -0.498962 1441832876 0.560242 0.443726 0.490173 -0.498962 1441832876 0.560242 0.443726 0.490173 -0.498962 1441832877 0.560242 0.443726 0.490173 -0.498962 1441832877 0.560242 0.443726 0.490173 -0.498962 1441832877 0.560242 0.443726 0.490173 -0.498962 1441832877 0.564026 0.439209 0.493896 -0.494995 1441832877 0.564026 0.439209 0.493896 -0.494995 1441832877 0.564026 0.439209 0.493896 -0.494995 1441832877 0.564026 0.439209 0.493896 -0.494995 1441832877 0.564026 0.439209 0.493896 -0.494995 1441832877 0.564026 0.439209 0.493896 -0.494995 1441832877 0.568726 0.434387 0.497375 -0.490295 1441832877 0.568726 0.434387 0.497375 -0.490295 1441832877 0.568726 0.434387 0.497375 -0.490295 1441832877 0.568726 0.434387 0.497375 -0.490295 1441832877 0.568726 0.434387 0.497375 -0.490295 1441832877 0.568726 0.434387 0.497375 -0.490295 1441832877 0.568726 0.434387 0.497375 -0.490295 1441832877 0.574036 0.433228 0.496399 -0.486145 1441832877 0.574036 0.433228 0.496399 -0.486145 1441832877 0.574036 0.433228 0.496399 -0.486145 1441832877 0.574036 0.433228 0.496399 -0.486145 1441832877 0.574036 0.433228 0.496399 -0.486145 1441832877 0.574036 0.433228 0.496399 -0.486145 1441832877 0.580933 0.431946 0.498596 -0.476685 1441832877 0.580933 0.431946 0.498596 -0.476685 1441832877 0.580933 0.431946 0.498596 -0.476685 1441832877 0.580933 0.431946 0.498596 -0.476685 1441832877 0.580933 0.431946 0.498596 -0.476685 1441832877 0.580933 0.431946 0.498596 -0.476685 1441832877 0.580933 0.431946 0.498596 -0.476685 1441832877 0.582581 0.437012 0.501465 -0.466980 1441832877 0.582581 0.437012 0.501465 -0.466980 1441832877 0.582581 0.437012 0.501465 -0.466980 1441832877 0.582581 0.437012 0.501465 -0.466980 1441832877 0.582581 0.437012 0.501465 -0.466980 1441832877 0.582581 0.437012 0.501465 -0.466980 1441832877 
0.560974 0.432434 0.494385 -0.503845 1441832879 0.557922 0.435425 0.484375 -0.514160 1441832879 0.557922 0.435425 0.484375 -0.514160 1441832879 0.557922 0.435425 0.484375 -0.514160 1441832879 0.557922 0.435425 0.484375 -0.514160 1441832879 0.557922 0.435425 0.484375 -0.514160 1441832879 0.557922 0.435425 0.484375 -0.514160 1441832879 0.550781 0.442139 0.479065 -0.521118 1441832879 0.550781 0.442139 0.479065 -0.521118 1441832879 0.550781 0.442139 0.479065 -0.521118 1441832879 0.550781 0.442139 0.479065 -0.521118 1441832879 0.550781 0.442139 0.479065 -0.521118 1441832879 0.550781 0.442139 0.479065 -0.521118 1441832879 0.543945 0.450500 0.473938 -0.525818 1441832879 0.543945 0.450500 0.473938 -0.525818 1441832879 0.543945 0.450500 0.473938 -0.525818 1441832879 0.543945 0.450500 0.473938 -0.525818 1441832879 0.543945 0.450500 0.473938 -0.525818 1441832879 0.543945 0.450500 0.473938 -0.525818 1441832879 0.543945 0.450500 0.473938 -0.525818 1441832879 0.545227 0.453491 0.476196 -0.519836 1441832879 0.545227 0.453491 0.476196 -0.519836 1441832879 0.545227 0.453491 0.476196 -0.519836 1441832879 0.545227 0.453491 0.476196 -0.519836 1441832879 0.545227 0.453491 0.476196 -0.519836 1441832879 0.545227 0.453491 0.476196 -0.519836 1441832879 0.552124 0.448242 0.483398 -0.510437 1441832879 0.552124 0.448242 0.483398 -0.510437 1441832879 0.552124 0.448242 0.483398 -0.510437 1441832879 0.552124 0.448242 0.483398 -0.510437 1441832879 0.552124 0.448242 0.483398 -0.510437 1441832879 0.552124 0.448242 0.483398 -0.510437 1441832879 0.552124 0.448242 0.483398 -0.510437 1441832880 0.560181 0.439148 0.488403 -0.504700 1441832880 0.560181 0.439148 0.488403 -0.504700 1441832880 0.560181 0.439148 0.488403 -0.504700 1441832880 0.560181 0.439148 0.488403 -0.504700 1441832880 0.560181 0.439148 0.488403 -0.504700 1441832880 0.560181 0.439148 0.488403 -0.504700 1441832880 0.567261 0.434082 0.492065 -0.497620 1441832880 0.567261 0.434082 0.492065 -0.497620 1441832880 0.567261 0.434082 0.492065 -0.497620 1441832880 0.567261 0.434082 0.492065 -0.497620 1441832880 0.567261 0.434082 0.492065 -0.497620 1441832880 0.567261 0.434082 0.492065 -0.497620 1441832880 0.571655 0.431274 0.496155 -0.490906 1441832880 0.571655 0.431274 0.496155 -0.490906 1441832880 0.571655 0.431274 0.496155 -0.490906 1441832880 0.571655 0.431274 0.496155 -0.490906 1441832880 0.571655 0.431274 0.496155 -0.490906 1441832880 0.571655 0.431274 0.496155 -0.490906 1441832880 0.571655 0.431274 0.496155 -0.490906 1441832880 0.574402 0.429382 0.497742 -0.487732 1441832880 0.574402 0.429382 0.497742 -0.487732 1441832880 0.574402 0.429382 0.497742 -0.487732 1441832880 0.574402 0.429382 0.497742 -0.487732 1441832880 0.574402 0.429382 0.497742 -0.487732 1441832880 0.579407 0.424561 0.500183 -0.483521 1441832880 0.579407 0.424561 0.500183 -0.483521 1441832880 0.579407 0.424561 0.500183 -0.483521 1441832880 0.579407 0.424561 0.500183 -0.483521 1441832880 0.579407 0.424561 0.500183 -0.483521 1441832880 0.588806 0.416443 0.502747 -0.476501 1441832880 0.588806 0.416443 0.502747 -0.476501 1441832880 0.588806 0.416443 0.502747 -0.476501 1441832880 0.588806 0.416443 0.502747 -0.476501 1441832880 0.598877 0.408325 0.504333 -0.469299 1441832880 0.598877 0.408325 0.504333 -0.469299 1441832880 0.598877 0.408325 0.504333 -0.469299 1441832880 0.598877 0.408325 0.504333 -0.469299 1441832880 0.598877 0.408325 0.504333 -0.469299 1441832880 0.598877 0.408325 0.504333 -0.469299 1441832880 0.604736 0.403564 0.504272 -0.465942 1441832880 0.604736 0.403564 0.504272 -0.465942 1441832880 0.604736 0.403564 0.504272 -0.465942 1441832880 0.604736 0.403564 0.504272 -0.465942 1441832880 0.604736 0.403564 0.504272 -0.465942 1441832880 0.604736 0.403564 0.504272 -0.465942 1441832880 0.604736 0.403564 0.504272 -0.465942 1441832880 0.607605 0.400146 0.505798 -0.463440 1441832880 0.607605 0.400146 0.505798 -0.463440 1441832880 0.607605 0.400146 0.505798 -0.463440 1441832880 0.607605 0.400146 0.505798 -0.463440 1441832880 0.607605 0.400146 0.505798 -0.463440 1441832880 0.607605 0.400146 0.505798 -0.463440 1441832880 0.608948 0.396484 0.508545 -0.461853 1441832880 0.608948 0.396484 0.508545 -0.461853 1441832880 0.608948 0.396484 0.508545 -0.461853 1441832880 0.608948 0.396484 0.508545 -0.461853 1441832880 0.608948 0.396484 0.508545 -0.461853 1441832880 0.608948 0.396484 0.508545 -0.461853 1441832880 0.607971 0.396667 0.507568 -0.464050 1441832880 0.607971 0.396667 0.507568 -0.464050 1441832880 0.607971 0.396667 0.507568 -0.464050 1441832880 0.607971 0.396667 0.507568 -0.464050 1441832880 0.607971 0.396667 0.507568 -0.464050 1441832880 0.607971 0.396667 0.507568 -0.464050 1441832880 0.603333 0.403137 0.501831 -0.470703 1441832880 0.603333 0.403137 0.501831 -0.470703 1441832880 0.603333 0.403137 0.501831 -0.470703 1441832880 0.603333 0.403137 0.501831 -0.470703 1441832880 0.603333 0.403137 0.501831 -0.470703 1441832880 0.603333 0.403137 0.501831 -0.470703 1441832880 0.603333 0.403137 0.501831 -0.470703 1441832880 0.597107 0.408386 0.497437 -0.478760 1441832880 0.597107 0.408386 0.497437 -0.478760 1441832880 0.597107 0.408386 0.497437 -0.478760 1441832880 0.597107 0.408386 0.497437 -0.478760 1441832880 0.597107 0.408386 0.497437 -0.478760 1441832880 0.597107 0.408386 0.497437 -0.478760 1441832880 0.590271 0.412659 0.493103 -0.487915 1441832880 0.590271 0.412659 0.493103 -0.487915 1441832880 0.590271 0.412659 0.493103 -0.487915 1441832880 0.590271 0.412659 0.493103 -0.487915 1441832880 0.590271 0.412659 0.493103 -0.487915 1441832880 0.590271 0.412659 0.493103 -0.487915 1441832880 0.586365 0.415710 0.484375 -0.498718 1441832880 0.586365 0.415710 0.484375 -0.498718 1441832880 0.586365 0.415710 0.484375 -0.498718 1441832880 0.586365 0.415710 0.484375 -0.498718 1441832880 0.586365 0.415710 0.484375 -0.498718 1441832880 0.586365 0.415710 0.484375 -0.498718 1441832880 0.586365 0.415710 0.484375 -0.498718 1441832880 0.575256 0.425781 0.481689 -0.505615 1441832880 0.575256 0.425781 0.481689 -0.505615 1441832880 0.575256 0.425781 0.481689 -0.505615 1441832880 0.575256 0.425781 0.481689 -0.505615 1441832880 0.575256 0.425781 0.481689 -0.505615 1441832880 0.575256 0.425781 0.481689 -0.505615 1441832880 0.566833 0.432373 0.479614 -0.511536 1441832880 0.566833 0.432373 0.479614 -0.511536 1441832880 0.566833 0.432373 0.479614 -0.511536 1441832880 0.566833 0.432373 0.479614 -0.511536 1441832880 0.566833 0.432373 0.479614 -0.511536 1441832880 0.566833 0.432373 0.479614 -0.511536 1441832880 0.574280 0.425903 0.481262 -0.507141 1441832880 0.574280 0.425903 0.481262 -0.507141 1441832880 0.574280 0.425903 0.481262 -0.507141 1441832880 0.574280 0.425903 0.481262 -0.507141 1441832880 0.574280 0.425903 0.481262 -0.507141 1441832880 0.574280 0.425903 0.481262 -0.507141 1441832880 0.574280 0.425903 0.481262 -0.507141 1441832880 0.577026 0.420349 0.483521 -0.506409 1441832881 0.577026 0.420349 0.483521 -0.506409 1441832881 0.577026 0.420349 0.483521 -0.506409 1441832881 0.577026 0.420349 0.483521 -0.506409 1441832881 0.577026 0.420349 0.483521 -0.506409 1441832881 0.577026 0.420349 0.483521 -0.506409 1441832881 0.577026 0.420349 0.483521 -0.506409 1441832881 0.578918 0.418762 0.483948 -0.505249 1441832881 0.578918 0.418762 0.483948 -0.505249 1441832881 0.578918 0.418762 0.483948 -0.505249 1441832881 0.578918 0.418762 0.483948 -0.505249 1441832881 0.578918 0.418762 0.483948 -0.505249 1441832881 0.578918 0.418762 0.483948 -0.505249 1441832881 0.579102 0.421326 0.487427 -0.499512 1441832881 0.579102 0.421326 0.487427 -0.499512 1441832881 0.579102 0.421326 0.487427 -0.499512 1441832881 0.579102 0.421326 0.487427 -0.499512 1441832881 0.579102 0.421326 0.487427 -0.499512 1441832881 0.579102 0.421326 0.487427 -0.499512 1441832881 0.578979 0.420654 0.489563 -0.498108 1441832881 0.578979 0.420654 0.489563 -0.498108 1441832881 0.578979 0.420654 0.489563 -0.498108 1441832881 0.578979 0.420654 0.489563 -0.498108 1441832881 0.578979 0.420654 0.489563 -0.498108 1441832881 0.578979 0.420654 0.489563 -0.498108 1441832881 0.582764 0.417480 0.489502 -0.496460 1441832881 0.582764 0.417480 0.489502 -0.496460 1441832881 0.582764 0.417480 0.489502 -0.496460 1441832881 0.582764 0.417480 0.489502 -0.496460 1441832881 0.582764 0.417480 0.489502 -0.496460 1441832881 0.582764 0.417480 0.489502 -0.496460 1441832881 0.586914 0.416077 0.487122 -0.494995 1441832881 0.586914 0.416077 0.487122 -0.494995 1441832881 0.586914 0.416077 0.487122 -0.494995 1441832881 0.586914 0.416077 0.487122 -0.494995 1441832881 0.586914 0.416077 0.487122 -0.494995 1441832881 0.586914 0.416077 0.487122 -0.494995 1441832881 0.586914 0.416077 0.487122 -0.494995 1441832881 0.590881 0.414978 0.485535 -0.492737 1441832881 0.590881 0.414978 0.485535 -0.492737 1441832881 0.590881 0.414978 0.485535 -0.492737 1441832881 0.590881 0.414978 0.485535 -0.492737 1441832881 0.590881 0.414978 0.485535 -0.492737 1441832881 0.590881 0.414978 0.485535 -0.492737 1441832881 0.595459 0.412903 0.484680 -0.489868 1441832881 0.595459 0.412903 0.484680 -0.489868 1441832881 0.595459 0.412903 0.484680 -0.489868 1441832881 0.595459 0.412903 0.484680 -0.489868 1441832881 0.595459 0.412903 0.484680 -0.489868 1441832881 0.595459 0.412903 0.484680 -0.489868 1441832881 0.598450 0.410583 0.484985 -0.487854 1441832881 0.598450 0.410583 0.484985 -0.487854 1441832881 0.598450 0.410583 0.484985 -0.487854 1441832881 0.598450 0.410583 0.484985 -0.487854 1441832881 0.598450 0.410583 0.484985 -0.487854 1441832881 0.598450 0.410583 0.484985 -0.487854 1441832881 0.598450 0.410583 0.484985 -0.487854 1441832881 0.598877 0.409363 0.482666 -0.490662 1441832881 0.598877 0.409363 0.482666 -0.490662 1441832881 0.598877 0.409363 0.482666 -0.490662 1441832881 0.598877 0.409363 0.482666 -0.490662 1441832881 0.598877 0.409363 0.482666 -0.490662 1441832881 0.598877 0.409363 0.482666 -0.490662 1441832881 0.594727 0.413635 0.479309 -0.495361 1441832881 0.594727 0.413635 0.479309 -0.495361 1441832881 0.594727 0.413635 0.479309 -0.495361 1441832881 0.594727 0.413635 0.479309 -0.495361 1441832881 0.594727 0.413635 0.479309 -0.495361 1441832881 0.589905 0.417786 0.476318 -0.500488 1441832881 0.589905 0.417786 0.476318 -0.500488 1441832881 0.589905 0.417786 0.476318 -0.500488 1441832881 0.589905 0.417786 0.476318 -0.500488 1441832881 0.589905 0.417786 0.476318 -0.500488 1441832881 0.589905 0.417786 0.476318 -0.500488 1441832881 0.589905 0.417786 0.476318 -0.500488 1441832881 0.586853 0.419678 0.473083 -0.505554 1441832881 0.586853 0.419678 0.473083 -0.505554 1441832881 0.586853 0.419678 0.473083 -0.505554 1441832881 0.586853 0.419678 0.473083 -0.505554 1441832881 0.586853 0.419678 0.473083 -0.505554 1441832881 0.586853 0.419678 0.473083 -0.505554 1441832881 0.579895 0.425476 0.471924 -0.509888 1441832881 0.579895 0.425476 0.471924 -0.509888 1441832881 0.579895 0.425476 0.471924 -0.509888 1441832881 0.579895 0.425476 0.471924 -0.509888 1441832881 0.579895 0.425476 0.471924 -0.509888 1441832881 0.579895 0.425476 0.471924 -0.509888 1441832881 0.571289 0.433838 0.468628 -0.515442 1441832881 0.571289 0.433838 0.468628 -0.515442 1441832881 0.571289 0.433838 0.468628 -0.515442 1441832881 0.571289 0.433838 0.468628 -0.515442 1441832881 0.571289 0.433838 0.468628 -0.515442 1441832881 0.571289 0.433838 0.468628 -0.515442 1441832881 0.571289 0.433838 0.468628 -0.515442 1441832881 0.562561 0.443909 0.467285 -0.517700 1441832881 0.562561 0.443909 0.467285 -0.517700 1441832881 0.562561 0.443909 0.467285 -0.517700 1441832881 0.562561 0.443909 0.467285 -0.517700 1441832881 0.562561 0.443909 0.467285 -0.517700 1441832881 0.562561 0.443909 0.467285 -0.517700 1441832881 0.547302 0.463440 0.474304 -0.510498 1441832881 0.547302 0.463440 0.474304 -0.510498 1441832881 0.547302 0.463440 0.474304 -0.510498 1441832881 0.547302 0.463440 0.474304 -0.510498 1441832881 0.547302 0.463440 0.474304 -0.510498 1441832881 0.547302 0.463440 0.474304 -0.510498 1441832881 0.547302 0.463440 0.474304 -0.510498 1441832881 0.542542 0.467224 0.485352 -0.501709 1441832881 0.542542 0.467224 0.485352 -0.501709 1441832881 0.542542 0.467224 0.485352 -0.501709 1441832881 0.542542 0.467224 0.485352 -0.501709 1441832881 0.542542 0.467224 0.485352 -0.501709 1441832881 0.542542 0.467224 0.485352 -0.501709 1441832881 0.546143 0.463684 0.492981 -0.493530 1441832881 0.546143 0.463684 0.492981 -0.493530 1441832882 0.546143 0.463684 0.492981 -0.493530 1441832882 0.546143 0.463684 0.492981 -0.493530 1441832882 0.546143 0.463684 0.492981 -0.493530 1441832882 0.546143 0.463684 0.492981 -0.493530 1441832882 0.553223 0.456421 0.498169 -0.487244 1441832882 0.553223 0.456421 0.498169 -0.487244 1441832882 0.553223 0.456421 0.498169 -0.487244 1441832882 0.553223 0.456421 0.498169 -0.487244 1441832882 0.553223 0.456421 0.498169 -0.487244 1441832882 0.553223 0.456421 0.498169 -0.487244 1441832882 0.553223 0.456421 0.498169 -0.487244 1441832882 0.561523 0.451538 0.502075 -0.478149 1441832882 0.561523 0.451538 0.502075 -0.478149 1441832882 0.561523 0.451538 0.502075 -0.478149 1441832882 0.561523 0.451538 0.502075 -0.478149 1441832882 0.561523 0.451538 0.502075 -0.478149 1441832882 0.561523 0.451538 0.502075 -0.478149 1441832882 0.564148 0.451538 0.506287 -0.470581 1441832882 0.564148 0.451538 0.506287 -0.470581 1441832882 0.564148 0.451538 0.506287 -0.470581 1441832882 0.564148 0.451538 0.506287 -0.470581 1441832882 0.564148 0.451538 0.506287 -0.470581 1441832882 0.564148 0.451538 0.506287 -0.470581 1441832882 0.564148 0.451538 0.506287 -0.470581 1441832882 0.565857 0.449097 0.508484 -0.468506 1441832882 0.565857 0.449097 0.508484 -0.468506 1441832882 0.565857 0.449097 0.508484 -0.468506 1441832882 0.565857 0.449097 0.508484 -0.468506 1441832882 0.565857 0.449097 0.508484 -0.468506 1441832882 0.565857 0.449097 0.508484 -0.468506 1441832882 0.571106 0.444885 0.508362 -0.466309 1441832882 0.571106 0.444885 0.508362 -0.466309 1441832882 0.571106 0.444885 0.508362 -0.466309 1441832882 0.571106 0.444885 0.508362 -0.466309 1441832882 0.571106 0.444885 0.508362 -0.466309 1441832882 0.571106 0.444885 0.508362 -0.466309 1441832882 0.579163 0.438354 0.509644 -0.461121 1441832882 0.579163 0.438354 0.509644 -0.461121 1441832882 0.579163 0.438354 0.509644 -0.461121 1441832882 0.579163 0.438354 0.509644 -0.461121 1441832882 0.579163 0.438354 0.509644 -0.461121 1441832882 0.579163 0.438354 0.509644 -0.461121 1441832882 0.586853 0.432800 0.512817 -0.453003 1441832882 0.586853 0.432800 0.512817 -0.453003 1441832882 0.586853 0.432800 0.512817 -0.453003 1441832882 0.586853 0.432800 0.512817 -0.453003 1441832882 0.586853 0.432800 0.512817 -0.453003 1441832882 0.586853 0.432800 0.512817 -0.453003 1441832882 0.586853 0.432800 0.512817 -0.453003 1441832882 0.594421 0.424622 0.515015 -0.448425 1441832882 0.594421 0.424622 0.515015 -0.448425 1441832882 0.594421 0.424622 0.515015 -0.448425 1441832882 0.594421 0.424622 0.515015 -0.448425 1441832882 0.594421 0.424622 0.515015 -0.448425 1441832882 0.594421 0.424622 0.515015 -0.448425 1441832882 0.600586 0.416443 0.517151 -0.445374 1441832882 0.600586 0.416443 0.517151 -0.445374 1441832882 0.600586 0.416443 0.517151 -0.445374 1441832882 0.600586 0.416443 0.517151 -0.445374 1441832882 0.600586 0.416443 0.517151 -0.445374 1441832882 0.600586 0.416443 0.517151 -0.445374 1441832882 0.604980 0.407776 0.519531 -0.444641 1441832882 0.604980 0.407776 0.519531 -0.444641 1441832882 0.604980 0.407776 0.519531 -0.444641 1441832882 0.604980 0.407776 0.519531 -0.444641 1441832882 0.604980 0.407776 0.519531 -0.444641 1441832882 0.604980 0.407776 0.519531 -0.444641 1441832882 0.603333 0.407349 0.518433 -0.448547 1441832882 0.603333 0.407349 0.518433 -0.448547 1441832882 0.603333 0.407349 0.518433 -0.448547 1441832882 0.603333 0.407349 0.518433 -0.448547 1441832882 0.603333 0.407349 0.518433 -0.448547 1441832882 0.603333 0.407349 0.518433 -0.448547 1441832882 0.603333 0.407349 0.518433 -0.448547 1441832882 0.598755 0.411255 0.514160 -0.455994 1441832882 0.598755 0.411255 0.514160 -0.455994 1441832882 0.598755 0.411255 0.514160 -0.455994 1441832882 0.598755 0.411255 0.514160 -0.455994 1441832882 0.598755 0.411255 0.514160 -0.455994 1441832882 0.591370 0.416626 0.511475 -0.463745 1441832882 0.591370 0.416626 0.511475 -0.463745 1441832882 0.591370 0.416626 0.511475 -0.463745 1441832882 0.591370 0.416626 0.511475 -0.463745 1441832882 0.591370 0.416626 0.511475 -0.463745 1441832882 0.587280 0.417053 0.509644 -0.470520 1441832882 0.587280 0.417053 0.509644 -0.470520 1441832882 0.587280 0.417053 0.509644 -0.470520 1441832882 0.587280 0.417053 0.509644 -0.470520 1441832882 0.587280 0.417053 0.509644 -0.470520 1441832882 0.587280 0.417053 0.509644 -0.470520 1441832882 0.587280 0.417053 0.509644 -0.470520 1441832882 0.585510 0.416870 0.504211 -0.478638 1441832882 0.585510 0.416870 0.504211 -0.478638 1441832882 0.585510 0.416870 0.504211 -0.478638 1441832882 0.585510 0.416870 0.504211 -0.478638 1441832882 0.585510 0.416870 0.504211 -0.478638 1441832882 0.585510 0.416870 0.504211 -0.478638 1441832882 0.581970 0.421021 0.499207 -0.484497 1441832882 0.581970 0.421021 0.499207 -0.484497 1441832882 0.581970 0.421021 0.499207 -0.484497 1441832882 0.581970 0.421021 0.499207 -0.484497 1441832882 0.581970 0.421021 0.499207 -0.484497 1441832882 0.581970 0.421021 0.499207 -0.484497 1441832882 0.572571 0.430786 0.497192 -0.489197 1441832882 0.572571 0.430786 0.497192 -0.489197 1441832882 0.572571 0.430786 0.497192 -0.489197 1441832882 0.572571 0.430786 0.497192 -0.489197 1441832882 0.572571 0.430786 0.497192 -0.489197 1441832882 0.572571 0.430786 0.497192 -0.489197 1441832882 0.565247 0.431641 0.506287 -0.487671 1441832882 0.565247 0.431641 0.506287 -0.487671 1441832882 0.565247 0.431641 0.506287 -0.487671 1441832882 0.565247 0.431641 0.506287 -0.487671 1441832883 0.565247 0.431641 0.506287 -0.487671 1441832883 0.565247 0.431641 0.506287 -0.487671 1441832883 0.559448 0.433655 0.513000 -0.485535 1441832883 0.559448 0.433655 0.513000 -0.485535 1441832883 0.559448 0.433655 0.513000 -0.485535 1441832883 0.559448 0.433655 0.513000 -0.485535 1441832883 0.559448 0.433655 0.513000 -0.485535 1441832883 0.559448 0.433655 0.513000 -0.485535 1441832883 0.559448 0.433655 0.513000 -0.485535 1441832883 0.561707 0.430725 0.514343 -0.484131 1441832883 0.561707 0.430725 0.514343 -0.484131 1441832883 0.561707 0.430725 0.514343 -0.484131 1441832883 0.561707 0.430725 0.514343 -0.484131 1441832883 0.561707 0.430725 0.514343 -0.484131 1441832883 0.561707 0.430725 0.514343 -0.484131 1441832883 0.565613 0.428040 0.519531 -0.476379 1441832883 0.565613 0.428040 0.519531 -0.476379 1441832883 0.565613 0.428040 0.519531 -0.476379 1441832883 0.565613 0.428040 0.519531 -0.476379 1441832883 0.565613 0.428040 0.519531 -0.476379 1441832883 0.565613 0.428040 0.519531 -0.476379 1441832883 0.567017 0.428589 0.518555 -0.475220 1441832883 0.567017 0.428589 0.518555 -0.475220 1441832883 0.567017 0.428589 0.518555 -0.475220 1441832883 0.567017 0.428589 0.518555 -0.475220 1441832883 0.567017 0.428589 0.518555 -0.475220 1441832883 0.567017 0.428589 0.518555 -0.475220 1441832883 0.567017 0.428589 0.518555 -0.475220 1441832883 0.566650 0.429626 0.518616 -0.474670 1441832883 0.566650 0.429626 0.518616 -0.474670 1441832883 0.566650 0.429626 0.518616 -0.474670 1441832883 0.566650 0.429626 0.518616 -0.474670 1441832883 0.566650 0.429626 0.518616 -0.474670 1441832883 0.566650 0.429626 0.518616 -0.474670 1441832883 0.568359 0.427612 0.516052 -0.477234 1441832883 0.568359 0.427612 0.516052 -0.477234 1441832883 0.568359 0.427612 0.516052 -0.477234 1441832883 0.568359 0.427612 0.516052 -0.477234 1441832883 0.568359 0.427612 0.516052 -0.477234 1441832883 0.569946 0.426819 0.510010 -0.482483 1441832883 0.569946 0.426819 0.510010 -0.482483 1441832883 0.569946 0.426819 0.510010 -0.482483 1441832883 0.569946 0.426819 0.510010 -0.482483 1441832883 0.569946 0.426819 0.510010 -0.482483 1441832883 0.569946 0.426819 0.510010 -0.482483 1441832883 0.570801 0.427490 0.507996 -0.483032 1441832883 0.570801 0.427490 0.507996 -0.483032 1441832883 0.570801 0.427490 0.507996 -0.483032 1441832883 0.570801 0.427490 0.507996 -0.483032 1441832883 0.570801 0.427490 0.507996 -0.483032 1441832883 0.570801 0.427490 0.507996 -0.483032 1441832883 0.570801 0.427490 0.507996 -0.483032 1441832883 0.582520 0.419434 0.507568 -0.476501 1441832883 0.582520 0.419434 0.507568 -0.476501 1441832883 0.582520 0.419434 0.507568 -0.476501 1441832883 0.582520 0.419434 0.507568 -0.476501 1441832883 0.582520 0.419434 0.507568 -0.476501 1441832883 0.582520 0.419434 0.507568 -0.476501 1441832883 0.582520 0.419434 0.507568 -0.476501 1441832883 0.593506 0.413330 0.506653 -0.469238 1441832883 0.593506 0.413330 0.506653 -0.469238 1441832883 0.593506 0.413330 0.506653 -0.469238 1441832883 0.593506 0.413330 0.506653 -0.469238 1441832883 0.593506 0.413330 0.506653 -0.469238 1441832883 0.593506 0.413330 0.506653 -0.469238 1441832883 0.598694 0.410339 0.509827 -0.461670 1441832883 0.598694 0.410339 0.509827 -0.461670 1441832883 0.598694 0.410339 0.509827 -0.461670 1441832883 0.598694 0.410339 0.509827 -0.461670 1441832883 0.598694 0.410339 0.509827 -0.461670 1441832883 0.598694 0.410339 0.509827 -0.461670 1441832883 0.599426 0.412354 0.505554 -0.463684 1441832883 0.599426 0.412354 0.505554 -0.463684 1441832883 0.599426 0.412354 0.505554 -0.463684 1441832883 0.599426 0.412354 0.505554 -0.463684 1441832883 0.599426 0.412354 0.505554 -0.463684 1441832883 0.599426 0.412354 0.505554 -0.463684 1441832883 0.594666 0.419128 0.498718 -0.471069 1441832883 0.594666 0.419128 0.498718 -0.471069 1441832883 0.594666 0.419128 0.498718 -0.471069 1441832883 0.594666 0.419128 0.498718 -0.471069 1441832883 0.594666 0.419128 0.498718 -0.471069 1441832883 0.594666 0.419128 0.498718 -0.471069 1441832883 0.594666 0.419128 0.498718 -0.471069 1441832883 0.590698 0.425171 0.491272 -0.478455 1441832883 0.590698 0.425171 0.491272 -0.478455 1441832883 0.590698 0.425171 0.491272 -0.478455 1441832883 0.590698 0.425171 0.491272 -0.478455 1441832883 0.590698 0.425171 0.491272 -0.478455 1441832883 0.590698 0.425171 0.491272 -0.478455 1441832883 0.586365 0.429626 0.488647 -0.482422 1441832883 0.586365 0.429626 0.488647 -0.482422 1441832883 0.586365 0.429626 0.488647 -0.482422 1441832883 0.586365 0.429626 0.488647 -0.482422 1441832883 0.586365 0.429626 0.488647 -0.482422 1441832883 0.586365 0.429626 0.488647 -0.482422 1441832883 0.583923 0.431030 0.487732 -0.485046 1441832883 0.583923 0.431030 0.487732 -0.485046 1441832883 0.583923 0.431030 0.487732 -0.485046 1441832883 0.583923 0.431030 0.487732 -0.485046 1441832883 0.583923 0.431030 0.487732 -0.485046 1441832883 0.583923 0.431030 0.487732 -0.485046 1441832883 0.582336 0.430542 0.487610 -0.487549 1441832883 0.582336 0.430542 0.487610 -0.487549 1441832883 0.582336 0.430542 0.487610 -0.487549 1441832883 0.582336 0.430542 0.487610 -0.487549 1441832883 0.582336 0.430542 0.487610 -0.487549 1441832883 0.582336 0.430542 0.487610 -0.487549 1441832883 0.582336 0.430542 0.487610 -0.487549 1441832883 0.578857 0.429016 0.489685 -0.490906 1441832883 0.578857 0.429016 0.489685 -0.490906 1441832883 0.578857 0.429016 0.489685 -0.490906 1441832883 0.578857 0.429016 0.489685 -0.490906 1441832884 0.578857 0.429016 0.489685 -0.490906 1441832884 0.578857 0.429016 0.489685 -0.490906 1441832884 0.569336 0.434082 0.492920 -0.494385 1441832884 0.569336 0.434082 0.492920 -0.494385 1441832884 0.569336 0.434082 0.492920 -0.494385 1441832884 0.569336 0.434082 0.492920 -0.494385 1441832884 0.569336 0.434082 0.492920 -0.494385 1441832884 0.569336 0.434082 0.492920 -0.494385 1441832884 0.564758 0.435425 0.498779 -0.492554 1441832884 0.564758 0.435425 0.498779 -0.492554 1441832884 0.564758 0.435425 0.498779 -0.492554 1441832884 0.564758 0.435425 0.498779 -0.492554 1441832884 0.564758 0.435425 0.498779 -0.492554 1441832884 0.564758 0.435425 0.498779 -0.492554 1441832884 0.565674 0.431946 0.502075 -0.491211 1441832884 0.565674 0.431946 0.502075 -0.491211 1441832884 0.565674 0.431946 0.502075 -0.491211 1441832884 0.565674 0.431946 0.502075 -0.491211 1441832884 0.565674 0.431946 0.502075 -0.491211 1441832884 0.565674 0.431946 0.502075 -0.491211 1441832884 0.577454 0.418945 0.504944 -0.485779 1441832884 0.577454 0.418945 0.504944 -0.485779 1441832884 0.577454 0.418945 0.504944 -0.485779 1441832884 0.577454 0.418945 0.504944 -0.485779 1441832884 0.577454 0.418945 0.504944 -0.485779 1441832884 0.577454 0.418945 0.504944 -0.485779 1441832884 0.581116 0.416077 0.506226 -0.482544 1441832884 0.581116 0.416077 0.506226 -0.482544 1441832884 0.581116 0.416077 0.506226 -0.482544 1441832884 0.581116 0.416077 0.506226 -0.482544 1441832884 0.581116 0.416077 0.506226 -0.482544 1441832884 0.581116 0.416077 0.506226 -0.482544 1441832884 0.581116 0.416077 0.506226 -0.482544 1441832884 0.580750 0.416321 0.507202 -0.481812 1441832884 0.580750 0.416321 0.507202 -0.481812 1441832884 0.580750 0.416321 0.507202 -0.481812 1441832884 0.580750 0.416321 0.507202 -0.481812 1441832884 0.580750 0.416321 0.507202 -0.481812 1441832884 0.580078 0.416382 0.507568 -0.482178 1441832884 0.580078 0.416382 0.507568 -0.482178 1441832884 0.580078 0.416382 0.507568 -0.482178 1441832884 0.580078 0.416382 0.507568 -0.482178 1441832884 0.580078 0.416382 0.507568 -0.482178 1441832884 0.580078 0.416382 0.507568 -0.482178 1441832884 0.581360 0.414246 0.506287 -0.483765 1441832884 0.581360 0.414246 0.506287 -0.483765 1441832884 0.581360 0.414246 0.506287 -0.483765 1441832884 0.581360 0.414246 0.506287 -0.483765 1441832884 0.581360 0.414246 0.506287 -0.483765 1441832884 0.581360 0.414246 0.506287 -0.483765 1441832884 0.581116 0.416016 0.504883 -0.484009 1441832884 0.581116 0.416016 0.504883 -0.484009 1441832884 0.581116 0.416016 0.504883 -0.484009 1441832884 0.581116 0.416016 0.504883 -0.484009 1441832884 0.581116 0.416016 0.504883 -0.484009 1441832884 0.581116 0.416016 0.504883 -0.484009 1441832884 0.582336 0.416382 0.501282 -0.485962 1441832884 0.582336 0.416382 0.501282 -0.485962 1441832884 0.582336 0.416382 0.501282 -0.485962 1441832884 0.582336 0.416382 0.501282 -0.485962 1441832884 0.582336 0.416382 0.501282 -0.485962 1441832884 0.582336 0.416382 0.501282 -0.485962 1441832884 0.582336 0.416382 0.501282 -0.485962 1441832884 0.586548 0.414673 0.498840 -0.484863 1441832884 0.586548 0.414673 0.498840 -0.484863 1441832884 0.586548 0.414673 0.498840 -0.484863 1441832884 0.586548 0.414673 0.498840 -0.484863 1441832884 0.586548 0.414673 0.498840 -0.484863 1441832884 0.586548 0.414673 0.498840 -0.484863 1441832884 0.593689 0.410583 0.499146 -0.479309 1441832884 0.593689 0.410583 0.499146 -0.479309 1441832884 0.593689 0.410583 0.499146 -0.479309 1441832884 0.593689 0.410583 0.499146 -0.479309 1441832884 0.593689 0.410583 0.499146 -0.479309 1441832884 0.593689 0.410583 0.499146 -0.479309 1441832884 0.602783 0.403564 0.496582 -0.476563 1441832884 0.602783 0.403564 0.496582 -0.476563 1441832884 0.602783 0.403564 0.496582 -0.476563 1441832884 0.602783 0.403564 0.496582 -0.476563 1441832884 0.602783 0.403564 0.496582 -0.476563 1441832884 0.602783 0.403564 0.496582 -0.476563 1441832884 0.609802 0.397888 0.493408 -0.475708 1441832884 0.609802 0.397888 0.493408 -0.475708 1441832884 0.609802 0.397888 0.493408 -0.475708 1441832884 0.609802 0.397888 0.493408 -0.475708 1441832884 0.609802 0.397888 0.493408 -0.475708 1441832884 0.609802 0.397888 0.493408 -0.475708 1441832884 0.609802 0.397888 0.493408 -0.475708 1441832884 0.606689 0.403198 0.486572 -0.482300 1441832884 0.606689 0.403198 0.486572 -0.482300 1441832884 0.606689 0.403198 0.486572 -0.482300 1441832884 0.606689 0.403198 0.486572 -0.482300 1441832884 0.606689 0.403198 0.486572 -0.482300 1441832884 0.606689 0.403198 0.486572 -0.482300 1441832884 0.603516 0.408508 0.481140 -0.487183 1441832884 0.603516 0.408508 0.481140 -0.487183 1441832884 0.603516 0.408508 0.481140 -0.487183 1441832884 0.603516 0.408508 0.481140 -0.487183 1441832884 0.603516 0.408508 0.481140 -0.487183 1441832884 0.603516 0.408508 0.481140 -0.487183 1441832884 0.599670 0.413574 0.480164 -0.488647 1441832884 0.599670 0.413574 0.480164 -0.488647 1441832884 0.599670 0.413574 0.480164 -0.488647 1441832884 0.599670 0.413574 0.480164 -0.488647 1441832884 0.599670 0.413574 0.480164 -0.488647 1441832884
[truncated: 169,543 more chars]
