# Supplementary material for: Quaternion-Based Gesture Recognition Using Wireless Wearable Motion Capture Sensors
Source: Sensors (Basel). 2016 Apr 28;16(5):605. doi: 10.3390/s16050605 (PMC4883296; doi:10.3390/s16050605)
Supplement: Supplementary file 1 [file sensors-16-00605-s001.zip › MultiSensorGestureData/P3/5. Block/Training15.txt]

0.000000 0.000000 0.000000 0.000000 1441833035 0.000000 0.000000 0.000000 0.000000 1441833035 0.000000 0.000000 0.000000 0.000000 1441833035 0.000000 0.000000 0.000000 0.000000 1441833035 0.000000 0.000000 0.000000 0.000000 1441833035 0.000000 0.000000 0.000000 0.000000 1441833035 0.000000 0.000000 0.000000 0.000000 1441833035 0.000000 0.000000 0.000000 0.000000 1441833035 0.000000 0.000000 0.000000 0.000000 1441833035 0.000000 0.000000 0.000000 0.000000 1441833035 0.000000 0.000000 0.000000 0.000000 1441833035 0.000000 0.000000 0.000000 0.000000 1441833035 0.000000 0.000000 0.000000 0.000000 1441833035 0.000000 0.000000 0.000000 0.000000 1441833035 0.000000 0.000000 0.000000 0.000000 1441833035 0.000000 0.000000 0.000000 0.000000 1441833035 0.000000 0.000000 0.000000 0.000000 1441833035 0.000000 0.000000 0.000000 0.000000 1441833035 0.000000 0.000000 0.000000 0.000000 1441833035 0.000000 0.000000 0.000000 0.000000 1441833035 0.000000 0.000000 0.000000 0.000000 1441833035 0.000000 0.000000 0.000000 0.000000 1441833035 0.000000 0.000000 0.000000 0.000000 1441833035 0.000000 0.000000 0.000000 0.000000 1441833035 0.000000 0.000000 0.000000 0.000000 1441833035 0.000000 0.000000 0.000000 0.000000 1441833035 0.000000 0.000000 0.000000 0.000000 1441833035 0.000000 0.000000 0.000000 0.000000 1441833035 0.000000 0.000000 0.000000 0.000000 1441833035 0.000000 0.000000 0.000000 0.000000 1441833035 0.000000 0.000000 0.000000 0.000000 1441833035 0.000000 0.000000 0.000000 0.000000 1441833035 0.000000 0.000000 0.000000 0.000000 1441833035 0.000000 0.000000 0.000000 0.000000 1441833035 0.000000 0.000000 0.000000 0.000000 1441833035 0.000000 0.000000 0.000000 0.000000 1441833035 0.000000 0.000000 0.000000 0.000000 1441833035 0.000000 0.000000 0.000000 0.000000 1441833035 0.000000 0.000000 0.000000 0.000000 1441833035 0.000000 0.000000 0.000000 0.000000 1441833035 0.000000 0.000000 0.000000 0.000000 1441833035 0.000000 0.000000 0.000000 0.000000 1441833035 0.000000 0.000000 0.000000 0.000000 1441833035 0.000000 0.000000 0.000000 0.000000 1441833035 0.000000 0.000000 0.000000 0.000000 1441833035 0.000000 0.000000 0.000000 0.000000 1441833035 0.000000 0.000000 0.000000 0.000000 1441833035 0.000000 0.000000 0.000000 0.000000 1441833035 0.000000 0.000000 0.000000 0.000000 1441833035 0.000000 0.000000 0.000000 0.000000 1441833035 0.000000 0.000000 0.000000 0.000000 1441833035 0.000000 0.000000 0.000000 0.000000 1441833035 0.000000 0.000000 0.000000 0.000000 1441833035 0.000000 0.000000 0.000000 0.000000 1441833035 0.000000 0.000000 0.000000 0.000000 1441833035 0.000000 0.000000 0.000000 0.000000 1441833035 0.000000 0.000000 0.000000 0.000000 1441833036 0.000000 0.000000 0.000000 0.000000 1441833036 0.000000 0.000000 0.000000 0.000000 1441833036 0.000000 0.000000 0.000000 0.000000 1441833036 0.000000 0.000000 0.000000 0.000000 1441833036 0.000000 0.000000 0.000000 0.000000 1441833036 0.000000 0.000000 0.000000 0.000000 1441833036 0.000000 0.000000 0.000000 0.000000 1441833036 0.000000 0.000000 0.000000 0.000000 1441833036 0.000000 0.000000 0.000000 0.000000 1441833036 0.000000 0.000000 0.000000 0.000000 1441833036 0.000000 0.000000 0.000000 0.000000 1441833036 0.000000 0.000000 0.000000 0.000000 1441833036 0.000000 0.000000 0.000000 0.000000 1441833036 0.000000 0.000000 0.000000 0.000000 1441833036 0.000000 0.000000 0.000000 0.000000 1441833036 0.000000 0.000000 0.000000 0.000000 1441833036 0.000000 0.000000 0.000000 0.000000 1441833036 0.000000 0.000000 0.000000 0.000000 1441833036 0.000000 0.000000 0.000000 0.000000 1441833036 0.000000 0.000000 0.000000 0.000000 1441833036 0.000000 0.000000 0.000000 0.000000 1441833036 0.000000 0.000000 0.000000 0.000000 1441833036 0.000000 0.000000 0.000000 0.000000 1441833036 0.000000 0.000000 0.000000 0.000000 1441833036 0.000000 0.000000 0.000000 0.000000 1441833036 0.000000 0.000000 0.000000 0.000000 1441833036 0.000000 0.000000 0.000000 0.000000 1441833036 0.000000 0.000000 0.000000 0.000000 1441833036 0.000000 0.000000 0.000000 0.000000 1441833036 0.000000 0.000000 0.000000 0.000000 1441833036 0.000000 0.000000 0.000000 0.000000 1441833036 0.000000 0.000000 0.000000 0.000000 1441833036 0.000000 0.000000 0.000000 0.000000 1441833036 0.000000 0.000000 0.000000 0.000000 1441833036 0.000000 0.000000 0.000000 0.000000 1441833036 0.000000 0.000000 0.000000 0.000000 1441833036 0.000000 0.000000 0.000000 0.000000 1441833036 0.000000 0.000000 0.000000 0.000000 1441833036 0.000000 0.000000 0.000000 0.000000 1441833036 0.000000 0.000000 0.000000 0.000000 1441833036 0.000000 0.000000 0.000000 0.000000 1441833036 0.000000 0.000000 0.000000 0.000000 1441833036 0.000000 0.000000 0.000000 0.000000 1441833036 0.000000 0.000000 0.000000 0.000000 1441833036 0.000000 0.000000 0.000000 0.000000 1441833036 0.000000 0.000000 0.000000 0.000000 1441833036 0.000000 0.000000 0.000000 0.000000 1441833036 0.000000 0.000000 0.000000 0.000000 1441833036 0.000000 0.000000 0.000000 0.000000 1441833036 0.000000 0.000000 0.000000 0.000000 1441833036 0.000000 0.000000 0.000000 0.000000 1441833036 0.000000 0.000000 0.000000 0.000000 1441833036 0.000000 0.000000 0.000000 0.000000 1441833036 0.000000 0.000000 0.000000 0.000000 1441833036 0.000000 0.000000 0.000000 0.000000 1441833036 0.000000 0.000000 0.000000 0.000000 1441833036 0.000000 0.000000 0.000000 0.000000 1441833036 0.000000 0.000000 0.000000 0.000000 1441833036 0.000000 0.000000 0.000000 0.000000 1441833036 0.000000 0.000000 0.000000 0.000000 1441833036 0.000000 0.000000 0.000000 0.000000 1441833036 0.000000 0.000000 0.000000 0.000000 1441833036 0.000000 0.000000 0.000000 0.000000 1441833036 0.000000 0.000000 0.000000 0.000000 1441833036 0.000000 0.000000 0.000000 0.000000 1441833036 0.000000 0.000000 0.000000 0.000000 1441833036 0.000000 0.000000 0.000000 0.000000 1441833036 0.000000 0.000000 0.000000 0.000000 1441833036 0.000000 0.000000 0.000000 0.000000 1441833036 0.000000 0.000000 0.000000 0.000000 1441833036 0.000000 0.000000 0.000000 0.000000 1441833036 0.000000 0.000000 0.000000 0.000000 1441833036 0.000000 0.000000 0.000000 0.000000 1441833036 0.000000 0.000000 0.000000 0.000000 1441833036 0.000000 0.000000 0.000000 0.000000 1441833036 0.000000 0.000000 0.000000 0.000000 1441833036 0.000000 0.000000 0.000000 0.000000 1441833036 0.000000 0.000000 0.000000 0.000000 1441833036 0.000000 0.000000 0.000000 0.000000 1441833036 0.000000 0.000000 0.000000 0.000000 1441833036 0.000000 0.000000 0.000000 0.000000 1441833036 0.000000 0.000000 0.000000 0.000000 1441833036 0.000000 0.000000 0.000000 0.000000 1441833036 0.000000 0.000000 0.000000 0.000000 1441833036 0.000000 0.000000 0.000000 0.000000 1441833036 0.000000 0.000000 0.000000 0.000000 1441833036 0.000000 0.000000 0.000000 0.000000 1441833036 0.000000 0.000000 0.000000 0.000000 1441833036 0.000000 0.000000 0.000000 0.000000 1441833036 0.000000 0.000000 0.000000 0.000000 1441833036 0.000000 0.000000 0.000000 0.000000 1441833036 0.000000 0.000000 0.000000 0.000000 1441833036 0.000000 0.000000 0.000000 0.000000 1441833036 0.000000 0.000000 0.000000 0.000000 1441833036 0.000000 0.000000 0.000000 0.000000 1441833036 0.000000 0.000000 0.000000 0.000000 1441833036 0.000000 0.000000 0.000000 0.000000 1441833036 0.000000 0.000000 0.000000 0.000000 1441833036 0.000000 0.000000 0.000000 0.000000 1441833036 0.000000 0.000000 0.000000 0.000000 1441833036 0.000000 0.000000 0.000000 0.000000 1441833036 0.000000 0.000000 0.000000 0.000000 1441833036 0.000000 0.000000 0.000000 0.000000 1441833036 0.000000 0.000000 0.000000 0.000000 1441833036 0.000000 0.000000 0.000000 0.000000 1441833036 0.000000 0.000000 0.000000 0.000000 1441833036 0.000000 0.000000 0.000000 0.000000 1441833036 0.000000 0.000000 0.000000 0.000000 1441833036 0.000000 0.000000 0.000000 0.000000 1441833036 0.000000 0.000000 0.000000 0.000000 1441833036 0.000000 0.000000 0.000000 0.000000 1441833036 0.000000 0.000000 0.000000 0.000000 1441833036 0.000000 0.000000 0.000000 0.000000 1441833036 0.000000 0.000000 0.000000 0.000000 1441833036 0.000000 0.000000 0.000000 0.000000 1441833036 0.000000 0.000000 0.000000 0.000000 1441833036 0.000000 0.000000 0.000000 0.000000 1441833037 0.000000 0.000000 0.000000 0.000000 1441833037 0.000000 0.000000 0.000000 0.000000 1441833037 0.000000 0.000000 0.000000 0.000000 1441833037 0.000000 0.000000 0.000000 0.000000 1441833037 0.000000 0.000000 0.000000 0.000000 1441833037 0.000000 0.000000 0.000000 0.000000 1441833037 0.000000 0.000000 0.000000 0.000000 1441833037 0.000000 0.000000 0.000000 0.000000 1441833037 0.000000 0.000000 0.000000 0.000000 1441833037 0.000000 0.000000 0.000000 0.000000 1441833037 0.000000 0.000000 0.000000 0.000000 1441833037 0.000000 0.000000 0.000000 0.000000 1441833037 0.000000 0.000000 0.000000 0.000000 1441833037 0.000000 0.000000 0.000000 0.000000 1441833037 0.000000 0.000000 0.000000 0.000000 1441833037 0.000000 0.000000 0.000000 0.000000 1441833037 0.000000 0.000000 0.000000 0.000000 1441833037 0.000000 0.000000 0.000000 0.000000 1441833037 0.000000 0.000000 0.000000 0.000000 1441833037 0.000000 0.000000 0.000000 0.000000 1441833037 0.000000 0.000000 0.000000 0.000000 1441833037 0.000000 0.000000 0.000000 0.000000 1441833037 0.000000 0.000000 0.000000 0.000000 1441833037 0.000000 0.000000 0.000000 0.000000 1441833037 0.000000 0.000000 0.000000 0.000000 1441833037 0.000000 0.000000 0.000000 0.000000 1441833037 0.000000 0.000000 0.000000 0.000000 1441833037 0.000000 0.000000 0.000000 0.000000 1441833037 0.000000 0.000000 0.000000 0.000000 1441833037 0.000000 0.000000 0.000000 0.000000 1441833037 0.000000 0.000000 0.000000 0.000000 1441833037 0.000000 0.000000 0.000000 0.000000 1441833037 0.000000 0.000000 0.000000 0.000000 1441833037 0.000000 0.000000 0.000000 0.000000 1441833037 0.000000 0.000000 0.000000 0.000000 1441833037 0.000000 0.000000 0.000000 0.000000 1441833037 0.000000 0.000000 0.000000 0.000000 1441833037 0.000000 0.000000 0.000000 0.000000 1441833037 0.000000 0.000000 0.000000 0.000000 1441833037 0.000000 0.000000 0.000000 0.000000 1441833037 0.000000 0.000000 0.000000 0.000000 1441833037 0.000000 0.000000 0.000000 0.000000 1441833037 0.000000 0.000000 0.000000 0.000000 1441833037 0.000000 0.000000 0.000000 0.000000 1441833037 0.000000 0.000000 0.000000 0.000000 1441833037 0.000000 0.000000 0.000000 0.000000 1441833037 0.000000 0.000000 0.000000 0.000000 1441833037 0.000000 0.000000 0.000000 0.000000 1441833037 0.000000 0.000000 0.000000 0.000000 1441833037 0.000000 0.000000 0.000000 0.000000 1441833037 0.000000 0.000000 0.000000 0.000000 1441833037 0.000000 0.000000 0.000000 0.000000 1441833037 0.000000 0.000000 0.000000 0.000000 1441833037 0.000000 0.000000 0.000000 0.000000 1441833037 0.000000 0.000000 0.000000 0.000000 1441833037 0.000000 0.000000 0.000000 0.000000 1441833037 0.000000 0.000000 0.000000 0.000000 1441833037 0.000000 0.000000 0.000000 0.000000 1441833037 0.000000 0.000000 0.000000 0.000000 1441833037 0.000000 0.000000 0.000000 0.000000 1441833037 0.000000 0.000000 0.000000 0.000000 1441833037 0.000000 0.000000 0.000000 0.000000 1441833037 0.000000 0.000000 0.000000 0.000000 1441833037 0.000000 0.000000 0.000000 0.000000 1441833037 0.000000 0.000000 0.000000 0.000000 1441833037 0.000000 0.000000 0.000000 0.000000 1441833037 0.000000 0.000000 0.000000 0.000000 1441833037 0.000000 0.000000 0.000000 0.000000 1441833037 0.000000 0.000000 0.000000 0.000000 1441833037 0.000000 0.000000 0.000000 0.000000 1441833037 0.000000 0.000000 0.000000 0.000000 1441833037 0.000000 0.000000 0.000000 0.000000 1441833037 0.000000 0.000000 0.000000 0.000000 1441833037 0.000000 0.000000 0.000000 0.000000 1441833037 0.000000 0.000000 0.000000 0.000000 1441833037 0.000000 0.000000 0.000000 0.000000 1441833037 0.000000 0.000000 0.000000 0.000000 1441833037 0.000000 0.000000 0.000000 0.000000 1441833037 0.000000 0.000000 0.000000 0.000000 1441833037 0.000000 0.000000 0.000000 0.000000 1441833037 0.000000 0.000000 0.000000 0.000000 1441833037 0.000000 0.000000 0.000000 0.000000 1441833037 0.000000 0.000000 0.000000 0.000000 1441833037 0.000000 0.000000 0.000000 0.000000 1441833037 0.000000 0.000000 0.000000 0.000000 1441833037 0.000000 0.000000 0.000000 0.000000 1441833037 0.000000 0.000000 0.000000 0.000000 1441833037 0.000000 0.000000 0.000000 0.000000 1441833037 0.000000 0.000000 0.000000 0.000000 1441833037 0.000000 0.000000 0.000000 0.000000 1441833037 0.000000 0.000000 0.000000 0.000000 1441833037 0.000000 0.000000 0.000000 0.000000 1441833037 0.000000 0.000000 0.000000 0.000000 1441833037 0.000000 0.000000 0.000000 0.000000 1441833037 0.000000 0.000000 0.000000 0.000000 1441833037 0.000000 0.000000 0.000000 0.000000 1441833037 0.000000 0.000000 0.000000 0.000000 1441833037 0.000000 0.000000 0.000000 0.000000 1441833037 0.000000 0.000000 0.000000 0.000000 1441833037 0.000000 0.000000 0.000000 0.000000 1441833037 0.000000 0.000000 0.000000 0.000000 1441833037 0.000000 0.000000 0.000000 0.000000 1441833037 0.000000 0.000000 0.000000 0.000000 1441833037 0.000000 0.000000 0.000000 0.000000 1441833037 0.000000 0.000000 0.000000 0.000000 1441833037 0.000000 0.000000 0.000000 0.000000 1441833037 0.000000 0.000000 0.000000 0.000000 1441833037 0.000000 0.000000 0.000000 0.000000 1441833037 0.000000 0.000000 0.000000 0.000000 1441833037 0.000000 0.000000 0.000000 0.000000 1441833037 0.000000 0.000000 0.000000 0.000000 1441833037 0.000000 0.000000 0.000000 0.000000 1441833037 0.000000 0.000000 0.000000 0.000000 1441833037 0.000000 0.000000 0.000000 0.000000 1441833037 0.000000 0.000000 0.000000 0.000000 1441833037 0.000000 0.000000 0.000000 0.000000 1441833037 0.000000 0.000000 0.000000 0.000000 1441833037 0.000000 0.000000 0.000000 0.000000 1441833037 0.000000 0.000000 0.000000 0.000000 1441833037 0.000000 0.000000 0.000000 0.000000 1441833037 0.000000 0.000000 0.000000 0.000000 1441833037 0.000000 0.000000 0.000000 0.000000 1441833037 0.000000 0.000000 0.000000 0.000000 1441833037 0.000000 0.000000 0.000000 0.000000 1441833038 0.000000 0.000000 0.000000 0.000000 1441833038 0.000000 0.000000 0.000000 0.000000 1441833038 0.000000 0.000000 0.000000 0.000000 1441833038 0.000000 0.000000 0.000000 0.000000 1441833038 0.000000 0.000000 0.000000 0.000000 1441833038 0.000000 0.000000 0.000000 0.000000 1441833038 0.000000 0.000000 0.000000 0.000000 1441833038 0.000000 0.000000 0.000000 0.000000 1441833038 0.000000 0.000000 0.000000 0.000000 1441833038 0.000000 0.000000 0.000000 0.000000 1441833038 0.000000 0.000000 0.000000 0.000000 1441833038 0.000000 0.000000 0.000000 0.000000 1441833038 0.000000 0.000000 0.000000 0.000000 1441833038 0.000000 0.000000 0.000000 0.000000 1441833038 0.000000 0.000000 0.000000 0.000000 1441833038 0.000000 0.000000 0.000000 0.000000 1441833038 0.000000 0.000000 0.000000 0.000000 1441833038 0.000000 0.000000 0.000000 0.000000 1441833038 0.000000 0.000000 0.000000 0.000000 1441833038 0.000000 0.000000 0.000000 0.000000 1441833038 0.000000 0.000000 0.000000 0.000000 1441833038 0.000000 0.000000 0.000000 0.000000 1441833038 0.000000 0.000000 0.000000 0.000000 1441833038 0.000000 0.000000 0.000000 0.000000 1441833038 0.000000 0.000000 0.000000 0.000000 1441833038 0.000000 0.000000 0.000000 0.000000 1441833038 0.000000 0.000000 0.000000 0.000000 1441833038 0.000000 0.000000 0.000000 0.000000 1441833038 0.000000 0.000000 0.000000 0.000000 1441833038 0.000000 0.000000 0.000000 0.000000 1441833038 0.000000 0.000000 0.000000 0.000000 1441833038 0.000000 0.000000 0.000000 0.000000 1441833038 0.000000 0.000000 0.000000 0.000000 1441833038 0.000000 0.000000 0.000000 0.000000 1441833038 0.000000 0.000000 0.000000 0.000000 1441833038 0.000000 0.000000 0.000000 0.000000 1441833038 0.000000 0.000000 0.000000 0.000000 1441833038 0.000000 0.000000 0.000000 0.000000 1441833038 0.000000 0.000000 0.000000 0.000000 1441833038 0.000000 0.000000 0.000000 0.000000 1441833038 0.000000 0.000000 0.000000 0.000000 1441833038 0.000000 0.000000 0.000000 0.000000 1441833038 0.000000 0.000000 0.000000 0.000000 1441833038 0.000000 0.000000 0.000000 0.000000 1441833038 0.000000 0.000000 0.000000 0.000000 1441833038 0.000000 0.000000 0.000000 0.000000 1441833038 0.000000 0.000000 0.000000 0.000000 1441833038 0.000000 0.000000 0.000000 0.000000 1441833038 0.000000 0.000000 0.000000 0.000000 1441833038 0.000000 0.000000 0.000000 0.000000 1441833038 0.000000 0.000000 0.000000 0.000000 1441833038 0.000000 0.000000 0.000000 0.000000 1441833038 0.000000 0.000000 0.000000 0.000000 1441833038 0.000000 0.000000 0.000000 0.000000 1441833038 0.000000 0.000000 0.000000 0.000000 1441833038 0.000000 0.000000 0.000000 0.000000 1441833038 0.000000 0.000000 0.000000 0.000000 1441833038 0.000000 0.000000 0.000000 0.000000 1441833038 0.000000 0.000000 0.000000 0.000000 1441833038 0.000000 0.000000 0.000000 0.000000 1441833038 0.000000 0.000000 0.000000 0.000000 1441833038 0.000000 0.000000 0.000000 0.000000 1441833038 0.000000 0.000000 0.000000 0.000000 1441833038 0.000000 0.000000 0.000000 0.000000 1441833038 0.000000 0.000000 0.000000 0.000000 1441833038 0.000000 0.000000 0.000000 0.000000 1441833038 0.000000 0.000000 0.000000 0.000000 1441833038 0.000000 0.000000 0.000000 0.000000 1441833038 0.000000 0.000000 0.000000 0.000000 1441833038 0.000000 0.000000 0.000000 0.000000 1441833038 0.000000 0.000000 0.000000 0.000000 1441833038 0.000000 0.000000 0.000000 0.000000 1441833038 0.000000 0.000000 0.000000 0.000000 1441833038 0.000000 0.000000 0.000000 0.000000 1441833038 0.000000 0.000000 0.000000 0.000000 1441833038 0.000000 0.000000 0.000000 0.000000 1441833038 0.000000 0.000000 0.000000 0.000000 1441833038 0.000000 0.000000 0.000000 0.000000 1441833038 0.000000 0.000000 0.000000 0.000000 1441833038 0.000000 0.000000 0.000000 0.000000 1441833038 0.000000 0.000000 0.000000 0.000000 1441833038 0.000000 0.000000 0.000000 0.000000 1441833038 0.000000 0.000000 0.000000 0.000000 1441833038 0.000000 0.000000 0.000000 0.000000 1441833038 0.000000 0.000000 0.000000 0.000000 1441833038 0.000000 0.000000 0.000000 0.000000 1441833038 0.000000 0.000000 0.000000 0.000000 1441833038 0.000000 0.000000 0.000000 0.000000 1441833038 0.000000 0.000000 0.000000 0.000000 1441833038 0.000000 0.000000 0.000000 0.000000 1441833038 0.000000 0.000000 0.000000 0.000000 1441833038 0.000000 0.000000 0.000000 0.000000 1441833038 0.000000 0.000000 0.000000 0.000000 1441833038 0.000000 0.000000 0.000000 0.000000 1441833038 0.000000 0.000000 0.000000 0.000000 1441833038 0.000000 0.000000 0.000000 0.000000 1441833038 0.000000 0.000000 0.000000 0.000000 1441833038 0.000000 0.000000 0.000000 0.000000 1441833038 0.000000 0.000000 0.000000 0.000000 1441833038 0.000000 0.000000 0.000000 0.000000 1441833038 0.000000 0.000000 0.000000 0.000000 1441833038 0.000000 0.000000 0.000000 0.000000 1441833038 0.000000 0.000000 0.000000 0.000000 1441833038 0.000000 0.000000 0.000000 0.000000 1441833038 0.000000 0.000000 0.000000 0.000000 1441833038 0.000000 0.000000 0.000000 0.000000 1441833038 0.000000 0.000000 0.000000 0.000000 1441833038 0.000000 0.000000 0.000000 0.000000 1441833038 0.000000 0.000000 0.000000 0.000000 1441833038 0.000000 0.000000 0.000000 0.000000 1441833038 0.000000 0.000000 0.000000 0.000000 1441833038 0.000000 0.000000 0.000000 0.000000 1441833038 0.000000 0.000000 0.000000 0.000000 1441833038 0.000000 0.000000 0.000000 0.000000 1441833038 0.000000 0.000000 0.000000 0.000000 1441833038 0.000000 0.000000 0.000000 0.000000 1441833038 0.000000 0.000000 0.000000 0.000000 1441833038 0.000000 0.000000 0.000000 0.000000 1441833038 0.000000 0.000000 0.000000 0.000000 1441833039 0.000000 0.000000 0.000000 0.000000 1441833039 0.000000 0.000000 0.000000 0.000000 1441833039 0.000000 0.000000 0.000000 0.000000 1441833039 0.000000 0.000000 0.000000 0.000000 1441833039 0.000000 0.000000 0.000000 0.000000 1441833039 0.000000 0.000000 0.000000 0.000000 1441833039 0.000000 0.000000 0.000000 0.000000 1441833039 0.000000 0.000000 0.000000 0.000000 1441833039 0.000000 0.000000 0.000000 0.000000 1441833039 0.000000 0.000000 0.000000 0.000000 1441833039 0.000000 0.000000 0.000000 0.000000 1441833039 0.000000 0.000000 0.000000 0.000000 1441833039 0.000000 0.000000 0.000000 0.000000 1441833039 0.000000 0.000000 0.000000 0.000000 1441833039 0.000000 0.000000 0.000000 0.000000 1441833039 0.000000 0.000000 0.000000 0.000000 1441833039 0.000000 0.000000 0.000000 0.000000 1441833039 0.000000 0.000000 0.000000 0.000000 1441833039 0.000000 0.000000 0.000000 0.000000 1441833039 0.000000 0.000000 0.000000 0.000000 1441833039 0.000000 0.000000 0.000000 0.000000 1441833039 0.000000 0.000000 0.000000 0.000000 1441833039 0.000000 0.000000 0.000000 0.000000 1441833039 0.000000 0.000000 0.000000 0.000000 1441833039 0.000000 0.000000 0.000000 0.000000 1441833039 0.000000 0.000000 0.000000 0.000000 1441833039 0.000000 0.000000 0.000000 0.000000 1441833039 0.000000 0.000000 0.000000 0.000000 1441833039 0.000000 0.000000 0.000000 0.000000 1441833039 0.000000 0.000000 0.000000 0.000000 1441833039 0.000000 0.000000 0.000000 0.000000 1441833039 0.000000 0.000000 0.000000 0.000000 1441833039 0.000000 0.000000 0.000000 0.000000 1441833039 0.000000 0.000000 0.000000 0.000000 1441833039 0.000000 0.000000 0.000000 0.000000 1441833039 0.000000 0.000000 0.000000 0.000000 1441833039 0.000000 0.000000 0.000000 0.000000 1441833039 0.000000 0.000000 0.000000 0.000000 1441833039 0.000000 0.000000 0.000000 0.000000 1441833039 0.000000 0.000000 0.000000 0.000000 1441833039 0.000000 0.000000 0.000000 0.000000 1441833039 0.000000 0.000000 0.000000 0.000000 1441833039 0.000000 0.000000 0.000000 0.000000 1441833039 0.000000 0.000000 0.000000 0.000000 1441833039 0.000000 0.000000 0.000000 0.000000 1441833039 0.000000 0.000000 0.000000 0.000000 1441833039 0.000000 0.000000 0.000000 0.000000 1441833039 0.000000 0.000000 0.000000 0.000000 1441833039 0.000000 0.000000 0.000000 0.000000 1441833039 0.000000 0.000000 0.000000 0.000000 1441833039 0.000000 0.000000 0.000000 0.000000 1441833039 0.000000 0.000000 0.000000 0.000000 1441833039 0.000000 0.000000 0.000000 0.000000 1441833039 0.000000 0.000000 0.000000 0.000000 1441833039 0.000000 0.000000 0.000000 0.000000 1441833039 0.000000 0.000000 0.000000 0.000000 1441833039 0.000000 0.000000 0.000000 0.000000 1441833039 0.000000 0.000000 0.000000 0.000000 1441833039 0.000000 0.000000 0.000000 0.000000 1441833039 0.000000 0.000000 0.000000 0.000000 1441833039 0.000000 0.000000 0.000000 0.000000 1441833039 0.000000 0.000000 0.000000 0.000000 1441833039 0.000000 0.000000 0.000000 0.000000 1441833039 0.000000 0.000000 0.000000 0.000000 1441833039 0.000000 0.000000 0.000000 0.000000 1441833039 0.000000 0.000000 0.000000 0.000000 1441833039 0.000000 0.000000 0.000000 0.000000 1441833039 0.000000 0.000000 0.000000 0.000000 1441833039 0.000000 0.000000 0.000000 0.000000 1441833039 0.000000 0.000000 0.000000 0.000000 1441833039 0.000000 0.000000 0.000000 0.000000 1441833039 0.000000 0.000000 0.000000 0.000000 1441833039 0.000000 0.000000 0.000000 0.000000 1441833039 0.000000 0.000000 0.000000 0.000000 1441833039 0.000000 0.000000 0.000000 0.000000 1441833039 0.000000 0.000000 0.000000 0.000000 1441833039 0.000000 0.000000 0.000000 0.000000 1441833039 0.000000 0.000000 0.000000 0.000000 1441833039 0.000000 0.000000 0.000000 0.000000 1441833039 0.000000 0.000000 0.000000 0.000000 1441833039 0.000000 0.000000 0.000000 0.000000 1441833039 0.000000 0.000000 0.000000 0.000000 1441833039 0.000000 0.000000 0.000000 0.000000 1441833039 0.000000 0.000000 0.000000 0.000000 1441833039 0.000000 0.000000 0.000000 0.000000 1441833039 0.000000 0.000000 0.000000 0.000000 1441833039 0.000000 0.000000 0.000000 0.000000 1441833039 0.000000 0.000000 0.000000 0.000000 1441833039 0.000000 0.000000 0.000000 0.000000 1441833039 0.000000 0.000000 0.000000 0.000000 1441833039 0.000000 0.000000 0.000000 0.000000 1441833039 0.000000 0.000000 0.000000 0.000000 1441833039 0.000000 0.000000 0.000000 0.000000 1441833039 0.000000 0.000000 0.000000 0.000000 1441833039 0.000000 0.000000 0.000000 0.000000 1441833039 0.000000 0.000000 0.000000 0.000000 1441833039 0.000000 0.000000 0.000000 0.000000 1441833039 0.000000 0.000000 0.000000 0.000000 1441833039 0.000000 0.000000 0.000000 0.000000 1441833039 0.000000 0.000000 0.000000 0.000000 1441833039 0.000000 0.000000 0.000000 0.000000 1441833039 0.000000 0.000000 0.000000 0.000000 1441833039 0.000000 0.000000 0.000000 0.000000 1441833039 0.000000 0.000000 0.000000 0.000000 1441833039 0.000000 0.000000 0.000000 0.000000 1441833039 0.000000 0.000000 0.000000 0.000000 1441833039 0.000000 0.000000 0.000000 0.000000 1441833039 0.000000 0.000000 0.000000 0.000000 1441833039 0.000000 0.000000 0.000000 0.000000 1441833039 0.000000 0.000000 0.000000 0.000000 1441833039 0.000000 0.000000 0.000000 0.000000 1441833039 0.000000 0.000000 0.000000 0.000000 1441833039 0.000000 0.000000 0.000000 0.000000 1441833039 0.000000 0.000000 0.000000 0.000000 1441833039 0.000000 0.000000 0.000000 0.000000 1441833039 0.000000 0.000000 0.000000 0.000000 1441833039 0.000000 0.000000 0.000000 0.000000 1441833039 0.000000 0.000000 0.000000 0.000000 1441833039 0.000000 0.000000 0.000000 0.000000 1441833039 0.000000 0.000000 0.000000 0.000000 1441833039 0.000000 0.000000 0.000000 0.000000 1441833039 0.000000 0.000000 0.000000 0.000000 1441833039 0.000000 0.000000 0.000000 0.000000 1441833039 0.000000 0.000000 0.000000 0.000000 1441833040 0.000000 0.000000 0.000000 0.000000 1441833040 0.000000 0.000000 0.000000 0.000000 1441833040 0.000000 0.000000 0.000000 0.000000 1441833040 0.000000 0.000000 0.000000 0.000000 1441833040 0.000000 0.000000 0.000000 0.000000 1441833040 0.000000 0.000000 0.000000 0.000000 1441833040 0.000000 0.000000 0.000000 0.000000 1441833040 0.000000 0.000000 0.000000 0.000000 1441833040 0.000000 0.000000 0.000000 0.000000 1441833040 0.000000 0.000000 0.000000 0.000000 1441833040 0.000000 0.000000 0.000000 0.000000 1441833040 0.000000 0.000000 0.000000 0.000000 1441833040 0.000000 0.000000 0.000000 0.000000 1441833040 0.000000 0.000000 0.000000 0.000000 1441833040 0.000000 0.000000 0.000000 0.000000 1441833040 0.000000 0.000000 0.000000 0.000000 1441833040 0.000000 0.000000 0.000000 0.000000 1441833040 0.000000 0.000000 0.000000 0.000000 1441833040 0.000000 0.000000 0.000000 0.000000 1441833040 0.000000 0.000000 0.000000 0.000000 1441833040 0.000000 0.000000 0.000000 0.000000 1441833040 0.000000 0.000000 0.000000 0.000000 1441833040 0.000000 0.000000 0.000000 0.000000 1441833040 0.000000 0.000000 0.000000 0.000000 1441833040 0.000000 0.000000 0.000000 0.000000 1441833040 0.000000 0.000000 0.000000 0.000000 1441833040 0.000000 0.000000 0.000000 0.000000 1441833040 0.000000 0.000000 0.000000 0.000000 1441833040 0.000000 0.000000 0.000000 0.000000 1441833040 0.000000 0.000000 0.000000 0.000000 1441833040 0.000000 0.000000 0.000000 0.000000 1441833040 0.000000 0.000000 0.000000 0.000000 1441833040 0.000000 0.000000 0.000000 0.000000 1441833040 0.000000 0.000000 0.000000 0.000000 1441833040 0.000000 0.000000 0.000000 0.000000 1441833040 0.000000 0.000000 0.000000 0.000000 1441833040 0.000000 0.000000 0.000000 0.000000 1441833040 0.000000 0.000000 0.000000 0.000000 1441833040 0.000000 0.000000 0.000000 0.000000 1441833040 0.000000 0.000000 0.000000 0.000000 1441833040 0.000000 0.000000 0.000000 0.000000 1441833040 0.000000 0.000000 0.000000 0.000000 1441833040 0.000000 0.000000 0.000000 0.000000 1441833040 0.000000 0.000000 0.000000 0.000000 1441833040 0.000000 0.000000 0.000000 0.000000 1441833040 0.000000 0.000000 0.000000 0.000000 1441833040 0.000000 0.000000 0.000000 0.000000 1441833040 0.000000 0.000000 0.000000 0.000000 1441833040 0.000000 0.000000 0.000000 0.000000 1441833040 0.000000 0.000000 0.000000 0.000000 1441833040 0.000000 0.000000 0.000000 0.000000 1441833040 0.000000 0.000000 0.000000 0.000000 1441833040 0.000000 0.000000 0.000000 0.000000 1441833040 0.000000 0.000000 0.000000 0.000000 1441833040 0.000000 0.000000 0.000000 0.000000 1441833040 0.000000 0.000000 0.000000 0.000000 1441833040 0.000000 0.000000 0.000000 0.000000 1441833040 0.000000 0.000000 0.000000 0.000000 1441833040 0.000000 0.000000 0.000000 0.000000 1441833040 0.000000 0.000000 0.000000 0.000000 1441833040 0.000000 0.000000 0.000000 0.000000 1441833040 0.000000 0.000000 0.000000 0.000000 1441833040 0.000000 0.000000 0.000000 0.000000 1441833040 0.000000 0.000000 0.000000 0.000000 1441833040 0.000000 0.000000 0.000000 0.000000 1441833040 0.000000 0.000000 0.000000 0.000000 1441833040 0.000000 0.000000 0.000000 0.000000 1441833040 0.000000 0.000000 0.000000 0.000000 1441833040 0.000000 0.000000 0.000000 0.000000 1441833040 0.000000 0.000000 0.000000 0.000000 1441833040 0.000000 0.000000 0.000000 0.000000 1441833040 0.000000 0.000000 0.000000 0.000000 1441833040 0.000000 0.000000 0.000000 0.000000 1441833040 0.000000 0.000000 0.000000 0.000000 1441833040 0.000000 0.000000 0.000000 0.000000 1441833040 0.000000 0.000000 0.000000 0.000000 1441833040 0.000000 0.000000 0.000000 0.000000 1441833040 0.000000 0.000000 0.000000 0.000000 1441833040 0.000000 0.000000 0.000000 0.000000 1441833040 0.000000 0.000000 0.000000 0.000000 1441833040 0.000000 0.000000 0.000000 0.000000 1441833040 0.000000 0.000000 0.000000 0.000000 1441833040 0.000000 0.000000 0.000000 0.000000 1441833040 0.000000 0.000000 0.000000 0.000000 1441833040 0.000000 0.000000 0.000000 0.000000 1441833040 0.000000 0.000000 0.000000 0.000000 1441833040 0.000000 0.000000 0.000000 0.000000 1441833040 0.000000 0.000000 0.000000 0.000000 1441833040 0.000000 0.000000 0.000000 0.000000 1441833040 0.000000 0.000000 0.000000 0.000000 1441833040 0.000000 0.000000 0.000000 0.000000 1441833040 0.000000 0.000000 0.000000 0.000000 1441833040 0.000000 0.000000 0.000000 0.000000 1441833040 0.000000 0.000000 0.000000 0.000000 1441833040 0.000000 0.000000 0.000000 0.000000 1441833040 0.000000 0.000000 0.000000 0.000000 1441833040 0.000000 0.000000 0.000000 0.000000 1441833040 0.000000 0.000000 0.000000 0.000000 1441833040 0.000000 0.000000 0.000000 0.000000 1441833040 0.000000 0.000000 0.000000 0.000000 1441833040 0.000000 0.000000 0.000000 0.000000 1441833040 0.000000 0.000000 0.000000 0.000000 1441833040 0.000000 0.000000 0.000000 0.000000 1441833040 0.000000 0.000000 0.000000 0.000000 1441833040 0.000000 0.000000 0.000000 0.000000 1441833040 0.000000 0.000000 0.000000 0.000000 1441833040 0.000000 0.000000 0.000000 0.000000 1441833040 0.000000 0.000000 0.000000 0.000000 1441833040 0.000000 0.000000 0.000000 0.000000 1441833040 0.000000 0.000000 0.000000 0.000000 1441833040 0.000000 0.000000 0.000000 0.000000 1441833040 0.000000 0.000000 0.000000 0.000000 1441833040 0.000000 0.000000 0.000000 0.000000 1441833040 0.000000 0.000000 0.000000 0.000000 1441833040 0.000000 0.000000 0.000000 0.000000 1441833040 
0.000000 0.000000 0.000000 0.000000 1441833045 0.000000 0.000000 0.000000 0.000000 1441833045 0.000000 0.000000 0.000000 0.000000 1441833045 0.000000 0.000000 0.000000 0.000000 1441833045 0.000000 0.000000 0.000000 0.000000 1441833045 0.000000 0.000000 0.000000 0.000000 1441833045 0.000000 0.000000 0.000000 0.000000 1441833045 0.000000 0.000000 0.000000 0.000000 1441833045 0.000000 0.000000 0.000000 0.000000 1441833045 0.000000 0.000000 0.000000 0.000000 1441833045 0.000000 0.000000 0.000000 0.000000 1441833045 0.000000 0.000000 0.000000 0.000000 1441833045 0.000000 0.000000 0.000000 0.000000 1441833045 0.000000 0.000000 0.000000 0.000000 1441833045 0.000000 0.000000 0.000000 0.000000 1441833045 0.000000 0.000000 0.000000 0.000000 1441833045 0.000000 0.000000 0.000000 0.000000 1441833045 0.000000 0.000000 0.000000 0.000000 1441833045 0.000000 0.000000 0.000000 0.000000 1441833045 0.000000 0.000000 0.000000 0.000000 1441833045 0.000000 0.000000 0.000000 0.000000 1441833045 0.000000 0.000000 0.000000 0.000000 1441833045 0.000000 0.000000 0.000000 0.000000 1441833045 0.000000 0.000000 0.000000 0.000000 1441833045 0.000000 0.000000 0.000000 0.000000 1441833045 0.000000 0.000000 0.000000 0.000000 1441833045 0.000000 0.000000 0.000000 0.000000 1441833045 0.000000 0.000000 0.000000 0.000000 1441833045 0.000000 0.000000 0.000000 0.000000 1441833045 0.000000 0.000000 0.000000 0.000000 1441833045 0.000000 0.000000 0.000000 0.000000 1441833045 0.000000 0.000000 0.000000 0.000000 1441833045 0.000000 0.000000 0.000000 0.000000 1441833045 0.000000 0.000000 0.000000 0.000000 1441833045 0.000000 0.000000 0.000000 0.000000 1441833045 0.000000 0.000000 0.000000 0.000000 1441833045 0.000000 0.000000 0.000000 0.000000 1441833045 0.000000 0.000000 0.000000 0.000000 1441833045 0.000000 0.000000 0.000000 0.000000 1441833045 0.000000 0.000000 0.000000 0.000000 1441833046 0.000000 0.000000 0.000000 0.000000 1441833046 0.000000 0.000000 0.000000 0.000000 1441833046 0.000000 0.000000 0.000000 0.000000 1441833046 0.000000 0.000000 0.000000 0.000000 1441833046 0.000000 0.000000 0.000000 0.000000 1441833046 0.000000 0.000000 0.000000 0.000000 1441833046 0.000000 0.000000 0.000000 0.000000 1441833046 0.000000 0.000000 0.000000 0.000000 1441833046 0.000000 0.000000 0.000000 0.000000 1441833046 0.000000 0.000000 0.000000 0.000000 1441833046 0.000000 0.000000 0.000000 0.000000 1441833046 0.000000 0.000000 0.000000 0.000000 1441833046 0.000000 0.000000 0.000000 0.000000 1441833046 0.000000 0.000000 0.000000 0.000000 1441833046 0.000000 0.000000 0.000000 0.000000 1441833046 0.000000 0.000000 0.000000 0.000000 1441833046 0.000000 0.000000 0.000000 0.000000 1441833046 0.000000 0.000000 0.000000 0.000000 1441833046 0.000000 0.000000 0.000000 0.000000 1441833046 0.000000 0.000000 0.000000 0.000000 1441833046 0.000000 0.000000 0.000000 0.000000 1441833046 0.000000 0.000000 0.000000 0.000000 1441833046 0.000000 0.000000 0.000000 0.000000 1441833046 0.000000 0.000000 0.000000 0.000000 1441833046 0.000000 0.000000 0.000000 0.000000 1441833046 0.000000 0.000000 0.000000 0.000000 1441833046 0.000000 0.000000 0.000000 0.000000 1441833046 0.000000 0.000000 0.000000 0.000000 1441833046 0.000000 0.000000 0.000000 0.000000 1441833046 0.000000 0.000000 0.000000 0.000000 1441833046 0.000000 0.000000 0.000000 0.000000 1441833046 0.000000 0.000000 0.000000 0.000000 1441833046 0.000000 0.000000 0.000000 0.000000 1441833046 0.000000 0.000000 0.000000 0.000000 1441833046 0.000000 0.000000 0.000000 0.000000 1441833046 0.000000 0.000000 0.000000 0.000000 1441833046 0.000000 0.000000 0.000000 0.000000 1441833046 0.000000 0.000000 0.000000 0.000000 1441833046 0.000000 0.000000 0.000000 0.000000 1441833046 0.000000 0.000000 0.000000 0.000000 1441833046 0.000000 0.000000 0.000000 0.000000 1441833046 0.000000 0.000000 0.000000 0.000000 1441833046 0.000000 0.000000 0.000000 0.000000 1441833046 0.000000 0.000000 0.000000 0.000000 1441833046 0.000000 0.000000 0.000000 0.000000 1441833046 0.000000 0.000000 0.000000 0.000000 1441833046 0.000000 0.000000 0.000000 0.000000 1441833046 0.000000 0.000000 0.000000 0.000000 1441833046 0.000000 0.000000 0.000000 0.000000 1441833046 0.000000 0.000000 0.000000 0.000000 1441833046 0.000000 0.000000 0.000000 0.000000 1441833046 0.000000 0.000000 0.000000 0.000000 1441833046 0.000000 0.000000 0.000000 0.000000 1441833046 0.000000 0.000000 0.000000 0.000000 1441833046 0.000000 0.000000 0.000000 0.000000 1441833046 0.000000 0.000000 0.000000 0.000000 1441833046 0.000000 0.000000 0.000000 0.000000 1441833046 0.000000 0.000000 0.000000 0.000000 1441833046 0.000000 0.000000 0.000000 0.000000 1441833046 0.000000 0.000000 0.000000 0.000000 1441833046 0.000000 0.000000 0.000000 0.000000 1441833046 0.000000 0.000000 0.000000 0.000000 1441833046 0.000000 0.000000 0.000000 0.000000 1441833046 0.000000 0.000000 0.000000 0.000000 1441833046 0.000000 0.000000 0.000000 0.000000 1441833046 0.000000 0.000000 0.000000 0.000000 1441833046 0.000000 0.000000 0.000000 0.000000 1441833046 0.000000 0.000000 0.000000 0.000000 1441833046 0.000000 0.000000 0.000000 0.000000 1441833046 0.000000 0.000000 0.000000 0.000000 1441833046 0.000000 0.000000 0.000000 0.000000 1441833046 0.000000 0.000000 0.000000 0.000000 1441833046 0.000000 0.000000 0.000000 0.000000 1441833046 0.000000 0.000000 0.000000 0.000000 1441833046 0.000000 0.000000 0.000000 0.000000 1441833046 0.000000 0.000000 0.000000 0.000000 1441833046 0.000000 0.000000 0.000000 0.000000 1441833046 0.000000 0.000000 0.000000 0.000000 1441833046 0.000000 0.000000 0.000000 0.000000 1441833046 0.000000 0.000000 0.000000 0.000000 1441833046 0.000000 0.000000 0.000000 0.000000 1441833046 0.000000 0.000000 0.000000 0.000000 1441833046 0.000000 0.000000 0.000000 0.000000 1441833046 0.000000 0.000000 0.000000 0.000000 1441833046 0.000000 0.000000 0.000000 0.000000 1441833046 0.000000 0.000000 0.000000 0.000000 1441833046 0.000000 0.000000 0.000000 0.000000 1441833046 0.000000 0.000000 0.000000 0.000000 1441833046 0.000000 0.000000 0.000000 0.000000 1441833046 0.000000 0.000000 0.000000 0.000000 1441833046 0.000000 0.000000 0.000000 0.000000 1441833046 0.000000 0.000000 0.000000 0.000000 1441833046 0.000000 0.000000 0.000000 0.000000 1441833046 0.000000 0.000000 0.000000 0.000000 1441833046 0.000000 0.000000 0.000000 0.000000 1441833046 0.000000 0.000000 0.000000 0.000000 1441833046 0.000000 0.000000 0.000000 0.000000 1441833046 0.000000 0.000000 0.000000 0.000000 1441833046 0.000000 0.000000 0.000000 0.000000 1441833046 0.000000 0.000000 0.000000 0.000000 1441833046 0.000000 0.000000 0.000000 0.000000 1441833046 0.000000 0.000000 0.000000 0.000000 1441833046 0.000000 0.000000 0.000000 0.000000 1441833046 0.000000 0.000000 0.000000 0.000000 1441833046 0.000000 0.000000 0.000000 0.000000 1441833046 0.000000 0.000000 0.000000 0.000000 1441833046 0.000000 0.000000 0.000000 0.000000 1441833046 0.000000 0.000000 0.000000 0.000000 1441833046 0.000000 0.000000 0.000000 0.000000 1441833046 0.000000 0.000000 0.000000 0.000000 1441833046 0.000000 0.000000 0.000000 0.000000 1441833046 0.000000 0.000000 0.000000 0.000000 1441833046 0.000000 0.000000 0.000000 0.000000 1441833046 0.000000 0.000000 0.000000 0.000000 1441833046 0.000000 0.000000 0.000000 0.000000 1441833046 0.000000 0.000000 0.000000 0.000000 1441833046 0.000000 0.000000 0.000000 0.000000 1441833046 0.000000 0.000000 0.000000 0.000000 1441833046 0.000000 0.000000 0.000000 0.000000 1441833046 0.000000 0.000000 0.000000 0.000000 1441833046 0.000000 0.000000 0.000000 0.000000 1441833046 0.000000 0.000000 0.000000 0.000000 1441833046 0.000000 0.000000 0.000000 0.000000 1441833046 0.000000 0.000000 0.000000 0.000000 1441833046 0.000000 0.000000 0.000000 0.000000 1441833047 0.000000 0.000000 0.000000 0.000000 1441833047 0.000000 0.000000 0.000000 0.000000 1441833047 0.000000 0.000000 0.000000 0.000000 1441833047 0.000000 0.000000 0.000000 0.000000 1441833047 0.000000 0.000000 0.000000 0.000000 1441833047 0.000000 0.000000 0.000000 0.000000 1441833047 0.000000 0.000000 0.000000 0.000000 1441833047 0.000000 0.000000 0.000000 0.000000 1441833047 0.000000 0.000000 0.000000 0.000000 1441833047 0.000000 0.000000 0.000000 0.000000 1441833047 0.000000 0.000000 0.000000 0.000000 1441833047 0.000000 0.000000 0.000000 0.000000 1441833047 0.000000 0.000000 0.000000 0.000000 1441833047 0.000000 0.000000 0.000000 0.000000 1441833047 0.000000 0.000000 0.000000 0.000000 1441833047 0.000000 0.000000 0.000000 0.000000 1441833047 0.000000 0.000000 0.000000 0.000000 1441833047 0.000000 0.000000 0.000000 0.000000 1441833047 0.000000 0.000000 0.000000 0.000000 1441833047 0.000000 0.000000 0.000000 0.000000 1441833047 0.000000 0.000000 0.000000 0.000000 1441833047 0.000000 0.000000 0.000000 0.000000 1441833047 0.000000 0.000000 0.000000 0.000000 1441833047 0.000000 0.000000 0.000000 0.000000 1441833047 0.000000 0.000000 0.000000 0.000000 1441833047 0.000000 0.000000 0.000000 0.000000 1441833047 0.000000 0.000000 0.000000 0.000000 1441833047 0.000000 0.000000 0.000000 0.000000 1441833047 0.000000 0.000000 0.000000 0.000000 1441833047 0.000000 0.000000 0.000000 0.000000 1441833047 0.000000 0.000000 0.000000 0.000000 1441833047 0.000000 0.000000 0.000000 0.000000 1441833047 0.000000 0.000000 0.000000 0.000000 1441833047 0.000000 0.000000 0.000000 0.000000 1441833047 0.000000 0.000000 0.000000 0.000000 1441833047 0.000000 0.000000 0.000000 0.000000 1441833047 0.000000 0.000000 0.000000 0.000000 1441833047 0.000000 0.000000 0.000000 0.000000 1441833047 0.000000 0.000000 0.000000 0.000000 1441833047 0.000000 0.000000 0.000000 0.000000 1441833047 0.000000 0.000000 0.000000 0.000000 1441833047 0.000000 0.000000 0.000000 0.000000 1441833047 0.000000 0.000000 0.000000 0.000000 1441833047 0.000000 0.000000 0.000000 0.000000 1441833047 0.000000 0.000000 0.000000 0.000000 1441833047 0.000000 0.000000 0.000000 0.000000 1441833047 0.000000 0.000000 0.000000 0.000000 1441833047 0.000000 0.000000 0.000000 0.000000 1441833047 0.000000 0.000000 0.000000 0.000000 1441833047 0.000000 0.000000 0.000000 0.000000 1441833047 0.000000 0.000000 0.000000 0.000000 1441833047 0.000000 0.000000 0.000000 0.000000 1441833047 0.000000 0.000000 0.000000 0.000000 1441833047 0.000000 0.000000 0.000000 0.000000 1441833047 0.000000 0.000000 0.000000 0.000000 1441833047 0.000000 0.000000 0.000000 0.000000 1441833047 0.000000 0.000000 0.000000 0.000000 1441833047 0.000000 0.000000 0.000000 0.000000 1441833047 0.000000 0.000000 0.000000 0.000000 1441833047 0.000000 0.000000 0.000000 0.000000 1441833047 0.000000 0.000000 0.000000 0.000000 1441833047 0.000000 0.000000 0.000000 0.000000 1441833047 0.000000 0.000000 0.000000 0.000000 1441833047 0.000000 0.000000 0.000000 0.000000 1441833047 0.000000 0.000000 0.000000 0.000000 1441833047 0.000000 0.000000 0.000000 0.000000 1441833047 0.000000 0.000000 0.000000 0.000000 1441833047 0.000000 0.000000 0.000000 0.000000 1441833047 0.000000 0.000000 0.000000 0.000000 1441833047 0.000000 0.000000 0.000000 0.000000 1441833047 0.000000 0.000000 0.000000 0.000000 1441833047 0.000000 0.000000 0.000000 0.000000 1441833047 0.000000 0.000000 0.000000 0.000000 1441833047 0.000000 0.000000 0.000000 0.000000 1441833047 0.000000 0.000000 0.000000 0.000000 1441833047 0.000000 0.000000 0.000000 0.000000 1441833047 0.000000 0.000000 0.000000 0.000000 1441833047 0.000000 0.000000 0.000000 0.000000 1441833047 0.000000 0.000000 0.000000 0.000000 1441833047 0.000000 0.000000 0.000000 0.000000 1441833047 0.000000 0.000000 0.000000 0.000000 1441833047 0.000000 0.000000 0.000000 0.000000 1441833047 0.000000 0.000000 0.000000 0.000000 1441833047 0.000000 0.000000 0.000000 0.000000 1441833047 0.000000 0.000000 0.000000 0.000000 1441833047 0.000000 0.000000 0.000000 0.000000 1441833047 0.000000 0.000000 0.000000 0.000000 1441833047 0.000000 0.000000 0.000000 0.000000 1441833047 0.000000 0.000000 0.000000 0.000000 1441833047 0.000000 0.000000 0.000000 0.000000 1441833047 0.000000 0.000000 0.000000 0.000000 1441833047 0.000000 0.000000 0.000000 0.000000 1441833047 0.000000 0.000000 0.000000 0.000000 1441833047 0.000000 0.000000 0.000000 0.000000 1441833047 0.000000 0.000000 0.000000 0.000000 1441833047 0.000000 0.000000 0.000000 0.000000 1441833047 0.000000 0.000000 0.000000 0.000000 1441833047 0.000000 0.000000 0.000000 0.000000 1441833047 0.000000 0.000000 0.000000 0.000000 1441833047 0.000000 0.000000 0.000000 0.000000 1441833047 0.000000 0.000000 0.000000 0.000000 1441833047 0.000000 0.000000 0.000000 0.000000 1441833047 0.000000 0.000000 0.000000 0.000000 1441833047 0.000000 0.000000 0.000000 0.000000 1441833047 0.000000 0.000000 0.000000 0.000000 1441833047 0.000000 0.000000 0.000000 0.000000 1441833047 0.000000 0.000000 0.000000 0.000000 1441833047 0.000000 0.000000 0.000000 0.000000 1441833047 0.000000 0.000000 0.000000 0.000000 1441833047 0.000000 0.000000 0.000000 0.000000 1441833047 0.000000 0.000000 0.000000 0.000000 1441833047 0.000000 0.000000 0.000000 0.000000 1441833047 0.000000 0.000000 0.000000 0.000000 1441833047 0.000000 0.000000 0.000000 0.000000 1441833047 0.000000 0.000000 0.000000 0.000000 1441833047 0.000000 0.000000 0.000000 0.000000 1441833047 0.000000 0.000000 0.000000 0.000000 1441833047 0.000000 0.000000 0.000000 0.000000 1441833047 0.000000 0.000000 0.000000 0.000000 1441833048 0.000000 0.000000 0.000000 0.000000 1441833048 0.000000 0.000000 0.000000 0.000000 1441833048 0.000000 0.000000 0.000000 0.000000 1441833048 0.000000 0.000000 0.000000 0.000000 1441833048 0.000000 0.000000 0.000000 0.000000 1441833048 0.000000 0.000000 0.000000 0.000000 1441833048 0.000000 0.000000 0.000000 0.000000 1441833048 0.000000 0.000000 0.000000 0.000000 1441833048 0.000000 0.000000 0.000000 0.000000 1441833048 0.000000 0.000000 0.000000 0.000000 1441833048 0.000000 0.000000 0.000000 0.000000 1441833048 0.000000 0.000000 0.000000 0.000000 1441833048 0.000000 0.000000 0.000000 0.000000 1441833048 0.000000 0.000000 0.000000 0.000000 1441833048 0.000000 0.000000 0.000000 0.000000 1441833048 0.000000 0.000000 0.000000 0.000000 1441833048 0.000000 0.000000 0.000000 0.000000 1441833048 0.000000 0.000000 0.000000 0.000000 1441833048 0.000000 0.000000 0.000000 0.000000 1441833048 0.000000 0.000000 0.000000 0.000000 1441833048 0.000000 0.000000 0.000000 0.000000 1441833048 0.000000 0.000000 0.000000 0.000000 1441833048 0.000000 0.000000 0.000000 0.000000 1441833048 0.000000 0.000000 0.000000 0.000000 1441833048 0.000000 0.000000 0.000000 0.000000 1441833048 0.000000 0.000000 0.000000 0.000000 1441833048 0.000000 0.000000 0.000000 0.000000 1441833048 0.000000 0.000000 0.000000 0.000000 1441833048 0.000000 0.000000 0.000000 0.000000 1441833048 0.000000 0.000000 0.000000 0.000000 1441833048 0.000000 0.000000 0.000000 0.000000 1441833048 0.000000 0.000000 0.000000 0.000000 1441833048 0.000000 0.000000 0.000000 0.000000 1441833048 0.000000 0.000000 0.000000 0.000000 1441833048 0.000000 0.000000 0.000000 0.000000 1441833048 0.000000 0.000000 0.000000 0.000000 1441833048 0.000000 0.000000 0.000000 0.000000 1441833048 0.000000 0.000000 0.000000 0.000000 1441833048 0.000000 0.000000 0.000000 0.000000 1441833048 0.000000 0.000000 0.000000 0.000000 1441833048 0.000000 0.000000 0.000000 0.000000 1441833048 0.000000 0.000000 0.000000 0.000000 1441833048 0.000000 0.000000 0.000000 0.000000 1441833048 0.000000 0.000000 0.000000 0.000000 1441833048 0.000000 0.000000 0.000000 0.000000 1441833048 0.000000 0.000000 0.000000 0.000000 1441833048 0.000000 0.000000 0.000000 0.000000 1441833048 0.000000 0.000000 0.000000 0.000000 1441833048 0.000000 0.000000 0.000000 0.000000 1441833048 0.000000 0.000000 0.000000 0.000000 1441833048 0.000000 0.000000 0.000000 0.000000 1441833048 0.000000 0.000000 0.000000 0.000000 1441833048 0.000000 0.000000 0.000000 0.000000 1441833048 0.000000 0.000000 0.000000 0.000000 1441833048 0.000000 0.000000 0.000000 0.000000 1441833048 0.000000 0.000000 0.000000 0.000000 1441833048 0.000000 0.000000 0.000000 0.000000 1441833048 0.000000 0.000000 0.000000 0.000000 1441833048 0.000000 0.000000 0.000000 0.000000 1441833048 0.000000 0.000000 0.000000 0.000000 1441833048 0.000000 0.000000 0.000000 0.000000 1441833048 0.000000 0.000000 0.000000 0.000000 1441833048 0.000000 0.000000 0.000000 0.000000 1441833048 0.000000 0.000000 0.000000 0.000000 1441833048 0.000000 0.000000 0.000000 0.000000 1441833048 0.000000 0.000000 0.000000 0.000000 1441833048 0.000000 0.000000 0.000000 0.000000 1441833048 0.000000 0.000000 0.000000 0.000000 1441833048 0.000000 0.000000 0.000000 0.000000 1441833048 0.000000 0.000000 0.000000 0.000000 1441833048 0.000000 0.000000 0.000000 0.000000 1441833048 0.000000 0.000000 0.000000 0.000000 1441833048 0.000000 0.000000 0.000000 0.000000 1441833048 0.000000 0.000000 0.000000 0.000000 1441833048 0.000000 0.000000 0.000000 0.000000 1441833048 0.000000 0.000000 0.000000 0.000000 1441833048 0.000000 0.000000 0.000000 0.000000 1441833048 0.000000 0.000000 0.000000 0.000000 1441833048 0.000000 0.000000 0.000000 0.000000 1441833048 0.000000 0.000000 0.000000 0.000000 1441833048 0.000000 0.000000 0.000000 0.000000 1441833048 0.000000 0.000000 0.000000 0.000000 1441833048 0.000000 0.000000 0.000000 0.000000 1441833048 0.000000 0.000000 0.000000 0.000000 1441833048 0.000000 0.000000 0.000000 0.000000 1441833048 0.000000 0.000000 0.000000 0.000000 1441833048 0.000000 0.000000 0.000000 0.000000 1441833048 0.000000 0.000000 0.000000 0.000000 1441833048 0.000000 0.000000 0.000000 0.000000 1441833048 0.000000 0.000000 0.000000 0.000000 1441833048 0.000000 0.000000 0.000000 0.000000 1441833048 0.000000 0.000000 0.000000 0.000000 1441833048 0.000000 0.000000 0.000000 0.000000 1441833048 0.000000 0.000000 0.000000 0.000000 1441833048 0.000000 0.000000 0.000000 0.000000 1441833048 0.000000 0.000000 0.000000 0.000000 1441833048 0.000000 0.000000 0.000000 0.000000 1441833048 0.000000 0.000000 0.000000 0.000000 1441833048 0.000000 0.000000 0.000000 0.000000 1441833048 0.000000 0.000000 0.000000 0.000000 1441833048 0.000000 0.000000 0.000000 0.000000 1441833048 0.000000 0.000000 0.000000 0.000000 1441833048 0.000000 0.000000 0.000000 0.000000 1441833048 0.000000 0.000000 0.000000 0.000000 1441833048 0.000000 0.000000 0.000000 0.000000 1441833048 0.000000 0.000000 0.000000 0.000000 1441833048 0.000000 0.000000 0.000000 0.000000 1441833048 0.000000 0.000000 0.000000 0.000000 1441833048 0.000000 0.000000 0.000000 0.000000 1441833048 0.000000 0.000000 0.000000 0.000000 1441833048 0.000000 0.000000 0.000000 0.000000 1441833048 0.000000 0.000000 0.000000 0.000000 1441833048 0.000000 0.000000 0.000000 0.000000 1441833048 0.000000 0.000000 0.000000 0.000000 1441833048 0.000000 0.000000 0.000000 0.000000 1441833048 0.000000 0.000000 0.000000 0.000000 1441833048 0.000000 0.000000 0.000000 0.000000 1441833048 0.000000 0.000000 0.000000 0.000000 1441833048 0.000000 0.000000 0.000000 0.000000 1441833048 0.000000 0.000000 0.000000 0.000000 1441833048 0.000000 0.000000 0.000000 0.000000 1441833049 0.000000 0.000000 0.000000 0.000000 1441833049 0.000000 0.000000 0.000000 0.000000 1441833049 0.000000 0.000000 0.000000 0.000000 1441833049 0.000000 0.000000 0.000000 0.000000 1441833049 0.000000 0.000000 0.000000 0.000000 1441833049 0.000000 0.000000 0.000000 0.000000 1441833049 0.000000 0.000000 0.000000 0.000000 1441833049 0.000000 0.000000 0.000000 0.000000 1441833049 0.000000 0.000000 0.000000 0.000000 1441833049 0.000000 0.000000 0.000000 0.000000 1441833049 0.000000 0.000000 0.000000 0.000000 1441833049 0.000000 0.000000 0.000000 0.000000 1441833049 0.000000 0.000000 0.000000 0.000000 1441833049 0.000000 0.000000 0.000000 0.000000 1441833049 0.000000 0.000000 0.000000 0.000000 1441833049 0.000000 0.000000 0.000000 0.000000 1441833049 0.000000 0.000000 0.000000 0.000000 1441833049 0.000000 0.000000 0.000000 0.000000 1441833049 0.000000 0.000000 0.000000 0.000000 1441833049 0.000000 0.000000 0.000000 0.000000 1441833049 0.000000 0.000000 0.000000 0.000000 1441833049 0.000000 0.000000 0.000000 0.000000 1441833049 0.000000 0.000000 0.000000 0.000000 1441833049 0.000000 0.000000 0.000000 0.000000 1441833049 0.000000 0.000000 0.000000 0.000000 1441833049 0.000000 0.000000 0.000000 0.000000 1441833049 0.000000 0.000000 0.000000 0.000000 1441833049 0.000000 0.000000 0.000000 0.000000 1441833049 0.000000 0.000000 0.000000 0.000000 1441833049 0.000000 0.000000 0.000000 0.000000 1441833049 0.000000 0.000000 0.000000 0.000000 1441833049 0.000000 0.000000 0.000000 0.000000 1441833049 0.000000 0.000000 0.000000 0.000000 1441833049 0.000000 0.000000 0.000000 0.000000 1441833049 0.000000 0.000000 0.000000 0.000000 1441833049 0.000000 0.000000 0.000000 0.000000 1441833049 0.000000 0.000000 0.000000 0.000000 1441833049 0.000000 0.000000 0.000000 0.000000 1441833049 0.000000 0.000000 0.000000 0.000000 1441833049 0.000000 0.000000 0.000000 0.000000 1441833049 0.000000 0.000000 0.000000 0.000000 1441833049 0.000000 0.000000 0.000000 0.000000 1441833049 0.000000 0.000000 0.000000 0.000000 1441833049 0.000000 0.000000 0.000000 0.000000 1441833049 0.000000 0.000000 0.000000 0.000000 1441833049 0.000000 0.000000 0.000000 0.000000 1441833049 0.000000 0.000000 0.000000 0.000000 1441833049 0.000000 0.000000 0.000000 0.000000 1441833049 0.000000 0.000000 0.000000 0.000000 1441833049 0.000000 0.000000 0.000000 0.000000 1441833049 0.000000 0.000000 0.000000 0.000000 1441833049 0.000000 0.000000 0.000000 0.000000 1441833049 0.000000 0.000000 0.000000 0.000000 1441833049 0.000000 0.000000 0.000000 0.000000 1441833049 0.000000 0.000000 0.000000 0.000000 1441833049 0.000000 0.000000 0.000000 0.000000 1441833049 0.000000 0.000000 0.000000 0.000000 1441833049 0.000000 0.000000 0.000000 0.000000 1441833049 0.000000 0.000000 0.000000 0.000000 1441833049 0.000000 0.000000 0.000000 0.000000 1441833049 0.000000 0.000000 0.000000 0.000000 1441833049 0.000000 0.000000 0.000000 0.000000 1441833049 0.000000 0.000000 0.000000 0.000000 1441833049 0.000000 0.000000 0.000000 0.000000 1441833049 0.000000 0.000000 0.000000 0.000000 1441833049 0.000000 0.000000 0.000000 0.000000 1441833049 0.000000 0.000000 0.000000 0.000000 1441833049 0.000000 0.000000 0.000000 0.000000 1441833049 0.000000 0.000000 0.000000 0.000000 1441833049 0.000000 0.000000 0.000000 0.000000 1441833049 0.000000 0.000000 0.000000 0.000000 1441833049 0.000000 0.000000 0.000000 0.000000 1441833049 0.000000 0.000000 0.000000 0.000000 1441833049 0.000000 0.000000 0.000000 0.000000 1441833049 0.000000 0.000000 0.000000 0.000000 1441833049 0.000000 0.000000 0.000000 0.000000 1441833049 0.000000 0.000000 0.000000 0.000000 1441833049 0.000000 0.000000 0.000000 0.000000 1441833049 0.000000 0.000000 0.000000 0.000000 1441833049 0.000000 0.000000 0.000000 0.000000 1441833049 0.000000 0.000000 0.000000 0.000000 1441833049 0.000000 0.000000 0.000000 0.000000 1441833049 0.000000 0.000000 0.000000 0.000000 1441833049 0.000000 0.000000 0.000000 0.000000 1441833049 0.000000 0.000000 0.000000 0.000000 1441833049 0.000000 0.000000 0.000000 0.000000 1441833049 0.000000 0.000000 0.000000 0.000000 1441833049 0.000000 0.000000 0.000000 0.000000 1441833049 0.000000 0.000000 0.000000 0.000000 1441833049 0.000000 0.000000 0.000000 0.000000 1441833049 0.000000 0.000000 0.000000 0.000000 1441833049 0.000000 0.000000 0.000000 0.000000 1441833049 0.000000 0.000000 0.000000 0.000000 1441833049 0.000000 0.000000 0.000000 0.000000 1441833049 0.000000 0.000000 0.000000 0.000000 1441833049 0.000000 0.000000 0.000000 0.000000 1441833049 0.000000 0.000000 0.000000 0.000000 1441833049 0.000000 0.000000 0.000000 0.000000 1441833049 0.000000 0.000000 0.000000 0.000000 1441833049 0.000000 0.000000 0.000000 0.000000 1441833049 0.000000 0.000000 0.000000 0.000000 1441833049 0.000000 0.000000 0.000000 0.000000 1441833049 0.000000 0.000000 0.000000 0.000000 1441833049 0.000000 0.000000 0.000000 0.000000 1441833049 0.000000 0.000000 0.000000 0.000000 1441833049 0.000000 0.000000 0.000000 0.000000 1441833049 0.000000 0.000000 0.000000 0.000000 1441833049 0.000000 0.000000 0.000000 0.000000 1441833049 0.000000 0.000000 0.000000 0.000000 1441833049 0.000000 0.000000 0.000000 0.000000 1441833049 0.000000 0.000000 0.000000 0.000000 1441833049 0.000000 0.000000 0.000000 0.000000 1441833050 0.000000 0.000000 0.000000 0.000000 1441833050 0.000000 0.000000 0.000000 0.000000 1441833050 0.000000 0.000000 0.000000 0.000000 1441833050 0.000000 0.000000 0.000000 0.000000 1441833050 0.000000 0.000000 0.000000 0.000000 1441833050 0.000000 0.000000 0.000000 0.000000 1441833050 0.000000 0.000000 0.000000 0.000000 1441833050 0.000000 0.000000 0.000000 0.000000 1441833050 0.000000 0.000000 0.000000 0.000000 1441833050 0.000000 0.000000 0.000000 0.000000 1441833050 0.000000 0.000000 0.000000 0.000000 1441833050 0.000000 0.000000 0.000000 0.000000 1441833050 0.000000 0.000000 0.000000 0.000000 1441833050 0.000000 0.000000 0.000000 0.000000 1441833050 0.000000 0.000000 0.000000 0.000000 1441833050 0.000000 0.000000 0.000000 0.000000 1441833050 0.000000 0.000000 0.000000 0.000000 1441833050 0.000000 0.000000 0.000000 0.000000 1441833050 0.000000 0.000000 0.000000 0.000000 1441833050 0.000000 0.000000 0.000000 0.000000 1441833050 0.000000 0.000000 0.000000 0.000000 1441833050 0.000000 0.000000 0.000000 0.000000 1441833050 0.000000 0.000000 0.000000 0.000000 1441833050 0.000000 0.000000 0.000000 0.000000 1441833050 0.000000 0.000000 0.000000 0.000000 1441833050 0.000000 0.000000 0.000000 0.000000 1441833050 0.000000 0.000000 0.000000 0.000000 1441833050 0.000000 0.000000 0.000000 0.000000 1441833050 0.000000 0.000000 0.000000 0.000000 1441833050 0.000000 0.000000 0.000000 0.000000 1441833050 0.000000 0.000000 0.000000 0.000000 1441833050 0.000000 0.000000 0.000000 0.000000 1441833050 0.000000 0.000000 0.000000 0.000000 1441833050 0.000000 0.000000 0.000000 0.000000 1441833050 0.000000 0.000000 0.000000 0.000000 1441833050 0.000000 0.000000 0.000000 0.000000 1441833050 0.000000 0.000000 0.000000 0.000000 1441833050 0.000000 0.000000 0.000000 0.000000 1441833050 0.000000 0.000000 0.000000 0.000000 1441833050 0.000000 0.000000 0.000000 0.000000 1441833050 0.000000 0.000000 0.000000 0.000000 1441833050 0.000000 0.000000 0.000000 0.000000 1441833050 0.000000 0.000000 0.000000 0.000000 1441833050 0.000000 0.000000 0.000000 0.000000 1441833050 0.000000 0.000000 0.000000 0.000000 1441833050 0.000000 0.000000 0.000000 0.000000 1441833050 0.000000 0.000000 0.000000 0.000000 1441833050 0.000000 0.000000 0.000000 0.000000 1441833050 0.000000 0.000000 0.000000 0.000000 1441833050 0.000000 0.000000 0.000000 0.000000 1441833050 0.000000 0.000000 0.000000 0.000000 1441833050 0.000000 0.000000 0.000000 0.000000 1441833050 0.000000 0.000000 0.000000 0.000000 1441833050 0.000000 0.000000 0.000000 0.000000 1441833050 0.000000 0.000000 0.000000 0.000000 1441833050 0.000000 0.000000 0.000000 0.000000 1441833050 0.000000 0.000000 0.000000 0.000000 1441833050 0.000000 0.000000 0.000000 0.000000 1441833050 0.000000 0.000000 0.000000 0.000000 1441833050 0.000000 0.000000 0.000000 0.000000 1441833050 0.000000 0.000000 0.000000 0.000000 1441833050 0.000000 0.000000 0.000000 0.000000 1441833050 0.000000 0.000000 0.000000 0.000000 1441833050 0.000000 0.000000 0.000000 0.000000 1441833050 0.000000 0.000000 0.000000 0.000000 1441833050 0.000000 0.000000 0.000000 0.000000 1441833050 0.000000 0.000000 0.000000 0.000000 1441833050 0.000000 0.000000 0.000000 0.000000 1441833050 0.000000 0.000000 0.000000 0.000000 1441833050 0.000000 0.000000 0.000000 0.000000 1441833050 0.000000 0.000000 0.000000 0.000000 1441833050 0.000000 0.000000 0.000000 0.000000 1441833050 0.000000 0.000000 0.000000 0.000000 1441833050 0.000000 0.000000 0.000000 0.000000 1441833050 0.000000 0.000000 0.000000 0.000000 1441833050 0.000000 0.000000 0.000000 0.000000 1441833050 0.000000 0.000000 0.000000 0.000000 1441833050 0.000000 0.000000 0.000000 0.000000 1441833050 0.000000 0.000000 0.000000 0.000000 1441833050 0.000000 0.000000 0.000000 0.000000 1441833050 0.000000 0.000000 0.000000 0.000000 1441833050 0.000000 0.000000 0.000000 0.000000 1441833050 0.000000 0.000000 0.000000 0.000000 1441833050 0.000000 0.000000 0.000000 0.000000 1441833050 0.000000 0.000000 0.000000 0.000000 1441833050 0.000000 0.000000 0.000000 0.000000 1441833050 0.000000 0.000000 0.000000 0.000000 1441833050 0.000000 0.000000 0.000000 0.000000 1441833050 0.000000 0.000000 0.000000 0.000000 1441833050 0.000000 0.000000 0.000000 0.000000 1441833050 0.000000 0.000000 0.000000 0.000000 1441833050 0.000000 0.000000 0.000000 0.000000 1441833050 0.000000 0.000000 0.000000 0.000000 1441833050 
0.000000 0.000000 0.000000 0.000000 1441833053 0.000000 0.000000 0.000000 0.000000 1441833053 0.000000 0.000000 0.000000 0.000000 1441833053 0.000000 0.000000 0.000000 0.000000 1441833053 0.000000 0.000000 0.000000 0.000000 1441833053 0.000000 0.000000 0.000000 0.000000 1441833053 0.000000 0.000000 0.000000 0.000000 1441833053 0.000000 0.000000 0.000000 0.000000 1441833053 0.000000 0.000000 0.000000 0.000000 1441833053 0.000000 0.000000 0.000000 0.000000 1441833053 0.000000 0.000000 0.000000 0.000000 1441833053 0.000000 0.000000 0.000000 0.000000 1441833053 0.000000 0.000000 0.000000 0.000000 1441833054 0.000000 0.000000 0.000000 0.000000 1441833054 0.000000 0.000000 0.000000 0.000000 1441833054 0.000000 0.000000 0.000000 0.000000 1441833054 0.000000 0.000000 0.000000 0.000000 1441833054 0.000000 0.000000 0.000000 0.000000 1441833054 0.000000 0.000000 0.000000 0.000000 1441833054 0.000000 0.000000 0.000000 0.000000 1441833054 0.000000 0.000000 0.000000 0.000000 1441833054 0.000000 0.000000 0.000000 0.000000 1441833054 0.000000 0.000000 0.000000 0.000000 1441833054 0.000000 0.000000 0.000000 0.000000 1441833054 0.000000 0.000000 0.000000 0.000000 1441833054 0.000000 0.000000 0.000000 0.000000 1441833054 0.000000 0.000000 0.000000 0.000000 1441833054 0.000000 0.000000 0.000000 0.000000 1441833054 0.000000 0.000000 0.000000 0.000000 1441833054 0.000000 0.000000 0.000000 0.000000 1441833054 0.000000 0.000000 0.000000 0.000000 1441833054 0.000000 0.000000 0.000000 0.000000 1441833054 0.000000 0.000000 0.000000 0.000000 1441833054 0.000000 0.000000 0.000000 0.000000 1441833054 0.000000 0.000000 0.000000 0.000000 1441833054 0.000000 0.000000 0.000000 0.000000 1441833054 0.000000 0.000000 0.000000 0.000000 1441833054 0.000000 0.000000 0.000000 0.000000 1441833054 0.000000 0.000000 0.000000 0.000000 1441833054 0.000000 0.000000 0.000000 0.000000 1441833054 0.000000 0.000000 0.000000 0.000000 1441833054 0.000000 0.000000 0.000000 0.000000 1441833054 0.000000 0.000000 0.000000 0.000000 1441833054 0.000000 0.000000 0.000000 0.000000 1441833054 0.000000 0.000000 0.000000 0.000000 1441833054 0.000000 0.000000 0.000000 0.000000 1441833054 0.000000 0.000000 0.000000 0.000000 1441833054 0.000000 0.000000 0.000000 0.000000 1441833054 0.000000 0.000000 0.000000 0.000000 1441833054 0.000000 0.000000 0.000000 0.000000 1441833054 0.000000 0.000000 0.000000 0.000000 1441833054 0.000000 0.000000 0.000000 0.000000 1441833054 0.000000 0.000000 0.000000 0.000000 1441833054 0.000000 0.000000 0.000000 0.000000 1441833054 0.000000 0.000000 0.000000 0.000000 1441833054 0.000000 0.000000 0.000000 0.000000 1441833054 0.000000 0.000000 0.000000 0.000000 1441833054 0.000000 0.000000 0.000000 0.000000 1441833054 0.000000 0.000000 0.000000 0.000000 1441833054 0.000000 0.000000 0.000000 0.000000 1441833054 0.000000 0.000000 0.000000 0.000000 1441833054 0.000000 0.000000 0.000000 0.000000 1441833054 0.000000 0.000000 0.000000 0.000000 1441833054 0.000000 0.000000 0.000000 0.000000 1441833054 0.000000 0.000000 0.000000 0.000000 1441833054 0.000000 0.000000 0.000000 0.000000 1441833054 0.000000 0.000000 0.000000 0.000000 1441833054 0.000000 0.000000 0.000000 0.000000 1441833054 0.000000 0.000000 0.000000 0.000000 1441833054 0.000000 0.000000 0.000000 0.000000 1441833054 0.000000 0.000000 0.000000 0.000000 1441833054 0.000000 0.000000 0.000000 0.000000 1441833054 0.000000 0.000000 0.000000 0.000000 1441833054 0.000000 0.000000 0.000000 0.000000 1441833054 0.000000 0.000000 0.000000 0.000000 1441833054 0.000000 0.000000 0.000000 0.000000 1441833054 0.000000 0.000000 0.000000 0.000000 1441833054 0.000000 0.000000 0.000000 0.000000 1441833054 0.000000 0.000000 0.000000 0.000000 1441833054 0.000000 0.000000 0.000000 0.000000 1441833054 0.000000 0.000000 0.000000 0.000000 1441833054 0.000000 0.000000 0.000000 0.000000 1441833054 0.000000 0.000000 0.000000 0.000000 1441833054 0.000000 0.000000 0.000000 0.000000 1441833054 0.000000 0.000000 0.000000 0.000000 1441833054 0.000000 0.000000 0.000000 0.000000 1441833054 0.000000 0.000000 0.000000 0.000000 1441833054 0.000000 0.000000 0.000000 0.000000 1441833054 0.000000 0.000000 0.000000 0.000000 1441833054 0.000000 0.000000 0.000000 0.000000 1441833054 0.000000 0.000000 0.000000 0.000000 1441833054 0.000000 0.000000 0.000000 0.000000 1441833054 0.000000 0.000000 0.000000 0.000000 1441833054 0.000000 0.000000 0.000000 0.000000 1441833054 0.000000 0.000000 0.000000 0.000000 1441833054 0.000000 0.000000 0.000000 0.000000 1441833054 0.000000 0.000000 0.000000 0.000000 1441833054 0.000000 0.000000 0.000000 0.000000 1441833054 0.000000 0.000000 0.000000 0.000000 1441833054 0.000000 0.000000 0.000000 0.000000 1441833054 0.000000 0.000000 0.000000 0.000000 1441833054 0.000000 0.000000 0.000000 0.000000 1441833054 0.000000 0.000000 0.000000 0.000000 1441833054 0.000000 0.000000 0.000000 0.000000 1441833054 0.000000 0.000000 0.000000 0.000000 1441833054 0.000000 0.000000 0.000000 0.000000 1441833054 0.000000 0.000000 0.000000 0.000000 1441833054 0.000000 0.000000 0.000000 0.000000 1441833054 0.000000 0.000000 0.000000 0.000000 1441833054 0.000000 0.000000 0.000000 0.000000 1441833054 0.000000 0.000000 0.000000 0.000000 1441833054 0.000000 0.000000 0.000000 0.000000 1441833054 0.000000 0.000000 0.000000 0.000000 1441833054 0.000000 0.000000 0.000000 0.000000 1441833054 0.000000 0.000000 0.000000 0.000000 1441833054 0.000000 0.000000 0.000000 0.000000 1441833054 0.000000 0.000000 0.000000 0.000000 1441833054 0.000000 0.000000 0.000000 0.000000 1441833054 0.000000 0.000000 0.000000 0.000000 1441833054 0.000000 0.000000 0.000000 0.000000 1441833054 0.000000 0.000000 0.000000 0.000000 1441833054 0.000000 0.000000 0.000000 0.000000 1441833054 0.000000 0.000000 0.000000 0.000000 1441833054 0.000000 0.000000 0.000000 0.000000 1441833054 0.000000 0.000000 0.000000 0.000000 1441833054 0.000000 0.000000 0.000000 0.000000 1441833054 0.000000 0.000000 0.000000 0.000000 1441833054 0.000000 0.000000 0.000000 0.000000 1441833054 0.000000 0.000000 0.000000 0.000000 1441833054 0.000000 0.000000 0.000000 0.000000 1441833054 0.000000 0.000000 0.000000 0.000000 1441833054 0.000000 0.000000 0.000000 0.000000 1441833054 0.000000 0.000000 0.000000 0.000000 1441833055 0.000000 0.000000 0.000000 0.000000 1441833055 0.000000 0.000000 0.000000 0.000000 1441833055 0.000000 0.000000 0.000000 0.000000 1441833055 0.000000 0.000000 0.000000 0.000000 1441833055 0.000000 0.000000 0.000000 0.000000 1441833055 0.000000 0.000000 0.000000 0.000000 1441833055 0.000000 0.000000 0.000000 0.000000 1441833055 0.000000 0.000000 0.000000 0.000000 1441833055 0.000000 0.000000 0.000000 0.000000 1441833055 0.000000 0.000000 0.000000 0.000000 1441833055 0.000000 0.000000 0.000000 0.000000 1441833055 0.000000 0.000000 0.000000 0.000000 1441833055 0.000000 0.000000 0.000000 0.000000 1441833055 0.000000 0.000000 0.000000 0.000000 1441833055 0.000000 0.000000 0.000000 0.000000 1441833055 0.000000 0.000000 0.000000 0.000000 1441833055 0.000000 0.000000 0.000000 0.000000 1441833055 0.000000 0.000000 0.000000 0.000000 1441833055 0.000000 0.000000 0.000000 0.000000 1441833055 0.000000 0.000000 0.000000 0.000000 1441833055 0.000000 0.000000 0.000000 0.000000 1441833055 0.000000 0.000000 0.000000 0.000000 1441833055 0.000000 0.000000 0.000000 0.000000 1441833055 0.000000 0.000000 0.000000 0.000000 1441833055 0.000000 0.000000 0.000000 0.000000 1441833055 0.000000 0.000000 0.000000 0.000000 1441833055 0.000000 0.000000 0.000000 0.000000 1441833055 0.000000 0.000000 0.000000 0.000000 1441833055 0.000000 0.000000 0.000000 0.000000 1441833055 0.000000 0.000000 0.000000 0.000000 1441833055 0.000000 0.000000 0.000000 0.000000 1441833055 0.000000 0.000000 0.000000 0.000000 1441833055 0.000000 0.000000 0.000000 0.000000 1441833055 0.000000 0.000000 0.000000 0.000000 1441833055 0.000000 0.000000 0.000000 0.000000 1441833055 0.000000 0.000000 0.000000 0.000000 1441833055 0.000000 0.000000 0.000000 0.000000 1441833055 0.000000 0.000000 0.000000 0.000000 1441833055 0.000000 0.000000 0.000000 0.000000 1441833055 0.000000 0.000000 0.000000 0.000000 1441833055 0.000000 0.000000 0.000000 0.000000 1441833055 0.000000 0.000000 0.000000 0.000000 1441833055 0.000000 0.000000 0.000000 0.000000 1441833055 0.000000 0.000000 0.000000 0.000000 1441833055 0.000000 0.000000 0.000000 0.000000 1441833055 0.000000 0.000000 0.000000 0.000000 1441833055 0.000000 0.000000 0.000000 0.000000 1441833055 0.000000 0.000000 0.000000 0.000000 1441833055 0.000000 0.000000 0.000000 0.000000 1441833055 0.000000 0.000000 0.000000 0.000000 1441833055 0.000000 0.000000 0.000000 0.000000 1441833055 0.000000 0.000000 0.000000 0.000000 1441833055 0.000000 0.000000 0.000000 0.000000 1441833055 0.000000 0.000000 0.000000 0.000000 1441833055 0.000000 0.000000 0.000000 0.000000 1441833055 0.000000 0.000000 0.000000 0.000000 1441833055 0.000000 0.000000 0.000000 0.000000 1441833055 0.000000 0.000000 0.000000 0.000000 1441833055 0.000000 0.000000 0.000000 0.000000 1441833055 0.000000 0.000000 0.000000 0.000000 1441833055 0.000000 0.000000 0.000000 0.000000 1441833055 0.000000 0.000000 0.000000 0.000000 1441833055 0.000000 0.000000 0.000000 0.000000 1441833055 0.000000 0.000000 0.000000 0.000000 1441833055 0.000000 0.000000 0.000000 0.000000 1441833055 0.000000 0.000000 0.000000 0.000000 1441833055 0.000000 0.000000 0.000000 0.000000 1441833055 0.000000 0.000000 0.000000 0.000000 1441833055 0.000000 0.000000 0.000000 0.000000 1441833055 0.000000 0.000000 0.000000 0.000000 1441833055 0.000000 0.000000 0.000000 0.000000 1441833055 0.000000 0.000000 0.000000 0.000000 1441833055 0.000000 0.000000 0.000000 0.000000 1441833055 0.000000 0.000000 0.000000 0.000000 1441833055 0.000000 0.000000 0.000000 0.000000 1441833055 0.000000 0.000000 0.000000 0.000000 1441833055 0.000000 0.000000 0.000000 0.000000 1441833055 0.000000 0.000000 0.000000 0.000000 1441833055 0.000000 0.000000 0.000000 0.000000 1441833055 0.000000 0.000000 0.000000 0.000000 1441833055 0.000000 0.000000 0.000000 0.000000 1441833055 0.000000 0.000000 0.000000 0.000000 1441833055 0.000000 0.000000 0.000000 0.000000 1441833055 0.000000 0.000000 0.000000 0.000000 1441833055 0.000000 0.000000 0.000000 0.000000 1441833055 0.000000 0.000000 0.000000 0.000000 1441833055 0.000000 0.000000 0.000000 0.000000 1441833055 0.000000 0.000000 0.000000 0.000000 1441833055 0.000000 0.000000 0.000000 0.000000 1441833055 0.000000 0.000000 0.000000 0.000000 1441833055 0.000000 0.000000 0.000000 0.000000 1441833055 0.000000 0.000000 0.000000 0.000000 1441833055 0.000000 0.000000 0.000000 0.000000 1441833055 0.000000 0.000000 0.000000 0.000000 1441833055 0.000000 0.000000 0.000000 0.000000 1441833055 0.000000 0.000000 0.000000 0.000000 1441833055 0.000000 0.000000 0.000000 0.000000 1441833055 0.000000 0.000000 0.000000 0.000000 1441833055 0.000000 0.000000 0.000000 0.000000 1441833055 0.000000 0.000000 0.000000 0.000000 1441833055 0.000000 0.000000 0.000000 0.000000 1441833055 0.000000 0.000000 0.000000 0.000000 1441833055 0.000000 0.000000 0.000000 0.000000 1441833055 0.000000 0.000000 0.000000 0.000000 1441833055 0.000000 0.000000 0.000000 0.000000 1441833055 0.000000 0.000000 0.000000 0.000000 1441833055 0.000000 0.000000 0.000000 0.000000 1441833055 0.000000 0.000000 0.000000 0.000000 1441833055 0.000000 0.000000 0.000000 0.000000 1441833055 0.000000 0.000000 0.000000 0.000000 1441833055 0.000000 0.000000 0.000000 0.000000 1441833055 0.000000 0.000000 0.000000 0.000000 1441833055 0.000000 0.000000 0.000000 0.000000 1441833055 0.000000 0.000000 0.000000 0.000000 1441833055 0.000000 0.000000 0.000000 0.000000 1441833055 0.000000 0.000000 0.000000 0.000000 1441833055 0.000000 0.000000 0.000000 0.000000 1441833055 0.000000 0.000000 0.000000 0.000000 1441833055 0.000000 0.000000 0.000000 0.000000 1441833056 0.000000 0.000000 0.000000 0.000000 1441833056 0.000000 0.000000 0.000000 0.000000 1441833056 0.000000 0.000000 0.000000 0.000000 1441833056 0.000000 0.000000 0.000000 0.000000 1441833056 0.000000 0.000000 0.000000 0.000000 1441833056 0.000000 0.000000 0.000000 0.000000 1441833056 0.000000 0.000000 0.000000 0.000000 1441833056 0.000000 0.000000 0.000000 0.000000 1441833056 0.000000 0.000000 0.000000 0.000000 1441833056 0.000000 0.000000 0.000000 0.000000 1441833056 0.000000 0.000000 0.000000 0.000000 1441833056 0.000000 0.000000 0.000000 0.000000 1441833056 0.000000 0.000000 0.000000 0.000000 1441833056 0.000000 0.000000 0.000000 0.000000 1441833056 0.000000 0.000000 0.000000 0.000000 1441833056 0.000000 0.000000 0.000000 0.000000 1441833056 0.000000 0.000000 0.000000 0.000000 1441833056 0.000000 0.000000 0.000000 0.000000 1441833056 0.000000 0.000000 0.000000 0.000000 1441833056 0.000000 0.000000 0.000000 0.000000 1441833056 0.000000 0.000000 0.000000 0.000000 1441833056 0.000000 0.000000 0.000000 0.000000 1441833056 0.000000 0.000000 0.000000 0.000000 1441833056 0.000000 0.000000 0.000000 0.000000 1441833056 0.000000 0.000000 0.000000 0.000000 1441833056 0.000000 0.000000 0.000000 0.000000 1441833056 0.000000 0.000000 0.000000 0.000000 1441833056 0.000000 0.000000 0.000000 0.000000 1441833056 0.000000 0.000000 0.000000 0.000000 1441833056 0.000000 0.000000 0.000000 0.000000 1441833056 0.000000 0.000000 0.000000 0.000000 1441833056 0.000000 0.000000 0.000000 0.000000 1441833056 0.000000 0.000000 0.000000 0.000000 1441833056 0.000000 0.000000 0.000000 0.000000 1441833056 0.000000 0.000000 0.000000 0.000000 1441833056 0.000000 0.000000 0.000000 0.000000 1441833056 0.000000 0.000000 0.000000 0.000000 1441833056 0.000000 0.000000 0.000000 0.000000 1441833056 0.000000 0.000000 0.000000 0.000000 1441833056 0.000000 0.000000 0.000000 0.000000 1441833056 0.000000 0.000000 0.000000 0.000000 1441833056 0.000000 0.000000 0.000000 0.000000 1441833056 0.000000 0.000000 0.000000 0.000000 1441833056 0.000000 0.000000 0.000000 0.000000 1441833056 0.000000 0.000000 0.000000 0.000000 1441833056 0.000000 0.000000 0.000000 0.000000 1441833056 0.000000 0.000000 0.000000 0.000000 1441833056 0.000000 0.000000 0.000000 0.000000 1441833056 0.000000 0.000000 0.000000 0.000000 1441833056 0.000000 0.000000 0.000000 0.000000 1441833056 0.000000 0.000000 0.000000 0.000000 1441833056 0.000000 0.000000 0.000000 0.000000 1441833056 0.000000 0.000000 0.000000 0.000000 1441833056 0.000000 0.000000 0.000000 0.000000 1441833056 0.000000 0.000000 0.000000 0.000000 1441833056 0.000000 0.000000 0.000000 0.000000 1441833056 0.000000 0.000000 0.000000 0.000000 1441833056 0.000000 0.000000 0.000000 0.000000 1441833056 0.000000 0.000000 0.000000 0.000000 1441833056 0.000000 0.000000 0.000000 0.000000 1441833056 0.000000 0.000000 0.000000 0.000000 1441833056 0.000000 0.000000 0.000000 0.000000 1441833056 0.000000 0.000000 0.000000 0.000000 1441833056 0.000000 0.000000 0.000000 0.000000 1441833056 0.000000 0.000000 0.000000 0.000000 1441833056 0.000000 0.000000 0.000000 0.000000 1441833056 0.000000 0.000000 0.000000 0.000000 1441833056 0.000000 0.000000 0.000000 0.000000 1441833056 0.000000 0.000000 0.000000 0.000000 1441833056 0.000000 0.000000 0.000000 0.000000 1441833056 0.000000 0.000000 0.000000 0.000000 1441833056 0.000000 0.000000 0.000000 0.000000 1441833056 0.000000 0.000000 0.000000 0.000000 1441833056 0.000000 0.000000 0.000000 0.000000 1441833056 0.000000 0.000000 0.000000 0.000000 1441833056 0.000000 0.000000 0.000000 0.000000 1441833056 0.000000 0.000000 0.000000 0.000000 1441833056 0.000000 0.000000 0.000000 0.000000 1441833056 0.000000 0.000000 0.000000 0.000000 1441833056 0.000000 0.000000 0.000000 0.000000 1441833056 0.000000 0.000000 0.000000 0.000000 1441833056 0.000000 0.000000 0.000000 0.000000 1441833056 0.000000 0.000000 0.000000 0.000000 1441833056 0.000000 0.000000 0.000000 0.000000 1441833056 0.000000 0.000000 0.000000 0.000000 1441833056 0.000000 0.000000 0.000000 0.000000 1441833056 0.000000 0.000000 0.000000 0.000000 1441833056 0.000000 0.000000 0.000000 0.000000 1441833056 0.000000 0.000000 0.000000 0.000000 1441833056 0.000000 0.000000 0.000000 0.000000 1441833056 0.000000 0.000000 0.000000 0.000000 1441833056 0.000000 0.000000 0.000000 0.000000 1441833056 0.000000 0.000000 0.000000 0.000000 1441833056 0.000000 0.000000 0.000000 0.000000 1441833056 0.000000 0.000000 0.000000 0.000000 1441833056 0.000000 0.000000 0.000000 0.000000 1441833056 0.000000 0.000000 0.000000 0.000000 1441833056 0.000000 0.000000 0.000000 0.000000 1441833056 0.000000 0.000000 0.000000 0.000000 1441833056 0.000000 0.000000 0.000000 0.000000 1441833056 0.000000 0.000000 0.000000 0.000000 1441833056 0.000000 0.000000 0.000000 0.000000 1441833056 0.000000 0.000000 0.000000 0.000000 1441833056 0.000000 0.000000 0.000000 0.000000 1441833056 0.000000 0.000000 0.000000 0.000000 1441833056 0.000000 0.000000 0.000000 0.000000 1441833056 0.000000 0.000000 0.000000 0.000000 1441833056 0.000000 0.000000 0.000000 0.000000 1441833056 0.000000 0.000000 0.000000 0.000000 1441833056 0.000000 0.000000 0.000000 0.000000 1441833056 0.000000 0.000000 0.000000 0.000000 1441833056 0.000000 0.000000 0.000000 0.000000 1441833056 0.000000 0.000000 0.000000 0.000000 1441833056 0.000000 0.000000 0.000000 0.000000 1441833056 0.000000 0.000000 0.000000 0.000000 1441833056 0.000000 0.000000 0.000000 0.000000 1441833057 0.000000 0.000000 0.000000 0.000000 1441833057 0.000000 0.000000 0.000000 0.000000 1441833057 0.000000 0.000000 0.000000 0.000000 1441833057 0.000000 0.000000 0.000000 0.000000 1441833057 0.000000 0.000000 0.000000 0.000000 1441833057 0.000000 0.000000 0.000000 0.000000 1441833057 0.000000 0.000000 0.000000 0.000000 1441833057 0.000000 0.000000 0.000000 0.000000 1441833057 0.000000 0.000000 0.000000 0.000000 1441833057 0.000000 0.000000 0.000000 0.000000 1441833057 0.000000 0.000000 0.000000 0.000000 1441833057 0.000000 0.000000 0.000000 0.000000 1441833057 0.000000 0.000000 0.000000 0.000000 1441833057 0.000000 0.000000 0.000000 0.000000 1441833057 0.000000 0.000000 0.000000 0.000000 1441833057 0.000000 0.000000 0.000000 0.000000 1441833057 0.000000 0.000000 0.000000 0.000000 1441833057 0.000000 0.000000 0.000000 0.000000 1441833057 0.000000 0.000000 0.000000 0.000000 1441833057 0.000000 0.000000 0.000000 0.000000 1441833057 0.000000 0.000000 0.000000 0.000000 1441833057 0.000000 0.000000 0.000000 0.000000 1441833057 0.000000 0.000000 0.000000 0.000000 1441833057 0.000000 0.000000 0.000000 0.000000 1441833057 0.000000 0.000000 0.000000 0.000000 1441833057 0.000000 0.000000 0.000000 0.000000 1441833057 0.000000 0.000000 0.000000 0.000000 1441833057 0.000000 0.000000 0.000000 0.000000 1441833057 0.000000 0.000000 0.000000 0.000000 1441833057 0.000000 0.000000 0.000000 0.000000 1441833057 0.000000 0.000000 0.000000 0.000000 1441833057 0.000000 0.000000 0.000000 0.000000 1441833057 0.000000 0.000000 0.000000 0.000000 1441833057 0.000000 0.000000 0.000000 0.000000 1441833057 0.000000 0.000000 0.000000 0.000000 1441833057 0.000000 0.000000 0.000000 0.000000 1441833057 0.000000 0.000000 0.000000 0.000000 1441833057 0.000000 0.000000 0.000000 0.000000 1441833057 0.000000 0.000000 0.000000 0.000000 1441833057 0.000000 0.000000 0.000000 0.000000 1441833057 0.000000 0.000000 0.000000 0.000000 1441833057 0.000000 0.000000 0.000000 0.000000 1441833057 0.000000 0.000000 0.000000 0.000000 1441833057 0.000000 0.000000 0.000000 0.000000 1441833057 0.000000 0.000000 0.000000 0.000000 1441833057 0.000000 0.000000 0.000000 0.000000 1441833057 0.000000 0.000000 0.000000 0.000000 1441833057 0.000000 0.000000 0.000000 0.000000 1441833057 0.000000 0.000000 0.000000 0.000000 1441833057 0.000000 0.000000 0.000000 0.000000 1441833057 0.000000 0.000000 0.000000 0.000000 1441833057 0.000000 0.000000 0.000000 0.000000 1441833057 0.000000 0.000000 0.000000 0.000000 1441833057 0.000000 0.000000 0.000000 0.000000 1441833057 0.000000 0.000000 0.000000 0.000000 1441833057 0.000000 0.000000 0.000000 0.000000 1441833057 0.000000 0.000000 0.000000 0.000000 1441833057 0.000000 0.000000 0.000000 0.000000 1441833057 0.000000 0.000000 0.000000 0.000000 1441833057 0.000000 0.000000 0.000000 0.000000 1441833057 0.000000 0.000000 0.000000 0.000000 1441833057 0.000000 0.000000 0.000000 0.000000 1441833057 0.000000 0.000000 0.000000 0.000000 1441833057 0.000000 0.000000 0.000000 0.000000 1441833057 0.000000 0.000000 0.000000 0.000000 1441833057 0.000000 0.000000 0.000000 0.000000 1441833057 0.000000 0.000000 0.000000 0.000000 1441833057 0.000000 0.000000 0.000000 0.000000 1441833057 0.000000 0.000000 0.000000 0.000000 1441833057 0.000000 0.000000 0.000000 0.000000 1441833057 0.000000 0.000000 0.000000 0.000000 1441833057 0.000000 0.000000 0.000000 0.000000 1441833057 0.000000 0.000000 0.000000 0.000000 1441833057 0.000000 0.000000 0.000000 0.000000 1441833057 0.000000 0.000000 0.000000 0.000000 1441833057 0.000000 0.000000 0.000000 0.000000 1441833057 0.000000 0.000000 0.000000 0.000000 1441833057 0.000000 0.000000 0.000000 0.000000 1441833057 0.000000 0.000000 0.000000 0.000000 1441833057 0.000000 0.000000 0.000000 0.000000 1441833057 0.000000 0.000000 0.000000 0.000000 1441833057 0.000000 0.000000 0.000000 0.000000 1441833057 0.000000 0.000000 0.000000 0.000000 1441833057 0.000000 0.000000 0.000000 0.000000 1441833057 0.000000 0.000000 0.000000 0.000000 1441833057 0.000000 0.000000 0.000000 0.000000 1441833057 0.000000 0.000000 0.000000 0.000000 1441833057 0.000000 0.000000 0.000000 0.000000 1441833057 0.000000 0.000000 0.000000 0.000000 1441833057 0.000000 0.000000 0.000000 0.000000 1441833057 0.000000 0.000000 0.000000 0.000000 1441833057 0.000000 0.000000 0.000000 0.000000 1441833057 0.000000 0.000000 0.000000 0.000000 1441833057 0.000000 0.000000 0.000000 0.000000 1441833057 0.000000 0.000000 0.000000 0.000000 1441833057 0.000000 0.000000 0.000000 0.000000 1441833057 0.000000 0.000000 0.000000 0.000000 1441833057 0.000000 0.000000 0.000000 0.000000 1441833057 0.000000 0.000000 0.000000 0.000000 1441833057 0.000000 0.000000 0.000000 0.000000 1441833057 0.000000 0.000000 0.000000 0.000000 1441833057 0.000000 0.000000 0.000000 0.000000 1441833057 0.000000 0.000000 0.000000 0.000000 1441833057 0.000000 0.000000 0.000000 0.000000 1441833057 0.000000 0.000000 0.000000 0.000000 1441833057 0.000000 0.000000 0.000000 0.000000 1441833057 0.000000 0.000000 0.000000 0.000000 1441833057 0.000000 0.000000 0.000000 0.000000 1441833057 0.000000 0.000000 0.000000 0.000000 1441833057 0.000000 0.000000 0.000000 0.000000 1441833057 0.000000 0.000000 0.000000 0.000000 1441833057 0.000000 0.000000 0.000000 0.000000 1441833057 0.000000 0.000000 0.000000 0.000000 1441833057 0.000000 0.000000 0.000000 0.000000 1441833057 0.000000 0.000000 0.000000 0.000000 1441833057 0.000000 0.000000 0.000000 0.000000 1441833057 0.000000 0.000000 0.000000 0.000000 1441833057 0.000000 0.000000 0.000000 0.000000 1441833057 0.000000 0.000000 0.000000 0.000000 1441833058 0.000000 0.000000 0.000000 0.000000 1441833058 0.000000 0.000000 0.000000 0.000000 1441833058 0.000000 0.000000 0.000000 0.000000 1441833058 0.000000 0.000000 0.000000 0.000000 1441833058 0.000000 0.000000 0.000000 0.000000 1441833058 0.000000 0.000000 0.000000 0.000000 1441833058 0.000000 0.000000 0.000000 0.000000 1441833058 0.000000 0.000000 0.000000 0.000000 1441833058 0.000000 0.000000 0.000000 0.000000 1441833058 0.000000 0.000000 0.000000 0.000000 1441833058 0.000000 0.000000 0.000000 0.000000 1441833058 0.000000 0.000000 0.000000 0.000000 1441833058 0.000000 0.000000 0.000000 0.000000 1441833058 0.000000 0.000000 0.000000 0.000000 1441833058 0.000000 0.000000 0.000000 0.000000 1441833058 0.000000 0.000000 0.000000 0.000000 1441833058 0.000000 0.000000 0.000000 0.000000 1441833058 0.000000 0.000000 0.000000 0.000000 1441833058 0.000000 0.000000 0.000000 0.000000 1441833058 0.000000 0.000000 0.000000 0.000000 1441833058 0.000000 0.000000 0.000000 0.000000 1441833058 0.000000 0.000000 0.000000 0.000000 1441833058 0.000000 0.000000 0.000000 0.000000 1441833058 0.000000 0.000000 0.000000 0.000000 1441833058 0.000000 0.000000 0.000000 0.000000 1441833058 0.000000 0.000000 0.000000 0.000000 1441833058 0.000000 0.000000 0.000000 0.000000 1441833058 0.000000 0.000000 0.000000 0.000000 1441833058 0.000000 0.000000 0.000000 0.000000 1441833058 0.000000 0.000000 0.000000 0.000000 1441833058 0.000000 0.000000 0.000000 0.000000 1441833058 0.000000 0.000000 0.000000 0.000000 1441833058 0.000000 0.000000 0.000000 0.000000 1441833058 0.000000 0.000000 0.000000 0.000000 1441833058 0.000000 0.000000 0.000000 0.000000 1441833058 0.000000 0.000000 0.000000 0.000000 1441833058 0.000000 0.000000 0.000000 0.000000 1441833058 0.000000 0.000000 0.000000 0.000000 1441833058 0.000000 0.000000 0.000000 0.000000 1441833058 0.000000 0.000000 0.000000 0.000000 1441833058 0.000000 0.000000 0.000000 0.000000 1441833058 0.000000 0.000000 0.000000 0.000000 1441833058 0.000000 0.000000 0.000000 0.000000 1441833058 0.000000 0.000000 0.000000 0.000000 1441833058 0.000000 0.000000 0.000000 0.000000 1441833058 0.000000 0.000000 0.000000 0.000000 1441833058 0.000000 0.000000 0.000000 0.000000 1441833058 0.000000 0.000000 0.000000 0.000000 1441833058 0.000000 0.000000 0.000000 0.000000 1441833058 0.000000 0.000000 0.000000 0.000000 1441833058 0.000000 0.000000 0.000000 0.000000 1441833058 0.000000 0.000000 0.000000 0.000000 1441833058 0.000000 0.000000 0.000000 0.000000 1441833058 0.000000 0.000000 0.000000 0.000000 1441833058 0.000000 0.000000 0.000000 0.000000 1441833058 0.000000 0.000000 0.000000 0.000000 1441833058 0.000000 0.000000 0.000000 0.000000 1441833058 0.000000 0.000000 0.000000 0.000000 1441833058 0.000000 0.000000 0.000000 0.000000 1441833058 0.000000 0.000000 0.000000 0.000000 1441833058 0.000000 0.000000 0.000000 0.000000 1441833058 0.000000 0.000000 0.000000 0.000000 1441833058 0.000000 0.000000 0.000000 0.000000 1441833058 0.000000 0.000000 0.000000 0.000000 1441833058 0.000000 0.000000 0.000000 0.000000 1441833058 0.000000 0.000000 0.000000 0.000000 1441833058 0.000000 0.000000 0.000000 0.000000 1441833058 0.000000 0.000000 0.000000 0.000000 1441833058 0.000000 0.000000 0.000000 0.000000 1441833058 0.000000 0.000000 0.000000 0.000000 1441833058 0.000000 0.000000 0.000000 0.000000 1441833058 0.000000 0.000000 0.000000 0.000000 1441833058 0.000000 0.000000 0.000000 0.000000 1441833058 0.000000 0.000000 0.000000 0.000000 1441833058 0.000000 0.000000 0.000000 0.000000 1441833058 0.000000 0.000000 0.000000 0.000000 1441833058 0.000000 0.000000 0.000000 0.000000 1441833058 0.000000 0.000000 0.000000 0.000000 1441833058 0.000000 0.000000 0.000000 0.000000 1441833058 0.000000 0.000000 0.000000 0.000000 1441833058 0.000000 0.000000 0.000000 0.000000 1441833058 0.000000 0.000000 0.000000 0.000000 1441833058 0.000000 0.000000 0.000000 0.000000 1441833058 0.000000 0.000000 0.000000 0.000000 1441833058 0.000000 0.000000 0.000000 0.000000 1441833058 0.000000 0.000000 0.000000 0.000000 1441833058 0.000000 0.000000 0.000000 0.000000 1441833058 0.000000 0.000000 0.000000 0.000000 1441833058 0.000000 0.000000 0.000000 0.000000 1441833058 0.000000 0.000000 0.000000 0.000000 1441833058 0.000000 0.000000 0.000000 0.000000 1441833058 0.000000 0.000000 0.000000 0.000000 1441833058 0.000000 0.000000 0.000000 0.000000 1441833058 0.000000 0.000000 0.000000 0.000000 1441833058 0.000000 0.000000 0.000000 0.000000 1441833058 0.000000 0.000000 0.000000 0.000000 1441833058 0.000000 0.000000 0.000000 0.000000 1441833058 0.000000 0.000000 0.000000 0.000000 1441833058 0.000000 0.000000 0.000000 0.000000 1441833058 0.000000 0.000000 0.000000 0.000000 1441833058 0.000000 0.000000 0.000000 0.000000 1441833058 0.000000 0.000000 0.000000 0.000000 1441833058 0.000000 0.000000 0.000000 0.000000 1441833058 0.000000 0.000000 0.000000 0.000000 1441833058 0.000000 0.000000 0.000000 0.000000 1441833058 0.000000 0.000000 0.000000 0.000000 1441833058 0.000000 0.000000 0.000000 0.000000 1441833058 0.000000 0.000000 0.000000 0.000000 1441833058 0.000000 0.000000 0.000000 0.000000 1441833058 0.000000 0.000000 0.000000 0.000000 1441833058 0.000000 0.000000 0.000000 0.000000 1441833058 0.000000 0.000000 0.000000 0.000000 1441833058 0.000000 0.000000 0.000000 0.000000 1441833058 0.000000 0.000000 0.000000 0.000000 1441833058 0.000000 0.000000 0.000000 0.000000 1441833058 0.000000 0.000000 0.000000 0.000000 1441833058 0.000000 0.000000 0.000000 0.000000 1441833058 0.000000 0.000000 0.000000 0.000000 1441833058 0.000000 0.000000 0.000000 0.000000 1441833058 0.000000 0.000000 0.000000 0.000000 1441833058 0.000000 0.000000 0.000000 0.000000 1441833058 0.000000 0.000000 0.000000 0.000000 1441833059 0.000000 0.000000 0.000000 0.000000 1441833059 0.000000 0.000000 0.000000 0.000000 1441833059 0.000000 0.000000 0.000000 0.000000 1441833059 0.000000 0.000000 0.000000 0.000000 1441833059 0.000000 0.000000 0.000000 0.000000 1441833059 0.000000 0.000000 0.000000 0.000000 1441833059 0.000000 0.000000 0.000000 0.000000 1441833059 0.000000 0.000000 0.000000 0.000000 1441833059 0.000000 0.000000 0.000000 0.000000 1441833059 0.000000 0.000000 0.000000 0.000000 1441833059 0.000000 0.000000 0.000000 0.000000 1441833059 0.000000 0.000000 0.000000 0.000000 1441833059 0.000000 0.000000 0.000000 0.000000 1441833059 0.000000 0.000000 0.000000 0.000000 1441833059 0.000000 0.000000 0.000000 0.000000 1441833059 0.000000 0.000000 0.000000 0.000000 1441833059 0.000000 0.000000 0.000000 0.000000 1441833059 0.000000 0.000000 0.000000 0.000000 1441833059 0.000000 0.000000 0.000000 0.000000 1441833059 0.000000 0.000000 0.000000 0.000000 1441833059 0.000000 0.000000 0.000000 0.000000 1441833059 0.000000 0.000000 0.000000 0.000000 1441833059 
0.000000 0.000000 0.000000 0.000000 1441833061 0.000000 0.000000 0.000000 0.000000 1441833061 0.000000 0.000000 0.000000 0.000000 1441833061 0.000000 0.000000 0.000000 0.000000 1441833061 0.000000 0.000000 0.000000 0.000000 1441833061 0.000000 0.000000 0.000000 0.000000 1441833061 0.000000 0.000000 0.000000 0.000000 1441833061 0.000000 0.000000 0.000000 0.000000 1441833061 0.000000 0.000000 0.000000 0.000000 1441833061 0.000000 0.000000 0.000000 0.000000 1441833061 0.000000 0.000000 0.000000 0.000000 1441833061 0.000000 0.000000 0.000000 0.000000 1441833061 0.000000 0.000000 0.000000 0.000000 1441833061 0.000000 0.000000 0.000000 0.000000 1441833061 0.000000 0.000000 0.000000 0.000000 1441833061 0.000000 0.000000 0.000000 0.000000 1441833061 0.000000 0.000000 0.000000 0.000000 1441833061 0.000000 0.000000 0.000000 0.000000 1441833061 0.000000 0.000000 0.000000 0.000000 1441833061 0.000000 0.000000 0.000000 0.000000 1441833061 0.000000 0.000000 0.000000 0.000000 1441833061 0.000000 0.000000 0.000000 0.000000 1441833061 0.000000 0.000000 0.000000 0.000000 1441833061 0.000000 0.000000 0.000000 0.000000 1441833061 0.000000 0.000000 0.000000 0.000000 1441833061 0.000000 0.000000 0.000000 0.000000 1441833061 0.000000 0.000000 0.000000 0.000000 1441833061 0.000000 0.000000 0.000000 0.000000 1441833061 0.000000 0.000000 0.000000 0.000000 1441833061 0.000000 0.000000 0.000000 0.000000 1441833061 0.000000 0.000000 0.000000 0.000000 1441833061 0.000000 0.000000 0.000000 0.000000 1441833061 0.000000 0.000000 0.000000 0.000000 1441833061 0.000000 0.000000 0.000000 0.000000 1441833061 0.000000 0.000000 0.000000 0.000000 1441833061 0.000000 0.000000 0.000000 0.000000 1441833061 0.000000 0.000000 0.000000 0.000000 1441833061 0.000000 0.000000 0.000000 0.000000 1441833061 0.000000 0.000000 0.000000 0.000000 1441833061 0.000000 0.000000 0.000000 0.000000 1441833061 0.000000 0.000000 0.000000 0.000000 1441833061 0.000000 0.000000 0.000000 0.000000 1441833061 0.000000 0.000000 0.000000 0.000000 1441833061 0.000000 0.000000 0.000000 0.000000 1441833061 0.000000 0.000000 0.000000 0.000000 1441833061 0.000000 0.000000 0.000000 0.000000 1441833061 0.000000 0.000000 0.000000 0.000000 1441833061 0.000000 0.000000 0.000000 0.000000 1441833061 0.000000 0.000000 0.000000 0.000000 1441833061 0.000000 0.000000 0.000000 0.000000 1441833061 0.000000 0.000000 0.000000 0.000000 1441833061 0.000000 0.000000 0.000000 0.000000 1441833061 0.000000 0.000000 0.000000 0.000000 1441833061 0.000000 0.000000 0.000000 0.000000 1441833061 0.000000 0.000000 0.000000 0.000000 1441833061 0.000000 0.000000 0.000000 0.000000 1441833062 0.000000 0.000000 0.000000 0.000000 1441833062 0.000000 0.000000 0.000000 0.000000 1441833062 0.000000 0.000000 0.000000 0.000000 1441833062 0.000000 0.000000 0.000000 0.000000 1441833062 0.000000 0.000000 0.000000 0.000000 1441833062 0.000000 0.000000 0.000000 0.000000 1441833062 0.000000 0.000000 0.000000 0.000000 1441833062 0.000000 0.000000 0.000000 0.000000 1441833062 0.000000 0.000000 0.000000 0.000000 1441833062 0.000000 0.000000 0.000000 0.000000 1441833062 0.000000 0.000000 0.000000 0.000000 1441833062 0.000000 0.000000 0.000000 0.000000 1441833062 0.000000 0.000000 0.000000 0.000000 1441833062 0.000000 0.000000 0.000000 0.000000 1441833062 0.000000 0.000000 0.000000 0.000000 1441833062 0.000000 0.000000 0.000000 0.000000 1441833062 0.000000 0.000000 0.000000 0.000000 1441833062 0.000000 0.000000 0.000000 0.000000 1441833062 0.000000 0.000000 0.000000 0.000000 1441833062 0.000000 0.000000 0.000000 0.000000 1441833062 0.000000 0.000000 0.000000 0.000000 1441833062 0.000000 0.000000 0.000000 0.000000 1441833062 0.000000 0.000000 0.000000 0.000000 1441833062 0.000000 0.000000 0.000000 0.000000 1441833062 0.000000 0.000000 0.000000 0.000000 1441833062 0.000000 0.000000 0.000000 0.000000 1441833062 0.000000 0.000000 0.000000 0.000000 1441833062 0.000000 0.000000 0.000000 0.000000 1441833062 0.000000 0.000000 0.000000 0.000000 1441833062 0.000000 0.000000 0.000000 0.000000 1441833062 0.000000 0.000000 0.000000 0.000000 1441833062 0.000000 0.000000 0.000000 0.000000 1441833062 0.000000 0.000000 0.000000 0.000000 1441833062 0.000000 0.000000 0.000000 0.000000 1441833062 0.000000 0.000000 0.000000 0.000000 1441833062 0.000000 0.000000 0.000000 0.000000 1441833062 0.000000 0.000000 0.000000 0.000000 1441833062 0.000000 0.000000 0.000000 0.000000 1441833062 0.000000 0.000000 0.000000 0.000000 1441833062 0.000000 0.000000 0.000000 0.000000 1441833062 0.000000 0.000000 0.000000 0.000000 1441833062 0.000000 0.000000 0.000000 0.000000 1441833062 0.000000 0.000000 0.000000 0.000000 1441833062 0.000000 0.000000 0.000000 0.000000 1441833062 0.000000 0.000000 0.000000 0.000000 1441833062 0.000000 0.000000 0.000000 0.000000 1441833062 0.000000 0.000000 0.000000 0.000000 1441833062 0.000000 0.000000 0.000000 0.000000 1441833062 0.000000 0.000000 0.000000 0.000000 1441833062 0.000000 0.000000 0.000000 0.000000 1441833062 0.000000 0.000000 0.000000 0.000000 1441833062 0.000000 0.000000 0.000000 0.000000 1441833062 0.000000 0.000000 0.000000 0.000000 1441833062 0.000000 0.000000 0.000000 0.000000 1441833062 0.000000 0.000000 0.000000 0.000000 1441833062 0.000000 0.000000 0.000000 0.000000 1441833062 0.000000 0.000000 0.000000 0.000000 1441833062 0.000000 0.000000 0.000000 0.000000 1441833062 0.000000 0.000000 0.000000 0.000000 1441833062 0.000000 0.000000 0.000000 0.000000 1441833062 0.000000 0.000000 0.000000 0.000000 1441833062 0.000000 0.000000 0.000000 0.000000 1441833062 0.000000 0.000000 0.000000 0.000000 1441833062 0.000000 0.000000 0.000000 0.000000 1441833062 0.000000 0.000000 0.000000 0.000000 1441833062 0.000000 0.000000 0.000000 0.000000 1441833062 0.000000 0.000000 0.000000 0.000000 1441833062 0.000000 0.000000 0.000000 0.000000 1441833062 0.000000 0.000000 0.000000 0.000000 1441833062 0.000000 0.000000 0.000000 0.000000 1441833062 0.000000 0.000000 0.000000 0.000000 1441833062 0.000000 0.000000 0.000000 0.000000 1441833062 0.000000 0.000000 0.000000 0.000000 1441833062 0.000000 0.000000 0.000000 0.000000 1441833062 0.000000 0.000000 0.000000 0.000000 1441833062 0.000000 0.000000 0.000000 0.000000 1441833062 0.000000 0.000000 0.000000 0.000000 1441833062 0.000000 0.000000 0.000000 0.000000 1441833062 0.000000 0.000000 0.000000 0.000000 1441833062 0.000000 0.000000 0.000000 0.000000 1441833062 0.000000 0.000000 0.000000 0.000000 1441833062 0.000000 0.000000 0.000000 0.000000 1441833062 0.000000 0.000000 0.000000 0.000000 1441833062 0.000000 0.000000 0.000000 0.000000 1441833062 0.000000 0.000000 0.000000 0.000000 1441833062 0.000000 0.000000 0.000000 0.000000 1441833062 0.000000 0.000000 0.000000 0.000000 1441833062 0.000000 0.000000 0.000000 0.000000 1441833062 0.000000 0.000000 0.000000 0.000000 1441833062 0.000000 0.000000 0.000000 0.000000 1441833062 0.000000 0.000000 0.000000 0.000000 1441833062 0.000000 0.000000 0.000000 0.000000 1441833062 0.000000 0.000000 0.000000 0.000000 1441833062 0.000000 0.000000 0.000000 0.000000 1441833062 0.000000 0.000000 0.000000 0.000000 1441833062 0.000000 0.000000 0.000000 0.000000 1441833062 0.000000 0.000000 0.000000 0.000000 1441833062 0.000000 0.000000 0.000000 0.000000 1441833062 0.000000 0.000000 0.000000 0.000000 1441833062 0.000000 0.000000 0.000000 0.000000 1441833062 0.000000 0.000000 0.000000 0.000000 1441833062 0.000000 0.000000 0.000000 0.000000 1441833062 0.000000 0.000000 0.000000 0.000000 1441833062 0.000000 0.000000 0.000000 0.000000 1441833062 0.000000 0.000000 0.000000 0.000000 1441833062 0.000000 0.000000 0.000000 0.000000 1441833062 0.000000 0.000000 0.000000 0.000000 1441833062 0.000000 0.000000 0.000000 0.000000 1441833062 0.000000 0.000000 0.000000 0.000000 1441833062 0.000000 0.000000 0.000000 0.000000 1441833062 0.000000 0.000000 0.000000 0.000000 1441833062 0.000000 0.000000 0.000000 0.000000 1441833062 0.000000 0.000000 0.000000 0.000000 1441833062 0.000000 0.000000 0.000000 0.000000 1441833062 0.000000 0.000000 0.000000 0.000000 1441833062 0.000000 0.000000 0.000000 0.000000 1441833062 0.000000 0.000000 0.000000 0.000000 1441833062 0.000000 0.000000 0.000000 0.000000 1441833062 0.000000 0.000000 0.000000 0.000000 1441833062 0.000000 0.000000 0.000000 0.000000 1441833062 0.000000 0.000000 0.000000 0.000000 1441833063 0.000000 0.000000 0.000000 0.000000 1441833063 0.000000 0.000000 0.000000 0.000000 1441833063 0.000000 0.000000 0.000000 0.000000 1441833063 0.000000 0.000000 0.000000 0.000000 1441833063 0.000000 0.000000 0.000000 0.000000 1441833063 0.000000 0.000000 0.000000 0.000000 1441833063 0.000000 0.000000 0.000000 0.000000 1441833063 0.000000 0.000000 0.000000 0.000000 1441833063 0.000000 0.000000 0.000000 0.000000 1441833063 0.000000 0.000000 0.000000 0.000000 1441833063 0.000000 0.000000 0.000000 0.000000 1441833063 0.000000 0.000000 0.000000 0.000000 1441833063 0.000000 0.000000 0.000000 0.000000 1441833063 0.000000 0.000000 0.000000 0.000000 1441833063 0.000000 0.000000 0.000000 0.000000 1441833063 0.000000 0.000000 0.000000 0.000000 1441833063 0.000000 0.000000 0.000000 0.000000 1441833063 0.000000 0.000000 0.000000 0.000000 1441833063 0.000000 0.000000 0.000000 0.000000 1441833063 0.000000 0.000000 0.000000 0.000000 1441833063 0.000000 0.000000 0.000000 0.000000 1441833063 0.000000 0.000000 0.000000 0.000000 1441833063 0.000000 0.000000 0.000000 0.000000 1441833063 0.000000 0.000000 0.000000 0.000000 1441833063 0.000000 0.000000 0.000000 0.000000 1441833063 0.000000 0.000000 0.000000 0.000000 1441833063 0.000000 0.000000 0.000000 0.000000 1441833063 0.000000 0.000000 0.000000 0.000000 1441833063 0.000000 0.000000 0.000000 0.000000 1441833063 0.000000 0.000000 0.000000 0.000000 1441833063 0.000000 0.000000 0.000000 0.000000 1441833063 0.000000 0.000000 0.000000 0.000000 1441833063 0.000000 0.000000 0.000000 0.000000 1441833063 0.000000 0.000000 0.000000 0.000000 1441833063 0.000000 0.000000 0.000000 0.000000 1441833063 0.000000 0.000000 0.000000 0.000000 1441833063 0.000000 0.000000 0.000000 0.000000 1441833063 0.000000 0.000000 0.000000 0.000000 1441833063 0.000000 0.000000 0.000000 0.000000 1441833063 0.000000 0.000000 0.000000 0.000000 1441833063 0.000000 0.000000 0.000000 0.000000 1441833063 0.000000 0.000000 0.000000 0.000000 1441833063 0.000000 0.000000 0.000000 0.000000 1441833063 0.000000 0.000000 0.000000 0.000000 1441833063 0.000000 0.000000 0.000000 0.000000 1441833063 0.000000 0.000000 0.000000 0.000000 1441833063 0.000000 0.000000 0.000000 0.000000 1441833063 0.000000 0.000000 0.000000 0.000000 1441833063 0.000000 0.000000 0.000000 0.000000 1441833063 0.000000 0.000000 0.000000 0.000000 1441833063 0.000000 0.000000 0.000000 0.000000 1441833063 0.000000 0.000000 0.000000 0.000000 1441833063 0.000000 0.000000 0.000000 0.000000 1441833063 0.000000 0.000000 0.000000 0.000000 1441833063 0.000000 0.000000 0.000000 0.000000 1441833063 0.000000 0.000000 0.000000 0.000000 1441833063 0.000000 0.000000 0.000000 0.000000 1441833063 0.000000 0.000000 0.000000 0.000000 1441833063 0.000000 0.000000 0.000000 0.000000 1441833063 0.000000 0.000000 0.000000 0.000000 1441833063 0.000000 0.000000 0.000000 0.000000 1441833063 0.000000 0.000000 0.000000 0.000000 1441833063 0.000000 0.000000 0.000000 0.000000 1441833063 0.000000 0.000000 0.000000 0.000000 1441833063 0.000000 0.000000 0.000000 0.000000 1441833063 0.000000 0.000000 0.000000 0.000000 1441833063 0.000000 0.000000 0.000000 0.000000 1441833063 0.000000 0.000000 0.000000 0.000000 1441833063 0.000000 0.000000 0.000000 0.000000 1441833063 0.000000 0.000000 0.000000 0.000000 1441833063 0.000000 0.000000 0.000000 0.000000 1441833063 0.000000 0.000000 0.000000 0.000000 1441833063 0.000000 0.000000 0.000000 0.000000 1441833063 0.000000 0.000000 0.000000 0.000000 1441833063 0.000000 0.000000 0.000000 0.000000 1441833063 0.000000 0.000000 0.000000 0.000000 1441833063 0.000000 0.000000 0.000000 0.000000 1441833063 0.000000 0.000000 0.000000 0.000000 1441833063 0.000000 0.000000 0.000000 0.000000 1441833063 0.000000 0.000000 0.000000 0.000000 1441833063 0.000000 0.000000 0.000000 0.000000 1441833063 0.000000 0.000000 0.000000 0.000000 1441833063 0.000000 0.000000 0.000000 0.000000 1441833063 0.000000 0.000000 0.000000 0.000000 1441833063 0.000000 0.000000 0.000000 0.000000 1441833063 0.000000 0.000000 0.000000 0.000000 1441833063 0.000000 0.000000 0.000000 0.000000 1441833063 0.000000 0.000000 0.000000 0.000000 1441833063 0.000000 0.000000 0.000000 0.000000 1441833063 0.000000 0.000000 0.000000 0.000000 1441833063 0.000000 0.000000 0.000000 0.000000 1441833063 0.000000 0.000000 0.000000 0.000000 1441833063 0.000000 0.000000 0.000000 0.000000 1441833063 0.000000 0.000000 0.000000 0.000000 1441833063 0.000000 0.000000 0.000000 0.000000 1441833063 0.000000 0.000000 0.000000 0.000000 1441833063 0.000000 0.000000 0.000000 0.000000 1441833063 0.000000 0.000000 0.000000 0.000000 1441833063 0.000000 0.000000 0.000000 0.000000 1441833063 0.000000 0.000000 0.000000 0.000000 1441833063 0.000000 0.000000 0.000000 0.000000 1441833063 0.000000 0.000000 0.000000 0.000000 1441833063 0.000000 0.000000 0.000000 0.000000 1441833063 0.000000 0.000000 0.000000 0.000000 1441833063 0.000000 0.000000 0.000000 0.000000 1441833063 0.000000 0.000000 0.000000 0.000000 1441833063 0.000000 0.000000 0.000000 0.000000 1441833063 0.000000 0.000000 0.000000 0.000000 1441833063 0.000000 0.000000 0.000000 0.000000 1441833063 0.000000 0.000000 0.000000 0.000000 1441833063 0.000000 0.000000 0.000000 0.000000 1441833063 0.000000 0.000000 0.000000 0.000000 1441833063 0.000000 0.000000 0.000000 0.000000 1441833063 0.000000 0.000000 0.000000 0.000000 1441833063 0.000000 0.000000 0.000000 0.000000 1441833063 0.000000 0.000000 0.000000 0.000000 1441833063 0.000000 0.000000 0.000000 0.000000 1441833063 0.000000 0.000000 0.000000 0.000000 1441833063 0.000000 0.000000 0.000000 0.000000 1441833063 0.000000 0.000000 0.000000 0.000000 1441833063 0.000000 0.000000 0.000000 0.000000 1441833064 0.000000 0.000000 0.000000 0.000000 1441833064 0.000000 0.000000 0.000000 0.000000 1441833064 0.000000 0.000000 0.000000 0.000000 1441833064 0.000000 0.000000 0.000000 0.000000 1441833064 0.000000 0.000000 0.000000 0.000000 1441833064 0.000000 0.000000 0.000000 0.000000 1441833064 0.000000 0.000000 0.000000 0.000000 1441833064 0.000000 0.000000 0.000000 0.000000 1441833064 0.000000 0.000000 0.000000 0.000000 1441833064 0.000000 0.000000 0.000000 0.000000 1441833064 0.000000 0.000000 0.000000 0.000000 1441833064 0.000000 0.000000 0.000000 0.000000 1441833064 0.000000 0.000000 0.000000 0.000000 1441833064 0.000000 0.000000 0.000000 0.000000 1441833064 0.000000 0.000000 0.000000 0.000000 1441833064 0.000000 0.000000 0.000000 0.000000 1441833064 0.000000 0.000000 0.000000 0.000000 1441833064 0.000000 0.000000 0.000000 0.000000 1441833064 0.000000 0.000000 0.000000 0.000000 1441833064 0.000000 0.000000 0.000000 0.000000 1441833064 0.000000 0.000000 0.000000 0.000000 1441833064 0.000000 0.000000 0.000000 0.000000 1441833064 0.000000 0.000000 0.000000 0.000000 1441833064 0.000000 0.000000 0.000000 0.000000 1441833064 0.000000 0.000000 0.000000 0.000000 1441833064 0.000000 0.000000 0.000000 0.000000 1441833064 0.000000 0.000000 0.000000 0.000000 1441833064 0.000000 0.000000 0.000000 0.000000 1441833064 0.000000 0.000000 0.000000 0.000000 1441833064 0.000000 0.000000 0.000000 0.000000 1441833064 0.000000 0.000000 0.000000 0.000000 1441833064 0.000000 0.000000 0.000000 0.000000 1441833064 0.000000 0.000000 0.000000 0.000000 1441833064 0.000000 0.000000 0.000000 0.000000 1441833064 0.000000 0.000000 0.000000 0.000000 1441833064 0.000000 0.000000 0.000000 0.000000 1441833064 0.000000 0.000000 0.000000 0.000000 1441833064 0.000000 0.000000 0.000000 0.000000 1441833064 0.000000 0.000000 0.000000 0.000000 1441833064 0.000000 0.000000 0.000000 0.000000 1441833064 0.000000 0.000000 0.000000 0.000000 1441833064 0.000000 0.000000 0.000000 0.000000 1441833064 0.000000 0.000000 0.000000 0.000000 1441833064 0.000000 0.000000 0.000000 0.000000 1441833064 0.000000 0.000000 0.000000 0.000000 1441833064 0.000000 0.000000 0.000000 0.000000 1441833064 0.000000 0.000000 0.000000 0.000000 1441833064 0.000000 0.000000 0.000000 0.000000 1441833064 0.000000 0.000000 0.000000 0.000000 1441833064 0.000000 0.000000 0.000000 0.000000 1441833064 0.000000 0.000000 0.000000 0.000000 1441833064 0.000000 0.000000 0.000000 0.000000 1441833064 0.000000 0.000000 0.000000 0.000000 1441833064 0.000000 0.000000 0.000000 0.000000 1441833064 0.000000 0.000000 0.000000 0.000000 1441833064 0.000000 0.000000 0.000000 0.000000 1441833064 0.000000 0.000000 0.000000 0.000000 1441833064 0.000000 0.000000 0.000000 0.000000 1441833064 0.000000 0.000000 0.000000 0.000000 1441833064 0.000000 0.000000 0.000000 0.000000 1441833064 0.000000 0.000000 0.000000 0.000000 1441833064 0.000000 0.000000 0.000000 0.000000 1441833064 0.000000 0.000000 0.000000 0.000000 1441833064 0.000000 0.000000 0.000000 0.000000 1441833064 0.000000 0.000000 0.000000 0.000000 1441833064 0.000000 0.000000 0.000000 0.000000 1441833064 0.000000 0.000000 0.000000 0.000000 1441833064 0.000000 0.000000 0.000000 0.000000 1441833064 0.000000 0.000000 0.000000 0.000000 1441833064 0.000000 0.000000 0.000000 0.000000 1441833064 0.000000 0.000000 0.000000 0.000000 1441833064 0.000000 0.000000 0.000000 0.000000 1441833064 0.000000 0.000000 0.000000 0.000000 1441833064 0.000000 0.000000 0.000000 0.000000 1441833064 0.000000 0.000000 0.000000 0.000000 1441833064 0.000000 0.000000 0.000000 0.000000 1441833064 0.000000 0.000000 0.000000 0.000000 1441833064 0.000000 0.000000 0.000000 0.000000 1441833064 0.000000 0.000000 0.000000 0.000000 1441833064 0.000000 0.000000 0.000000 0.000000 1441833064 0.000000 0.000000 0.000000 0.000000 1441833064 0.000000 0.000000 0.000000 0.000000 1441833064 0.000000 0.000000 0.000000 0.000000 1441833064 0.000000 0.000000 0.000000 0.000000 1441833064 0.000000 0.000000 0.000000 0.000000 1441833064 0.000000 0.000000 0.000000 0.000000 1441833064 0.000000 0.000000 0.000000 0.000000 1441833064 0.000000 0.000000 0.000000 0.000000 1441833064 0.000000 0.000000 0.000000 0.000000 1441833064 0.000000 0.000000 0.000000 0.000000 1441833064 0.000000 0.000000 0.000000 0.000000 1441833064 0.000000 0.000000 0.000000 0.000000 1441833064 0.000000 0.000000 0.000000 0.000000 1441833064 0.000000 0.000000 0.000000 0.000000 1441833064 0.000000 0.000000 0.000000 0.000000 1441833064 0.000000 0.000000 0.000000 0.000000 1441833064 0.000000 0.000000 0.000000 0.000000 1441833064 0.000000 0.000000 0.000000 0.000000 1441833064 0.000000 0.000000 0.000000 0.000000 1441833064 0.000000 0.000000 0.000000 0.000000 1441833064 0.000000 0.000000 0.000000 0.000000 1441833064 0.000000 0.000000 0.000000 0.000000 1441833064 0.000000 0.000000 0.000000 0.000000 1441833064 0.000000 0.000000 0.000000 0.000000 1441833064 0.000000 0.000000 0.000000 0.000000 1441833064 0.000000 0.000000 0.000000 0.000000 1441833064 0.000000 0.000000 0.000000 0.000000 1441833064 0.000000 0.000000 0.000000 0.000000 1441833064 0.000000 0.000000 0.000000 0.000000 1441833064 0.000000 0.000000 0.000000 0.000000 1441833064 0.000000 0.000000 0.000000 0.000000 1441833064 0.000000 0.000000 0.000000 0.000000 1441833064 0.000000 0.000000 0.000000 0.000000 1441833064 0.000000 0.000000 0.000000 0.000000 1441833064 0.000000 0.000000 0.000000 0.000000 1441833064 0.000000 0.000000 0.000000 0.000000 1441833064 0.000000 0.000000 0.000000 0.000000 1441833064 0.000000 0.000000 0.000000 0.000000 1441833064 0.000000 0.000000 0.000000 0.000000 1441833064 0.000000 0.000000 0.000000 0.000000 1441833064 0.000000 0.000000 0.000000 0.000000 1441833065 0.000000 0.000000 0.000000 0.000000 1441833065 0.000000 0.000000 0.000000 0.000000 1441833065 0.000000 0.000000 0.000000 0.000000 1441833065 0.000000 0.000000 0.000000 0.000000 1441833065 0.000000 0.000000 0.000000 0.000000 1441833065 0.000000 0.000000 0.000000 0.000000 1441833065 0.000000 0.000000 0.000000 0.000000 1441833065 0.000000 0.000000 0.000000 0.000000 1441833065 0.000000 0.000000 0.000000 0.000000 1441833065 0.000000 0.000000 0.000000 0.000000 1441833065 0.000000 0.000000 0.000000 0.000000 1441833065 0.000000 0.000000 0.000000 0.000000 1441833065 0.000000 0.000000 0.000000 0.000000 1441833065 0.000000 0.000000 0.000000 0.000000 1441833065 0.000000 0.000000 0.000000 0.000000 1441833065 0.000000 0.000000 0.000000 0.000000 1441833065 0.000000 0.000000 0.000000 0.000000 1441833065 0.000000 0.000000 0.000000 0.000000 1441833065 0.000000 0.000000 0.000000 0.000000 1441833065 0.000000 0.000000 0.000000 0.000000 1441833065 0.000000 0.000000 0.000000 0.000000 1441833065 0.000000 0.000000 0.000000 0.000000 1441833065 0.000000 0.000000 0.000000 0.000000 1441833065 0.000000 0.000000 0.000000 0.000000 1441833065 0.000000 0.000000 0.000000 0.000000 1441833065 0.000000 0.000000 0.000000 0.000000 1441833065 0.000000 0.000000 0.000000 0.000000 1441833065 0.000000 0.000000 0.000000 0.000000 1441833065 0.000000 0.000000 0.000000 0.000000 1441833065 0.000000 0.000000 0.000000 0.000000 1441833065 0.000000 0.000000 0.000000 0.000000 1441833065 0.000000 0.000000 0.000000 0.000000 1441833065 0.000000 0.000000 0.000000 0.000000 1441833065 0.000000 0.000000 0.000000 0.000000 1441833065 0.000000 0.000000 0.000000 0.000000 1441833065 0.000000 0.000000 0.000000 0.000000 1441833065 0.000000 0.000000 0.000000 0.000000 1441833065 0.000000 0.000000 0.000000 0.000000 1441833065 0.000000 0.000000 0.000000 0.000000 1441833065 0.000000 0.000000 0.000000 0.000000 1441833065 0.000000 0.000000 0.000000 0.000000 1441833065 0.000000 0.000000 0.000000 0.000000 1441833065 0.000000 0.000000 0.000000 0.000000 1441833065 0.000000 0.000000 0.000000 0.000000 1441833065 0.000000 0.000000 0.000000 0.000000 1441833065 0.000000 0.000000 0.000000 0.000000 1441833065 0.000000 0.000000 0.000000 0.000000 1441833065 0.000000 0.000000 0.000000 0.000000 1441833065 0.000000 0.000000 0.000000 0.000000 1441833065 0.000000 0.000000 0.000000 0.000000 1441833065 0.000000 0.000000 0.000000 0.000000 1441833065 0.000000 0.000000 0.000000 0.000000 1441833065 0.000000 0.000000 0.000000 0.000000 1441833065 0.000000 0.000000 0.000000 0.000000 1441833065 0.000000 0.000000 0.000000 0.000000 1441833065 0.000000 0.000000 0.000000 0.000000 1441833065 0.000000 0.000000 0.000000 0.000000 1441833065 0.000000 0.000000 0.000000 0.000000 1441833065 0.000000 0.000000 0.000000 0.000000 1441833065 0.000000 0.000000 0.000000 0.000000 1441833065 0.000000 0.000000 0.000000 0.000000 1441833065 0.000000 0.000000 0.000000 0.000000 1441833065 0.000000 0.000000 0.000000 0.000000 1441833065 0.000000 0.000000 0.000000 0.000000 1441833065 0.000000 0.000000 0.000000 0.000000 1441833065 0.000000 0.000000 0.000000 0.000000 1441833065 0.000000 0.000000 0.000000 0.000000 1441833065 0.000000 0.000000 0.000000 0.000000 1441833065 0.000000 0.000000 0.000000 0.000000 1441833065 0.000000 0.000000 0.000000 0.000000 1441833065 0.000000 0.000000 0.000000 0.000000 1441833065 0.000000 0.000000 0.000000 0.000000 1441833065 0.000000 0.000000 0.000000 0.000000 1441833065 0.000000 0.000000 0.000000 0.000000 1441833065 0.000000 0.000000 0.000000 0.000000 1441833065 0.000000 0.000000 0.000000 0.000000 1441833065 0.000000 0.000000 0.000000 0.000000 1441833065 0.000000 0.000000 0.000000 0.000000 1441833065 0.000000 0.000000 0.000000 0.000000 1441833065 0.000000 0.000000 0.000000 0.000000 1441833065 0.000000 0.000000 0.000000 0.000000 1441833065 0.000000 0.000000 0.000000 0.000000 1441833065 0.000000 0.000000 0.000000 0.000000 1441833065 0.000000 0.000000 0.000000 0.000000 1441833065 0.000000 0.000000 0.000000 0.000000 1441833065 0.000000 0.000000 0.000000 0.000000 1441833065 0.000000 0.000000 0.000000 0.000000 1441833065 0.000000 0.000000 0.000000 0.000000 1441833065 0.000000 0.000000 0.000000 0.000000 1441833065 0.000000 0.000000 0.000000 0.000000 1441833065 0.000000 0.000000 0.000000 0.000000 1441833065 0.000000 0.000000 0.000000 0.000000 1441833065 0.000000 0.000000 0.000000 0.000000 1441833065 0.000000 0.000000 0.000000 0.000000 1441833065 0.000000 0.000000 0.000000 0.000000 1441833065 0.000000 0.000000 0.000000 0.000000 1441833065 0.000000 0.000000 0.000000 0.000000 1441833065 0.000000 0.000000 0.000000 0.000000 1441833065 0.000000 0.000000 0.000000 0.000000 1441833065 0.000000 0.000000 0.000000 0.000000 1441833065 0.000000 0.000000 0.000000 0.000000 1441833065 0.000000 0.000000 0.000000 0.000000 1441833065 0.000000 0.000000 0.000000 0.000000 1441833065 0.000000 0.000000 0.000000 0.000000 1441833065 0.000000 0.000000 0.000000 0.000000 1441833065 0.000000 0.000000 0.000000 0.000000 1441833065 0.000000 0.000000 0.000000 0.000000 1441833065 0.000000 0.000000 0.000000 0.000000 1441833065 0.000000 0.000000 0.000000 0.000000 1441833065 0.000000 0.000000 0.000000 0.000000 1441833065 0.000000 0.000000 0.000000 0.000000 1441833065 0.000000 0.000000 0.000000 0.000000 1441833065 0.000000 0.000000 0.000000 0.000000 1441833065 0.000000 0.000000 0.000000 0.000000 1441833065 0.000000 0.000000 0.000000 0.000000 1441833065 0.000000 0.000000 0.000000 0.000000 1441833065 0.000000 0.000000 0.000000 0.000000 1441833065 0.000000 0.000000 0.000000 0.000000 1441833065 0.000000 0.000000 0.000000 0.000000 1441833066 0.000000 0.000000 0.000000 0.000000 1441833066 0.000000 0.000000 0.000000 0.000000 1441833066 0.000000 0.000000 0.000000 0.000000 1441833066 0.000000 0.000000 0.000000 0.000000 1441833066 0.000000 0.000000 0.000000 0.000000 1441833066 0.000000 0.000000 0.000000 0.000000 1441833066 0.000000 0.000000 0.000000 0.000000 1441833066 0.000000 0.000000 0.000000 0.000000 1441833066 0.000000 0.000000 0.000000 0.000000 1441833066 0.000000 0.000000 0.000000 0.000000 1441833066 0.000000 0.000000 0.000000 0.000000 1441833066 0.000000 0.000000 0.000000 0.000000 1441833066 0.000000 0.000000 0.000000 0.000000 1441833066 0.000000 0.000000 0.000000 0.000000 1441833066 0.000000 0.000000 0.000000 0.000000 1441833066 0.000000 0.000000 0.000000 0.000000 1441833066 0.000000 0.000000 0.000000 0.000000 1441833066 0.000000 0.000000 0.000000 0.000000 1441833066 0.000000 0.000000 0.000000 0.000000 1441833066 0.000000 0.000000 0.000000 0.000000 1441833066 0.000000 0.000000 0.000000 0.000000 1441833066 0.000000 0.000000 0.000000 0.000000 1441833066 0.000000 0.000000 0.000000 0.000000 1441833066 0.000000 0.000000 0.000000 0.000000 1441833066 0.000000 0.000000 0.000000 0.000000 1441833066 0.000000 0.000000 0.000000 0.000000 1441833066 0.000000 0.000000 0.000000 0.000000 1441833066 0.000000 0.000000 0.000000 0.000000 1441833066 0.000000 0.000000 0.000000 0.000000 1441833066 0.000000 0.000000 0.000000 0.000000 1441833066 0.000000 0.000000 0.000000 0.000000 1441833066 0.000000 0.000000 0.000000 0.000000 1441833066 0.000000 0.000000 0.000000 0.000000 1441833066 0.000000 0.000000 0.000000 0.000000 1441833066 0.000000 0.000000 0.000000 0.000000 1441833066 0.000000 0.000000 0.000000 0.000000 1441833066 0.000000 0.000000 0.000000 0.000000 1441833066 0.000000 0.000000 0.000000 0.000000 1441833066 0.000000 0.000000 0.000000 0.000000 1441833066 0.000000 0.000000 0.000000 0.000000 1441833066 0.000000 0.000000 0.000000 0.000000 1441833066 0.000000 0.000000 0.000000 0.000000 1441833066 0.000000 0.000000 0.000000 0.000000 1441833066 0.000000 0.000000 0.000000 0.000000 1441833066 0.000000 0.000000 0.000000 0.000000 1441833066 0.000000 0.000000 0.000000 0.000000 1441833066 0.000000 0.000000 0.000000 0.000000 1441833066 0.000000 0.000000 0.000000 0.000000 1441833066 0.000000 0.000000 0.000000 0.000000 1441833066 0.000000 0.000000 0.000000 0.000000 1441833066 0.000000 0.000000 0.000000 0.000000 1441833066 0.000000 0.000000 0.000000 0.000000 1441833066 0.000000 0.000000 0.000000 0.000000 1441833066 0.000000 0.000000 0.000000 0.000000 1441833066 0.000000 0.000000 0.000000 0.000000 1441833066 0.000000 0.000000 0.000000 0.000000 1441833066 0.000000 0.000000 0.000000 0.000000 1441833066 0.000000 0.000000 0.000000 0.000000 1441833066 0.000000 0.000000 0.000000 0.000000 1441833066 0.000000 0.000000 0.000000 0.000000 1441833066 0.000000 0.000000 0.000000 0.000000 1441833066 0.000000 0.000000 0.000000 0.000000 1441833066 0.000000 0.000000 0.000000 0.000000 1441833066 0.000000 0.000000 0.000000 0.000000 1441833066 0.000000 0.000000 0.000000 0.000000 1441833066 0.000000 0.000000 0.000000 0.000000 1441833066 0.000000 0.000000 0.000000 0.000000 1441833066 0.000000 0.000000 0.000000 0.000000 1441833066 0.000000 0.000000 0.000000 0.000000 1441833066 0.000000 0.000000 0.000000 0.000000 1441833066 0.000000 0.000000 0.000000 0.000000 1441833066 0.000000 0.000000 0.000000 0.000000 1441833066 0.000000 0.000000 0.000000 0.000000 1441833066 0.000000 0.000000 0.000000 0.000000 1441833066 0.000000 0.000000 0.000000 0.000000 1441833066 0.000000 0.000000 0.000000 0.000000 1441833066 0.000000 0.000000 0.000000 0.000000 1441833066 0.000000 0.000000 0.000000 0.000000 1441833066 0.000000 0.000000 0.000000 0.000000 1441833066 0.000000 0.000000 0.000000 0.000000 1441833066 0.000000 0.000000 0.000000 0.000000 1441833066 0.000000 0.000000 0.000000 0.000000 1441833066 0.000000 0.000000 0.000000 0.000000 1441833066 0.000000 0.000000 0.000000 0.000000 1441833066 0.000000 0.000000 0.000000 0.000000 1441833066 0.000000 0.000000 0.000000 0.000000 1441833066 0.000000 0.000000 0.000000 0.000000 1441833066 0.000000 0.000000 0.000000 0.000000 1441833066 0.000000 0.000000 0.000000 0.000000 1441833066 0.000000 0.000000 0.000000 0.000000 1441833066 0.000000 0.000000 0.000000 0.000000 1441833066 0.000000 0.000000 0.000000 0.000000 1441833066 0.000000 0.000000 0.000000 0.000000 1441833066 0.000000 0.000000 0.000000 0.000000 1441833066 0.000000 0.000000 0.000000 0.000000 1441833066 0.000000 0.000000 0.000000 0.000000 1441833066 0.000000 0.000000 0.000000 0.000000 1441833066 0.000000 0.000000 0.000000 0.000000 1441833066 0.000000 0.000000 0.000000 0.000000 1441833066 0.000000 0.000000 0.000000 0.000000 1441833066 0.000000 0.000000 0.000000 0.000000 1441833066 0.000000 0.000000 0.000000 0.000000 1441833066 0.000000 0.000000 0.000000 0.000000 1441833066 0.000000 0.000000 0.000000 0.000000 1441833066 0.000000 0.000000 0.000000 0.000000 1441833066 0.000000 0.000000 0.000000 0.000000 1441833066 0.000000 0.000000 0.000000 0.000000 1441833066 0.000000 0.000000 0.000000 0.000000 1441833066 0.000000 0.000000 0.000000 0.000000 1441833066 0.000000 0.000000 0.000000 0.000000 1441833066 
0.000000 0.000000 0.000000 0.000000 1441833069 0.000000 0.000000 0.000000 0.000000 1441833069 0.000000 0.000000 0.000000 0.000000 1441833069 0.000000 0.000000 0.000000 0.000000 1441833069 0.000000 0.000000 0.000000 0.000000 1441833069 0.000000 0.000000 0.000000 0.000000 1441833069 0.000000 0.000000 0.000000 0.000000 1441833069 0.000000 0.000000 0.000000 0.000000 1441833069 0.000000 0.000000 0.000000 0.000000 1441833069 0.000000 0.000000 0.000000 0.000000 1441833069 0.000000 0.000000 0.000000 0.000000 1441833069 0.000000 0.000000 0.000000 0.000000 1441833069 0.000000 0.000000 0.000000 0.000000 1441833069 0.000000 0.000000 0.000000 0.000000 1441833069 0.000000 0.000000 0.000000 0.000000 1441833069 0.000000 0.000000 0.000000 0.000000 1441833069 0.000000 0.000000 0.000000 0.000000 1441833069 0.000000 0.000000 0.000000 0.000000 1441833069 0.000000 0.000000 0.000000 0.000000 1441833069 0.000000 0.000000 0.000000 0.000000 1441833069 0.000000 0.000000 0.000000 0.000000 1441833069 0.000000 0.000000 0.000000 0.000000 1441833069 0.000000 0.000000 0.000000 0.000000 1441833069 0.000000 0.000000 0.000000 0.000000 1441833069 0.000000 0.000000 0.000000 0.000000 1441833069 0.000000 0.000000 0.000000 0.000000 1441833069 0.000000 0.000000 0.000000 0.000000 1441833069 0.000000 0.000000 0.000000 0.000000 1441833069 0.000000 0.000000 0.000000 0.000000 1441833069 0.000000 0.000000 0.000000 0.000000 1441833069 0.000000 0.000000 0.000000 0.000000 1441833069 0.000000 0.000000 0.000000 0.000000 1441833069 0.000000 0.000000 0.000000 0.000000 1441833069 0.000000 0.000000 0.000000 0.000000 1441833069 0.000000 0.000000 0.000000 0.000000 1441833069 0.000000 0.000000 0.000000 0.000000 1441833069 0.000000 0.000000 0.000000 0.000000 1441833069 0.000000 0.000000 0.000000 0.000000 1441833069 0.000000 0.000000 0.000000 0.000000 1441833069 0.000000 0.000000 0.000000 0.000000 1441833069 0.000000 0.000000 0.000000 0.000000 1441833069 0.000000 0.000000 0.000000 0.000000 1441833069 0.000000 0.000000 0.000000 0.000000 1441833069 0.000000 0.000000 0.000000 0.000000 1441833069 0.000000 0.000000 0.000000 0.000000 1441833069 0.000000 0.000000 0.000000 0.000000 1441833069 0.000000 0.000000 0.000000 0.000000 1441833069 0.000000 0.000000 0.000000 0.000000 1441833069 0.000000 0.000000 0.000000 0.000000 1441833069 0.000000 0.000000 0.000000 0.000000 1441833069 0.000000 0.000000 0.000000 0.000000 1441833069 0.000000 0.000000 0.000000 0.000000 1441833069 0.000000 0.000000 0.000000 0.000000 1441833069 0.000000 0.000000 0.000000 0.000000 1441833069 0.000000 0.000000 0.000000 0.000000 1441833069 0.000000 0.000000 0.000000 0.000000 1441833069 0.000000 0.000000 0.000000 0.000000 1441833069 0.000000 0.000000 0.000000 0.000000 1441833069 0.000000 0.000000 0.000000 0.000000 1441833069 0.000000 0.000000 0.000000 0.000000 1441833069 0.000000 0.000000 0.000000 0.000000 1441833069 0.000000 0.000000 0.000000 0.000000 1441833069 0.000000 0.000000 0.000000 0.000000 1441833069 0.000000 0.000000 0.000000 0.000000 1441833069 0.000000 0.000000 0.000000 0.000000 1441833069 0.000000 0.000000 0.000000 0.000000 1441833069 0.000000 0.000000 0.000000 0.000000 1441833069 0.000000 0.000000 0.000000 0.000000 1441833069 0.000000 0.000000 0.000000 0.000000 1441833069 0.000000 0.000000 0.000000 0.000000 1441833069 0.000000 0.000000 0.000000 0.000000 1441833069 0.000000 0.000000 0.000000 0.000000 1441833069 0.000000 0.000000 0.000000 0.000000 1441833069 0.000000 0.000000 0.000000 0.000000 1441833069 0.000000 0.000000 0.000000 0.000000 1441833069 0.000000 0.000000 0.000000 0.000000 1441833069 0.000000 0.000000 0.000000 0.000000 1441833069 0.000000 0.000000 0.000000 0.000000 1441833069 0.000000 0.000000 0.000000 0.000000 1441833069 0.000000 0.000000 0.000000 0.000000 1441833069 0.000000 0.000000 0.000000 0.000000 1441833069 0.000000 0.000000 0.000000 0.000000 1441833069 0.000000 0.000000 0.000000 0.000000 1441833069 0.000000 0.000000 0.000000 0.000000 1441833069 0.000000 0.000000 0.000000 0.000000 1441833069 0.000000 0.000000 0.000000 0.000000 1441833069 0.000000 0.000000 0.000000 0.000000 1441833069 0.000000 0.000000 0.000000 0.000000 1441833069 0.000000 0.000000 0.000000 0.000000 1441833069 0.000000 0.000000 0.000000 0.000000 1441833069 0.000000 0.000000 0.000000 0.000000 1441833069 0.000000 0.000000 0.000000 0.000000 1441833070 0.000000 0.000000 0.000000 0.000000 1441833070 0.000000 0.000000 0.000000 0.000000 1441833070 0.000000 0.000000 0.000000 0.000000 1441833070 0.000000 0.000000 0.000000 0.000000 1441833070 0.000000 0.000000 0.000000 0.000000 1441833070 0.000000 0.000000 0.000000 0.000000 1441833070 0.000000 0.000000 0.000000 0.000000 1441833070 0.000000 0.000000 0.000000 0.000000 1441833070 0.000000 0.000000 0.000000 0.000000 1441833070 0.000000 0.000000 0.000000 0.000000 1441833070 0.000000 0.000000 0.000000 0.000000 1441833070 0.000000 0.000000 0.000000 0.000000 1441833070 0.000000 0.000000 0.000000 0.000000 1441833070 0.000000 0.000000 0.000000 0.000000 1441833070 0.000000 0.000000 0.000000 0.000000 1441833070 0.000000 0.000000 0.000000 0.000000 1441833070 0.000000 0.000000 0.000000 0.000000 1441833070 0.000000 0.000000 0.000000 0.000000 1441833070 0.000000 0.000000 0.000000 0.000000 1441833070 0.000000 0.000000 0.000000 0.000000 1441833070 0.000000 0.000000 0.000000 0.000000 1441833070 0.000000 0.000000 0.000000 0.000000 1441833070 0.000000 0.000000 0.000000 0.000000 1441833070 0.000000 0.000000 0.000000 0.000000 1441833070 0.000000 0.000000 0.000000 0.000000 1441833070 0.000000 0.000000 0.000000 0.000000 1441833070 0.000000 0.000000 0.000000 0.000000 1441833070 0.000000 0.000000 0.000000 0.000000 1441833070 0.000000 0.000000 0.000000 0.000000 1441833070 0.000000 0.000000 0.000000 0.000000 1441833070 0.000000 0.000000 0.000000 0.000000 1441833070 0.000000 0.000000 0.000000 0.000000 1441833070 0.000000 0.000000 0.000000 0.000000 1441833070 0.000000 0.000000 0.000000 0.000000 1441833070 0.000000 0.000000 0.000000 0.000000 1441833070 0.000000 0.000000 0.000000 0.000000 1441833070 0.000000 0.000000 0.000000 0.000000 1441833070 0.000000 0.000000 0.000000 0.000000 1441833070 0.000000 0.000000 0.000000 0.000000 1441833070 0.000000 0.000000 0.000000 0.000000 1441833070 0.000000 0.000000 0.000000 0.000000 1441833070 0.000000 0.000000 0.000000 0.000000 1441833070 0.000000 0.000000 0.000000 0.000000 1441833070 0.000000 0.000000 0.000000 0.000000 1441833070 0.000000 0.000000 0.000000 0.000000 1441833070 0.000000 0.000000 0.000000 0.000000 1441833070 0.000000 0.000000 0.000000 0.000000 1441833070 0.000000 0.000000 0.000000 0.000000 1441833070 0.000000 0.000000 0.000000 0.000000 1441833070 0.000000 0.000000 0.000000 0.000000 1441833070 0.000000 0.000000 0.000000 0.000000 1441833070 0.000000 0.000000 0.000000 0.000000 1441833070 0.000000 0.000000 0.000000 0.000000 1441833070 0.000000 0.000000 0.000000 0.000000 1441833070 0.000000 0.000000 0.000000 0.000000 1441833070 0.000000 0.000000 0.000000 0.000000 1441833070 0.000000 0.000000 0.000000 0.000000 1441833070 0.000000 0.000000 0.000000 0.000000 1441833070 0.000000 0.000000 0.000000 0.000000 1441833070 0.000000 0.000000 0.000000 0.000000 1441833070 0.000000 0.000000 0.000000 0.000000 1441833070 0.000000 0.000000 0.000000 0.000000 1441833070 0.000000 0.000000 0.000000 0.000000 1441833070 0.000000 0.000000 0.000000 0.000000 1441833070 0.000000 0.000000 0.000000 0.000000 1441833070 0.000000 0.000000 0.000000 0.000000 1441833070 0.000000 0.000000 0.000000 0.000000 1441833070 0.000000 0.000000 0.000000 0.000000 1441833070 0.000000 0.000000 0.000000 0.000000 1441833070 0.000000 0.000000 0.000000 0.000000 1441833070 0.000000 0.000000 0.000000 0.000000 1441833070 0.000000 0.000000 0.000000 0.000000 1441833070 0.000000 0.000000 0.000000 0.000000 1441833070 0.000000 0.000000 0.000000 0.000000 1441833070 0.000000 0.000000 0.000000 0.000000 1441833070 0.000000 0.000000 0.000000 0.000000 1441833070 0.000000 0.000000 0.000000 0.000000 1441833070 0.000000 0.000000 0.000000 0.000000 1441833070 0.000000 0.000000 0.000000 0.000000 1441833070 0.000000 0.000000 0.000000 0.000000 1441833070 0.000000 0.000000 0.000000 0.000000 1441833070 0.000000 0.000000 0.000000 0.000000 1441833070 0.000000 0.000000 0.000000 0.000000 1441833070 0.000000 0.000000 0.000000 0.000000 1441833070 0.000000 0.000000 0.000000 0.000000 1441833070 0.000000 0.000000 0.000000 0.000000 1441833070 0.000000 0.000000 0.000000 0.000000 1441833070 0.000000 0.000000 0.000000 0.000000 1441833070 0.000000 0.000000 0.000000 0.000000 1441833070 0.000000 0.000000 0.000000 0.000000 1441833070 0.000000 0.000000 0.000000 0.000000 1441833070 0.000000 0.000000 0.000000 0.000000 1441833070 0.000000 0.000000 0.000000 0.000000 1441833070 0.000000 0.000000 0.000000 0.000000 1441833070 0.000000 0.000000 0.000000 0.000000 1441833070 0.000000 0.000000 0.000000 0.000000 1441833070 0.000000 0.000000 0.000000 0.000000 1441833070 0.000000 0.000000 0.000000 0.000000 1441833070 0.000000 0.000000 0.000000 0.000000 1441833070 0.000000 0.000000 0.000000 0.000000 1441833070 0.000000 0.000000 0.000000 0.000000 1441833070 0.000000 0.000000 0.000000 0.000000 1441833070 0.000000 0.000000 0.000000 0.000000 1441833070 0.000000 0.000000 0.000000 0.000000 1441833070 0.000000 0.000000 0.000000 0.000000 1441833070 0.000000 0.000000 0.000000 0.000000 1441833070 0.000000 0.000000 0.000000 0.000000 1441833070 0.000000 0.000000 0.000000 0.000000 1441833070 0.000000 0.000000 0.000000 0.000000 1441833070 0.000000 0.000000 0.000000 0.000000 1441833070 0.000000 0.000000 0.000000 0.000000 1441833070 0.000000 0.000000 0.000000 0.000000 1441833070 0.000000 0.000000 0.000000 0.000000 1441833070 0.000000 0.000000 0.000000 0.000000 1441833070 0.000000 0.000000 0.000000 0.000000 1441833070 0.000000 0.000000 0.000000 0.000000 1441833070 0.000000 0.000000 0.000000 0.000000 1441833070 0.000000 0.000000 0.000000 0.000000 1441833070 0.000000 0.000000 0.000000 0.000000 1441833070 0.000000 0.000000 0.000000 0.000000 1441833071 0.000000 0.000000 0.000000 0.000000 1441833071 0.000000 0.000000 0.000000 0.000000 1441833071 0.000000 0.000000 0.000000 0.000000 1441833071 0.000000 0.000000 0.000000 0.000000 1441833071 0.000000 0.000000 0.000000 0.000000 1441833071 0.000000 0.000000 0.000000 0.000000 1441833071 0.000000 0.000000 0.000000 0.000000 1441833071 0.000000 0.000000 0.000000 0.000000 1441833071 0.000000 0.000000 0.000000 0.000000 1441833071 0.000000 0.000000 0.000000 0.000000 1441833071 0.000000 0.000000 0.000000 0.000000 1441833071 0.000000 0.000000 0.000000 0.000000 1441833071 0.000000 0.000000 0.000000 0.000000 1441833071 0.000000 0.000000 0.000000 0.000000 1441833071 0.000000 0.000000 0.000000 0.000000 1441833071 0.000000 0.000000 0.000000 0.000000 1441833071 0.000000 0.000000 0.000000 0.000000 1441833071 0.000000 0.000000 0.000000 0.000000 1441833071 0.000000 0.000000 0.000000 0.000000 1441833071 0.000000 0.000000 0.000000 0.000000 1441833071 0.000000 0.000000 0.000000 0.000000 1441833071 0.000000 0.000000 0.000000 0.000000 1441833071 0.000000 0.000000 0.000000 0.000000 1441833071 0.000000 0.000000 0.000000 0.000000 1441833071 0.000000 0.000000 0.000000 0.000000 1441833071 0.000000 0.000000 0.000000 0.000000 1441833071 0.000000 0.000000 0.000000 0.000000 1441833071 0.000000 0.000000 0.000000 0.000000 1441833071 0.000000 0.000000 0.000000 0.000000 1441833071 0.000000 0.000000 0.000000 0.000000 1441833071 0.000000 0.000000 0.000000 0.000000 1441833071 0.000000 0.000000 0.000000 0.000000 1441833071 0.000000 0.000000 0.000000 0.000000 1441833071 0.000000 0.000000 0.000000 0.000000 1441833071 0.000000 0.000000 0.000000 0.000000 1441833071 0.000000 0.000000 0.000000 0.000000 1441833071 0.000000 0.000000 0.000000 0.000000 1441833071 0.000000 0.000000 0.000000 0.000000 1441833071 0.000000 0.000000 0.000000 0.000000 1441833071 0.000000 0.000000 0.000000 0.000000 1441833071 0.000000 0.000000 0.000000 0.000000 1441833071 0.000000 0.000000 0.000000 0.000000 1441833071 0.000000 0.000000 0.000000 0.000000 1441833071 0.000000 0.000000 0.000000 0.000000 1441833071 0.000000 0.000000 0.000000 0.000000 1441833071 0.000000 0.000000 0.000000 0.000000 1441833071 0.000000 0.000000 0.000000 0.000000 1441833071 0.000000 0.000000 0.000000 0.000000 1441833071 0.000000 0.000000 0.000000 0.000000 1441833071 0.000000 0.000000 0.000000 0.000000 1441833071 0.000000 0.000000 0.000000 0.000000 1441833071 0.000000 0.000000 0.000000 0.000000 1441833071 0.000000 0.000000 0.000000 0.000000 1441833071 0.000000 0.000000 0.000000 0.000000 1441833071 0.000000 0.000000 0.000000 0.000000 1441833071 0.000000 0.000000 0.000000 0.000000 1441833071 0.000000 0.000000 0.000000 0.000000 1441833071 0.000000 0.000000 0.000000 0.000000 1441833071 0.000000 0.000000 0.000000 0.000000 1441833071 0.000000 0.000000 0.000000 0.000000 1441833071 0.000000 0.000000 0.000000 0.000000 1441833071 0.000000 0.000000 0.000000 0.000000 1441833071 0.000000 0.000000 0.000000 0.000000 1441833071 0.000000 0.000000 0.000000 0.000000 1441833071 0.000000 0.000000 0.000000 0.000000 1441833071 0.000000 0.000000 0.000000 0.000000 1441833071 0.000000 0.000000 0.000000 0.000000 1441833071 0.000000 0.000000 0.000000 0.000000 1441833071 0.000000 0.000000 0.000000 0.000000 1441833071 0.000000 0.000000 0.000000 0.000000 1441833071 0.000000 0.000000 0.000000 0.000000 1441833071 0.000000 0.000000 0.000000 0.000000 1441833071 0.000000 0.000000 0.000000 0.000000 1441833071 0.000000 0.000000 0.000000 0.000000 1441833071 0.000000 0.000000 0.000000 0.000000 1441833071 0.000000 0.000000 0.000000 0.000000 1441833071 0.000000 0.000000 0.000000 0.000000 1441833071 0.000000 0.000000 0.000000 0.000000 1441833071 0.000000 0.000000 0.000000 0.000000 1441833071 0.000000 0.000000 0.000000 0.000000 1441833071 0.000000 0.000000 0.000000 0.000000 1441833071 0.000000 0.000000 0.000000 0.000000 1441833071 0.000000 0.000000 0.000000 0.000000 1441833071 0.000000 0.000000 0.000000 0.000000 1441833071 0.000000 0.000000 0.000000 0.000000 1441833071 0.000000 0.000000 0.000000 0.000000 1441833071 0.000000 0.000000 0.000000 0.000000 1441833071 0.000000 0.000000 0.000000 0.000000 1441833071 0.000000 0.000000 0.000000 0.000000 1441833071 0.000000 0.000000 0.000000 0.000000 1441833071 0.000000 0.000000 0.000000 0.000000 1441833071 0.000000 0.000000 0.000000 0.000000 1441833071 0.000000 0.000000 0.000000 0.000000 1441833071 0.000000 0.000000 0.000000 0.000000 1441833071 0.000000 0.000000 0.000000 0.000000 1441833071 0.000000 0.000000 0.000000 0.000000 1441833071 0.000000 0.000000 0.000000 0.000000 1441833071 0.000000 0.000000 0.000000 0.000000 1441833071 0.000000 0.000000 0.000000 0.000000 1441833071 0.000000 0.000000 0.000000 0.000000 1441833071 0.000000 0.000000 0.000000 0.000000 1441833071 0.000000 0.000000 0.000000 0.000000 1441833071 0.000000 0.000000 0.000000 0.000000 1441833071 0.000000 0.000000 0.000000 0.000000 1441833071 0.000000 0.000000 0.000000 0.000000 1441833071 0.000000 0.000000 0.000000 0.000000 1441833071 0.000000 0.000000 0.000000 0.000000 1441833071 0.000000 0.000000 0.000000 0.000000 1441833071 0.000000 0.000000 0.000000 0.000000 1441833071 0.000000 0.000000 0.000000 0.000000 1441833071 0.000000 0.000000 0.000000 0.000000 1441833071 0.000000 0.000000 0.000000 0.000000 1441833071 0.000000 0.000000 0.000000 0.000000 1441833071 0.000000 0.000000 0.000000 0.000000 1441833071 0.000000 0.000000 0.000000 0.000000 1441833071 0.000000 0.000000 0.000000 0.000000 1441833071 0.000000 0.000000 0.000000 0.000000 1441833071 0.000000 0.000000 0.000000 0.000000 1441833071 0.000000 0.000000 0.000000 0.000000 1441833071 0.000000 0.000000 0.000000 0.000000 1441833072 0.000000 0.000000 0.000000 0.000000 1441833072 0.000000 0.000000 0.000000 0.000000 1441833072 0.000000 0.000000 0.000000 0.000000 1441833072 0.000000 0.000000 0.000000 0.000000 1441833072 0.000000 0.000000 0.000000 0.000000 1441833072 0.000000 0.000000 0.000000 0.000000 1441833072 0.000000 0.000000 0.000000 0.000000 1441833072 0.000000 0.000000 0.000000 0.000000 1441833072 0.000000 0.000000 0.000000 0.000000 1441833072 0.000000 0.000000 0.000000 0.000000 1441833072 0.000000 0.000000 0.000000 0.000000 1441833072 0.000000 0.000000 0.000000 0.000000 1441833072 0.000000 0.000000 0.000000 0.000000 1441833072 0.000000 0.000000 0.000000 0.000000 1441833072 0.000000 0.000000 0.000000 0.000000 1441833072 0.000000 0.000000 0.000000 0.000000 1441833072 0.000000 0.000000 0.000000 0.000000 1441833072 0.000000 0.000000 0.000000 0.000000 1441833072 0.000000 0.000000 0.000000 0.000000 1441833072 0.000000 0.000000 0.000000 0.000000 1441833072 0.000000 0.000000 0.000000 0.000000 1441833072 0.000000 0.000000 0.000000 0.000000 1441833072 0.000000 0.000000 0.000000 0.000000 1441833072 0.000000 0.000000 0.000000 0.000000 1441833072 0.000000 0.000000 0.000000 0.000000 1441833072 0.000000 0.000000 0.000000 0.000000 1441833072 0.000000 0.000000 0.000000 0.000000 1441833072 0.000000 0.000000 0.000000 0.000000 1441833072 0.000000 0.000000 0.000000 0.000000 1441833072 0.000000 0.000000 0.000000 0.000000 1441833072 0.000000 0.000000 0.000000 0.000000 1441833072 0.000000 0.000000 0.000000 0.000000 1441833072 0.000000 0.000000 0.000000 0.000000 1441833072 0.000000 0.000000 0.000000 0.000000 1441833072 0.000000 0.000000 0.000000 0.000000 1441833072 0.000000 0.000000 0.000000 0.000000 1441833072 0.000000 0.000000 0.000000 0.000000 1441833072 0.000000 0.000000 0.000000 0.000000 1441833072 0.000000 0.000000 0.000000 0.000000 1441833072 0.000000 0.000000 0.000000 0.000000 1441833072 0.000000 0.000000 0.000000 0.000000 1441833072 0.000000 0.000000 0.000000 0.000000 1441833072 0.000000 0.000000 0.000000 0.000000 1441833072 0.000000 0.000000 0.000000 0.000000 1441833072 0.000000 0.000000 0.000000 0.000000 1441833072 0.000000 0.000000 0.000000 0.000000 1441833072 0.000000 0.000000 0.000000 0.000000 1441833072 0.000000 0.000000 0.000000 0.000000 1441833072 0.000000 0.000000 0.000000 0.000000 1441833072 0.000000 0.000000 0.000000 0.000000 1441833072 0.000000 0.000000 0.000000 0.000000 1441833072 0.000000 0.000000 0.000000 0.000000 1441833072 0.000000 0.000000 0.000000 0.000000 1441833072 0.000000 0.000000 0.000000 0.000000 1441833072 0.000000 0.000000 0.000000 0.000000 1441833072 0.000000 0.000000 0.000000 0.000000 1441833072 0.000000 0.000000 0.000000 0.000000 1441833072 0.000000 0.000000 0.000000 0.000000 1441833072 0.000000 0.000000 0.000000 0.000000 1441833072 0.000000 0.000000 0.000000 0.000000 1441833072 0.000000 0.000000 0.000000 0.000000 1441833072 0.000000 0.000000 0.000000 0.000000 1441833072 0.000000 0.000000 0.000000 0.000000 1441833072 0.000000 0.000000 0.000000 0.000000 1441833072 0.000000 0.000000 0.000000 0.000000 1441833072 0.000000 0.000000 0.000000 0.000000 1441833072 0.000000 0.000000 0.000000 0.000000 1441833072 0.000000 0.000000 0.000000 0.000000 1441833072 0.000000 0.000000 0.000000 0.000000 1441833072 0.000000 0.000000 0.000000 0.000000 1441833072 0.000000 0.000000 0.000000 0.000000 1441833072 0.000000 0.000000 0.000000 0.000000 1441833072 0.000000 0.000000 0.000000 0.000000 1441833072 0.000000 0.000000 0.000000 0.000000 1441833072 0.000000 0.000000 0.000000 0.000000 1441833072 0.000000 0.000000 0.000000 0.000000 1441833072 0.000000 0.000000 0.000000 0.000000 1441833072 0.000000 0.000000 0.000000 0.000000 1441833072 0.000000 0.000000 0.000000 0.000000 1441833072 0.000000 0.000000 0.000000 0.000000 1441833072 0.000000 0.000000 0.000000 0.000000 1441833072 0.000000 0.000000 0.000000 0.000000 1441833072 0.000000 0.000000 0.000000 0.000000 1441833072 0.000000 0.000000 0.000000 0.000000 1441833072 0.000000 0.000000 0.000000 0.000000 1441833072 0.000000 0.000000 0.000000 0.000000 1441833072 0.000000 0.000000 0.000000 0.000000 1441833072 0.000000 0.000000 0.000000 0.000000 1441833072 0.000000 0.000000 0.000000 0.000000 1441833072 0.000000 0.000000 0.000000 0.000000 1441833072 0.000000 0.000000 0.000000 0.000000 1441833072 0.000000 0.000000 0.000000 0.000000 1441833072 0.000000 0.000000 0.000000 0.000000 1441833072 0.000000 0.000000 0.000000 0.000000 1441833072 0.000000 0.000000 0.000000 0.000000 1441833072 0.000000 0.000000 0.000000 0.000000 1441833072 0.000000 0.000000 0.000000 0.000000 1441833072 0.000000 0.000000 0.000000 0.000000 1441833072 0.000000 0.000000 0.000000 0.000000 1441833072 0.000000 0.000000 0.000000 0.000000 1441833072 0.000000 0.000000 0.000000 0.000000 1441833072 0.000000 0.000000 0.000000 0.000000 1441833072 0.000000 0.000000 0.000000 0.000000 1441833072 0.000000 0.000000 0.000000 0.000000 1441833072 0.000000 0.000000 0.000000 0.000000 1441833072 0.000000 0.000000 0.000000 0.000000 1441833072 0.000000 0.000000 0.000000 0.000000 1441833072 0.000000 0.000000 0.000000 0.000000 1441833072 0.000000 0.000000 0.000000 0.000000 1441833072 0.000000 0.000000 0.000000 0.000000 1441833072 0.000000 0.000000 0.000000 0.000000 1441833072 0.000000 0.000000 0.000000 0.000000 1441833072 0.000000 0.000000 0.000000 0.000000 1441833072 0.000000 0.000000 0.000000 0.000000 1441833072 0.000000 0.000000 0.000000 0.000000 1441833072 0.000000 0.000000 0.000000 0.000000 1441833072 0.000000 0.000000 0.000000 0.000000 1441833072 0.000000 0.000000 0.000000 0.000000 1441833072 0.000000 0.000000 0.000000 0.000000 1441833072 0.000000 0.000000 0.000000 0.000000 1441833072 0.000000 0.000000 0.000000 0.000000 1441833072 0.000000 0.000000 0.000000 0.000000 1441833073 0.000000 0.000000 0.000000 0.000000 1441833073 0.000000 0.000000 0.000000 0.000000 1441833073 0.000000 0.000000 0.000000 0.000000 1441833073 0.000000 0.000000 0.000000 0.000000 1441833073 0.000000 0.000000 0.000000 0.000000 1441833073 0.000000 0.000000 0.000000 0.000000 1441833073 0.000000 0.000000 0.000000 0.000000 1441833073 0.000000 0.000000 0.000000 0.000000 1441833073 0.000000 0.000000 0.000000 0.000000 1441833073 0.000000 0.000000 0.000000 0.000000 1441833073 0.000000 0.000000 0.000000 0.000000 1441833073 0.000000 0.000000 0.000000 0.000000 1441833073 0.000000 0.000000 0.000000 0.000000 1441833073 0.000000 0.000000 0.000000 0.000000 1441833073 0.000000 0.000000 0.000000 0.000000 1441833073 0.000000 0.000000 0.000000 0.000000 1441833073 0.000000 0.000000 0.000000 0.000000 1441833073 0.000000 0.000000 0.000000 0.000000 1441833073 0.000000 0.000000 0.000000 0.000000 1441833073 0.000000 0.000000 0.000000 0.000000 1441833073 0.000000 0.000000 0.000000 0.000000 1441833073 0.000000 0.000000 0.000000 0.000000 1441833073 0.000000 0.000000 0.000000 0.000000 1441833073 0.000000 0.000000 0.000000 0.000000 1441833073 0.000000 0.000000 0.000000 0.000000 1441833073 0.000000 0.000000 0.000000 0.000000 1441833073 0.000000 0.000000 0.000000 0.000000 1441833073 0.000000 0.000000 0.000000 0.000000 1441833073 0.000000 0.000000 0.000000 0.000000 1441833073 0.000000 0.000000 0.000000 0.000000 1441833073 0.000000 0.000000 0.000000 0.000000 1441833073 0.000000 0.000000 0.000000 0.000000 1441833073 0.000000 0.000000 0.000000 0.000000 1441833073 0.000000 0.000000 0.000000 0.000000 1441833073 0.000000 0.000000 0.000000 0.000000 1441833073 0.000000 0.000000 0.000000 0.000000 1441833073 0.000000 0.000000 0.000000 0.000000 1441833073 0.000000 0.000000 0.000000 0.000000 1441833073 0.000000 0.000000 0.000000 0.000000 1441833073 0.000000 0.000000 0.000000 0.000000 1441833073 0.000000 0.000000 0.000000 0.000000 1441833073 0.000000 0.000000 0.000000 0.000000 1441833073 0.000000 0.000000 0.000000 0.000000 1441833073 0.000000 0.000000 0.000000 0.000000 1441833073 0.000000 0.000000 0.000000 0.000000 1441833073 0.000000 0.000000 0.000000 0.000000 1441833073 0.000000 0.000000 0.000000 0.000000 1441833073 0.000000 0.000000 0.000000 0.000000 1441833073 0.000000 0.000000 0.000000 0.000000 1441833073 0.000000 0.000000 0.000000 0.000000 1441833073 0.000000 0.000000 0.000000 0.000000 1441833073 0.000000 0.000000 0.000000 0.000000 1441833073 0.000000 0.000000 0.000000 0.000000 1441833073 0.000000 0.000000 0.000000 0.000000 1441833073 0.000000 0.000000 0.000000 0.000000 1441833073 0.000000 0.000000 0.000000 0.000000 1441833073 0.000000 0.000000 0.000000 0.000000 1441833073 0.000000 0.000000 0.000000 0.000000 1441833073 0.000000 0.000000 0.000000 0.000000 1441833073 0.000000 0.000000 0.000000 0.000000 1441833073 0.000000 0.000000 0.000000 0.000000 1441833073 0.000000 0.000000 0.000000 0.000000 1441833073 0.000000 0.000000 0.000000 0.000000 1441833073 0.000000 0.000000 0.000000 0.000000 1441833073 0.000000 0.000000 0.000000 0.000000 1441833073 0.000000 0.000000 0.000000 0.000000 1441833073 0.000000 0.000000 0.000000 0.000000 1441833073 0.000000 0.000000 0.000000 0.000000 1441833073 0.000000 0.000000 0.000000 0.000000 1441833073 0.000000 0.000000 0.000000 0.000000 1441833073 0.000000 0.000000 0.000000 0.000000 1441833073 0.000000 0.000000 0.000000 0.000000 1441833073 0.000000 0.000000 0.000000 0.000000 1441833073 0.000000 0.000000 0.000000 0.000000 1441833073 0.000000 0.000000 0.000000 0.000000 1441833073 0.000000 0.000000 0.000000 0.000000 1441833073 0.000000 0.000000 0.000000 0.000000 1441833073 0.000000 0.000000 0.000000 0.000000 1441833073 0.000000 0.000000 0.000000 0.000000 1441833073 0.000000 0.000000 0.000000 0.000000 1441833073 0.000000 0.000000 0.000000 0.000000 1441833073 0.000000 0.000000 0.000000 0.000000 1441833073 0.000000 0.000000 0.000000 0.000000 1441833073 0.000000 0.000000 0.000000 0.000000 1441833073 0.000000 0.000000 0.000000 0.000000 1441833073 0.000000 0.000000 0.000000 0.000000 1441833073 0.000000 0.000000 0.000000 0.000000 1441833073 0.000000 0.000000 0.000000 0.000000 1441833073 0.000000 0.000000 0.000000 0.000000 1441833073 0.000000 0.000000 0.000000 0.000000 1441833073 0.000000 0.000000 0.000000 0.000000 1441833073 0.000000 0.000000 0.000000 0.000000 1441833073 0.000000 0.000000 0.000000 0.000000 1441833073 0.000000 0.000000 0.000000 0.000000 1441833073 0.000000 0.000000 0.000000 0.000000 1441833073 0.000000 0.000000 0.000000 0.000000 1441833073 0.000000 0.000000 0.000000 0.000000 1441833073 0.000000 0.000000 0.000000 0.000000 1441833073 0.000000 0.000000 0.000000 0.000000 1441833073 0.000000 0.000000 0.000000 0.000000 1441833073 0.000000 0.000000 0.000000 0.000000 1441833073 0.000000 0.000000 0.000000 0.000000 1441833073 0.000000 0.000000 0.000000 0.000000 1441833073 0.000000 0.000000 0.000000 0.000000 1441833073 0.000000 0.000000 0.000000 0.000000 1441833073 0.000000 0.000000 0.000000 0.000000 1441833073 0.000000 0.000000 0.000000 0.000000 1441833073 0.000000 0.000000 0.000000 0.000000 1441833073 0.000000 0.000000 0.000000 0.000000 1441833073 0.000000 0.000000 0.000000 0.000000 1441833073 0.000000 0.000000 0.000000 0.000000 1441833073 0.000000 0.000000 0.000000 0.000000 1441833073 0.000000 0.000000 0.000000 0.000000 1441833073 0.000000 0.000000 0.000000 0.000000 1441833073 0.000000 0.000000 0.000000 0.000000 1441833073 0.000000 0.000000 0.000000 0.000000 1441833073 0.000000 0.000000 0.000000 0.000000 1441833073 0.000000 0.000000 0.000000 0.000000 1441833074 0.000000 0.000000 0.000000 0.000000 1441833074 0.000000 0.000000 0.000000 0.000000 1441833074 0.000000 0.000000 0.000000 0.000000 1441833074 0.000000 0.000000 0.000000 0.000000 1441833074 0.000000 0.000000 0.000000 0.000000 1441833074 0.000000 0.000000 0.000000 0.000000 1441833074 0.000000 0.000000 0.000000 0.000000 1441833074 0.000000 0.000000 0.000000 0.000000 1441833074 0.000000 0.000000 0.000000 0.000000 1441833074 0.000000 0.000000 0.000000 0.000000 1441833074 0.000000 0.000000 0.000000 0.000000 1441833074 0.000000 0.000000 0.000000 0.000000 1441833074 0.000000 0.000000 0.000000 0.000000 1441833074 0.000000 0.000000 0.000000 0.000000 1441833074 0.000000 0.000000 0.000000 0.000000 1441833074 0.000000 0.000000 0.000000 0.000000 1441833074 0.000000 0.000000 0.000000 0.000000 1441833074 0.000000 0.000000 0.000000 0.000000 1441833074 0.000000 0.000000 0.000000 0.000000 1441833074 0.000000 0.000000 0.000000 0.000000 1441833074 0.000000 0.000000 0.000000 0.000000 1441833074 0.000000 0.000000 0.000000 0.000000 1441833074 0.000000 0.000000 0.000000 0.000000 1441833074 0.000000 0.000000 0.000000 0.000000 1441833074 0.000000 0.000000 0.000000 0.000000 1441833074 0.000000 0.000000 0.000000 0.000000 1441833074 0.000000 0.000000 0.000000 0.000000 1441833074 0.000000 0.000000 0.000000 0.000000 1441833074 0.000000 0.000000 0.000000 0.000000 1441833074 0.000000 0.000000 0.000000 0.000000 1441833074 0.000000 0.000000 0.000000 0.000000 1441833074 0.000000 0.000000 0.000000 0.000000 1441833074 0.000000 0.000000 0.000000 0.000000 1441833074 0.000000 0.000000 0.000000 0.000000 1441833074 0.000000 0.000000 0.000000 0.000000 1441833074 0.000000 0.000000 0.000000 0.000000 1441833074 0.000000 0.000000 0.000000 0.000000 1441833074 0.000000 0.000000 0.000000 0.000000 1441833074 
0.000000 0.000000 0.000000 0.000000 1441833077 0.000000 0.000000 0.000000 0.000000 1441833077 0.000000 0.000000 0.000000 0.000000 1441833077 0.000000 0.000000 0.000000 0.000000 1441833077 0.000000 0.000000 0.000000 0.000000 1441833077 0.000000 0.000000 0.000000 0.000000 1441833077 0.000000 0.000000 0.000000 0.000000 1441833077 0.000000 0.000000 0.000000 0.000000 1441833077 0.000000 0.000000 0.000000 0.000000 1441833077 0.000000 0.000000 0.000000 0.000000 1441833077 0.000000 0.000000 0.000000 0.000000 1441833077 0.000000 0.000000 0.000000 0.000000 1441833077 0.000000 0.000000 0.000000 0.000000 1441833077 0.000000 0.000000 0.000000 0.000000 1441833077 0.000000 0.000000 0.000000 0.000000 1441833077 0.000000 0.000000 0.000000 0.000000 1441833077 0.000000 0.000000 0.000000 0.000000 1441833077 0.000000 0.000000 0.000000 0.000000 1441833077 0.000000 0.000000 0.000000 0.000000 1441833077 0.000000 0.000000 0.000000 0.000000 1441833077 0.000000 0.000000 0.000000 0.000000 1441833077 0.000000 0.000000 0.000000 0.000000 1441833077 0.000000 0.000000 0.000000 0.000000 1441833077 0.000000 0.000000 0.000000 0.000000 1441833077 0.000000 0.000000 0.000000 0.000000 1441833077 0.000000 0.000000 0.000000 0.000000 1441833077 0.000000 0.000000 0.000000 0.000000 1441833077 0.000000 0.000000 0.000000 0.000000 1441833077 0.000000 0.000000 0.000000 0.000000 1441833077 0.000000 0.000000 0.000000 0.000000 1441833077 0.000000 0.000000 0.000000 0.000000 1441833077 0.000000 0.000000 0.000000 0.000000 1441833077 0.000000 0.000000 0.000000 0.000000 1441833077 0.000000 0.000000 0.000000 0.000000 1441833077 0.000000 0.000000 0.000000 0.000000 1441833077 0.000000 0.000000 0.000000 0.000000 1441833077 0.000000 0.000000 0.000000 0.000000 1441833077 0.000000 0.000000 0.000000 0.000000 1441833077 0.000000 0.000000 0.000000 0.000000 1441833077 0.000000 0.000000 0.000000 0.000000 1441833077 0.000000 0.000000 0.000000 0.000000 1441833077 0.000000 0.000000 0.000000 0.000000 1441833077 0.000000 0.000000 0.000000 0.000000 1441833077 0.000000 0.000000 0.000000 0.000000 1441833077 0.000000 0.000000 0.000000 0.000000 1441833077 0.000000 0.000000 0.000000 0.000000 1441833077 0.000000 0.000000 0.000000 0.000000 1441833077 0.000000 0.000000 0.000000 0.000000 1441833077 0.000000 0.000000 0.000000 0.000000 1441833077 0.000000 0.000000 0.000000 0.000000 1441833077 0.000000 0.000000 0.000000 0.000000 1441833077 0.000000 0.000000 0.000000 0.000000 1441833077 0.000000 0.000000 0.000000 0.000000 1441833077 0.000000 0.000000 0.000000 0.000000 1441833077 0.000000 0.000000 0.000000 0.000000 1441833077 0.000000 0.000000 0.000000 0.000000 1441833077 0.000000 0.000000 0.000000 0.000000 1441833077 0.000000 0.000000 0.000000 0.000000 1441833077 0.000000 0.000000 0.000000 0.000000 1441833077 0.000000 0.000000 0.000000 0.000000 1441833077 0.000000 0.000000 0.000000 0.000000 1441833077 0.000000 0.000000 0.000000 0.000000 1441833077 0.000000 0.000000 0.000000 0.000000 1441833077 0.000000 0.000000 0.000000 0.000000 1441833078 0.000000 0.000000 0.000000 0.000000 1441833078 0.000000 0.000000 0.000000 0.000000 1441833078 0.000000 0.000000 0.000000 0.000000 1441833078 0.000000 0.000000 0.000000 0.000000 1441833078 0.000000 0.000000 0.000000 0.000000 1441833078 0.000000 0.000000 0.000000 0.000000 1441833078 0.000000 0.000000 0.000000 0.000000 1441833078 0.000000 0.000000 0.000000 0.000000 1441833078 0.000000 0.000000 0.000000 0.000000 1441833078 0.000000 0.000000 0.000000 0.000000 1441833078 0.000000 0.000000 0.000000 0.000000 1441833078 0.000000 0.000000 0.000000 0.000000 1441833078 0.000000 0.000000 0.000000 0.000000 1441833078 0.000000 0.000000 0.000000 0.000000 1441833078 0.000000 0.000000 0.000000 0.000000 1441833078 0.000000 0.000000 0.000000 0.000000 1441833078 0.000000 0.000000 0.000000 0.000000 1441833078 0.000000 0.000000 0.000000 0.000000 1441833078 0.000000 0.000000 0.000000 0.000000 1441833078 0.000000 0.000000 0.000000 0.000000 1441833078 0.000000 0.000000 0.000000 0.000000 1441833078 0.000000 0.000000 0.000000 0.000000 1441833078 0.000000 0.000000 0.000000 0.000000 1441833078 0.000000 0.000000 0.000000 0.000000 1441833078 0.000000 0.000000 0.000000 0.000000 1441833078 0.000000 0.000000 0.000000 0.000000 1441833078 0.000000 0.000000 0.000000 0.000000 1441833078 0.000000 0.000000 0.000000 0.000000 1441833078 0.000000 0.000000 0.000000 0.000000 1441833078 0.000000 0.000000 0.000000 0.000000 1441833078 0.000000 0.000000 0.000000 0.000000 1441833078 0.000000 0.000000 0.000000 0.000000 1441833078 0.000000 0.000000 0.000000 0.000000 1441833078 0.000000 0.000000 0.000000 0.000000 1441833078 0.000000 0.000000 0.000000 0.000000 1441833078 0.000000 0.000000 0.000000 0.000000 1441833078 0.000000 0.000000 0.000000 0.000000 1441833078 0.000000 0.000000 0.000000 0.000000 1441833078 0.000000 0.000000 0.000000 0.000000 1441833078 0.000000 0.000000 0.000000 0.000000 1441833078 0.000000 0.000000 0.000000 0.000000 1441833078 0.000000 0.000000 0.000000 0.000000 1441833078 0.000000 0.000000 0.000000 0.000000 1441833078 0.000000 0.000000 0.000000 0.000000 1441833078 0.000000 0.000000 0.000000 0.000000 1441833078 0.000000 0.000000 0.000000 0.000000 1441833078 0.000000 0.000000 0.000000 0.000000 1441833078 0.000000 0.000000 0.000000 0.000000 1441833078 0.000000 0.000000 0.000000 0.000000 1441833078 0.000000 0.000000 0.000000 0.000000 1441833078 0.000000 0.000000 0.000000 0.000000 1441833078 0.000000 0.000000 0.000000 0.000000 1441833078 0.000000 0.000000 0.000000 0.000000 1441833078 0.000000 0.000000 0.000000 0.000000 1441833078 0.000000 0.000000 0.000000 0.000000 1441833078 0.000000 0.000000 0.000000 0.000000 1441833078 0.000000 0.000000 0.000000 0.000000 1441833078 0.000000 0.000000 0.000000 0.000000 1441833078 0.000000 0.000000 0.000000 0.000000 1441833078 0.000000 0.000000 0.000000 0.000000 1441833078 0.000000 0.000000 0.000000 0.000000 1441833078 0.000000 0.000000 0.000000 0.000000 1441833078 0.000000 0.000000 0.000000 0.000000 1441833078 0.000000 0.000000 0.000000 0.000000 1441833078 0.000000 0.000000 0.000000 0.000000 1441833078 0.000000 0.000000 0.000000 0.000000 1441833078 0.000000 0.000000 0.000000 0.000000 1441833078 0.000000 0.000000 0.000000 0.000000 1441833078 0.000000 0.000000 0.000000 0.000000 1441833078 0.000000 0.000000 0.000000 0.000000 1441833078 0.000000 0.000000 0.000000 0.000000 1441833078 0.000000 0.000000 0.000000 0.000000 1441833078 0.000000 0.000000 0.000000 0.000000 1441833078 0.000000 0.000000 0.000000 0.000000 1441833078 0.000000 0.000000 0.000000 0.000000 1441833078 0.000000 0.000000 0.000000 0.000000 1441833078 0.000000 0.000000 0.000000 0.000000 1441833078 0.000000 0.000000 0.000000 0.000000 1441833078 0.000000 0.000000 0.000000 0.000000 1441833078 0.000000 0.000000 0.000000 0.000000 1441833078 0.000000 0.000000 0.000000 0.000000 1441833078 0.000000 0.000000 0.000000 0.000000 1441833078 0.000000 0.000000 0.000000 0.000000 1441833078 0.000000 0.000000 0.000000 0.000000 1441833078 0.000000 0.000000 0.000000 0.000000 1441833078 0.000000 0.000000 0.000000 0.000000 1441833078 0.000000 0.000000 0.000000 0.000000 1441833078 0.000000 0.000000 0.000000 0.000000 1441833078 0.000000 0.000000 0.000000 0.000000 1441833078 0.000000 0.000000 0.000000 0.000000 1441833078 0.000000 0.000000 0.000000 0.000000 1441833078 0.000000 0.000000 0.000000 0.000000 1441833078 0.000000 0.000000 0.000000 0.000000 1441833078 0.000000 0.000000 0.000000 0.000000 1441833078 0.000000 0.000000 0.000000 0.000000 1441833078 0.000000 0.000000 0.000000 0.000000 1441833078 0.000000 0.000000 0.000000 0.000000 1441833078 0.000000 0.000000 0.000000 0.000000 1441833078 0.000000 0.000000 0.000000 0.000000 1441833078 0.000000 0.000000 0.000000 0.000000 1441833078 0.000000 0.000000 0.000000 0.000000 1441833078 0.000000 0.000000 0.000000 0.000000 1441833078 0.000000 0.000000 0.000000 0.000000 1441833078 0.000000 0.000000 0.000000 0.000000 1441833078 0.000000 0.000000 0.000000 0.000000 1441833078 0.000000 0.000000 0.000000 0.000000 1441833078 0.000000 0.000000 0.000000 0.000000 1441833078 0.000000 0.000000 0.000000 0.000000 1441833078 0.000000 0.000000 0.000000 0.000000 1441833078 0.000000 0.000000 0.000000 0.000000 1441833078 0.000000 0.000000 0.000000 0.000000 1441833078 0.000000 0.000000 0.000000 0.000000 1441833078 0.000000 0.000000 0.000000 0.000000 1441833078 0.000000 0.000000 0.000000 0.000000 1441833078 0.000000 0.000000 0.000000 0.000000 1441833078 0.000000 0.000000 0.000000 0.000000 1441833078 0.000000 0.000000 0.000000 0.000000 1441833078 0.000000 0.000000 0.000000 0.000000 1441833078 0.000000 0.000000 0.000000 0.000000 1441833078 0.000000 0.000000 0.000000 0.000000 1441833078 0.000000 0.000000 0.000000 0.000000 1441833078 0.000000 0.000000 0.000000 0.000000 1441833078 0.000000 0.000000 0.000000 0.000000 1441833078 0.000000 0.000000 0.000000 0.000000 1441833078 0.000000 0.000000 0.000000 0.000000 1441833079 0.000000 0.000000 0.000000 0.000000 1441833079 0.000000 0.000000 0.000000 0.000000 1441833079 0.000000 0.000000 0.000000 0.000000 1441833079 0.000000 0.000000 0.000000 0.000000 1441833079 0.000000 0.000000 0.000000 0.000000 1441833079 0.000000 0.000000 0.000000 0.000000 1441833079 0.000000 0.000000 0.000000 0.000000 1441833079 0.000000 0.000000 0.000000 0.000000 1441833079 0.000000 0.000000 0.000000 0.000000 1441833079 0.000000 0.000000 0.000000 0.000000 1441833079 0.000000 0.000000 0.000000 0.000000 1441833079 0.000000 0.000000 0.000000 0.000000 1441833079 0.000000 0.000000 0.000000 0.000000 1441833079 0.000000 0.000000 0.000000 0.000000 1441833079 0.000000 0.000000 0.000000 0.000000 1441833079 0.000000 0.000000 0.000000 0.000000 1441833079 0.000000 0.000000 0.000000 0.000000 1441833079 0.000000 0.000000 0.000000 0.000000 1441833079 0.000000 0.000000 0.000000 0.000000 1441833079 0.000000 0.000000 0.000000 0.000000 1441833079 0.000000 0.000000 0.000000 0.000000 1441833079 0.000000 0.000000 0.000000 0.000000 1441833079 0.000000 0.000000 0.000000 0.000000 1441833079 0.000000 0.000000 0.000000 0.000000 1441833079 0.000000 0.000000 0.000000 0.000000 1441833079 0.000000 0.000000 0.000000 0.000000 1441833079 0.000000 0.000000 0.000000 0.000000 1441833079 0.000000 0.000000 0.000000 0.000000 1441833079 0.000000 0.000000 0.000000 0.000000 1441833079 0.000000 0.000000 0.000000 0.000000 1441833079 0.000000 0.000000 0.000000 0.000000 1441833079 0.000000 0.000000 0.000000 0.000000 1441833079 0.000000 0.000000 0.000000 0.000000 1441833079 0.000000 0.000000 0.000000 0.000000 1441833079 0.000000 0.000000 0.000000 0.000000 1441833079 0.000000 0.000000 0.000000 0.000000 1441833079 0.000000 0.000000 0.000000 0.000000 1441833079 0.000000 0.000000 0.000000 0.000000 1441833079 0.000000 0.000000 0.000000 0.000000 1441833079 0.000000 0.000000 0.000000 0.000000 1441833079 0.000000 0.000000 0.000000 0.000000 1441833079 0.000000 0.000000 0.000000 0.000000 1441833079 0.000000 0.000000 0.000000 0.000000 1441833079 0.000000 0.000000 0.000000 0.000000 1441833079 0.000000 0.000000 0.000000 0.000000 1441833079 0.000000 0.000000 0.000000 0.000000 1441833079 0.000000 0.000000 0.000000 0.000000 1441833079 0.000000 0.000000 0.000000 0.000000 1441833079 0.000000 0.000000 0.000000 0.000000 1441833079 0.000000 0.000000 0.000000 0.000000 1441833079 0.000000 0.000000 0.000000 0.000000 1441833079 0.000000 0.000000 0.000000 0.000000 1441833079 0.000000 0.000000 0.000000 0.000000 1441833079 0.000000 0.000000 0.000000 0.000000 1441833079 0.000000 0.000000 0.000000 0.000000 1441833079 0.000000 0.000000 0.000000 0.000000 1441833079 0.000000 0.000000 0.000000 0.000000 1441833079 0.000000 0.000000 0.000000 0.000000 1441833079 0.000000 0.000000 0.000000 0.000000 1441833079 0.000000 0.000000 0.000000 0.000000 1441833079 0.000000 0.000000 0.000000 0.000000 1441833079 0.000000 0.000000 0.000000 0.000000 1441833079 0.000000 0.000000 0.000000 0.000000 1441833079 0.000000 0.000000 0.000000 0.000000 1441833079 0.000000 0.000000 0.000000 0.000000 1441833079 0.000000 0.000000 0.000000 0.000000 1441833079 0.000000 0.000000 0.000000 0.000000 1441833079 0.000000 0.000000 0.000000 0.000000 1441833079 0.000000 0.000000 0.000000 0.000000 1441833079 0.000000 0.000000 0.000000 0.000000 1441833079 0.000000 0.000000 0.000000 0.000000 1441833079 0.000000 0.000000 0.000000 0.000000 1441833079 0.000000 0.000000 0.000000 0.000000 1441833079 0.000000 0.000000 0.000000 0.000000 1441833079 0.000000 0.000000 0.000000 0.000000 1441833079 0.000000 0.000000 0.000000 0.000000 1441833079 0.000000 0.000000 0.000000 0.000000 1441833079 0.000000 0.000000 0.000000 0.000000 1441833079 0.000000 0.000000 0.000000 0.000000 1441833079 0.000000 0.000000 0.000000 0.000000 1441833079 0.000000 0.000000 0.000000 0.000000 1441833079 0.000000 0.000000 0.000000 0.000000 1441833079 0.000000 0.000000 0.000000 0.000000 1441833079 0.000000 0.000000 0.000000 0.000000 1441833079 0.000000 0.000000 0.000000 0.000000 1441833079 0.000000 0.000000 0.000000 0.000000 1441833079 0.000000 0.000000 0.000000 0.000000 1441833079 0.000000 0.000000 0.000000 0.000000 1441833079 0.000000 0.000000 0.000000 0.000000 1441833079 0.000000 0.000000 0.000000 0.000000 1441833079 0.000000 0.000000 0.000000 0.000000 1441833079 0.000000 0.000000 0.000000 0.000000 1441833079 0.000000 0.000000 0.000000 0.000000 1441833079 0.000000 0.000000 0.000000 0.000000 1441833079 0.000000 0.000000 0.000000 0.000000 1441833079 0.000000 0.000000 0.000000 0.000000 1441833079 0.000000 0.000000 0.000000 0.000000 1441833079 0.000000 0.000000 0.000000 0.000000 1441833079 0.000000 0.000000 0.000000 0.000000 1441833079 0.000000 0.000000 0.000000 0.000000 1441833079 0.000000 0.000000 0.000000 0.000000 1441833079 0.000000 0.000000 0.000000 0.000000 1441833079 0.000000 0.000000 0.000000 0.000000 1441833079 0.000000 0.000000 0.000000 0.000000 1441833079 0.000000 0.000000 0.000000 0.000000 1441833079 0.000000 0.000000 0.000000 0.000000 1441833079 0.000000 0.000000 0.000000 0.000000 1441833079 0.000000 0.000000 0.000000 0.000000 1441833079 0.000000 0.000000 0.000000 0.000000 1441833079 0.000000 0.000000 0.000000 0.000000 1441833079 0.000000 0.000000 0.000000 0.000000 1441833079 0.000000 0.000000 0.000000 0.000000 1441833079 0.000000 0.000000 0.000000 0.000000 1441833079 0.000000 0.000000 0.000000 0.000000 1441833079 0.000000 0.000000 0.000000 0.000000 1441833079 0.000000 0.000000 0.000000 0.000000 1441833079 0.000000 0.000000 0.000000 0.000000 1441833080 0.000000 0.000000 0.000000 0.000000 1441833080 0.000000 0.000000 0.000000 0.000000 1441833080 0.000000 0.000000 0.000000 0.000000 1441833080 0.000000 0.000000 0.000000 0.000000 1441833080 0.000000 0.000000 0.000000 0.000000 1441833080 0.000000 0.000000 0.000000 0.000000 1441833080 0.000000 0.000000 0.000000 0.000000 1441833080 0.000000 0.000000 0.000000 0.000000 1441833080 0.000000 0.000000 0.000000 0.000000 1441833080 0.000000 0.000000 0.000000 0.000000 1441833080 0.000000 0.000000 0.000000 0.000000 1441833080 0.000000 0.000000 0.000000 0.000000 1441833080 0.000000 0.000000 0.000000 0.000000 1441833080 0.000000 0.000000 0.000000 0.000000 1441833080 0.000000 0.000000 0.000000 0.000000 1441833080 0.000000 0.000000 0.000000 0.000000 1441833080 0.000000 0.000000 0.000000 0.000000 1441833080 0.000000 0.000000 0.000000 0.000000 1441833080 0.000000 0.000000 0.000000 0.000000 1441833080 0.000000 0.000000 0.000000 0.000000 1441833080 0.000000 0.000000 0.000000 0.000000 1441833080 0.000000 0.000000 0.000000 0.000000 1441833080 0.000000 0.000000 0.000000 0.000000 1441833080 0.000000 0.000000 0.000000 0.000000 1441833080 0.000000 0.000000 0.000000 0.000000 1441833080 0.000000 0.000000 0.000000 0.000000 1441833080 0.000000 0.000000 0.000000 0.000000 1441833080 0.000000 0.000000 0.000000 0.000000 1441833080 0.000000 0.000000 0.000000 0.000000 1441833080 0.000000 0.000000 0.000000 0.000000 1441833080 0.000000 0.000000 0.000000 0.000000 1441833080 0.000000 0.000000 0.000000 0.000000 1441833080 0.000000 0.000000 0.000000 0.000000 1441833080 0.000000 0.000000 0.000000 0.000000 1441833080 0.000000 0.000000 0.000000 0.000000 1441833080 0.000000 0.000000 0.000000 0.000000 1441833080 0.000000 0.000000 0.000000 0.000000 1441833080 0.000000 0.000000 0.000000 0.000000 1441833080 0.000000 0.000000 0.000000 0.000000 1441833080 0.000000 0.000000 0.000000 0.000000 1441833080 0.000000 0.000000 0.000000 0.000000 1441833080 0.000000 0.000000 0.000000 0.000000 1441833080 0.000000 0.000000 0.000000 0.000000 1441833080 0.000000 0.000000 0.000000 0.000000 1441833080 0.000000 0.000000 0.000000 0.000000 1441833080 0.000000 0.000000 0.000000 0.000000 1441833080 0.000000 0.000000 0.000000 0.000000 1441833080 0.000000 0.000000 0.000000 0.000000 1441833080 0.000000 0.000000 0.000000 0.000000 1441833080 0.000000 0.000000 0.000000 0.000000 1441833080 0.000000 0.000000 0.000000 0.000000 1441833080 0.000000 0.000000 0.000000 0.000000 1441833080 0.000000 0.000000 0.000000 0.000000 1441833080 0.000000 0.000000 0.000000 0.000000 1441833080 0.000000 0.000000 0.000000 0.000000 1441833080 0.000000 0.000000 0.000000 0.000000 1441833080 0.000000 0.000000 0.000000 0.000000 1441833080 0.000000 0.000000 0.000000 0.000000 1441833080 0.000000 0.000000 0.000000 0.000000 1441833080 0.000000 0.000000 0.000000 0.000000 1441833080 0.000000 0.000000 0.000000 0.000000 1441833080 0.000000 0.000000 0.000000 0.000000 1441833080 0.000000 0.000000 0.000000 0.000000 1441833080 0.000000 0.000000 0.000000 0.000000 1441833080 0.000000 0.000000 0.000000 0.000000 1441833080 0.000000 0.000000 0.000000 0.000000 1441833080 0.000000 0.000000 0.000000 0.000000 1441833080 0.000000 0.000000 0.000000 0.000000 1441833080 0.000000 0.000000 0.000000 0.000000 1441833080 0.000000 0.000000 0.000000 0.000000 1441833080 0.000000 0.000000 0.000000 0.000000 1441833080 0.000000 0.000000 0.000000 0.000000 1441833080 0.000000 0.000000 0.000000 0.000000 1441833080 0.000000 0.000000 0.000000 0.000000 1441833080 0.000000 0.000000 0.000000 0.000000 1441833080 0.000000 0.000000 0.000000 0.000000 1441833080 0.000000 0.000000 0.000000 0.000000 1441833080 0.000000 0.000000 0.000000 0.000000 1441833080 0.000000 0.000000 0.000000 0.000000 1441833080 0.000000 0.000000 0.000000 0.000000 1441833080 0.000000 0.000000 0.000000 0.000000 1441833080 0.000000 0.000000 0.000000 0.000000 1441833080 0.000000 0.000000 0.000000 0.000000 1441833080 0.000000 0.000000 0.000000 0.000000 1441833080 0.000000 0.000000 0.000000 0.000000 1441833080 0.000000 0.000000 0.000000 0.000000 1441833080 0.000000 0.000000 0.000000 0.000000 1441833080 0.000000 0.000000 0.000000 0.000000 1441833080 0.000000 0.000000 0.000000 0.000000 1441833080 0.000000 0.000000 0.000000 0.000000 1441833080 0.000000 0.000000 0.000000 0.000000 1441833080 0.000000 0.000000 0.000000 0.000000 1441833080 0.000000 0.000000 0.000000 0.000000 1441833080 0.000000 0.000000 0.000000 0.000000 1441833080 0.000000 0.000000 0.000000 0.000000 1441833080 0.000000 0.000000 0.000000 0.000000 1441833080 0.000000 0.000000 0.000000 0.000000 1441833080 0.000000 0.000000 0.000000 0.000000 1441833080 0.000000 0.000000 0.000000 0.000000 1441833080 0.000000 0.000000 0.000000 0.000000 1441833080 0.000000 0.000000 0.000000 0.000000 1441833080 0.000000 0.000000 0.000000 0.000000 1441833080 0.000000 0.000000 0.000000 0.000000 1441833080 0.000000 0.000000 0.000000 0.000000 1441833080 0.000000 0.000000 0.000000 0.000000 1441833080 0.000000 0.000000 0.000000 0.000000 1441833080 0.000000 0.000000 0.000000 0.000000 1441833080 0.000000 0.000000 0.000000 0.000000 1441833080 0.000000 0.000000 0.000000 0.000000 1441833080 0.000000 0.000000 0.000000 0.000000 1441833080 0.000000 0.000000 0.000000 0.000000 1441833080 0.000000 0.000000 0.000000 0.000000 1441833080 0.000000 0.000000 0.000000 0.000000 1441833080 0.000000 0.000000 0.000000 0.000000 1441833080 0.000000 0.000000 0.000000 0.000000 1441833080 0.000000 0.000000 0.000000 0.000000 1441833080 0.000000 0.000000 0.000000 0.000000 1441833081 0.000000 0.000000 0.000000 0.000000 1441833081 0.000000 0.000000 0.000000 0.000000 1441833081 0.000000 0.000000 0.000000 0.000000 1441833081 0.000000 0.000000 0.000000 0.000000 1441833081 0.000000 0.000000 0.000000 0.000000 1441833081 0.000000 0.000000 0.000000 0.000000 1441833081 0.000000 0.000000 0.000000 0.000000 1441833081 0.000000 0.000000 0.000000 0.000000 1441833081 0.000000 0.000000 0.000000 0.000000 1441833081 0.000000 0.000000 0.000000 0.000000 1441833081 0.000000 0.000000 0.000000 0.000000 1441833081 0.000000 0.000000 0.000000 0.000000 1441833081 0.000000 0.000000 0.000000 0.000000 1441833081 0.000000 0.000000 0.000000 0.000000 1441833081 0.000000 0.000000 0.000000 0.000000 1441833081 0.000000 0.000000 0.000000 0.000000 1441833081 0.000000 0.000000 0.000000 0.000000 1441833081 0.000000 0.000000 0.000000 0.000000 1441833081 0.000000 0.000000 0.000000 0.000000 1441833081 0.000000 0.000000 0.000000 0.000000 1441833081 0.000000 0.000000 0.000000 0.000000 1441833081 0.000000 0.000000 0.000000 0.000000 1441833081 0.000000 0.000000 0.000000 0.000000 1441833081 0.000000 0.000000 0.000000 0.000000 1441833081 0.000000 0.000000 0.000000 0.000000 1441833081 0.000000 0.000000 0.000000 0.000000 1441833081 0.000000 0.000000 0.000000 0.000000 1441833081 0.000000 0.000000 0.000000 0.000000 1441833081 0.000000 0.000000 0.000000 0.000000 1441833081 0.000000 0.000000 0.000000 0.000000 1441833081 0.000000 0.000000 0.000000 0.000000 1441833081 0.000000 0.000000 0.000000 0.000000 1441833081 0.000000 0.000000 0.000000 0.000000 1441833081 0.000000 0.000000 0.000000 0.000000 1441833081 0.000000 0.000000 0.000000 0.000000 1441833081 0.000000 0.000000 0.000000 0.000000 1441833081 0.000000 0.000000 0.000000 0.000000 1441833081 0.000000 0.000000 0.000000 0.000000 1441833081 0.000000 0.000000 0.000000 0.000000 1441833081 0.000000 0.000000 0.000000 0.000000 1441833081 0.000000 0.000000 0.000000 0.000000 1441833081 0.000000 0.000000 0.000000 0.000000 1441833081 0.000000 0.000000 0.000000 0.000000 1441833081 0.000000 0.000000 0.000000 0.000000 1441833081 0.000000 0.000000 0.000000 0.000000 1441833081 0.000000 0.000000 0.000000 0.000000 1441833081 0.000000 0.000000 0.000000 0.000000 1441833081 0.000000 0.000000 0.000000 0.000000 1441833081 0.000000 0.000000 0.000000 0.000000 1441833081 0.000000 0.000000 0.000000 0.000000 1441833081 0.000000 0.000000 0.000000 0.000000 1441833081 0.000000 0.000000 0.000000 0.000000 1441833081 0.000000 0.000000 0.000000 0.000000 1441833081 0.000000 0.000000 0.000000 0.000000 1441833081 0.000000 0.000000 0.000000 0.000000 1441833081 0.000000 0.000000 0.000000 0.000000 1441833081 0.000000 0.000000 0.000000 0.000000 1441833081 0.000000 0.000000 0.000000 0.000000 1441833081 0.000000 0.000000 0.000000 0.000000 1441833081 0.000000 0.000000 0.000000 0.000000 1441833081 0.000000 0.000000 0.000000 0.000000 1441833081 0.000000 0.000000 0.000000 0.000000 1441833081 0.000000 0.000000 0.000000 0.000000 1441833081 0.000000 0.000000 0.000000 0.000000 1441833081 0.000000 0.000000 0.000000 0.000000 1441833081 0.000000 0.000000 0.000000 0.000000 1441833081 0.000000 0.000000 0.000000 0.000000 1441833081 0.000000 0.000000 0.000000 0.000000 1441833081 0.000000 0.000000 0.000000 0.000000 1441833081 0.000000 0.000000 0.000000 0.000000 1441833081 0.000000 0.000000 0.000000 0.000000 1441833081 0.000000 0.000000 0.000000 0.000000 1441833081 0.000000 0.000000 0.000000 0.000000 1441833081 0.000000 0.000000 0.000000 0.000000 1441833081 0.000000 0.000000 0.000000 0.000000 1441833081 0.000000 0.000000 0.000000 0.000000 1441833081 0.000000 0.000000 0.000000 0.000000 1441833081 0.000000 0.000000 0.000000 0.000000 1441833081 0.000000 0.000000 0.000000 0.000000 1441833081 0.000000 0.000000 0.000000 0.000000 1441833081 0.000000 0.000000 0.000000 0.000000 1441833081 0.000000 0.000000 0.000000 0.000000 1441833081 0.000000 0.000000 0.000000 0.000000 1441833081 0.000000 0.000000 0.000000 0.000000 1441833081 0.000000 0.000000 0.000000 0.000000 1441833081 0.000000 0.000000 0.000000 0.000000 1441833081 0.000000 0.000000 0.000000 0.000000 1441833081 0.000000 0.000000 0.000000 0.000000 1441833081 0.000000 0.000000 0.000000 0.000000 1441833081 0.000000 0.000000 0.000000 0.000000 1441833081 0.000000 0.000000 0.000000 0.000000 1441833081 0.000000 0.000000 0.000000 0.000000 1441833081 0.000000 0.000000 0.000000 0.000000 1441833081 0.000000 0.000000 0.000000 0.000000 1441833081 0.000000 0.000000 0.000000 0.000000 1441833081 0.000000 0.000000 0.000000 0.000000 1441833081 0.000000 0.000000 0.000000 0.000000 1441833081 0.000000 0.000000 0.000000 0.000000 1441833081 0.000000 0.000000 0.000000 0.000000 1441833081 0.000000 0.000000 0.000000 0.000000 1441833081 0.000000 0.000000 0.000000 0.000000 1441833081 0.000000 0.000000 0.000000 0.000000 1441833081 0.000000 0.000000 0.000000 0.000000 1441833081 0.000000 0.000000 0.000000 0.000000 1441833081 0.000000 0.000000 0.000000 0.000000 1441833081 0.000000 0.000000 0.000000 0.000000 1441833081 0.000000 0.000000 0.000000 0.000000 1441833081 0.000000 0.000000 0.000000 0.000000 1441833081 0.000000 0.000000 0.000000 0.000000 1441833081 0.000000 0.000000 0.000000 0.000000 1441833081 0.000000 0.000000 0.000000 0.000000 1441833081 0.000000 0.000000 0.000000 0.000000 1441833081 0.000000 0.000000 0.000000 0.000000 1441833081 0.000000 0.000000 0.000000 0.000000 1441833081 0.000000 0.000000 0.000000 0.000000 1441833081 0.000000 0.000000 0.000000 0.000000 1441833081 0.000000 0.000000 0.000000 0.000000 1441833082 0.000000 0.000000 0.000000 0.000000 1441833082 0.000000 0.000000 0.000000 0.000000 1441833082 0.000000 0.000000 0.000000 0.000000 1441833082 0.000000 0.000000 0.000000 0.000000 1441833082 0.000000 0.000000 0.000000 0.000000 1441833082 0.000000 0.000000 0.000000 0.000000 1441833082 0.000000 0.000000 0.000000 0.000000 1441833082 0.000000 0.000000 0.000000 0.000000 1441833082 0.000000 0.000000 0.000000 0.000000 1441833082 0.000000 0.000000 0.000000 0.000000 1441833082 0.000000 0.000000 0.000000 0.000000 1441833082 0.000000 0.000000 0.000000 0.000000 1441833082 0.000000 0.000000 0.000000 0.000000 1441833082 0.000000 0.000000 0.000000 0.000000 1441833082 0.000000 0.000000 0.000000 0.000000 1441833082 0.000000 0.000000 0.000000 0.000000 1441833082 0.000000 0.000000 0.000000 0.000000 1441833082 0.000000 0.000000 0.000000 0.000000 1441833082 0.000000 0.000000 0.000000 0.000000 1441833082 0.000000 0.000000 0.000000 0.000000 1441833082 0.000000 0.000000 0.000000 0.000000 1441833082 0.000000 0.000000 0.000000 0.000000 1441833082 0.000000 0.000000 0.000000 0.000000 1441833082 0.000000 0.000000 0.000000 0.000000 1441833082 0.000000 0.000000 0.000000 0.000000 1441833082 0.000000 0.000000 0.000000 0.000000 1441833082 0.000000 0.000000 0.000000 0.000000 1441833082 0.000000 0.000000 0.000000 0.000000 1441833082 0.000000 0.000000 0.000000 0.000000 1441833082 0.000000 0.000000 0.000000 0.000000 1441833082 0.000000 0.000000 0.000000 0.000000 1441833082 0.000000 0.000000 0.000000 0.000000 1441833082 0.000000 0.000000 0.000000 0.000000 1441833082 0.000000 0.000000 0.000000 0.000000 1441833082 0.000000 0.000000 0.000000 0.000000 1441833082 0.000000 0.000000 0.000000 0.000000 1441833082 0.000000 0.000000 0.000000 0.000000 1441833082 0.000000 0.000000 0.000000 0.000000 1441833082 0.000000 0.000000 0.000000 0.000000 1441833082 0.000000 0.000000 0.000000 0.000000 1441833082 0.000000 0.000000 0.000000 0.000000 1441833082 0.000000 0.000000 0.000000 0.000000 1441833082 0.000000 0.000000 0.000000 0.000000 1441833082 0.000000 0.000000 0.000000 0.000000 1441833082 0.000000 0.000000 0.000000 0.000000 1441833082 0.000000 0.000000 0.000000 0.000000 1441833082 0.000000 0.000000 0.000000 0.000000 1441833082 0.000000 0.000000 0.000000 0.000000 1441833082 0.000000 0.000000 0.000000 0.000000 1441833082 0.000000 0.000000 0.000000 0.000000 1441833082 0.000000 0.000000 0.000000 0.000000 1441833082 0.000000 0.000000 0.000000 0.000000 1441833082 0.000000 0.000000 0.000000 0.000000 1441833082 0.000000 0.000000 0.000000 0.000000 1441833082 0.000000 0.000000 0.000000 0.000000 1441833082 0.000000 0.000000 0.000000 0.000000 1441833082 0.000000 0.000000 0.000000 0.000000 1441833082 0.000000 0.000000 0.000000 0.000000 1441833082 0.000000 0.000000 0.000000 0.000000 1441833082 0.000000 0.000000 0.000000 0.000000 1441833082 0.000000 0.000000 0.000000 0.000000 1441833082 0.000000 0.000000 0.000000 0.000000 1441833082 0.000000 0.000000 0.000000 0.000000 1441833082 0.000000 0.000000 0.000000 0.000000 1441833082 0.000000 0.000000 0.000000 0.000000 1441833082 0.000000 0.000000 0.000000 0.000000 1441833082 0.000000 0.000000 0.000000 0.000000 1441833082 0.000000 0.000000 0.000000 0.000000 1441833082 0.000000 0.000000 0.000000 0.000000 1441833082 0.000000 0.000000 0.000000 0.000000 1441833082 0.000000 0.000000 0.000000 0.000000 1441833082 0.000000 0.000000 0.000000 0.000000 1441833082 0.000000 0.000000 0.000000 0.000000 1441833082 0.000000 0.000000 0.000000 0.000000 1441833082 0.000000 0.000000 0.000000 0.000000 1441833082 0.000000 0.000000 0.000000 0.000000 1441833082 0.000000 0.000000 0.000000 0.000000 1441833082 0.000000 0.000000 0.000000 0.000000 1441833082 0.000000 0.000000 0.000000 0.000000 1441833082 0.000000 0.000000 0.000000 0.000000 1441833082 0.000000 0.000000 0.000000 0.000000 1441833082 0.000000 0.000000 0.000000 0.000000 1441833082 
0.000000 0.000000 0.000000 0.000000 1441833085 0.000000 0.000000 0.000000 0.000000 1441833085 0.000000 0.000000 0.000000 0.000000 1441833085 0.000000 0.000000 0.000000 0.000000 1441833085 0.000000 0.000000 0.000000 0.000000 1441833085 0.000000 0.000000 0.000000 0.000000 1441833085 0.000000 0.000000 0.000000 0.000000 1441833085 0.000000 0.000000 0.000000 0.000000 1441833085 0.000000 0.000000 0.000000 0.000000 1441833085 0.000000 0.000000 0.000000 0.000000 1441833085 0.000000 0.000000 0.000000 0.000000 1441833085 0.000000 0.000000 0.000000 0.000000 1441833085 0.000000 0.000000 0.000000 0.000000 1441833085 0.000000 0.000000 0.000000 0.000000 1441833085 0.000000 0.000000 0.000000 0.000000 1441833085 0.000000 0.000000 0.000000 0.000000 1441833085 0.000000 0.000000 0.000000 0.000000 1441833085 0.000000 0.000000 0.000000 0.000000 1441833085 0.000000 0.000000 0.000000 0.000000 1441833085 0.000000 0.000000 0.000000 0.000000 1441833085 0.000000 0.000000 0.000000 0.000000 1441833085 0.000000 0.000000 0.000000 0.000000 1441833085 0.000000 0.000000 0.000000 0.000000 1441833085 0.000000 0.000000 0.000000 0.000000 1441833085 0.000000 0.000000 0.000000 0.000000 1441833085 0.000000 0.000000 0.000000 0.000000 1441833085 0.000000 0.000000 0.000000 0.000000 1441833085 0.000000 0.000000 0.000000 0.000000 1441833085 0.000000 0.000000 0.000000 0.000000 1441833085 0.000000 0.000000 0.000000 0.000000 1441833085 0.000000 0.000000 0.000000 0.000000 1441833085 0.000000 0.000000 0.000000 0.000000 1441833085 0.000000 0.000000 0.000000 0.000000 1441833085 0.000000 0.000000 0.000000 0.000000 1441833085 0.000000 0.000000 0.000000 0.000000 1441833085 0.000000 0.000000 0.000000 0.000000 1441833085 0.000000 0.000000 0.000000 0.000000 1441833085 0.000000 0.000000 0.000000 0.000000 1441833085 0.000000 0.000000 0.000000 0.000000 1441833085 0.000000 0.000000 0.000000 0.000000 1441833085 0.000000 0.000000 0.000000 0.000000 1441833085 0.000000 0.000000 0.000000 0.000000 1441833085 0.000000 0.000000 0.000000 0.000000 1441833085 0.000000 0.000000 0.000000 0.000000 1441833085 0.000000 0.000000 0.000000 0.000000 1441833085 0.000000 0.000000 0.000000 0.000000 1441833085 0.000000 0.000000 0.000000 0.000000 1441833085 0.000000 0.000000 0.000000 0.000000 1441833085 0.000000 0.000000 0.000000 0.000000 1441833085 0.000000 0.000000 0.000000 0.000000 1441833085 0.000000 0.000000 0.000000 0.000000 1441833085 0.000000 0.000000 0.000000 0.000000 1441833085 0.000000 0.000000 0.000000 0.000000 1441833085 0.000000 0.000000 0.000000 0.000000 1441833085 0.000000 0.000000 0.000000 0.000000 1441833085 0.000000 0.000000 0.000000 0.000000 1441833085 0.000000 0.000000 0.000000 0.000000 1441833085 0.000000 0.000000 0.000000 0.000000 1441833085 0.000000 0.000000 0.000000 0.000000 1441833085 0.000000 0.000000 0.000000 0.000000 1441833085 0.000000 0.000000 0.000000 0.000000 1441833085 0.000000 0.000000 0.000000 0.000000 1441833085 0.000000 0.000000 0.000000 0.000000 1441833085 0.000000 0.000000 0.000000 0.000000 1441833085 0.000000 0.000000 0.000000 0.000000 1441833085 0.000000 0.000000 0.000000 0.000000 1441833086 0.000000 0.000000 0.000000 0.000000 1441833086 0.000000 0.000000 0.000000 0.000000 1441833086 0.000000 0.000000 0.000000 0.000000 1441833086 0.000000 0.000000 0.000000 0.000000 1441833086 0.000000 0.000000 0.000000 0.000000 1441833086 0.000000 0.000000 0.000000 0.000000 1441833086 0.000000 0.000000 0.000000 0.000000 1441833086 0.000000 0.000000 0.000000 0.000000 1441833086 0.000000 0.000000 0.000000 0.000000 1441833086 0.000000 0.000000 0.000000 0.000000 1441833086 0.000000 0.000000 0.000000 0.000000 1441833086 0.000000 0.000000 0.000000 0.000000 1441833086 0.000000 0.000000 0.000000 0.000000 1441833086 0.000000 0.000000 0.000000 0.000000 1441833086 0.000000 0.000000 0.000000 0.000000 1441833086 0.000000 0.000000 0.000000 0.000000 1441833086 0.000000 0.000000 0.000000 0.000000 1441833086 0.000000 0.000000 0.000000 0.000000 1441833086 0.000000 0.000000 0.000000 0.000000 1441833086 0.000000 0.000000 0.000000 0.000000 1441833086 0.000000 0.000000 0.000000 0.000000 1441833086 0.000000 0.000000 0.000000 0.000000 1441833086 0.000000 0.000000 0.000000 0.000000 1441833086 0.000000 0.000000 0.000000 0.000000 1441833086 0.000000 0.000000 0.000000 0.000000 1441833086 0.000000 0.000000 0.000000 0.000000 1441833086 0.000000 0.000000 0.000000 0.000000 1441833086 0.000000 0.000000 0.000000 0.000000 1441833086 0.000000 0.000000 0.000000 0.000000 1441833086 0.000000 0.000000 0.000000 0.000000 1441833086 0.000000 0.000000 0.000000 0.000000 1441833086 0.000000 0.000000 0.000000 0.000000 1441833086 0.000000 0.000000 0.000000 0.000000 1441833086 0.000000 0.000000 0.000000 0.000000 1441833086 0.000000 0.000000 0.000000 0.000000 1441833086 0.000000 0.000000 0.000000 0.000000 1441833086 0.000000 0.000000 0.000000 0.000000 1441833086 0.000000 0.000000 0.000000 0.000000 1441833086 0.000000 0.000000 0.000000 0.000000 1441833086 0.000000 0.000000 0.000000 0.000000 1441833086 0.000000 0.000000 0.000000 0.000000 1441833086 0.000000 0.000000 0.000000 0.000000 1441833086 0.000000 0.000000 0.000000 0.000000 1441833086 0.000000 0.000000 0.000000 0.000000 1441833086 0.000000 0.000000 0.000000 0.000000 1441833086 0.000000 0.000000 0.000000 0.000000 1441833086 0.000000 0.000000 0.000000 0.000000 1441833086 0.000000 0.000000 0.000000 0.000000 1441833086 0.000000 0.000000 0.000000 0.000000 1441833086 0.000000 0.000000 0.000000 0.000000 1441833086 0.000000 0.000000 0.000000 0.000000 1441833086 0.000000 0.000000 0.000000 0.000000 1441833086 0.000000 0.000000 0.000000 0.000000 1441833086 0.000000 0.000000 0.000000 0.000000 1441833086 0.000000 0.000000 0.000000 0.000000 1441833086 0.000000 0.000000 0.000000 0.000000 1441833086 0.000000 0.000000 0.000000 0.000000 1441833086 0.000000 0.000000 0.000000 0.000000 1441833086 0.000000 0.000000 0.000000 0.000000 1441833086 0.000000 0.000000 0.000000 0.000000 1441833086 0.000000 0.000000 0.000000 0.000000 1441833086 0.000000 0.000000 0.000000 0.000000 1441833086 0.000000 0.000000 0.000000 0.000000 1441833086 0.000000 0.000000 0.000000 0.000000 1441833086 0.000000 0.000000 0.000000 0.000000 1441833086 0.000000 0.000000 0.000000 0.000000 1441833086 0.000000 0.000000 0.000000 0.000000 1441833086 0.000000 0.000000 0.000000 0.000000 1441833086 0.000000 0.000000 0.000000 0.000000 1441833086 0.000000 0.000000 0.000000 0.000000 1441833086 0.000000 0.000000 0.000000 0.000000 1441833086 0.000000 0.000000 0.000000 0.000000 1441833086 0.000000 0.000000 0.000000 0.000000 1441833086 0.000000 0.000000 0.000000 0.000000 1441833086 0.000000 0.000000 0.000000 0.000000 1441833086 0.000000 0.000000 0.000000 0.000000 1441833086 0.000000 0.000000 0.000000 0.000000 1441833086 0.000000 0.000000 0.000000 0.000000 1441833086 0.000000 0.000000 0.000000 0.000000 1441833086 0.000000 0.000000 0.000000 0.000000 1441833086 0.000000 0.000000 0.000000 0.000000 1441833086 0.000000 0.000000 0.000000 0.000000 1441833086 0.000000 0.000000 0.000000 0.000000 1441833086 0.000000 0.000000 0.000000 0.000000 1441833086 0.000000 0.000000 0.000000 0.000000 1441833086 0.000000 0.000000 0.000000 0.000000 1441833086 0.000000 0.000000 0.000000 0.000000 1441833086 0.000000 0.000000 0.000000 0.000000 1441833086 0.000000 0.000000 0.000000 0.000000 1441833086 0.000000 0.000000 0.000000 0.000000 1441833086 0.000000 0.000000 0.000000 0.000000 1441833086 0.000000 0.000000 0.000000 0.000000 1441833086 0.000000 0.000000 0.000000 0.000000 1441833086 0.000000 0.000000 0.000000 0.000000 1441833086 0.000000 0.000000 0.000000 0.000000 1441833086 0.000000 0.000000 0.000000 0.000000 1441833086 0.000000 0.000000 0.000000 0.000000 1441833086 0.000000 0.000000 0.000000 0.000000 1441833086 0.000000 0.000000 0.000000 0.000000 1441833086 0.000000 0.000000 0.000000 0.000000 1441833086 0.000000 0.000000 0.000000 0.000000 1441833086 0.000000 0.000000 0.000000 0.000000 1441833086 0.000000 0.000000 0.000000 0.000000 1441833086 0.000000 0.000000 0.000000 0.000000 1441833086 0.000000 0.000000 0.000000 0.000000 1441833086 0.000000 0.000000 0.000000 0.000000 1441833086 0.000000 0.000000 0.000000 0.000000 1441833086 0.000000 0.000000 0.000000 0.000000 1441833086 0.000000 0.000000 0.000000 0.000000 1441833086 0.000000 0.000000 0.000000 0.000000 1441833086 0.000000 0.000000 0.000000 0.000000 1441833086 0.000000 0.000000 0.000000 0.000000 1441833086 0.000000 0.000000 0.000000 0.000000 1441833086 0.000000 0.000000 0.000000 0.000000 1441833087 0.000000 0.000000 0.000000 0.000000 1441833087 0.000000 0.000000 0.000000 0.000000 1441833087 0.000000 0.000000 0.000000 0.000000 1441833087 0.000000 0.000000 0.000000 0.000000 1441833087 0.000000 0.000000 0.000000 0.000000 1441833087 0.000000 0.000000 0.000000 0.000000 1441833087 0.000000 0.000000 0.000000 0.000000 1441833087 0.000000 0.000000 0.000000 0.000000 1441833087 0.000000 0.000000 0.000000 0.000000 1441833087 0.000000 0.000000 0.000000 0.000000 1441833087 0.000000 0.000000 0.000000 0.000000 1441833087 0.000000 0.000000 0.000000 0.000000 1441833087 0.000000 0.000000 0.000000 0.000000 1441833087 0.000000 0.000000 0.000000 0.000000 1441833087 0.000000 0.000000 0.000000 0.000000 1441833087 0.000000 0.000000 0.000000 0.000000 1441833087 0.000000 0.000000 0.000000 0.000000 1441833087 0.000000 0.000000 0.000000 0.000000 1441833087 0.000000 0.000000 0.000000 0.000000 1441833087 0.000000 0.000000 0.000000 0.000000 1441833087 0.000000 0.000000 0.000000 0.000000 1441833087 0.000000 0.000000 0.000000 0.000000 1441833087 0.000000 0.000000 0.000000 0.000000 1441833087 0.000000 0.000000 0.000000 0.000000 1441833087 0.000000 0.000000 0.000000 0.000000 1441833087 0.000000 0.000000 0.000000 0.000000 1441833087 0.000000 0.000000 0.000000 0.000000 1441833087 0.000000 0.000000 0.000000 0.000000 1441833087 0.000000 0.000000 0.000000 0.000000 1441833087 0.000000 0.000000 0.000000 0.000000 1441833087 0.000000 0.000000 0.000000 0.000000 1441833087 0.000000 0.000000 0.000000 0.000000 1441833087 0.000000 0.000000 0.000000 0.000000 1441833087 0.000000 0.000000 0.000000 0.000000 1441833087 0.000000 0.000000 0.000000 0.000000 1441833087 0.000000 0.000000 0.000000 0.000000 1441833087 0.000000 0.000000 0.000000 0.000000 1441833087 0.000000 0.000000 0.000000 0.000000 1441833087 0.000000 0.000000 0.000000 0.000000 1441833087 0.000000 0.000000 0.000000 0.000000 1441833087 0.000000 0.000000 0.000000 0.000000 1441833087 0.000000 0.000000 0.000000 0.000000 1441833087 0.000000 0.000000 0.000000 0.000000 1441833087 0.000000 0.000000 0.000000 0.000000 1441833087 0.000000 0.000000 0.000000 0.000000 1441833087 0.000000 0.000000 0.000000 0.000000 1441833087 0.000000 0.000000 0.000000 0.000000 1441833087 0.000000 0.000000 0.000000 0.000000 1441833087 0.000000 0.000000 0.000000 0.000000 1441833087 0.000000 0.000000 0.000000 0.000000 1441833087 0.000000 0.000000 0.000000 0.000000 1441833087 0.000000 0.000000 0.000000 0.000000 1441833087 0.000000 0.000000 0.000000 0.000000 1441833087 0.000000 0.000000 0.000000 0.000000 1441833087 0.000000 0.000000 0.000000 0.000000 1441833087 0.000000 0.000000 0.000000 0.000000 1441833087 0.000000 0.000000 0.000000 0.000000 1441833087 0.000000 0.000000 0.000000 0.000000 1441833087 0.000000 0.000000 0.000000 0.000000 1441833087 0.000000 0.000000 0.000000 0.000000 1441833087 0.000000 0.000000 0.000000 0.000000 1441833087 0.000000 0.000000 0.000000 0.000000 1441833087 0.000000 0.000000 0.000000 0.000000 1441833087 0.000000 0.000000 0.000000 0.000000 1441833087 0.000000 0.000000 0.000000 0.000000 1441833087 0.000000 0.000000 0.000000 0.000000 1441833087 0.000000 0.000000 0.000000 0.000000 1441833087 0.000000 0.000000 0.000000 0.000000 1441833087 0.000000 0.000000 0.000000 0.000000 1441833087 0.000000 0.000000 0.000000 0.000000 1441833087 0.000000 0.000000 0.000000 0.000000 1441833087 0.000000 0.000000 0.000000 0.000000 1441833087 0.000000 0.000000 0.000000 0.000000 1441833087 0.000000 0.000000 0.000000 0.000000 1441833087 0.000000 0.000000 0.000000 0.000000 1441833087 0.000000 0.000000 0.000000 0.000000 1441833087 0.000000 0.000000 0.000000 0.000000 1441833087 0.000000 0.000000 0.000000 0.000000 1441833087 0.000000 0.000000 0.000000 0.000000 1441833087 0.000000 0.000000 0.000000 0.000000 1441833087 0.000000 0.000000 0.000000 0.000000 1441833087 0.000000 0.000000 0.000000 0.000000 1441833087 0.000000 0.000000 0.000000 0.000000 1441833087 0.000000 0.000000 0.000000 0.000000 1441833087 0.000000 0.000000 0.000000 0.000000 1441833087 0.000000 0.000000 0.000000 0.000000 1441833087 0.000000 0.000000 0.000000 0.000000 1441833087 0.000000 0.000000 0.000000 0.000000 1441833087 0.000000 0.000000 0.000000 0.000000 1441833087 0.000000 0.000000 0.000000 0.000000 1441833087 0.000000 0.000000 0.000000 0.000000 1441833087 0.000000 0.000000 0.000000 0.000000 1441833087 0.000000 0.000000 0.000000 0.000000 1441833087 0.000000 0.000000 0.000000 0.000000 1441833087 0.000000 0.000000 0.000000 0.000000 1441833087 0.000000 0.000000 0.000000 0.000000 1441833087 0.000000 0.000000 0.000000 0.000000 1441833087 0.000000 0.000000 0.000000 0.000000 1441833087 0.000000 0.000000 0.000000 0.000000 1441833087 0.000000 0.000000 0.000000 0.000000 1441833087 0.000000 0.000000 0.000000 0.000000 1441833087 0.000000 0.000000 0.000000 0.000000 1441833087 0.000000 0.000000 0.000000 0.000000 1441833087 0.000000 0.000000 0.000000 0.000000 1441833087 0.000000 0.000000 0.000000 0.000000 1441833087 0.000000 0.000000 0.000000 0.000000 1441833087 0.000000 0.000000 0.000000 0.000000 1441833087 0.000000 0.000000 0.000000 0.000000 1441833087 0.000000 0.000000 0.000000 0.000000 1441833087 0.000000 0.000000 0.000000 0.000000 1441833087 0.000000 0.000000 0.000000 0.000000 1441833087 0.000000 0.000000 0.000000 0.000000 1441833087 0.000000 0.000000 0.000000 0.000000 1441833087 0.000000 0.000000 0.000000 0.000000 1441833087 0.000000 0.000000 0.000000 0.000000 1441833087 0.000000 0.000000 0.000000 0.000000 1441833087 0.000000 0.000000 0.000000 0.000000 1441833087 0.000000 0.000000 0.000000 0.000000 1441833087 0.000000 0.000000 0.000000 0.000000 1441833087 0.000000 0.000000 0.000000 0.000000 1441833087 0.000000 0.000000 0.000000 0.000000 1441833087 0.000000 0.000000 0.000000 0.000000 1441833087 0.000000 0.000000 0.000000 0.000000 1441833088 0.000000 0.000000 0.000000 0.000000 1441833088 0.000000 0.000000 0.000000 0.000000 1441833088 0.000000 0.000000 0.000000 0.000000 1441833088 0.000000 0.000000 0.000000 0.000000 1441833088 0.000000 0.000000 0.000000 0.000000 1441833088 0.000000 0.000000 0.000000 0.000000 1441833088 0.000000 0.000000 0.000000 0.000000 1441833088 0.000000 0.000000 0.000000 0.000000 1441833088 0.000000 0.000000 0.000000 0.000000 1441833088 0.000000 0.000000 0.000000 0.000000 1441833088 0.000000 0.000000 0.000000 0.000000 1441833088 0.000000 0.000000 0.000000 0.000000 1441833088 0.000000 0.000000 0.000000 0.000000 1441833088 0.000000 0.000000 0.000000 0.000000 1441833088 0.000000 0.000000 0.000000 0.000000 1441833088 0.000000 0.000000 0.000000 0.000000 1441833088 0.000000 0.000000 0.000000 0.000000 1441833088 0.000000 0.000000 0.000000 0.000000 1441833088 0.000000 0.000000 0.000000 0.000000 1441833088 0.000000 0.000000 0.000000 0.000000 1441833088 0.000000 0.000000 0.000000 0.000000 1441833088 0.000000 0.000000 0.000000 0.000000 1441833088 0.000000 0.000000 0.000000 0.000000 1441833088 0.000000 0.000000 0.000000 0.000000 1441833088 0.000000 0.000000 0.000000 0.000000 1441833088 0.000000 0.000000 0.000000 0.000000 1441833088 0.000000 0.000000 0.000000 0.000000 1441833088 0.000000 0.000000 0.000000 0.000000 1441833088 0.000000 0.000000 0.000000 0.000000 1441833088 0.000000 0.000000 0.000000 0.000000 1441833088 0.000000 0.000000 0.000000 0.000000 1441833088 0.000000 0.000000 0.000000 0.000000 1441833088 0.000000 0.000000 0.000000 0.000000 1441833088 0.000000 0.000000 0.000000 0.000000 1441833088 0.000000 0.000000 0.000000 0.000000 1441833088 0.000000 0.000000 0.000000 0.000000 1441833088 0.000000 0.000000 0.000000 0.000000 1441833088 0.000000 0.000000 0.000000 0.000000 1441833088 0.000000 0.000000 0.000000 0.000000 1441833088 0.000000 0.000000 0.000000 0.000000 1441833088 0.000000 0.000000 0.000000 0.000000 1441833088 0.000000 0.000000 0.000000 0.000000 1441833088 0.000000 0.000000 0.000000 0.000000 1441833088 0.000000 0.000000 0.000000 0.000000 1441833088 0.000000 0.000000 0.000000 0.000000 1441833088 0.000000 0.000000 0.000000 0.000000 1441833088 0.000000 0.000000 0.000000 0.000000 1441833088 0.000000 0.000000 0.000000 0.000000 1441833088 0.000000 0.000000 0.000000 0.000000 1441833088 0.000000 0.000000 0.000000 0.000000 1441833088 0.000000 0.000000 0.000000 0.000000 1441833088 0.000000 0.000000 0.000000 0.000000 1441833088 0.000000 0.000000 0.000000 0.000000 1441833088 0.000000 0.000000 0.000000 0.000000 1441833088 0.000000 0.000000 0.000000 0.000000 1441833088 0.000000 0.000000 0.000000 0.000000 1441833088 0.000000 0.000000 0.000000 0.000000 1441833088 0.000000 0.000000 0.000000 0.000000 1441833088 0.000000 0.000000 0.000000 0.000000 1441833088 0.000000 0.000000 0.000000 0.000000 1441833088 0.000000 0.000000 0.000000 0.000000 1441833088 0.000000 0.000000 0.000000 0.000000 1441833088 0.000000 0.000000 0.000000 0.000000 1441833088 0.000000 0.000000 0.000000 0.000000 1441833088 0.000000 0.000000 0.000000 0.000000 1441833088 0.000000 0.000000 0.000000 0.000000 1441833088 0.000000 0.000000 0.000000 0.000000 1441833088 0.000000 0.000000 0.000000 0.000000 1441833088 0.000000 0.000000 0.000000 0.000000 1441833088 0.000000 0.000000 0.000000 0.000000 1441833088 0.000000 0.000000 0.000000 0.000000 1441833088 0.000000 0.000000 0.000000 0.000000 1441833088 0.000000 0.000000 0.000000 0.000000 1441833088 0.000000 0.000000 0.000000 0.000000 1441833088 0.000000 0.000000 0.000000 0.000000 1441833088 0.000000 0.000000 0.000000 0.000000 1441833088 0.000000 0.000000 0.000000 0.000000 1441833088 0.000000 0.000000 0.000000 0.000000 1441833088 0.000000 0.000000 0.000000 0.000000 1441833088 0.000000 0.000000 0.000000 0.000000 1441833088 0.000000 0.000000 0.000000 0.000000 1441833088 0.000000 0.000000 0.000000 0.000000 1441833088 0.000000 0.000000 0.000000 0.000000 1441833088 0.000000 0.000000 0.000000 0.000000 1441833088 0.000000 0.000000 0.000000 0.000000 1441833088 0.000000 0.000000 0.000000 0.000000 1441833088 0.000000 0.000000 0.000000 0.000000 1441833088 0.000000 0.000000 0.000000 0.000000 1441833088 0.000000 0.000000 0.000000 0.000000 1441833088 0.000000 0.000000 0.000000 0.000000 1441833088 0.000000 0.000000 0.000000 0.000000 1441833088 0.000000 0.000000 0.000000 0.000000 1441833088 0.000000 0.000000 0.000000 0.000000 1441833088 0.000000 0.000000 0.000000 0.000000 1441833088 0.000000 0.000000 0.000000 0.000000 1441833088 0.000000 0.000000 0.000000 0.000000 1441833088 0.000000 0.000000 0.000000 0.000000 1441833088 0.000000 0.000000 0.000000 0.000000 1441833088 0.000000 0.000000 0.000000 0.000000 1441833088 0.000000 0.000000 0.000000 0.000000 1441833088 0.000000 0.000000 0.000000 0.000000 1441833088 0.000000 0.000000 0.000000 0.000000 1441833088 0.000000 0.000000 0.000000 0.000000 1441833088 0.000000 0.000000 0.000000 0.000000 1441833088 0.000000 0.000000 0.000000 0.000000 1441833088 0.000000 0.000000 0.000000 0.000000 1441833088 0.000000 0.000000 0.000000 0.000000 1441833088 0.000000 0.000000 0.000000 0.000000 1441833088 0.000000 0.000000 0.000000 0.000000 1441833088 0.000000 0.000000 0.000000 0.000000 1441833088 0.000000 0.000000 0.000000 0.000000 1441833088 0.000000 0.000000 0.000000 0.000000 1441833088 0.000000 0.000000 0.000000 0.000000 1441833088 0.000000 0.000000 0.000000 0.000000 1441833088 0.000000 0.000000 0.000000 0.000000 1441833088 0.000000 0.000000 0.000000 0.000000 1441833088 0.000000 0.000000 0.000000 0.000000 1441833088 0.000000 0.000000 0.000000 0.000000 1441833089 0.000000 0.000000 0.000000 0.000000 1441833089 0.000000 0.000000 0.000000 0.000000 1441833089 0.000000 0.000000 0.000000 0.000000 1441833089 0.000000 0.000000 0.000000 0.000000 1441833089 0.000000 0.000000 0.000000 0.000000 1441833089 0.000000 0.000000 0.000000 0.000000 1441833089 0.000000 0.000000 0.000000 0.000000 1441833089 0.000000 0.000000 0.000000 0.000000 1441833089 0.000000 0.000000 0.000000 0.000000 1441833089 0.000000 0.000000 0.000000 0.000000 1441833089 0.000000 0.000000 0.000000 0.000000 1441833089 0.000000 0.000000 0.000000 0.000000 1441833089 0.000000 0.000000 0.000000 0.000000 1441833089 0.000000 0.000000 0.000000 0.000000 1441833089 0.000000 0.000000 0.000000 0.000000 1441833089 0.000000 0.000000 0.000000 0.000000 1441833089 0.000000 0.000000 0.000000 0.000000 1441833089 0.000000 0.000000 0.000000 0.000000 1441833089 0.000000 0.000000 0.000000 0.000000 1441833089 0.000000 0.000000 0.000000 0.000000 1441833089 0.000000 0.000000 0.000000 0.000000 1441833089 0.000000 0.000000 0.000000 0.000000 1441833089 0.000000 0.000000 0.000000 0.000000 1441833089 0.000000 0.000000 0.000000 0.000000 1441833089 0.000000 0.000000 0.000000 0.000000 1441833089 0.000000 0.000000 0.000000 0.000000 1441833089 0.000000 0.000000 0.000000 0.000000 1441833089 0.000000 0.000000 0.000000 0.000000 1441833089 0.000000 0.000000 0.000000 0.000000 1441833089 0.000000 0.000000 0.000000 0.000000 1441833089 0.000000 0.000000 0.000000 0.000000 1441833089 0.000000 0.000000 0.000000 0.000000 1441833089 0.000000 0.000000 0.000000 0.000000 1441833089 0.000000 0.000000 0.000000 0.000000 1441833089 0.000000 0.000000 0.000000 0.000000 1441833089 0.000000 0.000000 0.000000 0.000000 1441833089 0.000000 0.000000 0.000000 0.000000 1441833089 0.000000 0.000000 0.000000 0.000000 1441833089 0.000000 0.000000 0.000000 0.000000 1441833089 0.000000 0.000000 0.000000 0.000000 1441833089 0.000000 0.000000 0.000000 0.000000 1441833089 0.000000 0.000000 0.000000 0.000000 1441833089 0.000000 0.000000 0.000000 0.000000 1441833089 0.000000 0.000000 0.000000 0.000000 1441833089 0.000000 0.000000 0.000000 0.000000 1441833089 0.000000 0.000000 0.000000 0.000000 1441833089 0.000000 0.000000 0.000000 0.000000 1441833089 0.000000 0.000000 0.000000 0.000000 1441833089 0.000000 0.000000 0.000000 0.000000 1441833089 0.000000 0.000000 0.000000 0.000000 1441833089 0.000000 0.000000 0.000000 0.000000 1441833089 0.000000 0.000000 0.000000 0.000000 1441833089 0.000000 0.000000 0.000000 0.000000 1441833089 0.000000 0.000000 0.000000 0.000000 1441833089 0.000000 0.000000 0.000000 0.000000 1441833089 0.000000 0.000000 0.000000 0.000000 1441833089 0.000000 0.000000 0.000000 0.000000 1441833089 0.000000 0.000000 0.000000 0.000000 1441833089 0.000000 0.000000 0.000000 0.000000 1441833089 0.000000 0.000000 0.000000 0.000000 1441833089 0.000000 0.000000 0.000000 0.000000 1441833089 0.000000 0.000000 0.000000 0.000000 1441833089 0.000000 0.000000 0.000000 0.000000 1441833089 0.000000 0.000000 0.000000 0.000000 1441833089 0.000000 0.000000 0.000000 0.000000 1441833089 0.000000 0.000000 0.000000 0.000000 1441833089 0.000000 0.000000 0.000000 0.000000 1441833089 0.000000 0.000000 0.000000 0.000000 1441833089 0.000000 0.000000 0.000000 0.000000 1441833089 0.000000 0.000000 0.000000 0.000000 1441833089 0.000000 0.000000 0.000000 0.000000 1441833089 0.000000 0.000000 0.000000 0.000000 1441833089 0.000000 0.000000 0.000000 0.000000 1441833089 0.000000 0.000000 0.000000 0.000000 1441833089 0.000000 0.000000 0.000000 0.000000 1441833089 0.000000 0.000000 0.000000 0.000000 1441833089 0.000000 0.000000 0.000000 0.000000 1441833089 0.000000 0.000000 0.000000 0.000000 1441833089 0.000000 0.000000 0.000000 0.000000 1441833089 0.000000 0.000000 0.000000 0.000000 1441833089 0.000000 0.000000 0.000000 0.000000 1441833089 0.000000 0.000000 0.000000 0.000000 1441833089 0.000000 0.000000 0.000000 0.000000 1441833089 0.000000 0.000000 0.000000 0.000000 1441833089 0.000000 0.000000 0.000000 0.000000 1441833089 0.000000 0.000000 0.000000 0.000000 1441833089 0.000000 0.000000 0.000000 0.000000 1441833089 0.000000 0.000000 0.000000 0.000000 1441833089 0.000000 0.000000 0.000000 0.000000 1441833089 0.000000 0.000000 0.000000 0.000000 1441833089 0.000000 0.000000 0.000000 0.000000 1441833089 0.000000 0.000000 0.000000 0.000000 1441833089 0.000000 0.000000 0.000000 0.000000 1441833089 0.000000 0.000000 0.000000 0.000000 1441833089 0.000000 0.000000 0.000000 0.000000 1441833089 0.000000 0.000000 0.000000 0.000000 1441833089 0.000000 0.000000 0.000000 0.000000 1441833089 0.000000 0.000000 0.000000 0.000000 1441833089 0.000000 0.000000 0.000000 0.000000 1441833089 0.000000 0.000000 0.000000 0.000000 1441833089 0.000000 0.000000 0.000000 0.000000 1441833089 0.000000 0.000000 0.000000 0.000000 1441833089 0.000000 0.000000 0.000000 0.000000 1441833089 0.000000 0.000000 0.000000 0.000000 1441833089 0.000000 0.000000 0.000000 0.000000 1441833089 0.000000 0.000000 0.000000 0.000000 1441833089 0.000000 0.000000 0.000000 0.000000 1441833089 0.000000 0.000000 0.000000 0.000000 1441833089 0.000000 0.000000 0.000000 0.000000 1441833089 0.000000 0.000000 0.000000 0.000000 1441833089 0.000000 0.000000 0.000000 0.000000 1441833089 0.000000 0.000000 0.000000 0.000000 1441833089 0.000000 0.000000 0.000000 0.000000 1441833089 0.000000 0.000000 0.000000 0.000000 1441833089 0.000000 0.000000 0.000000 0.000000 1441833089 0.000000 0.000000 0.000000 0.000000 1441833089 0.000000 0.000000 0.000000 0.000000 1441833089 0.000000 0.000000 0.000000 0.000000 1441833089 0.000000 0.000000 0.000000 0.000000 1441833089 0.000000 0.000000 0.000000 0.000000 1441833089 0.000000 0.000000 0.000000 0.000000 1441833090 0.000000 0.000000 0.000000 0.000000 1441833090 0.000000 0.000000 0.000000 0.000000 1441833090 0.000000 0.000000 0.000000 0.000000 1441833090 0.000000 0.000000 0.000000 0.000000 1441833090 0.000000 0.000000 0.000000 0.000000 1441833090 0.000000 0.000000 0.000000 0.000000 1441833090 0.000000 0.000000 0.000000 0.000000 1441833090 0.000000 0.000000 0.000000 0.000000 1441833090 0.000000 0.000000 0.000000 0.000000 1441833090 0.000000 0.000000 0.000000 0.000000 1441833090 0.000000 0.000000 0.000000 0.000000 1441833090 0.000000 0.000000 0.000000 0.000000 1441833090 0.000000 0.000000 0.000000 0.000000 1441833090 0.000000 0.000000 0.000000 0.000000 1441833090 0.000000 0.000000 0.000000 0.000000 1441833090 0.000000 0.000000 0.000000 0.000000 1441833090 0.000000 0.000000 0.000000 0.000000 1441833090 0.000000 0.000000 0.000000 0.000000 1441833090 0.000000 0.000000 0.000000 0.000000 1441833090 0.000000 0.000000 0.000000 0.000000 1441833090 0.000000 0.000000 0.000000 0.000000 1441833090 0.000000 0.000000 0.000000 0.000000 1441833090 0.000000 0.000000 0.000000 0.000000 1441833090 0.000000 0.000000 0.000000 0.000000 1441833090 0.000000 0.000000 0.000000 0.000000 1441833090 0.000000 0.000000 0.000000 0.000000 1441833090 0.000000 0.000000 0.000000 0.000000 1441833090 0.000000 0.000000 0.000000 0.000000 1441833090 0.000000 0.000000 0.000000 0.000000 1441833090 0.000000 0.000000 0.000000 0.000000 1441833090 0.000000 0.000000 0.000000 0.000000 1441833090 0.000000 0.000000 0.000000 0.000000 1441833090 0.000000 0.000000 0.000000 0.000000 1441833090 0.000000 0.000000 0.000000 0.000000 1441833090 0.000000 0.000000 0.000000 0.000000 1441833090 0.000000 0.000000 0.000000 0.000000 1441833090 0.000000 0.000000 0.000000 0.000000 1441833090 0.000000 0.000000 0.000000 0.000000 1441833090 0.000000 0.000000 0.000000 0.000000 1441833090 0.000000 0.000000 0.000000 0.000000 1441833090 0.000000 0.000000 0.000000 0.000000 1441833090 0.000000 0.000000 0.000000 0.000000 1441833090 0.000000 0.000000 0.000000 0.000000 1441833090 0.000000 0.000000 0.000000 0.000000 1441833090 0.000000 0.000000 0.000000 0.000000 1441833090 0.000000 0.000000 0.000000 0.000000 1441833090 0.000000 0.000000 0.000000 0.000000 1441833090 0.000000 0.000000 0.000000 0.000000 1441833090 0.000000 0.000000 0.000000 0.000000 1441833090 0.000000 0.000000 0.000000 0.000000 1441833090 0.000000 0.000000 0.000000 0.000000 1441833090 0.000000 0.000000 0.000000 0.000000 1441833090 0.000000 0.000000 0.000000 0.000000 1441833090 0.000000 0.000000 0.000000 0.000000 1441833090 0.000000 0.000000 0.000000 0.000000 1441833090 0.000000 0.000000 0.000000 0.000000 1441833090 0.000000 0.000000 0.000000 0.000000 1441833090 0.000000 0.000000 0.000000 0.000000 1441833090 0.000000 0.000000 0.000000 0.000000 1441833090 0.000000 0.000000 0.000000 0.000000 1441833090 0.000000 0.000000 0.000000 0.000000 1441833090 0.000000 0.000000 0.000000 0.000000 1441833090 0.000000 0.000000 0.000000 0.000000 1441833090 0.000000 0.000000 0.000000 0.000000 1441833090 0.000000 0.000000 0.000000 0.000000 1441833090 0.000000 0.000000 0.000000 0.000000 1441833090 
0.000000 0.000000 0.000000 0.000000 1441833093 0.000000 0.000000 0.000000 0.000000 1441833093 0.000000 0.000000 0.000000 0.000000 1441833093 0.000000 0.000000 0.000000 0.000000 1441833093 0.000000 0.000000 0.000000 0.000000 1441833093 0.000000 0.000000 0.000000 0.000000 1441833093 0.000000 0.000000 0.000000 0.000000 1441833093 0.000000 0.000000 0.000000 0.000000 1441833093 0.000000 0.000000 0.000000 0.000000 1441833093 0.000000 0.000000 0.000000 0.000000 1441833093 0.000000 0.000000 0.000000 0.000000 1441833093 0.000000 0.000000 0.000000 0.000000 1441833093 0.000000 0.000000 0.000000 0.000000 1441833093 0.000000 0.000000 0.000000 0.000000 1441833093 0.000000 0.000000 0.000000 0.000000 1441833093 0.000000 0.000000 0.000000 0.000000 1441833093 0.000000 0.000000 0.000000 0.000000 1441833093 0.000000 0.000000 0.000000 0.000000 1441833093 0.000000 0.000000 0.000000 0.000000 1441833093 0.000000 0.000000 0.000000 0.000000 1441833093 0.000000 0.000000 0.000000 0.000000 1441833093 0.000000 0.000000 0.000000 0.000000 1441833093 0.000000 0.000000 0.000000 0.000000 1441833093 0.000000 0.000000 0.000000 0.000000 1441833093 0.000000 0.000000 0.000000 0.000000 1441833093 0.000000 0.000000 0.000000 0.000000 1441833093 0.000000 0.000000 0.000000 0.000000 1441833093 0.000000 0.000000 0.000000 0.000000 1441833093 0.000000 0.000000 0.000000 0.000000 1441833093 0.000000 0.000000 0.000000 0.000000 1441833093 0.000000 0.000000 0.000000 0.000000 1441833093 0.000000 0.000000 0.000000 0.000000 1441833093 0.000000 0.000000 0.000000 0.000000 1441833093 0.000000 0.000000 0.000000 0.000000 1441833093 0.000000 0.000000 0.000000 0.000000 1441833093 0.000000 0.000000 0.000000 0.000000 1441833093 0.000000 0.000000 0.000000 0.000000 1441833093 0.000000 0.000000 0.000000 0.000000 1441833093 0.000000 0.000000 0.000000 0.000000 1441833093 0.000000 0.000000 0.000000 0.000000 1441833093 0.000000 0.000000 0.000000 0.000000 1441833093 0.000000 0.000000 0.000000 0.000000 1441833093 0.000000 0.000000 0.000000 0.000000 1441833093 0.000000 0.000000 0.000000 0.000000 1441833093 0.000000 0.000000 0.000000 0.000000 1441833093 0.000000 0.000000 0.000000 0.000000 1441833093 0.000000 0.000000 0.000000 0.000000 1441833093 0.000000 0.000000 0.000000 0.000000 1441833093 0.000000 0.000000 0.000000 0.000000 1441833093 0.000000 0.000000 0.000000 0.000000 1441833093 0.000000 0.000000 0.000000 0.000000 1441833093 0.000000 0.000000 0.000000 0.000000 1441833093 0.000000 0.000000 0.000000 0.000000 1441833093 0.000000 0.000000 0.000000 0.000000 1441833093 0.000000 0.000000 0.000000 0.000000 1441833093 0.000000 0.000000 0.000000 0.000000 1441833093 0.000000 0.000000 0.000000 0.000000 1441833093 0.000000 0.000000 0.000000 0.000000 1441833093 0.000000 0.000000 0.000000 0.000000 1441833093 0.000000 0.000000 0.000000 0.000000 1441833093 0.000000 0.000000 0.000000 0.000000 1441833093 0.000000 0.000000 0.000000 0.000000 1441833093 0.000000 0.000000 0.000000 0.000000 1441833093 0.000000 0.000000 0.000000 0.000000 1441833093 0.000000 0.000000 0.000000 0.000000 1441833093 0.000000 0.000000 0.000000 0.000000 1441833093 0.000000 0.000000 0.000000 0.000000 1441833093 0.000000 0.000000 0.000000 0.000000 1441833093 0.000000 0.000000 0.000000 0.000000 1441833093 0.000000 0.000000 0.000000 0.000000 1441833093 0.000000 0.000000 0.000000 0.000000 1441833093 0.000000 0.000000 0.000000 0.000000 1441833093 0.000000 0.000000 0.000000 0.000000 1441833093 0.000000 0.000000 0.000000 0.000000 1441833093 0.000000 0.000000 0.000000 0.000000 1441833093 0.000000 0.000000 0.000000 0.000000 1441833093 0.000000 0.000000 0.000000 0.000000 1441833093 0.000000 0.000000 0.000000 0.000000 1441833093 0.000000 0.000000 0.000000 0.000000 1441833094 0.000000 0.000000 0.000000 0.000000 1441833094 0.000000 0.000000 0.000000 0.000000 1441833094 0.000000 0.000000 0.000000 0.000000 1441833094 0.000000 0.000000 0.000000 0.000000 1441833094 0.000000 0.000000 0.000000 0.000000 1441833094 0.000000 0.000000 0.000000 0.000000 1441833094 0.000000 0.000000 0.000000 0.000000 1441833094 0.000000 0.000000 0.000000 0.000000 1441833094 0.000000 0.000000 0.000000 0.000000 1441833094 0.000000 0.000000 0.000000 0.000000 1441833094 0.000000 0.000000 0.000000 0.000000 1441833094 0.000000 0.000000 0.000000 0.000000 1441833094 0.000000 0.000000 0.000000 0.000000 1441833094 0.000000 0.000000 0.000000 0.000000 1441833094 0.000000 0.000000 0.000000 0.000000 1441833094 0.000000 0.000000 0.000000 0.000000 1441833094 0.000000 0.000000 0.000000 0.000000 1441833094 0.000000 0.000000 0.000000 0.000000 1441833094 0.000000 0.000000 0.000000 0.000000 1441833094 0.000000 0.000000 0.000000 0.000000 1441833094 0.000000 0.000000 0.000000 0.000000 1441833094 0.000000 0.000000 0.000000 0.000000 1441833094 0.000000 0.000000 0.000000 0.000000 1441833094 0.000000 0.000000 0.000000 0.000000 1441833094 0.000000 0.000000 0.000000 0.000000 1441833094 0.000000 0.000000 0.000000 0.000000 1441833094 0.000000 0.000000 0.000000 0.000000 1441833094 0.000000 0.000000 0.000000 0.000000 1441833094 0.000000 0.000000 0.000000 0.000000 1441833094 0.000000 0.000000 0.000000 0.000000 1441833094 0.000000 0.000000 0.000000 0.000000 1441833094 0.000000 0.000000 0.000000 0.000000 1441833094 0.000000 0.000000 0.000000 0.000000 1441833094 0.000000 0.000000 0.000000 0.000000 1441833094 0.000000 0.000000 0.000000 0.000000 1441833094 0.000000 0.000000 0.000000 0.000000 1441833094 0.000000 0.000000 0.000000 0.000000 1441833094 0.000000 0.000000 0.000000 0.000000 1441833094 0.000000 0.000000 0.000000 0.000000 1441833094 0.000000 0.000000 0.000000 0.000000 1441833094 0.000000 0.000000 0.000000 0.000000 1441833094 0.000000 0.000000 0.000000 0.000000 1441833094 0.000000 0.000000 0.000000 0.000000 1441833094 0.000000 0.000000 0.000000 0.000000 1441833094 0.000000 0.000000 0.000000 0.000000 1441833094 0.000000 0.000000 0.000000 0.000000 1441833094 0.000000 0.000000 0.000000 0.000000 1441833094 0.000000 0.000000 0.000000 0.000000 1441833094 0.000000 0.000000 0.000000 0.000000 1441833094 0.000000 0.000000 0.000000 0.000000 1441833094 0.000000 0.000000 0.000000 0.000000 1441833094 0.000000 0.000000 0.000000 0.000000 1441833094 0.000000 0.000000 0.000000 0.000000 1441833094 0.000000 0.000000 0.000000 0.000000 1441833094 0.000000 0.000000 0.000000 0.000000 1441833094 0.000000 0.000000 0.000000 0.000000 1441833094 0.000000 0.000000 0.000000 0.000000 1441833094 0.000000 0.000000 0.000000 0.000000 1441833094 0.000000 0.000000 0.000000 0.000000 1441833094 0.000000 0.000000 0.000000 0.000000 1441833094 0.000000 0.000000 0.000000 0.000000 1441833094 0.000000 0.000000 0.000000 0.000000 1441833094 0.000000 0.000000 0.000000 0.000000 1441833094 0.000000 0.000000 0.000000 0.000000 1441833094 0.000000 0.000000 0.000000 0.000000 1441833094 0.000000 0.000000 0.000000 0.000000 1441833094 0.000000 0.000000 0.000000 0.000000 1441833094 0.000000 0.000000 0.000000 0.000000 1441833094 0.000000 0.000000 0.000000 0.000000 1441833094 0.000000 0.000000 0.000000 0.000000 1441833094 0.000000 0.000000 0.000000 0.000000 1441833094 0.000000 0.000000 0.000000 0.000000 1441833094 0.000000 0.000000 0.000000 0.000000 1441833094 0.000000 0.000000 0.000000 0.000000 1441833094 0.000000 0.000000 0.000000 0.000000 1441833094 0.000000 0.000000 0.000000 0.000000 1441833094 0.000000 0.000000 0.000000 0.000000 1441833094 0.000000 0.000000 0.000000 0.000000 1441833094 0.000000 0.000000 0.000000 0.000000 1441833094 0.000000 0.000000 0.000000 0.000000 1441833094 0.000000 0.000000 0.000000 0.000000 1441833094 0.000000 0.000000 0.000000 0.000000 1441833094 0.000000 0.000000 0.000000 0.000000 1441833094 0.000000 0.000000 0.000000 0.000000 1441833094 0.000000 0.000000 0.000000 0.000000 1441833094 0.000000 0.000000 0.000000 0.000000 1441833094 0.000000 0.000000 0.000000 0.000000 1441833094 0.000000 0.000000 0.000000 0.000000 1441833094 0.000000 0.000000 0.000000 0.000000 1441833094 0.000000 0.000000 0.000000 0.000000 1441833094 0.000000 0.000000 0.000000 0.000000 1441833094 0.000000 0.000000 0.000000 0.000000 1441833094 0.000000 0.000000 0.000000 0.000000 1441833094 0.000000 0.000000 0.000000 0.000000 1441833094 0.000000 0.000000 0.000000 0.000000 1441833094 0.000000 0.000000 0.000000 0.000000 1441833094 0.000000 0.000000 0.000000 0.000000 1441833094 0.000000 0.000000 0.000000 0.000000 1441833094 0.000000 0.000000 0.000000 0.000000 1441833094 0.000000 0.000000 0.000000 0.000000 1441833094 0.000000 0.000000 0.000000 0.000000 1441833094 0.000000 0.000000 0.000000 0.000000 1441833094 0.000000 0.000000 0.000000 0.000000 1441833094 0.000000 0.000000 0.000000 0.000000 1441833094 0.000000 0.000000 0.000000 0.000000 1441833094 0.000000 0.000000 0.000000 0.000000 1441833094 0.000000 0.000000 0.000000 0.000000 1441833094 0.000000 0.000000 0.000000 0.000000 1441833094 0.000000 0.000000 0.000000 0.000000 1441833094 0.000000 0.000000 0.000000 0.000000 1441833094 0.000000 0.000000 0.000000 0.000000 1441833094 0.000000 0.000000 0.000000 0.000000 1441833094 0.000000 0.000000 0.000000 0.000000 1441833094 0.000000 0.000000 0.000000 0.000000 1441833094 0.000000 0.000000 0.000000 0.000000 1441833094 0.000000 0.000000 0.000000 0.000000 1441833094 0.000000 0.000000 0.000000 0.000000 1441833094 0.000000 0.000000 0.000000 0.000000 1441833095 0.000000 0.000000 0.000000 0.000000 1441833095 0.000000 0.000000 0.000000 0.000000 1441833095 0.000000 0.000000 0.000000 0.000000 1441833095 0.000000 0.000000 0.000000 0.000000 1441833095 0.000000 0.000000 0.000000 0.000000 1441833095 0.000000 0.000000 0.000000 0.000000 1441833095 0.000000 0.000000 0.000000 0.000000 1441833095 0.000000 0.000000 0.000000 0.000000 1441833095 0.000000 0.000000 0.000000 0.000000 1441833095 0.000000 0.000000 0.000000 0.000000 1441833095 0.000000 0.000000 0.000000 0.000000 1441833095 0.000000 0.000000 0.000000 0.000000 1441833095 0.000000 0.000000 0.000000 0.000000 1441833095 0.000000 0.000000 0.000000 0.000000 1441833095 0.000000 0.000000 0.000000 0.000000 1441833095 0.000000 0.000000 0.000000 0.000000 1441833095 0.000000 0.000000 0.000000 0.000000 1441833095 0.000000 0.000000 0.000000 0.000000 1441833095 0.000000 0.000000 0.000000 0.000000 1441833095 0.000000 0.000000 0.000000 0.000000 1441833095 0.000000 0.000000 0.000000 0.000000 1441833095 0.000000 0.000000 0.000000 0.000000 1441833095 0.000000 0.000000 0.000000 0.000000 1441833095 0.000000 0.000000 0.000000 0.000000 1441833095 0.000000 0.000000 0.000000 0.000000 1441833095 0.000000 0.000000 0.000000 0.000000 1441833095 0.000000 0.000000 0.000000 0.000000 1441833095 0.000000 0.000000 0.000000 0.000000 1441833095 0.000000 0.000000 0.000000 0.000000 1441833095 0.000000 0.000000 0.000000 0.000000 1441833095 0.000000 0.000000 0.000000 0.000000 1441833095 0.000000 0.000000 0.000000 0.000000 1441833095 0.000000 0.000000 0.000000 0.000000 1441833095 0.000000 0.000000 0.000000 0.000000 1441833095 0.000000 0.000000 0.000000 0.000000 1441833095 0.000000 0.000000 0.000000 0.000000 1441833095 0.000000 0.000000 0.000000 0.000000 1441833095 0.000000 0.000000 0.000000 0.000000 1441833095 0.000000 0.000000 0.000000 0.000000 1441833095 0.000000 0.000000 0.000000 0.000000 1441833095 0.000000 0.000000 0.000000 0.000000 1441833095 0.000000 0.000000 0.000000 0.000000 1441833095 0.000000 0.000000 0.000000 0.000000 1441833095 0.000000 0.000000 0.000000 0.000000 1441833095 0.000000 0.000000 0.000000 0.000000 1441833095 0.000000 0.000000 0.000000 0.000000 1441833095 0.000000 0.000000 0.000000 0.000000 1441833095 0.000000 0.000000 0.000000 0.000000 1441833095 0.000000 0.000000 0.000000 0.000000 1441833095 0.000000 0.000000 0.000000 0.000000 1441833095 0.000000 0.000000 0.000000 0.000000 1441833095 0.000000 0.000000 0.000000 0.000000 1441833095 0.000000 0.000000 0.000000 0.000000 1441833095 0.000000 0.000000 0.000000 0.000000 1441833095 0.000000 0.000000 0.000000 0.000000 1441833095 0.000000 0.000000 0.000000 0.000000 1441833095 0.000000 0.000000 0.000000 0.000000 1441833095 0.000000 0.000000 0.000000 0.000000 1441833095 0.000000 0.000000 0.000000 0.000000 1441833095 0.000000 0.000000 0.000000 0.000000 1441833095 0.000000 0.000000 0.000000 0.000000 1441833095 0.000000 0.000000 0.000000 0.000000 1441833095 0.000000 0.000000 0.000000 0.000000 1441833095 0.000000 0.000000 0.000000 0.000000 1441833095 0.000000 0.000000 0.000000 0.000000 1441833095 0.000000 0.000000 0.000000 0.000000 1441833095 0.000000 0.000000 0.000000 0.000000 1441833095 0.000000 0.000000 0.000000 0.000000 1441833095 0.000000 0.000000 0.000000 0.000000 1441833095 0.000000 0.000000 0.000000 0.000000 1441833095 0.000000 0.000000 0.000000 0.000000 1441833095 0.000000 0.000000 0.000000 0.000000 1441833095 0.000000 0.000000 0.000000 0.000000 1441833095 0.000000 0.000000 0.000000 0.000000 1441833095 0.000000 0.000000 0.000000 0.000000 1441833095 0.000000 0.000000 0.000000 0.000000 1441833095 0.000000 0.000000 0.000000 0.000000 1441833095 0.000000 0.000000 0.000000 0.000000 1441833095 0.000000 0.000000 0.000000 0.000000 1441833095 0.000000 0.000000 0.000000 0.000000 1441833095 0.000000 0.000000 0.000000 0.000000 1441833095 0.000000 0.000000 0.000000 0.000000 1441833095 0.000000 0.000000 0.000000 0.000000 1441833095 0.000000 0.000000 0.000000 0.000000 1441833095 0.000000 0.000000 0.000000 0.000000 1441833095 0.000000 0.000000 0.000000 0.000000 1441833095 0.000000 0.000000 0.000000 0.000000 1441833095 0.000000 0.000000 0.000000 0.000000 1441833095 0.000000 0.000000 0.000000 0.000000 1441833095 0.000000 0.000000 0.000000 0.000000 1441833095 0.000000 0.000000 0.000000 0.000000 1441833095 0.000000 0.000000 0.000000 0.000000 1441833095 0.000000 0.000000 0.000000 0.000000 1441833095 0.000000 0.000000 0.000000 0.000000 1441833095 0.000000 0.000000 0.000000 0.000000 1441833095 0.000000 0.000000 0.000000 0.000000 1441833095 0.000000 0.000000 0.000000 0.000000 1441833095 0.000000 0.000000 0.000000 0.000000 1441833095 0.000000 0.000000 0.000000 0.000000 1441833095 0.000000 0.000000 0.000000 0.000000 1441833095 0.000000 0.000000 0.000000 0.000000 1441833095 0.000000 0.000000 0.000000 0.000000 1441833095 0.000000 0.000000 0.000000 0.000000 1441833095 0.000000 0.000000 0.000000 0.000000 1441833095 0.000000 0.000000 0.000000 0.000000 1441833095 0.000000 0.000000 0.000000 0.000000 1441833095 0.000000 0.000000 0.000000 0.000000 1441833095 0.000000 0.000000 0.000000 0.000000 1441833095 0.000000 0.000000 0.000000 0.000000 1441833095 0.000000 0.000000 0.000000 0.000000 1441833095 0.000000 0.000000 0.000000 0.000000 1441833095 0.000000 0.000000 0.000000 0.000000 1441833095 0.000000 0.000000 0.000000 0.000000 1441833095 0.000000 0.000000 0.000000 0.000000 1441833095 0.000000 0.000000 0.000000 0.000000 1441833095 0.000000 0.000000 0.000000 0.000000 1441833095 0.000000 0.000000 0.000000 0.000000 1441833095 0.000000 0.000000 0.000000 0.000000 1441833095 0.000000 0.000000 0.000000 0.000000 1441833095 0.000000 0.000000 0.000000 0.000000 1441833095 0.000000 0.000000 0.000000 0.000000 1441833096 0.000000 0.000000 0.000000 0.000000 1441833096 0.000000 0.000000 0.000000 0.000000 1441833096 0.000000 0.000000 0.000000 0.000000 1441833096 0.000000 0.000000 0.000000 0.000000 1441833096 0.000000 0.000000 0.000000 0.000000 1441833096 0.000000 0.000000 0.000000 0.000000 1441833096 0.000000 0.000000 0.000000 0.000000 1441833096 0.000000 0.000000 0.000000 0.000000 1441833096 0.000000 0.000000 0.000000 0.000000 1441833096 0.000000 0.000000 0.000000 0.000000 1441833096 0.000000 0.000000 0.000000 0.000000 1441833096 0.000000 0.000000 0.000000 0.000000 1441833096 0.000000 0.000000 0.000000 0.000000 1441833096 0.000000 0.000000 0.000000 0.000000 1441833096 0.000000 0.000000 0.000000 0.000000 1441833096 0.000000 0.000000 0.000000 0.000000 1441833096 0.000000 0.000000 0.000000 0.000000 1441833096 0.000000 0.000000 0.000000 0.000000 1441833096 0.000000 0.000000 0.000000 0.000000 1441833096 0.000000 0.000000 0.000000 0.000000 1441833096 0.000000 0.000000 0.000000 0.000000 1441833096 0.000000 0.000000 0.000000 0.000000 1441833096 0.000000 0.000000 0.000000 0.000000 1441833096 0.000000 0.000000 0.000000 0.000000 1441833096 0.000000 0.000000 0.000000 0.000000 1441833096 0.000000 0.000000 0.000000 0.000000 1441833096 0.000000 0.000000 0.000000 0.000000 1441833096 0.000000 0.000000 0.000000 0.000000 1441833096 0.000000 0.000000 0.000000 0.000000 1441833096 0.000000 0.000000 0.000000 0.000000 1441833096 0.000000 0.000000 0.000000 0.000000 1441833096 0.000000 0.000000 0.000000 0.000000 1441833096 0.000000 0.000000 0.000000 0.000000 1441833096 0.000000 0.000000 0.000000 0.000000 1441833096 0.000000 0.000000 0.000000 0.000000 1441833096 0.000000 0.000000 0.000000 0.000000 1441833096 0.000000 0.000000 0.000000 0.000000 1441833096 0.000000 0.000000 0.000000 0.000000 1441833096 0.000000 0.000000 0.000000 0.000000 1441833096 0.000000 0.000000 0.000000 0.000000 1441833096 0.000000 0.000000 0.000000 0.000000 1441833096 0.000000 0.000000 0.000000 0.000000 1441833096 0.000000 0.000000 0.000000 0.000000 1441833096 0.000000 0.000000 0.000000 0.000000 1441833096 0.000000 0.000000 0.000000 0.000000 1441833096 0.000000 0.000000 0.000000 0.000000 1441833096 0.000000 0.000000 0.000000 0.000000 1441833096 0.000000 0.000000 0.000000 0.000000 1441833096 0.000000 0.000000 0.000000 0.000000 1441833096 0.000000 0.000000 0.000000 0.000000 1441833096 0.000000 0.000000 0.000000 0.000000 1441833096 0.000000 0.000000 0.000000 0.000000 1441833096 0.000000 0.000000 0.000000 0.000000 1441833096 0.000000 0.000000 0.000000 0.000000 1441833096 0.000000 0.000000 0.000000 0.000000 1441833096 0.000000 0.000000 0.000000 0.000000 1441833096 0.000000 0.000000 0.000000 0.000000 1441833096 0.000000 0.000000 0.000000 0.000000 1441833096 0.000000 0.000000 0.000000 0.000000 1441833096 0.000000 0.000000 0.000000 0.000000 1441833096 0.000000 0.000000 0.000000 0.000000 1441833096 0.000000 0.000000 0.000000 0.000000 1441833096 0.000000 0.000000 0.000000 0.000000 1441833096 0.000000 0.000000 0.000000 0.000000 1441833096 0.000000 0.000000 0.000000 0.000000 1441833096 0.000000 0.000000 0.000000 0.000000 1441833096 0.000000 0.000000 0.000000 0.000000 1441833096 0.000000 0.000000 0.000000 0.000000 1441833096 0.000000 0.000000 0.000000 0.000000 1441833096 0.000000 0.000000 0.000000 0.000000 1441833096 0.000000 0.000000 0.000000 0.000000 1441833096 0.000000 0.000000 0.000000 0.000000 1441833096 0.000000 0.000000 0.000000 0.000000 1441833096 0.000000 0.000000 0.000000 0.000000 1441833096 0.000000 0.000000 0.000000 0.000000 1441833096 0.000000 0.000000 0.000000 0.000000 1441833096 0.000000 0.000000 0.000000 0.000000 1441833096 0.000000 0.000000 0.000000 0.000000 1441833096 0.000000 0.000000 0.000000 0.000000 1441833096 0.000000 0.000000 0.000000 0.000000 1441833096 0.000000 0.000000 0.000000 0.000000 1441833096 0.000000 0.000000 0.000000 0.000000 1441833096 0.000000 0.000000 0.000000 0.000000 1441833096 0.000000 0.000000 0.000000 0.000000 1441833096 0.000000 0.000000 0.000000 0.000000 1441833096 0.000000 0.000000 0.000000 0.000000 1441833096 0.000000 0.000000 0.000000 0.000000 1441833096 0.000000 0.000000 0.000000 0.000000 1441833096 0.000000 0.000000 0.000000 0.000000 1441833096 0.000000 0.000000 0.000000 0.000000 1441833096 0.000000 0.000000 0.000000 0.000000 1441833096 0.000000 0.000000 0.000000 0.000000 1441833096 0.000000 0.000000 0.000000 0.000000 1441833096 0.000000 0.000000 0.000000 0.000000 1441833096 0.000000 0.000000 0.000000 0.000000 1441833096 0.000000 0.000000 0.000000 0.000000 1441833096 0.000000 0.000000 0.000000 0.000000 1441833096 0.000000 0.000000 0.000000 0.000000 1441833096 0.000000 0.000000 0.000000 0.000000 1441833096 0.000000 0.000000 0.000000 0.000000 1441833096 0.000000 0.000000 0.000000 0.000000 1441833096 0.000000 0.000000 0.000000 0.000000 1441833096 0.000000 0.000000 0.000000 0.000000 1441833096 0.000000 0.000000 0.000000 0.000000 1441833096 0.000000 0.000000 0.000000 0.000000 1441833096 0.000000 0.000000 0.000000 0.000000 1441833096 0.000000 0.000000 0.000000 0.000000 1441833096 0.000000 0.000000 0.000000 0.000000 1441833096 0.000000 0.000000 0.000000 0.000000 1441833096 0.000000 0.000000 0.000000 0.000000 1441833096 0.000000 0.000000 0.000000 0.000000 1441833096 0.000000 0.000000 0.000000 0.000000 1441833096 0.000000 0.000000 0.000000 0.000000 1441833096 0.000000 0.000000 0.000000 0.000000 1441833096 0.000000 0.000000 0.000000 0.000000 1441833096 0.000000 0.000000 0.000000 0.000000 1441833097 0.000000 0.000000 0.000000 0.000000 1441833097 0.000000 0.000000 0.000000 0.000000 1441833097 0.000000 0.000000 0.000000 0.000000 1441833097 0.000000 0.000000 0.000000 0.000000 1441833097 0.000000 0.000000 0.000000 0.000000 1441833097 0.000000 0.000000 0.000000 0.000000 1441833097 0.000000 0.000000 0.000000 0.000000 1441833097 0.000000 0.000000 0.000000 0.000000 1441833097 0.000000 0.000000 0.000000 0.000000 1441833097 0.000000 0.000000 0.000000 0.000000 1441833097 0.000000 0.000000 0.000000 0.000000 1441833097 0.000000 0.000000 0.000000 0.000000 1441833097 0.000000 0.000000 0.000000 0.000000 1441833097 0.000000 0.000000 0.000000 0.000000 1441833097 0.000000 0.000000 0.000000 0.000000 1441833097 0.000000 0.000000 0.000000 0.000000 1441833097 0.000000 0.000000 0.000000 0.000000 1441833097 0.000000 0.000000 0.000000 0.000000 1441833097 0.000000 0.000000 0.000000 0.000000 1441833097 0.000000 0.000000 0.000000 0.000000 1441833097 0.000000 0.000000 0.000000 0.000000 1441833097 0.000000 0.000000 0.000000 0.000000 1441833097 0.000000 0.000000 0.000000 0.000000 1441833097 0.000000 0.000000 0.000000 0.000000 1441833097 0.000000 0.000000 0.000000 0.000000 1441833097 0.000000 0.000000 0.000000 0.000000 1441833097 0.000000 0.000000 0.000000 0.000000 1441833097 0.000000 0.000000 0.000000 0.000000 1441833097 0.000000 0.000000 0.000000 0.000000 1441833097 0.000000 0.000000 0.000000 0.000000 1441833097 0.000000 0.000000 0.000000 0.000000 1441833097 0.000000 0.000000 0.000000 0.000000 1441833097 0.000000 0.000000 0.000000 0.000000 1441833097 0.000000 0.000000 0.000000 0.000000 1441833097 0.000000 0.000000 0.000000 0.000000 1441833097 0.000000 0.000000 0.000000 0.000000 1441833097 0.000000 0.000000 0.000000 0.000000 1441833097 0.000000 0.000000 0.000000 0.000000 1441833097 0.000000 0.000000 0.000000 0.000000 1441833097 0.000000 0.000000 0.000000 0.000000 1441833097 0.000000 0.000000 0.000000 0.000000 1441833097 0.000000 0.000000 0.000000 0.000000 1441833097 0.000000 0.000000 0.000000 0.000000 1441833097 0.000000 0.000000 0.000000 0.000000 1441833097 0.000000 0.000000 0.000000 0.000000 1441833097 0.000000 0.000000 0.000000 0.000000 1441833097 0.000000 0.000000 0.000000 0.000000 1441833097 0.000000 0.000000 0.000000 0.000000 1441833097 0.000000 0.000000 0.000000 0.000000 1441833097 0.000000 0.000000 0.000000 0.000000 1441833097 0.000000 0.000000 0.000000 0.000000 1441833097 0.000000 0.000000 0.000000 0.000000 1441833097 0.000000 0.000000 0.000000 0.000000 1441833097 0.000000 0.000000 0.000000 0.000000 1441833097 0.000000 0.000000 0.000000 0.000000 1441833097 0.000000 0.000000 0.000000 0.000000 1441833097 0.000000 0.000000 0.000000 0.000000 1441833097 0.000000 0.000000 0.000000 0.000000 1441833097 0.000000 0.000000 0.000000 0.000000 1441833097 0.000000 0.000000 0.000000 0.000000 1441833097 0.000000 0.000000 0.000000 0.000000 1441833097 0.000000 0.000000 0.000000 0.000000 1441833097 0.000000 0.000000 0.000000 0.000000 1441833097 0.000000 0.000000 0.000000 0.000000 1441833097 0.000000 0.000000 0.000000 0.000000 1441833097 0.000000 0.000000 0.000000 0.000000 1441833097 0.000000 0.000000 0.000000 0.000000 1441833097 0.000000 0.000000 0.000000 0.000000 1441833097 0.000000 0.000000 0.000000 0.000000 1441833097 0.000000 0.000000 0.000000 0.000000 1441833097 0.000000 0.000000 0.000000 0.000000 1441833097 0.000000 0.000000 0.000000 0.000000 1441833097 0.000000 0.000000 0.000000 0.000000 1441833097 0.000000 0.000000 0.000000 0.000000 1441833097 0.000000 0.000000 0.000000 0.000000 1441833097 0.000000 0.000000 0.000000 0.000000 1441833097 0.000000 0.000000 0.000000 0.000000 1441833097 0.000000 0.000000 0.000000 0.000000 1441833097 0.000000 0.000000 0.000000 0.000000 1441833097 0.000000 0.000000 0.000000 0.000000 1441833097 0.000000 0.000000 0.000000 0.000000 1441833097 0.000000 0.000000 0.000000 0.000000 1441833097 0.000000 0.000000 0.000000 0.000000 1441833097 0.000000 0.000000 0.000000 0.000000 1441833097 0.000000 0.000000 0.000000 0.000000 1441833097 0.000000 0.000000 0.000000 0.000000 1441833097 0.000000 0.000000 0.000000 0.000000 1441833097 0.000000 0.000000 0.000000 0.000000 1441833097 0.000000 0.000000 0.000000 0.000000 1441833097 0.000000 0.000000 0.000000 0.000000 1441833097 0.000000 0.000000 0.000000 0.000000 1441833097 0.000000 0.000000 0.000000 0.000000 1441833097 0.000000 0.000000 0.000000 0.000000 1441833097 0.000000 0.000000 0.000000 0.000000 1441833097 0.000000 0.000000 0.000000 0.000000 1441833097 0.000000 0.000000 0.000000 0.000000 1441833097 0.000000 0.000000 0.000000 0.000000 1441833097 0.000000 0.000000 0.000000 0.000000 1441833097 0.000000 0.000000 0.000000 0.000000 1441833097 0.000000 0.000000 0.000000 0.000000 1441833097 0.000000 0.000000 0.000000 0.000000 1441833097 0.000000 0.000000 0.000000 0.000000 1441833097 0.000000 0.000000 0.000000 0.000000 1441833097 0.000000 0.000000 0.000000 0.000000 1441833097 0.000000 0.000000 0.000000 0.000000 1441833097 0.000000 0.000000 0.000000 0.000000 1441833097 0.000000 0.000000 0.000000 0.000000 1441833097 0.000000 0.000000 0.000000 0.000000 1441833097 0.000000 0.000000 0.000000 0.000000 1441833097 0.000000 0.000000 0.000000 0.000000 1441833097 0.000000 0.000000 0.000000 0.000000 1441833097 0.000000 0.000000 0.000000 0.000000 1441833097 0.000000 0.000000 0.000000 0.000000 1441833097 0.000000 0.000000 0.000000 0.000000 1441833097 0.000000 0.000000 0.000000 0.000000 1441833098 0.000000 0.000000 0.000000 0.000000 1441833098 0.000000 0.000000 0.000000 0.000000 1441833098 0.000000 0.000000 0.000000 0.000000 1441833098 0.000000 0.000000 0.000000 0.000000 1441833098 0.000000 0.000000 0.000000 0.000000 1441833098 0.000000 0.000000 0.000000 0.000000 1441833098 0.000000 0.000000 0.000000 0.000000 1441833098 0.000000 0.000000 0.000000 0.000000 1441833098 0.000000 0.000000 0.000000 0.000000 1441833098 0.000000 0.000000 0.000000 0.000000 1441833098 0.000000 0.000000 0.000000 0.000000 1441833098 0.000000 0.000000 0.000000 0.000000 1441833098 0.000000 0.000000 0.000000 0.000000 1441833098 0.000000 0.000000 0.000000 0.000000 1441833098 0.000000 0.000000 0.000000 0.000000 1441833098 0.000000 0.000000 0.000000 0.000000 1441833098 0.000000 0.000000 0.000000 0.000000 1441833098 0.000000 0.000000 0.000000 0.000000 1441833098 0.000000 0.000000 0.000000 0.000000 1441833098 0.000000 0.000000 0.000000 0.000000 1441833098 0.000000 0.000000 0.000000 0.000000 1441833098 0.000000 0.000000 0.000000 0.000000 1441833098 0.000000 0.000000 0.000000 0.000000 1441833098 0.000000 0.000000 0.000000 0.000000 1441833098 0.000000 0.000000 0.000000 0.000000 1441833098 0.000000 0.000000 0.000000 0.000000 1441833098 0.000000 0.000000 0.000000 0.000000 1441833098 0.000000 0.000000 0.000000 0.000000 1441833098 0.000000 0.000000 0.000000 0.000000 1441833098 0.000000 0.000000 0.000000 0.000000 1441833098 0.000000 0.000000 0.000000 0.000000 1441833098 0.000000 0.000000 0.000000 0.000000 1441833098 0.000000 0.000000 0.000000 0.000000 1441833098 0.000000 0.000000 0.000000 0.000000 1441833098 0.000000 0.000000 0.000000 0.000000 1441833098 0.000000 0.000000 0.000000 0.000000 1441833098 0.000000 0.000000 0.000000 0.000000 1441833098 0.000000 0.000000 0.000000 0.000000 1441833098 0.000000 0.000000 0.000000 0.000000 1441833098 0.000000 0.000000 0.000000 0.000000 1441833098 0.000000 0.000000 0.000000 0.000000 1441833098 0.000000 0.000000 0.000000 0.000000 1441833098 0.000000 0.000000 0.000000 0.000000 1441833098 0.000000 0.000000 0.000000 0.000000 1441833098 0.000000 0.000000 0.000000 0.000000 1441833098 0.000000 0.000000 0.000000 0.000000 1441833098 0.000000 0.000000 0.000000 0.000000 1441833098 0.000000 0.000000 0.000000 0.000000 1441833098 0.000000 0.000000 0.000000 0.000000 1441833098 0.000000 0.000000 0.000000 0.000000 1441833098 0.000000 0.000000 0.000000 0.000000 1441833098 0.000000 0.000000 0.000000 0.000000 1441833098 0.000000 0.000000 0.000000 0.000000 1441833098 0.000000 0.000000 0.000000 0.000000 1441833098 0.000000 0.000000 0.000000 0.000000 1441833098 0.000000 0.000000 0.000000 0.000000 1441833098 0.000000 0.000000 0.000000 0.000000 1441833098 0.000000 0.000000 0.000000 0.000000 1441833098 0.000000 0.000000 0.000000 0.000000 1441833098 0.000000 0.000000 0.000000 0.000000 1441833098 0.000000 0.000000 0.000000 0.000000 1441833098 0.000000 0.000000 0.000000 0.000000 1441833098 0.000000 0.000000 0.000000 0.000000 1441833098 0.000000 0.000000 0.000000 0.000000 1441833098 0.000000 0.000000 0.000000 0.000000 1441833098 0.000000 0.000000 0.000000 0.000000 1441833098 0.000000 0.000000 0.000000 0.000000 1441833098 0.000000 0.000000 0.000000 0.000000 1441833098 0.000000 0.000000 0.000000 0.000000 1441833098 0.000000 0.000000 0.000000 0.000000 1441833098 0.000000 0.000000 0.000000 0.000000 1441833098 0.000000 0.000000 0.000000 0.000000 1441833098 0.000000 0.000000 0.000000 0.000000 1441833098 0.000000 0.000000 0.000000 0.000000 1441833098 0.000000 0.000000 0.000000 0.000000 1441833098 0.000000 0.000000 0.000000 0.000000 1441833098 0.000000 0.000000 0.000000 0.000000 1441833098 0.000000 0.000000 0.000000 0.000000 1441833098 0.000000 0.000000 0.000000 0.000000 1441833098 0.000000 0.000000 0.000000 0.000000 1441833098 
0.000000 0.000000 0.000000 0.000000 1441833101 0.000000 0.000000 0.000000 0.000000 1441833101 0.000000 0.000000 0.000000 0.000000 1441833101 0.000000 0.000000 0.000000 0.000000 1441833101 0.000000 0.000000 0.000000 0.000000 1441833101 0.000000 0.000000 0.000000 0.000000 1441833101 0.000000 0.000000 0.000000 0.000000 1441833101 0.000000 0.000000 0.000000 0.000000 1441833101 0.000000 0.000000 0.000000 0.000000 1441833101 0.000000 0.000000 0.000000 0.000000 1441833101 0.000000 0.000000 0.000000 0.000000 1441833101 0.000000 0.000000 0.000000 0.000000 1441833101 0.000000 0.000000 0.000000 0.000000 1441833101 0.000000 0.000000 0.000000 0.000000 1441833101 0.000000 0.000000 0.000000 0.000000 1441833101 0.000000 0.000000 0.000000 0.000000 1441833101 0.000000 0.000000 0.000000 0.000000 1441833101 0.000000 0.000000 0.000000 0.000000 1441833101 0.000000 0.000000 0.000000 0.000000 1441833101 0.000000 0.000000 0.000000 0.000000 1441833101 0.000000 0.000000 0.000000 0.000000 1441833101 0.000000 0.000000 0.000000 0.000000 1441833101 0.000000 0.000000 0.000000 0.000000 1441833101 0.000000 0.000000 0.000000 0.000000 1441833101 0.000000 0.000000 0.000000 0.000000 1441833101 0.000000 0.000000 0.000000 0.000000 1441833101 0.000000 0.000000 0.000000 0.000000 1441833101 0.000000 0.000000 0.000000 0.000000 1441833101 0.000000 0.000000 0.000000 0.000000 1441833101 0.000000 0.000000 0.000000 0.000000 1441833101 0.000000 0.000000 0.000000 0.000000 1441833101 0.000000 0.000000 0.000000 0.000000 1441833101 0.000000 0.000000 0.000000 0.000000 1441833101 0.000000 0.000000 0.000000 0.000000 1441833101 0.000000 0.000000 0.000000 0.000000 1441833101 0.000000 0.000000 0.000000 0.000000 1441833101 0.000000 0.000000 0.000000 0.000000 1441833101 0.000000 0.000000 0.000000 0.000000 1441833101 0.000000 0.000000 0.000000 0.000000 1441833101 0.000000 0.000000 0.000000 0.000000 1441833101 0.000000 0.000000 0.000000 0.000000 1441833101 0.000000 0.000000 0.000000 0.000000 1441833101 0.000000 0.000000 0.000000 0.000000 1441833101 0.000000 0.000000 0.000000 0.000000 1441833101 0.000000 0.000000 0.000000 0.000000 1441833101 0.000000 0.000000 0.000000 0.000000 1441833101 0.000000 0.000000 0.000000 0.000000 1441833101 0.000000 0.000000 0.000000 0.000000 1441833101 0.000000 0.000000 0.000000 0.000000 1441833101 0.000000 0.000000 0.000000 0.000000 1441833101 0.000000 0.000000 0.000000 0.000000 1441833101 0.000000 0.000000 0.000000 0.000000 1441833101 0.000000 0.000000 0.000000 0.000000 1441833101 0.000000 0.000000 0.000000 0.000000 1441833101 0.000000 0.000000 0.000000 0.000000 1441833101 0.000000 0.000000 0.000000 0.000000 1441833101 0.000000 0.000000 0.000000 0.000000 1441833101 0.000000 0.000000 0.000000 0.000000 1441833101 0.000000 0.000000 0.000000 0.000000 1441833101 0.000000 0.000000 0.000000 0.000000 1441833101 0.000000 0.000000 0.000000 0.000000 1441833101 0.000000 0.000000 0.000000 0.000000 1441833101 0.000000 0.000000 0.000000 0.000000 1441833101 0.000000 0.000000 0.000000 0.000000 1441833101 0.000000 0.000000 0.000000 0.000000 1441833101 0.000000 0.000000 0.000000 0.000000 1441833101 0.000000 0.000000 0.000000 0.000000 1441833101 0.000000 0.000000 0.000000 0.000000 1441833101 0.000000 0.000000 0.000000 0.000000 1441833101 0.000000 0.000000 0.000000 0.000000 1441833101 0.000000 0.000000 0.000000 0.000000 1441833101 0.000000 0.000000 0.000000 0.000000 1441833101 0.000000 0.000000 0.000000 0.000000 1441833101 0.000000 0.000000 0.000000 0.000000 1441833101 0.000000 0.000000 0.000000 0.000000 1441833101 0.000000 0.000000 0.000000 0.000000 1441833101 0.000000 0.000000 0.000000 0.000000 1441833101 0.000000 0.000000 0.000000 0.000000 1441833101 0.000000 0.000000 0.000000 0.000000 1441833101 0.000000 0.000000 0.000000 0.000000 1441833101 0.000000 0.000000 0.000000 0.000000 1441833101 0.000000 0.000000 0.000000 0.000000 1441833101 0.000000 0.000000 0.000000 0.000000 1441833101 0.000000 0.000000 0.000000 0.000000 1441833101 0.000000 0.000000 0.000000 0.000000 1441833101 0.000000 0.000000 0.000000 0.000000 1441833101 0.000000 0.000000 0.000000 0.000000 1441833101 0.000000 0.000000 0.000000 0.000000 1441833101 0.000000 0.000000 0.000000 0.000000 1441833101 0.000000 0.000000 0.000000 0.000000 1441833101 0.000000 0.000000 0.000000 0.000000 1441833101 0.000000 0.000000 0.000000 0.000000 1441833101 0.000000 0.000000 0.000000 0.000000 1441833101 0.000000 0.000000 0.000000 0.000000 1441833101 0.000000 0.000000 0.000000 0.000000 1441833101 0.000000 0.000000 0.000000 0.000000 1441833101 0.000000 0.000000 0.000000 0.000000 1441833101 0.000000 0.000000 0.000000 0.000000 1441833101 0.000000 0.000000 0.000000 0.000000 1441833101 0.000000 0.000000 0.000000 0.000000 1441833101 0.000000 0.000000 0.000000 0.000000 1441833101 0.000000 0.000000 0.000000 0.000000 1441833101 0.000000 0.000000 0.000000 0.000000 1441833101 0.000000 0.000000 0.000000 0.000000 1441833101 0.000000 0.000000 0.000000 0.000000 1441833101 0.000000 0.000000 0.000000 0.000000 1441833101 0.000000 0.000000 0.000000 0.000000 1441833101 0.000000 0.000000 0.000000 0.000000 1441833101 0.000000 0.000000 0.000000 0.000000 1441833101 0.000000 0.000000 0.000000 0.000000 1441833101 0.000000 0.000000 0.000000 0.000000 1441833101 0.000000 0.000000 0.000000 0.000000 1441833101 0.000000 0.000000 0.000000 0.000000 1441833101 0.000000 0.000000 0.000000 0.000000 1441833101 0.000000 0.000000 0.000000 0.000000 1441833101 0.000000 0.000000 0.000000 0.000000 1441833101 0.000000 0.000000 0.000000 0.000000 1441833101 0.000000 0.000000 0.000000 0.000000 1441833101 0.000000 0.000000 0.000000 0.000000 1441833102 0.000000 0.000000 0.000000 0.000000 1441833102 0.000000 0.000000 0.000000 0.000000 1441833102 0.000000 0.000000 0.000000 0.000000 1441833102 0.000000 0.000000 0.000000 0.000000 1441833102 0.000000 0.000000 0.000000 0.000000 1441833102 0.000000 0.000000 0.000000 0.000000 1441833102 0.000000 0.000000 0.000000 0.000000 1441833102 0.000000 0.000000 0.000000 0.000000 1441833102 0.000000 0.000000 0.000000 0.000000 1441833102 0.000000 0.000000 0.000000 0.000000 1441833102 0.000000 0.000000 0.000000 0.000000 1441833102 0.000000 0.000000 0.000000 0.000000 1441833102 0.000000 0.000000 0.000000 0.000000 1441833102 0.000000 0.000000 0.000000 0.000000 1441833102 0.000000 0.000000 0.000000 0.000000 1441833102 0.000000 0.000000 0.000000 0.000000 1441833102 0.000000 0.000000 0.000000 0.000000 1441833102 0.000000 0.000000 0.000000 0.000000 1441833102 0.000000 0.000000 0.000000 0.000000 1441833102 0.000000 0.000000 0.000000 0.000000 1441833102 0.000000 0.000000 0.000000 0.000000 1441833102 0.000000 0.000000 0.000000 0.000000 1441833102 0.000000 0.000000 0.000000 0.000000 1441833102 0.000000 0.000000 0.000000 0.000000 1441833102 0.000000 0.000000 0.000000 0.000000 1441833102 0.000000 0.000000 0.000000 0.000000 1441833102 0.000000 0.000000 0.000000 0.000000 1441833102 0.000000 0.000000 0.000000 0.000000 1441833102 0.000000 0.000000 0.000000 0.000000 1441833102 0.000000 0.000000 0.000000 0.000000 1441833102 0.000000 0.000000 0.000000 0.000000 1441833102 0.000000 0.000000 0.000000 0.000000 1441833102 0.000000 0.000000 0.000000 0.000000 1441833102 0.000000 0.000000 0.000000 0.000000 1441833102 0.000000 0.000000 0.000000 0.000000 1441833102 0.000000 0.000000 0.000000 0.000000 1441833102 0.000000 0.000000 0.000000 0.000000 1441833102 0.000000 0.000000 0.000000 0.000000 1441833102 0.000000 0.000000 0.000000 0.000000 1441833102 0.000000 0.000000 0.000000 0.000000 1441833102 0.000000 0.000000 0.000000 0.000000 1441833102 0.000000 0.000000 0.000000 0.000000 1441833102 0.000000 0.000000 0.000000 0.000000 1441833102 0.000000 0.000000 0.000000 0.000000 1441833102 0.000000 0.000000 0.000000 0.000000 1441833102 0.000000 0.000000 0.000000 0.000000 1441833102 0.000000 0.000000 0.000000 0.000000 1441833102 0.000000 0.000000 0.000000 0.000000 1441833102 0.000000 0.000000 0.000000 0.000000 1441833102 0.000000 0.000000 0.000000 0.000000 1441833102 0.000000 0.000000 0.000000 0.000000 1441833102 0.000000 0.000000 0.000000 0.000000 1441833102 0.000000 0.000000 0.000000 0.000000 1441833102 0.000000 0.000000 0.000000 0.000000 1441833102 0.000000 0.000000 0.000000 0.000000 1441833102 0.000000 0.000000 0.000000 0.000000 1441833102 0.000000 0.000000 0.000000 0.000000 1441833102 0.000000 0.000000 0.000000 0.000000 1441833102 0.000000 0.000000 0.000000 0.000000 1441833102 0.000000 0.000000 0.000000 0.000000 1441833102 0.000000 0.000000 0.000000 0.000000 1441833102 0.000000 0.000000 0.000000 0.000000 1441833102 0.000000 0.000000 0.000000 0.000000 1441833102 0.000000 0.000000 0.000000 0.000000 1441833102 0.000000 0.000000 0.000000 0.000000 1441833102 0.000000 0.000000 0.000000 0.000000 1441833102 0.000000 0.000000 0.000000 0.000000 1441833102 0.000000 0.000000 0.000000 0.000000 1441833102 0.000000 0.000000 0.000000 0.000000 1441833102 0.000000 0.000000 0.000000 0.000000 1441833102 0.000000 0.000000 0.000000 0.000000 1441833102 0.000000 0.000000 0.000000 0.000000 1441833102 0.000000 0.000000 0.000000 0.000000 1441833102 0.000000 0.000000 0.000000 0.000000 1441833102 0.000000 0.000000 0.000000 0.000000 1441833102 0.000000 0.000000 0.000000 0.000000 1441833102 0.000000 0.000000 0.000000 0.000000 1441833102 0.000000 0.000000 0.000000 0.000000 1441833102 0.000000 0.000000 0.000000 0.000000 1441833102 0.000000 0.000000 0.000000 0.000000 1441833102 0.000000 0.000000 0.000000 0.000000 1441833102 0.000000 0.000000 0.000000 0.000000 1441833102 0.000000 0.000000 0.000000 0.000000 1441833102 0.000000 0.000000 0.000000 0.000000 1441833102 0.000000 0.000000 0.000000 0.000000 1441833102 0.000000 0.000000 0.000000 0.000000 1441833102 0.000000 0.000000 0.000000 0.000000 1441833102 0.000000 0.000000 0.000000 0.000000 1441833102 0.000000 0.000000 0.000000 0.000000 1441833102 0.000000 0.000000 0.000000 0.000000 1441833102 0.000000 0.000000 0.000000 0.000000 1441833102 0.000000 0.000000 0.000000 0.000000 1441833102 0.000000 0.000000 0.000000 0.000000 1441833102 0.000000 0.000000 0.000000 0.000000 1441833102 0.000000 0.000000 0.000000 0.000000 1441833102 0.000000 0.000000 0.000000 0.000000 1441833102 0.000000 0.000000 0.000000 0.000000 1441833102 0.000000 0.000000 0.000000 0.000000 1441833102 0.000000 0.000000 0.000000 0.000000 1441833102 0.000000 0.000000 0.000000 0.000000 1441833102 0.000000 0.000000 0.000000 0.000000 1441833102 0.000000 0.000000 0.000000 0.000000 1441833102 0.000000 0.000000 0.000000 0.000000 1441833102 0.000000 0.000000 0.000000 0.000000 1441833102 0.000000 0.000000 0.000000 0.000000 1441833102 0.000000 0.000000 0.000000 0.000000 1441833102 0.000000 0.000000 0.000000 0.000000 1441833102 0.000000 0.000000 0.000000 0.000000 1441833102 0.000000 0.000000 0.000000 0.000000 1441833102 0.000000 0.000000 0.000000 0.000000 1441833102 0.000000 0.000000 0.000000 0.000000 1441833102 0.000000 0.000000 0.000000 0.000000 1441833102 0.000000 0.000000 0.000000 0.000000 1441833102 0.000000 0.000000 0.000000 0.000000 1441833102 0.000000 0.000000 0.000000 0.000000 1441833102 0.000000 0.000000 0.000000 0.000000 1441833102 0.000000 0.000000 0.000000 0.000000 1441833102 0.000000 0.000000 0.000000 0.000000 1441833102 0.000000 0.000000 0.000000 0.000000 1441833103 0.000000 0.000000 0.000000 0.000000 1441833103 0.000000 0.000000 0.000000 0.000000 1441833103 0.000000 0.000000 0.000000 0.000000 1441833103 0.000000 0.000000 0.000000 0.000000 1441833103 0.000000 0.000000 0.000000 0.000000 1441833103 0.000000 0.000000 0.000000 0.000000 1441833103 0.000000 0.000000 0.000000 0.000000 1441833103 0.000000 0.000000 0.000000 0.000000 1441833103 0.000000 0.000000 0.000000 0.000000 1441833103 0.000000 0.000000 0.000000 0.000000 1441833103 0.000000 0.000000 0.000000 0.000000 1441833103 0.000000 0.000000 0.000000 0.000000 1441833103 0.000000 0.000000 0.000000 0.000000 1441833103 0.000000 0.000000 0.000000 0.000000 1441833103 0.000000 0.000000 0.000000 0.000000 1441833103 0.000000 0.000000 0.000000 0.000000 1441833103 0.000000 0.000000 0.000000 0.000000 1441833103 0.000000 0.000000 0.000000 0.000000 1441833103 0.000000 0.000000 0.000000 0.000000 1441833103 0.000000 0.000000 0.000000 0.000000 1441833103 0.000000 0.000000 0.000000 0.000000 1441833103 0.000000 0.000000 0.000000 0.000000 1441833103 0.000000 0.000000 0.000000 0.000000 1441833103 0.000000 0.000000 0.000000 0.000000 1441833103 0.000000 0.000000 0.000000 0.000000 1441833103 0.000000 0.000000 0.000000 0.000000 1441833103 0.000000 0.000000 0.000000 0.000000 1441833103 0.000000 0.000000 0.000000 0.000000 1441833103 0.000000 0.000000 0.000000 0.000000 1441833103 0.000000 0.000000 0.000000 0.000000 1441833103 0.000000 0.000000 0.000000 0.000000 1441833103 0.000000 0.000000 0.000000 0.000000 1441833103 0.000000 0.000000 0.000000 0.000000 1441833103 0.000000 0.000000 0.000000 0.000000 1441833103 0.000000 0.000000 0.000000 0.000000 1441833103 0.000000 0.000000 0.000000 0.000000 1441833103 0.000000 0.000000 0.000000 0.000000 1441833103 0.000000 0.000000 0.000000 0.000000 1441833103 0.000000 0.000000 0.000000 0.000000 1441833103 0.000000 0.000000 0.000000 0.000000 1441833103 0.000000 0.000000 0.000000 0.000000 1441833103 0.000000 0.000000 0.000000 0.000000 1441833103 0.000000 0.000000 0.000000 0.000000 1441833103 0.000000 0.000000 0.000000 0.000000 1441833103 0.000000 0.000000 0.000000 0.000000 1441833103 0.000000 0.000000 0.000000 0.000000 1441833103 0.000000 0.000000 0.000000 0.000000 1441833103 0.000000 0.000000 0.000000 0.000000 1441833103 0.000000 0.000000 0.000000 0.000000 1441833103 0.000000 0.000000 0.000000 0.000000 1441833103 0.000000 0.000000 0.000000 0.000000 1441833103 0.000000 0.000000 0.000000 0.000000 1441833103 0.000000 0.000000 0.000000 0.000000 1441833103 0.000000 0.000000 0.000000 0.000000 1441833103 0.000000 0.000000 0.000000 0.000000 1441833103 0.000000 0.000000 0.000000 0.000000 1441833103 0.000000 0.000000 0.000000 0.000000 1441833103 0.000000 0.000000 0.000000 0.000000 1441833103 0.000000 0.000000 0.000000 0.000000 1441833103 0.000000 0.000000 0.000000 0.000000 1441833103 0.000000 0.000000 0.000000 0.000000 1441833103 0.000000 0.000000 0.000000 0.000000 1441833103 0.000000 0.000000 0.000000 0.000000 1441833103 0.000000 0.000000 0.000000 0.000000 1441833103 0.000000 0.000000 0.000000 0.000000 1441833103 0.000000 0.000000 0.000000 0.000000 1441833103 0.000000 0.000000 0.000000 0.000000 1441833103 0.000000 0.000000 0.000000 0.000000 1441833103 0.000000 0.000000 0.000000 0.000000 1441833103 0.000000 0.000000 0.000000 0.000000 1441833103 0.000000 0.000000 0.000000 0.000000 1441833103 0.000000 0.000000 0.000000 0.000000 1441833103 0.000000 0.000000 0.000000 0.000000 1441833103 0.000000 0.000000 0.000000 0.000000 1441833103 0.000000 0.000000 0.000000 0.000000 1441833103 0.000000 0.000000 0.000000 0.000000 1441833103 0.000000 0.000000 0.000000 0.000000 1441833103 0.000000 0.000000 0.000000 0.000000 1441833103 0.000000 0.000000 0.000000 0.000000 1441833103 0.000000 0.000000 0.000000 0.000000 1441833103 0.000000 0.000000 0.000000 0.000000 1441833103 0.000000 0.000000 0.000000 0.000000 1441833103 0.000000 0.000000 0.000000 0.000000 1441833103 0.000000 0.000000 0.000000 0.000000 1441833103 0.000000 0.000000 0.000000 0.000000 1441833103 0.000000 0.000000 0.000000 0.000000 1441833103 0.000000 0.000000 0.000000 0.000000 1441833103 0.000000 0.000000 0.000000 0.000000 1441833103 0.000000 0.000000 0.000000 0.000000 1441833103 0.000000 0.000000 0.000000 0.000000 1441833103 0.000000 0.000000 0.000000 0.000000 1441833103 0.000000 0.000000 0.000000 0.000000 1441833103 0.000000 0.000000 0.000000 0.000000 1441833103 0.000000 0.000000 0.000000 0.000000 1441833103 0.000000 0.000000 0.000000 0.000000 1441833103 0.000000 0.000000 0.000000 0.000000 1441833103 0.000000 0.000000 0.000000 0.000000 1441833103 0.000000 0.000000 0.000000 0.000000 1441833103 0.000000 0.000000 0.000000 0.000000 1441833103 0.000000 0.000000 0.000000 0.000000 1441833103 0.000000 0.000000 0.000000 0.000000 1441833103 0.000000 0.000000 0.000000 0.000000 1441833103 0.000000 0.000000 0.000000 0.000000 1441833103 0.000000 0.000000 0.000000 0.000000 1441833103 0.000000 0.000000 0.000000 0.000000 1441833103 0.000000 0.000000 0.000000 0.000000 1441833103 0.000000 0.000000 0.000000 0.000000 1441833103 0.000000 0.000000 0.000000 0.000000 1441833103 0.000000 0.000000 0.000000 0.000000 1441833103 0.000000 0.000000 0.000000 0.000000 1441833103 0.000000 0.000000 0.000000 0.000000 1441833103 0.000000 0.000000 0.000000 0.000000 1441833103 0.000000 0.000000 0.000000 0.000000 1441833103 0.000000 0.000000 0.000000 0.000000 1441833104 0.000000 0.000000 0.000000 0.000000 1441833104 0.000000 0.000000 0.000000 0.000000 1441833104 0.000000 0.000000 0.000000 0.000000 1441833104 0.000000 0.000000 0.000000 0.000000 1441833104 0.000000 0.000000 0.000000 0.000000 1441833104 0.000000 0.000000 0.000000 0.000000 1441833104 0.000000 0.000000 0.000000 0.000000 1441833104 0.000000 0.000000 0.000000 0.000000 1441833104 0.000000 0.000000 0.000000 0.000000 1441833104 0.000000 0.000000 0.000000 0.000000 1441833104 0.000000 0.000000 0.000000 0.000000 1441833104 0.000000 0.000000 0.000000 0.000000 1441833104 0.000000 0.000000 0.000000 0.000000 1441833104 0.000000 0.000000 0.000000 0.000000 1441833104 0.000000 0.000000 0.000000 0.000000 1441833104 0.000000 0.000000 0.000000 0.000000 1441833104 0.000000 0.000000 0.000000 0.000000 1441833104 0.000000 0.000000 0.000000 0.000000 1441833104 0.000000 0.000000 0.000000 0.000000 1441833104 0.000000 0.000000 0.000000 0.000000 1441833104 0.000000 0.000000 0.000000 0.000000 1441833104 0.000000 0.000000 0.000000 0.000000 1441833104 0.000000 0.000000 0.000000 0.000000 1441833104 0.000000 0.000000 0.000000 0.000000 1441833104 0.000000 0.000000 0.000000 0.000000 1441833104 0.000000 0.000000 0.000000 0.000000 1441833104 0.000000 0.000000 0.000000 0.000000 1441833104 0.000000 0.000000 0.000000 0.000000 1441833104 0.000000 0.000000 0.000000 0.000000 1441833104 0.000000 0.000000 0.000000 0.000000 1441833104 0.000000 0.000000 0.000000 0.000000 1441833104 0.000000 0.000000 0.000000 0.000000 1441833104 0.000000 0.000000 0.000000 0.000000 1441833104 0.000000 0.000000 0.000000 0.000000 1441833104 0.000000 0.000000 0.000000 0.000000 1441833104 0.000000 0.000000 0.000000 0.000000 1441833104 0.000000 0.000000 0.000000 0.000000 1441833104 0.000000 0.000000 0.000000 0.000000 1441833104 0.000000 0.000000 0.000000 0.000000 1441833104 0.000000 0.000000 0.000000 0.000000 1441833104 0.000000 0.000000 0.000000 0.000000 1441833104 0.000000 0.000000 0.000000 0.000000 1441833104 0.000000 0.000000 0.000000 0.000000 1441833104 0.000000 0.000000 0.000000 0.000000 1441833104 0.000000 0.000000 0.000000 0.000000 1441833104 0.000000 0.000000 0.000000 0.000000 1441833104 0.000000 0.000000 0.000000 0.000000 1441833104 0.000000 0.000000 0.000000 0.000000 1441833104 0.000000 0.000000 0.000000 0.000000 1441833104 0.000000 0.000000 0.000000 0.000000 1441833104 0.000000 0.000000 0.000000 0.000000 1441833104 0.000000 0.000000 0.000000 0.000000 1441833104 0.000000 0.000000 0.000000 0.000000 1441833104 0.000000 0.000000 0.000000 0.000000 1441833104 0.000000 0.000000 0.000000 0.000000 1441833104 0.000000 0.000000 0.000000 0.000000 1441833104 0.000000 0.000000 0.000000 0.000000 1441833104 0.000000 0.000000 0.000000 0.000000 1441833104 0.000000 0.000000 0.000000 0.000000 1441833104 0.000000 0.000000 0.000000 0.000000 1441833104 0.000000 0.000000 0.000000 0.000000 1441833104 0.000000 0.000000 0.000000 0.000000 1441833104 0.000000 0.000000 0.000000 0.000000 1441833104 0.000000 0.000000 0.000000 0.000000 1441833104 0.000000 0.000000 0.000000 0.000000 1441833104 0.000000 0.000000 0.000000 0.000000 1441833104 0.000000 0.000000 0.000000 0.000000 1441833104 0.000000 0.000000 0.000000 0.000000 1441833104 0.000000 0.000000 0.000000 0.000000 1441833104 0.000000 0.000000 0.000000 0.000000 1441833104 0.000000 0.000000 0.000000 0.000000 1441833104 0.000000 0.000000 0.000000 0.000000 1441833104 0.000000 0.000000 0.000000 0.000000 1441833104 0.000000 0.000000 0.000000 0.000000 1441833104 0.000000 0.000000 0.000000 0.000000 1441833104 0.000000 0.000000 0.000000 0.000000 1441833104 0.000000 0.000000 0.000000 0.000000 1441833104 0.000000 0.000000 0.000000 0.000000 1441833104 0.000000 0.000000 0.000000 0.000000 1441833104 0.000000 0.000000 0.000000 0.000000 1441833104 0.000000 0.000000 0.000000 0.000000 1441833104 0.000000 0.000000 0.000000 0.000000 1441833104 0.000000 0.000000 0.000000 0.000000 1441833104 0.000000 0.000000 0.000000 0.000000 1441833104 0.000000 0.000000 0.000000 0.000000 1441833104 0.000000 0.000000 0.000000 0.000000 1441833104 0.000000 0.000000 0.000000 0.000000 1441833104 0.000000 0.000000 0.000000 0.000000 1441833104 0.000000 0.000000 0.000000 0.000000 1441833104 0.000000 0.000000 0.000000 0.000000 1441833104 0.000000 0.000000 0.000000 0.000000 1441833104 0.000000 0.000000 0.000000 0.000000 1441833104 0.000000 0.000000 0.000000 0.000000 1441833104 0.000000 0.000000 0.000000 0.000000 1441833104 0.000000 0.000000 0.000000 0.000000 1441833104 0.000000 0.000000 0.000000 0.000000 1441833104 0.000000 0.000000 0.000000 0.000000 1441833104 0.000000 0.000000 0.000000 0.000000 1441833104 0.000000 0.000000 0.000000 0.000000 1441833104 0.000000 0.000000 0.000000 0.000000 1441833104 0.000000 0.000000 0.000000 0.000000 1441833104 0.000000 0.000000 0.000000 0.000000 1441833104 0.000000 0.000000 0.000000 0.000000 1441833104 0.000000 0.000000 0.000000 0.000000 1441833104 0.000000 0.000000 0.000000 0.000000 1441833104 0.000000 0.000000 0.000000 0.000000 1441833104 0.000000 0.000000 0.000000 0.000000 1441833104 0.000000 0.000000 0.000000 0.000000 1441833104 0.000000 0.000000 0.000000 0.000000 1441833104 0.000000 0.000000 0.000000 0.000000 1441833104 0.000000 0.000000 0.000000 0.000000 1441833104 0.000000 0.000000 0.000000 0.000000 1441833104 0.000000 0.000000 0.000000 0.000000 1441833104 0.000000 0.000000 0.000000 0.000000 1441833104 0.000000 0.000000 0.000000 0.000000 1441833104 0.000000 0.000000 0.000000 0.000000 1441833104 0.000000 0.000000 0.000000 0.000000 1441833104 0.000000 0.000000 0.000000 0.000000 1441833104 0.000000 0.000000 0.000000 0.000000 1441833104 0.000000 0.000000 0.000000 0.000000 1441833105 0.000000 0.000000 0.000000 0.000000 1441833105 0.000000 0.000000 0.000000 0.000000 1441833105 0.000000 0.000000 0.000000 0.000000 1441833105 0.000000 0.000000 0.000000 0.000000 1441833105 0.000000 0.000000 0.000000 0.000000 1441833105 0.000000 0.000000 0.000000 0.000000 1441833105 0.000000 0.000000 0.000000 0.000000 1441833105 0.000000 0.000000 0.000000 0.000000 1441833105 0.000000 0.000000 0.000000 0.000000 1441833105 0.000000 0.000000 0.000000 0.000000 1441833105 0.000000 0.000000 0.000000 0.000000 1441833105 0.000000 0.000000 0.000000 0.000000 1441833105 0.000000 0.000000 0.000000 0.000000 1441833105 0.000000 0.000000 0.000000 0.000000 1441833105 0.000000 0.000000 0.000000 0.000000 1441833105 0.000000 0.000000 0.000000 0.000000 1441833105 0.000000 0.000000 0.000000 0.000000 1441833105 0.000000 0.000000 0.000000 0.000000 1441833105 0.000000 0.000000 0.000000 0.000000 1441833105 0.000000 0.000000 0.000000 0.000000 1441833105 0.000000 0.000000 0.000000 0.000000 1441833105 0.000000 0.000000 0.000000 0.000000 1441833105 0.000000 0.000000 0.000000 0.000000 1441833105 0.000000 0.000000 0.000000 0.000000 1441833105 0.000000 0.000000 0.000000 0.000000 1441833105 0.000000 0.000000 0.000000 0.000000 1441833105 0.000000 0.000000 0.000000 0.000000 1441833105 0.000000 0.000000 0.000000 0.000000 1441833105 0.000000 0.000000 0.000000 0.000000 1441833105 0.000000 0.000000 0.000000 0.000000 1441833105 0.000000 0.000000 0.000000 0.000000 1441833105 0.000000 0.000000 0.000000 0.000000 1441833105 0.000000 0.000000 0.000000 0.000000 1441833105 0.000000 0.000000 0.000000 0.000000 1441833105 0.000000 0.000000 0.000000 0.000000 1441833105 0.000000 0.000000 0.000000 0.000000 1441833105 0.000000 0.000000 0.000000 0.000000 1441833105 0.000000 0.000000 0.000000 0.000000 1441833105 0.000000 0.000000 0.000000 0.000000 1441833105 0.000000 0.000000 0.000000 0.000000 1441833105 0.000000 0.000000 0.000000 0.000000 1441833105 0.000000 0.000000 0.000000 0.000000 1441833105 0.000000 0.000000 0.000000 0.000000 1441833105 0.000000 0.000000 0.000000 0.000000 1441833105 0.000000 0.000000 0.000000 0.000000 1441833105 0.000000 0.000000 0.000000 0.000000 1441833105 0.000000 0.000000 0.000000 0.000000 1441833105 0.000000 0.000000 0.000000 0.000000 1441833105 0.000000 0.000000 0.000000 0.000000 1441833105 0.000000 0.000000 0.000000 0.000000 1441833105 0.000000 0.000000 0.000000 0.000000 1441833105 0.000000 0.000000 0.000000 0.000000 1441833105 0.000000 0.000000 0.000000 0.000000 1441833105 0.000000 0.000000 0.000000 0.000000 1441833105 0.000000 0.000000 0.000000 0.000000 1441833105 0.000000 0.000000 0.000000 0.000000 1441833105 0.000000 0.000000 0.000000 0.000000 1441833105 0.000000 0.000000 0.000000 0.000000 1441833105 0.000000 0.000000 0.000000 0.000000 1441833105 0.000000 0.000000 0.000000 0.000000 1441833105 0.000000 0.000000 0.000000 0.000000 1441833105 0.000000 0.000000 0.000000 0.000000 1441833105 0.000000 0.000000 0.000000 0.000000 1441833105 0.000000 0.000000 0.000000 0.000000 1441833105 0.000000 0.000000 0.000000 0.000000 1441833105 0.000000 0.000000 0.000000 0.000000 1441833105 0.000000 0.000000 0.000000 0.000000 1441833105 0.000000 0.000000 0.000000 0.000000 1441833105 0.000000 0.000000 0.000000 0.000000 1441833105 0.000000 0.000000 0.000000 0.000000 1441833105 0.000000 0.000000 0.000000 0.000000 1441833105 0.000000 0.000000 0.000000 0.000000 1441833105 0.000000 0.000000 0.000000 0.000000 1441833105 0.000000 0.000000 0.000000 0.000000 1441833105 0.000000 0.000000 0.000000 0.000000 1441833105 0.000000 0.000000 0.000000 0.000000 1441833105 0.000000 0.000000 0.000000 0.000000 1441833105 0.000000 0.000000 0.000000 0.000000 1441833105 0.000000 0.000000 0.000000 0.000000 1441833105 0.000000 0.000000 0.000000 0.000000 1441833105 0.000000 0.000000 0.000000 0.000000 1441833105 0.000000 0.000000 0.000000 0.000000 1441833105 0.000000 0.000000 0.000000 0.000000 1441833105 0.000000 0.000000 0.000000 0.000000 1441833105 0.000000 0.000000 0.000000 0.000000 1441833105 0.000000 0.000000 0.000000 0.000000 1441833105 0.000000 0.000000 0.000000 0.000000 1441833105 0.000000 0.000000 0.000000 0.000000 1441833105 0.000000 0.000000 0.000000 0.000000 1441833105 0.000000 0.000000 0.000000 0.000000 1441833105 0.000000 0.000000 0.000000 0.000000 1441833105 0.000000 0.000000 0.000000 0.000000 1441833105 0.000000 0.000000 0.000000 0.000000 1441833105 0.000000 0.000000 0.000000 0.000000 1441833105 0.000000 0.000000 0.000000 0.000000 1441833105 0.000000 0.000000 0.000000 0.000000 1441833105 0.000000 0.000000 0.000000 0.000000 1441833105 0.000000 0.000000 0.000000 0.000000 1441833105 0.000000 0.000000 0.000000 0.000000 1441833105 0.000000 0.000000 0.000000 0.000000 1441833105 0.000000 0.000000 0.000000 0.000000 1441833105 0.000000 0.000000 0.000000 0.000000 1441833105 0.000000 0.000000 0.000000 0.000000 1441833105 0.000000 0.000000 0.000000 0.000000 1441833105 0.000000 0.000000 0.000000 0.000000 1441833105 0.000000 0.000000 0.000000 0.000000 1441833105 0.000000 0.000000 0.000000 0.000000 1441833105 0.000000 0.000000 0.000000 0.000000 1441833105 0.000000 0.000000 0.000000 0.000000 1441833105 0.000000 0.000000 0.000000 0.000000 1441833105 0.000000 0.000000 0.000000 0.000000 1441833105 0.000000 0.000000 0.000000 0.000000 1441833105 0.000000 0.000000 0.000000 0.000000 1441833105 0.000000 0.000000 0.000000 0.000000 1441833105 0.000000 0.000000 0.000000 0.000000 1441833105 0.000000 0.000000 0.000000 0.000000 1441833106 0.000000 0.000000 0.000000 0.000000 1441833106 0.000000 0.000000 0.000000 0.000000 1441833106 0.000000 0.000000 0.000000 0.000000 1441833106 0.000000 0.000000 0.000000 0.000000 1441833106 0.000000 0.000000 0.000000 0.000000 1441833106 0.000000 0.000000 0.000000 0.000000 1441833106 0.000000 0.000000 0.000000 0.000000 1441833106 0.000000 0.000000 0.000000 0.000000 1441833106 0.000000 0.000000 0.000000 0.000000 1441833106 0.000000 0.000000 0.000000 0.000000 1441833106 0.000000 0.000000 0.000000 0.000000 1441833106 0.000000 0.000000 0.000000 0.000000 1441833106 0.000000 0.000000 0.000000 0.000000 1441833106 0.000000 0.000000 0.000000 0.000000 1441833106 0.000000 0.000000 0.000000 0.000000 1441833106 0.000000 0.000000 0.000000 0.000000 1441833106 0.000000 0.000000 0.000000 0.000000 1441833106 0.000000 0.000000 0.000000 0.000000 1441833106 0.000000 0.000000 0.000000 0.000000 1441833106 0.000000 0.000000 0.000000 0.000000 1441833106 0.000000 0.000000 0.000000 0.000000 1441833106 0.000000 0.000000 0.000000 0.000000 1441833106 0.000000 0.000000 0.000000 0.000000 1441833106 0.000000 0.000000 0.000000 0.000000 1441833106 0.000000 0.000000 0.000000 0.000000 1441833106 0.000000 0.000000 0.000000 0.000000 1441833106 0.000000 0.000000 0.000000 0.000000 1441833106 0.000000 0.000000 0.000000 0.000000 1441833106 0.000000 0.000000 0.000000 0.000000 1441833106 
0.000000 0.000000 0.000000 0.000000 1441833108 0.000000 0.000000 0.000000 0.000000 1441833108 0.000000 0.000000 0.000000 0.000000 1441833108 0.000000 0.000000 0.000000 0.000000 1441833108 0.000000 0.000000 0.000000 0.000000 1441833108 0.000000 0.000000 0.000000 0.000000 1441833108 0.000000 0.000000 0.000000 0.000000 1441833108 0.000000 0.000000 0.000000 0.000000 1441833108 0.000000 0.000000 0.000000 0.000000 1441833108 0.000000 0.000000 0.000000 0.000000 1441833108 0.000000 0.000000 0.000000 0.000000 1441833108 0.000000 0.000000 0.000000 0.000000 1441833108 0.000000 0.000000 0.000000 0.000000 1441833108 0.000000 0.000000 0.000000 0.000000 1441833108 0.000000 0.000000 0.000000 0.000000 1441833108 0.000000 0.000000 0.000000 0.000000 1441833108 0.000000 0.000000 0.000000 0.000000 1441833108 0.000000 0.000000 0.000000 0.000000 1441833108 0.000000 0.000000 0.000000 0.000000 1441833108 0.000000 0.000000 0.000000 0.000000 1441833108 0.000000 0.000000 0.000000 0.000000 1441833108 0.000000 0.000000 0.000000 0.000000 1441833108 0.000000 0.000000 0.000000 0.000000 1441833108 0.000000 0.000000 0.000000 0.000000 1441833108 0.000000 0.000000 0.000000 0.000000 1441833108 0.000000 0.000000 0.000000 0.000000 1441833108 0.000000 0.000000 0.000000 0.000000 1441833108 0.000000 0.000000 0.000000 0.000000 1441833108 0.000000 0.000000 0.000000 0.000000 1441833108 0.000000 0.000000 0.000000 0.000000 1441833108 0.000000 0.000000 0.000000 0.000000 1441833108 0.000000 0.000000 0.000000 0.000000 1441833108 0.000000 0.000000 0.000000 0.000000 1441833108 0.000000 0.000000 0.000000 0.000000 1441833108 0.000000 0.000000 0.000000 0.000000 1441833108 0.000000 0.000000 0.000000 0.000000 1441833108 0.000000 0.000000 0.000000 0.000000 1441833108 0.000000 0.000000 0.000000 0.000000 1441833108 0.000000 0.000000 0.000000 0.000000 1441833108 0.000000 0.000000 0.000000 0.000000 1441833108 0.000000 0.000000 0.000000 0.000000 1441833108 0.000000 0.000000 0.000000 0.000000 1441833108 0.000000 0.000000 0.000000 0.000000 1441833108 0.000000 0.000000 0.000000 0.000000 1441833108 0.000000 0.000000 0.000000 0.000000 1441833108 0.000000 0.000000 0.000000 0.000000 1441833108 0.000000 0.000000 0.000000 0.000000 1441833108 0.000000 0.000000 0.000000 0.000000 1441833108 0.000000 0.000000 0.000000 0.000000 1441833108 0.000000 0.000000 0.000000 0.000000 1441833108 0.000000 0.000000 0.000000 0.000000 1441833108 0.000000 0.000000 0.000000 0.000000 1441833108 0.000000 0.000000 0.000000 0.000000 1441833108 0.000000 0.000000 0.000000 0.000000 1441833108 0.000000 0.000000 0.000000 0.000000 1441833108 0.000000 0.000000 0.000000 0.000000 1441833109 0.000000 0.000000 0.000000 0.000000 1441833109 0.000000 0.000000 0.000000 0.000000 1441833109 0.000000 0.000000 0.000000 0.000000 1441833109 0.000000 0.000000 0.000000 0.000000 1441833109 0.000000 0.000000 0.000000 0.000000 1441833109 0.000000 0.000000 0.000000 0.000000 1441833109 0.000000 0.000000 0.000000 0.000000 1441833109 0.000000 0.000000 0.000000 0.000000 1441833109 0.000000 0.000000 0.000000 0.000000 1441833109 0.000000 0.000000 0.000000 0.000000 1441833109 0.000000 0.000000 0.000000 0.000000 1441833109 0.000000 0.000000 0.000000 0.000000 1441833109 0.000000 0.000000 0.000000 0.000000 1441833109 0.000000 0.000000 0.000000 0.000000 1441833109 0.000000 0.000000 0.000000 0.000000 1441833109 0.000000 0.000000 0.000000 0.000000 1441833109 0.000000 0.000000 0.000000 0.000000 1441833109 0.000000 0.000000 0.000000 0.000000 1441833109 0.000000 0.000000 0.000000 0.000000 1441833109 0.000000 0.000000 0.000000 0.000000 1441833109 0.000000 0.000000 0.000000 0.000000 1441833109 0.000000 0.000000 0.000000 0.000000 1441833109 0.000000 0.000000 0.000000 0.000000 1441833109 0.000000 0.000000 0.000000 0.000000 1441833109 0.000000 0.000000 0.000000 0.000000 1441833109 0.000000 0.000000 0.000000 0.000000 1441833109 0.000000 0.000000 0.000000 0.000000 1441833109 0.000000 0.000000 0.000000 0.000000 1441833109 0.000000 0.000000 0.000000 0.000000 1441833109 0.000000 0.000000 0.000000 0.000000 1441833109 0.000000 0.000000 0.000000 0.000000 1441833109 0.000000 0.000000 0.000000 0.000000 1441833109 0.000000 0.000000 0.000000 0.000000 1441833109 0.000000 0.000000 0.000000 0.000000 1441833109 0.000000 0.000000 0.000000 0.000000 1441833109 0.000000 0.000000 0.000000 0.000000 1441833109 0.000000 0.000000 0.000000 0.000000 1441833109 0.000000 0.000000 0.000000 0.000000 1441833109 0.000000 0.000000 0.000000 0.000000 1441833109 0.000000 0.000000 0.000000 0.000000 1441833109 0.000000 0.000000 0.000000 0.000000 1441833109 0.000000 0.000000 0.000000 0.000000 1441833109 0.000000 0.000000 0.000000 0.000000 1441833109 0.000000 0.000000 0.000000 0.000000 1441833109 0.000000 0.000000 0.000000 0.000000 1441833109 0.000000 0.000000 0.000000 0.000000 1441833109 0.000000 0.000000 0.000000 0.000000 1441833109 0.000000 0.000000 0.000000 0.000000 1441833109 0.000000 0.000000 0.000000 0.000000 1441833109 0.000000 0.000000 0.000000 0.000000 1441833109 0.000000 0.000000 0.000000 0.000000 1441833109 0.000000 0.000000 0.000000 0.000000 1441833109 0.000000 0.000000 0.000000 0.000000 1441833109 0.000000 0.000000 0.000000 0.000000 1441833109 0.000000 0.000000 0.000000 0.000000 1441833109 0.000000 0.000000 0.000000 0.000000 1441833109 0.000000 0.000000 0.000000 0.000000 1441833109 0.000000 0.000000 0.000000 0.000000 1441833109 0.000000 0.000000 0.000000 0.000000 1441833109 0.000000 0.000000 0.000000 0.000000 1441833109 0.000000 0.000000 0.000000 0.000000 1441833109 0.000000 0.000000 0.000000 0.000000 1441833109 0.000000 0.000000 0.000000 0.000000 1441833109 0.000000 0.000000 0.000000 0.000000 1441833109 0.000000 0.000000 0.000000 0.000000 1441833109 0.000000 0.000000 0.000000 0.000000 1441833109 0.000000 0.000000 0.000000 0.000000 1441833109 0.000000 0.000000 0.000000 0.000000 1441833109 0.000000 0.000000 0.000000 0.000000 1441833109 0.000000 0.000000 0.000000 0.000000 1441833109 0.000000 0.000000 0.000000 0.000000 1441833109 0.000000 0.000000 0.000000 0.000000 1441833109 0.000000 0.000000 0.000000 0.000000 1441833109 0.000000 0.000000 0.000000 0.000000 1441833109 0.000000 0.000000 0.000000 0.000000 1441833109 0.000000 0.000000 0.000000 0.000000 1441833109 0.000000 0.000000 0.000000 0.000000 1441833109 0.000000 0.000000 0.000000 0.000000 1441833109 0.000000 0.000000 0.000000 0.000000 1441833109 0.000000 0.000000 0.000000 0.000000 1441833109 0.000000 0.000000 0.000000 0.000000 1441833109 0.000000 0.000000 0.000000 0.000000 1441833109 0.000000 0.000000 0.000000 0.000000 1441833109 0.000000 0.000000 0.000000 0.000000 1441833109 0.000000 0.000000 0.000000 0.000000 1441833109 0.000000 0.000000 0.000000 0.000000 1441833109 0.000000 0.000000 0.000000 0.000000 1441833109 0.000000 0.000000 0.000000 0.000000 1441833109 0.000000 0.000000 0.000000 0.000000 1441833109 0.000000 0.000000 0.000000 0.000000 1441833109 0.000000 0.000000 0.000000 0.000000 1441833109 0.000000 0.000000 0.000000 0.000000 1441833109 0.000000 0.000000 0.000000 0.000000 1441833109 0.000000 0.000000 0.000000 0.000000 1441833109 0.000000 0.000000 0.000000 0.000000 1441833109 0.000000 0.000000 0.000000 0.000000 1441833109 0.000000 0.000000 0.000000 0.000000 1441833109 0.000000 0.000000 0.000000 0.000000 1441833109 0.000000 0.000000 0.000000 0.000000 1441833109 0.000000 0.000000 0.000000 0.000000 1441833109 0.000000 0.000000 0.000000 0.000000 1441833109 0.000000 0.000000 0.000000 0.000000 1441833109 0.000000 0.000000 0.000000 0.000000 1441833109 0.000000 0.000000 0.000000 0.000000 1441833109 0.000000 0.000000 0.000000 0.000000 1441833109 0.000000 0.000000 0.000000 0.000000 1441833109 0.000000 0.000000 0.000000 0.000000 1441833109 0.000000 0.000000 0.000000 0.000000 1441833109 0.000000 0.000000 0.000000 0.000000 1441833109 0.000000 0.000000 0.000000 0.000000 1441833109 0.000000 0.000000 0.000000 0.000000 1441833109 0.000000 0.000000 0.000000 0.000000 1441833109 0.000000 0.000000 0.000000 0.000000 1441833109 0.000000 0.000000 0.000000 0.000000 1441833109 0.000000 0.000000 0.000000 0.000000 1441833109 0.000000 0.000000 0.000000 0.000000 1441833109 0.000000 0.000000 0.000000 0.000000 1441833109 0.000000 0.000000 0.000000 0.000000 1441833109 0.000000 0.000000 0.000000 0.000000 1441833109 0.000000 0.000000 0.000000 0.000000 1441833110 0.000000 0.000000 0.000000 0.000000 1441833110 0.000000 0.000000 0.000000 0.000000 1441833110 0.000000 0.000000 0.000000 0.000000 1441833110 0.000000 0.000000 0.000000 0.000000 1441833110 0.000000 0.000000 0.000000 0.000000 1441833110 0.000000 0.000000 0.000000 0.000000 1441833110 0.000000 0.000000 0.000000 0.000000 1441833110 0.000000 0.000000 0.000000 0.000000 1441833110 0.000000 0.000000 0.000000 0.000000 1441833110 0.000000 0.000000 0.000000 0.000000 1441833110 0.000000 0.000000 0.000000 0.000000 1441833110 0.000000 0.000000 0.000000 0.000000 1441833110 0.000000 0.000000 0.000000 0.000000 1441833110 0.000000 0.000000 0.000000 0.000000 1441833110 0.000000 0.000000 0.000000 0.000000 1441833110 0.000000 0.000000 0.000000 0.000000 1441833110 0.000000 0.000000 0.000000 0.000000 1441833110 0.000000 0.000000 0.000000 0.000000 1441833110 0.000000 0.000000 0.000000 0.000000 1441833110 0.000000 0.000000 0.000000 0.000000 1441833110 0.000000 0.000000 0.000000 0.000000 1441833110 0.000000 0.000000 0.000000 0.000000 1441833110 0.000000 0.000000 0.000000 0.000000 1441833110 0.000000 0.000000 0.000000 0.000000 1441833110 0.000000 0.000000 0.000000 0.000000 1441833110 0.000000 0.000000 0.000000 0.000000 1441833110 0.000000 0.000000 0.000000 0.000000 1441833110 0.000000 0.000000 0.000000 0.000000 1441833110 0.000000 0.000000 0.000000 0.000000 1441833110 0.000000 0.000000 0.000000 0.000000 1441833110 0.000000 0.000000 0.000000 0.000000 1441833110 0.000000 0.000000 0.000000 0.000000 1441833110 0.000000 0.000000 0.000000 0.000000 1441833110 0.000000 0.000000 0.000000 0.000000 1441833110 0.000000 0.000000 0.000000 0.000000 1441833110 0.000000 0.000000 0.000000 0.000000 1441833110 0.000000 0.000000 0.000000 0.000000 1441833110 0.000000 0.000000 0.000000 0.000000 1441833110 0.000000 0.000000 0.000000 0.000000 1441833110 0.000000 0.000000 0.000000 0.000000 1441833110 0.000000 0.000000 0.000000 0.000000 1441833110 0.000000 0.000000 0.000000 0.000000 1441833110 0.000000 0.000000 0.000000 0.000000 1441833110 0.000000 0.000000 0.000000 0.000000 1441833110 0.000000 0.000000 0.000000 0.000000 1441833110 0.000000 0.000000 0.000000 0.000000 1441833110 0.000000 0.000000 0.000000 0.000000 1441833110 0.000000 0.000000 0.000000 0.000000 1441833110 0.000000 0.000000 0.000000 0.000000 1441833110 0.000000 0.000000 0.000000 0.000000 1441833110 0.000000 0.000000 0.000000 0.000000 1441833110 0.000000 0.000000 0.000000 0.000000 1441833110 0.000000 0.000000 0.000000 0.000000 1441833110 0.000000 0.000000 0.000000 0.000000 1441833110 0.000000 0.000000 0.000000 0.000000 1441833110 0.000000 0.000000 0.000000 0.000000 1441833110 0.000000 0.000000 0.000000 0.000000 1441833110 0.000000 0.000000 0.000000 0.000000 1441833110 0.000000 0.000000 0.000000 0.000000 1441833110 0.000000 0.000000 0.000000 0.000000 1441833110 0.000000 0.000000 0.000000 0.000000 1441833110 0.000000 0.000000 0.000000 0.000000 1441833110 0.000000 0.000000 0.000000 0.000000 1441833110 0.000000 0.000000 0.000000 0.000000 1441833110 0.000000 0.000000 0.000000 0.000000 1441833110 0.000000 0.000000 0.000000 0.000000 1441833110 0.000000 0.000000 0.000000 0.000000 1441833110 0.000000 0.000000 0.000000 0.000000 1441833110 0.000000 0.000000 0.000000 0.000000 1441833110 0.000000 0.000000 0.000000 0.000000 1441833110 0.000000 0.000000 0.000000 0.000000 1441833110 0.000000 0.000000 0.000000 0.000000 1441833110 0.000000 0.000000 0.000000 0.000000 1441833110 0.000000 0.000000 0.000000 0.000000 1441833110 0.000000 0.000000 0.000000 0.000000 1441833110 0.000000 0.000000 0.000000 0.000000 1441833110 0.000000 0.000000 0.000000 0.000000 1441833110 0.000000 0.000000 0.000000 0.000000 1441833110 0.000000 0.000000 0.000000 0.000000 1441833110 0.000000 0.000000 0.000000 0.000000 1441833110 0.000000 0.000000 0.000000 0.000000 1441833110 0.000000 0.000000 0.000000 0.000000 1441833110 0.000000 0.000000 0.000000 0.000000 1441833110 0.000000 0.000000 0.000000 0.000000 1441833110 0.000000 0.000000 0.000000 0.000000 1441833110 0.000000 0.000000 0.000000 0.000000 1441833110 0.000000 0.000000 0.000000 0.000000 1441833110 0.000000 0.000000 0.000000 0.000000 1441833110 0.000000 0.000000 0.000000 0.000000 1441833110 0.000000 0.000000 0.000000 0.000000 1441833110 0.000000 0.000000 0.000000 0.000000 1441833110 0.000000 0.000000 0.000000 0.000000 1441833110 0.000000 0.000000 0.000000 0.000000 1441833110 0.000000 0.000000 0.000000 0.000000 1441833110 0.000000 0.000000 0.000000 0.000000 1441833110 0.000000 0.000000 0.000000 0.000000 1441833110 0.000000 0.000000 0.000000 0.000000 1441833110 0.000000 0.000000 0.000000 0.000000 1441833110 0.000000 0.000000 0.000000 0.000000 1441833110 0.000000 0.000000 0.000000 0.000000 1441833110 0.000000 0.000000 0.000000 0.000000 1441833110 0.000000 0.000000 0.000000 0.000000 1441833110 0.000000 0.000000 0.000000 0.000000 1441833110 0.000000 0.000000 0.000000 0.000000 1441833110 0.000000 0.000000 0.000000 0.000000 1441833110 0.000000 0.000000 0.000000 0.000000 1441833110 0.000000 0.000000 0.000000 0.000000 1441833110 0.000000 0.000000 0.000000 0.000000 1441833110 0.000000 0.000000 0.000000 0.000000 1441833110 0.000000 0.000000 0.000000 0.000000 1441833110 0.000000 0.000000 0.000000 0.000000 1441833110 0.000000 0.000000 0.000000 0.000000 1441833110 0.000000 0.000000 0.000000 0.000000 1441833111 0.000000 0.000000 0.000000 0.000000 1441833111 0.000000 0.000000 0.000000 0.000000 1441833111 0.000000 0.000000 0.000000 0.000000 1441833111 0.000000 0.000000 0.000000 0.000000 1441833111 0.000000 0.000000 0.000000 0.000000 1441833111 0.000000 0.000000 0.000000 0.000000 1441833111 0.000000 0.000000 0.000000 0.000000 1441833111 0.000000 0.000000 0.000000 0.000000 1441833111 0.000000 0.000000 0.000000 0.000000 1441833111 0.000000 0.000000 0.000000 0.000000 1441833111 0.000000 0.000000 0.000000 0.000000 1441833111 0.000000 0.000000 0.000000 0.000000 1441833111 0.000000 0.000000 0.000000 0.000000 1441833111 0.000000 0.000000 0.000000 0.000000 1441833111 0.000000 0.000000 0.000000 0.000000 1441833111 0.000000 0.000000 0.000000 0.000000 1441833111 0.000000 0.000000 0.000000 0.000000 1441833111 0.000000 0.000000 0.000000 0.000000 1441833111 0.000000 0.000000 0.000000 0.000000 1441833111 0.000000 0.000000 0.000000 0.000000 1441833111 0.000000 0.000000 0.000000 0.000000 1441833111 0.000000 0.000000 0.000000 0.000000 1441833111 0.000000 0.000000 0.000000 0.000000 1441833111 0.000000 0.000000 0.000000 0.000000 1441833111 0.000000 0.000000 0.000000 0.000000 1441833111 0.000000 0.000000 0.000000 0.000000 1441833111 0.000000 0.000000 0.000000 0.000000 1441833111 0.000000 0.000000 0.000000 0.000000 1441833111 0.000000 0.000000 0.000000 0.000000 1441833111 0.000000 0.000000 0.000000 0.000000 1441833111 0.000000 0.000000 0.000000 0.000000 1441833111 0.000000 0.000000 0.000000 0.000000 1441833111 0.000000 0.000000 0.000000 0.000000 1441833111 0.000000 0.000000 0.000000 0.000000 1441833111 0.000000 0.000000 0.000000 0.000000 1441833111 0.000000 0.000000 0.000000 0.000000 1441833111 0.000000 0.000000 0.000000 0.000000 1441833111 0.000000 0.000000 0.000000 0.000000 1441833111 0.000000 0.000000 0.000000 0.000000 1441833111 0.000000 0.000000 0.000000 0.000000 1441833111 0.000000 0.000000 0.000000 0.000000 1441833111 0.000000 0.000000 0.000000 0.000000 1441833111 0.000000 0.000000 0.000000 0.000000 1441833111 0.000000 0.000000 0.000000 0.000000 1441833111 0.000000 0.000000 0.000000 0.000000 1441833111 0.000000 0.000000 0.000000 0.000000 1441833111 0.000000 0.000000 0.000000 0.000000 1441833111 0.000000 0.000000 0.000000 0.000000 1441833111 0.000000 0.000000 0.000000 0.000000 1441833111 0.000000 0.000000 0.000000 0.000000 1441833111 0.000000 0.000000 0.000000 0.000000 1441833111 0.000000 0.000000 0.000000 0.000000 1441833111 0.000000 0.000000 0.000000 0.000000 1441833111 0.000000 0.000000 0.000000 0.000000 1441833111 0.000000 0.000000 0.000000 0.000000 1441833111 0.000000 0.000000 0.000000 0.000000 1441833111 0.000000 0.000000 0.000000 0.000000 1441833111 0.000000 0.000000 0.000000 0.000000 1441833111 0.000000 0.000000 0.000000 0.000000 1441833111 0.000000 0.000000 0.000000 0.000000 1441833111 0.000000 0.000000 0.000000 0.000000 1441833111 0.000000 0.000000 0.000000 0.000000 1441833111 0.000000 0.000000 0.000000 0.000000 1441833111 0.000000 0.000000 0.000000 0.000000 1441833111 0.000000 0.000000 0.000000 0.000000 1441833111 0.000000 0.000000 0.000000 0.000000 1441833111 0.000000 0.000000 0.000000 0.000000 1441833111 0.000000 0.000000 0.000000 0.000000 1441833111 0.000000 0.000000 0.000000 0.000000 1441833111 0.000000 0.000000 0.000000 0.000000 1441833111 0.000000 0.000000 0.000000 0.000000 1441833111 0.000000 0.000000 0.000000 0.000000 1441833111 0.000000 0.000000 0.000000 0.000000 1441833111 0.000000 0.000000 0.000000 0.000000 1441833111 0.000000 0.000000 0.000000 0.000000 1441833111 0.000000 0.000000 0.000000 0.000000 1441833111 0.000000 0.000000 0.000000 0.000000 1441833111 0.000000 0.000000 0.000000 0.000000 1441833111 0.000000 0.000000 0.000000 0.000000 1441833111 0.000000 0.000000 0.000000 0.000000 1441833111 0.000000 0.000000 0.000000 0.000000 1441833111 0.000000 0.000000 0.000000 0.000000 1441833111 0.000000 0.000000 0.000000 0.000000 1441833111 0.000000 0.000000 0.000000 0.000000 1441833111 0.000000 0.000000 0.000000 0.000000 1441833111 0.000000 0.000000 0.000000 0.000000 1441833111 0.000000 0.000000 0.000000 0.000000 1441833111 0.000000 0.000000 0.000000 0.000000 1441833111 0.000000 0.000000 0.000000 0.000000 1441833111 0.000000 0.000000 0.000000 0.000000 1441833111 0.000000 0.000000 0.000000 0.000000 1441833111 0.000000 0.000000 0.000000 0.000000 1441833111 0.000000 0.000000 0.000000 0.000000 1441833111 0.000000 0.000000 0.000000 0.000000 1441833111 0.000000 0.000000 0.000000 0.000000 1441833111 0.000000 0.000000 0.000000 0.000000 1441833111 0.000000 0.000000 0.000000 0.000000 1441833111 0.000000 0.000000 0.000000 0.000000 1441833111 0.000000 0.000000 0.000000 0.000000 1441833111 0.000000 0.000000 0.000000 0.000000 1441833111 0.000000 0.000000 0.000000 0.000000 1441833111 0.000000 0.000000 0.000000 0.000000 1441833111 0.000000 0.000000 0.000000 0.000000 1441833111 0.000000 0.000000 0.000000 0.000000 1441833111 0.000000 0.000000 0.000000 0.000000 1441833111 0.000000 0.000000 0.000000 0.000000 1441833111 0.000000 0.000000 0.000000 0.000000 1441833111 0.000000 0.000000 0.000000 0.000000 1441833111 0.000000 0.000000 0.000000 0.000000 1441833111 0.000000 0.000000 0.000000 0.000000 1441833111 0.000000 0.000000 0.000000 0.000000 1441833111 0.000000 0.000000 0.000000 0.000000 1441833111 0.000000 0.000000 0.000000 0.000000 1441833111 0.000000 0.000000 0.000000 0.000000 1441833111 0.000000 0.000000 0.000000 0.000000 1441833112 0.000000 0.000000 0.000000 0.000000 1441833112 0.000000 0.000000 0.000000 0.000000 1441833112 0.000000 0.000000 0.000000 0.000000 1441833112 0.000000 0.000000 0.000000 0.000000 1441833112 0.000000 0.000000 0.000000 0.000000 1441833112 0.000000 0.000000 0.000000 0.000000 1441833112 0.000000 0.000000 0.000000 0.000000 1441833112 0.000000 0.000000 0.000000 0.000000 1441833112 0.000000 0.000000 0.000000 0.000000 1441833112 0.000000 0.000000 0.000000 0.000000 1441833112 0.000000 0.000000 0.000000 0.000000 1441833112 0.000000 0.000000 0.000000 0.000000 1441833112 0.000000 0.000000 0.000000 0.000000 1441833112 0.000000 0.000000 0.000000 0.000000 1441833112 0.000000 0.000000 0.000000 0.000000 1441833112 0.000000 0.000000 0.000000 0.000000 1441833112 0.000000 0.000000 0.000000 0.000000 1441833112 0.000000 0.000000 0.000000 0.000000 1441833112 0.000000 0.000000 0.000000 0.000000 1441833112 0.000000 0.000000 0.000000 0.000000 1441833112 0.000000 0.000000 0.000000 0.000000 1441833112 0.000000 0.000000 0.000000 0.000000 1441833112 0.000000 0.000000 0.000000 0.000000 1441833112 0.000000 0.000000 0.000000 0.000000 1441833112 0.000000 0.000000 0.000000 0.000000 1441833112 0.000000 0.000000 0.000000 0.000000 1441833112 0.000000 0.000000 0.000000 0.000000 1441833112 0.000000 0.000000 0.000000 0.000000 1441833112 0.000000 0.000000 0.000000 0.000000 1441833112 0.000000 0.000000 0.000000 0.000000 1441833112 0.000000 0.000000 0.000000 0.000000 1441833112 0.000000 0.000000 0.000000 0.000000 1441833112 0.000000 0.000000 0.000000 0.000000 1441833112 0.000000 0.000000 0.000000 0.000000 1441833112 0.000000 0.000000 0.000000 0.000000 1441833112 0.000000 0.000000 0.000000 0.000000 1441833112 0.000000 0.000000 0.000000 0.000000 1441833112 0.000000 0.000000 0.000000 0.000000 1441833112 0.000000 0.000000 0.000000 0.000000 1441833112 0.000000 0.000000 0.000000 0.000000 1441833112 0.000000 0.000000 0.000000 0.000000 1441833112 0.000000 0.000000 0.000000 0.000000 1441833112 0.000000 0.000000 0.000000 0.000000 1441833112 0.000000 0.000000 0.000000 0.000000 1441833112 0.000000 0.000000 0.000000 0.000000 1441833112 0.000000 0.000000 0.000000 0.000000 1441833112 0.000000 0.000000 0.000000 0.000000 1441833112 0.000000 0.000000 0.000000 0.000000 1441833112 0.000000 0.000000 0.000000 0.000000 1441833112 0.000000 0.000000 0.000000 0.000000 1441833112 0.000000 0.000000 0.000000 0.000000 1441833112 0.000000 0.000000 0.000000 0.000000 1441833112 0.000000 0.000000 0.000000 0.000000 1441833112 0.000000 0.000000 0.000000 0.000000 1441833112 0.000000 0.000000 0.000000 0.000000 1441833112 0.000000 0.000000 0.000000 0.000000 1441833112 0.000000 0.000000 0.000000 0.000000 1441833112 0.000000 0.000000 0.000000 0.000000 1441833112 0.000000 0.000000 0.000000 0.000000 1441833112 0.000000 0.000000 0.000000 0.000000 1441833112 0.000000 0.000000 0.000000 0.000000 1441833112 0.000000 0.000000 0.000000 0.000000 1441833112 0.000000 0.000000 0.000000 0.000000 1441833112 0.000000 0.000000 0.000000 0.000000 1441833112 0.000000 0.000000 0.000000 0.000000 1441833112 0.000000 0.000000 0.000000 0.000000 1441833112 0.000000 0.000000 0.000000 0.000000 1441833112 0.000000 0.000000 0.000000 0.000000 1441833112 0.000000 0.000000 0.000000 0.000000 1441833112 0.000000 0.000000 0.000000 0.000000 1441833112 0.000000 0.000000 0.000000 0.000000 1441833112 0.000000 0.000000 0.000000 0.000000 1441833112 0.000000 0.000000 0.000000 0.000000 1441833112 0.000000 0.000000 0.000000 0.000000 1441833112 0.000000 0.000000 0.000000 0.000000 1441833112 0.000000 0.000000 0.000000 0.000000 1441833112 0.000000 0.000000 0.000000 0.000000 1441833112 0.000000 0.000000 0.000000 0.000000 1441833112 0.000000 0.000000 0.000000 0.000000 1441833112 0.000000 0.000000 0.000000 0.000000 1441833112 0.000000 0.000000 0.000000 0.000000 1441833112 0.000000 0.000000 0.000000 0.000000 1441833112 0.000000 0.000000 0.000000 0.000000 1441833112 0.000000 0.000000 0.000000 0.000000 1441833112 0.000000 0.000000 0.000000 0.000000 1441833112 0.000000 0.000000 0.000000 0.000000 1441833112 0.000000 0.000000 0.000000 0.000000 1441833112 0.000000 0.000000 0.000000 0.000000 1441833112 0.000000 0.000000 0.000000 0.000000 1441833112 0.000000 0.000000 0.000000 0.000000 1441833112 0.000000 0.000000 0.000000 0.000000 1441833112 0.000000 0.000000 0.000000 0.000000 1441833112 0.000000 0.000000 0.000000 0.000000 1441833112 0.000000 0.000000 0.000000 0.000000 1441833112 0.000000 0.000000 0.000000 0.000000 1441833112 0.000000 0.000000 0.000000 0.000000 1441833112 0.000000 0.000000 0.000000 0.000000 1441833112 0.000000 0.000000 0.000000 0.000000 1441833112 0.000000 0.000000 0.000000 0.000000 1441833112 0.000000 0.000000 0.000000 0.000000 1441833112 0.000000 0.000000 0.000000 0.000000 1441833112 0.000000 0.000000 0.000000 0.000000 1441833112 0.000000 0.000000 0.000000 0.000000 1441833112 0.000000 0.000000 0.000000 0.000000 1441833112 0.000000 0.000000 0.000000 0.000000 1441833112 0.000000 0.000000 0.000000 0.000000 1441833112 0.000000 0.000000 0.000000 0.000000 1441833112 0.000000 0.000000 0.000000 0.000000 1441833112 0.000000 0.000000 0.000000 0.000000 1441833112 0.000000 0.000000 0.000000 0.000000 1441833112 0.000000 0.000000 0.000000 0.000000 1441833112 0.000000 0.000000 0.000000 0.000000 1441833112 0.000000 0.000000 0.000000 0.000000 1441833112 0.000000 0.000000 0.000000 0.000000 1441833113 0.000000 0.000000 0.000000 0.000000 1441833113 0.000000 0.000000 0.000000 0.000000 1441833113 0.000000 0.000000 0.000000 0.000000 1441833113 0.000000 0.000000 0.000000 0.000000 1441833113 0.000000 0.000000 0.000000 0.000000 1441833113 0.000000 0.000000 0.000000 0.000000 1441833113 0.000000 0.000000 0.000000 0.000000 1441833113 0.000000 0.000000 0.000000 0.000000 1441833113 0.000000 0.000000 0.000000 0.000000 1441833113 0.000000 0.000000 0.000000 0.000000 1441833113 0.000000 0.000000 0.000000 0.000000 1441833113 0.000000 0.000000 0.000000 0.000000 1441833113 0.000000 0.000000 0.000000 0.000000 1441833113 0.000000 0.000000 0.000000 0.000000 1441833113 0.000000 0.000000 0.000000 0.000000 1441833113 0.000000 0.000000 0.000000 0.000000 1441833113 0.000000 0.000000 0.000000 0.000000 1441833113 0.000000 0.000000 0.000000 0.000000 1441833113 0.000000 0.000000 0.000000 0.000000 1441833113 0.000000 0.000000 0.000000 0.000000 1441833113 0.000000 0.000000 0.000000 0.000000 1441833113 0.000000 0.000000 0.000000 0.000000 1441833113 0.000000 0.000000 0.000000 0.000000 1441833113 0.000000 0.000000 0.000000 0.000000 1441833113 0.000000 0.000000 0.000000 0.000000 1441833113 0.000000 0.000000 0.000000 0.000000 1441833113 0.000000 0.000000 0.000000 0.000000 1441833113 0.000000 0.000000 0.000000 0.000000 1441833113 0.000000 0.000000 0.000000 0.000000 1441833113 0.000000 0.000000 0.000000 0.000000 1441833113 0.000000 0.000000 0.000000 0.000000 1441833113 0.000000 0.000000 0.000000 0.000000 1441833113 0.000000 0.000000 0.000000 0.000000 1441833113 0.000000 0.000000 0.000000 0.000000 1441833113 0.000000 0.000000 0.000000 0.000000 1441833113 0.000000 0.000000 0.000000 0.000000 1441833113 0.000000 0.000000 0.000000 0.000000 1441833113 0.000000 0.000000 0.000000 0.000000 1441833113 0.000000 0.000000 0.000000 0.000000 1441833113 0.000000 0.000000 0.000000 0.000000 1441833113 0.000000 0.000000 0.000000 0.000000 1441833113 0.000000 0.000000 0.000000 0.000000 1441833113 0.000000 0.000000 0.000000 0.000000 1441833113 0.000000 0.000000 0.000000 0.000000 1441833113 0.000000 0.000000 0.000000 0.000000 1441833113 0.000000 0.000000 0.000000 0.000000 1441833113 0.000000 0.000000 0.000000 0.000000 1441833113 0.000000 0.000000 0.000000 0.000000 1441833113 0.000000 0.000000 0.000000 0.000000 1441833113 0.000000 0.000000 0.000000 0.000000 1441833113 0.000000 0.000000 0.000000 0.000000 1441833113 0.000000 0.000000 0.000000 0.000000 1441833113 0.000000 0.000000 0.000000 0.000000 1441833113 0.000000 0.000000 0.000000 0.000000 1441833113 0.000000 0.000000 0.000000 0.000000 1441833113 0.000000 0.000000 0.000000 0.000000 1441833113 0.000000 0.000000 0.000000 0.000000 1441833113 0.000000 0.000000 0.000000 0.000000 1441833113 0.000000 0.000000 0.000000 0.000000 1441833113 
0.000000 0.000000 0.000000 0.000000 1441833115 0.000000 0.000000 0.000000 0.000000 1441833115 0.000000 0.000000 0.000000 0.000000 1441833115 0.000000 0.000000 0.000000 0.000000 1441833115 0.000000 0.000000 0.000000 0.000000 1441833115 0.000000 0.000000 0.000000 0.000000 1441833115 0.000000 0.000000 0.000000 0.000000 1441833115 0.000000 0.000000 0.000000 0.000000 1441833115 0.000000 0.000000 0.000000 0.000000 1441833115 0.000000 0.000000 0.000000 0.000000 1441833115 0.000000 0.000000 0.000000 0.000000 1441833115 0.000000 0.000000 0.000000 0.000000 1441833115 0.000000 0.000000 0.000000 0.000000 1441833115 0.000000 0.000000 0.000000 0.000000 1441833115 0.000000 0.000000 0.000000 0.000000 1441833115 0.000000 0.000000 0.000000 0.000000 1441833115 0.000000 0.000000 0.000000 0.000000 1441833115 0.000000 0.000000 0.000000 0.000000 1441833115 0.000000 0.000000 0.000000 0.000000 1441833115 0.000000 0.000000 0.000000 0.000000 1441833115 0.000000 0.000000 0.000000 0.000000 1441833115 0.000000 0.000000 0.000000 0.000000 1441833115 0.000000 0.000000 0.000000 0.000000 1441833115 0.000000 0.000000 0.000000 0.000000 1441833115 0.000000 0.000000 0.000000 0.000000 1441833115 0.000000 0.000000 0.000000 0.000000 1441833115 0.000000 0.000000 0.000000 0.000000 1441833115 0.000000 0.000000 0.000000 0.000000 1441833115 0.000000 0.000000 0.000000 0.000000 1441833116 0.000000 0.000000 0.000000 0.000000 1441833116 0.000000 0.000000 0.000000 0.000000 1441833116 0.000000 0.000000 0.000000 0.000000 1441833116 0.000000 0.000000 0.000000 0.000000 1441833116 0.000000 0.000000 0.000000 0.000000 1441833116 0.000000 0.000000 0.000000 0.000000 1441833116 0.000000 0.000000 0.000000 0.000000 1441833116 0.000000 0.000000 0.000000 0.000000 1441833116 0.000000 0.000000 0.000000 0.000000 1441833116 0.000000 0.000000 0.000000 0.000000 1441833116 0.000000 0.000000 0.000000 0.000000 1441833116 0.000000 0.000000 0.000000 0.000000 1441833116 0.000000 0.000000 0.000000 0.000000 1441833116 0.000000 0.000000 0.000000 0.000000 1441833116 0.000000 0.000000 0.000000 0.000000 1441833116 0.000000 0.000000 0.000000 0.000000 1441833116 0.000000 0.000000 0.000000 0.000000 1441833116 0.000000 0.000000 0.000000 0.000000 1441833116 0.000000 0.000000 0.000000 0.000000 1441833116 0.000000 0.000000 0.000000 0.000000 1441833116 0.000000 0.000000 0.000000 0.000000 1441833116 0.000000 0.000000 0.000000 0.000000 1441833116 0.000000 0.000000 0.000000 0.000000 1441833116 0.000000 0.000000 0.000000 0.000000 1441833116 0.000000 0.000000 0.000000 0.000000 1441833116 0.000000 0.000000 0.000000 0.000000 1441833116 0.000000 0.000000 0.000000 0.000000 1441833116 0.000000 0.000000 0.000000 0.000000 1441833116 0.000000 0.000000 0.000000 0.000000 1441833116 0.000000 0.000000 0.000000 0.000000 1441833116 0.000000 0.000000 0.000000 0.000000 1441833116 0.000000 0.000000 0.000000 0.000000 1441833116 0.000000 0.000000 0.000000 0.000000 1441833116 0.000000 0.000000 0.000000 0.000000 1441833116 0.000000 0.000000 0.000000 0.000000 1441833116 0.000000 0.000000 0.000000 0.000000 1441833116 0.000000 0.000000 0.000000 0.000000 1441833116 0.000000 0.000000 0.000000 0.000000 1441833116 0.000000 0.000000 0.000000 0.000000 1441833116 0.000000 0.000000 0.000000 0.000000 1441833116 0.000000 0.000000 0.000000 0.000000 1441833116 0.000000 0.000000 0.000000 0.000000 1441833116 0.000000 0.000000 0.000000 0.000000 1441833116 0.000000 0.000000 0.000000 0.000000 1441833116 0.000000 0.000000 0.000000 0.000000 1441833116 0.000000 0.000000 0.000000 0.000000 1441833116 0.000000 0.000000 0.000000 0.000000 1441833116 0.000000 0.000000 0.000000 0.000000 1441833116 0.000000 0.000000 0.000000 0.000000 1441833116 0.000000 0.000000 0.000000 0.000000 1441833116 0.000000 0.000000 0.000000 0.000000 1441833116 0.000000 0.000000 0.000000 0.000000 1441833116 0.000000 0.000000 0.000000 0.000000 1441833116 0.000000 0.000000 0.000000 0.000000 1441833116 0.000000 0.000000 0.000000 0.000000 1441833116 0.000000 0.000000 0.000000 0.000000 1441833116 0.000000 0.000000 0.000000 0.000000 1441833116 0.000000 0.000000 0.000000 0.000000 1441833116 0.000000 0.000000 0.000000 0.000000 1441833116 0.000000 0.000000 0.000000 0.000000 1441833116 0.000000 0.000000 0.000000 0.000000 1441833116 0.000000 0.000000 0.000000 0.000000 1441833116 0.000000 0.000000 0.000000 0.000000 1441833116 0.000000 0.000000 0.000000 0.000000 1441833116 0.000000 0.000000 0.000000 0.000000 1441833116 0.000000 0.000000 0.000000 0.000000 1441833116 0.000000 0.000000 0.000000 0.000000 1441833116 0.000000 0.000000 0.000000 0.000000 1441833116 0.000000 0.000000 0.000000 0.000000 1441833116 0.000000 0.000000 0.000000 0.000000 1441833116 0.000000 0.000000 0.000000 0.000000 1441833116 0.000000 0.000000 0.000000 0.000000 1441833116 0.000000 0.000000 0.000000 0.000000 1441833116 0.000000 0.000000 0.000000 0.000000 1441833116 0.000000 0.000000 0.000000 0.000000 1441833116 0.000000 0.000000 0.000000 0.000000 1441833116 0.000000 0.000000 0.000000 0.000000 1441833116 0.000000 0.000000 0.000000 0.000000 1441833116 0.000000 0.000000 0.000000 0.000000 1441833116 0.000000 0.000000 0.000000 0.000000 1441833116 0.000000 0.000000 0.000000 0.000000 1441833116 0.000000 0.000000 0.000000 0.000000 1441833116 0.000000 0.000000 0.000000 0.000000 1441833116 0.000000 0.000000 0.000000 0.000000 1441833116 0.000000 0.000000 0.000000 0.000000 1441833116 0.000000 0.000000 0.000000 0.000000 1441833116 0.000000 0.000000 0.000000 0.000000 1441833116 0.000000 0.000000 0.000000 0.000000 1441833116 0.000000 0.000000 0.000000 0.000000 1441833116 0.000000 0.000000 0.000000 0.000000 1441833116 0.000000 0.000000 0.000000 0.000000 1441833116 0.000000 0.000000 0.000000 0.000000 1441833116 0.000000 0.000000 0.000000 0.000000 1441833116 0.000000 0.000000 0.000000 0.000000 1441833116 0.000000 0.000000 0.000000 0.000000 1441833116 0.000000 0.000000 0.000000 0.000000 1441833116 0.000000 0.000000 0.000000 0.000000 1441833116 0.000000 0.000000 0.000000 0.000000 1441833116 0.000000 0.000000 0.000000 0.000000 1441833116 0.000000 0.000000 0.000000 0.000000 1441833116 0.000000 0.000000 0.000000 0.000000 1441833116 0.000000 0.000000 0.000000 0.000000 1441833116 0.000000 0.000000 0.000000 0.000000 1441833116 0.000000 0.000000 0.000000 0.000000 1441833116 0.000000 0.000000 0.000000 0.000000 1441833116 0.000000 0.000000 0.000000 0.000000 1441833116 0.000000 0.000000 0.000000 0.000000 1441833116 0.000000 0.000000 0.000000 0.000000 1441833116 0.000000 0.000000 0.000000 0.000000 1441833116 0.000000 0.000000 0.000000 0.000000 1441833116 0.000000 0.000000 0.000000 0.000000 1441833116 0.000000 0.000000 0.000000 0.000000 1441833116 0.000000 0.000000 0.000000 0.000000 1441833116 0.000000 0.000000 0.000000 0.000000 1441833116 0.000000 0.000000 0.000000 0.000000 1441833116 0.000000 0.000000 0.000000 0.000000 1441833116 0.000000 0.000000 0.000000 0.000000 1441833116 0.000000 0.000000 0.000000 0.000000 1441833116 0.000000 0.000000 0.000000 0.000000 1441833117 0.000000 0.000000 0.000000 0.000000 1441833117 0.000000 0.000000 0.000000 0.000000 1441833117 0.000000 0.000000 0.000000 0.000000 1441833117 0.000000 0.000000 0.000000 0.000000 1441833117 0.000000 0.000000 0.000000 0.000000 1441833117 0.000000 0.000000 0.000000 0.000000 1441833117 0.000000 0.000000 0.000000 0.000000 1441833117 0.000000 0.000000 0.000000 0.000000 1441833117 0.000000 0.000000 0.000000 0.000000 1441833117 0.000000 0.000000 0.000000 0.000000 1441833117 0.000000 0.000000 0.000000 0.000000 1441833117 0.000000 0.000000 0.000000 0.000000 1441833117 0.000000 0.000000 0.000000 0.000000 1441833117 0.000000 0.000000 0.000000 0.000000 1441833117 0.000000 0.000000 0.000000 0.000000 1441833117 0.000000 0.000000 0.000000 0.000000 1441833117 0.000000 0.000000 0.000000 0.000000 1441833117 0.000000 0.000000 0.000000 0.000000 1441833117 0.000000 0.000000 0.000000 0.000000 1441833117 0.000000 0.000000 0.000000 0.000000 1441833117 0.000000 0.000000 0.000000 0.000000 1441833117 0.000000 0.000000 0.000000 0.000000 1441833117 0.000000 0.000000 0.000000 0.000000 1441833117 0.000000 0.000000 0.000000 0.000000 1441833117 0.000000 0.000000 0.000000 0.000000 1441833117 0.000000 0.000000 0.000000 0.000000 1441833117 0.000000 0.000000 0.000000 0.000000 1441833117 0.000000 0.000000 0.000000 0.000000 1441833117 0.000000 0.000000 0.000000 0.000000 1441833117 0.000000 0.000000 0.000000 0.000000 1441833117 0.000000 0.000000 0.000000 0.000000 1441833117 0.000000 0.000000 0.000000 0.000000 1441833117 0.000000 0.000000 0.000000 0.000000 1441833117 0.000000 0.000000 0.000000 0.000000 1441833117 0.000000 0.000000 0.000000 0.000000 1441833117 0.000000 0.000000 0.000000 0.000000 1441833117 0.000000 0.000000 0.000000 0.000000 1441833117 0.000000 0.000000 0.000000 0.000000 1441833117 0.000000 0.000000 0.000000 0.000000 1441833117 0.000000 0.000000 0.000000 0.000000 1441833117 0.000000 0.000000 0.000000 0.000000 1441833117 0.000000 0.000000 0.000000 0.000000 1441833117 0.000000 0.000000 0.000000 0.000000 1441833117 0.000000 0.000000 0.000000 0.000000 1441833117 0.000000 0.000000 0.000000 0.000000 1441833117 0.000000 0.000000 0.000000 0.000000 1441833117 0.000000 0.000000 0.000000 0.000000 1441833117 0.000000 0.000000 0.000000 0.000000 1441833117 0.000000 0.000000 0.000000 0.000000 1441833117 0.000000 0.000000 0.000000 0.000000 1441833117 0.000000 0.000000 0.000000 0.000000 1441833117 0.000000 0.000000 0.000000 0.000000 1441833117 0.000000 0.000000 0.000000 0.000000 1441833117 0.000000 0.000000 0.000000 0.000000 1441833117 0.000000 0.000000 0.000000 0.000000 1441833117 0.000000 0.000000 0.000000 0.000000 1441833117 0.000000 0.000000 0.000000 0.000000 1441833117 0.000000 0.000000 0.000000 0.000000 1441833117 0.000000 0.000000 0.000000 0.000000 1441833117 0.000000 0.000000 0.000000 0.000000 1441833117 0.000000 0.000000 0.000000 0.000000 1441833117 0.000000 0.000000 0.000000 0.000000 1441833117 0.000000 0.000000 0.000000 0.000000 1441833117 0.000000 0.000000 0.000000 0.000000 1441833117 0.000000 0.000000 0.000000 0.000000 1441833117 0.000000 0.000000 0.000000 0.000000 1441833117 0.000000 0.000000 0.000000 0.000000 1441833117 0.000000 0.000000 0.000000 0.000000 1441833117 0.000000 0.000000 0.000000 0.000000 1441833117 0.000000 0.000000 0.000000 0.000000 1441833117 0.000000 0.000000 0.000000 0.000000 1441833117 0.000000 0.000000 0.000000 0.000000 1441833117 0.000000 0.000000 0.000000 0.000000 1441833117 0.000000 0.000000 0.000000 0.000000 1441833117 0.000000 0.000000 0.000000 0.000000 1441833117 0.000000 0.000000 0.000000 0.000000 1441833117 0.000000 0.000000 0.000000 0.000000 1441833117 0.000000 0.000000 0.000000 0.000000 1441833117 0.000000 0.000000 0.000000 0.000000 1441833117 0.000000 0.000000 0.000000 0.000000 1441833117 0.000000 0.000000 0.000000 0.000000 1441833117 0.000000 0.000000 0.000000 0.000000 1441833117 0.000000 0.000000 0.000000 0.000000 1441833117 0.000000 0.000000 0.000000 0.000000 1441833117 0.000000 0.000000 0.000000 0.000000 1441833117 0.000000 0.000000 0.000000 0.000000 1441833117 0.000000 0.000000 0.000000 0.000000 1441833117 0.000000 0.000000 0.000000 0.000000 1441833117 0.000000 0.000000 0.000000 0.000000 1441833117 0.000000 0.000000 0.000000 0.000000 1441833117 0.000000 0.000000 0.000000 0.000000 1441833117 0.000000 0.000000 0.000000 0.000000 1441833117 0.000000 0.000000 0.000000 0.000000 1441833117 0.000000 0.000000 0.000000 0.000000 1441833117 0.000000 0.000000 0.000000 0.000000 1441833117 0.000000 0.000000 0.000000 0.000000 1441833117 0.000000 0.000000 0.000000 0.000000 1441833117 0.000000 0.000000 0.000000 0.000000 1441833117 0.000000 0.000000 0.000000 0.000000 1441833117 0.000000 0.000000 0.000000 0.000000 1441833117 0.000000 0.000000 0.000000 0.000000 1441833117 0.000000 0.000000 0.000000 0.000000 1441833117 0.000000 0.000000 0.000000 0.000000 1441833117 0.000000 0.000000 0.000000 0.000000 1441833117 0.000000 0.000000 0.000000 0.000000 1441833117 0.000000 0.000000 0.000000 0.000000 1441833117 0.000000 0.000000 0.000000 0.000000 1441833117 0.000000 0.000000 0.000000 0.000000 1441833117 0.000000 0.000000 0.000000 0.000000 1441833117 0.000000 0.000000 0.000000 0.000000 1441833117 0.000000 0.000000 0.000000 0.000000 1441833117 0.000000 0.000000 0.000000 0.000000 1441833117 0.000000 0.000000 0.000000 0.000000 1441833118 0.000000 0.000000 0.000000 0.000000 1441833118 0.000000 0.000000 0.000000 0.000000 1441833118 0.000000 0.000000 0.000000 0.000000 1441833118 0.000000 0.000000 0.000000 0.000000 1441833118 0.000000 0.000000 0.000000 0.000000 1441833118 0.000000 0.000000 0.000000 0.000000 1441833118 0.000000 0.000000 0.000000 0.000000 1441833118 0.000000 0.000000 0.000000 0.000000 1441833118 0.000000 0.000000 0.000000 0.000000 1441833118 0.000000 0.000000 0.000000 0.000000 1441833118 0.000000 0.000000 0.000000 0.000000 1441833118 0.000000 0.000000 0.000000 0.000000 1441833118 0.000000 0.000000 0.000000 0.000000 1441833118 0.000000 0.000000 0.000000 0.000000 1441833118 0.000000 0.000000 0.000000 0.000000 1441833118 0.000000 0.000000 0.000000 0.000000 1441833118 0.000000 0.000000 0.000000 0.000000 1441833118 0.000000 0.000000 0.000000 0.000000 1441833118 0.000000 0.000000 0.000000 0.000000 1441833118 0.000000 0.000000 0.000000 0.000000 1441833118 0.000000 0.000000 0.000000 0.000000 1441833118 0.000000 0.000000 0.000000 0.000000 1441833118 0.000000 0.000000 0.000000 0.000000 1441833118 0.000000 0.000000 0.000000 0.000000 1441833118 0.000000 0.000000 0.000000 0.000000 1441833118 0.000000 0.000000 0.000000 0.000000 1441833118 0.000000 0.000000 0.000000 0.000000 1441833118 0.000000 0.000000 0.000000 0.000000 1441833118 0.000000 0.000000 0.000000 0.000000 1441833118 0.000000 0.000000 0.000000 0.000000 1441833118 0.000000 0.000000 0.000000 0.000000 1441833118 0.000000 0.000000 0.000000 0.000000 1441833118 0.000000 0.000000 0.000000 0.000000 1441833118 0.000000 0.000000 0.000000 0.000000 1441833118 0.000000 0.000000 0.000000 0.000000 1441833118 0.000000 0.000000 0.000000 0.000000 1441833118 0.000000 0.000000 0.000000 0.000000 1441833118 0.000000 0.000000 0.000000 0.000000 1441833118 0.000000 0.000000 0.000000 0.000000 1441833118 0.000000 0.000000 0.000000 0.000000 1441833118 0.000000 0.000000 0.000000 0.000000 1441833118 0.000000 0.000000 0.000000 0.000000 1441833118 0.000000 0.000000 0.000000 0.000000 1441833118 0.000000 0.000000 0.000000 0.000000 1441833118 0.000000 0.000000 0.000000 0.000000 1441833118 0.000000 0.000000 0.000000 0.000000 1441833118 0.000000 0.000000 0.000000 0.000000 1441833118 0.000000 0.000000 0.000000 0.000000 1441833118 0.000000 0.000000 0.000000 0.000000 1441833118 0.000000 0.000000 0.000000 0.000000 1441833118 0.000000 0.000000 0.000000 0.000000 1441833118 0.000000 0.000000 0.000000 0.000000 1441833118 0.000000 0.000000 0.000000 0.000000 1441833118 0.000000 0.000000 0.000000 0.000000 1441833118 0.000000 0.000000 0.000000 0.000000 1441833118 0.000000 0.000000 0.000000 0.000000 1441833118 0.000000 0.000000 0.000000 0.000000 1441833118 0.000000 0.000000 0.000000 0.000000 1441833118 0.000000 0.000000 0.000000 0.000000 1441833118 0.000000 0.000000 0.000000 0.000000 1441833118 0.000000 0.000000 0.000000 0.000000 1441833118 0.000000 0.000000 0.000000 0.000000 1441833118 0.000000 0.000000 0.000000 0.000000 1441833118 0.000000 0.000000 0.000000 0.000000 1441833118 0.000000 0.000000 0.000000 0.000000 1441833118 0.000000 0.000000 0.000000 0.000000 1441833118 0.000000 0.000000 0.000000 0.000000 1441833118 0.000000 0.000000 0.000000 0.000000 1441833118 0.000000 0.000000 0.000000 0.000000 1441833118 0.000000 0.000000 0.000000 0.000000 1441833118 0.000000 0.000000 0.000000 0.000000 1441833118 0.000000 0.000000 0.000000 0.000000 1441833118 0.000000 0.000000 0.000000 0.000000 1441833118 0.000000 0.000000 0.000000 0.000000 1441833118 0.000000 0.000000 0.000000 0.000000 1441833118 0.000000 0.000000 0.000000 0.000000 1441833118 0.000000 0.000000 0.000000 0.000000 1441833118 0.000000 0.000000 0.000000 0.000000 1441833118 0.000000 0.000000 0.000000 0.000000 1441833118 0.000000 0.000000 0.000000 0.000000 1441833118 0.000000 0.000000 0.000000 0.000000 1441833118 0.000000 0.000000 0.000000 0.000000 1441833118 0.000000 0.000000 0.000000 0.000000 1441833118 0.000000 0.000000 0.000000 0.000000 1441833118 0.000000 0.000000 0.000000 0.000000 1441833118 0.000000 0.000000 0.000000 0.000000 1441833118 0.000000 0.000000 0.000000 0.000000 1441833118 0.000000 0.000000 0.000000 0.000000 1441833118 0.000000 0.000000 0.000000 0.000000 1441833118 0.000000 0.000000 0.000000 0.000000 1441833118 0.000000 0.000000 0.000000 0.000000 1441833118 0.000000 0.000000 0.000000 0.000000 1441833118 0.000000 0.000000 0.000000 0.000000 1441833118 0.000000 0.000000 0.000000 0.000000 1441833118 0.000000 0.000000 0.000000 0.000000 1441833118 0.000000 0.000000 0.000000 0.000000 1441833118 0.000000 0.000000 0.000000 0.000000 1441833118 0.000000 0.000000 0.000000 0.000000 1441833118 0.000000 0.000000 0.000000 0.000000 1441833118 0.000000 0.000000 0.000000 0.000000 1441833118 0.000000 0.000000 0.000000 0.000000 1441833118 0.000000 0.000000 0.000000 0.000000 1441833118 0.000000 0.000000 0.000000 0.000000 1441833118 0.000000 0.000000 0.000000 0.000000 1441833118 0.000000 0.000000 0.000000 0.000000 1441833118 0.000000 0.000000 0.000000 0.000000 1441833118 0.000000 0.000000 0.000000 0.000000 1441833118 0.000000 0.000000 0.000000 0.000000 1441833118 0.000000 0.000000 0.000000 0.000000 1441833118 0.000000 0.000000 0.000000 0.000000 1441833118 0.000000 0.000000 0.000000 0.000000 1441833118 0.000000 0.000000 0.000000 0.000000 1441833118 0.000000 0.000000 0.000000 0.000000 1441833118 0.000000 0.000000 0.000000 0.000000 1441833118 0.000000 0.000000 0.000000 0.000000 1441833118 0.000000 0.000000 0.000000 0.000000 1441833118 0.000000 0.000000 0.000000 0.000000 1441833118 0.000000 0.000000 0.000000 0.000000 1441833118 0.000000 0.000000 0.000000 0.000000 1441833118 0.000000 0.000000 0.000000 0.000000 1441833118 0.000000 0.000000 0.000000 0.000000 1441833119 0.000000 0.000000 0.000000 0.000000 1441833119 0.000000 0.000000 0.000000 0.000000 1441833119 0.000000 0.000000 0.000000 0.000000 1441833119 0.000000 0.000000 0.000000 0.000000 1441833119 0.000000 0.000000 0.000000 0.000000 1441833119 0.000000 0.000000 0.000000 0.000000 1441833119 0.000000 0.000000 0.000000 0.000000 1441833119 0.000000 0.000000 0.000000 0.000000 1441833119 0.000000 0.000000 0.000000 0.000000 1441833119 0.000000 0.000000 0.000000 0.000000 1441833119 0.000000 0.000000 0.000000 0.000000 1441833119 0.000000 0.000000 0.000000 0.000000 1441833119 0.000000 0.000000 0.000000 0.000000 1441833119 0.000000 0.000000 0.000000 0.000000 1441833119 0.000000 0.000000 0.000000 0.000000 1441833119 0.000000 0.000000 0.000000 0.000000 1441833119 0.000000 0.000000 0.000000 0.000000 1441833119 0.000000 0.000000 0.000000 0.000000 1441833119 0.000000 0.000000 0.000000 0.000000 1441833119 0.000000 0.000000 0.000000 0.000000 1441833119 0.000000 0.000000 0.000000 0.000000 1441833119 0.000000 0.000000 0.000000 0.000000 1441833119 0.000000 0.000000 0.000000 0.000000 1441833119 0.000000 0.000000 0.000000 0.000000 1441833119 0.000000 0.000000 0.000000 0.000000 1441833119 0.000000 0.000000 0.000000 0.000000 1441833119 0.000000 0.000000 0.000000 0.000000 1441833119 0.000000 0.000000 0.000000 0.000000 1441833119 0.000000 0.000000 0.000000 0.000000 1441833119 0.000000 0.000000 0.000000 0.000000 1441833119 0.000000 0.000000 0.000000 0.000000 1441833119 0.000000 0.000000 0.000000 0.000000 1441833119 0.000000 0.000000 0.000000 0.000000 1441833119 0.000000 0.000000 0.000000 0.000000 1441833119 0.000000 0.000000 0.000000 0.000000 1441833119 0.000000 0.000000 0.000000 0.000000 1441833119 0.000000 0.000000 0.000000 0.000000 1441833119 0.000000 0.000000 0.000000 0.000000 1441833119 0.000000 0.000000 0.000000 0.000000 1441833119 0.000000 0.000000 0.000000 0.000000 1441833119 0.000000 0.000000 0.000000 0.000000 1441833119 0.000000 0.000000 0.000000 0.000000 1441833119 0.000000 0.000000 0.000000 0.000000 1441833119 0.000000 0.000000 0.000000 0.000000 1441833119 0.000000 0.000000 0.000000 0.000000 1441833119 0.000000 0.000000 0.000000 0.000000 1441833119 0.000000 0.000000 0.000000 0.000000 1441833119 0.000000 0.000000 0.000000 0.000000 1441833119 0.000000 0.000000 0.000000 0.000000 1441833119 0.000000 0.000000 0.000000 0.000000 1441833119 0.000000 0.000000 0.000000 0.000000 1441833119 0.000000 0.000000 0.000000 0.000000 1441833119 0.000000 0.000000 0.000000 0.000000 1441833119 0.000000 0.000000 0.000000 0.000000 1441833119 0.000000 0.000000 0.000000 0.000000 1441833119 0.000000 0.000000 0.000000 0.000000 1441833119 0.000000 0.000000 0.000000 0.000000 1441833119 0.000000 0.000000 0.000000 0.000000 1441833119 0.000000 0.000000 0.000000 0.000000 1441833119 0.000000 0.000000 0.000000 0.000000 1441833119 0.000000 0.000000 0.000000 0.000000 1441833119 0.000000 0.000000 0.000000 0.000000 1441833119 0.000000 0.000000 0.000000 0.000000 1441833119 0.000000 0.000000 0.000000 0.000000 1441833119 0.000000 0.000000 0.000000 0.000000 1441833119 0.000000 0.000000 0.000000 0.000000 1441833119 0.000000 0.000000 0.000000 0.000000 1441833119 0.000000 0.000000 0.000000 0.000000 1441833119 0.000000 0.000000 0.000000 0.000000 1441833119 0.000000 0.000000 0.000000 0.000000 1441833119 0.000000 0.000000 0.000000 0.000000 1441833119 0.000000 0.000000 0.000000 0.000000 1441833119 0.000000 0.000000 0.000000 0.000000 1441833119 0.000000 0.000000 0.000000 0.000000 1441833119 0.000000 0.000000 0.000000 0.000000 1441833119 0.000000 0.000000 0.000000 0.000000 1441833119 0.000000 0.000000 0.000000 0.000000 1441833119 0.000000 0.000000 0.000000 0.000000 1441833119 0.000000 0.000000 0.000000 0.000000 1441833119 0.000000 0.000000 0.000000 0.000000 1441833119 0.000000 0.000000 0.000000 0.000000 1441833119 0.000000 0.000000 0.000000 0.000000 1441833119 0.000000 0.000000 0.000000 0.000000 1441833119 0.000000 0.000000 0.000000 0.000000 1441833119 0.000000 0.000000 0.000000 0.000000 1441833119 0.000000 0.000000 0.000000 0.000000 1441833119 0.000000 0.000000 0.000000 0.000000 1441833119 0.000000 0.000000 0.000000 0.000000 1441833119 0.000000 0.000000 0.000000 0.000000 1441833119 0.000000 0.000000 0.000000 0.000000 1441833119 0.000000 0.000000 0.000000 0.000000 1441833119 0.000000 0.000000 0.000000 0.000000 1441833119 0.000000 0.000000 0.000000 0.000000 1441833119 0.000000 0.000000 0.000000 0.000000 1441833119 0.000000 0.000000 0.000000 0.000000 1441833119 0.000000 0.000000 0.000000 0.000000 1441833119 0.000000 0.000000 0.000000 0.000000 1441833119 0.000000 0.000000 0.000000 0.000000 1441833119 0.000000 0.000000 0.000000 0.000000 1441833119 0.000000 0.000000 0.000000 0.000000 1441833119 0.000000 0.000000 0.000000 0.000000 1441833119 0.000000 0.000000 0.000000 0.000000 1441833119 0.000000 0.000000 0.000000 0.000000 1441833119 0.000000 0.000000 0.000000 0.000000 1441833119 0.000000 0.000000 0.000000 0.000000 1441833119 0.000000 0.000000 0.000000 0.000000 1441833119 0.000000 0.000000 0.000000 0.000000 1441833119 0.000000 0.000000 0.000000 0.000000 1441833119 0.000000 0.000000 0.000000 0.000000 1441833119 0.000000 0.000000 0.000000 0.000000 1441833119 0.000000 0.000000 0.000000 0.000000 1441833119 0.000000 0.000000 0.000000 0.000000 1441833119 0.000000 0.000000 0.000000 0.000000 1441833119 0.000000 0.000000 0.000000 0.000000 1441833119 0.000000 0.000000 0.000000 0.000000 1441833119 0.000000 0.000000 0.000000 0.000000 1441833119 0.000000 0.000000 0.000000 0.000000 1441833119 0.000000 0.000000 0.000000 0.000000 1441833119 0.000000 0.000000 0.000000 0.000000 1441833119 0.000000 0.000000 0.000000 0.000000 1441833119 0.000000 0.000000 0.000000 0.000000 1441833119 0.000000 0.000000 0.000000 0.000000 1441833120 0.000000 0.000000 0.000000 0.000000 1441833120 0.000000 0.000000 0.000000 0.000000 1441833120 0.000000 0.000000 0.000000 0.000000 1441833120 0.000000 0.000000 0.000000 0.000000 1441833120 0.000000 0.000000 0.000000 0.000000 1441833120 0.000000 0.000000 0.000000 0.000000 1441833120 0.000000 0.000000 0.000000 0.000000 1441833120 0.000000 0.000000 0.000000 0.000000 1441833120 0.000000 0.000000 0.000000 0.000000 1441833120 0.000000 0.000000 0.000000 0.000000 1441833120 0.000000 0.000000 0.000000 0.000000 1441833120 0.000000 0.000000 0.000000 0.000000 1441833120 0.000000 0.000000 0.000000 0.000000 1441833120 0.000000 0.000000 0.000000 0.000000 1441833120 0.000000 0.000000 0.000000 0.000000 1441833120 0.000000 0.000000 0.000000 0.000000 1441833120 0.000000 0.000000 0.000000 0.000000 1441833120 0.000000 0.000000 0.000000 0.000000 1441833120 0.000000 0.000000 0.000000 0.000000 1441833120 0.000000 0.000000 0.000000 0.000000 1441833120 0.000000 0.000000 0.000000 0.000000 1441833120 0.000000 0.000000 0.000000 0.000000 1441833120 0.000000 0.000000 0.000000 0.000000 1441833120 0.000000 0.000000 0.000000 0.000000 1441833120 0.000000 0.000000 0.000000 0.000000 1441833120 0.000000 0.000000 0.000000 0.000000 1441833120 0.000000 0.000000 0.000000 0.000000 1441833120 0.000000 0.000000 0.000000 0.000000 1441833120 0.000000 0.000000 0.000000 0.000000 1441833120 0.000000 0.000000 0.000000 0.000000 1441833120 0.000000 0.000000 0.000000 0.000000 1441833120 0.000000 0.000000 0.000000 0.000000 1441833120 0.000000 0.000000 0.000000 0.000000 1441833120 0.000000 0.000000 0.000000 0.000000 1441833120 0.000000 0.000000 0.000000 0.000000 1441833120 0.000000 0.000000 0.000000 0.000000 1441833120 0.000000 0.000000 0.000000 0.000000 1441833120 0.000000 0.000000 0.000000 0.000000 1441833120 0.000000 0.000000 0.000000 0.000000 1441833120 0.000000 0.000000 0.000000 0.000000 1441833120 0.000000 0.000000 0.000000 0.000000 1441833120 0.000000 0.000000 0.000000 0.000000 1441833120 0.000000 0.000000 0.000000 0.000000 1441833120 0.000000 0.000000 0.000000 0.000000 1441833120 0.000000 0.000000 0.000000 0.000000 1441833120 0.000000 0.000000 0.000000 0.000000 1441833120 0.000000 0.000000 0.000000 0.000000 1441833120 0.000000 0.000000 0.000000 0.000000 1441833120 0.000000 0.000000 0.000000 0.000000 1441833120 0.000000 0.000000 0.000000 0.000000 1441833120 0.000000 0.000000 0.000000 0.000000 1441833120 0.000000 0.000000 0.000000 0.000000 1441833120 0.000000 0.000000 0.000000 0.000000 1441833120 0.000000 0.000000 0.000000 0.000000 1441833120 0.000000 0.000000 0.000000 0.000000 1441833120 0.000000 0.000000 0.000000 0.000000 1441833120 0.000000 0.000000 0.000000 0.000000 1441833120 0.000000 0.000000 0.000000 0.000000 1441833120 0.000000 0.000000 0.000000 0.000000 1441833120 0.000000 0.000000 0.000000 0.000000 1441833120 0.000000 0.000000 0.000000 0.000000 1441833120 0.000000 0.000000 0.000000 0.000000 1441833120 0.000000 0.000000 0.000000 0.000000 1441833120 0.000000 0.000000 0.000000 0.000000 1441833120 0.000000 0.000000 0.000000 0.000000 1441833120 0.000000 0.000000 0.000000 0.000000 1441833120 0.000000 0.000000 0.000000 0.000000 1441833120 0.000000 0.000000 0.000000 0.000000 1441833120 0.000000 0.000000 0.000000 0.000000 1441833120 0.000000 0.000000 0.000000 0.000000 1441833120 0.000000 0.000000 0.000000 0.000000 1441833120 0.000000 0.000000 0.000000 0.000000 1441833120 0.000000 0.000000 0.000000 0.000000 1441833120 0.000000 0.000000 0.000000 0.000000 1441833120 0.000000 0.000000 0.000000 0.000000 1441833120 0.000000 0.000000 0.000000 0.000000 1441833120 0.000000 0.000000 0.000000 0.000000 1441833120 0.000000 0.000000 0.000000 0.000000 1441833120 0.000000 0.000000 0.000000 0.000000 1441833120 0.000000 0.000000 0.000000 0.000000 1441833120 0.000000 0.000000 0.000000 0.000000 1441833120 0.000000 0.000000 0.000000 0.000000 1441833120 0.000000 0.000000 0.000000 0.000000 1441833120 0.000000 0.000000 0.000000 0.000000 1441833120 0.000000 0.000000 0.000000 0.000000 1441833120 0.000000 0.000000 0.000000 0.000000 1441833120 0.000000 0.000000 0.000000 0.000000 1441833120 0.000000 0.000000 0.000000 0.000000 1441833120 0.000000 0.000000 0.000000 0.000000 1441833120 0.000000 0.000000 0.000000 0.000000 1441833120 0.000000 0.000000 0.000000 0.000000 1441833120 0.000000 0.000000 0.000000 0.000000 1441833120 0.000000 0.000000 0.000000 0.000000 1441833120 0.000000 0.000000 0.000000 0.000000 1441833120 0.000000 0.000000 0.000000 0.000000 1441833120 0.000000 0.000000 0.000000 0.000000 1441833120 0.000000 0.000000 0.000000 0.000000 1441833120 0.000000 0.000000 0.000000 0.000000 1441833120 0.000000 0.000000 0.000000 0.000000 1441833120 0.000000 0.000000 0.000000 0.000000 1441833120 0.000000 0.000000 0.000000 0.000000 1441833120 0.000000 0.000000 0.000000 0.000000 1441833120 0.000000 0.000000 0.000000 0.000000 1441833120 0.000000 0.000000 0.000000 0.000000 1441833120 0.000000 0.000000 0.000000 0.000000 1441833120 0.000000 0.000000 0.000000 0.000000 1441833120 0.000000 0.000000 0.000000 0.000000 1441833120 0.000000 0.000000 0.000000 0.000000 1441833120 0.000000 0.000000 0.000000 0.000000 1441833120 0.000000 0.000000 0.000000 0.000000 1441833120 0.000000 0.000000 0.000000 0.000000 1441833120 0.000000 0.000000 0.000000 0.000000 1441833120 0.000000 0.000000 0.000000 0.000000 1441833120 0.000000 0.000000 0.000000 0.000000 1441833120 0.000000 0.000000 0.000000 0.000000 1441833120 0.000000 0.000000 0.000000 0.000000 1441833120 0.000000 0.000000 0.000000 0.000000 1441833120 0.000000 0.000000 0.000000 0.000000 1441833120 0.000000 0.000000 0.000000 0.000000 1441833121 0.000000 0.000000 0.000000 0.000000 1441833121 0.000000 0.000000 0.000000 0.000000 1441833121 0.000000 0.000000 0.000000 0.000000 1441833121 0.000000 0.000000 0.000000 0.000000 1441833121 0.000000 0.000000 0.000000 0.000000 1441833121 0.000000 0.000000 0.000000 0.000000 1441833121 0.000000 0.000000 0.000000 0.000000 1441833121 0.000000 0.000000 0.000000 0.000000 1441833121 0.000000 0.000000 0.000000 0.000000 1441833121 0.000000 0.000000 0.000000 0.000000 1441833121 0.000000 0.000000 0.000000 0.000000 1441833121 0.000000 0.000000 0.000000 0.000000 1441833121 0.000000 0.000000 0.000000 0.000000 1441833121 0.000000 0.000000 0.000000 0.000000 1441833121 0.000000 0.000000 0.000000 0.000000 1441833121 0.000000 0.000000 0.000000 0.000000 1441833121 0.000000 0.000000 0.000000 0.000000 1441833121 0.000000 0.000000 0.000000 0.000000 1441833121 0.000000 0.000000 0.000000 0.000000 1441833121 0.000000 0.000000 0.000000 0.000000 1441833121 0.000000 0.000000 0.000000 0.000000 1441833121 0.000000 0.000000 0.000000 0.000000 1441833121 0.000000 0.000000 0.000000 0.000000 1441833121 
0.000000 0.000000 0.000000 0.000000 1441833123 0.000000 0.000000 0.000000 0.000000 1441833123 0.000000 0.000000 0.000000 0.000000 1441833123 0.000000 0.000000 0.000000 0.000000 1441833123 0.000000 0.000000 0.000000 0.000000 1441833123 0.000000 0.000000 0.000000 0.000000 1441833123 0.000000 0.000000 0.000000 0.000000 1441833123 0.000000 0.000000 0.000000 0.000000 1441833123 0.000000 0.000000 0.000000 0.000000 1441833123 0.000000 0.000000 0.000000 0.000000 1441833123 0.000000 0.000000 0.000000 0.000000 1441833123 0.000000 0.000000 0.000000 0.000000 1441833123 0.000000 0.000000 0.000000 0.000000 1441833123 0.000000 0.000000 0.000000 0.000000 1441833123 0.000000 0.000000 0.000000 0.000000 1441833123 0.000000 0.000000 0.000000 0.000000 1441833123 0.000000 0.000000 0.000000 0.000000 1441833123 0.000000 0.000000 0.000000 0.000000 1441833123 0.000000 0.000000 0.000000 0.000000 1441833123 0.000000 0.000000 0.000000 0.000000 1441833123 0.000000 0.000000 0.000000 0.000000 1441833123 0.000000 0.000000 0.000000 0.000000 1441833123 0.000000 0.000000 0.000000 0.000000 1441833123 0.000000 0.000000 0.000000 0.000000 1441833123 0.000000 0.000000 0.000000 0.000000 1441833123 0.000000 0.000000 0.000000 0.000000 1441833123 0.000000 0.000000 0.000000 0.000000 1441833123 0.000000 0.000000 0.000000 0.000000 1441833123 0.000000 0.000000 0.000000 0.000000 1441833123 0.000000 0.000000 0.000000 0.000000 1441833123 0.000000 0.000000 0.000000 0.000000 1441833123 0.000000 0.000000 0.000000 0.000000 1441833123 0.000000 0.000000 0.000000 0.000000 1441833123 0.000000 0.000000 0.000000 0.000000 1441833123 0.000000 0.000000 0.000000 0.000000 1441833123 0.000000 0.000000 0.000000 0.000000 1441833123 0.000000 0.000000 0.000000 0.000000 1441833123 0.000000 0.000000 0.000000 0.000000 1441833123 0.000000 0.000000 0.000000 0.000000 1441833123 0.000000 0.000000 0.000000 0.000000 1441833123 0.000000 0.000000 0.000000 0.000000 1441833123 0.000000 0.000000 0.000000 0.000000 1441833123 0.000000 0.000000 0.000000 0.000000 1441833123 0.000000 0.000000 0.000000 0.000000 1441833123 0.000000 0.000000 0.000000 0.000000 1441833123 0.000000 0.000000 0.000000 0.000000 1441833123 0.000000 0.000000 0.000000 0.000000 1441833123 0.000000 0.000000 0.000000 0.000000 1441833123 0.000000 0.000000 0.000000 0.000000 1441833123 0.000000 0.000000 0.000000 0.000000 1441833123 0.000000 0.000000 0.000000 0.000000 1441833123 0.000000 0.000000 0.000000 0.000000 1441833123 0.000000 0.000000 0.000000 0.000000 1441833123 0.000000 0.000000 0.000000 0.000000 1441833123 0.000000 0.000000 0.000000 0.000000 1441833123 0.000000 0.000000 0.000000 0.000000 1441833123 0.000000 0.000000 0.000000 0.000000 1441833123 0.000000 0.000000 0.000000 0.000000 1441833123 0.000000 0.000000 0.000000 0.000000 1441833123 0.000000 0.000000 0.000000 0.000000 1441833123 0.000000 0.000000 0.000000 0.000000 1441833123 0.000000 0.000000 0.000000 0.000000 1441833123 0.000000 0.000000 0.000000 0.000000 1441833123 0.000000 0.000000 0.000000 0.000000 1441833124 0.000000 0.000000 0.000000 0.000000 1441833124 0.000000 0.000000 0.000000 0.000000 1441833124 0.000000 0.000000 0.000000 0.000000 1441833124 0.000000 0.000000 0.000000 0.000000 1441833124 0.000000 0.000000 0.000000 0.000000 1441833124 0.000000 0.000000 0.000000 0.000000 1441833124 0.000000 0.000000 0.000000 0.000000 1441833124 0.000000 0.000000 0.000000 0.000000 1441833124 0.000000 0.000000 0.000000 0.000000 1441833124 0.000000 0.000000 0.000000 0.000000 1441833124 0.000000 0.000000 0.000000 0.000000 1441833124 0.000000 0.000000 0.000000 0.000000 1441833124 0.000000 0.000000 0.000000 0.000000 1441833124 0.000000 0.000000 0.000000 0.000000 1441833124 0.000000 0.000000 0.000000 0.000000 1441833124 0.000000 0.000000 0.000000 0.000000 1441833124 0.000000 0.000000 0.000000 0.000000 1441833124 0.000000 0.000000 0.000000 0.000000 1441833124 0.000000 0.000000 0.000000 0.000000 1441833124 0.000000 0.000000 0.000000 0.000000 1441833124 0.000000 0.000000 0.000000 0.000000 1441833124 0.000000 0.000000 0.000000 0.000000 1441833124 0.000000 0.000000 0.000000 0.000000 1441833124 0.000000 0.000000 0.000000 0.000000 1441833124 0.000000 0.000000 0.000000 0.000000 1441833124 0.000000 0.000000 0.000000 0.000000 1441833124 0.000000 0.000000 0.000000 0.000000 1441833124 0.000000 0.000000 0.000000 0.000000 1441833124 0.000000 0.000000 0.000000 0.000000 1441833124 0.000000 0.000000 0.000000 0.000000 1441833124 0.000000 0.000000 0.000000 0.000000 1441833124 0.000000 0.000000 0.000000 0.000000 1441833124 0.000000 0.000000 0.000000 0.000000 1441833124 0.000000 0.000000 0.000000 0.000000 1441833124 0.000000 0.000000 0.000000 0.000000 1441833124 0.000000 0.000000 0.000000 0.000000 1441833124 0.000000 0.000000 0.000000 0.000000 1441833124 0.000000 0.000000 0.000000 0.000000 1441833124 0.000000 0.000000 0.000000 0.000000 1441833124 0.000000 0.000000 0.000000 0.000000 1441833124 0.000000 0.000000 0.000000 0.000000 1441833124 0.000000 0.000000 0.000000 0.000000 1441833124 0.000000 0.000000 0.000000 0.000000 1441833124 0.000000 0.000000 0.000000 0.000000 1441833124 0.000000 0.000000 0.000000 0.000000 1441833124 0.000000 0.000000 0.000000 0.000000 1441833124 0.000000 0.000000 0.000000 0.000000 1441833124 0.000000 0.000000 0.000000 0.000000 1441833124 0.000000 0.000000 0.000000 0.000000 1441833124 0.000000 0.000000 0.000000 0.000000 1441833124 0.000000 0.000000 0.000000 0.000000 1441833124 0.000000 0.000000 0.000000 0.000000 1441833124 0.000000 0.000000 0.000000 0.000000 1441833124 0.000000 0.000000 0.000000 0.000000 1441833124 0.000000 0.000000 0.000000 0.000000 1441833124 0.000000 0.000000 0.000000 0.000000 1441833124 0.000000 0.000000 0.000000 0.000000 1441833124 0.000000 0.000000 0.000000 0.000000 1441833124 0.000000 0.000000 0.000000 0.000000 1441833124 0.000000 0.000000 0.000000 0.000000 1441833124 0.000000 0.000000 0.000000 0.000000 1441833124 0.000000 0.000000 0.000000 0.000000 1441833124 0.000000 0.000000 0.000000 0.000000 1441833124 0.000000 0.000000 0.000000 0.000000 1441833124 0.000000 0.000000 0.000000 0.000000 1441833124 0.000000 0.000000 0.000000 0.000000 1441833124 0.000000 0.000000 0.000000 0.000000 1441833124 0.000000 0.000000 0.000000 0.000000 1441833124 0.000000 0.000000 0.000000 0.000000 1441833124 0.000000 0.000000 0.000000 0.000000 1441833124 0.000000 0.000000 0.000000 0.000000 1441833124 0.000000 0.000000 0.000000 0.000000 1441833124 0.000000 0.000000 0.000000 0.000000 1441833124 0.000000 0.000000 0.000000 0.000000 1441833124 0.000000 0.000000 0.000000 0.000000 1441833124 0.000000 0.000000 0.000000 0.000000 1441833124 0.000000 0.000000 0.000000 0.000000 1441833124 0.000000 0.000000 0.000000 0.000000 1441833124 0.000000 0.000000 0.000000 0.000000 1441833124 0.000000 0.000000 0.000000 0.000000 1441833124 0.000000 0.000000 0.000000 0.000000 1441833124 0.000000 0.000000 0.000000 0.000000 1441833124 0.000000 0.000000 0.000000 0.000000 1441833124 0.000000 0.000000 0.000000 0.000000 1441833124 0.000000 0.000000 0.000000 0.000000 1441833124 0.000000 0.000000 0.000000 0.000000 1441833124 0.000000 0.000000 0.000000 0.000000 1441833124 0.000000 0.000000 0.000000 0.000000 1441833124 0.000000 0.000000 0.000000 0.000000 1441833124 0.000000 0.000000 0.000000 0.000000 1441833124 0.000000 0.000000 0.000000 0.000000 1441833124 0.000000 0.000000 0.000000 0.000000 1441833124 0.000000 0.000000 0.000000 0.000000 1441833124 0.000000 0.000000 0.000000 0.000000 1441833124 0.000000 0.000000 0.000000 0.000000 1441833124 0.000000 0.000000 0.000000 0.000000 1441833124 0.000000 0.000000 0.000000 0.000000 1441833124 0.000000 0.000000 0.000000 0.000000 1441833124 0.000000 0.000000 0.000000 0.000000 1441833124 0.000000 0.000000 0.000000 0.000000 1441833124 0.000000 0.000000 0.000000 0.000000 1441833124 0.000000 0.000000 0.000000 0.000000 1441833124 0.000000 0.000000 0.000000 0.000000 1441833124 0.000000 0.000000 0.000000 0.000000 1441833124 0.000000 0.000000 0.000000 0.000000 1441833124 0.000000 0.000000 0.000000 0.000000 1441833124 0.000000 0.000000 0.000000 0.000000 1441833124 0.000000 0.000000 0.000000 0.000000 1441833124 0.000000 0.000000 0.000000 0.000000 1441833124 0.000000 0.000000 0.000000 0.000000 1441833124 0.000000 0.000000 0.000000 0.000000 1441833124 0.000000 0.000000 0.000000 0.000000 1441833124 0.000000 0.000000 0.000000 0.000000 1441833124 0.000000 0.000000 0.000000 0.000000 1441833124 0.000000 0.000000 0.000000 0.000000 1441833124 0.000000 0.000000 0.000000 0.000000 1441833124 0.000000 0.000000 0.000000 0.000000 1441833124 0.000000 0.000000 0.000000 0.000000 1441833124 0.000000 0.000000 0.000000 0.000000 1441833125 0.000000 0.000000 0.000000 0.000000 1441833125 0.000000 0.000000 0.000000 0.000000 1441833125 0.000000 0.000000 0.000000 0.000000 1441833125 0.000000 0.000000 0.000000 0.000000 1441833125 0.000000 0.000000 0.000000 0.000000 1441833125 0.000000 0.000000 0.000000 0.000000 1441833125 0.000000 0.000000 0.000000 0.000000 1441833125 0.000000 0.000000 0.000000 0.000000 1441833125 0.000000 0.000000 0.000000 0.000000 1441833125 0.000000 0.000000 0.000000 0.000000 1441833125 0.000000 0.000000 0.000000 0.000000 1441833125 0.000000 0.000000 0.000000 0.000000 1441833125 0.000000 0.000000 0.000000 0.000000 1441833125 0.000000 0.000000 0.000000 0.000000 1441833125 0.000000 0.000000 0.000000 0.000000 1441833125 0.000000 0.000000 0.000000 0.000000 1441833125 0.000000 0.000000 0.000000 0.000000 1441833125 0.000000 0.000000 0.000000 0.000000 1441833125 0.000000 0.000000 0.000000 0.000000 1441833125 0.000000 0.000000 0.000000 0.000000 1441833125 0.000000 0.000000 0.000000 0.000000 1441833125 0.000000 0.000000 0.000000 0.000000 1441833125 0.000000 0.000000 0.000000 0.000000 1441833125 0.000000 0.000000 0.000000 0.000000 1441833125 0.000000 0.000000 0.000000 0.000000 1441833125 0.000000 0.000000 0.000000 0.000000 1441833125 0.000000 0.000000 0.000000 0.000000 1441833125 0.000000 0.000000 0.000000 0.000000 1441833125 0.000000 0.000000 0.000000 0.000000 1441833125 0.000000 0.000000 0.000000 0.000000 1441833125 0.000000 0.000000 0.000000 0.000000 1441833125 0.000000 0.000000 0.000000 0.000000 1441833125 0.000000 0.000000 0.000000 0.000000 1441833125 0.000000 0.000000 0.000000 0.000000 1441833125 0.000000 0.000000 0.000000 0.000000 1441833125 0.000000 0.000000 0.000000 0.000000 1441833125 0.000000 0.000000 0.000000 0.000000 1441833125 0.000000 0.000000 0.000000 0.000000 1441833125 0.000000 0.000000 0.000000 0.000000 1441833125 0.000000 0.000000 0.000000 0.000000 1441833125 0.000000 0.000000 0.000000 0.000000 1441833125 0.000000 0.000000 0.000000 0.000000 1441833125 0.000000 0.000000 0.000000 0.000000 1441833125 0.000000 0.000000 0.000000 0.000000 1441833125 0.000000 0.000000 0.000000 0.000000 1441833125 0.000000 0.000000 0.000000 0.000000 1441833125 0.000000 0.000000 0.000000 0.000000 1441833125 0.000000 0.000000 0.000000 0.000000 1441833125 0.000000 0.000000 0.000000 0.000000 1441833125 0.000000 0.000000 0.000000 0.000000 1441833125 0.000000 0.000000 0.000000 0.000000 1441833125 0.000000 0.000000 0.000000 0.000000 1441833125 0.000000 0.000000 0.000000 0.000000 1441833125 0.000000 0.000000 0.000000 0.000000 1441833125 0.000000 0.000000 0.000000 0.000000 1441833125 0.000000 0.000000 0.000000 0.000000 1441833125 0.000000 0.000000 0.000000 0.000000 1441833125 0.000000 0.000000 0.000000 0.000000 1441833125 0.000000 0.000000 0.000000 0.000000 1441833125 0.000000 0.000000 0.000000 0.000000 1441833125 0.000000 0.000000 0.000000 0.000000 1441833125 0.000000 0.000000 0.000000 0.000000 1441833125 0.000000 0.000000 0.000000 0.000000 1441833125 0.000000 0.000000 0.000000 0.000000 1441833125 0.000000 0.000000 0.000000 0.000000 1441833125 0.000000 0.000000 0.000000 0.000000 1441833125 0.000000 0.000000 0.000000 0.000000 1441833125 0.000000 0.000000 0.000000 0.000000 1441833125 0.000000 0.000000 0.000000 0.000000 1441833125 0.000000 0.000000 0.000000 0.000000 1441833125 0.000000 0.000000 0.000000 0.000000 1441833125 0.000000 0.000000 0.000000 0.000000 1441833125 0.000000 0.000000 0.000000 0.000000 1441833125 0.000000 0.000000 0.000000 0.000000 1441833125 0.000000 0.000000 0.000000 0.000000 1441833125 0.000000 0.000000 0.000000 0.000000 1441833125 0.000000 0.000000 0.000000 0.000000 1441833125 0.000000 0.000000 0.000000 0.000000 1441833125 0.000000 0.000000 0.000000 0.000000 1441833125 0.000000 0.000000 0.000000 0.000000 1441833125 0.000000 0.000000 0.000000 0.000000 1441833125 0.000000 0.000000 0.000000 0.000000 1441833125 0.000000 0.000000 0.000000 0.000000 1441833125 0.000000 0.000000 0.000000 0.000000 1441833125 0.000000 0.000000 0.000000 0.000000 1441833125 0.000000 0.000000 0.000000 0.000000 1441833125 0.000000 0.000000 0.000000 0.000000 1441833125 0.000000 0.000000 0.000000 0.000000 1441833125 0.000000 0.000000 0.000000 0.000000 1441833125 0.000000 0.000000 0.000000 0.000000 1441833125 0.000000 0.000000 0.000000 0.000000 1441833125 0.000000 0.000000 0.000000 0.000000 1441833125 0.000000 0.000000 0.000000 0.000000 1441833125 0.000000 0.000000 0.000000 0.000000 1441833125 0.000000 0.000000 0.000000 0.000000 1441833125 0.000000 0.000000 0.000000 0.000000 1441833125 0.000000 0.000000 0.000000 0.000000 1441833125 0.000000 0.000000 0.000000 0.000000 1441833125 0.000000 0.000000 0.000000 0.000000 1441833125 0.000000 0.000000 0.000000 0.000000 1441833125 0.000000 0.000000 0.000000 0.000000 1441833125 0.000000 0.000000 0.000000 0.000000 1441833125 0.000000 0.000000 0.000000 0.000000 1441833125 0.000000 0.000000 0.000000 0.000000 1441833125 0.000000 0.000000 0.000000 0.000000 1441833125 0.000000 0.000000 0.000000 0.000000 1441833125 0.000000 0.000000 0.000000 0.000000 1441833125 0.000000 0.000000 0.000000 0.000000 1441833125 0.000000 0.000000 0.000000 0.000000 1441833125 0.000000 0.000000 0.000000 0.000000 1441833125 0.000000 0.000000 0.000000 0.000000 1441833125 0.000000 0.000000 0.000000 0.000000 1441833125 0.000000 0.000000 0.000000 0.000000 1441833125 0.000000 0.000000 0.000000 0.000000 1441833125 0.000000 0.000000 0.000000 0.000000 1441833125 0.000000 0.000000 0.000000 0.000000 1441833125 0.000000 0.000000 0.000000 0.000000 1441833125 0.000000 0.000000 0.000000 0.000000 1441833125 0.000000 0.000000 0.000000 0.000000 1441833126 0.000000 0.000000 0.000000 0.000000 1441833126 0.000000 0.000000 0.000000 0.000000 1441833126 0.000000 0.000000 0.000000 0.000000 1441833126 0.000000 0.000000 0.000000 0.000000 1441833126 0.000000 0.000000 0.000000 0.000000 1441833126 0.000000 0.000000 0.000000 0.000000 1441833126 0.000000 0.000000 0.000000 0.000000 1441833126 0.000000 0.000000 0.000000 0.000000 1441833126 0.000000 0.000000 0.000000 0.000000 1441833126 0.000000 0.000000 0.000000 0.000000 1441833126 0.000000 0.000000 0.000000 0.000000 1441833126 0.000000 0.000000 0.000000 0.000000 1441833126 0.000000 0.000000 0.000000 0.000000 1441833126 0.000000 0.000000 0.000000 0.000000 1441833126 0.000000 0.000000 0.000000 0.000000 1441833126 0.000000 0.000000 0.000000 0.000000 1441833126 0.000000 0.000000 0.000000 0.000000 1441833126 0.000000 0.000000 0.000000 0.000000 1441833126 0.000000 0.000000 0.000000 0.000000 1441833126 0.000000 0.000000 0.000000 0.000000 1441833126 0.000000 0.000000 0.000000 0.000000 1441833126 0.000000 0.000000 0.000000 0.000000 1441833126 0.000000 0.000000 0.000000 0.000000 1441833126 0.000000 0.000000 0.000000 0.000000 1441833126 0.000000 0.000000 0.000000 0.000000 1441833126 0.000000 0.000000 0.000000 0.000000 1441833126 0.000000 0.000000 0.000000 0.000000 1441833126 0.000000 0.000000 0.000000 0.000000 1441833126 0.000000 0.000000 0.000000 0.000000 1441833126 0.000000 0.000000 0.000000 0.000000 1441833126 0.000000 0.000000 0.000000 0.000000 1441833126 0.000000 0.000000 0.000000 0.000000 1441833126 0.000000 0.000000 0.000000 0.000000 1441833126 0.000000 0.000000 0.000000 0.000000 1441833126 0.000000 0.000000 0.000000 0.000000 1441833126 0.000000 0.000000 0.000000 0.000000 1441833126 0.000000 0.000000 0.000000 0.000000 1441833126 0.000000 0.000000 0.000000 0.000000 1441833126 0.000000 0.000000 0.000000 0.000000 1441833126 0.000000 0.000000 0.000000 0.000000 1441833126 0.000000 0.000000 0.000000 0.000000 1441833126 0.000000 0.000000 0.000000 0.000000 1441833126 0.000000 0.000000 0.000000 0.000000 1441833126 0.000000 0.000000 0.000000 0.000000 1441833126 0.000000 0.000000 0.000000 0.000000 1441833126 0.000000 0.000000 0.000000 0.000000 1441833126 0.000000 0.000000 0.000000 0.000000 1441833126 0.000000 0.000000 0.000000 0.000000 1441833126 0.000000 0.000000 0.000000 0.000000 1441833126 0.000000 0.000000 0.000000 0.000000 1441833126 0.000000 0.000000 0.000000 0.000000 1441833126 0.000000 0.000000 0.000000 0.000000 1441833126 0.000000 0.000000 0.000000 0.000000 1441833126 0.000000 0.000000 0.000000 0.000000 1441833126 0.000000 0.000000 0.000000 0.000000 1441833126 0.000000 0.000000 0.000000 0.000000 1441833126 0.000000 0.000000 0.000000 0.000000 1441833126 0.000000 0.000000 0.000000 0.000000 1441833126 0.000000 0.000000 0.000000 0.000000 1441833126 0.000000 0.000000 0.000000 0.000000 1441833126 0.000000 0.000000 0.000000 0.000000 1441833126 0.000000 0.000000 0.000000 0.000000 1441833126 0.000000 0.000000 0.000000 0.000000 1441833126 0.000000 0.000000 0.000000 0.000000 1441833126 0.000000 0.000000 0.000000 0.000000 1441833126 0.000000 0.000000 0.000000 0.000000 1441833126 0.000000 0.000000 0.000000 0.000000 1441833126 0.000000 0.000000 0.000000 0.000000 1441833126 0.000000 0.000000 0.000000 0.000000 1441833126 0.000000 0.000000 0.000000 0.000000 1441833126 0.000000 0.000000 0.000000 0.000000 1441833126 0.000000 0.000000 0.000000 0.000000 1441833126 0.000000 0.000000 0.000000 0.000000 1441833126 0.000000 0.000000 0.000000 0.000000 1441833126 0.000000 0.000000 0.000000 0.000000 1441833126 0.000000 0.000000 0.000000 0.000000 1441833126 0.000000 0.000000 0.000000 0.000000 1441833126 0.000000 0.000000 0.000000 0.000000 1441833126 0.000000 0.000000 0.000000 0.000000 1441833126 0.000000 0.000000 0.000000 0.000000 1441833126 0.000000 0.000000 0.000000 0.000000 1441833126 0.000000 0.000000 0.000000 0.000000 1441833126 0.000000 0.000000 0.000000 0.000000 1441833126 0.000000 0.000000 0.000000 0.000000 1441833126 0.000000 0.000000 0.000000 0.000000 1441833126 0.000000 0.000000 0.000000 0.000000 1441833126 0.000000 0.000000 0.000000 0.000000 1441833126 0.000000 0.000000 0.000000 0.000000 1441833126 0.000000 0.000000 0.000000 0.000000 1441833126 0.000000 0.000000 0.000000 0.000000 1441833126 0.000000 0.000000 0.000000 0.000000 1441833126 0.000000 0.000000 0.000000 0.000000 1441833126 0.000000 0.000000 0.000000 0.000000 1441833126 0.000000 0.000000 0.000000 0.000000 1441833126 0.000000 0.000000 0.000000 0.000000 1441833126 0.000000 0.000000 0.000000 0.000000 1441833126 0.000000 0.000000 0.000000 0.000000 1441833126 0.000000 0.000000 0.000000 0.000000 1441833126 0.000000 0.000000 0.000000 0.000000 1441833126 0.000000 0.000000 0.000000 0.000000 1441833126 0.000000 0.000000 0.000000 0.000000 1441833126 0.000000 0.000000 0.000000 0.000000 1441833126 0.000000 0.000000 0.000000 0.000000 1441833126 0.000000 0.000000 0.000000 0.000000 1441833126 0.000000 0.000000 0.000000 0.000000 1441833126 0.000000 0.000000 0.000000 0.000000 1441833126 0.000000 0.000000 0.000000 0.000000 1441833126 0.000000 0.000000 0.000000 0.000000 1441833126 0.000000 0.000000 0.000000 0.000000 1441833126 0.000000 0.000000 0.000000 0.000000 1441833126 0.000000 0.000000 0.000000 0.000000 1441833126 0.000000 0.000000 0.000000 0.000000 1441833126 0.000000 0.000000 0.000000 0.000000 1441833126 0.000000 0.000000 0.000000 0.000000 1441833126 0.000000 0.000000 0.000000 0.000000 1441833126 0.000000 0.000000 0.000000 0.000000 1441833126 0.000000 0.000000 0.000000 0.000000 1441833127 0.000000 0.000000 0.000000 0.000000 1441833127 0.000000 0.000000 0.000000 0.000000 1441833127 0.000000 0.000000 0.000000 0.000000 1441833127 0.000000 0.000000 0.000000 0.000000 1441833127 0.000000 0.000000 0.000000 0.000000 1441833127 0.000000 0.000000 0.000000 0.000000 1441833127 0.000000 0.000000 0.000000 0.000000 1441833127 0.000000 0.000000 0.000000 0.000000 1441833127 0.000000 0.000000 0.000000 0.000000 1441833127 0.000000 0.000000 0.000000 0.000000 1441833127 0.000000 0.000000 0.000000 0.000000 1441833127 0.000000 0.000000 0.000000 0.000000 1441833127 0.000000 0.000000 0.000000 0.000000 1441833127 0.000000 0.000000 0.000000 0.000000 1441833127 0.000000 0.000000 0.000000 0.000000 1441833127 0.000000 0.000000 0.000000 0.000000 1441833127 0.000000 0.000000 0.000000 0.000000 1441833127 0.000000 0.000000 0.000000 0.000000 1441833127 0.000000 0.000000 0.000000 0.000000 1441833127 0.000000 0.000000 0.000000 0.000000 1441833127 0.000000 0.000000 0.000000 0.000000 1441833127 0.000000 0.000000 0.000000 0.000000 1441833127 0.000000 0.000000 0.000000 0.000000 1441833127 0.000000 0.000000 0.000000 0.000000 1441833127 0.000000 0.000000 0.000000 0.000000 1441833127 0.000000 0.000000 0.000000 0.000000 1441833127 0.000000 0.000000 0.000000 0.000000 1441833127 0.000000 0.000000 0.000000 0.000000 1441833127 0.000000 0.000000 0.000000 0.000000 1441833127 0.000000 0.000000 0.000000 0.000000 1441833127 0.000000 0.000000 0.000000 0.000000 1441833127 0.000000 0.000000 0.000000 0.000000 1441833127 0.000000 0.000000 0.000000 0.000000 1441833127 0.000000 0.000000 0.000000 0.000000 1441833127 0.000000 0.000000 0.000000 0.000000 1441833127 0.000000 0.000000 0.000000 0.000000 1441833127 0.000000 0.000000 0.000000 0.000000 1441833127 0.000000 0.000000 0.000000 0.000000 1441833127 0.000000 0.000000 0.000000 0.000000 1441833127 0.000000 0.000000 0.000000 0.000000 1441833127 0.000000 0.000000 0.000000 0.000000 1441833127 0.000000 0.000000 0.000000 0.000000 1441833127 0.000000 0.000000 0.000000 0.000000 1441833127 0.000000 0.000000 0.000000 0.000000 1441833127 0.000000 0.000000 0.000000 0.000000 1441833127 0.000000 0.000000 0.000000 0.000000 1441833127 0.000000 0.000000 0.000000 0.000000 1441833127 0.000000 0.000000 0.000000 0.000000 1441833127 0.000000 0.000000 0.000000 0.000000 1441833127 0.000000 0.000000 0.000000 0.000000 1441833127 0.000000 0.000000 0.000000 0.000000 1441833127 0.000000 0.000000 0.000000 0.000000 1441833127 0.000000 0.000000 0.000000 0.000000 1441833127 0.000000 0.000000 0.000000 0.000000 1441833127 0.000000 0.000000 0.000000 0.000000 1441833127 0.000000 0.000000 0.000000 0.000000 1441833127 0.000000 0.000000 0.000000 0.000000 1441833127 0.000000 0.000000 0.000000 0.000000 1441833127 0.000000 0.000000 0.000000 0.000000 1441833127 0.000000 0.000000 0.000000 0.000000 1441833127 0.000000 0.000000 0.000000 0.000000 1441833127 0.000000 0.000000 0.000000 0.000000 1441833127 0.000000 0.000000 0.000000 0.000000 1441833127 0.000000 0.000000 0.000000 0.000000 1441833127 0.000000 0.000000 0.000000 0.000000 1441833127 0.000000 0.000000 0.000000 0.000000 1441833127 0.000000 0.000000 0.000000 0.000000 1441833127 0.000000 0.000000 0.000000 0.000000 1441833127 0.000000 0.000000 0.000000 0.000000 1441833127 0.000000 0.000000 0.000000 0.000000 1441833127 0.000000 0.000000 0.000000 0.000000 1441833127 0.000000 0.000000 0.000000 0.000000 1441833127 0.000000 0.000000 0.000000 0.000000 1441833127 0.000000 0.000000 0.000000 0.000000 1441833127 0.000000 0.000000 0.000000 0.000000 1441833127 0.000000 0.000000 0.000000 0.000000 1441833127 0.000000 0.000000 0.000000 0.000000 1441833127 0.000000 0.000000 0.000000 0.000000 1441833127 0.000000 0.000000 0.000000 0.000000 1441833127 0.000000 0.000000 0.000000 0.000000 1441833127 0.000000 0.000000 0.000000 0.000000 1441833127 0.000000 0.000000 0.000000 0.000000 1441833127 0.000000 0.000000 0.000000 0.000000 1441833127 0.000000 0.000000 0.000000 0.000000 1441833127 0.000000 0.000000 0.000000 0.000000 1441833127 0.000000 0.000000 0.000000 0.000000 1441833127 0.000000 0.000000 0.000000 0.000000 1441833127 0.000000 0.000000 0.000000 0.000000 1441833127 0.000000 0.000000 0.000000 0.000000 1441833127 0.000000 0.000000 0.000000 0.000000 1441833127 0.000000 0.000000 0.000000 0.000000 1441833127 0.000000 0.000000 0.000000 0.000000 1441833127 0.000000 0.000000 0.000000 0.000000 1441833127 0.000000 0.000000 0.000000 0.000000 1441833127 0.000000 0.000000 0.000000 0.000000 1441833127 0.000000 0.000000 0.000000 0.000000 1441833127 0.000000 0.000000 0.000000 0.000000 1441833127 0.000000 0.000000 0.000000 0.000000 1441833127 0.000000 0.000000 0.000000 0.000000 1441833127 0.000000 0.000000 0.000000 0.000000 1441833127 0.000000 0.000000 0.000000 0.000000 1441833127 0.000000 0.000000 0.000000 0.000000 1441833127 0.000000 0.000000 0.000000 0.000000 1441833127 0.000000 0.000000 0.000000 0.000000 1441833127 0.000000 0.000000 0.000000 0.000000 1441833127 0.000000 0.000000 0.000000 0.000000 1441833127 0.000000 0.000000 0.000000 0.000000 1441833127 0.000000 0.000000 0.000000 0.000000 1441833127 0.000000 0.000000 0.000000 0.000000 1441833127 0.000000 0.000000 0.000000 0.000000 1441833127 0.000000 0.000000 0.000000 0.000000 1441833127 0.000000 0.000000 0.000000 0.000000 1441833127 0.000000 0.000000 0.000000 0.000000 1441833127 0.000000 0.000000 0.000000 0.000000 1441833127 0.000000 0.000000 0.000000 0.000000 1441833127 0.000000 0.000000 0.000000 0.000000 1441833128 0.000000 0.000000 0.000000 0.000000 1441833128 0.000000 0.000000 0.000000 0.000000 1441833128 0.000000 0.000000 0.000000 0.000000 1441833128 0.000000 0.000000 0.000000 0.000000 1441833128 0.000000 0.000000 0.000000 0.000000 1441833128 0.000000 0.000000 0.000000 0.000000 1441833128 0.000000 0.000000 0.000000 0.000000 1441833128 0.000000 0.000000 0.000000 0.000000 1441833128 0.000000 0.000000 0.000000 0.000000 1441833128 0.000000 0.000000 0.000000 0.000000 1441833128 0.000000 0.000000 0.000000 0.000000 1441833128 0.000000 0.000000 0.000000 0.000000 1441833128 0.000000 0.000000 0.000000 0.000000 1441833128 0.000000 0.000000 0.000000 0.000000 1441833128 0.000000 0.000000 0.000000 0.000000 1441833128 0.000000 0.000000 0.000000 0.000000 1441833128 0.000000 0.000000 0.000000 0.000000 1441833128 0.000000 0.000000 0.000000 0.000000 1441833128 0.000000 0.000000 0.000000 0.000000 1441833128 0.000000 0.000000 0.000000 0.000000 1441833128 0.000000 0.000000 0.000000 0.000000 1441833128 0.000000 0.000000 0.000000 0.000000 1441833128 0.000000 0.000000 0.000000 0.000000 1441833128 0.000000 0.000000 0.000000 0.000000 1441833128 0.000000 0.000000 0.000000 0.000000 1441833128 0.000000 0.000000 0.000000 0.000000 1441833128 0.000000 0.000000 0.000000 0.000000 1441833128 0.000000 0.000000 0.000000 0.000000 1441833128 0.000000 0.000000 0.000000 0.000000 1441833128 0.000000 0.000000 0.000000 0.000000 1441833128 0.000000 0.000000 0.000000 0.000000 1441833128 0.000000 0.000000 0.000000 0.000000 1441833128 0.000000 0.000000 0.000000 0.000000 1441833128 0.000000 0.000000 0.000000 0.000000 1441833128 0.000000 0.000000 0.000000 0.000000 1441833128 0.000000 0.000000 0.000000 0.000000 1441833128 0.000000 0.000000 0.000000 0.000000 1441833128 0.000000 0.000000 0.000000 0.000000 1441833128 0.000000 0.000000 0.000000 0.000000 1441833128 0.000000 0.000000 0.000000 0.000000 1441833128 0.000000 0.000000 0.000000 0.000000 1441833128 0.000000 0.000000 0.000000 0.000000 1441833128 0.000000 0.000000 0.000000 0.000000 1441833128 0.000000 0.000000 0.000000 0.000000 1441833128 0.000000 0.000000 0.000000 0.000000 1441833128 0.000000 0.000000 0.000000 0.000000 1441833128 0.000000 0.000000 0.000000 0.000000 1441833128 0.000000 0.000000 0.000000 0.000000 1441833128 0.000000 0.000000 0.000000 0.000000 1441833128 0.000000 0.000000 0.000000 0.000000 1441833128 0.000000 0.000000 0.000000 0.000000 1441833128 0.000000 0.000000 0.000000 0.000000 1441833128 0.000000 0.000000 0.000000 0.000000 1441833128 0.000000 0.000000 0.000000 0.000000 1441833128 0.000000 0.000000 0.000000 0.000000 1441833128 0.000000 0.000000 0.000000 0.000000 1441833128 0.000000 0.000000 0.000000 0.000000 1441833128 0.000000 0.000000 0.000000 0.000000 1441833128 0.000000 0.000000 0.000000 0.000000 1441833128 0.000000 0.000000 0.000000 0.000000 1441833128 0.000000 0.000000 0.000000 0.000000 1441833128 0.000000 0.000000 0.000000 0.000000 1441833128 0.000000 0.000000 0.000000 0.000000 1441833128 0.000000 0.000000 0.000000 0.000000 1441833128 0.000000 0.000000 0.000000 0.000000 1441833128 0.000000 0.000000 0.000000 0.000000 1441833128 0.000000 0.000000 0.000000 0.000000 1441833128 0.000000 0.000000 0.000000 0.000000 1441833128 0.000000 0.000000 0.000000 0.000000 1441833128 0.000000 0.000000 0.000000 0.000000 1441833128 0.000000 0.000000 0.000000 0.000000 1441833128 0.000000 0.000000 0.000000 0.000000 1441833128 0.000000 0.000000 0.000000 0.000000 1441833128 0.000000 0.000000 0.000000 0.000000 1441833128 0.000000 0.000000 0.000000 0.000000 1441833128 0.000000 0.000000 0.000000 0.000000 1441833128 0.000000 0.000000 0.000000 0.000000 1441833128 0.000000 0.000000 0.000000 0.000000 1441833128 0.000000 0.000000 0.000000 0.000000 1441833128 0.000000 0.000000 0.000000 0.000000 1441833128 0.000000 0.000000 0.000000 0.000000 1441833128 0.000000 0.000000 0.000000 0.000000 1441833128 
0.000000 0.000000 0.000000 0.000000 1441833131 0.000000 0.000000 0.000000 0.000000 1441833131 0.000000 0.000000 0.000000 0.000000 1441833131 0.000000 0.000000 0.000000 0.000000 1441833131 0.000000 0.000000 0.000000 0.000000 1441833131 0.000000 0.000000 0.000000 0.000000 1441833131 0.000000 0.000000 0.000000 0.000000 1441833131 0.000000 0.000000 0.000000 0.000000 1441833131 0.000000 0.000000 0.000000 0.000000 1441833131 0.000000 0.000000 0.000000 0.000000 1441833131 0.000000 0.000000 0.000000 0.000000 1441833131 0.000000 0.000000 0.000000 0.000000 1441833131 0.000000 0.000000 0.000000 0.000000 1441833131 0.000000 0.000000 0.000000 0.000000 1441833131 0.000000 0.000000 0.000000 0.000000 1441833131 0.000000 0.000000 0.000000 0.000000 1441833131 0.000000 0.000000 0.000000 0.000000 1441833131 0.000000 0.000000 0.000000 0.000000 1441833131 0.000000 0.000000 0.000000 0.000000 1441833131 0.000000 0.000000 0.000000 0.000000 1441833131 0.000000 0.000000 0.000000 0.000000 1441833131 0.000000 0.000000 0.000000 0.000000 1441833131 0.000000 0.000000 0.000000 0.000000 1441833131 0.000000 0.000000 0.000000 0.000000 1441833131 0.000000 0.000000 0.000000 0.000000 1441833131 0.000000 0.000000 0.000000 0.000000 1441833131 0.000000 0.000000 0.000000 0.000000 1441833131 0.000000 0.000000 0.000000 0.000000 1441833131 0.000000 0.000000 0.000000 0.000000 1441833131 0.000000 0.000000 0.000000 0.000000 1441833131 0.000000 0.000000 0.000000 0.000000 1441833131 0.000000 0.000000 0.000000 0.000000 1441833131 0.000000 0.000000 0.000000 0.000000 1441833131 0.000000 0.000000 0.000000 0.000000 1441833131 0.000000 0.000000 0.000000 0.000000 1441833131 0.000000 0.000000 0.000000 0.000000 1441833131 0.000000 0.000000 0.000000 0.000000 1441833131 0.000000 0.000000 0.000000 0.000000 1441833131 0.000000 0.000000 0.000000 0.000000 1441833131 0.000000 0.000000 0.000000 0.000000 1441833131 0.000000 0.000000 0.000000 0.000000 1441833131 0.000000 0.000000 0.000000 0.000000 1441833131 0.000000 0.000000 0.000000 0.000000 1441833131 0.000000 0.000000 0.000000 0.000000 1441833131 0.000000 0.000000 0.000000 0.000000 1441833131 0.000000 0.000000 0.000000 0.000000 1441833131 0.000000 0.000000 0.000000 0.000000 1441833131 0.000000 0.000000 0.000000 0.000000 1441833131 0.000000 0.000000 0.000000 0.000000 1441833131 0.000000 0.000000 0.000000 0.000000 1441833131 0.000000 0.000000 0.000000 0.000000 1441833131 0.000000 0.000000 0.000000 0.000000 1441833131 0.000000 0.000000 0.000000 0.000000 1441833131 0.000000 0.000000 0.000000 0.000000 1441833131 0.000000 0.000000 0.000000 0.000000 1441833131 0.000000 0.000000 0.000000 0.000000 1441833131 0.000000 0.000000 0.000000 0.000000 1441833131 0.000000 0.000000 0.000000 0.000000 1441833131 0.000000 0.000000 0.000000 0.000000 1441833131 0.000000 0.000000 0.000000 0.000000 1441833131 0.000000 0.000000 0.000000 0.000000 1441833131 0.000000 0.000000 0.000000 0.000000 1441833131 0.000000 0.000000 0.000000 0.000000 1441833131 0.000000 0.000000 0.000000 0.000000 1441833131 0.000000 0.000000 0.000000 0.000000 1441833131 0.000000 0.000000 0.000000 0.000000 1441833131 0.000000 0.000000 0.000000 0.000000 1441833131 0.000000 0.000000 0.000000 0.000000 1441833131 0.000000 0.000000 0.000000 0.000000 1441833131 0.000000 0.000000 0.000000 0.000000 1441833131 0.000000 0.000000 0.000000 0.000000 1441833131 0.000000 0.000000 0.000000 0.000000 1441833131 0.000000 0.000000 0.000000 0.000000 1441833131 0.000000 0.000000 0.000000 0.000000 1441833131 0.000000 0.000000 0.000000 0.000000 1441833131 0.000000 0.000000 0.000000 0.000000 1441833131 0.000000 0.000000 0.000000 0.000000 1441833131 0.000000 0.000000 0.000000 0.000000 1441833131 0.000000 0.000000 0.000000 0.000000 1441833131 0.000000 0.000000 0.000000 0.000000 1441833131 0.000000 0.000000 0.000000 0.000000 1441833131 0.000000 0.000000 0.000000 0.000000 1441833131 0.000000 0.000000 0.000000 0.000000 1441833131 0.000000 0.000000 0.000000 0.000000 1441833131 0.000000 0.000000 0.000000 0.000000 1441833131 0.000000 0.000000 0.000000 0.000000 1441833131 0.000000 0.000000 0.000000 0.000000 1441833131 0.000000 0.000000 0.000000 0.000000 1441833131 0.000000 0.000000 0.000000 0.000000 1441833131 0.000000 0.000000 0.000000 0.000000 1441833131 0.000000 0.000000 0.000000 0.000000 1441833131 0.000000 0.000000 0.000000 0.000000 1441833131 0.000000 0.000000 0.000000 0.000000 1441833131 0.000000 0.000000 0.000000 0.000000 1441833131 0.000000 0.000000 0.000000 0.000000 1441833131 0.000000 0.000000 0.000000 0.000000 1441833131 0.000000 0.000000 0.000000 0.000000 1441833131 0.000000 0.000000 0.000000 0.000000 1441833131 0.000000 0.000000 0.000000 0.000000 1441833131 0.000000 0.000000 0.000000 0.000000 1441833131 0.000000 0.000000 0.000000 0.000000 1441833132 0.000000 0.000000 0.000000 0.000000 1441833132 0.000000 0.000000 0.000000 0.000000 1441833132 0.000000 0.000000 0.000000 0.000000 1441833132 0.000000 0.000000 0.000000 0.000000 1441833132 0.000000 0.000000 0.000000 0.000000 1441833132 0.000000 0.000000 0.000000 0.000000 1441833132 0.000000 0.000000 0.000000 0.000000 1441833132 0.000000 0.000000 0.000000 0.000000 1441833132 0.000000 0.000000 0.000000 0.000000 1441833132 0.000000 0.000000 0.000000 0.000000 1441833132 0.000000 0.000000 0.000000 0.000000 1441833132 0.000000 0.000000 0.000000 0.000000 1441833132 0.000000 0.000000 0.000000 0.000000 1441833132 0.000000 0.000000 0.000000 0.000000 1441833132 0.000000 0.000000 0.000000 0.000000 1441833132 0.000000 0.000000 0.000000 0.000000 1441833132 0.000000 0.000000 0.000000 0.000000 1441833132 0.000000 0.000000 0.000000 0.000000 1441833132 0.000000 0.000000 0.000000 0.000000 1441833132 0.000000 0.000000 0.000000 0.000000 1441833132 0.000000 0.000000 0.000000 0.000000 1441833132 0.000000 0.000000 0.000000 0.000000 1441833132 0.000000 0.000000 0.000000 0.000000 1441833132 0.000000 0.000000 0.000000 0.000000 1441833132 0.000000 0.000000 0.000000 0.000000 1441833132 0.000000 0.000000 0.000000 0.000000 1441833132 0.000000 0.000000 0.000000 0.000000 1441833132 0.000000 0.000000 0.000000 0.000000 1441833132 0.000000 0.000000 0.000000 0.000000 1441833132 0.000000 0.000000 0.000000 0.000000 1441833132 0.000000 0.000000 0.000000 0.000000 1441833132 0.000000 0.000000 0.000000 0.000000 1441833132 0.000000 0.000000 0.000000 0.000000 1441833132 0.000000 0.000000 0.000000 0.000000 1441833132 0.000000 0.000000 0.000000 0.000000 1441833132 0.000000 0.000000 0.000000 0.000000 1441833132 0.000000 0.000000 0.000000 0.000000 1441833132 0.000000 0.000000 0.000000 0.000000 1441833132 0.000000 0.000000 0.000000 0.000000 1441833132 0.000000 0.000000 0.000000 0.000000 1441833132 0.000000 0.000000 0.000000 0.000000 1441833132 0.000000 0.000000 0.000000 0.000000 1441833132 0.000000 0.000000 0.000000 0.000000 1441833132 0.000000 0.000000 0.000000 0.000000 1441833132 0.000000 0.000000 0.000000 0.000000 1441833132 0.000000 0.000000 0.000000 0.000000 1441833132 0.000000 0.000000 0.000000 0.000000 1441833132 0.000000 0.000000 0.000000 0.000000 1441833132 0.000000 0.000000 0.000000 0.000000 1441833132 0.000000 0.000000 0.000000 0.000000 1441833132 0.000000 0.000000 0.000000 0.000000 1441833132 0.000000 0.000000 0.000000 0.000000 1441833132 0.000000 0.000000 0.000000 0.000000 1441833132 0.000000 0.000000 0.000000 0.000000 1441833132 0.000000 0.000000 0.000000 0.000000 1441833132 0.000000 0.000000 0.000000 0.000000 1441833132 0.000000 0.000000 0.000000 0.000000 1441833132 0.000000 0.000000 0.000000 0.000000 1441833132 0.000000 0.000000 0.000000 0.000000 1441833132 0.000000 0.000000 0.000000 0.000000 1441833132 0.000000 0.000000 0.000000 0.000000 1441833132 0.000000 0.000000 0.000000 0.000000 1441833132 0.000000 0.000000 0.000000 0.000000 1441833132 0.000000 0.000000 0.000000 0.000000 1441833132 0.000000 0.000000 0.000000 0.000000 1441833132 0.000000 0.000000 0.000000 0.000000 1441833132 0.000000 0.000000 0.000000 0.000000 1441833132 0.000000 0.000000 0.000000 0.000000 1441833132 0.000000 0.000000 0.000000 0.000000 1441833132 0.000000 0.000000 0.000000 0.000000 1441833132 0.000000 0.000000 0.000000 0.000000 1441833132 0.000000 0.000000 0.000000 0.000000 1441833132 0.000000 0.000000 0.000000 0.000000 1441833132 0.000000 0.000000 0.000000 0.000000 1441833132 0.000000 0.000000 0.000000 0.000000 1441833132 0.000000 0.000000 0.000000 0.000000 1441833132 0.000000 0.000000 0.000000 0.000000 1441833132 0.000000 0.000000 0.000000 0.000000 1441833132 0.000000 0.000000 0.000000 0.000000 1441833132 0.000000 0.000000 0.000000 0.000000 1441833132 0.000000 0.000000 0.000000 0.000000 1441833132 0.000000 0.000000 0.000000 0.000000 1441833132 0.000000 0.000000 0.000000 0.000000 1441833132 0.000000 0.000000 0.000000 0.000000 1441833132 0.000000 0.000000 0.000000 0.000000 1441833132 0.000000 0.000000 0.000000 0.000000 1441833132 0.000000 0.000000 0.000000 0.000000 1441833132 0.000000 0.000000 0.000000 0.000000 1441833132 0.000000 0.000000 0.000000 0.000000 1441833132 0.000000 0.000000 0.000000 0.000000 1441833132 0.000000 0.000000 0.000000 0.000000 1441833132 0.000000 0.000000 0.000000 0.000000 1441833132 0.000000 0.000000 0.000000 0.000000 1441833132 0.000000 0.000000 0.000000 0.000000 1441833132 0.000000 0.000000 0.000000 0.000000 1441833132 0.000000 0.000000 0.000000 0.000000 1441833132 0.000000 0.000000 0.000000 0.000000 1441833132 0.000000 0.000000 0.000000 0.000000 1441833132 0.000000 0.000000 0.000000 0.000000 1441833132 0.000000 0.000000 0.000000 0.000000 1441833132 0.000000 0.000000 0.000000 0.000000 1441833132 0.000000 0.000000 0.000000 0.000000 1441833132 0.000000 0.000000 0.000000 0.000000 1441833132 0.000000 0.000000 0.000000 0.000000 1441833132 0.000000 0.000000 0.000000 0.000000 1441833132 0.000000 0.000000 0.000000 0.000000 1441833132 0.000000 0.000000 0.000000 0.000000 1441833132 0.000000 0.000000 0.000000 0.000000 1441833132 0.000000 0.000000 0.000000 0.000000 1441833132 0.000000 0.000000 0.000000 0.000000 1441833132 0.000000 0.000000 0.000000 0.000000 1441833132 0.000000 0.000000 0.000000 0.000000 1441833132 0.000000 0.000000 0.000000 0.000000 1441833132 0.000000 0.000000 0.000000 0.000000 1441833132 0.000000 0.000000 0.000000 0.000000 1441833132 0.000000 0.000000 0.000000 0.000000 1441833132 0.000000 0.000000 0.000000 0.000000 1441833132 0.000000 0.000000 0.000000 0.000000 1441833133 0.000000 0.000000 0.000000 0.000000 1441833133 0.000000 0.000000 0.000000 0.000000 1441833133 0.000000 0.000000 0.000000 0.000000 1441833133 0.000000 0.000000 0.000000 0.000000 1441833133 0.000000 0.000000 0.000000 0.000000 1441833133 0.000000 0.000000 0.000000 0.000000 1441833133 0.000000 0.000000 0.000000 0.000000 1441833133 0.000000 0.000000 0.000000 0.000000 1441833133 0.000000 0.000000 0.000000 0.000000 1441833133 0.000000 0.000000 0.000000 0.000000 1441833133 0.000000 0.000000 0.000000 0.000000 1441833133 0.000000 0.000000 0.000000 0.000000 1441833133 0.000000 0.000000 0.000000 0.000000 1441833133 0.000000 0.000000 0.000000 0.000000 1441833133 0.000000 0.000000 0.000000 0.000000 1441833133 0.000000 0.000000 0.000000 0.000000 1441833133 0.000000 0.000000 0.000000 0.000000 1441833133 0.000000 0.000000 0.000000 0.000000 1441833133 0.000000 0.000000 0.000000 0.000000 1441833133 0.000000 0.000000 0.000000 0.000000 1441833133 0.000000 0.000000 0.000000 0.000000 1441833133 0.000000 0.000000 0.000000 0.000000 1441833133 0.000000 0.000000 0.000000 0.000000 1441833133 0.000000 0.000000 0.000000 0.000000 1441833133 0.000000 0.000000 0.000000 0.000000 1441833133 0.000000 0.000000 0.000000 0.000000 1441833133 0.000000 0.000000 0.000000 0.000000 1441833133 0.000000 0.000000 0.000000 0.000000 1441833133 0.000000 0.000000 0.000000 0.000000 1441833133 0.000000 0.000000 0.000000 0.000000 1441833133 0.000000 0.000000 0.000000 0.000000 1441833133 0.000000 0.000000 0.000000 0.000000 1441833133 0.000000 0.000000 0.000000 0.000000 1441833133 0.000000 0.000000 0.000000 0.000000 1441833133 0.000000 0.000000 0.000000 0.000000 1441833133 0.000000 0.000000 0.000000 0.000000 1441833133 0.000000 0.000000 0.000000 0.000000 1441833133 0.000000 0.000000 0.000000 0.000000 1441833133 0.000000 0.000000 0.000000 0.000000 1441833133 0.000000 0.000000 0.000000 0.000000 1441833133 0.000000 0.000000 0.000000 0.000000 1441833133 0.000000 0.000000 0.000000 0.000000 1441833133 0.000000 0.000000 0.000000 0.000000 1441833133 0.000000 0.000000 0.000000 0.000000 1441833133 0.000000 0.000000 0.000000 0.000000 1441833133 0.000000 0.000000 0.000000 0.000000 1441833133 0.000000 0.000000 0.000000 0.000000 1441833133 0.000000 0.000000 0.000000 0.000000 1441833133 0.000000 0.000000 0.000000 0.000000 1441833133 0.000000 0.000000 0.000000 0.000000 1441833133 0.000000 0.000000 0.000000 0.000000 1441833133 0.000000 0.000000 0.000000 0.000000 1441833133 0.000000 0.000000 0.000000 0.000000 1441833133 0.000000 0.000000 0.000000 0.000000 1441833133 0.000000 0.000000 0.000000 0.000000 1441833133 0.000000 0.000000 0.000000 0.000000 1441833133 0.000000 0.000000 0.000000 0.000000 1441833133 0.000000 0.000000 0.000000 0.000000 1441833133 0.000000 0.000000 0.000000 0.000000 1441833133 0.000000 0.000000 0.000000 0.000000 1441833133 0.000000 0.000000 0.000000 0.000000 1441833133 0.000000 0.000000 0.000000 0.000000 1441833133 0.000000 0.000000 0.000000 0.000000 1441833133 0.000000 0.000000 0.000000 0.000000 1441833133 0.000000 0.000000 0.000000 0.000000 1441833133 0.000000 0.000000 0.000000 0.000000 1441833133 0.000000 0.000000 0.000000 0.000000 1441833133 0.000000 0.000000 0.000000 0.000000 1441833133 0.000000 0.000000 0.000000 0.000000 1441833133 0.000000 0.000000 0.000000 0.000000 1441833133 0.000000 0.000000 0.000000 0.000000 1441833133 0.000000 0.000000 0.000000 0.000000 1441833133 0.000000 0.000000 0.000000 0.000000 1441833133 0.000000 0.000000 0.000000 0.000000 1441833133 0.000000 0.000000 0.000000 0.000000 1441833133 0.000000 0.000000 0.000000 0.000000 1441833133 0.000000 0.000000 0.000000 0.000000 1441833133 0.000000 0.000000 0.000000 0.000000 1441833133 0.000000 0.000000 0.000000 0.000000 1441833133 0.000000 0.000000 0.000000 0.000000 1441833133 0.000000 0.000000 0.000000 0.000000 1441833133 0.000000 0.000000 0.000000 0.000000 1441833133 0.000000 0.000000 0.000000 0.000000 1441833133 0.000000 0.000000 0.000000 0.000000 1441833133 0.000000 0.000000 0.000000 0.000000 1441833133 0.000000 0.000000 0.000000 0.000000 1441833133 0.000000 0.000000 0.000000 0.000000 1441833133 0.000000 0.000000 0.000000 0.000000 1441833133 0.000000 0.000000 0.000000 0.000000 1441833133 0.000000 0.000000 0.000000 0.000000 1441833133 0.000000 0.000000 0.000000 0.000000 1441833133 0.000000 0.000000 0.000000 0.000000 1441833133 0.000000 0.000000 0.000000 0.000000 1441833133 0.000000 0.000000 0.000000 0.000000 1441833133 0.000000 0.000000 0.000000 0.000000 1441833133 0.000000 0.000000 0.000000 0.000000 1441833133 0.000000 0.000000 0.000000 0.000000 1441833133 0.000000 0.000000 0.000000 0.000000 1441833133 0.000000 0.000000 0.000000 0.000000 1441833133 0.000000 0.000000 0.000000 0.000000 1441833133 0.000000 0.000000 0.000000 0.000000 1441833133 0.000000 0.000000 0.000000 0.000000 1441833133 0.000000 0.000000 0.000000 0.000000 1441833133 0.000000 0.000000 0.000000 0.000000 1441833133 0.000000 0.000000 0.000000 0.000000 1441833133 0.000000 0.000000 0.000000 0.000000 1441833133 0.000000 0.000000 0.000000 0.000000 1441833133 0.000000 0.000000 0.000000 0.000000 1441833133 0.000000 0.000000 0.000000 0.000000 1441833133 0.000000 0.000000 0.000000 0.000000 1441833133 0.000000 0.000000 0.000000 0.000000 1441833133 0.000000 0.000000 0.000000 0.000000 1441833133 0.000000 0.000000 0.000000 0.000000 1441833133 0.000000 0.000000 0.000000 0.000000 1441833133 0.000000 0.000000 0.000000 0.000000 1441833133 0.000000 0.000000 0.000000 0.000000 1441833133 0.000000 0.000000 0.000000 0.000000 1441833133 0.000000 0.000000 0.000000 0.000000 1441833133 0.000000 0.000000 0.000000 0.000000 1441833133 0.000000 0.000000 0.000000 0.000000 1441833134 0.000000 0.000000 0.000000 0.000000 1441833134 0.000000 0.000000 0.000000 0.000000 1441833134 0.000000 0.000000 0.000000 0.000000 1441833134 0.000000 0.000000 0.000000 0.000000 1441833134 0.000000 0.000000 0.000000 0.000000 1441833134 0.000000 0.000000 0.000000 0.000000 1441833134 0.000000 0.000000 0.000000 0.000000 1441833134 0.000000 0.000000 0.000000 0.000000 1441833134 0.000000 0.000000 0.000000 0.000000 1441833134 0.000000 0.000000 0.000000 0.000000 1441833134 0.000000 0.000000 0.000000 0.000000 1441833134 0.000000 0.000000 0.000000 0.000000 1441833134 0.000000 0.000000 0.000000 0.000000 1441833134 0.000000 0.000000 0.000000 0.000000 1441833134 0.000000 0.000000 0.000000 0.000000 1441833134 0.000000 0.000000 0.000000 0.000000 1441833134 0.000000 0.000000 0.000000 0.000000 1441833134 0.000000 0.000000 0.000000 0.000000 1441833134 0.000000 0.000000 0.000000 0.000000 1441833134 0.000000 0.000000 0.000000 0.000000 1441833134 0.000000 0.000000 0.000000 0.000000 1441833134 0.000000 0.000000 0.000000 0.000000 1441833134 0.000000 0.000000 0.000000 0.000000 1441833134 0.000000 0.000000 0.000000 0.000000 1441833134 0.000000 0.000000 0.000000 0.000000 1441833134 0.000000 0.000000 0.000000 0.000000 1441833134 0.000000 0.000000 0.000000 0.000000 1441833134 0.000000 0.000000 0.000000 0.000000 1441833134 0.000000 0.000000 0.000000 0.000000 1441833134 0.000000 0.000000 0.000000 0.000000 1441833134 0.000000 0.000000 0.000000 0.000000 1441833134 0.000000 0.000000 0.000000 0.000000 1441833134 0.000000 0.000000 0.000000 0.000000 1441833134 0.000000 0.000000 0.000000 0.000000 1441833134 0.000000 0.000000 0.000000 0.000000 1441833134 0.000000 0.000000 0.000000 0.000000 1441833134 0.000000 0.000000 0.000000 0.000000 1441833134 0.000000 0.000000 0.000000 0.000000 1441833134 0.000000 0.000000 0.000000 0.000000 1441833134 0.000000 0.000000 0.000000 0.000000 1441833134 0.000000 0.000000 0.000000 0.000000 1441833134 0.000000 0.000000 0.000000 0.000000 1441833134 0.000000 0.000000 0.000000 0.000000 1441833134 0.000000 0.000000 0.000000 0.000000 1441833134 0.000000 0.000000 0.000000 0.000000 1441833134 0.000000 0.000000 0.000000 0.000000 1441833134 0.000000 0.000000 0.000000 0.000000 1441833134 0.000000 0.000000 0.000000 0.000000 1441833134 0.000000 0.000000 0.000000 0.000000 1441833134 0.000000 0.000000 0.000000 0.000000 1441833134 0.000000 0.000000 0.000000 0.000000 1441833134 0.000000 0.000000 0.000000 0.000000 1441833134 0.000000 0.000000 0.000000 0.000000 1441833134 0.000000 0.000000 0.000000 0.000000 1441833134 0.000000 0.000000 0.000000 0.000000 1441833134 0.000000 0.000000 0.000000 0.000000 1441833134 0.000000 0.000000 0.000000 0.000000 1441833134 0.000000 0.000000 0.000000 0.000000 1441833134 0.000000 0.000000 0.000000 0.000000 1441833134 0.000000 0.000000 0.000000 0.000000 1441833134 0.000000 0.000000 0.000000 0.000000 1441833134 0.000000 0.000000 0.000000 0.000000 1441833134 0.000000 0.000000 0.000000 0.000000 1441833134 0.000000 0.000000 0.000000 0.000000 1441833134 0.000000 0.000000 0.000000 0.000000 1441833134 0.000000 0.000000 0.000000 0.000000 1441833134 0.000000 0.000000 0.000000 0.000000 1441833134 0.000000 0.000000 0.000000 0.000000 1441833134 0.000000 0.000000 0.000000 0.000000 1441833134 0.000000 0.000000 0.000000 0.000000 1441833134 0.000000 0.000000 0.000000 0.000000 1441833134 0.000000 0.000000 0.000000 0.000000 1441833134 0.000000 0.000000 0.000000 0.000000 1441833134 0.000000 0.000000 0.000000 0.000000 1441833134 0.000000 0.000000 0.000000 0.000000 1441833134 0.000000 0.000000 0.000000 0.000000 1441833134 0.000000 0.000000 0.000000 0.000000 1441833134 0.000000 0.000000 0.000000 0.000000 1441833134 0.000000 0.000000 0.000000 0.000000 1441833134 0.000000 0.000000 0.000000 0.000000 1441833134 0.000000 0.000000 0.000000 0.000000 1441833134 0.000000 0.000000 0.000000 0.000000 1441833134 0.000000 0.000000 0.000000 0.000000 1441833134 0.000000 0.000000 0.000000 0.000000 1441833134 0.000000 0.000000 0.000000 0.000000 1441833134 0.000000 0.000000 0.000000 0.000000 1441833134 0.000000 0.000000 0.000000 0.000000 1441833134 0.000000 0.000000 0.000000 0.000000 1441833134 0.000000 0.000000 0.000000 0.000000 1441833134 0.000000 0.000000 0.000000 0.000000 1441833134 0.000000 0.000000 0.000000 0.000000 1441833134 0.000000 0.000000 0.000000 0.000000 1441833134 0.000000 0.000000 0.000000 0.000000 1441833134 0.000000 0.000000 0.000000 0.000000 1441833134 0.000000 0.000000 0.000000 0.000000 1441833134 0.000000 0.000000 0.000000 0.000000 1441833134 0.000000 0.000000 0.000000 0.000000 1441833134 0.000000 0.000000 0.000000 0.000000 1441833134 0.000000 0.000000 0.000000 0.000000 1441833134 0.000000 0.000000 0.000000 0.000000 1441833134 0.000000 0.000000 0.000000 0.000000 1441833134 0.000000 0.000000 0.000000 0.000000 1441833134 0.000000 0.000000 0.000000 0.000000 1441833134 0.000000 0.000000 0.000000 0.000000 1441833134 0.000000 0.000000 0.000000 0.000000 1441833134 0.000000 0.000000 0.000000 0.000000 1441833134 0.000000 0.000000 0.000000 0.000000 1441833134 0.000000 0.000000 0.000000 0.000000 1441833134 0.000000 0.000000 0.000000 0.000000 1441833134 0.000000 0.000000 0.000000 0.000000 1441833134 0.000000 0.000000 0.000000 0.000000 1441833134 0.000000 0.000000 0.000000 0.000000 1441833134 0.000000 0.000000 0.000000 0.000000 1441833134 0.000000 0.000000 0.000000 0.000000 1441833134 0.000000 0.000000 0.000000 0.000000 1441833134 0.000000 0.000000 0.000000 0.000000 1441833134 0.000000 0.000000 0.000000 0.000000 1441833134 0.000000 0.000000 0.000000 0.000000 1441833134 0.000000 0.000000 0.000000 0.000000 1441833134 0.000000 0.000000 0.000000 0.000000 1441833134 0.000000 0.000000 0.000000 0.000000 1441833134 0.000000 0.000000 0.000000 0.000000 1441833135 0.000000 0.000000 0.000000 0.000000 1441833135 0.000000 0.000000 0.000000 0.000000 1441833135 0.000000 0.000000 0.000000 0.000000 1441833135 0.000000 0.000000 0.000000 0.000000 1441833135 0.000000 0.000000 0.000000 0.000000 1441833135 0.000000 0.000000 0.000000 0.000000 1441833135 0.000000 0.000000 0.000000 0.000000 1441833135 0.000000 0.000000 0.000000 0.000000 1441833135 0.000000 0.000000 0.000000 0.000000 1441833135 0.000000 0.000000 0.000000 0.000000 1441833135 0.000000 0.000000 0.000000 0.000000 1441833135 0.000000 0.000000 0.000000 0.000000 1441833135 0.000000 0.000000 0.000000 0.000000 1441833135 0.000000 0.000000 0.000000 0.000000 1441833135 0.000000 0.000000 0.000000 0.000000 1441833135 0.000000 0.000000 0.000000 0.000000 1441833135 0.000000 0.000000 0.000000 0.000000 1441833135 0.000000 0.000000 0.000000 0.000000 1441833135 0.000000 0.000000 0.000000 0.000000 1441833135 0.000000 0.000000 0.000000 0.000000 1441833135 0.000000 0.000000 0.000000 0.000000 1441833135 0.000000 0.000000 0.000000 0.000000 1441833135 0.000000 0.000000 0.000000 0.000000 1441833135 0.000000 0.000000 0.000000 0.000000 1441833135 0.000000 0.000000 0.000000 0.000000 1441833135 0.000000 0.000000 0.000000 0.000000 1441833135 0.000000 0.000000 0.000000 0.000000 1441833135 0.000000 0.000000 0.000000 0.000000 1441833135 0.000000 0.000000 0.000000 0.000000 1441833135 0.000000 0.000000 0.000000 0.000000 1441833135 0.000000 0.000000 0.000000 0.000000 1441833135 0.000000 0.000000 0.000000 0.000000 1441833135 0.000000 0.000000 0.000000 0.000000 1441833135 0.000000 0.000000 0.000000 0.000000 1441833135 0.000000 0.000000 0.000000 0.000000 1441833135 0.000000 0.000000 0.000000 0.000000 1441833135 0.000000 0.000000 0.000000 0.000000 1441833135 0.000000 0.000000 0.000000 0.000000 1441833135 0.000000 0.000000 0.000000 0.000000 1441833135 0.000000 0.000000 0.000000 0.000000 1441833135 0.000000 0.000000 0.000000 0.000000 1441833135 0.000000 0.000000 0.000000 0.000000 1441833135 0.000000 0.000000 0.000000 0.000000 1441833135 0.000000 0.000000 0.000000 0.000000 1441833135 0.000000 0.000000 0.000000 0.000000 1441833135 0.000000 0.000000 0.000000 0.000000 1441833135 0.000000 0.000000 0.000000 0.000000 1441833135 0.000000 0.000000 0.000000 0.000000 1441833135 0.000000 0.000000 0.000000 0.000000 1441833135 0.000000 0.000000 0.000000 0.000000 1441833135 0.000000 0.000000 0.000000 0.000000 1441833135 0.000000 0.000000 0.000000 0.000000 1441833135 0.000000 0.000000 0.000000 0.000000 1441833135 0.000000 0.000000 0.000000 0.000000 1441833135 0.000000 0.000000 0.000000 0.000000 1441833135 0.000000 0.000000 0.000000 0.000000 1441833135 0.000000 0.000000 0.000000 0.000000 1441833135 0.000000 0.000000 0.000000 0.000000 1441833135 0.000000 0.000000 0.000000 0.000000 1441833135 0.000000 0.000000 0.000000 0.000000 1441833135 0.000000 0.000000 0.000000 0.000000 1441833135 0.000000 0.000000 0.000000 0.000000 1441833135 0.000000 0.000000 0.000000 0.000000 1441833135 0.000000 0.000000 0.000000 0.000000 1441833135 0.000000 0.000000 0.000000 0.000000 1441833135 0.000000 0.000000 0.000000 0.000000 1441833135 0.000000 0.000000 0.000000 0.000000 1441833135 0.000000 0.000000 0.000000 0.000000 1441833135 0.000000 0.000000 0.000000 0.000000 1441833135 0.000000 0.000000 0.000000 0.000000 1441833135 0.000000 0.000000 0.000000 0.000000 1441833135 0.000000 0.000000 0.000000 0.000000 1441833135 0.000000 0.000000 0.000000 0.000000 1441833135 0.000000 0.000000 0.000000 0.000000 1441833135 0.000000 0.000000 0.000000 0.000000 1441833135 0.000000 0.000000 0.000000 0.000000 1441833135 0.000000 0.000000 0.000000 0.000000 1441833135 0.000000 0.000000 0.000000 0.000000 1441833135 0.000000 0.000000 0.000000 0.000000 1441833135 0.000000 0.000000 0.000000 0.000000 1441833135 0.000000 0.000000 0.000000 0.000000 1441833135 0.000000 0.000000 0.000000 0.000000 1441833135 0.000000 0.000000 0.000000 0.000000 1441833135 0.000000 0.000000 0.000000 0.000000 1441833135 0.000000 0.000000 0.000000 0.000000 1441833135 0.000000 0.000000 0.000000 0.000000 1441833135 0.000000 0.000000 0.000000 0.000000 1441833135 0.000000 0.000000 0.000000 0.000000 1441833135 0.000000 0.000000 0.000000 0.000000 1441833135 0.000000 0.000000 0.000000 0.000000 1441833135 0.000000 0.000000 0.000000 0.000000 1441833135 0.000000 0.000000 0.000000 0.000000 1441833135 0.000000 0.000000 0.000000 0.000000 1441833135 0.000000 0.000000 0.000000 0.000000 1441833135 0.000000 0.000000 0.000000 0.000000 1441833135 0.000000 0.000000 0.000000 0.000000 1441833135 0.000000 0.000000 0.000000 0.000000 1441833135 0.000000 0.000000 0.000000 0.000000 1441833135 0.000000 0.000000 0.000000 0.000000 1441833135 0.000000 0.000000 0.000000 0.000000 1441833135 0.000000 0.000000 0.000000 0.000000 1441833135 0.000000 0.000000 0.000000 0.000000 1441833135 0.000000 0.000000 0.000000 0.000000 1441833135 0.000000 0.000000 0.000000 0.000000 1441833135 0.000000 0.000000 0.000000 0.000000 1441833135 0.000000 0.000000 0.000000 0.000000 1441833135 0.000000 0.000000 0.000000 0.000000 1441833135 0.000000 0.000000 0.000000 0.000000 1441833135 0.000000 0.000000 0.000000 0.000000 1441833135 0.000000 0.000000 0.000000 0.000000 1441833135 0.000000 0.000000 0.000000 0.000000 1441833135 0.000000 0.000000 0.000000 0.000000 1441833135 0.000000 0.000000 0.000000 0.000000 1441833135 0.000000 0.000000 0.000000 0.000000 1441833135 0.000000 0.000000 0.000000 0.000000 1441833135 0.000000 0.000000 0.000000 0.000000 1441833135 0.000000 0.000000 0.000000 0.000000 1441833135 0.000000 0.000000 0.000000 0.000000 1441833135 0.000000 0.000000 0.000000 0.000000 1441833135 0.000000 0.000000 0.000000 0.000000 1441833135 0.000000 0.000000 0.000000 0.000000 1441833135 0.000000 0.000000 0.000000 0.000000 1441833135 0.000000 0.000000 0.000000 0.000000 1441833136 0.000000 0.000000 0.000000 0.000000 1441833136 0.000000 0.000000 0.000000 0.000000 1441833136 0.000000 0.000000 0.000000 0.000000 1441833136 0.000000 0.000000 0.000000 0.000000 1441833136 0.000000 0.000000 0.000000 0.000000 1441833136 0.000000 0.000000 0.000000 0.000000 1441833136 0.000000 0.000000 0.000000 0.000000 1441833136 0.000000 0.000000 0.000000 0.000000 1441833136 0.000000 0.000000 0.000000 0.000000 1441833136 0.000000 0.000000 0.000000 0.000000 1441833136 0.000000 0.000000 0.000000 0.000000 1441833136 0.000000 0.000000 0.000000 0.000000 1441833136 0.000000 0.000000 0.000000 0.000000 1441833136 0.000000 0.000000 0.000000 0.000000 1441833136 0.000000 0.000000 0.000000 0.000000 1441833136 0.000000 0.000000 0.000000 0.000000 1441833136 0.000000 0.000000 0.000000 0.000000 1441833136 0.000000 0.000000 0.000000 0.000000 1441833136 0.000000 0.000000 0.000000 0.000000 1441833136 0.000000 0.000000 0.000000 0.000000 1441833136 0.000000 0.000000 0.000000 0.000000 1441833136 0.000000 0.000000 0.000000 0.000000 1441833136 0.000000 0.000000 0.000000 0.000000 1441833136 0.000000 0.000000 0.000000 0.000000 1441833136 0.000000 0.000000 0.000000 0.000000 1441833136 0.000000 0.000000 0.000000 0.000000 1441833136 0.000000 0.000000 0.000000 0.000000 1441833136 0.000000 0.000000 0.000000 0.000000 1441833136 0.000000 0.000000 0.000000 0.000000 1441833136 0.000000 0.000000 0.000000 0.000000 1441833136 0.000000 0.000000 0.000000 0.000000 1441833136 0.000000 0.000000 0.000000 0.000000 1441833136 0.000000 0.000000 0.000000 0.000000 1441833136 0.000000 0.000000 0.000000 0.000000 1441833136 0.000000 0.000000 0.000000 0.000000 1441833136 0.000000 0.000000 0.000000 0.000000 1441833136 0.000000 0.000000 0.000000 0.000000 1441833136 0.000000 0.000000 0.000000 0.000000 1441833136 0.000000 0.000000 0.000000 0.000000 1441833136 0.000000 0.000000 0.000000 0.000000 1441833136 0.000000 0.000000 0.000000 0.000000 1441833136 0.000000 0.000000 0.000000 0.000000 1441833136 0.000000 0.000000 0.000000 0.000000 1441833136 0.000000 0.000000 0.000000 0.000000 1441833136 0.000000 0.000000 0.000000 0.000000 1441833136 0.000000 0.000000 0.000000 0.000000 1441833136 0.000000 0.000000 0.000000 0.000000 1441833136 0.000000 0.000000 0.000000 0.000000 1441833136 0.000000 0.000000 0.000000 0.000000 1441833136 0.000000 0.000000 0.000000 0.000000 1441833136 0.000000 0.000000 0.000000 0.000000 1441833136 0.000000 0.000000 0.000000 0.000000 1441833136 0.000000 0.000000 0.000000 0.000000 1441833136 0.000000 0.000000 0.000000 0.000000 1441833136 0.000000 0.000000 0.000000 0.000000 1441833136
[truncated: 213,623 more chars]
