# Supplementary material for: Quaternion-Based Gesture Recognition Using Wireless Wearable Motion Capture Sensors
Source: Sensors (Basel). 2016 Apr 28;16(5):605. doi: 10.3390/s16050605 (PMC4883296; doi:10.3390/s16050605)
Supplement: Supplementary file 1 [file sensors-16-00605-s001.zip › MultiSensorGestureData/P3/5. Block/Training16.txt]

0.721191 0.263062 -0.398621 0.501770 1441833035 0.721191 0.263062 -0.398621 0.501770 1441833035 0.721191 0.263062 -0.398621 0.501770 1441833035 0.721191 0.263062 -0.398621 0.501770 1441833035 0.721191 0.263062 -0.398621 0.501770 1441833035 0.721191 0.263062 -0.398621 0.501770 1441833035 0.721191 0.263062 -0.398621 0.501770 1441833035 0.694885 0.197083 -0.326477 0.609680 1441833035 0.694885 0.197083 -0.326477 0.609680 1441833035 0.694885 0.197083 -0.326477 0.609680 1441833035 0.694885 0.197083 -0.326477 0.609680 1441833035 0.694885 0.197083 -0.326477 0.609680 1441833035 0.694885 0.197083 -0.326477 0.609680 1441833035 0.676880 0.141113 -0.239685 0.681458 1441833035 0.676880 0.141113 -0.239685 0.681458 1441833035 0.676880 0.141113 -0.239685 0.681458 1441833035 0.676880 0.141113 -0.239685 0.681458 1441833035 0.676880 0.141113 -0.239685 0.681458 1441833035 0.676880 0.141113 -0.239685 0.681458 1441833035 0.653076 0.120667 -0.198120 0.720825 1441833035 0.653076 0.120667 -0.198120 0.720825 1441833035 0.653076 0.120667 -0.198120 0.720825 1441833035 0.653076 0.120667 -0.198120 0.720825 1441833035 0.653076 0.120667 -0.198120 0.720825 1441833035 0.653076 0.120667 -0.198120 0.720825 1441833035 0.653076 0.120667 -0.198120 0.720825 1441833035 0.638245 0.124146 -0.159973 0.742676 1441833035 0.638245 0.124146 -0.159973 0.742676 1441833035 0.638245 0.124146 -0.159973 0.742676 1441833035 0.638245 0.124146 -0.159973 0.742676 1441833035 0.638245 0.124146 -0.159973 0.742676 1441833035 0.638245 0.124146 -0.159973 0.742676 1441833035 0.631470 0.128723 -0.167847 0.745911 1441833035 0.631470 0.128723 -0.167847 0.745911 1441833035 0.631470 0.128723 -0.167847 0.745911 1441833035 0.631470 0.128723 -0.167847 0.745911 1441833035 0.631470 0.128723 -0.167847 0.745911 1441833035 0.631470 0.128723 -0.167847 0.745911 1441833035 0.629822 0.129517 -0.187439 0.742493 1441833035 0.629822 0.129517 -0.187439 0.742493 1441833035 0.629822 0.129517 -0.187439 0.742493 1441833035 0.629822 0.129517 -0.187439 0.742493 1441833035 0.629822 0.129517 -0.187439 0.742493 1441833035 0.629822 0.129517 -0.187439 0.742493 1441833035 0.627869 0.134644 -0.185547 0.743713 1441833035 0.627869 0.134644 -0.185547 0.743713 1441833035 0.627869 0.134644 -0.185547 0.743713 1441833035 0.627869 0.134644 -0.185547 0.743713 1441833035 0.627869 0.134644 -0.185547 0.743713 1441833035 0.627869 0.134644 -0.185547 0.743713 1441833035 0.627869 0.134644 -0.185547 0.743713 1441833035 0.631470 0.137451 -0.182312 0.740967 1441833035 0.631470 0.137451 -0.182312 0.740967 1441833035 0.631470 0.137451 -0.182312 0.740967 1441833035 0.631470 0.137451 -0.182312 0.740967 1441833035 0.631470 0.137451 -0.182312 0.740967 1441833035 0.631470 0.137451 -0.182312 0.740967 1441833035 0.645142 0.148132 -0.179749 0.727661 1441833035 0.645142 0.148132 -0.179749 0.727661 1441833035 0.645142 0.148132 -0.179749 0.727661 1441833036 0.645142 0.148132 -0.179749 0.727661 1441833036 0.645142 0.148132 -0.179749 0.727661 1441833036 0.645142 0.148132 -0.179749 0.727661 1441833036 0.645142 0.148132 -0.179749 0.727661 1441833036 0.673096 0.183716 -0.192688 0.689941 1441833036 0.673096 0.183716 -0.192688 0.689941 1441833036 0.673096 0.183716 -0.192688 0.689941 1441833036 0.673096 0.183716 -0.192688 0.689941 1441833036 0.673096 0.183716 -0.192688 0.689941 1441833036 0.673096 0.183716 -0.192688 0.689941 1441833036 0.706848 0.228577 -0.240295 0.624756 1441833036 0.706848 0.228577 -0.240295 0.624756 1441833036 0.706848 0.228577 -0.240295 0.624756 1441833036 0.706848 0.228577 -0.240295 0.624756 1441833036 0.735168 0.286865 -0.299988 0.535889 1441833036 0.735168 0.286865 -0.299988 0.535889 1441833036 0.735168 0.286865 -0.299988 0.535889 1441833036 0.735168 0.286865 -0.299988 0.535889 1441833036 0.735168 0.286865 -0.299988 0.535889 1441833036 0.735168 0.286865 -0.299988 0.535889 1441833036 0.746338 0.365601 -0.362000 0.422180 1441833036 0.746338 0.365601 -0.362000 0.422180 1441833036 0.746338 0.365601 -0.362000 0.422180 1441833036 0.746338 0.365601 -0.362000 0.422180 1441833036 0.746338 0.365601 -0.362000 0.422180 1441833036 0.746338 0.365601 -0.362000 0.422180 1441833036 0.745056 0.385559 -0.430725 0.332703 1441833036 0.745056 0.385559 -0.430725 0.332703 1441833036 0.745056 0.385559 -0.430725 0.332703 1441833036 0.745056 0.385559 -0.430725 0.332703 1441833036 0.745056 0.385559 -0.430725 0.332703 1441833036 0.736328 0.370300 -0.489746 0.284302 1441833036 0.736328 0.370300 -0.489746 0.284302 1441833036 0.736328 0.370300 -0.489746 0.284302 1441833036 0.736328 0.370300 -0.489746 0.284302 1441833036 0.736328 0.370300 -0.489746 0.284302 1441833036 0.736328 0.370300 -0.489746 0.284302 1441833036 0.722900 0.358887 -0.526306 0.267578 1441833036 0.722900 0.358887 -0.526306 0.267578 1441833036 0.722900 0.358887 -0.526306 0.267578 1441833036 0.722900 0.358887 -0.526306 0.267578 1441833036 0.722900 0.358887 -0.526306 0.267578 1441833036 0.703613 0.355164 -0.545471 0.285034 1441833036 0.703613 0.355164 -0.545471 0.285034 1441833036 0.703613 0.355164 -0.545471 0.285034 1441833036 0.703613 0.355164 -0.545471 0.285034 1441833036 0.703613 0.355164 -0.545471 0.285034 1441833036 0.703613 0.355164 -0.545471 0.285034 1441833036 0.704590 0.395142 -0.532288 0.252930 1441833036 0.704590 0.395142 -0.532288 0.252930 1441833036 0.704590 0.395142 -0.532288 0.252930 1441833036 0.704590 0.395142 -0.532288 0.252930 1441833036 0.704590 0.395142 -0.532288 0.252930 1441833036 0.704590 0.395142 -0.532288 0.252930 1441833036 0.720093 0.367249 -0.562134 0.174805 1441833036 0.720093 0.367249 -0.562134 0.174805 1441833036 0.720093 0.367249 -0.562134 0.174805 1441833036 0.720093 0.367249 -0.562134 0.174805 1441833036 0.720093 0.367249 -0.562134 0.174805 1441833036 0.720093 0.367249 -0.562134 0.174805 1441833036 0.720093 0.367249 -0.562134 0.174805 1441833036 0.725159 0.351440 -0.565430 0.175842 1441833036 0.725159 0.351440 -0.565430 0.175842 1441833036 0.725159 0.351440 -0.565430 0.175842 1441833036 0.725159 0.351440 -0.565430 0.175842 1441833036 0.718750 0.376038 -0.546753 0.207520 1441833036 0.718750 0.376038 -0.546753 0.207520 1441833036 0.718750 0.376038 -0.546753 0.207520 1441833036 0.718750 0.376038 -0.546753 0.207520 1441833036 0.718750 0.376038 -0.546753 0.207520 1441833036 0.718750 0.376038 -0.546753 0.207520 1441833036 0.726074 0.364929 -0.541687 0.214844 1441833036 0.726074 0.364929 -0.541687 0.214844 1441833036 0.726074 0.364929 -0.541687 0.214844 1441833036 0.726074 0.364929 -0.541687 0.214844 1441833036 0.726074 0.364929 -0.541687 0.214844 1441833036 0.726074 0.364929 -0.541687 0.214844 1441833036 0.726074 0.364929 -0.541687 0.214844 1441833036 0.738586 0.344727 -0.522766 0.249695 1441833036 0.738586 0.344727 -0.522766 0.249695 1441833036 0.738586 0.344727 -0.522766 0.249695 1441833036 0.738586 0.344727 -0.522766 0.249695 1441833036 0.738586 0.344727 -0.522766 0.249695 1441833036 0.738586 0.344727 -0.522766 0.249695 1441833036 0.745239 0.320984 -0.483643 0.328125 1441833036 0.745239 0.320984 -0.483643 0.328125 1441833036 0.745239 0.320984 -0.483643 0.328125 1441833036 0.745239 0.320984 -0.483643 0.328125 1441833036 0.745239 0.320984 -0.483643 0.328125 1441833036 0.745239 0.320984 -0.483643 0.328125 1441833036 0.729248 0.289673 -0.417480 0.458130 1441833036 0.729248 0.289673 -0.417480 0.458130 1441833036 0.729248 0.289673 -0.417480 0.458130 1441833036 0.729248 0.289673 -0.417480 0.458130 1441833036 0.729248 0.289673 -0.417480 0.458130 1441833036 0.729248 0.289673 -0.417480 0.458130 1441833036 0.698303 0.215698 -0.343994 0.589478 1441833036 0.698303 0.215698 -0.343994 0.589478 1441833036 0.698303 0.215698 -0.343994 0.589478 1441833036 0.698303 0.215698 -0.343994 0.589478 1441833036 0.698303 0.215698 -0.343994 0.589478 1441833036 0.698303 0.215698 -0.343994 0.589478 1441833036 0.664734 0.149536 -0.239929 0.691467 1441833036 0.664734 0.149536 -0.239929 0.691467 1441833036 0.664734 0.149536 -0.239929 0.691467 1441833036 0.664734 0.149536 -0.239929 0.691467 1441833036 0.664734 0.149536 -0.239929 0.691467 1441833037 0.664734 0.149536 -0.239929 0.691467 1441833037 0.664734 0.149536 -0.239929 0.691467 1441833037 0.647034 0.118652 -0.140747 0.739868 1441833037 0.647034 0.118652 -0.140747 0.739868 1441833037 0.647034 0.118652 -0.140747 0.739868 1441833037 0.647034 0.118652 -0.140747 0.739868 1441833037 0.647034 0.118652 -0.140747 0.739868 1441833037 0.647461 0.091309 -0.073303 0.752991 1441833037 0.647461 0.091309 -0.073303 0.752991 1441833037 0.647461 0.091309 -0.073303 0.752991 1441833037 0.647461 0.091309 -0.073303 0.752991 1441833037 0.647461 0.091309 -0.073303 0.752991 1441833037 0.647461 0.091309 -0.073303 0.752991 1441833037 0.647461 0.091309 -0.073303 0.752991 1441833037 0.657532 0.080322 -0.077820 0.745056 1441833037 0.657532 0.080322 -0.077820 0.745056 1441833037 0.657532 0.080322 -0.077820 0.745056 1441833037 0.657532 0.080322 -0.077820 0.745056 1441833037 0.657532 0.080322 -0.077820 0.745056 1441833037 0.657532 0.080322 -0.077820 0.745056 1441833037 0.664795 0.080566 -0.093506 0.736694 1441833037 0.664795 0.080566 -0.093506 0.736694 1441833037 0.664795 0.080566 -0.093506 0.736694 1441833037 0.664795 0.080566 -0.093506 0.736694 1441833037 0.664795 0.080566 -0.093506 0.736694 1441833037 0.664795 0.080566 -0.093506 0.736694 1441833037 0.664795 0.080566 -0.093506 0.736694 1441833037 0.663513 0.073853 -0.116760 0.735291 1441833037 0.663513 0.073853 -0.116760 0.735291 1441833037 0.663513 0.073853 -0.116760 0.735291 1441833037 0.663513 0.073853 -0.116760 0.735291 1441833037 0.663513 0.073853 -0.116760 0.735291 1441833037 0.663513 0.073853 -0.116760 0.735291 1441833037 0.657654 0.077698 -0.113770 0.740601 1441833037 0.657654 0.077698 -0.113770 0.740601 1441833037 0.657654 0.077698 -0.113770 0.740601 1441833037 0.657654 0.077698 -0.113770 0.740601 1441833037 0.657654 0.077698 -0.113770 0.740601 1441833037 0.658691 0.101440 -0.107483 0.737671 1441833037 0.658691 0.101440 -0.107483 0.737671 1441833037 0.658691 0.101440 -0.107483 0.737671 1441833037 0.658691 0.101440 -0.107483 0.737671 1441833037 0.658691 0.101440 -0.107483 0.737671 1441833037 0.658691 0.101440 -0.107483 0.737671 1441833037 0.658691 0.101440 -0.107483 0.737671 1441833037 0.674988 0.158142 -0.139893 0.706909 1441833037 0.674988 0.158142 -0.139893 0.706909 1441833037 0.674988 0.158142 -0.139893 0.706909 1441833037 0.674988 0.158142 -0.139893 0.706909 1441833037 0.674988 0.158142 -0.139893 0.706909 1441833037 0.674988 0.158142 -0.139893 0.706909 1441833037 0.674988 0.158142 -0.139893 0.706909 1441833037 0.692566 0.234375 -0.214600 0.647461 1441833037 0.692566 0.234375 -0.214600 0.647461 1441833037 0.692566 0.234375 -0.214600 0.647461 1441833037 0.692566 0.234375 -0.214600 0.647461 1441833037 0.692566 0.234375 -0.214600 0.647461 1441833037 0.692566 0.234375 -0.214600 0.647461 1441833037 0.702209 0.314514 -0.323914 0.550476 1441833037 0.702209 0.314514 -0.323914 0.550476 1441833037 0.702209 0.314514 -0.323914 0.550476 1441833037 0.702209 0.314514 -0.323914 0.550476 1441833037 0.702209 0.314514 -0.323914 0.550476 1441833037 0.717529 0.356812 -0.419861 0.426025 1441833037 0.717529 0.356812 -0.419861 0.426025 1441833037 0.717529 0.356812 -0.419861 0.426025 1441833037 0.717529 0.356812 -0.419861 0.426025 1441833037 0.717529 0.356812 -0.419861 0.426025 1441833037 0.717529 0.356812 -0.419861 0.426025 1441833037 0.732056 0.350647 -0.482727 0.328735 1441833037 0.732056 0.350647 -0.482727 0.328735 1441833037 0.732056 0.350647 -0.482727 0.328735 1441833037 0.732056 0.350647 -0.482727 0.328735 1441833037 0.732056 0.350647 -0.482727 0.328735 1441833037 0.732056 0.350647 -0.482727 0.328735 1441833037 0.732056 0.350647 -0.482727 0.328735 1441833037 0.727600 0.326782 -0.524475 0.297913 1441833037 0.727600 0.326782 -0.524475 0.297913 1441833037 0.727600 0.326782 -0.524475 0.297913 1441833037 0.727600 0.326782 -0.524475 0.297913 1441833037 0.727600 0.326782 -0.524475 0.297913 1441833037 0.727600 0.326782 -0.524475 0.297913 1441833037 0.715515 0.354980 -0.523804 0.295837 1441833037 0.715515 0.354980 -0.523804 0.295837 1441833037 0.715515 0.354980 -0.523804 0.295837 1441833037 0.715515 0.354980 -0.523804 0.295837 1441833037 0.715515 0.354980 -0.523804 0.295837 1441833037 0.715515 0.354980 -0.523804 0.295837 1441833037 0.716553 0.390930 -0.514282 0.263000 1441833037 0.716553 0.390930 -0.514282 0.263000 1441833037 0.716553 0.390930 -0.514282 0.263000 1441833037 0.716553 0.390930 -0.514282 0.263000 1441833037 0.716553 0.390930 -0.514282 0.263000 1441833037 0.739990 0.376587 -0.527405 0.180054 1441833037 0.739990 0.376587 -0.527405 0.180054 1441833037 0.739990 0.376587 -0.527405 0.180054 1441833037 0.739990 0.376587 -0.527405 0.180054 1441833037 0.739990 0.376587 -0.527405 0.180054 1441833037 0.739990 0.376587 -0.527405 0.180054 1441833037 0.748596 0.360413 -0.536133 0.148926 1441833037 0.748596 0.360413 -0.536133 0.148926 1441833037 0.748596 0.360413 -0.536133 0.148926 1441833037 0.748596 0.360413 -0.536133 0.148926 1441833037 0.748596 0.360413 -0.536133 0.148926 1441833037 0.748596 0.360413 -0.536133 0.148926 1441833037 0.741699 0.376526 -0.534119 0.150940 1441833037 0.741699 0.376526 -0.534119 0.150940 1441833037 0.741699 0.376526 -0.534119 0.150940 1441833037 0.741699 0.376526 -0.534119 0.150940 1441833037 0.741699 0.376526 -0.534119 0.150940 1441833037 0.741699 0.376526 -0.534119 0.150940 1441833038 0.737305 0.380676 -0.530762 0.172241 1441833038 0.737305 0.380676 -0.530762 0.172241 1441833038 0.737305 0.380676 -0.530762 0.172241 1441833038 0.737305 0.380676 -0.530762 0.172241 1441833038 0.737305 0.380676 -0.530762 0.172241 1441833038 0.737305 0.380676 -0.530762 0.172241 1441833038 0.740112 0.358337 -0.544189 0.166321 1441833038 0.740112 0.358337 -0.544189 0.166321 1441833038 0.740112 0.358337 -0.544189 0.166321 1441833038 0.740112 0.358337 -0.544189 0.166321 1441833038 0.740112 0.358337 -0.544189 0.166321 1441833038 0.740112 0.358337 -0.544189 0.166321 1441833038 0.746460 0.336853 -0.544617 0.180908 1441833038 0.746460 0.336853 -0.544617 0.180908 1441833038 0.746460 0.336853 -0.544617 0.180908 1441833038 0.746460 0.336853 -0.544617 0.180908 1441833038 0.746460 0.336853 -0.544617 0.180908 1441833038 0.746460 0.336853 -0.544617 0.180908 1441833038 0.746460 0.336853 -0.544617 0.180908 1441833038 0.751953 0.295105 -0.530640 0.256592 1441833038 0.751953 0.295105 -0.530640 0.256592 1441833038 0.751953 0.295105 -0.530640 0.256592 1441833038 0.751953 0.295105 -0.530640 0.256592 1441833038 0.751953 0.295105 -0.530640 0.256592 1441833038 0.751953 0.295105 -0.530640 0.256592 1441833038 0.749939 0.244873 -0.482849 0.380005 1441833038 0.749939 0.244873 -0.482849 0.380005 1441833038 0.749939 0.244873 -0.482849 0.380005 1441833038 0.749939 0.244873 -0.482849 0.380005 1441833038 0.724792 0.172363 -0.412109 0.524475 1441833038 0.724792 0.172363 -0.412109 0.524475 1441833038 0.724792 0.172363 -0.412109 0.524475 1441833038 0.724792 0.172363 -0.412109 0.524475 1441833038 0.724792 0.172363 -0.412109 0.524475 1441833038 0.686401 0.120056 -0.310303 0.646545 1441833038 0.686401 0.120056 -0.310303 0.646545 1441833038 0.686401 0.120056 -0.310303 0.646545 1441833038 0.686401 0.120056 -0.310303 0.646545 1441833038 0.686401 0.120056 -0.310303 0.646545 1441833038 0.663940 0.107361 -0.186707 0.716003 1441833038 0.663940 0.107361 -0.186707 0.716003 1441833038 0.663940 0.107361 -0.186707 0.716003 1441833038 0.663940 0.107361 -0.186707 0.716003 1441833038 0.663940 0.107361 -0.186707 0.716003 1441833038 0.663940 0.107361 -0.186707 0.716003 1441833038 0.663940 0.107361 -0.186707 0.716003 1441833038 0.651794 0.114380 -0.110901 0.741394 1441833038 0.651794 0.114380 -0.110901 0.741394 1441833038 0.651794 0.114380 -0.110901 0.741394 1441833038 0.651794 0.114380 -0.110901 0.741394 1441833038 0.651184 0.076843 -0.142212 0.741455 1441833038 0.651184 0.076843 -0.142212 0.741455 1441833038 0.651184 0.076843 -0.142212 0.741455 1441833038 0.651184 0.076843 -0.142212 0.741455 1441833038 0.651184 0.076843 -0.142212 0.741455 1441833038 0.651184 0.076843 -0.142212 0.741455 1441833038 0.651733 0.071716 -0.174438 0.734558 1441833038 0.651733 0.071716 -0.174438 0.734558 1441833038 0.651733 0.071716 -0.174438 0.734558 1441833038 0.651733 0.071716 -0.174438 0.734558 1441833038 0.651733 0.071716 -0.174438 0.734558 1441833038 0.651733 0.071716 -0.174438 0.734558 1441833038 0.651733 0.071716 -0.174438 0.734558 1441833038 0.646240 0.083862 -0.148132 0.743835 1441833038 0.646240 0.083862 -0.148132 0.743835 1441833038 0.646240 0.083862 -0.148132 0.743835 1441833038 0.646240 0.083862 -0.148132 0.743835 1441833038 0.640015 0.088867 -0.136475 0.750854 1441833038 0.640015 0.088867 -0.136475 0.750854 1441833038 0.640015 0.088867 -0.136475 0.750854 1441833038 0.640015 0.088867 -0.136475 0.750854 1441833038 0.640015 0.088867 -0.136475 0.750854 1441833038 0.640015 0.088867 -0.136475 0.750854 1441833038 0.641113 0.102722 -0.124023 0.750305 1441833038 0.641113 0.102722 -0.124023 0.750305 1441833038 0.641113 0.102722 -0.124023 0.750305 1441833038 0.641113 0.102722 -0.124023 0.750305 1441833038 0.641113 0.102722 -0.124023 0.750305 1441833038 0.641113 0.102722 -0.124023 0.750305 1441833038 0.657837 0.143860 -0.130981 0.727539 1441833038 0.657837 0.143860 -0.130981 0.727539 1441833038 0.657837 0.143860 -0.130981 0.727539 1441833038 0.657837 0.143860 -0.130981 0.727539 1441833038 0.657837 0.143860 -0.130981 0.727539 1441833038 0.657837 0.143860 -0.130981 0.727539 1441833038 0.676697 0.213562 -0.187805 0.679016 1441833038 0.676697 0.213562 -0.187805 0.679016 1441833038 0.676697 0.213562 -0.187805 0.679016 1441833038 0.703857 0.266541 -0.289246 0.591431 1441833038 0.703857 0.266541 -0.289246 0.591431 1441833038 0.703857 0.266541 -0.289246 0.591431 1441833038 0.703857 0.266541 -0.289246 0.591431 1441833038 0.703857 0.266541 -0.289246 0.591431 1441833038 0.703857 0.266541 -0.289246 0.591431 1441833038 0.715454 0.345581 -0.376099 0.476624 1441833038 0.715454 0.345581 -0.376099 0.476624 1441833038 0.715454 0.345581 -0.376099 0.476624 1441833038 0.715454 0.345581 -0.376099 0.476624 1441833038 0.715454 0.345581 -0.376099 0.476624 1441833038 0.715454 0.345581 -0.376099 0.476624 1441833038 0.715454 0.345581 -0.376099 0.476624 1441833039 0.734253 0.358154 -0.452271 0.357727 1441833039 0.734253 0.358154 -0.452271 0.357727 1441833039 0.734253 0.358154 -0.452271 0.357727 1441833039 0.734253 0.358154 -0.452271 0.357727 1441833039 0.734253 0.358154 -0.452271 0.357727 1441833039 0.734253 0.358154 -0.452271 0.357727 1441833039 0.741821 0.351807 -0.491211 0.290894 1441833039 0.741821 0.351807 -0.491211 0.290894 1441833039 0.741821 0.351807 -0.491211 0.290894 1441833039 0.741821 0.351807 -0.491211 0.290894 1441833039 0.741821 0.351807 -0.491211 0.290894 1441833039 0.741821 0.351807 -0.491211 0.290894 1441833039 0.731750 0.339417 -0.523621 0.273987 1441833039 0.731750 0.339417 -0.523621 0.273987 1441833039 0.731750 0.339417 -0.523621 0.273987 1441833039 0.731750 0.339417 -0.523621 0.273987 1441833039 0.731750 0.339417 -0.523621 0.273987 1441833039 0.731750 0.339417 -0.523621 0.273987 1441833039 0.709351 0.379517 -0.515564 0.294800 1441833039 0.709351 0.379517 -0.515564 0.294800 1441833039 0.709351 0.379517 -0.515564 0.294800 1441833039 0.709351 0.379517 -0.515564 0.294800 1441833039 0.709351 0.379517 -0.515564 0.294800 1441833039 0.709351 0.379517 -0.515564 0.294800 1441833039 0.709351 0.379517 -0.515564 0.294800 1441833039 0.715210 0.399597 -0.515015 0.251892 1441833039 0.715210 0.399597 -0.515015 0.251892 1441833039 0.715210 0.399597 -0.515015 0.251892 1441833039 0.715210 0.399597 -0.515015 0.251892 1441833039 0.715210 0.399597 -0.515015 0.251892 1441833039 0.735840 0.380249 -0.530945 0.178833 1441833039 0.735840 0.380249 -0.530945 0.178833 1441833039 0.735840 0.380249 -0.530945 0.178833 1441833039 0.735840 0.380249 -0.530945 0.178833 1441833039 0.735840 0.380249 -0.530945 0.178833 1441833039 0.735840 0.380249 -0.530945 0.178833 1441833039 0.742065 0.362549 -0.541260 0.157898 1441833039 0.742065 0.362549 -0.541260 0.157898 1441833039 0.742065 0.362549 -0.541260 0.157898 1441833039 0.742065 0.362549 -0.541260 0.157898 1441833039 0.742065 0.362549 -0.541260 0.157898 1441833039 0.742065 0.362549 -0.541260 0.157898 1441833039 0.745605 0.373352 -0.528503 0.159119 1441833039 0.745605 0.373352 -0.528503 0.159119 1441833039 0.745605 0.373352 -0.528503 0.159119 1441833039 0.745605 0.373352 -0.528503 0.159119 1441833039 0.745605 0.373352 -0.528503 0.159119 1441833039 0.745605 0.373352 -0.528503 0.159119 1441833039 0.743530 0.373108 -0.526550 0.175110 1441833039 0.743530 0.373108 -0.526550 0.175110 1441833039 0.743530 0.373108 -0.526550 0.175110 1441833039 0.743530 0.373108 -0.526550 0.175110 1441833039 0.743530 0.373108 -0.526550 0.175110 1441833039 0.743530 0.373108 -0.526550 0.175110 1441833039 0.746033 0.364746 -0.523376 0.190735 1441833039 0.746033 0.364746 -0.523376 0.190735 1441833039 0.746033 0.364746 -0.523376 0.190735 1441833039 0.746033 0.364746 -0.523376 0.190735 1441833039 0.746033 0.364746 -0.523376 0.190735 1441833039 0.746033 0.364746 -0.523376 0.190735 1441833039 0.755920 0.323914 -0.522644 0.224609 1441833039 0.755920 0.323914 -0.522644 0.224609 1441833039 0.755920 0.323914 -0.522644 0.224609 1441833039 0.755920 0.323914 -0.522644 0.224609 1441833039 0.755920 0.323914 -0.522644 0.224609 1441833039 0.755920 0.323914 -0.522644 0.224609 1441833039 0.766907 0.255554 -0.494202 0.319824 1441833039 0.766907 0.255554 -0.494202 0.319824 1441833039 0.766907 0.255554 -0.494202 0.319824 1441833039 0.766907 0.255554 -0.494202 0.319824 1441833039 0.766907 0.255554 -0.494202 0.319824 1441833039 0.766907 0.255554 -0.494202 0.319824 1441833039 0.742920 0.189941 -0.434448 0.472351 1441833039 0.742920 0.189941 -0.434448 0.472351 1441833039 0.742920 0.189941 -0.434448 0.472351 1441833039 0.742920 0.189941 -0.434448 0.472351 1441833039 0.742920 0.189941 -0.434448 0.472351 1441833039 0.742920 0.189941 -0.434448 0.472351 1441833039 0.698853 0.144836 -0.339233 0.612793 1441833039 0.698853 0.144836 -0.339233 0.612793 1441833039 0.698853 0.144836 -0.339233 0.612793 1441833039 0.698853 0.144836 -0.339233 0.612793 1441833039 0.698853 0.144836 -0.339233 0.612793 1441833039 0.698853 0.144836 -0.339233 0.612793 1441833039 0.698853 0.144836 -0.339233 0.612793 1441833039 0.664185 0.133911 -0.229797 0.698608 1441833039 0.664185 0.133911 -0.229797 0.698608 1441833039 0.664185 0.133911 -0.229797 0.698608 1441833039 0.664185 0.133911 -0.229797 0.698608 1441833039 0.664185 0.133911 -0.229797 0.698608 1441833039 0.664185 0.133911 -0.229797 0.698608 1441833039 0.636353 0.134338 -0.096863 0.753357 1441833039 0.636353 0.134338 -0.096863 0.753357 1441833039 0.636353 0.134338 -0.096863 0.753357 1441833039 0.636353 0.134338 -0.096863 0.753357 1441833039 0.636353 0.134338 -0.096863 0.753357 1441833039 0.636353 0.134338 -0.096863 0.753357 1441833039 0.636353 0.134338 -0.096863 0.753357 1441833039 0.617981 0.120911 -0.048096 0.775269 1441833039 0.617981 0.120911 -0.048096 0.775269 1441833039 0.617981 0.120911 -0.048096 0.775269 1441833039 0.617981 0.120911 -0.048096 0.775269 1441833039 0.617981 0.120911 -0.048096 0.775269 1441833039 0.617981 0.120911 -0.048096 0.775269 1441833039 0.611023 0.095459 -0.071411 0.782532 1441833039 0.611023 0.095459 -0.071411 0.782532 1441833039 0.611023 0.095459 -0.071411 0.782532 1441833039 0.611023 0.095459 -0.071411 0.782532 1441833039 0.611023 0.095459 -0.071411 0.782532 1441833039 0.615845 0.089783 -0.094055 0.776978 1441833040 0.615845 0.089783 -0.094055 0.776978 1441833040 0.615845 0.089783 -0.094055 0.776978 1441833040 0.615845 0.089783 -0.094055 0.776978 1441833040 0.615845 0.089783 -0.094055 0.776978 1441833040 0.615845 0.089783 -0.094055 0.776978 1441833040 0.615845 0.089783 -0.094055 0.776978 1441833040 0.619934 0.102844 -0.089905 0.772644 1441833040 0.619934 0.102844 -0.089905 0.772644 1441833040 0.619934 0.102844 -0.089905 0.772644 1441833040 0.619934 0.102844 -0.089905 0.772644 1441833040 0.619934 0.102844 -0.089905 0.772644 1441833040 0.619934 0.102844 -0.089905 0.772644 1441833040 0.634094 0.129028 -0.093628 0.756592 1441833040 0.634094 0.129028 -0.093628 0.756592 1441833040 0.634094 0.129028 -0.093628 0.756592 1441833040 0.634094 0.129028 -0.093628 0.756592 1441833040 0.634094 0.129028 -0.093628 0.756592 1441833040 0.654968 0.177673 -0.133728 0.722107 1441833040 0.654968 0.177673 -0.133728 0.722107 1441833040 0.654968 0.177673 -0.133728 0.722107 1441833040 0.654968 0.177673 -0.133728 0.722107 1441833040 0.654968 0.177673 -0.133728 0.722107 1441833040 0.654968 0.177673 -0.133728 0.722107 1441833040 0.677307 0.220947 -0.219360 0.666504 1441833040 0.677307 0.220947 -0.219360 0.666504 1441833040 0.677307 0.220947 -0.219360 0.666504 1441833040 0.677307 0.220947 -0.219360 0.666504 1441833040 0.677307 0.220947 -0.219360 0.666504 1441833040 0.677307 0.220947 -0.219360 0.666504 1441833040 0.677307 0.220947 -0.219360 0.666504 1441833040 0.690125 0.290649 -0.332092 0.573486 1441833040 0.690125 0.290649 -0.332092 0.573486 1441833040 0.690125 0.290649 -0.332092 0.573486 1441833040 0.690125 0.290649 -0.332092 0.573486 1441833040 0.690125 0.290649 -0.332092 0.573486 1441833040 0.690125 0.290649 -0.332092 0.573486 1441833040 0.704468 0.341858 -0.400146 0.476074 1441833040 0.704468 0.341858 -0.400146 0.476074 1441833040 0.704468 0.341858 -0.400146 0.476074 1441833040 0.704468 0.341858 -0.400146 0.476074 1441833040 0.704468 0.341858 -0.400146 0.476074 1441833040 0.704468 0.341858 -0.400146 0.476074 1441833040 0.734985 0.326660 -0.462646 0.372803 1441833040 0.734985 0.326660 -0.462646 0.372803 1441833040 0.734985 0.326660 -0.462646 0.372803 1441833040 0.734985 0.326660 -0.462646 0.372803 1441833040 0.734985 0.326660 -0.462646 0.372803 1441833040 0.734985 0.326660 -0.462646 0.372803 1441833040 0.734985 0.326660 -0.462646 0.372803 1441833040 0.732727 0.264587 -0.535095 0.326599 1441833040 0.732727 0.264587 -0.535095 0.326599 1441833040 0.732727 0.264587 -0.535095 0.326599 1441833040 0.732727 0.264587 -0.535095 0.326599 1441833040 0.732727 0.264587 -0.535095 0.326599 1441833040 0.732727 0.264587 -0.535095 0.326599 1441833040 0.721680 0.329895 -0.518433 0.318604 1441833040 0.721680 0.329895 -0.518433 0.318604 1441833040 0.721680 0.329895 -0.518433 0.318604 1441833040 0.721680 0.329895 -0.518433 0.318604 1441833040 0.721680 0.329895 -0.518433 0.318604 1441833040 0.721680 0.329895 -0.518433 0.318604 1441833040 0.735291 0.386353 -0.495483 0.253845 1441833040 0.735291 0.386353 -0.495483 0.253845 1441833040 0.735291 0.386353 -0.495483 0.253845 1441833040 0.735291 0.386353 -0.495483 0.253845 1441833040 0.735291 0.386353 -0.495483 0.253845 1441833040 0.735291 0.386353 -0.495483 0.253845 1441833040 0.751343 0.376221 -0.510254 0.183105 1441833040 0.751343 0.376221 -0.510254 0.183105 1441833040 0.751343 0.376221 -0.510254 0.183105 1441833040 0.751343 0.376221 -0.510254 0.183105 1441833040 0.751343 0.376221 -0.510254 0.183105 1441833040 0.751343 0.376221 -0.510254 0.183105 1441833040 0.751343 0.376221 -0.510254 0.183105 1441833040 0.749084 0.383362 -0.515198 0.162720 1441833040 0.749084 0.383362 -0.515198 0.162720 1441833040 0.749084 0.383362 -0.515198 0.162720 1441833040 0.749084 0.383362 -0.515198 0.162720 1441833040 0.738220 0.392212 -0.514709 0.190308 1441833040 0.738220 0.392212 -0.514709 0.190308 1441833040 0.738220 0.392212 -0.514709 0.190308 1441833040 0.738220 0.392212 -0.514709 0.190308 1441833040 0.738220 0.392212 -0.514709 0.190308 1441833040 0.739685 0.370850 -0.524658 0.200134 1441833040 0.739685 0.370850 -0.524658 0.200134 1441833040 0.739685 0.370850 -0.524658 0.200134 1441833040 0.739685 0.370850 -0.524658 0.200134 1441833040 0.739685 0.370850 -0.524658 0.200134 1441833040 0.739685 0.370850 -0.524658 0.200134 1441833040 0.732239 0.350586 -0.532166 0.240051 1441833040 0.732239 0.350586 -0.532166 0.240051 1441833040 0.732239 0.350586 -0.532166 0.240051 1441833040 0.732239 0.350586 -0.532166 0.240051 1441833040 0.732239 0.350586 -0.532166 0.240051 1441833040 0.732239 0.350586 -0.532166 0.240051 1441833040 0.717896 0.352356 -0.523499 0.293884 1441833040 0.717896 0.352356 -0.523499 0.293884 1441833040 0.717896 0.352356 -0.523499 0.293884 1441833040 0.717896 0.352356 -0.523499 0.293884 1441833040 0.717896 0.352356 -0.523499 0.293884 1441833040 0.717896 0.352356 -0.523499 0.293884 1441833040 0.717896 0.352356 -0.523499 0.293884 1441833040 0.711853 0.345642 -0.497803 0.354858 1441833040 0.711853 0.345642 -0.497803 0.354858 1441833040 0.711853 0.345642 -0.497803 0.354858 1441833040 0.711853 0.345642 -0.497803 0.354858 1441833040 0.711853 0.345642 -0.497803 0.354858 1441833040 0.712830 0.302185 -0.456543 0.438293 1441833041 
0.711426 0.351196 -0.557800 0.243530 1441833045 0.711426 0.351196 -0.557800 0.243530 1441833045 0.703064 0.364624 -0.555420 0.253479 1441833045 0.703064 0.364624 -0.555420 0.253479 1441833045 0.703064 0.364624 -0.555420 0.253479 1441833045 0.703064 0.364624 -0.555420 0.253479 1441833045 0.703064 0.364624 -0.555420 0.253479 1441833045 0.703064 0.364624 -0.555420 0.253479 1441833045 0.703064 0.364624 -0.555420 0.253479 1441833045 0.703674 0.372375 -0.545776 0.261230 1441833045 0.703674 0.372375 -0.545776 0.261230 1441833045 0.703674 0.372375 -0.545776 0.261230 1441833045 0.703674 0.372375 -0.545776 0.261230 1441833045 0.703674 0.372375 -0.545776 0.261230 1441833045 0.711243 0.363586 -0.546509 0.251526 1441833045 0.711243 0.363586 -0.546509 0.251526 1441833045 0.711243 0.363586 -0.546509 0.251526 1441833045 0.711243 0.363586 -0.546509 0.251526 1441833045 0.711243 0.363586 -0.546509 0.251526 1441833045 0.711243 0.363586 -0.546509 0.251526 1441833045 0.711243 0.363586 -0.546509 0.251526 1441833045 0.715027 0.360718 -0.545349 0.247375 1441833045 0.715027 0.360718 -0.545349 0.247375 1441833045 0.715027 0.360718 -0.545349 0.247375 1441833045 0.715027 0.360718 -0.545349 0.247375 1441833045 0.715027 0.360718 -0.545349 0.247375 1441833045 0.715271 0.361145 -0.541931 0.253418 1441833045 0.715271 0.361145 -0.541931 0.253418 1441833045 0.715271 0.361145 -0.541931 0.253418 1441833045 0.715271 0.361145 -0.541931 0.253418 1441833045 0.715271 0.361145 -0.541931 0.253418 1441833045 0.715271 0.361145 -0.541931 0.253418 1441833045 0.720276 0.346497 -0.546082 0.250732 1441833046 0.720276 0.346497 -0.546082 0.250732 1441833046 0.720276 0.346497 -0.546082 0.250732 1441833046 0.720276 0.346497 -0.546082 0.250732 1441833046 0.720276 0.346497 -0.546082 0.250732 1441833046 0.725220 0.332581 -0.551208 0.244141 1441833046 0.725220 0.332581 -0.551208 0.244141 1441833046 0.725220 0.332581 -0.551208 0.244141 1441833046 0.725220 0.332581 -0.551208 0.244141 1441833046 0.725220 0.332581 -0.551208 0.244141 1441833046 0.725220 0.332581 -0.551208 0.244141 1441833046 0.725220 0.332581 -0.551208 0.244141 1441833046 0.725037 0.331970 -0.551758 0.244141 1441833046 0.725037 0.331970 -0.551758 0.244141 1441833046 0.725037 0.331970 -0.551758 0.244141 1441833046 0.725037 0.331970 -0.551758 0.244141 1441833046 0.722717 0.333435 -0.553345 0.245605 1441833046 0.722717 0.333435 -0.553345 0.245605 1441833046 0.722717 0.333435 -0.553345 0.245605 1441833046 0.722717 0.333435 -0.553345 0.245605 1441833046 0.722717 0.333435 -0.553345 0.245605 1441833046 0.722717 0.333435 -0.553345 0.245605 1441833046 0.722717 0.333435 -0.553345 0.245605 1441833046 0.724548 0.322937 -0.562195 0.233765 1441833046 0.724548 0.322937 -0.562195 0.233765 1441833046 0.724548 0.322937 -0.562195 0.233765 1441833046 0.724548 0.322937 -0.562195 0.233765 1441833046 0.724548 0.322937 -0.562195 0.233765 1441833046 0.724487 0.308960 -0.576294 0.218018 1441833046 0.724487 0.308960 -0.576294 0.218018 1441833046 0.724487 0.308960 -0.576294 0.218018 1441833046 0.724487 0.308960 -0.576294 0.218018 1441833046 0.724487 0.308960 -0.576294 0.218018 1441833046 0.724487 0.308960 -0.576294 0.218018 1441833046 0.724487 0.308960 -0.576294 0.218018 1441833046 0.719971 0.303833 -0.586121 0.213867 1441833046 0.719971 0.303833 -0.586121 0.213867 1441833046 0.719971 0.303833 -0.586121 0.213867 1441833046 0.719971 0.303833 -0.586121 0.213867 1441833046 0.719971 0.303833 -0.586121 0.213867 1441833046 0.719971 0.303833 -0.586121 0.213867 1441833046 0.721130 0.297852 -0.592651 0.199829 1441833046 0.721130 0.297852 -0.592651 0.199829 1441833046 0.721130 0.297852 -0.592651 0.199829 1441833046 0.721130 0.297852 -0.592651 0.199829 1441833046 0.721130 0.297852 -0.592651 0.199829 1441833046 0.721130 0.297852 -0.592651 0.199829 1441833046 0.724915 0.291321 -0.598206 0.178223 1441833046 0.724915 0.291321 -0.598206 0.178223 1441833046 0.724915 0.291321 -0.598206 0.178223 1441833046 0.724915 0.291321 -0.598206 0.178223 1441833046 0.724915 0.291321 -0.598206 0.178223 1441833046 0.724915 0.291321 -0.598206 0.178223 1441833046 0.726196 0.294739 -0.597534 0.169373 1441833046 0.726196 0.294739 -0.597534 0.169373 1441833046 0.726196 0.294739 -0.597534 0.169373 1441833046 0.726196 0.294739 -0.597534 0.169373 1441833046 0.726196 0.294739 -0.597534 0.169373 1441833046 0.722778 0.305603 -0.596680 0.167847 1441833046 0.722778 0.305603 -0.596680 0.167847 1441833046 0.722778 0.305603 -0.596680 0.167847 1441833046 0.722778 0.305603 -0.596680 0.167847 1441833046 0.722778 0.305603 -0.596680 0.167847 1441833046 0.722778 0.305603 -0.596680 0.167847 1441833046 0.725403 0.305420 -0.592468 0.171692 1441833046 0.725403 0.305420 -0.592468 0.171692 1441833046 0.725403 0.305420 -0.592468 0.171692 1441833046 0.725403 0.305420 -0.592468 0.171692 1441833046 0.730225 0.297974 -0.590759 0.170105 1441833046 0.730225 0.297974 -0.590759 0.170105 1441833046 0.730225 0.297974 -0.590759 0.170105 1441833046 0.730225 0.297974 -0.590759 0.170105 1441833046 0.730225 0.297974 -0.590759 0.170105 1441833046 0.731567 0.300842 -0.586426 0.174194 1441833046 0.731567 0.300842 -0.586426 0.174194 1441833046 0.731567 0.300842 -0.586426 0.174194 1441833046 0.731567 0.300842 -0.586426 0.174194 1441833046 0.731567 0.300842 -0.586426 0.174194 1441833046 0.731567 0.300842 -0.586426 0.174194 1441833046 0.730103 0.316528 -0.576904 0.184265 1441833046 0.730103 0.316528 -0.576904 0.184265 1441833046 0.730103 0.316528 -0.576904 0.184265 1441833046 0.730103 0.316528 -0.576904 0.184265 1441833046 0.730103 0.316528 -0.576904 0.184265 1441833046 0.730103 0.316528 -0.576904 0.184265 1441833046 0.730164 0.329895 -0.566772 0.191772 1441833046 0.730164 0.329895 -0.566772 0.191772 1441833046 0.730164 0.329895 -0.566772 0.191772 1441833046 0.730164 0.329895 -0.566772 0.191772 1441833046 0.730164 0.329895 -0.566772 0.191772 1441833046 0.730164 0.329895 -0.566772 0.191772 1441833046 0.730164 0.329895 -0.566772 0.191772 1441833046 0.729248 0.342590 -0.555176 0.206360 1441833046 0.729248 0.342590 -0.555176 0.206360 1441833046 0.729248 0.342590 -0.555176 0.206360 1441833046 0.729248 0.342590 -0.555176 0.206360 1441833046 0.729248 0.342590 -0.555176 0.206360 1441833046 0.728882 0.354797 -0.541199 0.223450 1441833046 0.728882 0.354797 -0.541199 0.223450 1441833046 0.728882 0.354797 -0.541199 0.223450 1441833046 0.728882 0.354797 -0.541199 0.223450 1441833046 0.728882 0.354797 -0.541199 0.223450 1441833046 0.728882 0.354797 -0.541199 0.223450 1441833046 0.730957 0.359253 -0.531738 0.232178 1441833046 0.730957 0.359253 -0.531738 0.232178 1441833047 0.730957 0.359253 -0.531738 0.232178 1441833047 0.730957 0.359253 -0.531738 0.232178 1441833047 0.730957 0.359253 -0.531738 0.232178 1441833047 0.730957 0.359253 -0.531738 0.232178 1441833047 0.736328 0.348450 -0.532593 0.229614 1441833047 0.736328 0.348450 -0.532593 0.229614 1441833047 0.736328 0.348450 -0.532593 0.229614 1441833047 0.736328 0.348450 -0.532593 0.229614 1441833047 0.736328 0.348450 -0.532593 0.229614 1441833047 0.736328 0.348450 -0.532593 0.229614 1441833047 0.739319 0.335449 -0.537048 0.228882 1441833047 0.739319 0.335449 -0.537048 0.228882 1441833047 0.739319 0.335449 -0.537048 0.228882 1441833047 0.739319 0.335449 -0.537048 0.228882 1441833047 0.739319 0.335449 -0.537048 0.228882 1441833047 0.739319 0.335449 -0.537048 0.228882 1441833047 0.740906 0.334167 -0.534851 0.230957 1441833047 0.740906 0.334167 -0.534851 0.230957 1441833047 0.740906 0.334167 -0.534851 0.230957 1441833047 0.740906 0.334167 -0.534851 0.230957 1441833047 0.740906 0.334167 -0.534851 0.230957 1441833047 0.740906 0.334167 -0.534851 0.230957 1441833047 0.742126 0.333923 -0.535156 0.226501 1441833047 0.742126 0.333923 -0.535156 0.226501 1441833047 0.742126 0.333923 -0.535156 0.226501 1441833047 0.742126 0.333923 -0.535156 0.226501 1441833047 0.742126 0.333923 -0.535156 0.226501 1441833047 0.742126 0.333923 -0.535156 0.226501 1441833047 0.739563 0.331909 -0.539490 0.227661 1441833047 0.739563 0.331909 -0.539490 0.227661 1441833047 0.739563 0.331909 -0.539490 0.227661 1441833047 0.739563 0.331909 -0.539490 0.227661 1441833047 0.739563 0.331909 -0.539490 0.227661 1441833047 0.739563 0.331909 -0.539490 0.227661 1441833047 0.734619 0.333374 -0.542725 0.233582 1441833047 0.734619 0.333374 -0.542725 0.233582 1441833047 0.734619 0.333374 -0.542725 0.233582 1441833047 0.734619 0.333374 -0.542725 0.233582 1441833047 0.734619 0.333374 -0.542725 0.233582 1441833047 0.734619 0.333374 -0.542725 0.233582 1441833047 0.733398 0.325500 -0.551636 0.227600 1441833047 0.733398 0.325500 -0.551636 0.227600 1441833047 0.733398 0.325500 -0.551636 0.227600 1441833047 0.733398 0.325500 -0.551636 0.227600 1441833047 0.731689 0.312195 -0.565247 0.218201 1441833047 0.731689 0.312195 -0.565247 0.218201 1441833047 0.731689 0.312195 -0.565247 0.218201 1441833047 0.731689 0.312195 -0.565247 0.218201 1441833047 0.731689 0.312195 -0.565247 0.218201 1441833047 0.731689 0.312195 -0.565247 0.218201 1441833047 0.729919 0.300476 -0.578003 0.206848 1441833047 0.729919 0.300476 -0.578003 0.206848 1441833047 0.729919 0.300476 -0.578003 0.206848 1441833047 0.729919 0.300476 -0.578003 0.206848 1441833047 0.729919 0.300476 -0.578003 0.206848 1441833047 0.729919 0.300476 -0.578003 0.206848 1441833047 0.728394 0.290771 -0.590027 0.191589 1441833047 0.728394 0.290771 -0.590027 0.191589 1441833047 0.728394 0.290771 -0.590027 0.191589 1441833047 0.728394 0.290771 -0.590027 0.191589 1441833047 0.728394 0.290771 -0.590027 0.191589 1441833047 0.728394 0.290771 -0.590027 0.191589 1441833047 0.727234 0.295593 -0.593384 0.177612 1441833047 0.727234 0.295593 -0.593384 0.177612 1441833047 0.727234 0.295593 -0.593384 0.177612 1441833047 0.727234 0.295593 -0.593384 0.177612 1441833047 0.727234 0.295593 -0.593384 0.177612 1441833047 0.727234 0.295593 -0.593384 0.177612 1441833047 0.728149 0.311157 -0.587769 0.165833 1441833047 0.728149 0.311157 -0.587769 0.165833 1441833047 0.728149 0.311157 -0.587769 0.165833 1441833047 0.728149 0.311157 -0.587769 0.165833 1441833047 0.728149 0.311157 -0.587769 0.165833 1441833047 0.728149 0.311157 -0.587769 0.165833 1441833047 0.727051 0.318665 -0.587830 0.156006 1441833047 0.727051 0.318665 -0.587830 0.156006 1441833047 0.727051 0.318665 -0.587830 0.156006 1441833047 0.727051 0.318665 -0.587830 0.156006 1441833047 0.727051 0.318665 -0.587830 0.156006 1441833047 0.727051 0.318665 -0.587830 0.156006 1441833047 0.730225 0.313110 -0.588745 0.148560 1441833047 0.730225 0.313110 -0.588745 0.148560 1441833047 0.730225 0.313110 -0.588745 0.148560 1441833047 0.730225 0.313110 -0.588745 0.148560 1441833047 0.730225 0.313110 -0.588745 0.148560 1441833047 0.730225 0.313110 -0.588745 0.148560 1441833047 0.730225 0.313110 -0.588745 0.148560 1441833047 0.733765 0.303589 -0.589722 0.146790 1441833047 0.733765 0.303589 -0.589722 0.146790 1441833047 0.733765 0.303589 -0.589722 0.146790 1441833047 0.733765 0.303589 -0.589722 0.146790 1441833047 0.733765 0.303589 -0.589722 0.146790 1441833047 0.733765 0.303589 -0.589722 0.146790 1441833047 0.736389 0.295715 -0.589966 0.149048 1441833047 0.736389 0.295715 -0.589966 0.149048 1441833047 0.736389 0.295715 -0.589966 0.149048 1441833047 0.736389 0.295715 -0.589966 0.149048 1441833047 0.736389 0.295715 -0.589966 0.149048 1441833047 0.736389 0.295715 -0.589966 0.149048 1441833047 0.735107 0.302307 -0.585632 0.158630 1441833047 0.735107 0.302307 -0.585632 0.158630 1441833047 0.735107 0.302307 -0.585632 0.158630 1441833047 0.735107 0.302307 -0.585632 0.158630 1441833047 0.735107 0.302307 -0.585632 0.158630 1441833047 0.735107 0.302307 -0.585632 0.158630 1441833047 0.731750 0.317139 -0.578796 0.170166 1441833047 0.731750 0.317139 -0.578796 0.170166 1441833047 0.731750 0.317139 -0.578796 0.170166 1441833048 0.731750 0.317139 -0.578796 0.170166 1441833048 0.731750 0.317139 -0.578796 0.170166 1441833048 0.731750 0.317139 -0.578796 0.170166 1441833048 0.727356 0.336792 -0.568359 0.185547 1441833048 0.727356 0.336792 -0.568359 0.185547 1441833048 0.727356 0.336792 -0.568359 0.185547 1441833048 0.727356 0.336792 -0.568359 0.185547 1441833048 0.727356 0.336792 -0.568359 0.185547 1441833048 0.727356 0.336792 -0.568359 0.185547 1441833048 0.723145 0.355225 -0.555847 0.204468 1441833048 0.723145 0.355225 -0.555847 0.204468 1441833048 0.723145 0.355225 -0.555847 0.204468 1441833048 0.723145 0.355225 -0.555847 0.204468 1441833048 0.723145 0.355225 -0.555847 0.204468 1441833048 0.723145 0.355225 -0.555847 0.204468 1441833048 0.722656 0.358459 -0.548218 0.220581 1441833048 0.722656 0.358459 -0.548218 0.220581 1441833048 0.722656 0.358459 -0.548218 0.220581 1441833048 0.722656 0.358459 -0.548218 0.220581 1441833048 0.722656 0.358459 -0.548218 0.220581 1441833048 0.722656 0.358459 -0.548218 0.220581 1441833048 0.727661 0.345703 -0.549622 0.221191 1441833048 0.727661 0.345703 -0.549622 0.221191 1441833048 0.727661 0.345703 -0.549622 0.221191 1441833048 0.727661 0.345703 -0.549622 0.221191 1441833048 0.727661 0.345703 -0.549622 0.221191 1441833048 0.727661 0.345703 -0.549622 0.221191 1441833048 0.727661 0.345703 -0.549622 0.221191 1441833048 0.734253 0.330872 -0.551453 0.217285 1441833048 0.734253 0.330872 -0.551453 0.217285 1441833048 0.734253 0.330872 -0.551453 0.217285 1441833048 0.734253 0.330872 -0.551453 0.217285 1441833048 0.734253 0.330872 -0.551453 0.217285 1441833048 0.734253 0.330872 -0.551453 0.217285 1441833048 0.736755 0.322205 -0.553040 0.217896 1441833048 0.736755 0.322205 -0.553040 0.217896 1441833048 0.736755 0.322205 -0.553040 0.217896 1441833048 0.736755 0.322205 -0.553040 0.217896 1441833048 0.736755 0.322205 -0.553040 0.217896 1441833048 0.736755 0.322205 -0.553040 0.217896 1441833048 0.739380 0.312988 -0.555359 0.216614 1441833048 0.739380 0.312988 -0.555359 0.216614 1441833048 0.739380 0.312988 -0.555359 0.216614 1441833048 0.739380 0.312988 -0.555359 0.216614 1441833048 0.739380 0.312988 -0.555359 0.216614 1441833048 0.736450 0.312683 -0.556152 0.224854 1441833048 0.736450 0.312683 -0.556152 0.224854 1441833048 0.736450 0.312683 -0.556152 0.224854 1441833048 0.736450 0.312683 -0.556152 0.224854 1441833048 0.736450 0.312683 -0.556152 0.224854 1441833048 0.736450 0.312683 -0.556152 0.224854 1441833048 0.734802 0.319031 -0.550720 0.234314 1441833048 0.734802 0.319031 -0.550720 0.234314 1441833048 0.734802 0.319031 -0.550720 0.234314 1441833048 0.734802 0.319031 -0.550720 0.234314 1441833048 0.734802 0.319031 -0.550720 0.234314 1441833048 0.734802 0.319031 -0.550720 0.234314 1441833048 0.733215 0.320007 -0.549377 0.241089 1441833048 0.733215 0.320007 -0.549377 0.241089 1441833048 0.733215 0.320007 -0.549377 0.241089 1441833048 0.733215 0.320007 -0.549377 0.241089 1441833048 0.733215 0.320007 -0.549377 0.241089 1441833048 0.733215 0.320007 -0.549377 0.241089 1441833048 0.733948 0.310669 -0.556885 0.233826 1441833048 0.733948 0.310669 -0.556885 0.233826 1441833048 0.733948 0.310669 -0.556885 0.233826 1441833048 0.733948 0.310669 -0.556885 0.233826 1441833048 0.733948 0.310669 -0.556885 0.233826 1441833048 0.733948 0.310669 -0.556885 0.233826 1441833048 0.734192 0.299072 -0.568848 0.218750 1441833048 0.734192 0.299072 -0.568848 0.218750 1441833048 0.734192 0.299072 -0.568848 0.218750 1441833048 0.734192 0.299072 -0.568848 0.218750 1441833048 0.734192 0.299072 -0.568848 0.218750 1441833048 0.734192 0.299072 -0.568848 0.218750 1441833048 0.732666 0.293518 -0.579102 0.204224 1441833048 0.732666 0.293518 -0.579102 0.204224 1441833048 0.732666 0.293518 -0.579102 0.204224 1441833048 0.732666 0.293518 -0.579102 0.204224 1441833048 0.732666 0.293518 -0.579102 0.204224 1441833048 0.731079 0.294006 -0.586548 0.187073 1441833048 0.731079 0.294006 -0.586548 0.187073 1441833048 0.731079 0.294006 -0.586548 0.187073 1441833048 0.731079 0.294006 -0.586548 0.187073 1441833048 0.731079 0.294006 -0.586548 0.187073 1441833048 0.731079 0.294006 -0.586548 0.187073 1441833048 0.727966 0.302979 -0.588989 0.177185 1441833048 0.727966 0.302979 -0.588989 0.177185 1441833048 0.727966 0.302979 -0.588989 0.177185 1441833048 0.727966 0.302979 -0.588989 0.177185 1441833048 0.727966 0.302979 -0.588989 0.177185 1441833048 0.727966 0.302979 -0.588989 0.177185 1441833048 0.723572 0.314209 -0.588806 0.176086 1441833048 0.723572 0.314209 -0.588806 0.176086 1441833048 0.723572 0.314209 -0.588806 0.176086 1441833048 0.723572 0.314209 -0.588806 0.176086 1441833048 0.723572 0.314209 -0.588806 0.176086 1441833048 0.723572 0.314209 -0.588806 0.176086 1441833048 0.722473 0.313599 -0.591858 0.171387 1441833048 0.722473 0.313599 -0.591858 0.171387 1441833048 0.722473 0.313599 -0.591858 0.171387 1441833048 0.722473 0.313599 -0.591858 0.171387 1441833048 0.722473 0.313599 -0.591858 0.171387 1441833048 0.722473 0.313599 -0.591858 0.171387 1441833048 0.728210 0.301575 -0.594421 0.159302 1441833048 0.728210 0.301575 -0.594421 0.159302 1441833048 0.728210 0.301575 -0.594421 0.159302 1441833048 0.728210 0.301575 -0.594421 0.159302 1441833048 0.728210 0.301575 -0.594421 0.159302 1441833049 0.728210 0.301575 -0.594421 0.159302 1441833049 0.728210 0.301575 -0.594421 0.159302 1441833049 0.735291 0.289917 -0.594055 0.149414 1441833049 0.735291 0.289917 -0.594055 0.149414 1441833049 0.735291 0.289917 -0.594055 0.149414 1441833049 0.735291 0.289917 -0.594055 0.149414 1441833049 0.735291 0.289917 -0.594055 0.149414 1441833049 0.735291 0.289917 -0.594055 0.149414 1441833049 0.736755 0.290588 -0.591309 0.151855 1441833049 0.736755 0.290588 -0.591309 0.151855 1441833049 0.736755 0.290588 -0.591309 0.151855 1441833049 0.736755 0.290588 -0.591309 0.151855 1441833049 0.736755 0.290588 -0.591309 0.151855 1441833049 0.736755 0.290588 -0.591309 0.151855 1441833049 0.734253 0.301025 -0.585449 0.165649 1441833049 0.734253 0.301025 -0.585449 0.165649 1441833049 0.734253 0.301025 -0.585449 0.165649 1441833049 0.734253 0.301025 -0.585449 0.165649 1441833049 0.734253 0.301025 -0.585449 0.165649 1441833049 0.734253 0.301025 -0.585449 0.165649 1441833049 0.731812 0.316223 -0.575867 0.181091 1441833049 0.731812 0.316223 -0.575867 0.181091 1441833049 0.731812 0.316223 -0.575867 0.181091 1441833049 0.731812 0.316223 -0.575867 0.181091 1441833049 0.728943 0.329773 -0.567444 0.194641 1441833049 0.728943 0.329773 -0.567444 0.194641 1441833049 0.728943 0.329773 -0.567444 0.194641 1441833049 0.728943 0.329773 -0.567444 0.194641 1441833049 0.728943 0.329773 -0.567444 0.194641 1441833049 0.726196 0.343689 -0.558044 0.207581 1441833049 0.726196 0.343689 -0.558044 0.207581 1441833049 0.726196 0.343689 -0.558044 0.207581 1441833049 0.726196 0.343689 -0.558044 0.207581 1441833049 0.726196 0.343689 -0.558044 0.207581 1441833049 0.726196 0.343689 -0.558044 0.207581 1441833049 0.726196 0.343689 -0.558044 0.207581 1441833049 0.725769 0.354126 -0.549011 0.215454 1441833049 0.725769 0.354126 -0.549011 0.215454 1441833049 0.725769 0.354126 -0.549011 0.215454 1441833049 0.725769 0.354126 -0.549011 0.215454 1441833049 0.725769 0.354126 -0.549011 0.215454 1441833049 0.725769 0.354126 -0.549011 0.215454 1441833049 0.726624 0.359009 -0.542480 0.221008 1441833049 0.726624 0.359009 -0.542480 0.221008 1441833049 0.726624 0.359009 -0.542480 0.221008 1441833049 0.726624 0.359009 -0.542480 0.221008 1441833049 0.726624 0.359009 -0.542480 0.221008 1441833049 0.726624 0.359009 -0.542480 0.221008 1441833049 0.728394 0.359985 -0.536621 0.227722 1441833049 0.728394 0.359985 -0.536621 0.227722 1441833049 0.728394 0.359985 -0.536621 0.227722 1441833049 0.728394 0.359985 -0.536621 0.227722 1441833049 0.728394 0.359985 -0.536621 0.227722 1441833049 0.728394 0.359985 -0.536621 0.227722 1441833049 0.728394 0.359985 -0.536621 0.227722 1441833049 0.729797 0.355469 -0.533691 0.237061 1441833049 0.729797 0.355469 -0.533691 0.237061 1441833049 0.729797 0.355469 -0.533691 0.237061 1441833049 0.729797 0.355469 -0.533691 0.237061 1441833049 0.729797 0.355469 -0.533691 0.237061 1441833049 0.729797 0.355469 -0.533691 0.237061 1441833049 0.733093 0.347473 -0.534302 0.237244 1441833049 0.733093 0.347473 -0.534302 0.237244 1441833049 0.733093 0.347473 -0.534302 0.237244 1441833049 0.733093 0.347473 -0.534302 0.237244 1441833049 0.733093 0.347473 -0.534302 0.237244 1441833049 0.733093 0.347473 -0.534302 0.237244 1441833049 0.733093 0.347473 -0.534302 0.237244 1441833049 0.733093 0.344116 -0.535889 0.238525 1441833049 0.733093 0.344116 -0.535889 0.238525 1441833049 0.733093 0.344116 -0.535889 0.238525 1441833049 0.733093 0.344116 -0.535889 0.238525 1441833049 0.733093 0.344116 -0.535889 0.238525 1441833049 0.733093 0.344116 -0.535889 0.238525 1441833049 0.730530 0.344055 -0.536255 0.245728 1441833049 0.730530 0.344055 -0.536255 0.245728 1441833049 0.730530 0.344055 -0.536255 0.245728 1441833049 0.730530 0.344055 -0.536255 0.245728 1441833049 0.730530 0.344055 -0.536255 0.245728 1441833049 0.730530 0.344055 -0.536255 0.245728 1441833049 0.730530 0.344055 -0.536255 0.245728 1441833049 0.729553 0.340149 -0.538086 0.249939 1441833049 0.729553 0.340149 -0.538086 0.249939 1441833049 0.729553 0.340149 -0.538086 0.249939 1441833049 0.729553 0.340149 -0.538086 0.249939 1441833049 0.729553 0.340149 -0.538086 0.249939 1441833049 0.729553 0.340149 -0.538086 0.249939 1441833049 0.730286 0.324890 -0.548767 0.244690 1441833049 0.730286 0.324890 -0.548767 0.244690 1441833049 0.730286 0.324890 -0.548767 0.244690 1441833049 0.730286 0.324890 -0.548767 0.244690 1441833049 0.730225 0.304321 -0.565369 0.233337 1441833049 0.730225 0.304321 -0.565369 0.233337 1441833049 0.730225 0.304321 -0.565369 0.233337 1441833049 0.730225 0.304321 -0.565369 0.233337 1441833049 0.730225 0.304321 -0.565369 0.233337 1441833049 0.730225 0.304321 -0.565369 0.233337 1441833049 0.730225 0.304321 -0.565369 0.233337 1441833049 0.730164 0.283875 -0.583984 0.212708 1441833049 0.730164 0.283875 -0.583984 0.212708 1441833049 0.730164 0.283875 -0.583984 0.212708 1441833049 0.730164 0.283875 -0.583984 0.212708 1441833049 0.730469 0.268372 -0.598633 0.189880 1441833049 0.730469 0.268372 -0.598633 0.189880 1441833049 0.730469 0.268372 -0.598633 0.189880 1441833050 0.730469 0.268372 -0.598633 0.189880 1441833050 0.729797 0.268188 -0.604675 0.172791 1441833050 0.729797 0.268188 -0.604675 0.172791 1441833050 0.729797 0.268188 -0.604675 0.172791 1441833050 0.729797 0.268188 -0.604675 0.172791 1441833050 0.729797 0.268188 -0.604675 0.172791 1441833050 0.729797 0.268188 -0.604675 0.172791 1441833050 0.724731 0.278564 -0.606201 0.172241 1441833050 0.724731 0.278564 -0.606201 0.172241 1441833050 0.724731 0.278564 -0.606201 0.172241 1441833050 0.724731 0.278564 -0.606201 0.172241 1441833050 0.724731 0.278564 -0.606201 0.172241 1441833050 0.724731 0.278564 -0.606201 0.172241 1441833050 0.721313 0.291321 -0.605530 0.167664 1441833050 0.721313 0.291321 -0.605530 0.167664 1441833050 0.721313 0.291321 -0.605530 0.167664 1441833050 0.721313 0.291321 -0.605530 0.167664 1441833050 0.721313 0.291321 -0.605530 0.167664 1441833050 0.721313 0.291321 -0.605530 0.167664 1441833050 0.719604 0.297058 -0.606934 0.159668 1441833050 0.719604 0.297058 -0.606934 0.159668 1441833050 0.719604 0.297058 -0.606934 0.159668 1441833050 0.719604 0.297058 -0.606934 0.159668 1441833050 0.719604 0.297058 -0.606934 0.159668 1441833050 0.719604 0.297058 -0.606934 0.159668 1441833050 0.725281 0.292114 -0.606689 0.143494 1441833050 0.725281 0.292114 -0.606689 0.143494 1441833050 0.725281 0.292114 -0.606689 0.143494 1441833050 0.725281 0.292114 -0.606689 0.143494 1441833050 0.725281 0.292114 -0.606689 0.143494 1441833050 0.725281 0.292114 -0.606689 0.143494 1441833050 0.729736 0.283630 -0.606323 0.139221 1441833050 0.729736 0.283630 -0.606323 0.139221 1441833050 0.729736 0.283630 -0.606323 0.139221 1441833050 0.729736 0.283630 -0.606323 0.139221 1441833050 0.729919 0.293640 -0.598145 0.152344 1441833050 0.729919 0.293640 -0.598145 0.152344 1441833050 0.729919 0.293640 -0.598145 0.152344 1441833050 0.729919 0.293640 -0.598145 0.152344 1441833050 0.727234 0.308167 -0.588806 0.171814 1441833050 0.727234 0.308167 -0.588806 0.171814 1441833050 0.727234 0.308167 -0.588806 0.171814 1441833050 0.727234 0.308167 -0.588806 0.171814 1441833050 0.727234 0.308167 -0.588806 0.171814 1441833050 0.727234 0.308167 -0.588806 0.171814 1441833050 0.725220 0.320313 -0.580200 0.186401 1441833050 0.725220 0.320313 -0.580200 0.186401 1441833050 0.725220 0.320313 -0.580200 0.186401 1441833050 0.725220 0.320313 -0.580200 0.186401 1441833050 0.725220 0.320313 -0.580200 0.186401 1441833050 0.725220 0.320313 -0.580200 0.186401 1441833050 0.723572 0.333435 -0.571228 0.197388 1441833050 0.723572 0.333435 -0.571228 0.197388 1441833050 0.723572 0.333435 -0.571228 0.197388 1441833050 0.723572 0.333435 -0.571228 0.197388 1441833050 0.723572 0.333435 -0.571228 0.197388 1441833050 0.723572 0.333435 -0.571228 0.197388 1441833050 0.723572 0.333435 -0.571228 0.197388 1441833050 0.716797 0.354126 -0.558228 0.221680 1441833050 0.716797 0.354126 -0.558228 0.221680 1441833050 0.716797 0.354126 -0.558228 0.221680 1441833050 0.716797 0.354126 -0.558228 0.221680 1441833050 0.716797 0.354126 -0.558228 0.221680 1441833050 0.716797 0.354126 -0.558228 0.221680 1441833050 0.714661 0.367676 -0.543823 0.241394 1441833050 0.714661 0.367676 -0.543823 0.241394 1441833050 0.714661 0.367676 -0.543823 0.241394 1441833050 0.714661 0.367676 -0.543823 0.241394 1441833050 0.714661 0.367676 -0.543823 0.241394 1441833050 0.714661 0.367676 -0.543823 0.241394 1441833050 0.716614 0.369812 -0.537170 0.247131 1441833050 0.716614 0.369812 -0.537170 0.247131 1441833050 0.716614 0.369812 -0.537170 0.247131 1441833050 0.716614 0.369812 -0.537170 0.247131 1441833050 0.716614 0.369812 -0.537170 0.247131 1441833050 0.716614 0.369812 -0.537170 0.247131 1441833050 0.718079 0.373047 -0.533936 0.245117 1441833050 0.718079 0.373047 -0.533936 0.245117 1441833050 0.718079 0.373047 -0.533936 0.245117 1441833050 0.718079 0.373047 -0.533936 0.245117 1441833050 0.718079 0.373047 -0.533936 0.245117 1441833050 0.718079 0.373047 -0.533936 0.245117 1441833050 0.721619 0.359436 -0.539856 0.241943 1441833050 0.721619 0.359436 -0.539856 0.241943 1441833050 0.721619 0.359436 -0.539856 0.241943 1441833050 0.721619 0.359436 -0.539856 0.241943 1441833050 
0.715454 0.358032 -0.556580 0.223816 1441833053 0.715454 0.358032 -0.556580 0.223816 1441833053 0.715454 0.358032 -0.556580 0.223816 1441833053 0.715454 0.358032 -0.556580 0.223816 1441833053 0.720093 0.373474 -0.542969 0.217163 1441833053 0.720093 0.373474 -0.542969 0.217163 1441833053 0.720093 0.373474 -0.542969 0.217163 1441833053 0.720093 0.373474 -0.542969 0.217163 1441833053 0.720093 0.373474 -0.542969 0.217163 1441833053 0.720093 0.373474 -0.542969 0.217163 1441833053 0.725891 0.370850 -0.535339 0.221008 1441833053 0.725891 0.370850 -0.535339 0.221008 1441833053 0.725891 0.370850 -0.535339 0.221008 1441833054 0.725891 0.370850 -0.535339 0.221008 1441833054 0.725891 0.370850 -0.535339 0.221008 1441833054 0.725891 0.370850 -0.535339 0.221008 1441833054 0.734314 0.346985 -0.513428 0.277039 1441833054 0.734314 0.346985 -0.513428 0.277039 1441833054 0.734314 0.346985 -0.513428 0.277039 1441833054 0.734314 0.346985 -0.513428 0.277039 1441833054 0.734314 0.346985 -0.513428 0.277039 1441833054 0.734314 0.346985 -0.513428 0.277039 1441833054 0.727295 0.290161 -0.479614 0.395935 1441833054 0.727295 0.290161 -0.479614 0.395935 1441833054 0.727295 0.290161 -0.479614 0.395935 1441833054 0.727295 0.290161 -0.479614 0.395935 1441833054 0.727295 0.290161 -0.479614 0.395935 1441833054 0.727295 0.290161 -0.479614 0.395935 1441833054 0.695007 0.189331 -0.426514 0.546936 1441833054 0.695007 0.189331 -0.426514 0.546936 1441833054 0.695007 0.189331 -0.426514 0.546936 1441833054 0.695007 0.189331 -0.426514 0.546936 1441833054 0.695007 0.189331 -0.426514 0.546936 1441833054 0.695007 0.189331 -0.426514 0.546936 1441833054 0.634949 0.137329 -0.379700 0.658630 1441833054 0.634949 0.137329 -0.379700 0.658630 1441833054 0.634949 0.137329 -0.379700 0.658630 1441833054 0.634949 0.137329 -0.379700 0.658630 1441833054 0.634949 0.137329 -0.379700 0.658630 1441833054 0.634949 0.137329 -0.379700 0.658630 1441833054 0.634949 0.137329 -0.379700 0.658630 1441833054 0.604248 0.156616 -0.325073 0.710327 1441833054 0.604248 0.156616 -0.325073 0.710327 1441833054 0.604248 0.156616 -0.325073 0.710327 1441833054 0.604248 0.156616 -0.325073 0.710327 1441833054 0.604248 0.156616 -0.325073 0.710327 1441833054 0.604248 0.156616 -0.325073 0.710327 1441833054 0.611511 0.157104 -0.267517 0.727844 1441833054 0.611511 0.157104 -0.267517 0.727844 1441833054 0.611511 0.157104 -0.267517 0.727844 1441833054 0.611511 0.157104 -0.267517 0.727844 1441833054 0.611511 0.157104 -0.267517 0.727844 1441833054 0.611511 0.157104 -0.267517 0.727844 1441833054 0.622559 0.167725 -0.228638 0.729370 1441833054 0.622559 0.167725 -0.228638 0.729370 1441833054 0.622559 0.167725 -0.228638 0.729370 1441833054 0.622559 0.167725 -0.228638 0.729370 1441833054 0.622559 0.167725 -0.228638 0.729370 1441833054 0.622559 0.167725 -0.228638 0.729370 1441833054 0.635315 0.191833 -0.232056 0.711060 1441833054 0.635315 0.191833 -0.232056 0.711060 1441833054 0.635315 0.191833 -0.232056 0.711060 1441833054 0.635315 0.191833 -0.232056 0.711060 1441833054 0.635315 0.191833 -0.232056 0.711060 1441833054 0.635315 0.191833 -0.232056 0.711060 1441833054 0.661987 0.232605 -0.278992 0.655579 1441833054 0.661987 0.232605 -0.278992 0.655579 1441833054 0.661987 0.232605 -0.278992 0.655579 1441833054 0.661987 0.232605 -0.278992 0.655579 1441833054 0.661987 0.232605 -0.278992 0.655579 1441833054 0.661987 0.232605 -0.278992 0.655579 1441833054 0.682556 0.259705 -0.375000 0.570923 1441833054 0.682556 0.259705 -0.375000 0.570923 1441833054 0.682556 0.259705 -0.375000 0.570923 1441833054 0.682556 0.259705 -0.375000 0.570923 1441833054 0.682556 0.259705 -0.375000 0.570923 1441833054 0.682556 0.259705 -0.375000 0.570923 1441833054 0.715698 0.325012 -0.419617 0.453857 1441833054 0.715698 0.325012 -0.419617 0.453857 1441833054 0.715698 0.325012 -0.419617 0.453857 1441833054 0.715698 0.325012 -0.419617 0.453857 1441833054 0.715698 0.325012 -0.419617 0.453857 1441833054 0.715698 0.325012 -0.419617 0.453857 1441833054 0.715698 0.325012 -0.419617 0.453857 1441833054 0.731628 0.367065 -0.479919 0.315674 1441833054 0.731628 0.367065 -0.479919 0.315674 1441833054 0.731628 0.367065 -0.479919 0.315674 1441833054 0.731628 0.367065 -0.479919 0.315674 1441833054 0.731628 0.367065 -0.479919 0.315674 1441833054 0.731628 0.367065 -0.479919 0.315674 1441833054 0.752319 0.357300 -0.512451 0.208923 1441833054 0.752319 0.357300 -0.512451 0.208923 1441833054 0.752319 0.357300 -0.512451 0.208923 1441833054 0.752319 0.357300 -0.512451 0.208923 1441833054 0.758789 0.323730 -0.533447 0.186584 1441833054 0.758789 0.323730 -0.533447 0.186584 1441833054 0.758789 0.323730 -0.533447 0.186584 1441833054 0.758789 0.323730 -0.533447 0.186584 1441833054 0.758789 0.323730 -0.533447 0.186584 1441833054 0.758789 0.323730 -0.533447 0.186584 1441833054 0.733948 0.340698 -0.539856 0.231934 1441833054 0.733948 0.340698 -0.539856 0.231934 1441833054 0.733948 0.340698 -0.539856 0.231934 1441833054 0.733948 0.340698 -0.539856 0.231934 1441833054 0.733948 0.340698 -0.539856 0.231934 1441833054 0.733948 0.340698 -0.539856 0.231934 1441833054 0.723755 0.386108 -0.518860 0.240540 1441833054 0.723755 0.386108 -0.518860 0.240540 1441833054 0.723755 0.386108 -0.518860 0.240540 1441833054 0.723755 0.386108 -0.518860 0.240540 1441833054 0.723755 0.386108 -0.518860 0.240540 1441833054 0.723755 0.386108 -0.518860 0.240540 1441833054 0.737610 0.370422 -0.532593 0.187195 1441833054 0.737610 0.370422 -0.532593 0.187195 1441833054 0.737610 0.370422 -0.532593 0.187195 1441833054 0.737610 0.370422 -0.532593 0.187195 1441833054 0.737610 0.370422 -0.532593 0.187195 1441833054 0.737610 0.370422 -0.532593 0.187195 1441833054 0.741882 0.350342 -0.542786 0.179504 1441833054 0.741882 0.350342 -0.542786 0.179504 1441833054 0.741882 0.350342 -0.542786 0.179504 1441833054 0.741882 0.350342 -0.542786 0.179504 1441833054 0.741882 0.350342 -0.542786 0.179504 1441833055 0.741882 0.350342 -0.542786 0.179504 1441833055 0.741882 0.350342 -0.542786 0.179504 1441833055 0.736694 0.362183 -0.540344 0.184814 1441833055 0.736694 0.362183 -0.540344 0.184814 1441833055 0.736694 0.362183 -0.540344 0.184814 1441833055 0.736694 0.362183 -0.540344 0.184814 1441833055 0.736694 0.362183 -0.540344 0.184814 1441833055 0.736694 0.362183 -0.540344 0.184814 1441833055 0.727295 0.365601 -0.546021 0.198120 1441833055 0.727295 0.365601 -0.546021 0.198120 1441833055 0.727295 0.365601 -0.546021 0.198120 1441833055 0.727295 0.365601 -0.546021 0.198120 1441833055 0.727295 0.365601 -0.546021 0.198120 1441833055 0.727295 0.365601 -0.546021 0.198120 1441833055 0.727295 0.365601 -0.546021 0.198120 1441833055 0.729248 0.371887 -0.534424 0.210266 1441833055 0.729248 0.371887 -0.534424 0.210266 1441833055 0.729248 0.371887 -0.534424 0.210266 1441833055 0.729248 0.371887 -0.534424 0.210266 1441833055 0.729248 0.371887 -0.534424 0.210266 1441833055 0.729248 0.371887 -0.534424 0.210266 1441833055 0.729248 0.371887 -0.534424 0.210266 1441833055 0.730164 0.354004 -0.526306 0.253967 1441833055 0.730164 0.354004 -0.526306 0.253967 1441833055 0.730164 0.354004 -0.526306 0.253967 1441833055 0.730164 0.354004 -0.526306 0.253967 1441833055 0.730164 0.354004 -0.526306 0.253967 1441833055 0.730164 0.354004 -0.526306 0.253967 1441833055 0.724365 0.328308 -0.496826 0.347290 1441833055 0.724365 0.328308 -0.496826 0.347290 1441833055 0.724365 0.328308 -0.496826 0.347290 1441833055 0.724365 0.328308 -0.496826 0.347290 1441833055 0.724365 0.328308 -0.496826 0.347290 1441833055 0.724365 0.328308 -0.496826 0.347290 1441833055 0.699524 0.265076 -0.455750 0.482361 1441833055 0.699524 0.265076 -0.455750 0.482361 1441833055 0.699524 0.265076 -0.455750 0.482361 1441833055 0.699524 0.265076 -0.455750 0.482361 1441833055 0.699524 0.265076 -0.455750 0.482361 1441833055 0.699524 0.265076 -0.455750 0.482361 1441833055 0.699524 0.265076 -0.455750 0.482361 1441833055 0.656433 0.194336 -0.395691 0.612122 1441833055 0.656433 0.194336 -0.395691 0.612122 1441833055 0.656433 0.194336 -0.395691 0.612122 1441833055 0.656433 0.194336 -0.395691 0.612122 1441833055 0.656433 0.194336 -0.395691 0.612122 1441833055 0.656433 0.194336 -0.395691 0.612122 1441833055 0.616760 0.184692 -0.291870 0.707275 1441833055 0.616760 0.184692 -0.291870 0.707275 1441833055 0.616760 0.184692 -0.291870 0.707275 1441833055 0.616760 0.184692 -0.291870 0.707275 1441833055 0.616760 0.184692 -0.291870 0.707275 1441833055 0.616760 0.184692 -0.291870 0.707275 1441833055 0.616760 0.184692 -0.291870 0.707275 1441833055 0.603577 0.191223 -0.202576 0.747009 1441833055 0.603577 0.191223 -0.202576 0.747009 1441833055 0.603577 0.191223 -0.202576 0.747009 1441833055 0.603577 0.191223 -0.202576 0.747009 1441833055 0.603577 0.191223 -0.202576 0.747009 1441833055 0.603577 0.191223 -0.202576 0.747009 1441833055 0.601135 0.176514 -0.193054 0.755066 1441833055 0.601135 0.176514 -0.193054 0.755066 1441833055 0.601135 0.176514 -0.193054 0.755066 1441833055 0.601135 0.176514 -0.193054 0.755066 1441833055 0.601135 0.176514 -0.193054 0.755066 1441833055 0.601135 0.176514 -0.193054 0.755066 1441833055 0.601135 0.176514 -0.193054 0.755066 1441833055 0.603516 0.174866 -0.190979 0.754028 1441833055 0.603516 0.174866 -0.190979 0.754028 1441833055 0.603516 0.174866 -0.190979 0.754028 1441833055 0.603516 0.174866 -0.190979 0.754028 1441833055 0.603516 0.174866 -0.190979 0.754028 1441833055 0.603516 0.174866 -0.190979 0.754028 1441833055 0.617615 0.198547 -0.205688 0.732666 1441833055 0.617615 0.198547 -0.205688 0.732666 1441833055 0.617615 0.198547 -0.205688 0.732666 1441833055 0.617615 0.198547 -0.205688 0.732666 1441833055 0.617615 0.198547 -0.205688 0.732666 1441833055 0.617615 0.198547 -0.205688 0.732666 1441833055 0.643127 0.244263 -0.257019 0.678650 1441833055 0.643127 0.244263 -0.257019 0.678650 1441833055 0.643127 0.244263 -0.257019 0.678650 1441833055 0.643127 0.244263 -0.257019 0.678650 1441833055 0.671631 0.289917 -0.334473 0.594055 1441833055 0.671631 0.289917 -0.334473 0.594055 1441833055 0.671631 0.289917 -0.334473 0.594055 1441833055 0.671631 0.289917 -0.334473 0.594055 1441833055 0.671631 0.289917 -0.334473 0.594055 1441833055 0.671631 0.289917 -0.334473 0.594055 1441833055 0.671631 0.289917 -0.334473 0.594055 1441833055 0.695007 0.333923 -0.418701 0.479675 1441833055 0.695007 0.333923 -0.418701 0.479675 1441833055 0.695007 0.333923 -0.418701 0.479675 1441833055 0.695007 0.333923 -0.418701 0.479675 1441833055 0.695007 0.333923 -0.418701 0.479675 1441833055 0.695007 0.333923 -0.418701 0.479675 1441833055 0.725464 0.346558 -0.461182 0.375366 1441833055 0.725464 0.346558 -0.461182 0.375366 1441833055 0.725464 0.346558 -0.461182 0.375366 1441833055 0.725464 0.346558 -0.461182 0.375366 1441833055 0.725464 0.346558 -0.461182 0.375366 1441833055 0.725464 0.346558 -0.461182 0.375366 1441833055 0.734741 0.352173 -0.494690 0.302246 1441833055 0.734741 0.352173 -0.494690 0.302246 1441833055 0.734741 0.352173 -0.494690 0.302246 1441833055 0.734741 0.352173 -0.494690 0.302246 1441833055 0.734741 0.352173 -0.494690 0.302246 1441833055 0.734741 0.352173 -0.494690 0.302246 1441833055 0.732788 0.353638 -0.508118 0.282349 1441833055 0.732788 0.353638 -0.508118 0.282349 1441833055 0.732788 0.353638 -0.508118 0.282349 1441833055 0.732788 0.353638 -0.508118 0.282349 1441833055 0.732788 0.353638 -0.508118 0.282349 1441833056 0.732788 0.353638 -0.508118 0.282349 1441833056 0.713196 0.357544 -0.519287 0.306274 1441833056 0.713196 0.357544 -0.519287 0.306274 1441833056 0.713196 0.357544 -0.519287 0.306274 1441833056 0.713196 0.357544 -0.519287 0.306274 1441833056 0.713196 0.357544 -0.519287 0.306274 1441833056 0.713196 0.357544 -0.519287 0.306274 1441833056 0.708069 0.396301 -0.512146 0.281372 1441833056 0.708069 0.396301 -0.512146 0.281372 1441833056 0.708069 0.396301 -0.512146 0.281372 1441833056 0.708069 0.396301 -0.512146 0.281372 1441833056 0.708069 0.396301 -0.512146 0.281372 1441833056 0.708069 0.396301 -0.512146 0.281372 1441833056 0.708069 0.396301 -0.512146 0.281372 1441833056 0.733337 0.394409 -0.522156 0.184448 1441833056 0.733337 0.394409 -0.522156 0.184448 1441833056 0.733337 0.394409 -0.522156 0.184448 1441833056 0.733337 0.394409 -0.522156 0.184448 1441833056 0.733337 0.394409 -0.522156 0.184448 1441833056 0.733337 0.394409 -0.522156 0.184448 1441833056 0.743774 0.374878 -0.534607 0.142944 1441833056 0.743774 0.374878 -0.534607 0.142944 1441833056 0.743774 0.374878 -0.534607 0.142944 1441833056 0.743774 0.374878 -0.534607 0.142944 1441833056 0.743774 0.374878 -0.534607 0.142944 1441833056 0.734680 0.404053 -0.516968 0.172302 1441833056 0.734680 0.404053 -0.516968 0.172302 1441833056 0.734680 0.404053 -0.516968 0.172302 1441833056 0.734680 0.404053 -0.516968 0.172302 1441833056 0.734680 0.404053 -0.516968 0.172302 1441833056 0.734680 0.404053 -0.516968 0.172302 1441833056 0.735718 0.393799 -0.526184 0.163452 1441833056 0.735718 0.393799 -0.526184 0.163452 1441833056 0.735718 0.393799 -0.526184 0.163452 1441833056 0.735718 0.393799 -0.526184 0.163452 1441833056 0.735718 0.393799 -0.526184 0.163452 1441833056 0.735718 0.393799 -0.526184 0.163452 1441833056 0.735718 0.393799 -0.526184 0.163452 1441833056 0.738220 0.392944 -0.519592 0.174927 1441833056 0.738220 0.392944 -0.519592 0.174927 1441833056 0.738220 0.392944 -0.519592 0.174927 1441833056 0.738220 0.392944 -0.519592 0.174927 1441833056 0.738220 0.392944 -0.519592 0.174927 1441833056 0.738220 0.392944 -0.519592 0.174927 1441833056 0.742188 0.374329 -0.511780 0.216858 1441833056 0.742188 0.374329 -0.511780 0.216858 1441833056 0.742188 0.374329 -0.511780 0.216858 1441833056 0.742188 0.374329 -0.511780 0.216858 1441833056 0.742188 0.374329 -0.511780 0.216858 1441833056 0.742188 0.374329 -0.511780 0.216858 1441833056 0.734436 0.357849 -0.481873 0.316711 1441833056 0.734436 0.357849 -0.481873 0.316711 1441833056 0.734436 0.357849 -0.481873 0.316711 1441833056 0.734436 0.357849 -0.481873 0.316711 1441833056 0.734436 0.357849 -0.481873 0.316711 1441833056 0.734436 0.357849 -0.481873 0.316711 1441833056 0.711975 0.320313 -0.429688 0.453613 1441833056 0.711975 0.320313 -0.429688 0.453613 1441833056 0.711975 0.320313 -0.429688 0.453613 1441833056 0.711975 0.320313 -0.429688 0.453613 1441833056 0.711975 0.320313 -0.429688 0.453613 1441833056 0.711975 0.320313 -0.429688 0.453613 1441833056 0.678345 0.249023 -0.356323 0.592285 1441833056 0.678345 0.249023 -0.356323 0.592285 1441833056 0.678345 0.249023 -0.356323 0.592285 1441833056 0.678345 0.249023 -0.356323 0.592285 1441833056 0.678345 0.249023 -0.356323 0.592285 1441833056 0.678345 0.249023 -0.356323 0.592285 1441833056 0.678345 0.249023 -0.356323 0.592285 1441833056 0.646118 0.182861 -0.281921 0.685242 1441833056 0.646118 0.182861 -0.281921 0.685242 1441833056 0.646118 0.182861 -0.281921 0.685242 1441833056 0.646118 0.182861 -0.281921 0.685242 1441833056 0.646118 0.182861 -0.281921 0.685242 1441833056 0.623840 0.155396 -0.214050 0.735352 1441833056 0.623840 0.155396 -0.214050 0.735352 1441833056 0.623840 0.155396 -0.214050 0.735352 1441833056 0.623840 0.155396 -0.214050 0.735352 1441833056 0.623840 0.155396 -0.214050 0.735352 1441833056 0.623840 0.155396 -0.214050 0.735352 1441833056 0.623840 0.155396 -0.214050 0.735352 1441833056 0.616333 0.147583 -0.175293 0.753357 1441833056 0.616333 0.147583 -0.175293 0.753357 1441833056 0.616333 0.147583 -0.175293 0.753357 1441833056 0.616333 0.147583 -0.175293 0.753357 1441833056 0.616333 0.147583 -0.175293 0.753357 1441833056 0.616333 0.147583 -0.175293 0.753357 1441833056 0.610229 0.138977 -0.190735 0.756226 1441833056 0.610229 0.138977 -0.190735 0.756226 1441833056 0.610229 0.138977 -0.190735 0.756226 1441833056 0.610229 0.138977 -0.190735 0.756226 1441833056 0.610229 0.138977 -0.190735 0.756226 1441833056 0.610229 0.138977 -0.190735 0.756226 1441833056 0.613586 0.147095 -0.191345 0.751770 1441833056 0.613586 0.147095 -0.191345 0.751770 1441833056 0.613586 0.147095 -0.191345 0.751770 1441833056 0.613586 0.147095 -0.191345 0.751770 1441833056 0.613586 0.147095 -0.191345 0.751770 1441833056 0.613586 0.147095 -0.191345 0.751770 1441833056 0.618469 0.154053 -0.204102 0.742981 1441833056 0.618469 0.154053 -0.204102 0.742981 1441833056 0.618469 0.154053 -0.204102 0.742981 1441833056 0.618469 0.154053 -0.204102 0.742981 1441833056 0.618469 0.154053 -0.204102 0.742981 1441833056 0.618469 0.154053 -0.204102 0.742981 1441833056 0.629517 0.187561 -0.220032 0.721130 1441833056 0.629517 0.187561 -0.220032 0.721130 1441833056 0.629517 0.187561 -0.220032 0.721130 1441833056 0.629517 0.187561 -0.220032 0.721130 1441833056 0.629517 0.187561 -0.220032 0.721130 1441833056 0.629517 0.187561 -0.220032 0.721130 1441833057 0.645935 0.246460 -0.253296 0.676575 1441833057 0.645935 0.246460 -0.253296 0.676575 1441833057 0.645935 0.246460 -0.253296 0.676575 1441833057 0.645935 0.246460 -0.253296 0.676575 1441833057 0.645935 0.246460 -0.253296 0.676575 1441833057 0.664795 0.321289 -0.320251 0.593445 1441833057 0.664795 0.321289 -0.320251 0.593445 1441833057 0.664795 0.321289 -0.320251 0.593445 1441833057 0.664795 0.321289 -0.320251 0.593445 1441833057 0.664795 0.321289 -0.320251 0.593445 1441833057 0.664795 0.321289 -0.320251 0.593445 1441833057 0.683899 0.375366 -0.405640 0.476135 1441833057 0.683899 0.375366 -0.405640 0.476135 1441833057 0.683899 0.375366 -0.405640 0.476135 1441833057 0.683899 0.375366 -0.405640 0.476135 1441833057 0.683899 0.375366 -0.405640 0.476135 1441833057 0.683899 0.375366 -0.405640 0.476135 1441833057 0.683899 0.375366 -0.405640 0.476135 1441833057 0.712097 0.373901 -0.470154 0.363403 1441833057 0.712097 0.373901 -0.470154 0.363403 1441833057 0.712097 0.373901 -0.470154 0.363403 1441833057 0.728455 0.348511 -0.514587 0.288269 1441833057 0.728455 0.348511 -0.514587 0.288269 1441833057 0.728455 0.348511 -0.514587 0.288269 1441833057 0.728455 0.348511 -0.514587 0.288269 1441833057 0.728455 0.348511 -0.514587 0.288269 1441833057 0.735718 0.305969 -0.540649 0.269775 1441833057 0.735718 0.305969 -0.540649 0.269775 1441833057 0.735718 0.305969 -0.540649 0.269775 1441833057 0.735718 0.305969 -0.540649 0.269775 1441833057 0.735718 0.305969 -0.540649 0.269775 1441833057 0.735718 0.305969 -0.540649 0.269775 1441833057 0.730896 0.311279 -0.536987 0.283569 1441833057 0.730896 0.311279 -0.536987 0.283569 1441833057 0.730896 0.311279 -0.536987 0.283569 1441833057 0.730896 0.311279 -0.536987 0.283569 1441833057 0.730896 0.311279 -0.536987 0.283569 1441833057 0.730896 0.311279 -0.536987 0.283569 1441833057 0.737183 0.338440 -0.528687 0.250000 1441833057 0.737183 0.338440 -0.528687 0.250000 1441833057 0.737183 0.338440 -0.528687 0.250000 1441833057 0.737183 0.338440 -0.528687 0.250000 1441833057 0.737183 0.338440 -0.528687 0.250000 1441833057 0.737183 0.338440 -0.528687 0.250000 1441833057 0.737183 0.338440 -0.528687 0.250000 1441833057 0.740234 0.351440 -0.537720 0.198364 1441833057 0.740234 0.351440 -0.537720 0.198364 1441833057 0.740234 0.351440 -0.537720 0.198364 1441833057 0.740234 0.351440 -0.537720 0.198364 1441833057 0.740234 0.351440 -0.537720 0.198364 1441833057 0.740234 0.351440 -0.537720 0.198364 1441833057 0.734375 0.360535 -0.539246 0.199646 1441833057 0.734375 0.360535 -0.539246 0.199646 1441833057 0.734375 0.360535 -0.539246 0.199646 1441833057 0.734375 0.360535 -0.539246 0.199646 1441833057 0.734375 0.360535 -0.539246 0.199646 1441833057 0.727722 0.356445 -0.546265 0.211975 1441833057 0.727722 0.356445 -0.546265 0.211975 1441833057 0.727722 0.356445 -0.546265 0.211975 1441833057 0.727722 0.356445 -0.546265 0.211975 1441833057 0.727722 0.356445 -0.546265 0.211975 1441833057 0.727722 0.356445 -0.546265 0.211975 1441833057 0.724915 0.347168 -0.549316 0.228394 1441833057 0.724915 0.347168 -0.549316 0.228394 1441833057 0.724915 0.347168 -0.549316 0.228394 1441833057 0.724915 0.347168 -0.549316 0.228394 1441833057 0.724915 0.347168 -0.549316 0.228394 1441833057 0.724915 0.347168 -0.549316 0.228394 1441833057 0.725403 0.337830 -0.546021 0.248047 1441833057 0.725403 0.337830 -0.546021 0.248047 1441833057 0.725403 0.337830 -0.546021 0.248047 1441833057 0.725403 0.337830 -0.546021 0.248047 1441833057 0.725403 0.337830 -0.546021 0.248047 1441833057 0.725403 0.337830 -0.546021 0.248047 1441833057 0.725891 0.310486 -0.533875 0.302734 1441833057 0.725891 0.310486 -0.533875 0.302734 1441833057 0.725891 0.310486 -0.533875 0.302734 1441833057 0.719971 0.258545 -0.494690 0.412354 1441833057 0.719971 0.258545 -0.494690 0.412354 1441833057 0.719971 0.258545 -0.494690 0.412354 1441833057 0.719971 0.258545 -0.494690 0.412354 1441833057 0.719971 0.258545 -0.494690 0.412354 1441833057 0.719971 0.258545 -0.494690 0.412354 1441833057 0.719971 0.258545 -0.494690 0.412354 1441833057 0.685852 0.206421 -0.424438 0.553894 1441833057 0.685852 0.206421 -0.424438 0.553894 1441833057 0.685852 0.206421 -0.424438 0.553894 1441833057 0.685852 0.206421 -0.424438 0.553894 1441833057 0.685852 0.206421 -0.424438 0.553894 1441833057 0.685852 0.206421 -0.424438 0.553894 1441833057 0.685852 0.206421 -0.424438 0.553894 1441833057 0.639038 0.153015 -0.323059 0.680969 1441833057 0.639038 0.153015 -0.323059 0.680969 1441833057 0.639038 0.153015 -0.323059 0.680969 1441833057 0.639038 0.153015 -0.323059 0.680969 1441833057 0.639038 0.153015 -0.323059 0.680969 1441833057 0.639038 0.153015 -0.323059 0.680969 1441833057 0.590271 0.136658 -0.244080 0.757141 1441833057 0.590271 0.136658 -0.244080 0.757141 1441833057 0.590271 0.136658 -0.244080 0.757141 1441833057 0.590271 0.136658 -0.244080 0.757141 1441833057 0.590271 0.136658 -0.244080 0.757141 1441833057 0.590271 0.136658 -0.244080 0.757141 1441833057 0.571533 0.138367 -0.148865 0.794922 1441833058 0.571533 0.138367 -0.148865 0.794922 1441833058 0.571533 0.138367 -0.148865 0.794922 1441833058 0.571533 0.138367 -0.148865 0.794922 1441833058 0.571533 0.138367 -0.148865 0.794922 1441833058 0.571533 0.138367 -0.148865 0.794922 1441833058 0.571533 0.138367 -0.148865 0.794922 1441833058 0.562317 0.131775 -0.148560 0.802673 1441833058 0.562317 0.131775 -0.148560 0.802673 1441833058 0.562317 0.131775 -0.148560 0.802673 1441833058 0.562317 0.131775 -0.148560 0.802673 1441833058 0.562317 0.131775 -0.148560 0.802673 1441833058 0.562317 0.131775 -0.148560 0.802673 1441833058 0.563965 0.112000 -0.171204 0.799988 1441833058 0.563965 0.112000 -0.171204 0.799988 1441833058 0.563965 0.112000 -0.171204 0.799988 1441833058 0.563965 0.112000 -0.171204 0.799988 1441833058 0.563965 0.112000 -0.171204 0.799988 1441833058 0.563965 0.112000 -0.171204 0.799988 1441833058 0.570984 0.124146 -0.175476 0.792236 1441833058 0.570984 0.124146 -0.175476 0.792236 1441833058 0.570984 0.124146 -0.175476 0.792236 1441833058 0.570984 0.124146 -0.175476 0.792236 1441833058 0.570984 0.124146 -0.175476 0.792236 1441833058 0.570984 0.124146 -0.175476 0.792236 1441833058 0.583801 0.152893 -0.186890 0.775085 1441833058 0.583801 0.152893 -0.186890 0.775085 1441833058 0.583801 0.152893 -0.186890 0.775085 1441833058 0.583801 0.152893 -0.186890 0.775085 1441833058 0.583801 0.152893 -0.186890 0.775085 1441833058 0.583801 0.152893 -0.186890 0.775085 1441833058 0.612488 0.206848 -0.234924 0.725830 1441833058 0.612488 0.206848 -0.234924 0.725830 1441833058 0.612488 0.206848 -0.234924 0.725830 1441833058 0.612488 0.206848 -0.234924 0.725830 1441833058 0.612488 0.206848 -0.234924 0.725830 1441833058 0.612488 0.206848 -0.234924 0.725830 1441833058 0.638672 0.283447 -0.297546 0.650513 1441833058 0.638672 0.283447 -0.297546 0.650513 1441833058 0.638672 0.283447 -0.297546 0.650513 1441833058 0.638672 0.283447 -0.297546 0.650513 1441833058 0.638672 0.283447 -0.297546 0.650513 1441833058 0.638672 0.283447 -0.297546 0.650513 1441833058 0.665100 0.353577 -0.388550 0.530640 1441833058 0.665100 0.353577 -0.388550 0.530640 1441833058 0.665100 0.353577 -0.388550 0.530640 1441833058 0.665100 0.353577 -0.388550 0.530640 1441833058 0.665100 0.353577 -0.388550 0.530640 1441833058 0.665100 0.353577 -0.388550 0.530640 1441833058 0.694580 0.374817 -0.466980 0.398743 1441833058 0.694580 0.374817 -0.466980 0.398743 1441833058 0.694580 0.374817 -0.466980 0.398743 1441833058 0.694580 0.374817 -0.466980 0.398743 1441833058 0.694580 0.374817 -0.466980 0.398743 1441833058 0.694580 0.374817 -0.466980 0.398743 1441833058 0.721619 0.366577 -0.515991 0.280334 1441833058 0.721619 0.366577 -0.515991 0.280334 1441833058 0.721619 0.366577 -0.515991 0.280334 1441833058 0.721619 0.366577 -0.515991 0.280334 1441833058 0.721619 0.366577 -0.515991 0.280334 1441833058 0.721619 0.366577 -0.515991 0.280334 1441833058 0.729065 0.304199 -0.558838 0.252197 1441833058 0.729065 0.304199 -0.558838 0.252197 1441833058 0.729065 0.304199 -0.558838 0.252197 1441833058 0.729065 0.304199 -0.558838 0.252197 1441833058 0.729065 0.304199 -0.558838 0.252197 1441833058 0.729065 0.304199 -0.558838 0.252197 1441833058 0.716797 0.329224 -0.547302 0.279724 1441833058 0.716797 0.329224 -0.547302 0.279724 1441833058 0.716797 0.329224 -0.547302 0.279724 1441833058 0.716797 0.329224 -0.547302 0.279724 1441833058 0.716797 0.329224 -0.547302 0.279724 1441833058 0.738525 0.368591 -0.519287 0.221252 1441833058 0.738525 0.368591 -0.519287 0.221252 1441833058 0.738525 0.368591 -0.519287 0.221252 1441833058 0.738525 0.368591 -0.519287 0.221252 1441833058 0.738525 0.368591 -0.519287 0.221252 1441833058 0.738525 0.368591 -0.519287 0.221252 1441833058 0.746765 0.354187 -0.536499 0.170410 1441833058 0.746765 0.354187 -0.536499 0.170410 1441833058 0.746765 0.354187 -0.536499 0.170410 1441833058 0.746765 0.354187 -0.536499 0.170410 1441833058 0.746765 0.354187 -0.536499 0.170410 1441833058 0.746765 0.354187 -0.536499 0.170410 1441833058 0.735046 0.383484 -0.517944 0.210693 1441833058 0.735046 0.383484 -0.517944 0.210693 1441833058 0.735046 0.383484 -0.517944 0.210693 1441833058 0.735046 0.383484 -0.517944 0.210693 1441833058 0.735046 0.383484 -0.517944 0.210693 1441833058 0.735046 0.383484 -0.517944 0.210693 1441833058 0.727295 0.377991 -0.529785 0.217957 1441833058 0.727295 0.377991 -0.529785 0.217957 1441833058 0.727295 0.377991 -0.529785 0.217957 1441833058 0.727295 0.377991 -0.529785 0.217957 1441833058 0.727295 0.377991 -0.529785 0.217957 1441833058 0.727295 0.377991 -0.529785 0.217957 1441833058 0.725403 0.364807 -0.527710 0.249390 1441833058 0.725403 0.364807 -0.527710 0.249390 1441833058 0.725403 0.364807 -0.527710 0.249390 1441833058 0.725403 0.364807 -0.527710 0.249390 1441833058 0.725403 0.364807 -0.527710 0.249390 1441833058 0.725403 0.364807 -0.527710 0.249390 1441833058 0.718506 0.339172 -0.519592 0.314148 1441833058 0.718506 0.339172 -0.519592 0.314148 1441833058 0.718506 0.339172 -0.519592 0.314148 1441833058 0.718506 0.339172 -0.519592 0.314148 1441833058 0.718506 0.339172 -0.519592 0.314148 1441833058 0.718506 0.339172 -0.519592 0.314148 1441833058 0.709351 0.302917 -0.489563 0.406616 1441833058 0.709351 0.302917 -0.489563 0.406616 1441833059 0.709351 0.302917 -0.489563 0.406616 1441833059 0.678772 0.266296 -0.417847 0.541992 1441833059 0.678772 0.266296 -0.417847 0.541992 1441833059 0.678772 0.266296 -0.417847 0.541992 1441833059 0.678772 0.266296 -0.417847 0.541992 1441833059 0.678772 0.266296 -0.417847 0.541992 1441833059 0.630676 0.226563 -0.321777 0.668762 1441833059 0.630676 0.226563 -0.321777 0.668762 1441833059 0.630676 0.226563 -0.321777 0.668762 1441833059 0.630676 0.226563 -0.321777 0.668762 1441833059 0.630676 0.226563 -0.321777 0.668762 1441833059 0.630676 0.226563 -0.321777 0.668762 1441833059 0.630676 0.226563 -0.321777 0.668762 1441833059 0.599854 0.183716 -0.239624 0.740906 1441833059 0.599854 0.183716 -0.239624 0.740906 1441833059 0.599854 0.183716 -0.239624 0.740906 1441833059 
0.703857 0.352051 -0.558838 0.261353 1441833061 0.703857 0.352051 -0.558838 0.261353 1441833061 0.702698 0.356628 -0.556030 0.264343 1441833061 0.702698 0.356628 -0.556030 0.264343 1441833061 0.702698 0.356628 -0.556030 0.264343 1441833061 0.702698 0.356628 -0.556030 0.264343 1441833061 0.702698 0.356628 -0.556030 0.264343 1441833061 0.702698 0.356628 -0.556030 0.264343 1441833061 0.696899 0.373657 -0.546265 0.276123 1441833061 0.696899 0.373657 -0.546265 0.276123 1441833061 0.696899 0.373657 -0.546265 0.276123 1441833061 0.696899 0.373657 -0.546265 0.276123 1441833061 0.696899 0.373657 -0.546265 0.276123 1441833061 0.696899 0.373657 -0.546265 0.276123 1441833061 0.691711 0.389038 -0.534973 0.289673 1441833061 0.691711 0.389038 -0.534973 0.289673 1441833061 0.691711 0.389038 -0.534973 0.289673 1441833061 0.691711 0.389038 -0.534973 0.289673 1441833061 0.691711 0.389038 -0.534973 0.289673 1441833061 0.694397 0.390503 -0.529114 0.292053 1441833061 0.694397 0.390503 -0.529114 0.292053 1441833061 0.694397 0.390503 -0.529114 0.292053 1441833061 0.694397 0.390503 -0.529114 0.292053 1441833061 0.694397 0.390503 -0.529114 0.292053 1441833061 0.694397 0.390503 -0.529114 0.292053 1441833061 0.700928 0.383301 -0.530701 0.282959 1441833061 0.700928 0.383301 -0.530701 0.282959 1441833061 0.700928 0.383301 -0.530701 0.282959 1441833061 0.700928 0.383301 -0.530701 0.282959 1441833061 0.700928 0.383301 -0.530701 0.282959 1441833061 0.700928 0.383301 -0.530701 0.282959 1441833061 0.704285 0.380615 -0.528381 0.282593 1441833061 0.704285 0.380615 -0.528381 0.282593 1441833061 0.704285 0.380615 -0.528381 0.282593 1441833061 0.704285 0.380615 -0.528381 0.282593 1441833061 0.704285 0.380615 -0.528381 0.282593 1441833061 0.704285 0.380615 -0.528381 0.282593 1441833061 0.708008 0.375488 -0.527649 0.281616 1441833061 0.708008 0.375488 -0.527649 0.281616 1441833061 0.708008 0.375488 -0.527649 0.281616 1441833061 0.708008 0.375488 -0.527649 0.281616 1441833061 0.708008 0.375488 -0.527649 0.281616 1441833061 0.708008 0.375488 -0.527649 0.281616 1441833061 0.711182 0.364807 -0.531738 0.279846 1441833061 0.711182 0.364807 -0.531738 0.279846 1441833061 0.711182 0.364807 -0.531738 0.279846 1441833061 0.711182 0.364807 -0.531738 0.279846 1441833061 0.711182 0.364807 -0.531738 0.279846 1441833061 0.711975 0.356628 -0.535156 0.281921 1441833062 0.711975 0.356628 -0.535156 0.281921 1441833062 0.711975 0.356628 -0.535156 0.281921 1441833062 0.711975 0.356628 -0.535156 0.281921 1441833062 0.711975 0.356628 -0.535156 0.281921 1441833062 0.711975 0.356628 -0.535156 0.281921 1441833062 0.713074 0.346130 -0.541748 0.279541 1441833062 0.713074 0.346130 -0.541748 0.279541 1441833062 0.713074 0.346130 -0.541748 0.279541 1441833062 0.713074 0.346130 -0.541748 0.279541 1441833062 0.713074 0.346130 -0.541748 0.279541 1441833062 0.713074 0.346130 -0.541748 0.279541 1441833062 0.716370 0.327881 -0.555176 0.266541 1441833062 0.716370 0.327881 -0.555176 0.266541 1441833062 0.716370 0.327881 -0.555176 0.266541 1441833062 0.716370 0.327881 -0.555176 0.266541 1441833062 0.716370 0.327881 -0.555176 0.266541 1441833062 0.716370 0.327881 -0.555176 0.266541 1441833062 0.716370 0.327881 -0.555176 0.266541 1441833062 0.716797 0.309448 -0.570557 0.254639 1441833062 0.716797 0.309448 -0.570557 0.254639 1441833062 0.716797 0.309448 -0.570557 0.254639 1441833062 0.716797 0.309448 -0.570557 0.254639 1441833062 0.716797 0.309448 -0.570557 0.254639 1441833062 0.716797 0.309448 -0.570557 0.254639 1441833062 0.715759 0.299561 -0.580994 0.245667 1441833062 0.715759 0.299561 -0.580994 0.245667 1441833062 0.715759 0.299561 -0.580994 0.245667 1441833062 0.715759 0.299561 -0.580994 0.245667 1441833062 0.715759 0.299561 -0.580994 0.245667 1441833062 0.715759 0.299561 -0.580994 0.245667 1441833062 0.713867 0.300049 -0.587219 0.235657 1441833062 0.713867 0.300049 -0.587219 0.235657 1441833062 0.713867 0.300049 -0.587219 0.235657 1441833062 0.713867 0.300049 -0.587219 0.235657 1441833062 0.713867 0.300049 -0.587219 0.235657 1441833062 0.713867 0.300049 -0.587219 0.235657 1441833062 0.713867 0.300049 -0.587219 0.235657 1441833062 0.709412 0.306580 -0.589539 0.234802 1441833062 0.709412 0.306580 -0.589539 0.234802 1441833062 0.709412 0.306580 -0.589539 0.234802 1441833062 0.709412 0.306580 -0.589539 0.234802 1441833062 0.709412 0.306580 -0.589539 0.234802 1441833062 0.707764 0.313110 -0.590210 0.229553 1441833062 0.707764 0.313110 -0.590210 0.229553 1441833062 0.707764 0.313110 -0.590210 0.229553 1441833062 0.707764 0.313110 -0.590210 0.229553 1441833062 0.707764 0.313110 -0.590210 0.229553 1441833062 0.707764 0.313110 -0.590210 0.229553 1441833062 0.707581 0.314331 -0.594177 0.217773 1441833062 0.707581 0.314331 -0.594177 0.217773 1441833062 0.707581 0.314331 -0.594177 0.217773 1441833062 0.707581 0.314331 -0.594177 0.217773 1441833062 0.707581 0.314331 -0.594177 0.217773 1441833062 0.707581 0.314331 -0.594177 0.217773 1441833062 0.710693 0.315613 -0.596130 0.199646 1441833062 0.710693 0.315613 -0.596130 0.199646 1441833062 0.710693 0.315613 -0.596130 0.199646 1441833062 0.710693 0.315613 -0.596130 0.199646 1441833062 0.710693 0.315613 -0.596130 0.199646 1441833062 0.710693 0.315613 -0.596130 0.199646 1441833062 0.710693 0.315613 -0.596130 0.199646 1441833062 0.714050 0.316406 -0.594238 0.191895 1441833062 0.714050 0.316406 -0.594238 0.191895 1441833062 0.714050 0.316406 -0.594238 0.191895 1441833062 0.714050 0.316406 -0.594238 0.191895 1441833062 0.714050 0.316406 -0.594238 0.191895 1441833062 0.714050 0.316406 -0.594238 0.191895 1441833062 0.715332 0.318359 -0.589172 0.199524 1441833062 0.715332 0.318359 -0.589172 0.199524 1441833062 0.715332 0.318359 -0.589172 0.199524 1441833062 0.715332 0.318359 -0.589172 0.199524 1441833062 0.715332 0.318359 -0.589172 0.199524 1441833062 0.715332 0.318359 -0.589172 0.199524 1441833062 0.714722 0.322815 -0.583618 0.210449 1441833062 0.714722 0.322815 -0.583618 0.210449 1441833062 0.714722 0.322815 -0.583618 0.210449 1441833062 0.714722 0.322815 -0.583618 0.210449 1441833062 0.714722 0.322815 -0.583618 0.210449 1441833062 0.714722 0.322815 -0.583618 0.210449 1441833062 0.714783 0.331360 -0.574707 0.221313 1441833062 0.714783 0.331360 -0.574707 0.221313 1441833062 0.714783 0.331360 -0.574707 0.221313 1441833062 0.714783 0.331360 -0.574707 0.221313 1441833062 0.714783 0.331360 -0.574707 0.221313 1441833062 0.714783 0.331360 -0.574707 0.221313 1441833062 0.715210 0.340881 -0.565613 0.228821 1441833062 0.715210 0.340881 -0.565613 0.228821 1441833062 0.715210 0.340881 -0.565613 0.228821 1441833062 0.715210 0.340881 -0.565613 0.228821 1441833062 0.714355 0.357056 -0.552185 0.239319 1441833062 0.714355 0.357056 -0.552185 0.239319 1441833062 0.714355 0.357056 -0.552185 0.239319 1441833062 0.714355 0.357056 -0.552185 0.239319 1441833062 0.714355 0.357056 -0.552185 0.239319 1441833062 0.714355 0.357056 -0.552185 0.239319 1441833062 0.715210 0.372498 -0.536438 0.248718 1441833062 0.715210 0.372498 -0.536438 0.248718 1441833062 0.715210 0.372498 -0.536438 0.248718 1441833062 0.715210 0.372498 -0.536438 0.248718 1441833062 0.715210 0.372498 -0.536438 0.248718 1441833062 0.715210 0.372498 -0.536438 0.248718 1441833062 0.719727 0.373108 -0.528870 0.250916 1441833062 0.719727 0.373108 -0.528870 0.250916 1441833062 0.719727 0.373108 -0.528870 0.250916 1441833062 0.719727 0.373108 -0.528870 0.250916 1441833062 0.719727 0.373108 -0.528870 0.250916 1441833062 0.719727 0.373108 -0.528870 0.250916 1441833062 0.724670 0.372314 -0.521423 0.253723 1441833063 0.724670 0.372314 -0.521423 0.253723 1441833063 0.724670 0.372314 -0.521423 0.253723 1441833063 0.724670 0.372314 -0.521423 0.253723 1441833063 0.724670 0.372314 -0.521423 0.253723 1441833063 0.724670 0.372314 -0.521423 0.253723 1441833063 0.725708 0.371582 -0.516296 0.261963 1441833063 0.725708 0.371582 -0.516296 0.261963 1441833063 0.725708 0.371582 -0.516296 0.261963 1441833063 0.725708 0.371582 -0.516296 0.261963 1441833063 0.725708 0.371582 -0.516296 0.261963 1441833063 0.725708 0.371582 -0.516296 0.261963 1441833063 0.725708 0.371582 -0.516296 0.261963 1441833063 0.728210 0.365417 -0.515503 0.265198 1441833063 0.728210 0.365417 -0.515503 0.265198 1441833063 0.728210 0.365417 -0.515503 0.265198 1441833063 0.728210 0.365417 -0.515503 0.265198 1441833063 0.728210 0.365417 -0.515503 0.265198 1441833063 0.730591 0.359741 -0.516357 0.264893 1441833063 0.730591 0.359741 -0.516357 0.264893 1441833063 0.730591 0.359741 -0.516357 0.264893 1441833063 0.730591 0.359741 -0.516357 0.264893 1441833063 0.730591 0.359741 -0.516357 0.264893 1441833063 0.730652 0.356262 -0.518188 0.265747 1441833063 0.730652 0.356262 -0.518188 0.265747 1441833063 0.730652 0.356262 -0.518188 0.265747 1441833063 0.730652 0.356262 -0.518188 0.265747 1441833063 0.730652 0.356262 -0.518188 0.265747 1441833063 0.730652 0.356262 -0.518188 0.265747 1441833063 0.730652 0.356262 -0.518188 0.265747 1441833063 0.731079 0.344727 -0.526855 0.262878 1441833063 0.731079 0.344727 -0.526855 0.262878 1441833063 0.731079 0.344727 -0.526855 0.262878 1441833063 0.731079 0.344727 -0.526855 0.262878 1441833063 0.731079 0.344727 -0.526855 0.262878 1441833063 0.731079 0.344727 -0.526855 0.262878 1441833063 0.732056 0.323792 -0.543884 0.251770 1441833063 0.732056 0.323792 -0.543884 0.251770 1441833063 0.732056 0.323792 -0.543884 0.251770 1441833063 0.732056 0.323792 -0.543884 0.251770 1441833063 0.732056 0.323792 -0.543884 0.251770 1441833063 0.732056 0.323792 -0.543884 0.251770 1441833063 0.732056 0.323792 -0.543884 0.251770 1441833063 0.731323 0.300415 -0.565125 0.235535 1441833063 0.731323 0.300415 -0.565125 0.235535 1441833063 0.731323 0.300415 -0.565125 0.235535 1441833063 0.731323 0.300415 -0.565125 0.235535 1441833063 0.731323 0.300415 -0.565125 0.235535 1441833063 0.731323 0.300415 -0.565125 0.235535 1441833063 0.729126 0.283630 -0.583740 0.217163 1441833063 0.729126 0.283630 -0.583740 0.217163 1441833063 0.729126 0.283630 -0.583740 0.217163 1441833063 0.729126 0.283630 -0.583740 0.217163 1441833063 0.729126 0.283630 -0.583740 0.217163 1441833063 0.729126 0.283630 -0.583740 0.217163 1441833063 0.725403 0.278809 -0.592834 0.211243 1441833063 0.725403 0.278809 -0.592834 0.211243 1441833063 0.725403 0.278809 -0.592834 0.211243 1441833063 0.725403 0.278809 -0.592834 0.211243 1441833063 0.724854 0.281860 -0.592773 0.209167 1441833063 0.724854 0.281860 -0.592773 0.209167 1441833063 0.724854 0.281860 -0.592773 0.209167 1441833063 0.724854 0.281860 -0.592773 0.209167 1441833063 0.724854 0.281860 -0.592773 0.209167 1441833063 0.724854 0.281860 -0.592773 0.209167 1441833063 0.723816 0.287292 -0.592224 0.206787 1441833063 0.723816 0.287292 -0.592224 0.206787 1441833063 0.723816 0.287292 -0.592224 0.206787 1441833063 0.723816 0.287292 -0.592224 0.206787 1441833063 0.723816 0.287292 -0.592224 0.206787 1441833063 0.723816 0.287292 -0.592224 0.206787 1441833063 0.729858 0.278931 -0.594604 0.189453 1441833063 0.729858 0.278931 -0.594604 0.189453 1441833063 0.729858 0.278931 -0.594604 0.189453 1441833063 0.729858 0.278931 -0.594604 0.189453 1441833063 0.733826 0.270447 -0.599548 0.169983 1441833063 0.733826 0.270447 -0.599548 0.169983 1441833063 0.733826 0.270447 -0.599548 0.169983 1441833063 0.733826 0.270447 -0.599548 0.169983 1441833063 0.733826 0.270447 -0.599548 0.169983 1441833063 0.734131 0.278503 -0.597900 0.161072 1441833063 0.734131 0.278503 -0.597900 0.161072 1441833063 0.734131 0.278503 -0.597900 0.161072 1441833063 0.734131 0.278503 -0.597900 0.161072 1441833063 0.734131 0.278503 -0.597900 0.161072 1441833063 0.734131 0.278503 -0.597900 0.161072 1441833063 0.732483 0.285461 -0.597168 0.158997 1441833063 0.732483 0.285461 -0.597168 0.158997 1441833063 0.732483 0.285461 -0.597168 0.158997 1441833063 0.732483 0.285461 -0.597168 0.158997 1441833063 0.732483 0.285461 -0.597168 0.158997 1441833063 0.732483 0.285461 -0.597168 0.158997 1441833063 0.732483 0.285461 -0.597168 0.158997 1441833063 0.730042 0.293518 -0.593201 0.170044 1441833063 0.730042 0.293518 -0.593201 0.170044 1441833063 0.730042 0.293518 -0.593201 0.170044 1441833063 0.730042 0.293518 -0.593201 0.170044 1441833063 0.730042 0.293518 -0.593201 0.170044 1441833063 0.730042 0.293518 -0.593201 0.170044 1441833063 0.728333 0.304382 -0.585938 0.183105 1441833063 0.728333 0.304382 -0.585938 0.183105 1441833063 0.728333 0.304382 -0.585938 0.183105 1441833063 0.728333 0.304382 -0.585938 0.183105 1441833063 0.728333 0.304382 -0.585938 0.183105 1441833063 0.728333 0.304382 -0.585938 0.183105 1441833063 0.725891 0.321594 -0.574951 0.197571 1441833064 0.725891 0.321594 -0.574951 0.197571 1441833064 0.725891 0.321594 -0.574951 0.197571 1441833064 0.725891 0.321594 -0.574951 0.197571 1441833064 0.725891 0.321594 -0.574951 0.197571 1441833064 0.725891 0.321594 -0.574951 0.197571 1441833064 0.724304 0.344910 -0.558899 0.209900 1441833064 0.724304 0.344910 -0.558899 0.209900 1441833064 0.724304 0.344910 -0.558899 0.209900 1441833064 0.724304 0.344910 -0.558899 0.209900 1441833064 0.725464 0.359741 -0.543945 0.219910 1441833064 0.725464 0.359741 -0.543945 0.219910 1441833064 0.725464 0.359741 -0.543945 0.219910 1441833064 0.725464 0.359741 -0.543945 0.219910 1441833064 0.725464 0.359741 -0.543945 0.219910 1441833064 0.725464 0.359741 -0.543945 0.219910 1441833064 0.730896 0.361572 -0.534546 0.222107 1441833064 0.730896 0.361572 -0.534546 0.222107 1441833064 0.730896 0.361572 -0.534546 0.222107 1441833064 0.730896 0.361572 -0.534546 0.222107 1441833064 0.730896 0.361572 -0.534546 0.222107 1441833064 0.730896 0.361572 -0.534546 0.222107 1441833064 0.734985 0.360291 -0.527466 0.227356 1441833064 0.734985 0.360291 -0.527466 0.227356 1441833064 0.734985 0.360291 -0.527466 0.227356 1441833064 0.734985 0.360291 -0.527466 0.227356 1441833064 0.735901 0.360901 -0.520569 0.239136 1441833064 0.735901 0.360901 -0.520569 0.239136 1441833064 0.735901 0.360901 -0.520569 0.239136 1441833064 0.735901 0.360901 -0.520569 0.239136 1441833064 0.735901 0.360901 -0.520569 0.239136 1441833064 0.735901 0.360901 -0.520569 0.239136 1441833064 0.739197 0.355591 -0.517395 0.243713 1441833064 0.739197 0.355591 -0.517395 0.243713 1441833064 0.739197 0.355591 -0.517395 0.243713 1441833064 0.739197 0.355591 -0.517395 0.243713 1441833064 0.739197 0.355591 -0.517395 0.243713 1441833064 0.739197 0.355591 -0.517395 0.243713 1441833064 0.741516 0.347900 -0.518860 0.244629 1441833064 0.741516 0.347900 -0.518860 0.244629 1441833064 0.741516 0.347900 -0.518860 0.244629 1441833064 0.741516 0.347900 -0.518860 0.244629 1441833064 0.741516 0.347900 -0.518860 0.244629 1441833064 0.741516 0.347900 -0.518860 0.244629 1441833064 0.741516 0.347900 -0.518860 0.244629 1441833064 0.742676 0.344666 -0.520630 0.242065 1441833064 0.742676 0.344666 -0.520630 0.242065 1441833064 0.742676 0.344666 -0.520630 0.242065 1441833064 0.742676 0.344666 -0.520630 0.242065 1441833064 0.742676 0.344666 -0.520630 0.242065 1441833064 0.742676 0.344666 -0.520630 0.242065 1441833064 0.741821 0.339722 -0.525696 0.240662 1441833064 0.741821 0.339722 -0.525696 0.240662 1441833064 0.741821 0.339722 -0.525696 0.240662 1441833064 0.741821 0.339722 -0.525696 0.240662 1441833064 0.741821 0.339722 -0.525696 0.240662 1441833064 0.740234 0.329041 -0.536255 0.237000 1441833064 0.740234 0.329041 -0.536255 0.237000 1441833064 0.740234 0.329041 -0.536255 0.237000 1441833064 0.740234 0.329041 -0.536255 0.237000 1441833064 0.740234 0.329041 -0.536255 0.237000 1441833064 0.740234 0.329041 -0.536255 0.237000 1441833064 0.738281 0.311218 -0.553101 0.228210 1441833064 0.738281 0.311218 -0.553101 0.228210 1441833064 0.738281 0.311218 -0.553101 0.228210 1441833064 0.738281 0.311218 -0.553101 0.228210 1441833064 0.738281 0.311218 -0.553101 0.228210 1441833064 0.738281 0.311218 -0.553101 0.228210 1441833064 0.734985 0.295349 -0.571289 0.214844 1441833064 0.734985 0.295349 -0.571289 0.214844 1441833064 0.734985 0.295349 -0.571289 0.214844 1441833064 0.734985 0.295349 -0.571289 0.214844 1441833064 0.734985 0.295349 -0.571289 0.214844 1441833064 0.734985 0.295349 -0.571289 0.214844 1441833064 0.731689 0.284851 -0.584900 0.203308 1441833064 0.731689 0.284851 -0.584900 0.203308 1441833064 0.731689 0.284851 -0.584900 0.203308 1441833064 0.731689 0.284851 -0.584900 0.203308 1441833064 0.731689 0.284851 -0.584900 0.203308 1441833064 0.731689 0.284851 -0.584900 0.203308 1441833064 0.731689 0.284851 -0.584900 0.203308 1441833064 0.727539 0.294983 -0.587891 0.195007 1441833064 0.727539 0.294983 -0.587891 0.195007 1441833064 0.727539 0.294983 -0.587891 0.195007 1441833064 0.727539 0.294983 -0.587891 0.195007 1441833064 0.727539 0.294983 -0.587891 0.195007 1441833064 0.727539 0.294983 -0.587891 0.195007 1441833064 0.723877 0.308838 -0.586792 0.190247 1441833064 0.723877 0.308838 -0.586792 0.190247 1441833064 0.723877 0.308838 -0.586792 0.190247 1441833064 0.723877 0.308838 -0.586792 0.190247 1441833064 0.723877 0.308838 -0.586792 0.190247 1441833064 0.719360 0.321228 -0.586548 0.187744 1441833064 0.719360 0.321228 -0.586548 0.187744 1441833064 0.719360 0.321228 -0.586548 0.187744 1441833064 0.719360 0.321228 -0.586548 0.187744 1441833064 0.719360 0.321228 -0.586548 0.187744 1441833064 0.723694 0.318481 -0.586609 0.175232 1441833064 0.723694 0.318481 -0.586609 0.175232 1441833064 0.723694 0.318481 -0.586609 0.175232 1441833064 0.723694 0.318481 -0.586609 0.175232 1441833064 0.723694 0.318481 -0.586609 0.175232 1441833064 0.728577 0.307373 -0.589783 0.163757 1441833064 0.728577 0.307373 -0.589783 0.163757 1441833064 0.728577 0.307373 -0.589783 0.163757 1441833065 0.728577 0.307373 -0.589783 0.163757 1441833065 0.728577 0.307373 -0.589783 0.163757 1441833065 0.728577 0.307373 -0.589783 0.163757 1441833065 0.728577 0.307373 -0.589783 0.163757 1441833065 0.728027 0.314087 -0.584717 0.171387 1441833065 0.728027 0.314087 -0.584717 0.171387 1441833065 0.728027 0.314087 -0.584717 0.171387 1441833065 0.728027 0.314087 -0.584717 0.171387 1441833065 0.728027 0.314087 -0.584717 0.171387 1441833065 0.725769 0.330872 -0.574158 0.184570 1441833065 0.725769 0.330872 -0.574158 0.184570 1441833065 0.725769 0.330872 -0.574158 0.184570 1441833065 0.725769 0.330872 -0.574158 0.184570 1441833065 0.725769 0.330872 -0.574158 0.184570 1441833065 0.725769 0.330872 -0.574158 0.184570 1441833065 0.726135 0.344421 -0.563721 0.190613 1441833065 0.726135 0.344421 -0.563721 0.190613 1441833065 0.726135 0.344421 -0.563721 0.190613 1441833065 0.726135 0.344421 -0.563721 0.190613 1441833065 0.726135 0.344421 -0.563721 0.190613 1441833065 0.726135 0.344421 -0.563721 0.190613 1441833065 0.728577 0.353394 -0.552856 0.196472 1441833065 0.728577 0.353394 -0.552856 0.196472 1441833065 0.728577 0.353394 -0.552856 0.196472 1441833065 0.728577 0.353394 -0.552856 0.196472 1441833065 0.728577 0.353394 -0.552856 0.196472 1441833065 0.728577 0.353394 -0.552856 0.196472 1441833065 0.733643 0.354980 -0.543884 0.199646 1441833065 0.733643 0.354980 -0.543884 0.199646 1441833065 0.733643 0.354980 -0.543884 0.199646 1441833065 0.733643 0.354980 -0.543884 0.199646 1441833065 0.733643 0.354980 -0.543884 0.199646 1441833065 0.733643 0.354980 -0.543884 0.199646 1441833065 0.739319 0.351563 -0.537354 0.202637 1441833065 0.739319 0.351563 -0.537354 0.202637 1441833065 0.739319 0.351563 -0.537354 0.202637 1441833065 0.739319 0.351563 -0.537354 0.202637 1441833065 0.739319 0.351563 -0.537354 0.202637 1441833065 0.739319 0.351563 -0.537354 0.202637 1441833065 0.741577 0.347534 -0.532837 0.212952 1441833065 0.741577 0.347534 -0.532837 0.212952 1441833065 0.741577 0.347534 -0.532837 0.212952 1441833065 0.741577 0.347534 -0.532837 0.212952 1441833065 0.743591 0.343750 -0.530090 0.218872 1441833065 0.743591 0.343750 -0.530090 0.218872 1441833065 0.743591 0.343750 -0.530090 0.218872 1441833065 0.743591 0.343750 -0.530090 0.218872 1441833065 0.743591 0.343750 -0.530090 0.218872 1441833065 0.743591 0.343750 -0.530090 0.218872 1441833065 0.745850 0.340271 -0.529114 0.218933 1441833065 0.745850 0.340271 -0.529114 0.218933 1441833065 0.745850 0.340271 -0.529114 0.218933 1441833065 0.745850 0.340271 -0.529114 0.218933 1441833065 0.745850 0.340271 -0.529114 0.218933 1441833065 0.745850 0.340271 -0.529114 0.218933 1441833065 0.744812 0.341309 -0.528137 0.223083 1441833065 0.744812 0.341309 -0.528137 0.223083 1441833065 0.744812 0.341309 -0.528137 0.223083 1441833065 0.744812 0.341309 -0.528137 0.223083 1441833065 0.744812 0.341309 -0.528137 0.223083 1441833065 0.743530 0.340271 -0.529419 0.225952 1441833065 0.743530 0.340271 -0.529419 0.225952 1441833065 0.743530 0.340271 -0.529419 0.225952 1441833065 0.743530 0.340271 -0.529419 0.225952 1441833065 0.743530 0.340271 -0.529419 0.225952 1441833065 0.743530 0.340271 -0.529419 0.225952 1441833065 0.743530 0.340271 -0.529419 0.225952 1441833065 0.744080 0.330566 -0.537048 0.220459 1441833065 0.744080 0.330566 -0.537048 0.220459 1441833065 0.744080 0.330566 -0.537048 0.220459 1441833065 0.744080 0.330566 -0.537048 0.220459 1441833065 0.744080 0.330566 -0.537048 0.220459 1441833065 0.743652 0.314209 -0.550781 0.211792 1441833065 0.743652 0.314209 -0.550781 0.211792 1441833065 0.743652 0.314209 -0.550781 0.211792 1441833065 0.743652 0.314209 -0.550781 0.211792 1441833065 0.743652 0.314209 -0.550781 0.211792 1441833065 0.743652 0.314209 -0.550781 0.211792 1441833065 0.741272 0.300293 -0.564636 0.203613 1441833065 0.741272 0.300293 -0.564636 0.203613 1441833065 0.741272 0.300293 -0.564636 0.203613 1441833065 0.741272 0.300293 -0.564636 0.203613 1441833065 0.741272 0.300293 -0.564636 0.203613 1441833065 0.741272 0.300293 -0.564636 0.203613 1441833065 0.741272 0.300293 -0.564636 0.203613 1441833065 0.738586 0.291199 -0.575562 0.195984 1441833065 0.738586 0.291199 -0.575562 0.195984 1441833065 0.738586 0.291199 -0.575562 0.195984 1441833065 0.738586 0.291199 -0.575562 0.195984 1441833065 0.738586 0.291199 -0.575562 0.195984 1441833065 0.738586 0.291199 -0.575562 0.195984 1441833065 0.737122 0.288330 -0.581787 0.187073 1441833065 0.737122 0.288330 -0.581787 0.187073 1441833065 0.737122 0.288330 -0.581787 0.187073 1441833065 0.737122 0.288330 -0.581787 0.187073 1441833065 0.737122 0.288330 -0.581787 0.187073 1441833065 0.737122 0.288330 -0.581787 0.187073 1441833065 0.737976 0.292786 -0.582764 0.173218 1441833065 0.737976 0.292786 -0.582764 0.173218 1441833065 0.737976 0.292786 -0.582764 0.173218 1441833065 0.737976 0.292786 -0.582764 0.173218 1441833065 0.737976 0.292786 -0.582764 0.173218 1441833065 0.737976 0.292786 -0.582764 0.173218 1441833065 0.734924 0.300354 -0.583923 0.169250 1441833065 0.734924 0.300354 -0.583923 0.169250 1441833065 0.734924 0.300354 -0.583923 0.169250 1441833066 0.734924 0.300354 -0.583923 0.169250 1441833066 0.734924 0.300354 -0.583923 0.169250 1441833066 0.734924 0.300354 -0.583923 0.169250 1441833066 0.736938 0.301453 -0.583374 0.160095 1441833066 0.736938 0.301453 -0.583374 0.160095 1441833066 0.736938 0.301453 -0.583374 0.160095 1441833066 0.736938 0.301453 -0.583374 0.160095 1441833066 0.736938 0.301453 -0.583374 0.160095 1441833066 0.736938 0.301453 -0.583374 0.160095 1441833066 0.736938 0.301453 -0.583374 0.160095 1441833066 0.738708 0.295532 -0.587158 0.148865 1441833066 0.738708 0.295532 -0.587158 0.148865 1441833066 0.738708 0.295532 -0.587158 0.148865 1441833066 0.738708 0.295532 -0.587158 0.148865 1441833066 0.738708 0.295532 -0.587158 0.148865 1441833066 0.738708 0.295532 -0.587158 0.148865 1441833066 0.736816 0.304321 -0.582886 0.157288 1441833066 0.736816 0.304321 -0.582886 0.157288 1441833066 0.736816 0.304321 -0.582886 0.157288 1441833066 0.736816 0.304321 -0.582886 0.157288 1441833066 0.736816 0.304321 -0.582886 0.157288 1441833066 0.736816 0.304321 -0.582886 0.157288 1441833066 0.734619 0.318359 -0.574097 0.171265 1441833066 0.734619 0.318359 -0.574097 0.171265 1441833066 0.734619 0.318359 -0.574097 0.171265 1441833066 0.734619 0.318359 -0.574097 0.171265 1441833066 0.734619 0.318359 -0.574097 0.171265 1441833066 0.734619 0.318359 -0.574097 0.171265 1441833066 0.733704 0.331909 -0.563721 0.183533 1441833066 0.733704 0.331909 -0.563721 0.183533 1441833066 0.733704 0.331909 -0.563721 0.183533 1441833066 0.733704 0.331909 -0.563721 0.183533 1441833066 0.733704 0.331909 -0.563721 0.183533 1441833066 0.733704 0.331909 -0.563721 0.183533 1441833066 0.732788 0.346436 -0.551636 0.196533 1441833066 0.732788 0.346436 -0.551636 0.196533 1441833066 0.732788 0.346436 -0.551636 0.196533 1441833066 0.732788 0.346436 -0.551636 0.196533 1441833066 0.732788 0.346436 -0.551636 0.196533 1441833066 0.732788 0.346436 -0.551636 0.196533 1441833066 0.732788 0.346436 -0.551636 0.196533 1441833066 0.733154 0.355957 -0.540466 0.208862 1441833066 0.733154 0.355957 -0.540466 0.208862 1441833066 0.733154 0.355957 -0.540466 0.208862 1441833066 0.733154 0.355957 -0.540466 0.208862 1441833066 0.733154 0.355957 -0.540466 0.208862 1441833066 0.733154 0.355957 -0.540466 0.208862 1441833066 0.737244 0.354797 -0.533508 0.214233 1441833066 0.737244 0.354797 -0.533508 0.214233 1441833066 0.737244 0.354797 -0.533508 0.214233 1441833066 0.737244 0.354797 -0.533508 0.214233 1441833066 0.737244 0.354797 -0.533508 0.214233 1441833066 0.737244 0.354797 -0.533508 0.214233 1441833066 0.737244 0.354797 -0.533508 0.214233 1441833066 0.741150 0.347290 -0.531433 0.218140 1441833066 0.741150 0.347290 -0.531433 0.218140 1441833066 0.741150 0.347290 -0.531433 0.218140 1441833066 0.741150 0.347290 -0.531433 0.218140 1441833066 0.741150 0.347290 -0.531433 0.218140 1441833066 0.741150 0.347290 -0.531433 0.218140 1441833066 0.741882 0.341064 -0.529907 0.228882 1441833066 0.741882 0.341064 -0.529907 0.228882 1441833066 0.741882 0.341064 -0.529907 0.228882 1441833066 0.741882 0.341064 -0.529907 0.228882 1441833066 0.741882 0.341064 -0.529907 0.228882 1441833066 0.741882 0.341064 -0.529907 0.228882 1441833066 0.742065 0.335388 -0.528992 0.238708 1441833066 0.742065 0.335388 -0.528992 0.238708 1441833066 0.742065 0.335388 -0.528992 0.238708 1441833066 0.742065 0.335388 -0.528992 0.238708 1441833066 0.742065 0.335388 -0.528992 0.238708 1441833066 0.742065 0.335388 -0.528992 0.238708 1441833066 0.742126 0.335510 -0.527222 0.242188 1441833066 0.742126 0.335510 -0.527222 0.242188 1441833066 0.742126 0.335510 -0.527222 0.242188 1441833066 0.742126 0.335510 -0.527222 0.242188 1441833066 0.741455 0.335876 -0.528442 0.241211 1441833066 0.741455 0.335876 -0.528442 0.241211 1441833066 0.741455 0.335876 -0.528442 0.241211 1441833066 0.741455 0.335876 -0.528442 0.241211 1441833066 0.741455 0.335876 -0.528442 0.241211 1441833066 0.741455 0.335876 -0.528442 0.241211 1441833066 0.739563 0.333740 -0.533264 0.239319 1441833066 0.739563 0.333740 -0.533264 0.239319 1441833066 0.739563 0.333740 -0.533264 0.239319 1441833066 0.739563 0.333740 -0.533264 0.239319 1441833066 0.739563 0.333740 -0.533264 0.239319 1441833066 0.739563 0.333740 -0.533264 0.239319 1441833066 0.737976 0.324341 -0.544617 0.231384 1441833066 0.737976 0.324341 -0.544617 0.231384 1441833066 0.737976 0.324341 -0.544617 0.231384 1441833066 0.737976 0.324341 -0.544617 0.231384 1441833066 0.737976 0.324341 -0.544617 0.231384 1441833066 0.737976 0.324341 -0.544617 0.231384 1441833066 0.734619 0.310608 -0.560730 0.222229 1441833066 0.734619 0.310608 -0.560730 0.222229 1441833066 0.734619 0.310608 -0.560730 0.222229 1441833066 0.734619 0.310608 -0.560730 0.222229 1441833066 0.734619 0.310608 -0.560730 0.222229 1441833066 0.734619 0.310608 -0.560730 0.222229 1441833066 
0.729187 0.349731 -0.550842 0.206238 1441833069 0.730286 0.355408 -0.541870 0.216248 1441833069 0.730286 0.355408 -0.541870 0.216248 1441833069 0.730286 0.355408 -0.541870 0.216248 1441833069 0.730286 0.355408 -0.541870 0.216248 1441833069 0.730286 0.355408 -0.541870 0.216248 1441833069 0.730286 0.355408 -0.541870 0.216248 1441833069 0.734619 0.328491 -0.528442 0.270447 1441833069 0.734619 0.328491 -0.528442 0.270447 1441833069 0.734619 0.328491 -0.528442 0.270447 1441833069 0.734619 0.328491 -0.528442 0.270447 1441833069 0.734619 0.328491 -0.528442 0.270447 1441833069 0.734619 0.328491 -0.528442 0.270447 1441833069 0.734619 0.328491 -0.528442 0.270447 1441833069 0.732483 0.286499 -0.486084 0.380859 1441833069 0.732483 0.286499 -0.486084 0.380859 1441833069 0.732483 0.286499 -0.486084 0.380859 1441833069 0.732483 0.286499 -0.486084 0.380859 1441833069 0.732483 0.286499 -0.486084 0.380859 1441833069 0.732483 0.286499 -0.486084 0.380859 1441833069 0.701416 0.218994 -0.405396 0.543701 1441833069 0.701416 0.218994 -0.405396 0.543701 1441833069 0.701416 0.218994 -0.405396 0.543701 1441833069 0.701416 0.218994 -0.405396 0.543701 1441833069 0.701416 0.218994 -0.405396 0.543701 1441833069 0.701416 0.218994 -0.405396 0.543701 1441833069 0.701416 0.218994 -0.405396 0.543701 1441833069 0.642578 0.162109 -0.304077 0.684326 1441833069 0.642578 0.162109 -0.304077 0.684326 1441833069 0.642578 0.162109 -0.304077 0.684326 1441833069 0.642578 0.162109 -0.304077 0.684326 1441833069 0.642578 0.162109 -0.304077 0.684326 1441833069 0.597961 0.126770 -0.206421 0.764038 1441833069 0.597961 0.126770 -0.206421 0.764038 1441833069 0.597961 0.126770 -0.206421 0.764038 1441833069 0.597961 0.126770 -0.206421 0.764038 1441833069 0.597961 0.126770 -0.206421 0.764038 1441833069 0.597961 0.126770 -0.206421 0.764038 1441833069 0.568481 0.105103 -0.141785 0.803528 1441833069 0.568481 0.105103 -0.141785 0.803528 1441833069 0.568481 0.105103 -0.141785 0.803528 1441833069 0.568481 0.105103 -0.141785 0.803528 1441833069 0.568481 0.105103 -0.141785 0.803528 1441833069 0.568481 0.105103 -0.141785 0.803528 1441833069 0.568481 0.105103 -0.141785 0.803528 1441833069 0.555298 0.102844 -0.120422 0.816406 1441833069 0.555298 0.102844 -0.120422 0.816406 1441833069 0.555298 0.102844 -0.120422 0.816406 1441833069 0.555298 0.102844 -0.120422 0.816406 1441833069 0.555298 0.102844 -0.120422 0.816406 1441833069 0.549683 0.095520 -0.121704 0.820862 1441833069 0.549683 0.095520 -0.121704 0.820862 1441833069 0.549683 0.095520 -0.121704 0.820862 1441833069 0.549683 0.095520 -0.121704 0.820862 1441833069 0.549683 0.095520 -0.121704 0.820862 1441833069 0.549683 0.095520 -0.121704 0.820862 1441833069 0.549683 0.095520 -0.121704 0.820862 1441833069 0.553711 0.107849 -0.129944 0.815369 1441833069 0.553711 0.107849 -0.129944 0.815369 1441833069 0.553711 0.107849 -0.129944 0.815369 1441833069 0.553711 0.107849 -0.129944 0.815369 1441833069 0.553711 0.107849 -0.129944 0.815369 1441833069 0.553711 0.107849 -0.129944 0.815369 1441833069 0.561523 0.127075 -0.142029 0.805176 1441833069 0.561523 0.127075 -0.142029 0.805176 1441833069 0.561523 0.127075 -0.142029 0.805176 1441833069 0.561523 0.127075 -0.142029 0.805176 1441833069 0.561523 0.127075 -0.142029 0.805176 1441833069 0.561523 0.127075 -0.142029 0.805176 1441833069 0.585876 0.167480 -0.180969 0.771912 1441833069 0.585876 0.167480 -0.180969 0.771912 1441833069 0.585876 0.167480 -0.180969 0.771912 1441833069 0.585876 0.167480 -0.180969 0.771912 1441833069 0.585876 0.167480 -0.180969 0.771912 1441833069 0.585876 0.167480 -0.180969 0.771912 1441833069 0.618713 0.231689 -0.255859 0.705688 1441833069 0.618713 0.231689 -0.255859 0.705688 1441833069 0.618713 0.231689 -0.255859 0.705688 1441833069 0.618713 0.231689 -0.255859 0.705688 1441833069 0.618713 0.231689 -0.255859 0.705688 1441833069 0.618713 0.231689 -0.255859 0.705688 1441833069 0.648193 0.313599 -0.346252 0.601257 1441833069 0.648193 0.313599 -0.346252 0.601257 1441833069 0.648193 0.313599 -0.346252 0.601257 1441833069 0.648193 0.313599 -0.346252 0.601257 1441833069 0.648193 0.313599 -0.346252 0.601257 1441833069 0.648193 0.313599 -0.346252 0.601257 1441833069 0.648193 0.313599 -0.346252 0.601257 1441833069 0.675903 0.368652 -0.434937 0.466919 1441833070 0.675903 0.368652 -0.434937 0.466919 1441833070 0.675903 0.368652 -0.434937 0.466919 1441833070 0.675903 0.368652 -0.434937 0.466919 1441833070 0.675903 0.368652 -0.434937 0.466919 1441833070 0.675903 0.368652 -0.434937 0.466919 1441833070 0.698669 0.377014 -0.498047 0.348755 1441833070 0.698669 0.377014 -0.498047 0.348755 1441833070 0.698669 0.377014 -0.498047 0.348755 1441833070 0.698669 0.377014 -0.498047 0.348755 1441833070 0.698669 0.377014 -0.498047 0.348755 1441833070 0.698669 0.377014 -0.498047 0.348755 1441833070 0.698669 0.377014 -0.498047 0.348755 1441833070 0.708496 0.358398 -0.547791 0.263611 1441833070 0.708496 0.358398 -0.547791 0.263611 1441833070 0.708496 0.358398 -0.547791 0.263611 1441833070 0.708496 0.358398 -0.547791 0.263611 1441833070 0.708496 0.358398 -0.547791 0.263611 1441833070 0.707214 0.357971 -0.551086 0.260559 1441833070 0.707214 0.357971 -0.551086 0.260559 1441833070 0.707214 0.357971 -0.551086 0.260559 1441833070 0.707214 0.357971 -0.551086 0.260559 1441833070 0.707214 0.357971 -0.551086 0.260559 1441833070 0.707214 0.357971 -0.551086 0.260559 1441833070 0.710022 0.372620 -0.542419 0.250488 1441833070 0.710022 0.372620 -0.542419 0.250488 1441833070 0.710022 0.372620 -0.542419 0.250488 1441833070 0.710022 0.372620 -0.542419 0.250488 1441833070 0.710022 0.372620 -0.542419 0.250488 1441833070 0.710022 0.372620 -0.542419 0.250488 1441833070 0.710022 0.372620 -0.542419 0.250488 1441833070 0.709045 0.395325 -0.529053 0.247192 1441833070 0.709045 0.395325 -0.529053 0.247192 1441833070 0.709045 0.395325 -0.529053 0.247192 1441833070 0.709045 0.395325 -0.529053 0.247192 1441833070 0.709045 0.395325 -0.529053 0.247192 1441833070 0.711609 0.403381 -0.521179 0.243347 1441833070 0.711609 0.403381 -0.521179 0.243347 1441833070 0.711609 0.403381 -0.521179 0.243347 1441833070 0.711609 0.403381 -0.521179 0.243347 1441833070 0.711609 0.403381 -0.521179 0.243347 1441833070 0.711609 0.403381 -0.521179 0.243347 1441833070 0.710083 0.393250 -0.514404 0.276550 1441833070 0.710083 0.393250 -0.514404 0.276550 1441833070 0.710083 0.393250 -0.514404 0.276550 1441833070 0.710083 0.393250 -0.514404 0.276550 1441833070 0.710083 0.393250 -0.514404 0.276550 1441833070 0.710083 0.393250 -0.514404 0.276550 1441833070 0.712097 0.369995 -0.490173 0.340210 1441833070 0.712097 0.369995 -0.490173 0.340210 1441833070 0.712097 0.369995 -0.490173 0.340210 1441833070 0.712097 0.369995 -0.490173 0.340210 1441833070 0.712097 0.369995 -0.490173 0.340210 1441833070 0.712097 0.369995 -0.490173 0.340210 1441833070 0.705994 0.314941 -0.442627 0.454285 1441833070 0.705994 0.314941 -0.442627 0.454285 1441833070 0.705994 0.314941 -0.442627 0.454285 1441833070 0.705994 0.314941 -0.442627 0.454285 1441833070 0.705994 0.314941 -0.442627 0.454285 1441833070 0.705994 0.314941 -0.442627 0.454285 1441833070 0.676941 0.230591 -0.347656 0.606323 1441833070 0.676941 0.230591 -0.347656 0.606323 1441833070 0.676941 0.230591 -0.347656 0.606323 1441833070 0.676941 0.230591 -0.347656 0.606323 1441833070 0.676941 0.230591 -0.347656 0.606323 1441833070 0.676941 0.230591 -0.347656 0.606323 1441833070 0.627625 0.176392 -0.199707 0.731445 1441833070 0.627625 0.176392 -0.199707 0.731445 1441833070 0.627625 0.176392 -0.199707 0.731445 1441833070 0.627625 0.176392 -0.199707 0.731445 1441833070 0.627625 0.176392 -0.199707 0.731445 1441833070 0.627625 0.176392 -0.199707 0.731445 1441833070 0.627625 0.176392 -0.199707 0.731445 1441833070 0.602661 0.135315 -0.092712 0.780884 1441833070 0.602661 0.135315 -0.092712 0.780884 1441833070 0.602661 0.135315 -0.092712 0.780884 1441833070 0.602661 0.135315 -0.092712 0.780884 1441833070 0.602661 0.135315 -0.092712 0.780884 1441833070 0.602661 0.135315 -0.092712 0.780884 1441833070 0.589844 0.107727 -0.050415 0.798645 1441833070 0.589844 0.107727 -0.050415 0.798645 1441833070 0.589844 0.107727 -0.050415 0.798645 1441833070 0.589844 0.107727 -0.050415 0.798645 1441833070 0.589844 0.107727 -0.050415 0.798645 1441833070 0.589844 0.107727 -0.050415 0.798645 1441833070 0.582458 0.094299 -0.072937 0.804016 1441833070 0.582458 0.094299 -0.072937 0.804016 1441833070 0.582458 0.094299 -0.072937 0.804016 1441833070 0.582458 0.094299 -0.072937 0.804016 1441833070 0.582458 0.094299 -0.072937 0.804016 1441833070 0.582458 0.094299 -0.072937 0.804016 1441833070 0.575623 0.091553 -0.079041 0.808655 1441833070 0.575623 0.091553 -0.079041 0.808655 1441833070 0.575623 0.091553 -0.079041 0.808655 1441833070 0.575623 0.091553 -0.079041 0.808655 1441833070 0.575623 0.091553 -0.079041 0.808655 1441833070 0.575623 0.091553 -0.079041 0.808655 1441833070 0.577087 0.111633 -0.084106 0.804565 1441833070 0.577087 0.111633 -0.084106 0.804565 1441833070 0.577087 0.111633 -0.084106 0.804565 1441833070 0.577087 0.111633 -0.084106 0.804565 1441833070 0.577087 0.111633 -0.084106 0.804565 1441833070 0.577087 0.111633 -0.084106 0.804565 1441833070 0.591919 0.143066 -0.108948 0.785645 1441833070 0.591919 0.143066 -0.108948 0.785645 1441833070 0.591919 0.143066 -0.108948 0.785645 1441833070 0.591919 0.143066 -0.108948 0.785645 1441833070 0.591919 0.143066 -0.108948 0.785645 1441833070 0.591919 0.143066 -0.108948 0.785645 1441833070 0.617493 0.214783 -0.159607 0.739563 1441833070 0.617493 0.214783 -0.159607 0.739563 1441833071 0.617493 0.214783 -0.159607 0.739563 1441833071 0.617493 0.214783 -0.159607 0.739563 1441833071 0.617493 0.214783 -0.159607 0.739563 1441833071 0.617493 0.214783 -0.159607 0.739563 1441833071 0.645142 0.304138 -0.233032 0.661011 1441833071 0.645142 0.304138 -0.233032 0.661011 1441833071 0.645142 0.304138 -0.233032 0.661011 1441833071 0.645142 0.304138 -0.233032 0.661011 1441833071 0.645142 0.304138 -0.233032 0.661011 1441833071 0.645142 0.304138 -0.233032 0.661011 1441833071 0.664124 0.374756 -0.360596 0.537048 1441833071 0.664124 0.374756 -0.360596 0.537048 1441833071 0.664124 0.374756 -0.360596 0.537048 1441833071 0.664124 0.374756 -0.360596 0.537048 1441833071 0.664124 0.374756 -0.360596 0.537048 1441833071 0.664124 0.374756 -0.360596 0.537048 1441833071 0.684814 0.389526 -0.473999 0.393066 1441833071 0.684814 0.389526 -0.473999 0.393066 1441833071 0.684814 0.389526 -0.473999 0.393066 1441833071 0.684814 0.389526 -0.473999 0.393066 1441833071 0.684814 0.389526 -0.473999 0.393066 1441833071 0.684814 0.389526 -0.473999 0.393066 1441833071 0.684814 0.389526 -0.473999 0.393066 1441833071 0.697449 0.361572 -0.547913 0.287354 1441833071 0.697449 0.361572 -0.547913 0.287354 1441833071 0.697449 0.361572 -0.547913 0.287354 1441833071 0.697449 0.361572 -0.547913 0.287354 1441833071 0.697449 0.361572 -0.547913 0.287354 1441833071 0.697449 0.361572 -0.547913 0.287354 1441833071 0.711853 0.329041 -0.572754 0.238647 1441833071 0.711853 0.329041 -0.572754 0.238647 1441833071 0.711853 0.329041 -0.572754 0.238647 1441833071 0.711853 0.329041 -0.572754 0.238647 1441833071 0.711853 0.329041 -0.572754 0.238647 1441833071 0.702515 0.350098 -0.557190 0.270996 1441833071 0.702515 0.350098 -0.557190 0.270996 1441833071 0.702515 0.350098 -0.557190 0.270996 1441833071 0.702515 0.350098 -0.557190 0.270996 1441833071 0.702515 0.350098 -0.557190 0.270996 1441833071 0.702515 0.350098 -0.557190 0.270996 1441833071 0.702515 0.350098 -0.557190 0.270996 1441833071 0.708679 0.363464 -0.543091 0.265808 1441833071 0.708679 0.363464 -0.543091 0.265808 1441833071 0.708679 0.363464 -0.543091 0.265808 1441833071 0.708679 0.363464 -0.543091 0.265808 1441833071 0.708679 0.363464 -0.543091 0.265808 1441833071 0.708679 0.363464 -0.543091 0.265808 1441833071 0.710938 0.369202 -0.540955 0.255981 1441833071 0.710938 0.369202 -0.540955 0.255981 1441833071 0.710938 0.369202 -0.540955 0.255981 1441833071 0.710938 0.369202 -0.540955 0.255981 1441833071 0.710938 0.369202 -0.540955 0.255981 1441833071 0.710938 0.369202 -0.540955 0.255981 1441833071 0.712891 0.368896 -0.540405 0.252258 1441833071 0.712891 0.368896 -0.540405 0.252258 1441833071 0.712891 0.368896 -0.540405 0.252258 1441833071 0.712891 0.368896 -0.540405 0.252258 1441833071 0.712891 0.368896 -0.540405 0.252258 1441833071 0.712891 0.368896 -0.540405 0.252258 1441833071 0.712708 0.356750 -0.540222 0.269897 1441833071 0.712708 0.356750 -0.540222 0.269897 1441833071 0.712708 0.356750 -0.540222 0.269897 1441833071 0.712708 0.356750 -0.540222 0.269897 1441833071 0.712708 0.356750 -0.540222 0.269897 1441833071 0.712708 0.356750 -0.540222 0.269897 1441833071 0.715515 0.335144 -0.534119 0.300659 1441833071 0.715515 0.335144 -0.534119 0.300659 1441833071 0.715515 0.335144 -0.534119 0.300659 1441833071 0.715515 0.335144 -0.534119 0.300659 1441833071 0.715515 0.335144 -0.534119 0.300659 1441833071 0.715515 0.335144 -0.534119 0.300659 1441833071 0.715515 0.335144 -0.534119 0.300659 1441833071 0.710266 0.298523 -0.513855 0.377258 1441833071 0.710266 0.298523 -0.513855 0.377258 1441833071 0.710266 0.298523 -0.513855 0.377258 1441833071 0.710266 0.298523 -0.513855 0.377258 1441833071 0.710266 0.298523 -0.513855 0.377258 1441833071 0.710266 0.298523 -0.513855 0.377258 1441833071 0.686401 0.245972 -0.445984 0.519043 1441833071 0.686401 0.245972 -0.445984 0.519043 1441833071 0.686401 0.245972 -0.445984 0.519043 1441833071 0.686401 0.245972 -0.445984 0.519043 1441833071 0.686401 0.245972 -0.445984 0.519043 1441833071 0.686401 0.245972 -0.445984 0.519043 1441833071 0.642029 0.173706 -0.354187 0.657349 1441833071 0.642029 0.173706 -0.354187 0.657349 1441833071 0.642029 0.173706 -0.354187 0.657349 1441833071 0.642029 0.173706 -0.354187 0.657349 1441833071 0.642029 0.173706 -0.354187 0.657349 1441833071 0.642029 0.173706 -0.354187 0.657349 1441833071 0.599121 0.132324 -0.245178 0.750610 1441833071 0.599121 0.132324 -0.245178 0.750610 1441833071 0.599121 0.132324 -0.245178 0.750610 1441833071 0.599121 0.132324 -0.245178 0.750610 1441833071 0.599121 0.132324 -0.245178 0.750610 1441833071 0.599121 0.132324 -0.245178 0.750610 1441833071 0.573914 0.099426 -0.168213 0.795227 1441833071 0.573914 0.099426 -0.168213 0.795227 1441833071 0.573914 0.099426 -0.168213 0.795227 1441833071 0.573914 0.099426 -0.168213 0.795227 1441833071 0.554565 0.089233 -0.140991 0.815186 1441833071 0.554565 0.089233 -0.140991 0.815186 1441833071 0.554565 0.089233 -0.140991 0.815186 1441833071 0.554565 0.089233 -0.140991 0.815186 1441833071 0.554565 0.089233 -0.140991 0.815186 1441833071 0.554565 0.089233 -0.140991 0.815186 1441833071 0.544617 0.078979 -0.137268 0.823547 1441833071 0.544617 0.078979 -0.137268 0.823547 1441833071 0.544617 0.078979 -0.137268 0.823547 1441833072 0.544617 0.078979 -0.137268 0.823547 1441833072 0.544617 0.078979 -0.137268 0.823547 1441833072 0.544617 0.078979 -0.137268 0.823547 1441833072 0.549744 0.092896 -0.143860 0.817505 1441833072 0.549744 0.092896 -0.143860 0.817505 1441833072 0.549744 0.092896 -0.143860 0.817505 1441833072 0.549744 0.092896 -0.143860 0.817505 1441833072 0.549744 0.092896 -0.143860 0.817505 1441833072 0.549744 0.092896 -0.143860 0.817505 1441833072 0.549744 0.092896 -0.143860 0.817505 1441833072 0.562927 0.119568 -0.143372 0.805115 1441833072 0.562927 0.119568 -0.143372 0.805115 1441833072 0.562927 0.119568 -0.143372 0.805115 1441833072 0.562927 0.119568 -0.143372 0.805115 1441833072 0.562927 0.119568 -0.143372 0.805115 1441833072 0.562927 0.119568 -0.143372 0.805115 1441833072 0.590881 0.175049 -0.158203 0.771423 1441833072 0.590881 0.175049 -0.158203 0.771423 1441833072 0.590881 0.175049 -0.158203 0.771423 1441833072 0.590881 0.175049 -0.158203 0.771423 1441833072 0.590881 0.175049 -0.158203 0.771423 1441833072 0.590881 0.175049 -0.158203 0.771423 1441833072 0.628662 0.258728 -0.212341 0.701965 1441833072 0.628662 0.258728 -0.212341 0.701965 1441833072 0.628662 0.258728 -0.212341 0.701965 1441833072 0.628662 0.258728 -0.212341 0.701965 1441833072 0.628662 0.258728 -0.212341 0.701965 1441833072 0.628662 0.258728 -0.212341 0.701965 1441833072 0.663818 0.340393 -0.296509 0.596252 1441833072 0.663818 0.340393 -0.296509 0.596252 1441833072 0.663818 0.340393 -0.296509 0.596252 1441833072 0.663818 0.340393 -0.296509 0.596252 1441833072 0.663818 0.340393 -0.296509 0.596252 1441833072 0.663818 0.340393 -0.296509 0.596252 1441833072 0.694458 0.393982 -0.386902 0.461243 1441833072 0.694458 0.393982 -0.386902 0.461243 1441833072 0.694458 0.393982 -0.386902 0.461243 1441833072 0.694458 0.393982 -0.386902 0.461243 1441833072 0.694458 0.393982 -0.386902 0.461243 1441833072 0.694458 0.393982 -0.386902 0.461243 1441833072 0.723206 0.385193 -0.466064 0.333679 1441833072 0.723206 0.385193 -0.466064 0.333679 1441833072 0.723206 0.385193 -0.466064 0.333679 1441833072 0.723206 0.385193 -0.466064 0.333679 1441833072 0.723206 0.385193 -0.466064 0.333679 1441833072 0.723206 0.385193 -0.466064 0.333679 1441833072 0.723206 0.385193 -0.466064 0.333679 1441833072 0.731934 0.342529 -0.526855 0.263245 1441833072 0.731934 0.342529 -0.526855 0.263245 1441833072 0.731934 0.342529 -0.526855 0.263245 1441833072 0.731934 0.342529 -0.526855 0.263245 1441833072 0.731934 0.342529 -0.526855 0.263245 1441833072 0.731934 0.342529 -0.526855 0.263245 1441833072 0.730530 0.327393 -0.530457 0.278748 1441833072 0.730530 0.327393 -0.530457 0.278748 1441833072 0.730530 0.327393 -0.530457 0.278748 1441833072 0.730530 0.327393 -0.530457 0.278748 1441833072 0.730530 0.327393 -0.530457 0.278748 1441833072 0.730530 0.327393 -0.530457 0.278748 1441833072 0.723328 0.371521 -0.520447 0.260559 1441833072 0.723328 0.371521 -0.520447 0.260559 1441833072 0.723328 0.371521 -0.520447 0.260559 1441833072 0.723328 0.371521 -0.520447 0.260559 1441833072 0.723328 0.371521 -0.520447 0.260559 1441833072 0.727417 0.401550 -0.513123 0.215149 1441833072 0.727417 0.401550 -0.513123 0.215149 1441833072 0.727417 0.401550 -0.513123 0.215149 1441833072 0.727417 0.401550 -0.513123 0.215149 1441833072 0.727417 0.401550 -0.513123 0.215149 1441833072 0.727417 0.401550 -0.513123 0.215149 1441833072 0.727417 0.401550 -0.513123 0.215149 1441833072 0.728638 0.387451 -0.531433 0.191162 1441833072 0.728638 0.387451 -0.531433 0.191162 1441833072 0.728638 0.387451 -0.531433 0.191162 1441833072 0.728638 0.387451 -0.531433 0.191162 1441833072 0.728638 0.387451 -0.531433 0.191162 1441833072 0.728638 0.387451 -0.531433 0.191162 1441833072 0.734314 0.381165 -0.534058 0.173767 1441833072 0.734314 0.381165 -0.534058 0.173767 1441833072 0.734314 0.381165 -0.534058 0.173767 1441833072 0.734314 0.381165 -0.534058 0.173767 1441833072 0.734314 0.381165 -0.534058 0.173767 1441833072 0.734314 0.381165 -0.534058 0.173767 1441833072 0.733398 0.369934 -0.543518 0.172668 1441833072 0.733398 0.369934 -0.543518 0.172668 1441833072 0.733398 0.369934 -0.543518 0.172668 1441833072 0.733398 0.369934 -0.543518 0.172668 1441833072 0.733398 0.369934 -0.543518 0.172668 1441833072 0.733398 0.369934 -0.543518 0.172668 1441833072 0.725403 0.346069 -0.553650 0.217896 1441833072 0.725403 0.346069 -0.553650 0.217896 1441833072 0.725403 0.346069 -0.553650 0.217896 1441833072 0.725403 0.346069 -0.553650 0.217896 1441833072 0.725403 0.346069 -0.553650 0.217896 1441833072 0.725403 0.346069 -0.553650 0.217896 1441833072 0.716003 0.311707 -0.552673 0.290955 1441833072 0.716003 0.311707 -0.552673 0.290955 1441833072 0.716003 0.311707 -0.552673 0.290955 1441833072 0.716003 0.311707 -0.552673 0.290955 1441833072 0.716003 0.311707 -0.552673 0.290955 1441833072 0.716003 0.311707 -0.552673 0.290955 1441833072 0.716003 0.311707 -0.552673 0.290955 1441833072 0.692505 0.243530 -0.522034 0.434204 1441833072 0.692505 0.243530 -0.522034 0.434204 1441833072 0.692505 0.243530 -0.522034 0.434204 1441833072 0.692505 0.243530 -0.522034 0.434204 1441833072 0.692505 0.243530 -0.522034 0.434204 1441833072 0.643250 0.167847 -0.425110 0.614258 1441833072 0.643250 0.167847 -0.425110 0.614258 1441833072 0.643250 0.167847 -0.425110 0.614258 1441833072 0.643250 0.167847 -0.425110 0.614258 1441833073 0.643250 0.167847 -0.425110 0.614258 1441833073 0.643250 0.167847 -0.425110 0.614258 1441833073 0.584656 0.137390 -0.273438 0.751282 1441833073 0.584656 0.137390 -0.273438 0.751282 1441833073 0.584656 0.137390 -0.273438 0.751282 1441833073 0.584656 0.137390 -0.273438 0.751282 1441833073 0.584656 0.137390 -0.273438 0.751282 1441833073 0.584656 0.137390 -0.273438 0.751282 1441833073 0.566528 0.116516 -0.149719 0.801880 1441833073 0.566528 0.116516 -0.149719 0.801880 1441833073 0.566528 0.116516 -0.149719 0.801880 1441833073 0.566528 0.116516 -0.149719 0.801880 1441833073 0.566528 0.116516 -0.149719 0.801880 1441833073 0.566528 0.116516 -0.149719 0.801880 1441833073 0.546021 0.092712 -0.122070 0.823608 1441833073 0.546021 0.092712 -0.122070 0.823608 1441833073 0.546021 0.092712 -0.122070 0.823608 1441833073 0.546021 0.092712 -0.122070 0.823608 1441833073 0.546021 0.092712 -0.122070 0.823608 1441833073 0.546021 0.092712 -0.122070 0.823608 1441833073 0.539978 0.078796 -0.111877 0.830383 1441833073 0.539978 0.078796 -0.111877 0.830383 1441833073 0.539978 0.078796 -0.111877 0.830383 1441833073 0.539978 0.078796 -0.111877 0.830383 1441833073 0.539978 0.078796 -0.111877 0.830383 1441833073 0.539978 0.078796 -0.111877 0.830383 1441833073 0.546997 0.089905 -0.113342 0.824463 1441833073 0.546997 0.089905 -0.113342 0.824463 1441833073 0.546997 0.089905 -0.113342 0.824463 1441833073 0.546997 0.089905 -0.113342 0.824463 1441833073 0.546997 0.089905 -0.113342 0.824463 1441833073 0.546997 0.089905 -0.113342 0.824463 1441833073 0.558655 0.108459 -0.125488 0.812622 1441833073 0.558655 0.108459 -0.125488 0.812622 1441833073 0.558655 0.108459 -0.125488 0.812622 1441833073 0.558655 0.108459 -0.125488 0.812622 1441833073 0.558655 0.108459 -0.125488 0.812622 1441833073 0.558655 0.108459 -0.125488 0.812622 1441833073 0.558655 0.108459 -0.125488 0.812622 1441833073 0.583435 0.156189 -0.152466 0.782227 1441833073 0.583435 0.156189 -0.152466 0.782227 1441833073 0.583435 0.156189 -0.152466 0.782227 1441833073 0.583435 0.156189 -0.152466 0.782227 1441833073 0.583435 0.156189 -0.152466 0.782227 1441833073 0.613586 0.234802 -0.208740 0.724365 1441833073 0.613586 0.234802 -0.208740 0.724365 1441833073 0.613586 0.234802 -0.208740 0.724365 1441833073 0.613586 0.234802 -0.208740 0.724365 1441833073 0.613586 0.234802 -0.208740 0.724365 1441833073 0.613586 0.234802 -0.208740 0.724365 1441833073 0.647034 0.318909 -0.312683 0.617859 1441833073 0.647034 0.318909 -0.312683 0.617859 1441833073 0.647034 0.318909 -0.312683 0.617859 1441833073 0.647034 0.318909 -0.312683 0.617859 1441833073 0.647034 0.318909 -0.312683 0.617859 1441833073 0.647034 0.318909 -0.312683 0.617859 1441833073 0.679565 0.362061 -0.416565 0.483276 1441833073 0.679565 0.362061 -0.416565 0.483276 1441833073 0.711792 0.357239 -0.487671 0.357605 1441833073 0.711792 0.357239 -0.487671 0.357605 1441833073 0.711792 0.357239 -0.487671 0.357605 1441833073 0.711792 0.357239 -0.487671 0.357605 1441833073 0.711792 0.357239 -0.487671 0.357605 1441833073 0.711792 0.357239 -0.487671 0.357605 1441833073 0.721375 0.330383 -0.532532 0.294739 1441833073 0.721375 0.330383 -0.532532 0.294739 1441833073 0.721375 0.330383 -0.532532 0.294739 1441833073 0.721375 0.330383 -0.532532 0.294739 1441833073 0.721375 0.330383 -0.532532 0.294739 1441833073 0.721375 0.330383 -0.532532 0.294739 1441833073 0.721375 0.330383 -0.532532 0.294739 1441833073 0.734253 0.297546 -0.532593 0.297607 1441833073 0.734253 0.297546 -0.532593 0.297607 1441833073 0.734253 0.297546 -0.532593 0.297607 1441833073 0.734253 0.297546 -0.532593 0.297607 1441833073 0.734253 0.297546 -0.532593 0.297607 1441833073 0.715576 0.350952 -0.516602 0.312744 1441833073 0.715576 0.350952 -0.516602 0.312744 1441833073 0.715576 0.350952 -0.516602 0.312744 1441833073 0.715576 0.350952 -0.516602 0.312744 1441833073 0.715576 0.350952 -0.516602 0.312744 1441833073 0.715576 0.350952 -0.516602 0.312744 1441833073 0.715576 0.350952 -0.516602 0.312744 1441833073 0.720215 0.400757 -0.487183 0.288696 1441833073 0.720215 0.400757 -0.487183 0.288696 1441833073 0.720215 0.400757 -0.487183 0.288696 1441833073 0.720215 0.400757 -0.487183 0.288696 1441833073 0.720215 0.400757 -0.487183 0.288696 1441833073 0.720215 0.400757 -0.487183 0.288696 1441833073 0.729370 0.386475 -0.502808 0.256592 1441833073 0.729370 0.386475 -0.502808 0.256592 1441833073 0.729370 0.386475 -0.502808 0.256592 1441833073 0.729370 0.386475 -0.502808 0.256592 1441833073 0.729370 0.386475 -0.502808 0.256592 1441833073 0.730774 0.387878 -0.498047 0.259644 1441833073 0.730774 0.387878 -0.498047 0.259644 1441833073 0.730774 0.387878 -0.498047 0.259644 1441833073 0.730774 0.387878 -0.498047 0.259644 1441833073 0.730774 0.387878 -0.498047 0.259644 1441833073 0.730774 0.387878 -0.498047 0.259644 1441833073 0.730774 0.387878 -0.498047 0.259644 1441833073 0.728149 0.386536 -0.505676 0.254211 1441833073 0.728149 0.386536 -0.505676 0.254211 1441833073 0.728149 0.386536 -0.505676 0.254211 1441833073 0.728149 0.386536 -0.505676 0.254211 1441833073 0.728149 0.386536 -0.505676 0.254211 1441833074 0.729431 0.367004 -0.510986 0.268433 1441833074 0.729431 0.367004 -0.510986 0.268433 1441833074 0.729431 0.367004 -0.510986 0.268433 1441833074 0.729431 0.367004 -0.510986 0.268433 1441833074 0.729431 0.367004 -0.510986 0.268433 1441833074 0.729431 0.367004 -0.510986 0.268433 1441833074 0.730347 0.338745 -0.495605 0.325806 1441833074 0.730347 0.338745 -0.495605 0.325806 1441833074 0.730347 0.338745 -0.495605 0.325806 1441833074 0.730347 0.338745 -0.495605 0.325806 1441833074 0.730347 0.338745 -0.495605 0.325806 1441833074 0.712219 0.304565 -0.448975 0.445313 1441833074 0.712219 0.304565 -0.448975 0.445313 1441833074 0.712219 0.304565 -0.448975 0.445313 1441833074 0.712219 0.304565 -0.448975 0.445313 1441833074 0.712219 0.304565 -0.448975 0.445313 1441833074 0.712219 0.304565 -0.448975 0.445313 1441833074 0.673889 0.246155 -0.380310 0.583557 1441833074 0.673889 0.246155 -0.380310 0.583557 1441833074 0.673889 0.246155 -0.380310 0.583557 1441833074 0.673889 0.246155 -0.380310 0.583557 1441833074 0.673889 0.246155 -0.380310 0.583557 1441833074 0.673889 0.246155 -0.380310 0.583557 1441833074 0.625427 0.173706 -0.306641 0.696106 1441833074 0.625427 0.173706 -0.306641 0.696106 1441833074 0.625427 0.173706 -0.306641 0.696106 1441833074 0.625427 0.173706 -0.306641 0.696106 1441833074 0.625427 0.173706 -0.306641 0.696106 1441833074 0.625427 0.173706 -0.306641 0.696106 1441833074 0.589417 0.119568 -0.238220 0.762512 1441833074 0.589417 0.119568 -0.238220 0.762512 1441833074 0.589417 0.119568 -0.238220 0.762512 1441833074 0.589417 0.119568 -0.238220 0.762512 1441833074 0.589417 0.119568 -0.238220 0.762512 1441833074 
0.708618 0.365540 -0.545044 0.259155 1441833077 0.708618 0.365540 -0.545044 0.259155 1441833077 0.708618 0.365540 -0.545044 0.259155 1441833077 0.708618 0.365540 -0.545044 0.259155 1441833077 0.708618 0.365540 -0.545044 0.259155 1441833077 0.708252 0.371399 -0.538330 0.265625 1441833077 0.708252 0.371399 -0.538330 0.265625 1441833077 0.708252 0.371399 -0.538330 0.265625 1441833077 0.708252 0.371399 -0.538330 0.265625 1441833077 0.708252 0.371399 -0.538330 0.265625 1441833077 0.708252 0.371399 -0.538330 0.265625 1441833077 0.703369 0.379822 -0.529785 0.283386 1441833077 0.703369 0.379822 -0.529785 0.283386 1441833077 0.703369 0.379822 -0.529785 0.283386 1441833077 0.703369 0.379822 -0.529785 0.283386 1441833077 0.703369 0.379822 -0.529785 0.283386 1441833077 0.703369 0.379822 -0.529785 0.283386 1441833077 0.702209 0.381897 -0.521667 0.298096 1441833077 0.702209 0.381897 -0.521667 0.298096 1441833077 0.702209 0.381897 -0.521667 0.298096 1441833077 0.702209 0.381897 -0.521667 0.298096 1441833077 0.702209 0.381897 -0.521667 0.298096 1441833077 0.702209 0.381897 -0.521667 0.298096 1441833077 0.702209 0.381897 -0.521667 0.298096 1441833077 0.709106 0.372192 -0.521729 0.293945 1441833077 0.709106 0.372192 -0.521729 0.293945 1441833077 0.709106 0.372192 -0.521729 0.293945 1441833077 0.709106 0.372192 -0.521729 0.293945 1441833077 0.709106 0.372192 -0.521729 0.293945 1441833077 0.709106 0.372192 -0.521729 0.293945 1441833077 0.714050 0.364807 -0.524109 0.286926 1441833077 0.714050 0.364807 -0.524109 0.286926 1441833077 0.714050 0.364807 -0.524109 0.286926 1441833077 0.714050 0.364807 -0.524109 0.286926 1441833077 0.714050 0.364807 -0.524109 0.286926 1441833077 0.714050 0.364807 -0.524109 0.286926 1441833077 0.713501 0.367004 -0.520752 0.291565 1441833077 0.713501 0.367004 -0.520752 0.291565 1441833077 0.713501 0.367004 -0.520752 0.291565 1441833077 0.713501 0.367004 -0.520752 0.291565 1441833077 0.713501 0.367004 -0.520752 0.291565 1441833077 0.713501 0.367004 -0.520752 0.291565 1441833077 0.715515 0.362793 -0.519775 0.293701 1441833077 0.715515 0.362793 -0.519775 0.293701 1441833077 0.715515 0.362793 -0.519775 0.293701 1441833077 0.715515 0.362793 -0.519775 0.293701 1441833077 0.717285 0.355591 -0.522827 0.292664 1441833077 0.717285 0.355591 -0.522827 0.292664 1441833077 0.717285 0.355591 -0.522827 0.292664 1441833077 0.717285 0.355591 -0.522827 0.292664 1441833077 0.717285 0.355591 -0.522827 0.292664 1441833077 0.717285 0.355591 -0.522827 0.292664 1441833077 0.716370 0.351318 -0.526672 0.293091 1441833077 0.716370 0.351318 -0.526672 0.293091 1441833077 0.716370 0.351318 -0.526672 0.293091 1441833078 0.716370 0.351318 -0.526672 0.293091 1441833078 0.716370 0.351318 -0.526672 0.293091 1441833078 0.716370 0.351318 -0.526672 0.293091 1441833078 0.715393 0.346313 -0.532410 0.291199 1441833078 0.715393 0.346313 -0.532410 0.291199 1441833078 0.715393 0.346313 -0.532410 0.291199 1441833078 0.715393 0.346313 -0.532410 0.291199 1441833078 0.715393 0.346313 -0.532410 0.291199 1441833078 0.715393 0.346313 -0.532410 0.291199 1441833078 0.715393 0.346313 -0.532410 0.291199 1441833078 0.716797 0.334167 -0.545410 0.277466 1441833078 0.716797 0.334167 -0.545410 0.277466 1441833078 0.716797 0.334167 -0.545410 0.277466 1441833078 0.716797 0.334167 -0.545410 0.277466 1441833078 0.716797 0.334167 -0.545410 0.277466 1441833078 0.716125 0.320801 -0.560974 0.263672 1441833078 0.716125 0.320801 -0.560974 0.263672 1441833078 0.716125 0.320801 -0.560974 0.263672 1441833078 0.716125 0.320801 -0.560974 0.263672 1441833078 0.716125 0.320801 -0.560974 0.263672 1441833078 0.716125 0.320801 -0.560974 0.263672 1441833078 0.713867 0.309204 -0.573669 0.256165 1441833078 0.713867 0.309204 -0.573669 0.256165 1441833078 0.713867 0.309204 -0.573669 0.256165 1441833078 0.713867 0.309204 -0.573669 0.256165 1441833078 0.713867 0.309204 -0.573669 0.256165 1441833078 0.713867 0.309204 -0.573669 0.256165 1441833078 0.707764 0.318420 -0.577209 0.253967 1441833078 0.707764 0.318420 -0.577209 0.253967 1441833078 0.707764 0.318420 -0.577209 0.253967 1441833078 0.707764 0.318420 -0.577209 0.253967 1441833078 0.707764 0.318420 -0.577209 0.253967 1441833078 0.707764 0.318420 -0.577209 0.253967 1441833078 0.707764 0.318420 -0.577209 0.253967 1441833078 0.701294 0.333740 -0.578003 0.250244 1441833078 0.701294 0.333740 -0.578003 0.250244 1441833078 0.701294 0.333740 -0.578003 0.250244 1441833078 0.701294 0.333740 -0.578003 0.250244 1441833078 0.701294 0.333740 -0.578003 0.250244 1441833078 0.701294 0.333740 -0.578003 0.250244 1441833078 0.701904 0.338928 -0.576843 0.244202 1441833078 0.701904 0.338928 -0.576843 0.244202 1441833078 0.701904 0.338928 -0.576843 0.244202 1441833078 0.701904 0.338928 -0.576843 0.244202 1441833078 0.701904 0.338928 -0.576843 0.244202 1441833078 0.701904 0.338928 -0.576843 0.244202 1441833078 0.710388 0.327087 -0.582458 0.221558 1441833078 0.710388 0.327087 -0.582458 0.221558 1441833078 0.710388 0.327087 -0.582458 0.221558 1441833078 0.710388 0.327087 -0.582458 0.221558 1441833078 0.710388 0.327087 -0.582458 0.221558 1441833078 0.710388 0.327087 -0.582458 0.221558 1441833078 0.717224 0.320557 -0.583740 0.204895 1441833078 0.717224 0.320557 -0.583740 0.204895 1441833078 0.717224 0.320557 -0.583740 0.204895 1441833078 0.717224 0.320557 -0.583740 0.204895 1441833078 0.717224 0.320557 -0.583740 0.204895 1441833078 0.717224 0.320557 -0.583740 0.204895 1441833078 0.719482 0.325867 -0.576416 0.209473 1441833078 0.719482 0.325867 -0.576416 0.209473 1441833078 0.719482 0.325867 -0.576416 0.209473 1441833078 0.719482 0.325867 -0.576416 0.209473 1441833078 0.719482 0.325867 -0.576416 0.209473 1441833078 0.719482 0.325867 -0.576416 0.209473 1441833078 0.719482 0.325867 -0.576416 0.209473 1441833078 0.718750 0.332214 -0.569580 0.220398 1441833078 0.718750 0.332214 -0.569580 0.220398 1441833078 0.718750 0.332214 -0.569580 0.220398 1441833078 0.718750 0.332214 -0.569580 0.220398 1441833078 0.718750 0.332214 -0.569580 0.220398 1441833078 0.718750 0.332214 -0.569580 0.220398 1441833078 0.720215 0.335999 -0.562317 0.228455 1441833078 0.720215 0.335999 -0.562317 0.228455 1441833078 0.720215 0.335999 -0.562317 0.228455 1441833078 0.720215 0.335999 -0.562317 0.228455 1441833078 0.720215 0.335999 -0.562317 0.228455 1441833078 0.720215 0.335999 -0.562317 0.228455 1441833078 0.719849 0.343994 -0.553528 0.238953 1441833078 0.719849 0.343994 -0.553528 0.238953 1441833078 0.719849 0.343994 -0.553528 0.238953 1441833078 0.719849 0.343994 -0.553528 0.238953 1441833078 0.719849 0.343994 -0.553528 0.238953 1441833078 0.719849 0.343994 -0.553528 0.238953 1441833078 0.719849 0.343994 -0.553528 0.238953 1441833078 0.715942 0.362061 -0.539734 0.255005 1441833078 0.715942 0.362061 -0.539734 0.255005 1441833078 0.715942 0.362061 -0.539734 0.255005 1441833078 0.715942 0.362061 -0.539734 0.255005 1441833078 0.715942 0.362061 -0.539734 0.255005 1441833078 0.715942 0.362061 -0.539734 0.255005 1441833078 0.712952 0.380920 -0.521851 0.272339 1441833078 0.712952 0.380920 -0.521851 0.272339 1441833078 0.712952 0.380920 -0.521851 0.272339 1441833078 0.712952 0.380920 -0.521851 0.272339 1441833078 0.712952 0.380920 -0.521851 0.272339 1441833078 0.712952 0.380920 -0.521851 0.272339 1441833078 0.719788 0.382813 -0.510742 0.272888 1441833078 0.719788 0.382813 -0.510742 0.272888 1441833078 0.719788 0.382813 -0.510742 0.272888 1441833078 0.719788 0.382813 -0.510742 0.272888 1441833078 0.719788 0.382813 -0.510742 0.272888 1441833078 0.725464 0.379150 -0.506165 0.271423 1441833078 0.725464 0.379150 -0.506165 0.271423 1441833078 0.725464 0.379150 -0.506165 0.271423 1441833078 0.725464 0.379150 -0.506165 0.271423 1441833078 0.725464 0.379150 -0.506165 0.271423 1441833078 0.725464 0.379150 -0.506165 0.271423 1441833078 0.725952 0.378845 -0.500183 0.281433 1441833078 0.725952 0.378845 -0.500183 0.281433 1441833078 0.725952 0.378845 -0.500183 0.281433 1441833078 0.725952 0.378845 -0.500183 0.281433 1441833078 0.725952 0.378845 -0.500183 0.281433 1441833079 0.725952 0.378845 -0.500183 0.281433 1441833079 0.725281 0.375488 -0.496155 0.294617 1441833079 0.725281 0.375488 -0.496155 0.294617 1441833079 0.725281 0.375488 -0.496155 0.294617 1441833079 0.725281 0.375488 -0.496155 0.294617 1441833079 0.724243 0.377747 -0.491333 0.302185 1441833079 0.724243 0.377747 -0.491333 0.302185 1441833079 0.724243 0.377747 -0.491333 0.302185 1441833079 0.724243 0.377747 -0.491333 0.302185 1441833079 0.724243 0.377747 -0.491333 0.302185 1441833079 0.724243 0.377747 -0.491333 0.302185 1441833079 0.728027 0.372253 -0.494995 0.293823 1441833079 0.728027 0.372253 -0.494995 0.293823 1441833079 0.728027 0.372253 -0.494995 0.293823 1441833079 0.728027 0.372253 -0.494995 0.293823 1441833079 0.728027 0.372253 -0.494995 0.293823 1441833079 0.728027 0.372253 -0.494995 0.293823 1441833079 0.729370 0.361145 -0.504211 0.288696 1441833079 0.729370 0.361145 -0.504211 0.288696 1441833079 0.729370 0.361145 -0.504211 0.288696 1441833079 0.729370 0.361145 -0.504211 0.288696 1441833079 0.729370 0.361145 -0.504211 0.288696 1441833079 0.729370 0.361145 -0.504211 0.288696 1441833079 0.728760 0.350342 -0.514343 0.285645 1441833079 0.728760 0.350342 -0.514343 0.285645 1441833079 0.728760 0.350342 -0.514343 0.285645 1441833079 0.728760 0.350342 -0.514343 0.285645 1441833079 0.728760 0.350342 -0.514343 0.285645 1441833079 0.728760 0.350342 -0.514343 0.285645 1441833079 0.729004 0.335205 -0.529907 0.274597 1441833079 0.729004 0.335205 -0.529907 0.274597 1441833079 0.729004 0.335205 -0.529907 0.274597 1441833079 0.729004 0.335205 -0.529907 0.274597 1441833079 0.729004 0.335205 -0.529907 0.274597 1441833079 0.728516 0.317322 -0.549255 0.258484 1441833079 0.728516 0.317322 -0.549255 0.258484 1441833079 0.728516 0.317322 -0.549255 0.258484 1441833079 0.728516 0.317322 -0.549255 0.258484 1441833079 0.728516 0.317322 -0.549255 0.258484 1441833079 0.728516 0.317322 -0.549255 0.258484 1441833079 0.726685 0.303101 -0.565247 0.245972 1441833079 0.726685 0.303101 -0.565247 0.245972 1441833079 0.726685 0.303101 -0.565247 0.245972 1441833079 0.726685 0.303101 -0.565247 0.245972 1441833079 0.726685 0.303101 -0.565247 0.245972 1441833079 0.726685 0.303101 -0.565247 0.245972 1441833079 0.723877 0.299622 -0.575562 0.234192 1441833079 0.723877 0.299622 -0.575562 0.234192 1441833079 0.723877 0.299622 -0.575562 0.234192 1441833079 0.723877 0.299622 -0.575562 0.234192 1441833079 0.723877 0.299622 -0.575562 0.234192 1441833079 0.723877 0.299622 -0.575562 0.234192 1441833079 0.723877 0.299622 -0.575562 0.234192 1441833079 0.715149 0.314148 -0.578491 0.234802 1441833079 0.715149 0.314148 -0.578491 0.234802 1441833079 0.715149 0.314148 -0.578491 0.234802 1441833079 0.715149 0.314148 -0.578491 0.234802 1441833079 0.715149 0.314148 -0.578491 0.234802 1441833079 0.715149 0.314148 -0.578491 0.234802 1441833079 0.710938 0.325745 -0.578735 0.231262 1441833079 0.710938 0.325745 -0.578735 0.231262 1441833079 0.710938 0.325745 -0.578735 0.231262 1441833079 0.710938 0.325745 -0.578735 0.231262 1441833079 0.716248 0.316956 -0.585632 0.208496 1441833079 0.716248 0.316956 -0.585632 0.208496 1441833079 0.716248 0.316956 -0.585632 0.208496 1441833079 0.716248 0.316956 -0.585632 0.208496 1441833079 0.716248 0.316956 -0.585632 0.208496 1441833079 0.716248 0.316956 -0.585632 0.208496 1441833079 0.720703 0.311523 -0.590393 0.186951 1441833079 0.720703 0.311523 -0.590393 0.186951 1441833079 0.720703 0.311523 -0.590393 0.186951 1441833079 0.720703 0.311523 -0.590393 0.186951 1441833079 0.720703 0.311523 -0.590393 0.186951 1441833079 0.720703 0.311523 -0.590393 0.186951 1441833079 0.720032 0.319336 -0.587952 0.184021 1441833079 0.720032 0.319336 -0.587952 0.184021 1441833079 0.720032 0.319336 -0.587952 0.184021 1441833079 0.720032 0.319336 -0.587952 0.184021 1441833079 0.720032 0.319336 -0.587952 0.184021 1441833079 0.719604 0.325256 -0.584229 0.187195 1441833079 0.719604 0.325256 -0.584229 0.187195 1441833079 0.719604 0.325256 -0.584229 0.187195 1441833079 0.719604 0.325256 -0.584229 0.187195 1441833079 0.719604 0.325256 -0.584229 0.187195 1441833079 0.719604 0.325256 -0.584229 0.187195 1441833079 0.719604 0.325256 -0.584229 0.187195 1441833079 0.719116 0.328308 -0.580017 0.196594 1441833079 0.719116 0.328308 -0.580017 0.196594 1441833079 0.719116 0.328308 -0.580017 0.196594 1441833079 0.719116 0.328308 -0.580017 0.196594 1441833079 0.719116 0.328308 -0.580017 0.196594 1441833079 0.719116 0.328308 -0.580017 0.196594 1441833079 0.718567 0.337524 -0.570862 0.209412 1441833079 0.718567 0.337524 -0.570862 0.209412 1441833079 0.718567 0.337524 -0.570862 0.209412 1441833079 0.718567 0.337524 -0.570862 0.209412 1441833079 0.718567 0.337524 -0.570862 0.209412 1441833079 0.718567 0.337524 -0.570862 0.209412 1441833079 0.718567 0.337524 -0.570862 0.209412 1441833079 0.718079 0.350525 -0.558472 0.222534 1441833079 0.718079 0.350525 -0.558472 0.222534 1441833079 0.718079 0.350525 -0.558472 0.222534 1441833079 0.718079 0.350525 -0.558472 0.222534 1441833079 0.718079 0.350525 -0.558472 0.222534 1441833080 0.718079 0.350525 -0.558472 0.222534 1441833080 0.719543 0.362305 -0.545105 0.232056 1441833080 0.719543 0.362305 -0.545105 0.232056 1441833080 0.719543 0.362305 -0.545105 0.232056 1441833080 0.719543 0.362305 -0.545105 0.232056 1441833080 0.719543 0.362305 -0.545105 0.232056 1441833080 0.719543 0.362305 -0.545105 0.232056 1441833080 0.722900 0.366089 -0.533203 0.243042 1441833080 0.722900 0.366089 -0.533203 0.243042 1441833080 0.722900 0.366089 -0.533203 0.243042 1441833080 0.722900 0.366089 -0.533203 0.243042 1441833080 0.722900 0.366089 -0.533203 0.243042 1441833080 0.722900 0.366089 -0.533203 0.243042 1441833080 0.727478 0.365112 -0.523438 0.251953 1441833080 0.727478 0.365112 -0.523438 0.251953 1441833080 0.727478 0.365112 -0.523438 0.251953 1441833080 0.727478 0.365112 -0.523438 0.251953 1441833080 0.727478 0.365112 -0.523438 0.251953 1441833080 0.727478 0.365112 -0.523438 0.251953 1441833080 0.732422 0.360718 -0.516235 0.258606 1441833080 0.732422 0.360718 -0.516235 0.258606 1441833080 0.732422 0.360718 -0.516235 0.258606 1441833080 0.732422 0.360718 -0.516235 0.258606 1441833080 0.732422 0.360718 -0.516235 0.258606 1441833080 0.732422 0.360718 -0.516235 0.258606 1441833080 0.734985 0.355164 -0.512695 0.265991 1441833080 0.734985 0.355164 -0.512695 0.265991 1441833080 0.734985 0.355164 -0.512695 0.265991 1441833080 0.734985 0.355164 -0.512695 0.265991 1441833080 0.734985 0.355164 -0.512695 0.265991 1441833080 0.734985 0.355164 -0.512695 0.265991 1441833080 0.734985 0.355164 -0.512695 0.265991 1441833080 0.738403 0.346069 -0.513672 0.266541 1441833080 0.738403 0.346069 -0.513672 0.266541 1441833080 0.738403 0.346069 -0.513672 0.266541 1441833080 0.739136 0.341431 -0.515137 0.267700 1441833080 0.739136 0.341431 -0.515137 0.267700 1441833080 0.739136 0.341431 -0.515137 0.267700 1441833080 0.739136 0.341431 -0.515137 0.267700 1441833080 0.739136 0.341431 -0.515137 0.267700 1441833080 0.738037 0.340637 -0.516846 0.268555 1441833080 0.738037 0.340637 -0.516846 0.268555 1441833080 0.738037 0.340637 -0.516846 0.268555 1441833080 0.738037 0.340637 -0.516846 0.268555 1441833080 0.738037 0.340637 -0.516846 0.268555 1441833080 0.738037 0.340637 -0.516846 0.268555 1441833080 0.738037 0.340637 -0.516846 0.268555 1441833080 0.736877 0.338501 -0.520630 0.267151 1441833080 0.736877 0.338501 -0.520630 0.267151 1441833080 0.736877 0.338501 -0.520630 0.267151 1441833080 0.736877 0.338501 -0.520630 0.267151 1441833080 0.736877 0.338501 -0.520630 0.267151 1441833080 0.736877 0.338501 -0.520630 0.267151 1441833080 0.735840 0.333069 -0.529419 0.259460 1441833080 0.735840 0.333069 -0.529419 0.259460 1441833080 0.735840 0.333069 -0.529419 0.259460 1441833080 0.735840 0.333069 -0.529419 0.259460 1441833080 0.735840 0.333069 -0.529419 0.259460 1441833080 0.735840 0.333069 -0.529419 0.259460 1441833080 0.733643 0.325439 -0.541931 0.249146 1441833080 0.733643 0.325439 -0.541931 0.249146 1441833080 0.733643 0.325439 -0.541931 0.249146 1441833080 0.733643 0.325439 -0.541931 0.249146 1441833080 0.733643 0.325439 -0.541931 0.249146 1441833080 0.730347 0.319153 -0.553711 0.241089 1441833080 0.730347 0.319153 -0.553711 0.241089 1441833080 0.730347 0.319153 -0.553711 0.241089 1441833080 0.730347 0.319153 -0.553711 0.241089 1441833080 0.730347 0.319153 -0.553711 0.241089 1441833080 0.730347 0.319153 -0.553711 0.241089 1441833080 0.727112 0.316467 -0.563599 0.231323 1441833080 0.727112 0.316467 -0.563599 0.231323 1441833080 0.727112 0.316467 -0.563599 0.231323 1441833080 0.727112 0.316467 -0.563599 0.231323 1441833080 0.727112 0.316467 -0.563599 0.231323 1441833080 0.727112 0.316467 -0.563599 0.231323 1441833080 0.727112 0.316467 -0.563599 0.231323 1441833080 0.724792 0.316711 -0.570984 0.219727 1441833080 0.724792 0.316711 -0.570984 0.219727 1441833080 0.724792 0.316711 -0.570984 0.219727 1441833080 0.724792 0.316711 -0.570984 0.219727 1441833080 0.724792 0.316711 -0.570984 0.219727 1441833080 0.724792 0.316711 -0.570984 0.219727 1441833080 0.721924 0.320129 -0.576111 0.210754 1441833080 0.721924 0.320129 -0.576111 0.210754 1441833080 0.721924 0.320129 -0.576111 0.210754 1441833080 0.721924 0.320129 -0.576111 0.210754 1441833080 0.721924 0.320129 -0.576111 0.210754 1441833080 0.721924 0.320129 -0.576111 0.210754 1441833080 0.721924 0.320129 -0.576111 0.210754 1441833080 0.719971 0.321106 -0.579163 0.207458 1441833080 0.719971 0.321106 -0.579163 0.207458 1441833080 0.719971 0.321106 -0.579163 0.207458 1441833080 0.719971 0.321106 -0.579163 0.207458 1441833080 0.719971 0.321106 -0.579163 0.207458 1441833080 0.719971 0.321106 -0.579163 0.207458 1441833080 0.724731 0.313599 -0.583679 0.188843 1441833080 0.724731 0.313599 -0.583679 0.188843 1441833080 0.724731 0.313599 -0.583679 0.188843 1441833080 0.724731 0.313599 -0.583679 0.188843 1441833080 0.724731 0.313599 -0.583679 0.188843 1441833080 0.724731 0.313599 -0.583679 0.188843 1441833080 0.727417 0.311707 -0.584351 0.179504 1441833080 0.727417 0.311707 -0.584351 0.179504 1441833080 0.727417 0.311707 -0.584351 0.179504 1441833080 0.727417 0.311707 -0.584351 0.179504 1441833080 0.727417 0.311707 -0.584351 0.179504 1441833080 0.727417 0.311707 -0.584351 0.179504 1441833081 0.726807 0.318665 -0.580811 0.181030 1441833081 0.726807 0.318665 -0.580811 0.181030 1441833081 0.726807 0.318665 -0.580811 0.181030 1441833081 0.726807 0.318665 -0.580811 0.181030 1441833081 0.726807 0.318665 -0.580811 0.181030 1441833081 0.726807 0.318665 -0.580811 0.181030 1441833081 0.726501 0.319336 -0.578369 0.188904 1441833081 0.726501 0.319336 -0.578369 0.188904 1441833081 0.726501 0.319336 -0.578369 0.188904 1441833081 0.726501 0.319336 -0.578369 0.188904 1441833081 0.726501 0.319336 -0.578369 0.188904 1441833081 0.726501 0.319336 -0.578369 0.188904 1441833081 0.727478 0.322510 -0.572632 0.197021 1441833081 0.727478 0.322510 -0.572632 0.197021 1441833081 0.727478 0.322510 -0.572632 0.197021 1441833081 0.727478 0.322510 -0.572632 0.197021 1441833081 0.727478 0.322510 -0.572632 0.197021 1441833081 0.727478 0.322510 -0.572632 0.197021 1441833081 0.727722 0.327637 -0.565857 0.206970 1441833081 0.727722 0.327637 -0.565857 0.206970 1441833081 0.727722 0.327637 -0.565857 0.206970 1441833081 0.727722 0.327637 -0.565857 0.206970 1441833081 0.727722 0.327637 -0.565857 0.206970 1441833081 0.727722 0.327637 -0.565857 0.206970 1441833081 0.729248 0.331604 -0.558044 0.216187 1441833081 0.729248 0.331604 -0.558044 0.216187 1441833081 0.729248 0.331604 -0.558044 0.216187 1441833081 0.729248 0.331604 -0.558044 0.216187 1441833081 0.729248 0.331604 -0.558044 0.216187 1441833081 0.729248 0.331604 -0.558044 0.216187 1441833081 0.731445 0.337280 -0.547424 0.226929 1441833081 0.731445 0.337280 -0.547424 0.226929 1441833081 0.731445 0.337280 -0.547424 0.226929 1441833081 0.731445 0.337280 -0.547424 0.226929 1441833081 0.731445 0.337280 -0.547424 0.226929 1441833081 0.731445 0.337280 -0.547424 0.226929 1441833081 0.732727 0.345947 -0.535339 0.238342 1441833081 0.732727 0.345947 -0.535339 0.238342 1441833081 0.732727 0.345947 -0.535339 0.238342 1441833081 0.732727 0.345947 -0.535339 0.238342 1441833081 0.732727 0.345947 -0.535339 0.238342 1441833081 0.732727 0.345947 -0.535339 0.238342 1441833081 0.733582 0.350098 -0.526611 0.248840 1441833081 0.733582 0.350098 -0.526611 0.248840 1441833081 0.733582 0.350098 -0.526611 0.248840 1441833081 0.733582 0.350098 -0.526611 0.248840 1441833081 0.733582 0.350098 -0.526611 0.248840 1441833081 0.737305 0.347595 -0.521484 0.252075 1441833081 0.737305 0.347595 -0.521484 0.252075 1441833081 0.737305 0.347595 -0.521484 0.252075 1441833081 0.737305 0.347595 -0.521484 0.252075 1441833081 0.737305 0.347595 -0.521484 0.252075 1441833081 0.737305 0.347595 -0.521484 0.252075 1441833081 0.737305 0.347595 -0.521484 0.252075 1441833081 0.739929 0.341736 -0.521301 0.252808 1441833081 0.739929 0.341736 -0.521301 0.252808 1441833081 0.739929 0.341736 -0.521301 0.252808 1441833081 0.739929 0.341736 -0.521301 0.252808 1441833081 0.739929 0.341736 -0.521301 0.252808 1441833081 0.739929 0.341736 -0.521301 0.252808 1441833081 0.741211 0.335999 -0.522522 0.254150 1441833081 0.741211 0.335999 -0.522522 0.254150 1441833081 0.741211 0.335999 -0.522522 0.254150 1441833081 0.741211 0.335999 -0.522522 0.254150 1441833081 0.741211 0.335999 -0.522522 0.254150 1441833081 0.741211 0.335999 -0.522522 0.254150 1441833081 0.741577 0.329163 -0.527832 0.250977 1441833081 0.741577 0.329163 -0.527832 0.250977 1441833081 0.741577 0.329163 -0.527832 0.250977 1441833081 0.741577 0.329163 -0.527832 0.250977 1441833081 0.741577 0.329163 -0.527832 0.250977 1441833081 0.741577 0.329163 -0.527832 0.250977 1441833081 0.740112 0.327942 -0.530884 0.250549 1441833081 0.740112 0.327942 -0.530884 0.250549 1441833081 0.740112 0.327942 -0.530884 0.250549 1441833081 0.740112 0.327942 -0.530884 0.250549 1441833081 0.740112 0.327942 -0.530884 0.250549 1441833081 0.740112 0.327942 -0.530884 0.250549 1441833081 0.740112 0.327942 -0.530884 0.250549 1441833081 0.738464 0.325623 -0.536255 0.247070 1441833081 0.738464 0.325623 -0.536255 0.247070 1441833081 0.738464 0.325623 -0.536255 0.247070 1441833081 0.738464 0.325623 -0.536255 0.247070 1441833081 0.738464 0.325623 -0.536255 0.247070 1441833081 0.738464 0.325623 -0.536255 0.247070 1441833081 0.736450 0.317993 -0.547241 0.238647 1441833081 0.736450 0.317993 -0.547241 0.238647 1441833081 0.736450 0.317993 -0.547241 0.238647 1441833081 0.736450 0.317993 -0.547241 0.238647 1441833081 0.736450 0.317993 -0.547241 0.238647 1441833081 0.736450 0.317993 -0.547241 0.238647 1441833081 0.732971 0.307617 -0.561523 0.229797 1441833081 0.732971 0.307617 -0.561523 0.229797 1441833081 0.732971 0.307617 -0.561523 0.229797 1441833081 0.732971 0.307617 -0.561523 0.229797 1441833081 0.732971 0.307617 -0.561523 0.229797 1441833081 0.732971 0.307617 -0.561523 0.229797 1441833081 0.729187 0.300049 -0.574341 0.219788 1441833081 0.729187 0.300049 -0.574341 0.219788 1441833081 0.729187 0.300049 -0.574341 0.219788 1441833081 0.729187 0.300049 -0.574341 0.219788 1441833081 0.729187 0.300049 -0.574341 0.219788 1441833081 0.729187 0.300049 -0.574341 0.219788 1441833081 0.727417 0.297424 -0.582703 0.206909 1441833081 0.727417 0.297424 -0.582703 0.206909 1441833081 0.727417 0.297424 -0.582703 0.206909 1441833081 0.727417 0.297424 -0.582703 0.206909 1441833081 0.727417 0.297424 -0.582703 0.206909 1441833081 0.727417 0.297424 -0.582703 0.206909 1441833081 0.727417 0.297424 -0.582703 0.206909 1441833081 0.724976 0.299377 -0.587646 0.198669 1441833082 0.724976 0.299377 -0.587646 0.198669 1441833082 0.724976 0.299377 -0.587646 0.198669 1441833082 0.724976 0.299377 -0.587646 0.198669 1441833082 0.724976 0.299377 -0.587646 0.198669 1441833082 0.724976 0.299377 -0.587646 0.198669 1441833082 0.723633 0.302490 -0.589050 0.194458 1441833082 0.723633 0.302490 -0.589050 0.194458 1441833082 0.723633 0.302490 -0.589050 0.194458 1441833082 0.723633 0.302490 -0.589050 0.194458 1441833082 0.723633 0.302490 -0.589050 0.194458 1441833082 0.723633 0.302490 -0.589050 0.194458 1441833082 0.726868 0.299438 -0.591675 0.178528 1441833082 0.726868 0.299438 -0.591675 0.178528 1441833082 0.726868 0.299438 -0.591675 0.178528 1441833082 0.726868 0.299438 -0.591675 0.178528 1441833082 0.726868 0.299438 -0.591675 0.178528 1441833082 0.726868 0.299438 -0.591675 0.178528 1441833082 0.730713 0.296265 -0.593018 0.163025 1441833082 0.730713 0.296265 -0.593018 0.163025 1441833082 0.730713 0.296265 -0.593018 0.163025 1441833082 0.730713 0.296265 -0.593018 0.163025 1441833082 0.730713 0.296265 -0.593018 0.163025 1441833082 0.731750 0.297913 -0.591736 0.159973 1441833082 0.731750 0.297913 -0.591736 0.159973 1441833082 0.731750 0.297913 -0.591736 0.159973 1441833082 0.731750 0.297913 -0.591736 0.159973 1441833082 0.731750 0.297913 -0.591736 0.159973 1441833082 0.731750 0.297913 -0.591736 0.159973 1441833082 0.731995 0.301819 -0.587769 0.166077 1441833082 0.731995 0.301819 -0.587769 0.166077 1441833082 0.731995 0.301819 -0.587769 0.166077 1441833082 0.731995 0.301819 -0.587769 0.166077 1441833082 0.731995 0.301819 -0.587769 0.166077 1441833082 0.731995 0.301819 -0.587769 0.166077 1441833082 0.732971 0.305603 -0.582703 0.172607 1441833082 0.732971 0.305603 -0.582703 0.172607 1441833082 0.732971 0.305603 -0.582703 0.172607 1441833082 0.732971 0.305603 -0.582703 0.172607 1441833082 0.732971 0.305603 -0.582703 0.172607 1441833082 0.732971 0.305603 -0.582703 0.172607 1441833082 0.734619 0.309570 -0.576904 0.177856 1441833082 0.734619 0.309570 -0.576904 0.177856 1441833082 0.734619 0.309570 -0.576904 0.177856 1441833082 0.734619 0.309570 -0.576904 0.177856 1441833082 0.734619 0.309570 -0.576904 0.177856 1441833082 0.734619 0.309570 -0.576904 0.177856 1441833082 0.734741 0.321228 -0.566345 0.190186 1441833082 0.734741 0.321228 -0.566345 0.190186 1441833082 0.734741 0.321228 -0.566345 0.190186 1441833082 0.734741 0.321228 -0.566345 0.190186 1441833082 0.734741 0.321228 -0.566345 0.190186 1441833082 0.734741 0.321228 -0.566345 0.190186 1441833082 0.734741 0.321228 -0.566345 0.190186 1441833082 0.734497 0.335388 -0.552673 0.206238 1441833082 0.734497 0.335388 -0.552673 0.206238 1441833082 0.734497 0.335388 -0.552673 0.206238 1441833082 0.734497 0.335388 -0.552673 0.206238 1441833082 0.734497 0.335388 -0.552673 0.206238 1441833082 0.734497 0.335388 -0.552673 0.206238 1441833082 0.736633 0.344177 -0.540588 0.216064 1441833082 0.736633 0.344177 -0.540588 0.216064 1441833082 0.736633 0.344177 -0.540588 0.216064 1441833082 0.736633 0.344177 -0.540588 0.216064 1441833082 0.739929 0.347107 -0.531982 0.221436 1441833082 0.739929 0.347107 -0.531982 0.221436 1441833082 0.739929 0.347107 -0.531982 0.221436 1441833082 0.739929 0.347107 -0.531982 0.221436 1441833082 0.739929 0.347107 -0.531982 0.221436 1441833082 0.739929 0.347107 -0.531982 0.221436 1441833082 0.741150 0.351135 -0.522217 0.233643 1441833082 0.741150 0.351135 -0.522217 0.233643 1441833082 0.741150 0.351135 -0.522217 0.233643 1441833082 
0.729675 0.308105 -0.531677 0.299744 1441833085 0.729675 0.308105 -0.531677 0.299744 1441833085 0.729675 0.308105 -0.531677 0.299744 1441833085 0.729675 0.308105 -0.531677 0.299744 1441833085 0.729675 0.308105 -0.531677 0.299744 1441833085 0.702148 0.254517 -0.491028 0.448364 1441833085 0.702148 0.254517 -0.491028 0.448364 1441833085 0.702148 0.254517 -0.491028 0.448364 1441833085 0.702148 0.254517 -0.491028 0.448364 1441833085 0.702148 0.254517 -0.491028 0.448364 1441833085 0.702148 0.254517 -0.491028 0.448364 1441833085 0.650696 0.194092 -0.396973 0.617432 1441833085 0.650696 0.194092 -0.396973 0.617432 1441833085 0.650696 0.194092 -0.396973 0.617432 1441833085 0.650696 0.194092 -0.396973 0.617432 1441833085 0.650696 0.194092 -0.396973 0.617432 1441833085 0.603577 0.165161 -0.275330 0.729797 1441833085 0.603577 0.165161 -0.275330 0.729797 1441833085 0.603577 0.165161 -0.275330 0.729797 1441833085 0.603577 0.165161 -0.275330 0.729797 1441833085 0.603577 0.165161 -0.275330 0.729797 1441833085 0.603577 0.165161 -0.275330 0.729797 1441833085 0.603577 0.165161 -0.275330 0.729797 1441833085 0.571045 0.139587 -0.188293 0.786682 1441833085 0.571045 0.139587 -0.188293 0.786682 1441833085 0.571045 0.139587 -0.188293 0.786682 1441833085 0.571045 0.139587 -0.188293 0.786682 1441833085 0.571045 0.139587 -0.188293 0.786682 1441833085 0.571045 0.139587 -0.188293 0.786682 1441833085 0.550720 0.122925 -0.149841 0.811829 1441833085 0.550720 0.122925 -0.149841 0.811829 1441833085 0.550720 0.122925 -0.149841 0.811829 1441833085 0.550720 0.122925 -0.149841 0.811829 1441833085 0.550720 0.122925 -0.149841 0.811829 1441833085 0.550720 0.122925 -0.149841 0.811829 1441833085 0.536560 0.106506 -0.140747 0.825134 1441833085 0.536560 0.106506 -0.140747 0.825134 1441833085 0.536560 0.106506 -0.140747 0.825134 1441833085 0.536560 0.106506 -0.140747 0.825134 1441833085 0.536560 0.106506 -0.140747 0.825134 1441833085 0.536560 0.106506 -0.140747 0.825134 1441833085 0.535706 0.111694 -0.137268 0.825623 1441833085 0.535706 0.111694 -0.137268 0.825623 1441833085 0.535706 0.111694 -0.137268 0.825623 1441833085 0.535706 0.111694 -0.137268 0.825623 1441833085 0.535706 0.111694 -0.137268 0.825623 1441833085 0.541992 0.121155 -0.137146 0.820190 1441833085 0.541992 0.121155 -0.137146 0.820190 1441833085 0.541992 0.121155 -0.137146 0.820190 1441833085 0.541992 0.121155 -0.137146 0.820190 1441833085 0.541992 0.121155 -0.137146 0.820190 1441833085 0.541992 0.121155 -0.137146 0.820190 1441833085 0.562866 0.149719 -0.144531 0.799866 1441833085 0.562866 0.149719 -0.144531 0.799866 1441833085 0.562866 0.149719 -0.144531 0.799866 1441833085 0.562866 0.149719 -0.144531 0.799866 1441833085 0.562866 0.149719 -0.144531 0.799866 1441833085 0.562866 0.149719 -0.144531 0.799866 1441833086 0.603271 0.210815 -0.187439 0.745911 1441833086 0.603271 0.210815 -0.187439 0.745911 1441833086 0.603271 0.210815 -0.187439 0.745911 1441833086 0.603271 0.210815 -0.187439 0.745911 1441833086 0.603271 0.210815 -0.187439 0.745911 1441833086 0.603271 0.210815 -0.187439 0.745911 1441833086 0.642639 0.283997 -0.258484 0.662903 1441833086 0.642639 0.283997 -0.258484 0.662903 1441833086 0.642639 0.283997 -0.258484 0.662903 1441833086 0.642639 0.283997 -0.258484 0.662903 1441833086 0.642639 0.283997 -0.258484 0.662903 1441833086 0.678528 0.343994 -0.353149 0.544434 1441833086 0.678528 0.343994 -0.353149 0.544434 1441833086 0.678528 0.343994 -0.353149 0.544434 1441833086 0.678528 0.343994 -0.353149 0.544434 1441833086 0.678528 0.343994 -0.353149 0.544434 1441833086 0.678528 0.343994 -0.353149 0.544434 1441833086 0.721069 0.343567 -0.439819 0.410461 1441833086 0.721069 0.343567 -0.439819 0.410461 1441833086 0.721069 0.343567 -0.439819 0.410461 1441833086 0.721069 0.343567 -0.439819 0.410461 1441833086 0.721069 0.343567 -0.439819 0.410461 1441833086 0.739014 0.306519 -0.484009 0.354431 1441833086 0.739014 0.306519 -0.484009 0.354431 1441833086 0.739014 0.306519 -0.484009 0.354431 1441833086 0.739014 0.306519 -0.484009 0.354431 1441833086 0.739014 0.306519 -0.484009 0.354431 1441833086 0.739014 0.306519 -0.484009 0.354431 1441833086 0.724609 0.295349 -0.500122 0.370850 1441833086 0.724609 0.295349 -0.500122 0.370850 1441833086 0.724609 0.295349 -0.500122 0.370850 1441833086 0.724609 0.295349 -0.500122 0.370850 1441833086 0.724609 0.295349 -0.500122 0.370850 1441833086 0.724609 0.295349 -0.500122 0.370850 1441833086 0.719177 0.345520 -0.480774 0.363586 1441833086 0.719177 0.345520 -0.480774 0.363586 1441833086 0.719177 0.345520 -0.480774 0.363586 1441833086 0.719177 0.345520 -0.480774 0.363586 1441833086 0.719177 0.345520 -0.480774 0.363586 1441833086 0.719177 0.345520 -0.480774 0.363586 1441833086 0.719177 0.345520 -0.480774 0.363586 1441833086 0.744751 0.372375 -0.472107 0.289429 1441833086 0.744751 0.372375 -0.472107 0.289429 1441833086 0.744751 0.372375 -0.472107 0.289429 1441833086 0.744751 0.372375 -0.472107 0.289429 1441833086 0.744751 0.372375 -0.472107 0.289429 1441833086 0.744751 0.372375 -0.472107 0.289429 1441833086 0.738403 0.387146 -0.476440 0.278931 1441833086 0.738403 0.387146 -0.476440 0.278931 1441833086 0.738403 0.387146 -0.476440 0.278931 1441833086 0.738403 0.387146 -0.476440 0.278931 1441833086 0.738403 0.387146 -0.476440 0.278931 1441833086 0.738403 0.387146 -0.476440 0.278931 1441833086 0.719666 0.410828 -0.475159 0.295776 1441833086 0.719666 0.410828 -0.475159 0.295776 1441833086 0.719666 0.410828 -0.475159 0.295776 1441833086 0.719666 0.410828 -0.475159 0.295776 1441833086 0.719666 0.410828 -0.475159 0.295776 1441833086 0.711853 0.408325 -0.485840 0.300659 1441833086 0.711853 0.408325 -0.485840 0.300659 1441833086 0.712830 0.378906 -0.506592 0.302673 1441833086 0.712830 0.378906 -0.506592 0.302673 1441833086 0.712830 0.378906 -0.506592 0.302673 1441833086 0.712830 0.378906 -0.506592 0.302673 1441833086 0.701111 0.359314 -0.512756 0.341125 1441833086 0.701111 0.359314 -0.512756 0.341125 1441833086 0.701111 0.359314 -0.512756 0.341125 1441833086 0.701111 0.359314 -0.512756 0.341125 1441833086 0.701111 0.359314 -0.512756 0.341125 1441833086 0.701111 0.359314 -0.512756 0.341125 1441833086 0.699951 0.305298 -0.503845 0.403687 1441833086 0.699951 0.305298 -0.503845 0.403687 1441833086 0.699951 0.305298 -0.503845 0.403687 1441833086 0.699951 0.305298 -0.503845 0.403687 1441833086 0.699951 0.305298 -0.503845 0.403687 1441833086 0.699951 0.305298 -0.503845 0.403687 1441833086 0.699951 0.305298 -0.503845 0.403687 1441833086 0.686035 0.236267 -0.453613 0.517334 1441833086 0.686035 0.236267 -0.453613 0.517334 1441833086 0.686035 0.236267 -0.453613 0.517334 1441833086 0.686035 0.236267 -0.453613 0.517334 1441833086 0.641113 0.177917 -0.350464 0.659119 1441833086 0.641113 0.177917 -0.350464 0.659119 1441833086 0.641113 0.177917 -0.350464 0.659119 1441833086 0.641113 0.177917 -0.350464 0.659119 1441833086 0.641113 0.177917 -0.350464 0.659119 1441833086 0.641113 0.177917 -0.350464 0.659119 1441833086 0.598511 0.159485 -0.237854 0.748108 1441833086 0.598511 0.159485 -0.237854 0.748108 1441833086 0.598511 0.159485 -0.237854 0.748108 1441833086 0.598511 0.159485 -0.237854 0.748108 1441833086 0.598511 0.159485 -0.237854 0.748108 1441833086 0.587280 0.123474 -0.154724 0.784729 1441833086 0.587280 0.123474 -0.154724 0.784729 1441833086 0.587280 0.123474 -0.154724 0.784729 1441833086 0.587280 0.123474 -0.154724 0.784729 1441833086 0.587280 0.123474 -0.154724 0.784729 1441833086 0.587280 0.123474 -0.154724 0.784729 1441833086 0.563049 0.094910 -0.160339 0.805115 1441833087 0.563049 0.094910 -0.160339 0.805115 1441833087 0.563049 0.094910 -0.160339 0.805115 1441833087 0.563049 0.094910 -0.160339 0.805115 1441833087 0.563049 0.094910 -0.160339 0.805115 1441833087 0.563049 0.094910 -0.160339 0.805115 1441833087 0.563049 0.094910 -0.160339 0.805115 1441833087 0.556580 0.085754 -0.141357 0.814087 1441833087 0.556580 0.085754 -0.141357 0.814087 1441833087 0.556580 0.085754 -0.141357 0.814087 1441833087 0.556580 0.085754 -0.141357 0.814087 1441833087 0.556580 0.085754 -0.141357 0.814087 1441833087 0.564392 0.090515 -0.149170 0.806763 1441833087 0.564392 0.090515 -0.149170 0.806763 1441833087 0.564392 0.090515 -0.149170 0.806763 1441833087 0.564392 0.090515 -0.149170 0.806763 1441833087 0.564392 0.090515 -0.149170 0.806763 1441833087 0.564392 0.090515 -0.149170 0.806763 1441833087 0.564392 0.090515 -0.149170 0.806763 1441833087 0.574646 0.100159 -0.158203 0.796631 1441833087 0.574646 0.100159 -0.158203 0.796631 1441833087 0.574646 0.100159 -0.158203 0.796631 1441833087 0.574646 0.100159 -0.158203 0.796631 1441833087 0.574646 0.100159 -0.158203 0.796631 1441833087 0.574646 0.100159 -0.158203 0.796631 1441833087 0.596497 0.140015 -0.185303 0.768250 1441833087 0.596497 0.140015 -0.185303 0.768250 1441833087 0.596497 0.140015 -0.185303 0.768250 1441833087 0.596497 0.140015 -0.185303 0.768250 1441833087 0.596497 0.140015 -0.185303 0.768250 1441833087 0.596497 0.140015 -0.185303 0.768250 1441833087 0.627441 0.203979 -0.239685 0.712158 1441833087 0.627441 0.203979 -0.239685 0.712158 1441833087 0.627441 0.203979 -0.239685 0.712158 1441833087 0.627441 0.203979 -0.239685 0.712158 1441833087 0.627441 0.203979 -0.239685 0.712158 1441833087 0.627441 0.203979 -0.239685 0.712158 1441833087 0.659912 0.287659 -0.305786 0.623047 1441833087 0.659912 0.287659 -0.305786 0.623047 1441833087 0.659912 0.287659 -0.305786 0.623047 1441833087 0.659912 0.287659 -0.305786 0.623047 1441833087 0.659912 0.287659 -0.305786 0.623047 1441833087 0.659912 0.287659 -0.305786 0.623047 1441833087 0.691040 0.338013 -0.403870 0.495056 1441833087 0.691040 0.338013 -0.403870 0.495056 1441833087 0.691040 0.338013 -0.403870 0.495056 1441833087 0.691040 0.338013 -0.403870 0.495056 1441833087 0.691040 0.338013 -0.403870 0.495056 1441833087 0.691040 0.338013 -0.403870 0.495056 1441833087 0.735596 0.322388 -0.479065 0.354065 1441833087 0.735596 0.322388 -0.479065 0.354065 1441833087 0.735596 0.322388 -0.479065 0.354065 1441833087 0.735596 0.322388 -0.479065 0.354065 1441833087 0.735596 0.322388 -0.479065 0.354065 1441833087 0.735596 0.322388 -0.479065 0.354065 1441833087 0.767700 0.280823 -0.515991 0.255920 1441833087 0.767700 0.280823 -0.515991 0.255920 1441833087 0.767700 0.280823 -0.515991 0.255920 1441833087 0.767700 0.280823 -0.515991 0.255920 1441833087 0.767700 0.280823 -0.515991 0.255920 1441833087 0.767700 0.280823 -0.515991 0.255920 1441833087 0.767700 0.280823 -0.515991 0.255920 1441833087 0.778748 0.260254 -0.520081 0.235168 1441833087 0.778748 0.260254 -0.520081 0.235168 1441833087 0.778748 0.260254 -0.520081 0.235168 1441833087 0.778748 0.260254 -0.520081 0.235168 1441833087 0.769104 0.304932 -0.498230 0.259216 1441833087 0.769104 0.304932 -0.498230 0.259216 1441833087 0.769104 0.304932 -0.498230 0.259216 1441833087 0.769104 0.304932 -0.498230 0.259216 1441833087 0.769104 0.304932 -0.498230 0.259216 1441833087 0.769714 0.324585 -0.495789 0.237366 1441833087 0.769714 0.324585 -0.495789 0.237366 1441833087 0.769714 0.324585 -0.495789 0.237366 1441833087 0.769714 0.324585 -0.495789 0.237366 1441833087 0.769714 0.324585 -0.495789 0.237366 1441833087 0.769714 0.324585 -0.495789 0.237366 1441833087 0.769714 0.324585 -0.495789 0.237366 1441833087 0.775208 0.318726 -0.507263 0.200378 1441833087 0.775208 0.318726 -0.507263 0.200378 1441833087 0.775208 0.318726 -0.507263 0.200378 1441833087 0.775208 0.318726 -0.507263 0.200378 1441833087 0.775208 0.318726 -0.507263 0.200378 1441833087 0.777466 0.302307 -0.514404 0.198853 1441833087 0.777466 0.302307 -0.514404 0.198853 1441833087 0.777466 0.302307 -0.514404 0.198853 1441833087 0.777466 0.302307 -0.514404 0.198853 1441833087 0.777466 0.302307 -0.514404 0.198853 1441833087 0.777466 0.302307 -0.514404 0.198853 1441833087 0.772095 0.300476 -0.518982 0.210205 1441833087 0.772095 0.300476 -0.518982 0.210205 1441833087 0.772095 0.300476 -0.518982 0.210205 1441833087 0.772095 0.300476 -0.518982 0.210205 1441833087 0.772095 0.300476 -0.518982 0.210205 1441833087 0.772095 0.300476 -0.518982 0.210205 1441833087 0.758728 0.304443 -0.524597 0.237488 1441833087 0.758728 0.304443 -0.524597 0.237488 1441833087 0.758728 0.304443 -0.524597 0.237488 1441833087 0.745178 0.299927 -0.519165 0.291931 1441833087 0.745178 0.299927 -0.519165 0.291931 1441833087 0.745178 0.299927 -0.519165 0.291931 1441833087 0.745178 0.299927 -0.519165 0.291931 1441833087 0.745178 0.299927 -0.519165 0.291931 1441833087 0.745178 0.299927 -0.519165 0.291931 1441833087 0.745178 0.299927 -0.519165 0.291931 1441833087 0.731323 0.257019 -0.506836 0.377136 1441833088 0.731323 0.257019 -0.506836 0.377136 1441833088 0.731323 0.257019 -0.506836 0.377136 1441833088 0.731323 0.257019 -0.506836 0.377136 1441833088 0.731323 0.257019 -0.506836 0.377136 1441833088 0.731323 0.257019 -0.506836 0.377136 1441833088 0.700378 0.205200 -0.436279 0.526245 1441833088 0.700378 0.205200 -0.436279 0.526245 1441833088 0.700378 0.205200 -0.436279 0.526245 1441833088 0.700378 0.205200 -0.436279 0.526245 1441833088 0.700378 0.205200 -0.436279 0.526245 1441833088 0.700378 0.205200 -0.436279 0.526245 1441833088 0.700378 0.205200 -0.436279 0.526245 1441833088 0.638611 0.161072 -0.324890 0.678711 1441833088 0.638611 0.161072 -0.324890 0.678711 1441833088 0.638611 0.161072 -0.324890 0.678711 1441833088 0.638611 0.161072 -0.324890 0.678711 1441833088 0.588257 0.149048 -0.213074 0.765686 1441833088 0.588257 0.149048 -0.213074 0.765686 1441833088 0.588257 0.149048 -0.213074 0.765686 1441833088 0.588257 0.149048 -0.213074 0.765686 1441833088 0.588257 0.149048 -0.213074 0.765686 1441833088 0.547546 0.127380 -0.163086 0.810730 1441833088 0.547546 0.127380 -0.163086 0.810730 1441833088 0.547546 0.127380 -0.163086 0.810730 1441833088 0.547546 0.127380 -0.163086 0.810730 1441833088 0.547546 0.127380 -0.163086 0.810730 1441833088 0.547546 0.127380 -0.163086 0.810730 1441833088 0.528137 0.117371 -0.169067 0.823792 1441833088 0.528137 0.117371 -0.169067 0.823792 1441833088 0.528137 0.117371 -0.169067 0.823792 1441833088 0.528137 0.117371 -0.169067 0.823792 1441833088 0.528137 0.117371 -0.169067 0.823792 1441833088 0.528137 0.117371 -0.169067 0.823792 1441833088 0.524841 0.111694 -0.169861 0.826538 1441833088 0.524841 0.111694 -0.169861 0.826538 1441833088 0.524841 0.111694 -0.169861 0.826538 1441833088 0.524841 0.111694 -0.169861 0.826538 1441833088 0.524841 0.111694 -0.169861 0.826538 1441833088 0.524841 0.111694 -0.169861 0.826538 1441833088 0.535950 0.121582 -0.164001 0.819153 1441833088 0.535950 0.121582 -0.164001 0.819153 1441833088 0.535950 0.121582 -0.164001 0.819153 1441833088 0.535950 0.121582 -0.164001 0.819153 1441833088 0.535950 0.121582 -0.164001 0.819153 1441833088 0.535950 0.121582 -0.164001 0.819153 1441833088 0.552795 0.141296 -0.174194 0.802490 1441833088 0.552795 0.141296 -0.174194 0.802490 1441833088 0.552795 0.141296 -0.174194 0.802490 1441833088 0.552795 0.141296 -0.174194 0.802490 1441833088 0.552795 0.141296 -0.174194 0.802490 1441833088 0.552795 0.141296 -0.174194 0.802490 1441833088 0.582825 0.194702 -0.205444 0.761658 1441833088 0.582825 0.194702 -0.205444 0.761658 1441833088 0.582825 0.194702 -0.205444 0.761658 1441833088 0.582825 0.194702 -0.205444 0.761658 1441833088 0.582825 0.194702 -0.205444 0.761658 1441833088 0.582825 0.194702 -0.205444 0.761658 1441833088 0.614258 0.278625 -0.270264 0.686951 1441833088 0.614258 0.278625 -0.270264 0.686951 1441833088 0.614258 0.278625 -0.270264 0.686951 1441833088 0.614258 0.278625 -0.270264 0.686951 1441833088 0.614258 0.278625 -0.270264 0.686951 1441833088 0.614258 0.278625 -0.270264 0.686951 1441833088 0.614258 0.278625 -0.270264 0.686951 1441833088 0.641479 0.360107 -0.372559 0.565674 1441833088 0.641479 0.360107 -0.372559 0.565674 1441833088 0.641479 0.360107 -0.372559 0.565674 1441833088 0.641479 0.360107 -0.372559 0.565674 1441833088 0.641479 0.360107 -0.372559 0.565674 1441833088 0.672852 0.393066 -0.462280 0.423035 1441833088 0.672852 0.393066 -0.462280 0.423035 1441833088 0.672852 0.393066 -0.462280 0.423035 1441833088 0.672852 0.393066 -0.462280 0.423035 1441833088 0.672852 0.393066 -0.462280 0.423035 1441833088 0.672852 0.393066 -0.462280 0.423035 1441833088 0.684143 0.389465 -0.535400 0.305847 1441833088 0.684143 0.389465 -0.535400 0.305847 1441833088 0.684143 0.389465 -0.535400 0.305847 1441833088 0.684143 0.389465 -0.535400 0.305847 1441833088 0.684143 0.389465 -0.535400 0.305847 1441833088 0.684143 0.389465 -0.535400 0.305847 1441833088 0.692078 0.364441 -0.554016 0.285095 1441833088 0.692078 0.364441 -0.554016 0.285095 1441833088 0.692078 0.364441 -0.554016 0.285095 1441833088 0.692078 0.364441 -0.554016 0.285095 1441833088 0.692078 0.364441 -0.554016 0.285095 1441833088 0.692078 0.364441 -0.554016 0.285095 1441833088 0.671631 0.412048 -0.534180 0.306091 1441833088 0.671631 0.412048 -0.534180 0.306091 1441833088 0.671631 0.412048 -0.534180 0.306091 1441833088 0.671631 0.412048 -0.534180 0.306091 1441833088 0.671631 0.412048 -0.534180 0.306091 1441833088 0.671631 0.412048 -0.534180 0.306091 1441833088 0.679321 0.439941 -0.512390 0.287048 1441833088 0.679321 0.439941 -0.512390 0.287048 1441833088 0.679321 0.439941 -0.512390 0.287048 1441833088 0.679321 0.439941 -0.512390 0.287048 1441833088 0.679321 0.439941 -0.512390 0.287048 1441833088 0.679321 0.439941 -0.512390 0.287048 1441833088 0.694458 0.417358 -0.524475 0.261536 1441833088 0.694458 0.417358 -0.524475 0.261536 1441833088 0.694458 0.417358 -0.524475 0.261536 1441833088 0.694458 0.417358 -0.524475 0.261536 1441833088 0.694458 0.417358 -0.524475 0.261536 1441833088 0.694458 0.417358 -0.524475 0.261536 1441833088 0.694458 0.417358 -0.524475 0.261536 1441833088 0.698975 0.403320 -0.523865 0.272522 1441833088 0.698975 0.403320 -0.523865 0.272522 1441833089 0.698975 0.403320 -0.523865 0.272522 1441833089 0.698975 0.403320 -0.523865 0.272522 1441833089 0.698975 0.403320 -0.523865 0.272522 1441833089 0.691711 0.403198 -0.511475 0.311890 1441833089 0.691711 0.403198 -0.511475 0.311890 1441833089 0.691711 0.403198 -0.511475 0.311890 1441833089 0.691711 0.403198 -0.511475 0.311890 1441833089 0.687500 0.377991 -0.507202 0.356628 1441833089 0.687500 0.377991 -0.507202 0.356628 1441833089 0.687500 0.377991 -0.507202 0.356628 1441833089 0.687500 0.377991 -0.507202 0.356628 1441833089 0.687500 0.377991 -0.507202 0.356628 1441833089 0.687500 0.377991 -0.507202 0.356628 1441833089 0.683350 0.340210 -0.478943 0.433411 1441833089 0.683350 0.340210 -0.478943 0.433411 1441833089 0.683350 0.340210 -0.478943 0.433411 1441833089 0.683350 0.340210 -0.478943 0.433411 1441833089 0.683350 0.340210 -0.478943 0.433411 1441833089 0.683350 0.340210 -0.478943 0.433411 1441833089 0.683350 0.340210 -0.478943 0.433411 1441833089 0.660767 0.285339 -0.412720 0.558167 1441833089 0.660767 0.285339 -0.412720 0.558167 1441833089 0.660767 0.285339 -0.412720 0.558167 1441833089 0.660767 0.285339 -0.412720 0.558167 1441833089 0.660767 0.285339 -0.412720 0.558167 1441833089 0.660767 0.285339 -0.412720 0.558167 1441833089 0.611023 0.238281 -0.301941 0.691833 1441833089 0.611023 0.238281 -0.301941 0.691833 1441833089 0.611023 0.238281 -0.301941 0.691833 1441833089 0.611023 0.238281 -0.301941 0.691833 1441833089 0.611023 0.238281 -0.301941 0.691833 1441833089 0.611023 0.238281 -0.301941 0.691833 1441833089 0.562195 0.208618 -0.196228 0.775757 1441833089 0.562195 0.208618 -0.196228 0.775757 1441833089 0.562195 0.208618 -0.196228 0.775757 1441833089 0.562195 0.208618 -0.196228 0.775757 1441833089 0.562195 0.208618 -0.196228 0.775757 1441833089 0.562195 0.208618 -0.196228 0.775757 1441833089 0.542725 0.175049 -0.110779 0.813904 1441833089 0.542725 0.175049 -0.110779 0.813904 1441833089 0.542725 0.175049 -0.110779 0.813904 1441833089 0.542725 0.175049 -0.110779 0.813904 1441833089 0.542725 0.175049 -0.110779 0.813904 1441833089 0.542725 0.175049 -0.110779 0.813904 1441833089 0.525208 0.167114 -0.120056 0.825684 1441833089 0.525208 0.167114 -0.120056 0.825684 1441833089 0.525208 0.167114 -0.120056 0.825684 1441833089 0.525208 0.167114 -0.120056 0.825684 1441833089 0.525208 0.167114 -0.120056 0.825684 1441833089 0.525208 0.167114 -0.120056 0.825684 1441833089 0.525208 0.167114 -0.120056 0.825684 1441833089 0.518066 0.164124 -0.157288 0.824524 1441833089 0.518066 0.164124 -0.157288 0.824524 1441833089 0.518066 0.164124 -0.157288 0.824524 1441833089 0.518066 0.164124 -0.157288 0.824524 1441833089 0.518066 0.164124 -0.157288 0.824524 1441833089 0.518066 0.164124 -0.157288 0.824524 1441833089 0.518066 0.164124 -0.157288 0.824524 1441833089 0.523193 0.182983 -0.181213 0.812317 1441833089 0.523193 0.182983 -0.181213 0.812317 1441833089 0.523193 0.182983 -0.181213 0.812317 1441833089 0.523193 0.182983 -0.181213 0.812317 1441833089 0.523193 0.182983 -0.181213 0.812317 1441833089 0.538513 0.222717 -0.185242 0.791199 1441833089 0.538513 0.222717 -0.185242 0.791199 1441833089 0.538513 0.222717 -0.185242 0.791199 1441833089 0.538513 0.222717 -0.185242 0.791199 1441833089 0.538513 0.222717 -0.185242 0.791199 1441833089 0.538513 0.222717 -0.185242 0.791199 1441833089 0.568726 0.281860 -0.229065 0.737915 1441833089 0.568726 0.281860 -0.229065 0.737915 1441833089 0.568726 0.281860 -0.229065 0.737915 1441833089 0.568726 0.281860 -0.229065 0.737915 1441833089 0.604370 0.347778 -0.297791 0.651917 1441833089 0.604370 0.347778 -0.297791 0.651917 1441833089 0.604370 0.347778 -0.297791 0.651917 1441833089 0.604370 0.347778 -0.297791 0.651917 1441833089 0.604370 0.347778 -0.297791 0.651917 1441833089 0.635742 0.419556 -0.381592 0.523560 1441833089 0.635742 0.419556 -0.381592 0.523560 1441833089 0.635742 0.419556 -0.381592 0.523560 1441833089 0.635742 0.419556 -0.381592 0.523560 1441833089 0.635742 0.419556 -0.381592 0.523560 1441833089 0.635742 0.419556 -0.381592 0.523560 1441833089 0.676453 0.423950 -0.456482 0.392761 1441833089 0.676453 0.423950 -0.456482 0.392761 1441833089 0.676453 0.423950 -0.456482 0.392761 1441833089 0.676453 0.423950 -0.456482 0.392761 1441833089 0.676453 0.423950 -0.456482 0.392761 1441833089 0.676453 0.423950 -0.456482 0.392761 1441833089 0.676453 0.423950 -0.456482 0.392761 1441833089 0.718689 0.374634 -0.533447 0.241760 1441833089 0.718689 0.374634 -0.533447 0.241760 1441833089 0.718689 0.374634 -0.533447 0.241760 1441833089 0.718689 0.374634 -0.533447 0.241760 1441833089 0.718689 0.374634 -0.533447 0.241760 1441833089 0.718689 0.374634 -0.533447 0.241760 1441833089 0.745972 0.303772 -0.565735 0.176392 1441833089 0.745972 0.303772 -0.565735 0.176392 1441833089 0.745972 0.303772 -0.565735 0.176392 1441833089 0.745972 0.303772 -0.565735 0.176392 1441833089 0.745972 0.303772 -0.565735 0.176392 1441833089 0.745972 0.303772 -0.565735 0.176392 1441833089 0.756897 0.302185 -0.542908 0.202515 1441833089 0.756897 0.302185 -0.542908 0.202515 1441833089 0.756897 0.302185 -0.542908 0.202515 1441833090 0.756897 0.302185 -0.542908 0.202515 1441833090 0.756897 0.302185 -0.542908 0.202515 1441833090 0.756897 0.302185 -0.542908 0.202515 1441833090 0.751465 0.349487 -0.526062 0.190796 1441833090 0.751465 0.349487 -0.526062 0.190796 1441833090 0.751465 0.349487 -0.526062 0.190796 1441833090 0.751465 0.349487 -0.526062 0.190796 1441833090 0.759705 0.355713 -0.521851 0.154846 1441833090 0.759705 0.355713 -0.521851 0.154846 1441833090 0.759705 0.355713 -0.521851 0.154846 1441833090 0.759705 0.355713 -0.521851 0.154846 1441833090 0.760864 0.342957 -0.525818 0.164124 1441833090 0.760864 0.342957 -0.525818 0.164124 1441833090 0.760864 0.342957 -0.525818 0.164124 1441833090 0.760864 0.342957 -0.525818 0.164124 1441833090 0.760864 0.342957 -0.525818 0.164124 1441833090 0.760864 0.342957 -0.525818 0.164124 1441833090 0.750244 0.344055 -0.537781 0.171936 1441833090 0.750244 0.344055 -0.537781 0.171936 1441833090 0.750244 0.344055 -0.537781 0.171936 1441833090 0.750244 0.344055 -0.537781 0.171936 1441833090 0.750244 0.344055 -0.537781 0.171936 1441833090 0.750244 0.344055 -0.537781 0.171936 1441833090 0.740784 0.338013 -0.545898 0.197266 1441833090 0.740784 0.338013 -0.545898 0.197266 1441833090 0.740784 0.338013 -0.545898 0.197266 1441833090 0.740784 0.338013 -0.545898 0.197266 1441833090 0.740784 0.338013 -0.545898 0.197266 1441833090 0.740784 0.338013 -0.545898 0.197266 1441833090 0.740784 0.338013 -0.545898 0.197266 1441833090 0.730652 0.325195 -0.540771 0.260620 1441833090 0.730652 0.325195 -0.540771 0.260620 1441833090 0.730652 0.325195 -0.540771 0.260620 1441833090 0.730652 0.325195 -0.540771 0.260620 1441833090 0.730652 0.325195 -0.540771 0.260620 1441833090 0.724182 0.295288 -0.516663 0.348328 1441833090 0.724182 0.295288 -0.516663 0.348328 1441833090 0.724182 0.295288 -0.516663 0.348328 1441833090 0.724182 0.295288 -0.516663 0.348328 1441833090 0.724182 0.295288 -0.516663 0.348328 1441833090 0.724182 0.295288 -0.516663 0.348328 1441833090 0.724182 0.295288 -0.516663 0.348328 1441833090 0.692993 0.226990 -0.458130 0.508240 1441833090 0.692993 0.226990 -0.458130 0.508240 1441833090 0.692993 0.226990 -0.458130 0.508240 1441833090 0.692993 0.226990 -0.458130 0.508240 1441833090 0.692993 0.226990 -0.458130 0.508240 1441833090 0.631104 0.164246 -0.360107 0.667114 1441833090 0.631104 0.164246 -0.360107 0.667114 1441833090 0.631104 0.164246 -0.360107 0.667114 1441833090 0.631104 0.164246 -0.360107 0.667114 1441833090 0.631104 0.164246 -0.360107 0.667114 1441833090 0.631104 0.164246 -0.360107 0.667114 1441833090 0.631104 0.164246 -0.360107 0.667114 1441833090 0.585205 0.140503 -0.240479 0.761536 1441833090 0.585205 0.140503 -0.240479 0.761536 1441833090 0.585205 0.140503 -0.240479 0.761536 1441833090 0.585205 0.140503 -0.240479 0.761536 1441833090 0.585205 0.140503 -0.240479 0.761536 1441833090 0.585205 0.140503 -0.240479 0.761536 1441833090 
0.707458 0.363831 -0.538696 0.277344 1441833093 0.707458 0.363831 -0.538696 0.277344 1441833093 0.707458 0.363831 -0.538696 0.277344 1441833093 0.702271 0.371948 -0.530396 0.295166 1441833093 0.702271 0.371948 -0.530396 0.295166 1441833093 0.702271 0.371948 -0.530396 0.295166 1441833093 0.702271 0.371948 -0.530396 0.295166 1441833093 0.702271 0.371948 -0.530396 0.295166 1441833093 0.702271 0.371948 -0.530396 0.295166 1441833093 0.700989 0.380920 -0.518860 0.307068 1441833093 0.700989 0.380920 -0.518860 0.307068 1441833093 0.700989 0.380920 -0.518860 0.307068 1441833093 0.700989 0.380920 -0.518860 0.307068 1441833093 0.700989 0.380920 -0.518860 0.307068 1441833093 0.700989 0.380920 -0.518860 0.307068 1441833093 0.706360 0.375732 -0.514832 0.307922 1441833093 0.706360 0.375732 -0.514832 0.307922 1441833093 0.706360 0.375732 -0.514832 0.307922 1441833093 0.712158 0.364380 -0.516663 0.305054 1441833093 0.712158 0.364380 -0.516663 0.305054 1441833093 0.712158 0.364380 -0.516663 0.305054 1441833093 0.712158 0.364380 -0.516663 0.305054 1441833093 0.716614 0.352539 -0.518982 0.304688 1441833093 0.716614 0.352539 -0.518982 0.304688 1441833093 0.716614 0.352539 -0.518982 0.304688 1441833093 0.716614 0.352539 -0.518982 0.304688 1441833093 0.716614 0.352539 -0.518982 0.304688 1441833093 0.716614 0.352539 -0.518982 0.304688 1441833093 0.716614 0.352539 -0.518982 0.304688 1441833093 0.721680 0.336121 -0.524658 0.301453 1441833093 0.721680 0.336121 -0.524658 0.301453 1441833093 0.721680 0.336121 -0.524658 0.301453 1441833093 0.721680 0.336121 -0.524658 0.301453 1441833093 0.721680 0.336121 -0.524658 0.301453 1441833093 0.721680 0.336121 -0.524658 0.301453 1441833093 0.723083 0.327515 -0.526917 0.303589 1441833093 0.723083 0.327515 -0.526917 0.303589 1441833093 0.723083 0.327515 -0.526917 0.303589 1441833093 0.723083 0.327515 -0.526917 0.303589 1441833093 0.723083 0.327515 -0.526917 0.303589 1441833093 0.723083 0.327515 -0.526917 0.303589 1441833093 0.722107 0.320862 -0.533325 0.301758 1441833093 0.722107 0.320862 -0.533325 0.301758 1441833093 0.722107 0.320862 -0.533325 0.301758 1441833093 0.722107 0.320862 -0.533325 0.301758 1441833093 0.722107 0.320862 -0.533325 0.301758 1441833093 0.722107 0.320862 -0.533325 0.301758 1441833093 0.722351 0.313538 -0.540649 0.295959 1441833093 0.722351 0.313538 -0.540649 0.295959 1441833093 0.722351 0.313538 -0.540649 0.295959 1441833093 0.722351 0.313538 -0.540649 0.295959 1441833093 0.722351 0.313538 -0.540649 0.295959 1441833093 0.722351 0.313538 -0.540649 0.295959 1441833093 0.722351 0.313538 -0.540649 0.295959 1441833093 0.725220 0.297791 -0.554199 0.279602 1441833093 0.725220 0.297791 -0.554199 0.279602 1441833093 0.725220 0.297791 -0.554199 0.279602 1441833093 0.725220 0.297791 -0.554199 0.279602 1441833093 0.725220 0.297791 -0.554199 0.279602 1441833093 0.725220 0.297791 -0.554199 0.279602 1441833093 0.724731 0.279358 -0.571777 0.264160 1441833093 0.724731 0.279358 -0.571777 0.264160 1441833093 0.724731 0.279358 -0.571777 0.264160 1441833093 0.724731 0.279358 -0.571777 0.264160 1441833093 0.724731 0.279358 -0.571777 0.264160 1441833093 0.724731 0.279358 -0.571777 0.264160 1441833093 0.723755 0.274353 -0.583496 0.245667 1441833093 0.723755 0.274353 -0.583496 0.245667 1441833093 0.723755 0.274353 -0.583496 0.245667 1441833093 0.723755 0.274353 -0.583496 0.245667 1441833093 0.720703 0.276855 -0.590637 0.234558 1441833094 0.720703 0.276855 -0.590637 0.234558 1441833094 0.720703 0.276855 -0.590637 0.234558 1441833094 0.720703 0.276855 -0.590637 0.234558 1441833094 0.720703 0.276855 -0.590637 0.234558 1441833094 0.720703 0.276855 -0.590637 0.234558 1441833094 0.719055 0.288696 -0.588318 0.231201 1441833094 0.719055 0.288696 -0.588318 0.231201 1441833094 0.719055 0.288696 -0.588318 0.231201 1441833094 0.719055 0.288696 -0.588318 0.231201 1441833094 0.719055 0.288696 -0.588318 0.231201 1441833094 0.719055 0.288696 -0.588318 0.231201 1441833094 0.721924 0.296814 -0.584229 0.222229 1441833094 0.721924 0.296814 -0.584229 0.222229 1441833094 0.721924 0.296814 -0.584229 0.222229 1441833094 0.721924 0.296814 -0.584229 0.222229 1441833094 0.721924 0.296814 -0.584229 0.222229 1441833094 0.721924 0.296814 -0.584229 0.222229 1441833094 0.726501 0.302551 -0.580017 0.210205 1441833094 0.726501 0.302551 -0.580017 0.210205 1441833094 0.726501 0.302551 -0.580017 0.210205 1441833094 0.726501 0.302551 -0.580017 0.210205 1441833094 0.726501 0.302551 -0.580017 0.210205 1441833094 0.726501 0.302551 -0.580017 0.210205 1441833094 0.729248 0.312012 -0.573914 0.203674 1441833094 0.729248 0.312012 -0.573914 0.203674 1441833094 0.729248 0.312012 -0.573914 0.203674 1441833094 0.729248 0.312012 -0.573914 0.203674 1441833094 0.729248 0.312012 -0.573914 0.203674 1441833094 0.729248 0.312012 -0.573914 0.203674 1441833094 0.729248 0.312012 -0.573914 0.203674 1441833094 0.729492 0.320251 -0.567749 0.207153 1441833094 0.729492 0.320251 -0.567749 0.207153 1441833094 0.729492 0.320251 -0.567749 0.207153 1441833094 0.729492 0.320251 -0.567749 0.207153 1441833094 0.729492 0.320251 -0.567749 0.207153 1441833094 0.729492 0.320251 -0.567749 0.207153 1441833094 0.728088 0.323608 -0.563721 0.217712 1441833094 0.728088 0.323608 -0.563721 0.217712 1441833094 0.728088 0.323608 -0.563721 0.217712 1441833094 0.728088 0.323608 -0.563721 0.217712 1441833094 0.728088 0.323608 -0.563721 0.217712 1441833094 0.728088 0.323608 -0.563721 0.217712 1441833094 0.728088 0.323608 -0.563721 0.217712 1441833094 0.726624 0.323181 -0.561035 0.229675 1441833094 0.726624 0.323181 -0.561035 0.229675 1441833094 0.726624 0.323181 -0.561035 0.229675 1441833094 0.726624 0.323181 -0.561035 0.229675 1441833094 0.726624 0.323181 -0.561035 0.229675 1441833094 0.726624 0.323181 -0.561035 0.229675 1441833094 0.726074 0.321350 -0.558716 0.239441 1441833094 0.726074 0.321350 -0.558716 0.239441 1441833094 0.726074 0.321350 -0.558716 0.239441 1441833094 0.726074 0.321350 -0.558716 0.239441 1441833094 0.726074 0.321350 -0.558716 0.239441 1441833094 0.726074 0.321350 -0.558716 0.239441 1441833094 0.723999 0.325073 -0.555115 0.248840 1441833094 0.723999 0.325073 -0.555115 0.248840 1441833094 0.723999 0.325073 -0.555115 0.248840 1441833094 0.723999 0.325073 -0.555115 0.248840 1441833094 0.723999 0.325073 -0.555115 0.248840 1441833094 0.723999 0.325073 -0.555115 0.248840 1441833094 0.718323 0.338623 -0.545227 0.268372 1441833094 0.718323 0.338623 -0.545227 0.268372 1441833094 0.718323 0.338623 -0.545227 0.268372 1441833094 0.718323 0.338623 -0.545227 0.268372 1441833094 0.718323 0.338623 -0.545227 0.268372 1441833094 0.718323 0.338623 -0.545227 0.268372 1441833094 0.715027 0.358032 -0.528564 0.284790 1441833094 0.715027 0.358032 -0.528564 0.284790 1441833094 0.715027 0.358032 -0.528564 0.284790 1441833094 0.715027 0.358032 -0.528564 0.284790 1441833094 0.715027 0.358032 -0.528564 0.284790 1441833094 0.715027 0.358032 -0.528564 0.284790 1441833094 0.716187 0.368225 -0.516907 0.290283 1441833094 0.716187 0.368225 -0.516907 0.290283 1441833094 0.716187 0.368225 -0.516907 0.290283 1441833094 0.716187 0.368225 -0.516907 0.290283 1441833094 0.716187 0.368225 -0.516907 0.290283 1441833094 0.716187 0.368225 -0.516907 0.290283 1441833094 0.719910 0.371399 -0.510620 0.288208 1441833094 0.719910 0.371399 -0.510620 0.288208 1441833094 0.719910 0.371399 -0.510620 0.288208 1441833094 0.719910 0.371399 -0.510620 0.288208 1441833094 0.719910 0.371399 -0.510620 0.288208 1441833094 0.719910 0.371399 -0.510620 0.288208 1441833094 0.720520 0.371704 -0.504639 0.296631 1441833094 0.720520 0.371704 -0.504639 0.296631 1441833094 0.720520 0.371704 -0.504639 0.296631 1441833094 0.720520 0.371704 -0.504639 0.296631 1441833094 0.720520 0.371704 -0.504639 0.296631 1441833094 0.720520 0.371704 -0.504639 0.296631 1441833094 0.719116 0.367065 -0.504578 0.305786 1441833094 0.719116 0.367065 -0.504578 0.305786 1441833094 0.719116 0.367065 -0.504578 0.305786 1441833094 0.719116 0.367065 -0.504578 0.305786 1441833094 0.719116 0.367065 -0.504578 0.305786 1441833094 0.719116 0.367065 -0.504578 0.305786 1441833094 0.720276 0.356934 -0.509338 0.307068 1441833094 0.720276 0.356934 -0.509338 0.307068 1441833094 0.720276 0.356934 -0.509338 0.307068 1441833094 0.720276 0.356934 -0.509338 0.307068 1441833094 0.720276 0.356934 -0.509338 0.307068 1441833094 0.720276 0.356934 -0.509338 0.307068 1441833094 0.720337 0.356079 -0.511047 0.305176 1441833094 0.720337 0.356079 -0.511047 0.305176 1441833094 0.720337 0.356079 -0.511047 0.305176 1441833094 0.720337 0.356079 -0.511047 0.305176 1441833094 0.720337 0.356079 -0.511047 0.305176 1441833094 0.720337 0.356079 -0.511047 0.305176 1441833094 0.718811 0.353821 -0.515564 0.303650 1441833094 0.718811 0.353821 -0.515564 0.303650 1441833095 0.718811 0.353821 -0.515564 0.303650 1441833095 0.718811 0.353821 -0.515564 0.303650 1441833095 0.718811 0.353821 -0.515564 0.303650 1441833095 0.716064 0.349426 -0.521729 0.304688 1441833095 0.716064 0.349426 -0.521729 0.304688 1441833095 0.716064 0.349426 -0.521729 0.304688 1441833095 0.716064 0.349426 -0.521729 0.304688 1441833095 0.716064 0.349426 -0.521729 0.304688 1441833095 0.716064 0.349426 -0.521729 0.304688 1441833095 0.716125 0.338318 -0.534668 0.294678 1441833095 0.716125 0.338318 -0.534668 0.294678 1441833095 0.716125 0.338318 -0.534668 0.294678 1441833095 0.716125 0.338318 -0.534668 0.294678 1441833095 0.716125 0.338318 -0.534668 0.294678 1441833095 0.716125 0.338318 -0.534668 0.294678 1441833095 0.715942 0.325256 -0.551880 0.277405 1441833095 0.715942 0.325256 -0.551880 0.277405 1441833095 0.715942 0.325256 -0.551880 0.277405 1441833095 0.715942 0.325256 -0.551880 0.277405 1441833095 0.715942 0.325256 -0.551880 0.277405 1441833095 0.715942 0.325256 -0.551880 0.277405 1441833095 0.713257 0.317261 -0.566223 0.264648 1441833095 0.713257 0.317261 -0.566223 0.264648 1441833095 0.713257 0.317261 -0.566223 0.264648 1441833095 0.713257 0.317261 -0.566223 0.264648 1441833095 0.713257 0.317261 -0.566223 0.264648 1441833095 0.713257 0.317261 -0.566223 0.264648 1441833095 0.715942 0.314331 -0.573730 0.243713 1441833095 0.715942 0.314331 -0.573730 0.243713 1441833095 0.715942 0.314331 -0.573730 0.243713 1441833095 0.715942 0.314331 -0.573730 0.243713 1441833095 0.715942 0.314331 -0.573730 0.243713 1441833095 0.715942 0.314331 -0.573730 0.243713 1441833095 0.719421 0.312256 -0.578979 0.222839 1441833095 0.719421 0.312256 -0.578979 0.222839 1441833095 0.719421 0.312256 -0.578979 0.222839 1441833095 0.719421 0.312256 -0.578979 0.222839 1441833095 0.719421 0.312256 -0.578979 0.222839 1441833095 0.719421 0.312256 -0.578979 0.222839 1441833095 0.716248 0.320740 -0.578552 0.222229 1441833095 0.716248 0.320740 -0.578552 0.222229 1441833095 0.716248 0.320740 -0.578552 0.222229 1441833095 0.716248 0.320740 -0.578552 0.222229 1441833095 0.716248 0.320740 -0.578552 0.222229 1441833095 0.716248 0.320740 -0.578552 0.222229 1441833095 0.715759 0.324829 -0.579468 0.215149 1441833095 0.715759 0.324829 -0.579468 0.215149 1441833095 0.715759 0.324829 -0.579468 0.215149 1441833095 0.715759 0.324829 -0.579468 0.215149 1441833095 0.715759 0.324829 -0.579468 0.215149 1441833095 0.715759 0.324829 -0.579468 0.215149 1441833095 0.715759 0.324829 -0.579468 0.215149 1441833095 0.719116 0.324036 -0.578125 0.208923 1441833095 0.719116 0.324036 -0.578125 0.208923 1441833095 0.719116 0.324036 -0.578125 0.208923 1441833095 0.719116 0.324036 -0.578125 0.208923 1441833095 0.719116 0.324036 -0.578125 0.208923 1441833095 0.723328 0.323120 -0.578125 0.195190 1441833095 0.723328 0.323120 -0.578125 0.195190 1441833095 0.723328 0.323120 -0.578125 0.195190 1441833095 0.723328 0.323120 -0.578125 0.195190 1441833095 0.723328 0.323120 -0.578125 0.195190 1441833095 0.723328 0.323120 -0.578125 0.195190 1441833095 0.722717 0.330505 -0.572876 0.200500 1441833095 0.722717 0.330505 -0.572876 0.200500 1441833095 0.722717 0.330505 -0.572876 0.200500 1441833095 0.722717 0.330505 -0.572876 0.200500 1441833095 0.720520 0.343262 -0.563599 0.213013 1441833095 0.720520 0.343262 -0.563599 0.213013 1441833095 0.720520 0.343262 -0.563599 0.213013 1441833095 0.720520 0.343262 -0.563599 0.213013 1441833095 0.720520 0.343262 -0.563599 0.213013 1441833095 0.720520 0.343262 -0.563599 0.213013 1441833095 0.720520 0.343262 -0.563599 0.213013 1441833095 0.718445 0.353210 -0.553101 0.230408 1441833095 0.718445 0.353210 -0.553101 0.230408 1441833095 0.718445 0.353210 -0.553101 0.230408 1441833095 0.718445 0.353210 -0.553101 0.230408 1441833095 0.718445 0.353210 -0.553101 0.230408 1441833095 0.718445 0.353210 -0.553101 0.230408 1441833095 0.718445 0.353210 -0.553101 0.230408 1441833095 0.716431 0.364258 -0.539490 0.250854 1441833095 0.716431 0.364258 -0.539490 0.250854 1441833095 0.716431 0.364258 -0.539490 0.250854 1441833095 0.716431 0.364258 -0.539490 0.250854 1441833095 0.716431 0.364258 -0.539490 0.250854 1441833095 0.716431 0.364258 -0.539490 0.250854 1441833095 0.716370 0.377625 -0.522461 0.266846 1441833095 0.716370 0.377625 -0.522461 0.266846 1441833095 0.716370 0.377625 -0.522461 0.266846 1441833095 0.716370 0.377625 -0.522461 0.266846 1441833095 0.716370 0.377625 -0.522461 0.266846 1441833095 0.716370 0.377625 -0.522461 0.266846 1441833095 0.720337 0.383423 -0.506775 0.277893 1441833095 0.720337 0.383423 -0.506775 0.277893 1441833095 0.720337 0.383423 -0.506775 0.277893 1441833095 0.720337 0.383423 -0.506775 0.277893 1441833095 0.720337 0.383423 -0.506775 0.277893 1441833095 0.720337 0.383423 -0.506775 0.277893 1441833095 0.720337 0.383423 -0.506775 0.277893 1441833095 0.729065 0.376953 -0.498108 0.279724 1441833095 0.729065 0.376953 -0.498108 0.279724 1441833095 0.729065 0.376953 -0.498108 0.279724 1441833095 0.729065 0.376953 -0.498108 0.279724 1441833095 0.729065 0.376953 -0.498108 0.279724 1441833095 0.729065 0.376953 -0.498108 0.279724 1441833095 0.739075 0.364197 -0.496704 0.272705 1441833095 0.739075 0.364197 -0.496704 0.272705 1441833095 0.739075 0.364197 -0.496704 0.272705 1441833095 0.739075 0.364197 -0.496704 0.272705 1441833096 0.739075 0.364197 -0.496704 0.272705 1441833096 0.739075 0.364197 -0.496704 0.272705 1441833096 0.739075 0.364197 -0.496704 0.272705 1441833096 0.742371 0.356750 -0.495239 0.276123 1441833096 0.742371 0.356750 -0.495239 0.276123 1441833096 0.742371 0.356750 -0.495239 0.276123 1441833096 0.742371 0.356750 -0.495239 0.276123 1441833096 0.741699 0.355347 -0.494751 0.280701 1441833096 0.741699 0.355347 -0.494751 0.280701 1441833096 0.741699 0.355347 -0.494751 0.280701 1441833096 0.741699 0.355347 -0.494751 0.280701 1441833096 0.741699 0.355347 -0.494751 0.280701 1441833096 0.741699 0.355347 -0.494751 0.280701 1441833096 0.740784 0.351624 -0.497864 0.282288 1441833096 0.740784 0.351624 -0.497864 0.282288 1441833096 0.740784 0.351624 -0.497864 0.282288 1441833096 0.740784 0.351624 -0.497864 0.282288 1441833096 0.740784 0.351624 -0.497864 0.282288 1441833096 0.740784 0.351624 -0.497864 0.282288 1441833096 0.739197 0.349060 -0.501709 0.282776 1441833096 0.739197 0.349060 -0.501709 0.282776 1441833096 0.739197 0.349060 -0.501709 0.282776 1441833096 0.739197 0.349060 -0.501709 0.282776 1441833096 0.739197 0.349060 -0.501709 0.282776 1441833096 0.739197 0.349060 -0.501709 0.282776 1441833096 0.737610 0.347290 -0.508423 0.277100 1441833096 0.737610 0.347290 -0.508423 0.277100 1441833096 0.737610 0.347290 -0.508423 0.277100 1441833096 0.737610 0.347290 -0.508423 0.277100 1441833096 0.737610 0.347290 -0.508423 0.277100 1441833096 0.737610 0.340942 -0.521423 0.260376 1441833096 0.737610 0.340942 -0.521423 0.260376 1441833096 0.737610 0.340942 -0.521423 0.260376 1441833096 0.737610 0.340942 -0.521423 0.260376 1441833096 0.737610 0.340942 -0.521423 0.260376 1441833096 0.737610 0.340942 -0.521423 0.260376 1441833096 0.737183 0.332336 -0.538025 0.237854 1441833096 0.737183 0.332336 -0.538025 0.237854 1441833096 0.737183 0.332336 -0.538025 0.237854 1441833096 0.737183 0.332336 -0.538025 0.237854 1441833096 0.737183 0.332336 -0.538025 0.237854 1441833096 0.737183 0.332336 -0.538025 0.237854 1441833096 0.737671 0.321777 -0.555054 0.210327 1441833096 0.737671 0.321777 -0.555054 0.210327 1441833096 0.737671 0.321777 -0.555054 0.210327 1441833096 0.737671 0.321777 -0.555054 0.210327 1441833096 0.737671 0.321777 -0.555054 0.210327 1441833096 0.737671 0.321777 -0.555054 0.210327 1441833096 0.735046 0.322083 -0.563904 0.194763 1441833096 0.735046 0.322083 -0.563904 0.194763 1441833096 0.735046 0.322083 -0.563904 0.194763 1441833096 0.735046 0.322083 -0.563904 0.194763 1441833096 0.735046 0.322083 -0.563904 0.194763 1441833096 0.735046 0.322083 -0.563904 0.194763 1441833096 0.729187 0.336853 -0.563843 0.192078 1441833096 0.729187 0.336853 -0.563843 0.192078 1441833096 0.729187 0.336853 -0.563843 0.192078 1441833096 0.729187 0.336853 -0.563843 0.192078 1441833096 0.729187 0.336853 -0.563843 0.192078 1441833096 0.729187 0.336853 -0.563843 0.192078 1441833096 0.722168 0.354858 -0.560730 0.195190 1441833096 0.722168 0.354858 -0.560730 0.195190 1441833096 0.722168 0.354858 -0.560730 0.195190 1441833096 0.722168 0.354858 -0.560730 0.195190 1441833096 0.722168 0.354858 -0.560730 0.195190 1441833096 0.722595 0.359680 -0.560425 0.185425 1441833096 0.722595 0.359680 -0.560425 0.185425 1441833096 0.722595 0.359680 -0.560425 0.185425 1441833096 0.722595 0.359680 -0.560425 0.185425 1441833096 0.722595 0.359680 -0.560425 0.185425 1441833096 0.722595 0.359680 -0.560425 0.185425 1441833096 0.722595 0.359680 -0.560425 0.185425 1441833096 0.727173 0.356689 -0.562073 0.167358 1441833096 0.727173 0.356689 -0.562073 0.167358 1441833096 0.727173 0.356689 -0.562073 0.167358 1441833096 0.727173 0.356689 -0.562073 0.167358 1441833096 0.727173 0.356689 -0.562073 0.167358 1441833096 0.731812 0.344543 -0.567749 0.153015 1441833096 0.731812 0.344543 -0.567749 0.153015 1441833096 0.731812 0.344543 -0.567749 0.153015 1441833096 0.731812 0.344543 -0.567749 0.153015 1441833096 0.731812 0.344543 -0.567749 0.153015 1441833096 0.731812 0.344543 -0.567749 0.153015 1441833096 0.733948 0.336975 -0.569153 0.154358 1441833096 0.733948 0.336975 -0.569153 0.154358 1441833096 0.733948 0.336975 -0.569153 0.154358 1441833096 0.733948 0.336975 -0.569153 0.154358 1441833096 0.731567 0.341797 -0.564697 0.170532 1441833096 0.731567 0.341797 -0.564697 0.170532 1441833096 0.731567 0.341797 -0.564697 0.170532 1441833096 0.731567 0.341797 -0.564697 0.170532 1441833096 0.731567 0.341797 -0.564697 0.170532 1441833096 0.728760 0.351074 -0.557251 0.187256 1441833096 0.728760 0.351074 -0.557251 0.187256 1441833096 0.728760 0.351074 -0.557251 0.187256 1441833096 0.728760 0.351074 -0.557251 0.187256 1441833096 0.728760 0.351074 -0.557251 0.187256 1441833096 0.728760 0.351074 -0.557251 0.187256 1441833096 0.725708 0.359558 -0.550110 0.203552 1441833096 0.725708 0.359558 -0.550110 0.203552 1441833096 0.725708 0.359558 -0.550110 0.203552 1441833096 0.725708 0.359558 -0.550110 0.203552 1441833097 0.725708 0.359558 -0.550110 0.203552 1441833097 0.725708 0.359558 -0.550110 0.203552 1441833097 0.723328 0.367188 -0.542358 0.218750 1441833097 0.723328 0.367188 -0.542358 0.218750 1441833097 0.723328 0.367188 -0.542358 0.218750 1441833097 0.723328 0.367188 -0.542358 0.218750 1441833097 0.723328 0.367188 -0.542358 0.218750 1441833097 0.723328 0.367188 -0.542358 0.218750 1441833097 0.720276 0.377930 -0.531311 0.236694 1441833097 0.720276 0.377930 -0.531311 0.236694 1441833097 0.720276 0.377930 -0.531311 0.236694 1441833097 0.720276 0.377930 -0.531311 0.236694 1441833097 0.720276 0.377930 -0.531311 0.236694 1441833097 0.720276 0.377930 -0.531311 0.236694 1441833097 0.718079 0.383667 -0.522034 0.254089 1441833097 0.718079 0.383667 -0.522034 0.254089 1441833097 0.718079 0.383667 -0.522034 0.254089 1441833097 0.718079 0.383667 -0.522034 0.254089 1441833097 0.718079 0.383667 -0.522034 0.254089 1441833097 0.718079 0.383667 -0.522034 0.254089 1441833097 0.718079 0.384949 -0.514221 0.267761 1441833097 0.718079 0.384949 -0.514221 0.267761 1441833097 0.718079 0.384949 -0.514221 0.267761 1441833097 0.718079 0.384949 -0.514221 0.267761 1441833097 0.718079 0.384949 -0.514221 0.267761 1441833097 0.718079 0.384949 -0.514221 0.267761 1441833097 0.721436 0.380798 -0.507935 0.276611 1441833097 0.721436 0.380798 -0.507935 0.276611 1441833097 0.721436 0.380798 -0.507935 0.276611 1441833097 0.721436 0.380798 -0.507935 0.276611 1441833097 0.721436 0.380798 -0.507935 0.276611 1441833097 0.721436 0.380798 -0.507935 0.276611 1441833097 0.721436 0.380798 -0.507935 0.276611 1441833097 0.725464 0.371765 -0.508301 0.277649 1441833097 0.725464 0.371765 -0.508301 0.277649 1441833097 0.725464 0.371765 -0.508301 0.277649 1441833097 0.725464 0.371765 -0.508301 0.277649 1441833097 0.725464 0.371765 -0.508301 0.277649 1441833097 0.725464 0.371765 -0.508301 0.277649 1441833097 0.726196 0.368713 -0.508301 0.279724 1441833097 0.726196 0.368713 -0.508301 0.279724 1441833097 0.726196 0.368713 -0.508301 0.279724 1441833097 0.726196 0.368713 -0.508301 0.279724 1441833097 0.726196 0.368713 -0.508301 0.279724 1441833097 0.727112 0.367615 -0.509766 0.276123 1441833097 0.727112 0.367615 -0.509766 0.276123 1441833097 0.727112 0.367615 -0.509766 0.276123 1441833097 0.727112 0.367615 -0.509766 0.276123 1441833097 0.727112 0.367615 -0.509766 0.276123 1441833097 0.726563 0.366394 -0.513367 0.272522 1441833097 0.726563 0.366394 -0.513367 0.272522 1441833097 0.726563 0.366394 -0.513367 0.272522 1441833097 0.726563 0.366394 -0.513367 0.272522 1441833097 0.726563 0.366394 -0.513367 0.272522 1441833097 0.726563 0.366394 -0.513367 0.272522 1441833097 0.726318 0.363098 -0.519531 0.265869 1441833097 0.726318 0.363098 -0.519531 0.265869 1441833097 0.726318 0.363098 -0.519531 0.265869 1441833097 0.726318 0.363098 -0.519531 0.265869 1441833097 0.726318 0.363098 -0.519531 0.265869 1441833097 0.726318 0.363098 -0.519531 0.265869 1441833097 0.725769 0.356995 -0.529175 0.256348 1441833097 0.725769 0.356995 -0.529175 0.256348 1441833097 0.725769 0.356995 -0.529175 0.256348 1441833097 0.725769 0.356995 -0.529175 0.256348 1441833097 0.725769 0.356995 -0.529175 0.256348 1441833097 0.725769 0.356995 -0.529175 0.256348 1441833097 0.723694 0.346985 -0.542236 0.248535 1441833097 0.723694 0.346985 -0.542236 0.248535 1441833097 0.723694 0.346985 -0.542236 0.248535 1441833097 0.723694 0.346985 -0.542236 0.248535 1441833097 0.722046 0.337769 -0.555908 0.235657 1441833097 0.722046 0.337769 -0.555908 0.235657 1441833097 0.722046 0.337769 -0.555908 0.235657 1441833097 0.722046 0.337769 -0.555908 0.235657 1441833097 0.722046 0.337769 -0.555908 0.235657 1441833097 0.722046 0.337769 -0.555908 0.235657 1441833097 0.720886 0.333679 -0.566223 0.219910 1441833097 0.720886 0.333679 -0.566223 0.219910 1441833097 0.720886 0.333679 -0.566223 0.219910 1441833097 0.720886 0.333679 -0.566223 0.219910 1441833097 0.720886 0.333679 -0.566223 0.219910 1441833097 0.720886 0.333679 -0.566223 0.219910 1441833097 0.716736 0.342773 -0.567200 0.216919 1441833097 0.716736 0.342773 -0.567200 0.216919 1441833097 0.716736 0.342773 -0.567200 0.216919 1441833097 0.716736 0.342773 -0.567200 0.216919 1441833097 0.716736 0.342773 -0.567200 0.216919 1441833097 0.716736 0.342773 -0.567200 0.216919 1441833097 0.716736 0.342773 -0.567200 0.216919 1441833097 0.716309 0.347900 -0.566895 0.210938 1441833097 0.716309 0.347900 -0.566895 0.210938 1441833097 0.716309 0.347900 -0.566895 0.210938 1441833097 0.716309 0.347900 -0.566895 0.210938 1441833097 0.716309 0.347900 -0.566895 0.210938 1441833097 0.721924 0.341614 -0.570862 0.190369 1441833097 0.721924 0.341614 -0.570862 0.190369 1441833097 0.721924 0.341614 -0.570862 0.190369 1441833097 0.721924 0.341614 -0.570862 0.190369 1441833097 0.722839 0.340698 -0.573181 0.181335 1441833097 0.722839 0.340698 -0.573181 0.181335 1441833097 0.722839 0.340698 -0.573181 0.181335 1441833097 0.722839 0.340698 -0.573181 0.181335 1441833097 0.722839 0.340698 -0.573181 0.181335 1441833098 0.722839 0.340698 -0.573181 0.181335 1441833098 0.723145 0.341858 -0.571838 0.182129 1441833098 0.723145 0.341858 -0.571838 0.182129 1441833098 0.723145 0.341858 -0.571838 0.182129 1441833098 0.723145 0.341858 -0.571838 0.182129 1441833098 0.723328 0.337891 -0.571289 0.190186 1441833098 0.723328 0.337891 -0.571289 0.190186 1441833098 0.723328 0.337891 -0.571289 0.190186 1441833098 0.723328 0.337891 -0.571289 0.190186 1441833098 0.722534 0.339661 -0.566040 0.205261 1441833098 0.722534 0.339661 -0.566040 0.205261 1441833098 0.722534 0.339661 -0.566040 0.205261 1441833098 0.722534 0.339661 -0.566040 0.205261 1441833098 0.722534 0.339661 -0.566040 0.205261 1441833098 0.722534 0.339661 -0.566040 0.205261 1441833098 0.722473 0.345154 -0.558411 0.216919 1441833098 0.722473 0.345154 -0.558411 0.216919 1441833098 0.722473 0.345154 -0.558411 0.216919 1441833098 0.722473 0.345154 -0.558411 0.216919 1441833098 0.722473 0.345154 -0.558411 0.216919 1441833098 0.722473 0.345154 -0.558411 0.216919 1441833098 0.722656 0.353516 -0.547668 0.229736 1441833098 0.722656 0.353516 -0.547668 0.229736 1441833098 0.722656 0.353516 -0.547668 0.229736 1441833098 0.722656 0.353516 -0.547668 0.229736 1441833098 0.722656 0.353516 -0.547668 0.229736 1441833098 0.722656 0.353516 -0.547668 0.229736 1441833098 0.723022 0.365662 -0.532959 0.243774 1441833098 0.723022 0.365662 -0.532959 0.243774 1441833098 0.723022 0.365662 -0.532959 0.243774 1441833098 0.723022 0.365662 -0.532959 0.243774 1441833098 0.723022 0.365662 -0.532959 0.243774 1441833098 0.723022 0.365662 -0.532959 0.243774 1441833098 0.721252 0.380737 -0.515869 0.261902 1441833098 0.721252 0.380737 -0.515869 0.261902 1441833098 0.721252 0.380737 -0.515869 0.261902 1441833098 0.721252 0.380737 -0.515869 0.261902 1441833098 0.721252 0.380737 -0.515869 0.261902 1441833098 0.721252 0.380737 -0.515869 0.261902 1441833098 0.721252 0.380737 -0.515869 0.261902 1441833098 0.718628 0.388733 -0.504028 0.279968 1441833098 0.718628 0.388733 -0.504028 0.279968 1441833098 0.718628 0.388733 -0.504028 0.279968 1441833098 0.718628 0.388733 -0.504028 0.279968 1441833098 0.718628 0.388733 -0.504028 0.279968 1441833098 0.718628 0.388733 -0.504028 0.279968 1441833098 0.719360 0.388672 -0.497986 0.288818 1441833098 0.719360 0.388672 -0.497986 0.288818 1441833098 0.719360 0.388672 -0.497986 0.288818 1441833098 0.719360 0.388672 -0.497986 0.288818 1441833098 0.719360 0.388672 -0.497986 0.288818 1441833098 0.719360 0.388672 -0.497986 0.288818 1441833098 0.723450 0.381836 -0.496521 0.290222 1441833098 0.723450 0.381836 -0.496521 0.290222 1441833098 0.723450 0.381836 -0.496521 0.290222 1441833098 0.723450 0.381836 -0.496521 0.290222 1441833098 0.723450 0.381836 -0.496521 0.290222 1441833098 0.723450 0.381836 -0.496521 0.290222 1441833098 0.723450 0.381836 -0.496521 0.290222 1441833098 0.725464 0.375916 -0.497437 0.291382 1441833098 0.725464 0.375916 -0.497437 0.291382 1441833098 0.725464 0.375916 -0.497437 0.291382 1441833098 0.725464 0.375916 -0.497437 0.291382 1441833098 0.725464 0.375916 -0.497437 0.291382 1441833098 0.726440 0.372925 -0.498535 0.290955 1441833098 0.726440 0.372925 -0.498535 0.290955 1441833098 0.726440 0.372925 -0.498535 0.290955 1441833098 0.726440 0.372925 -0.498535 0.290955 1441833098 0.726440 0.372925 -0.498535 0.290955 1441833098 
0.701660 0.312012 -0.498474 0.402222 1441833101 0.701660 0.312012 -0.498474 0.402222 1441833101 0.701660 0.312012 -0.498474 0.402222 1441833101 0.701660 0.312012 -0.498474 0.402222 1441833101 0.701660 0.312012 -0.498474 0.402222 1441833101 0.657837 0.239075 -0.443481 0.559814 1441833101 0.657837 0.239075 -0.443481 0.559814 1441833101 0.657837 0.239075 -0.443481 0.559814 1441833101 0.657837 0.239075 -0.443481 0.559814 1441833101 0.657837 0.239075 -0.443481 0.559814 1441833101 0.607849 0.190979 -0.328430 0.697266 1441833101 0.607849 0.190979 -0.328430 0.697266 1441833101 0.607849 0.190979 -0.328430 0.697266 1441833101 0.607849 0.190979 -0.328430 0.697266 1441833101 0.607849 0.190979 -0.328430 0.697266 1441833101 0.607849 0.190979 -0.328430 0.697266 1441833101 0.607849 0.190979 -0.328430 0.697266 1441833101 0.585693 0.161377 -0.218262 0.763672 1441833101 0.585693 0.161377 -0.218262 0.763672 1441833101 0.585693 0.161377 -0.218262 0.763672 1441833101 0.585693 0.161377 -0.218262 0.763672 1441833101 0.585693 0.161377 -0.218262 0.763672 1441833101 0.585693 0.161377 -0.218262 0.763672 1441833101 0.568604 0.141052 -0.178284 0.790527 1441833101 0.568604 0.141052 -0.178284 0.790527 1441833101 0.568604 0.141052 -0.178284 0.790527 1441833101 0.568604 0.141052 -0.178284 0.790527 1441833101 0.568604 0.141052 -0.178284 0.790527 1441833101 0.568604 0.141052 -0.178284 0.790527 1441833101 0.552734 0.123596 -0.173889 0.805542 1441833101 0.552734 0.123596 -0.173889 0.805542 1441833101 0.552734 0.123596 -0.173889 0.805542 1441833101 0.552734 0.123596 -0.173889 0.805542 1441833101 0.552734 0.123596 -0.173889 0.805542 1441833101 0.552734 0.123596 -0.173889 0.805542 1441833101 0.548157 0.126587 -0.173462 0.808289 1441833101 0.548157 0.126587 -0.173462 0.808289 1441833101 0.548157 0.126587 -0.173462 0.808289 1441833101 0.548157 0.126587 -0.173462 0.808289 1441833101 0.548157 0.126587 -0.173462 0.808289 1441833101 0.548157 0.126587 -0.173462 0.808289 1441833101 0.548828 0.135803 -0.172546 0.806519 1441833101 0.548828 0.135803 -0.172546 0.806519 1441833101 0.548828 0.135803 -0.172546 0.806519 1441833101 0.548828 0.135803 -0.172546 0.806519 1441833101 0.548828 0.135803 -0.172546 0.806519 1441833101 0.548828 0.135803 -0.172546 0.806519 1441833101 0.562805 0.151001 -0.169312 0.794800 1441833101 0.562805 0.151001 -0.169312 0.794800 1441833101 0.562805 0.151001 -0.169312 0.794800 1441833101 0.562805 0.151001 -0.169312 0.794800 1441833101 0.562805 0.151001 -0.169312 0.794800 1441833101 0.562805 0.151001 -0.169312 0.794800 1441833101 0.603210 0.183777 -0.192505 0.751770 1441833101 0.603210 0.183777 -0.192505 0.751770 1441833101 0.603210 0.183777 -0.192505 0.751770 1441833101 0.603210 0.183777 -0.192505 0.751770 1441833101 0.603210 0.183777 -0.192505 0.751770 1441833101 0.603210 0.183777 -0.192505 0.751770 1441833101 0.649841 0.247986 -0.238464 0.677673 1441833101 0.649841 0.247986 -0.238464 0.677673 1441833101 0.649841 0.247986 -0.238464 0.677673 1441833101 0.686951 0.306641 -0.326294 0.572266 1441833101 0.686951 0.306641 -0.326294 0.572266 1441833101 0.686951 0.306641 -0.326294 0.572266 1441833101 0.686951 0.306641 -0.326294 0.572266 1441833101 0.686951 0.306641 -0.326294 0.572266 1441833101 0.720276 0.339417 -0.415771 0.439331 1441833101 0.720276 0.339417 -0.415771 0.439331 1441833101 0.720276 0.339417 -0.415771 0.439331 1441833101 0.752747 0.340576 -0.462585 0.321472 1441833101 0.752747 0.340576 -0.462585 0.321472 1441833101 0.752747 0.340576 -0.462585 0.321472 1441833101 0.752747 0.340576 -0.462585 0.321472 1441833101 0.752747 0.340576 -0.462585 0.321472 1441833101 0.752747 0.340576 -0.462585 0.321472 1441833101 0.752747 0.340576 -0.462585 0.321472 1441833101 0.764038 0.320129 -0.490784 0.269897 1441833101 0.764038 0.320129 -0.490784 0.269897 1441833101 0.764038 0.320129 -0.490784 0.269897 1441833101 0.764038 0.320129 -0.490784 0.269897 1441833101 0.764038 0.320129 -0.490784 0.269897 1441833101 0.764038 0.320129 -0.490784 0.269897 1441833101 0.745422 0.340515 -0.493530 0.291138 1441833101 0.745422 0.340515 -0.493530 0.291138 1441833101 0.745422 0.340515 -0.493530 0.291138 1441833101 0.745422 0.340515 -0.493530 0.291138 1441833101 0.745422 0.340515 -0.493530 0.291138 1441833101 0.708618 0.401550 -0.483582 0.320435 1441833101 0.708618 0.401550 -0.483582 0.320435 1441833101 0.708618 0.401550 -0.483582 0.320435 1441833101 0.708618 0.401550 -0.483582 0.320435 1441833101 0.708618 0.401550 -0.483582 0.320435 1441833101 0.708618 0.401550 -0.483582 0.320435 1441833101 0.703369 0.442505 -0.472656 0.293213 1441833101 0.703369 0.442505 -0.472656 0.293213 1441833101 0.703369 0.442505 -0.472656 0.293213 1441833101 0.703369 0.442505 -0.472656 0.293213 1441833102 0.703369 0.442505 -0.472656 0.293213 1441833102 0.703369 0.442505 -0.472656 0.293213 1441833102 0.703369 0.442505 -0.472656 0.293213 1441833102 0.717102 0.424194 -0.496948 0.242554 1441833102 0.717102 0.424194 -0.496948 0.242554 1441833102 0.717102 0.424194 -0.496948 0.242554 1441833102 0.717102 0.424194 -0.496948 0.242554 1441833102 0.717102 0.424194 -0.496948 0.242554 1441833102 0.717102 0.424194 -0.496948 0.242554 1441833102 0.720398 0.415894 -0.498535 0.243958 1441833102 0.720398 0.415894 -0.498535 0.243958 1441833102 0.720398 0.415894 -0.498535 0.243958 1441833102 0.720398 0.415894 -0.498535 0.243958 1441833102 0.720398 0.415894 -0.498535 0.243958 1441833102 0.720398 0.415894 -0.498535 0.243958 1441833102 0.724121 0.403870 -0.507751 0.233765 1441833102 0.724121 0.403870 -0.507751 0.233765 1441833102 0.724121 0.403870 -0.507751 0.233765 1441833102 0.724121 0.403870 -0.507751 0.233765 1441833102 0.724121 0.403870 -0.507751 0.233765 1441833102 0.724121 0.403870 -0.507751 0.233765 1441833102 0.724121 0.403870 -0.507751 0.233765 1441833102 0.724121 0.378052 -0.514343 0.261047 1441833102 0.724121 0.378052 -0.514343 0.261047 1441833102 0.724121 0.378052 -0.514343 0.261047 1441833102 0.724121 0.378052 -0.514343 0.261047 1441833102 0.724121 0.378052 -0.514343 0.261047 1441833102 0.723938 0.333008 -0.506165 0.329773 1441833102 0.723938 0.333008 -0.506165 0.329773 1441833102 0.723938 0.333008 -0.506165 0.329773 1441833102 0.723938 0.333008 -0.506165 0.329773 1441833102 0.723938 0.333008 -0.506165 0.329773 1441833102 0.705994 0.265503 -0.458252 0.470093 1441833102 0.705994 0.265503 -0.458252 0.470093 1441833102 0.705994 0.265503 -0.458252 0.470093 1441833102 0.705994 0.265503 -0.458252 0.470093 1441833102 0.705994 0.265503 -0.458252 0.470093 1441833102 0.660400 0.187378 -0.356750 0.633606 1441833102 0.660400 0.187378 -0.356750 0.633606 1441833102 0.660400 0.187378 -0.356750 0.633606 1441833102 0.660400 0.187378 -0.356750 0.633606 1441833102 0.660400 0.187378 -0.356750 0.633606 1441833102 0.602234 0.140198 -0.213745 0.756226 1441833102 0.602234 0.140198 -0.213745 0.756226 1441833102 0.602234 0.140198 -0.213745 0.756226 1441833102 0.602234 0.140198 -0.213745 0.756226 1441833102 0.602234 0.140198 -0.213745 0.756226 1441833102 0.602234 0.140198 -0.213745 0.756226 1441833102 0.559753 0.120056 -0.088623 0.815063 1441833102 0.559753 0.120056 -0.088623 0.815063 1441833102 0.559753 0.120056 -0.088623 0.815063 1441833102 0.559753 0.120056 -0.088623 0.815063 1441833102 0.559753 0.120056 -0.088623 0.815063 1441833102 0.559753 0.120056 -0.088623 0.815063 1441833102 0.530029 0.112000 -0.011414 0.840393 1441833102 0.530029 0.112000 -0.011414 0.840393 1441833102 0.530029 0.112000 -0.011414 0.840393 1441833102 0.530029 0.112000 -0.011414 0.840393 1441833102 0.530029 0.112000 -0.011414 0.840393 1441833102 0.530029 0.112000 -0.011414 0.840393 1441833102 0.521667 0.103088 -0.042847 0.845764 1441833102 0.521667 0.103088 -0.042847 0.845764 1441833102 0.521667 0.103088 -0.042847 0.845764 1441833102 0.521667 0.103088 -0.042847 0.845764 1441833102 0.521667 0.103088 -0.042847 0.845764 1441833102 0.521667 0.103088 -0.042847 0.845764 1441833102 0.526062 0.096008 -0.071472 0.841919 1441833102 0.526062 0.096008 -0.071472 0.841919 1441833102 0.526062 0.096008 -0.071472 0.841919 1441833102 0.526062 0.096008 -0.071472 0.841919 1441833102 0.537109 0.103943 -0.070496 0.834106 1441833102 0.537109 0.103943 -0.070496 0.834106 1441833102 0.537109 0.103943 -0.070496 0.834106 1441833102 0.537109 0.103943 -0.070496 0.834106 1441833102 0.537109 0.103943 -0.070496 0.834106 1441833102 0.537109 0.103943 -0.070496 0.834106 1441833102 0.548401 0.118530 -0.076477 0.824158 1441833102 0.548401 0.118530 -0.076477 0.824158 1441833102 0.548401 0.118530 -0.076477 0.824158 1441833102 0.548401 0.118530 -0.076477 0.824158 1441833102 0.570557 0.162292 -0.104187 0.798279 1441833102 0.570557 0.162292 -0.104187 0.798279 1441833102 0.570557 0.162292 -0.104187 0.798279 1441833102 0.570557 0.162292 -0.104187 0.798279 1441833102 0.570557 0.162292 -0.104187 0.798279 1441833102 0.570557 0.162292 -0.104187 0.798279 1441833102 0.570557 0.162292 -0.104187 0.798279 1441833102 0.596252 0.245361 -0.157837 0.747803 1441833102 0.596252 0.245361 -0.157837 0.747803 1441833102 0.596252 0.245361 -0.157837 0.747803 1441833102 0.596252 0.245361 -0.157837 0.747803 1441833102 0.596252 0.245361 -0.157837 0.747803 1441833102 0.627869 0.349243 -0.260437 0.644897 1441833102 0.627869 0.349243 -0.260437 0.644897 1441833102 0.627869 0.349243 -0.260437 0.644897 1441833102 0.627869 0.349243 -0.260437 0.644897 1441833102 0.627869 0.349243 -0.260437 0.644897 1441833102 0.627869 0.349243 -0.260437 0.644897 1441833102 0.640076 0.432617 -0.377869 0.510193 1441833102 0.640076 0.432617 -0.377869 0.510193 1441833102 0.640076 0.432617 -0.377869 0.510193 1441833102 0.640076 0.432617 -0.377869 0.510193 1441833102 0.640076 0.432617 -0.377869 0.510193 1441833103 0.640076 0.432617 -0.377869 0.510193 1441833103 0.640076 0.432617 -0.377869 0.510193 1441833103 0.664124 0.435913 -0.483887 0.367004 1441833103 0.664124 0.435913 -0.483887 0.367004 1441833103 0.664124 0.435913 -0.483887 0.367004 1441833103 0.664124 0.435913 -0.483887 0.367004 1441833103 0.664124 0.435913 -0.483887 0.367004 1441833103 0.664124 0.435913 -0.483887 0.367004 1441833103 0.680115 0.405334 -0.548950 0.267822 1441833103 0.680115 0.405334 -0.548950 0.267822 1441833103 0.680115 0.405334 -0.548950 0.267822 1441833103 0.680115 0.405334 -0.548950 0.267822 1441833103 0.705017 0.342041 -0.573486 0.238831 1441833103 0.705017 0.342041 -0.573486 0.238831 1441833103 0.705017 0.342041 -0.573486 0.238831 1441833103 0.705017 0.342041 -0.573486 0.238831 1441833103 0.705017 0.342041 -0.573486 0.238831 1441833103 0.705017 0.342041 -0.573486 0.238831 1441833103 0.705017 0.342041 -0.573486 0.238831 1441833103 0.696350 0.359009 -0.546509 0.295837 1441833103 0.696350 0.359009 -0.546509 0.295837 1441833103 0.696350 0.359009 -0.546509 0.295837 1441833103 0.696350 0.359009 -0.546509 0.295837 1441833103 0.696350 0.359009 -0.546509 0.295837 1441833103 0.696350 0.359009 -0.546509 0.295837 1441833103 0.695984 0.420227 -0.498596 0.300537 1441833103 0.695984 0.420227 -0.498596 0.300537 1441833103 0.695984 0.420227 -0.498596 0.300537 1441833103 0.695984 0.420227 -0.498596 0.300537 1441833103 0.695984 0.420227 -0.498596 0.300537 1441833103 0.695984 0.420227 -0.498596 0.300537 1441833103 0.724548 0.417786 -0.493286 0.239014 1441833103 0.724548 0.417786 -0.493286 0.239014 1441833103 0.724548 0.417786 -0.493286 0.239014 1441833103 0.724548 0.417786 -0.493286 0.239014 1441833103 0.724548 0.417786 -0.493286 0.239014 1441833103 0.724548 0.417786 -0.493286 0.239014 1441833103 0.736084 0.383423 -0.514038 0.216492 1441833103 0.736084 0.383423 -0.514038 0.216492 1441833103 0.736084 0.383423 -0.514038 0.216492 1441833103 0.736084 0.383423 -0.514038 0.216492 1441833103 0.736084 0.383423 -0.514038 0.216492 1441833103 0.736084 0.383423 -0.514038 0.216492 1441833103 0.736084 0.383423 -0.514038 0.216492 1441833103 0.731689 0.386719 -0.509094 0.236328 1441833103 0.731689 0.386719 -0.509094 0.236328 1441833103 0.731689 0.386719 -0.509094 0.236328 1441833103 0.731689 0.386719 -0.509094 0.236328 1441833103 0.741699 0.365295 -0.513550 0.229492 1441833103 0.741699 0.365295 -0.513550 0.229492 1441833103 0.741699 0.365295 -0.513550 0.229492 1441833103 0.741699 0.365295 -0.513550 0.229492 1441833103 0.741699 0.365295 -0.513550 0.229492 1441833103 0.741699 0.365295 -0.513550 0.229492 1441833103 0.735352 0.339661 -0.508301 0.292419 1441833103 0.735352 0.339661 -0.508301 0.292419 1441833103 0.735352 0.339661 -0.508301 0.292419 1441833103 0.735352 0.339661 -0.508301 0.292419 1441833103 0.735352 0.339661 -0.508301 0.292419 1441833103 0.735352 0.339661 -0.508301 0.292419 1441833103 0.720398 0.305237 -0.486755 0.388489 1441833103 0.720398 0.305237 -0.486755 0.388489 1441833103 0.720398 0.305237 -0.486755 0.388489 1441833103 0.720398 0.305237 -0.486755 0.388489 1441833103 0.720398 0.305237 -0.486755 0.388489 1441833103 0.720398 0.305237 -0.486755 0.388489 1441833103 0.695740 0.259460 -0.414246 0.526306 1441833103 0.695740 0.259460 -0.414246 0.526306 1441833103 0.695740 0.259460 -0.414246 0.526306 1441833103 0.695740 0.259460 -0.414246 0.526306 1441833103 0.695740 0.259460 -0.414246 0.526306 1441833103 0.695740 0.259460 -0.414246 0.526306 1441833103 0.695740 0.259460 -0.414246 0.526306 1441833103 0.649963 0.198669 -0.302185 0.668335 1441833103 0.649963 0.198669 -0.302185 0.668335 1441833103 0.649963 0.198669 -0.302185 0.668335 1441833103 0.649963 0.198669 -0.302185 0.668335 1441833103 0.649963 0.198669 -0.302185 0.668335 1441833103 0.649963 0.198669 -0.302185 0.668335 1441833103 0.600342 0.160400 -0.163513 0.766174 1441833103 0.600342 0.160400 -0.163513 0.766174 1441833103 0.600342 0.160400 -0.163513 0.766174 1441833103 0.600342 0.160400 -0.163513 0.766174 1441833103 0.600342 0.160400 -0.163513 0.766174 1441833103 0.600342 0.160400 -0.163513 0.766174 1441833103 0.578857 0.133545 -0.075378 0.800842 1441833103 0.578857 0.133545 -0.075378 0.800842 1441833103 0.578857 0.133545 -0.075378 0.800842 1441833103 0.578857 0.133545 -0.075378 0.800842 1441833103 0.578857 0.133545 -0.075378 0.800842 1441833103 0.578857 0.133545 -0.075378 0.800842 1441833103 0.560486 0.117310 -0.067688 0.816956 1441833103 0.560486 0.117310 -0.067688 0.816956 1441833103 0.560486 0.117310 -0.067688 0.816956 1441833103 0.560486 0.117310 -0.067688 0.816956 1441833103 0.560486 0.117310 -0.067688 0.816956 1441833103 0.560486 0.117310 -0.067688 0.816956 1441833103 0.550415 0.100708 -0.084167 0.824463 1441833103 0.550415 0.100708 -0.084167 0.824463 1441833103 0.550415 0.100708 -0.084167 0.824463 1441833103 0.550415 0.100708 -0.084167 0.824463 1441833103 0.550415 0.100708 -0.084167 0.824463 1441833103 0.550415 0.100708 -0.084167 0.824463 1441833103 0.550415 0.100708 -0.084167 0.824463 1441833103 0.553345 0.109375 -0.091125 0.820679 1441833103 0.553345 0.109375 -0.091125 0.820679 1441833103 0.553345 0.109375 -0.091125 0.820679 1441833103 0.553345 0.109375 -0.091125 0.820679 1441833103 0.553345 0.109375 -0.091125 0.820679 1441833103 0.553345 0.109375 -0.091125 0.820679 1441833104 0.555542 0.122009 -0.086426 0.817932 1441833104 0.555542 0.122009 -0.086426 0.817932 1441833104 0.555542 0.122009 -0.086426 0.817932 1441833104 0.555542 0.122009 -0.086426 0.817932 1441833104 0.555542 0.122009 -0.086426 0.817932 1441833104 0.555542 0.122009 -0.086426 0.817932 1441833104 0.568420 0.152039 -0.093201 0.803101 1441833104 0.568420 0.152039 -0.093201 0.803101 1441833104 0.568420 0.152039 -0.093201 0.803101 1441833104 0.568420 0.152039 -0.093201 0.803101 1441833104 0.568420 0.152039 -0.093201 0.803101 1441833104 0.568420 0.152039 -0.093201 0.803101 1441833104 0.595276 0.218506 -0.129639 0.762207 1441833104 0.595276 0.218506 -0.129639 0.762207 1441833104 0.595276 0.218506 -0.129639 0.762207 1441833104 0.595276 0.218506 -0.129639 0.762207 1441833104 0.595276 0.218506 -0.129639 0.762207 1441833104 0.595276 0.218506 -0.129639 0.762207 1441833104 0.595276 0.218506 -0.129639 0.762207 1441833104 0.618713 0.307190 -0.191345 0.697266 1441833104 0.618713 0.307190 -0.191345 0.697266 1441833104 0.618713 0.307190 -0.191345 0.697266 1441833104 0.618713 0.307190 -0.191345 0.697266 1441833104 0.618713 0.307190 -0.191345 0.697266 1441833104 0.618713 0.307190 -0.191345 0.697266 1441833104 0.640686 0.390442 -0.316589 0.580322 1441833104 0.640686 0.390442 -0.316589 0.580322 1441833104 0.640686 0.390442 -0.316589 0.580322 1441833104 0.640686 0.390442 -0.316589 0.580322 1441833104 0.640686 0.390442 -0.316589 0.580322 1441833104 0.640686 0.390442 -0.316589 0.580322 1441833104 0.673096 0.405701 -0.447327 0.426819 1441833104 0.673096 0.405701 -0.447327 0.426819 1441833104 0.673096 0.405701 -0.447327 0.426819 1441833104 0.673096 0.405701 -0.447327 0.426819 1441833104 0.673096 0.405701 -0.447327 0.426819 1441833104 0.673096 0.405701 -0.447327 0.426819 1441833104 0.684631 0.406311 -0.515625 0.316589 1441833104 0.684631 0.406311 -0.515625 0.316589 1441833104 0.684631 0.406311 -0.515625 0.316589 1441833104 0.684631 0.406311 -0.515625 0.316589 1441833104 0.684631 0.406311 -0.515625 0.316589 1441833104 0.692810 0.358704 -0.582947 0.226868 1441833104 0.692810 0.358704 -0.582947 0.226868 1441833104 0.692810 0.358704 -0.582947 0.226868 1441833104 0.692810 0.358704 -0.582947 0.226868 1441833104 0.703735 0.352295 -0.571716 0.231812 1441833104 0.703735 0.352295 -0.571716 0.231812 1441833104 0.703735 0.352295 -0.571716 0.231812 1441833104 0.703735 0.352295 -0.571716 0.231812 1441833104 0.703735 0.352295 -0.571716 0.231812 1441833104 0.703735 0.352295 -0.571716 0.231812 1441833104 0.700134 0.373474 -0.563599 0.229553 1441833104 0.700134 0.373474 -0.563599 0.229553 1441833104 0.700134 0.373474 -0.563599 0.229553 1441833104 0.700134 0.373474 -0.563599 0.229553 1441833104 0.700134 0.373474 -0.563599 0.229553 1441833104 0.700134 0.373474 -0.563599 0.229553 1441833104 0.700134 0.373474 -0.563599 0.229553 1441833104 0.704163 0.388184 -0.547852 0.230774 1441833104 0.704163 0.388184 -0.547852 0.230774 1441833104 0.704163 0.388184 -0.547852 0.230774 1441833104 0.704163 0.388184 -0.547852 0.230774 1441833104 0.704163 0.388184 -0.547852 0.230774 1441833104 0.706970 0.384827 -0.548462 0.226440 1441833104 0.706970 0.384827 -0.548462 0.226440 1441833104 0.706970 0.384827 -0.548462 0.226440 1441833104 0.706970 0.384827 -0.548462 0.226440 1441833104 0.706970 0.384827 -0.548462 0.226440 1441833104 0.706970 0.384827 -0.548462 0.226440 1441833104 0.706970 0.384827 -0.548462 0.226440 1441833104 0.704468 0.387756 -0.545532 0.236084 1441833104 0.704468 0.387756 -0.545532 0.236084 1441833104 0.704468 0.387756 -0.545532 0.236084 1441833104 0.704468 0.387756 -0.545532 0.236084 1441833104 0.704468 0.387756 -0.545532 0.236084 1441833104 0.703247 0.383972 -0.546021 0.244751 1441833104 0.703247 0.383972 -0.546021 0.244751 1441833104 0.703247 0.383972 -0.546021 0.244751 1441833104 0.703247 0.383972 -0.546021 0.244751 1441833104 0.703247 0.383972 -0.546021 0.244751 1441833104 0.703247 0.383972 -0.546021 0.244751 1441833104 0.714783 0.357971 -0.530212 0.282410 1441833104 0.714783 0.357971 -0.530212 0.282410 1441833104 0.714783 0.357971 -0.530212 0.282410 1441833104 0.714783 0.357971 -0.530212 0.282410 1441833104 0.714783 0.357971 -0.530212 0.282410 1441833104 0.721497 0.286133 -0.501770 0.381775 1441833104 0.721497 0.286133 -0.501770 0.381775 1441833104 0.721497 0.286133 -0.501770 0.381775 1441833104 0.721497 0.286133 -0.501770 0.381775 1441833104 0.721497 0.286133 -0.501770 0.381775 1441833104 0.721497 0.286133 -0.501770 0.381775 1441833104 0.721497 0.286133 -0.501770 0.381775 1441833104 0.691345 0.195496 -0.403259 0.566711 1441833104 0.691345 0.195496 -0.403259 0.566711 1441833104 0.691345 0.195496 -0.403259 0.566711 1441833104 0.691345 0.195496 -0.403259 0.566711 1441833104 0.691345 0.195496 -0.403259 0.566711 1441833104 0.629517 0.139709 -0.255493 0.720276 1441833104 0.629517 0.139709 -0.255493 0.720276 1441833104 0.629517 0.139709 -0.255493 0.720276 1441833104 0.629517 0.139709 -0.255493 0.720276 1441833104 0.629517 0.139709 -0.255493 0.720276 1441833104 0.629517 0.139709 -0.255493 0.720276 1441833104 0.629517 0.139709 -0.255493 0.720276 1441833105 0.593323 0.110840 -0.128906 0.786743 1441833105 0.593323 0.110840 -0.128906 0.786743 1441833105 0.593323 0.110840 -0.128906 0.786743 1441833105 0.593323 0.110840 -0.128906 0.786743 1441833105 0.593323 0.110840 -0.128906 0.786743 1441833105 0.555847 0.088501 -0.065796 0.823853 1441833105 0.555847 0.088501 -0.065796 0.823853 1441833105 0.555847 0.088501 -0.065796 0.823853 1441833105 0.555847 0.088501 -0.065796 0.823853 1441833105 0.555847 0.088501 -0.065796 0.823853 1441833105 0.555847 0.088501 -0.065796 0.823853 1441833105 0.555847 0.088501 -0.065796 0.823853 1441833105 0.538757 0.089172 -0.067383 0.834961 1441833105 0.538757 0.089172 -0.067383 0.834961 1441833105 0.538757 0.089172 -0.067383 0.834961 1441833105 0.538757 0.089172 -0.067383 0.834961 1441833105 0.538757 0.089172 -0.067383 0.834961 1441833105 0.538757 0.089172 -0.067383 0.834961 1441833105 0.534119 0.094360 -0.064941 0.837524 1441833105 0.534119 0.094360 -0.064941 0.837524 1441833105 0.534119 0.094360 -0.064941 0.837524 1441833105 0.534119 0.094360 -0.064941 0.837524 1441833105 0.534119 0.094360 -0.064941 0.837524 1441833105 0.534119 0.094360 -0.064941 0.837524 1441833105 0.534119 0.094360 -0.064941 0.837524 1441833105 0.540955 0.108459 -0.075623 0.830566 1441833105 0.540955 0.108459 -0.075623 0.830566 1441833105 0.540955 0.108459 -0.075623 0.830566 1441833105 0.540955 0.108459 -0.075623 0.830566 1441833105 0.540955 0.108459 -0.075623 0.830566 1441833105 0.561584 0.137268 -0.095520 0.810303 1441833105 0.561584 0.137268 -0.095520 0.810303 1441833105 0.561584 0.137268 -0.095520 0.810303 1441833105 0.561584 0.137268 -0.095520 0.810303 1441833105 0.561584 0.137268 -0.095520 0.810303 1441833105 0.561584 0.137268 -0.095520 0.810303 1441833105 0.561584 0.137268 -0.095520 0.810303 1441833105 0.595337 0.201843 -0.150757 0.762939 1441833105 0.595337 0.201843 -0.150757 0.762939 1441833105 0.595337 0.201843 -0.150757 0.762939 1441833105 0.595337 0.201843 -0.150757 0.762939 1441833105 0.595337 0.201843 -0.150757 0.762939 1441833105 0.595337 0.201843 -0.150757 0.762939 1441833105 0.630798 0.290283 -0.231750 0.681213 1441833105 0.630798 0.290283 -0.231750 0.681213 1441833105 0.630798 0.290283 -0.231750 0.681213 1441833105 0.630798 0.290283 -0.231750 0.681213 1441833105 0.630798 0.290283 -0.231750 0.681213 1441833105 0.630798 0.290283 -0.231750 0.681213 1441833105 0.662537 0.372498 -0.340759 0.553284 1441833105 0.662537 0.372498 -0.340759 0.553284 1441833105 0.662537 0.372498 -0.340759 0.553284 1441833105 0.662537 0.372498 -0.340759 0.553284 1441833105 0.662537 0.372498 -0.340759 0.553284 1441833105 0.662537 0.372498 -0.340759 0.553284 1441833105 0.685425 0.401245 -0.445007 0.413635 1441833105 0.685425 0.401245 -0.445007 0.413635 1441833105 0.685425 0.401245 -0.445007 0.413635 1441833105 0.685425 0.401245 -0.445007 0.413635 1441833105 0.685425 0.401245 -0.445007 0.413635 1441833105 0.685425 0.401245 -0.445007 0.413635 1441833105 0.685425 0.401245 -0.445007 0.413635 1441833105 0.716797 0.334839 -0.525635 0.312561 1441833105 0.716797 0.334839 -0.525635 0.312561 1441833105 0.716797 0.334839 -0.525635 0.312561 1441833105 0.717712 0.336304 -0.528015 0.304871 1441833105 0.717712 0.336304 -0.528015 0.304871 1441833105 0.717712 0.336304 -0.528015 0.304871 1441833105 0.717712 0.336304 -0.528015 0.304871 1441833105 0.717712 0.336304 -0.528015 0.304871 1441833105 0.717712 0.336304 -0.528015 0.304871 1441833105 0.717712 0.336304 -0.528015 0.304871 1441833105 0.699463 0.402893 -0.503235 0.308533 1441833105 0.699463 0.402893 -0.503235 0.308533 1441833105 0.699463 0.402893 -0.503235 0.308533 1441833105 0.699463 0.402893 -0.503235 0.308533 1441833105 0.699463 0.402893 -0.503235 0.308533 1441833105 0.699463 0.402893 -0.503235 0.308533 1441833105 0.701965 0.440125 -0.485291 0.279114 1441833105 0.701965 0.440125 -0.485291 0.279114 1441833105 0.701965 0.440125 -0.485291 0.279114 1441833105 0.701965 0.440125 -0.485291 0.279114 1441833105 0.701965 0.440125 -0.485291 0.279114 1441833105 0.701965 0.440125 -0.485291 0.279114 1441833105 0.701965 0.440125 -0.485291 0.279114 1441833105 0.719788 0.418030 -0.496399 0.246277 1441833105 0.719788 0.418030 -0.496399 0.246277 1441833105 0.719788 0.418030 -0.496399 0.246277 1441833105 0.719788 0.418030 -0.496399 0.246277 1441833105 0.719788 0.418030 -0.496399 0.246277 1441833105 0.719788 0.418030 -0.496399 0.246277 1441833105 0.726440 0.398315 -0.498047 0.256042 1441833105 0.726440 0.398315 -0.498047 0.256042 1441833105 0.720337 0.404236 -0.495911 0.267883 1441833105 0.720337 0.404236 -0.495911 0.267883 1441833105 0.720337 0.404236 -0.495911 0.267883 1441833105 0.720337 0.404236 -0.495911 0.267883 1441833105 0.720337 0.404236 -0.495911 0.267883 1441833105 0.720337 0.404236 -0.495911 0.267883 1441833105 0.717346 0.401672 -0.488159 0.292725 1441833105 0.717346 0.401672 -0.488159 0.292725 1441833105 0.717346 0.401672 -0.488159 0.292725 1441833105 0.717346 0.401672 -0.488159 0.292725 1441833105 0.717346 0.401672 -0.488159 0.292725 1441833105 0.717346 0.401672 -0.488159 0.292725 1441833105 0.711792 0.370178 -0.484314 0.348938 1441833106 0.711792 0.370178 -0.484314 0.348938 1441833106 0.711792 0.370178 -0.484314 0.348938 1441833106 0.711792 0.370178 -0.484314 0.348938 1441833106 0.711792 0.370178 -0.484314 0.348938 1441833106 0.711792 0.370178 -0.484314 0.348938 1441833106 0.710693 0.317261 -0.454407 0.433289 1441833106 0.710693 0.317261 -0.454407 0.433289 1441833106 0.710693 0.317261 -0.454407 0.433289 1441833106 0.710693 0.317261 -0.454407 0.433289 1441833106 0.710693 0.317261 -0.454407 0.433289 1441833106 0.710693 0.317261 -0.454407 0.433289 1441833106 0.681274 0.240479 -0.379028 0.578247 1441833106 0.681274 0.240479 -0.379028 0.578247 1441833106 0.681274 0.240479 -0.379028 0.578247 1441833106 0.681274 0.240479 -0.379028 0.578247 1441833106 0.681274 0.240479 -0.379028 0.578247 1441833106 0.681274 0.240479 -0.379028 0.578247 1441833106 0.624756 0.185791 -0.266602 0.709961 1441833106 0.624756 0.185791 -0.266602 0.709961 1441833106 0.624756 0.185791 -0.266602 0.709961 1441833106 0.624756 0.185791 -0.266602 0.709961 1441833106 0.624756 0.185791 -0.266602 0.709961 1441833106 0.624756 0.185791 -0.266602 0.709961 1441833106 0.624756 0.185791 -0.266602 0.709961 1441833106 0.587402 0.136414 -0.162354 0.781006 1441833106 0.587402 0.136414 -0.162354 0.781006 1441833106 0.587402 0.136414 -0.162354 0.781006 1441833106 0.587402 0.136414 -0.162354 0.781006 1441833106 
0.713806 0.375366 -0.515930 0.288696 1441833108 0.713806 0.375366 -0.515930 0.288696 1441833108 0.713806 0.375366 -0.515930 0.288696 1441833108 0.713806 0.375366 -0.515930 0.288696 1441833108 0.713806 0.375366 -0.515930 0.288696 1441833108 0.713806 0.375366 -0.515930 0.288696 1441833108 0.712769 0.380554 -0.506104 0.301636 1441833108 0.712769 0.380554 -0.506104 0.301636 1441833108 0.712769 0.380554 -0.506104 0.301636 1441833108 0.710266 0.390503 -0.492310 0.317200 1441833108 0.710266 0.390503 -0.492310 0.317200 1441833108 0.710266 0.390503 -0.492310 0.317200 1441833108 0.710266 0.390503 -0.492310 0.317200 1441833108 0.710266 0.390503 -0.492310 0.317200 1441833108 0.710266 0.390503 -0.492310 0.317200 1441833108 0.708130 0.398010 -0.480591 0.330383 1441833108 0.708130 0.398010 -0.480591 0.330383 1441833108 0.708130 0.398010 -0.480591 0.330383 1441833108 0.708130 0.398010 -0.480591 0.330383 1441833108 0.708130 0.398010 -0.480591 0.330383 1441833108 0.708130 0.398010 -0.480591 0.330383 1441833108 0.708130 0.398010 -0.480591 0.330383 1441833108 0.714905 0.387268 -0.484253 0.323059 1441833108 0.714905 0.387268 -0.484253 0.323059 1441833108 0.714905 0.387268 -0.484253 0.323059 1441833108 0.714905 0.387268 -0.484253 0.323059 1441833108 0.714905 0.387268 -0.484253 0.323059 1441833108 0.714905 0.387268 -0.484253 0.323059 1441833108 0.726074 0.370850 -0.491211 0.306519 1441833108 0.726074 0.370850 -0.491211 0.306519 1441833108 0.726074 0.370850 -0.491211 0.306519 1441833108 0.726074 0.370850 -0.491211 0.306519 1441833108 0.724854 0.372620 -0.490356 0.308594 1441833108 0.724854 0.372620 -0.490356 0.308594 1441833108 0.724854 0.372620 -0.490356 0.308594 1441833108 0.724854 0.372620 -0.490356 0.308594 1441833108 0.724854 0.372620 -0.490356 0.308594 1441833108 0.724854 0.372620 -0.490356 0.308594 1441833108 0.722229 0.375000 -0.490845 0.311096 1441833108 0.722229 0.375000 -0.490845 0.311096 1441833108 0.722229 0.375000 -0.490845 0.311096 1441833108 0.722229 0.375000 -0.490845 0.311096 1441833108 0.722229 0.375000 -0.490845 0.311096 1441833108 0.722229 0.375000 -0.490845 0.311096 1441833108 0.722351 0.368774 -0.497131 0.308289 1441833108 0.722351 0.368774 -0.497131 0.308289 1441833108 0.722351 0.368774 -0.497131 0.308289 1441833108 0.722351 0.368774 -0.497131 0.308289 1441833108 0.722351 0.368774 -0.497131 0.308289 1441833109 0.722351 0.368774 -0.497131 0.308289 1441833109 0.722351 0.368774 -0.497131 0.308289 1441833109 0.721191 0.367432 -0.500793 0.306580 1441833109 0.721191 0.367432 -0.500793 0.306580 1441833109 0.721191 0.367432 -0.500793 0.306580 1441833109 0.721191 0.367432 -0.500793 0.306580 1441833109 0.718567 0.371094 -0.503845 0.303284 1441833109 0.718567 0.371094 -0.503845 0.303284 1441833109 0.718567 0.371094 -0.503845 0.303284 1441833109 0.718567 0.371094 -0.503845 0.303284 1441833109 0.718567 0.371094 -0.503845 0.303284 1441833109 0.716736 0.373413 -0.509705 0.294922 1441833109 0.716736 0.373413 -0.509705 0.294922 1441833109 0.716736 0.373413 -0.509705 0.294922 1441833109 0.716736 0.373413 -0.509705 0.294922 1441833109 0.716736 0.373413 -0.509705 0.294922 1441833109 0.716736 0.373413 -0.509705 0.294922 1441833109 0.714233 0.371399 -0.519287 0.286743 1441833109 0.714233 0.371399 -0.519287 0.286743 1441833109 0.714233 0.371399 -0.519287 0.286743 1441833109 0.714233 0.371399 -0.519287 0.286743 1441833109 0.714233 0.371399 -0.519287 0.286743 1441833109 0.714233 0.371399 -0.519287 0.286743 1441833109 0.714233 0.371399 -0.519287 0.286743 1441833109 0.709045 0.369934 -0.530029 0.281799 1441833109 0.709045 0.369934 -0.530029 0.281799 1441833109 0.709045 0.369934 -0.530029 0.281799 1441833109 0.709045 0.369934 -0.530029 0.281799 1441833109 0.709045 0.369934 -0.530029 0.281799 1441833109 0.709045 0.369934 -0.530029 0.281799 1441833109 0.706116 0.364014 -0.542480 0.273010 1441833109 0.706116 0.364014 -0.542480 0.273010 1441833109 0.706116 0.364014 -0.542480 0.273010 1441833109 0.706116 0.364014 -0.542480 0.273010 1441833109 0.706116 0.364014 -0.542480 0.273010 1441833109 0.706116 0.364014 -0.542480 0.273010 1441833109 0.707886 0.345947 -0.560425 0.255127 1441833109 0.707886 0.345947 -0.560425 0.255127 1441833109 0.707886 0.345947 -0.560425 0.255127 1441833109 0.707886 0.345947 -0.560425 0.255127 1441833109 0.707886 0.345947 -0.560425 0.255127 1441833109 0.707886 0.345947 -0.560425 0.255127 1441833109 0.707886 0.345947 -0.560425 0.255127 1441833109 0.709717 0.334351 -0.571716 0.239990 1441833109 0.709717 0.334351 -0.571716 0.239990 1441833109 0.709717 0.334351 -0.571716 0.239990 1441833109 0.709717 0.334351 -0.571716 0.239990 1441833109 0.709717 0.334351 -0.571716 0.239990 1441833109 0.709717 0.334351 -0.571716 0.239990 1441833109 0.708923 0.333435 -0.575500 0.234558 1441833109 0.708923 0.333435 -0.575500 0.234558 1441833109 0.708923 0.333435 -0.575500 0.234558 1441833109 0.708923 0.333435 -0.575500 0.234558 1441833109 0.708923 0.333435 -0.575500 0.234558 1441833109 0.708923 0.333435 -0.575500 0.234558 1441833109 0.708923 0.333435 -0.575500 0.234558 1441833109 0.711975 0.337158 -0.569885 0.233704 1441833109 0.711975 0.337158 -0.569885 0.233704 1441833109 0.711975 0.337158 -0.569885 0.233704 1441833109 0.711975 0.337158 -0.569885 0.233704 1441833109 0.711975 0.337158 -0.569885 0.233704 1441833109 0.711975 0.337158 -0.569885 0.233704 1441833109 0.718628 0.329468 -0.571533 0.219910 1441833109 0.718628 0.329468 -0.571533 0.219910 1441833109 0.718628 0.329468 -0.571533 0.219910 1441833109 0.718628 0.329468 -0.571533 0.219910 1441833109 0.718628 0.329468 -0.571533 0.219910 1441833109 0.718628 0.329468 -0.571533 0.219910 1441833109 0.722107 0.323730 -0.572876 0.213379 1441833109 0.722107 0.323730 -0.572876 0.213379 1441833109 0.722107 0.323730 -0.572876 0.213379 1441833109 0.722107 0.323730 -0.572876 0.213379 1441833109 0.722107 0.323730 -0.572876 0.213379 1441833109 0.722107 0.323730 -0.572876 0.213379 1441833109 0.721863 0.326843 -0.569702 0.217834 1441833109 0.721863 0.326843 -0.569702 0.217834 1441833109 0.721863 0.326843 -0.569702 0.217834 1441833109 0.721863 0.326843 -0.569702 0.217834 1441833109 0.721863 0.326843 -0.569702 0.217834 1441833109 0.721436 0.330261 -0.565125 0.225952 1441833109 0.721436 0.330261 -0.565125 0.225952 1441833109 0.721436 0.330261 -0.565125 0.225952 1441833109 0.721436 -1.997864 -0.565125 0.225952 1441833109 0.721436 0.330261 -0.565125 0.225952 1441833109 0.721436 0.330261 -0.565125 0.225952 1441833109 0.721436 0.330261 -0.565125 0.225952 1441833109 0.719788 0.335571 -0.559448 0.237122 1441833109 0.719788 0.335571 -0.559448 0.237122 1441833109 0.719788 0.335571 -0.559448 0.237122 1441833109 0.719788 0.335571 -0.559448 0.237122 1441833109 0.719788 0.335571 -0.559448 0.237122 1441833109 0.719788 0.335571 -0.559448 0.237122 1441833109 0.718750 0.341675 -0.553162 0.246216 1441833109 0.718750 0.341675 -0.553162 0.246216 1441833109 0.718750 0.341675 -0.553162 0.246216 1441833109 0.718750 0.341675 -0.553162 0.246216 1441833109 0.718750 0.341675 -0.553162 0.246216 1441833109 0.716919 0.351624 -0.543823 0.258118 1441833109 0.716919 0.351624 -0.543823 0.258118 1441833109 0.716919 0.351624 -0.543823 0.258118 1441833109 0.716919 0.351624 -0.543823 0.258118 1441833109 0.716919 0.351624 -0.543823 0.258118 1441833109 0.716919 0.351624 -0.543823 0.258118 1441833109 0.714294 0.361877 -0.530518 0.278076 1441833109 0.714294 0.361877 -0.530518 0.278076 1441833109 0.714294 0.361877 -0.530518 0.278076 1441833109 0.714294 0.361877 -0.530518 0.278076 1441833109 0.714294 0.361877 -0.530518 0.278076 1441833109 0.714294 0.361877 -0.530518 0.278076 1441833110 0.714294 0.361877 -0.530518 0.278076 1441833110 0.715698 0.366455 -0.517334 0.292847 1441833110 0.715698 0.366455 -0.517334 0.292847 1441833110 0.715698 0.366455 -0.517334 0.292847 1441833110 0.721863 0.364685 -0.509155 0.294312 1441833110 0.721863 0.364685 -0.509155 0.294312 1441833110 0.721863 0.364685 -0.509155 0.294312 1441833110 0.721863 0.364685 -0.509155 0.294312 1441833110 0.721863 0.364685 -0.509155 0.294312 1441833110 0.721863 0.364685 -0.509155 0.294312 1441833110 0.721863 0.364685 -0.509155 0.294312 1441833110 0.725281 0.367493 -0.499756 0.298523 1441833110 0.725281 0.367493 -0.499756 0.298523 1441833110 0.725281 0.367493 -0.499756 0.298523 1441833110 0.725281 0.367493 -0.499756 0.298523 1441833110 0.725281 0.367493 -0.499756 0.298523 1441833110 0.725281 0.367493 -0.499756 0.298523 1441833110 0.725281 0.367493 -0.499756 0.298523 1441833110 0.726013 0.369446 -0.492493 0.306335 1441833110 0.726013 0.369446 -0.492493 0.306335 1441833110 0.726013 0.369446 -0.492493 0.306335 1441833110 0.726013 0.369446 -0.492493 0.306335 1441833110 0.726013 0.369446 -0.492493 0.306335 1441833110 0.726013 0.369446 -0.492493 0.306335 1441833110 0.726929 0.362915 -0.492676 0.311584 1441833110 0.726929 0.362915 -0.492676 0.311584 1441833110 0.726929 0.362915 -0.492676 0.311584 1441833110 0.726929 0.362915 -0.492676 0.311584 1441833110 0.726929 0.362915 -0.492676 0.311584 1441833110 0.726929 0.362915 -0.492676 0.311584 1441833110 0.727417 0.357788 -0.495850 0.311401 1441833110 0.727417 0.357788 -0.495850 0.311401 1441833110 0.727417 0.357788 -0.495850 0.311401 1441833110 0.727417 0.357788 -0.495850 0.311401 1441833110 0.727417 0.357788 -0.495850 0.311401 1441833110 0.728638 0.358704 -0.497375 0.304993 1441833110 0.728638 0.358704 -0.497375 0.304993 1441833110 0.728638 0.358704 -0.497375 0.304993 1441833110 0.728638 0.358704 -0.497375 0.304993 1441833110 0.728638 0.358704 -0.497375 0.304993 1441833110 0.728638 0.358704 -0.497375 0.304993 1441833110 0.728455 0.359436 -0.502197 0.296509 1441833110 0.728455 0.359436 -0.502197 0.296509 1441833110 0.728455 0.359436 -0.502197 0.296509 1441833110 0.728455 0.359436 -0.502197 0.296509 1441833110 0.728455 0.359436 -0.502197 0.296509 1441833110 0.728455 0.359436 -0.502197 0.296509 1441833110 0.725769 0.355896 -0.511780 0.290894 1441833110 0.725769 0.355896 -0.511780 0.290894 1441833110 0.725769 0.355896 -0.511780 0.290894 1441833110 0.725769 0.355896 -0.511780 0.290894 1441833110 0.725769 0.355896 -0.511780 0.290894 1441833110 0.725769 0.355896 -0.511780 0.290894 1441833110 0.722412 0.350342 -0.523743 0.284607 1441833110 0.722412 0.350342 -0.523743 0.284607 1441833110 0.722412 0.350342 -0.523743 0.284607 1441833110 0.722412 0.350342 -0.523743 0.284607 1441833110 0.722412 0.350342 -0.523743 0.284607 1441833110 0.722412 0.350342 -0.523743 0.284607 1441833110 0.720032 0.342590 -0.537720 0.273926 1441833110 0.720032 0.342590 -0.537720 0.273926 1441833110 0.720032 0.342590 -0.537720 0.273926 1441833110 0.720032 0.342590 -0.537720 0.273926 1441833110 0.720032 0.342590 -0.537720 0.273926 1441833110 0.720032 0.342590 -0.537720 0.273926 1441833110 0.719238 0.335083 -0.550781 0.258850 1441833110 0.719238 0.335083 -0.550781 0.258850 1441833110 0.719238 0.335083 -0.550781 0.258850 1441833110 0.719238 0.335083 -0.550781 0.258850 1441833110 0.719238 0.335083 -0.550781 0.258850 1441833110 0.721069 0.334961 -0.557007 0.239868 1441833110 0.721069 0.334961 -0.557007 0.239868 1441833110 0.721069 0.334961 -0.557007 0.239868 1441833110 0.721069 0.334961 -0.557007 0.239868 1441833110 0.721069 0.334961 -0.557007 0.239868 1441833110 0.721069 0.334961 -0.557007 0.239868 1441833110 0.720825 0.340637 -0.557129 0.232239 1441833110 0.720825 0.340637 -0.557129 0.232239 1441833110 0.720825 0.340637 -0.557129 0.232239 1441833110 0.720825 0.340637 -0.557129 0.232239 1441833110 0.720825 0.340637 -0.557129 0.232239 1441833110 0.720825 0.340637 -0.557129 0.232239 1441833110 0.720825 0.340637 -0.557129 0.232239 1441833110 0.723145 0.342224 -0.556763 0.223389 1441833110 0.723145 0.342224 -0.556763 0.223389 1441833110 0.723145 0.342224 -0.556763 0.223389 1441833110 0.723145 0.342224 -0.556763 0.223389 1441833110 0.723145 0.342224 -0.556763 0.223389 1441833110 0.723145 0.342224 -0.556763 0.223389 1441833110 0.723145 0.342224 -0.556763 0.223389 1441833110 0.729919 0.336792 -0.558533 0.204468 1441833110 0.729919 0.336792 -0.558533 0.204468 1441833110 0.729919 0.336792 -0.558533 0.204468 1441833110 0.729919 0.336792 -0.558533 0.204468 1441833110 0.729919 0.336792 -0.558533 0.204468 1441833110 0.733154 0.335205 -0.558105 0.196533 1441833110 0.733154 0.335205 -0.558105 0.196533 1441833110 0.733154 0.335205 -0.558105 0.196533 1441833110 0.733154 0.335205 -0.558105 0.196533 1441833110 0.733154 0.335205 -0.558105 0.196533 1441833110 0.733154 0.335205 -0.558105 0.196533 1441833110 0.735229 0.335876 -0.555908 0.193848 1441833110 0.735229 0.335876 -0.555908 0.193848 1441833110 0.735229 0.335876 -0.555908 0.193848 1441833110 0.735229 0.335876 -0.555908 0.193848 1441833110 0.735229 0.335876 -0.555908 0.193848 1441833110 0.735229 0.335876 -0.555908 0.193848 1441833111 0.734558 0.335876 -0.553711 0.202393 1441833111 0.734558 0.335876 -0.553711 0.202393 1441833111 0.734558 0.335876 -0.553711 0.202393 1441833111 0.734558 0.335876 -0.553711 0.202393 1441833111 0.734558 0.335876 -0.553711 0.202393 1441833111 0.734558 0.335876 -0.553711 0.202393 1441833111 0.733948 0.337158 -0.551147 0.209351 1441833111 0.733948 0.337158 -0.551147 0.209351 1441833111 0.733948 0.337158 -0.551147 0.209351 1441833111 0.733948 0.337158 -0.551147 0.209351 1441833111 0.733948 0.337158 -0.551147 0.209351 1441833111 0.733948 0.337158 -0.551147 0.209351 1441833111 0.733582 0.339905 -0.547913 0.214539 1441833111 0.733582 0.339905 -0.547913 0.214539 1441833111 0.733582 0.339905 -0.547913 0.214539 1441833111 0.733582 0.339905 -0.547913 0.214539 1441833111 0.733582 0.339905 -0.547913 0.214539 1441833111 0.733582 0.339905 -0.547913 0.214539 1441833111 0.732056 0.346130 -0.543091 0.221985 1441833111 0.732056 0.346130 -0.543091 0.221985 1441833111 0.732056 0.346130 -0.543091 0.221985 1441833111 0.732056 0.346130 -0.543091 0.221985 1441833111 0.732056 0.346130 -0.543091 0.221985 1441833111 0.732056 0.346130 -0.543091 0.221985 1441833111 0.729492 0.357239 -0.534973 0.232361 1441833111 0.729492 0.357239 -0.534973 0.232361 1441833111 0.729492 0.357239 -0.534973 0.232361 1441833111 0.729492 0.357239 -0.534973 0.232361 1441833111 0.729492 0.357239 -0.534973 0.232361 1441833111 0.729492 0.357239 -0.534973 0.232361 1441833111 0.729492 0.357239 -0.534973 0.232361 1441833111 0.725342 0.372437 -0.523254 0.247559 1441833111 0.725342 0.372437 -0.523254 0.247559 1441833111 0.725342 0.372437 -0.523254 0.247559 1441833111 0.725342 0.372437 -0.523254 0.247559 1441833111 0.725342 0.372437 -0.523254 0.247559 1441833111 0.725342 0.372437 -0.523254 0.247559 1441833111 0.724548 0.382141 -0.512756 0.257019 1441833111 0.724548 0.382141 -0.512756 0.257019 1441833111 0.724548 0.382141 -0.512756 0.257019 1441833111 0.724548 0.382141 -0.512756 0.257019 1441833111 0.724548 0.382141 -0.512756 0.257019 1441833111 0.724548 0.382141 -0.512756 0.257019 1441833111 0.726685 0.378235 -0.509216 0.263733 1441833111 0.726685 0.378235 -0.509216 0.263733 1441833111 0.726685 0.378235 -0.509216 0.263733 1441833111 0.726685 0.378235 -0.509216 0.263733 1441833111 0.726685 0.378235 -0.509216 0.263733 1441833111 0.726685 0.378235 -0.509216 0.263733 1441833111 0.731079 0.368103 -0.509583 0.265137 1441833111 0.731079 0.368103 -0.509583 0.265137 1441833111 0.731079 0.368103 -0.509583 0.265137 1441833111 0.731079 0.368103 -0.509583 0.265137 1441833111 0.731079 0.368103 -0.509583 0.265137 1441833111 0.731079 0.368103 -0.509583 0.265137 1441833111 0.735229 0.358643 -0.510071 0.265686 1441833111 0.735229 0.358643 -0.510071 0.265686 1441833111 0.735229 0.358643 -0.510071 0.265686 1441833111 0.735229 0.358643 -0.510071 0.265686 1441833111 0.735229 0.358643 -0.510071 0.265686 1441833111 0.738525 0.351379 -0.511597 0.263306 1441833111 0.738525 0.351379 -0.511597 0.263306 1441833111 0.738525 0.351379 -0.511597 0.263306 1441833111 0.738525 0.351379 -0.511597 0.263306 1441833111 0.738525 0.351379 -0.511597 0.263306 1441833111 0.738770 0.346741 -0.514343 0.263306 1441833111 0.738770 0.346741 -0.514343 0.263306 1441833111 0.738770 0.346741 -0.514343 0.263306 1441833111 0.738770 0.346741 -0.514343 0.263306 1441833111 0.737427 0.344299 -0.517212 0.264709 1441833111 0.737427 0.344299 -0.517212 0.264709 1441833111 0.737427 0.344299 -0.517212 0.264709 1441833111 0.737427 0.344299 -0.517212 0.264709 1441833111 0.737427 0.344299 -0.517212 0.264709 1441833111 0.735168 0.342590 -0.521851 0.264160 1441833111 0.735168 0.342590 -0.521851 0.264160 1441833111 0.735168 0.342590 -0.521851 0.264160 1441833111 0.735168 0.342590 -0.521851 0.264160 1441833111 0.735168 0.342590 -0.521851 0.264160 1441833111 0.735168 0.342590 -0.521851 0.264160 1441833111 0.731995 0.341553 -0.529175 0.259827 1441833111 0.731995 0.341553 -0.529175 0.259827 1441833111 0.731995 0.341553 -0.529175 0.259827 1441833111 0.731995 0.341553 -0.529175 0.259827 1441833111 0.731995 0.341553 -0.529175 0.259827 1441833111 0.731995 0.341553 -0.529175 0.259827 1441833111 0.727112 0.336487 -0.542542 0.252319 1441833111 0.727112 0.336487 -0.542542 0.252319 1441833111 0.727112 0.336487 -0.542542 0.252319 1441833111 0.727112 0.336487 -0.542542 0.252319 1441833111 0.727112 0.336487 -0.542542 0.252319 1441833111 0.727112 0.336487 -0.542542 0.252319 1441833111 0.722900 0.331055 -0.556641 0.240601 1441833111 0.722900 0.331055 -0.556641 0.240601 1441833111 0.722900 0.331055 -0.556641 0.240601 1441833111 0.722900 0.331055 -0.556641 0.240601 1441833111 0.722900 0.331055 -0.556641 0.240601 1441833111 0.722900 0.331055 -0.556641 0.240601 1441833111 0.722900 0.331055 -0.556641 0.240601 1441833111 0.722717 0.327271 -0.567627 0.219910 1441833111 0.722717 0.327271 -0.567627 0.219910 1441833111 0.722717 0.327271 -0.567627 0.219910 1441833111 0.722717 0.327271 -0.567627 0.219910 1441833111 0.722717 0.327271 -0.567627 0.219910 1441833111 0.722717 0.327271 -0.567627 0.219910 1441833111 0.720947 0.331848 -0.572876 0.204651 1441833111 0.720947 0.331848 -0.572876 0.204651 1441833112 0.720947 0.331848 -0.572876 0.204651 1441833112 0.720947 0.331848 -0.572876 0.204651 1441833112 0.720947 0.331848 -0.572876 0.204651 1441833112 0.720947 0.331848 -0.572876 0.204651 1441833112 0.720947 0.331848 -0.572876 0.204651 1441833112 0.717773 0.341187 -0.571289 0.204895 1441833112 0.717773 0.341187 -0.571289 0.204895 1441833112 0.717773 0.341187 -0.571289 0.204895 1441833112 0.720093 0.341675 -0.571655 0.194580 1441833112 0.720093 0.341675 -0.571655 0.194580 1441833112 0.720093 0.341675 -0.571655 0.194580 1441833112 0.720093 0.341675 -0.571655 0.194580 1441833112 0.720093 0.341675 -0.571655 0.194580 1441833112 0.720093 0.341675 -0.571655 0.194580 1441833112 0.725830 0.335022 -0.572876 0.180725 1441833112 0.725830 0.335022 -0.572876 0.180725 1441833112 0.725830 0.335022 -0.572876 0.180725 1441833112 0.725830 0.335022 -0.572876 0.180725 1441833112 0.725830 0.335022 -0.572876 0.180725 1441833112 0.725830 0.335022 -0.572876 0.180725 1441833112 0.725830 0.335022 -0.572876 0.180725 1441833112 0.727600 0.339966 -0.566772 0.183655 1441833112 0.727600 0.339966 -0.566772 0.183655 1441833112 0.727600 0.339966 -0.566772 0.183655 1441833112 0.727600 0.339966 -0.566772 0.183655 1441833112 0.727600 0.339966 -0.566772 0.183655 1441833112 0.727600 0.339966 -0.566772 0.183655 1441833112 0.729187 0.343506 -0.561096 0.188110 1441833112 0.729187 0.343506 -0.561096 0.188110 1441833112 0.729187 0.343506 -0.561096 0.188110 1441833112 0.729187 0.343506 -0.561096 0.188110 1441833112 0.729187 0.343506 -0.561096 0.188110 1441833112 0.729187 0.343506 -0.561096 0.188110 1441833112 0.729065 0.341553 -0.557800 0.201416 1441833112 0.729065 0.341553 -0.557800 0.201416 1441833112 0.729065 0.341553 -0.557800 0.201416 1441833112 0.729065 0.341553 -0.557800 0.201416 1441833112 0.729065 0.341553 -0.557800 0.201416 1441833112 0.729065 0.341553 -0.557800 0.201416 1441833112 0.729065 0.340454 -0.554321 0.212585 1441833112 0.729065 0.340454 -0.554321 0.212585 1441833112 0.729065 0.340454 -0.554321 0.212585 1441833112 0.729065 0.340454 -0.554321 0.212585 1441833112 0.729065 0.340454 -0.554321 0.212585 1441833112 0.729065 0.340454 -0.554321 0.212585 1441833112 0.728821 0.343445 -0.549072 0.221985 1441833112 0.728821 0.343445 -0.549072 0.221985 1441833112 0.728821 0.343445 -0.549072 0.221985 1441833112 0.728821 0.343445 -0.549072 0.221985 1441833112 0.728821 0.343445 -0.549072 0.221985 1441833112 0.728821 0.343445 -0.549072 0.221985 1441833112 0.728821 0.343445 -0.549072 0.221985 1441833112 0.728516 0.350342 -0.542114 0.229370 1441833112 0.728516 0.350342 -0.542114 0.229370 1441833112 0.728516 0.350342 -0.542114 0.229370 1441833112 0.728516 0.350342 -0.542114 0.229370 1441833112 0.726135 0.362000 -0.532532 0.240784 1441833112 0.726135 0.362000 -0.532532 0.240784 1441833112 0.726135 0.362000 -0.532532 0.240784 1441833112 0.726135 0.362000 -0.532532 0.240784 1441833112 0.726135 0.362000 -0.532532 0.240784 1441833112 0.726135 0.362000 -0.532532 0.240784 1441833112 0.721130 0.381653 -0.516602 0.259705 1441833112 0.721130 0.381653 -0.516602 0.259705 1441833112 0.721130 0.381653 -0.516602 0.259705 1441833112 0.721130 0.381653 -0.516602 0.259705 1441833112 0.721130 0.381653 -0.516602 0.259705 1441833112 0.718018 0.398193 -0.499878 0.275635 1441833112 0.718018 0.398193 -0.499878 0.275635 1441833112 0.718018 0.398193 -0.499878 0.275635 1441833112 0.718018 0.398193 -0.499878 0.275635 1441833112 0.718018 0.398193 -0.499878 0.275635 1441833112 0.718567 0.403625 -0.490906 0.282349 1441833112 0.718567 0.403625 -0.490906 0.282349 1441833112 0.718567 0.403625 -0.490906 0.282349 1441833112 0.718567 0.403625 -0.490906 0.282349 1441833112 0.718567 0.403625 -0.490906 0.282349 1441833112 0.718567 0.403625 -0.490906 0.282349 1441833112 0.719482 0.402466 -0.486511 0.289246 1441833112 0.719482 0.402466 -0.486511 0.289246 1441833112 0.719482 0.402466 -0.486511 0.289246 1441833112 0.719482 0.402466 -0.486511 0.289246 1441833112 0.719482 0.402466 -0.486511 0.289246 1441833112 0.719482 0.402466 -0.486511 0.289246 1441833112 0.718201 0.401306 -0.484924 0.296570 1441833112 0.718201 0.401306 -0.484924 0.296570 1441833112 0.718201 0.401306 -0.484924 0.296570 1441833112 0.718201 0.401306 -0.484924 0.296570 1441833112 0.718201 0.401306 -0.484924 0.296570 1441833112 0.718201 0.401306 -0.484924 0.296570 1441833112 0.722229 0.394592 -0.488037 0.290649 1441833112 0.722229 0.394592 -0.488037 0.290649 1441833112 0.722229 0.394592 -0.488037 0.290649 1441833112 0.722229 0.394592 -0.488037 0.290649 1441833112 0.722229 0.394592 -0.488037 0.290649 1441833112 0.722229 0.394592 -0.488037 0.290649 1441833112 0.722229 0.394592 -0.488037 0.290649 1441833112 0.723694 0.386841 -0.495972 0.283936 1441833112 0.723694 0.386841 -0.495972 0.283936 1441833112 0.723694 0.386841 -0.495972 0.283936 1441833112 0.723694 0.386841 -0.495972 0.283936 1441833112 0.723694 0.386841 -0.495972 0.283936 1441833112 0.723694 0.386841 -0.495972 0.283936 1441833112 0.720703 0.386047 -0.500122 0.285217 1441833112 0.720703 0.386047 -0.500122 0.285217 1441833113 0.720703 0.386047 -0.500122 0.285217 1441833113 0.720703 0.386047 -0.500122 0.285217 1441833113 0.720703 0.386047 -0.500122 0.285217 1441833113 0.720703 0.386047 -0.500122 0.285217 1441833113 0.720032 0.380005 -0.508179 0.280762 1441833113 0.720032 0.380005 -0.508179 0.280762 1441833113 0.720032 0.380005 -0.508179 0.280762 1441833113 0.720032 0.380005 -0.508179 0.280762 1441833113 0.720032 0.380005 -0.508179 0.280762 1441833113 0.720032 0.380005 -0.508179 0.280762 1441833113 0.718872 0.368103 -0.522217 0.273804 1441833113 0.718872 0.368103 -0.522217 0.273804 1441833113 0.718872 0.368103 -0.522217 0.273804 1441833113 0.718872 0.368103 -0.522217 0.273804 1441833113 0.718872 0.368103 -0.522217 0.273804 1441833113 0.718872 0.368103 -0.522217 0.273804 1441833113 0.713806 0.358093 -0.536926 0.271790 1441833113 0.713806 0.358093 -0.536926 0.271790 1441833113 0.713806 0.358093 -0.536926 0.271790 1441833113 0.713806 0.358093 -0.536926 0.271790 1441833113 0.713806 0.358093 -0.536926 0.271790 1441833113 0.713806 0.358093 -0.536926 0.271790 1441833113 0.710815 0.356628 -0.545959 0.263428 1441833113 0.710815 0.356628 -0.545959 0.263428 1441833113 0.710815 0.356628 -0.545959 0.263428 1441833113 0.710815 0.356628 -0.545959 0.263428 1441833113 0.710815 0.356628 -0.545959 0.263428 1441833113 0.710815 0.356628 -0.545959 0.263428 1441833113 0.709961 0.358948 -0.553406 0.246582 1441833113 0.709961 0.358948 -0.553406 0.246582 1441833113 0.709961 0.358948 -0.553406 0.246582 1441833113 0.709961 0.358948 -0.553406 0.246582 1441833113 0.709961 0.358948 -0.553406 0.246582 1441833113 0.709961 0.358948 -0.553406 0.246582 1441833113 0.709961 0.358948 -0.553406 0.246582 1441833113 0.709106 0.361450 -0.558350 0.233948 1441833113 0.709106 0.361450 -0.558350 0.233948 1441833113 0.709106 0.361450 -0.558350 0.233948 1441833113 0.709106 0.361450 -0.558350 0.233948 1441833113 0.708374 0.363708 -0.559998 0.228516 1441833113 0.708374 0.363708 -0.559998 0.228516 1441833113 0.708374 0.363708 -0.559998 0.228516 1441833113 0.708374 0.363708 -0.559998 0.228516 1441833113 0.708374 0.363708 -0.559998 0.228516 1441833113 0.708374 0.363708 -0.559998 0.228516 1441833113 0.708374 0.363708 -0.559998 0.228516 1441833113 0.707214 0.368530 -0.558655 0.227783 1441833113 0.707214 0.368530 -0.558655 0.227783 1441833113 0.707214 0.368530 -0.558655 0.227783 1441833113 0.707214 0.368530 -0.558655 0.227783 1441833113 0.707214 0.368530 -0.558655 0.227783 1441833113 0.712402 0.368042 -0.557251 0.215637 1441833113 0.712402 0.368042 -0.557251 0.215637 1441833113 0.712402 0.368042 -0.557251 0.215637 1441833113 0.712402 0.368042 -0.557251 0.215637 1441833113 0.712402 0.368042 -0.557251 0.215637 1441833113 0.712402 0.368042 -0.557251 0.215637 1441833113 
0.721375 0.373962 -0.528198 0.246521 1441833115 0.721375 0.373962 -0.528198 0.246521 1441833115 0.703064 0.355225 -0.512939 0.341187 1441833115 0.703064 0.355225 -0.512939 0.341187 1441833115 0.703064 0.355225 -0.512939 0.341187 1441833115 0.703064 0.355225 -0.512939 0.341187 1441833115 0.703064 0.355225 -0.512939 0.341187 1441833115 0.703064 0.355225 -0.512939 0.341187 1441833115 0.703064 0.355225 -0.512939 0.341187 1441833115 0.663574 0.277710 -0.471313 0.510254 1441833115 0.663574 0.277710 -0.471313 0.510254 1441833115 0.663574 0.277710 -0.471313 0.510254 1441833115 0.663574 0.277710 -0.471313 0.510254 1441833115 0.663574 0.277710 -0.471313 0.510254 1441833115 0.663574 0.277710 -0.471313 0.510254 1441833115 0.604431 0.189270 -0.372253 0.678345 1441833115 0.604431 0.189270 -0.372253 0.678345 1441833115 0.604431 0.189270 -0.372253 0.678345 1441833115 0.604431 0.189270 -0.372253 0.678345 1441833115 0.604431 0.189270 -0.372253 0.678345 1441833115 0.604431 0.189270 -0.372253 0.678345 1441833115 0.550598 0.151672 -0.249146 0.782104 1441833115 0.550598 0.151672 -0.249146 0.782104 1441833115 0.550598 0.151672 -0.249146 0.782104 1441833115 0.550598 0.151672 -0.249146 0.782104 1441833115 0.550598 0.151672 -0.249146 0.782104 1441833116 0.550598 0.151672 -0.249146 0.782104 1441833116 0.525513 0.133606 -0.141541 0.828186 1441833116 0.525513 0.133606 -0.141541 0.828186 1441833116 0.525513 0.133606 -0.141541 0.828186 1441833116 0.525513 0.133606 -0.141541 0.828186 1441833116 0.525513 0.133606 -0.141541 0.828186 1441833116 0.525513 0.133606 -0.141541 0.828186 1441833116 0.513672 0.120911 -0.116760 0.841309 1441833116 0.513672 0.120911 -0.116760 0.841309 1441833116 0.513672 0.120911 -0.116760 0.841309 1441833116 0.513672 0.120911 -0.116760 0.841309 1441833116 0.507080 0.110229 -0.120422 0.846252 1441833116 0.507080 0.110229 -0.120422 0.846252 1441833116 0.507080 0.110229 -0.120422 0.846252 1441833116 0.507080 0.110229 -0.120422 0.846252 1441833116 0.507080 0.110229 -0.120422 0.846252 1441833116 0.507080 0.110229 -0.120422 0.846252 1441833116 0.507080 0.110229 -0.120422 0.846252 1441833116 0.513916 0.120056 -0.133301 0.838806 1441833116 0.513916 0.120056 -0.133301 0.838806 1441833116 0.513916 0.120056 -0.133301 0.838806 1441833116 0.513916 0.120056 -0.133301 0.838806 1441833116 0.513916 0.120056 -0.133301 0.838806 1441833116 0.530945 0.136902 -0.143433 0.823853 1441833116 0.530945 0.136902 -0.143433 0.823853 1441833116 0.530945 0.136902 -0.143433 0.823853 1441833116 0.530945 0.136902 -0.143433 0.823853 1441833116 0.530945 0.136902 -0.143433 0.823853 1441833116 0.530945 0.136902 -0.143433 0.823853 1441833116 0.530945 0.136902 -0.143433 0.823853 1441833116 0.569092 0.185364 -0.171631 0.782471 1441833116 0.569092 0.185364 -0.171631 0.782471 1441833116 0.569092 0.185364 -0.171631 0.782471 1441833116 0.569092 0.185364 -0.171631 0.782471 1441833116 0.569092 0.185364 -0.171631 0.782471 1441833116 0.569092 0.185364 -0.171631 0.782471 1441833116 0.569092 0.185364 -0.171631 0.782471 1441833116 0.615295 0.254578 -0.225647 0.711060 1441833116 0.615295 0.254578 -0.225647 0.711060 1441833116 0.615295 0.254578 -0.225647 0.711060 1441833116 0.615295 0.254578 -0.225647 0.711060 1441833116 0.615295 0.254578 -0.225647 0.711060 1441833116 0.615295 0.254578 -0.225647 0.711060 1441833116 0.655457 0.336182 -0.303223 0.604431 1441833116 0.655457 0.336182 -0.303223 0.604431 1441833116 0.655457 0.336182 -0.303223 0.604431 1441833116 0.655457 0.336182 -0.303223 0.604431 1441833116 0.655457 0.336182 -0.303223 0.604431 1441833116 0.655457 0.336182 -0.303223 0.604431 1441833116 0.691162 0.377441 -0.385498 0.480774 1441833116 0.691162 0.377441 -0.385498 0.480774 1441833116 0.691162 0.377441 -0.385498 0.480774 1441833116 0.691162 0.377441 -0.385498 0.480774 1441833116 0.715942 0.342041 -0.473633 0.382202 1441833116 0.715942 0.342041 -0.473633 0.382202 1441833116 0.715942 0.342041 -0.473633 0.382202 1441833116 0.715942 0.342041 -0.473633 0.382202 1441833116 0.715942 0.342041 -0.473633 0.382202 1441833116 0.715942 0.342041 -0.473633 0.382202 1441833116 0.705933 0.363708 -0.486267 0.364441 1441833116 0.705933 0.363708 -0.486267 0.364441 1441833116 0.705933 0.363708 -0.486267 0.364441 1441833116 0.705933 0.363708 -0.486267 0.364441 1441833116 0.705933 0.363708 -0.486267 0.364441 1441833116 0.705933 0.363708 -0.486267 0.364441 1441833116 0.721558 0.346985 -0.504761 0.322571 1441833116 0.721558 0.346985 -0.504761 0.322571 1441833116 0.721558 0.346985 -0.504761 0.322571 1441833116 0.721558 0.346985 -0.504761 0.322571 1441833116 0.721558 0.346985 -0.504761 0.322571 1441833116 0.721558 0.346985 -0.504761 0.322571 1441833116 0.718750 0.397339 -0.490051 0.292053 1441833116 0.718750 0.397339 -0.490051 0.292053 1441833116 0.718750 0.397339 -0.490051 0.292053 1441833116 0.718750 0.397339 -0.490051 0.292053 1441833116 0.718750 0.397339 -0.490051 0.292053 1441833116 0.718750 0.397339 -0.490051 0.292053 1441833116 0.734985 0.406006 -0.496277 0.220581 1441833116 0.734985 0.406006 -0.496277 0.220581 1441833116 0.734985 0.406006 -0.496277 0.220581 1441833116 0.734985 0.406006 -0.496277 0.220581 1441833116 0.734985 0.406006 -0.496277 0.220581 1441833116 0.734985 0.406006 -0.496277 0.220581 1441833116 0.745300 0.382141 -0.516541 0.177612 1441833116 0.745300 0.382141 -0.516541 0.177612 1441833116 0.745300 0.382141 -0.516541 0.177612 1441833116 0.745300 0.382141 -0.516541 0.177612 1441833116 0.745300 0.382141 -0.516541 0.177612 1441833116 0.745300 0.382141 -0.516541 0.177612 1441833116 0.747375 0.372864 -0.522034 0.172729 1441833116 0.747375 0.372864 -0.522034 0.172729 1441833116 0.747375 0.372864 -0.522034 0.172729 1441833116 0.747375 0.372864 -0.522034 0.172729 1441833116 0.747375 0.372864 -0.522034 0.172729 1441833116 0.747375 0.372864 -0.522034 0.172729 1441833116 0.742249 0.374207 -0.522705 0.189270 1441833116 0.742249 0.374207 -0.522705 0.189270 1441833116 0.742249 0.374207 -0.522705 0.189270 1441833116 0.742249 0.374207 -0.522705 0.189270 1441833116 0.742249 0.374207 -0.522705 0.189270 1441833116 0.737671 0.377441 -0.524963 0.194153 1441833116 0.737671 0.377441 -0.524963 0.194153 1441833116 0.737671 0.377441 -0.524963 0.194153 1441833116 0.737671 0.377441 -0.524963 0.194153 1441833116 0.737671 0.377441 -0.524963 0.194153 1441833116 0.737671 0.377441 -0.524963 0.194153 1441833116 0.732605 0.374268 -0.529846 0.205994 1441833117 0.732605 0.374268 -0.529846 0.205994 1441833117 0.732605 0.374268 -0.529846 0.205994 1441833117 0.732605 0.374268 -0.529846 0.205994 1441833117 0.732605 0.374268 -0.529846 0.205994 1441833117 0.732605 0.374268 -0.529846 0.205994 1441833117 0.724365 0.345703 -0.527161 0.278992 1441833117 0.724365 0.345703 -0.527161 0.278992 1441833117 0.724365 0.345703 -0.527161 0.278992 1441833117 0.724365 0.345703 -0.527161 0.278992 1441833117 0.724365 0.345703 -0.527161 0.278992 1441833117 0.724365 0.345703 -0.527161 0.278992 1441833117 0.711792 0.288330 -0.494568 0.406860 1441833117 0.711792 0.288330 -0.494568 0.406860 1441833117 0.711792 0.288330 -0.494568 0.406860 1441833117 0.711792 0.288330 -0.494568 0.406860 1441833117 0.711792 0.288330 -0.494568 0.406860 1441833117 0.711792 0.288330 -0.494568 0.406860 1441833117 0.711792 0.288330 -0.494568 0.406860 1441833117 0.659851 0.203003 -0.420410 0.588684 1441833117 0.659851 0.203003 -0.420410 0.588684 1441833117 0.659851 0.203003 -0.420410 0.588684 1441833117 0.659851 0.203003 -0.420410 0.588684 1441833117 0.588989 0.166382 -0.282349 0.738647 1441833117 0.588989 0.166382 -0.282349 0.738647 1441833117 0.588989 0.166382 -0.282349 0.738647 1441833117 0.588989 0.166382 -0.282349 0.738647 1441833117 0.588989 0.166382 -0.282349 0.738647 1441833117 0.588989 0.166382 -0.282349 0.738647 1441833117 0.549377 0.152771 -0.150391 0.807556 1441833117 0.549377 0.152771 -0.150391 0.807556 1441833117 0.549377 0.152771 -0.150391 0.807556 1441833117 0.549377 0.152771 -0.150391 0.807556 1441833117 0.549377 0.152771 -0.150391 0.807556 1441833117 0.549377 0.152771 -0.150391 0.807556 1441833117 0.518127 0.132751 -0.106140 0.838196 1441833117 0.518127 0.132751 -0.106140 0.838196 1441833117 0.518127 0.132751 -0.106140 0.838196 1441833117 0.518127 0.132751 -0.106140 0.838196 1441833117 0.518127 0.132751 -0.106140 0.838196 1441833117 0.518127 0.132751 -0.106140 0.838196 1441833117 0.499756 0.113892 -0.107788 0.851807 1441833117 0.499756 0.113892 -0.107788 0.851807 1441833117 0.499756 0.113892 -0.107788 0.851807 1441833117 0.499817 0.119019 -0.089600 0.853149 1441833117 0.499817 0.119019 -0.089600 0.853149 1441833117 0.499817 0.119019 -0.089600 0.853149 1441833117 0.499817 0.119019 -0.089600 0.853149 1441833117 0.499817 0.119019 -0.089600 0.853149 1441833117 0.499817 0.119019 -0.089600 0.853149 1441833117 0.508667 0.128174 -0.092834 0.846252 1441833117 0.508667 0.128174 -0.092834 0.846252 1441833117 0.508667 0.128174 -0.092834 0.846252 1441833117 0.508667 0.128174 -0.092834 0.846252 1441833117 0.529419 0.165100 -0.095642 0.826538 1441833117 0.529419 0.165100 -0.095642 0.826538 1441833117 0.529419 0.165100 -0.095642 0.826538 1441833117 0.529419 0.165100 -0.095642 0.826538 1441833117 0.529419 0.165100 -0.095642 0.826538 1441833117 0.565613 0.236755 -0.143005 0.776855 1441833117 0.565613 0.236755 -0.143005 0.776855 1441833117 0.565613 0.236755 -0.143005 0.776855 1441833117 0.565613 0.236755 -0.143005 0.776855 1441833117 0.565613 0.236755 -0.143005 0.776855 1441833117 0.565613 0.236755 -0.143005 0.776855 1441833117 0.565613 0.236755 -0.143005 0.776855 1441833117 0.607605 0.317200 -0.225952 0.692139 1441833117 0.607605 0.317200 -0.225952 0.692139 1441833117 0.607605 0.317200 -0.225952 0.692139 1441833117 0.607605 0.317200 -0.225952 0.692139 1441833117 0.607605 0.317200 -0.225952 0.692139 1441833117 0.607605 0.317200 -0.225952 0.692139 1441833117 0.649719 0.370728 -0.340027 0.569885 1441833117 0.649719 0.370728 -0.340027 0.569885 1441833117 0.649719 0.370728 -0.340027 0.569885 1441833117 0.649719 0.370728 -0.340027 0.569885 1441833117 0.649719 0.370728 -0.340027 0.569885 1441833117 0.649719 0.370728 -0.340027 0.569885 1441833117 0.649719 0.370728 -0.340027 0.569885 1441833117 0.702515 0.368652 -0.425720 0.435059 1441833117 0.702515 0.368652 -0.425720 0.435059 1441833117 0.702515 0.368652 -0.425720 0.435059 1441833117 0.702515 0.368652 -0.425720 0.435059 1441833117 0.702515 0.368652 -0.425720 0.435059 1441833117 0.702515 0.368652 -0.425720 0.435059 1441833117 0.735840 0.357910 -0.471008 0.329529 1441833117 0.735840 0.357910 -0.471008 0.329529 1441833117 0.735840 0.357910 -0.471008 0.329529 1441833117 0.735840 0.357910 -0.471008 0.329529 1441833117 0.735840 0.357910 -0.471008 0.329529 1441833117 0.735840 0.357910 -0.471008 0.329529 1441833117 0.773071 0.310425 -0.498657 0.239380 1441833117 0.773071 0.310425 -0.498657 0.239380 1441833117 0.773071 0.310425 -0.498657 0.239380 1441833117 0.773071 0.310425 -0.498657 0.239380 1441833117 0.773071 0.310425 -0.498657 0.239380 1441833117 0.751953 0.368164 -0.471924 0.276123 1441833117 0.751953 0.368164 -0.471924 0.276123 1441833117 0.751953 0.368164 -0.471924 0.276123 1441833117 0.751953 0.368164 -0.471924 0.276123 1441833117 0.751953 0.368164 -0.471924 0.276123 1441833117 0.751953 0.368164 -0.471924 0.276123 1441833117 0.751953 0.368164 -0.471924 0.276123 1441833117 0.733643 0.443176 -0.439209 0.268921 1441833118 0.733643 0.443176 -0.439209 0.268921 1441833118 0.733643 0.443176 -0.439209 0.268921 1441833118 0.748596 0.422180 -0.458191 0.226624 1441833118 0.748596 0.422180 -0.458191 0.226624 1441833118 0.748596 0.422180 -0.458191 0.226624 1441833118 0.748596 0.422180 -0.458191 0.226624 1441833118 0.748596 0.422180 -0.458191 0.226624 1441833118 0.748596 0.422180 -0.458191 0.226624 1441833118 0.748596 0.422180 -0.458191 0.226624 1441833118 0.752380 0.394653 -0.477112 0.224731 1441833118 0.752380 0.394653 -0.477112 0.224731 1441833118 0.752380 0.394653 -0.477112 0.224731 1441833118 0.752380 0.394653 -0.477112 0.224731 1441833118 0.752380 0.394653 -0.477112 0.224731 1441833118 0.752380 0.394653 -0.477112 0.224731 1441833118 0.735596 0.408997 -0.478760 0.249695 1441833118 0.735596 0.408997 -0.478760 0.249695 1441833118 0.735596 0.408997 -0.478760 0.249695 1441833118 0.735596 0.408997 -0.478760 0.249695 1441833118 0.726807 0.404358 -0.491333 0.258423 1441833118 0.726807 0.404358 -0.491333 0.258423 1441833118 0.726807 0.404358 -0.491333 0.258423 1441833118 0.726807 0.404358 -0.491333 0.258423 1441833118 0.726807 0.404358 -0.491333 0.258423 1441833118 0.726807 0.404358 -0.491333 0.258423 1441833118 0.725220 0.378784 -0.506836 0.271362 1441833118 0.725220 0.378784 -0.506836 0.271362 1441833118 0.725220 0.378784 -0.506836 0.271362 1441833118 0.725220 0.378784 -0.506836 0.271362 1441833118 0.725220 0.378784 -0.506836 0.271362 1441833118 0.725220 0.378784 -0.506836 0.271362 1441833118 0.719666 0.337158 -0.502869 0.339783 1441833118 0.719666 0.337158 -0.502869 0.339783 1441833118 0.719666 0.337158 -0.502869 0.339783 1441833118 0.719666 0.337158 -0.502869 0.339783 1441833118 0.719666 0.337158 -0.502869 0.339783 1441833118 0.719666 0.337158 -0.502869 0.339783 1441833118 0.719666 0.337158 -0.502869 0.339783 1441833118 0.687378 0.267883 -0.459961 0.494141 1441833118 0.687378 0.267883 -0.459961 0.494141 1441833118 0.687378 0.267883 -0.459961 0.494141 1441833118 0.687378 0.267883 -0.459961 0.494141 1441833118 0.687378 0.267883 -0.459961 0.494141 1441833118 0.687378 0.267883 -0.459961 0.494141 1441833118 0.616150 0.196899 -0.338501 0.683350 1441833118 0.616150 0.196899 -0.338501 0.683350 1441833118 0.616150 0.196899 -0.338501 0.683350 1441833118 0.616150 0.196899 -0.338501 0.683350 1441833118 0.616150 0.196899 -0.338501 0.683350 1441833118 0.563538 0.158875 -0.172852 0.791992 1441833118 0.563538 0.158875 -0.172852 0.791992 1441833118 0.563538 0.158875 -0.172852 0.791992 1441833118 0.563538 0.158875 -0.172852 0.791992 1441833118 0.563538 0.158875 -0.172852 0.791992 1441833118 0.563538 0.158875 -0.172852 0.791992 1441833118 0.563538 0.158875 -0.172852 0.791992 1441833118 0.534729 0.116272 -0.094238 0.831604 1441833118 0.534729 0.116272 -0.094238 0.831604 1441833118 0.534729 0.116272 -0.094238 0.831604 1441833118 0.534729 0.116272 -0.094238 0.831604 1441833118 0.534729 0.116272 -0.094238 0.831604 1441833118 0.534729 0.116272 -0.094238 0.831604 1441833118 0.504639 0.100647 -0.103088 0.851196 1441833118 0.504639 0.100647 -0.103088 0.851196 1441833118 0.504639 0.100647 -0.103088 0.851196 1441833118 0.504639 0.100647 -0.103088 0.851196 1441833118 0.504639 0.100647 -0.103088 0.851196 1441833118 0.493958 0.092407 -0.090271 0.859802 1441833118 0.493958 0.092407 -0.090271 0.859802 1441833118 0.493958 0.092407 -0.090271 0.859802 1441833118 0.493958 0.092407 -0.090271 0.859802 1441833118 0.493958 0.092407 -0.090271 0.859802 1441833118 0.493958 0.092407 -0.090271 0.859802 1441833118 0.493958 0.092407 -0.090271 0.859802 1441833118 0.495056 0.105286 -0.099365 0.856689 1441833118 0.495056 0.105286 -0.099365 0.856689 1441833118 0.495056 0.105286 -0.099365 0.856689 1441833118 0.495056 0.105286 -0.099365 0.856689 1441833118 0.495056 0.105286 -0.099365 0.856689 1441833118 0.495056 0.105286 -0.099365 0.856689 1441833118 0.506592 0.130615 -0.096558 0.846680 1441833118 0.506592 0.130615 -0.096558 0.846680 1441833118 0.506592 0.130615 -0.096558 0.846680 1441833118 0.506592 0.130615 -0.096558 0.846680 1441833118 0.506592 0.130615 -0.096558 0.846680 1441833118 0.506592 0.130615 -0.096558 0.846680 1441833118 0.528381 0.191223 -0.124634 0.817688 1441833118 0.528381 0.191223 -0.124634 0.817688 1441833118 0.528381 0.191223 -0.124634 0.817688 1441833118 0.528381 0.191223 -0.124634 0.817688 1441833118 0.528381 0.191223 -0.124634 0.817688 1441833118 0.528381 0.191223 -0.124634 0.817688 1441833118 0.566467 0.270996 -0.191589 0.754272 1441833118 0.566467 0.270996 -0.191589 0.754272 1441833118 0.566467 0.270996 -0.191589 0.754272 1441833118 0.566467 0.270996 -0.191589 0.754272 1441833118 0.566467 0.270996 -0.191589 0.754272 1441833118 0.604980 0.363159 -0.281738 0.650146 1441833118 0.604980 0.363159 -0.281738 0.650146 1441833118 0.604980 0.363159 -0.281738 0.650146 1441833118 0.604980 0.363159 -0.281738 0.650146 1441833118 0.604980 0.363159 -0.281738 0.650146 1441833118 0.604980 0.363159 -0.281738 0.650146 1441833118 0.639099 0.411499 -0.401794 0.510559 1441833118 0.639099 0.411499 -0.401794 0.510559 1441833119 0.639099 0.411499 -0.401794 0.510559 1441833119 0.639099 0.411499 -0.401794 0.510559 1441833119 0.682556 0.415771 -0.466858 0.378418 1441833119 0.682556 0.415771 -0.466858 0.378418 1441833119 0.682556 0.415771 -0.466858 0.378418 1441833119 0.682556 0.415771 -0.466858 0.378418 1441833119 0.682556 0.415771 -0.466858 0.378418 1441833119 0.682556 0.415771 -0.466858 0.378418 1441833119 0.706970 0.387329 -0.531738 0.259583 1441833119 0.706970 0.387329 -0.531738 0.259583 1441833119 0.706970 0.387329 -0.531738 0.259583 1441833119 0.706970 0.387329 -0.531738 0.259583 1441833119 0.706970 0.387329 -0.531738 0.259583 1441833119 0.706970 0.387329 -0.531738 0.259583 1441833119 0.717346 0.366638 -0.533569 0.257446 1441833119 0.717346 0.366638 -0.533569 0.257446 1441833119 0.717346 0.366638 -0.533569 0.257446 1441833119 0.717346 0.366638 -0.533569 0.257446 1441833119 0.717346 0.366638 -0.533569 0.257446 1441833119 0.717346 0.366638 -0.533569 0.257446 1441833119 0.684753 0.424377 -0.517944 0.287598 1441833119 0.684753 0.424377 -0.517944 0.287598 1441833119 0.684753 0.424377 -0.517944 0.287598 1441833119 0.684753 0.424377 -0.517944 0.287598 1441833119 0.678223 0.468079 -0.491699 0.281311 1441833119 0.678223 0.468079 -0.491699 0.281311 1441833119 0.678223 0.468079 -0.491699 0.281311 1441833119 0.678223 0.468079 -0.491699 0.281311 1441833119 0.678223 0.468079 -0.491699 0.281311 1441833119 0.678223 0.468079 -0.491699 0.281311 1441833119 0.697327 0.452393 -0.505005 0.232300 1441833119 0.697327 0.452393 -0.505005 0.232300 1441833119 0.697327 0.452393 -0.505005 0.232300 1441833119 0.697327 0.452393 -0.505005 0.232300 1441833119 0.697327 0.452393 -0.505005 0.232300 1441833119 0.697327 0.452393 -0.505005 0.232300 1441833119 0.700073 0.434204 -0.518799 0.228455 1441833119 0.700073 0.434204 -0.518799 0.228455 1441833119 0.700073 0.434204 -0.518799 0.228455 1441833119 0.700073 0.434204 -0.518799 0.228455 1441833119 0.700073 0.434204 -0.518799 0.228455 1441833119 0.700073 0.434204 -0.518799 0.228455 1441833119 0.700073 0.434204 -0.518799 0.228455 1441833119 0.704041 0.428772 -0.520996 0.221252 1441833119 0.704041 0.428772 -0.520996 0.221252 1441833119 0.704041 0.428772 -0.520996 0.221252 1441833119 0.704041 0.428772 -0.520996 0.221252 1441833119 0.704041 0.428772 -0.520996 0.221252 1441833119 0.704041 0.428772 -0.520996 0.221252 1441833119 0.701599 0.415710 -0.534241 0.222473 1441833119 0.701599 0.415710 -0.534241 0.222473 1441833119 0.701599 0.415710 -0.534241 0.222473 1441833119 0.701599 0.415710 -0.534241 0.222473 1441833119 0.701599 0.415710 -0.534241 0.222473 1441833119 0.701599 0.415710 -0.534241 0.222473 1441833119 0.697693 0.382751 -0.539734 0.274597 1441833119 0.697693 0.382751 -0.539734 0.274597 1441833119 0.697693 0.382751 -0.539734 0.274597 1441833119 0.697693 0.382751 -0.539734 0.274597 1441833119 0.676086 0.338379 -0.518982 0.398743 1441833119 0.676086 0.338379 -0.518982 0.398743 1441833119 0.676086 0.338379 -0.518982 0.398743 1441833119 0.676086 0.338379 -0.518982 0.398743 1441833119 0.676086 0.338379 -0.518982 0.398743 1441833119 0.676086 0.338379 -0.518982 0.398743 1441833119 0.676086 0.338379 -0.518982 0.398743 1441833119 0.624817 0.266174 -0.443359 0.584900 1441833119 0.624817 0.266174 -0.443359 0.584900 1441833119 0.624817 0.266174 -0.443359 0.584900 1441833119 0.624817 0.266174 -0.443359 0.584900 1441833119 0.559448 0.191162 -0.306030 0.746155 1441833119 0.559448 0.191162 -0.306030 0.746155 1441833119 0.559448 0.191162 -0.306030 0.746155 1441833119 0.559448 0.191162 -0.306030 0.746155 1441833119 0.559448 0.191162 -0.306030 0.746155 1441833119 0.559448 0.191162 -0.306030 0.746155 1441833119 0.512817 0.149719 -0.185730 0.824646 1441833119 0.512817 0.149719 -0.185730 0.824646 1441833119 0.512817 0.149719 -0.185730 0.824646 1441833119 0.512817 0.149719 -0.185730 0.824646 1441833119 0.512817 0.149719 -0.185730 0.824646 1441833119 0.512817 0.149719 -0.185730 0.824646 1441833119 0.485962 0.131165 -0.104492 0.857666 1441833119 0.485962 0.131165 -0.104492 0.857666 1441833119 0.485962 0.131165 -0.104492 0.857666 1441833119 0.485962 0.131165 -0.104492 0.857666 1441833119 0.485962 0.131165 -0.104492 0.857666 1441833119 0.485962 0.131165 -0.104492 0.857666 1441833119 0.485962 0.131165 -0.104492 0.857666 1441833119 0.470764 0.114807 -0.080566 0.870972 1441833119 0.470764 0.114807 -0.080566 0.870972 1441833119 0.470764 0.114807 -0.080566 0.870972 1441833119 0.470764 0.114807 -0.080566 0.870972 1441833119 0.470764 0.114807 -0.080566 0.870972 1441833119 0.470764 0.114807 -0.080566 0.870972 1441833119 0.461487 0.102356 -0.069641 0.878418 1441833119 0.461487 0.102356 -0.069641 0.878418 1441833119 0.461487 0.102356 -0.069641 0.878418 1441833119 0.461487 0.102356 -0.069641 0.878418 1441833119 0.461487 0.102356 -0.069641 0.878418 1441833119 0.461487 0.102356 -0.069641 0.878418 1441833119 0.461487 0.102356 -0.069641 0.878418 1441833119 0.469482 0.111145 -0.059631 0.873840 1441833119 0.469482 0.111145 -0.059631 0.873840 1441833119 0.469482 0.111145 -0.059631 0.873840 1441833120 0.469482 0.111145 -0.059631 0.873840 1441833120 0.469482 0.111145 -0.059631 0.873840 1441833120 0.489685 0.131836 -0.066528 0.859253 1441833120 0.489685 0.131836 -0.066528 0.859253 1441833120 0.489685 0.131836 -0.066528 0.859253 1441833120 0.489685 0.131836 -0.066528 0.859253 1441833120 0.489685 0.131836 -0.066528 0.859253 1441833120 0.489685 0.131836 -0.066528 0.859253 1441833120 0.530518 0.179077 -0.108521 0.821350 1441833120 0.530518 0.179077 -0.108521 0.821350 1441833120 0.530518 0.179077 -0.108521 0.821350 1441833120 0.530518 0.179077 -0.108521 0.821350 1441833120 0.530518 0.179077 -0.108521 0.821350 1441833120 0.530518 0.179077 -0.108521 0.821350 1441833120 0.575073 0.260437 -0.182434 0.753723 1441833120 0.575073 0.260437 -0.182434 0.753723 1441833120 0.575073 0.260437 -0.182434 0.753723 1441833120 0.575073 0.260437 -0.182434 0.753723 1441833120 0.575073 0.260437 -0.182434 0.753723 1441833120 0.575073 0.260437 -0.182434 0.753723 1441833120 0.575073 0.260437 -0.182434 0.753723 1441833120 0.621582 0.344421 -0.301575 0.635620 1441833120 0.621582 0.344421 -0.301575 0.635620 1441833120 0.621582 0.344421 -0.301575 0.635620 1441833120 0.621582 0.344421 -0.301575 0.635620 1441833120 0.621582 0.344421 -0.301575 0.635620 1441833120 0.666870 0.377808 -0.421509 0.484497 1441833120 0.666870 0.377808 -0.421509 0.484497 1441833120 0.666870 0.377808 -0.421509 0.484497 1441833120 0.666870 0.377808 -0.421509 0.484497 1441833120 0.666870 0.377808 -0.421509 0.484497 1441833120 0.666870 0.377808 -0.421509 0.484497 1441833120 0.666870 0.377808 -0.421509 0.484497 1441833120 0.704895 0.378967 -0.497559 0.334534 1441833120 0.704895 0.378967 -0.497559 0.334534 1441833120 0.704895 0.378967 -0.497559 0.334534 1441833120 0.704895 0.378967 -0.497559 0.334534 1441833120 0.704895 0.378967 -0.497559 0.334534 1441833120 0.704895 0.378967 -0.497559 0.334534 1441833120 0.712830 0.323486 -0.563232 0.264404 1441833120 0.712830 0.323486 -0.563232 0.264404 1441833120 0.712830 0.323486 -0.563232 0.264404 1441833120 0.712830 0.323486 -0.563232 0.264404 1441833120 0.712830 0.323486 -0.563232 0.264404 1441833120 0.712830 0.323486 -0.563232 0.264404 1441833120 0.726624 0.326782 -0.540344 0.270569 1441833120 0.726624 0.326782 -0.540344 0.270569 1441833120 0.726624 0.326782 -0.540344 0.270569 1441833120 0.726624 0.326782 -0.540344 0.270569 1441833120 0.726624 0.326782 -0.540344 0.270569 1441833120 0.757629 0.314331 -0.526917 0.222595 1441833120 0.757629 0.314331 -0.526917 0.222595 1441833120 0.757629 0.314331 -0.526917 0.222595 1441833120 0.757629 0.314331 -0.526917 0.222595 1441833120 0.757629 0.314331 -0.526917 0.222595 1441833120 0.757629 0.314331 -0.526917 0.222595 1441833120 0.757629 0.314331 -0.526917 0.222595 1441833120 0.769714 0.341125 -0.505920 0.187500 1441833120 0.769714 0.341125 -0.505920 0.187500 1441833120 0.769714 0.341125 -0.505920 0.187500 1441833120 0.769714 0.341125 -0.505920 0.187500 1441833120 0.769714 0.341125 -0.505920 0.187500 1441833120 0.769714 0.341125 -0.505920 0.187500 1441833120 0.765991 0.367554 -0.492615 0.188232 1441833120 0.765991 0.367554 -0.492615 0.188232 1441833120 0.765991 0.367554 -0.492615 0.188232 1441833120 0.765991 0.367554 -0.492615 0.188232 1441833120 0.765991 0.367554 -0.492615 0.188232 1441833120 0.759033 0.377136 -0.495728 0.189270 1441833120 0.759033 0.377136 -0.495728 0.189270 1441833120 0.759033 0.377136 -0.495728 0.189270 1441833120 0.759033 0.377136 -0.495728 0.189270 1441833120 0.759033 0.377136 -0.495728 0.189270 1441833120 0.759033 0.377136 -0.495728 0.189270 1441833120 0.759033 0.377136 -0.495728 0.189270 1441833120 0.757324 0.361633 -0.508972 0.191345 1441833120 0.757324 0.361633 -0.508972 0.191345 1441833120 0.757324 0.361633 -0.508972 0.191345 1441833120 0.757324 0.361633 -0.508972 0.191345 1441833120 0.757324 0.361633 -0.508972 0.191345 1441833120 0.757324 0.361633 -0.508972 0.191345 1441833120 0.748901 0.346375 -0.524475 0.209900 1441833120 0.748901 0.346375 -0.524475 0.209900 1441833120 0.748901 0.346375 -0.524475 0.209900 1441833120 0.748901 0.346375 -0.524475 0.209900 1441833120 0.748901 0.346375 -0.524475 0.209900 1441833120 0.748901 0.346375 -0.524475 0.209900 1441833120 0.736816 0.323303 -0.536194 0.255005 1441833120 0.736816 0.323303 -0.536194 0.255005 1441833120 0.736816 0.323303 -0.536194 0.255005 1441833120 0.736816 0.323303 -0.536194 0.255005 1441833120 0.736816 0.323303 -0.536194 0.255005 1441833120 0.736816 0.323303 -0.536194 0.255005 1441833120 0.733154 0.265503 -0.531067 0.331482 1441833120 0.733154 0.265503 -0.531067 0.331482 1441833120 0.733154 0.265503 -0.531067 0.331482 1441833120 0.733154 0.265503 -0.531067 0.331482 1441833120 0.715210 0.213196 -0.491272 0.448975 1441833120 0.715210 0.213196 -0.491272 0.448975 1441833120 0.715210 0.213196 -0.491272 0.448975 1441833120 0.715210 0.213196 -0.491272 0.448975 1441833120 0.715210 0.213196 -0.491272 0.448975 1441833120 0.715210 0.213196 -0.491272 0.448975 1441833120 0.664673 0.170837 -0.394226 0.611145 1441833120 0.664673 0.170837 -0.394226 0.611145 1441833120 0.664673 0.170837 -0.394226 0.611145 1441833120 0.664673 0.170837 -0.394226 0.611145 1441833121 0.664673 0.170837 -0.394226 0.611145 1441833121 0.664673 0.170837 -0.394226 0.611145 1441833121 0.605835 0.142883 -0.258789 0.738586 1441833121 0.605835 0.142883 -0.258789 0.738586 1441833121 0.605835 0.142883 -0.258789 0.738586 1441833121 0.605835 0.142883 -0.258789 0.738586 1441833121 0.605835 0.142883 -0.258789 0.738586 1441833121 0.605835 0.142883 -0.258789 0.738586 1441833121 0.560608 0.119629 -0.148376 0.805786 1441833121 0.560608 0.119629 -0.148376 0.805786 1441833121 0.560608 0.119629 -0.148376 0.805786 1441833121 0.560608 0.119629 -0.148376 0.805786 1441833121 0.560608 0.119629 -0.148376 0.805786 1441833121 0.560608 0.119629 -0.148376 0.805786 1441833121 0.523071 0.114502 -0.089966 0.839661 1441833121 0.523071 0.114502 -0.089966 0.839661 1441833121 0.523071 0.114502 -0.089966 0.839661 1441833121 0.523071 0.114502 -0.089966 0.839661 1441833121 0.523071 0.114502 -0.089966 0.839661 1441833121 0.523071 0.114502 -0.089966 0.839661 1441833121 0.510803 0.114380 -0.109070 0.844971 1441833121 
0.692261 0.405396 -0.512939 0.305420 1441833123 0.692261 0.405396 -0.512939 0.305420 1441833123 0.696350 0.397644 -0.517029 0.299316 1441833123 0.696350 0.397644 -0.517029 0.299316 1441833123 0.696350 0.397644 -0.517029 0.299316 1441833123 0.696350 0.397644 -0.517029 0.299316 1441833123 0.696350 0.397644 -0.517029 0.299316 1441833123 0.693542 0.398071 -0.516296 0.306458 1441833123 0.693542 0.398071 -0.516296 0.306458 1441833123 0.693542 0.398071 -0.516296 0.306458 1441833123 0.693542 0.398071 -0.516296 0.306458 1441833123 0.693542 0.398071 -0.516296 0.306458 1441833123 0.693542 0.398071 -0.516296 0.306458 1441833123 0.687012 0.409790 -0.508118 0.319092 1441833123 0.687012 0.409790 -0.508118 0.319092 1441833123 0.687012 0.409790 -0.508118 0.319092 1441833123 0.687012 0.409790 -0.508118 0.319092 1441833123 0.687012 0.409790 -0.508118 0.319092 1441833123 0.687012 0.409790 -0.508118 0.319092 1441833123 0.683533 0.417297 -0.499329 0.330505 1441833123 0.683533 0.417297 -0.499329 0.330505 1441833123 0.683533 0.417297 -0.499329 0.330505 1441833123 0.683533 0.417297 -0.499329 0.330505 1441833123 0.683533 0.417297 -0.499329 0.330505 1441833123 0.683533 0.417297 -0.499329 0.330505 1441833123 0.689575 0.413879 -0.496948 0.325867 1441833123 0.689575 0.413879 -0.496948 0.325867 1441833123 0.689575 0.413879 -0.496948 0.325867 1441833123 0.689575 0.413879 -0.496948 0.325867 1441833123 0.689575 0.413879 -0.496948 0.325867 1441833123 0.689575 0.413879 -0.496948 0.325867 1441833123 0.694885 0.407776 -0.498291 0.320190 1441833123 0.694885 0.407776 -0.498291 0.320190 1441833123 0.694885 0.407776 -0.498291 0.320190 1441833123 0.694885 0.407776 -0.498291 0.320190 1441833123 0.694885 0.407776 -0.498291 0.320190 1441833123 0.695557 0.403625 -0.499023 0.322876 1441833123 0.695557 0.403625 -0.499023 0.322876 1441833123 0.695557 0.403625 -0.499023 0.322876 1441833123 0.695557 0.403625 -0.499023 0.322876 1441833123 0.695557 0.403625 -0.499023 0.322876 1441833123 0.695557 0.403625 -0.499023 0.322876 1441833123 0.696777 0.397034 -0.501343 0.324707 1441833123 0.696777 0.397034 -0.501343 0.324707 1441833123 0.696777 0.397034 -0.501343 0.324707 1441833123 0.696777 0.397034 -0.501343 0.324707 1441833123 0.696777 0.397034 -0.501343 0.324707 1441833123 0.696777 0.397034 -0.501343 0.324707 1441833123 0.701355 0.389404 -0.506592 0.315979 1441833123 0.701355 0.389404 -0.506592 0.315979 1441833123 0.701355 0.389404 -0.506592 0.315979 1441833123 0.701355 0.389404 -0.506592 0.315979 1441833123 0.701355 0.389404 -0.506592 0.315979 1441833123 0.701355 0.389404 -0.506592 0.315979 1441833123 0.703796 0.380127 -0.516113 0.306213 1441833123 0.703796 0.380127 -0.516113 0.306213 1441833124 0.703796 0.380127 -0.516113 0.306213 1441833124 0.703796 0.380127 -0.516113 0.306213 1441833124 0.703796 0.380127 -0.516113 0.306213 1441833124 0.703796 0.380127 -0.516113 0.306213 1441833124 0.703796 0.380127 -0.516113 0.306213 1441833124 0.702271 0.377625 -0.519531 0.307007 1441833124 0.702271 0.377625 -0.519531 0.307007 1441833124 0.702271 0.377625 -0.519531 0.307007 1441833124 0.702271 0.377625 -0.519531 0.307007 1441833124 0.701233 0.374634 -0.523865 0.305725 1441833124 0.701233 0.374634 -0.523865 0.305725 1441833124 0.701233 0.374634 -0.523865 0.305725 1441833124 0.701233 0.374634 -0.523865 0.305725 1441833124 0.701233 0.374634 -0.523865 0.305725 1441833124 0.701233 0.374634 -0.523865 0.305725 1441833124 0.700745 0.367004 -0.533569 0.299255 1441833124 0.700745 0.367004 -0.533569 0.299255 1441833124 0.700745 0.367004 -0.533569 0.299255 1441833124 0.700745 0.367004 -0.533569 0.299255 1441833124 0.700745 0.367004 -0.533569 0.299255 1441833124 0.700745 0.367004 -0.533569 0.299255 1441833124 0.700500 0.357422 -0.546326 0.288086 1441833124 0.700500 0.357422 -0.546326 0.288086 1441833124 0.700500 0.357422 -0.546326 0.288086 1441833124 0.700500 0.357422 -0.546326 0.288086 1441833124 0.700500 0.357422 -0.546326 0.288086 1441833124 0.700500 0.357422 -0.546326 0.288086 1441833124 0.703247 0.341003 -0.562317 0.269958 1441833124 0.703247 0.341003 -0.562317 0.269958 1441833124 0.703247 0.341003 -0.562317 0.269958 1441833124 0.703247 0.341003 -0.562317 0.269958 1441833124 0.703247 0.341003 -0.562317 0.269958 1441833124 0.703247 0.341003 -0.562317 0.269958 1441833124 0.708374 0.322571 -0.576904 0.247620 1441833124 0.708374 0.322571 -0.576904 0.247620 1441833124 0.708374 0.322571 -0.576904 0.247620 1441833124 0.708374 0.322571 -0.576904 0.247620 1441833124 0.708374 0.322571 -0.576904 0.247620 1441833124 0.708374 0.322571 -0.576904 0.247620 1441833124 0.709351 0.319458 -0.581787 0.237183 1441833124 0.709351 0.319458 -0.581787 0.237183 1441833124 0.709351 0.319458 -0.581787 0.237183 1441833124 0.709351 0.319458 -0.581787 0.237183 1441833124 0.709351 0.319458 -0.581787 0.237183 1441833124 0.709351 0.319458 -0.581787 0.237183 1441833124 0.709351 0.319458 -0.581787 0.237183 1441833124 0.707703 0.332764 -0.575012 0.240173 1441833124 0.707703 0.332764 -0.575012 0.240173 1441833124 0.707703 0.332764 -0.575012 0.240173 1441833124 0.707703 0.332764 -0.575012 0.240173 1441833124 0.707703 0.332764 -0.575012 0.240173 1441833124 0.707703 0.332764 -0.575012 0.240173 1441833124 0.709656 0.339966 -0.571411 0.232910 1441833124 0.709656 0.339966 -0.571411 0.232910 1441833124 0.709656 0.339966 -0.571411 0.232910 1441833124 0.709656 0.339966 -0.571411 0.232910 1441833124 0.709656 0.339966 -0.571411 0.232910 1441833124 0.709656 0.339966 -0.571411 0.232910 1441833124 0.713562 0.337524 -0.570496 0.226685 1441833124 0.713562 0.337524 -0.570496 0.226685 1441833124 0.713562 0.337524 -0.570496 0.226685 1441833124 0.713562 0.337524 -0.570496 0.226685 1441833124 0.713562 0.337524 -0.570496 0.226685 1441833124 0.713562 0.337524 -0.570496 0.226685 1441833124 0.715881 0.337891 -0.569092 0.222351 1441833124 0.715881 0.337891 -0.569092 0.222351 1441833124 0.715881 0.337891 -0.569092 0.222351 1441833124 0.715881 0.337891 -0.569092 0.222351 1441833124 0.715881 0.337891 -0.569092 0.222351 1441833124 0.715881 0.337891 -0.569092 0.222351 1441833124 0.717163 0.340576 -0.565735 0.222839 1441833124 0.717163 0.340576 -0.565735 0.222839 1441833124 0.717163 0.340576 -0.565735 0.222839 1441833124 0.717163 0.340576 -0.565735 0.222839 1441833124 0.717041 0.341919 -0.562317 0.229553 1441833124 0.717041 0.341919 -0.562317 0.229553 1441833124 0.717041 0.341919 -0.562317 0.229553 1441833124 0.717041 0.341919 -0.562317 0.229553 1441833124 0.717041 0.341919 -0.562317 0.229553 1441833124 0.717041 0.341919 -0.562317 0.229553 1441833124 0.715881 0.338989 -0.560242 0.242249 1441833124 0.715881 0.338989 -0.560242 0.242249 1441833124 0.715881 0.338989 -0.560242 0.242249 1441833124 0.715881 0.338989 -0.560242 0.242249 1441833124 0.715881 0.338989 -0.560242 0.242249 1441833124 0.715881 0.338989 -0.560242 0.242249 1441833124 0.717896 0.325500 -0.561707 0.251221 1441833124 0.717896 0.325500 -0.561707 0.251221 1441833124 0.717896 0.325500 -0.561707 0.251221 1441833124 0.717896 0.325500 -0.561707 0.251221 1441833124 0.717896 0.325500 -0.561707 0.251221 1441833124 0.717896 0.325500 -0.561707 0.251221 1441833124 0.719666 0.310364 -0.563049 0.261963 1441833124 0.719666 0.310364 -0.563049 0.261963 1441833124 0.719666 0.310364 -0.563049 0.261963 1441833124 0.719666 0.310364 -0.563049 0.261963 1441833124 0.719666 0.310364 -0.563049 0.261963 1441833124 0.719666 0.310364 -0.563049 0.261963 1441833124 0.715515 0.321899 -0.553772 0.278748 1441833124 0.715515 0.321899 -0.553772 0.278748 1441833124 0.715515 0.321899 -0.553772 0.278748 1441833124 0.715515 0.321899 -0.553772 0.278748 1441833124 0.706482 0.352722 -0.529846 0.309387 1441833124 0.706482 0.352722 -0.529846 0.309387 1441833125 0.706482 0.352722 -0.529846 0.309387 1441833125 0.706482 0.352722 -0.529846 0.309387 1441833125 0.706482 0.352722 -0.529846 0.309387 1441833125 0.706482 0.352722 -0.529846 0.309387 1441833125 0.704651 0.368164 -0.513550 0.322632 1441833125 0.704651 0.368164 -0.513550 0.322632 1441833125 0.704651 0.368164 -0.513550 0.322632 1441833125 0.704651 0.368164 -0.513550 0.322632 1441833125 0.704651 0.368164 -0.513550 0.322632 1441833125 0.704651 0.368164 -0.513550 0.322632 1441833125 0.706238 0.370361 -0.506958 0.327087 1441833125 0.706238 0.370361 -0.506958 0.327087 1441833125 0.706238 0.370361 -0.506958 0.327087 1441833125 0.706238 0.370361 -0.506958 0.327087 1441833125 0.706238 0.370361 -0.506958 0.327087 1441833125 0.706726 0.373230 -0.501587 0.331055 1441833125 0.706726 0.373230 -0.501587 0.331055 1441833125 0.706726 0.373230 -0.501587 0.331055 1441833125 0.706726 0.373230 -0.501587 0.331055 1441833125 0.706726 0.373230 -0.501587 0.331055 1441833125 0.706726 0.373230 -0.501587 0.331055 1441833125 0.707703 0.368713 -0.504822 0.329102 1441833125 0.707703 0.368713 -0.504822 0.329102 1441833125 0.707703 0.368713 -0.504822 0.329102 1441833125 0.707703 0.368713 -0.504822 0.329102 1441833125 0.707703 0.368713 -0.504822 0.329102 1441833125 0.707703 0.368713 -0.504822 0.329102 1441833125 0.707703 0.368713 -0.504822 0.329102 1441833125 0.710571 0.359741 -0.509277 0.325928 1441833125 0.710571 0.359741 -0.509277 0.325928 1441833125 0.710571 0.359741 -0.509277 0.325928 1441833125 0.710571 0.359741 -0.509277 0.325928 1441833125 0.710571 0.359741 -0.509277 0.325928 1441833125 0.710571 0.359741 -0.509277 0.325928 1441833125 0.709839 0.358398 -0.511475 0.325623 1441833125 0.709839 0.358398 -0.511475 0.325623 1441833125 0.709839 0.358398 -0.511475 0.325623 1441833125 0.709839 0.358398 -0.511475 0.325623 1441833125 0.709839 0.358398 -0.511475 0.325623 1441833125 0.706726 0.360779 -0.511536 0.329590 1441833125 0.706726 0.360779 -0.511536 0.329590 1441833125 0.706726 0.360779 -0.511536 0.329590 1441833125 0.706726 0.360779 -0.511536 0.329590 1441833125 0.706726 0.360779 -0.511536 0.329590 1441833125 0.707275 0.351624 -0.520935 0.323486 1441833125 0.707275 0.351624 -0.520935 0.323486 1441833125 0.707275 0.351624 -0.520935 0.323486 1441833125 0.707275 0.351624 -0.520935 0.323486 1441833125 0.707275 0.351624 -0.520935 0.323486 1441833125 0.707275 0.351624 -0.520935 0.323486 1441833125 0.709961 0.331787 -0.541870 0.303772 1441833125 0.709961 0.331787 -0.541870 0.303772 1441833125 0.709961 0.331787 -0.541870 0.303772 1441833125 0.709961 0.331787 -0.541870 0.303772 1441833125 0.709961 0.331787 -0.541870 0.303772 1441833125 0.709961 0.331787 -0.541870 0.303772 1441833125 0.711609 0.315857 -0.563232 0.276794 1441833125 0.711609 0.315857 -0.563232 0.276794 1441833125 0.711609 0.315857 -0.563232 0.276794 1441833125 0.711609 0.315857 -0.563232 0.276794 1441833125 0.711609 0.315857 -0.563232 0.276794 1441833125 0.711609 0.315857 -0.563232 0.276794 1441833125 0.711548 0.313171 -0.575928 0.252808 1441833125 0.711548 0.313171 -0.575928 0.252808 1441833125 0.711548 0.313171 -0.575928 0.252808 1441833125 0.711548 0.313171 -0.575928 0.252808 1441833125 0.711548 0.313171 -0.575928 0.252808 1441833125 0.711548 0.313171 -0.575928 0.252808 1441833125 0.711548 0.313171 -0.575928 0.252808 1441833125 0.704834 0.329956 -0.576782 0.248352 1441833125 0.704834 0.329956 -0.576782 0.248352 1441833125 0.704834 0.329956 -0.576782 0.248352 1441833125 0.704834 0.329956 -0.576782 0.248352 1441833125 0.704834 0.329956 -0.576782 0.248352 1441833125 0.704834 0.329956 -0.576782 0.248352 1441833125 0.706360 0.342041 -0.571594 0.239380 1441833125 0.706360 0.342041 -0.571594 0.239380 1441833125 0.706360 0.342041 -0.571594 0.239380 1441833125 0.706360 0.342041 -0.571594 0.239380 1441833125 0.706360 0.342041 -0.571594 0.239380 1441833125 0.707458 0.346741 -0.570740 0.231140 1441833125 0.707458 0.346741 -0.570740 0.231140 1441833125 0.707458 0.346741 -0.570740 0.231140 1441833125 0.707458 0.346741 -0.570740 0.231140 1441833125 0.710022 0.352722 -0.567383 0.222534 1441833125 0.710022 0.352722 -0.567383 0.222534 1441833125 0.710022 0.352722 -0.567383 0.222534 1441833125 0.710022 0.352722 -0.567383 0.222534 1441833125 0.710022 0.352722 -0.567383 0.222534 1441833125 0.710022 0.352722 -0.567383 0.222534 1441833125 0.717407 0.349304 -0.566406 0.206116 1441833125 0.717407 0.349304 -0.566406 0.206116 1441833125 0.717407 0.349304 -0.566406 0.206116 1441833125 0.717407 0.349304 -0.566406 0.206116 1441833125 0.717407 0.349304 -0.566406 0.206116 1441833125 0.717407 0.349304 -0.566406 0.206116 1441833125 0.722351 0.349243 -0.562439 0.199768 1441833125 0.722351 0.349243 -0.562439 0.199768 1441833125 0.722351 0.349243 -0.562439 0.199768 1441833125 0.722351 0.349243 -0.562439 0.199768 1441833125 0.722351 0.349243 -0.562439 0.199768 1441833125 0.722351 0.349243 -0.562439 0.199768 1441833125 0.721802 0.354797 -0.556458 0.208313 1441833125 0.721802 0.354797 -0.556458 0.208313 1441833125 0.721802 0.354797 -0.556458 0.208313 1441833126 0.721802 0.354797 -0.556458 0.208313 1441833126 0.721802 0.354797 -0.556458 0.208313 1441833126 0.721802 0.354797 -0.556458 0.208313 1441833126 0.719543 0.358948 -0.550354 0.224670 1441833126 0.719543 0.358948 -0.550354 0.224670 1441833126 0.719543 0.358948 -0.550354 0.224670 1441833126 0.719543 0.358948 -0.550354 0.224670 1441833126 0.719543 0.358948 -0.550354 0.224670 1441833126 0.719543 0.358948 -0.550354 0.224670 1441833126 0.718079 0.359253 -0.545288 0.240723 1441833126 0.718079 0.359253 -0.545288 0.240723 1441833126 0.718079 0.359253 -0.545288 0.240723 1441833126 0.718079 0.359253 -0.545288 0.240723 1441833126 0.718079 0.359253 -0.545288 0.240723 1441833126 0.718079 0.359253 -0.545288 0.240723 1441833126 0.716614 0.362122 -0.538940 0.254639 1441833126 0.716614 0.362122 -0.538940 0.254639 1441833126 0.716614 0.362122 -0.538940 0.254639 1441833126 0.716614 0.362122 -0.538940 0.254639 1441833126 0.716614 0.362122 -0.538940 0.254639 1441833126 0.716614 0.362122 -0.538940 0.254639 1441833126 0.716614 0.362122 -0.538940 0.254639 1441833126 0.716187 0.373596 -0.527222 0.263672 1441833126 0.716187 0.373596 -0.527222 0.263672 1441833126 0.716187 0.373596 -0.527222 0.263672 1441833126 0.716187 0.373596 -0.527222 0.263672 1441833126 0.716187 0.373596 -0.527222 0.263672 1441833126 0.716187 0.373596 -0.527222 0.263672 1441833126 0.709961 0.396240 -0.507813 0.284607 1441833126 0.709961 0.396240 -0.507813 0.284607 1441833126 0.709961 0.396240 -0.507813 0.284607 1441833126 0.709961 0.396240 -0.507813 0.284607 1441833126 0.709961 0.396240 -0.507813 0.284607 1441833126 0.709961 0.396240 -0.507813 0.284607 1441833126 0.703369 0.417969 -0.481262 0.314392 1441833126 0.703369 0.417969 -0.481262 0.314392 1441833126 0.703369 0.417969 -0.481262 0.314392 1441833126 0.703369 0.417969 -0.481262 0.314392 1441833126 0.703369 0.417969 -0.481262 0.314392 1441833126 0.703369 0.417969 -0.481262 0.314392 1441833126 0.703552 0.421509 -0.466431 0.331238 1441833126 0.703552 0.421509 -0.466431 0.331238 1441833126 0.703552 0.421509 -0.466431 0.331238 1441833126 0.703552 0.421509 -0.466431 0.331238 1441833126 0.703552 0.421509 -0.466431 0.331238 1441833126 0.708374 0.413757 -0.463745 0.334534 1441833126 0.708374 0.413757 -0.463745 0.334534 1441833126 0.708374 0.413757 -0.463745 0.334534 1441833126 0.708374 0.413757 -0.463745 0.334534 1441833126 0.708374 0.413757 -0.463745 0.334534 1441833126 0.709595 0.408142 -0.465881 0.335815 1441833126 0.709595 0.408142 -0.465881 0.335815 1441833126 0.709595 0.408142 -0.465881 0.335815 1441833126 0.709595 0.408142 -0.465881 0.335815 1441833126 0.709595 0.408142 -0.465881 0.335815 1441833126 0.709595 0.408142 -0.465881 0.335815 1441833126 0.709351 0.402771 -0.470642 0.336121 1441833126 0.709351 0.402771 -0.470642 0.336121 1441833126 0.709351 0.402771 -0.470642 0.336121 1441833126 0.709351 0.402771 -0.470642 0.336121 1441833126 0.709351 0.402771 -0.470642 0.336121 1441833126 0.709351 0.402771 -0.470642 0.336121 1441833126 0.707214 0.401672 -0.472900 0.338806 1441833126 0.707214 0.401672 -0.472900 0.338806 1441833126 0.707214 0.401672 -0.472900 0.338806 1441833126 0.707214 0.401672 -0.472900 0.338806 1441833126 0.707214 0.401672 -0.472900 0.338806 1441833126 0.707214 0.401672 -0.472900 0.338806 1441833126 0.707214 0.401672 -0.472900 0.338806 1441833126 0.705200 0.399597 -0.477173 0.339539 1441833126 0.705200 0.399597 -0.477173 0.339539 1441833126 0.705200 0.399597 -0.477173 0.339539 1441833126 0.705200 0.399597 -0.477173 0.339539 1441833126 0.705200 0.399597 -0.477173 0.339539 1441833126 0.705200 0.399597 -0.477173 0.339539 1441833126 0.704163 0.390808 -0.489502 0.334290 1441833126 0.704163 0.390808 -0.489502 0.334290 1441833126 0.704163 0.390808 -0.489502 0.334290 1441833126 0.704163 0.390808 -0.489502 0.334290 1441833126 0.704163 0.390808 -0.489502 0.334290 1441833126 0.704163 0.390808 -0.489502 0.334290 1441833126 0.704163 0.390808 -0.489502 0.334290 1441833126 0.703369 0.375854 -0.508301 0.324951 1441833126 0.703369 0.375854 -0.508301 0.324951 1441833126 0.703369 0.375854 -0.508301 0.324951 1441833126 0.703369 0.375854 -0.508301 0.324951 1441833126 0.703369 0.375854 -0.508301 0.324951 1441833126 0.703369 0.375854 -0.508301 0.324951 1441833126 0.701782 0.360657 -0.528870 0.312500 1441833126 0.701782 0.360657 -0.528870 0.312500 1441833126 0.701782 0.360657 -0.528870 0.312500 1441833126 0.701782 0.360657 -0.528870 0.312500 1441833126 0.701782 0.360657 -0.528870 0.312500 1441833126 0.701782 0.360657 -0.528870 0.312500 1441833126 0.704651 0.348450 -0.544983 0.291565 1441833126 0.704651 0.348450 -0.544983 0.291565 1441833126 0.704651 0.348450 -0.544983 0.291565 1441833126 0.704651 0.348450 -0.544983 0.291565 1441833126 0.704651 0.348450 -0.544983 0.291565 1441833126 0.704651 0.348450 -0.544983 0.291565 1441833126 0.704590 0.350403 -0.552612 0.274475 1441833126 0.704590 0.350403 -0.552612 0.274475 1441833126 0.704590 0.350403 -0.552612 0.274475 1441833126 0.704590 0.350403 -0.552612 0.274475 1441833126 0.698914 0.363464 -0.552429 0.272400 1441833126 0.698914 0.363464 -0.552429 0.272400 1441833126 0.698914 0.363464 -0.552429 0.272400 1441833126 0.698914 0.363464 -0.552429 0.272400 1441833126 0.698914 0.363464 -0.552429 0.272400 1441833127 0.698914 0.363464 -0.552429 0.272400 1441833127 0.697815 0.370239 -0.548340 0.274231 1441833127 0.697815 0.370239 -0.548340 0.274231 1441833127 0.697815 0.370239 -0.548340 0.274231 1441833127 0.697815 0.370239 -0.548340 0.274231 1441833127 0.697815 0.370239 -0.548340 0.274231 1441833127 0.697815 0.370239 -0.548340 0.274231 1441833127 0.708313 0.358337 -0.554504 0.249634 1441833127 0.708313 0.358337 -0.554504 0.249634 1441833127 0.708313 0.358337 -0.554504 0.249634 1441833127 0.708313 0.358337 -0.554504 0.249634 1441833127 0.708313 0.358337 -0.554504 0.249634 1441833127 0.708313 0.358337 -0.554504 0.249634 1441833127 0.708313 0.358337 -0.554504 0.249634 1441833127 0.709412 0.358032 -0.559753 0.234924 1441833127 0.709412 0.358032 -0.559753 0.234924 1441833127 0.709412 0.358032 -0.559753 0.234924 1441833127 0.712463 0.368835 -0.554321 0.221436 1441833127 0.712463 0.368835 -0.554321 0.221436 1441833127 0.712463 0.368835 -0.554321 0.221436 1441833127 0.712463 0.368835 -0.554321 0.221436 1441833127 0.712463 0.368835 -0.554321 0.221436 1441833127 0.712463 0.368835 -0.554321 0.221436 1441833127 0.712463 0.368835 -0.554321 0.221436 1441833127 0.716187 0.365723 -0.555481 0.211426 1441833127 0.716187 0.365723 -0.555481 0.211426 1441833127 0.716187 0.365723 -0.555481 0.211426 1441833127 0.716187 0.365723 -0.555481 0.211426 1441833127 0.716187 0.365723 -0.555481 0.211426 1441833127 0.716187 0.365723 -0.555481 0.211426 1441833127 0.716797 0.362671 -0.555237 0.215332 1441833127 0.716797 0.362671 -0.555237 0.215332 1441833127 0.716797 0.362671 -0.555237 0.215332 1441833127 0.716797 0.362671 -0.555237 0.215332 1441833127 0.716797 0.362671 -0.555237 0.215332 1441833127 0.716797 0.362671 -0.555237 0.215332 1441833127 0.716797 0.362671 -0.555237 0.215332 1441833127 0.715149 0.365173 -0.551331 0.226196 1441833127 0.715149 0.365173 -0.551331 0.226196 1441833127 0.715149 0.365173 -0.551331 0.226196 1441833127 0.715149 0.365173 -0.551331 0.226196 1441833127 0.715149 0.365173 -0.551331 0.226196 1441833127 0.715149 0.365173 -0.551331 0.226196 1441833127 0.716431 0.365784 -0.546570 0.232605 1441833127 0.716431 0.365784 -0.546570 0.232605 1441833127 0.716431 0.365784 -0.546570 0.232605 1441833127 0.716431 0.365784 -0.546570 0.232605 1441833127 0.716431 0.365784 -0.546570 0.232605 1441833127 0.716980 0.367310 -0.541138 0.241211 1441833127 0.716980 0.367310 -0.541138 0.241211 1441833127 0.716980 0.367310 -0.541138 0.241211 1441833127 0.716980 0.367310 -0.541138 0.241211 1441833127 0.716980 0.367310 -0.541138 0.241211 1441833127 0.716980 0.367310 -0.541138 0.241211 1441833127 0.716980 0.367310 -0.541138 0.241211 1441833127 0.714233 0.378845 -0.528870 0.258057 1441833127 0.714233 0.378845 -0.528870 0.258057 1441833127 0.714233 0.378845 -0.528870 0.258057 1441833127 0.714233 0.378845 -0.528870 0.258057 1441833127 0.714233 0.378845 -0.528870 0.258057 1441833127 0.711182 0.393616 -0.511963 0.277710 1441833127 0.711182 0.393616 -0.511963 0.277710 1441833127 0.711182 0.393616 -0.511963 0.277710 1441833127 0.711182 0.393616 -0.511963 0.277710 1441833127 0.711182 0.393616 -0.511963 0.277710 1441833127 0.711182 0.393616 -0.511963 0.277710 1441833127 0.710205 0.406189 -0.495056 0.292358 1441833127 0.710205 0.406189 -0.495056 0.292358 1441833127 0.710205 0.406189 -0.495056 0.292358 1441833127 0.710205 0.406189 -0.495056 0.292358 1441833127 0.710205 0.406189 -0.495056 0.292358 1441833127 0.710205 0.406189 -0.495056 0.292358 1441833127 0.709839 0.416504 -0.479492 0.304382 1441833127 0.709839 0.416504 -0.479492 0.304382 1441833127 0.709839 0.416504 -0.479492 0.304382 1441833127 0.709839 0.416504 -0.479492 0.304382 1441833127 0.709839 0.416504 -0.479492 0.304382 1441833127 0.709839 0.416504 -0.479492 0.304382 1441833127 0.711182 0.421021 -0.469971 0.309753 1441833127 0.711182 0.421021 -0.469971 0.309753 1441833127 0.711182 0.421021 -0.469971 0.309753 1441833127 0.711182 0.421021 -0.469971 0.309753 1441833127 0.711182 0.421021 -0.469971 0.309753 1441833127 0.714172 0.410278 -0.474976 0.309814 1441833127 0.714172 0.410278 -0.474976 0.309814 1441833127 0.714172 0.410278 -0.474976 0.309814 1441833127 0.714172 0.410278 -0.474976 0.309814 1441833127 0.714172 0.410278 -0.474976 0.309814 1441833127 0.714172 0.410278 -0.474976 0.309814 1441833127 0.718079 0.396423 -0.482361 0.307373 1441833127 0.718079 0.396423 -0.482361 0.307373 1441833127 0.718079 0.396423 -0.482361 0.307373 1441833127 0.718079 0.396423 -0.482361 0.307373 1441833127 0.718079 0.396423 -0.482361 0.307373 1441833127 0.718079 0.396423 -0.482361 0.307373 1441833127 0.718018 0.396729 -0.480957 0.309326 1441833127 0.718018 0.396729 -0.480957 0.309326 1441833127 0.718018 0.396729 -0.480957 0.309326 1441833127 0.718018 0.396729 -0.480957 0.309326 1441833127 0.718018 0.396729 -0.480957 0.309326 1441833127 0.718018 0.396729 -0.480957 0.309326 1441833127 0.718018 0.396729 -0.480957 0.309326 1441833127 0.716553 0.397583 -0.481506 0.310852 1441833127 0.716553 0.397583 -0.481506 0.310852 1441833127 0.716553 0.397583 -0.481506 0.310852 1441833127 0.716553 0.397583 -0.481506 0.310852 1441833127 0.716553 0.397583 -0.481506 0.310852 1441833128 0.715698 0.388855 -0.489563 0.311279 1441833128 0.715698 0.388855 -0.489563 0.311279 1441833128 0.715698 0.388855 -0.489563 0.311279 1441833128 0.715698 0.388855 -0.489563 0.311279 1441833128 0.715698 0.388855 -0.489563 0.311279 1441833128 0.715698 0.388855 -0.489563 0.311279 1441833128 0.713745 0.377747 -0.501709 0.309937 1441833128 0.713745 0.377747 -0.501709 0.309937 1441833128 0.713745 0.377747 -0.501709 0.309937 1441833128 0.713745 0.377747 -0.501709 0.309937 1441833128 0.713745 0.377747 -0.501709 0.309937 1441833128 0.712036 0.361145 -0.519592 0.304199 1441833128 0.712036 0.361145 -0.519592 0.304199 1441833128 0.712036 0.361145 -0.519592 0.304199 1441833128 0.712036 0.361145 -0.519592 0.304199 1441833128 0.712036 0.361145 -0.519592 0.304199 1441833128 0.712036 0.361145 -0.519592 0.304199 1441833128 0.710388 0.346069 -0.539185 0.291321 1441833128 0.710388 0.346069 -0.539185 0.291321 1441833128 0.710388 0.346069 -0.539185 0.291321 1441833128 0.710388 0.346069 -0.539185 0.291321 1441833128 0.710388 0.346069 -0.539185 0.291321 1441833128 0.710388 0.346069 -0.539185 0.291321 1441833128 0.712952 0.335327 -0.557678 0.261230 1441833128 0.712952 0.335327 -0.557678 0.261230 1441833128 0.712952 0.335327 -0.557678 0.261230 1441833128 0.714905 0.323242 -0.579285 0.220947 1441833128 0.714905 0.323242 -0.579285 0.220947 1441833128 0.714905 0.323242 -0.579285 0.220947 1441833128 0.714905 0.323242 -0.579285 0.220947 1441833128 0.714905 0.323242 -0.579285 0.220947 1441833128 0.714905 0.323242 -0.579285 0.220947 1441833128 0.711060 0.316772 -0.592468 0.207275 1441833128 0.711060 0.316772 -0.592468 0.207275 1441833128 0.711060 0.316772 -0.592468 0.207275 1441833128 0.711060 0.316772 -0.592468 0.207275 1441833128 0.714661 0.312195 -0.591248 0.205322 1441833128 0.714661 0.312195 -0.591248 0.205322 1441833128 0.714661 0.312195 -0.591248 0.205322 1441833128 0.714661 0.312195 -0.591248 0.205322 1441833128 0.714661 0.312195 -0.591248 0.205322 1441833128 0.714661 0.312195 -0.591248 0.205322 1441833128 0.714661 0.312195 -0.591248 0.205322 1441833128 0.718506 0.312561 -0.588989 0.197815 1441833128 0.718506 0.312561 -0.588989 0.197815 1441833128 0.718506 0.312561 -0.588989 0.197815 1441833128 0.718506 0.312561 -0.588989 0.197815 1441833128 0.718506 0.312561 -0.588989 0.197815 1441833128 0.718506 0.312561 -0.588989 0.197815 1441833128 0.717896 0.330933 -0.581360 0.192444 1441833128 0.717896 0.330933 -0.581360 0.192444 1441833128 0.717896 0.330933 -0.581360 0.192444 1441833128 0.717896 0.330933 -0.581360 0.192444 1441833128 0.717896 0.330933 -0.581360 0.192444 1441833128 0.717896 0.330933 -0.581360 0.192444 1441833128 0.721313 0.353943 -0.564636 0.188660 1441833128 0.721313 0.353943 -0.564636 0.188660 1441833128 0.721313 0.353943 -0.564636 0.188660 1441833128 0.721313 0.353943 -0.564636 0.188660 1441833128 0.721313 0.353943 -0.564636 0.188660 1441833128 0.721313 0.353943 -0.564636 0.188660 1441833128 0.722229 0.364441 -0.554565 0.194824 1441833128 0.722229 0.364441 -0.554565 0.194824 1441833128 0.722229 0.364441 -0.554565 0.194824 1441833128 0.722229 0.364441 -0.554565 0.194824 1441833128 0.722229 0.364441 -0.554565 0.194824 1441833128 0.722229 0.364441 -0.554565 0.194824 1441833128 0.722229 0.364441 -0.554565 0.194824 1441833128 0.722412 0.363647 -0.551880 0.203064 1441833128 0.722412 0.363647 -0.551880 0.203064 1441833128 0.722412 0.363647 -0.551880 0.203064 1441833128 0.722412 0.363647 -0.551880 0.203064 1441833128 0.722412 0.363647 -0.551880 0.203064 1441833128 0.722412 0.363647 -0.551880 0.203064 1441833128 
0.723145 0.401550 -0.536316 0.167908 1441833131 0.723145 0.401550 -0.536316 0.167908 1441833131 0.723145 0.401550 -0.536316 0.167908 1441833131 0.717896 0.382568 -0.531677 0.235718 1441833131 0.717896 0.382568 -0.531677 0.235718 1441833131 0.717896 0.382568 -0.531677 0.235718 1441833131 0.717896 0.382568 -0.531677 0.235718 1441833131 0.717896 0.382568 -0.531677 0.235718 1441833131 0.717896 0.382568 -0.531677 0.235718 1441833131 0.717896 0.382568 -0.531677 0.235718 1441833131 0.683044 0.317993 -0.515381 0.408264 1441833131 0.683044 0.317993 -0.515381 0.408264 1441833131 0.683044 0.317993 -0.515381 0.408264 1441833131 0.683044 0.317993 -0.515381 0.408264 1441833131 0.683044 0.317993 -0.515381 0.408264 1441833131 0.683044 0.317993 -0.515381 0.408264 1441833131 0.602783 0.202637 -0.469666 0.612305 1441833131 0.602783 0.202637 -0.469666 0.612305 1441833131 0.602783 0.202637 -0.469666 0.612305 1441833131 0.602783 0.202637 -0.469666 0.612305 1441833131 0.602783 0.202637 -0.469666 0.612305 1441833131 0.602783 0.202637 -0.469666 0.612305 1441833131 0.514709 0.157532 -0.380676 0.751831 1441833131 0.514709 0.157532 -0.380676 0.751831 1441833131 0.514709 0.157532 -0.380676 0.751831 1441833131 0.514709 0.157532 -0.380676 0.751831 1441833131 0.514709 0.157532 -0.380676 0.751831 1441833131 0.514709 0.157532 -0.380676 0.751831 1441833131 0.471130 0.161377 -0.284180 0.819275 1441833131 0.471130 0.161377 -0.284180 0.819275 1441833131 0.471130 0.161377 -0.284180 0.819275 1441833131 0.471130 0.161377 -0.284180 0.819275 1441833131 0.471130 0.161377 -0.284180 0.819275 1441833131 0.471130 0.161377 -0.284180 0.819275 1441833131 0.452454 0.177185 -0.249146 0.837708 1441833131 0.452454 0.177185 -0.249146 0.837708 1441833131 0.452454 0.177185 -0.249146 0.837708 1441833131 0.452454 0.177185 -0.249146 0.837708 1441833131 0.452454 0.177185 -0.249146 0.837708 1441833131 0.452454 0.177185 -0.249146 0.837708 1441833131 0.453918 0.179810 -0.236023 0.840149 1441833131 0.453918 0.179810 -0.236023 0.840149 1441833131 0.453918 0.179810 -0.236023 0.840149 1441833131 0.453918 0.179810 -0.236023 0.840149 1441833131 0.453918 0.179810 -0.236023 0.840149 1441833131 0.453918 0.179810 -0.236023 0.840149 1441833131 0.453918 0.179810 -0.236023 0.840149 1441833131 0.472778 0.192078 -0.246582 0.823853 1441833131 0.472778 0.192078 -0.246582 0.823853 1441833131 0.472778 0.192078 -0.246582 0.823853 1441833131 0.472778 0.192078 -0.246582 0.823853 1441833131 0.472778 0.192078 -0.246582 0.823853 1441833131 0.472778 0.192078 -0.246582 0.823853 1441833131 0.511963 0.216858 -0.264954 0.787781 1441833131 0.511963 0.216858 -0.264954 0.787781 1441833131 0.511963 0.216858 -0.264954 0.787781 1441833131 0.511963 0.216858 -0.264954 0.787781 1441833131 0.511963 0.216858 -0.264954 0.787781 1441833131 0.511963 0.216858 -0.264954 0.787781 1441833131 0.568481 0.254333 -0.309631 0.718445 1441833131 0.568481 0.254333 -0.309631 0.718445 1441833131 0.568481 0.254333 -0.309631 0.718445 1441833131 0.568481 0.254333 -0.309631 0.718445 1441833131 0.568481 0.254333 -0.309631 0.718445 1441833131 0.568481 0.254333 -0.309631 0.718445 1441833131 0.626892 0.302246 -0.368530 0.616211 1441833131 0.626892 0.302246 -0.368530 0.616211 1441833131 0.626892 0.302246 -0.368530 0.616211 1441833131 0.626892 0.302246 -0.368530 0.616211 1441833131 0.626892 0.302246 -0.368530 0.616211 1441833131 0.626892 0.302246 -0.368530 0.616211 1441833131 0.682129 0.351196 -0.418335 0.486145 1441833131 0.682129 0.351196 -0.418335 0.486145 1441833131 0.682129 0.351196 -0.418335 0.486145 1441833131 0.682129 0.351196 -0.418335 0.486145 1441833131 0.724243 0.383972 -0.451294 0.352539 1441833131 0.724243 0.383972 -0.451294 0.352539 1441833131 0.724243 0.383972 -0.451294 0.352539 1441833131 0.724243 0.383972 -0.451294 0.352539 1441833131 0.724243 0.383972 -0.451294 0.352539 1441833131 0.724243 0.383972 -0.451294 0.352539 1441833131 0.724243 0.383972 -0.451294 0.352539 1441833131 0.734802 0.406372 -0.461243 0.286560 1441833131 0.734802 0.406372 -0.461243 0.286560 1441833131 0.734802 0.406372 -0.461243 0.286560 1441833131 0.734802 0.406372 -0.461243 0.286560 1441833131 0.734802 0.406372 -0.461243 0.286560 1441833131 0.731384 0.408691 -0.480957 0.258240 1441833131 0.731384 0.408691 -0.480957 0.258240 1441833131 0.731384 0.408691 -0.480957 0.258240 1441833131 0.731384 0.408691 -0.480957 0.258240 1441833132 0.731384 0.408691 -0.480957 0.258240 1441833132 0.731384 0.408691 -0.480957 0.258240 1441833132 0.731384 0.408691 -0.480957 0.258240 1441833132 0.725525 0.385864 -0.505615 0.262695 1441833132 0.725525 0.385864 -0.505615 0.262695 1441833132 0.725525 0.385864 -0.505615 0.262695 1441833132 0.725525 0.385864 -0.505615 0.262695 1441833132 0.725525 0.385864 -0.505615 0.262695 1441833132 0.721558 0.416321 -0.495239 0.246338 1441833132 0.721558 0.416321 -0.495239 0.246338 1441833132 0.721558 0.416321 -0.495239 0.246338 1441833132 0.721558 0.416321 -0.495239 0.246338 1441833132 0.721558 0.416321 -0.495239 0.246338 1441833132 0.721558 0.416321 -0.495239 0.246338 1441833132 0.721558 0.416321 -0.495239 0.246338 1441833132 0.730103 0.418518 -0.506897 0.186584 1441833132 0.730103 0.418518 -0.506897 0.186584 1441833132 0.730103 0.418518 -0.506897 0.186584 1441833132 0.730103 0.418518 -0.506897 0.186584 1441833132 0.730103 0.418518 -0.506897 0.186584 1441833132 0.732788 0.397705 -0.522888 0.177124 1441833132 0.732788 0.397705 -0.522888 0.177124 1441833132 0.732788 0.397705 -0.522888 0.177124 1441833132 0.732788 0.397705 -0.522888 0.177124 1441833132 0.732788 0.397705 -0.522888 0.177124 1441833132 0.732788 0.397705 -0.522888 0.177124 1441833132 0.729370 0.406189 -0.517151 0.188538 1441833132 0.729370 0.406189 -0.517151 0.188538 1441833132 0.729370 0.406189 -0.517151 0.188538 1441833132 0.729370 0.406189 -0.517151 0.188538 1441833132 0.729370 0.406189 -0.517151 0.188538 1441833132 0.729370 0.406189 -0.517151 0.188538 1441833132 0.720642 0.411804 -0.522644 0.194641 1441833132 0.720642 0.411804 -0.522644 0.194641 1441833132 0.720642 0.411804 -0.522644 0.194641 1441833132 0.720642 0.411804 -0.522644 0.194641 1441833132 0.720642 0.411804 -0.522644 0.194641 1441833132 0.720642 0.411804 -0.522644 0.194641 1441833132 0.713623 0.400330 -0.530823 0.220520 1441833132 0.713623 0.400330 -0.530823 0.220520 1441833132 0.713623 0.400330 -0.530823 0.220520 1441833132 0.713623 0.400330 -0.530823 0.220520 1441833132 0.713623 0.400330 -0.530823 0.220520 1441833132 0.713623 0.400330 -0.530823 0.220520 1441833132 0.692200 0.371765 -0.533386 0.313171 1441833132 0.692200 0.371765 -0.533386 0.313171 1441833132 0.692200 0.371765 -0.533386 0.313171 1441833132 0.692200 0.371765 -0.533386 0.313171 1441833132 0.692200 0.371765 -0.533386 0.313171 1441833132 0.662537 0.277710 -0.516174 0.466370 1441833132 0.662537 0.277710 -0.516174 0.466370 1441833132 0.662537 0.277710 -0.516174 0.466370 1441833132 0.662537 0.277710 -0.516174 0.466370 1441833132 0.662537 0.277710 -0.516174 0.466370 1441833132 0.662537 0.277710 -0.516174 0.466370 1441833132 0.588684 0.197693 -0.435425 0.651733 1441833132 0.588684 0.197693 -0.435425 0.651733 1441833132 0.588684 0.197693 -0.435425 0.651733 1441833132 0.588684 0.197693 -0.435425 0.651733 1441833132 0.588684 0.197693 -0.435425 0.651733 1441833132 0.588684 0.197693 -0.435425 0.651733 1441833132 0.515564 0.189636 -0.332520 0.766541 1441833132 0.515564 0.189636 -0.332520 0.766541 1441833132 0.515564 0.189636 -0.332520 0.766541 1441833132 0.515564 0.189636 -0.332520 0.766541 1441833132 0.515564 0.189636 -0.332520 0.766541 1441833132 0.515564 0.189636 -0.332520 0.766541 1441833132 0.480408 0.190002 -0.280334 0.809021 1441833132 0.480408 0.190002 -0.280334 0.809021 1441833132 0.480408 0.190002 -0.280334 0.809021 1441833132 0.480408 0.190002 -0.280334 0.809021 1441833132 0.480408 0.190002 -0.280334 0.809021 1441833132 0.480408 0.190002 -0.280334 0.809021 1441833132 0.475037 0.190308 -0.257874 0.819458 1441833132 0.475037 0.190308 -0.257874 0.819458 1441833132 0.475037 0.190308 -0.257874 0.819458 1441833132 0.475037 0.190308 -0.257874 0.819458 1441833132 0.475037 0.190308 -0.257874 0.819458 1441833132 0.475037 0.190308 -0.257874 0.819458 1441833132 0.485718 0.189575 -0.246704 0.816833 1441833132 0.485718 0.189575 -0.246704 0.816833 1441833132 0.485718 0.189575 -0.246704 0.816833 1441833132 0.485718 0.189575 -0.246704 0.816833 1441833132 0.485718 0.189575 -0.246704 0.816833 1441833132 0.485718 0.189575 -0.246704 0.816833 1441833132 0.496338 0.189575 -0.241272 0.812073 1441833132 0.496338 0.189575 -0.241272 0.812073 1441833132 0.496338 0.189575 -0.241272 0.812073 1441833132 0.496338 0.189575 -0.241272 0.812073 1441833132 0.512207 0.196106 -0.237488 0.801697 1441833132 0.512207 0.196106 -0.237488 0.801697 1441833132 0.512207 0.196106 -0.237488 0.801697 1441833132 0.512207 0.196106 -0.237488 0.801697 1441833132 0.512207 0.196106 -0.237488 0.801697 1441833132 0.512207 0.196106 -0.237488 0.801697 1441833132 0.543030 0.228577 -0.238098 0.772095 1441833132 0.543030 0.228577 -0.238098 0.772095 1441833132 0.543030 0.228577 -0.238098 0.772095 1441833132 0.543030 0.228577 -0.238098 0.772095 1441833132 0.587097 0.278198 -0.266418 0.711975 1441833132 0.587097 0.278198 -0.266418 0.711975 1441833132 0.587097 0.278198 -0.266418 0.711975 1441833132 0.587097 0.278198 -0.266418 0.711975 1441833133 0.587097 0.278198 -0.266418 0.711975 1441833133 0.632629 0.341553 -0.314514 0.619751 1441833133 0.632629 0.341553 -0.314514 0.619751 1441833133 0.632629 0.341553 -0.314514 0.619751 1441833133 0.632629 0.341553 -0.314514 0.619751 1441833133 0.632629 0.341553 -0.314514 0.619751 1441833133 0.668457 0.394592 -0.380249 0.502808 1441833133 0.668457 0.394592 -0.380249 0.502808 1441833133 0.668457 0.394592 -0.380249 0.502808 1441833133 0.668457 0.394592 -0.380249 0.502808 1441833133 0.668457 0.394592 -0.380249 0.502808 1441833133 0.678894 0.430420 -0.441345 0.398682 1441833133 0.678894 0.430420 -0.441345 0.398682 1441833133 0.678894 0.430420 -0.441345 0.398682 1441833133 0.678894 0.430420 -0.441345 0.398682 1441833133 0.678894 0.430420 -0.441345 0.398682 1441833133 0.678894 0.430420 -0.441345 0.398682 1441833133 0.706543 0.412781 -0.484680 0.308960 1441833133 0.706543 0.412781 -0.484680 0.308960 1441833133 0.706543 0.412781 -0.484680 0.308960 1441833133 0.706543 0.412781 -0.484680 0.308960 1441833133 0.706543 0.412781 -0.484680 0.308960 1441833133 0.706543 0.412781 -0.484680 0.308960 1441833133 0.706543 0.412781 -0.484680 0.308960 1441833133 0.747314 0.322205 -0.535706 0.225037 1441833133 0.747314 0.322205 -0.535706 0.225037 1441833133 0.747314 0.322205 -0.535706 0.225037 1441833133 0.747314 0.322205 -0.535706 0.225037 1441833133 0.742188 0.347595 -0.521851 0.236450 1441833133 0.742188 0.347595 -0.521851 0.236450 1441833133 0.742188 0.347595 -0.521851 0.236450 1441833133 0.742188 0.347595 -0.521851 0.236450 1441833133 0.742188 0.347595 -0.521851 0.236450 1441833133 0.742188 0.347595 -0.521851 0.236450 1441833133 0.736023 0.413208 -0.486145 0.226257 1441833133 0.736023 0.413208 -0.486145 0.226257 1441833133 0.736023 0.413208 -0.486145 0.226257 1441833133 0.736023 0.413208 -0.486145 0.226257 1441833133 0.736023 0.413208 -0.486145 0.226257 1441833133 0.736023 0.413208 -0.486145 0.226257 1441833133 0.744263 0.414001 -0.492004 0.180298 1441833133 0.744263 0.414001 -0.492004 0.180298 1441833133 0.744263 0.414001 -0.492004 0.180298 1441833133 0.744263 0.414001 -0.492004 0.180298 1441833133 0.744263 0.414001 -0.492004 0.180298 1441833133 0.744263 0.414001 -0.492004 0.180298 1441833133 0.756592 0.399292 -0.493408 0.156799 1441833133 0.756592 0.399292 -0.493408 0.156799 1441833133 0.756592 0.399292 -0.493408 0.156799 1441833133 0.756592 0.399292 -0.493408 0.156799 1441833133 0.756592 0.399292 -0.493408 0.156799 1441833133 0.756592 0.399292 -0.493408 0.156799 1441833133 0.756592 0.398865 -0.496033 0.149658 1441833133 0.756592 0.398865 -0.496033 0.149658 1441833133 0.756592 0.398865 -0.496033 0.149658 1441833133 0.756592 0.398865 -0.496033 0.149658 1441833133 0.756592 0.398865 -0.496033 0.149658 1441833133 0.748474 0.385376 -0.507629 0.182983 1441833133 0.748474 0.385376 -0.507629 0.182983 1441833133 0.748474 0.385376 -0.507629 0.182983 1441833133 0.748474 0.385376 -0.507629 0.182983 1441833133 0.748474 0.385376 -0.507629 0.182983 1441833133 0.748474 0.385376 -0.507629 0.182983 1441833133 0.741638 0.348022 -0.520081 0.241516 1441833133 0.741638 0.348022 -0.520081 0.241516 1441833133 0.741638 0.348022 -0.520081 0.241516 1441833133 0.719360 0.310486 -0.512512 0.351257 1441833133 0.719360 0.310486 -0.512512 0.351257 1441833133 0.719360 0.310486 -0.512512 0.351257 1441833133 0.719360 0.310486 -0.512512 0.351257 1441833133 0.666748 0.261292 -0.472595 0.513550 1441833133 0.666748 0.261292 -0.472595 0.513550 1441833133 0.666748 0.261292 -0.472595 0.513550 1441833133 0.666748 0.261292 -0.472595 0.513550 1441833133 0.666748 0.261292 -0.472595 0.513550 1441833133 0.666748 0.261292 -0.472595 0.513550 1441833133 0.666748 0.261292 -0.472595 0.513550 1441833133 0.601685 0.190796 -0.389282 0.670837 1441833133 0.601685 0.190796 -0.389282 0.670837 1441833133 0.601685 0.190796 -0.389282 0.670837 1441833133 0.601685 0.190796 -0.389282 0.670837 1441833133 0.601685 0.190796 -0.389282 0.670837 1441833133 0.601685 0.190796 -0.389282 0.670837 1441833133 0.532227 0.139832 -0.273987 0.788696 1441833133 0.532227 0.139832 -0.273987 0.788696 1441833133 0.532227 0.139832 -0.273987 0.788696 1441833133 0.532227 0.139832 -0.273987 0.788696 1441833133 0.484680 0.127380 -0.158386 0.850708 1441833133 0.484680 0.127380 -0.158386 0.850708 1441833133 0.484680 0.127380 -0.158386 0.850708 1441833133 0.484680 0.127380 -0.158386 0.850708 1441833133 0.484680 0.127380 -0.158386 0.850708 1441833133 0.484680 0.127380 -0.158386 0.850708 1441833133 0.484680 0.127380 -0.158386 0.850708 1441833133 0.457092 0.116760 -0.101868 0.875793 1441833133 0.457092 0.116760 -0.101868 0.875793 1441833133 0.457092 0.116760 -0.101868 0.875793 1441833133 0.457092 0.116760 -0.101868 0.875793 1441833133 0.457092 0.116760 -0.101868 0.875793 1441833133 0.457092 0.116760 -0.101868 0.875793 1441833134 0.445435 0.112549 -0.139648 0.877136 1441833134 0.445435 0.112549 -0.139648 0.877136 1441833134 0.445435 0.112549 -0.139648 0.877136 1441833134 0.445435 0.112549 -0.139648 0.877136 1441833134 0.445435 0.112549 -0.139648 0.877136 1441833134 0.445435 0.112549 -0.139648 0.877136 1441833134 0.445435 0.112549 -0.139648 0.877136 1441833134 0.451721 0.118286 -0.143860 0.872437 1441833134 0.451721 0.118286 -0.143860 0.872437 1441833134 0.451721 0.118286 -0.143860 0.872437 1441833134 0.451721 0.118286 -0.143860 0.872437 1441833134 0.451721 0.118286 -0.143860 0.872437 1441833134 0.451721 0.118286 -0.143860 0.872437 1441833134 0.461914 0.126221 -0.151245 0.864746 1441833134 0.461914 0.126221 -0.151245 0.864746 1441833134 0.461914 0.126221 -0.151245 0.864746 1441833134 0.461914 0.126221 -0.151245 0.864746 1441833134 0.461914 0.126221 -0.151245 0.864746 1441833134 0.461914 0.126221 -0.151245 0.864746 1441833134 0.479248 0.142578 -0.147522 0.853271 1441833134 0.479248 0.142578 -0.147522 0.853271 1441833134 0.479248 0.142578 -0.147522 0.853271 1441833134 0.479248 0.142578 -0.147522 0.853271 1441833134 0.519348 0.199463 -0.151428 0.817017 1441833134 0.519348 0.199463 -0.151428 0.817017 1441833134 0.519348 0.199463 -0.151428 0.817017 1441833134 0.519348 0.199463 -0.151428 0.817017 1441833134 0.519348 0.199463 -0.151428 0.817017 1441833134 0.569031 0.263000 -0.180542 0.757874 1441833134 0.569031 0.263000 -0.180542 0.757874 1441833134 0.569031 0.263000 -0.180542 0.757874 1441833134 0.569031 0.263000 -0.180542 0.757874 1441833134 0.569031 0.263000 -0.180542 0.757874 1441833134 0.569031 0.263000 -0.180542 0.757874 1441833134 0.620300 0.322083 -0.252991 0.668884 1441833134 0.620300 0.322083 -0.252991 0.668884 1441833134 0.620300 0.322083 -0.252991 0.668884 1441833134 0.620300 0.322083 -0.252991 0.668884 1441833134 0.620300 0.322083 -0.252991 0.668884 1441833134 0.620300 0.322083 -0.252991 0.668884 1441833134 0.661499 0.378357 -0.327209 0.558655 1441833134 0.661499 0.378357 -0.327209 0.558655 1441833134 0.661499 0.378357 -0.327209 0.558655 1441833134 0.661499 0.378357 -0.327209 0.558655 1441833134 0.661499 0.378357 -0.327209 0.558655 1441833134 0.661499 0.378357 -0.327209 0.558655 1441833134 0.661499 0.378357 -0.327209 0.558655 1441833134 0.690369 0.394470 -0.418274 0.439087 1441833134 0.690369 0.394470 -0.418274 0.439087 1441833134 0.690369 0.394470 -0.418274 0.439087 1441833134 0.690369 0.394470 -0.418274 0.439087 1441833134 0.690369 0.394470 -0.418274 0.439087 1441833134 0.690369 0.394470 -0.418274 0.439087 1441833134 0.702515 0.346130 -0.504456 0.363464 1441833134 0.702515 0.346130 -0.504456 0.363464 1441833134 0.702515 0.346130 -0.504456 0.363464 1441833134 0.702515 0.346130 -0.504456 0.363464 1441833134 0.702515 0.346130 -0.504456 0.363464 1441833134 0.702515 0.346130 -0.504456 0.363464 1441833134 0.713684 0.312927 -0.524719 0.342590 1441833134 0.713684 0.312927 -0.524719 0.342590 1441833134 0.713684 0.312927 -0.524719 0.342590 1441833134 0.713684 0.312927 -0.524719 0.342590 1441833134 0.713684 0.312927 -0.524719 0.342590 1441833134 0.713684 0.312927 -0.524719 0.342590 1441833134 0.712463 0.374878 -0.511719 0.299988 1441833134 0.712463 0.374878 -0.511719 0.299988 1441833134 0.712463 0.374878 -0.511719 0.299988 1441833134 0.712463 0.374878 -0.511719 0.299988 1441833134 0.712463 0.374878 -0.511719 0.299988 1441833134 0.712463 0.374878 -0.511719 0.299988 1441833134 0.712463 0.374878 -0.511719 0.299988 1441833134 0.716614 0.427002 -0.496216 0.240479 1441833134 0.716614 0.427002 -0.496216 0.240479 1441833134 0.716614 0.427002 -0.496216 0.240479 1441833134 0.716614 0.427002 -0.496216 0.240479 1441833134 0.716614 0.427002 -0.496216 0.240479 1441833134 0.716614 0.427002 -0.496216 0.240479 1441833134 0.728577 0.400696 -0.517334 0.202332 1441833134 0.728577 0.400696 -0.517334 0.202332 1441833134 0.728577 0.400696 -0.517334 0.202332 1441833134 0.728577 0.400696 -0.517334 0.202332 1441833134 0.728577 0.400696 -0.517334 0.202332 1441833134 0.728577 0.400696 -0.517334 0.202332 1441833134 0.730286 0.380676 -0.527283 0.208984 1441833134 0.730286 0.380676 -0.527283 0.208984 1441833134 0.730286 0.380676 -0.527283 0.208984 1441833134 0.730286 0.380676 -0.527283 0.208984 1441833134 0.730286 0.380676 -0.527283 0.208984 1441833134 0.730286 0.380676 -0.527283 0.208984 1441833134 0.722412 0.386353 -0.527832 0.224243 1441833134 0.722412 0.386353 -0.527832 0.224243 1441833134 0.722412 0.386353 -0.527832 0.224243 1441833134 0.722412 0.386353 -0.527832 0.224243 1441833134 0.722412 0.386353 -0.527832 0.224243 1441833134 0.722412 0.386353 -0.527832 0.224243 1441833134 0.722412 0.386353 -0.527832 0.224243 1441833134 0.713684 0.385437 -0.533508 0.239563 1441833134 0.713684 0.385437 -0.533508 0.239563 1441833134 0.713684 0.385437 -0.533508 0.239563 1441833134 0.713684 0.385437 -0.533508 0.239563 1441833134 0.696411 0.363586 -0.547668 0.287781 1441833134 0.696411 0.363586 -0.547668 0.287781 1441833134 0.696411 0.363586 -0.547668 0.287781 1441833134 0.696411 0.363586 -0.547668 0.287781 1441833134 0.696411 0.363586 -0.547668 0.287781 1441833134 0.696411 0.363586 -0.547668 0.287781 1441833134 0.675232 0.340515 -0.538818 0.371094 1441833135 0.675232 0.340515 -0.538818 0.371094 1441833135 0.675232 0.340515 -0.538818 0.371094 1441833135 0.675232 0.340515 -0.538818 0.371094 1441833135 0.675232 0.340515 -0.538818 0.371094 1441833135 0.675232 0.340515 -0.538818 0.371094 1441833135 0.639282 0.297363 -0.501648 0.501221 1441833135 0.639282 0.297363 -0.501648 0.501221 1441833135 0.639282 0.297363 -0.501648 0.501221 1441833135 0.639282 0.297363 -0.501648 0.501221 1441833135 0.639282 0.297363 -0.501648 0.501221 1441833135 0.639282 0.297363 -0.501648 0.501221 1441833135 0.586426 0.225830 -0.411865 0.659851 1441833135 0.586426 0.225830 -0.411865 0.659851 1441833135 0.586426 0.225830 -0.411865 0.659851 1441833135 0.586426 0.225830 -0.411865 0.659851 1441833135 0.586426 0.225830 -0.411865 0.659851 1441833135 0.586426 0.225830 -0.411865 0.659851 1441833135 0.586426 0.225830 -0.411865 0.659851 1441833135 0.522888 0.170532 -0.268066 0.790894 1441833135 0.522888 0.170532 -0.268066 0.790894 1441833135 0.522888 0.170532 -0.268066 0.790894 1441833135 0.522888 0.170532 -0.268066 0.790894 1441833135 0.522888 0.170532 -0.268066 0.790894 1441833135 0.522888 0.170532 -0.268066 0.790894 1441833135 0.491882 0.156555 -0.143311 0.844360 1441833135 0.491882 0.156555 -0.143311 0.844360 1441833135 0.491882 0.156555 -0.143311 0.844360 1441833135 0.491882 0.156555 -0.143311 0.844360 1441833135 0.491882 0.156555 -0.143311 0.844360 1441833135 0.491882 0.156555 -0.143311 0.844360 1441833135 0.473938 0.132935 -0.081238 0.866638 1441833135 0.473938 0.132935 -0.081238 0.866638 1441833135 0.473938 0.132935 -0.081238 0.866638 1441833135 0.473938 0.132935 -0.081238 0.866638 1441833135 0.473938 0.132935 -0.081238 0.866638 1441833135 0.473938 0.132935 -0.081238 0.866638 1441833135 0.469299 0.127686 -0.099609 0.867981 1441833135 0.469299 0.127686 -0.099609 0.867981 1441833135 0.469299 0.127686 -0.099609 0.867981 1441833135 0.469299 0.127686 -0.099609 0.867981 1441833135 0.469299 0.127686 -0.099609 0.867981 1441833135 0.469299 0.127686 -0.099609 0.867981 1441833135 0.469299 0.127686 -0.099609 0.867981 1441833135 0.473633 0.125977 -0.117737 0.863647 1441833135 0.473633 0.125977 -0.117737 0.863647 1441833135 0.473633 0.125977 -0.117737 0.863647 1441833135 0.473633 0.125977 -0.117737 0.863647 1441833135 0.473633 0.125977 -0.117737 0.863647 1441833135 0.473633 0.125977 -0.117737 0.863647 1441833135 0.482910 0.142273 -0.127014 0.854614 1441833135 0.482910 0.142273 -0.127014 0.854614 1441833135 0.482910 0.142273 -0.127014 0.854614 1441833135 0.482910 0.142273 -0.127014 0.854614 1441833135 0.482910 0.142273 -0.127014 0.854614 1441833135 0.482910 0.142273 -0.127014 0.854614 1441833135 0.511169 0.181396 -0.131775 0.829651 1441833135 0.511169 0.181396 -0.131775 0.829651 1441833135 0.511169 0.181396 -0.131775 0.829651 1441833135 0.511169 0.181396 -0.131775 0.829651 1441833135 0.511169 0.181396 -0.131775 0.829651 1441833135 0.511169 0.181396 -0.131775 0.829651 1441833135 0.556885 0.245789 -0.154480 0.778137 1441833135 0.556885 0.245789 -0.154480 0.778137 1441833135 0.556885 0.245789 -0.154480 0.778137 1441833135 0.556885 0.245789 -0.154480 0.778137 1441833135 0.556885 0.245789 -0.154480 0.778137 1441833135 0.556885 0.245789 -0.154480 0.778137 1441833135 0.608826 0.327332 -0.234192 0.683594 1441833135 0.608826 0.327332 -0.234192 0.683594 1441833135 0.608826 0.327332 -0.234192 0.683594 1441833135 0.608826 0.327332 -0.234192 0.683594 1441833135 0.608826 0.327332 -0.234192 0.683594 1441833135 0.653381 0.397583 -0.299988 0.570068 1441833135 0.653381 0.397583 -0.299988 0.570068 1441833135 0.653381 0.397583 -0.299988 0.570068 1441833135 0.653381 0.397583 -0.299988 0.570068 1441833135 0.653381 0.397583 -0.299988 0.570068 1441833135 0.653381 0.397583 -0.299988 0.570068 1441833135 0.690002 0.417053 -0.381592 0.451904 1441833135 0.690002 0.417053 -0.381592 0.451904 1441833135 0.690002 0.417053 -0.381592 0.451904 1441833135 0.690002 0.417053 -0.381592 0.451904 1441833135 0.690002 0.417053 -0.381592 0.451904 1441833135 0.690002 0.417053 -0.381592 0.451904 1441833135 0.714417 0.397339 -0.450317 0.359070 1441833135 0.714417 0.397339 -0.450317 0.359070 1441833135 0.714417 0.397339 -0.450317 0.359070 1441833135 0.714417 0.397339 -0.450317 0.359070 1441833135 0.714417 0.397339 -0.450317 0.359070 1441833135 0.714417 0.397339 -0.450317 0.359070 1441833135 0.711304 0.362427 -0.491821 0.347473 1441833135 0.711304 0.362427 -0.491821 0.347473 1441833135 0.711304 0.362427 -0.491821 0.347473 1441833135 0.711304 0.362427 -0.491821 0.347473 1441833135 0.711304 0.362427 -0.491821 0.347473 1441833135 0.711304 0.362427 -0.491821 0.347473 1441833135 0.702515 0.430115 -0.466431 0.322205 1441833135 0.702515 0.430115 -0.466431 0.322205 1441833135 0.702515 0.430115 -0.466431 0.322205 1441833135 0.702515 0.430115 -0.466431 0.322205 1441833135 0.702515 0.430115 -0.466431 0.322205 1441833135 0.712280 0.478333 -0.454041 0.240234 1441833135 0.712280 0.478333 -0.454041 0.240234 1441833135 0.712280 0.478333 -0.454041 0.240234 1441833135 0.712280 0.478333 -0.454041 0.240234 1441833135 0.712280 0.478333 -0.454041 0.240234 1441833135 0.712280 0.478333 -0.454041 0.240234 1441833135 0.712280 0.478333 -0.454041 0.240234 1441833135 0.714844 0.471375 -0.479309 0.192383 1441833136 0.714844 0.471375 -0.479309 0.192383 1441833136 0.714844 0.471375 -0.479309 0.192383 1441833136 0.714844 0.471375 -0.479309 0.192383 1441833136 0.714844 0.471375 -0.479309 0.192383 1441833136 0.714844 0.471375 -0.479309 0.192383 1441833136 0.712463 0.467407 -0.481323 0.205444 1441833136 0.712463 0.467407 -0.481323 0.205444 1441833136 0.712463 0.467407 -0.481323 0.205444 1441833136 0.712463 0.467407 -0.481323 0.205444 1441833136 0.712463 0.467407 -0.481323 0.205444 1441833136 0.712463 0.467407 -0.481323 0.205444 1441833136 0.718079 0.443665 -0.495728 0.204468 1441833136 0.718079 0.443665 -0.495728 0.204468 1441833136 0.718079 0.443665 -0.495728 0.204468 1441833136 0.718079 0.443665 -0.495728 0.204468 1441833136 0.718079 0.443665 -0.495728 0.204468 1441833136 0.718079 0.443665 -0.495728 0.204468 1441833136 0.708191 0.432007 -0.503967 0.240479 1441833136 0.708191 0.432007 -0.503967 0.240479 1441833136 0.708191 0.432007 -0.503967 0.240479 1441833136 0.708191 0.432007 -0.503967 0.240479 1441833136 0.708191 0.432007 -0.503967 0.240479 1441833136 0.708191 0.432007 -0.503967 0.240479 1441833136 0.695435 0.411560 -0.514648 0.286499 1441833136 0.695435 0.411560 -0.514648 0.286499 1441833136 0.695435 0.411560 -0.514648 0.286499 1441833136 0.695435 0.411560 -0.514648 0.286499 1441833136 0.695435 0.411560 -0.514648 0.286499 1441833136 0.695435 0.411560 -0.514648 0.286499 1441833136 0.675476 0.380005 -0.511230 0.371399 1441833136 0.675476 0.380005 -0.511230 0.371399 1441833136 0.675476 0.380005 -0.511230 0.371399 1441833136 0.675476 0.380005 -0.511230 0.371399 1441833136 0.675476 0.380005 -0.511230 0.371399 1441833136 0.675476 0.380005 -0.511230 0.371399 1441833136 0.653259 0.344482 -0.480835 0.472595 1441833136 0.653259 0.344482 -0.480835 0.472595 1441833136 0.653259 0.344482 -0.480835 0.472595 1441833136 0.653259 0.344482 -0.480835 0.472595 1441833136 0.653259 0.344482 -0.480835 0.472595 1441833136 0.653259 0.344482 -0.480835 0.472595 1441833136 0.604919 0.277771 -0.419006 0.617493 1441833136 0.604919 0.277771 -0.419006 0.617493 1441833136 0.604919 0.277771 -0.419006 0.617493 1441833136 0.604919 0.277771 -0.419006 0.617493 1441833136 0.604919 0.277771 -0.419006 0.617493 1441833136 0.604919 0.277771 -0.419006 0.617493 1441833136 0.604919 0.277771 -0.419006 0.617493 1441833136 0.540222 0.218262 -0.313660 0.749695 1441833136 0.540222 0.218262 -0.313660 0.749695 1441833136 0.540222 0.218262 -0.313660 0.749695 1441833136 0.540222 0.218262 -0.313660 0.749695 1441833136 
0.713196 0.354919 -0.527100 0.295776 1441833138 0.713196 0.354919 -0.527100 0.295776 1441833138 0.710144 0.362488 -0.518494 0.308838 1441833138 0.710144 0.362488 -0.518494 0.308838 1441833138 0.710144 0.362488 -0.518494 0.308838 1441833138 0.710144 0.362488 -0.518494 0.308838 1441833138 0.701782 0.384216 -0.497620 0.334961 1441833138 0.701782 0.384216 -0.497620 0.334961 1441833138 0.701782 0.384216 -0.497620 0.334961 1441833138 0.701782 0.384216 -0.497620 0.334961 1441833138 0.701782 0.384216 -0.497620 0.334961 1441833138 0.701782 0.384216 -0.497620 0.334961 1441833138 0.700134 0.395813 -0.480896 0.348938 1441833138 0.700134 0.395813 -0.480896 0.348938 1441833138 0.700134 0.395813 -0.480896 0.348938 1441833138 0.700134 0.395813 -0.480896 0.348938 1441833138 0.700134 0.395813 -0.480896 0.348938 1441833138 0.700134 0.395813 -0.480896 0.348938 1441833138 0.701233 0.398376 -0.472107 0.355957 1441833138 0.701233 0.398376 -0.472107 0.355957 1441833138 0.701233 0.398376 -0.472107 0.355957 1441833138 0.701233 0.398376 -0.472107 0.355957 1441833138 0.701233 0.398376 -0.472107 0.355957 1441833139 0.701233 0.398376 -0.472107 0.355957 1441833139 0.705017 0.398010 -0.467285 0.355103 1441833139 0.705017 0.398010 -0.467285 0.355103 1441833139 0.705017 0.398010 -0.467285 0.355103 1441833139 0.705017 0.398010 -0.467285 0.355103 1441833139 0.705017 0.398010 -0.467285 0.355103 1441833139 0.705017 0.398010 -0.467285 0.355103 1441833139 0.705750 0.396362 -0.466431 0.356689 1441833139 0.705750 0.396362 -0.466431 0.356689 1441833139 0.705750 0.396362 -0.466431 0.356689 1441833139 0.705750 0.396362 -0.466431 0.356689 1441833139 0.705750 0.396362 -0.466431 0.356689 1441833139 0.705750 0.396362 -0.466431 0.356689 1441833139 0.708191 0.386780 -0.471802 0.355225 1441833139 0.708191 0.386780 -0.471802 0.355225 1441833139 0.708191 0.386780 -0.471802 0.355225 1441833139 0.708191 0.386780 -0.471802 0.355225 1441833139 0.708191 0.386780 -0.471802 0.355225 1441833139 0.708191 0.386780 -0.471802 0.355225 1441833139 0.709167 0.372498 -0.483398 0.352966 1441833139 0.709167 0.372498 -0.483398 0.352966 1441833139 0.709167 0.372498 -0.483398 0.352966 1441833139 0.709167 0.372498 -0.483398 0.352966 1441833139 0.709167 0.372498 -0.483398 0.352966 1441833139 0.709167 0.372498 -0.483398 0.352966 1441833139 0.705078 0.369080 -0.490173 0.355530 1441833139 0.705078 0.369080 -0.490173 0.355530 1441833139 0.705078 0.369080 -0.490173 0.355530 1441833139 0.705078 0.369080 -0.490173 0.355530 1441833139 0.705078 0.369080 -0.490173 0.355530 1441833139 0.699829 0.370483 -0.494507 0.358337 1441833139 0.699829 0.370483 -0.494507 0.358337 1441833139 0.699829 0.370483 -0.494507 0.358337 1441833139 0.699829 0.370483 -0.494507 0.358337 1441833139 0.699829 0.370483 -0.494507 0.358337 1441833139 0.699829 0.370483 -0.494507 0.358337 1441833139 0.699829 0.370483 -0.494507 0.358337 1441833139 0.700867 0.361389 -0.507751 0.346924 1441833139 0.700867 0.361389 -0.507751 0.346924 1441833139 0.700867 0.361389 -0.507751 0.346924 1441833139 0.700867 0.361389 -0.507751 0.346924 1441833139 0.700867 0.361389 -0.507751 0.346924 1441833139 0.700867 0.361389 -0.507751 0.346924 1441833139 0.704590 0.344360 -0.530151 0.322327 1441833139 0.704590 0.344360 -0.530151 0.322327 1441833139 0.704590 0.344360 -0.530151 0.322327 1441833139 0.704590 0.344360 -0.530151 0.322327 1441833139 0.704590 0.344360 -0.530151 0.322327 1441833139 0.704590 0.344360 -0.530151 0.322327 1441833139 0.704590 0.344360 -0.530151 0.322327 1441833139 0.706543 0.331177 -0.550354 0.296936 1441833139 0.706543 0.331177 -0.550354 0.296936 1441833139 0.706543 0.331177 -0.550354 0.296936 1441833139 0.706543 0.331177 -0.550354 0.296936 1441833139 0.706543 0.331177 -0.550354 0.296936 1441833139 0.706055 0.331604 -0.559143 0.280762 1441833139 0.706055 0.331604 -0.559143 0.280762 1441833139 0.706055 0.331604 -0.559143 0.280762 1441833139 0.706055 0.331604 -0.559143 0.280762 1441833139 0.706055 0.331604 -0.559143 0.280762 1441833139 0.706055 0.331604 -0.559143 0.280762 1441833139 0.706055 0.331604 -0.559143 0.280762 1441833139 0.698975 0.347046 -0.556030 0.285950 1441833139 0.698975 0.347046 -0.556030 0.285950 1441833139 0.698975 0.347046 -0.556030 0.285950 1441833139 0.698975 0.347046 -0.556030 0.285950 1441833139 0.698975 0.347046 -0.556030 0.285950 1441833139 0.702759 0.356995 -0.546265 0.283386 1441833139 0.702759 0.356995 -0.546265 0.283386 1441833139 0.702759 0.356995 -0.546265 0.283386 1441833139 0.702759 0.356995 -0.546265 0.283386 1441833139 0.702759 0.356995 -0.546265 0.283386 1441833139 0.708252 0.355957 -0.544556 0.274048 1441833139 0.708252 0.355957 -0.544556 0.274048 1441833139 0.708252 0.355957 -0.544556 0.274048 1441833139 0.708252 0.355957 -0.544556 0.274048 1441833139 0.708252 0.355957 -0.544556 0.274048 1441833139 0.713074 0.360474 -0.539612 0.265198 1441833139 0.713074 0.360474 -0.539612 0.265198 1441833139 0.713074 0.360474 -0.539612 0.265198 1441833139 0.713074 0.360474 -0.539612 0.265198 1441833139 0.713074 0.360474 -0.539612 0.265198 1441833139 0.713074 0.360474 -0.539612 0.265198 1441833139 0.714539 0.368591 -0.534607 0.260376 1441833139 0.714539 0.368591 -0.534607 0.260376 1441833139 0.714539 0.368591 -0.534607 0.260376 1441833139 0.714539 0.368591 -0.534607 0.260376 1441833139 0.714539 0.368591 -0.534607 0.260376 1441833139 0.714539 0.368591 -0.534607 0.260376 1441833139 0.716736 0.369873 -0.532532 0.256531 1441833139 0.716736 0.369873 -0.532532 0.256531 1441833139 0.716736 0.369873 -0.532532 0.256531 1441833139 0.716736 0.369873 -0.532532 0.256531 1441833139 0.716736 0.369873 -0.532532 0.256531 1441833139 0.716492 0.365845 -0.533081 0.262024 1441833139 0.716492 0.365845 -0.533081 0.262024 1441833139 0.716492 0.365845 -0.533081 0.262024 1441833139 0.716492 0.365845 -0.533081 0.262024 1441833139 0.716492 0.365845 -0.533081 0.262024 1441833139 0.716492 0.365845 -0.533081 0.262024 1441833139 0.713196 0.364014 -0.531921 0.275391 1441833139 0.713196 0.364014 -0.531921 0.275391 1441833139 0.713196 0.364014 -0.531921 0.275391 1441833139 0.713196 0.364014 -0.531921 0.275391 1441833139 0.713196 0.364014 -0.531921 0.275391 1441833139 0.713196 0.364014 -0.531921 0.275391 1441833140 0.707947 0.369019 -0.527527 0.290344 1441833140 0.707947 0.369019 -0.527527 0.290344 1441833140 0.707947 0.369019 -0.527527 0.290344 1441833140 0.707947 0.369019 -0.527527 0.290344 1441833140 0.707947 0.369019 -0.527527 0.290344 1441833140 0.702332 0.381287 -0.518311 0.304443 1441833140 0.702332 0.381287 -0.518311 0.304443 1441833140 0.702332 0.381287 -0.518311 0.304443 1441833140 0.702332 0.381287 -0.518311 0.304443 1441833140 0.702332 0.381287 -0.518311 0.304443 1441833140 0.702332 0.381287 -0.518311 0.304443 1441833140 0.702332 0.381287 -0.518311 0.304443 1441833140 0.696838 0.399536 -0.503113 0.318787 1441833140 0.696838 0.399536 -0.503113 0.318787 1441833140 0.696838 0.399536 -0.503113 0.318787 1441833140 0.696838 0.399536 -0.503113 0.318787 1441833140 0.696838 0.399536 -0.503113 0.318787 1441833140 0.696838 0.399536 -0.503113 0.318787 1441833140 0.690979 0.419983 -0.481995 0.337280 1441833140 0.690979 0.419983 -0.481995 0.337280 1441833140 0.690979 0.419983 -0.481995 0.337280 1441833140 0.690979 0.419983 -0.481995 0.337280 1441833140 0.690979 0.419983 -0.481995 0.337280 1441833140 0.690979 0.419983 -0.481995 0.337280 1441833140 0.688110 0.428162 -0.467651 0.352783 1441833140 0.688110 0.428162 -0.467651 0.352783 1441833140 0.688110 0.428162 -0.467651 0.352783 1441833140 0.688110 0.428162 -0.467651 0.352783 1441833140 0.688110 0.428162 -0.467651 0.352783 1441833140 0.688110 0.428162 -0.467651 0.352783 1441833140 0.690247 0.425171 -0.463318 0.357971 1441833140 0.690247 0.425171 -0.463318 0.357971 1441833140 0.690247 0.425171 -0.463318 0.357971 1441833140 0.690247 0.425171 -0.463318 0.357971 1441833140 0.690247 0.425171 -0.463318 0.357971 1441833140 0.690247 0.425171 -0.463318 0.357971 1441833140 0.689270 0.422852 -0.461060 0.365356 1441833140 0.689270 0.422852 -0.461060 0.365356 1441833140 0.689270 0.422852 -0.461060 0.365356 1441833140 0.689270 0.422852 -0.461060 0.365356 1441833140 0.689270 0.422852 -0.461060 0.365356 1441833140 0.689270 0.422852 -0.461060 0.365356 1441833140 0.688049 0.420837 -0.459595 0.371765 1441833140 0.688049 0.420837 -0.459595 0.371765 1441833140 0.688049 0.420837 -0.459595 0.371765 1441833140 0.688049 0.420837 -0.459595 0.371765 1441833140 0.688049 0.420837 -0.459595 0.371765 1441833140 0.688721 0.414917 -0.464905 0.370483 1441833140 0.688721 0.414917 -0.464905 0.370483 1441833140 0.688721 0.414917 -0.464905 0.370483 1441833140 0.688721 0.414917 -0.464905 0.370483 1441833140 0.688721 0.414917 -0.464905 0.370483 1441833140 0.688721 0.414917 -0.464905 0.370483 1441833140 0.687073 0.413208 -0.467346 0.372437 1441833140 0.687073 0.413208 -0.467346 0.372437 1441833140 0.687073 0.413208 -0.467346 0.372437 1441833140 0.687073 0.413208 -0.467346 0.372437 1441833140 0.687073 0.413208 -0.467346 0.372437 1441833140 0.687073 0.413208 -0.467346 0.372437 1441833140 0.687256 0.406189 -0.475220 0.369873 1441833140 0.687256 0.406189 -0.475220 0.369873 1441833140 0.687256 0.406189 -0.475220 0.369873 1441833140 0.687256 0.406189 -0.475220 0.369873 1441833140 0.687256 0.406189 -0.475220 0.369873 1441833140 0.687256 0.406189 -0.475220 0.369873 1441833140 0.689697 0.389893 -0.493225 0.359192 1441833140 0.689697 0.389893 -0.493225 0.359192 1441833140 0.689697 0.389893 -0.493225 0.359192 1441833140 0.689697 0.389893 -0.493225 0.359192 1441833140 0.689697 0.389893 -0.493225 0.359192 1441833140 0.694336 0.365051 -0.519470 0.338806 1441833140 0.694336 0.365051 -0.519470 0.338806 1441833140 0.694336 0.365051 -0.519470 0.338806 1441833140 0.694336 0.365051 -0.519470 0.338806 1441833140 0.694336 0.365051 -0.519470 0.338806 1441833140 0.694336 0.365051 -0.519470 0.338806 1441833140 0.695984 0.343201 -0.544861 0.317627 1441833140 0.695984 0.343201 -0.544861 0.317627 1441833140 0.695984 0.343201 -0.544861 0.317627 1441833140 0.695984 0.343201 -0.544861 0.317627 1441833140 0.695984 0.343201 -0.544861 0.317627 1441833140 0.695984 0.343201 -0.544861 0.317627 1441833140 0.698242 0.327332 -0.564270 0.294800 1441833140 0.698242 0.327332 -0.564270 0.294800 1441833140 0.698242 0.327332 -0.564270 0.294800 1441833140 0.698242 0.327332 -0.564270 0.294800 1441833140 0.698242 0.327332 -0.564270 0.294800 1441833140 0.698242 0.327332 -0.564270 0.294800 1441833140 0.699829 0.321350 -0.575928 0.274292 1441833140 0.699829 0.321350 -0.575928 0.274292 1441833140 0.699829 0.321350 -0.575928 0.274292 1441833140 0.699829 0.321350 -0.575928 0.274292 1441833140 0.699829 0.321350 -0.575928 0.274292 1441833140 0.698608 0.325195 -0.579529 0.265198 1441833140 0.698608 0.325195 -0.579529 0.265198 1441833140 0.698608 0.325195 -0.579529 0.265198 1441833140 0.698608 0.325195 -0.579529 0.265198 1441833140 0.698608 0.325195 -0.579529 0.265198 1441833140 0.698608 0.325195 -0.579529 0.265198 1441833140 0.700867 0.334045 -0.576233 0.255127 1441833140 0.700867 0.334045 -0.576233 0.255127 1441833140 0.700867 0.334045 -0.576233 0.255127 1441833140 0.700867 0.334045 -0.576233 0.255127 1441833140 0.700867 0.334045 -0.576233 0.255127 1441833140 0.700867 0.334045 -0.576233 0.255127 1441833140 0.700867 0.334045 -0.576233 0.255127 1441833141 0.706970 0.336182 -0.574951 0.237854 1441833141 0.706970 0.336182 -0.574951 0.237854 1441833141 0.706970 0.336182 -0.574951 0.237854 1441833141 0.706970 0.336182 -0.574951 0.237854 1441833141 0.706970 0.336182 -0.574951 0.237854 1441833141 0.706970 0.336182 -0.574951 0.237854 1441833141 0.706970 0.341919 -0.575684 0.227600 1441833141 0.706970 0.341919 -0.575684 0.227600 1441833141 0.706970 0.341919 -0.575684 0.227600 1441833141 0.706970 0.341919 -0.575684 0.227600 1441833141 0.706970 0.341919 -0.575684 0.227600 1441833141 0.706970 0.341919 -0.575684 0.227600 1441833141 0.707764 0.354248 -0.568909 0.223206 1441833141 0.707764 0.354248 -0.568909 0.223206 1441833141 0.707764 0.354248 -0.568909 0.223206 1441833141 0.707764 0.354248 -0.568909 0.223206 1441833141 0.707764 0.354248 -0.568909 0.223206 1441833141 0.707764 0.354248 -0.568909 0.223206 1441833141 0.709961 0.356750 -0.564087 0.224670 1441833141 0.709961 0.356750 -0.564087 0.224670 1441833141 0.709961 0.356750 -0.564087 0.224670 1441833141 0.709961 0.356750 -0.564087 0.224670 1441833141 0.709961 0.356750 -0.564087 0.224670 1441833141 0.709961 0.356750 -0.564087 0.224670 1441833141 0.709290 0.358398 -0.558350 0.238159 1441833141 0.709290 0.358398 -0.558350 0.238159 1441833141 0.709290 0.358398 -0.558350 0.238159 1441833141 0.709290 0.358398 -0.558350 0.238159 1441833141 0.709290 0.358398 -0.558350 0.238159 1441833141 0.709290 0.358398 -0.558350 0.238159 1441833141 0.707825 0.360779 -0.550720 0.255798 1441833141 0.707825 0.360779 -0.550720 0.255798 1441833141 0.707825 0.360779 -0.550720 0.255798 1441833141 0.707825 0.360779 -0.550720 0.255798 1441833141 0.707825 0.360779 -0.550720 0.255798 1441833141 0.707825 0.360779 -0.550720 0.255798 1441833141 0.708984 0.358643 -0.544434 0.268799 1441833141 0.708984 0.358643 -0.544434 0.268799 1441833141 0.708984 0.358643 -0.544434 0.268799 1441833141 0.708984 0.358643 -0.544434 0.268799 1441833141 0.708984 0.358643 -0.544434 0.268799 1441833141 0.708984 0.358643 -0.544434 0.268799 1441833141 0.708130 0.361389 -0.537048 0.281982 1441833141 0.708130 0.361389 -0.537048 0.281982 1441833141 0.708130 0.361389 -0.537048 0.281982 1441833141 0.708130 0.361389 -0.537048 0.281982 1441833141 0.708130 0.361389 -0.537048 0.281982 1441833141 0.704773 0.372437 -0.523987 0.299927 1441833141 0.704773 0.372437 -0.523987 0.299927 1441833141 0.704773 0.372437 -0.523987 0.299927 1441833141 0.704773 0.372437 -0.523987 0.299927 1441833141 0.704773 0.372437 -0.523987 0.299927 1441833141 0.704773 0.372437 -0.523987 0.299927 1441833141 0.701233 0.388367 -0.506104 0.318237 1441833141 0.701233 0.388367 -0.506104 0.318237 1441833141 0.701233 0.388367 -0.506104 0.318237 1441833141 0.701233 0.388367 -0.506104 0.318237 1441833141 0.701233 0.388367 -0.506104 0.318237 1441833141 0.701233 0.388367 -0.506104 0.318237 1441833141 0.696960 0.405029 -0.485962 0.337708 1441833141 0.696960 0.405029 -0.485962 0.337708 1441833141 0.696960 0.405029 -0.485962 0.337708 1441833141 0.696960 0.405029 -0.485962 0.337708 1441833141 0.696960 0.405029 -0.485962 0.337708 1441833141 0.696960 0.405029 -0.485962 0.337708 1441833141 0.696960 0.405029 -0.485962 0.337708 1441833141 0.696655 0.414185 -0.470032 0.349365 1441833141 0.696655 0.414185 -0.470032 0.349365 1441833141 0.696655 0.414185 -0.470032 0.349365 1441833141 0.696655 0.414185 -0.470032 0.349365 1441833141 0.696655 0.414185 -0.470032 0.349365 1441833141 0.699585 0.413269 -0.463806 0.352966 1441833141 0.699585 0.413269 -0.463806 0.352966 1441833141 0.699585 0.413269 -0.463806 0.352966 1441833141 0.699585 0.413269 -0.463806 0.352966 1441833141 0.699585 0.413269 -0.463806 0.352966 1441833141 0.699585 0.413269 -0.463806 0.352966 1441833141 0.698547 0.411377 -0.462341 0.359192 1441833141 0.698547 0.411377 -0.462341 0.359192 1441833141 0.698547 0.411377 -0.462341 0.359192 1441833141 0.698547 0.411377 -0.462341 0.359192 1441833141 0.698547 0.411377 -0.462341 0.359192 1441833141 0.698547 0.411377 -0.462341 0.359192 1441833141 0.699097 0.409363 -0.462585 0.359985 1441833141 0.699097 0.409363 -0.462585 0.359985 1441833141 0.699097 0.409363 -0.462585 0.359985 1441833141 0.699097 0.409363 -0.462585 0.359985 1441833141 0.699097 0.409363 -0.462585 0.359985 1441833141 0.699097 0.409363 -0.462585 0.359985 1441833141 0.695557 0.415100 -0.460144 0.363525 1441833141 0.695557 0.415100 -0.460144 0.363525 1441833141 0.695557 0.415100 -0.460144 0.363525 1441833141 0.695557 0.415100 -0.460144 0.363525 1441833141 0.695557 0.415100 -0.460144 0.363525 1441833141 0.695557 0.415100 -0.460144 0.363525 1441833141 0.691772 0.417908 -0.460510 0.366943 1441833141 0.691772 0.417908 -0.460510 0.366943 1441833141 0.691772 0.417908 -0.460510 0.366943 1441833141 0.691772 0.417908 -0.460510 0.366943 1441833141 0.691772 0.417908 -0.460510 0.366943 1441833141 0.691772 0.417908 -0.460510 0.366943 1441833141 0.689819 0.415161 -0.466919 0.365662 1441833141 0.689819 0.415161 -0.466919 0.365662 1441833141 0.689819 0.415161 -0.466919 0.365662 1441833141 0.689819 0.415161 -0.466919 0.365662 1441833141 0.689819 0.415161 -0.466919 0.365662 1441833141 0.690918 0.403992 -0.482117 0.356323 1441833141 0.690918 0.403992 -0.482117 0.356323 1441833142 0.690918 0.403992 -0.482117 0.356323 1441833142 0.690918 0.403992 -0.482117 0.356323 1441833142 0.690918 0.403992 -0.482117 0.356323 1441833142 0.690918 0.403992 -0.482117 0.356323 1441833142 0.690918 0.403992 -0.482117 0.356323 1441833142 0.692200 0.388733 -0.503113 0.341492 1441833142 0.692200 0.388733 -0.503113 0.341492 1441833142 0.692200 0.388733 -0.503113 0.341492 1441833142 0.692200 0.388733 -0.503113 0.341492 1441833142 0.692200 0.388733 -0.503113 0.341492 1441833142 0.692200 0.388733 -0.503113 0.341492 1441833142 0.694397 0.376770 -0.520874 0.323242 1441833142 0.694397 0.376770 -0.520874 0.323242 1441833142 0.694397 0.376770 -0.520874 0.323242 1441833142 0.694397 0.376770 -0.520874 0.323242 1441833142 0.694397 0.376770 -0.520874 0.323242 1441833142 0.694397 0.376770 -0.520874 0.323242 1441833142 0.694397 0.376770 -0.520874 0.323242 1441833142 0.696899 0.372559 -0.529846 0.307861 1441833142 0.696899 0.372559 -0.529846 0.307861 1441833142 0.696899 0.372559 -0.529846 0.307861 1441833142 0.696899 0.372559 -0.529846 0.307861 1441833142 0.696899 0.372559 -0.529846 0.307861 1441833142 0.698730 0.375732 -0.531921 0.295959 1441833142 0.698730 0.375732 -0.531921 0.295959 1441833142 0.698730 0.375732 -0.531921 0.295959 1441833142 0.698730 0.375732 -0.531921 0.295959 1441833142 0.698730 0.375732 -0.531921 0.295959 1441833142 0.698730 0.375732 -0.531921 0.295959 1441833142 0.700745 0.380005 -0.531067 0.287231 1441833142 0.700745 0.380005 -0.531067 0.287231 1441833142 0.700745 0.380005 -0.531067 0.287231 1441833142 0.700745 0.380005 -0.531067 0.287231 1441833142 0.700745 0.380005 -0.531067 0.287231 1441833142 0.700745 0.380005 -0.531067 0.287231 1441833142 0.704956 0.377747 -0.532898 0.276245 1441833142 0.704956 0.377747 -0.532898 0.276245 1441833142 0.704956 0.377747 -0.532898 0.276245 1441833142 0.704956 0.377747 -0.532898 0.276245 1441833142 0.704956 0.377747 -0.532898 0.276245 1441833142 0.704956 0.377747 -0.532898 0.276245 1441833142 0.710327 0.373596 -0.534668 0.264404 1441833142 0.710327 0.373596 -0.534668 0.264404 1441833142 0.710327 0.373596 -0.534668 0.264404 1441833142 0.710327 0.373596 -0.534668 0.264404 1441833142 0.716064 0.371033 -0.534485 0.252625 1441833142 0.716064 0.371033 -0.534485 0.252625 1441833142 0.716064 0.371033 -0.534485 0.252625 1441833142 0.716064 0.371033 -0.534485 0.252625 1441833142 0.716064 0.371033 -0.534485 0.252625 1441833142 0.718262 0.373352 -0.531494 0.249390 1441833142 0.718262 0.373352 -0.531494 0.249390 1441833142 0.718262 0.373352 -0.531494 0.249390 1441833142 0.718262 0.373352 -0.531494 0.249390 1441833142 0.718262 0.373352 -0.531494 0.249390 1441833142 0.718262 0.373352 -0.531494 0.249390 1441833142 0.717896 0.376282 -0.527405 0.254700 1441833142 0.717896 0.376282 -0.527405 0.254700 1441833142 0.717896 0.376282 -0.527405 0.254700 1441833142 0.717896 0.376282 -0.527405 0.254700 1441833142 0.717896 0.376282 -0.527405 0.254700 1441833142 0.717896 0.376282 -0.527405 0.254700 1441833142 0.714966 0.381714 -0.521179 0.267273 1441833142 0.714966 0.381714 -0.521179 0.267273 1441833142 0.714966 0.381714 -0.521179 0.267273 1441833142 0.714966 0.381714 -0.521179 0.267273 1441833142 0.714966 0.381714 -0.521179 0.267273 1441833142 0.714966 0.381714 -0.521179 0.267273 1441833142 0.711853 0.388916 -0.513062 0.280701 1441833142 0.711853 0.388916 -0.513062 0.280701 1441833142 0.711853 0.388916 -0.513062 0.280701 1441833142 0.711853 0.388916 -0.513062 0.280701 1441833142 0.708862 0.397095 -0.502441 0.295349 1441833142 0.708862 0.397095 -0.502441 0.295349 1441833142 0.708862 0.397095 -0.502441 0.295349 1441833142 0.708862 0.397095 -0.502441 0.295349 1441833142 0.708862 0.397095 -0.502441 0.295349 1441833142 0.708862 0.397095 -0.502441 0.295349 1441833142 0.707275 0.408691 -0.486755 0.309387 1441833142 0.707275 0.408691 -0.486755 0.309387 1441833142 0.707275 0.408691 -0.486755 0.309387 1441833142 0.707275 0.408691 -0.486755 0.309387 1441833142 0.707275 0.408691 -0.486755 0.309387 1441833142 0.707275 0.408691 -0.486755 0.309387 1441833142 0.707092 0.414978 -0.472412 0.323364 1441833142 0.707092 0.414978 -0.472412 0.323364 1441833142 0.707092 0.414978 -0.472412 0.323364 1441833142 0.707092 0.414978 -0.472412 0.323364 1441833142 0.707092 0.414978 -0.472412 0.323364 1441833142 0.707092 0.414978 -0.472412 0.323364 1441833142 0.709900 0.411621 -0.463928 0.333740 1441833142 0.709900 0.411621 -0.463928 0.333740 1441833142 0.709900 0.411621 -0.463928 0.333740 1441833142 0.709900 0.411621 -0.463928 0.333740 1441833142 0.709900 0.411621 -0.463928 0.333740 1441833142 0.709900 0.411621 -0.463928 0.333740 1441833142 0.710449 0.407043 -0.458008 0.346069 1441833142 0.710449 0.407043 -0.458008 0.346069 1441833142 0.710449 0.407043 -0.458008 0.346069 1441833142 0.710449 0.407043 -0.458008 0.346069 1441833142 0.710449 0.407043 -0.458008 0.346069 1441833142 0.710449 0.407043 -0.458008 0.346069 1441833142 0.709778 0.400452 -0.456482 0.356934 1441833142 0.709778 0.400452 -0.456482 0.356934 1441833142 0.709778 0.400452 -0.456482 0.356934 1441833143 0.709778 0.400452 -0.456482 0.356934 1441833143 0.713013 0.390564 -0.461609 0.354919 1441833143 0.713013 0.390564 -0.461609 0.354919 1441833143 0.713013 0.390564 -0.461609 0.354919 1441833143 0.713013 0.390564 -0.461609 0.354919 1441833143 0.713013 0.390564 -0.461609 0.354919 1441833143 0.713013 0.390564 -0.461609 0.354919 1441833143 0.713013 0.390564 -0.461609 0.354919 1441833143 0.712280 0.387573 -0.466980 0.352539 1441833143 0.712280 0.387573 -0.466980 0.352539 1441833143 0.712280 0.387573 -0.466980 0.352539 1441833143 0.712280 0.387573 -0.466980 0.352539 1441833143 0.712280 0.387573 -0.466980 0.352539 1441833143 0.712280 0.387573 -0.466980 0.352539 1441833143 0.708313 0.387146 -0.472656 0.353455 1441833143 0.708313 0.387146 -0.472656 0.353455 1441833143 0.708313 0.387146 -0.472656 0.353455 1441833143 0.708313 0.387146 -0.472656 0.353455 1441833143 0.708313 0.387146 -0.472656 0.353455 1441833143 0.708313 0.387146 -0.472656 0.353455 1441833143 0.705750 0.381714 -0.483704 0.349548 1441833143 0.705750 0.381714 -0.483704 0.349548 1441833143 0.705750 0.381714 -0.483704 0.349548 1441833143 0.705750 0.381714 -0.483704 0.349548 1441833143 0.705750 0.381714 -0.483704 0.349548 1441833143 0.705750 0.381714 -0.483704 0.349548 1441833143 0.704041 0.364502 -0.507935 0.336792 1441833143 0.704041 0.364502 -0.507935 0.336792 1441833143 0.704041 0.364502 -0.507935 0.336792 1441833143 0.704041 0.364502 -0.507935 0.336792 1441833143 0.704041 0.364502 -0.507935 0.336792 1441833143 0.704041 0.364502 -0.507935 0.336792 1441833143 0.705811 0.336182 -0.542236 0.307800 1441833143 0.705811 0.336182 -0.542236 0.307800 1441833143 0.705811 0.336182 -0.542236 0.307800 1441833143 0.705811 0.336182 -0.542236 0.307800 1441833143 0.705811 0.336182 -0.542236 0.307800 1441833143 0.705811 0.336182 -0.542236 0.307800 1441833143 0.706848 0.318176 -0.567749 0.277100 1441833143 0.706848 0.318176 -0.567749 0.277100 1441833143 0.706848 0.318176 -0.567749 0.277100 1441833143 0.706848 0.318176 -0.567749 0.277100 1441833143 0.706848 0.318176 -0.567749 0.277100 1441833143 0.706848 0.318176 -0.567749 0.277100 1441833143 0.709473 0.316345 -0.579834 0.245728 1441833143 0.709473 0.316345 -0.579834 0.245728 1441833143 0.709473 0.316345 -0.579834 0.245728 1441833143 0.709473 0.316345 -0.579834 0.245728 1441833143 0.709473 0.316345 -0.579834 0.245728 1441833143 0.709473 0.316345 -0.579834 0.245728 1441833143 0.709473 0.324707 -0.581238 0.230896 1441833143 0.709473 0.324707 -0.581238 0.230896 1441833143 0.709473 0.324707 -0.581238 0.230896 1441833143 0.709473 0.324707 -0.581238 0.230896 1441833143 0.709473 0.324707 -0.581238 0.230896 1441833143 0.709473 0.324707 -0.581238 0.230896 1441833143 0.710449 0.335022 -0.578003 0.221069 1441833143 0.710449 0.335022 -0.578003 0.221069 1441833143 0.710449 0.335022 -0.578003 0.221069 1441833143 0.710449 0.335022 -0.578003 0.221069 1441833143 0.710449 0.335022 -0.578003 0.221069 1441833143 0.710449 0.335022 -0.578003 0.221069 1441833143 0.714722 0.335083 -0.578918 0.204163 1441833143 0.714722 0.335083 -0.578918 0.204163 1441833143 0.714722 0.335083 -0.578918 0.204163 1441833143 0.714722 0.335083 -0.578918 0.204163 1441833143 0.714722 0.335083 -0.578918 0.204163 1441833143 0.714722 0.335083 -0.578918 0.204163 1441833143 0.717346 0.340454 -0.575012 0.197021 1441833143 0.717346 0.340454 -0.575012 0.197021 1441833143 0.717346 0.340454 -0.575012 0.197021 1441833143 0.717346 0.340454 -0.575012 0.197021 1441833143 0.717346 0.340454 -0.575012 0.197021 1441833143 0.717346 0.340454 -0.575012 0.197021 1441833143 0.723267 0.343750 -0.569519 0.185059 1441833143 0.723267 0.343750 -0.569519 0.185059 1441833143 0.723267 0.343750 -0.569519 0.185059 1441833143 0.729248 0.342102 -0.566528 0.173767 1441833143 0.729248 0.342102 -0.566528 0.173767 1441833143 0.729248 0.342102 -0.566528 0.173767 1441833143 0.729248 0.342102 -0.566528 0.173767 1441833143 0.729248 0.342102 -0.566528 0.173767 1441833143 0.729248 0.342102 -0.566528 0.173767 1441833143 0.729858 0.341064 -0.564087 0.181030 1441833143 0.729858 0.341064 -0.564087 0.181030 1441833143 0.729858 0.341064 -0.564087 0.181030 1441833143 0.729858 0.341064 -0.564087 0.181030 1441833143 0.729858 0.341064 -0.564087 0.181030 1441833143
[truncated: 169,111 more chars]
