# Supplementary material for: Quaternion-Based Gesture Recognition Using Wireless Wearable Motion Capture Sensors
Source: Sensors (Basel). 2016 Apr 28;16(5):605. doi: 10.3390/s16050605 (PMC4883296; doi:10.3390/s16050605)
Supplement: Supplementary file 1 [file sensors-16-00605-s001.zip › MultiSensorGestureData/P3/5. Block/Training17.txt]

0.559509 0.286133 -0.664001 0.405090 1441833035 0.559509 0.286133 -0.664001 0.405090 1441833035 0.559509 0.286133 -0.664001 0.405090 1441833035 0.559509 0.286133 -0.664001 0.405090 1441833035 0.559509 0.286133 -0.664001 0.405090 1441833035 0.562439 0.278625 -0.667542 0.400513 1441833035 0.562439 0.278625 -0.667542 0.400513 1441833035 0.562439 0.278625 -0.667542 0.400513 1441833035 0.562439 0.278625 -0.667542 0.400513 1441833035 0.562439 0.278625 -0.667542 0.400513 1441833035 0.562439 0.278625 -0.667542 0.400513 1441833035 0.562439 0.278625 -0.667542 0.400513 1441833035 0.563477 0.275330 -0.666870 0.402405 1441833035 0.563477 0.275330 -0.666870 0.402405 1441833035 0.563477 0.275330 -0.666870 0.402405 1441833035 0.563477 0.275330 -0.666870 0.402405 1441833035 0.563477 0.275330 -0.666870 0.402405 1441833035 0.563477 0.275330 -0.666870 0.402405 1441833035 0.563477 0.275330 -0.666870 0.402405 1441833035 0.562317 0.277893 -0.663513 0.407837 1441833035 0.562317 0.277893 -0.663513 0.407837 1441833035 0.562317 0.277893 -0.663513 0.407837 1441833035 0.562317 0.277893 -0.663513 0.407837 1441833035 0.562317 0.277893 -0.663513 0.407837 1441833035 0.562317 0.277893 -0.663513 0.407837 1441833035 0.562317 0.277893 -0.663513 0.407837 1441833035 0.562256 0.282471 -0.659180 0.411682 1441833035 0.562256 0.282471 -0.659180 0.411682 1441833035 0.562256 0.282471 -0.659180 0.411682 1441833035 0.562256 0.282471 -0.659180 0.411682 1441833035 0.562256 0.282471 -0.659180 0.411682 1441833035 0.562256 0.282471 -0.659180 0.411682 1441833035 0.560852 0.290710 -0.653259 0.417358 1441833035 0.560852 0.290710 -0.653259 0.417358 1441833035 0.560852 0.290710 -0.653259 0.417358 1441833035 0.560852 0.290710 -0.653259 0.417358 1441833035 0.560852 0.290710 -0.653259 0.417358 1441833035 0.560852 0.290710 -0.653259 0.417358 1441833035 0.556213 0.299500 -0.649353 0.423340 1441833035 0.556213 0.299500 -0.649353 0.423340 1441833035 0.556213 0.299500 -0.649353 0.423340 1441833035 0.556213 0.299500 -0.649353 0.423340 1441833035 0.556213 0.299500 -0.649353 0.423340 1441833035 0.556213 0.299500 -0.649353 0.423340 1441833035 0.556213 0.299500 -0.649353 0.423340 1441833035 0.551514 0.304199 -0.650269 0.424744 1441833035 0.551514 0.304199 -0.650269 0.424744 1441833035 0.551514 0.304199 -0.650269 0.424744 1441833035 0.551514 0.304199 -0.650269 0.424744 1441833035 0.551514 0.304199 -0.650269 0.424744 1441833035 0.551514 0.304199 -0.650269 0.424744 1441833035 0.547974 0.307556 -0.651123 0.425598 1441833035 0.547974 0.307556 -0.651123 0.425598 1441833035 0.547974 0.307556 -0.651123 0.425598 1441833035 0.547974 0.307556 -0.651123 0.425598 1441833035 0.547974 0.307556 -0.651123 0.425598 1441833035 0.547974 0.307556 -0.651123 0.425598 1441833035 0.544434 0.314331 -0.647644 0.430481 1441833035 0.544434 0.314331 -0.647644 0.430481 1441833035 0.544434 0.314331 -0.647644 0.430481 1441833035 0.544434 0.314331 -0.647644 0.430481 1441833036 0.544434 0.314331 -0.647644 0.430481 1441833036 0.544434 0.314331 -0.647644 0.430481 1441833036 0.544006 0.319519 -0.643921 0.432800 1441833036 0.544006 0.319519 -0.643921 0.432800 1441833036 0.544006 0.319519 -0.643921 0.432800 1441833036 0.544006 0.319519 -0.643921 0.432800 1441833036 0.544006 0.319519 -0.643921 0.432800 1441833036 0.544006 0.319519 -0.643921 0.432800 1441833036 0.544006 0.319519 -0.643921 0.432800 1441833036 0.546204 0.320740 -0.642029 0.431885 1441833036 0.546204 0.320740 -0.642029 0.431885 1441833036 0.546204 0.320740 -0.642029 0.431885 1441833036 0.546204 0.320740 -0.642029 0.431885 1441833036 0.546204 0.320740 -0.642029 0.431885 1441833036 0.546204 0.320740 -0.642029 0.431885 1441833036 0.546265 0.324951 -0.639038 0.433167 1441833036 0.546265 0.324951 -0.639038 0.433167 1441833036 0.546265 0.324951 -0.639038 0.433167 1441833036 0.546265 0.324951 -0.639038 0.433167 1441833036 0.546265 0.324951 -0.639038 0.433167 1441833036 0.546265 0.324951 -0.639038 0.433167 1441833036 0.546143 0.330627 -0.635193 0.434631 1441833036 0.546143 0.330627 -0.635193 0.434631 1441833036 0.546143 0.330627 -0.635193 0.434631 1441833036 0.546143 0.330627 -0.635193 0.434631 1441833036 0.546143 0.330627 -0.635193 0.434631 1441833036 0.546143 0.330627 -0.635193 0.434631 1441833036 0.546143 0.330627 -0.635193 0.434631 1441833036 0.542542 0.338135 -0.630371 0.440247 1441833036 0.542542 0.338135 -0.630371 0.440247 1441833036 0.542542 0.338135 -0.630371 0.440247 1441833036 0.542542 0.338135 -0.630371 0.440247 1441833036 0.542542 0.338135 -0.630371 0.440247 1441833036 0.542542 0.338135 -0.630371 0.440247 1441833036 0.534912 0.348022 -0.626892 0.446899 1441833036 0.534912 0.348022 -0.626892 0.446899 1441833036 0.534912 0.348022 -0.626892 0.446899 1441833036 0.534912 0.348022 -0.626892 0.446899 1441833036 0.534912 0.348022 -0.626892 0.446899 1441833036 0.534912 0.348022 -0.626892 0.446899 1441833036 0.530151 0.349792 -0.631714 0.444397 1441833036 0.530151 0.349792 -0.631714 0.444397 1441833036 0.530151 0.349792 -0.631714 0.444397 1441833036 0.530151 0.349792 -0.631714 0.444397 1441833036 0.530151 0.349792 -0.631714 0.444397 1441833036 0.530151 0.349792 -0.631714 0.444397 1441833036 0.524658 0.348206 -0.635620 0.446655 1441833036 0.524658 0.348206 -0.635620 0.446655 1441833036 0.524658 0.348206 -0.635620 0.446655 1441833036 0.524658 0.348206 -0.635620 0.446655 1441833036 0.524658 0.348206 -0.635620 0.446655 1441833036 0.524658 0.348206 -0.635620 0.446655 1441833036 0.524658 0.348206 -0.635620 0.446655 1441833036 0.519470 0.353760 -0.633362 0.451477 1441833036 0.519470 0.353760 -0.633362 0.451477 1441833036 0.519470 0.353760 -0.633362 0.451477 1441833036 0.519470 0.353760 -0.633362 0.451477 1441833036 0.519470 0.353760 -0.633362 0.451477 1441833036 0.519470 0.353760 -0.633362 0.451477 1441833036 0.516235 0.357422 -0.631653 0.454651 1441833036 0.516235 0.357422 -0.631653 0.454651 1441833036 0.516235 0.357422 -0.631653 0.454651 1441833036 0.516235 0.357422 -0.631653 0.454651 1441833036 0.516235 0.357422 -0.631653 0.454651 1441833036 0.516235 0.357422 -0.631653 0.454651 1441833036 0.518616 0.356873 -0.631592 0.452515 1441833036 0.518616 0.356873 -0.631592 0.452515 1441833036 0.518616 0.356873 -0.631592 0.452515 1441833036 0.518616 0.356873 -0.631592 0.452515 1441833036 0.518616 0.356873 -0.631592 0.452515 1441833036 0.518616 0.356873 -0.631592 0.452515 1441833036 0.522827 0.353394 -0.633118 0.448242 1441833036 0.522827 0.353394 -0.633118 0.448242 1441833036 0.522827 0.353394 -0.633118 0.448242 1441833036 0.522827 0.353394 -0.633118 0.448242 1441833036 0.522827 0.353394 -0.633118 0.448242 1441833036 0.522827 0.353394 -0.633118 0.448242 1441833036 0.522827 0.353394 -0.633118 0.448242 1441833036 0.529907 0.347900 -0.635498 0.440796 1441833036 0.529907 0.347900 -0.635498 0.440796 1441833036 0.529907 0.347900 -0.635498 0.440796 1441833036 0.529907 0.347900 -0.635498 0.440796 1441833036 0.529907 0.347900 -0.635498 0.440796 1441833036 0.529907 0.347900 -0.635498 0.440796 1441833036 0.535217 0.340698 -0.638977 0.434875 1441833036 0.535217 0.340698 -0.638977 0.434875 1441833036 0.535217 0.340698 -0.638977 0.434875 1441833036 0.535217 0.340698 -0.638977 0.434875 1441833036 0.535217 0.340698 -0.638977 0.434875 1441833036 0.535217 0.340698 -0.638977 0.434875 1441833036 0.535217 0.340698 -0.638977 0.434875 1441833036 0.538391 0.332764 -0.644104 0.429504 1441833036 0.538391 0.332764 -0.644104 0.429504 1441833036 0.538391 0.332764 -0.644104 0.429504 1441833036 0.538391 0.332764 -0.644104 0.429504 1441833036 0.538391 0.332764 -0.644104 0.429504 1441833036 0.538391 0.332764 -0.644104 0.429504 1441833036 0.539368 0.319824 -0.655334 0.421021 1441833036 0.539368 0.319824 -0.655334 0.421021 1441833036 0.539368 0.319824 -0.655334 0.421021 1441833036 0.539368 0.319824 -0.655334 0.421021 1441833036 0.539368 0.319824 -0.655334 0.421021 1441833036 0.539368 0.319824 -0.655334 0.421021 1441833036 0.530457 0.309814 -0.666138 0.422974 1441833036 0.530457 0.309814 -0.666138 0.422974 1441833036 0.530457 0.309814 -0.666138 0.422974 1441833036 0.530457 0.309814 -0.666138 0.422974 1441833036 0.530457 0.309814 -0.666138 0.422974 1441833036 0.530457 0.309814 -0.666138 0.422974 1441833036 0.517212 0.311218 -0.665466 0.438965 1441833036 0.517212 0.311218 -0.665466 0.438965 1441833036 0.517212 0.311218 -0.665466 0.438965 1441833036 0.517212 0.311218 -0.665466 0.438965 1441833036 0.517212 0.311218 -0.665466 0.438965 1441833037 0.517212 0.311218 -0.665466 0.438965 1441833037 0.517212 0.311218 -0.665466 0.438965 1441833037 0.513855 0.312256 -0.664246 0.444031 1441833037 0.513855 0.312256 -0.664246 0.444031 1441833037 0.513855 0.312256 -0.664246 0.444031 1441833037 0.513855 0.312256 -0.664246 0.444031 1441833037 0.513855 0.312256 -0.664246 0.444031 1441833037 0.513855 0.312256 -0.664246 0.444031 1441833037 0.516663 0.311646 -0.662720 0.443481 1441833037 0.516663 0.311646 -0.662720 0.443481 1441833037 0.516663 0.311646 -0.662720 0.443481 1441833037 0.516663 0.311646 -0.662720 0.443481 1441833037 0.516663 0.311646 -0.662720 0.443481 1441833037 0.516663 0.311646 -0.662720 0.443481 1441833037 0.518860 0.317078 -0.655823 0.447327 1441833037 0.518860 0.317078 -0.655823 0.447327 1441833037 0.518860 0.317078 -0.655823 0.447327 1441833037 0.518860 0.317078 -0.655823 0.447327 1441833037 0.518860 0.317078 -0.655823 0.447327 1441833037 0.518860 0.317078 -0.655823 0.447327 1441833037 0.521362 0.322205 -0.650085 0.449158 1441833037 0.521362 0.322205 -0.650085 0.449158 1441833037 0.521362 0.322205 -0.650085 0.449158 1441833037 0.521362 0.322205 -0.650085 0.449158 1441833037 0.521362 0.322205 -0.650085 0.449158 1441833037 0.521362 0.322205 -0.650085 0.449158 1441833037 0.521362 0.322205 -0.650085 0.449158 1441833037 0.521118 0.321533 -0.651367 0.448120 1441833037 0.521118 0.321533 -0.651367 0.448120 1441833037 0.521118 0.321533 -0.651367 0.448120 1441833037 0.521118 0.321533 -0.651367 0.448120 1441833037 0.521118 0.321533 -0.651367 0.448120 1441833037 0.521118 0.321533 -0.651367 0.448120 1441833037 0.521179 0.318787 -0.654175 0.445862 1441833037 0.521179 0.318787 -0.654175 0.445862 1441833037 0.521179 0.318787 -0.654175 0.445862 1441833037 0.521179 0.318787 -0.654175 0.445862 1441833037 0.521179 0.318787 -0.654175 0.445862 1441833037 0.521179 0.318787 -0.654175 0.445862 1441833037 0.518372 0.321838 -0.652527 0.449341 1441833037 0.518372 0.321838 -0.652527 0.449341 1441833037 0.518372 0.321838 -0.652527 0.449341 1441833037 0.518372 0.321838 -0.652527 0.449341 1441833037 0.518372 0.321838 -0.652527 0.449341 1441833037 0.518372 0.321838 -0.652527 0.449341 1441833037 0.515137 0.328308 -0.647827 0.455139 1441833037 0.515137 0.328308 -0.647827 0.455139 1441833037 0.515137 0.328308 -0.647827 0.455139 1441833037 0.515137 0.328308 -0.647827 0.455139 1441833037 0.515137 0.328308 -0.647827 0.455139 1441833037 0.515137 0.328308 -0.647827 0.455139 1441833037 0.515381 0.333923 -0.643372 0.457092 1441833037 0.515381 0.333923 -0.643372 0.457092 1441833037 0.515381 0.333923 -0.643372 0.457092 1441833037 0.515381 0.333923 -0.643372 0.457092 1441833037 0.518677 0.339233 -0.639160 0.455322 1441833037 0.518677 0.339233 -0.639160 0.455322 1441833037 0.518677 0.339233 -0.639160 0.455322 1441833037 0.518677 0.339233 -0.639160 0.455322 1441833037 0.518677 0.339233 -0.639160 0.455322 1441833037 0.518677 0.339233 -0.639160 0.455322 1441833037 0.518677 0.339233 -0.639160 0.455322 1441833037 0.525024 0.344482 -0.633789 0.451538 1441833037 0.525024 0.344482 -0.633789 0.451538 1441833037 0.525024 0.344482 -0.633789 0.451538 1441833037 0.525024 0.344482 -0.633789 0.451538 1441833037 0.525024 0.344482 -0.633789 0.451538 1441833037 0.525024 0.344482 -0.633789 0.451538 1441833037 0.526489 0.354187 -0.625977 0.453247 1441833037 0.526489 0.354187 -0.625977 0.453247 1441833037 0.526489 0.354187 -0.625977 0.453247 1441833037 0.526489 0.354187 -0.625977 0.453247 1441833037 0.526489 0.354187 -0.625977 0.453247 1441833037 0.526489 0.354187 -0.625977 0.453247 1441833037 0.526489 0.354187 -0.625977 0.453247 1441833037 0.524170 0.359131 -0.623718 0.455200 1441833037 0.524170 0.359131 -0.623718 0.455200 1441833037 0.524170 0.359131 -0.623718 0.455200 1441833037 0.524170 0.359131 -0.623718 0.455200 1441833037 0.524170 0.359131 -0.623718 0.455200 1441833037 0.524170 0.359131 -0.623718 0.455200 1441833037 0.525146 0.356873 -0.626099 0.452576 1441833037 0.525146 0.356873 -0.626099 0.452576 1441833037 0.525146 0.356873 -0.626099 0.452576 1441833037 0.525146 0.356873 -0.626099 0.452576 1441833037 0.525146 0.356873 -0.626099 0.452576 1441833037 0.525146 0.356873 -0.626099 0.452576 1441833037 0.525146 0.356873 -0.626099 0.452576 1441833037 0.524780 0.353149 -0.627014 0.454590 1441833037 0.524780 0.353149 -0.627014 0.454590 1441833037 0.524780 0.353149 -0.627014 0.454590 1441833037 0.524780 0.353149 -0.627014 0.454590 1441833037 0.524780 0.353149 -0.627014 0.454590 1441833037 0.524780 0.353149 -0.627014 0.454590 1441833037 0.516785 0.359314 -0.621399 0.466492 1441833037 0.516785 0.359314 -0.621399 0.466492 1441833037 0.516785 0.359314 -0.621399 0.466492 1441833037 0.516785 0.359314 -0.621399 0.466492 1441833037 0.516785 0.359314 -0.621399 0.466492 1441833037 0.516785 0.359314 -0.621399 0.466492 1441833037 0.516968 0.366394 -0.617371 0.466187 1441833037 0.516968 0.366394 -0.617371 0.466187 1441833037 0.516968 0.366394 -0.617371 0.466187 1441833037 0.516968 0.366394 -0.617371 0.466187 1441833037 0.516968 0.366394 -0.617371 0.466187 1441833037 0.516968 0.366394 -0.617371 0.466187 1441833037 0.520630 0.361816 -0.620178 0.461914 1441833037 0.520630 0.361816 -0.620178 0.461914 1441833037 0.520630 0.361816 -0.620178 0.461914 1441833037 0.520630 0.361816 -0.620178 0.461914 1441833037 0.520630 0.361816 -0.620178 0.461914 1441833037 0.520630 0.361816 -0.620178 0.461914 1441833037 0.520630 0.361816 -0.620178 0.461914 1441833038 0.524109 0.359863 -0.620972 0.458435 1441833038 0.524109 0.359863 -0.620972 0.458435 1441833038 0.524109 0.359863 -0.620972 0.458435 1441833038 0.524109 0.359863 -0.620972 0.458435 1441833038 0.524109 0.359863 -0.620972 0.458435 1441833038 0.524109 0.359863 -0.620972 0.458435 1441833038 0.525513 0.359436 -0.622498 0.455078 1441833038 0.525513 0.359436 -0.622498 0.455078 1441833038 0.525513 0.359436 -0.622498 0.455078 1441833038 0.525513 0.359436 -0.622498 0.455078 1441833038 0.525513 0.359436 -0.622498 0.455078 1441833038 0.525513 0.359436 -0.622498 0.455078 1441833038 0.525513 0.359436 -0.622498 0.455078 1441833038 0.523193 0.355774 -0.628601 0.452209 1441833038 0.523193 0.355774 -0.628601 0.452209 1441833038 0.523193 0.355774 -0.628601 0.452209 1441833038 0.523193 0.355774 -0.628601 0.452209 1441833038 0.523193 0.355774 -0.628601 0.452209 1441833038 0.523193 0.355774 -0.628601 0.452209 1441833038 0.522400 0.347107 -0.637756 0.447021 1441833038 0.522400 0.347107 -0.637756 0.447021 1441833038 0.522400 0.347107 -0.637756 0.447021 1441833038 0.522400 0.347107 -0.637756 0.447021 1441833038 0.522400 0.347107 -0.637756 0.447021 1441833038 0.522400 0.347107 -0.637756 0.447021 1441833038 0.525635 0.331848 -0.648926 0.438660 1441833038 0.525635 0.331848 -0.648926 0.438660 1441833038 0.525635 0.331848 -0.648926 0.438660 1441833038 0.525635 0.331848 -0.648926 0.438660 1441833038 0.525635 0.331848 -0.648926 0.438660 1441833038 0.525635 0.331848 -0.648926 0.438660 1441833038 0.533142 0.315430 -0.656006 0.431152 1441833038 0.533142 0.315430 -0.656006 0.431152 1441833038 0.533142 0.315430 -0.656006 0.431152 1441833038 0.533142 0.315430 -0.656006 0.431152 1441833038 0.533142 0.315430 -0.656006 0.431152 1441833038 0.533142 0.315430 -0.656006 0.431152 1441833038 0.533142 0.315430 -0.656006 0.431152 1441833038 0.539429 0.302734 -0.657959 0.429504 1441833038 0.539429 0.302734 -0.657959 0.429504 1441833038 0.539429 0.302734 -0.657959 0.429504 1441833038 0.539429 0.302734 -0.657959 0.429504 1441833038 0.539429 0.302734 -0.657959 0.429504 1441833038 0.539429 0.302734 -0.657959 0.429504 1441833038 0.542664 0.293030 -0.658264 0.431641 1441833038 0.542664 0.293030 -0.658264 0.431641 1441833038 0.542664 0.293030 -0.658264 0.431641 1441833038 0.542664 0.293030 -0.658264 0.431641 1441833038 0.542664 0.293030 -0.658264 0.431641 1441833038 0.542664 0.293030 -0.658264 0.431641 1441833038 0.542664 0.293030 -0.658264 0.431641 1441833038 0.549255 0.290344 -0.654968 0.430115 1441833038 0.549255 0.290344 -0.654968 0.430115 1441833038 0.549255 0.290344 -0.654968 0.430115 1441833038 0.549255 0.290344 -0.654968 0.430115 1441833038 0.549255 0.290344 -0.654968 0.430115 1441833038 0.549255 0.290344 -0.654968 0.430115 1441833038 0.556091 0.290222 -0.648682 0.430908 1441833038 0.556091 0.290222 -0.648682 0.430908 1441833038 0.556091 0.290222 -0.648682 0.430908 1441833038 0.556091 0.290222 -0.648682 0.430908 1441833038 0.556091 0.290222 -0.648682 0.430908 1441833038 0.556091 0.290222 -0.648682 0.430908 1441833038 0.556091 0.290222 -0.648682 0.430908 1441833038 0.563171 0.288574 -0.645508 0.427612 1441833038 0.563171 0.288574 -0.645508 0.427612 1441833038 0.563171 0.288574 -0.645508 0.427612 1441833038 0.563171 0.288574 -0.645508 0.427612 1441833038 0.563171 0.288574 -0.645508 0.427612 1441833038 0.563171 0.288574 -0.645508 0.427612 1441833038 0.563171 0.288574 -0.645508 0.427612 1441833038 0.570313 0.285767 -0.644897 0.420837 1441833038 0.570313 0.285767 -0.644897 0.420837 1441833038 0.570313 0.285767 -0.644897 0.420837 1441833038 0.570313 0.285767 -0.644897 0.420837 1441833038 0.570313 0.285767 -0.644897 0.420837 1441833038 0.570313 0.285767 -0.644897 0.420837 1441833038 0.578613 0.283936 -0.643127 0.413452 1441833038 0.578613 0.283936 -0.643127 0.413452 1441833038 0.578613 0.283936 -0.643127 0.413452 1441833038 0.578613 0.283936 -0.643127 0.413452 1441833038 0.578613 0.283936 -0.643127 0.413452 1441833038 0.578613 0.283936 -0.643127 0.413452 1441833038 0.577393 0.287476 -0.641907 0.414612 1441833038 0.577393 0.287476 -0.641907 0.414612 1441833038 0.577393 0.287476 -0.641907 0.414612 1441833038 0.577393 0.287476 -0.641907 0.414612 1441833038 0.577393 0.287476 -0.641907 0.414612 1441833038 0.577393 0.287476 -0.641907 0.414612 1441833038 0.568848 0.299316 -0.639771 0.421326 1441833038 0.568848 0.299316 -0.639771 0.421326 1441833038 0.568848 0.299316 -0.639771 0.421326 1441833038 0.568848 0.299316 -0.639771 0.421326 1441833038 0.568848 0.299316 -0.639771 0.421326 1441833038 0.568848 0.299316 -0.639771 0.421326 1441833038 0.568848 0.299316 -0.639771 0.421326 1441833038 0.564453 0.305847 -0.639709 0.422546 1441833038 0.564453 0.305847 -0.639709 0.422546 1441833038 0.564453 0.305847 -0.639709 0.422546 1441833038 0.564453 0.305847 -0.639709 0.422546 1441833038 0.564453 0.305847 -0.639709 0.422546 1441833038 0.564453 0.305847 -0.639709 0.422546 1441833038 0.561401 0.308533 -0.640747 0.423157 1441833038 0.561401 0.308533 -0.640747 0.423157 1441833038 0.561401 0.308533 -0.640747 0.423157 1441833038 0.561401 0.308533 -0.640747 0.423157 1441833038 0.561401 0.308533 -0.640747 0.423157 1441833038 0.561401 0.308533 -0.640747 0.423157 1441833038 0.556519 0.318359 -0.635498 0.430176 1441833038 0.556519 0.318359 -0.635498 0.430176 1441833038 0.556519 0.318359 -0.635498 0.430176 1441833038 0.556519 0.318359 -0.635498 0.430176 1441833038 0.556519 0.318359 -0.635498 0.430176 1441833038 0.556519 0.318359 -0.635498 0.430176 1441833039 0.554260 0.331116 -0.626465 0.436646 1441833039 0.554260 0.331116 -0.626465 0.436646 1441833039 0.554260 0.331116 -0.626465 0.436646 1441833039 0.554260 0.331116 -0.626465 0.436646 1441833039 0.554260 0.331116 -0.626465 0.436646 1441833039 0.554260 0.331116 -0.626465 0.436646 1441833039 0.548035 0.342163 -0.621277 0.443298 1441833039 0.548035 0.342163 -0.621277 0.443298 1441833039 0.548035 0.342163 -0.621277 0.443298 1441833039 0.548035 0.342163 -0.621277 0.443298 1441833039 0.548035 0.342163 -0.621277 0.443298 1441833039 0.548035 0.342163 -0.621277 0.443298 1441833039 0.542847 0.346191 -0.621948 0.445679 1441833039 0.542847 0.346191 -0.621948 0.445679 1441833039 0.542847 0.346191 -0.621948 0.445679 1441833039 0.542847 0.346191 -0.621948 0.445679 1441833039 0.542847 0.346191 -0.621948 0.445679 1441833039 0.542847 0.346191 -0.621948 0.445679 1441833039 0.542847 0.346191 -0.621948 0.445679 1441833039 0.543030 0.344055 -0.625366 0.442322 1441833039 0.543030 0.344055 -0.625366 0.442322 1441833039 0.543030 0.344055 -0.625366 0.442322 1441833039 0.543030 0.344055 -0.625366 0.442322 1441833039 0.543030 0.344055 -0.625366 0.442322 1441833039 0.543030 0.344055 -0.625366 0.442322 1441833039 0.539551 0.340088 -0.626953 0.447327 1441833039 0.539551 0.340088 -0.626953 0.447327 1441833039 0.539551 0.340088 -0.626953 0.447327 1441833039 0.539551 0.340088 -0.626953 0.447327 1441833039 0.539551 0.340088 -0.626953 0.447327 1441833039 0.539551 0.340088 -0.626953 0.447327 1441833039 0.539551 0.340088 -0.626953 0.447327 1441833039 0.529602 0.349792 -0.620667 0.460266 1441833039 0.529602 0.349792 -0.620667 0.460266 1441833039 0.529602 0.349792 -0.620667 0.460266 1441833039 0.529602 0.349792 -0.620667 0.460266 1441833039 0.529602 0.349792 -0.620667 0.460266 1441833039 0.529602 0.349792 -0.620667 0.460266 1441833039 0.526611 0.356934 -0.618530 0.461121 1441833039 0.526611 0.356934 -0.618530 0.461121 1441833039 0.526611 0.356934 -0.618530 0.461121 1441833039 0.526611 0.356934 -0.618530 0.461121 1441833039 0.526611 0.356934 -0.618530 0.461121 1441833039 0.526611 0.356934 -0.618530 0.461121 1441833039 0.526611 0.356934 -0.618530 0.461121 1441833039 0.524170 0.357361 -0.620239 0.461243 1441833039 0.524170 0.357361 -0.620239 0.461243 1441833039 0.524170 0.357361 -0.620239 0.461243 1441833039 0.524170 0.357361 -0.620239 0.461243 1441833039 0.524170 0.357361 -0.620239 0.461243 1441833039 0.524170 0.357361 -0.620239 0.461243 1441833039 0.525940 0.357910 -0.621399 0.457336 1441833039 0.525940 0.357910 -0.621399 0.457336 1441833039 0.525940 0.357910 -0.621399 0.457336 1441833039 0.525940 0.357910 -0.621399 0.457336 1441833039 0.525940 0.357910 -0.621399 0.457336 1441833039 0.525940 0.357910 -0.621399 0.457336 1441833039 0.527893 0.355652 -0.625671 0.450928 1441833039 0.527893 0.355652 -0.625671 0.450928 1441833039 0.527893 0.355652 -0.625671 0.450928 1441833039 0.527893 0.355652 -0.625671 0.450928 1441833039 0.527893 0.355652 -0.625671 0.450928 1441833039 0.527893 0.355652 -0.625671 0.450928 1441833039 0.527893 0.355652 -0.625671 0.450928 1441833039 0.526428 0.354004 -0.632019 0.445068 1441833039 0.526428 0.354004 -0.632019 0.445068 1441833039 0.526428 0.354004 -0.632019 0.445068 1441833039 0.526428 0.354004 -0.632019 0.445068 1441833039 0.526428 0.354004 -0.632019 0.445068 1441833039 0.529907 0.342957 -0.642517 0.434387 1441833039 0.529907 0.342957 -0.642517 0.434387 1441833039 0.529907 0.342957 -0.642517 0.434387 1441833039 0.529907 0.342957 -0.642517 0.434387 1441833039 0.529907 0.342957 -0.642517 0.434387 1441833039 0.529907 0.342957 -0.642517 0.434387 1441833039 0.534180 0.327820 -0.652100 0.426514 1441833039 0.534180 0.327820 -0.652100 0.426514 1441833039 0.534180 0.327820 -0.652100 0.426514 1441833039 0.534180 0.327820 -0.652100 0.426514 1441833039 0.534180 0.327820 -0.652100 0.426514 1441833039 0.534180 0.327820 -0.652100 0.426514 1441833039 0.540588 0.313538 -0.656372 0.422607 1441833039 0.540588 0.313538 -0.656372 0.422607 1441833039 0.540588 0.313538 -0.656372 0.422607 1441833039 0.540588 0.313538 -0.656372 0.422607 1441833039 0.540588 0.313538 -0.656372 0.422607 1441833039 0.540588 0.313538 -0.656372 0.422607 1441833039 0.549561 0.303467 -0.654419 0.421387 1441833039 0.549561 0.303467 -0.654419 0.421387 1441833039 0.549561 0.303467 -0.654419 0.421387 1441833039 0.549561 0.303467 -0.654419 0.421387 1441833039 0.549561 0.303467 -0.654419 0.421387 1441833039 0.549561 0.303467 -0.654419 0.421387 1441833039 0.554993 0.298279 -0.648865 0.426514 1441833039 0.554993 0.298279 -0.648865 0.426514 1441833039 0.554993 0.298279 -0.648865 0.426514 1441833039 0.554993 0.298279 -0.648865 0.426514 1441833039 0.554993 0.298279 -0.648865 0.426514 1441833039 0.554993 0.298279 -0.648865 0.426514 1441833039 0.554993 0.298279 -0.648865 0.426514 1441833039 0.559998 0.298157 -0.642883 0.429138 1441833039 0.559998 0.298157 -0.642883 0.429138 1441833039 0.559998 0.298157 -0.642883 0.429138 1441833039 0.559998 0.298157 -0.642883 0.429138 1441833039 0.559998 0.298157 -0.642883 0.429138 1441833039 0.559998 0.298157 -0.642883 0.429138 1441833039 0.565369 0.297302 -0.638611 0.429138 1441833039 0.565369 0.297302 -0.638611 0.429138 1441833039 0.565369 0.297302 -0.638611 0.429138 1441833039 0.565369 0.297302 -0.638611 0.429138 1441833039 0.565369 0.297302 -0.638611 0.429138 1441833039 0.565369 0.297302 -0.638611 0.429138 1441833039 0.565369 0.297302 -0.638611 0.429138 1441833039 0.568909 0.296509 -0.636536 0.428040 1441833040 0.568909 0.296509 -0.636536 0.428040 1441833040 0.568909 0.296509 -0.636536 0.428040 1441833040 0.568909 0.296509 -0.636536 0.428040 1441833040 0.568909 0.296509 -0.636536 0.428040 1441833040 0.568909 0.296509 -0.636536 0.428040 1441833040 0.567871 0.300598 -0.634705 0.429321 1441833040 0.567871 0.300598 -0.634705 0.429321 1441833040 0.567871 0.300598 -0.634705 0.429321 1441833040 0.567871 0.300598 -0.634705 0.429321 1441833040 0.567871 0.300598 -0.634705 0.429321 1441833040 0.567871 0.300598 -0.634705 0.429321 1441833040 0.567566 0.305725 -0.633179 0.428345 1441833040 0.567566 0.305725 -0.633179 0.428345 1441833040 0.567566 0.305725 -0.633179 0.428345 1441833040 0.567566 0.305725 -0.633179 0.428345 1441833040 0.567566 0.305725 -0.633179 0.428345 1441833040 0.567566 0.305725 -0.633179 0.428345 1441833040 0.566711 0.309204 -0.633911 0.425903 1441833040 0.566711 0.309204 -0.633911 0.425903 1441833040 0.566711 0.309204 -0.633911 0.425903 1441833040 0.566711 0.309204 -0.633911 0.425903 1441833040 0.566711 0.309204 -0.633911 0.425903 1441833040 0.566711 0.309204 -0.633911 0.425903 1441833040 0.566711 0.309204 -0.633911 0.425903 1441833040 0.564331 0.313660 -0.633972 0.425598 1441833040 0.564331 0.313660 -0.633972 0.425598 1441833040 0.564331 0.313660 -0.633972 0.425598 1441833040 0.564331 0.313660 -0.633972 0.425598 1441833040 0.564331 0.313660 -0.633972 0.425598 1441833040 0.564331 0.313660 -0.633972 0.425598 1441833040 0.564331 0.313660 -0.633972 0.425598 1441833040 0.561523 0.319763 -0.631775 0.428101 1441833040 0.561523 0.319763 -0.631775 0.428101 1441833040 0.561523 0.319763 -0.631775 0.428101 1441833040 0.561523 0.319763 -0.631775 0.428101 1441833040 0.561523 0.319763 -0.631775 0.428101 1441833040 0.561523 0.319763 -0.631775 0.428101 1441833040 0.553772 0.328918 -0.627991 0.436646 1441833040 0.553772 0.328918 -0.627991 0.436646 1441833040 0.553772 0.328918 -0.627991 0.436646 1441833040 0.553772 0.328918 -0.627991 0.436646 1441833040 0.553772 0.328918 -0.627991 0.436646 1441833040 0.553772 0.328918 -0.627991 0.436646 1441833040 0.553772 0.328918 -0.627991 0.436646 1441833040 0.539001 0.341980 -0.623901 0.450806 1441833040 0.539001 0.341980 -0.623901 0.450806 1441833040 0.539001 0.341980 -0.623901 0.450806 1441833040 0.539001 0.341980 -0.623901 0.450806 1441833040 0.539001 0.341980 -0.623901 0.450806 1441833040 0.539001 0.341980 -0.623901 0.450806 1441833040 0.529541 0.350098 -0.624695 0.454651 1441833040 0.529541 0.350098 -0.624695 0.454651 1441833040 0.529541 0.350098 -0.624695 0.454651 1441833040 0.529541 0.350098 -0.624695 0.454651 1441833040 0.529541 0.350098 -0.624695 0.454651 1441833040 0.529541 0.350098 -0.624695 0.454651 1441833040 0.529541 0.350098 -0.624695 0.454651 1441833040 0.529968 0.343994 -0.631409 0.449524 1441833040 0.529968 0.343994 -0.631409 0.449524 1441833040 0.529968 0.343994 -0.631409 0.449524 1441833040 0.529968 0.343994 -0.631409 0.449524 1441833040 0.529968 0.343994 -0.631409 0.449524 1441833040 0.529968 0.343994 -0.631409 0.449524 1441833040 0.528442 0.335205 -0.634216 0.453979 1441833040 0.528442 0.335205 -0.634216 0.453979 1441833040 0.528442 0.335205 -0.634216 0.453979 1441833040 0.528442 0.335205 -0.634216 0.453979 1441833040 0.528442 0.335205 -0.634216 0.453979 1441833040 0.528442 0.335205 -0.634216 0.453979 1441833040 0.528442 0.335205 -0.634216 0.453979 1441833040 0.510742 0.345764 -0.627441 0.475281 1441833040 0.510742 0.345764 -0.627441 0.475281 1441833040 0.510742 0.345764 -0.627441 0.475281 1441833040 0.510742 0.345764 -0.627441 0.475281 1441833040 0.510742 0.345764 -0.627441 0.475281 1441833040 0.510742 0.345764 -0.627441 0.475281 1441833040 0.505615 0.361755 -0.621338 0.476807 1441833040 0.505615 0.361755 -0.621338 0.476807 1441833040 0.505615 0.361755 -0.621338 0.476807 1441833040 0.505615 0.361755 -0.621338 0.476807 1441833040 0.505615 0.361755 -0.621338 0.476807 1441833040 0.505615 0.361755 -0.621338 0.476807 1441833040 0.510254 0.353455 -0.629761 0.466980 1441833040 0.510254 0.353455 -0.629761 0.466980 1441833040 0.510254 0.353455 -0.629761 0.466980 1441833040 0.510254 0.353455 -0.629761 0.466980 1441833040 0.510254 0.353455 -0.629761 0.466980 1441833040 0.510254 0.353455 -0.629761 0.466980 1441833040 0.510254 0.353455 -0.629761 0.466980 1441833040 0.517334 0.344177 -0.634583 0.459595 1441833040 0.517334 0.344177 -0.634583 0.459595 1441833040 0.517334 0.344177 -0.634583 0.459595 1441833040 0.517334 0.344177 -0.634583 0.459595 1441833040 0.517334 0.344177 -0.634583 0.459595 1441833040 0.517334 0.344177 -0.634583 0.459595 1441833040 0.520935 0.343933 -0.633911 0.456543 1441833040 0.520935 0.343933 -0.633911 0.456543 1441833040 0.520935 0.343933 -0.633911 0.456543 1441833040 0.520935 0.343933 -0.633911 0.456543 1441833040 0.520935 0.343933 -0.633911 0.456543 1441833040 0.520935 0.343933 -0.633911 0.456543 1441833040 0.525208 0.341980 -0.633423 0.453796 1441833040 0.525208 0.341980 -0.633423 0.453796 1441833040 0.525208 0.341980 -0.633423 0.453796 1441833040 0.525208 0.341980 -0.633423 0.453796 1441833040 0.525208 0.341980 -0.633423 0.453796 1441833040 0.525208 0.341980 -0.633423 0.453796 1441833040 0.525208 0.341980 -0.633423 0.453796 1441833040 0.535034 0.330017 -0.637268 0.445679 1441833040 0.535034 0.330017 -0.637268 0.445679 1441833040 0.535034 0.330017 -0.637268 0.445679 1441833040 0.535034 0.330017 -0.637268 0.445679 1441833040 0.535034 0.330017 -0.637268 0.445679 1441833040 0.535034 0.330017 -0.637268 0.445679 1441833040 0.544189 0.316528 -0.641968 0.437622 1441833040 
0.603394 0.256531 -0.597778 0.461182 1441833045 0.603394 0.256531 -0.597778 0.461182 1441833045 0.603394 0.256531 -0.597778 0.461182 1441833045 0.603394 0.256531 -0.597778 0.461182 1441833045 0.603394 0.256531 -0.597778 0.461182 1441833045 0.703796 0.224365 -0.493225 0.459412 1441833045 0.703796 0.224365 -0.493225 0.459412 1441833045 0.703796 0.224365 -0.493225 0.459412 1441833045 0.703796 0.224365 -0.493225 0.459412 1441833045 0.703796 0.224365 -0.493225 0.459412 1441833045 0.703796 0.224365 -0.493225 0.459412 1441833045 0.818481 0.136353 -0.388916 0.400208 1441833045 0.818481 0.136353 -0.388916 0.400208 1441833045 0.818481 0.136353 -0.388916 0.400208 1441833045 0.818481 0.136353 -0.388916 0.400208 1441833045 0.818481 0.136353 -0.388916 0.400208 1441833045 0.818481 0.136353 -0.388916 0.400208 1441833045 0.818481 0.136353 -0.388916 0.400208 1441833045 0.892212 -0.011108 -0.311035 0.327209 1441833045 0.892212 -0.011108 -0.311035 0.327209 1441833045 0.892212 -0.011108 -0.311035 0.327209 1441833045 0.892212 -0.011108 -0.311035 0.327209 1441833045 0.892212 -0.011108 -0.311035 0.327209 1441833045 0.892212 -0.011108 -0.311035 0.327209 1441833045 0.907532 -0.112183 -0.261475 0.308899 1441833045 0.907532 -0.112183 -0.261475 0.308899 1441833045 0.907532 -0.112183 -0.261475 0.308899 1441833045 0.907532 -0.112183 -0.261475 0.308899 1441833045 0.907532 -0.112183 -0.261475 0.308899 1441833045 0.907532 -0.112183 -0.261475 0.308899 1441833045 0.916626 -0.125793 -0.243347 0.290955 1441833045 0.916626 -0.125793 -0.243347 0.290955 1441833045 0.916626 -0.125793 -0.243347 0.290955 1441833045 0.916626 -0.125793 -0.243347 0.290955 1441833045 0.916626 -0.125793 -0.243347 0.290955 1441833045 0.916626 -0.125793 -0.243347 0.290955 1441833045 0.917847 -0.102173 -0.250793 0.290100 1441833045 0.917847 -0.102173 -0.250793 0.290100 1441833046 0.917847 -0.102173 -0.250793 0.290100 1441833046 0.917847 -0.102173 -0.250793 0.290100 1441833046 0.917847 -0.102173 -0.250793 0.290100 1441833046 0.917847 -0.102173 -0.250793 0.290100 1441833046 0.917847 -0.102173 -0.250793 0.290100 1441833046 0.913757 -0.074463 -0.265808 0.297913 1441833046 0.913757 -0.074463 -0.265808 0.297913 1441833046 0.913757 -0.074463 -0.265808 0.297913 1441833046 0.913757 -0.074463 -0.265808 0.297913 1441833046 0.913757 -0.074463 -0.265808 0.297913 1441833046 0.913757 -0.074463 -0.265808 0.297913 1441833046 0.901978 -0.071167 -0.290222 0.311646 1441833046 0.901978 -0.071167 -0.290222 0.311646 1441833046 0.901978 -0.071167 -0.290222 0.311646 1441833046 0.901978 -0.071167 -0.290222 0.311646 1441833046 0.901978 -0.071167 -0.290222 0.311646 1441833046 0.901978 -0.071167 -0.290222 0.311646 1441833046 0.901978 -0.071167 -0.290222 0.311646 1441833046 0.870239 -0.049011 -0.357849 0.335022 1441833046 0.870239 -0.049011 -0.357849 0.335022 1441833046 0.870239 -0.049011 -0.357849 0.335022 1441833046 0.870239 -0.049011 -0.357849 0.335022 1441833046 0.870239 -0.049011 -0.357849 0.335022 1441833046 0.870239 -0.049011 -0.357849 0.335022 1441833046 0.818909 0.009644 -0.442993 0.364685 1441833046 0.818909 0.009644 -0.442993 0.364685 1441833046 0.818909 0.009644 -0.442993 0.364685 1441833046 0.818909 0.009644 -0.442993 0.364685 1441833046 0.818909 0.009644 -0.442993 0.364685 1441833046 0.818909 0.009644 -0.442993 0.364685 1441833046 0.745361 0.108459 -0.529480 0.390259 1441833046 0.745361 0.108459 -0.529480 0.390259 1441833046 0.745361 0.108459 -0.529480 0.390259 1441833046 0.745361 0.108459 -0.529480 0.390259 1441833046 0.745361 0.108459 -0.529480 0.390259 1441833046 0.745361 0.108459 -0.529480 0.390259 1441833046 0.745361 0.108459 -0.529480 0.390259 1441833046 0.644165 0.192444 -0.601868 0.430969 1441833046 0.644165 0.192444 -0.601868 0.430969 1441833046 0.644165 0.192444 -0.601868 0.430969 1441833046 0.644165 0.192444 -0.601868 0.430969 1441833046 0.644165 0.192444 -0.601868 0.430969 1441833046 0.644165 0.192444 -0.601868 0.430969 1441833046 0.556519 0.225830 -0.650757 0.464478 1441833046 0.556519 0.225830 -0.650757 0.464478 1441833046 0.556519 0.225830 -0.650757 0.464478 1441833046 0.556519 0.225830 -0.650757 0.464478 1441833046 0.556519 0.225830 -0.650757 0.464478 1441833046 0.556519 0.225830 -0.650757 0.464478 1441833046 0.556519 0.225830 -0.650757 0.464478 1441833046 0.474670 0.299866 -0.644836 0.518555 1441833046 0.474670 0.299866 -0.644836 0.518555 1441833046 0.474670 0.299866 -0.644836 0.518555 1441833046 0.474670 0.299866 -0.644836 0.518555 1441833046 0.474670 0.299866 -0.644836 0.518555 1441833046 0.474670 0.299866 -0.644836 0.518555 1441833046 0.460938 0.332520 -0.630859 0.528137 1441833046 0.460938 0.332520 -0.630859 0.528137 1441833046 0.460938 0.332520 -0.630859 0.528137 1441833046 0.460938 0.332520 -0.630859 0.528137 1441833046 0.460938 0.332520 -0.630859 0.528137 1441833046 0.460938 0.332520 -0.630859 0.528137 1441833046 0.460938 0.332520 -0.630859 0.528137 1441833046 0.471313 0.316345 -0.657471 0.495483 1441833046 0.471313 0.316345 -0.657471 0.495483 1441833046 0.471313 0.316345 -0.657471 0.495483 1441833046 0.471313 0.316345 -0.657471 0.495483 1441833046 0.471313 0.316345 -0.657471 0.495483 1441833046 0.471313 0.316345 -0.657471 0.495483 1441833046 0.461304 0.297974 -0.679993 0.485779 1441833046 0.461304 0.297974 -0.679993 0.485779 1441833046 0.461304 0.297974 -0.679993 0.485779 1441833046 0.461304 0.297974 -0.679993 0.485779 1441833046 0.461304 0.297974 -0.679993 0.485779 1441833046 0.461304 0.297974 -0.679993 0.485779 1441833046 0.453064 0.302673 -0.676941 0.494812 1441833046 0.453064 0.302673 -0.676941 0.494812 1441833046 0.453064 0.302673 -0.676941 0.494812 1441833046 0.453064 0.302673 -0.676941 0.494812 1441833046 0.466858 0.299194 -0.663574 0.502136 1441833046 0.466858 0.299194 -0.663574 0.502136 1441833046 0.466858 0.299194 -0.663574 0.502136 1441833046 0.466858 0.299194 -0.663574 0.502136 1441833046 0.466858 0.299194 -0.663574 0.502136 1441833046 0.466858 0.299194 -0.663574 0.502136 1441833046 0.502747 0.271179 -0.630371 0.525635 1441833046 0.502747 0.271179 -0.630371 0.525635 1441833046 0.502747 0.271179 -0.630371 0.525635 1441833046 0.502747 0.271179 -0.630371 0.525635 1441833046 0.502747 0.271179 -0.630371 0.525635 1441833046 0.502747 0.271179 -0.630371 0.525635 1441833046 0.581238 0.227112 -0.564270 0.540466 1441833046 0.581238 0.227112 -0.564270 0.540466 1441833046 0.581238 0.227112 -0.564270 0.540466 1441833046 0.581238 0.227112 -0.564270 0.540466 1441833046 0.581238 0.227112 -0.564270 0.540466 1441833046 0.581238 0.227112 -0.564270 0.540466 1441833046 0.680298 0.156921 -0.483765 0.527771 1441833046 0.680298 0.156921 -0.483765 0.527771 1441833046 0.680298 0.156921 -0.483765 0.527771 1441833046 0.680298 0.156921 -0.483765 0.527771 1441833046 0.680298 0.156921 -0.483765 0.527771 1441833046 0.680298 0.156921 -0.483765 0.527771 1441833046 0.680298 0.156921 -0.483765 0.527771 1441833046 0.759338 0.096924 -0.387878 0.513306 1441833046 0.759338 0.096924 -0.387878 0.513306 1441833046 0.759338 0.096924 -0.387878 0.513306 1441833046 0.759338 0.096924 -0.387878 0.513306 1441833046 0.759338 0.096924 -0.387878 0.513306 1441833046 0.759338 0.096924 -0.387878 0.513306 1441833046 0.828613 0.044983 -0.297058 0.472290 1441833046 0.828613 0.044983 -0.297058 0.472290 1441833047 0.828613 0.044983 -0.297058 0.472290 1441833047 0.828613 0.044983 -0.297058 0.472290 1441833047 0.828613 0.044983 -0.297058 0.472290 1441833047 0.828613 0.044983 -0.297058 0.472290 1441833047 0.844055 -0.015015 -0.275574 0.459717 1441833047 0.844055 -0.015015 -0.275574 0.459717 1441833047 0.844055 -0.015015 -0.275574 0.459717 1441833047 0.844055 -0.015015 -0.275574 0.459717 1441833047 0.844055 -0.015015 -0.275574 0.459717 1441833047 0.844055 -0.015015 -0.275574 0.459717 1441833047 0.844055 -0.015015 -0.275574 0.459717 1441833047 0.850830 -0.031616 -0.268433 0.450500 1441833047 0.850830 -0.031616 -0.268433 0.450500 1441833047 0.850830 -0.031616 -0.268433 0.450500 1441833047 0.850830 -0.031616 -0.268433 0.450500 1441833047 0.850830 -0.031616 -0.268433 0.450500 1441833047 0.850830 -0.031616 -0.268433 0.450500 1441833047 0.847900 -0.010132 -0.273376 0.454041 1441833047 0.847900 -0.010132 -0.273376 0.454041 1441833047 0.847900 -0.010132 -0.273376 0.454041 1441833047 0.847900 -0.010132 -0.273376 0.454041 1441833047 0.847900 -0.010132 -0.273376 0.454041 1441833047 0.847900 -0.010132 -0.273376 0.454041 1441833047 0.847900 -0.010132 -0.273376 0.454041 1441833047 0.842224 0.002747 -0.285828 0.456970 1441833047 0.842224 0.002747 -0.285828 0.456970 1441833047 0.842224 0.002747 -0.285828 0.456970 1441833047 0.842224 0.002747 -0.285828 0.456970 1441833047 0.842224 0.002747 -0.285828 0.456970 1441833047 0.842224 0.002747 -0.285828 0.456970 1441833047 0.825684 0.007507 -0.319702 0.464661 1441833047 0.825684 0.007507 -0.319702 0.464661 1441833047 0.825684 0.007507 -0.319702 0.464661 1441833047 0.825684 0.007507 -0.319702 0.464661 1441833047 0.825684 0.007507 -0.319702 0.464661 1441833047 0.789368 0.020874 -0.384155 0.478333 1441833047 0.789368 0.020874 -0.384155 0.478333 1441833047 0.789368 0.020874 -0.384155 0.478333 1441833047 0.732788 0.054565 -0.475403 0.483704 1441833047 0.732788 0.054565 -0.475403 0.483704 1441833047 0.732788 0.054565 -0.475403 0.483704 1441833047 0.732788 0.054565 -0.475403 0.483704 1441833047 0.732788 0.054565 -0.475403 0.483704 1441833047 0.663147 0.130737 -0.549561 0.491028 1441833047 0.663147 0.130737 -0.549561 0.491028 1441833047 0.663147 0.130737 -0.549561 0.491028 1441833047 0.663147 0.130737 -0.549561 0.491028 1441833047 0.663147 0.130737 -0.549561 0.491028 1441833047 0.663147 0.130737 -0.549561 0.491028 1441833047 0.579590 0.216492 -0.598206 0.509277 1441833047 0.579590 0.216492 -0.598206 0.509277 1441833047 0.579590 0.216492 -0.598206 0.509277 1441833047 0.579590 0.216492 -0.598206 0.509277 1441833047 0.579590 0.216492 -0.598206 0.509277 1441833047 0.579590 0.216492 -0.598206 0.509277 1441833047 0.579590 0.216492 -0.598206 0.509277 1441833047 0.465454 0.285950 -0.635559 0.545532 1441833047 0.465454 0.285950 -0.635559 0.545532 1441833047 0.465454 0.285950 -0.635559 0.545532 1441833047 0.465454 0.285950 -0.635559 0.545532 1441833047 0.465454 0.285950 -0.635559 0.545532 1441833047 0.465454 0.285950 -0.635559 0.545532 1441833047 0.465454 0.285950 -0.635559 0.545532 1441833047 0.354919 0.372681 -0.610291 0.602234 1441833047 0.354919 0.372681 -0.610291 0.602234 1441833047 0.354919 0.372681 -0.610291 0.602234 1441833047 0.354919 0.372681 -0.610291 0.602234 1441833047 0.354919 0.372681 -0.610291 0.602234 1441833047 0.354919 0.372681 -0.610291 0.602234 1441833047 0.315186 0.392334 -0.605591 0.616333 1441833047 0.315186 0.392334 -0.605591 0.616333 1441833047 0.315186 0.392334 -0.605591 0.616333 1441833047 0.315186 0.392334 -0.605591 0.616333 1441833047 0.315186 0.392334 -0.605591 0.616333 1441833047 0.315186 0.392334 -0.605591 0.616333 1441833047 0.325623 0.371216 -0.630127 0.599182 1441833047 0.325623 0.371216 -0.630127 0.599182 1441833047 0.325623 0.371216 -0.630127 0.599182 1441833047 0.325623 0.371216 -0.630127 0.599182 1441833047 0.325623 0.371216 -0.630127 0.599182 1441833047 0.325623 0.371216 -0.630127 0.599182 1441833047 0.338257 0.350647 -0.650940 0.582092 1441833047 0.338257 0.350647 -0.650940 0.582092 1441833047 0.338257 0.350647 -0.650940 0.582092 1441833047 0.338257 0.350647 -0.650940 0.582092 1441833047 0.338257 0.350647 -0.650940 0.582092 1441833047 0.338257 0.350647 -0.650940 0.582092 1441833047 0.351257 0.345825 -0.658142 0.569092 1441833047 0.351257 0.345825 -0.658142 0.569092 1441833047 0.351257 0.345825 -0.658142 0.569092 1441833047 0.351257 0.345825 -0.658142 0.569092 1441833047 0.351257 0.345825 -0.658142 0.569092 1441833047 0.351257 0.345825 -0.658142 0.569092 1441833047 0.362488 0.345459 -0.659729 0.560303 1441833047 0.362488 0.345459 -0.659729 0.560303 1441833047 0.362488 0.345459 -0.659729 0.560303 1441833047 0.362488 0.345459 -0.659729 0.560303 1441833047 0.362488 0.345459 -0.659729 0.560303 1441833047 0.362488 0.345459 -0.659729 0.560303 1441833047 0.362488 0.345459 -0.659729 0.560303 1441833047 0.385315 0.338867 -0.652954 0.557129 1441833047 0.385315 0.338867 -0.652954 0.557129 1441833047 0.385315 0.338867 -0.652954 0.557129 1441833047 0.385315 0.338867 -0.652954 0.557129 1441833047 0.385315 0.338867 -0.652954 0.557129 1441833047 0.385315 0.338867 -0.652954 0.557129 1441833047 0.441284 0.318054 -0.626831 0.557861 1441833047 0.441284 0.318054 -0.626831 0.557861 1441833047 0.441284 0.318054 -0.626831 0.557861 1441833048 0.441284 0.318054 -0.626831 0.557861 1441833048 0.441284 0.318054 -0.626831 0.557861 1441833048 0.441284 0.318054 -0.626831 0.557861 1441833048 0.539978 0.304016 -0.556030 0.553894 1441833048 0.539978 0.304016 -0.556030 0.553894 1441833048 0.539978 0.304016 -0.556030 0.553894 1441833048 0.539978 0.304016 -0.556030 0.553894 1441833048 0.539978 0.304016 -0.556030 0.553894 1441833048 0.539978 0.304016 -0.556030 0.553894 1441833048 0.679565 0.258301 -0.467590 0.502808 1441833048 0.679565 0.258301 -0.467590 0.502808 1441833048 0.679565 0.258301 -0.467590 0.502808 1441833048 0.679565 0.258301 -0.467590 0.502808 1441833048 0.679565 0.258301 -0.467590 0.502808 1441833048 0.679565 0.258301 -0.467590 0.502808 1441833048 0.679565 0.258301 -0.467590 0.502808 1441833048 0.798523 0.183044 -0.385498 0.424561 1441833048 0.798523 0.183044 -0.385498 0.424561 1441833048 0.798523 0.183044 -0.385498 0.424561 1441833048 0.798523 0.183044 -0.385498 0.424561 1441833048 0.798523 0.183044 -0.385498 0.424561 1441833048 0.798523 0.183044 -0.385498 0.424561 1441833048 0.851990 0.091980 -0.331848 0.394226 1441833048 0.851990 0.091980 -0.331848 0.394226 1441833048 0.851990 0.091980 -0.331848 0.394226 1441833048 0.851990 0.091980 -0.331848 0.394226 1441833048 0.851990 0.091980 -0.331848 0.394226 1441833048 0.851990 0.091980 -0.331848 0.394226 1441833048 0.851990 0.091980 -0.331848 0.394226 1441833048 0.872070 0.063110 -0.306396 0.376221 1441833048 0.872070 0.063110 -0.306396 0.376221 1441833048 0.872070 0.063110 -0.306396 0.376221 1441833048 0.872070 0.063110 -0.306396 0.376221 1441833048 0.872070 0.063110 -0.306396 0.376221 1441833048 0.872070 0.063110 -0.306396 0.376221 1441833048 0.872070 0.063110 -0.306396 0.376221 1441833048 0.872864 0.048157 -0.318665 0.366272 1441833048 0.872864 0.048157 -0.318665 0.366272 1441833048 0.872864 0.048157 -0.318665 0.366272 1441833048 0.872864 0.048157 -0.318665 0.366272 1441833048 0.872864 0.048157 -0.318665 0.366272 1441833048 0.872864 0.048157 -0.318665 0.366272 1441833048 0.868225 0.058716 -0.329956 0.365784 1441833048 0.868225 0.058716 -0.329956 0.365784 1441833048 0.868225 0.058716 -0.329956 0.365784 1441833048 0.868225 0.058716 -0.329956 0.365784 1441833048 0.868225 0.058716 -0.329956 0.365784 1441833048 0.868225 0.058716 -0.329956 0.365784 1441833048 0.860718 0.061584 -0.340027 0.373779 1441833048 0.860718 0.061584 -0.340027 0.373779 1441833048 0.860718 0.061584 -0.340027 0.373779 1441833048 0.860718 0.061584 -0.340027 0.373779 1441833048 0.860718 0.061584 -0.340027 0.373779 1441833048 0.860718 0.061584 -0.340027 0.373779 1441833048 0.839661 0.065857 -0.368896 0.393127 1441833048 0.839661 0.065857 -0.368896 0.393127 1441833048 0.839661 0.065857 -0.368896 0.393127 1441833048 0.839661 0.065857 -0.368896 0.393127 1441833048 0.839661 0.065857 -0.368896 0.393127 1441833048 0.839661 0.065857 -0.368896 0.393127 1441833048 0.839661 0.065857 -0.368896 0.393127 1441833048 0.794739 0.083313 -0.425232 0.424866 1441833048 0.794739 0.083313 -0.425232 0.424866 1441833048 0.794739 0.083313 -0.425232 0.424866 1441833048 0.794739 0.083313 -0.425232 0.424866 1441833048 0.794739 0.083313 -0.425232 0.424866 1441833048 0.794739 0.083313 -0.425232 0.424866 1441833048 0.730835 0.128235 -0.494141 0.452942 1441833048 0.730835 0.128235 -0.494141 0.452942 1441833048 0.730835 0.128235 -0.494141 0.452942 1441833048 0.730835 0.128235 -0.494141 0.452942 1441833048 0.730835 0.128235 -0.494141 0.452942 1441833048 0.730835 0.128235 -0.494141 0.452942 1441833048 0.651062 0.227173 -0.533875 0.489319 1441833048 0.651062 0.227173 -0.533875 0.489319 1441833048 0.651062 0.227173 -0.533875 0.489319 1441833048 0.651062 0.227173 -0.533875 0.489319 1441833048 0.651062 0.227173 -0.533875 0.489319 1441833048 0.651062 0.227173 -0.533875 0.489319 1441833048 0.576660 0.290771 -0.562439 0.516296 1441833048 0.576660 0.290771 -0.562439 0.516296 1441833048 0.576660 0.290771 -0.562439 0.516296 1441833048 0.576660 0.290771 -0.562439 0.516296 1441833048 0.576660 0.290771 -0.562439 0.516296 1441833048 0.576660 0.290771 -0.562439 0.516296 1441833048 0.529785 0.323303 -0.590454 0.515869 1441833048 0.529785 0.323303 -0.590454 0.515869 1441833048 0.529785 0.323303 -0.590454 0.515869 1441833048 0.529785 0.323303 -0.590454 0.515869 1441833048 0.529785 0.323303 -0.590454 0.515869 1441833048 0.529785 0.323303 -0.590454 0.515869 1441833048 0.551270 0.374451 -0.564758 0.486755 1441833048 0.551270 0.374451 -0.564758 0.486755 1441833048 0.551270 0.374451 -0.564758 0.486755 1441833048 0.551270 0.374451 -0.564758 0.486755 1441833048 0.551270 0.374451 -0.564758 0.486755 1441833048 0.551270 0.374451 -0.564758 0.486755 1441833048 0.551270 0.374451 -0.564758 0.486755 1441833048 0.591797 0.335571 -0.597412 0.424561 1441833048 0.591797 0.335571 -0.597412 0.424561 1441833048 0.591797 0.335571 -0.597412 0.424561 1441833048 0.591797 0.335571 -0.597412 0.424561 1441833048 0.591797 0.335571 -0.597412 0.424561 1441833048 0.591797 0.335571 -0.597412 0.424561 1441833048 0.591797 0.335571 -0.597412 0.424561 1441833048 0.531616 0.281006 -0.680542 0.418640 1441833048 0.531616 0.281006 -0.680542 0.418640 1441833048 0.531616 0.281006 -0.680542 0.418640 1441833048 0.531616 0.281006 -0.680542 0.418640 1441833048 0.531616 0.281006 -0.680542 0.418640 1441833048 0.531616 0.281006 -0.680542 0.418640 1441833048 0.459961 0.313293 -0.693909 0.456909 1441833048 0.459961 0.313293 -0.693909 0.456909 1441833048 0.459961 0.313293 -0.693909 0.456909 1441833048 0.459961 0.313293 -0.693909 0.456909 1441833048 0.459961 0.313293 -0.693909 0.456909 1441833049 0.459961 0.313293 -0.693909 0.456909 1441833049 0.411438 0.360901 -0.678711 0.489685 1441833049 0.411438 0.360901 -0.678711 0.489685 1441833049 0.411438 0.360901 -0.678711 0.489685 1441833049 0.411438 0.360901 -0.678711 0.489685 1441833049 0.411438 0.360901 -0.678711 0.489685 1441833049 0.411438 0.360901 -0.678711 0.489685 1441833049 0.411438 0.360901 -0.678711 0.489685 1441833049 0.391357 0.392029 -0.658142 0.509827 1441833049 0.391357 0.392029 -0.658142 0.509827 1441833049 0.391357 0.392029 -0.658142 0.509827 1441833049 0.379456 0.398010 -0.654968 0.518250 1441833049 0.379456 0.398010 -0.654968 0.518250 1441833049 0.379456 0.398010 -0.654968 0.518250 1441833049 0.379456 0.398010 -0.654968 0.518250 1441833049 0.379456 0.398010 -0.654968 0.518250 1441833049 0.419312 0.375793 -0.657166 0.501038 1441833049 0.419312 0.375793 -0.657166 0.501038 1441833049 0.419312 0.375793 -0.657166 0.501038 1441833049 0.419312 0.375793 -0.657166 0.501038 1441833049 0.419312 0.375793 -0.657166 0.501038 1441833049 0.479187 0.340881 -0.635071 0.500793 1441833049 0.479187 0.340881 -0.635071 0.500793 1441833049 0.479187 0.340881 -0.635071 0.500793 1441833049 0.479187 0.340881 -0.635071 0.500793 1441833049 0.479187 0.340881 -0.635071 0.500793 1441833049 0.479187 0.340881 -0.635071 0.500793 1441833049 0.479187 0.340881 -0.635071 0.500793 1441833049 0.556519 0.325256 -0.546997 0.534119 1441833049 0.556519 0.325256 -0.546997 0.534119 1441833049 0.556519 0.325256 -0.546997 0.534119 1441833049 0.556519 0.325256 -0.546997 0.534119 1441833049 0.556519 0.325256 -0.546997 0.534119 1441833049 0.556519 0.325256 -0.546997 0.534119 1441833049 0.686340 0.296082 -0.419861 0.514709 1441833049 0.686340 0.296082 -0.419861 0.514709 1441833049 0.686340 0.296082 -0.419861 0.514709 1441833049 0.686340 0.296082 -0.419861 0.514709 1441833049 0.686340 0.296082 -0.419861 0.514709 1441833049 0.686340 0.296082 -0.419861 0.514709 1441833049 0.815002 0.167786 -0.327881 0.447205 1441833049 0.815002 0.167786 -0.327881 0.447205 1441833049 0.815002 0.167786 -0.327881 0.447205 1441833049 0.815002 0.167786 -0.327881 0.447205 1441833049 0.815002 0.167786 -0.327881 0.447205 1441833049 0.815002 0.167786 -0.327881 0.447205 1441833049 0.815002 0.167786 -0.327881 0.447205 1441833049 0.838196 0.067932 -0.298584 0.451172 1441833049 0.838196 0.067932 -0.298584 0.451172 1441833049 0.838196 0.067932 -0.298584 0.451172 1441833049 0.838196 0.067932 -0.298584 0.451172 1441833049 0.838196 0.067932 -0.298584 0.451172 1441833049 0.838196 0.067932 -0.298584 0.451172 1441833049 0.853271 0.065186 -0.289429 0.428833 1441833049 0.853271 0.065186 -0.289429 0.428833 1441833049 0.853271 0.065186 -0.289429 0.428833 1441833049 0.853271 0.065186 -0.289429 0.428833 1441833049 0.853271 0.065186 -0.289429 0.428833 1441833049 0.853271 0.065186 -0.289429 0.428833 1441833049 0.853271 0.065186 -0.289429 0.428833 1441833049 0.858093 0.069824 -0.292114 0.416443 1441833049 0.858093 0.069824 -0.292114 0.416443 1441833049 0.858093 0.069824 -0.292114 0.416443 1441833049 0.858093 0.069824 -0.292114 0.416443 1441833049 0.858093 0.069824 -0.292114 0.416443 1441833049 0.858093 0.069824 -0.292114 0.416443 1441833049 0.861389 0.058594 -0.298950 0.406433 1441833049 0.861389 0.058594 -0.298950 0.406433 1441833049 0.861389 0.058594 -0.298950 0.406433 1441833049 0.861389 0.058594 -0.298950 0.406433 1441833049 0.861389 0.058594 -0.298950 0.406433 1441833049 0.861389 0.058594 -0.298950 0.406433 1441833049 0.861389 0.058594 -0.298950 0.406433 1441833049 0.849670 0.042664 -0.318542 0.417969 1441833049 0.849670 0.042664 -0.318542 0.417969 1441833049 0.849670 0.042664 -0.318542 0.417969 1441833049 0.849670 0.042664 -0.318542 0.417969 1441833049 0.849670 0.042664 -0.318542 0.417969 1441833049 0.849670 0.042664 -0.318542 0.417969 1441833049 0.814758 0.049622 -0.369934 0.443604 1441833049 0.814758 0.049622 -0.369934 0.443604 1441833049 0.814758 0.049622 -0.369934 0.443604 1441833049 0.814758 0.049622 -0.369934 0.443604 1441833049 0.814758 0.049622 -0.369934 0.443604 1441833049 0.814758 0.049622 -0.369934 0.443604 1441833049 0.751587 0.089355 -0.454224 0.469788 1441833049 0.751587 0.089355 -0.454224 0.469788 1441833049 0.751587 0.089355 -0.454224 0.469788 1441833049 0.751587 0.089355 -0.454224 0.469788 1441833049 0.751587 0.089355 -0.454224 0.469788 1441833049 0.751587 0.089355 -0.454224 0.469788 1441833049 0.751587 0.089355 -0.454224 0.469788 1441833049 0.651123 0.166748 -0.544128 0.502075 1441833049 0.651123 0.166748 -0.544128 0.502075 1441833049 0.651123 0.166748 -0.544128 0.502075 1441833049 0.651123 0.166748 -0.544128 0.502075 1441833049 0.651123 0.166748 -0.544128 0.502075 1441833049 0.651123 0.166748 -0.544128 0.502075 1441833049 0.545959 0.268494 -0.585632 0.535583 1441833049 0.545959 0.268494 -0.585632 0.535583 1441833049 0.545959 0.268494 -0.585632 0.535583 1441833049 0.545959 0.268494 -0.585632 0.535583 1441833049 0.545959 0.268494 -0.585632 0.535583 1441833049 0.545959 0.268494 -0.585632 0.535583 1441833049 0.448364 0.368713 -0.578796 0.572693 1441833049 0.448364 0.368713 -0.578796 0.572693 1441833049 0.448364 0.368713 -0.578796 0.572693 1441833049 0.448364 0.368713 -0.578796 0.572693 1441833049 0.448364 0.368713 -0.578796 0.572693 1441833050 0.448364 0.368713 -0.578796 0.572693 1441833050 0.397095 0.432068 -0.562317 0.582520 1441833050 0.397095 0.432068 -0.562317 0.582520 1441833050 0.397095 0.432068 -0.562317 0.582520 1441833050 0.397095 0.432068 -0.562317 0.582520 1441833050 0.397095 0.432068 -0.562317 0.582520 1441833050 0.397095 0.432068 -0.562317 0.582520 1441833050 0.397095 0.432068 -0.562317 0.582520 1441833050 0.449524 0.421204 -0.578369 0.534729 1441833050 0.449524 0.421204 -0.578369 0.534729 1441833050 0.449524 0.421204 -0.578369 0.534729 1441833050 0.449524 0.421204 -0.578369 0.534729 1441833050 0.449524 0.421204 -0.578369 0.534729 1441833050 0.449524 0.421204 -0.578369 0.534729 1441833050 0.489685 0.376160 -0.610596 0.495850 1441833050 0.489685 0.376160 -0.610596 0.495850 1441833050 0.489685 0.376160 -0.610596 0.495850 1441833050 0.489685 0.376160 -0.610596 0.495850 1441833050 0.489685 0.376160 -0.610596 0.495850 1441833050 0.489685 0.376160 -0.610596 0.495850 1441833050 0.489685 0.376160 -0.610596 0.495850 1441833050 0.469238 0.337891 -0.658020 0.482300 1441833050 0.469238 0.337891 -0.658020 0.482300 1441833050 0.469238 0.337891 -0.658020 0.482300 1441833050 0.469238 0.337891 -0.658020 0.482300 1441833050 0.469238 0.337891 -0.658020 0.482300 1441833050 0.469238 0.337891 -0.658020 0.482300 1441833050 0.417114 0.344910 -0.674988 0.501404 1441833050 0.417114 0.344910 -0.674988 0.501404 1441833050 0.417114 0.344910 -0.674988 0.501404 1441833050 0.417114 0.344910 -0.674988 0.501404 1441833050 0.417114 0.344910 -0.674988 0.501404 1441833050 0.417114 0.344910 -0.674988 0.501404 1441833050 0.382751 0.397644 -0.636597 0.538574 1441833050 0.382751 0.397644 -0.636597 0.538574 1441833050 0.382751 0.397644 -0.636597 0.538574 1441833050 0.382751 0.397644 -0.636597 0.538574 1441833050 0.382751 0.397644 -0.636597 0.538574 1441833050 0.382751 0.397644 -0.636597 0.538574 1441833050 0.382751 0.397644 -0.636597 0.538574 1441833050 0.384949 0.410645 -0.621643 0.544678 1441833050 0.384949 0.410645 -0.621643 0.544678 1441833050 0.384949 0.410645 -0.621643 0.544678 1441833050 0.384949 0.410645 -0.621643 0.544678 1441833050 0.384949 0.410645 -0.621643 0.544678 1441833050 0.384949 0.410645 -0.621643 0.544678 1441833050 0.404785 0.391968 -0.635376 0.527893 1441833050 0.404785 0.391968 -0.635376 0.527893 1441833050 0.404785 0.391968 -0.635376 0.527893 1441833050 0.449280 0.353699 -0.634705 0.519836 1441833050 0.449280 0.353699 -0.634705 0.519836 1441833050 0.449280 0.353699 -0.634705 0.519836 1441833050 0.449280 0.353699 -0.634705 0.519836 1441833050 0.449280 0.353699 -0.634705 0.519836 1441833050 0.449280 0.353699 -0.634705 0.519836 1441833050 0.522522 0.340454 -0.569031 0.535950 1441833050 0.522522 0.340454 -0.569031 0.535950 1441833050 0.522522 0.340454 -0.569031 0.535950 1441833050 0.522522 0.340454 -0.569031 0.535950 1441833050 0.522522 0.340454 -0.569031 0.535950 1441833050 0.522522 0.340454 -0.569031 0.535950 1441833050 0.614990 0.317444 -0.463318 0.553406 1441833050 0.614990 0.317444 -0.463318 0.553406 1441833050 0.614990 0.317444 -0.463318 0.553406 1441833050 0.614990 0.317444 -0.463318 0.553406 1441833050 0.614990 0.317444 -0.463318 0.553406 1441833050 0.614990 0.317444 -0.463318 0.553406 1441833050 0.744141 0.245789 -0.368591 0.499878 1441833050 0.744141 0.245789 -0.368591 0.499878 1441833050 0.744141 0.245789 -0.368591 0.499878 1441833050 0.744141 0.245789 -0.368591 0.499878 1441833050 0.744141 0.245789 -0.368591 0.499878 1441833050 0.744141 0.245789 -0.368591 0.499878 1441833050 0.744141 0.245789 -0.368591 0.499878 1441833050 0.833496 0.131409 -0.299072 0.445557 1441833050 0.833496 0.131409 -0.299072 0.445557 1441833050 0.833496 0.131409 -0.299072 0.445557 1441833050 0.833496 0.131409 -0.299072 0.445557 1441833050 0.833496 0.131409 -0.299072 0.445557 1441833050 0.833496 0.131409 -0.299072 0.445557 1441833050 0.852295 0.092834 -0.278687 0.432739 1441833050 0.852295 0.092834 -0.278687 0.432739 1441833050 0.852295 0.092834 -0.278687 0.432739 1441833050 0.852295 0.092834 -0.278687 0.432739 1441833050 0.852295 0.092834 -0.278687 0.432739 1441833050 0.852295 0.092834 -0.278687 0.432739 1441833050 0.861206 0.043152 -0.284790 0.418701 1441833050 0.861206 0.043152 -0.284790 0.418701 1441833050 0.861206 0.043152 -0.284790 0.418701 1441833050 
0.551697 0.323059 -0.634094 0.434875 1441833053 0.551697 0.323059 -0.634094 0.434875 1441833053 0.551697 0.323059 -0.634094 0.434875 1441833053 0.550354 0.327576 -0.629517 0.439880 1441833053 0.550354 0.327576 -0.629517 0.439880 1441833053 0.550354 0.327576 -0.629517 0.439880 1441833053 0.550354 0.327576 -0.629517 0.439880 1441833053 0.550354 0.327576 -0.629517 0.439880 1441833053 0.550354 0.327576 -0.629517 0.439880 1441833053 0.546692 0.335388 -0.623169 0.447571 1441833053 0.546692 0.335388 -0.623169 0.447571 1441833053 0.546692 0.335388 -0.623169 0.447571 1441833054 0.546692 0.335388 -0.623169 0.447571 1441833054 0.546692 0.335388 -0.623169 0.447571 1441833054 0.546692 0.335388 -0.623169 0.447571 1441833054 0.546692 0.335388 -0.623169 0.447571 1441833054 0.547852 0.338867 -0.621094 0.446350 1441833054 0.547852 0.338867 -0.621094 0.446350 1441833054 0.547852 0.338867 -0.621094 0.446350 1441833054 0.547852 0.338867 -0.621094 0.446350 1441833054 0.547852 0.338867 -0.621094 0.446350 1441833054 0.547852 0.338867 -0.621094 0.446350 1441833054 0.551941 0.335693 -0.623474 0.440308 1441833054 0.551941 0.335693 -0.623474 0.440308 1441833054 0.551941 0.335693 -0.623474 0.440308 1441833054 0.551941 0.335693 -0.623474 0.440308 1441833054 0.551941 0.335693 -0.623474 0.440308 1441833054 0.551941 0.335693 -0.623474 0.440308 1441833054 0.551941 0.335693 -0.623474 0.440308 1441833054 0.554993 0.329895 -0.626526 0.436584 1441833054 0.554993 0.329895 -0.626526 0.436584 1441833054 0.554993 0.329895 -0.626526 0.436584 1441833054 0.554993 0.329895 -0.626526 0.436584 1441833054 0.554993 0.329895 -0.626526 0.436584 1441833054 0.554993 0.329895 -0.626526 0.436584 1441833054 0.553955 0.327271 -0.627014 0.439148 1441833054 0.553955 0.327271 -0.627014 0.439148 1441833054 0.553955 0.327271 -0.627014 0.439148 1441833054 0.553955 0.327271 -0.627014 0.439148 1441833054 0.553955 0.327271 -0.627014 0.439148 1441833054 0.553955 0.327271 -0.627014 0.439148 1441833054 0.552063 0.329712 -0.620483 0.448853 1441833054 0.552063 0.329712 -0.620483 0.448853 1441833054 0.552063 0.329712 -0.620483 0.448853 1441833054 0.552063 0.329712 -0.620483 0.448853 1441833054 0.552063 0.329712 -0.620483 0.448853 1441833054 0.552063 0.329712 -0.620483 0.448853 1441833054 0.547974 0.344849 -0.604004 0.464783 1441833054 0.547974 0.344849 -0.604004 0.464783 1441833054 0.547974 0.344849 -0.604004 0.464783 1441833054 0.547974 0.344849 -0.604004 0.464783 1441833054 0.547974 0.344849 -0.604004 0.464783 1441833054 0.547974 0.344849 -0.604004 0.464783 1441833054 0.551025 0.354126 -0.594910 0.465820 1441833054 0.551025 0.354126 -0.594910 0.465820 1441833054 0.551025 0.354126 -0.594910 0.465820 1441833054 0.551025 0.354126 -0.594910 0.465820 1441833054 0.551025 0.354126 -0.594910 0.465820 1441833054 0.551025 0.354126 -0.594910 0.465820 1441833054 0.548279 0.359802 -0.591064 0.469604 1441833054 0.548279 0.359802 -0.591064 0.469604 1441833054 0.548279 0.359802 -0.591064 0.469604 1441833054 0.548279 0.359802 -0.591064 0.469604 1441833054 0.548279 0.359802 -0.591064 0.469604 1441833054 0.548279 0.359802 -0.591064 0.469604 1441833054 0.548645 0.367859 -0.585144 0.470337 1441833054 0.548645 0.367859 -0.585144 0.470337 1441833054 0.548645 0.367859 -0.585144 0.470337 1441833054 0.548645 0.367859 -0.585144 0.470337 1441833054 0.548645 0.367859 -0.585144 0.470337 1441833054 0.548645 0.367859 -0.585144 0.470337 1441833054 0.550232 0.371948 -0.581787 0.469421 1441833054 0.550232 0.371948 -0.581787 0.469421 1441833054 0.550232 0.371948 -0.581787 0.469421 1441833054 0.550232 0.371948 -0.581787 0.469421 1441833054 0.550232 0.371948 -0.581787 0.469421 1441833054 0.550232 0.371948 -0.581787 0.469421 1441833054 0.545837 0.377991 -0.579346 0.472717 1441833054 0.545837 0.377991 -0.579346 0.472717 1441833054 0.545837 0.377991 -0.579346 0.472717 1441833054 0.545837 0.377991 -0.579346 0.472717 1441833054 0.545837 0.377991 -0.579346 0.472717 1441833054 0.545837 0.377991 -0.579346 0.472717 1441833054 0.536621 0.388184 -0.576660 0.478271 1441833054 0.536621 0.388184 -0.576660 0.478271 1441833054 0.536621 0.388184 -0.576660 0.478271 1441833054 0.536621 0.388184 -0.576660 0.478271 1441833054 0.536621 0.388184 -0.576660 0.478271 1441833054 0.536621 0.388184 -0.576660 0.478271 1441833054 0.536621 0.388184 -0.576660 0.478271 1441833054 0.522095 0.401855 -0.572449 0.488037 1441833054 0.522095 0.401855 -0.572449 0.488037 1441833054 0.522095 0.401855 -0.572449 0.488037 1441833054 0.522095 0.401855 -0.572449 0.488037 1441833054 0.522095 0.401855 -0.572449 0.488037 1441833054 0.522095 0.401855 -0.572449 0.488037 1441833054 0.512451 0.406921 -0.574524 0.491577 1441833054 0.512451 0.406921 -0.574524 0.491577 1441833054 0.512451 0.406921 -0.574524 0.491577 1441833054 0.512451 0.406921 -0.574524 0.491577 1441833054 0.512451 0.406921 -0.574524 0.491577 1441833054 0.512451 0.406921 -0.574524 0.491577 1441833054 0.512451 0.406921 -0.574524 0.491577 1441833054 0.512329 0.401550 -0.581665 0.487732 1441833054 0.512329 0.401550 -0.581665 0.487732 1441833054 0.512329 0.401550 -0.581665 0.487732 1441833054 0.512329 0.401550 -0.581665 0.487732 1441833054 0.512329 0.401550 -0.581665 0.487732 1441833054 0.512329 0.401550 -0.581665 0.487732 1441833054 0.511169 0.396790 -0.585205 0.488647 1441833054 0.511169 0.396790 -0.585205 0.488647 1441833054 0.511169 0.396790 -0.585205 0.488647 1441833054 0.511169 0.396790 -0.585205 0.488647 1441833054 0.511169 0.396790 -0.585205 0.488647 1441833054 0.511169 0.396790 -0.585205 0.488647 1441833054 0.491028 0.402222 -0.580200 0.510315 1441833054 0.491028 0.402222 -0.580200 0.510315 1441833054 0.491028 0.402222 -0.580200 0.510315 1441833054 0.491028 0.402222 -0.580200 0.510315 1441833054 0.491028 0.402222 -0.580200 0.510315 1441833054 0.491028 0.402222 -0.580200 0.510315 1441833054 0.481567 0.416199 -0.570374 0.519104 1441833054 0.481567 0.416199 -0.570374 0.519104 1441833054 0.481567 0.416199 -0.570374 0.519104 1441833054 0.481567 0.416199 -0.570374 0.519104 1441833055 0.481567 0.416199 -0.570374 0.519104 1441833055 0.481567 0.416199 -0.570374 0.519104 1441833055 0.480286 0.417053 -0.570007 0.520081 1441833055 0.480286 0.417053 -0.570007 0.520081 1441833055 0.480286 0.417053 -0.570007 0.520081 1441833055 0.480286 0.417053 -0.570007 0.520081 1441833055 0.480286 0.417053 -0.570007 0.520081 1441833055 0.480286 0.417053 -0.570007 0.520081 1441833055 0.480286 0.417053 -0.570007 0.520081 1441833055 0.485962 0.412964 -0.571899 0.515930 1441833055 0.485962 0.412964 -0.571899 0.515930 1441833055 0.485962 0.412964 -0.571899 0.515930 1441833055 0.485962 0.412964 -0.571899 0.515930 1441833055 0.485962 0.412964 -0.571899 0.515930 1441833055 0.485962 0.412964 -0.571899 0.515930 1441833055 0.497070 0.407593 -0.572876 0.508484 1441833055 0.497070 0.407593 -0.572876 0.508484 1441833055 0.497070 0.407593 -0.572876 0.508484 1441833055 0.497070 0.407593 -0.572876 0.508484 1441833055 0.497070 0.407593 -0.572876 0.508484 1441833055 0.497070 0.407593 -0.572876 0.508484 1441833055 0.502625 0.404602 -0.573425 0.504761 1441833055 0.502625 0.404602 -0.573425 0.504761 1441833055 0.502625 0.404602 -0.573425 0.504761 1441833055 0.502625 0.404602 -0.573425 0.504761 1441833055 0.502625 0.404602 -0.573425 0.504761 1441833055 0.502625 0.404602 -0.573425 0.504761 1441833055 0.502625 0.404602 -0.573425 0.504761 1441833055 0.504517 0.405212 -0.572632 0.503296 1441833055 0.504517 0.405212 -0.572632 0.503296 1441833055 0.504517 0.405212 -0.572632 0.503296 1441833055 0.504517 0.405212 -0.572632 0.503296 1441833055 0.504517 0.405212 -0.572632 0.503296 1441833055 0.504517 0.405212 -0.572632 0.503296 1441833055 0.507996 0.400635 -0.576355 0.499207 1441833055 0.507996 0.400635 -0.576355 0.499207 1441833055 0.507996 0.400635 -0.576355 0.499207 1441833055 0.507996 0.400635 -0.576355 0.499207 1441833055 0.507996 0.400635 -0.576355 0.499207 1441833055 0.507996 0.400635 -0.576355 0.499207 1441833055 0.507996 0.400635 -0.576355 0.499207 1441833055 0.515930 0.393066 -0.579529 0.493347 1441833055 0.515930 0.393066 -0.579529 0.493347 1441833055 0.515930 0.393066 -0.579529 0.493347 1441833055 0.515930 0.393066 -0.579529 0.493347 1441833055 0.515930 0.393066 -0.579529 0.493347 1441833055 0.515930 0.393066 -0.579529 0.493347 1441833055 0.523193 0.388123 -0.577820 0.491638 1441833055 0.523193 0.388123 -0.577820 0.491638 1441833055 0.523193 0.388123 -0.577820 0.491638 1441833055 0.523193 0.388123 -0.577820 0.491638 1441833055 0.523193 0.388123 -0.577820 0.491638 1441833055 0.523193 0.388123 -0.577820 0.491638 1441833055 0.532166 0.379395 -0.578674 0.487732 1441833055 0.532166 0.379395 -0.578674 0.487732 1441833055 0.532166 0.379395 -0.578674 0.487732 1441833055 0.532166 0.379395 -0.578674 0.487732 1441833055 0.532166 0.379395 -0.578674 0.487732 1441833055 0.532166 0.379395 -0.578674 0.487732 1441833055 0.532166 0.379395 -0.578674 0.487732 1441833055 0.541504 0.362366 -0.585083 0.482849 1441833055 0.541504 0.362366 -0.585083 0.482849 1441833055 0.541504 0.362366 -0.585083 0.482849 1441833055 0.541504 0.362366 -0.585083 0.482849 1441833055 0.541504 0.362366 -0.585083 0.482849 1441833055 0.541504 0.362366 -0.585083 0.482849 1441833055 0.549194 0.352112 -0.588989 0.476929 1441833055 0.549194 0.352112 -0.588989 0.476929 1441833055 0.549194 0.352112 -0.588989 0.476929 1441833055 0.549194 0.352112 -0.588989 0.476929 1441833055 0.549194 0.352112 -0.588989 0.476929 1441833055 0.549194 0.352112 -0.588989 0.476929 1441833055 0.551819 0.350891 -0.588867 0.474915 1441833055 0.551819 0.350891 -0.588867 0.474915 1441833055 0.551819 0.350891 -0.588867 0.474915 1441833055 0.551819 0.350891 -0.588867 0.474915 1441833055 0.551819 0.350891 -0.588867 0.474915 1441833055 0.551819 0.350891 -0.588867 0.474915 1441833055 0.550354 0.360535 -0.581787 0.478149 1441833055 0.550354 0.360535 -0.581787 0.478149 1441833055 0.550354 0.360535 -0.581787 0.478149 1441833055 0.550354 0.360535 -0.581787 0.478149 1441833055 0.550354 0.360535 -0.581787 0.478149 1441833055 0.550354 0.360535 -0.581787 0.478149 1441833055 0.544800 0.370117 -0.577148 0.482788 1441833055 0.544800 0.370117 -0.577148 0.482788 1441833055 0.544800 0.370117 -0.577148 0.482788 1441833055 0.544800 0.370117 -0.577148 0.482788 1441833055 0.544800 0.370117 -0.577148 0.482788 1441833055 0.544800 0.370117 -0.577148 0.482788 1441833055 0.532532 0.381897 -0.575317 0.489441 1441833055 0.532532 0.381897 -0.575317 0.489441 1441833055 0.532532 0.381897 -0.575317 0.489441 1441833055 0.532532 0.381897 -0.575317 0.489441 1441833055 0.532532 0.381897 -0.575317 0.489441 1441833055 0.532532 0.381897 -0.575317 0.489441 1441833055 0.532532 0.381897 -0.575317 0.489441 1441833055 0.521606 0.389221 -0.579346 0.490662 1441833055 0.521606 0.389221 -0.579346 0.490662 1441833055 0.521606 0.389221 -0.579346 0.490662 1441833055 0.521606 0.389221 -0.579346 0.490662 1441833055 0.521606 0.389221 -0.579346 0.490662 1441833055 0.521606 0.389221 -0.579346 0.490662 1441833055 0.509949 0.390442 -0.590271 0.488892 1441833055 0.509949 0.390442 -0.590271 0.488892 1441833055 0.509949 0.390442 -0.590271 0.488892 1441833055 0.509949 0.390442 -0.590271 0.488892 1441833055 0.509949 0.390442 -0.590271 0.488892 1441833055 0.509949 0.390442 -0.590271 0.488892 1441833055 0.499146 0.396667 -0.596313 0.487732 1441833055 0.499146 0.396667 -0.596313 0.487732 1441833055 0.499146 0.396667 -0.596313 0.487732 1441833055 0.499146 0.396667 -0.596313 0.487732 1441833055 0.499146 0.396667 -0.596313 0.487732 1441833055 0.499146 0.396667 -0.596313 0.487732 1441833056 0.499146 0.396667 -0.596313 0.487732 1441833056 0.490479 0.403442 -0.595520 0.491882 1441833056 0.490479 0.403442 -0.595520 0.491882 1441833056 0.490479 0.403442 -0.595520 0.491882 1441833056 0.490479 0.403442 -0.595520 0.491882 1441833056 0.490479 0.403442 -0.595520 0.491882 1441833056 0.490479 0.403442 -0.595520 0.491882 1441833056 0.482666 0.411499 -0.586670 0.503418 1441833056 0.482666 0.411499 -0.586670 0.503418 1441833056 0.482666 0.411499 -0.586670 0.503418 1441833056 0.482666 0.411499 -0.586670 0.503418 1441833056 0.482666 0.411499 -0.586670 0.503418 1441833056 0.482666 0.411499 -0.586670 0.503418 1441833056 0.482666 0.411499 -0.586670 0.503418 1441833056 0.470581 0.417358 -0.578857 0.518921 1441833056 0.470581 0.417358 -0.578857 0.518921 1441833056 0.470581 0.417358 -0.578857 0.518921 1441833056 0.470581 0.417358 -0.578857 0.518921 1441833056 0.470581 0.417358 -0.578857 0.518921 1441833056 0.470581 0.417358 -0.578857 0.518921 1441833056 0.463501 0.421753 -0.575867 0.525024 1441833056 0.463501 0.421753 -0.575867 0.525024 1441833056 0.463501 0.421753 -0.575867 0.525024 1441833056 0.463501 0.421753 -0.575867 0.525024 1441833056 0.463501 0.421753 -0.575867 0.525024 1441833056 0.463501 0.421753 -0.575867 0.525024 1441833056 0.464905 0.416260 -0.580322 0.523254 1441833056 0.464905 0.416260 -0.580322 0.523254 1441833056 0.464905 0.416260 -0.580322 0.523254 1441833056 0.464905 0.416260 -0.580322 0.523254 1441833056 0.464905 0.416260 -0.580322 0.523254 1441833056 0.464905 0.416260 -0.580322 0.523254 1441833056 0.464905 0.416260 -0.580322 0.523254 1441833056 0.471375 0.410522 -0.583130 0.518799 1441833056 0.471375 0.410522 -0.583130 0.518799 1441833056 0.471375 0.410522 -0.583130 0.518799 1441833056 0.471375 0.410522 -0.583130 0.518799 1441833056 0.471375 0.410522 -0.583130 0.518799 1441833056 0.471375 0.410522 -0.583130 0.518799 1441833056 0.473267 0.398621 -0.590027 0.518616 1441833056 0.473267 0.398621 -0.590027 0.518616 1441833056 0.473267 0.398621 -0.590027 0.518616 1441833056 0.473267 0.398621 -0.590027 0.518616 1441833056 0.473267 0.398621 -0.590027 0.518616 1441833056 0.473267 0.398621 -0.590027 0.518616 1441833056 0.474060 0.392639 -0.594421 0.517395 1441833056 0.474060 0.392639 -0.594421 0.517395 1441833056 0.474060 0.392639 -0.594421 0.517395 1441833056 0.474060 0.392639 -0.594421 0.517395 1441833056 0.474060 0.392639 -0.594421 0.517395 1441833056 0.474060 0.392639 -0.594421 0.517395 1441833056 0.481812 0.377686 -0.605286 0.508728 1441833056 0.481812 0.377686 -0.605286 0.508728 1441833056 0.481812 0.377686 -0.605286 0.508728 1441833056 0.481812 0.377686 -0.605286 0.508728 1441833056 0.481812 0.377686 -0.605286 0.508728 1441833056 0.481812 0.377686 -0.605286 0.508728 1441833056 0.481812 0.377686 -0.605286 0.508728 1441833056 0.493591 0.357727 -0.619080 0.495117 1441833056 0.493591 0.357727 -0.619080 0.495117 1441833056 0.493591 0.357727 -0.619080 0.495117 1441833056 0.493591 0.357727 -0.619080 0.495117 1441833056 0.493591 0.357727 -0.619080 0.495117 1441833056 0.493591 0.357727 -0.619080 0.495117 1441833056 0.506104 0.340515 -0.629272 0.481506 1441833056 0.506104 0.340515 -0.629272 0.481506 1441833056 0.506104 0.340515 -0.629272 0.481506 1441833056 0.506104 0.340515 -0.629272 0.481506 1441833056 0.506104 0.340515 -0.629272 0.481506 1441833056 0.506104 0.340515 -0.629272 0.481506 1441833056 0.516663 0.331299 -0.632202 0.472839 1441833056 0.516663 0.331299 -0.632202 0.472839 1441833056 0.516663 0.331299 -0.632202 0.472839 1441833056 0.516663 0.331299 -0.632202 0.472839 1441833056 0.516663 0.331299 -0.632202 0.472839 1441833056 0.516663 0.331299 -0.632202 0.472839 1441833056 0.516663 0.331299 -0.632202 0.472839 1441833056 0.523010 0.331238 -0.628479 0.470886 1441833056 0.523010 0.331238 -0.628479 0.470886 1441833056 0.523010 0.331238 -0.628479 0.470886 1441833056 0.523010 0.331238 -0.628479 0.470886 1441833056 0.523010 0.331238 -0.628479 0.470886 1441833056 0.523010 0.331238 -0.628479 0.470886 1441833056 0.527283 0.331055 -0.625854 0.469727 1441833056 0.527283 0.331055 -0.625854 0.469727 1441833056 0.527283 0.331055 -0.625854 0.469727 1441833056 0.527283 0.331055 -0.625854 0.469727 1441833056 0.527283 0.331055 -0.625854 0.469727 1441833056 0.527283 0.331055 -0.625854 0.469727 1441833056 0.530457 0.329407 -0.624878 0.468506 1441833056 0.530457 0.329407 -0.624878 0.468506 1441833056 0.530457 0.329407 -0.624878 0.468506 1441833056 0.530457 0.329407 -0.624878 0.468506 1441833056 0.530457 0.329407 -0.624878 0.468506 1441833056 0.530457 0.329407 -0.624878 0.468506 1441833056 0.530457 0.329407 -0.624878 0.468506 1441833056 0.531372 0.330627 -0.622803 0.469482 1441833056 0.531372 0.330627 -0.622803 0.469482 1441833056 0.531372 0.330627 -0.622803 0.469482 1441833056 0.531372 0.330627 -0.622803 0.469482 1441833056 0.534729 0.330322 -0.622437 0.466370 1441833056 0.534729 0.330322 -0.622437 0.466370 1441833056 0.534729 0.330322 -0.622437 0.466370 1441833056 0.534729 0.330322 -0.622437 0.466370 1441833056 0.534729 0.330322 -0.622437 0.466370 1441833056 0.534729 0.330322 -0.622437 0.466370 1441833056 0.534729 0.330322 -0.622437 0.466370 1441833056 0.540649 0.325623 -0.624207 0.460449 1441833056 0.540649 0.325623 -0.624207 0.460449 1441833056 0.540649 0.325623 -0.624207 0.460449 1441833056 0.540649 0.325623 -0.624207 0.460449 1441833056 0.540649 0.325623 -0.624207 0.460449 1441833056 0.540649 0.325623 -0.624207 0.460449 1441833057 0.543457 0.328003 -0.620605 0.460327 1441833057 0.543457 0.328003 -0.620605 0.460327 1441833057 0.543457 0.328003 -0.620605 0.460327 1441833057 0.543457 0.328003 -0.620605 0.460327 1441833057 0.543457 0.328003 -0.620605 0.460327 1441833057 0.543457 0.328003 -0.620605 0.460327 1441833057 0.542480 0.336975 -0.614868 0.462646 1441833057 0.542480 0.336975 -0.614868 0.462646 1441833057 0.542480 0.336975 -0.614868 0.462646 1441833057 0.542480 0.336975 -0.614868 0.462646 1441833057 0.542480 0.336975 -0.614868 0.462646 1441833057 0.542480 0.336975 -0.614868 0.462646 1441833057 0.541443 0.346497 -0.610901 0.462097 1441833057 0.541443 0.346497 -0.610901 0.462097 1441833057 0.541443 0.346497 -0.610901 0.462097 1441833057 0.541443 0.346497 -0.610901 0.462097 1441833057 0.541443 0.346497 -0.610901 0.462097 1441833057 0.541443 0.346497 -0.610901 0.462097 1441833057 0.536987 0.357544 -0.607544 0.463318 1441833057 0.536987 0.357544 -0.607544 0.463318 1441833057 0.536987 0.357544 -0.607544 0.463318 1441833057 0.536987 0.357544 -0.607544 0.463318 1441833057 0.536987 0.357544 -0.607544 0.463318 1441833057 0.536987 0.357544 -0.607544 0.463318 1441833057 0.536987 0.357544 -0.607544 0.463318 1441833057 0.523804 0.371094 -0.607544 0.467651 1441833057 0.523804 0.371094 -0.607544 0.467651 1441833057 0.523804 0.371094 -0.607544 0.467651 1441833057 0.523804 0.371094 -0.607544 0.467651 1441833057 0.523804 0.371094 -0.607544 0.467651 1441833057 0.523804 0.371094 -0.607544 0.467651 1441833057 0.512268 0.375732 -0.611633 0.471497 1441833057 0.512268 0.375732 -0.611633 0.471497 1441833057 0.512268 0.375732 -0.611633 0.471497 1441833057 0.512268 0.375732 -0.611633 0.471497 1441833057 0.512268 0.375732 -0.611633 0.471497 1441833057 0.512268 0.375732 -0.611633 0.471497 1441833057 0.510437 0.371765 -0.617126 0.469421 1441833057 0.507446 0.370361 -0.615295 0.476074 1441833057 0.507446 0.370361 -0.615295 0.476074 1441833057 0.507446 0.370361 -0.615295 0.476074 1441833057 0.507446 0.370361 -0.615295 0.476074 1441833057 0.501953 0.375549 -0.604919 0.491028 1441833057 0.501953 0.375549 -0.604919 0.491028 1441833057 0.501953 0.375549 -0.604919 0.491028 1441833057 0.501953 0.375549 -0.604919 0.491028 1441833057 0.501953 0.375549 -0.604919 0.491028 1441833057 0.501953 0.375549 -0.604919 0.491028 1441833057 0.504150 0.380249 -0.597351 0.494324 1441833057 0.504150 0.380249 -0.597351 0.494324 1441833057 0.504150 0.380249 -0.597351 0.494324 1441833057 0.504150 0.380249 -0.597351 0.494324 1441833057 0.504150 0.380249 -0.597351 0.494324 1441833057 0.504150 0.380249 -0.597351 0.494324 1441833057 0.506104 0.376770 -0.596252 0.496338 1441833057 0.506104 0.376770 -0.596252 0.496338 1441833057 0.506104 0.376770 -0.596252 0.496338 1441833057 0.506104 0.376770 -0.596252 0.496338 1441833057 0.506104 0.376770 -0.596252 0.496338 1441833057 0.506104 0.376770 -0.596252 0.496338 1441833057 0.510010 0.376404 -0.594360 0.494873 1441833057 0.510010 0.376404 -0.594360 0.494873 1441833057 0.510010 0.376404 -0.594360 0.494873 1441833057 0.510010 0.376404 -0.594360 0.494873 1441833057 0.510010 0.376404 -0.594360 0.494873 1441833057 0.510010 0.376404 -0.594360 0.494873 1441833057 0.510010 0.376404 -0.594360 0.494873 1441833057 0.515869 0.369507 -0.599060 0.488281 1441833057 0.515869 0.369507 -0.599060 0.488281 1441833057 0.515869 0.369507 -0.599060 0.488281 1441833057 0.515869 0.369507 -0.599060 0.488281 1441833057 0.515869 0.369507 -0.599060 0.488281 1441833057 0.515869 0.369507 -0.599060 0.488281 1441833057 0.520813 0.361023 -0.606262 0.480469 1441833057 0.520813 0.361023 -0.606262 0.480469 1441833057 0.520813 0.361023 -0.606262 0.480469 1441833057 0.520813 0.361023 -0.606262 0.480469 1441833057 0.520813 0.361023 -0.606262 0.480469 1441833057 0.520813 0.361023 -0.606262 0.480469 1441833057 0.528381 0.350586 -0.614502 0.469299 1441833057 0.528381 0.350586 -0.614502 0.469299 1441833057 0.528381 0.350586 -0.614502 0.469299 1441833057 0.528381 0.350586 -0.614502 0.469299 1441833057 0.528381 0.350586 -0.614502 0.469299 1441833057 0.528381 0.350586 -0.614502 0.469299 1441833057 0.528381 0.350586 -0.614502 0.469299 1441833057 0.539185 0.339111 -0.619507 0.458740 1441833057 0.539185 0.339111 -0.619507 0.458740 1441833057 0.539185 0.339111 -0.619507 0.458740 1441833057 0.539185 0.339111 -0.619507 0.458740 1441833057 0.539185 0.339111 -0.619507 0.458740 1441833057 0.539185 0.339111 -0.619507 0.458740 1441833057 0.545105 0.332275 -0.620789 0.454956 1441833057 0.545105 0.332275 -0.620789 0.454956 1441833057 0.545105 0.332275 -0.620789 0.454956 1441833057 0.545105 0.332275 -0.620789 0.454956 1441833057 0.545105 0.332275 -0.620789 0.454956 1441833057 0.545105 0.332275 -0.620789 0.454956 1441833057 0.545105 0.332275 -0.620789 0.454956 1441833057 0.549377 0.326660 -0.623108 0.450745 1441833057 0.549377 0.326660 -0.623108 0.450745 1441833057 0.549377 0.326660 -0.623108 0.450745 1441833057 0.549377 0.326660 -0.623108 0.450745 1441833057 0.549377 0.326660 -0.623108 0.450745 1441833057 0.549377 0.326660 -0.623108 0.450745 1441833057 0.549377 0.326660 -0.623108 0.450745 1441833058 0.559570 0.314636 -0.625732 0.443054 1441833058 0.559570 0.314636 -0.625732 0.443054 1441833058 0.559570 0.314636 -0.625732 0.443054 1441833058 0.559570 0.314636 -0.625732 0.443054 1441833058 0.559570 0.314636 -0.625732 0.443054 1441833058 0.559570 0.314636 -0.625732 0.443054 1441833058 0.560791 0.312561 -0.622131 0.448059 1441833058 0.560791 0.312561 -0.622131 0.448059 1441833058 0.560791 0.312561 -0.622131 0.448059 1441833058 0.560791 0.312561 -0.622131 0.448059 1441833058 0.560791 0.312561 -0.622131 0.448059 1441833058 0.560791 0.312561 -0.622131 0.448059 1441833058 0.555542 0.323120 -0.616272 0.455078 1441833058 0.555542 0.323120 -0.616272 0.455078 1441833058 0.555542 0.323120 -0.616272 0.455078 1441833058 0.555542 0.323120 -0.616272 0.455078 1441833058 0.555542 0.323120 -0.616272 0.455078 1441833058 0.555542 0.323120 -0.616272 0.455078 1441833058 0.548279 0.332886 -0.614929 0.458679 1441833058 0.548279 0.332886 -0.614929 0.458679 1441833058 0.548279 0.332886 -0.614929 0.458679 1441833058 0.548279 0.332886 -0.614929 0.458679 1441833058 0.548279 0.332886 -0.614929 0.458679 1441833058 0.548279 0.332886 -0.614929 0.458679 1441833058 0.541504 0.340149 -0.615234 0.460999 1441833058 0.541504 0.340149 -0.615234 0.460999 1441833058 0.541504 0.340149 -0.615234 0.460999 1441833058 0.541504 0.340149 -0.615234 0.460999 1441833058 0.541504 0.340149 -0.615234 0.460999 1441833058 0.541504 0.340149 -0.615234 0.460999 1441833058 0.542175 0.341980 -0.614563 0.459717 1441833058 0.542175 0.341980 -0.614563 0.459717 1441833058 0.542175 0.341980 -0.614563 0.459717 1441833058 0.542175 0.341980 -0.614563 0.459717 1441833058 0.542175 0.341980 -0.614563 0.459717 1441833058 0.542175 0.341980 -0.614563 0.459717 1441833058 0.540588 0.343872 -0.613708 0.461365 1441833058 0.540588 0.343872 -0.613708 0.461365 1441833058 0.540588 0.343872 -0.613708 0.461365 1441833058 0.540588 0.343872 -0.613708 0.461365 1441833058 0.540588 0.343872 -0.613708 0.461365 1441833058 0.540588 0.343872 -0.613708 0.461365 1441833058 0.536560 0.348267 -0.612183 0.464844 1441833058 0.536560 0.348267 -0.612183 0.464844 1441833058 0.536560 0.348267 -0.612183 0.464844 1441833058 0.536560 0.348267 -0.612183 0.464844 1441833058 0.536560 0.348267 -0.612183 0.464844 1441833058 0.536560 0.348267 -0.612183 0.464844 1441833058 0.531494 0.351379 -0.611328 0.469360 1441833058 0.531494 0.351379 -0.611328 0.469360 1441833058 0.531494 0.351379 -0.611328 0.469360 1441833058 0.531494 0.351379 -0.611328 0.469360 1441833058 0.531494 0.351379 -0.611328 0.469360 1441833058 0.531494 0.351379 -0.611328 0.469360 1441833058 0.520874 0.358826 -0.608215 0.479614 1441833058 0.520874 0.358826 -0.608215 0.479614 1441833058 0.520874 0.358826 -0.608215 0.479614 1441833058 0.520874 0.358826 -0.608215 0.479614 1441833058 0.520874 0.358826 -0.608215 0.479614 1441833058 0.520874 0.358826 -0.608215 0.479614 1441833058 0.515076 0.364502 -0.606201 0.484009 1441833058 0.515076 0.364502 -0.606201 0.484009 1441833058 0.515076 0.364502 -0.606201 0.484009 1441833058 0.515076 0.364502 -0.606201 0.484009 1441833058 0.515076 0.364502 -0.606201 0.484009 1441833058 0.515076 0.364502 -0.606201 0.484009 1441833058 0.515076 0.364502 -0.606201 0.484009 1441833058 0.516235 0.366516 -0.604614 0.483215 1441833058 0.516235 0.366516 -0.604614 0.483215 1441833058 0.516235 0.366516 -0.604614 0.483215 1441833058 0.516235 0.366516 -0.604614 0.483215 1441833058 0.516235 0.366516 -0.604614 0.483215 1441833058 0.516235 0.366516 -0.604614 0.483215 1441833058 0.513733 0.370300 -0.599121 0.489807 1441833058 0.513733 0.370300 -0.599121 0.489807 1441833058 0.513733 0.370300 -0.599121 0.489807 1441833058 0.513733 0.370300 -0.599121 0.489807 1441833058 0.513733 0.370300 -0.599121 0.489807 1441833058 0.513733 0.370300 -0.599121 0.489807 1441833058 0.497070 0.379517 -0.594482 0.505371 1441833058 0.497070 0.379517 -0.594482 0.505371 1441833058 0.497070 0.379517 -0.594482 0.505371 1441833058 0.497070 0.379517 -0.594482 0.505371 1441833058 0.497070 0.379517 -0.594482 0.505371 1441833058 0.497070 0.379517 -0.594482 0.505371 1441833058 0.497070 0.379517 -0.594482 0.505371 1441833058 0.487305 0.394897 -0.589905 0.508484 1441833058 0.487305 0.394897 -0.589905 0.508484 1441833058 0.487305 0.394897 -0.589905 0.508484 1441833058 0.487305 0.394897 -0.589905 0.508484 1441833058 0.487305 0.394897 -0.589905 0.508484 1441833058 0.487610 0.397278 -0.592773 0.502991 1441833058 0.487610 0.397278 -0.592773 0.502991 1441833058 0.487610 0.397278 -0.592773 0.502991 1441833058 0.487610 0.397278 -0.592773 0.502991 1441833058 0.487610 0.397278 -0.592773 0.502991 1441833058 0.487610 0.397278 -0.592773 0.502991 1441833058 0.496399 0.391296 -0.599182 0.491394 1441833058 0.496399 0.391296 -0.599182 0.491394 1441833058 0.496399 0.391296 -0.599182 0.491394 1441833058 0.496399 0.391296 -0.599182 0.491394 1441833058 0.496399 0.391296 -0.599182 0.491394 1441833058 0.496399 0.391296 -0.599182 0.491394 1441833058 0.496399 0.391296 -0.599182 0.491394 1441833058 0.498047 0.385864 -0.603882 0.488159 1441833058 0.498047 0.385864 -0.603882 0.488159 1441833058 0.498047 0.385864 -0.603882 0.488159 1441833058 0.498047 0.385864 -0.603882 0.488159 1441833058 0.498047 0.385864 -0.603882 0.488159 1441833058 0.502991 0.379150 -0.609192 0.481750 1441833058 0.502991 0.379150 -0.609192 0.481750 1441833059 0.502991 0.379150 -0.609192 0.481750 1441833059 0.502991 0.379150 -0.609192 0.481750 1441833059 0.502991 0.379150 -0.609192 0.481750 1441833059 0.502991 0.379150 -0.609192 0.481750 1441833059 0.502991 0.379150 -0.609192 0.481750 1441833059 0.511780 0.365051 -0.617126 0.473206 1441833059 0.511780 0.365051 -0.617126 0.473206 1441833059 0.511780 0.365051 -0.617126 0.473206 1441833059 0.511780 0.365051 -0.617126 0.473206 1441833059 0.511780 0.365051 -0.617126 0.473206 1441833059 0.511780 0.365051 -0.617126 0.473206 1441833059 0.523071 0.352600 -0.619507 0.467163 1441833059 0.523071 0.352600 -0.619507 0.467163 1441833059 0.523071 0.352600 -0.619507 0.467163 1441833059 0.523071 0.352600 -0.619507 0.467163 1441833059 0.523071 0.352600 -0.619507 0.467163 1441833059 0.523071 0.352600 -0.619507 0.467163 1441833059 0.534180 0.347839 -0.614807 0.464355 1441833059 0.534180 0.347839 -0.614807 0.464355 1441833059 0.534180 0.347839 -0.614807 0.464355 1441833059 
0.496704 0.305298 -0.641479 0.498596 1441833061 0.496704 0.305298 -0.641479 0.498596 1441833061 0.496704 0.305298 -0.641479 0.498596 1441833061 0.544678 0.262207 -0.614990 0.506226 1441833061 0.544678 0.262207 -0.614990 0.506226 1441833061 0.544678 0.262207 -0.614990 0.506226 1441833061 0.544678 0.262207 -0.614990 0.506226 1441833061 0.544678 0.262207 -0.614990 0.506226 1441833061 0.544678 0.262207 -0.614990 0.506226 1441833061 0.544678 0.262207 -0.614990 0.506226 1441833061 0.624939 0.241211 -0.526855 0.523132 1441833061 0.624939 0.241211 -0.526855 0.523132 1441833061 0.624939 0.241211 -0.526855 0.523132 1441833061 0.624939 0.241211 -0.526855 0.523132 1441833061 0.624939 0.241211 -0.526855 0.523132 1441833061 0.624939 0.241211 -0.526855 0.523132 1441833061 0.739868 0.194885 -0.412842 0.494080 1441833061 0.739868 0.194885 -0.412842 0.494080 1441833061 0.739868 0.194885 -0.412842 0.494080 1441833061 0.739868 0.194885 -0.412842 0.494080 1441833061 0.739868 0.194885 -0.412842 0.494080 1441833061 0.739868 0.194885 -0.412842 0.494080 1441833061 0.739868 0.194885 -0.412842 0.494080 1441833061 0.837158 0.085815 -0.321167 0.434326 1441833061 0.837158 0.085815 -0.321167 0.434326 1441833061 0.837158 0.085815 -0.321167 0.434326 1441833061 0.837158 0.085815 -0.321167 0.434326 1441833061 0.837158 0.085815 -0.321167 0.434326 1441833061 0.837158 0.085815 -0.321167 0.434326 1441833061 0.863220 0.006165 -0.298279 0.407227 1441833061 0.863220 0.006165 -0.298279 0.407227 1441833061 0.863220 0.006165 -0.298279 0.407227 1441833061 0.863220 0.006165 -0.298279 0.407227 1441833061 0.863220 0.006165 -0.298279 0.407227 1441833061 0.863220 0.006165 -0.298279 0.407227 1441833061 0.863220 0.006165 -0.298279 0.407227 1441833061 0.878906 -0.003296 -0.291565 0.377380 1441833061 0.878906 -0.003296 -0.291565 0.377380 1441833061 0.878906 -0.003296 -0.291565 0.377380 1441833061 0.878906 -0.003296 -0.291565 0.377380 1441833061 0.878906 -0.003296 -0.291565 0.377380 1441833061 0.878906 -0.003296 -0.291565 0.377380 1441833061 0.883423 0.005554 -0.298340 0.361145 1441833061 0.883423 0.005554 -0.298340 0.361145 1441833061 0.883423 0.005554 -0.298340 0.361145 1441833061 0.883423 0.005554 -0.298340 0.361145 1441833061 0.883423 0.005554 -0.298340 0.361145 1441833061 0.883423 0.005554 -0.298340 0.361145 1441833061 0.877380 0.001038 -0.320679 0.356812 1441833061 0.877380 0.001038 -0.320679 0.356812 1441833061 0.877380 0.001038 -0.320679 0.356812 1441833061 0.877380 0.001038 -0.320679 0.356812 1441833061 0.877380 0.001038 -0.320679 0.356812 1441833062 0.877380 0.001038 -0.320679 0.356812 1441833062 0.854797 0.014526 -0.362122 0.371399 1441833062 0.854797 0.014526 -0.362122 0.371399 1441833062 0.854797 0.014526 -0.362122 0.371399 1441833062 0.854797 0.014526 -0.362122 0.371399 1441833062 0.854797 0.014526 -0.362122 0.371399 1441833062 0.854797 0.014526 -0.362122 0.371399 1441833062 0.854797 0.014526 -0.362122 0.371399 1441833062 0.809937 0.055359 -0.423645 0.401733 1441833062 0.809937 0.055359 -0.423645 0.401733 1441833062 0.809937 0.055359 -0.423645 0.401733 1441833062 0.809937 0.055359 -0.423645 0.401733 1441833062 0.809937 0.055359 -0.423645 0.401733 1441833062 0.809937 0.055359 -0.423645 0.401733 1441833062 0.738586 0.123901 -0.490662 0.445313 1441833062 0.738586 0.123901 -0.490662 0.445313 1441833062 0.738586 0.123901 -0.490662 0.445313 1441833062 0.738586 0.123901 -0.490662 0.445313 1441833062 0.738586 0.123901 -0.490662 0.445313 1441833062 0.738586 0.123901 -0.490662 0.445313 1441833062 0.658142 0.199158 -0.547852 0.476501 1441833062 0.658142 0.199158 -0.547852 0.476501 1441833062 0.658142 0.199158 -0.547852 0.476501 1441833062 0.658142 0.199158 -0.547852 0.476501 1441833062 0.658142 0.199158 -0.547852 0.476501 1441833062 0.658142 0.199158 -0.547852 0.476501 1441833062 0.576050 0.265564 -0.580872 0.510132 1441833062 0.576050 0.265564 -0.580872 0.510132 1441833062 0.576050 0.265564 -0.580872 0.510132 1441833062 0.576050 0.265564 -0.580872 0.510132 1441833062 0.576050 0.265564 -0.580872 0.510132 1441833062 0.576050 0.265564 -0.580872 0.510132 1441833062 0.549255 0.309265 -0.593628 0.500305 1441833062 0.549255 0.309265 -0.593628 0.500305 1441833062 0.549255 0.309265 -0.593628 0.500305 1441833062 0.549255 0.309265 -0.593628 0.500305 1441833062 0.549255 0.309265 -0.593628 0.500305 1441833062 0.549255 0.309265 -0.593628 0.500305 1441833062 0.549255 0.309265 -0.593628 0.500305 1441833062 0.574463 0.332886 -0.595947 0.451599 1441833062 0.574463 0.332886 -0.595947 0.451599 1441833062 0.574463 0.332886 -0.595947 0.451599 1441833062 0.574463 0.332886 -0.595947 0.451599 1441833062 0.574463 0.332886 -0.595947 0.451599 1441833062 0.574463 0.332886 -0.595947 0.451599 1441833062 0.587280 0.291565 -0.646484 0.390015 1441833062 0.587280 0.291565 -0.646484 0.390015 1441833062 0.587280 0.291565 -0.646484 0.390015 1441833062 0.587280 0.291565 -0.646484 0.390015 1441833062 0.587280 0.291565 -0.646484 0.390015 1441833062 0.587280 0.291565 -0.646484 0.390015 1441833062 0.547058 0.270630 -0.678223 0.409241 1441833062 0.547058 0.270630 -0.678223 0.409241 1441833062 0.547058 0.270630 -0.678223 0.409241 1441833062 0.547058 0.270630 -0.678223 0.409241 1441833062 0.547058 0.270630 -0.678223 0.409241 1441833062 0.547058 0.270630 -0.678223 0.409241 1441833062 0.516479 0.301514 -0.661499 0.452393 1441833062 0.516479 0.301514 -0.661499 0.452393 1441833062 0.516479 0.301514 -0.661499 0.452393 1441833062 0.516479 0.301514 -0.661499 0.452393 1441833062 0.516479 0.301514 -0.661499 0.452393 1441833062 0.516479 0.301514 -0.661499 0.452393 1441833062 0.516479 0.301514 -0.661499 0.452393 1441833062 0.514282 0.319519 -0.641113 0.471497 1441833062 0.514282 0.319519 -0.641113 0.471497 1441833062 0.514282 0.319519 -0.641113 0.471497 1441833062 0.514282 0.319519 -0.641113 0.471497 1441833062 0.514282 0.319519 -0.641113 0.471497 1441833062 0.514282 0.319519 -0.641113 0.471497 1441833062 0.531250 0.303284 -0.641541 0.462830 1441833062 0.531250 0.303284 -0.641541 0.462830 1441833062 0.531250 0.303284 -0.641541 0.462830 1441833062 0.531250 0.303284 -0.641541 0.462830 1441833062 0.531250 0.303284 -0.641541 0.462830 1441833062 0.531250 0.303284 -0.641541 0.462830 1441833062 0.563599 0.267700 -0.644897 0.441284 1441833062 0.563599 0.267700 -0.644897 0.441284 1441833062 0.563599 0.267700 -0.644897 0.441284 1441833062 0.563599 0.267700 -0.644897 0.441284 1441833062 0.563599 0.267700 -0.644897 0.441284 1441833062 0.563599 0.267700 -0.644897 0.441284 1441833062 0.604858 0.222412 -0.631226 0.431519 1441833062 0.604858 0.222412 -0.631226 0.431519 1441833062 0.604858 0.222412 -0.631226 0.431519 1441833062 0.604858 0.222412 -0.631226 0.431519 1441833062 0.604858 0.222412 -0.631226 0.431519 1441833062 0.604858 0.222412 -0.631226 0.431519 1441833062 0.661682 0.197388 -0.562195 0.455078 1441833062 0.661682 0.197388 -0.562195 0.455078 1441833062 0.661682 0.197388 -0.562195 0.455078 1441833062 0.661682 0.197388 -0.562195 0.455078 1441833062 0.661682 0.197388 -0.562195 0.455078 1441833062 0.661682 0.197388 -0.562195 0.455078 1441833062 0.661682 0.197388 -0.562195 0.455078 1441833062 0.744629 0.186890 -0.457153 0.448975 1441833062 0.744629 0.186890 -0.457153 0.448975 1441833062 0.744629 0.186890 -0.457153 0.448975 1441833062 0.744629 0.186890 -0.457153 0.448975 1441833062 0.744629 0.186890 -0.457153 0.448975 1441833062 0.744629 0.186890 -0.457153 0.448975 1441833062 0.833801 0.092407 -0.365967 0.402832 1441833062 0.833801 0.092407 -0.365967 0.402832 1441833062 0.833801 0.092407 -0.365967 0.402832 1441833062 0.833801 0.092407 -0.365967 0.402832 1441833062 0.833801 0.092407 -0.365967 0.402832 1441833062 0.833801 0.092407 -0.365967 0.402832 1441833062 0.879517 -0.023438 -0.317993 0.353149 1441833062 0.879517 -0.023438 -0.317993 0.353149 1441833062 0.879517 -0.023438 -0.317993 0.353149 1441833062 0.879517 -0.023438 -0.317993 0.353149 1441833062 0.879517 -0.023438 -0.317993 0.353149 1441833062 0.879517 -0.023438 -0.317993 0.353149 1441833063 0.879517 -0.023438 -0.317993 0.353149 1441833063 0.888367 -0.071655 -0.304016 0.336426 1441833063 0.888367 -0.071655 -0.304016 0.336426 1441833063 0.888367 -0.071655 -0.304016 0.336426 1441833063 0.888367 -0.071655 -0.304016 0.336426 1441833063 0.888367 -0.071655 -0.304016 0.336426 1441833063 0.888367 -0.071655 -0.304016 0.336426 1441833063 0.892639 -0.034973 -0.304382 0.330566 1441833063 0.892639 -0.034973 -0.304382 0.330566 1441833063 0.892639 -0.034973 -0.304382 0.330566 1441833063 0.892639 -0.034973 -0.304382 0.330566 1441833063 0.892639 -0.034973 -0.304382 0.330566 1441833063 0.892639 -0.034973 -0.304382 0.330566 1441833063 0.892639 -0.034973 -0.304382 0.330566 1441833063 0.890625 -0.025024 -0.311157 0.330505 1441833063 0.890625 -0.025024 -0.311157 0.330505 1441833063 0.890625 -0.025024 -0.311157 0.330505 1441833063 0.890625 -0.025024 -0.311157 0.330505 1441833063 0.890625 -0.025024 -0.311157 0.330505 1441833063 0.890625 -0.025024 -0.311157 0.330505 1441833063 0.886597 -0.030029 -0.320618 0.331909 1441833063 0.886597 -0.030029 -0.320618 0.331909 1441833063 0.886597 -0.030029 -0.320618 0.331909 1441833063 0.886597 -0.030029 -0.320618 0.331909 1441833063 0.886597 -0.030029 -0.320618 0.331909 1441833063 0.886597 -0.030029 -0.320618 0.331909 1441833063 0.873779 -0.029907 -0.346741 0.339539 1441833063 0.873779 -0.029907 -0.346741 0.339539 1441833063 0.873779 -0.029907 -0.346741 0.339539 1441833063 0.873779 -0.029907 -0.346741 0.339539 1441833063 0.873779 -0.029907 -0.346741 0.339539 1441833063 0.873779 -0.029907 -0.346741 0.339539 1441833063 0.873779 -0.029907 -0.346741 0.339539 1441833063 0.842285 -0.008606 -0.404968 0.355652 1441833063 0.842285 -0.008606 -0.404968 0.355652 1441833063 0.842285 -0.008606 -0.404968 0.355652 1441833063 0.842285 -0.008606 -0.404968 0.355652 1441833063 0.842285 -0.008606 -0.404968 0.355652 1441833063 0.842285 -0.008606 -0.404968 0.355652 1441833063 0.783997 0.044922 -0.483704 0.386475 1441833063 0.783997 0.044922 -0.483704 0.386475 1441833063 0.783997 0.044922 -0.483704 0.386475 1441833063 0.783997 0.044922 -0.483704 0.386475 1441833063 0.783997 0.044922 -0.483704 0.386475 1441833063 0.783997 0.044922 -0.483704 0.386475 1441833063 0.698792 0.116577 -0.565369 0.422424 1441833063 0.698792 0.116577 -0.565369 0.422424 1441833063 0.698792 0.116577 -0.565369 0.422424 1441833063 0.698792 0.116577 -0.565369 0.422424 1441833063 0.698792 0.116577 -0.565369 0.422424 1441833063 0.698792 0.116577 -0.565369 0.422424 1441833063 0.698792 0.116577 -0.565369 0.422424 1441833063 0.618164 0.204468 -0.599731 0.465088 1441833063 0.618164 0.204468 -0.599731 0.465088 1441833063 0.618164 0.204468 -0.599731 0.465088 1441833063 0.618164 0.204468 -0.599731 0.465088 1441833063 0.618164 0.204468 -0.599731 0.465088 1441833063 0.618164 0.204468 -0.599731 0.465088 1441833063 0.533386 0.273132 -0.606384 0.522644 1441833063 0.533386 0.273132 -0.606384 0.522644 1441833063 0.533386 0.273132 -0.606384 0.522644 1441833063 0.533386 0.273132 -0.606384 0.522644 1441833063 0.533386 0.273132 -0.606384 0.522644 1441833063 0.533386 0.273132 -0.606384 0.522644 1441833063 0.518188 0.292053 -0.619324 0.512451 1441833063 0.518188 0.292053 -0.619324 0.512451 1441833063 0.518188 0.292053 -0.619324 0.512451 1441833063 0.518188 0.292053 -0.619324 0.512451 1441833063 0.518188 0.292053 -0.619324 0.512451 1441833063 0.518188 0.292053 -0.619324 0.512451 1441833063 0.518188 0.292053 -0.619324 0.512451 1441833063 0.538757 0.295471 -0.632629 0.471375 1441833063 0.538757 0.295471 -0.632629 0.471375 1441833063 0.538757 0.295471 -0.632629 0.471375 1441833063 0.538757 0.295471 -0.632629 0.471375 1441833063 0.538757 0.295471 -0.632629 0.471375 1441833063 0.538757 0.295471 -0.632629 0.471375 1441833063 0.553101 0.292419 -0.650146 0.431091 1441833063 0.553101 0.292419 -0.650146 0.431091 1441833063 0.553101 0.292419 -0.650146 0.431091 1441833063 0.553101 0.292419 -0.650146 0.431091 1441833063 0.553101 0.292419 -0.650146 0.431091 1441833063 0.553101 0.292419 -0.650146 0.431091 1441833063 0.545227 0.265564 -0.670837 0.426819 1441833063 0.545227 0.265564 -0.670837 0.426819 1441833063 0.545227 0.265564 -0.670837 0.426819 1441833063 0.545227 0.265564 -0.670837 0.426819 1441833063 0.545227 0.265564 -0.670837 0.426819 1441833063 0.545227 0.265564 -0.670837 0.426819 1441833063 0.545227 0.265564 -0.670837 0.426819 1441833063 0.529846 0.264893 -0.669556 0.448120 1441833063 0.529846 0.264893 -0.669556 0.448120 1441833063 0.529846 0.264893 -0.669556 0.448120 1441833063 0.529846 0.264893 -0.669556 0.448120 1441833063 0.529846 0.264893 -0.669556 0.448120 1441833063 0.529846 0.264893 -0.669556 0.448120 1441833063 0.533081 0.264160 -0.658203 0.461243 1441833063 0.533081 0.264160 -0.658203 0.461243 1441833063 0.533081 0.264160 -0.658203 0.461243 1441833063 0.533081 0.264160 -0.658203 0.461243 1441833063 0.533081 0.264160 -0.658203 0.461243 1441833063 0.533081 0.264160 -0.658203 0.461243 1441833063 0.556824 0.252502 -0.645996 0.456970 1441833063 0.556824 0.252502 -0.645996 0.456970 1441833063 0.556824 0.252502 -0.645996 0.456970 1441833063 0.556824 0.252502 -0.645996 0.456970 1441833063 0.556824 0.252502 -0.645996 0.456970 1441833063 0.556824 0.252502 -0.645996 0.456970 1441833063 0.556824 0.252502 -0.645996 0.456970 1441833063 0.600098 0.226746 -0.618713 0.453491 1441833063 0.600098 0.226746 -0.618713 0.453491 1441833063 0.600098 0.226746 -0.618713 0.453491 1441833063 0.600098 0.226746 -0.618713 0.453491 1441833063 0.600098 0.226746 -0.618713 0.453491 1441833063 0.600098 0.226746 -0.618713 0.453491 1441833064 0.668579 0.197571 -0.557800 0.450378 1441833064 0.668579 0.197571 -0.557800 0.450378 1441833064 0.668579 0.197571 -0.557800 0.450378 1441833064 0.668579 0.197571 -0.557800 0.450378 1441833064 0.668579 0.197571 -0.557800 0.450378 1441833064 0.668579 0.197571 -0.557800 0.450378 1441833064 0.749023 0.161804 -0.471619 0.436218 1441833064 0.749023 0.161804 -0.471619 0.436218 1441833064 0.749023 0.161804 -0.471619 0.436218 1441833064 0.749023 0.161804 -0.471619 0.436218 1441833064 0.749023 0.161804 -0.471619 0.436218 1441833064 0.749023 0.161804 -0.471619 0.436218 1441833064 0.749023 0.161804 -0.471619 0.436218 1441833064 0.823669 0.089355 -0.395813 0.395996 1441833064 0.823669 0.089355 -0.395813 0.395996 1441833064 0.823669 0.089355 -0.395813 0.395996 1441833064 0.823669 0.089355 -0.395813 0.395996 1441833064 0.823669 0.089355 -0.395813 0.395996 1441833064 0.823669 0.089355 -0.395813 0.395996 1441833064 0.869507 -0.007996 -0.338562 0.359497 1441833064 0.869507 -0.007996 -0.338562 0.359497 1441833064 0.869507 -0.007996 -0.338562 0.359497 1441833064 0.869507 -0.007996 -0.338562 0.359497 1441833064 0.869507 -0.007996 -0.338562 0.359497 1441833064 0.869507 -0.007996 -0.338562 0.359497 1441833064 0.885010 -0.019287 -0.311584 0.345337 1441833064 0.885010 -0.019287 -0.311584 0.345337 1441833064 0.885010 -0.019287 -0.311584 0.345337 1441833064 0.885010 -0.019287 -0.311584 0.345337 1441833064 0.885010 -0.019287 -0.311584 0.345337 1441833064 0.885010 -0.019287 -0.311584 0.345337 1441833064 0.885010 -0.019287 -0.311584 0.345337 1441833064 0.893738 0.000610 -0.304260 0.329468 1441833064 0.893738 0.000610 -0.304260 0.329468 1441833064 0.893738 0.000610 -0.304260 0.329468 1441833064 0.893738 0.000610 -0.304260 0.329468 1441833064 0.893738 0.000610 -0.304260 0.329468 1441833064 0.893738 0.000610 -0.304260 0.329468 1441833064 0.895935 -0.005676 -0.306274 0.321533 1441833064 0.895935 -0.005676 -0.306274 0.321533 1441833064 0.895935 -0.005676 -0.306274 0.321533 1441833064 0.895935 -0.005676 -0.306274 0.321533 1441833064 0.895935 -0.005676 -0.306274 0.321533 1441833064 0.895935 -0.005676 -0.306274 0.321533 1441833064 0.894653 -0.002991 -0.308105 0.323425 1441833064 0.894653 -0.002991 -0.308105 0.323425 1441833064 0.894653 -0.002991 -0.308105 0.323425 1441833064 0.894653 -0.002991 -0.308105 0.323425 1441833064 0.894653 -0.002991 -0.308105 0.323425 1441833064 0.894653 -0.002991 -0.308105 0.323425 1441833064 0.894653 -0.002991 -0.308105 0.323425 1441833064 0.889954 -0.005493 -0.318481 0.326233 1441833064 0.889954 -0.005493 -0.318481 0.326233 1441833064 0.889954 -0.005493 -0.318481 0.326233 1441833064 0.889954 -0.005493 -0.318481 0.326233 1441833064 0.889954 -0.005493 -0.318481 0.326233 1441833064 0.889954 -0.005493 -0.318481 0.326233 1441833064 0.868530 -0.007324 -0.363525 0.336792 1441833064 0.868530 -0.007324 -0.363525 0.336792 1441833064 0.868530 -0.007324 -0.363525 0.336792 1441833064 0.868530 -0.007324 -0.363525 0.336792 1441833064 0.868530 -0.007324 -0.363525 0.336792 1441833064 0.868530 -0.007324 -0.363525 0.336792 1441833064 0.814331 0.029175 -0.451904 0.362976 1441833064 0.814331 0.029175 -0.451904 0.362976 1441833064 0.814331 0.029175 -0.451904 0.362976 1441833064 0.814331 0.029175 -0.451904 0.362976 1441833064 0.814331 0.029175 -0.451904 0.362976 1441833064 0.814331 0.029175 -0.451904 0.362976 1441833064 0.729675 0.095276 -0.546631 0.399597 1441833064 0.729675 0.095276 -0.546631 0.399597 1441833064 0.729675 0.095276 -0.546631 0.399597 1441833064 0.729675 0.095276 -0.546631 0.399597 1441833064 0.729675 0.095276 -0.546631 0.399597 1441833064 0.729675 0.095276 -0.546631 0.399597 1441833064 0.645569 0.177795 -0.598389 0.439880 1441833064 0.645569 0.177795 -0.598389 0.439880 1441833064 0.645569 0.177795 -0.598389 0.439880 1441833064 0.645569 0.177795 -0.598389 0.439880 1441833064 0.645569 0.177795 -0.598389 0.439880 1441833064 0.645569 0.177795 -0.598389 0.439880 1441833064 0.645569 0.177795 -0.598389 0.439880 1441833064 0.563110 0.236572 -0.625610 0.485291 1441833064 0.563110 0.236572 -0.625610 0.485291 1441833064 0.563110 0.236572 -0.625610 0.485291 1441833064 0.563110 0.236572 -0.625610 0.485291 1441833064 0.563110 0.236572 -0.625610 0.485291 1441833064 0.563110 0.236572 -0.625610 0.485291 1441833064 0.531799 0.266113 -0.629395 0.500122 1441833064 0.531799 0.266113 -0.629395 0.500122 1441833064 0.531799 0.266113 -0.629395 0.500122 1441833064 0.531799 0.266113 -0.629395 0.500122 1441833064 0.531799 0.266113 -0.629395 0.500122 1441833064 0.531799 0.266113 -0.629395 0.500122 1441833064 0.534668 0.273987 -0.639526 0.479553 1441833064 0.534668 0.273987 -0.639526 0.479553 1441833064 0.534668 0.273987 -0.639526 0.479553 1441833064 0.534668 0.273987 -0.639526 0.479553 1441833064 0.534668 0.273987 -0.639526 0.479553 1441833064 0.534668 0.273987 -0.639526 0.479553 1441833064 0.543396 0.263977 -0.656067 0.452271 1441833064 0.543396 0.263977 -0.656067 0.452271 1441833064 0.543396 0.263977 -0.656067 0.452271 1441833064 0.543396 0.263977 -0.656067 0.452271 1441833064 0.543396 0.263977 -0.656067 0.452271 1441833064 0.543396 0.263977 -0.656067 0.452271 1441833064 0.543396 0.263977 -0.656067 0.452271 1441833064 0.528564 0.247864 -0.666748 0.463318 1441833064 0.528564 0.247864 -0.666748 0.463318 1441833064 0.528564 0.247864 -0.666748 0.463318 1441833064 0.528564 0.247864 -0.666748 0.463318 1441833064 0.528564 0.247864 -0.666748 0.463318 1441833064 0.528564 0.247864 -0.666748 0.463318 1441833064 0.524048 0.256042 -0.656189 0.478699 1441833064 0.524048 0.256042 -0.656189 0.478699 1441833065 0.524048 0.256042 -0.656189 0.478699 1441833065 0.524048 0.256042 -0.656189 0.478699 1441833065 0.524048 0.256042 -0.656189 0.478699 1441833065 0.524048 0.256042 -0.656189 0.478699 1441833065 0.524048 0.256042 -0.656189 0.478699 1441833065 0.536865 0.251648 -0.644836 0.482300 1441833065 0.536865 0.251648 -0.644836 0.482300 1441833065 0.536865 0.251648 -0.644836 0.482300 1441833065 0.536865 0.251648 -0.644836 0.482300 1441833065 0.536865 0.251648 -0.644836 0.482300 1441833065 0.536865 0.251648 -0.644836 0.482300 1441833065 0.574158 0.234558 -0.614258 0.487854 1441833065 0.574158 0.234558 -0.614258 0.487854 1441833065 0.574158 0.234558 -0.614258 0.487854 1441833065 0.574158 0.234558 -0.614258 0.487854 1441833065 0.574158 0.234558 -0.614258 0.487854 1441833065 0.574158 0.234558 -0.614258 0.487854 1441833065 0.652771 0.222778 -0.542908 0.479065 1441833065 0.652771 0.222778 -0.542908 0.479065 1441833065 0.652771 0.222778 -0.542908 0.479065 1441833065 0.652771 0.222778 -0.542908 0.479065 1441833065 0.652771 0.222778 -0.542908 0.479065 1441833065 0.652771 0.222778 -0.542908 0.479065 1441833065 0.652771 0.222778 -0.542908 0.479065 1441833065 0.763306 0.165955 -0.449097 0.433716 1441833065 0.763306 0.165955 -0.449097 0.433716 1441833065 0.763306 0.165955 -0.449097 0.433716 1441833065 0.763306 0.165955 -0.449097 0.433716 1441833065 0.763306 0.165955 -0.449097 0.433716 1441833065 0.763306 0.165955 -0.449097 0.433716 1441833065 0.849121 0.037842 -0.373352 0.371643 1441833065 0.849121 0.037842 -0.373352 0.371643 1441833065 0.849121 0.037842 -0.373352 0.371643 1441833065 0.849121 0.037842 -0.373352 0.371643 1441833065 0.849121 0.037842 -0.373352 0.371643 1441833065 0.849121 0.037842 -0.373352 0.371643 1441833065 0.856873 -0.037415 -0.356812 0.370178 1441833065 0.856873 -0.037415 -0.356812 0.370178 1441833065 0.856873 -0.037415 -0.356812 0.370178 1441833065 0.856873 -0.037415 -0.356812 0.370178 1441833065 0.856873 -0.037415 -0.356812 0.370178 1441833065 0.856873 -0.037415 -0.356812 0.370178 1441833065 0.856873 -0.037415 -0.356812 0.370178 1441833065 0.865723 -0.002136 -0.356689 0.351074 1441833065 0.865723 -0.002136 -0.356689 0.351074 1441833065 0.865723 -0.002136 -0.356689 0.351074 1441833065 0.865723 -0.002136 -0.356689 0.351074 1441833065 0.865723 -0.002136 -0.356689 0.351074 1441833065 0.865723 -0.002136 -0.356689 0.351074 1441833065 0.858887 0.015381 -0.364868 0.359009 1441833065 0.858887 0.015381 -0.364868 0.359009 1441833065 0.858887 0.015381 -0.364868 0.359009 1441833065 0.858887 0.015381 -0.364868 0.359009 1441833065 0.858887 0.015381 -0.364868 0.359009 1441833065 0.858887 0.015381 -0.364868 0.359009 1441833065 0.860474 0.021729 -0.367615 0.352051 1441833065 0.860474 0.021729 -0.367615 0.352051 1441833065 0.860474 0.021729 -0.367615 0.352051 1441833065 0.860474 0.021729 -0.367615 0.352051 1441833065 0.860474 0.021729 -0.367615 0.352051 1441833065 0.860474 0.021729 -0.367615 0.352051 1441833065 0.860474 0.021729 -0.367615 0.352051 1441833065 0.858032 0.002930 -0.375488 0.350342 1441833065 0.858032 0.002930 -0.375488 0.350342 1441833065 0.858032 0.002930 -0.375488 0.350342 1441833065 0.858032 0.002930 -0.375488 0.350342 1441833065 0.858032 0.002930 -0.375488 0.350342 1441833065 0.858032 0.002930 -0.375488 0.350342 1441833065 0.834229 -0.010010 -0.414551 0.363464 1441833065 0.834229 -0.010010 -0.414551 0.363464 1441833065 0.834229 -0.010010 -0.414551 0.363464 1441833065 0.834229 -0.010010 -0.414551 0.363464 1441833065 0.834229 -0.010010 -0.414551 0.363464 1441833065 0.834229 -0.010010 -0.414551 0.363464 1441833065 0.781616 0.013794 -0.486877 0.389648 1441833065 0.781616 0.013794 -0.486877 0.389648 1441833065 0.781616 0.013794 -0.486877 0.389648 1441833065 0.781616 0.013794 -0.486877 0.389648 1441833065 0.781616 0.013794 -0.486877 0.389648 1441833065 0.781616 0.013794 -0.486877 0.389648 1441833065 0.716553 0.070374 -0.554443 0.417358 1441833065 0.716553 0.070374 -0.554443 0.417358 1441833065 0.716553 0.070374 -0.554443 0.417358 1441833065 0.716553 0.070374 -0.554443 0.417358 1441833065 0.716553 0.070374 -0.554443 0.417358 1441833065 0.716553 0.070374 -0.554443 0.417358 1441833065 0.716553 0.070374 -0.554443 0.417358 1441833065 0.658936 0.158203 -0.579895 0.452209 1441833065 0.658936 0.158203 -0.579895 0.452209 1441833065 0.658936 0.158203 -0.579895 0.452209 1441833065 0.658936 0.158203 -0.579895 0.452209 1441833065 0.658936 0.158203 -0.579895 0.452209 1441833065 0.658936 0.158203 -0.579895 0.452209 1441833065 0.591492 0.221741 -0.606140 0.483276 1441833065 0.591492 0.221741 -0.606140 0.483276 1441833065 0.591492 0.221741 -0.606140 0.483276 1441833065 0.591492 0.221741 -0.606140 0.483276 1441833065 0.591492 0.221741 -0.606140 0.483276 1441833065 0.591492 0.221741 -0.606140 0.483276 1441833065 0.529785 0.257263 -0.613770 0.525696 1441833065 0.529785 0.257263 -0.613770 0.525696 1441833065 0.529785 0.257263 -0.613770 0.525696 1441833065 0.529785 0.257263 -0.613770 0.525696 1441833065 0.529785 0.257263 -0.613770 0.525696 1441833065 0.529785 0.257263 -0.613770 0.525696 1441833065 0.518250 0.280701 -0.627136 0.509155 1441833065 0.518250 0.280701 -0.627136 0.509155 1441833065 0.518250 0.280701 -0.627136 0.509155 1441833065 0.518250 0.280701 -0.627136 0.509155 1441833065 0.518250 0.280701 -0.627136 0.509155 1441833065 0.518250 0.280701 -0.627136 0.509155 1441833065 0.498596 0.232910 -0.691040 0.468628 1441833065 0.498596 0.232910 -0.691040 0.468628 1441833066 0.498596 0.232910 -0.691040 0.468628 1441833066 0.498596 0.232910 -0.691040 0.468628 1441833066 0.498596 0.232910 -0.691040 0.468628 1441833066 0.498596 0.232910 -0.691040 0.468628 1441833066 0.498596 0.232910 -0.691040 0.468628 1441833066 0.475525 0.236694 -0.692749 0.487732 1441833066 0.475525 0.236694 -0.692749 0.487732 1441833066 0.475525 0.236694 -0.692749 0.487732 1441833066 0.475525 0.236694 -0.692749 0.487732 1441833066 0.475525 0.236694 -0.692749 0.487732 1441833066 0.475525 0.236694 -0.692749 0.487732 1441833066 0.492981 0.264221 -0.658569 0.503418 1441833066 0.492981 0.264221 -0.658569 0.503418 1441833066 0.492981 0.264221 -0.658569 0.503418 1441833066 0.492981 0.264221 -0.658569 0.503418 1441833066 0.492981 0.264221 -0.658569 0.503418 1441833066 0.492981 0.264221 -0.658569 0.503418 1441833066 0.533508 0.245300 -0.639893 0.495667 1441833066 0.533508 0.245300 -0.639893 0.495667 1441833066 0.533508 0.245300 -0.639893 0.495667 1441833066 0.533508 0.245300 -0.639893 0.495667 1441833066 0.533508 0.245300 -0.639893 0.495667 1441833066 0.533508 0.245300 -0.639893 0.495667 1441833066 0.589111 0.211487 -0.601929 0.495789 1441833066 0.589111 0.211487 -0.601929 0.495789 1441833066 0.589111 0.211487 -0.601929 0.495789 1441833066 0.589111 0.211487 -0.601929 0.495789 1441833066 0.589111 0.211487 -0.601929 0.495789 1441833066 0.589111 0.211487 -0.601929 0.495789 1441833066 0.666992 0.169312 -0.521057 0.504883 1441833066 0.666992 0.169312 -0.521057 0.504883 1441833066 0.666992 0.169312 -0.521057 0.504883 1441833066 0.666992 0.169312 -0.521057 0.504883 1441833066 0.666992 0.169312 -0.521057 0.504883 1441833066 0.666992 0.169312 -0.521057 0.504883 1441833066 0.757935 0.118469 -0.429382 0.476563 1441833066 0.757935 0.118469 -0.429382 0.476563 1441833066 0.757935 0.118469 -0.429382 0.476563 1441833066 0.757935 0.118469 -0.429382 0.476563 1441833066 0.757935 0.118469 -0.429382 0.476563 1441833066 0.757935 0.118469 -0.429382 0.476563 1441833066 0.757935 0.118469 -0.429382 0.476563 1441833066 0.828918 0.033386 -0.340332 0.442627 1441833066 0.828918 0.033386 -0.340332 0.442627 1441833066 0.828918 0.033386 -0.340332 0.442627 1441833066 0.828918 0.033386 -0.340332 0.442627 1441833066 0.828918 0.033386 -0.340332 0.442627 1441833066 0.828918 0.033386 -0.340332 0.442627 1441833066 0.862793 -0.052490 -0.268250 0.425171 1441833066 0.862793 -0.052490 -0.268250 0.425171 1441833066 0.862793 -0.052490 -0.268250 0.425171 1441833066 0.862793 -0.052490 -0.268250 0.425171 1441833066 0.862793 -0.052490 -0.268250 0.425171 1441833066 0.862793 -0.052490 -0.268250 0.425171 1441833066 0.878662 -0.074829 -0.234985 0.408752 1441833066 0.878662 -0.074829 -0.234985 0.408752 1441833066 0.878662 -0.074829 -0.234985 0.408752 1441833066 0.878662 -0.074829 -0.234985 0.408752 1441833066 0.878662 -0.074829 -0.234985 0.408752 1441833066 0.878662 -0.074829 -0.234985 0.408752 1441833066 0.887756 -0.073608 -0.228699 0.392517 1441833066 0.887756 -0.073608 -0.228699 0.392517 1441833066 0.887756 -0.073608 -0.228699 0.392517 1441833066 0.887756 -0.073608 -0.228699 0.392517 1441833066 0.887756 -0.073608 -0.228699 0.392517 1441833066 0.887756 -0.073608 -0.228699 0.392517 1441833066 0.887756 -0.073608 -0.228699 0.392517 1441833066 0.892090 -0.058655 -0.229309 0.384827 1441833066 0.892090 -0.058655 -0.229309 0.384827 1441833066 0.892090 -0.058655 -0.229309 0.384827 1441833066 0.892090 -0.058655 -0.229309 0.384827 1441833066 0.892090 -0.058655 -0.229309 0.384827 1441833066 0.892090 -0.058655 -0.229309 0.384827 1441833066 0.890564 -0.072571 -0.230713 0.385132 1441833066 0.890564 -0.072571 -0.230713 0.385132 1441833066 0.890564 -0.072571 -0.230713 0.385132 1441833066 0.890564 -0.072571 -0.230713 0.385132 1441833066 0.890564 -0.072571 -0.230713 0.385132 1441833066 0.890564 -0.072571 -0.230713 0.385132 1441833066 0.890564 -0.072571 -0.230713 0.385132 1441833066 0.881531 -0.071411 -0.244568 0.397339 1441833066 0.881531 -0.071411 -0.244568 0.397339 1441833066 0.881531 -0.071411 -0.244568 0.397339 1441833066 0.881531 -0.071411 -0.244568 0.397339 1441833066 0.881531 -0.071411 -0.244568 0.397339 1441833066 0.881531 -0.071411 -0.244568 0.397339 1441833066 0.854553 -0.048889 -0.302490 0.419312 1441833066 0.854553 -0.048889 -0.302490 0.419312 1441833066 0.854553 -0.048889 -0.302490 0.419312 1441833066 0.854553 -0.048889 -0.302490 0.419312 1441833066 0.854553 -0.048889 -0.302490 0.419312 1441833066 0.803101 0.023743 -0.397156 0.443481 1441833066 0.803101 0.023743 -0.397156 0.443481 1441833066 0.803101 0.023743 -0.397156 0.443481 1441833066 0.803101 0.023743 -0.397156 0.443481 1441833066 0.803101 0.023743 -0.397156 0.443481 1441833066 0.803101 0.023743 -0.397156 0.443481 1441833066 0.803101 0.023743 -0.397156 0.443481 1441833066 0.724792 0.131531 -0.487671 0.468567 1441833066 0.724792 0.131531 -0.487671 0.468567 1441833066 0.724792 0.131531 -0.487671 0.468567 1441833066 0.724792 0.131531 -0.487671 0.468567 1441833066 0.724792 0.131531 -0.487671 0.468567 1441833066 0.724792 0.131531 -0.487671 0.468567 1441833066 
0.482727 0.366699 -0.617249 0.501465 1441833069 0.482727 0.366699 -0.617249 0.501465 1441833069 0.482727 0.366699 -0.617249 0.501465 1441833069 0.476013 0.376099 -0.609436 0.510376 1441833069 0.476013 0.376099 -0.609436 0.510376 1441833069 0.476013 0.376099 -0.609436 0.510376 1441833069 0.476013 0.376099 -0.609436 0.510376 1441833069 0.476013 0.376099 -0.609436 0.510376 1441833069 0.476013 0.376099 -0.609436 0.510376 1441833069 0.475037 0.380920 -0.604309 0.513794 1441833069 0.475037 0.380920 -0.604309 0.513794 1441833069 0.475037 0.380920 -0.604309 0.513794 1441833069 0.475037 0.380920 -0.604309 0.513794 1441833069 0.475037 0.380920 -0.604309 0.513794 1441833069 0.475037 0.380920 -0.604309 0.513794 1441833069 0.485535 0.374573 -0.605774 0.506958 1441833069 0.485535 0.374573 -0.605774 0.506958 1441833069 0.485535 0.374573 -0.605774 0.506958 1441833069 0.485535 0.374573 -0.605774 0.506958 1441833069 0.485535 0.374573 -0.605774 0.506958 1441833069 0.485535 0.374573 -0.605774 0.506958 1441833069 0.485535 0.374573 -0.605774 0.506958 1441833069 0.501282 0.364929 -0.603943 0.500793 1441833069 0.501282 0.364929 -0.603943 0.500793 1441833069 0.501282 0.364929 -0.603943 0.500793 1441833069 0.515686 0.358398 -0.597656 0.498352 1441833069 0.515686 0.358398 -0.597656 0.498352 1441833069 0.515686 0.358398 -0.597656 0.498352 1441833069 0.515686 0.358398 -0.597656 0.498352 1441833069 0.515686 0.358398 -0.597656 0.498352 1441833069 0.515686 0.358398 -0.597656 0.498352 1441833069 0.522095 0.352295 -0.592712 0.502014 1441833069 0.522095 0.352295 -0.592712 0.502014 1441833069 0.522095 0.352295 -0.592712 0.502014 1441833069 0.522095 0.352295 -0.592712 0.502014 1441833069 0.522095 0.352295 -0.592712 0.502014 1441833069 0.522095 0.352295 -0.592712 0.502014 1441833069 0.522095 0.352295 -0.592712 0.502014 1441833069 0.521729 0.352844 -0.586548 0.509155 1441833069 0.521729 0.352844 -0.586548 0.509155 1441833069 0.521729 0.352844 -0.586548 0.509155 1441833069 0.521729 0.352844 -0.586548 0.509155 1441833069 0.521729 0.352844 -0.586548 0.509155 1441833069 0.521729 0.352844 -0.586548 0.509155 1441833069 0.520935 0.354248 -0.582642 0.513428 1441833069 0.520935 0.354248 -0.582642 0.513428 1441833069 0.520935 0.354248 -0.582642 0.513428 1441833069 0.520935 0.354248 -0.582642 0.513428 1441833069 0.520935 0.354248 -0.582642 0.513428 1441833069 0.520935 0.354248 -0.582642 0.513428 1441833069 0.518921 0.357300 -0.581421 0.514771 1441833069 0.518921 0.357300 -0.581421 0.514771 1441833069 0.518921 0.357300 -0.581421 0.514771 1441833069 0.518921 0.357300 -0.581421 0.514771 1441833069 0.518921 0.357300 -0.581421 0.514771 1441833069 0.518921 0.357300 -0.581421 0.514771 1441833069 0.515991 0.360962 -0.580627 0.516052 1441833069 0.515991 0.360962 -0.580627 0.516052 1441833069 0.515991 0.360962 -0.580627 0.516052 1441833069 0.515991 0.360962 -0.580627 0.516052 1441833069 0.515991 0.360962 -0.580627 0.516052 1441833069 0.515991 0.360962 -0.580627 0.516052 1441833069 0.515991 0.360962 -0.580627 0.516052 1441833069 0.512695 0.362915 -0.582031 0.516357 1441833069 0.512695 0.362915 -0.582031 0.516357 1441833069 0.512695 0.362915 -0.582031 0.516357 1441833069 0.512695 0.362915 -0.582031 0.516357 1441833069 0.512695 0.362915 -0.582031 0.516357 1441833069 0.512695 0.362915 -0.582031 0.516357 1441833069 0.509766 0.363708 -0.586304 0.513916 1441833069 0.509766 0.363708 -0.586304 0.513916 1441833069 0.509766 0.363708 -0.586304 0.513916 1441833069 0.509766 0.363708 -0.586304 0.513916 1441833069 0.509766 0.363708 -0.586304 0.513916 1441833069 0.509766 0.363708 -0.586304 0.513916 1441833069 0.509766 0.363708 -0.586304 0.513916 1441833069 0.507202 0.365540 -0.590942 0.509766 1441833069 0.507202 0.365540 -0.590942 0.509766 1441833069 0.507202 0.365540 -0.590942 0.509766 1441833069 0.507202 0.365540 -0.590942 0.509766 1441833069 0.507202 0.365540 -0.590942 0.509766 1441833069 0.507202 0.365540 -0.590942 0.509766 1441833069 0.505188 0.369202 -0.594238 0.505249 1441833069 0.505188 0.369202 -0.594238 0.505249 1441833069 0.505188 0.369202 -0.594238 0.505249 1441833069 0.505188 0.369202 -0.594238 0.505249 1441833069 0.505188 0.369202 -0.594238 0.505249 1441833069 0.505188 0.369202 -0.594238 0.505249 1441833069 0.500916 0.377014 -0.594543 0.503418 1441833070 0.500916 0.377014 -0.594543 0.503418 1441833070 0.500916 0.377014 -0.594543 0.503418 1441833070 0.500916 0.377014 -0.594543 0.503418 1441833070 0.500916 0.377014 -0.594543 0.503418 1441833070 0.500916 0.377014 -0.594543 0.503418 1441833070 0.489197 0.389343 -0.591187 0.509521 1441833070 0.489197 0.389343 -0.591187 0.509521 1441833070 0.489197 0.389343 -0.591187 0.509521 1441833070 0.489197 0.389343 -0.591187 0.509521 1441833070 0.489197 0.389343 -0.591187 0.509521 1441833070 0.489197 0.389343 -0.591187 0.509521 1441833070 0.476685 0.399109 -0.588989 0.516296 1441833070 0.476685 0.399109 -0.588989 0.516296 1441833070 0.476685 0.399109 -0.588989 0.516296 1441833070 0.476685 0.399109 -0.588989 0.516296 1441833070 0.476685 0.399109 -0.588989 0.516296 1441833070 0.476685 0.399109 -0.588989 0.516296 1441833070 0.470154 0.404663 -0.586609 0.520691 1441833070 0.470154 0.404663 -0.586609 0.520691 1441833070 0.470154 0.404663 -0.586609 0.520691 1441833070 0.470154 0.404663 -0.586609 0.520691 1441833070 0.470154 0.404663 -0.586609 0.520691 1441833070 0.470154 0.404663 -0.586609 0.520691 1441833070 0.467468 0.408203 -0.581909 0.525513 1441833070 0.467468 0.408203 -0.581909 0.525513 1441833070 0.467468 0.408203 -0.581909 0.525513 1441833070 0.467468 0.408203 -0.581909 0.525513 1441833070 0.467468 0.408203 -0.581909 0.525513 1441833070 0.467468 0.408203 -0.581909 0.525513 1441833070 0.467468 0.408203 -0.581909 0.525513 1441833070 0.462952 0.413757 -0.575684 0.531982 1441833070 0.462952 0.413757 -0.575684 0.531982 1441833070 0.462952 0.413757 -0.575684 0.531982 1441833070 0.462952 0.413757 -0.575684 0.531982 1441833070 0.462952 0.413757 -0.575684 0.531982 1441833070 0.462952 0.413757 -0.575684 0.531982 1441833070 0.460266 0.416687 -0.572021 0.535950 1441833070 0.460266 0.416687 -0.572021 0.535950 1441833070 0.460266 0.416687 -0.572021 0.535950 1441833070 0.460266 0.416687 -0.572021 0.535950 1441833070 0.460266 0.416687 -0.572021 0.535950 1441833070 0.457275 0.419067 -0.569946 0.538879 1441833070 0.457275 0.419067 -0.569946 0.538879 1441833070 0.457275 0.419067 -0.569946 0.538879 1441833070 0.457275 0.419067 -0.569946 0.538879 1441833070 0.457275 0.419067 -0.569946 0.538879 1441833070 0.457275 0.419067 -0.569946 0.538879 1441833070 0.457275 0.419067 -0.569946 0.538879 1441833070 0.460266 0.416016 -0.571838 0.536682 1441833070 0.460266 0.416016 -0.571838 0.536682 1441833070 0.460266 0.416016 -0.571838 0.536682 1441833070 0.460266 0.416016 -0.571838 0.536682 1441833070 0.460266 0.416016 -0.571838 0.536682 1441833070 0.460266 0.416016 -0.571838 0.536682 1441833070 0.464722 0.410400 -0.574646 0.534119 1441833070 0.464722 0.410400 -0.574646 0.534119 1441833070 0.464722 0.410400 -0.574646 0.534119 1441833070 0.464722 0.410400 -0.574646 0.534119 1441833070 0.464722 0.410400 -0.574646 0.534119 1441833070 0.464722 0.410400 -0.574646 0.534119 1441833070 0.464722 0.410400 -0.574646 0.534119 1441833070 0.467163 0.403870 -0.576660 0.534912 1441833070 0.467163 0.403870 -0.576660 0.534912 1441833070 0.467163 0.403870 -0.576660 0.534912 1441833070 0.467163 0.403870 -0.576660 0.534912 1441833070 0.467163 0.403870 -0.576660 0.534912 1441833070 0.467163 0.403870 -0.576660 0.534912 1441833070 0.466553 0.391113 -0.582581 0.538513 1441833070 0.466553 0.391113 -0.582581 0.538513 1441833070 0.466553 0.391113 -0.582581 0.538513 1441833070 0.466553 0.391113 -0.582581 0.538513 1441833070 0.466553 0.391113 -0.582581 0.538513 1441833070 0.466553 0.391113 -0.582581 0.538513 1441833070 0.470764 0.381226 -0.584717 0.539551 1441833070 0.470764 0.381226 -0.584717 0.539551 1441833070 0.470764 0.381226 -0.584717 0.539551 1441833070 0.470764 0.381226 -0.584717 0.539551 1441833070 0.470764 0.381226 -0.584717 0.539551 1441833070 0.470764 0.381226 -0.584717 0.539551 1441833070 0.470764 0.381226 -0.584717 0.539551 1441833070 0.473877 0.374573 -0.583862 0.542358 1441833070 0.473877 0.374573 -0.583862 0.542358 1441833070 0.473877 0.374573 -0.583862 0.542358 1441833070 0.473877 0.374573 -0.583862 0.542358 1441833070 0.473877 0.374573 -0.583862 0.542358 1441833070 0.473877 0.374573 -0.583862 0.542358 1441833070 0.475708 0.375549 -0.579224 0.545044 1441833070 0.475708 0.375549 -0.579224 0.545044 1441833070 0.475708 0.375549 -0.579224 0.545044 1441833070 0.475708 0.375549 -0.579224 0.545044 1441833070 0.475708 0.375549 -0.579224 0.545044 1441833070 0.475708 0.375549 -0.579224 0.545044 1441833070 0.475708 0.375549 -0.579224 0.545044 1441833070 0.479675 0.376221 -0.576965 0.543579 1441833070 0.479675 0.376221 -0.576965 0.543579 1441833070 0.479675 0.376221 -0.576965 0.543579 1441833070 0.479675 0.376221 -0.576965 0.543579 1441833070 0.479675 0.376221 -0.576965 0.543579 1441833070 0.478882 0.377441 -0.576782 0.543579 1441833070 0.478882 0.377441 -0.576782 0.543579 1441833070 0.478882 0.377441 -0.576782 0.543579 1441833070 0.478882 0.377441 -0.576782 0.543579 1441833070 0.478882 0.377441 -0.576782 0.543579 1441833070 0.478882 0.377441 -0.576782 0.543579 1441833070 0.479309 0.375732 -0.580017 0.540955 1441833070 0.479309 0.375732 -0.580017 0.540955 1441833070 0.479309 0.375732 -0.580017 0.540955 1441833070 0.479309 0.375732 -0.580017 0.540955 1441833070 0.479309 0.375732 -0.580017 0.540955 1441833070 0.479309 0.375732 -0.580017 0.540955 1441833070 0.479309 0.375732 -0.580017 0.540955 1441833070 0.480408 0.373962 -0.584656 0.536194 1441833071 0.480408 0.373962 -0.584656 0.536194 1441833071 0.480408 0.373962 -0.584656 0.536194 1441833071 0.480408 0.373962 -0.584656 0.536194 1441833071 0.480408 0.373962 -0.584656 0.536194 1441833071 0.480408 0.373962 -0.584656 0.536194 1441833071 0.478699 0.377014 -0.588501 0.531311 1441833071 0.478699 0.377014 -0.588501 0.531311 1441833071 0.478699 0.377014 -0.588501 0.531311 1441833071 0.478699 0.377014 -0.588501 0.531311 1441833071 0.478699 0.377014 -0.588501 0.531311 1441833071 0.478699 0.377014 -0.588501 0.531311 1441833071 0.479858 0.380371 -0.592834 0.523071 1441833071 0.479858 0.380371 -0.592834 0.523071 1441833071 0.479858 0.380371 -0.592834 0.523071 1441833071 0.479858 0.380371 -0.592834 0.523071 1441833071 0.479858 0.380371 -0.592834 0.523071 1441833071 0.479858 0.380371 -0.592834 0.523071 1441833071 0.480347 0.383179 -0.596436 0.516357 1441833071 0.480347 0.383179 -0.596436 0.516357 1441833071 0.480347 0.383179 -0.596436 0.516357 1441833071 0.480347 0.383179 -0.596436 0.516357 1441833071 0.480347 0.383179 -0.596436 0.516357 1441833071 0.480347 0.383179 -0.596436 0.516357 1441833071 0.480347 0.383179 -0.596436 0.516357 1441833071 0.473083 0.385864 -0.597900 0.519409 1441833071 0.473083 0.385864 -0.597900 0.519409 1441833071 0.473083 0.385864 -0.597900 0.519409 1441833071 0.473083 0.385864 -0.597900 0.519409 1441833071 0.473083 0.385864 -0.597900 0.519409 1441833071 0.473083 0.385864 -0.597900 0.519409 1441833071 0.466003 0.390869 -0.596558 0.523560 1441833071 0.466003 0.390869 -0.596558 0.523560 1441833071 0.466003 0.390869 -0.596558 0.523560 1441833071 0.466003 0.390869 -0.596558 0.523560 1441833071 0.466003 0.390869 -0.596558 0.523560 1441833071 0.466003 0.390869 -0.596558 0.523560 1441833071 0.460022 0.391541 -0.596741 0.528137 1441833071 0.460022 0.391541 -0.596741 0.528137 1441833071 0.460022 0.391541 -0.596741 0.528137 1441833071 0.460022 0.391541 -0.596741 0.528137 1441833071 0.460022 0.391541 -0.596741 0.528137 1441833071 0.460022 0.391541 -0.596741 0.528137 1441833071 0.458069 0.395020 -0.592041 0.532532 1441833071 0.458069 0.395020 -0.592041 0.532532 1441833071 0.458069 0.395020 -0.592041 0.532532 1441833071 0.458069 0.395020 -0.592041 0.532532 1441833071 0.458069 0.395020 -0.592041 0.532532 1441833071 0.458069 0.395020 -0.592041 0.532532 1441833071 0.456299 0.397827 -0.587158 0.537292 1441833071 0.456299 0.397827 -0.587158 0.537292 1441833071 0.456299 0.397827 -0.587158 0.537292 1441833071 0.456299 0.397827 -0.587158 0.537292 1441833071 0.456299 0.397827 -0.587158 0.537292 1441833071 0.456299 0.397827 -0.587158 0.537292 1441833071 0.456543 0.397827 -0.584656 0.539856 1441833071 0.456543 0.397827 -0.584656 0.539856 1441833071 0.456543 0.397827 -0.584656 0.539856 1441833071 0.456543 0.397827 -0.584656 0.539856 1441833071 0.456543 0.397827 -0.584656 0.539856 1441833071 0.456543 0.397827 -0.584656 0.539856 1441833071 0.458740 0.396179 -0.584106 0.539795 1441833071 0.458740 0.396179 -0.584106 0.539795 1441833071 0.458740 0.396179 -0.584106 0.539795 1441833071 0.458740 0.396179 -0.584106 0.539795 1441833071 0.458740 0.396179 -0.584106 0.539795 1441833071 0.458740 0.396179 -0.584106 0.539795 1441833071 0.465820 0.390076 -0.586182 0.535889 1441833071 0.465820 0.390076 -0.586182 0.535889 1441833071 0.465820 0.390076 -0.586182 0.535889 1441833071 0.465820 0.390076 -0.586182 0.535889 1441833071 0.465820 0.390076 -0.586182 0.535889 1441833071 0.465820 0.390076 -0.586182 0.535889 1441833071 0.473572 0.383057 -0.589417 0.530640 1441833071 0.473572 0.383057 -0.589417 0.530640 1441833071 0.473572 0.383057 -0.589417 0.530640 1441833071 0.473572 0.383057 -0.589417 0.530640 1441833071 0.473572 0.383057 -0.589417 0.530640 1441833071 0.473572 0.383057 -0.589417 0.530640 1441833071 0.473572 0.383057 -0.589417 0.530640 1441833071 0.482239 0.376099 -0.592285 0.524536 1441833071 0.482239 0.376099 -0.592285 0.524536 1441833071 0.482239 0.376099 -0.592285 0.524536 1441833071 0.482239 0.376099 -0.592285 0.524536 1441833071 0.482239 0.376099 -0.592285 0.524536 1441833071 0.482239 0.376099 -0.592285 0.524536 1441833071 0.489441 0.372559 -0.590698 0.522156 1441833071 0.489441 0.372559 -0.590698 0.522156 1441833071 0.489441 0.372559 -0.590698 0.522156 1441833071 0.489441 0.372559 -0.590698 0.522156 1441833071 0.489441 0.372559 -0.590698 0.522156 1441833071 0.489441 0.372559 -0.590698 0.522156 1441833071 0.493408 0.370850 -0.588074 0.522644 1441833071 0.493408 0.370850 -0.588074 0.522644 1441833071 0.493408 0.370850 -0.588074 0.522644 1441833071 0.493408 0.370850 -0.588074 0.522644 1441833071 0.493408 0.370850 -0.588074 0.522644 1441833071 0.493408 0.370850 -0.588074 0.522644 1441833071 0.496521 0.368713 -0.588867 0.520264 1441833071 0.496521 0.368713 -0.588867 0.520264 1441833071 0.496521 0.368713 -0.588867 0.520264 1441833071 0.496521 0.368713 -0.588867 0.520264 1441833071 0.496521 0.368713 -0.588867 0.520264 1441833071 0.496521 0.368713 -0.588867 0.520264 1441833071 0.496521 0.368713 -0.588867 0.520264 1441833071 0.501038 0.365662 -0.588989 0.518005 1441833071 0.501038 0.365662 -0.588989 0.518005 1441833071 0.501038 0.365662 -0.588989 0.518005 1441833071 0.501038 0.365662 -0.588989 0.518005 1441833071 0.501038 0.365662 -0.588989 0.518005 1441833071 0.501038 0.365662 -0.588989 0.518005 1441833071 0.501038 0.365662 -0.588989 0.518005 1441833071 0.503601 0.368835 -0.583984 0.518982 1441833071 0.503601 0.368835 -0.583984 0.518982 1441833072 0.503601 0.368835 -0.583984 0.518982 1441833072 0.503601 0.368835 -0.583984 0.518982 1441833072 0.503601 0.368835 -0.583984 0.518982 1441833072 0.503601 0.368835 -0.583984 0.518982 1441833072 0.503479 0.371765 -0.581116 0.520081 1441833072 0.503479 0.371765 -0.581116 0.520081 1441833072 0.503479 0.371765 -0.581116 0.520081 1441833072 0.503479 0.371765 -0.581116 0.520081 1441833072 0.503479 0.371765 -0.581116 0.520081 1441833072 0.503479 0.371765 -0.581116 0.520081 1441833072 0.503479 0.371765 -0.581116 0.520081 1441833072 0.501831 0.372681 -0.581970 0.520142 1441833072 0.501831 0.372681 -0.581970 0.520142 1441833072 0.501831 0.372681 -0.581970 0.520142 1441833072 0.501831 0.372681 -0.581970 0.520142 1441833072 0.501831 0.372681 -0.581970 0.520142 1441833072 0.501831 0.372681 -0.581970 0.520142 1441833072 0.501282 0.372925 -0.583496 0.518799 1441833072 0.501282 0.372925 -0.583496 0.518799 1441833072 0.501282 0.372925 -0.583496 0.518799 1441833072 0.501282 0.372925 -0.583496 0.518799 1441833072 0.501282 0.372925 -0.583496 0.518799 1441833072 0.501282 0.372925 -0.583496 0.518799 1441833072 0.498108 0.374878 -0.585754 0.517883 1441833072 0.498108 0.374878 -0.585754 0.517883 1441833072 0.498108 0.374878 -0.585754 0.517883 1441833072 0.498108 0.374878 -0.585754 0.517883 1441833072 0.498108 0.374878 -0.585754 0.517883 1441833072 0.498108 0.374878 -0.585754 0.517883 1441833072 0.494751 0.376892 -0.588745 0.516174 1441833072 0.494751 0.376892 -0.588745 0.516174 1441833072 0.494751 0.376892 -0.588745 0.516174 1441833072 0.494751 0.376892 -0.588745 0.516174 1441833072 0.494751 0.376892 -0.588745 0.516174 1441833072 0.494751 0.376892 -0.588745 0.516174 1441833072 0.494751 0.376892 -0.588745 0.516174 1441833072 0.492554 0.380249 -0.589966 0.514465 1441833072 0.492554 0.380249 -0.589966 0.514465 1441833072 0.492554 0.380249 -0.589966 0.514465 1441833072 0.492554 0.380249 -0.589966 0.514465 1441833072 0.492554 0.380249 -0.589966 0.514465 1441833072 0.492554 0.380249 -0.589966 0.514465 1441833072 0.480774 0.392639 -0.585144 0.521790 1441833072 0.480774 0.392639 -0.585144 0.521790 1441833072 0.480774 0.392639 -0.585144 0.521790 1441833072 0.480774 0.392639 -0.585144 0.521790 1441833072 0.480774 0.392639 -0.585144 0.521790 1441833072 0.480774 0.392639 -0.585144 0.521790 1441833072 0.480774 0.392639 -0.585144 0.521790 1441833072 0.465088 0.407959 -0.578857 0.531128 1441833072 0.465088 0.407959 -0.578857 0.531128 1441833072 0.465088 0.407959 -0.578857 0.531128 1441833072 0.465088 0.407959 -0.578857 0.531128 1441833072 0.465088 0.407959 -0.578857 0.531128 1441833072 0.465088 0.407959 -0.578857 0.531128 1441833072 0.459412 0.413940 -0.578186 0.532166 1441833072 0.459412 0.413940 -0.578186 0.532166 1441833072 0.459412 0.413940 -0.578186 0.532166 1441833072 0.459412 0.413940 -0.578186 0.532166 1441833072 0.459412 0.413940 -0.578186 0.532166 1441833072 0.459412 0.413940 -0.578186 0.532166 1441833072 0.455872 0.416565 -0.576233 0.535278 1441833072 0.455872 0.416565 -0.576233 0.535278 1441833072 0.455872 0.416565 -0.576233 0.535278 1441833072 0.455872 0.416565 -0.576233 0.535278 1441833072 0.455872 0.416565 -0.576233 0.535278 1441833072 0.455872 0.416565 -0.576233 0.535278 1441833072 0.450195 0.420471 -0.571838 0.541748 1441833072 0.450195 0.420471 -0.571838 0.541748 1441833072 0.450195 0.420471 -0.571838 0.541748 1441833072 0.450195 0.420471 -0.571838 0.541748 1441833072 0.450195 0.420471 -0.571838 0.541748 1441833072 0.450195 0.420471 -0.571838 0.541748 1441833072 0.450195 0.420471 -0.571838 0.541748 1441833072 0.444824 0.422119 -0.570435 0.546326 1441833072 0.444824 0.422119 -0.570435 0.546326 1441833072 0.444824 0.422119 -0.570435 0.546326 1441833072 0.444824 0.422119 -0.570435 0.546326 1441833072 0.444824 0.422119 -0.570435 0.546326 1441833072 0.444824 0.422119 -0.570435 0.546326 1441833072 0.447083 0.418518 -0.572937 0.544617 1441833072 0.447083 0.418518 -0.572937 0.544617 1441833072 0.447083 0.418518 -0.572937 0.544617 1441833072 0.447083 0.418518 -0.572937 0.544617 1441833072 0.447083 0.418518 -0.572937 0.544617 1441833072 0.447083 0.418518 -0.572937 0.544617 1441833072 0.455078 0.411499 -0.576355 0.539734 1441833072 0.455078 0.411499 -0.576355 0.539734 1441833072 0.455078 0.411499 -0.576355 0.539734 1441833072 0.455078 0.411499 -0.576355 0.539734 1441833072 0.455078 0.411499 -0.576355 0.539734 1441833072 0.455078 0.411499 -0.576355 0.539734 1441833072 0.464111 0.401733 -0.582031 0.533264 1441833072 0.464111 0.401733 -0.582031 0.533264 1441833072 0.464111 0.401733 -0.582031 0.533264 1441833072 0.464111 0.401733 -0.582031 0.533264 1441833072 0.464111 0.401733 -0.582031 0.533264 1441833072 0.464111 0.401733 -0.582031 0.533264 1441833072 0.464111 0.401733 -0.582031 0.533264 1441833072 0.474609 0.389832 -0.588440 0.525818 1441833072 0.474609 0.389832 -0.588440 0.525818 1441833072 0.474609 0.389832 -0.588440 0.525818 1441833072 0.474609 0.389832 -0.588440 0.525818 1441833072 0.474609 0.389832 -0.588440 0.525818 1441833072 0.474609 0.389832 -0.588440 0.525818 1441833072 0.485291 0.380127 -0.589966 0.521362 1441833072 0.485291 0.380127 -0.589966 0.521362 1441833072 0.485291 0.380127 -0.589966 0.521362 1441833072 0.485291 0.380127 -0.589966 0.521362 1441833072 0.485291 0.380127 -0.589966 0.521362 1441833072 0.485291 0.380127 -0.589966 0.521362 1441833072 0.485291 0.380127 -0.589966 0.521362 1441833072 0.499329 0.370361 -0.587952 0.517456 1441833072 0.499329 0.370361 -0.587952 0.517456 1441833072 0.499329 0.370361 -0.587952 0.517456 1441833073 0.499329 0.370361 -0.587952 0.517456 1441833073 0.499329 0.370361 -0.587952 0.517456 1441833073 0.499329 0.370361 -0.587952 0.517456 1441833073 0.510376 0.357483 -0.588257 0.515381 1441833073 0.510376 0.357483 -0.588257 0.515381 1441833073 0.510376 0.357483 -0.588257 0.515381 1441833073 0.510376 0.357483 -0.588257 0.515381 1441833073 0.510376 0.357483 -0.588257 0.515381 1441833073 0.510376 0.357483 -0.588257 0.515381 1441833073 0.515076 0.351624 -0.586243 0.517029 1441833073 0.515076 0.351624 -0.586243 0.517029 1441833073 0.515076 0.351624 -0.586243 0.517029 1441833073 0.515076 0.351624 -0.586243 0.517029 1441833073 0.515076 0.351624 -0.586243 0.517029 1441833073 0.515076 0.351624 -0.586243 0.517029 1441833073 0.515076 0.351624 -0.586243 0.517029 1441833073 0.516296 0.355042 -0.578491 0.522156 1441833073 0.516296 0.355042 -0.578491 0.522156 1441833073 0.516296 0.355042 -0.578491 0.522156 1441833073 0.516296 0.355042 -0.578491 0.522156 1441833073 0.516296 0.355042 -0.578491 0.522156 1441833073 0.521851 0.361328 -0.568787 0.523071 1441833073 0.521851 0.361328 -0.568787 0.523071 1441833073 0.521851 0.361328 -0.568787 0.523071 1441833073 0.521851 0.361328 -0.568787 0.523071 1441833073 0.521851 0.361328 -0.568787 0.523071 1441833073 0.521851 0.361328 -0.568787 0.523071 1441833073 0.521851 0.361328 -0.568787 0.523071 1441833073 0.523926 0.367249 -0.563721 0.522400 1441833073 0.523926 0.367249 -0.563721 0.522400 1441833073 0.523926 0.367249 -0.563721 0.522400 1441833073 0.523926 0.367249 -0.563721 0.522400 1441833073 0.523926 0.367249 -0.563721 0.522400 1441833073 0.523926 0.367249 -0.563721 0.522400 1441833073 0.522034 0.369812 -0.565247 0.520752 1441833073 0.522034 0.369812 -0.565247 0.520752 1441833073 0.522034 0.369812 -0.565247 0.520752 1441833073 0.522034 0.369812 -0.565247 0.520752 1441833073 0.522034 0.369812 -0.565247 0.520752 1441833073 0.522034 0.369812 -0.565247 0.520752 1441833073 0.520264 0.371094 -0.568787 0.517700 1441833073 0.520264 0.371094 -0.568787 0.517700 1441833073 0.520264 0.371094 -0.568787 0.517700 1441833073 0.520264 0.371094 -0.568787 0.517700 1441833073 0.520264 0.371094 -0.568787 0.517700 1441833073 0.520264 0.371094 -0.568787 0.517700 1441833073 0.520264 0.371094 -0.568787 0.517700 1441833073 0.513916 0.376587 -0.571472 0.517090 1441833073 0.513916 0.376587 -0.571472 0.517090 1441833073 0.513916 0.376587 -0.571472 0.517090 1441833073 0.513916 0.376587 -0.571472 0.517090 1441833073 0.513916 0.376587 -0.571472 0.517090 1441833073 0.513916 0.376587 -0.571472 0.517090 1441833073 0.505310 0.386841 -0.573120 0.516235 1441833073 0.505310 0.386841 -0.573120 0.516235 1441833073 0.505310 0.386841 -0.573120 0.516235 1441833073 0.505310 0.386841 -0.573120 0.516235 1441833073 0.505310 0.386841 -0.573120 0.516235 1441833073 0.505310 0.386841 -0.573120 0.516235 1441833073 0.496643 0.396973 -0.574646 0.515259 1441833073 0.496643 0.396973 -0.574646 0.515259 1441833073 0.496643 0.396973 -0.574646 0.515259 1441833073 0.496643 0.396973 -0.574646 0.515259 1441833073 0.496643 0.396973 -0.574646 0.515259 1441833073 0.496643 0.396973 -0.574646 0.515259 1441833073 0.496643 0.396973 -0.574646 0.515259 1441833073 0.482300 0.408325 -0.573608 0.521179 1441833073 0.482300 0.408325 -0.573608 0.521179 1441833073 0.482300 0.408325 -0.573608 0.521179 1441833073 0.482300 0.408325 -0.573608 0.521179 1441833073 0.482300 0.408325 -0.573608 0.521179 1441833073 0.482300 0.408325 -0.573608 0.521179 1441833073 0.468933 0.413391 -0.575867 0.526794 1441833073 0.468933 0.413391 -0.575867 0.526794 1441833073 0.468933 0.413391 -0.575867 0.526794 1441833073 0.468933 0.413391 -0.575867 0.526794 1441833073 0.468933 0.413391 -0.575867 0.526794 1441833073 0.468933 0.413391 -0.575867 0.526794 1441833073 0.462158 0.416321 -0.575378 0.531067 1441833073 0.462158 0.416321 -0.575378 0.531067 1441833073 0.462158 0.416321 -0.575378 0.531067 1441833073 0.462158 0.416321 -0.575378 0.531067 1441833073 0.462158 0.416321 -0.575378 0.531067 1441833073 0.462158 0.416321 -0.575378 0.531067 1441833073 0.456848 0.421936 -0.567566 0.539490 1441833073 0.456848 0.421936 -0.567566 0.539490 1441833073 0.456848 0.421936 -0.567566 0.539490 1441833073 0.456848 0.421936 -0.567566 0.539490 1441833073 0.456848 0.421936 -0.567566 0.539490 1441833073 0.456848 0.421936 -0.567566 0.539490 1441833073 0.456848 0.421936 -0.567566 0.539490 1441833073 0.451294 0.426453 -0.559753 0.548706 1441833073 0.451294 0.426453 -0.559753 0.548706 1441833073 0.451294 0.426453 -0.559753 0.548706 1441833073 0.451294 0.426453 -0.559753 0.548706 1441833073 0.451294 0.426453 -0.559753 0.548706 1441833073 0.451294 0.426453 -0.559753 0.548706 1441833073 0.443237 0.429321 -0.557739 0.555054 1441833073 0.443237 0.429321 -0.557739 0.555054 1441833073 0.443237 0.429321 -0.557739 0.555054 1441833073 0.443237 0.429321 -0.557739 0.555054 1441833073 0.443237 0.429321 -0.557739 0.555054 1441833073 0.443237 0.429321 -0.557739 0.555054 1441833073 0.441040 0.426331 -0.562683 0.554077 1441833073 0.441040 0.426331 -0.562683 0.554077 1441833073 0.441040 0.426331 -0.562683 0.554077 1441833073 0.441040 0.426331 -0.562683 0.554077 1441833073 0.441040 0.426331 -0.562683 0.554077 1441833073 0.441040 0.426331 -0.562683 0.554077 1441833073 0.447937 0.421753 -0.565979 0.548706 1441833073 0.447937 0.421753 -0.565979 0.548706 1441833073 0.447937 0.421753 -0.565979 0.548706 1441833073 0.447937 0.421753 -0.565979 0.548706 1441833073 0.447937 0.421753 -0.565979 0.548706 1441833074 0.447937 0.421753 -0.565979 0.548706 1441833074 0.447937 0.421753 -0.565979 0.548706 1441833074 0.457947 0.416443 -0.569275 0.541016 1441833074 0.457947 0.416443 -0.569275 0.541016 1441833074 0.457947 0.416443 -0.569275 0.541016 1441833074 0.457947 0.416443 -0.569275 0.541016 1441833074 0.457947 0.416443 -0.569275 0.541016 1441833074 0.457947 0.416443 -0.569275 0.541016 1441833074 0.466248 0.408020 -0.576660 0.532471 1441833074 0.466248 0.408020 -0.576660 0.532471 1441833074 0.466248 0.408020 -0.576660 0.532471 1441833074 0.466248 0.408020 -0.576660 0.532471 1441833074 0.466248 0.408020 -0.576660 0.532471 1441833074 0.466248 0.408020 -0.576660 0.532471 1441833074 0.474243 0.399109 -0.583130 0.525085 1441833074 0.474243 0.399109 -0.583130 0.525085 1441833074 0.474243 0.399109 -0.583130 0.525085 1441833074 0.474243 0.399109 -0.583130 0.525085 1441833074 0.474243 0.399109 -0.583130 0.525085 1441833074 0.474243 0.399109 -0.583130 0.525085 1441833074 0.483337 0.391235 -0.585754 0.519775 1441833074 0.483337 0.391235 -0.585754 0.519775 1441833074 0.483337 0.391235 -0.585754 0.519775 1441833074 0.483337 0.391235 -0.585754 0.519775 1441833074 0.483337 0.391235 -0.585754 0.519775 1441833074 0.483337 0.391235 -0.585754 0.519775 1441833074 0.483337 0.391235 -0.585754 0.519775 1441833074 0.491943 0.383301 -0.587341 0.515808 1441833074 0.491943 0.383301 -0.587341 0.515808 1441833074 0.491943 0.383301 -0.587341 0.515808 1441833074 0.491943 0.383301 -0.587341 0.515808 1441833074 0.491943 0.383301 -0.587341 0.515808 1441833074 0.491943 0.383301 -0.587341 0.515808 1441833074 0.498230 0.377686 -0.587158 0.514099 1441833074 0.498230 0.377686 -0.587158 0.514099 1441833074 0.498230 0.377686 -0.587158 0.514099 1441833074 0.498230 0.377686 -0.587158 0.514099 1441833074 
0.509399 0.319092 -0.625610 0.497253 1441833077 0.509399 0.319092 -0.625610 0.497253 1441833077 0.560608 0.247681 -0.612122 0.499634 1441833077 0.560608 0.247681 -0.612122 0.499634 1441833077 0.560608 0.247681 -0.612122 0.499634 1441833077 0.560608 0.247681 -0.612122 0.499634 1441833077 0.560608 0.247681 -0.612122 0.499634 1441833077 0.646057 0.185974 -0.550842 0.494507 1441833077 0.646057 0.185974 -0.550842 0.494507 1441833077 0.646057 0.185974 -0.550842 0.494507 1441833077 0.646057 0.185974 -0.550842 0.494507 1441833077 0.646057 0.185974 -0.550842 0.494507 1441833077 0.646057 0.185974 -0.550842 0.494507 1441833077 0.646057 0.185974 -0.550842 0.494507 1441833077 0.742859 0.099426 -0.478333 0.457581 1441833077 0.742859 0.099426 -0.478333 0.457581 1441833077 0.742859 0.099426 -0.478333 0.457581 1441833077 0.742859 0.099426 -0.478333 0.457581 1441833077 0.742859 0.099426 -0.478333 0.457581 1441833077 0.822754 -0.009644 -0.381348 0.421326 1441833077 0.822754 -0.009644 -0.381348 0.421326 1441833077 0.822754 -0.009644 -0.381348 0.421326 1441833077 0.822754 -0.009644 -0.381348 0.421326 1441833077 0.822754 -0.009644 -0.381348 0.421326 1441833077 0.822754 -0.009644 -0.381348 0.421326 1441833077 0.822754 -0.009644 -0.381348 0.421326 1441833077 0.867371 -0.083069 -0.304626 0.384583 1441833077 0.867371 -0.083069 -0.304626 0.384583 1441833077 0.867371 -0.083069 -0.304626 0.384583 1441833077 0.867371 -0.083069 -0.304626 0.384583 1441833077 0.867371 -0.083069 -0.304626 0.384583 1441833077 0.867371 -0.083069 -0.304626 0.384583 1441833077 0.879211 -0.123291 -0.271362 0.371582 1441833077 0.879211 -0.123291 -0.271362 0.371582 1441833077 0.879211 -0.123291 -0.271362 0.371582 1441833077 0.879211 -0.123291 -0.271362 0.371582 1441833077 0.879211 -0.123291 -0.271362 0.371582 1441833077 0.879211 -0.123291 -0.271362 0.371582 1441833077 0.892273 -0.084473 -0.269348 0.352295 1441833077 0.892273 -0.084473 -0.269348 0.352295 1441833077 0.892273 -0.084473 -0.269348 0.352295 1441833077 0.892273 -0.084473 -0.269348 0.352295 1441833077 0.892273 -0.084473 -0.269348 0.352295 1441833077 0.892273 -0.084473 -0.269348 0.352295 1441833077 0.892273 -0.084473 -0.269348 0.352295 1441833077 0.896362 -0.073120 -0.268921 0.344666 1441833077 0.896362 -0.073120 -0.268921 0.344666 1441833077 0.896362 -0.073120 -0.268921 0.344666 1441833077 0.896362 -0.073120 -0.268921 0.344666 1441833077 0.896362 -0.073120 -0.268921 0.344666 1441833077 0.896362 -0.073120 -0.268921 0.344666 1441833077 0.894409 -0.073914 -0.274353 0.345276 1441833077 0.894409 -0.073914 -0.274353 0.345276 1441833077 0.894409 -0.073914 -0.274353 0.345276 1441833077 0.894409 -0.073914 -0.274353 0.345276 1441833077 0.894409 -0.073914 -0.274353 0.345276 1441833077 0.894409 -0.073914 -0.274353 0.345276 1441833077 0.877441 -0.068787 -0.311462 0.358154 1441833077 0.877441 -0.068787 -0.311462 0.358154 1441833078 0.877441 -0.068787 -0.311462 0.358154 1441833078 0.877441 -0.068787 -0.311462 0.358154 1441833078 0.877441 -0.068787 -0.311462 0.358154 1441833078 0.877441 -0.068787 -0.311462 0.358154 1441833078 0.877441 -0.068787 -0.311462 0.358154 1441833078 0.832520 -0.042542 -0.401184 0.379700 1441833078 0.832520 -0.042542 -0.401184 0.379700 1441833078 0.832520 -0.042542 -0.401184 0.379700 1441833078 0.832520 -0.042542 -0.401184 0.379700 1441833078 0.832520 -0.042542 -0.401184 0.379700 1441833078 0.832520 -0.042542 -0.401184 0.379700 1441833078 0.759827 0.028076 -0.507996 0.404785 1441833078 0.759827 0.028076 -0.507996 0.404785 1441833078 0.759827 0.028076 -0.507996 0.404785 1441833078 0.759827 0.028076 -0.507996 0.404785 1441833078 0.759827 0.028076 -0.507996 0.404785 1441833078 0.759827 0.028076 -0.507996 0.404785 1441833078 0.663330 0.144409 -0.583801 0.445190 1441833078 0.663330 0.144409 -0.583801 0.445190 1441833078 0.663330 0.144409 -0.583801 0.445190 1441833078 0.663330 0.144409 -0.583801 0.445190 1441833078 0.663330 0.144409 -0.583801 0.445190 1441833078 0.663330 0.144409 -0.583801 0.445190 1441833078 0.579956 0.248901 -0.593201 0.499817 1441833078 0.579956 0.248901 -0.593201 0.499817 1441833078 0.579956 0.248901 -0.593201 0.499817 1441833078 0.579956 0.248901 -0.593201 0.499817 1441833078 0.579956 0.248901 -0.593201 0.499817 1441833078 0.579956 0.248901 -0.593201 0.499817 1441833078 0.560913 0.305969 -0.585876 0.498474 1441833078 0.560913 0.305969 -0.585876 0.498474 1441833078 0.560913 0.305969 -0.585876 0.498474 1441833078 0.560913 0.305969 -0.585876 0.498474 1441833078 0.560913 0.305969 -0.585876 0.498474 1441833078 0.560913 0.305969 -0.585876 0.498474 1441833078 0.560913 0.305969 -0.585876 0.498474 1441833078 0.577637 0.305115 -0.603577 0.457031 1441833078 0.577637 0.305115 -0.603577 0.457031 1441833078 0.577637 0.305115 -0.603577 0.457031 1441833078 0.577637 0.305115 -0.603577 0.457031 1441833078 0.577637 0.305115 -0.603577 0.457031 1441833078 0.558655 0.274414 -0.652832 0.431641 1441833078 0.558655 0.274414 -0.652832 0.431641 1441833078 0.558655 0.274414 -0.652832 0.431641 1441833078 0.558655 0.274414 -0.652832 0.431641 1441833078 0.558655 0.274414 -0.652832 0.431641 1441833078 0.558655 0.274414 -0.652832 0.431641 1441833078 0.558655 0.274414 -0.652832 0.431641 1441833078 0.518738 0.284607 -0.662109 0.459839 1441833078 0.518738 0.284607 -0.662109 0.459839 1441833078 0.518738 0.284607 -0.662109 0.459839 1441833078 0.518738 0.284607 -0.662109 0.459839 1441833078 0.518738 0.284607 -0.662109 0.459839 1441833078 0.518738 0.284607 -0.662109 0.459839 1441833078 0.505066 0.310913 -0.647949 0.477844 1441833078 0.505066 0.310913 -0.647949 0.477844 1441833078 0.505066 0.310913 -0.647949 0.477844 1441833078 0.505066 0.310913 -0.647949 0.477844 1441833078 0.505066 0.310913 -0.647949 0.477844 1441833078 0.505066 0.310913 -0.647949 0.477844 1441833078 0.505066 0.310913 -0.647949 0.477844 1441833078 0.514648 0.297424 -0.651733 0.471008 1441833078 0.514648 0.297424 -0.651733 0.471008 1441833078 0.514648 0.297424 -0.651733 0.471008 1441833078 0.514648 0.297424 -0.651733 0.471008 1441833078 0.514648 0.297424 -0.651733 0.471008 1441833078 0.514648 0.297424 -0.651733 0.471008 1441833078 0.514648 0.297424 -0.651733 0.471008 1441833078 0.532715 0.273193 -0.649170 0.469116 1441833078 0.532715 0.273193 -0.649170 0.469116 1441833078 0.532715 0.273193 -0.649170 0.469116 1441833078 0.532715 0.273193 -0.649170 0.469116 1441833078 0.532715 0.273193 -0.649170 0.469116 1441833078 0.532715 0.273193 -0.649170 0.469116 1441833078 0.571716 0.245056 -0.622986 0.474304 1441833078 0.571716 0.245056 -0.622986 0.474304 1441833078 0.571716 0.245056 -0.622986 0.474304 1441833078 0.571716 0.245056 -0.622986 0.474304 1441833078 0.571716 0.245056 -0.622986 0.474304 1441833078 0.571716 0.245056 -0.622986 0.474304 1441833078 0.625549 0.191895 -0.559875 0.508240 1441833078 0.625549 0.191895 -0.559875 0.508240 1441833078 0.625549 0.191895 -0.559875 0.508240 1441833078 0.625549 0.191895 -0.559875 0.508240 1441833078 0.625549 0.191895 -0.559875 0.508240 1441833078 0.625549 0.191895 -0.559875 0.508240 1441833078 0.707275 0.163208 -0.457397 0.513672 1441833078 0.707275 0.163208 -0.457397 0.513672 1441833078 0.707275 0.163208 -0.457397 0.513672 1441833078 0.707275 0.163208 -0.457397 0.513672 1441833078 0.707275 0.163208 -0.457397 0.513672 1441833078 0.707275 0.163208 -0.457397 0.513672 1441833078 0.790588 0.090759 -0.362732 0.484863 1441833078 0.790588 0.090759 -0.362732 0.484863 1441833078 0.790588 0.090759 -0.362732 0.484863 1441833078 0.790588 0.090759 -0.362732 0.484863 1441833078 0.790588 0.090759 -0.362732 0.484863 1441833078 0.790588 0.090759 -0.362732 0.484863 1441833078 0.790588 0.090759 -0.362732 0.484863 1441833078 0.854614 -0.019287 -0.281006 0.436218 1441833078 0.854614 -0.019287 -0.281006 0.436218 1441833078 0.854614 -0.019287 -0.281006 0.436218 1441833078 0.854614 -0.019287 -0.281006 0.436218 1441833078 0.854614 -0.019287 -0.281006 0.436218 1441833078 0.854614 -0.019287 -0.281006 0.436218 1441833078 0.877930 -0.070068 -0.238525 0.409119 1441833078 0.877930 -0.070068 -0.238525 0.409119 1441833078 0.877930 -0.070068 -0.238525 0.409119 1441833078 0.877930 -0.070068 -0.238525 0.409119 1441833078 0.877930 -0.070068 -0.238525 0.409119 1441833078 0.877930 -0.070068 -0.238525 0.409119 1441833078 0.895386 -0.049866 -0.220398 0.383545 1441833078 0.895386 -0.049866 -0.220398 0.383545 1441833078 0.895386 -0.049866 -0.220398 0.383545 1441833079 0.895386 -0.049866 -0.220398 0.383545 1441833079 0.895386 -0.049866 -0.220398 0.383545 1441833079 0.895386 -0.049866 -0.220398 0.383545 1441833079 0.904480 -0.009521 -0.218445 0.366089 1441833079 0.904480 -0.009521 -0.218445 0.366089 1441833079 0.904480 -0.009521 -0.218445 0.366089 1441833079 0.904480 -0.009521 -0.218445 0.366089 1441833079 0.904480 -0.009521 -0.218445 0.366089 1441833079 0.904480 -0.009521 -0.218445 0.366089 1441833079 0.904480 -0.009521 -0.218445 0.366089 1441833079 0.906616 -0.018616 -0.225342 0.356140 1441833079 0.906616 -0.018616 -0.225342 0.356140 1441833079 0.906616 -0.018616 -0.225342 0.356140 1441833079 0.906616 -0.018616 -0.225342 0.356140 1441833079 0.906616 -0.018616 -0.225342 0.356140 1441833079 0.904175 -0.031677 -0.235779 0.354675 1441833079 0.904175 -0.031677 -0.235779 0.354675 1441833079 0.904175 -0.031677 -0.235779 0.354675 1441833079 0.904175 -0.031677 -0.235779 0.354675 1441833079 0.904175 -0.031677 -0.235779 0.354675 1441833079 0.904175 -0.031677 -0.235779 0.354675 1441833079 0.904175 -0.031677 -0.235779 0.354675 1441833079 0.886780 -0.026184 -0.278320 0.367981 1441833079 0.886780 -0.026184 -0.278320 0.367981 1441833079 0.886780 -0.026184 -0.278320 0.367981 1441833079 0.886780 -0.026184 -0.278320 0.367981 1441833079 0.886780 -0.026184 -0.278320 0.367981 1441833079 0.886780 -0.026184 -0.278320 0.367981 1441833079 0.886780 -0.026184 -0.278320 0.367981 1441833079 0.844971 0.002197 -0.366577 0.389343 1441833079 0.844971 0.002197 -0.366577 0.389343 1441833079 0.844971 0.002197 -0.366577 0.389343 1441833079 0.844971 0.002197 -0.366577 0.389343 1441833079 0.844971 0.002197 -0.366577 0.389343 1441833079 0.844971 0.002197 -0.366577 0.389343 1441833079 0.768677 0.057007 -0.486328 0.411438 1441833079 0.768677 0.057007 -0.486328 0.411438 1441833079 0.768677 0.057007 -0.486328 0.411438 1441833079 0.768677 0.057007 -0.486328 0.411438 1441833079 0.768677 0.057007 -0.486328 0.411438 1441833079 0.768677 0.057007 -0.486328 0.411438 1441833079 0.673218 0.150330 -0.586548 0.424438 1441833079 0.673218 0.150330 -0.586548 0.424438 1441833079 0.673218 0.150330 -0.586548 0.424438 1441833079 0.673218 0.150330 -0.586548 0.424438 1441833079 0.673218 0.150330 -0.586548 0.424438 1441833079 0.673218 0.150330 -0.586548 0.424438 1441833079 0.589417 0.261841 -0.588806 0.487122 1441833079 0.589417 0.261841 -0.588806 0.487122 1441833079 0.589417 0.261841 -0.588806 0.487122 1441833079 0.589417 0.261841 -0.588806 0.487122 1441833079 0.589417 0.261841 -0.588806 0.487122 1441833079 0.589417 0.261841 -0.588806 0.487122 1441833079 0.552917 0.313965 -0.582825 0.505981 1441833079 0.552917 0.313965 -0.582825 0.505981 1441833079 0.552917 0.313965 -0.582825 0.505981 1441833079 0.552917 0.313965 -0.582825 0.505981 1441833079 0.552917 0.313965 -0.582825 0.505981 1441833079 0.552917 0.313965 -0.582825 0.505981 1441833079 0.560425 0.317810 -0.597473 0.477356 1441833079 0.560425 0.317810 -0.597473 0.477356 1441833079 0.560425 0.317810 -0.597473 0.477356 1441833079 0.560425 0.317810 -0.597473 0.477356 1441833079 0.560425 0.317810 -0.597473 0.477356 1441833079 0.560425 0.317810 -0.597473 0.477356 1441833079 0.560425 0.317810 -0.597473 0.477356 1441833079 0.540283 0.278259 -0.649048 0.457642 1441833079 0.540283 0.278259 -0.649048 0.457642 1441833079 0.540283 0.278259 -0.649048 0.457642 1441833079 0.540283 0.278259 -0.649048 0.457642 1441833079 0.540283 0.278259 -0.649048 0.457642 1441833079 0.540283 0.278259 -0.649048 0.457642 1441833079 0.496033 0.289795 -0.659729 0.484436 1441833079 0.496033 0.289795 -0.659729 0.484436 1441833079 0.496033 0.289795 -0.659729 0.484436 1441833079 0.496033 0.289795 -0.659729 0.484436 1441833079 0.496033 0.289795 -0.659729 0.484436 1441833079 0.496033 0.289795 -0.659729 0.484436 1441833079 0.472961 0.331848 -0.638245 0.508728 1441833079 0.472961 0.331848 -0.638245 0.508728 1441833079 0.472961 0.331848 -0.638245 0.508728 1441833079 0.472961 0.331848 -0.638245 0.508728 1441833079 0.472961 0.331848 -0.638245 0.508728 1441833079 0.472961 0.331848 -0.638245 0.508728 1441833079 0.472961 0.331848 -0.638245 0.508728 1441833079 0.476440 0.341125 -0.629822 0.509827 1441833079 0.476440 0.341125 -0.629822 0.509827 1441833079 0.476440 0.341125 -0.629822 0.509827 1441833079 0.476440 0.341125 -0.629822 0.509827 1441833079 0.476440 0.341125 -0.629822 0.509827 1441833079 0.476440 0.341125 -0.629822 0.509827 1441833079 0.491455 0.330811 -0.633423 0.497803 1441833079 0.491455 0.330811 -0.633423 0.497803 1441833079 0.491455 0.330811 -0.633423 0.497803 1441833079 0.491455 0.330811 -0.633423 0.497803 1441833079 0.491455 0.330811 -0.633423 0.497803 1441833079 0.491455 0.330811 -0.633423 0.497803 1441833079 0.517395 0.298035 -0.630066 0.496460 1441833079 0.517395 0.298035 -0.630066 0.496460 1441833079 0.517395 0.298035 -0.630066 0.496460 1441833079 0.517395 0.298035 -0.630066 0.496460 1441833079 0.517395 0.298035 -0.630066 0.496460 1441833079 0.517395 0.298035 -0.630066 0.496460 1441833079 0.517395 0.298035 -0.630066 0.496460 1441833079 0.575745 0.263611 -0.593079 0.497192 1441833079 0.575745 0.263611 -0.593079 0.497192 1441833079 0.575745 0.263611 -0.593079 0.497192 1441833079 0.575745 0.263611 -0.593079 0.497192 1441833079 0.575745 0.263611 -0.593079 0.497192 1441833079 0.575745 0.263611 -0.593079 0.497192 1441833079 0.662598 0.243286 -0.505432 0.496277 1441833079 0.662598 0.243286 -0.505432 0.496277 1441833079 0.662598 0.243286 -0.505432 0.496277 1441833079 0.662598 0.243286 -0.505432 0.496277 1441833080 0.662598 0.243286 -0.505432 0.496277 1441833080 0.662598 0.243286 -0.505432 0.496277 1441833080 0.662598 0.243286 -0.505432 0.496277 1441833080 0.766479 0.185974 -0.398560 0.468018 1441833080 0.766479 0.185974 -0.398560 0.468018 1441833080 0.766479 0.185974 -0.398560 0.468018 1441833080 0.766479 0.185974 -0.398560 0.468018 1441833080 0.766479 0.185974 -0.398560 0.468018 1441833080 0.766479 0.185974 -0.398560 0.468018 1441833080 0.853577 0.056519 -0.312317 0.413025 1441833080 0.853577 0.056519 -0.312317 0.413025 1441833080 0.853577 0.056519 -0.312317 0.413025 1441833080 0.853577 0.056519 -0.312317 0.413025 1441833080 0.853577 0.056519 -0.312317 0.413025 1441833080 0.879944 -0.071716 -0.258911 0.391724 1441833080 0.879944 -0.071716 -0.258911 0.391724 1441833080 0.879944 -0.071716 -0.258911 0.391724 1441833080 0.879944 -0.071716 -0.258911 0.391724 1441833080 0.879944 -0.071716 -0.258911 0.391724 1441833080 0.879944 -0.071716 -0.258911 0.391724 1441833080 0.900940 -0.064331 -0.239014 0.356323 1441833080 0.900940 -0.064331 -0.239014 0.356323 1441833080 0.900940 -0.064331 -0.239014 0.356323 1441833080 0.900940 -0.064331 -0.239014 0.356323 1441833080 0.900940 -0.064331 -0.239014 0.356323 1441833080 0.900940 -0.064331 -0.239014 0.356323 1441833080 0.900940 -0.064331 -0.239014 0.356323 1441833080 0.909180 -0.057495 -0.239807 0.335510 1441833080 0.909180 -0.057495 -0.239807 0.335510 1441833080 0.909180 -0.057495 -0.239807 0.335510 1441833080 0.909180 -0.057495 -0.239807 0.335510 1441833080 0.909180 -0.057495 -0.239807 0.335510 1441833080 0.909180 -0.057495 -0.239807 0.335510 1441833080 0.910767 -0.059875 -0.244141 0.327515 1441833080 0.910767 -0.059875 -0.244141 0.327515 1441833080 0.910767 -0.059875 -0.244141 0.327515 1441833080 0.910767 -0.059875 -0.244141 0.327515 1441833080 0.910767 -0.059875 -0.244141 0.327515 1441833080 0.910767 -0.059875 -0.244141 0.327515 1441833080 0.907715 -0.072388 -0.247131 0.331238 1441833080 0.907715 -0.072388 -0.247131 0.331238 1441833080 0.907715 -0.072388 -0.247131 0.331238 1441833080 0.907715 -0.072388 -0.247131 0.331238 1441833080 0.907715 -0.072388 -0.247131 0.331238 1441833080 0.907715 -0.072388 -0.247131 0.331238 1441833080 0.897278 -0.071472 -0.265930 0.344971 1441833080 0.897278 -0.071472 -0.265930 0.344971 1441833080 0.897278 -0.071472 -0.265930 0.344971 1441833080 0.897278 -0.071472 -0.265930 0.344971 1441833080 0.897278 -0.071472 -0.265930 0.344971 1441833080 0.897278 -0.071472 -0.265930 0.344971 1441833080 0.897278 -0.071472 -0.265930 0.344971 1441833080 0.873596 -0.042908 -0.317383 0.366333 1441833080 0.873596 -0.042908 -0.317383 0.366333 1441833080 0.873596 -0.042908 -0.317383 0.366333 1441833080 0.873596 -0.042908 -0.317383 0.366333 1441833080 0.873596 -0.042908 -0.317383 0.366333 1441833080 0.873596 -0.042908 -0.317383 0.366333 1441833080 0.827881 0.012268 -0.400269 0.392700 1441833080 0.827881 0.012268 -0.400269 0.392700 1441833080 0.827881 0.012268 -0.400269 0.392700 1441833080 0.827881 0.012268 -0.400269 0.392700 1441833080 0.827881 0.012268 -0.400269 0.392700 1441833080 0.827881 0.012268 -0.400269 0.392700 1441833080 0.827881 0.012268 -0.400269 0.392700 1441833080 0.755798 0.088501 -0.493225 0.421448 1441833080 0.755798 0.088501 -0.493225 0.421448 1441833080 0.755798 0.088501 -0.493225 0.421448 1441833080 0.755798 0.088501 -0.493225 0.421448 1441833080 0.755798 0.088501 -0.493225 0.421448 1441833080 0.755798 0.088501 -0.493225 0.421448 1441833080 0.755798 0.088501 -0.493225 0.421448 1441833080 0.670959 0.207092 -0.537720 0.466675 1441833080 0.670959 0.207092 -0.537720 0.466675 1441833080 0.670959 0.207092 -0.537720 0.466675 1441833080 0.670959 0.207092 -0.537720 0.466675 1441833080 0.670959 0.207092 -0.537720 0.466675 1441833080 0.670959 0.207092 -0.537720 0.466675 1441833080 0.581665 0.294678 -0.560608 0.510376 1441833080 0.581665 0.294678 -0.560608 0.510376 1441833080 0.581665 0.294678 -0.560608 0.510376 1441833080 0.581665 0.294678 -0.560608 0.510376 1441833080 0.581665 0.294678 -0.560608 0.510376 1441833080 0.581665 0.294678 -0.560608 0.510376 1441833080 0.581665 0.294678 -0.560608 0.510376 1441833080 0.556335 0.350586 -0.552246 0.512390 1441833080 0.556335 0.350586 -0.552246 0.512390 1441833080 0.556335 0.350586 -0.552246 0.512390 1441833080 0.556335 0.350586 -0.552246 0.512390 1441833080 0.556335 0.350586 -0.552246 0.512390 1441833080 0.556335 0.350586 -0.552246 0.512390 1441833080 0.575928 0.359253 -0.566223 0.467529 1441833080 0.575928 0.359253 -0.566223 0.467529 1441833080 0.575928 0.359253 -0.566223 0.467529 1441833080 0.575928 0.359253 -0.566223 0.467529 1441833080 0.575928 0.359253 -0.566223 0.467529 1441833080 0.575928 0.359253 -0.566223 0.467529 1441833080 0.538147 0.291138 -0.652832 0.446533 1441833080 0.538147 0.291138 -0.652832 0.446533 1441833080 0.538147 0.291138 -0.652832 0.446533 1441833080 0.538147 0.291138 -0.652832 0.446533 1441833080 0.538147 0.291138 -0.652832 0.446533 1441833080 0.538147 0.291138 -0.652832 0.446533 1441833080 0.538147 0.291138 -0.652832 0.446533 1441833080 0.479248 0.332581 -0.646729 0.491333 1441833080 0.479248 0.332581 -0.646729 0.491333 1441833080 0.479248 0.332581 -0.646729 0.491333 1441833080 0.479248 0.332581 -0.646729 0.491333 1441833080 0.479248 0.332581 -0.646729 0.491333 1441833080 0.479248 0.332581 -0.646729 0.491333 1441833080 0.450806 0.366028 -0.621155 0.526245 1441833080 0.450806 0.366028 -0.621155 0.526245 1441833080 0.450806 0.366028 -0.621155 0.526245 1441833080 0.450806 0.366028 -0.621155 0.526245 1441833080 0.450806 0.366028 -0.621155 0.526245 1441833081 0.450806 0.366028 -0.621155 0.526245 1441833081 0.463928 0.372559 -0.606934 0.526855 1441833081 0.463928 0.372559 -0.606934 0.526855 1441833081 0.463928 0.372559 -0.606934 0.526855 1441833081 0.463928 0.372559 -0.606934 0.526855 1441833081 0.463928 0.372559 -0.606934 0.526855 1441833081 0.463928 0.372559 -0.606934 0.526855 1441833081 0.503174 0.349915 -0.615723 0.495178 1441833081 0.503174 0.349915 -0.615723 0.495178 1441833081 0.503174 0.349915 -0.615723 0.495178 1441833081 0.503174 0.349915 -0.615723 0.495178 1441833081 0.503174 0.349915 -0.615723 0.495178 1441833081 0.503174 0.349915 -0.615723 0.495178 1441833081 0.535095 0.302490 -0.626953 0.478577 1441833081 0.535095 0.302490 -0.626953 0.478577 1441833081 0.535095 0.302490 -0.626953 0.478577 1441833081 0.535095 0.302490 -0.626953 0.478577 1441833081 0.535095 0.302490 -0.626953 0.478577 1441833081 0.535095 0.302490 -0.626953 0.478577 1441833081 0.573181 0.278809 -0.596985 0.487183 1441833081 0.573181 0.278809 -0.596985 0.487183 1441833081 0.573181 0.278809 -0.596985 0.487183 1441833081 0.573181 0.278809 -0.596985 0.487183 1441833081 0.573181 0.278809 -0.596985 0.487183 1441833081 0.573181 0.278809 -0.596985 0.487183 1441833081 0.573181 0.278809 -0.596985 0.487183 1441833081 0.638672 0.255188 -0.535828 0.489685 1441833081 0.638672 0.255188 -0.535828 0.489685 1441833081 0.638672 0.255188 -0.535828 0.489685 1441833081 0.638672 0.255188 -0.535828 0.489685 1441833081 0.638672 0.255188 -0.535828 0.489685 1441833081 0.638672 0.255188 -0.535828 0.489685 1441833081 0.728149 0.222961 -0.444641 0.471497 1441833081 0.728149 0.222961 -0.444641 0.471497 1441833081 0.728149 0.222961 -0.444641 0.471497 1441833081 0.728149 0.222961 -0.444641 0.471497 1441833081 0.728149 0.222961 -0.444641 0.471497 1441833081 0.728149 0.222961 -0.444641 0.471497 1441833081 0.829285 0.110291 -0.358643 0.414001 1441833081 0.829285 0.110291 -0.358643 0.414001 1441833081 0.829285 0.110291 -0.358643 0.414001 1441833081 0.829285 0.110291 -0.358643 0.414001 1441833081 0.829285 0.110291 -0.358643 0.414001 1441833081 0.829285 0.110291 -0.358643 0.414001 1441833081 0.829285 0.110291 -0.358643 0.414001 1441833081 0.881348 -0.022400 -0.293579 0.369385 1441833081 0.881348 -0.022400 -0.293579 0.369385 1441833081 0.881348 -0.022400 -0.293579 0.369385 1441833081 0.881348 -0.022400 -0.293579 0.369385 1441833081 0.881348 -0.022400 -0.293579 0.369385 1441833081 0.881348 -0.022400 -0.293579 0.369385 1441833081 0.896240 -0.076660 -0.262207 0.349426 1441833081 0.896240 -0.076660 -0.262207 0.349426 1441833081 0.896240 -0.076660 -0.262207 0.349426 1441833081 0.896240 -0.076660 -0.262207 0.349426 1441833081 0.896240 -0.076660 -0.262207 0.349426 1441833081 0.896240 -0.076660 -0.262207 0.349426 1441833081 0.906372 -0.036255 -0.255676 0.334229 1441833081 0.906372 -0.036255 -0.255676 0.334229 1441833081 0.906372 -0.036255 -0.255676 0.334229 1441833081 0.906372 -0.036255 -0.255676 0.334229 1441833081 0.906372 -0.036255 -0.255676 0.334229 1441833081 0.906372 -0.036255 -0.255676 0.334229 1441833081 0.906372 -0.036255 -0.255676 0.334229 1441833081 0.905884 -0.043152 -0.262268 0.329712 1441833081 0.905884 -0.043152 -0.262268 0.329712 1441833081 0.905884 -0.043152 -0.262268 0.329712 1441833081 0.905884 -0.043152 -0.262268 0.329712 1441833081 0.905884 -0.043152 -0.262268 0.329712 1441833081 0.905884 -0.043152 -0.262268 0.329712 1441833081 0.896667 -0.046631 -0.280029 0.339600 1441833081 0.896667 -0.046631 -0.280029 0.339600 1441833081 0.896667 -0.046631 -0.280029 0.339600 1441833081 0.896667 -0.046631 -0.280029 0.339600 1441833081 0.896667 -0.046631 -0.280029 0.339600 1441833081 0.896667 -0.046631 -0.280029 0.339600 1441833081 0.896667 -0.046631 -0.280029 0.339600 1441833081 0.875183 -0.031433 -0.322937 0.358765 1441833081 0.875183 -0.031433 -0.322937 0.358765 1441833081 0.875183 -0.031433 -0.322937 0.358765 1441833081 0.875183 -0.031433 -0.322937 0.358765 1441833081 0.875183 -0.031433 -0.322937 0.358765 1441833081 0.875183 -0.031433 -0.322937 0.358765 1441833081 0.833130 0.012146 -0.399048 0.382690 1441833081 0.833130 0.012146 -0.399048 0.382690 1441833081 0.833130 0.012146 -0.399048 0.382690 1441833081 0.833130 0.012146 -0.399048 0.382690 1441833081 0.833130 0.012146 -0.399048 0.382690 1441833081 0.833130 0.012146 -0.399048 0.382690 1441833081 0.769958 0.083984 -0.485413 0.405518 1441833081 0.769958 0.083984 -0.485413 0.405518 1441833081 0.769958 0.083984 -0.485413 0.405518 1441833081 0.769958 0.083984 -0.485413 0.405518 1441833081 0.769958 0.083984 -0.485413 0.405518 1441833081 0.769958 0.083984 -0.485413 0.405518 1441833081 0.769958 0.083984 -0.485413 0.405518 1441833081 0.689575 0.196960 -0.536194 0.445129 1441833081 0.689575 0.196960 -0.536194 0.445129 1441833081 0.689575 0.196960 -0.536194 0.445129 1441833081 0.689575 0.196960 -0.536194 0.445129 1441833081 0.689575 0.196960 -0.536194 0.445129 1441833081 0.614929 0.293823 -0.541870 0.491760 1441833081 0.614929 0.293823 -0.541870 0.491760 1441833081 0.614929 0.293823 -0.541870 0.491760 1441833081 0.614929 0.293823 -0.541870 0.491760 1441833081 0.614929 0.293823 -0.541870 0.491760 1441833081 0.614929 0.293823 -0.541870 0.491760 1441833081 0.614929 0.293823 -0.541870 0.491760 1441833081 0.596863 0.340881 -0.532654 0.493774 1441833081 0.596863 0.340881 -0.532654 0.493774 1441833081 0.596863 0.340881 -0.532654 0.493774 1441833081 0.596863 0.340881 -0.532654 0.493774 1441833081 0.596863 0.340881 -0.532654 0.493774 1441833081 0.596863 0.340881 -0.532654 0.493774 1441833082 0.604919 0.314392 -0.569641 0.459045 1441833082 0.604919 0.314392 -0.569641 0.459045 1441833082 0.604919 0.314392 -0.569641 0.459045 1441833082 0.604919 0.314392 -0.569641 0.459045 1441833082 0.604919 0.314392 -0.569641 0.459045 1441833082 0.604919 0.314392 -0.569641 0.459045 1441833082 0.551758 0.264343 -0.643372 0.460144 1441833082 0.551758 0.264343 -0.643372 0.460144 1441833082 0.551758 0.264343 -0.643372 0.460144 1441833082 0.551758 0.264343 -0.643372 0.460144 1441833082 0.551758 0.264343 -0.643372 0.460144 1441833082 0.551758 0.264343 -0.643372 0.460144 1441833082 0.551758 0.264343 -0.643372 0.460144 1441833082 0.498291 0.294006 -0.643738 0.500793 1441833082 0.498291 0.294006 -0.643738 0.500793 1441833082 0.498291 0.294006 -0.643738 0.500793 1441833082 0.498291 0.294006 -0.643738 0.500793 1441833082 0.498291 0.294006 -0.643738 0.500793 1441833082 0.498291 0.294006 -0.643738 0.500793 1441833082 0.498291 0.294006 -0.643738 0.500793 1441833082 0.473938 0.329102 -0.622681 0.528503 1441833082 0.473938 0.329102 -0.622681 0.528503 1441833082 0.473938 0.329102 -0.622681 0.528503 1441833082 0.473938 0.329102 -0.622681 0.528503 1441833082 0.473938 0.329102 -0.622681 0.528503 1441833082 0.473938 0.329102 -0.622681 0.528503 1441833082 0.491943 0.331177 -0.618530 0.515442 1441833082 0.491943 0.331177 -0.618530 0.515442 1441833082 0.491943 0.331177 -0.618530 0.515442 1441833082 0.491943 0.331177 -0.618530 0.515442 1441833082 0.491943 0.331177 -0.618530 0.515442 1441833082 0.491943 0.331177 -0.618530 0.515442 1441833082 0.515381 0.300232 -0.633911 0.492310 1441833082 0.515381 0.300232 -0.633911 0.492310 1441833082 0.515381 0.300232 -0.633911 0.492310 1441833082 0.515381 0.300232 -0.633911 0.492310 1441833082 0.515381 0.300232 -0.633911 0.492310 1441833082 0.515381 0.300232 -0.633911 0.492310 1441833082 0.543762 0.273010 -0.628235 0.484863 1441833082 0.543762 0.273010 -0.628235 0.484863 1441833082 0.543762 0.273010 -0.628235 0.484863 1441833082 0.543762 0.273010 -0.628235 0.484863 1441833082 0.543762 0.273010 -0.628235 0.484863 1441833082 0.543762 0.273010 -0.628235 0.484863 1441833082 0.543762 0.273010 -0.628235 0.484863 1441833082 0.592957 0.258362 -0.589661 0.483643 1441833082 0.592957 0.258362 -0.589661 0.483643 1441833082 0.592957 0.258362 -0.589661 0.483643 1441833082 0.592957 0.258362 -0.589661 0.483643 1441833082 0.592957 0.258362 -0.589661 0.483643 1441833082 0.592957 0.258362 -0.589661 0.483643 1441833082 0.666748 0.238159 -0.521912 0.475647 1441833082 0.666748 0.238159 -0.521912 0.475647 1441833082 0.666748 0.238159 -0.521912 0.475647 1441833082 0.666748 0.238159 -0.521912 0.475647 1441833082 0.666748 0.238159 -0.521912 0.475647 1441833082 0.666748 0.238159 -0.521912 0.475647 1441833082 0.752258 0.194092 -0.423645 0.465759 1441833082 0.752258 0.194092 -0.423645 0.465759 1441833082 0.752258 0.194092 -0.423645 0.465759 1441833082 0.752258 0.194092 -0.423645 0.465759 1441833082 0.752258 0.194092 -0.423645 0.465759 1441833082 0.752258 0.194092 -0.423645 0.465759 1441833082 0.845886 0.079468 -0.315796 0.422363 1441833082 0.845886 0.079468 -0.315796 0.422363 1441833082 0.845886 0.079468 -0.315796 0.422363 1441833082 0.845886 0.079468 -0.315796 0.422363 1441833082 0.845886 0.079468 -0.315796 0.422363 1441833082 0.845886 0.079468 -0.315796 0.422363 1441833082 0.887268 -0.084167 -0.240234 0.384583 1441833082 0.887268 -0.084167 -0.240234 0.384583 1441833082 0.887268 -0.084167 -0.240234 0.384583 1441833082 0.887268 -0.084167 -0.240234 0.384583 1441833082 0.887268 -0.084167 -0.240234 0.384583 1441833082 0.887268 -0.084167 -0.240234 0.384583 1441833082 0.902527 -0.097534 -0.208069 0.364075 1441833082 0.902527 -0.097534 -0.208069 0.364075 1441833082 
0.511169 0.350586 -0.620361 0.480530 1441833085 0.514954 0.344604 -0.623779 0.476379 1441833085 0.514954 0.344604 -0.623779 0.476379 1441833085 0.514954 0.344604 -0.623779 0.476379 1441833085 0.514954 0.344604 -0.623779 0.476379 1441833085 0.514954 0.344604 -0.623779 0.476379 1441833085 0.514954 0.344604 -0.623779 0.476379 1441833085 0.524658 0.338684 -0.621155 0.473389 1441833085 0.524658 0.338684 -0.621155 0.473389 1441833085 0.524658 0.338684 -0.621155 0.473389 1441833085 0.524658 0.338684 -0.621155 0.473389 1441833085 0.524658 0.338684 -0.621155 0.473389 1441833085 0.524658 0.338684 -0.621155 0.473389 1441833085 0.535950 0.339905 -0.609680 0.474854 1441833085 0.535950 0.339905 -0.609680 0.474854 1441833085 0.535950 0.339905 -0.609680 0.474854 1441833085 0.535950 0.339905 -0.609680 0.474854 1441833085 0.535950 0.339905 -0.609680 0.474854 1441833085 0.535950 0.339905 -0.609680 0.474854 1441833085 0.535950 0.339905 -0.609680 0.474854 1441833085 0.540283 0.342163 -0.600464 0.479980 1441833085 0.540283 0.342163 -0.600464 0.479980 1441833085 0.540283 0.342163 -0.600464 0.479980 1441833085 0.540283 0.342163 -0.600464 0.479980 1441833085 0.540283 0.342163 -0.600464 0.479980 1441833085 0.540283 0.342163 -0.600464 0.479980 1441833085 0.540283 0.342163 -0.600464 0.479980 1441833085 0.539124 0.342896 -0.596130 0.486145 1441833085 0.539124 0.342896 -0.596130 0.486145 1441833085 0.539124 0.342896 -0.596130 0.486145 1441833085 0.539124 0.342896 -0.596130 0.486145 1441833085 0.539124 0.342896 -0.596130 0.486145 1441833085 0.539124 0.342896 -0.596130 0.486145 1441833085 0.537415 0.347900 -0.588562 0.493652 1441833085 0.537415 0.347900 -0.588562 0.493652 1441833085 0.537415 0.347900 -0.588562 0.493652 1441833085 0.537415 0.347900 -0.588562 0.493652 1441833085 0.537415 0.347900 -0.588562 0.493652 1441833085 0.537415 0.347900 -0.588562 0.493652 1441833085 0.543396 0.359070 -0.576172 0.493774 1441833085 0.543396 0.359070 -0.576172 0.493774 1441833085 0.543396 0.359070 -0.576172 0.493774 1441833085 0.543396 0.359070 -0.576172 0.493774 1441833085 0.543396 0.359070 -0.576172 0.493774 1441833085 0.543396 0.359070 -0.576172 0.493774 1441833085 0.548828 0.361633 -0.570740 0.492126 1441833085 0.548828 0.361633 -0.570740 0.492126 1441833085 0.548828 0.361633 -0.570740 0.492126 1441833085 0.548828 0.361633 -0.570740 0.492126 1441833085 0.548828 0.361633 -0.570740 0.492126 1441833085 0.548828 0.361633 -0.570740 0.492126 1441833085 0.548828 0.361633 -0.570740 0.492126 1441833085 0.550476 0.362549 -0.570923 0.489502 1441833085 0.550476 0.362549 -0.570923 0.489502 1441833085 0.550476 0.362549 -0.570923 0.489502 1441833085 0.550476 0.362549 -0.570923 0.489502 1441833085 0.550476 0.362549 -0.570923 0.489502 1441833085 0.550476 0.362549 -0.570923 0.489502 1441833085 0.545776 0.363892 -0.573608 0.490540 1441833085 0.545776 0.363892 -0.573608 0.490540 1441833085 0.545776 0.363892 -0.573608 0.490540 1441833086 0.545776 0.363892 -0.573608 0.490540 1441833086 0.545776 0.363892 -0.573608 0.490540 1441833086 0.545776 0.363892 -0.573608 0.490540 1441833086 0.537598 0.367859 -0.577759 0.491760 1441833086 0.537598 0.367859 -0.577759 0.491760 1441833086 0.537598 0.367859 -0.577759 0.491760 1441833086 0.537598 0.367859 -0.577759 0.491760 1441833086 0.537598 0.367859 -0.577759 0.491760 1441833086 0.537598 0.367859 -0.577759 0.491760 1441833086 0.537598 0.367859 -0.577759 0.491760 1441833086 0.528381 0.371948 -0.583435 0.491943 1441833086 0.528381 0.371948 -0.583435 0.491943 1441833086 0.528381 0.371948 -0.583435 0.491943 1441833086 0.528381 0.371948 -0.583435 0.491943 1441833086 0.528381 0.371948 -0.583435 0.491943 1441833086 0.528381 0.371948 -0.583435 0.491943 1441833086 0.521667 0.375305 -0.587769 0.491455 1441833086 0.521667 0.375305 -0.587769 0.491455 1441833086 0.521667 0.375305 -0.587769 0.491455 1441833086 0.521667 0.375305 -0.587769 0.491455 1441833086 0.521667 0.375305 -0.587769 0.491455 1441833086 0.521667 0.375305 -0.587769 0.491455 1441833086 0.509460 0.384155 -0.585571 0.499939 1441833086 0.509460 0.384155 -0.585571 0.499939 1441833086 0.509460 0.384155 -0.585571 0.499939 1441833086 0.509460 0.384155 -0.585571 0.499939 1441833086 0.509460 0.384155 -0.585571 0.499939 1441833086 0.509460 0.384155 -0.585571 0.499939 1441833086 0.509460 0.384155 -0.585571 0.499939 1441833086 0.498352 0.389771 -0.584656 0.507813 1441833086 0.498352 0.389771 -0.584656 0.507813 1441833086 0.498352 0.389771 -0.584656 0.507813 1441833086 0.498352 0.389771 -0.584656 0.507813 1441833086 0.498352 0.389771 -0.584656 0.507813 1441833086 0.498352 0.389771 -0.584656 0.507813 1441833086 0.497314 0.389343 -0.585083 0.508667 1441833086 0.497314 0.389343 -0.585083 0.508667 1441833086 0.497314 0.389343 -0.585083 0.508667 1441833086 0.497314 0.389343 -0.585083 0.508667 1441833086 0.497314 0.389343 -0.585083 0.508667 1441833086 0.497314 0.389343 -0.585083 0.508667 1441833086 0.494446 0.389160 -0.581238 0.515930 1441833086 0.494446 0.389160 -0.581238 0.515930 1441833086 0.494446 0.389160 -0.581238 0.515930 1441833086 0.494446 0.389160 -0.581238 0.515930 1441833086 0.494446 0.389160 -0.581238 0.515930 1441833086 0.494446 0.389160 -0.581238 0.515930 1441833086 0.494446 0.389160 -0.581238 0.515930 1441833086 0.473694 0.399597 -0.572266 0.536987 1441833086 0.473694 0.399597 -0.572266 0.536987 1441833086 0.473694 0.399597 -0.572266 0.536987 1441833086 0.473694 0.399597 -0.572266 0.536987 1441833086 0.473694 0.399597 -0.572266 0.536987 1441833086 0.473694 0.399597 -0.572266 0.536987 1441833086 0.463989 0.416382 -0.564148 0.541321 1441833086 0.463989 0.416382 -0.564148 0.541321 1441833086 0.463989 0.416382 -0.564148 0.541321 1441833086 0.463989 0.416382 -0.564148 0.541321 1441833086 0.463989 0.416382 -0.564148 0.541321 1441833086 0.463989 0.416382 -0.564148 0.541321 1441833086 0.467957 0.412720 -0.568359 0.536255 1441833086 0.467957 0.412720 -0.568359 0.536255 1441833086 0.467957 0.412720 -0.568359 0.536255 1441833086 0.467957 0.412720 -0.568359 0.536255 1441833086 0.467957 0.412720 -0.568359 0.536255 1441833086 0.467957 0.412720 -0.568359 0.536255 1441833086 0.477478 0.412476 -0.565979 0.530579 1441833086 0.477478 0.412476 -0.565979 0.530579 1441833086 0.477478 0.412476 -0.565979 0.530579 1441833086 0.477478 0.412476 -0.565979 0.530579 1441833086 0.477478 0.412476 -0.565979 0.530579 1441833086 0.482544 0.414063 -0.564941 0.525818 1441833086 0.482544 0.414063 -0.564941 0.525818 1441833086 0.482544 0.414063 -0.564941 0.525818 1441833086 0.482544 0.414063 -0.564941 0.525818 1441833086 0.482544 0.414063 -0.564941 0.525818 1441833086 0.486328 0.410645 -0.571838 0.517517 1441833086 0.486328 0.410645 -0.571838 0.517517 1441833086 0.486328 0.410645 -0.571838 0.517517 1441833086 0.486328 0.410645 -0.571838 0.517517 1441833086 0.486328 0.410645 -0.571838 0.517517 1441833086 0.486328 0.410645 -0.571838 0.517517 1441833086 0.486328 0.410645 -0.571838 0.517517 1441833086 0.492859 0.402832 -0.580139 0.508118 1441833086 0.492859 0.402832 -0.580139 0.508118 1441833086 0.492859 0.402832 -0.580139 0.508118 1441833086 0.492859 0.402832 -0.580139 0.508118 1441833086 0.492859 0.402832 -0.580139 0.508118 1441833086 0.492859 0.402832 -0.580139 0.508118 1441833086 0.501709 0.393311 -0.585083 0.501221 1441833086 0.501709 0.393311 -0.585083 0.501221 1441833086 0.501709 0.393311 -0.585083 0.501221 1441833086 0.501709 0.393311 -0.585083 0.501221 1441833086 0.501709 0.393311 -0.585083 0.501221 1441833086 0.501709 0.393311 -0.585083 0.501221 1441833086 0.501709 0.393311 -0.585083 0.501221 1441833086 0.506592 0.384399 -0.588928 0.498718 1441833086 0.506592 0.384399 -0.588928 0.498718 1441833086 0.506592 0.384399 -0.588928 0.498718 1441833086 0.506592 0.384399 -0.588928 0.498718 1441833086 0.506592 0.384399 -0.588928 0.498718 1441833086 0.506592 0.384399 -0.588928 0.498718 1441833086 0.514526 0.375305 -0.590576 0.495544 1441833086 0.514526 0.375305 -0.590576 0.495544 1441833086 0.514526 0.375305 -0.590576 0.495544 1441833086 0.514526 0.375305 -0.590576 0.495544 1441833086 0.514526 0.375305 -0.590576 0.495544 1441833086 0.514526 0.375305 -0.590576 0.495544 1441833086 0.518494 0.368896 -0.590027 0.496948 1441833086 0.518494 0.368896 -0.590027 0.496948 1441833086 0.518494 0.368896 -0.590027 0.496948 1441833086 0.518494 0.368896 -0.590027 0.496948 1441833086 0.518494 0.368896 -0.590027 0.496948 1441833087 0.518494 0.368896 -0.590027 0.496948 1441833087 0.518494 0.368896 -0.590027 0.496948 1441833087 0.522156 0.364868 -0.588257 0.498169 1441833087 0.522156 0.364868 -0.588257 0.498169 1441833087 0.522156 0.364868 -0.588257 0.498169 1441833087 0.522156 0.364868 -0.588257 0.498169 1441833087 0.522156 0.364868 -0.588257 0.498169 1441833087 0.522156 0.364868 -0.588257 0.498169 1441833087 0.530212 0.359009 -0.587463 0.494751 1441833087 0.530212 0.359009 -0.587463 0.494751 1441833087 0.530212 0.359009 -0.587463 0.494751 1441833087 0.530212 0.359009 -0.587463 0.494751 1441833087 0.530212 0.359009 -0.587463 0.494751 1441833087 0.530212 0.359009 -0.587463 0.494751 1441833087 0.532715 0.354675 -0.588501 0.494019 1441833087 0.532715 0.354675 -0.588501 0.494019 1441833087 0.532715 0.354675 -0.588501 0.494019 1441833087 0.532715 0.354675 -0.588501 0.494019 1441833087 0.532715 0.354675 -0.588501 0.494019 1441833087 0.532715 0.354675 -0.588501 0.494019 1441833087 0.532715 0.354675 -0.588501 0.494019 1441833087 0.528137 0.356934 -0.588379 0.497375 1441833087 0.528137 0.356934 -0.588379 0.497375 1441833087 0.528137 0.356934 -0.588379 0.497375 1441833087 0.528137 0.356934 -0.588379 0.497375 1441833087 0.528137 0.356934 -0.588379 0.497375 1441833087 0.528137 0.356934 -0.588379 0.497375 1441833087 0.525330 0.360229 -0.587830 0.498596 1441833087 0.525330 0.360229 -0.587830 0.498596 1441833087 0.525330 0.360229 -0.587830 0.498596 1441833087 0.525330 0.360229 -0.587830 0.498596 1441833087 0.525330 0.360229 -0.587830 0.498596 1441833087 0.525330 0.360229 -0.587830 0.498596 1441833087 0.525330 0.360229 -0.587830 0.498596 1441833087 0.522217 0.363831 -0.589172 0.497803 1441833087 0.522217 0.363831 -0.589172 0.497803 1441833087 0.522217 0.363831 -0.589172 0.497803 1441833087 0.522217 0.363831 -0.589172 0.497803 1441833087 0.522217 0.363831 -0.589172 0.497803 1441833087 0.522217 0.363831 -0.589172 0.497803 1441833087 0.519531 0.370361 -0.589355 0.495483 1441833087 0.519531 0.370361 -0.589355 0.495483 1441833087 0.519531 0.370361 -0.589355 0.495483 1441833087 0.519531 0.370361 -0.589355 0.495483 1441833087 0.519531 0.370361 -0.589355 0.495483 1441833087 0.519531 0.370361 -0.589355 0.495483 1441833087 0.516968 0.378967 -0.587341 0.494141 1441833087 0.516968 0.378967 -0.587341 0.494141 1441833087 0.516968 0.378967 -0.587341 0.494141 1441833087 0.516968 0.378967 -0.587341 0.494141 1441833087 0.516968 0.378967 -0.587341 0.494141 1441833087 0.516968 0.378967 -0.587341 0.494141 1441833087 0.516968 0.378967 -0.587341 0.494141 1441833087 0.508606 0.393677 -0.580139 0.499695 1441833087 0.508606 0.393677 -0.580139 0.499695 1441833087 0.508606 0.393677 -0.580139 0.499695 1441833087 0.508606 0.393677 -0.580139 0.499695 1441833087 0.508606 0.393677 -0.580139 0.499695 1441833087 0.508606 0.393677 -0.580139 0.499695 1441833087 0.494324 0.406677 -0.575134 0.509338 1441833087 0.494324 0.406677 -0.575134 0.509338 1441833087 0.494324 0.406677 -0.575134 0.509338 1441833087 0.494324 0.406677 -0.575134 0.509338 1441833087 0.494324 0.406677 -0.575134 0.509338 1441833087 0.494324 0.406677 -0.575134 0.509338 1441833087 0.488220 0.415039 -0.572449 0.511536 1441833087 0.488220 0.415039 -0.572449 0.511536 1441833087 0.488220 0.415039 -0.572449 0.511536 1441833087 0.488220 0.415039 -0.572449 0.511536 1441833087 0.488220 0.415039 -0.572449 0.511536 1441833087 0.488220 0.415039 -0.572449 0.511536 1441833087 0.487244 0.415955 -0.570557 0.513794 1441833087 0.487244 0.415955 -0.570557 0.513794 1441833087 0.487244 0.415955 -0.570557 0.513794 1441833087 0.487244 0.415955 -0.570557 0.513794 1441833087 0.487244 0.415955 -0.570557 0.513794 1441833087 0.487244 0.415955 -0.570557 0.513794 1441833087 0.484558 0.420349 -0.564636 0.519287 1441833087 0.484558 0.420349 -0.564636 0.519287 1441833087 0.484558 0.420349 -0.564636 0.519287 1441833087 0.484558 0.420349 -0.564636 0.519287 1441833087 0.484558 0.420349 -0.564636 0.519287 1441833087 0.484558 0.420349 -0.564636 0.519287 1441833087 0.479980 0.423340 -0.562073 0.523865 1441833087 0.479980 0.423340 -0.562073 0.523865 1441833087 0.479980 0.423340 -0.562073 0.523865 1441833087 0.479980 0.423340 -0.562073 0.523865 1441833087 0.479980 0.423340 -0.562073 0.523865 1441833087 0.479980 0.423340 -0.562073 0.523865 1441833087 0.476807 0.424438 -0.561707 0.526245 1441833087 0.476807 0.424438 -0.561707 0.526245 1441833087 0.476807 0.424438 -0.561707 0.526245 1441833087 0.476807 0.424438 -0.561707 0.526245 1441833087 0.476807 0.424438 -0.561707 0.526245 1441833087 0.476807 0.424438 -0.561707 0.526245 1441833087 0.476807 0.424438 -0.561707 0.526245 1441833087 0.478882 0.423035 -0.562744 0.524353 1441833087 0.478882 0.423035 -0.562744 0.524353 1441833087 0.478882 0.423035 -0.562744 0.524353 1441833087 0.478882 0.423035 -0.562744 0.524353 1441833087 0.478882 0.423035 -0.562744 0.524353 1441833087 0.478882 0.423035 -0.562744 0.524353 1441833087 0.486938 0.415710 -0.568176 0.516907 1441833087 0.486938 0.415710 -0.568176 0.516907 1441833087 0.486938 0.415710 -0.568176 0.516907 1441833087 0.486938 0.415710 -0.568176 0.516907 1441833087 0.486938 0.415710 -0.568176 0.516907 1441833087 0.486938 0.415710 -0.568176 0.516907 1441833087 0.494934 0.406189 -0.575439 0.508850 1441833087 0.494934 0.406189 -0.575439 0.508850 1441833087 0.494934 0.406189 -0.575439 0.508850 1441833087 0.494934 0.406189 -0.575439 0.508850 1441833087 0.494934 0.406189 -0.575439 0.508850 1441833087 0.494934 0.406189 -0.575439 0.508850 1441833088 0.494934 0.406189 -0.575439 0.508850 1441833088 0.502075 0.393799 -0.585632 0.499817 1441833088 0.502075 0.393799 -0.585632 0.499817 1441833088 0.502075 0.393799 -0.585632 0.499817 1441833088 0.502075 0.393799 -0.585632 0.499817 1441833088 0.502075 0.393799 -0.585632 0.499817 1441833088 0.502075 0.393799 -0.585632 0.499817 1441833088 0.510925 0.375183 -0.599365 0.488708 1441833088 0.510925 0.375183 -0.599365 0.488708 1441833088 0.510925 0.375183 -0.599365 0.488708 1441833088 0.510925 0.375183 -0.599365 0.488708 1441833088 0.510925 0.375183 -0.599365 0.488708 1441833088 0.510925 0.375183 -0.599365 0.488708 1441833088 0.510925 0.375183 -0.599365 0.488708 1441833088 0.520752 0.360718 -0.604309 0.483276 1441833088 0.520752 0.360718 -0.604309 0.483276 1441833088 0.520752 0.360718 -0.604309 0.483276 1441833088 0.520752 0.360718 -0.604309 0.483276 1441833088 0.520752 0.360718 -0.604309 0.483276 1441833088 0.520752 0.360718 -0.604309 0.483276 1441833088 0.528137 0.344727 -0.606689 0.483887 1441833088 0.528137 0.344727 -0.606689 0.483887 1441833088 0.528137 0.344727 -0.606689 0.483887 1441833088 0.528137 0.344727 -0.606689 0.483887 1441833088 0.528137 0.344727 -0.606689 0.483887 1441833088 0.528137 0.344727 -0.606689 0.483887 1441833088 0.538086 0.333801 -0.604248 0.483582 1441833088 0.538086 0.333801 -0.604248 0.483582 1441833088 0.538086 0.333801 -0.604248 0.483582 1441833088 0.538086 0.333801 -0.604248 0.483582 1441833088 0.538086 0.333801 -0.604248 0.483582 1441833088 0.538086 0.333801 -0.604248 0.483582 1441833088 0.551086 0.325684 -0.598877 0.481140 1441833088 0.551086 0.325684 -0.598877 0.481140 1441833088 0.551086 0.325684 -0.598877 0.481140 1441833088 0.551086 0.325684 -0.598877 0.481140 1441833088 0.551086 0.325684 -0.598877 0.481140 1441833088 0.551086 0.325684 -0.598877 0.481140 1441833088 0.550293 0.332275 -0.590027 0.488464 1441833088 0.550293 0.332275 -0.590027 0.488464 1441833088 0.550293 0.332275 -0.590027 0.488464 1441833088 0.550293 0.332275 -0.590027 0.488464 1441833088 0.550293 0.332275 -0.590027 0.488464 1441833088 0.550293 0.332275 -0.590027 0.488464 1441833088 0.550293 0.332275 -0.590027 0.488464 1441833088 0.549377 0.337708 -0.586548 0.489990 1441833088 0.549377 0.337708 -0.586548 0.489990 1441833088 0.549377 0.337708 -0.586548 0.489990 1441833088 0.549377 0.337708 -0.586548 0.489990 1441833088 0.549377 0.337708 -0.586548 0.489990 1441833088 0.549377 0.337708 -0.586548 0.489990 1441833088 0.548401 0.338562 -0.588257 0.488403 1441833088 0.548401 0.338562 -0.588257 0.488403 1441833088 0.548401 0.338562 -0.588257 0.488403 1441833088 0.548401 0.338562 -0.588257 0.488403 1441833088 0.548401 0.338562 -0.588257 0.488403 1441833088 0.545532 0.345642 -0.585754 0.489685 1441833088 0.545532 0.345642 -0.585754 0.489685 1441833088 0.545532 0.345642 -0.585754 0.489685 1441833088 0.545532 0.345642 -0.585754 0.489685 1441833088 0.545532 0.345642 -0.585754 0.489685 1441833088 0.539490 0.355652 -0.585388 0.489563 1441833088 0.539490 0.355652 -0.585388 0.489563 1441833088 0.539490 0.355652 -0.585388 0.489563 1441833088 0.539490 0.355652 -0.585388 0.489563 1441833088 0.539490 0.355652 -0.585388 0.489563 1441833088 0.539490 0.355652 -0.585388 0.489563 1441833088 0.532837 0.365662 -0.587036 0.487610 1441833088 0.532837 0.365662 -0.587036 0.487610 1441833088 0.532837 0.365662 -0.587036 0.487610 1441833088 0.532837 0.365662 -0.587036 0.487610 1441833088 0.532837 0.365662 -0.587036 0.487610 1441833088 0.532837 0.365662 -0.587036 0.487610 1441833088 0.532837 0.365662 -0.587036 0.487610 1441833088 0.524902 0.386414 -0.582764 0.485291 1441833088 0.524902 0.386414 -0.582764 0.485291 1441833088 0.524902 0.386414 -0.582764 0.485291 1441833088 0.524902 0.386414 -0.582764 0.485291 1441833088 0.524902 0.386414 -0.582764 0.485291 1441833088 0.524902 0.386414 -0.582764 0.485291 1441833088 0.524231 0.402039 -0.575317 0.482178 1441833088 0.524231 0.402039 -0.575317 0.482178 1441833088 0.524231 0.402039 -0.575317 0.482178 1441833088 0.524231 0.402039 -0.575317 0.482178 1441833088 0.524231 0.402039 -0.575317 0.482178 1441833088 0.524231 0.402039 -0.575317 0.482178 1441833088 0.524231 0.402039 -0.575317 0.482178 1441833088 0.513245 0.396362 -0.585388 0.486572 1441833088 0.513245 0.396362 -0.585388 0.486572 1441833088 0.513245 0.396362 -0.585388 0.486572 1441833088 0.513245 0.396362 -0.585388 0.486572 1441833088 0.513245 0.396362 -0.585388 0.486572 1441833088 0.513245 0.396362 -0.585388 0.486572 1441833088 0.503357 0.402710 -0.583862 0.493408 1441833088 0.503357 0.402710 -0.583862 0.493408 1441833088 0.503357 0.402710 -0.583862 0.493408 1441833088 0.503357 0.402710 -0.583862 0.493408 1441833088 0.503357 0.402710 -0.583862 0.493408 1441833088 0.503357 0.402710 -0.583862 0.493408 1441833088 0.490051 0.413879 -0.574036 0.508972 1441833088 0.490051 0.413879 -0.574036 0.508972 1441833088 0.490051 0.413879 -0.574036 0.508972 1441833088 0.490051 0.413879 -0.574036 0.508972 1441833088 0.490051 0.413879 -0.574036 0.508972 1441833088 0.490051 0.413879 -0.574036 0.508972 1441833088 0.490051 0.413879 -0.574036 0.508972 1441833088 0.484924 0.429077 -0.560913 0.515747 1441833088 0.484924 0.429077 -0.560913 0.515747 1441833088 0.484924 0.429077 -0.560913 0.515747 1441833088 0.484924 0.429077 -0.560913 0.515747 1441833088 0.484924 0.429077 -0.560913 0.515747 1441833088 0.484924 0.429077 -0.560913 0.515747 1441833088 0.486267 0.425049 -0.561707 0.517029 1441833089 0.486267 0.425049 -0.561707 0.517029 1441833089 0.486267 0.425049 -0.561707 0.517029 1441833089 0.486267 0.425049 -0.561707 0.517029 1441833089 0.486267 0.425049 -0.561707 0.517029 1441833089 0.486267 0.425049 -0.561707 0.517029 1441833089 0.486267 0.425049 -0.561707 0.517029 1441833089 0.498840 0.413025 -0.565613 0.510498 1441833089 0.498840 0.413025 -0.565613 0.510498 1441833089 0.498840 0.413025 -0.565613 0.510498 1441833089 0.498840 0.413025 -0.565613 0.510498 1441833089 0.498840 0.413025 -0.565613 0.510498 1441833089 0.498840 0.413025 -0.565613 0.510498 1441833089 0.513306 0.398071 -0.571350 0.501587 1441833089 0.513306 0.398071 -0.571350 0.501587 1441833089 0.513306 0.398071 -0.571350 0.501587 1441833089 0.513306 0.398071 -0.571350 0.501587 1441833089 0.513306 0.398071 -0.571350 0.501587 1441833089 0.513306 0.398071 -0.571350 0.501587 1441833089 0.518677 0.381958 -0.581482 0.496948 1441833089 0.518677 0.381958 -0.581482 0.496948 1441833089 0.518677 0.381958 -0.581482 0.496948 1441833089 0.518677 0.381958 -0.581482 0.496948 1441833089 0.518677 0.381958 -0.581482 0.496948 1441833089 0.518677 0.381958 -0.581482 0.496948 1441833089 0.518738 0.369812 -0.593018 0.492371 1441833089 0.518738 0.369812 -0.593018 0.492371 1441833089 0.518738 0.369812 -0.593018 0.492371 1441833089 0.518738 0.369812 -0.593018 0.492371 1441833089 0.518738 0.369812 -0.593018 0.492371 1441833089 0.518738 0.369812 -0.593018 0.492371 1441833089 0.518738 0.369812 -0.593018 0.492371 1441833089 0.517761 0.358826 -0.604248 0.487915 1441833089 0.517761 0.358826 -0.604248 0.487915 1441833089 0.517761 0.358826 -0.604248 0.487915 1441833089 0.517761 0.358826 -0.604248 0.487915 1441833089 0.517761 0.358826 -0.604248 0.487915 1441833089 0.517761 0.358826 -0.604248 0.487915 1441833089 0.515442 0.356506 -0.606262 0.489502 1441833089 0.515442 0.356506 -0.606262 0.489502 1441833089 0.515442 0.356506 -0.606262 0.489502 1441833089 0.515442 0.356506 -0.606262 0.489502 1441833089 0.515442 0.356506 -0.606262 0.489502 1441833089 0.515442 0.356506 -0.606262 0.489502 1441833089 0.515442 0.356506 -0.606262 0.489502 1441833089 0.514099 0.361023 -0.602539 0.492188 1441833089 0.514099 0.361023 -0.602539 0.492188 1441833089 0.514099 0.361023 -0.602539 0.492188 1441833089 0.514099 0.361023 -0.602539 0.492188 1441833089 0.514099 0.361023 -0.602539 0.492188 1441833089 0.514099 0.361023 -0.602539 0.492188 1441833089 0.517151 0.363953 -0.599121 0.491028 1441833089 0.517151 0.363953 -0.599121 0.491028 1441833089 0.517151 0.363953 -0.599121 0.491028 1441833089 0.517151 0.363953 -0.599121 0.491028 1441833089 0.517151 0.363953 -0.599121 0.491028 1441833089 0.517151 0.363953 -0.599121 0.491028 1441833089 0.517151 0.363953 -0.599121 0.491028 1441833089 0.520874 0.362671 -0.599304 0.487793 1441833089 0.520874 0.362671 -0.599304 0.487793 1441833089 0.520874 0.362671 -0.599304 0.487793 1441833089 0.520874 0.362671 -0.599304 0.487793 1441833089 0.520874 0.362671 -0.599304 0.487793 1441833089 0.520874 0.362671 -0.599304 0.487793 1441833089 0.516541 0.369385 -0.596252 0.491089 1441833089 0.516541 0.369385 -0.596252 0.491089 1441833089 0.516541 0.369385 -0.596252 0.491089 1441833089 0.516541 0.369385 -0.596252 0.491089 1441833089 0.516541 0.369385 -0.596252 0.491089 1441833089 0.516541 0.369385 -0.596252 0.491089 1441833089 0.520508 0.369507 -0.596558 0.486389 1441833089 0.520508 0.369507 -0.596558 0.486389 1441833089 0.520508 0.369507 -0.596558 0.486389 1441833089 0.520508 0.369507 -0.596558 0.486389 1441833089 0.520508 0.369507 -0.596558 0.486389 1441833089 0.522766 0.369202 -0.596436 0.484375 1441833089 0.522766 0.369202 -0.596436 0.484375 1441833089 0.522766 0.369202 -0.596436 0.484375 1441833089 0.522766 0.369202 -0.596436 0.484375 1441833089 0.522766 0.369202 -0.596436 0.484375 1441833089 0.520752 0.377930 -0.591187 0.486267 1441833089 0.520752 0.377930 -0.591187 0.486267 1441833089 0.520752 0.377930 -0.591187 0.486267 1441833089 0.520752 0.377930 -0.591187 0.486267 1441833089 0.520752 0.377930 -0.591187 0.486267 1441833089 0.520752 0.377930 -0.591187 0.486267 1441833089 0.519653 0.386658 -0.586975 0.485657 1441833089 0.519653 0.386658 -0.586975 0.485657 1441833089 0.519653 0.386658 -0.586975 0.485657 1441833089 0.519653 0.386658 -0.586975 0.485657 1441833089 0.519653 0.386658 -0.586975 0.485657 1441833089 0.519653 0.386658 -0.586975 0.485657 1441833089 0.519653 0.386658 -0.586975 0.485657 1441833089 0.516724 0.392578 -0.586853 0.484131 1441833089 0.516724 0.392578 -0.586853 0.484131 1441833089 0.516724 0.392578 -0.586853 0.484131 1441833089 0.516724 0.392578 -0.586853 0.484131 1441833089 0.516724 0.392578 -0.586853 0.484131 1441833089 0.516724 0.392578 -0.586853 0.484131 1441833089 0.506165 0.401978 -0.587097 0.487305 1441833089 0.506165 0.401978 -0.587097 0.487305 1441833089 0.506165 0.401978 -0.587097 0.487305 1441833089 0.506165 0.401978 -0.587097 0.487305 1441833089 0.506165 0.401978 -0.587097 0.487305 1441833089 0.506165 0.401978 -0.587097 0.487305 1441833089 0.499878 0.404846 -0.589722 0.488220 1441833089 0.499878 0.404846 -0.589722 0.488220 1441833089 0.499878 0.404846 -0.589722 0.488220 1441833089 0.499878 0.404846 -0.589722 0.488220 1441833089 0.499878 0.404846 -0.589722 0.488220 1441833089 0.499878 0.404846 -0.589722 0.488220 1441833089 0.497742 0.400391 -0.593384 0.489624 1441833090 0.497742 0.400391 -0.593384 0.489624 1441833090 0.497742 0.400391 -0.593384 0.489624 1441833090 0.497742 0.400391 -0.593384 0.489624 1441833090 0.497742 0.400391 -0.593384 0.489624 1441833090 0.497742 0.400391 -0.593384 0.489624 1441833090 0.492981 0.401184 -0.589355 0.498596 1441833090 0.492981 0.401184 -0.589355 0.498596 1441833090 0.492981 0.401184 -0.589355 0.498596 1441833090 0.492981 0.401184 -0.589355 0.498596 1441833090 0.492981 0.401184 -0.589355 0.498596 1441833090 0.492981 0.401184 -0.589355 0.498596 1441833090 0.487366 0.401611 -0.586365 0.507202 1441833090 0.487366 0.401611 -0.586365 0.507202 1441833090 0.487366 0.401611 -0.586365 0.507202 1441833090 0.487366 0.401611 -0.586365 0.507202 1441833090 0.487366 0.401611 -0.586365 0.507202 1441833090 0.487366 0.401611 -0.586365 0.507202 1441833090 0.480225 0.402649 -0.586121 0.513428 1441833090 0.480225 0.402649 -0.586121 0.513428 1441833090 0.480225 0.402649 -0.586121 0.513428 1441833090 0.480225 0.402649 -0.586121 0.513428 1441833090 0.480225 0.402649 -0.586121 0.513428 1441833090 0.480225 0.402649 -0.586121 0.513428 1441833090 0.480225 0.402649 -0.586121 0.513428 1441833090 0.479492 0.399231 -0.590332 0.512024 1441833090 0.479492 0.399231 -0.590332 0.512024 1441833090 0.479492 0.399231 -0.590332 0.512024 1441833090 0.479492 0.399231 -0.590332 0.512024 1441833090 0.479492 0.399231 -0.590332 0.512024 1441833090 0.479492 0.399231 -0.590332 0.512024 1441833090 0.484924 0.393005 -0.595215 0.505981 1441833090 0.484924 0.393005 -0.595215 0.505981 1441833090 0.484924 0.393005 -0.595215 0.505981 1441833090 0.484924 0.393005 -0.595215 0.505981 1441833090 0.484924 0.393005 -0.595215 0.505981 1441833090 0.484924 0.393005 -0.595215 0.505981 1441833090 0.489624 0.386963 -0.599854 0.500671 1441833090 0.489624 0.386963 -0.599854 0.500671 1441833090 0.489624 0.386963 -0.599854 0.500671 1441833090 0.489624 0.386963 -0.599854 0.500671 1441833090 0.489624 0.386963 -0.599854 0.500671 1441833090 0.489624 0.386963 -0.599854 0.500671 1441833090 0.493347 0.379822 -0.605652 0.495422 1441833090 0.493347 0.379822 -0.605652 0.495422 1441833090 0.493347 0.379822 -0.605652 0.495422 1441833090 0.493347 0.379822 -0.605652 0.495422 1441833090 0.493347 0.379822 -0.605652 0.495422 1441833090 0.493347 0.379822 -0.605652 0.495422 1441833090 0.493347 0.379822 -0.605652 0.495422 1441833090 0.499084 0.368469 -0.613159 0.489014 1441833090 0.499084 0.368469 -0.613159 0.489014 1441833090 0.499084 0.368469 -0.613159 0.489014 1441833090 0.499084 0.368469 -0.613159 0.489014 1441833090 0.499084 0.368469 -0.613159 0.489014 1441833090 0.499084 0.368469 -0.613159 0.489014 1441833090 0.504211 0.357910 -0.617859 0.485596 1441833090 0.504211 0.357910 -0.617859 0.485596 1441833090 0.504211 0.357910 -0.617859 0.485596 1441833090 0.504211 0.357910 -0.617859 0.485596 1441833090 0.504211 0.357910 -0.617859 0.485596 1441833090 0.504211 0.357910 -0.617859 0.485596 1441833090 0.507935 0.352417 -0.617798 0.485962 1441833090 0.507935 0.352417 -0.617798 0.485962 1441833090 0.507935 0.352417 -0.617798 0.485962 1441833090 
0.610352 0.293213 -0.506409 0.533813 1441833093 0.610352 0.293213 -0.506409 0.533813 1441833093 0.610352 0.293213 -0.506409 0.533813 1441833093 0.610352 0.293213 -0.506409 0.533813 1441833093 0.610352 0.293213 -0.506409 0.533813 1441833093 0.610352 0.293213 -0.506409 0.533813 1441833093 0.719177 0.237915 -0.424316 0.496033 1441833093 0.719177 0.237915 -0.424316 0.496033 1441833093 0.719177 0.237915 -0.424316 0.496033 1441833093 0.719177 0.237915 -0.424316 0.496033 1441833093 0.719177 0.237915 -0.424316 0.496033 1441833093 0.818665 0.107422 -0.353699 0.439453 1441833093 0.818665 0.107422 -0.353699 0.439453 1441833093 0.818665 0.107422 -0.353699 0.439453 1441833093 0.818665 0.107422 -0.353699 0.439453 1441833093 0.818665 0.107422 -0.353699 0.439453 1441833093 0.818665 0.107422 -0.353699 0.439453 1441833093 0.818665 0.107422 -0.353699 0.439453 1441833093 0.861877 -0.050964 -0.314026 0.394897 1441833093 0.861877 -0.050964 -0.314026 0.394897 1441833093 0.861877 -0.050964 -0.314026 0.394897 1441833093 0.861877 -0.050964 -0.314026 0.394897 1441833093 0.861877 -0.050964 -0.314026 0.394897 1441833093 0.861877 -0.050964 -0.314026 0.394897 1441833093 0.874573 -0.077759 -0.299072 0.373596 1441833093 0.874573 -0.077759 -0.299072 0.373596 1441833093 0.874573 -0.077759 -0.299072 0.373596 1441833093 0.874573 -0.077759 -0.299072 0.373596 1441833093 0.874573 -0.077759 -0.299072 0.373596 1441833093 0.874573 -0.077759 -0.299072 0.373596 1441833093 0.874573 -0.077759 -0.299072 0.373596 1441833093 0.882690 -0.054932 -0.302979 0.354980 1441833093 0.882690 -0.054932 -0.302979 0.354980 1441833093 0.882690 -0.054932 -0.302979 0.354980 1441833093 0.882690 -0.054932 -0.302979 0.354980 1441833093 0.882690 -0.054932 -0.302979 0.354980 1441833093 0.882690 -0.054932 -0.302979 0.354980 1441833093 0.883423 -0.036926 -0.303772 0.354797 1441833093 0.883423 -0.036926 -0.303772 0.354797 1441833093 0.883423 -0.036926 -0.303772 0.354797 1441833093 0.883423 -0.036926 -0.303772 0.354797 1441833093 0.883423 -0.036926 -0.303772 0.354797 1441833093 0.883423 -0.036926 -0.303772 0.354797 1441833093 0.883423 -0.036926 -0.303772 0.354797 1441833093 0.875183 -0.043945 -0.312500 0.366638 1441833093 0.875183 -0.043945 -0.312500 0.366638 1441833093 0.875183 -0.043945 -0.312500 0.366638 1441833093 0.875183 -0.043945 -0.312500 0.366638 1441833093 0.875183 -0.043945 -0.312500 0.366638 1441833093 0.840454 -0.027710 -0.373413 0.391663 1441833093 0.840454 -0.027710 -0.373413 0.391663 1441833093 0.840454 -0.027710 -0.373413 0.391663 1441833093 0.840454 -0.027710 -0.373413 0.391663 1441833093 0.840454 -0.027710 -0.373413 0.391663 1441833093 0.840454 -0.027710 -0.373413 0.391663 1441833093 0.765503 0.067444 -0.472046 0.432007 1441833093 0.765503 0.067444 -0.472046 0.432007 1441833093 0.765503 0.067444 -0.472046 0.432007 1441833093 0.765503 0.067444 -0.472046 0.432007 1441833093 0.765503 0.067444 -0.472046 0.432007 1441833093 0.672363 0.197815 -0.530151 0.477173 1441833093 0.672363 0.197815 -0.530151 0.477173 1441833093 0.672363 0.197815 -0.530151 0.477173 1441833093 0.672363 0.197815 -0.530151 0.477173 1441833093 0.672363 0.197815 -0.530151 0.477173 1441833093 0.672363 0.197815 -0.530151 0.477173 1441833093 0.672363 0.197815 -0.530151 0.477173 1441833093 0.569031 0.328979 -0.508484 0.556213 1441833093 0.569031 0.328979 -0.508484 0.556213 1441833093 0.569031 0.328979 -0.508484 0.556213 1441833093 0.569031 0.328979 -0.508484 0.556213 1441833093 0.569031 0.328979 -0.508484 0.556213 1441833093 0.569031 0.328979 -0.508484 0.556213 1441833093 0.503540 0.382080 -0.515930 0.578125 1441833093 0.503540 0.382080 -0.515930 0.578125 1441833093 0.503540 0.382080 -0.515930 0.578125 1441833093 0.503540 0.382080 -0.515930 0.578125 1441833093 0.503540 0.382080 -0.515930 0.578125 1441833093 0.503540 0.382080 -0.515930 0.578125 1441833094 0.504761 0.381409 -0.532166 0.562561 1441833094 0.504761 0.381409 -0.532166 0.562561 1441833094 0.504761 0.381409 -0.532166 0.562561 1441833094 0.504761 0.381409 -0.532166 0.562561 1441833094 0.504761 0.381409 -0.532166 0.562561 1441833094 0.504761 0.381409 -0.532166 0.562561 1441833094 0.504761 0.381409 -0.532166 0.562561 1441833094 0.514771 0.363770 -0.572937 0.523804 1441833094 0.514771 0.363770 -0.572937 0.523804 1441833094 0.514771 0.363770 -0.572937 0.523804 1441833094 0.514771 0.363770 -0.572937 0.523804 1441833094 0.514771 0.363770 -0.572937 0.523804 1441833094 0.514771 0.363770 -0.572937 0.523804 1441833094 0.514771 0.363770 -0.572937 0.523804 1441833094 0.474487 0.350220 -0.614624 0.523865 1441833094 0.474487 0.350220 -0.614624 0.523865 1441833094 0.474487 0.350220 -0.614624 0.523865 1441833094 0.474487 0.350220 -0.614624 0.523865 1441833094 0.474487 0.350220 -0.614624 0.523865 1441833094 0.474487 0.350220 -0.614624 0.523865 1441833094 0.416687 0.391968 -0.601624 0.557434 1441833094 0.416687 0.391968 -0.601624 0.557434 1441833094 0.416687 0.391968 -0.601624 0.557434 1441833094 0.416687 0.391968 -0.601624 0.557434 1441833094 0.416687 0.391968 -0.601624 0.557434 1441833094 0.416687 0.391968 -0.601624 0.557434 1441833094 0.391968 0.417297 -0.597473 0.561462 1441833094 0.391968 0.417297 -0.597473 0.561462 1441833094 0.391968 0.417297 -0.597473 0.561462 1441833094 0.391968 0.417297 -0.597473 0.561462 1441833094 0.391968 0.417297 -0.597473 0.561462 1441833094 0.391968 0.417297 -0.597473 0.561462 1441833094 0.391968 0.417297 -0.597473 0.561462 1441833094 0.389038 0.418579 -0.610107 0.548706 1441833094 0.389038 0.418579 -0.610107 0.548706 1441833094 0.389038 0.418579 -0.610107 0.548706 1441833094 0.389038 0.418579 -0.610107 0.548706 1441833094 0.389038 0.418579 -0.610107 0.548706 1441833094 0.389038 0.418579 -0.610107 0.548706 1441833094 0.388062 0.422546 -0.607300 0.549561 1441833094 0.388062 0.422546 -0.607300 0.549561 1441833094 0.388062 0.422546 -0.607300 0.549561 1441833094 0.388062 0.422546 -0.607300 0.549561 1441833094 0.388062 0.422546 -0.607300 0.549561 1441833094 0.388062 0.422546 -0.607300 0.549561 1441833094 0.388062 0.422546 -0.607300 0.549561 1441833094 0.419983 0.402161 -0.609253 0.539124 1441833094 0.419983 0.402161 -0.609253 0.539124 1441833094 0.419983 0.402161 -0.609253 0.539124 1441833094 0.419983 0.402161 -0.609253 0.539124 1441833094 0.419983 0.402161 -0.609253 0.539124 1441833094 0.419983 0.402161 -0.609253 0.539124 1441833094 0.491272 0.349121 -0.610046 0.514343 1441833094 0.491272 0.349121 -0.610046 0.514343 1441833094 0.491272 0.349121 -0.610046 0.514343 1441833094 0.491272 0.349121 -0.610046 0.514343 1441833094 0.491272 0.349121 -0.610046 0.514343 1441833094 0.491272 0.349121 -0.610046 0.514343 1441833094 0.574646 0.283997 -0.572571 0.511169 1441833094 0.574646 0.283997 -0.572571 0.511169 1441833094 0.574646 0.283997 -0.572571 0.511169 1441833094 0.574646 0.283997 -0.572571 0.511169 1441833094 0.574646 0.283997 -0.572571 0.511169 1441833094 0.574646 0.283997 -0.572571 0.511169 1441833094 0.680908 0.233765 -0.489441 0.492004 1441833094 0.680908 0.233765 -0.489441 0.492004 1441833094 0.680908 0.233765 -0.489441 0.492004 1441833094 0.680908 0.233765 -0.489441 0.492004 1441833094 0.680908 0.233765 -0.489441 0.492004 1441833094 0.680908 0.233765 -0.489441 0.492004 1441833094 0.793030 0.127014 -0.390137 0.450195 1441833094 0.793030 0.127014 -0.390137 0.450195 1441833094 0.793030 0.127014 -0.390137 0.450195 1441833094 0.793030 0.127014 -0.390137 0.450195 1441833094 0.793030 0.127014 -0.390137 0.450195 1441833094 0.793030 0.127014 -0.390137 0.450195 1441833094 0.880249 -0.051392 -0.262756 0.391724 1441833094 0.880249 -0.051392 -0.262756 0.391724 1441833094 0.880249 -0.051392 -0.262756 0.391724 1441833094 0.880249 -0.051392 -0.262756 0.391724 1441833094 0.880249 -0.051392 -0.262756 0.391724 1441833094 0.880249 -0.051392 -0.262756 0.391724 1441833094 0.880249 -0.051392 -0.262756 0.391724 1441833094 0.895447 -0.136230 -0.207031 0.369751 1441833094 0.895447 -0.136230 -0.207031 0.369751 1441833094 0.895447 -0.136230 -0.207031 0.369751 1441833094 0.895447 -0.136230 -0.207031 0.369751 1441833094 0.895447 -0.136230 -0.207031 0.369751 1441833094 0.906372 -0.132141 -0.194336 0.350952 1441833094 0.906372 -0.132141 -0.194336 0.350952 1441833094 0.906372 -0.132141 -0.194336 0.350952 1441833094 0.906372 -0.132141 -0.194336 0.350952 1441833094 0.906372 -0.132141 -0.194336 0.350952 1441833094 0.906372 -0.132141 -0.194336 0.350952 1441833094 0.906372 -0.132141 -0.194336 0.350952 1441833094 0.903076 -0.137878 -0.213806 0.345947 1441833094 0.903076 -0.137878 -0.213806 0.345947 1441833094 0.903076 -0.137878 -0.213806 0.345947 1441833094 0.903076 -0.137878 -0.213806 0.345947 1441833094 0.903076 -0.137878 -0.213806 0.345947 1441833094 0.903076 -0.137878 -0.213806 0.345947 1441833094 0.898438 -0.107788 -0.240356 0.351196 1441833094 0.898438 -0.107788 -0.240356 0.351196 1441833094 0.898438 -0.107788 -0.240356 0.351196 1441833094 0.898438 -0.107788 -0.240356 0.351196 1441833094 0.898438 -0.107788 -0.240356 0.351196 1441833094 0.898438 -0.107788 -0.240356 0.351196 1441833094 0.888245 -0.097351 -0.268555 0.359680 1441833094 0.888245 -0.097351 -0.268555 0.359680 1441833094 0.888245 -0.097351 -0.268555 0.359680 1441833094 0.888245 -0.097351 -0.268555 0.359680 1441833094 0.888245 -0.097351 -0.268555 0.359680 1441833094 0.888245 -0.097351 -0.268555 0.359680 1441833094 0.864685 -0.078857 -0.323547 0.376038 1441833095 0.864685 -0.078857 -0.323547 0.376038 1441833095 0.864685 -0.078857 -0.323547 0.376038 1441833095 0.864685 -0.078857 -0.323547 0.376038 1441833095 0.864685 -0.078857 -0.323547 0.376038 1441833095 0.864685 -0.078857 -0.323547 0.376038 1441833095 0.816406 -0.032654 -0.413513 0.401733 1441833095 0.816406 -0.032654 -0.413513 0.401733 1441833095 0.816406 -0.032654 -0.413513 0.401733 1441833095 0.816406 -0.032654 -0.413513 0.401733 1441833095 0.816406 -0.032654 -0.413513 0.401733 1441833095 0.816406 -0.032654 -0.413513 0.401733 1441833095 0.816406 -0.032654 -0.413513 0.401733 1441833095 0.741272 0.053345 -0.512390 0.430176 1441833095 0.741272 0.053345 -0.512390 0.430176 1441833095 0.741272 0.053345 -0.512390 0.430176 1441833095 0.741272 0.053345 -0.512390 0.430176 1441833095 0.741272 0.053345 -0.512390 0.430176 1441833095 0.741272 0.053345 -0.512390 0.430176 1441833095 0.741272 0.053345 -0.512390 0.430176 1441833095 0.642212 0.166382 -0.582336 0.469788 1441833095 0.642212 0.166382 -0.582336 0.469788 1441833095 0.642212 0.166382 -0.582336 0.469788 1441833095 0.642212 0.166382 -0.582336 0.469788 1441833095 0.642212 0.166382 -0.582336 0.469788 1441833095 0.642212 0.166382 -0.582336 0.469788 1441833095 0.521790 0.241821 -0.640442 0.508972 1441833095 0.521790 0.241821 -0.640442 0.508972 1441833095 0.521790 0.241821 -0.640442 0.508972 1441833095 0.521790 0.241821 -0.640442 0.508972 1441833095 0.521790 0.241821 -0.640442 0.508972 1441833095 0.521790 0.241821 -0.640442 0.508972 1441833095 0.423035 0.359741 -0.598999 0.576904 1441833095 0.423035 0.359741 -0.598999 0.576904 1441833095 0.423035 0.359741 -0.598999 0.576904 1441833095 0.423035 0.359741 -0.598999 0.576904 1441833095 0.423035 0.359741 -0.598999 0.576904 1441833095 0.423035 0.359741 -0.598999 0.576904 1441833095 0.424194 0.393555 -0.579346 0.573975 1441833095 0.424194 0.393555 -0.579346 0.573975 1441833095 0.424194 0.393555 -0.579346 0.573975 1441833095 0.424194 0.393555 -0.579346 0.573975 1441833095 0.424194 0.393555 -0.579346 0.573975 1441833095 0.424194 0.393555 -0.579346 0.573975 1441833095 0.424194 0.393555 -0.579346 0.573975 1441833095 0.462097 0.366333 -0.618896 0.518860 1441833095 0.462097 0.366333 -0.618896 0.518860 1441833095 0.462097 0.366333 -0.618896 0.518860 1441833095 0.462097 0.366333 -0.618896 0.518860 1441833095 0.462097 0.366333 -0.618896 0.518860 1441833095 0.462097 0.366333 -0.618896 0.518860 1441833095 0.450195 0.341187 -0.657837 0.498108 1441833095 0.450195 0.341187 -0.657837 0.498108 1441833095 0.450195 0.341187 -0.657837 0.498108 1441833095 0.450195 0.341187 -0.657837 0.498108 1441833095 0.450195 0.341187 -0.657837 0.498108 1441833095 0.450195 0.341187 -0.657837 0.498108 1441833095 0.450195 0.341187 -0.657837 0.498108 1441833095 0.418518 0.349365 -0.660095 0.516785 1441833095 0.418518 0.349365 -0.660095 0.516785 1441833095 0.418518 0.349365 -0.660095 0.516785 1441833095 0.418518 0.349365 -0.660095 0.516785 1441833095 0.418518 0.349365 -0.660095 0.516785 1441833095 0.418518 0.349365 -0.660095 0.516785 1441833095 0.407410 0.357788 -0.651001 0.531189 1441833095 0.407410 0.357788 -0.651001 0.531189 1441833095 0.407410 0.357788 -0.651001 0.531189 1441833095 0.407410 0.357788 -0.651001 0.531189 1441833095 0.407410 0.357788 -0.651001 0.531189 1441833095 0.407410 0.357788 -0.651001 0.531189 1441833095 0.407410 0.357788 -0.651001 0.531189 1441833095 0.418030 0.358887 -0.647827 0.526001 1441833095 0.418030 0.358887 -0.647827 0.526001 1441833095 0.418030 0.358887 -0.647827 0.526001 1441833095 0.418030 0.358887 -0.647827 0.526001 1441833095 0.418030 0.358887 -0.647827 0.526001 1441833095 0.418030 0.358887 -0.647827 0.526001 1441833095 0.448669 0.323608 -0.636658 0.537231 1441833095 0.448669 0.323608 -0.636658 0.537231 1441833095 0.448669 0.323608 -0.636658 0.537231 1441833095 0.448669 0.323608 -0.636658 0.537231 1441833095 0.448669 0.323608 -0.636658 0.537231 1441833095 0.448669 0.323608 -0.636658 0.537231 1441833095 0.448669 0.323608 -0.636658 0.537231 1441833095 0.520813 0.295288 -0.566711 0.565979 1441833095 0.520813 0.295288 -0.566711 0.565979 1441833095 0.520813 0.295288 -0.566711 0.565979 1441833095 0.520813 0.295288 -0.566711 0.565979 1441833095 0.520813 0.295288 -0.566711 0.565979 1441833095 0.520813 0.295288 -0.566711 0.565979 1441833095 0.639160 0.237122 -0.489563 0.543640 1441833095 0.639160 0.237122 -0.489563 0.543640 1441833095 0.639160 0.237122 -0.489563 0.543640 1441833095 0.639160 0.237122 -0.489563 0.543640 1441833095 0.639160 0.237122 -0.489563 0.543640 1441833095 0.639160 0.237122 -0.489563 0.543640 1441833095 0.755432 0.142700 -0.400879 0.498230 1441833095 0.755432 0.142700 -0.400879 0.498230 1441833095 0.755432 0.142700 -0.400879 0.498230 1441833095 0.755432 0.142700 -0.400879 0.498230 1441833095 0.755432 0.142700 -0.400879 0.498230 1441833095 0.755432 0.142700 -0.400879 0.498230 1441833095 0.755432 0.142700 -0.400879 0.498230 1441833095 0.840149 0.043030 -0.305054 0.446289 1441833095 0.840149 0.043030 -0.305054 0.446289 1441833095 0.840149 0.043030 -0.305054 0.446289 1441833095 0.840149 0.043030 -0.305054 0.446289 1441833095 0.840149 0.043030 -0.305054 0.446289 1441833095 0.840149 0.043030 -0.305054 0.446289 1441833095 0.877625 -0.048035 -0.254211 0.403442 1441833095 0.877625 -0.048035 -0.254211 0.403442 1441833095 0.877625 -0.048035 -0.254211 0.403442 1441833095 0.877625 -0.048035 -0.254211 0.403442 1441833095 0.877625 -0.048035 -0.254211 0.403442 1441833095 0.877625 -0.048035 -0.254211 0.403442 1441833095 0.883850 -0.098022 -0.233948 0.393005 1441833096 0.883850 -0.098022 -0.233948 0.393005 1441833096 0.883850 -0.098022 -0.233948 0.393005 1441833096 0.883850 -0.098022 -0.233948 0.393005 1441833096 0.883850 -0.098022 -0.233948 0.393005 1441833096 0.883850 -0.098022 -0.233948 0.393005 1441833096 0.898682 -0.049255 -0.224792 0.373352 1441833096 0.898682 -0.049255 -0.224792 0.373352 1441833096 0.898682 -0.049255 -0.224792 0.373352 1441833096 0.898682 -0.049255 -0.224792 0.373352 1441833096 0.898682 -0.049255 -0.224792 0.373352 1441833096 0.898682 -0.049255 -0.224792 0.373352 1441833096 0.898682 -0.049255 -0.224792 0.373352 1441833096 0.901123 -0.058472 -0.226685 0.364868 1441833096 0.901123 -0.058472 -0.226685 0.364868 1441833096 0.901123 -0.058472 -0.226685 0.364868 1441833096 0.901123 -0.058472 -0.226685 0.364868 1441833096 0.901123 -0.058472 -0.226685 0.364868 1441833096 0.901123 -0.058472 -0.226685 0.364868 1441833096 0.895508 -0.054077 -0.246460 0.366516 1441833096 0.895508 -0.054077 -0.246460 0.366516 1441833096 0.895508 -0.054077 -0.246460 0.366516 1441833096 0.895508 -0.054077 -0.246460 0.366516 1441833096 0.895508 -0.054077 -0.246460 0.366516 1441833096 0.895508 -0.054077 -0.246460 0.366516 1441833096 0.872864 -0.036072 -0.301575 0.381836 1441833096 0.872864 -0.036072 -0.301575 0.381836 1441833096 0.872864 -0.036072 -0.301575 0.381836 1441833096 0.872864 -0.036072 -0.301575 0.381836 1441833096 0.872864 -0.036072 -0.301575 0.381836 1441833096 0.872864 -0.036072 -0.301575 0.381836 1441833096 0.872864 -0.036072 -0.301575 0.381836 1441833096 0.825623 0.014221 -0.397827 0.399841 1441833096 0.825623 0.014221 -0.397827 0.399841 1441833096 0.825623 0.014221 -0.397827 0.399841 1441833096 0.825623 0.014221 -0.397827 0.399841 1441833096 0.825623 0.014221 -0.397827 0.399841 1441833096 0.825623 0.014221 -0.397827 0.399841 1441833096 0.753418 0.119080 -0.491882 0.419678 1441833096 0.753418 0.119080 -0.491882 0.419678 1441833096 0.753418 0.119080 -0.491882 0.419678 1441833096 0.753418 0.119080 -0.491882 0.419678 1441833096 0.753418 0.119080 -0.491882 0.419678 1441833096 0.753418 0.119080 -0.491882 0.419678 1441833096 0.674744 0.207336 -0.545776 0.451477 1441833096 0.674744 0.207336 -0.545776 0.451477 1441833096 0.674744 0.207336 -0.545776 0.451477 1441833096 0.674744 0.207336 -0.545776 0.451477 1441833096 0.674744 0.207336 -0.545776 0.451477 1441833096 0.674744 0.207336 -0.545776 0.451477 1441833096 0.674744 0.207336 -0.545776 0.451477 1441833096 0.606201 0.271301 -0.578979 0.472900 1441833096 0.606201 0.271301 -0.578979 0.472900 1441833096 0.606201 0.271301 -0.578979 0.472900 1441833096 0.606201 0.271301 -0.578979 0.472900 1441833096 0.606201 0.271301 -0.578979 0.472900 1441833096 0.606201 0.271301 -0.578979 0.472900 1441833096 0.601624 0.321106 -0.562256 0.467651 1441833096 0.601624 0.321106 -0.562256 0.467651 1441833096 0.601624 0.321106 -0.562256 0.467651 1441833096 0.601624 0.321106 -0.562256 0.467651 1441833096 0.601624 0.321106 -0.562256 0.467651 1441833096 0.601624 0.321106 -0.562256 0.467651 1441833096 0.611267 0.306824 -0.608398 0.402466 1441833096 0.611267 0.306824 -0.608398 0.402466 1441833096 0.611267 0.306824 -0.608398 0.402466 1441833096 0.611267 0.306824 -0.608398 0.402466 1441833096 0.611267 0.306824 -0.608398 0.402466 1441833096 0.611267 0.306824 -0.608398 0.402466 1441833096 0.566772 0.252808 -0.671448 0.404907 1441833096 0.566772 0.252808 -0.671448 0.404907 1441833096 0.566772 0.252808 -0.671448 0.404907 1441833096 0.566772 0.252808 -0.671448 0.404907 1441833096 0.566772 0.252808 -0.671448 0.404907 1441833096 0.566772 0.252808 -0.671448 0.404907 1441833096 0.510803 0.278076 -0.674927 0.454102 1441833096 0.510803 0.278076 -0.674927 0.454102 1441833096 0.510803 0.278076 -0.674927 0.454102 1441833096 0.510803 0.278076 -0.674927 0.454102 1441833096 0.510803 0.278076 -0.674927 0.454102 1441833096 0.510803 0.278076 -0.674927 0.454102 1441833096 0.510803 0.278076 -0.674927 0.454102 1441833096 0.478088 0.306152 -0.666992 0.482483 1441833096 0.478088 0.306152 -0.666992 0.482483 1441833096 0.478088 0.306152 -0.666992 0.482483 1441833096 0.478088 0.306152 -0.666992 0.482483 1441833096 0.478088 0.306152 -0.666992 0.482483 1441833096 0.478088 0.306152 -0.666992 0.482483 1441833096 0.477417 0.309814 -0.664612 0.484070 1441833096 0.477417 0.309814 -0.664612 0.484070 1441833096 0.477417 0.309814 -0.664612 0.484070 1441833096 0.477417 0.309814 -0.664612 0.484070 1441833096 0.477417 0.309814 -0.664612 0.484070 1441833096 0.477417 0.309814 -0.664612 0.484070 1441833096 0.491272 0.300354 -0.667725 0.471802 1441833096 0.491272 0.300354 -0.667725 0.471802 1441833096 0.491272 0.300354 -0.667725 0.471802 1441833096 0.491272 0.300354 -0.667725 0.471802 1441833096 0.491272 0.300354 -0.667725 0.471802 1441833096 0.491272 0.300354 -0.667725 0.471802 1441833096 0.491272 0.300354 -0.667725 0.471802 1441833096 0.522034 0.289307 -0.658325 0.458679 1441833096 0.522034 0.289307 -0.658325 0.458679 1441833096 0.522034 0.289307 -0.658325 0.458679 1441833096 0.522034 0.289307 -0.658325 0.458679 1441833096 0.522034 0.289307 -0.658325 0.458679 1441833096 0.522034 0.289307 -0.658325 0.458679 1441833096 0.560608 0.265930 -0.630554 0.466248 1441833096 0.560608 0.265930 -0.630554 0.466248 1441833096 0.560608 0.265930 -0.630554 0.466248 1441833096 0.560608 0.265930 -0.630554 0.466248 1441833096 0.560608 0.265930 -0.630554 0.466248 1441833096 0.560608 0.265930 -0.630554 0.466248 1441833096 0.560608 0.265930 -0.630554 0.466248 1441833096 0.622009 0.255737 -0.562805 0.480530 1441833096 0.622009 0.255737 -0.562805 0.480530 1441833097 0.622009 0.255737 -0.562805 0.480530 1441833097 0.622009 0.255737 -0.562805 0.480530 1441833097 0.622009 0.255737 -0.562805 0.480530 1441833097 0.622009 0.255737 -0.562805 0.480530 1441833097 0.708740 0.228333 -0.472107 0.471863 1441833097 0.708740 0.228333 -0.472107 0.471863 1441833097 0.708740 0.228333 -0.472107 0.471863 1441833097 0.708740 0.228333 -0.472107 0.471863 1441833097 0.708740 0.228333 -0.472107 0.471863 1441833097 0.708740 0.228333 -0.472107 0.471863 1441833097 0.811890 0.113342 -0.382874 0.425842 1441833097 0.811890 0.113342 -0.382874 0.425842 1441833097 0.811890 0.113342 -0.382874 0.425842 1441833097 0.811890 0.113342 -0.382874 0.425842 1441833097 0.811890 0.113342 -0.382874 0.425842 1441833097 0.811890 0.113342 -0.382874 0.425842 1441833097 0.811890 0.113342 -0.382874 0.425842 1441833097 0.876831 -0.039917 -0.307312 0.367432 1441833097 0.876831 -0.039917 -0.307312 0.367432 1441833097 0.876831 -0.039917 -0.307312 0.367432 1441833097 0.876831 -0.039917 -0.307312 0.367432 1441833097 0.876831 -0.039917 -0.307312 0.367432 1441833097 0.886780 -0.109070 -0.257141 0.368225 1441833097 0.886780 -0.109070 -0.257141 0.368225 1441833097 0.886780 -0.109070 -0.257141 0.368225 1441833097 0.886780 -0.109070 -0.257141 0.368225 1441833097 0.886780 -0.109070 -0.257141 0.368225 1441833097 0.886780 -0.109070 -0.257141 0.368225 1441833097 0.886780 -0.109070 -0.257141 0.368225 1441833097 0.902954 -0.097778 -0.232849 0.347595 1441833097 0.902954 -0.097778 -0.232849 0.347595 1441833097 0.902954 -0.097778 -0.232849 0.347595 1441833097 0.902954 -0.097778 -0.232849 0.347595 1441833097 0.902954 -0.097778 -0.232849 0.347595 1441833097 0.902954 -0.097778 -0.232849 0.347595 1441833097 0.905334 -0.098755 -0.233276 0.340820 1441833097 0.905334 -0.098755 -0.233276 0.340820 1441833097 0.905334 -0.098755 -0.233276 0.340820 1441833097 0.905334 -0.098755 -0.233276 0.340820 1441833097 0.905334 -0.098755 -0.233276 0.340820 1441833097 0.905334 -0.098755 -0.233276 0.340820 1441833097 0.902710 -0.086365 -0.249084 0.339905 1441833097 0.902710 -0.086365 -0.249084 0.339905 1441833097 0.902710 -0.086365 -0.249084 0.339905 1441833097 0.902710 -0.086365 -0.249084 0.339905 1441833097 0.902710 -0.086365 -0.249084 0.339905 1441833097 0.902710 -0.086365 -0.249084 0.339905 1441833097 0.889587 -0.084473 -0.283142 0.348206 1441833097 0.889587 -0.084473 -0.283142 0.348206 1441833097 0.889587 -0.084473 -0.283142 0.348206 1441833097 0.889587 -0.084473 -0.283142 0.348206 1441833097 0.889587 -0.084473 -0.283142 0.348206 1441833097 0.856689 -0.072998 -0.360229 0.361877 1441833097 0.856689 -0.072998 -0.360229 0.361877 1441833097 0.856689 -0.072998 -0.360229 0.361877 1441833097 0.856689 -0.072998 -0.360229 0.361877 1441833097 0.856689 -0.072998 -0.360229 0.361877 1441833097 0.856689 -0.072998 -0.360229 0.361877 1441833097 0.804077 -0.023804 -0.462280 0.372986 1441833097 0.804077 -0.023804 -0.462280 0.372986 1441833097 0.804077 -0.023804 -0.462280 0.372986 1441833097 0.804077 -0.023804 -0.462280 0.372986 1441833097 0.804077 -0.023804 -0.462280 0.372986 1441833097 0.804077 -0.023804 -0.462280 0.372986 1441833097 0.804077 -0.023804 -0.462280 0.372986 1441833097 0.726624 0.080627 -0.557312 0.393555 1441833097 0.726624 0.080627 -0.557312 0.393555 1441833097 0.726624 0.080627 -0.557312 0.393555 1441833097 0.726624 0.080627 -0.557312 0.393555 1441833097 0.726624 0.080627 -0.557312 0.393555 1441833097 0.726624 0.080627 -0.557312 0.393555 1441833097 0.633972 0.187683 -0.603149 0.446106 1441833097 0.633972 0.187683 -0.603149 0.446106 1441833097 0.633972 0.187683 -0.603149 0.446106 1441833097 0.633972 0.187683 -0.603149 0.446106 1441833097 0.633972 0.187683 -0.603149 0.446106 1441833097 0.633972 0.187683 -0.603149 0.446106 1441833097 0.574646 0.266296 -0.614136 0.470825 1441833097 0.574646 0.266296 -0.614136 0.470825 1441833097 0.574646 0.266296 -0.614136 0.470825 1441833097 0.574646 0.266296 -0.614136 0.470825 1441833097 0.574646 0.266296 -0.614136 0.470825 1441833097 0.574646 0.266296 -0.614136 0.470825 1441833097 0.582397 0.307434 -0.605713 0.446472 1441833097 0.582397 0.307434 -0.605713 0.446472 1441833097 0.582397 0.307434 -0.605713 0.446472 1441833097 0.582397 0.307434 -0.605713 0.446472 1441833097 0.582397 0.307434 -0.605713 0.446472 1441833097 0.582397 0.307434 -0.605713 0.446472 1441833097 0.582397 0.307434 -0.605713 0.446472 1441833097 0.569580 0.261719 -0.670288 0.397217 1441833097 0.569580 0.261719 -0.670288 0.397217 1441833097 0.569580 0.261719 -0.670288 0.397217 1441833097 0.569580 0.261719 -0.670288 0.397217 1441833097 0.569580 0.261719 -0.670288 0.397217 1441833097 0.569580 0.261719 -0.670288 0.397217 1441833097 0.503235 0.247620 -0.710144 0.425537 1441833097 0.503235 0.247620 -0.710144 0.425537 1441833097 0.503235 0.247620 -0.710144 0.425537 1441833097 0.503235 0.247620 -0.710144 0.425537 1441833097 0.503235 0.247620 -0.710144 0.425537 1441833097 0.503235 0.247620 -0.710144 0.425537 1441833097 0.438660 0.302612 -0.688232 0.492249 1441833097 0.438660 0.302612 -0.688232 0.492249 1441833097 0.438660 0.302612 -0.688232 0.492249 1441833097 0.438660 0.302612 -0.688232 0.492249 1441833097 0.438660 0.302612 -0.688232 0.492249 1441833097 0.438660 0.302612 -0.688232 0.492249 1441833097 0.438660 0.302612 -0.688232 0.492249 1441833097 0.416504 0.331238 -0.665710 0.523071 1441833097 0.416504 0.331238 -0.665710 0.523071 1441833097 0.416504 0.331238 -0.665710 0.523071 1441833098 0.416504 0.331238 -0.665710 0.523071 1441833098 0.416504 0.331238 -0.665710 0.523071 1441833098 0.416504 0.331238 -0.665710 0.523071 1441833098 0.424561 0.325745 -0.673828 0.509521 1441833098 0.424561 0.325745 -0.673828 0.509521 1441833098 0.424561 0.325745 -0.673828 0.509521 1441833098 0.424561 0.325745 -0.673828 0.509521 1441833098 0.424561 0.325745 -0.673828 0.509521 1441833098 0.424561 0.325745 -0.673828 0.509521 1441833098 0.424561 0.325745 -0.673828 0.509521 1441833098 0.423645 0.313965 -0.676453 0.514099 1441833098 0.423645 0.313965 -0.676453 0.514099 1441833098 0.423645 0.313965 -0.676453 0.514099 1441833098 0.423645 0.313965 -0.676453 0.514099 1441833098 0.423645 0.313965 -0.676453 0.514099 1441833098 0.423645 0.313965 -0.676453 0.514099 1441833098 0.444946 0.296021 -0.675232 0.508423 1441833098 0.444946 0.296021 -0.675232 0.508423 1441833098 0.444946 0.296021 -0.675232 0.508423 1441833098 0.444946 0.296021 -0.675232 0.508423 1441833098 0.444946 0.296021 -0.675232 0.508423 1441833098 0.444946 0.296021 -0.675232 0.508423 1441833098 0.489136 0.277100 -0.632385 0.532898 1441833098 0.489136 0.277100 -0.632385 0.532898 1441833098 0.489136 0.277100 -0.632385 0.532898 1441833098 0.489136 0.277100 -0.632385 0.532898 1441833098 0.489136 0.277100 -0.632385 0.532898 1441833098 0.489136 0.277100 -0.632385 0.532898 1441833098 0.570923 0.265686 -0.552368 0.546143 1441833098 0.570923 0.265686 -0.552368 0.546143 1441833098 0.570923 0.265686 -0.552368 0.546143 1441833098 0.570923 0.265686 -0.552368 0.546143 1441833098 0.570923 0.265686 -0.552368 0.546143 1441833098 0.570923 0.265686 -0.552368 0.546143 1441833098 0.679504 0.230530 -0.458679 0.524109 1441833098 0.679504 0.230530 -0.458679 0.524109 1441833098 0.679504 0.230530 -0.458679 0.524109 1441833098 0.679504 0.230530 -0.458679 0.524109 1441833098 0.679504 0.230530 -0.458679 0.524109 1441833098 0.679504 0.230530 -0.458679 0.524109 1441833098 0.785461 0.128845 -0.376648 0.473877 1441833098 0.785461 0.128845 -0.376648 0.473877 1441833098 0.785461 0.128845 -0.376648 0.473877 1441833098 0.785461 0.128845 -0.376648 0.473877 1441833098 0.785461 0.128845 -0.376648 0.473877 1441833098 0.785461 0.128845 -0.376648 0.473877 1441833098 0.843628 0.005798 -0.317505 0.432922 1441833098 0.843628 0.005798 -0.317505 0.432922 1441833098 0.843628 0.005798 -0.317505 0.432922 1441833098 0.843628 0.005798 -0.317505 0.432922 1441833098 0.843628 0.005798 -0.317505 0.432922 1441833098 0.843628 0.005798 -0.317505 0.432922 1441833098 0.843628 0.005798 -0.317505 0.432922 1441833098 0.855347 -0.083496 -0.276855 0.429749 1441833098 0.855347 -0.083496 -0.276855 0.429749 1441833098 0.855347 -0.083496 -0.276855 0.429749 1441833098 0.855347 -0.083496 -0.276855 0.429749 1441833098 0.855347 -0.083496 -0.276855 0.429749 1441833098 0.855347 -0.083496 -0.276855 0.429749 1441833098 0.866211 -0.068298 -0.251587 0.426270 1441833098 0.866211 -0.068298 -0.251587 0.426270 1441833098 0.866211 -0.068298 -0.251587 0.426270 1441833098 0.866211 -0.068298 -0.251587 0.426270 1441833098 0.866211 -0.068298 -0.251587 0.426270 1441833098 0.866211 -0.068298 -0.251587 0.426270 1441833098 0.872009 -0.027954 -0.237854 0.426819 1441833098 0.872009 -0.027954 -0.237854 0.426819 1441833098 0.872009 -0.027954 -0.237854 0.426819 1441833098 0.872009 -0.027954 -0.237854 0.426819 1441833098 0.872009 -0.027954 -0.237854 0.426819 1441833098 0.874023 -0.031860 -0.243774 0.419006 1441833098 0.874023 -0.031860 -0.243774 0.419006 1441833098 
0.485657 0.381958 -0.600586 0.507446 1441833101 0.493469 0.376221 -0.602112 0.502380 1441833101 0.493469 0.376221 -0.602112 0.502380 1441833101 0.493469 0.376221 -0.602112 0.502380 1441833101 0.493469 0.376221 -0.602112 0.502380 1441833101 0.493469 0.376221 -0.602112 0.502380 1441833101 0.493469 0.376221 -0.602112 0.502380 1441833101 0.493469 0.376221 -0.602112 0.502380 1441833101 0.500732 0.371887 -0.600220 0.500610 1441833101 0.500732 0.371887 -0.600220 0.500610 1441833101 0.500732 0.371887 -0.600220 0.500610 1441833101 0.500732 0.371887 -0.600220 0.500610 1441833101 0.500732 0.371887 -0.600220 0.500610 1441833101 0.500732 0.371887 -0.600220 0.500610 1441833101 0.498108 0.377014 -0.594360 0.506409 1441833101 0.498108 0.377014 -0.594360 0.506409 1441833101 0.498108 0.377014 -0.594360 0.506409 1441833101 0.498108 0.377014 -0.594360 0.506409 1441833101 0.498108 0.377014 -0.594360 0.506409 1441833101 0.492432 0.381470 -0.592102 0.511230 1441833101 0.492432 0.381470 -0.592102 0.511230 1441833101 0.492432 0.381470 -0.592102 0.511230 1441833101 0.492432 0.381470 -0.592102 0.511230 1441833101 0.492432 0.381470 -0.592102 0.511230 1441833101 0.492432 0.381470 -0.592102 0.511230 1441833101 0.489685 0.382629 -0.592041 0.513062 1441833101 0.489685 0.382629 -0.592041 0.513062 1441833101 0.489685 0.382629 -0.592041 0.513062 1441833101 0.489685 0.382629 -0.592041 0.513062 1441833101 0.489685 0.382629 -0.592041 0.513062 1441833101 0.489685 0.382629 -0.592041 0.513062 1441833101 0.488220 0.384399 -0.589355 0.516235 1441833101 0.488220 0.384399 -0.589355 0.516235 1441833101 0.488220 0.384399 -0.589355 0.516235 1441833101 0.488220 0.384399 -0.589355 0.516235 1441833101 0.488220 0.384399 -0.589355 0.516235 1441833101 0.488220 0.384399 -0.589355 0.516235 1441833101 0.488220 0.384399 -0.589355 0.516235 1441833101 0.488159 0.386475 -0.587219 0.517151 1441833101 0.488159 0.386475 -0.587219 0.517151 1441833101 0.488159 0.386475 -0.587219 0.517151 1441833101 0.488159 0.386475 -0.587219 0.517151 1441833101 0.488159 0.386475 -0.587219 0.517151 1441833101 0.488159 0.386475 -0.587219 0.517151 1441833101 0.491455 0.381165 -0.591492 0.513123 1441833101 0.491455 0.381165 -0.591492 0.513123 1441833101 0.491455 0.381165 -0.591492 0.513123 1441833101 0.491455 0.381165 -0.591492 0.513123 1441833101 0.491455 0.381165 -0.591492 0.513123 1441833101 0.491455 0.381165 -0.591492 0.513123 1441833101 0.490540 0.377686 -0.595337 0.512085 1441833101 0.490540 0.377686 -0.595337 0.512085 1441833101 0.490540 0.377686 -0.595337 0.512085 1441833101 0.490540 0.377686 -0.595337 0.512085 1441833101 0.490540 0.377686 -0.595337 0.512085 1441833101 0.490540 0.377686 -0.595337 0.512085 1441833101 0.489258 0.376770 -0.598328 0.510498 1441833101 0.489258 0.376770 -0.598328 0.510498 1441833101 0.489258 0.376770 -0.598328 0.510498 1441833101 0.489258 0.376770 -0.598328 0.510498 1441833101 0.489258 0.376770 -0.598328 0.510498 1441833101 0.489258 0.376770 -0.598328 0.510498 1441833101 0.487061 0.376160 -0.602783 0.507813 1441833101 0.487061 0.376160 -0.602783 0.507813 1441833101 0.487061 0.376160 -0.602783 0.507813 1441833101 0.487061 0.376160 -0.602783 0.507813 1441833101 0.487061 0.376160 -0.602783 0.507813 1441833101 0.487061 0.376160 -0.602783 0.507813 1441833101 0.487061 0.376160 -0.602783 0.507813 1441833101 0.485352 0.378906 -0.604309 0.505615 1441833101 0.485352 0.378906 -0.604309 0.505615 1441833101 0.485352 0.378906 -0.604309 0.505615 1441833101 0.485352 0.378906 -0.604309 0.505615 1441833101 0.485352 0.378906 -0.604309 0.505615 1441833101 0.485352 0.378906 -0.604309 0.505615 1441833101 0.484924 0.385315 -0.600464 0.505737 1441833101 0.484924 0.385315 -0.600464 0.505737 1441833101 0.484924 0.385315 -0.600464 0.505737 1441833101 0.484924 0.385315 -0.600464 0.505737 1441833101 0.484924 0.385315 -0.600464 0.505737 1441833101 0.484924 0.385315 -0.600464 0.505737 1441833101 0.484924 0.385315 -0.600464 0.505737 1441833101 0.480469 0.393677 -0.596130 0.508667 1441833101 0.480469 0.393677 -0.596130 0.508667 1441833101 0.480469 0.393677 -0.596130 0.508667 1441833101 0.480469 0.393677 -0.596130 0.508667 1441833101 0.480469 0.393677 -0.596130 0.508667 1441833101 0.480469 0.393677 -0.596130 0.508667 1441833101 0.475342 0.400146 -0.593750 0.511230 1441833101 0.475342 0.400146 -0.593750 0.511230 1441833101 0.475342 0.400146 -0.593750 0.511230 1441833101 0.475342 0.400146 -0.593750 0.511230 1441833101 0.475342 0.400146 -0.593750 0.511230 1441833101 0.475342 0.400146 -0.593750 0.511230 1441833101 0.478088 0.399780 -0.593689 0.508972 1441833101 0.478088 0.399780 -0.593689 0.508972 1441833101 0.478088 0.399780 -0.593689 0.508972 1441833101 0.478088 0.399780 -0.593689 0.508972 1441833101 0.478088 0.399780 -0.593689 0.508972 1441833101 0.478088 0.399780 -0.593689 0.508972 1441833101 0.477173 0.401855 -0.589966 0.512512 1441833101 0.477173 0.401855 -0.589966 0.512512 1441833101 0.477173 0.401855 -0.589966 0.512512 1441833101 0.477173 0.401855 -0.589966 0.512512 1441833101 0.477173 0.401855 -0.589966 0.512512 1441833101 0.477173 0.401855 -0.589966 0.512512 1441833101 0.468994 0.412109 -0.580811 0.522339 1441833102 0.468994 0.412109 -0.580811 0.522339 1441833102 0.468994 0.412109 -0.580811 0.522339 1441833102 0.468994 0.412109 -0.580811 0.522339 1441833102 0.468994 0.412109 -0.580811 0.522339 1441833102 0.468994 0.412109 -0.580811 0.522339 1441833102 0.468994 0.412109 -0.580811 0.522339 1441833102 0.457520 0.421631 -0.575684 0.530457 1441833102 0.457520 0.421631 -0.575684 0.530457 1441833102 0.457520 0.421631 -0.575684 0.530457 1441833102 0.457520 0.421631 -0.575684 0.530457 1441833102 0.457520 0.421631 -0.575684 0.530457 1441833102 0.457520 0.421631 -0.575684 0.530457 1441833102 0.458130 0.426941 -0.575256 0.526245 1441833102 0.458130 0.426941 -0.575256 0.526245 1441833102 0.458130 0.426941 -0.575256 0.526245 1441833102 0.458130 0.426941 -0.575256 0.526245 1441833102 0.458130 0.426941 -0.575256 0.526245 1441833102 0.458130 0.426941 -0.575256 0.526245 1441833102 0.467041 0.418396 -0.582764 0.516846 1441833102 0.467041 0.418396 -0.582764 0.516846 1441833102 0.467041 0.418396 -0.582764 0.516846 1441833102 0.467041 0.418396 -0.582764 0.516846 1441833102 0.467041 0.418396 -0.582764 0.516846 1441833102 0.467041 0.418396 -0.582764 0.516846 1441833102 0.467041 0.418396 -0.582764 0.516846 1441833102 0.475708 0.405518 -0.591980 0.508667 1441833102 0.475708 0.405518 -0.591980 0.508667 1441833102 0.475708 0.405518 -0.591980 0.508667 1441833102 0.475708 0.405518 -0.591980 0.508667 1441833102 0.475708 0.405518 -0.591980 0.508667 1441833102 0.475708 0.405518 -0.591980 0.508667 1441833102 0.480469 0.395447 -0.599121 0.503784 1441833102 0.480469 0.395447 -0.599121 0.503784 1441833102 0.480469 0.395447 -0.599121 0.503784 1441833102 0.480469 0.395447 -0.599121 0.503784 1441833102 0.480469 0.395447 -0.599121 0.503784 1441833102 0.480469 0.395447 -0.599121 0.503784 1441833102 0.480469 0.395447 -0.599121 0.503784 1441833102 0.483643 0.383972 -0.604797 0.502808 1441833102 0.483643 0.383972 -0.604797 0.502808 1441833102 0.483643 0.383972 -0.604797 0.502808 1441833102 0.483643 0.383972 -0.604797 0.502808 1441833102 0.483643 0.383972 -0.604797 0.502808 1441833102 0.483643 0.383972 -0.604797 0.502808 1441833102 0.490051 0.370056 -0.608276 0.502869 1441833102 0.490051 0.370056 -0.608276 0.502869 1441833102 0.490051 0.370056 -0.608276 0.502869 1441833102 0.490051 0.370056 -0.608276 0.502869 1441833102 0.490051 0.370056 -0.608276 0.502869 1441833102 0.490051 0.370056 -0.608276 0.502869 1441833102 0.492615 0.360291 -0.608582 0.507080 1441833102 0.492615 0.360291 -0.608582 0.507080 1441833102 0.492615 0.360291 -0.608582 0.507080 1441833102 0.492615 0.360291 -0.608582 0.507080 1441833102 0.492615 0.360291 -0.608582 0.507080 1441833102 0.492615 0.360291 -0.608582 0.507080 1441833102 0.494873 0.359863 -0.603149 0.511658 1441833102 0.494873 0.359863 -0.603149 0.511658 1441833102 0.494873 0.359863 -0.603149 0.511658 1441833102 0.494873 0.359863 -0.603149 0.511658 1441833102 0.494873 0.359863 -0.603149 0.511658 1441833102 0.494873 0.359863 -0.603149 0.511658 1441833102 0.499390 0.364990 -0.592651 0.515808 1441833102 0.499390 0.364990 -0.592651 0.515808 1441833102 0.499390 0.364990 -0.592651 0.515808 1441833102 0.499390 0.364990 -0.592651 0.515808 1441833102 0.499390 0.364990 -0.592651 0.515808 1441833102 0.499390 0.364990 -0.592651 0.515808 1441833102 0.499390 0.364990 -0.592651 0.515808 1441833102 0.504456 0.372803 -0.583252 0.516052 1441833102 0.504456 0.372803 -0.583252 0.516052 1441833102 0.504456 0.372803 -0.583252 0.516052 1441833102 0.504456 0.372803 -0.583252 0.516052 1441833102 0.504456 0.372803 -0.583252 0.516052 1441833102 0.504456 0.372803 -0.583252 0.516052 1441833102 0.504700 0.375427 -0.582703 0.514465 1441833102 0.504700 0.375427 -0.582703 0.514465 1441833102 0.504700 0.375427 -0.582703 0.514465 1441833102 0.504700 0.375427 -0.582703 0.514465 1441833102 0.504700 0.375427 -0.582703 0.514465 1441833102 0.504700 0.375427 -0.582703 0.514465 1441833102 0.497559 0.377808 -0.585938 0.515991 1441833102 0.497559 0.377808 -0.585938 0.515991 1441833102 0.497559 0.377808 -0.585938 0.515991 1441833102 0.497559 0.377808 -0.585938 0.515991 1441833102 0.497559 0.377808 -0.585938 0.515991 1441833102 0.497559 0.377808 -0.585938 0.515991 1441833102 0.496643 0.375793 -0.591492 0.512024 1441833102 0.496643 0.375793 -0.591492 0.512024 1441833102 0.496643 0.375793 -0.591492 0.512024 1441833102 0.496643 0.375793 -0.591492 0.512024 1441833102 0.496643 0.375793 -0.591492 0.512024 1441833102 0.496643 0.375793 -0.591492 0.512024 1441833102 0.496643 0.375793 -0.591492 0.512024 1441833102 0.494568 0.372681 -0.598755 0.507935 1441833102 0.494568 0.372681 -0.598755 0.507935 1441833102 0.494568 0.372681 -0.598755 0.507935 1441833102 0.494568 0.372681 -0.598755 0.507935 1441833102 0.494568 0.372681 -0.598755 0.507935 1441833102 0.494568 0.372681 -0.598755 0.507935 1441833102 0.488831 0.372742 -0.604980 0.505981 1441833102 0.488831 0.372742 -0.604980 0.505981 1441833102 0.488831 0.372742 -0.604980 0.505981 1441833102 0.488831 0.372742 -0.604980 0.505981 1441833102 0.488831 0.372742 -0.604980 0.505981 1441833102 0.488831 0.372742 -0.604980 0.505981 1441833102 0.488586 0.368652 -0.613647 0.498779 1441833102 0.488586 0.368652 -0.613647 0.498779 1441833102 0.488586 0.368652 -0.613647 0.498779 1441833102 0.488586 0.368652 -0.613647 0.498779 1441833102 0.488586 0.368652 -0.613647 0.498779 1441833102 0.488586 0.368652 -0.613647 0.498779 1441833102 0.488586 0.368652 -0.613647 0.498779 1441833102 0.487061 0.369202 -0.616455 0.496399 1441833103 0.487061 0.369202 -0.616455 0.496399 1441833103 0.487061 0.369202 -0.616455 0.496399 1441833103 0.487061 0.369202 -0.616455 0.496399 1441833103 0.487061 0.369202 -0.616455 0.496399 1441833103 0.487061 0.369202 -0.616455 0.496399 1441833103 0.475159 0.382019 -0.608398 0.507996 1441833103 0.475159 0.382019 -0.608398 0.507996 1441833103 0.475159 0.382019 -0.608398 0.507996 1441833103 0.475159 0.382019 -0.608398 0.507996 1441833103 0.475159 0.382019 -0.608398 0.507996 1441833103 0.475159 0.382019 -0.608398 0.507996 1441833103 0.465637 0.391174 -0.603088 0.516174 1441833103 0.465637 0.391174 -0.603088 0.516174 1441833103 0.465637 0.391174 -0.603088 0.516174 1441833103 0.465637 0.391174 -0.603088 0.516174 1441833103 0.465637 0.391174 -0.603088 0.516174 1441833103 0.465637 0.391174 -0.603088 0.516174 1441833103 0.462646 0.389465 -0.605530 0.517273 1441833103 0.462646 0.389465 -0.605530 0.517273 1441833103 0.462646 0.389465 -0.605530 0.517273 1441833103 0.462646 0.389465 -0.605530 0.517273 1441833103 0.462646 0.389465 -0.605530 0.517273 1441833103 0.462646 0.389465 -0.605530 0.517273 1441833103 0.462646 0.389465 -0.605530 0.517273 1441833103 0.463989 0.388062 -0.604614 0.518188 1441833103 0.463989 0.388062 -0.604614 0.518188 1441833103 0.463989 0.388062 -0.604614 0.518188 1441833103 0.463989 0.388062 -0.604614 0.518188 1441833103 0.463989 0.388062 -0.604614 0.518188 1441833103 0.463989 0.388062 -0.604614 0.518188 1441833103 0.464111 0.390259 -0.599792 0.522034 1441833103 0.464111 0.390259 -0.599792 0.522034 1441833103 0.464111 0.390259 -0.599792 0.522034 1441833103 0.464111 0.390259 -0.599792 0.522034 1441833103 0.464111 0.390259 -0.599792 0.522034 1441833103 0.464111 0.390259 -0.599792 0.522034 1441833103 0.459290 0.393188 -0.595642 0.528748 1441833103 0.459290 0.393188 -0.595642 0.528748 1441833103 0.459290 0.393188 -0.595642 0.528748 1441833103 0.459290 0.393188 -0.595642 0.528748 1441833103 0.459290 0.393188 -0.595642 0.528748 1441833103 0.459290 0.393188 -0.595642 0.528748 1441833103 0.457153 0.393311 -0.594360 0.531921 1441833103 0.457153 0.393311 -0.594360 0.531921 1441833103 0.457153 0.393311 -0.594360 0.531921 1441833103 0.457153 0.393311 -0.594360 0.531921 1441833103 0.457153 0.393311 -0.594360 0.531921 1441833103 0.457153 0.393311 -0.594360 0.531921 1441833103 0.457153 0.393311 -0.594360 0.531921 1441833103 0.461609 0.391602 -0.593262 0.530640 1441833103 0.461609 0.391602 -0.593262 0.530640 1441833103 0.461609 0.391602 -0.593262 0.530640 1441833103 0.461609 0.391602 -0.593262 0.530640 1441833103 0.461609 0.391602 -0.593262 0.530640 1441833103 0.461609 0.391602 -0.593262 0.530640 1441833103 0.467041 0.389160 -0.594421 0.526306 1441833103 0.467041 0.389160 -0.594421 0.526306 1441833103 0.467041 0.389160 -0.594421 0.526306 1441833103 0.467041 0.389160 -0.594421 0.526306 1441833103 0.467041 0.389160 -0.594421 0.526306 1441833103 0.467041 0.389160 -0.594421 0.526306 1441833103 0.471619 0.382690 -0.600769 0.519775 1441833103 0.471619 0.382690 -0.600769 0.519775 1441833103 0.471619 0.382690 -0.600769 0.519775 1441833103 0.471619 0.382690 -0.600769 0.519775 1441833103 0.471619 0.382690 -0.600769 0.519775 1441833103 0.471619 0.382690 -0.600769 0.519775 1441833103 0.471619 0.382690 -0.600769 0.519775 1441833103 0.479736 0.372009 -0.608826 0.510620 1441833103 0.479736 0.372009 -0.608826 0.510620 1441833103 0.479736 0.372009 -0.608826 0.510620 1441833103 0.479736 0.372009 -0.608826 0.510620 1441833103 0.479736 0.372009 -0.608826 0.510620 1441833103 0.479736 0.372009 -0.608826 0.510620 1441833103 0.499023 0.354309 -0.612244 0.500549 1441833103 0.499023 0.354309 -0.612244 0.500549 1441833103 0.499023 0.354309 -0.612244 0.500549 1441833103 0.499023 0.354309 -0.612244 0.500549 1441833103 0.499023 0.354309 -0.612244 0.500549 1441833103 0.499023 0.354309 -0.612244 0.500549 1441833103 0.499023 0.354309 -0.612244 0.500549 1441833103 0.520325 0.328308 -0.623230 0.482727 1441833103 0.520325 0.328308 -0.623230 0.482727 1441833103 0.520325 0.328308 -0.623230 0.482727 1441833103 0.520325 0.328308 -0.623230 0.482727 1441833103 0.520325 0.328308 -0.623230 0.482727 1441833103 0.520325 0.328308 -0.623230 0.482727 1441833103 0.527161 0.308105 -0.632568 0.476501 1441833103 0.527161 0.308105 -0.632568 0.476501 1441833103 0.527161 0.308105 -0.632568 0.476501 1441833103 0.527161 0.308105 -0.632568 0.476501 1441833103 0.527161 0.308105 -0.632568 0.476501 1441833103 0.527161 0.308105 -0.632568 0.476501 1441833103 0.525635 0.316284 -0.624023 0.483948 1441833103 0.525635 0.316284 -0.624023 0.483948 1441833103 0.525635 0.316284 -0.624023 0.483948 1441833103 0.525635 0.316284 -0.624023 0.483948 1441833103 0.525635 0.316284 -0.624023 0.483948 1441833103 0.525635 0.316284 -0.624023 0.483948 1441833103 0.525635 0.316284 -0.624023 0.483948 1441833103 0.525269 0.332581 -0.608826 0.492676 1441833103 0.525269 0.332581 -0.608826 0.492676 1441833103 0.525269 0.332581 -0.608826 0.492676 1441833103 0.525269 0.332581 -0.608826 0.492676 1441833103 0.525269 0.332581 -0.608826 0.492676 1441833103 0.525269 0.332581 -0.608826 0.492676 1441833103 0.523376 0.347107 -0.597473 0.498535 1441833103 0.523376 0.347107 -0.597473 0.498535 1441833103 0.523376 0.347107 -0.597473 0.498535 1441833103 0.523376 0.347107 -0.597473 0.498535 1441833103 0.523376 0.347107 -0.597473 0.498535 1441833103 0.523376 0.347107 -0.597473 0.498535 1441833103 0.523376 0.347107 -0.597473 0.498535 1441833103 0.522095 0.350830 -0.596191 0.498840 1441833103 0.522095 0.350830 -0.596191 0.498840 1441833103 0.522095 0.350830 -0.596191 0.498840 1441833104 0.522095 0.350830 -0.596191 0.498840 1441833104 0.522095 0.350830 -0.596191 0.498840 1441833104 0.522095 0.350830 -0.596191 0.498840 1441833104 0.521912 0.349243 -0.598877 0.496948 1441833104 0.521912 0.349243 -0.598877 0.496948 1441833104 0.521912 0.349243 -0.598877 0.496948 1441833104 0.521912 0.349243 -0.598877 0.496948 1441833104 0.521912 0.349243 -0.598877 0.496948 1441833104 0.521912 0.349243 -0.598877 0.496948 1441833104 0.523987 0.347900 -0.600952 0.493164 1441833104 0.523987 0.347900 -0.600952 0.493164 1441833104 0.523987 0.347900 -0.600952 0.493164 1441833104 0.523987 0.347900 -0.600952 0.493164 1441833104 0.523987 0.347900 -0.600952 0.493164 1441833104 0.523987 0.347900 -0.600952 0.493164 1441833104 0.523987 0.347900 -0.600952 0.493164 1441833104 0.522278 0.350464 -0.601868 0.492065 1441833104 0.522278 0.350464 -0.601868 0.492065 1441833104 0.522278 0.350464 -0.601868 0.492065 1441833104 0.522278 0.350464 -0.601868 0.492065 1441833104 0.522278 0.350464 -0.601868 0.492065 1441833104 0.522278 0.350464 -0.601868 0.492065 1441833104 0.516663 0.356873 -0.603088 0.491882 1441833104 0.516663 0.356873 -0.603088 0.491882 1441833104 0.516663 0.356873 -0.603088 0.491882 1441833104 0.516663 0.356873 -0.603088 0.491882 1441833104 0.516663 0.356873 -0.603088 0.491882 1441833104 0.516663 0.356873 -0.603088 0.491882 1441833104 0.516663 0.356873 -0.603088 0.491882 1441833104 0.510559 0.364624 -0.602661 0.493103 1441833104 0.510559 0.364624 -0.602661 0.493103 1441833104 0.510559 0.364624 -0.602661 0.493103 1441833104 0.510559 0.364624 -0.602661 0.493103 1441833104 0.510559 0.364624 -0.602661 0.493103 1441833104 0.510559 0.364624 -0.602661 0.493103 1441833104 0.499878 0.375854 -0.598083 0.501099 1441833104 0.499878 0.375854 -0.598083 0.501099 1441833104 0.499878 0.375854 -0.598083 0.501099 1441833104 0.499878 0.375854 -0.598083 0.501099 1441833104 0.499878 0.375854 -0.598083 0.501099 1441833104 0.499878 0.375854 -0.598083 0.501099 1441833104 0.487915 0.385559 -0.593445 0.510925 1441833104 0.487915 0.385559 -0.593445 0.510925 1441833104 0.487915 0.385559 -0.593445 0.510925 1441833104 0.487915 0.385559 -0.593445 0.510925 1441833104 0.487915 0.385559 -0.593445 0.510925 1441833104 0.487915 0.385559 -0.593445 0.510925 1441833104 0.476685 0.392700 -0.590515 0.519348 1441833104 0.476685 0.392700 -0.590515 0.519348 1441833104 0.476685 0.392700 -0.590515 0.519348 1441833104 0.476685 0.392700 -0.590515 0.519348 1441833104 0.476685 0.392700 -0.590515 0.519348 1441833104 0.476685 0.392700 -0.590515 0.519348 1441833104 0.471069 0.393433 -0.591736 0.522583 1441833104 0.471069 0.393433 -0.591736 0.522583 1441833104 0.471069 0.393433 -0.591736 0.522583 1441833104 0.471069 0.393433 -0.591736 0.522583 1441833104 0.471069 0.393433 -0.591736 0.522583 1441833104 0.471069 0.393433 -0.591736 0.522583 1441833104 0.471069 0.393433 -0.591736 0.522583 1441833104 0.469788 0.394287 -0.590637 0.524353 1441833104 0.469788 0.394287 -0.590637 0.524353 1441833104 0.469788 0.394287 -0.590637 0.524353 1441833104 0.469788 0.394287 -0.590637 0.524353 1441833104 0.469788 0.394287 -0.590637 0.524353 1441833104 0.469788 0.394287 -0.590637 0.524353 1441833104 0.468262 0.397217 -0.586853 0.527710 1441833104 0.468262 0.397217 -0.586853 0.527710 1441833104 0.468262 0.397217 -0.586853 0.527710 1441833104 0.468262 0.397217 -0.586853 0.527710 1441833104 0.468262 0.397217 -0.586853 0.527710 1441833104 0.468262 0.397217 -0.586853 0.527710 1441833104 0.464600 0.402771 -0.583679 0.530334 1441833104 0.464600 0.402771 -0.583679 0.530334 1441833104 0.464600 0.402771 -0.583679 0.530334 1441833104 0.464600 0.402771 -0.583679 0.530334 1441833104 0.464600 0.402771 -0.583679 0.530334 1441833104 0.464600 0.402771 -0.583679 0.530334 1441833104 0.466675 0.402466 -0.586487 0.525574 1441833104 0.466675 0.402466 -0.586487 0.525574 1441833104 0.466675 0.402466 -0.586487 0.525574 1441833104 0.466675 0.402466 -0.586487 0.525574 1441833104 0.466675 0.402466 -0.586487 0.525574 1441833104 0.466675 0.402466 -0.586487 0.525574 1441833104 0.466675 0.402466 -0.586487 0.525574 1441833104 0.467651 0.401428 -0.591492 0.519897 1441833104 0.467651 0.401428 -0.591492 0.519897 1441833104 0.467651 0.401428 -0.591492 0.519897 1441833104 0.467651 0.401428 -0.591492 0.519897 1441833104 0.467651 0.401428 -0.591492 0.519897 1441833104 0.467651 0.401428 -0.591492 0.519897 1441833104 0.467651 0.401428 -0.591492 0.519897 1441833104 0.470093 0.399963 -0.595886 0.513733 1441833104 0.470093 0.399963 -0.595886 0.513733 1441833104 0.470093 0.399963 -0.595886 0.513733 1441833104 0.470093 0.399963 -0.595886 0.513733 1441833104 0.470093 0.399963 -0.595886 0.513733 1441833104 0.470093 0.399963 -0.595886 0.513733 1441833104 0.477417 0.390198 -0.604553 0.504272 1441833104 0.477417 0.390198 -0.604553 0.504272 1441833104 0.477417 0.390198 -0.604553 0.504272 1441833104 0.477417 0.390198 -0.604553 0.504272 1441833104 0.477417 0.390198 -0.604553 0.504272 1441833104 0.477417 0.390198 -0.604553 0.504272 1441833104 0.488464 0.371460 -0.615356 0.494629 1441833104 0.488464 0.371460 -0.615356 0.494629 1441833104 0.488464 0.371460 -0.615356 0.494629 1441833104 0.488464 0.371460 -0.615356 0.494629 1441833104 0.488464 0.371460 -0.615356 0.494629 1441833104 0.488464 0.371460 -0.615356 0.494629 1441833104 0.498657 0.353882 -0.620789 0.490601 1441833104 0.498657 0.353882 -0.620789 0.490601 1441833104 0.498657 0.353882 -0.620789 0.490601 1441833104 0.498657 0.353882 -0.620789 0.490601 1441833105 0.498657 0.353882 -0.620789 0.490601 1441833105 0.498657 0.353882 -0.620789 0.490601 1441833105 0.502930 0.341492 -0.618042 0.498413 1441833105 0.502930 0.341492 -0.618042 0.498413 1441833105 0.502930 0.341492 -0.618042 0.498413 1441833105 0.502930 0.341492 -0.618042 0.498413 1441833105 0.502930 0.341492 -0.618042 0.498413 1441833105 0.502930 0.341492 -0.618042 0.498413 1441833105 0.502930 0.341492 -0.618042 0.498413 1441833105 0.504822 0.344177 -0.606812 0.508362 1441833105 0.504822 0.344177 -0.606812 0.508362 1441833105 0.504822 0.344177 -0.606812 0.508362 1441833105 0.504822 0.344177 -0.606812 0.508362 1441833105 0.504822 0.344177 -0.606812 0.508362 1441833105 0.512024 0.345886 -0.598450 0.509888 1441833105 0.512024 0.345886 -0.598450 0.509888 1441833105 0.512024 0.345886 -0.598450 0.509888 1441833105 0.512024 0.345886 -0.598450 0.509888 1441833105 0.512024 0.345886 -0.598450 0.509888 1441833105 0.512024 0.345886 -0.598450 0.509888 1441833105 0.514221 0.349548 -0.593079 0.511536 1441833105 0.514221 0.349548 -0.593079 0.511536 1441833105 0.514221 0.349548 -0.593079 0.511536 1441833105 0.514221 0.349548 -0.593079 0.511536 1441833105 0.514221 0.349548 -0.593079 0.511536 1441833105 0.514221 0.349548 -0.593079 0.511536 1441833105 0.511169 0.358093 -0.587646 0.514832 1441833105 0.511169 0.358093 -0.587646 0.514832 1441833105 0.511169 0.358093 -0.587646 0.514832 1441833105 0.511169 0.358093 -0.587646 0.514832 1441833105 0.511169 0.358093 -0.587646 0.514832 1441833105 0.511169 0.358093 -0.587646 0.514832 1441833105 0.511963 0.360901 -0.586304 0.513611 1441833105 0.511963 0.360901 -0.586304 0.513611 1441833105 0.511963 0.360901 -0.586304 0.513611 1441833105 0.511963 0.360901 -0.586304 0.513611 1441833105 0.511963 0.360901 -0.586304 0.513611 1441833105 0.511963 0.360901 -0.586304 0.513611 1441833105 0.511963 0.360901 -0.586304 0.513611 1441833105 0.507263 0.367065 -0.585632 0.514771 1441833105 0.507263 0.367065 -0.585632 0.514771 1441833105 0.507263 0.367065 -0.585632 0.514771 1441833105 0.507263 0.367065 -0.585632 0.514771 1441833105 0.507263 0.367065 -0.585632 0.514771 1441833105 0.507263 0.367065 -0.585632 0.514771 1441833105 0.498962 0.380310 -0.582153 0.517151 1441833105 0.498962 0.380310 -0.582153 0.517151 1441833105 0.498962 0.380310 -0.582153 0.517151 1441833105 0.498962 0.380310 -0.582153 0.517151 1441833105 0.498962 0.380310 -0.582153 0.517151 1441833105 0.498962 0.380310 -0.582153 0.517151 1441833105 0.498962 0.380310 -0.582153 0.517151 1441833105 0.490723 0.395386 -0.578430 0.517944 1441833105 0.490723 0.395386 -0.578430 0.517944 1441833105 0.490723 0.395386 -0.578430 0.517944 1441833105 0.490723 0.395386 -0.578430 0.517944 1441833105 0.490723 0.395386 -0.578430 0.517944 1441833105 0.490723 0.395386 -0.578430 0.517944 1441833105 0.478027 0.414673 -0.568176 0.526001 1441833105 0.478027 0.414673 -0.568176 0.526001 1441833105 0.478027 0.414673 -0.568176 0.526001 1441833105 0.478027 0.414673 -0.568176 0.526001 1441833105 0.478027 0.414673 -0.568176 0.526001 1441833105 0.478027 0.414673 -0.568176 0.526001 1441833105 0.478027 0.414673 -0.568176 0.526001 1441833105 0.476807 0.426758 -0.557922 0.528442 1441833105 0.476807 0.426758 -0.557922 0.528442 1441833105 0.476807 0.426758 -0.557922 0.528442 1441833105 0.476807 0.426758 -0.557922 0.528442 1441833105 0.476807 0.426758 -0.557922 0.528442 1441833105 0.476807 0.426758 -0.557922 0.528442 1441833105 0.479736 0.415955 -0.563782 0.528137 1441833105 0.479736 0.415955 -0.563782 0.528137 1441833105 0.479736 0.415955 -0.563782 0.528137 1441833105 0.479736 0.415955 -0.563782 0.528137 1441833105 0.479736 0.415955 -0.563782 0.528137 1441833105 0.479736 0.415955 -0.563782 0.528137 1441833105 0.474304 0.407288 -0.567871 0.535400 1441833105 0.474304 0.407288 -0.567871 0.535400 1441833105 0.474304 0.407288 -0.567871 0.535400 1441833105 0.474304 0.407288 -0.567871 0.535400 1441833105 0.474304 0.407288 -0.567871 0.535400 1441833105 0.474304 0.407288 -0.567871 0.535400 1441833105 0.465149 0.406860 -0.569580 0.541809 1441833105 0.465149 0.406860 -0.569580 0.541809 1441833105 0.465149 0.406860 -0.569580 0.541809 1441833105 0.465149 0.406860 -0.569580 0.541809 1441833105 0.465149 0.406860 -0.569580 0.541809 1441833105 0.465149 0.406860 -0.569580 0.541809 1441833105 0.465149 0.406860 -0.569580 0.541809 1441833105 0.464417 0.405701 -0.576782 0.535706 1441833105 0.464417 0.405701 -0.576782 0.535706 1441833105 0.464417 0.405701 -0.576782 0.535706 1441833105 0.464417 0.405701 -0.576782 0.535706 1441833105 0.464417 0.405701 -0.576782 0.535706 1441833105 0.464417 0.405701 -0.576782 0.535706 1441833105 0.467590 0.404236 -0.578430 0.532227 1441833105 0.467590 0.404236 -0.578430 0.532227 1441833105 0.467590 0.404236 -0.578430 0.532227 1441833105 0.467590 0.404236 -0.578430 0.532227 1441833105 0.467590 0.404236 -0.578430 0.532227 1441833105 0.467590 0.404236 -0.578430 0.532227 1441833105 0.473145 0.408508 -0.572754 0.530212 1441833105 0.473145 0.408508 -0.572754 0.530212 1441833105 0.473145 0.408508 -0.572754 0.530212 1441833105 0.473145 0.408508 -0.572754 0.530212 1441833105 0.473145 0.408508 -0.572754 0.530212 1441833105 0.473145 0.408508 -0.572754 0.530212 1441833105 0.477234 0.413391 -0.569153 0.526611 1441833105 0.477234 0.413391 -0.569153 0.526611 1441833105 0.477234 0.413391 -0.569153 0.526611 1441833105 0.477234 0.413391 -0.569153 0.526611 1441833105 0.477234 0.413391 -0.569153 0.526611 1441833105 0.477234 0.413391 -0.569153 0.526611 1441833106 0.477234 0.413391 -0.569153 0.526611 1441833106 0.483276 0.409973 -0.574768 0.517639 1441833106 0.483276 0.409973 -0.574768 0.517639 1441833106 0.483276 0.409973 -0.574768 0.517639 1441833106 0.483276 0.409973 -0.574768 0.517639 1441833106 0.483276 0.409973 -0.574768 0.517639 1441833106 0.483276 0.409973 -0.574768 0.517639 1441833106 0.490234 0.402283 -0.582886 0.507996 1441833106 0.490234 0.402283 -0.582886 0.507996 1441833106 0.490234 0.402283 -0.582886 0.507996 1441833106 0.490234 0.402283 -0.582886 0.507996 1441833106 0.490234 0.402283 -0.582886 0.507996 1441833106 0.490234 0.402283 -0.582886 0.507996 1441833106 0.498779 0.393799 -0.589355 0.498718 1441833106 0.498779 0.393799 -0.589355 0.498718 1441833106 0.498779 0.393799 -0.589355 0.498718 1441833106 0.498779 0.393799 -0.589355 0.498718 1441833106 0.498779 0.393799 -0.589355 0.498718 1441833106 0.498779 0.393799 -0.589355 0.498718 1441833106 0.498779 0.393799 -0.589355 0.498718 1441833106 0.513733 0.376953 -0.598572 0.485413 1441833106 0.513733 0.376953 -0.598572 0.485413 1441833106 0.513733 0.376953 -0.598572 0.485413 1441833106 0.513733 0.376953 -0.598572 0.485413 1441833106 0.513733 0.376953 -0.598572 0.485413 1441833106 0.513733 0.376953 -0.598572 0.485413 1441833106 0.524963 0.350281 -0.611206 0.477600 1441833106 
0.462769 0.310181 -0.619141 0.553467 1441833108 0.526917 0.262756 -0.580322 0.562561 1441833108 0.526917 0.262756 -0.580322 0.562561 1441833108 0.526917 0.262756 -0.580322 0.562561 1441833108 0.526917 0.262756 -0.580322 0.562561 1441833108 0.526917 0.262756 -0.580322 0.562561 1441833108 0.526917 0.262756 -0.580322 0.562561 1441833108 0.636536 0.198120 -0.501038 0.551819 1441833108 0.636536 0.198120 -0.501038 0.551819 1441833108 0.636536 0.198120 -0.501038 0.551819 1441833108 0.636536 0.198120 -0.501038 0.551819 1441833108 0.636536 0.198120 -0.501038 0.551819 1441833108 0.636536 0.198120 -0.501038 0.551819 1441833108 0.757751 0.088623 -0.418579 0.492676 1441833108 0.757751 0.088623 -0.418579 0.492676 1441833108 0.757751 0.088623 -0.418579 0.492676 1441833108 0.757751 0.088623 -0.418579 0.492676 1441833108 0.757751 0.088623 -0.418579 0.492676 1441833108 0.757751 0.088623 -0.418579 0.492676 1441833108 0.836853 -0.045410 -0.335938 0.429749 1441833108 0.836853 -0.045410 -0.335938 0.429749 1441833108 0.836853 -0.045410 -0.335938 0.429749 1441833108 0.836853 -0.045410 -0.335938 0.429749 1441833108 0.836853 -0.045410 -0.335938 0.429749 1441833108 0.836853 -0.045410 -0.335938 0.429749 1441833108 0.861267 -0.112671 -0.281189 0.408020 1441833108 0.861267 -0.112671 -0.281189 0.408020 1441833108 0.861267 -0.112671 -0.281189 0.408020 1441833108 0.861267 -0.112671 -0.281189 0.408020 1441833108 0.861267 -0.112671 -0.281189 0.408020 1441833108 0.861267 -0.112671 -0.281189 0.408020 1441833108 0.861267 -0.112671 -0.281189 0.408020 1441833108 0.882690 -0.100586 -0.247925 0.386292 1441833108 0.882690 -0.100586 -0.247925 0.386292 1441833108 0.882690 -0.100586 -0.247925 0.386292 1441833108 0.882690 -0.100586 -0.247925 0.386292 1441833108 0.882690 -0.100586 -0.247925 0.386292 1441833108 0.882690 -0.100586 -0.247925 0.386292 1441833108 0.893066 -0.096130 -0.235291 0.371094 1441833108 0.893066 -0.096130 -0.235291 0.371094 1441833108 0.893066 -0.096130 -0.235291 0.371094 1441833108 0.893066 -0.096130 -0.235291 0.371094 1441833108 0.893066 -0.096130 -0.235291 0.371094 1441833108 0.893066 -0.096130 -0.235291 0.371094 1441833108 0.895752 -0.107727 -0.232910 0.362976 1441833108 0.895752 -0.107727 -0.232910 0.362976 1441833108 0.895752 -0.107727 -0.232910 0.362976 1441833108 0.895752 -0.107727 -0.232910 0.362976 1441833108 0.895752 -0.107727 -0.232910 0.362976 1441833108 0.895752 -0.107727 -0.232910 0.362976 1441833108 0.895752 -0.107727 -0.232910 0.362976 1441833108 0.893677 -0.100586 -0.241699 0.364380 1441833109 0.893677 -0.100586 -0.241699 0.364380 1441833109 0.893677 -0.100586 -0.241699 0.364380 1441833109 0.893677 -0.100586 -0.241699 0.364380 1441833109 0.893677 -0.100586 -0.241699 0.364380 1441833109 0.893677 -0.100586 -0.241699 0.364380 1441833109 0.882751 -0.081604 -0.268860 0.376526 1441833109 0.882751 -0.081604 -0.268860 0.376526 1441833109 0.882751 -0.081604 -0.268860 0.376526 1441833109 0.882751 -0.081604 -0.268860 0.376526 1441833109 0.882751 -0.081604 -0.268860 0.376526 1441833109 0.882751 -0.081604 -0.268860 0.376526 1441833109 0.882751 -0.081604 -0.268860 0.376526 1441833109 0.864075 -0.070496 -0.307556 0.392090 1441833109 0.864075 -0.070496 -0.307556 0.392090 1441833109 0.864075 -0.070496 -0.307556 0.392090 1441833109 0.864075 -0.070496 -0.307556 0.392090 1441833109 0.864075 -0.070496 -0.307556 0.392090 1441833109 0.864075 -0.070496 -0.307556 0.392090 1441833109 0.828247 -0.063049 -0.374146 0.412292 1441833109 0.828247 -0.063049 -0.374146 0.412292 1441833109 0.828247 -0.063049 -0.374146 0.412292 1441833109 0.828247 -0.063049 -0.374146 0.412292 1441833109 0.828247 -0.063049 -0.374146 0.412292 1441833109 0.828247 -0.063049 -0.374146 0.412292 1441833109 0.772522 -0.022827 -0.468689 0.427795 1441833109 0.772522 -0.022827 -0.468689 0.427795 1441833109 0.772522 -0.022827 -0.468689 0.427795 1441833109 0.772522 -0.022827 -0.468689 0.427795 1441833109 0.772522 -0.022827 -0.468689 0.427795 1441833109 0.772522 -0.022827 -0.468689 0.427795 1441833109 0.696106 0.054199 -0.561890 0.443542 1441833109 0.696106 0.054199 -0.561890 0.443542 1441833109 0.696106 0.054199 -0.561890 0.443542 1441833109 0.696106 0.054199 -0.561890 0.443542 1441833109 0.696106 0.054199 -0.561890 0.443542 1441833109 0.696106 0.054199 -0.561890 0.443542 1441833109 0.630493 0.158630 -0.600952 0.464905 1441833109 0.630493 0.158630 -0.600952 0.464905 1441833109 0.630493 0.158630 -0.600952 0.464905 1441833109 0.630493 0.158630 -0.600952 0.464905 1441833109 0.630493 0.158630 -0.600952 0.464905 1441833109 0.630493 0.158630 -0.600952 0.464905 1441833109 0.630493 0.158630 -0.600952 0.464905 1441833109 0.586914 0.239319 -0.591797 0.497986 1441833109 0.586914 0.239319 -0.591797 0.497986 1441833109 0.586914 0.239319 -0.591797 0.497986 1441833109 0.586914 0.239319 -0.591797 0.497986 1441833109 0.586914 0.239319 -0.591797 0.497986 1441833109 0.586914 0.239319 -0.591797 0.497986 1441833109 0.597839 0.272644 -0.592224 0.466370 1441833109 0.597839 0.272644 -0.592224 0.466370 1441833109 0.597839 0.272644 -0.592224 0.466370 1441833109 0.597839 0.272644 -0.592224 0.466370 1441833109 0.597839 0.272644 -0.592224 0.466370 1441833109 0.597839 0.272644 -0.592224 0.466370 1441833109 0.585815 0.237427 -0.656677 0.411377 1441833109 0.585815 0.237427 -0.656677 0.411377 1441833109 0.585815 0.237427 -0.656677 0.411377 1441833109 0.585815 0.237427 -0.656677 0.411377 1441833109 0.585815 0.237427 -0.656677 0.411377 1441833109 0.585815 0.237427 -0.656677 0.411377 1441833109 0.532776 0.235657 -0.689697 0.429993 1441833109 0.532776 0.235657 -0.689697 0.429993 1441833109 0.532776 0.235657 -0.689697 0.429993 1441833109 0.532776 0.235657 -0.689697 0.429993 1441833109 0.532776 0.235657 -0.689697 0.429993 1441833109 0.532776 0.235657 -0.689697 0.429993 1441833109 0.532776 0.235657 -0.689697 0.429993 1441833109 0.486755 0.285706 -0.674622 0.475708 1441833109 0.486755 0.285706 -0.674622 0.475708 1441833109 0.486755 0.285706 -0.674622 0.475708 1441833109 0.486755 0.285706 -0.674622 0.475708 1441833109 0.486755 0.285706 -0.674622 0.475708 1441833109 0.486755 0.285706 -0.674622 0.475708 1441833109 0.474060 0.307495 -0.667542 0.484863 1441833109 0.474060 0.307495 -0.667542 0.484863 1441833109 0.474060 0.307495 -0.667542 0.484863 1441833109 0.474060 0.307495 -0.667542 0.484863 1441833109 0.474060 0.307495 -0.667542 0.484863 1441833109 0.474060 0.307495 -0.667542 0.484863 1441833109 0.474060 0.307495 -0.667542 0.484863 1441833109 0.483704 0.305054 -0.666443 0.478333 1441833109 0.483704 0.305054 -0.666443 0.478333 1441833109 0.483704 0.305054 -0.666443 0.478333 1441833109 0.483704 0.305054 -0.666443 0.478333 1441833109 0.483704 0.305054 -0.666443 0.478333 1441833109 0.483704 0.305054 -0.666443 0.478333 1441833109 0.498291 0.300781 -0.660156 0.474792 1441833109 0.498291 0.300781 -0.660156 0.474792 1441833109 0.498291 0.300781 -0.660156 0.474792 1441833109 0.498291 0.300781 -0.660156 0.474792 1441833109 0.498291 0.300781 -0.660156 0.474792 1441833109 0.498291 0.300781 -0.660156 0.474792 1441833109 0.498291 0.300781 -0.660156 0.474792 1441833109 0.516418 0.275391 -0.651611 0.482483 1441833109 0.516418 0.275391 -0.651611 0.482483 1441833109 0.516418 0.275391 -0.651611 0.482483 1441833109 0.516418 0.275391 -0.651611 0.482483 1441833109 0.516418 0.275391 -0.651611 0.482483 1441833109 0.516418 0.275391 -0.651611 0.482483 1441833109 0.565063 0.249390 -0.609619 0.496826 1441833109 0.565063 0.249390 -0.609619 0.496826 1441833109 0.565063 0.249390 -0.609619 0.496826 1441833109 0.565063 0.249390 -0.609619 0.496826 1441833109 0.565063 0.249390 -0.609619 0.496826 1441833109 0.565063 0.249390 -0.609619 0.496826 1441833109 0.646912 0.213684 -0.519409 0.515747 1441833109 0.646912 0.213684 -0.519409 0.515747 1441833109 0.646912 0.213684 -0.519409 0.515747 1441833109 0.646912 0.213684 -0.519409 0.515747 1441833109 0.646912 0.213684 -0.519409 0.515747 1441833109 0.646912 0.213684 -0.519409 0.515747 1441833109 0.646912 0.213684 -0.519409 0.515747 1441833109 0.757935 0.122314 -0.413025 0.489807 1441833109 0.757935 0.122314 -0.413025 0.489807 1441833110 0.757935 0.122314 -0.413025 0.489807 1441833110 0.757935 0.122314 -0.413025 0.489807 1441833110 0.757935 0.122314 -0.413025 0.489807 1441833110 0.757935 0.122314 -0.413025 0.489807 1441833110 0.834900 -0.017334 -0.325867 0.443237 1441833110 0.834900 -0.017334 -0.325867 0.443237 1441833110 0.834900 -0.017334 -0.325867 0.443237 1441833110 0.834900 -0.017334 -0.325867 0.443237 1441833110 0.834900 -0.017334 -0.325867 0.443237 1441833110 0.834900 -0.017334 -0.325867 0.443237 1441833110 0.855713 -0.060181 -0.262512 0.441772 1441833110 0.855713 -0.060181 -0.262512 0.441772 1441833110 0.855713 -0.060181 -0.262512 0.441772 1441833110 0.855713 -0.060181 -0.262512 0.441772 1441833110 0.855713 -0.060181 -0.262512 0.441772 1441833110 0.855713 -0.060181 -0.262512 0.441772 1441833110 0.855713 -0.060181 -0.262512 0.441772 1441833110 0.886841 -0.035156 -0.237366 0.394775 1441833110 0.886841 -0.035156 -0.237366 0.394775 1441833110 0.886841 -0.035156 -0.237366 0.394775 1441833110 0.886841 -0.035156 -0.237366 0.394775 1441833110 0.886841 -0.035156 -0.237366 0.394775 1441833110 0.886841 -0.035156 -0.237366 0.394775 1441833110 0.903564 -0.027466 -0.221069 0.365906 1441833110 0.903564 -0.027466 -0.221069 0.365906 1441833110 0.903564 -0.027466 -0.221069 0.365906 1441833110 0.903564 -0.027466 -0.221069 0.365906 1441833110 0.903564 -0.027466 -0.221069 0.365906 1441833110 0.903564 -0.027466 -0.221069 0.365906 1441833110 0.903503 -0.022705 -0.232788 0.359009 1441833110 0.903503 -0.022705 -0.232788 0.359009 1441833110 0.903503 -0.022705 -0.232788 0.359009 1441833110 0.903503 -0.022705 -0.232788 0.359009 1441833110 0.903503 -0.022705 -0.232788 0.359009 1441833110 0.903503 -0.022705 -0.232788 0.359009 1441833110 0.903503 -0.022705 -0.232788 0.359009 1441833110 0.902039 -0.011536 -0.244507 0.355408 1441833110 0.902039 -0.011536 -0.244507 0.355408 1441833110 0.902039 -0.011536 -0.244507 0.355408 1441833110 0.902039 -0.011536 -0.244507 0.355408 1441833110 0.902039 -0.011536 -0.244507 0.355408 1441833110 0.902039 -0.011536 -0.244507 0.355408 1441833110 0.890869 -0.014465 -0.272461 0.363037 1441833110 0.890869 -0.014465 -0.272461 0.363037 1441833110 0.890869 -0.014465 -0.272461 0.363037 1441833110 0.890869 -0.014465 -0.272461 0.363037 1441833110 0.890869 -0.014465 -0.272461 0.363037 1441833110 0.890869 -0.014465 -0.272461 0.363037 1441833110 0.890869 -0.014465 -0.272461 0.363037 1441833110 0.860291 0.033447 -0.343811 0.374878 1441833110 0.860291 0.033447 -0.343811 0.374878 1441833110 0.860291 0.033447 -0.343811 0.374878 1441833110 0.860291 0.033447 -0.343811 0.374878 1441833110 0.860291 0.033447 -0.343811 0.374878 1441833110 0.860291 0.033447 -0.343811 0.374878 1441833110 0.806274 0.104919 -0.431763 0.390381 1441833110 0.806274 0.104919 -0.431763 0.390381 1441833110 0.806274 0.104919 -0.431763 0.390381 1441833110 0.806274 0.104919 -0.431763 0.390381 1441833110 0.806274 0.104919 -0.431763 0.390381 1441833110 0.806274 0.104919 -0.431763 0.390381 1441833110 0.728638 0.172852 -0.520386 0.410339 1441833110 0.728638 0.172852 -0.520386 0.410339 1441833110 0.728638 0.172852 -0.520386 0.410339 1441833110 0.728638 0.172852 -0.520386 0.410339 1441833110 0.728638 0.172852 -0.520386 0.410339 1441833110 0.728638 0.172852 -0.520386 0.410339 1441833110 0.728638 0.172852 -0.520386 0.410339 1441833110 0.640015 0.270996 -0.555542 0.456299 1441833110 0.640015 0.270996 -0.555542 0.456299 1441833110 0.640015 0.270996 -0.555542 0.456299 1441833110 0.640015 0.270996 -0.555542 0.456299 1441833110 0.640015 0.270996 -0.555542 0.456299 1441833110 0.640015 0.270996 -0.555542 0.456299 1441833110 0.640015 0.270996 -0.555542 0.456299 1441833110 0.573792 0.360229 -0.537903 0.501587 1441833110 0.573792 0.360229 -0.537903 0.501587 1441833110 0.573792 0.360229 -0.537903 0.501587 1441833110 0.573792 0.360229 -0.537903 0.501587 1441833110 0.573792 0.360229 -0.537903 0.501587 1441833110 0.573792 0.360229 -0.537903 0.501587 1441833110 0.605286 0.377563 -0.525269 0.463806 1441833110 0.605286 0.377563 -0.525269 0.463806 1441833110 0.605286 0.377563 -0.525269 0.463806 1441833110 0.605286 0.377563 -0.525269 0.463806 1441833110 0.605286 0.377563 -0.525269 0.463806 1441833110 0.605286 0.377563 -0.525269 0.463806 1441833110 0.605286 0.377563 -0.525269 0.463806 1441833110 0.580017 0.282471 -0.635132 0.424683 1441833110 0.580017 0.282471 -0.635132 0.424683 1441833110 0.580017 0.282471 -0.635132 0.424683 1441833110 0.580017 0.282471 -0.635132 0.424683 1441833110 0.580017 0.282471 -0.635132 0.424683 1441833110 0.580017 0.282471 -0.635132 0.424683 1441833110 0.504578 0.268127 -0.676758 0.464233 1441833110 0.504578 0.268127 -0.676758 0.464233 1441833110 0.504578 0.268127 -0.676758 0.464233 1441833110 0.504578 0.268127 -0.676758 0.464233 1441833110 0.504578 0.268127 -0.676758 0.464233 1441833110 0.504578 0.268127 -0.676758 0.464233 1441833110 0.468750 0.297119 -0.673035 0.488892 1441833110 0.468750 0.297119 -0.673035 0.488892 1441833110 0.468750 0.297119 -0.673035 0.488892 1441833110 0.468750 0.297119 -0.673035 0.488892 1441833110 0.468750 0.297119 -0.673035 0.488892 1441833110 0.468750 0.297119 -0.673035 0.488892 1441833110 0.468750 0.297119 -0.673035 0.488892 1441833110 0.456360 0.308716 -0.669922 0.497620 1441833110 0.456360 0.308716 -0.669922 0.497620 1441833110 0.456360 0.308716 -0.669922 0.497620 1441833110 0.456360 0.308716 -0.669922 0.497620 1441833110 0.456360 0.308716 -0.669922 0.497620 1441833110 0.456360 0.308716 -0.669922 0.497620 1441833110 0.454346 0.319397 -0.662048 0.503174 1441833110 0.454346 0.319397 -0.662048 0.503174 1441833110 0.454346 0.319397 -0.662048 0.503174 1441833110 0.454346 0.319397 -0.662048 0.503174 1441833111 0.454346 0.319397 -0.662048 0.503174 1441833111 0.454346 0.319397 -0.662048 0.503174 1441833111 0.465515 0.321045 -0.658203 0.496948 1441833111 0.465515 0.321045 -0.658203 0.496948 1441833111 0.465515 0.321045 -0.658203 0.496948 1441833111 0.465515 0.321045 -0.658203 0.496948 1441833111 0.465515 0.321045 -0.658203 0.496948 1441833111 0.465515 0.321045 -0.658203 0.496948 1441833111 0.465515 0.321045 -0.658203 0.496948 1441833111 0.482788 0.295471 -0.665833 0.486084 1441833111 0.482788 0.295471 -0.665833 0.486084 1441833111 0.482788 0.295471 -0.665833 0.486084 1441833111 0.482788 0.295471 -0.665833 0.486084 1441833111 0.482788 0.295471 -0.665833 0.486084 1441833111 0.482788 0.295471 -0.665833 0.486084 1441833111 0.506592 0.284119 -0.645874 0.495361 1441833111 0.506592 0.284119 -0.645874 0.495361 1441833111 0.506592 0.284119 -0.645874 0.495361 1441833111 0.506592 0.284119 -0.645874 0.495361 1441833111 0.506592 0.284119 -0.645874 0.495361 1441833111 0.506592 0.284119 -0.645874 0.495361 1441833111 0.560669 0.263489 -0.592834 0.514526 1441833111 0.560669 0.263489 -0.592834 0.514526 1441833111 0.560669 0.263489 -0.592834 0.514526 1441833111 0.560669 0.263489 -0.592834 0.514526 1441833111 0.560669 0.263489 -0.592834 0.514526 1441833111 0.560669 0.263489 -0.592834 0.514526 1441833111 0.560669 0.263489 -0.592834 0.514526 1441833111 0.653625 0.244568 -0.503845 0.508972 1441833111 0.653625 0.244568 -0.503845 0.508972 1441833111 0.653625 0.244568 -0.503845 0.508972 1441833111 0.653625 0.244568 -0.503845 0.508972 1441833111 0.653625 0.244568 -0.503845 0.508972 1441833111 0.653625 0.244568 -0.503845 0.508972 1441833111 0.759888 0.211914 -0.389893 0.474915 1441833111 0.759888 0.211914 -0.389893 0.474915 1441833111 0.759888 0.211914 -0.389893 0.474915 1441833111 0.759888 0.211914 -0.389893 0.474915 1441833111 0.759888 0.211914 -0.389893 0.474915 1441833111 0.759888 0.211914 -0.389893 0.474915 1441833111 0.852112 0.143372 -0.296204 0.406921 1441833111 0.852112 0.143372 -0.296204 0.406921 1441833111 0.852112 0.143372 -0.296204 0.406921 1441833111 0.852112 0.143372 -0.296204 0.406921 1441833111 0.852112 0.143372 -0.296204 0.406921 1441833111 0.891846 0.053955 -0.263550 0.363464 1441833111 0.891846 0.053955 -0.263550 0.363464 1441833111 0.891846 0.053955 -0.263550 0.363464 1441833111 0.891846 0.053955 -0.263550 0.363464 1441833111 0.891846 0.053955 -0.263550 0.363464 1441833111 0.891846 0.053955 -0.263550 0.363464 1441833111 0.903748 0.022827 -0.254089 0.343689 1441833111 0.903748 0.022827 -0.254089 0.343689 1441833111 0.903748 0.022827 -0.254089 0.343689 1441833111 0.903748 0.022827 -0.254089 0.343689 1441833111 0.903748 0.022827 -0.254089 0.343689 1441833111 0.903748 0.022827 -0.254089 0.343689 1441833111 0.902527 0.028870 -0.266663 0.336853 1441833111 0.902527 0.028870 -0.266663 0.336853 1441833111 0.902527 0.028870 -0.266663 0.336853 1441833111 0.902527 0.028870 -0.266663 0.336853 1441833111 0.902527 0.028870 -0.266663 0.336853 1441833111 0.902527 0.028870 -0.266663 0.336853 1441833111 0.902527 0.028870 -0.266663 0.336853 1441833111 0.896484 0.017822 -0.277039 0.345154 1441833111 0.896484 0.017822 -0.277039 0.345154 1441833111 0.896484 0.017822 -0.277039 0.345154 1441833111 0.896484 0.017822 -0.277039 0.345154 1441833111 0.896484 0.017822 -0.277039 0.345154 1441833111 0.896484 0.017822 -0.277039 0.345154 1441833111 0.886230 0.017395 -0.294495 0.357056 1441833111 0.886230 0.017395 -0.294495 0.357056 1441833111 0.886230 0.017395 -0.294495 0.357056 1441833111 0.886230 0.017395 -0.294495 0.357056 1441833111 0.886230 0.017395 -0.294495 0.357056 1441833111 0.886230 0.017395 -0.294495 0.357056 1441833111 0.886230 0.017395 -0.294495 0.357056 1441833111 0.860107 0.013367 -0.342529 0.377747 1441833111 0.860107 0.013367 -0.342529 0.377747 1441833111 0.860107 0.013367 -0.342529 0.377747 1441833111 0.860107 0.013367 -0.342529 0.377747 1441833111 0.860107 0.013367 -0.342529 0.377747 1441833111 0.860107 0.013367 -0.342529 0.377747 1441833111 0.813416 0.028320 -0.418335 0.403137 1441833111 0.813416 0.028320 -0.418335 0.403137 1441833111 0.813416 0.028320 -0.418335 0.403137 1441833111 0.813416 0.028320 -0.418335 0.403137 1441833111 0.813416 0.028320 -0.418335 0.403137 1441833111 0.813416 0.028320 -0.418335 0.403137 1441833111 0.740540 0.074585 -0.510742 0.430298 1441833111 0.740540 0.074585 -0.510742 0.430298 1441833111 0.740540 0.074585 -0.510742 0.430298 1441833111 0.740540 0.074585 -0.510742 0.430298 1441833111 0.740540 0.074585 -0.510742 0.430298 1441833111 0.740540 0.074585 -0.510742 0.430298 1441833111 0.740540 0.074585 -0.510742 0.430298 1441833111 0.644470 0.162170 -0.589844 0.458679 1441833111 0.644470 0.162170 -0.589844 0.458679 1441833111 0.644470 0.162170 -0.589844 0.458679 1441833111 0.644470 0.162170 -0.589844 0.458679 1441833111 0.644470 0.162170 -0.589844 0.458679 1441833111 0.644470 0.162170 -0.589844 0.458679 1441833111 0.550049 0.272766 -0.601440 0.511108 1441833111 0.550049 0.272766 -0.601440 0.511108 1441833111 0.550049 0.272766 -0.601440 0.511108 1441833111 0.550049 0.272766 -0.601440 0.511108 1441833111 0.550049 0.272766 -0.601440 0.511108 1441833111 0.550049 0.272766 -0.601440 0.511108 1441833111 0.550049 0.272766 -0.601440 0.511108 1441833111 0.539978 0.337402 -0.582336 0.505371 1441833111 0.539978 0.337402 -0.582336 0.505371 1441833111 0.539978 0.337402 -0.582336 0.505371 1441833111 0.539978 0.337402 -0.582336 0.505371 1441833112 0.539978 0.337402 -0.582336 0.505371 1441833112 0.539978 0.337402 -0.582336 0.505371 1441833112 0.595947 0.346436 -0.582520 0.430603 1441833112 0.595947 0.346436 -0.582520 0.430603 1441833112 0.595947 0.346436 -0.582520 0.430603 1441833112 0.595947 0.346436 -0.582520 0.430603 1441833112 0.595947 0.346436 -0.582520 0.430603 1441833112 0.595947 0.346436 -0.582520 0.430603 1441833112 0.562439 0.245361 -0.688721 0.386169 1441833112 0.562439 0.245361 -0.688721 0.386169 1441833112 0.562439 0.245361 -0.688721 0.386169 1441833112 0.562439 0.245361 -0.688721 0.386169 1441833112 0.562439 0.245361 -0.688721 0.386169 1441833112 0.562439 0.245361 -0.688721 0.386169 1441833112 0.477966 0.304993 -0.685974 0.455994 1441833112 0.477966 0.304993 -0.685974 0.455994 1441833112 0.477966 0.304993 -0.685974 0.455994 1441833112 0.477966 0.304993 -0.685974 0.455994 1441833112 0.477966 0.304993 -0.685974 0.455994 1441833112 0.477966 0.304993 -0.685974 0.455994 1441833112 0.454163 0.320435 -0.679443 0.478943 1441833112 0.454163 0.320435 -0.679443 0.478943 1441833112 0.454163 0.320435 -0.679443 0.478943 1441833112 0.454163 0.320435 -0.679443 0.478943 1441833112 0.454163 0.320435 -0.679443 0.478943 1441833112 0.446045 0.318481 -0.686646 0.477539 1441833112 0.446045 0.318481 -0.686646 0.477539 1441833112 0.446045 0.318481 -0.686646 0.477539 1441833112 0.446045 0.318481 -0.686646 0.477539 1441833112 0.446045 0.318481 -0.686646 0.477539 1441833112 0.446045 0.318481 -0.686646 0.477539 1441833112 0.444885 0.329895 -0.678589 0.482422 1441833112 0.444885 0.329895 -0.678589 0.482422 1441833112 0.444885 0.329895 -0.678589 0.482422 1441833112 0.444885 0.329895 -0.678589 0.482422 1441833112 0.444885 0.329895 -0.678589 0.482422 1441833112 0.444885 0.329895 -0.678589 0.482422 1441833112 0.444885 0.329895 -0.678589 0.482422 1441833112 0.444641 0.338440 -0.674377 0.482544 1441833112 0.444641 0.338440 -0.674377 0.482544 1441833112 0.444641 0.338440 -0.674377 0.482544 1441833112 0.444641 0.338440 -0.674377 0.482544 1441833112 0.444641 0.338440 -0.674377 0.482544 1441833112 0.444641 0.338440 -0.674377 0.482544 1441833112 0.439026 0.331848 -0.670288 0.497803 1441833112 0.439026 0.331848 -0.670288 0.497803 1441833112 0.439026 0.331848 -0.670288 0.497803 1441833112 0.439026 0.331848 -0.670288 0.497803 1441833112 0.439026 0.331848 -0.670288 0.497803 1441833112 0.439026 0.331848 -0.670288 0.497803 1441833112 0.439026 0.331848 -0.670288 0.497803 1441833112 0.469177 0.311890 -0.649536 0.510559 1441833112 0.469177 0.311890 -0.649536 0.510559 1441833112 0.469177 0.311890 -0.649536 0.510559 1441833112 0.469177 0.311890 -0.649536 0.510559 1441833112 0.469177 0.311890 -0.649536 0.510559 1441833112 0.469177 0.311890 -0.649536 0.510559 1441833112 0.540466 0.282227 -0.589355 0.529907 1441833112 0.540466 0.282227 -0.589355 0.529907 1441833112 0.540466 0.282227 -0.589355 0.529907 1441833112 0.540466 0.282227 -0.589355 0.529907 1441833112 0.540466 0.282227 -0.589355 0.529907 1441833112 0.540466 0.282227 -0.589355 0.529907 1441833112 0.540466 0.282227 -0.589355 0.529907 1441833112 0.662659 0.241943 -0.481689 0.519897 1441833112 0.662659 0.241943 -0.481689 0.519897 1441833112 0.662659 0.241943 -0.481689 0.519897 1441833112 0.662659 0.241943 -0.481689 0.519897 1441833112 0.662659 0.241943 -0.481689 0.519897 1441833112 0.662659 0.241943 -0.481689 0.519897 1441833112 0.790588 0.138550 -0.365479 0.471375 1441833112 0.790588 0.138550 -0.365479 0.471375 1441833112 0.790588 0.138550 -0.365479 0.471375 1441833112 0.790588 0.138550 -0.365479 0.471375 1441833112 0.790588 0.138550 -0.365479 0.471375 1441833112 0.790588 0.138550 -0.365479 0.471375 1441833112 0.865906 0.015869 -0.263306 0.424866 1441833112 0.865906 0.015869 -0.263306 0.424866 1441833112 0.865906 0.015869 -0.263306 0.424866 1441833112 0.865906 0.015869 -0.263306 0.424866 1441833112 0.865906 0.015869 -0.263306 0.424866 1441833112 0.882080 -0.082031 -0.213684 0.411621 1441833112 0.882080 -0.082031 -0.213684 0.411621 1441833112 0.882080 -0.082031 -0.213684 0.411621 1441833112 0.882080 -0.082031 -0.213684 0.411621 1441833112 0.882080 -0.082031 -0.213684 0.411621 1441833112 0.882080 -0.082031 -0.213684 0.411621 1441833112 0.882080 -0.082031 -0.213684 0.411621 1441833112 0.891174 -0.070190 -0.222900 0.388733 1441833112 0.891174 -0.070190 -0.222900 0.388733 1441833112 0.891174 -0.070190 -0.222900 0.388733 1441833112 0.891174 -0.070190 -0.222900 0.388733 1441833112 0.891174 -0.070190 -0.222900 0.388733 1441833112 0.891174 -0.070190 -0.222900 0.388733 1441833112 0.888794 -0.020447 -0.251343 0.382629 1441833112 0.888794 -0.020447 -0.251343 0.382629 1441833112 0.888794 -0.020447 -0.251343 0.382629 1441833112 0.888794 -0.020447 -0.251343 0.382629 1441833112 0.888794 -0.020447 -0.251343 0.382629 1441833112 0.888794 -0.020447 -0.251343 0.382629 1441833112 0.888794 -0.020447 -0.251343 0.382629 1441833112 0.877014 -0.008240 -0.282654 0.388306 1441833112 0.877014 -0.008240 -0.282654 0.388306 1441833112 0.877014 -0.008240 -0.282654 0.388306 1441833112 0.877014 -0.008240 -0.282654 0.388306 1441833112 0.877014 -0.008240 -0.282654 0.388306 1441833112 0.877014 -0.008240 -0.282654 0.388306 1441833112 0.851807 0.015381 -0.331299 0.405334 1441833112 0.851807 0.015381 -0.331299 0.405334 1441833112 0.851807 0.015381 -0.331299 0.405334 1441833112 0.851807 0.015381 -0.331299 0.405334 1441833112 0.851807 0.015381 -0.331299 0.405334 1441833112 0.851807 0.015381 -0.331299 0.405334 1441833113 0.803284 0.061401 -0.405579 0.431824 1441833113 0.803284 0.061401 -0.405579 0.431824 1441833113 0.803284 0.061401 -0.405579 0.431824 1441833113 0.803284 0.061401 -0.405579 0.431824 1441833113 0.803284 0.061401 -0.405579 0.431824 1441833113 0.803284 0.061401 -0.405579 0.431824 1441833113 0.803284 0.061401 -0.405579 0.431824 1441833113 0.722595 0.125610 -0.501709 0.458557 1441833113 0.722595 0.125610 -0.501709 0.458557 1441833113 0.722595 0.125610 -0.501709 0.458557 1441833113 0.722595 0.125610 -0.501709 0.458557 1441833113 0.722595 0.125610 -0.501709 0.458557 1441833113 0.722595 0.125610 -0.501709 0.458557 1441833113 0.620911 0.194519 -0.589722 0.478333 1441833113 0.620911 0.194519 -0.589722 0.478333 1441833113 0.620911 0.194519 -0.589722 0.478333 1441833113 0.620911 0.194519 -0.589722 0.478333 1441833113 0.620911 0.194519 -0.589722 0.478333 1441833113 0.620911 0.194519 -0.589722 0.478333 1441833113 0.519714 0.293091 -0.618774 0.510925 1441833113 0.519714 0.293091 -0.618774 0.510925 1441833113 0.519714 0.293091 -0.618774 0.510925 1441833113 0.519714 0.293091 -0.618774 0.510925 1441833113 0.519714 0.293091 -0.618774 0.510925 1441833113 0.519714 0.293091 -0.618774 0.510925 1441833113 0.436462 0.378906 -0.608093 0.544128 1441833113 0.436462 0.378906 -0.608093 0.544128 1441833113 0.436462 0.378906 -0.608093 0.544128 1441833113 0.436462 0.378906 -0.608093 0.544128 1441833113 0.436462 0.378906 -0.608093 0.544128 1441833113 0.436462 0.378906 -0.608093 0.544128 1441833113 0.436462 0.378906 -0.608093 0.544128 1441833113 0.435120 0.440979 -0.566589 0.543274 1441833113 0.435120 0.440979 -0.566589 0.543274 1441833113 0.435120 0.440979 -0.566589 0.543274 1441833113 0.435120 0.440979 -0.566589 0.543274 1441833113 0.435120 0.440979 -0.566589 0.543274 1441833113 0.435120 0.440979 -0.566589 0.543274 1441833113 0.499573 0.416138 -0.568298 0.504211 1441833113 0.499573 0.416138 -0.568298 0.504211 1441833113 0.499573 0.416138 -0.568298 0.504211 1441833113 0.499573 0.416138 -0.568298 0.504211 1441833113 0.499573 0.416138 -0.568298 0.504211 1441833113 0.499573 0.416138 -0.568298 0.504211 1441833113 0.468445 0.340271 -0.664307 0.472656 1441833113 0.468445 0.340271 -0.664307 0.472656 1441833113 0.468445 0.340271 -0.664307 0.472656 1441833113 0.468445 0.340271 -0.664307 0.472656 1441833113 0.468445 0.340271 -0.664307 0.472656 1441833113 0.468445 0.340271 -0.664307 0.472656 1441833113 0.468445 0.340271 -0.664307 0.472656 1441833113 0.401733 0.337219 -0.694275 0.492798 1441833113 0.401733 0.337219 -0.694275 0.492798 1441833113 0.401733 0.337219 -0.694275 0.492798 1441833113 0.401733 0.337219 -0.694275 0.492798 1441833113 0.401733 0.337219 -0.694275 0.492798 1441833113 0.401733 0.337219 -0.694275 0.492798 1441833113 0.387146 0.365662 -0.672241 0.514282 1441833113 
0.506042 0.348572 -0.631470 0.472900 1441833115 0.506042 0.348572 -0.631470 0.472900 1441833115 0.506042 0.348572 -0.631470 0.472900 1441833115 0.506042 0.348572 -0.631470 0.472900 1441833115 0.506042 0.348572 -0.631470 0.472900 1441833115 0.504944 0.353699 -0.628601 0.474060 1441833115 0.504944 0.353699 -0.628601 0.474060 1441833115 0.504944 0.353699 -0.628601 0.474060 1441833115 0.504944 0.353699 -0.628601 0.474060 1441833115 0.504944 0.353699 -0.628601 0.474060 1441833115 0.504944 0.353699 -0.628601 0.474060 1441833115 0.505310 0.351135 -0.627930 0.476440 1441833115 0.505310 0.351135 -0.627930 0.476440 1441833115 0.505310 0.351135 -0.627930 0.476440 1441833115 0.505310 0.351135 -0.627930 0.476440 1441833115 0.505310 0.351135 -0.627930 0.476440 1441833115 0.505310 0.351135 -0.627930 0.476440 1441833115 0.505310 0.351135 -0.627930 0.476440 1441833115 0.504639 0.352417 -0.621948 0.484009 1441833115 0.504639 0.352417 -0.621948 0.484009 1441833115 0.504639 0.352417 -0.621948 0.484009 1441833115 0.504639 0.352417 -0.621948 0.484009 1441833115 0.504639 0.352417 -0.621948 0.484009 1441833115 0.504639 0.352417 -0.621948 0.484009 1441833115 0.503174 0.352783 -0.617004 0.491577 1441833115 0.503174 0.352783 -0.617004 0.491577 1441833116 0.503174 0.352783 -0.617004 0.491577 1441833116 0.503174 0.352783 -0.617004 0.491577 1441833116 0.503174 0.352783 -0.617004 0.491577 1441833116 0.503174 0.352783 -0.617004 0.491577 1441833116 0.503174 0.352783 -0.617004 0.491577 1441833116 0.500610 0.355225 -0.611694 0.498962 1441833116 0.500610 0.355225 -0.611694 0.498962 1441833116 0.500610 0.355225 -0.611694 0.498962 1441833116 0.500610 0.355225 -0.611694 0.498962 1441833116 0.500610 0.355225 -0.611694 0.498962 1441833116 0.500610 0.355225 -0.611694 0.498962 1441833116 0.498474 0.360474 -0.604553 0.505981 1441833116 0.498474 0.360474 -0.604553 0.505981 1441833116 0.498474 0.360474 -0.604553 0.505981 1441833116 0.498474 0.360474 -0.604553 0.505981 1441833116 0.498474 0.360474 -0.604553 0.505981 1441833116 0.498474 0.360474 -0.604553 0.505981 1441833116 0.494080 0.365356 -0.600830 0.511292 1441833116 0.494080 0.365356 -0.600830 0.511292 1441833116 0.494080 0.365356 -0.600830 0.511292 1441833116 0.494080 0.365356 -0.600830 0.511292 1441833116 0.494080 0.365356 -0.600830 0.511292 1441833116 0.494080 0.365356 -0.600830 0.511292 1441833116 0.494080 0.365356 -0.600830 0.511292 1441833116 0.491882 0.363464 -0.604553 0.510254 1441833116 0.491882 0.363464 -0.604553 0.510254 1441833116 0.491882 0.363464 -0.604553 0.510254 1441833116 0.491882 0.363464 -0.604553 0.510254 1441833116 0.491882 0.363464 -0.604553 0.510254 1441833116 0.491882 0.363464 -0.604553 0.510254 1441833116 0.492432 0.358276 -0.610291 0.506653 1441833116 0.492432 0.358276 -0.610291 0.506653 1441833116 0.492432 0.358276 -0.610291 0.506653 1441833116 0.492432 0.358276 -0.610291 0.506653 1441833116 0.492432 0.358276 -0.610291 0.506653 1441833116 0.492432 0.358276 -0.610291 0.506653 1441833116 0.492432 0.357483 -0.612488 0.504517 1441833116 0.492432 0.357483 -0.612488 0.504517 1441833116 0.492432 0.357483 -0.612488 0.504517 1441833116 0.492432 0.357483 -0.612488 0.504517 1441833116 0.492432 0.357483 -0.612488 0.504517 1441833116 0.492432 0.357483 -0.612488 0.504517 1441833116 0.491699 0.360413 -0.613525 0.501831 1441833116 0.491699 0.360413 -0.613525 0.501831 1441833116 0.491699 0.360413 -0.613525 0.501831 1441833116 0.491699 0.360413 -0.613525 0.501831 1441833116 0.491699 0.360413 -0.613525 0.501831 1441833116 0.491699 0.360413 -0.613525 0.501831 1441833116 0.491699 0.360413 -0.613525 0.501831 1441833116 0.492493 0.364929 -0.614136 0.497070 1441833116 0.492493 0.364929 -0.614136 0.497070 1441833116 0.492493 0.364929 -0.614136 0.497070 1441833116 0.492493 0.364929 -0.614136 0.497070 1441833116 0.492493 0.364929 -0.614136 0.497070 1441833116 0.492493 0.364929 -0.614136 0.497070 1441833116 0.490295 0.372925 -0.611816 0.496155 1441833116 0.490295 0.372925 -0.611816 0.496155 1441833116 0.490295 0.372925 -0.611816 0.496155 1441833116 0.490295 0.372925 -0.611816 0.496155 1441833116 0.490295 0.372925 -0.611816 0.496155 1441833116 0.490295 0.372925 -0.611816 0.496155 1441833116 0.490295 0.372925 -0.611816 0.496155 1441833116 0.484863 0.381104 -0.608154 0.499756 1441833116 0.484863 0.381104 -0.608154 0.499756 1441833116 0.484863 0.381104 -0.608154 0.499756 1441833116 0.484863 0.381104 -0.608154 0.499756 1441833116 0.484863 0.381104 -0.608154 0.499756 1441833116 0.484863 0.381104 -0.608154 0.499756 1441833116 0.483337 0.387146 -0.603760 0.501892 1441833116 0.483337 0.387146 -0.603760 0.501892 1441833116 0.483337 0.387146 -0.603760 0.501892 1441833116 0.483337 0.387146 -0.603760 0.501892 1441833116 0.483337 0.387146 -0.603760 0.501892 1441833116 0.483337 0.387146 -0.603760 0.501892 1441833116 0.479187 0.392578 -0.598755 0.507629 1441833116 0.479187 0.392578 -0.598755 0.507629 1441833116 0.479187 0.392578 -0.598755 0.507629 1441833116 0.479187 0.392578 -0.598755 0.507629 1441833116 0.479187 0.392578 -0.598755 0.507629 1441833116 0.479187 0.392578 -0.598755 0.507629 1441833116 0.479187 0.392578 -0.598755 0.507629 1441833116 0.471130 0.398743 -0.594055 0.515869 1441833116 0.471130 0.398743 -0.594055 0.515869 1441833116 0.471130 0.398743 -0.594055 0.515869 1441833116 0.471130 0.398743 -0.594055 0.515869 1441833116 0.471130 0.398743 -0.594055 0.515869 1441833116 0.471130 0.398743 -0.594055 0.515869 1441833116 0.465515 0.402161 -0.592590 0.519958 1441833116 0.465515 0.402161 -0.592590 0.519958 1441833116 0.465515 0.402161 -0.592590 0.519958 1441833116 0.465515 0.402161 -0.592590 0.519958 1441833116 0.465515 0.402161 -0.592590 0.519958 1441833116 0.465515 0.402161 -0.592590 0.519958 1441833116 0.467529 0.398987 -0.595337 0.517456 1441833116 0.467529 0.398987 -0.595337 0.517456 1441833116 0.467529 0.398987 -0.595337 0.517456 1441833116 0.467529 0.398987 -0.595337 0.517456 1441833116 0.467529 0.398987 -0.595337 0.517456 1441833116 0.467529 0.398987 -0.595337 0.517456 1441833116 0.474854 0.391174 -0.600525 0.510681 1441833116 0.474854 0.391174 -0.600525 0.510681 1441833116 0.474854 0.391174 -0.600525 0.510681 1441833116 0.474854 0.391174 -0.600525 0.510681 1441833116 0.474854 0.391174 -0.600525 0.510681 1441833116 0.474854 0.391174 -0.600525 0.510681 1441833116 0.474854 0.391174 -0.600525 0.510681 1441833116 0.479858 0.385071 -0.604431 0.506042 1441833116 0.479858 0.385071 -0.604431 0.506042 1441833116 0.479858 0.385071 -0.604431 0.506042 1441833116 0.479858 0.385071 -0.604431 0.506042 1441833116 0.479858 0.385071 -0.604431 0.506042 1441833116 0.479858 0.385071 -0.604431 0.506042 1441833116 0.479004 0.384949 -0.604187 0.507263 1441833116 0.479004 0.384949 -0.604187 0.507263 1441833116 0.479004 0.384949 -0.604187 0.507263 1441833116 0.479004 0.384949 -0.604187 0.507263 1441833117 0.479004 0.384949 -0.604187 0.507263 1441833117 0.479004 0.384949 -0.604187 0.507263 1441833117 0.479004 0.384949 -0.604187 0.507263 1441833117 0.474976 0.385986 -0.603821 0.510681 1441833117 0.474976 0.385986 -0.603821 0.510681 1441833117 0.474976 0.385986 -0.603821 0.510681 1441833117 0.474976 0.385986 -0.603821 0.510681 1441833117 0.474976 0.385986 -0.603821 0.510681 1441833117 0.474976 0.385986 -0.603821 0.510681 1441833117 0.476135 0.379517 -0.609558 0.507568 1441833117 0.476135 0.379517 -0.609558 0.507568 1441833117 0.476135 0.379517 -0.609558 0.507568 1441833117 0.476135 0.379517 -0.609558 0.507568 1441833117 0.476135 0.379517 -0.609558 0.507568 1441833117 0.476135 0.379517 -0.609558 0.507568 1441833117 0.476135 0.379517 -0.609558 0.507568 1441833117 0.487488 0.364136 -0.618286 0.497437 1441833117 0.487488 0.364136 -0.618286 0.497437 1441833117 0.487488 0.364136 -0.618286 0.497437 1441833117 0.487488 0.364136 -0.618286 0.497437 1441833117 0.487488 0.364136 -0.618286 0.497437 1441833117 0.487488 0.364136 -0.618286 0.497437 1441833117 0.499084 0.349670 -0.622314 0.491272 1441833117 0.499084 0.349670 -0.622314 0.491272 1441833117 0.499084 0.349670 -0.622314 0.491272 1441833117 0.499084 0.349670 -0.622314 0.491272 1441833117 0.499084 0.349670 -0.622314 0.491272 1441833117 0.499084 0.349670 -0.622314 0.491272 1441833117 0.506409 0.343628 -0.618713 0.492554 1441833117 0.506409 0.343628 -0.618713 0.492554 1441833117 0.506409 0.343628 -0.618713 0.492554 1441833117 0.506409 0.343628 -0.618713 0.492554 1441833117 0.506409 0.343628 -0.618713 0.492554 1441833117 0.506409 0.343628 -0.618713 0.492554 1441833117 0.506409 0.343628 -0.618713 0.492554 1441833117 0.504150 0.346436 -0.612732 0.500366 1441833117 0.504150 0.346436 -0.612732 0.500366 1441833117 0.504150 0.346436 -0.612732 0.500366 1441833117 0.504150 0.346436 -0.612732 0.500366 1441833117 0.504150 0.346436 -0.612732 0.500366 1441833117 0.504150 0.346436 -0.612732 0.500366 1441833117 0.501343 0.353210 -0.606506 0.505981 1441833117 0.501343 0.353210 -0.606506 0.505981 1441833117 0.501343 0.353210 -0.606506 0.505981 1441833117 0.501343 0.353210 -0.606506 0.505981 1441833117 0.501343 0.353210 -0.606506 0.505981 1441833117 0.501343 0.353210 -0.606506 0.505981 1441833117 0.503479 0.358032 -0.601196 0.506836 1441833117 0.503479 0.358032 -0.601196 0.506836 1441833117 0.503479 0.358032 -0.601196 0.506836 1441833117 0.503479 0.358032 -0.601196 0.506836 1441833117 0.503479 0.358032 -0.601196 0.506836 1441833117 0.503479 0.358032 -0.601196 0.506836 1441833117 0.504883 0.359375 -0.599731 0.506226 1441833117 0.504883 0.359375 -0.599731 0.506226 1441833117 0.504883 0.359375 -0.599731 0.506226 1441833117 0.504883 0.359375 -0.599731 0.506226 1441833117 0.504883 0.359375 -0.599731 0.506226 1441833117 0.504883 0.359375 -0.599731 0.506226 1441833117 0.504883 0.359375 -0.599731 0.506226 1441833117 0.503967 0.359863 -0.601379 0.504822 1441833117 0.503967 0.359863 -0.601379 0.504822 1441833117 0.503967 0.359863 -0.601379 0.504822 1441833117 0.503967 0.359863 -0.601379 0.504822 1441833117 0.503967 0.359863 -0.601379 0.504822 1441833117 0.503967 0.359863 -0.601379 0.504822 1441833117 0.503967 0.359863 -0.601379 0.504822 1441833117 0.503174 0.361755 -0.602600 0.502747 1441833117 0.503174 0.361755 -0.602600 0.502747 1441833117 0.503174 0.361755 -0.602600 0.502747 1441833117 0.503174 0.361755 -0.602600 0.502747 1441833117 0.503174 0.361755 -0.602600 0.502747 1441833117 0.501160 0.367188 -0.603088 0.500244 1441833117 0.501160 0.367188 -0.603088 0.500244 1441833117 0.501160 0.367188 -0.603088 0.500244 1441833117 0.501160 0.367188 -0.603088 0.500244 1441833117 0.501160 0.367188 -0.603088 0.500244 1441833117 0.501160 0.367188 -0.603088 0.500244 1441833117 0.501160 0.367188 -0.603088 0.500244 1441833117 0.498108 0.374329 -0.603455 0.497559 1441833117 0.498108 0.374329 -0.603455 0.497559 1441833117 0.498108 0.374329 -0.603455 0.497559 1441833117 0.498108 0.374329 -0.603455 0.497559 1441833117 0.498108 0.374329 -0.603455 0.497559 1441833117 0.498108 0.374329 -0.603455 0.497559 1441833117 0.496155 0.384521 -0.599365 0.496704 1441833117 0.496155 0.384521 -0.599365 0.496704 1441833117 0.496155 0.384521 -0.599365 0.496704 1441833117 0.496155 0.384521 -0.599365 0.496704 1441833117 0.496155 0.384521 -0.599365 0.496704 1441833117 0.496155 0.384521 -0.599365 0.496704 1441833117 0.496155 0.384521 -0.599365 0.496704 1441833117 0.490967 0.396790 -0.590942 0.502197 1441833117 0.490967 0.396790 -0.590942 0.502197 1441833117 0.490967 0.396790 -0.590942 0.502197 1441833117 0.490967 0.396790 -0.590942 0.502197 1441833117 0.490967 0.396790 -0.590942 0.502197 1441833117 0.490967 0.396790 -0.590942 0.502197 1441833117 0.478699 0.411133 -0.580261 0.514832 1441833117 0.478699 0.411133 -0.580261 0.514832 1441833117 0.478699 0.411133 -0.580261 0.514832 1441833117 0.478699 0.411133 -0.580261 0.514832 1441833117 0.478699 0.411133 -0.580261 0.514832 1441833117 0.478699 0.411133 -0.580261 0.514832 1441833117 0.460571 0.422729 -0.574097 0.528687 1441833117 0.460571 0.422729 -0.574097 0.528687 1441833117 0.460571 0.422729 -0.574097 0.528687 1441833117 0.460571 0.422729 -0.574097 0.528687 1441833117 0.460571 0.422729 -0.574097 0.528687 1441833117 0.460571 0.422729 -0.574097 0.528687 1441833117 0.460571 0.422729 -0.574097 0.528687 1441833117 0.459595 0.428467 -0.572388 0.526794 1441833117 0.459595 0.428467 -0.572388 0.526794 1441833117 0.459595 0.428467 -0.572388 0.526794 1441833117 0.459595 0.428467 -0.572388 0.526794 1441833118 0.459595 0.428467 -0.572388 0.526794 1441833118 0.459595 0.428467 -0.572388 0.526794 1441833118 0.456116 0.424866 -0.573486 0.531555 1441833118 0.456116 0.424866 -0.573486 0.531555 1441833118 0.456116 0.424866 -0.573486 0.531555 1441833118 0.456116 0.424866 -0.573486 0.531555 1441833118 0.456116 0.424866 -0.573486 0.531555 1441833118 0.456116 0.424866 -0.573486 0.531555 1441833118 0.444214 0.431396 -0.568848 0.541199 1441833118 0.444214 0.431396 -0.568848 0.541199 1441833118 0.444214 0.431396 -0.568848 0.541199 1441833118 0.444214 0.431396 -0.568848 0.541199 1441833118 0.444214 0.431396 -0.568848 0.541199 1441833118 0.444214 0.431396 -0.568848 0.541199 1441833118 0.444214 0.431396 -0.568848 0.541199 1441833118 0.445618 0.430542 -0.571289 0.538208 1441833118 0.445618 0.430542 -0.571289 0.538208 1441833118 0.445618 0.430542 -0.571289 0.538208 1441833118 0.445618 0.430542 -0.571289 0.538208 1441833118 0.445618 0.430542 -0.571289 0.538208 1441833118 0.445618 0.430542 -0.571289 0.538208 1441833118 0.452454 0.421082 -0.579468 0.531128 1441833118 0.452454 0.421082 -0.579468 0.531128 1441833118 0.452454 0.421082 -0.579468 0.531128 1441833118 0.452454 0.421082 -0.579468 0.531128 1441833118 0.452454 0.421082 -0.579468 0.531128 1441833118 0.452454 0.421082 -0.579468 0.531128 1441833118 0.452454 0.421082 -0.579468 0.531128 1441833118 0.456665 0.417175 -0.581604 0.528320 1441833118 0.456665 0.417175 -0.581604 0.528320 1441833118 0.456665 0.417175 -0.581604 0.528320 1441833118 0.456665 0.417175 -0.581604 0.528320 1441833118 0.456665 0.417175 -0.581604 0.528320 1441833118 0.456665 0.417175 -0.581604 0.528320 1441833118 0.459595 0.410889 -0.586121 0.525696 1441833118 0.459595 0.410889 -0.586121 0.525696 1441833118 0.459595 0.410889 -0.586121 0.525696 1441833118 0.459595 0.410889 -0.586121 0.525696 1441833118 0.459595 0.410889 -0.586121 0.525696 1441833118 0.459595 0.410889 -0.586121 0.525696 1441833118 0.459595 0.410889 -0.586121 0.525696 1441833118 0.464478 0.398865 -0.595764 0.519775 1441833118 0.464478 0.398865 -0.595764 0.519775 1441833118 0.464478 0.398865 -0.595764 0.519775 1441833118 0.464478 0.398865 -0.595764 0.519775 1441833118 0.464478 0.398865 -0.595764 0.519775 1441833118 0.464478 0.398865 -0.595764 0.519775 1441833118 0.476135 0.380920 -0.606323 0.510437 1441833118 0.476135 0.380920 -0.606323 0.510437 1441833118 0.476135 0.380920 -0.606323 0.510437 1441833118 0.476135 0.380920 -0.606323 0.510437 1441833118 0.476135 0.380920 -0.606323 0.510437 1441833118 0.476135 0.380920 -0.606323 0.510437 1441833118 0.493774 0.360352 -0.610962 0.503052 1441833118 0.493774 0.360352 -0.610962 0.503052 1441833118 0.493774 0.360352 -0.610962 0.503052 1441833118 0.493774 0.360352 -0.610962 0.503052 1441833118 0.493774 0.360352 -0.610962 0.503052 1441833118 0.493774 0.360352 -0.610962 0.503052 1441833118 0.493774 0.360352 -0.610962 0.503052 1441833118 0.507324 0.346252 -0.605286 0.506226 1441833118 0.507324 0.346252 -0.605286 0.506226 1441833118 0.507324 0.346252 -0.605286 0.506226 1441833118 0.507324 0.346252 -0.605286 0.506226 1441833118 0.507324 0.346252 -0.605286 0.506226 1441833118 0.509399 0.345337 -0.598450 0.512939 1441833118 0.509399 0.345337 -0.598450 0.512939 1441833118 0.509399 0.345337 -0.598450 0.512939 1441833118 0.509399 0.345337 -0.598450 0.512939 1441833118 0.509399 0.345337 -0.598450 0.512939 1441833118 0.509399 0.345337 -0.598450 0.512939 1441833118 0.509399 0.345337 -0.598450 0.512939 1441833118 0.507935 0.348145 -0.595642 0.515747 1441833118 0.507935 0.348145 -0.595642 0.515747 1441833118 0.507935 0.348145 -0.595642 0.515747 1441833118 0.507935 0.348145 -0.595642 0.515747 1441833118 0.507935 0.348145 -0.595642 0.515747 1441833118 0.507935 0.348145 -0.595642 0.515747 1441833118 0.511230 0.348572 -0.596497 0.511169 1441833118 0.511230 0.348572 -0.596497 0.511169 1441833118 0.511230 0.348572 -0.596497 0.511169 1441833118 0.511230 0.348572 -0.596497 0.511169 1441833118 0.511230 0.348572 -0.596497 0.511169 1441833118 0.511230 0.348572 -0.596497 0.511169 1441833118 0.511230 0.348572 -0.596497 0.511169 1441833118 0.516418 0.343079 -0.600647 0.504761 1441833118 0.516418 0.343079 -0.600647 0.504761 1441833118 0.516418 0.343079 -0.600647 0.504761 1441833118 0.516418 0.343079 -0.600647 0.504761 1441833118 0.516418 0.343079 -0.600647 0.504761 1441833118 0.516418 0.343079 -0.600647 0.504761 1441833118 0.522217 0.337769 -0.604797 0.497375 1441833118 0.522217 0.337769 -0.604797 0.497375 1441833118 0.522217 0.337769 -0.604797 0.497375 1441833118 0.522217 0.337769 -0.604797 0.497375 1441833118 0.522217 0.337769 -0.604797 0.497375 1441833118 0.522217 0.337769 -0.604797 0.497375 1441833118 0.523071 0.335876 -0.608948 0.492676 1441833118 0.523071 0.335876 -0.608948 0.492676 1441833118 0.523071 0.335876 -0.608948 0.492676 1441833118 0.523071 0.335876 -0.608948 0.492676 1441833118 0.523071 0.335876 -0.608948 0.492676 1441833118 0.523071 0.335876 -0.608948 0.492676 1441833118 0.523071 0.335876 -0.608948 0.492676 1441833118 0.521362 0.343567 -0.608276 0.490051 1441833118 0.521362 0.343567 -0.608276 0.490051 1441833118 0.521362 0.343567 -0.608276 0.490051 1441833118 0.521362 0.343567 -0.608276 0.490051 1441833118 0.521362 0.343567 -0.608276 0.490051 1441833118 0.521362 0.343567 -0.608276 0.490051 1441833118 0.520264 0.354492 -0.604553 0.487976 1441833118 0.520264 0.354492 -0.604553 0.487976 1441833118 0.520264 0.354492 -0.604553 0.487976 1441833118 0.520264 0.354492 -0.604553 0.487976 1441833118 0.520264 0.354492 -0.604553 0.487976 1441833118 0.520264 0.354492 -0.604553 0.487976 1441833119 0.525269 0.371338 -0.593384 0.483826 1441833119 0.525269 0.371338 -0.593384 0.483826 1441833119 0.525269 0.371338 -0.593384 0.483826 1441833119 0.525269 0.371338 -0.593384 0.483826 1441833119 0.525269 0.371338 -0.593384 0.483826 1441833119 0.525269 0.371338 -0.593384 0.483826 1441833119 0.525269 0.371338 -0.593384 0.483826 1441833119 0.520081 0.376282 -0.589294 0.490540 1441833119 0.520081 0.376282 -0.589294 0.490540 1441833119 0.520081 0.376282 -0.589294 0.490540 1441833119 0.520081 0.376282 -0.589294 0.490540 1441833119 0.520081 0.376282 -0.589294 0.490540 1441833119 0.520081 0.376282 -0.589294 0.490540 1441833119 0.509583 0.381531 -0.585999 0.501343 1441833119 0.509583 0.381531 -0.585999 0.501343 1441833119 0.509583 0.381531 -0.585999 0.501343 1441833119 0.509583 0.381531 -0.585999 0.501343 1441833119 0.509583 0.381531 -0.585999 0.501343 1441833119 0.509583 0.381531 -0.585999 0.501343 1441833119 0.501099 0.382996 -0.584595 0.510315 1441833119 0.501099 0.382996 -0.584595 0.510315 1441833119 0.501099 0.382996 -0.584595 0.510315 1441833119 0.501099 0.382996 -0.584595 0.510315 1441833119 0.501099 0.382996 -0.584595 0.510315 1441833119 0.501099 0.382996 -0.584595 0.510315 1441833119 0.491760 0.390747 -0.578308 0.520569 1441833119 0.491760 0.390747 -0.578308 0.520569 1441833119 0.491760 0.390747 -0.578308 0.520569 1441833119 0.491760 0.390747 -0.578308 0.520569 1441833119 0.491760 0.390747 -0.578308 0.520569 1441833119 0.491760 0.390747 -0.578308 0.520569 1441833119 0.491760 0.390747 -0.578308 0.520569 1441833119 0.481506 0.399841 -0.572021 0.530090 1441833119 0.481506 0.399841 -0.572021 0.530090 1441833119 0.481506 0.399841 -0.572021 0.530090 1441833119 0.481506 0.399841 -0.572021 0.530090 1441833119 0.481506 0.399841 -0.572021 0.530090 1441833119 0.481506 0.399841 -0.572021 0.530090 1441833119 0.472351 0.407166 -0.570557 0.534363 1441833119 0.472351 0.407166 -0.570557 0.534363 1441833119 0.472351 0.407166 -0.570557 0.534363 1441833119 0.472351 0.407166 -0.570557 0.534363 1441833119 0.472351 0.407166 -0.570557 0.534363 1441833119 0.472351 0.407166 -0.570557 0.534363 1441833119 0.470520 0.407227 -0.574463 0.531677 1441833119 0.470520 0.407227 -0.574463 0.531677 1441833119 0.470520 0.407227 -0.574463 0.531677 1441833119 0.470520 0.407227 -0.574463 0.531677 1441833119 0.470520 0.407227 -0.574463 0.531677 1441833119 0.470520 0.407227 -0.574463 0.531677 1441833119 0.470520 0.407227 -0.574463 0.531677 1441833119 0.475464 0.405151 -0.576477 0.526672 1441833119 0.475464 0.405151 -0.576477 0.526672 1441833119 0.475464 0.405151 -0.576477 0.526672 1441833119 0.475464 0.405151 -0.576477 0.526672 1441833119 0.475464 0.405151 -0.576477 0.526672 1441833119 0.475464 0.405151 -0.576477 0.526672 1441833119 0.475464 0.405151 -0.576477 0.526672 1441833119 0.479614 0.403076 -0.578125 0.522705 1441833119 0.479614 0.403076 -0.578125 0.522705 1441833119 0.479614 0.403076 -0.578125 0.522705 1441833119 0.479614 0.403076 -0.578125 0.522705 1441833119 0.479614 0.403076 -0.578125 0.522705 1441833119 0.479614 0.403076 -0.578125 0.522705 1441833119 0.482117 0.400513 -0.581055 0.519104 1441833119 0.482117 0.400513 -0.581055 0.519104 1441833119 0.482117 0.400513 -0.581055 0.519104 1441833119 0.482117 0.400513 -0.581055 0.519104 1441833119 0.482117 0.400513 -0.581055 0.519104 1441833119 0.482117 0.400513 -0.581055 0.519104 1441833119 0.488342 0.397156 -0.581970 0.514832 1441833119 0.488342 0.397156 -0.581970 0.514832 1441833119 0.488342 0.397156 -0.581970 0.514832 1441833119 0.488342 0.397156 -0.581970 0.514832 1441833119 0.488342 0.397156 -0.581970 0.514832 1441833119 0.488342 0.397156 -0.581970 0.514832 1441833119 0.488342 0.397156 -0.581970 0.514832 1441833119 0.495972 0.394104 -0.579834 0.512268 1441833119 0.495972 0.394104 -0.579834 0.512268 1441833119 0.495972 0.394104 -0.579834 0.512268 1441833119 0.495972 0.394104 -0.579834 0.512268 1441833119 0.495972 0.394104 -0.579834 0.512268 1441833119 0.495972 0.394104 -0.579834 0.512268 1441833119 0.501465 0.393127 -0.576050 0.511902 1441833119 0.501465 0.393127 -0.576050 0.511902 1441833119 0.501465 0.393127 -0.576050 0.511902 1441833119 0.501465 0.393127 -0.576050 0.511902 1441833119 0.501465 0.393127 -0.576050 0.511902 1441833119 0.501465 0.393127 -0.576050 0.511902 1441833119 0.501465 0.393127 -0.576050 0.511902 1441833119 0.501404 0.393677 -0.573608 0.514343 1441833119 0.501404 0.393677 -0.573608 0.514343 1441833119 0.501404 0.393677 -0.573608 0.514343 1441833119 0.501404 0.393677 -0.573608 0.514343 1441833119 0.501404 0.393677 -0.573608 0.514343 1441833119 0.501404 0.393677 -0.573608 0.514343 1441833119 0.500366 0.398499 -0.567993 0.517822 1441833119 0.500366 0.398499 -0.567993 0.517822 1441833119 0.500366 0.398499 -0.567993 0.517822 1441833119 0.500366 0.398499 -0.567993 0.517822 1441833119 0.500366 0.398499 -0.567993 0.517822 1441833119 0.500366 0.398499 -0.567993 0.517822 1441833119 0.500366 0.398499 -0.567993 0.517822 1441833119 0.502441 0.402954 -0.563049 0.517761 1441833119 0.502441 0.402954 -0.563049 0.517761 1441833119 0.502441 0.402954 -0.563049 0.517761 1441833119 0.502441 0.402954 -0.563049 0.517761 1441833119 0.502441 0.402954 -0.563049 0.517761 1441833119 0.502441 0.402954 -0.563049 0.517761 1441833119 0.505493 0.401306 -0.565491 0.513367 1441833119 0.505493 0.401306 -0.565491 0.513367 1441833119 0.505493 0.401306 -0.565491 0.513367 1441833119 0.505493 0.401306 -0.565491 0.513367 1441833119 0.505493 0.401306 -0.565491 0.513367 1441833119 0.505493 0.401306 -0.565491 0.513367 1441833119 0.502808 0.400696 -0.569641 0.511963 1441833120 0.502808 0.400696 -0.569641 0.511963 1441833120 0.502808 0.400696 -0.569641 0.511963 1441833120 0.502808 0.400696 -0.569641 0.511963 1441833120 0.502808 0.400696 -0.569641 0.511963 1441833120 0.502808 0.400696 -0.569641 0.511963 1441833120 0.502808 0.400696 -0.569641 0.511963 1441833120 0.498901 0.399780 -0.575256 0.510193 1441833120 0.498901 0.399780 -0.575256 0.510193 1441833120 0.498901 0.399780 -0.575256 0.510193 1441833120 0.498901 0.399780 -0.575256 0.510193 1441833120 0.498901 0.399780 -0.575256 0.510193 1441833120 0.498901 0.399780 -0.575256 0.510193 1441833120 0.497620 0.394226 -0.584045 0.505798 1441833120 0.497620 0.394226 -0.584045 0.505798 1441833120 0.497620 0.394226 -0.584045 0.505798 1441833120 0.497620 0.394226 -0.584045 0.505798 1441833120 0.497620 0.394226 -0.584045 0.505798 1441833120 0.497620 0.394226 -0.584045 0.505798 1441833120 0.497620 0.394226 -0.584045 0.505798 1441833120 0.498657 0.392639 -0.586792 0.502808 1441833120 0.498657 0.392639 -0.586792 0.502808 1441833120 0.498657 0.392639 -0.586792 0.502808 1441833120 0.498657 0.392639 -0.586792 0.502808 1441833120 0.498657 0.392639 -0.586792 0.502808 1441833120 0.498657 0.392639 -0.586792 0.502808 1441833120 0.498230 0.397827 -0.581543 0.505188 1441833120 0.498230 0.397827 -0.581543 0.505188 1441833120 0.498230 0.397827 -0.581543 0.505188 1441833120 0.498230 0.397827 -0.581543 0.505188 1441833120 0.498230 0.397827 -0.581543 0.505188 1441833120 0.498230 0.397827 -0.581543 0.505188 1441833120 0.498230 0.397827 -0.581543 0.505188 1441833120 0.489624 0.410400 -0.571594 0.514832 1441833120 0.489624 0.410400 -0.571594 0.514832 1441833120 0.489624 0.410400 -0.571594 0.514832 1441833120 0.489624 0.410400 -0.571594 0.514832 1441833120 0.489624 0.410400 -0.571594 0.514832 1441833120 0.489624 0.410400 -0.571594 0.514832 1441833120 0.476929 0.423645 -0.565430 0.522766 1441833120 0.476929 0.423645 -0.565430 0.522766 1441833120 0.476929 0.423645 -0.565430 0.522766 1441833120 0.476929 0.423645 -0.565430 0.522766 1441833120 0.476929 0.423645 -0.565430 0.522766 1441833120 0.476929 0.423645 -0.565430 0.522766 1441833120 0.476929 0.423645 -0.565430 0.522766 1441833120 0.473083 0.431519 -0.564331 0.520996 1441833120 0.473083 0.431519 -0.564331 0.520996 1441833120 0.473083 0.431519 -0.564331 0.520996 1441833120 0.473083 0.431519 -0.564331 0.520996 1441833120 0.473083 0.431519 -0.564331 0.520996 1441833120 0.473083 0.431519 -0.564331 0.520996 1441833120 0.469543 0.431824 -0.567139 0.520935 1441833120 0.469543 0.431824 -0.567139 0.520935 1441833120 0.469543 0.431824 -0.567139 0.520935 1441833120 0.469543 0.431824 -0.567139 0.520935 1441833120 0.469543 0.431824 -0.567139 0.520935 1441833120 0.469543 0.431824 -0.567139 0.520935 1441833120 0.461914 0.433899 -0.567200 0.525940 1441833120 0.461914 0.433899 -0.567200 0.525940 1441833120 0.461914 0.433899 -0.567200 0.525940 1441833120 0.461914 0.433899 -0.567200 0.525940 1441833120 0.461914 0.433899 -0.567200 0.525940 1441833120 0.461914 0.433899 -0.567200 0.525940 1441833120 0.461914 0.433899 -0.567200 0.525940 1441833120 0.458252 0.431519 -0.569092 0.529053 1441833120 0.458252 0.431519 -0.569092 0.529053 1441833120 0.458252 0.431519 -0.569092 0.529053 1441833120 0.458252 0.431519 -0.569092 0.529053 1441833120 0.458252 0.431519 -0.569092 0.529053 1441833120 0.458252 0.431519 -0.569092 0.529053 1441833120 0.457031 0.427734 -0.571045 0.531067 1441833120 0.457031 0.427734 -0.571045 0.531067 1441833120 0.457031 0.427734 -0.571045 0.531067 1441833120 0.457031 0.427734 -0.571045 0.531067 1441833120 0.457031 0.427734 -0.571045 0.531067 1441833120 0.457031 0.427734 -0.571045 0.531067 1441833120 0.457031 0.427734 -0.571045 0.531067 1441833120 0.463501 0.419739 -0.574707 0.527832 1441833120 0.463501 0.419739 -0.574707 0.527832 1441833120 0.463501 0.419739 -0.574707 0.527832 1441833120 0.463501 0.419739 -0.574707 0.527832 1441833120 0.463501 0.419739 -0.574707 0.527832 1441833120 0.463501 0.419739 -0.574707 0.527832 1441833120 0.471741 0.409058 -0.580078 0.523071 1441833120 0.471741 0.409058 -0.580078 0.523071 1441833120 0.471741 0.409058 -0.580078 0.523071 1441833120 0.471741 0.409058 -0.580078 0.523071 1441833120 0.471741 0.409058 -0.580078 0.523071 1441833120 0.471741 0.409058 -0.580078 0.523071 1441833120 0.471741 0.409058 -0.580078 0.523071 1441833120 0.475403 0.400452 -0.584839 0.521118 1441833120 0.475403 0.400452 -0.584839 0.521118 1441833120 0.475403 0.400452 -0.584839 0.521118 1441833120 0.475403 0.400452 -0.584839 0.521118 1441833120 0.475403 0.400452 -0.584839 0.521118 1441833120 0.475403 0.400452 -0.584839 0.521118 1441833120 0.482849 0.392456 -0.588257 0.516479 1441833120 0.482849 0.392456 -0.588257 0.516479 1441833120 0.482849 0.392456 -0.588257 0.516479 1441833120 0.482849 0.392456 -0.588257 0.516479 1441833120 0.482849 0.392456 -0.588257 0.516479 1441833120 0.482849 0.392456 -0.588257 0.516479 1441833120 0.482849 0.392456 -0.588257 0.516479 1441833120 0.495056 0.383240 -0.587463 0.512756 1441833120 0.495056 0.383240 -0.587463 0.512756 1441833120 0.495056 0.383240 -0.587463 0.512756 1441833120 0.495056 0.383240 -0.587463 0.512756 1441833120 0.495056 0.383240 -0.587463 0.512756 1441833120 0.495056 0.383240 -0.587463 0.512756 1441833120 0.514221 0.374023 -0.584534 0.503967 1441833120 0.514221 0.374023 -0.584534 0.503967 1441833120 0.514221 0.374023 -0.584534 0.503967 1441833120 0.514221 0.374023 -0.584534 0.503967 1441833120 0.514221 0.374023 -0.584534 0.503967 1441833120 0.514221 0.374023 -0.584534 0.503967 1441833120 0.523376 0.360413 -0.589172 0.498962 1441833121 0.523376 0.360413 -0.589172 0.498962 1441833121 0.523376 0.360413 -0.589172 0.498962 1441833121 0.523376 0.360413 -0.589172 0.498962 1441833121 0.523376 0.360413 -0.589172 0.498962 1441833121 0.523376 0.360413 -0.589172 0.498962 1441833121 0.528015 0.351135 -0.592163 0.497131 1441833121 0.528015 0.351135 -0.592163 0.497131 1441833121 0.528015 0.351135 -0.592163 0.497131 1441833121 0.528015 0.351135 -0.592163 0.497131 1441833121 0.528015 0.351135 -0.592163 0.497131 1441833121 0.528015 0.351135 -0.592163 0.497131 1441833121 0.528015 0.351135 -0.592163 0.497131 1441833121 0.530823 0.344727 -0.594727 0.495667 1441833121 0.530823 0.344727 -0.594727 0.495667 1441833121 0.530823 0.344727 -0.594727 0.495667 1441833121 0.530823 0.344727 -0.594727 0.495667 1441833121 0.530823 0.344727 -0.594727 0.495667 1441833121 0.530823 0.344727 -0.594727 0.495667 1441833121 0.538940 0.337524 -0.595886 0.490356 1441833121 0.538940 0.337524 -0.595886 0.490356 1441833121 0.538940 0.337524 -0.595886 0.490356 1441833121 
0.484070 0.272034 -0.661194 0.504456 1441833123 0.484070 0.272034 -0.661194 0.504456 1441833123 0.484070 0.272034 -0.661194 0.504456 1441833123 0.484070 0.272034 -0.661194 0.504456 1441833123 0.484070 0.272034 -0.661194 0.504456 1441833123 0.484070 0.272034 -0.661194 0.504456 1441833123 0.545288 0.223938 -0.599060 0.541809 1441833123 0.545288 0.223938 -0.599060 0.541809 1441833123 0.545288 0.223938 -0.599060 0.541809 1441833123 0.545288 0.223938 -0.599060 0.541809 1441833123 0.545288 0.223938 -0.599060 0.541809 1441833123 0.545288 0.223938 -0.599060 0.541809 1441833123 0.642212 0.168213 -0.497009 0.558777 1441833123 0.642212 0.168213 -0.497009 0.558777 1441833123 0.642212 0.168213 -0.497009 0.558777 1441833123 0.642212 0.168213 -0.497009 0.558777 1441833123 0.642212 0.168213 -0.497009 0.558777 1441833123 0.642212 0.168213 -0.497009 0.558777 1441833123 0.750061 0.075256 -0.393860 0.525879 1441833123 0.750061 0.075256 -0.393860 0.525879 1441833123 0.750061 0.075256 -0.393860 0.525879 1441833123 0.750061 0.075256 -0.393860 0.525879 1441833123 0.750061 0.075256 -0.393860 0.525879 1441833123 0.750061 0.075256 -0.393860 0.525879 1441833123 0.826233 -0.028992 -0.302612 0.474182 1441833123 0.826233 -0.028992 -0.302612 0.474182 1441833123 0.826233 -0.028992 -0.302612 0.474182 1441833123 0.826233 -0.028992 -0.302612 0.474182 1441833123 0.826233 -0.028992 -0.302612 0.474182 1441833123 0.826233 -0.028992 -0.302612 0.474182 1441833123 0.826233 -0.028992 -0.302612 0.474182 1441833123 0.862244 -0.061829 -0.243164 0.439941 1441833123 0.862244 -0.061829 -0.243164 0.439941 1441833123 0.862244 -0.061829 -0.243164 0.439941 1441833123 0.862244 -0.061829 -0.243164 0.439941 1441833123 0.862244 -0.061829 -0.243164 0.439941 1441833123 0.862244 -0.061829 -0.243164 0.439941 1441833123 0.885071 -0.086731 -0.235107 0.392090 1441833123 0.885071 -0.086731 -0.235107 0.392090 1441833123 0.885071 -0.086731 -0.235107 0.392090 1441833123 0.885071 -0.086731 -0.235107 0.392090 1441833123 0.885071 -0.086731 -0.235107 0.392090 1441833123 0.885071 -0.086731 -0.235107 0.392090 1441833123 0.885071 -0.086731 -0.235107 0.392090 1441833123 0.894287 -0.067261 -0.250610 0.364502 1441833123 0.894287 -0.067261 -0.250610 0.364502 1441833123 0.894287 -0.067261 -0.250610 0.364502 1441833123 0.894287 -0.067261 -0.250610 0.364502 1441833123 0.894287 -0.067261 -0.250610 0.364502 1441833123 0.894287 -0.067261 -0.250610 0.364502 1441833123 0.900024 -0.041077 -0.252319 0.352905 1441833123 0.900024 -0.041077 -0.252319 0.352905 1441833123 0.900024 -0.041077 -0.252319 0.352905 1441833123 0.900024 -0.041077 -0.252319 0.352905 1441833123 0.900024 -0.041077 -0.252319 0.352905 1441833123 0.900024 -0.041077 -0.252319 0.352905 1441833123 0.900024 -0.041077 -0.252319 0.352905 1441833123 0.896729 -0.069275 -0.259399 0.351746 1441833123 0.896729 -0.069275 -0.259399 0.351746 1441833123 0.896729 -0.069275 -0.259399 0.351746 1441833123 0.896729 -0.069275 -0.259399 0.351746 1441833124 0.896729 -0.069275 -0.259399 0.351746 1441833124 0.896729 -0.069275 -0.259399 0.351746 1441833124 0.888000 -0.073914 -0.278198 0.358582 1441833124 0.888000 -0.073914 -0.278198 0.358582 1441833124 0.888000 -0.073914 -0.278198 0.358582 1441833124 0.888000 -0.073914 -0.278198 0.358582 1441833124 0.888000 -0.073914 -0.278198 0.358582 1441833124 0.888000 -0.073914 -0.278198 0.358582 1441833124 0.888000 -0.073914 -0.278198 0.358582 1441833124 0.863770 -0.041260 -0.333740 0.375183 1441833124 0.863770 -0.041260 -0.333740 0.375183 1441833124 0.863770 -0.041260 -0.333740 0.375183 1441833124 0.863770 -0.041260 -0.333740 0.375183 1441833124 0.863770 -0.041260 -0.333740 0.375183 1441833124 0.863770 -0.041260 -0.333740 0.375183 1441833124 0.816772 0.026245 -0.419128 0.395569 1441833124 0.816772 0.026245 -0.419128 0.395569 1441833124 0.816772 0.026245 -0.419128 0.395569 1441833124 0.816772 0.026245 -0.419128 0.395569 1441833124 0.816772 0.026245 -0.419128 0.395569 1441833124 0.816772 0.026245 -0.419128 0.395569 1441833124 0.739014 0.154114 -0.488342 0.437805 1441833124 0.739014 0.154114 -0.488342 0.437805 1441833124 0.739014 0.154114 -0.488342 0.437805 1441833124 0.739014 0.154114 -0.488342 0.437805 1441833124 0.739014 0.154114 -0.488342 0.437805 1441833124 0.739014 0.154114 -0.488342 0.437805 1441833124 0.624207 0.301147 -0.527771 0.490967 1441833124 0.624207 0.301147 -0.527771 0.490967 1441833124 0.624207 0.301147 -0.527771 0.490967 1441833124 0.624207 0.301147 -0.527771 0.490967 1441833124 0.624207 0.301147 -0.527771 0.490967 1441833124 0.624207 0.301147 -0.527771 0.490967 1441833124 0.624207 0.301147 -0.527771 0.490967 1441833124 0.506470 0.384033 -0.523499 0.567383 1441833124 0.506470 0.384033 -0.523499 0.567383 1441833124 0.506470 0.384033 -0.523499 0.567383 1441833124 0.506470 0.384033 -0.523499 0.567383 1441833124 0.506470 0.384033 -0.523499 0.567383 1441833124 0.506470 0.384033 -0.523499 0.567383 1441833124 0.469238 0.366394 -0.558838 0.577271 1441833124 0.469238 0.366394 -0.558838 0.577271 1441833124 0.469238 0.366394 -0.558838 0.577271 1441833124 0.469238 0.366394 -0.558838 0.577271 1441833124 0.469238 0.366394 -0.558838 0.577271 1441833124 0.469238 0.366394 -0.558838 0.577271 1441833124 0.489319 0.334229 -0.603577 0.533386 1441833124 0.489319 0.334229 -0.603577 0.533386 1441833124 0.489319 0.334229 -0.603577 0.533386 1441833124 0.489319 0.334229 -0.603577 0.533386 1441833124 0.489319 0.334229 -0.603577 0.533386 1441833124 0.489319 0.334229 -0.603577 0.533386 1441833124 0.489319 0.334229 -0.603577 0.533386 1441833124 0.485413 0.308655 -0.645996 0.501770 1441833124 0.485413 0.308655 -0.645996 0.501770 1441833124 0.485413 0.308655 -0.645996 0.501770 1441833124 0.485413 0.308655 -0.645996 0.501770 1441833124 0.485413 0.308655 -0.645996 0.501770 1441833124 0.485413 0.308655 -0.645996 0.501770 1441833124 0.453552 0.320496 -0.651428 0.516907 1441833124 0.453552 0.320496 -0.651428 0.516907 1441833124 0.453552 0.320496 -0.651428 0.516907 1441833124 0.453552 0.320496 -0.651428 0.516907 1441833124 0.453552 0.320496 -0.651428 0.516907 1441833124 0.453552 0.320496 -0.651428 0.516907 1441833124 0.410950 0.355835 -0.630005 0.554565 1441833124 0.410950 0.355835 -0.630005 0.554565 1441833124 0.410950 0.355835 -0.630005 0.554565 1441833124 0.410950 0.355835 -0.630005 0.554565 1441833124 0.410950 0.355835 -0.630005 0.554565 1441833124 0.410950 0.355835 -0.630005 0.554565 1441833124 0.397278 0.384399 -0.616516 0.560547 1441833124 0.397278 0.384399 -0.616516 0.560547 1441833124 0.397278 0.384399 -0.616516 0.560547 1441833124 0.397278 0.384399 -0.616516 0.560547 1441833124 0.397278 0.384399 -0.616516 0.560547 1441833124 0.397278 0.384399 -0.616516 0.560547 1441833124 0.395630 0.396362 -0.614685 0.555359 1441833124 0.395630 0.396362 -0.614685 0.555359 1441833124 0.395630 0.396362 -0.614685 0.555359 1441833124 0.395630 0.396362 -0.614685 0.555359 1441833124 0.395630 0.396362 -0.614685 0.555359 1441833124 0.395630 0.396362 -0.614685 0.555359 1441833124 0.371216 0.390930 -0.631958 0.556763 1441833124 0.371216 0.390930 -0.631958 0.556763 1441833124 0.371216 0.390930 -0.631958 0.556763 1441833124 0.371216 0.390930 -0.631958 0.556763 1441833124 0.371216 0.390930 -0.631958 0.556763 1441833124 0.371216 0.390930 -0.631958 0.556763 1441833124 0.371216 0.390930 -0.631958 0.556763 1441833124 0.362061 0.410095 -0.603943 0.579590 1441833124 0.362061 0.410095 -0.603943 0.579590 1441833124 0.362061 0.410095 -0.603943 0.579590 1441833124 0.362061 0.410095 -0.603943 0.579590 1441833124 0.362061 0.410095 -0.603943 0.579590 1441833124 0.362061 0.410095 -0.603943 0.579590 1441833124 0.433472 0.389832 -0.575073 0.573914 1441833124 0.433472 0.389832 -0.575073 0.573914 1441833124 0.433472 0.389832 -0.575073 0.573914 1441833124 0.433472 0.389832 -0.575073 0.573914 1441833124 0.433472 0.389832 -0.575073 0.573914 1441833124 0.433472 0.389832 -0.575073 0.573914 1441833124 0.550720 0.313599 -0.537476 0.556274 1441833124 0.550720 0.313599 -0.537476 0.556274 1441833124 0.550720 0.313599 -0.537476 0.556274 1441833124 0.550720 0.313599 -0.537476 0.556274 1441833124 0.550720 0.313599 -0.537476 0.556274 1441833124 0.550720 0.313599 -0.537476 0.556274 1441833124 0.690308 0.230774 -0.456787 0.511414 1441833124 0.690308 0.230774 -0.456787 0.511414 1441833124 0.690308 0.230774 -0.456787 0.511414 1441833124 0.690308 0.230774 -0.456787 0.511414 1441833124 0.690308 0.230774 -0.456787 0.511414 1441833125 0.690308 0.230774 -0.456787 0.511414 1441833125 0.809387 0.104126 -0.367432 0.446045 1441833125 0.809387 0.104126 -0.367432 0.446045 1441833125 0.809387 0.104126 -0.367432 0.446045 1441833125 0.809387 0.104126 -0.367432 0.446045 1441833125 0.809387 0.104126 -0.367432 0.446045 1441833125 0.809387 0.104126 -0.367432 0.446045 1441833125 0.809387 0.104126 -0.367432 0.446045 1441833125 0.861389 -0.030212 -0.303833 0.405823 1441833125 0.861389 -0.030212 -0.303833 0.405823 1441833125 0.861389 -0.030212 -0.303833 0.405823 1441833125 0.861389 -0.030212 -0.303833 0.405823 1441833125 0.861389 -0.030212 -0.303833 0.405823 1441833125 0.861389 -0.030212 -0.303833 0.405823 1441833125 0.878601 -0.066956 -0.260010 0.394897 1441833125 0.878601 -0.066956 -0.260010 0.394897 1441833125 0.878601 -0.066956 -0.260010 0.394897 1441833125 0.878601 -0.066956 -0.260010 0.394897 1441833125 0.878601 -0.066956 -0.260010 0.394897 1441833125 0.878601 -0.066956 -0.260010 0.394897 1441833125 0.878601 -0.066956 -0.260010 0.394897 1441833125 0.887451 -0.071960 -0.254333 0.377502 1441833125 0.887451 -0.071960 -0.254333 0.377502 1441833125 0.887451 -0.071960 -0.254333 0.377502 1441833125 0.887451 -0.071960 -0.254333 0.377502 1441833125 0.887451 -0.071960 -0.254333 0.377502 1441833125 0.887451 -0.071960 -0.254333 0.377502 1441833125 0.890259 -0.071106 -0.260803 0.366455 1441833125 0.890259 -0.071106 -0.260803 0.366455 1441833125 0.890259 -0.071106 -0.260803 0.366455 1441833125 0.890259 -0.071106 -0.260803 0.366455 1441833125 0.890259 -0.071106 -0.260803 0.366455 1441833125 0.890259 -0.071106 -0.260803 0.366455 1441833125 0.890259 -0.071106 -0.260803 0.366455 1441833125 0.887573 -0.069092 -0.272766 0.364563 1441833125 0.887573 -0.069092 -0.272766 0.364563 1441833125 0.887573 -0.069092 -0.272766 0.364563 1441833125 0.887573 -0.069092 -0.272766 0.364563 1441833125 0.887573 -0.069092 -0.272766 0.364563 1441833125 0.887573 -0.069092 -0.272766 0.364563 1441833125 0.864075 -0.069214 -0.319824 0.382385 1441833125 0.864075 -0.069214 -0.319824 0.382385 1441833125 0.864075 -0.069214 -0.319824 0.382385 1441833125 0.864075 -0.069214 -0.319824 0.382385 1441833125 0.864075 -0.069214 -0.319824 0.382385 1441833125 0.864075 -0.069214 -0.319824 0.382385 1441833125 0.864075 -0.069214 -0.319824 0.382385 1441833125 0.802979 -0.032654 -0.423950 0.417664 1441833125 0.802979 -0.032654 -0.423950 0.417664 1441833125 0.802979 -0.032654 -0.423950 0.417664 1441833125 0.802979 -0.032654 -0.423950 0.417664 1441833125 0.802979 -0.032654 -0.423950 0.417664 1441833125 0.802979 -0.032654 -0.423950 0.417664 1441833125 0.710632 0.043091 -0.530701 0.459839 1441833125 0.710632 0.043091 -0.530701 0.459839 1441833125 0.710632 0.043091 -0.530701 0.459839 1441833125 0.710632 0.043091 -0.530701 0.459839 1441833125 0.710632 0.043091 -0.530701 0.459839 1441833125 0.710632 0.043091 -0.530701 0.459839 1441833125 0.614197 0.146851 -0.594910 0.497253 1441833125 0.614197 0.146851 -0.594910 0.497253 1441833125 0.614197 0.146851 -0.594910 0.497253 1441833125 0.614197 0.146851 -0.594910 0.497253 1441833125 0.614197 0.146851 -0.594910 0.497253 1441833125 0.614197 0.146851 -0.594910 0.497253 1441833125 0.614197 0.146851 -0.594910 0.497253 1441833125 0.526001 0.256958 -0.615051 0.528259 1441833125 0.526001 0.256958 -0.615051 0.528259 1441833125 0.526001 0.256958 -0.615051 0.528259 1441833125 0.526001 0.256958 -0.615051 0.528259 1441833125 0.526001 0.256958 -0.615051 0.528259 1441833125 0.526001 0.256958 -0.615051 0.528259 1441833125 0.526001 0.256958 -0.615051 0.528259 1441833125 0.456238 0.327271 -0.624451 0.542847 1441833125 0.456238 0.327271 -0.624451 0.542847 1441833125 0.456238 0.327271 -0.624451 0.542847 1441833125 0.456238 0.327271 -0.624451 0.542847 1441833125 0.456238 0.327271 -0.624451 0.542847 1441833125 0.456238 0.327271 -0.624451 0.542847 1441833125 0.471497 0.400085 -0.575073 0.535522 1441833125 0.471497 0.400085 -0.575073 0.535522 1441833125 0.471497 0.400085 -0.575073 0.535522 1441833125 0.471497 0.400085 -0.575073 0.535522 1441833125 0.471497 0.400085 -0.575073 0.535522 1441833125 0.471497 0.400085 -0.575073 0.535522 1441833125 0.482849 0.378845 -0.610962 0.500000 1441833125 0.482849 0.378845 -0.610962 0.500000 1441833125 0.482849 0.378845 -0.610962 0.500000 1441833125 0.482849 0.378845 -0.610962 0.500000 1441833125 0.482849 0.378845 -0.610962 0.500000 1441833125 0.482849 0.378845 -0.610962 0.500000 1441833125 0.482849 0.378845 -0.610962 0.500000 1441833125 0.444885 0.347534 -0.664612 0.489502 1441833125 0.444885 0.347534 -0.664612 0.489502 1441833125 0.444885 0.347534 -0.664612 0.489502 1441833125 0.444885 0.347534 -0.664612 0.489502 1441833125 0.444885 0.347534 -0.664612 0.489502 1441833125 0.444885 0.347534 -0.664612 0.489502 1441833125 0.375122 0.379028 -0.663940 0.524170 1441833125 0.375122 0.379028 -0.663940 0.524170 1441833125 0.375122 0.379028 -0.663940 0.524170 1441833125 0.375122 0.379028 -0.663940 0.524170 1441833125 0.375122 0.379028 -0.663940 0.524170 1441833125 0.375122 0.379028 -0.663940 0.524170 1441833125 0.336670 0.426025 -0.628845 0.556519 1441833125 0.336670 0.426025 -0.628845 0.556519 1441833125 0.336670 0.426025 -0.628845 0.556519 1441833125 0.336670 0.426025 -0.628845 0.556519 1441833125 0.336670 0.426025 -0.628845 0.556519 1441833125 0.336670 0.426025 -0.628845 0.556519 1441833125 0.337952 0.438416 -0.613708 0.562927 1441833125 0.337952 0.438416 -0.613708 0.562927 1441833125 0.337952 0.438416 -0.613708 0.562927 1441833125 0.337952 0.438416 -0.613708 0.562927 1441833125 0.337952 0.438416 -0.613708 0.562927 1441833125 0.337952 0.438416 -0.613708 0.562927 1441833126 0.357300 0.440002 -0.606384 0.557617 1441833126 0.357300 0.440002 -0.606384 0.557617 1441833126 0.357300 0.440002 -0.606384 0.557617 1441833126 0.357300 0.440002 -0.606384 0.557617 1441833126 0.357300 0.440002 -0.606384 0.557617 1441833126 0.375854 0.421753 -0.624451 0.539368 1441833126 0.375854 0.421753 -0.624451 0.539368 1441833126 0.375854 0.421753 -0.624451 0.539368 1441833126 0.375854 0.421753 -0.624451 0.539368 1441833126 0.375854 0.421753 -0.624451 0.539368 1441833126 0.375854 0.421753 -0.624451 0.539368 1441833126 0.375854 0.421753 -0.624451 0.539368 1441833126 0.404846 0.381714 -0.646362 0.522034 1441833126 0.404846 0.381714 -0.646362 0.522034 1441833126 0.404846 0.381714 -0.646362 0.522034 1441833126 0.404846 0.381714 -0.646362 0.522034 1441833126 0.404846 0.381714 -0.646362 0.522034 1441833126 0.404846 0.381714 -0.646362 0.522034 1441833126 0.456909 0.338623 -0.603210 0.559204 1441833126 0.456909 0.338623 -0.603210 0.559204 1441833126 0.456909 0.338623 -0.603210 0.559204 1441833126 0.456909 0.338623 -0.603210 0.559204 1441833126 0.456909 0.338623 -0.603210 0.559204 1441833126 0.456909 0.338623 -0.603210 0.559204 1441833126 0.456909 0.338623 -0.603210 0.559204 1441833126 0.573608 0.310120 -0.483032 0.584351 1441833126 0.573608 0.310120 -0.483032 0.584351 1441833126 0.573608 0.310120 -0.483032 0.584351 1441833126 0.573608 0.310120 -0.483032 0.584351 1441833126 0.573608 0.310120 -0.483032 0.584351 1441833126 0.573608 0.310120 -0.483032 0.584351 1441833126 0.737488 0.217651 -0.370422 0.520996 1441833126 0.737488 0.217651 -0.370422 0.520996 1441833126 0.737488 0.217651 -0.370422 0.520996 1441833126 0.737488 0.217651 -0.370422 0.520996 1441833126 0.737488 0.217651 -0.370422 0.520996 1441833126 0.737488 0.217651 -0.370422 0.520996 1441833126 0.737488 0.217651 -0.370422 0.520996 1441833126 0.824097 0.075378 -0.282776 0.484924 1441833126 0.824097 0.075378 -0.282776 0.484924 1441833126 0.824097 0.075378 -0.282776 0.484924 1441833126 0.824097 0.075378 -0.282776 0.484924 1441833126 0.824097 0.075378 -0.282776 0.484924 1441833126 0.824097 0.075378 -0.282776 0.484924 1441833126 0.851563 0.046570 -0.230957 0.468201 1441833126 0.851563 0.046570 -0.230957 0.468201 1441833126 0.851563 0.046570 -0.230957 0.468201 1441833126 0.851563 0.046570 -0.230957 0.468201 1441833126 0.851563 0.046570 -0.230957 0.468201 1441833126 0.851563 0.046570 -0.230957 0.468201 1441833126 0.877991 0.031128 -0.211487 0.428223 1441833126 0.877991 0.031128 -0.211487 0.428223 1441833126 0.877991 0.031128 -0.211487 0.428223 1441833126 0.877991 0.031128 -0.211487 0.428223 1441833126 0.877991 0.031128 -0.211487 0.428223 1441833126 0.877991 0.031128 -0.211487 0.428223 1441833126 0.881775 0.011475 -0.218262 0.417847 1441833126 0.881775 0.011475 -0.218262 0.417847 1441833126 0.881775 0.011475 -0.218262 0.417847 1441833126 0.881775 0.011475 -0.218262 0.417847 1441833126 0.881775 0.011475 -0.218262 0.417847 1441833126 0.881775 0.011475 -0.218262 0.417847 1441833126 0.877747 0.009094 -0.234192 0.417908 1441833126 0.877747 0.009094 -0.234192 0.417908 1441833126 0.877747 0.009094 -0.234192 0.417908 1441833126 0.877747 0.009094 -0.234192 0.417908 1441833126 0.877747 0.009094 -0.234192 0.417908 1441833126 0.877747 0.009094 -0.234192 0.417908 1441833126 0.860474 -0.000732 -0.273438 0.429810 1441833126 0.860474 -0.000732 -0.273438 0.429810 1441833126 0.860474 -0.000732 -0.273438 0.429810 1441833126 0.860474 -0.000732 -0.273438 0.429810 1441833126 0.860474 -0.000732 -0.273438 0.429810 1441833126 0.860474 -0.000732 -0.273438 0.429810 1441833126 0.821472 0.001892 -0.350464 0.449768 1441833126 0.821472 0.001892 -0.350464 0.449768 1441833126 0.821472 0.001892 -0.350464 0.449768 1441833126 0.821472 0.001892 -0.350464 0.449768 1441833126 0.821472 0.001892 -0.350464 0.449768 1441833126 0.821472 0.001892 -0.350464 0.449768 1441833126 0.753235 0.029785 -0.457092 0.471985 1441833126 0.753235 0.029785 -0.457092 0.471985 1441833126 0.753235 0.029785 -0.457092 0.471985 1441833126 0.753235 0.029785 -0.457092 0.471985 1441833126 0.753235 0.029785 -0.457092 0.471985 1441833126 0.753235 0.029785 -0.457092 0.471985 1441833126 0.659363 0.107178 -0.544556 0.507141 1441833126 0.659363 0.107178 -0.544556 0.507141 1441833126 0.659363 0.107178 -0.544556 0.507141 1441833126 0.659363 0.107178 -0.544556 0.507141 1441833126 0.659363 0.107178 -0.544556 0.507141 1441833126 0.659363 0.107178 -0.544556 0.507141 1441833126 0.659363 0.107178 -0.544556 0.507141 1441833126 0.580750 0.184021 -0.573486 0.547668 1441833126 0.580750 0.184021 -0.573486 0.547668 1441833126 0.580750 0.184021 -0.573486 0.547668 1441833126 0.580750 0.184021 -0.573486 0.547668 1441833126 0.580750 0.184021 -0.573486 0.547668 1441833126 0.580750 0.184021 -0.573486 0.547668 1441833126 0.560364 0.211914 -0.597961 0.532410 1441833126 0.560364 0.211914 -0.597961 0.532410 1441833126 0.560364 0.211914 -0.597961 0.532410 1441833126 0.560364 0.211914 -0.597961 0.532410 1441833126 0.560364 0.211914 -0.597961 0.532410 1441833126 0.560364 0.211914 -0.597961 0.532410 1441833126 0.601807 0.241577 -0.593140 0.477112 1441833126 0.601807 0.241577 -0.593140 0.477112 1441833126 0.601807 0.241577 -0.593140 0.477112 1441833126 0.601807 0.241577 -0.593140 0.477112 1441833126 0.601807 0.241577 -0.593140 0.477112 1441833126 0.601807 0.241577 -0.593140 0.477112 1441833126 0.601807 0.241577 -0.593140 0.477112 1441833126 0.586487 0.219543 -0.653503 0.425110 1441833127 0.586487 0.219543 -0.653503 0.425110 1441833127 0.586487 0.219543 -0.653503 0.425110 1441833127 0.586487 0.219543 -0.653503 0.425110 1441833127 0.586487 0.219543 -0.653503 0.425110 1441833127 0.586487 0.219543 -0.653503 0.425110 1441833127 0.499268 0.242981 -0.687073 0.468506 1441833127 0.499268 0.242981 -0.687073 0.468506 1441833127 0.499268 0.242981 -0.687073 0.468506 1441833127 0.499268 0.242981 -0.687073 0.468506 1441833127 0.499268 0.242981 -0.687073 0.468506 1441833127 0.393921 0.403198 -0.589722 0.578308 1441833127 0.393921 0.403198 -0.589722 0.578308 1441833127 0.393921 0.403198 -0.589722 0.578308 1441833127 0.393921 0.403198 -0.589722 0.578308 1441833127 0.393921 0.403198 -0.589722 0.578308 1441833127 0.393921 0.403198 -0.589722 0.578308 1441833127 0.393921 0.403198 -0.589722 0.578308 1441833127 0.394897 0.399048 -0.613098 0.555786 1441833127 0.394897 0.399048 -0.613098 0.555786 1441833127 0.394897 0.399048 -0.613098 0.555786 1441833127 0.394897 0.399048 -0.613098 0.555786 1441833127 0.394897 0.399048 -0.613098 0.555786 1441833127 0.394897 0.399048 -0.613098 0.555786 1441833127 0.404663 0.374512 -0.651611 0.520935 1441833127 0.404663 0.374512 -0.651611 0.520935 1441833127 0.404663 0.374512 -0.651611 0.520935 1441833127 0.404663 0.374512 -0.651611 0.520935 1441833127 0.404663 0.374512 -0.651611 0.520935 1441833127 0.404663 0.374512 -0.651611 0.520935 1441833127 0.404663 0.374512 -0.651611 0.520935 1441833127 0.407166 0.401672 -0.620605 0.536377 1441833127 0.407166 0.401672 -0.620605 0.536377 1441833127 0.407166 0.401672 -0.620605 0.536377 1441833127 0.407166 0.401672 -0.620605 0.536377 1441833127 0.407166 0.401672 -0.620605 0.536377 1441833127 0.407166 0.401672 -0.620605 0.536377 1441833127 0.434448 0.394653 -0.625183 0.514404 1441833127 0.434448 0.394653 -0.625183 0.514404 1441833127 0.434448 0.394653 -0.625183 0.514404 1441833127 0.434448 0.394653 -0.625183 0.514404 1441833127 0.434448 0.394653 -0.625183 0.514404 1441833127 0.434448 0.394653 -0.625183 0.514404 1441833127 0.455383 0.361145 -0.645020 0.496094 1441833127 0.455383 0.361145 -0.645020 0.496094 1441833127 0.455383 0.361145 -0.645020 0.496094 1441833127 0.455383 0.361145 -0.645020 0.496094 1441833127 0.455383 0.361145 -0.645020 0.496094 1441833127 0.455383 0.361145 -0.645020 0.496094 1441833127 0.455383 0.361145 -0.645020 0.496094 1441833127 0.491699 0.331177 -0.636047 0.494019 1441833127 0.491699 0.331177 -0.636047 0.494019 1441833127 0.491699 0.331177 -0.636047 0.494019 1441833127 0.491699 0.331177 -0.636047 0.494019 1441833127 0.491699 0.331177 -0.636047 0.494019 1441833127 0.491699 0.331177 -0.636047 0.494019 1441833127 0.550659 0.294006 -0.588013 0.514343 1441833127 0.550659 0.294006 -0.588013 0.514343 1441833127 0.550659 0.294006 -0.588013 0.514343 1441833127 0.550659 0.294006 -0.588013 0.514343 1441833127 0.550659 0.294006 -0.588013 0.514343 1441833127 0.550659 0.294006 -0.588013 0.514343 1441833127 0.550659 0.294006 -0.588013 0.514343 1441833127 0.643677 0.267578 -0.499512 0.514282 1441833127 0.643677 0.267578 -0.499512 0.514282 1441833127 0.643677 0.267578 -0.499512 0.514282 1441833127 0.643677 0.267578 -0.499512 0.514282 1441833127 0.643677 0.267578 -0.499512 0.514282 1441833127 0.643677 0.267578 -0.499512 0.514282 1441833127 0.760010 0.179504 -0.404541 0.475830 1441833127 0.760010 0.179504 -0.404541 0.475830 1441833127 0.760010 0.179504 -0.404541 0.475830 1441833127 0.760010 0.179504 -0.404541 0.475830 1441833127 0.760010 0.179504 -0.404541 0.475830 1441833127 0.846924 0.063477 -0.309937 0.427246 1441833127 0.846924 0.063477 -0.309937 0.427246 1441833127 0.846924 0.063477 -0.309937 0.427246 1441833127 0.846924 0.063477 -0.309937 0.427246 1441833127 0.846924 0.063477 -0.309937 0.427246 1441833127 0.846924 0.063477 -0.309937 0.427246 1441833127 0.846924 0.063477 -0.309937 0.427246 1441833127 0.876038 0.011963 -0.263611 0.403503 1441833127 0.876038 0.011963 -0.263611 0.403503 1441833127 0.876038 0.011963 -0.263611 0.403503 1441833127 0.876038 0.011963 -0.263611 0.403503 1441833127 0.876038 0.011963 -0.263611 0.403503 1441833127 0.876038 0.011963 -0.263611 0.403503 1441833127 0.882263 -0.027405 -0.250366 0.397644 1441833127 0.882263 -0.027405 -0.250366 0.397644 1441833127 0.882263 -0.027405 -0.250366 0.397644 1441833127 0.882263 -0.027405 -0.250366 0.397644 1441833127 0.882263 -0.027405 -0.250366 0.397644 1441833127 0.882263 -0.027405 -0.250366 0.397644 1441833127 0.882385 -0.022644 -0.256592 0.393616 1441833127 0.882385 -0.022644 -0.256592 0.393616 1441833127 0.882385 -0.022644 -0.256592 0.393616 1441833127 0.882385 -0.022644 -0.256592 0.393616 1441833127 0.882385 -0.022644 -0.256592 0.393616 1441833127 0.882385 -0.022644 -0.256592 0.393616 1441833127 0.882385 -0.022644 -0.256592 0.393616 1441833127 0.876282 -0.010376 -0.269836 0.398926 1441833127 0.876282 -0.010376 -0.269836 0.398926 1441833127 0.876282 -0.010376 -0.269836 0.398926 1441833127 0.876282 -0.010376 -0.269836 0.398926 1441833127 0.876282 -0.010376 -0.269836 0.398926 1441833127 0.876282 -0.010376 -0.269836 0.398926 1441833127 0.865112 -0.004333 -0.287354 0.410950 1441833127 0.865112 -0.004333 -0.287354 0.410950 1441833127 0.865112 -0.004333 -0.287354 0.410950 1441833127 0.865112 -0.004333 -0.287354 0.410950 1441833127 0.865112 -0.004333 -0.287354 0.410950 1441833127 0.865112 -0.004333 -0.287354 0.410950 1441833127 0.865112 -0.004333 -0.287354 0.410950 1441833127 0.841064 0.003967 -0.328247 0.429871 1441833128 0.841064 0.003967 -0.328247 0.429871 1441833128 0.841064 0.003967 -0.328247 0.429871 1441833128 0.841064 0.003967 -0.328247 0.429871 1441833128 0.841064 0.003967 -0.328247 0.429871 1441833128 0.841064 0.003967 -0.328247 0.429871 1441833128 0.795471 0.036865 -0.401123 0.452637 1441833128 0.795471 0.036865 -0.401123 0.452637 1441833128 0.795471 0.036865 -0.401123 0.452637 1441833128 0.795471 0.036865 -0.401123 0.452637 1441833128 0.795471 0.036865 -0.401123 0.452637 1441833128 0.795471 0.036865 -0.401123 0.452637 1441833128 0.795471 0.036865 -0.401123 0.452637 1441833128 0.716125 0.102783 -0.491150 0.485107 1441833128 0.716125 0.102783 -0.491150 0.485107 1441833128 0.716125 0.102783 -0.491150 0.485107 1441833128 0.716125 0.102783 -0.491150 0.485107 1441833128 0.716125 0.102783 -0.491150 0.485107 1441833128 0.716125 0.102783 -0.491150 0.485107 1441833128 0.609863 0.160034 -0.576965 0.519104 1441833128 0.609863 0.160034 -0.576965 0.519104 1441833128 0.609863 0.160034 -0.576965 0.519104 1441833128 0.609863 0.160034 -0.576965 0.519104 1441833128 0.609863 0.160034 -0.576965 0.519104 1441833128 0.609863 0.160034 -0.576965 0.519104 1441833128 0.508728 0.234375 -0.612000 0.558228 1441833128 0.508728 0.234375 -0.612000 0.558228 1441833128 0.508728 0.234375 -0.612000 0.558228 1441833128 0.508728 0.234375 -0.612000 0.558228 1441833128 0.508728 0.234375 -0.612000 0.558228 1441833128 0.508728 0.234375 -0.612000 0.558228 1441833128 0.463501 0.302979 -0.611389 0.565308 1441833128 0.463501 0.302979 -0.611389 0.565308 1441833128 0.463501 0.302979 -0.611389 0.565308 1441833128 0.463501 0.302979 -0.611389 0.565308 1441833128 0.463501 0.302979 -0.611389 0.565308 1441833128 0.463501 0.302979 -0.611389 0.565308 1441833128 0.463501 0.302979 -0.611389 0.565308 1441833128 0.494629 0.367432 -0.575012 0.538208 1441833128 0.494629 0.367432 -0.575012 0.538208 1441833128 0.494629 0.367432 -0.575012 0.538208 1441833128 0.494629 0.367432 -0.575012 0.538208 1441833128 0.494629 0.367432 -0.575012 0.538208 1441833128 0.494629 0.367432 -0.575012 0.538208 1441833128 0.545593 0.359741 -0.581360 0.484619 1441833128 0.545593 0.359741 -0.581360 0.484619 1441833128 0.545593 0.359741 -0.581360 0.484619 1441833128 0.545593 0.359741 -0.581360 0.484619 1441833128 0.545593 0.359741 -0.581360 0.484619 1441833128 0.545593 0.359741 -0.581360 0.484619 1441833128 0.481812 0.292786 -0.682495 0.465027 1441833128 0.481812 0.292786 -0.682495 0.465027 1441833128 0.481812 0.292786 -0.682495 0.465027 1441833128 0.481812 0.292786 -0.682495 0.465027 1441833128 0.481812 0.292786 -0.682495 0.465027 1441833128 0.481812 0.292786 -0.682495 0.465027 1441833128 0.406982 0.398193 -0.629517 0.528625 1441833128 0.406982 0.398193 -0.629517 0.528625 1441833128 0.406982 0.398193 -0.629517 0.528625 1441833128 0.406982 0.398193 -0.629517 0.528625 1441833128 0.406982 0.398193 -0.629517 0.528625 1441833128 0.406982 0.398193 -0.629517 0.528625 1441833128 0.389404 0.415344 -0.630737 0.527283 1441833128 0.389404 0.415344 -0.630737 0.527283 1441833128 0.389404 0.415344 -0.630737 0.527283 1441833128 0.389404 0.415344 -0.630737 0.527283 1441833128 0.389404 0.415344 -0.630737 0.527283 1441833128 0.389404 0.415344 -0.630737 0.527283 1441833128 0.389160 0.425842 -0.612610 0.540222 1441833128 0.389160 0.425842 -0.612610 0.540222 1441833128 0.389160 0.425842 -0.612610 0.540222 1441833128 0.389160 0.425842 -0.612610 0.540222 1441833128 0.389160 0.425842 -0.612610 0.540222 1441833128 0.389160 0.425842 -0.612610 0.540222 1441833128 0.389160 0.425842 -0.612610 0.540222 1441833128 0.400085 0.432434 -0.598694 0.542664 1441833128 0.400085 0.432434 -0.598694 0.542664 1441833128 0.400085 0.432434 -0.598694 0.542664 1441833128 0.400085 0.432434 -0.598694 0.542664 1441833128 0.400085 0.432434 -0.598694 0.542664 1441833128 0.400085 0.432434 -0.598694 0.542664 1441833128 0.400085 0.432434 -0.598694 0.542664 1441833128 0.430603 0.411377 -0.618835 0.512207 1441833128 
0.472839 0.389709 -0.615479 0.495667 1441833131 0.470520 0.391663 -0.611694 0.500977 1441833131 0.470520 0.391663 -0.611694 0.500977 1441833131 0.470520 0.391663 -0.611694 0.500977 1441833131 0.470520 0.391663 -0.611694 0.500977 1441833131 0.470520 0.391663 -0.611694 0.500977 1441833131 0.470520 0.391663 -0.611694 0.500977 1441833131 0.470520 0.391663 -0.611694 0.500977 1441833131 0.472717 0.386963 -0.613037 0.500977 1441833131 0.472717 0.386963 -0.613037 0.500977 1441833131 0.472717 0.386963 -0.613037 0.500977 1441833131 0.472717 0.386963 -0.613037 0.500977 1441833131 0.472717 0.386963 -0.613037 0.500977 1441833131 0.472717 0.386963 -0.613037 0.500977 1441833131 0.485779 0.375427 -0.615051 0.494751 1441833131 0.485779 0.375427 -0.615051 0.494751 1441833131 0.485779 0.375427 -0.615051 0.494751 1441833131 0.485779 0.375427 -0.615051 0.494751 1441833131 0.485779 0.375427 -0.615051 0.494751 1441833131 0.485779 0.375427 -0.615051 0.494751 1441833131 0.485779 0.375427 -0.615051 0.494751 1441833131 0.496338 0.363403 -0.615601 0.492493 1441833131 0.496338 0.363403 -0.615601 0.492493 1441833131 0.496338 0.363403 -0.615601 0.492493 1441833131 0.496338 0.363403 -0.615601 0.492493 1441833131 0.496338 0.363403 -0.615601 0.492493 1441833131 0.496338 0.363403 -0.615601 0.492493 1441833131 0.501343 0.366699 -0.603088 0.500427 1441833131 0.501343 0.366699 -0.603088 0.500427 1441833131 0.501343 0.366699 -0.603088 0.500427 1441833131 0.501343 0.366699 -0.603088 0.500427 1441833131 0.501343 0.366699 -0.603088 0.500427 1441833131 0.501343 0.366699 -0.603088 0.500427 1441833131 0.501343 0.366699 -0.603088 0.500427 1441833131 0.497131 0.379944 -0.585754 0.515137 1441833131 0.497131 0.379944 -0.585754 0.515137 1441833131 0.497131 0.379944 -0.585754 0.515137 1441833131 0.497131 0.379944 -0.585754 0.515137 1441833131 0.497131 0.379944 -0.585754 0.515137 1441833131 0.493225 0.388916 -0.575562 0.523621 1441833131 0.493225 0.388916 -0.575562 0.523621 1441833131 0.493225 0.388916 -0.575562 0.523621 1441833131 0.493225 0.388916 -0.575562 0.523621 1441833131 0.493225 0.388916 -0.575562 0.523621 1441833131 0.493225 0.388916 -0.575562 0.523621 1441833131 0.493225 0.388916 -0.575562 0.523621 1441833131 0.502686 0.381836 -0.578735 0.516296 1441833131 0.502686 0.381836 -0.578735 0.516296 1441833131 0.502686 0.381836 -0.578735 0.516296 1441833131 0.502686 0.381836 -0.578735 0.516296 1441833131 0.502686 0.381836 -0.578735 0.516296 1441833131 0.502686 0.381836 -0.578735 0.516296 1441833131 0.507629 0.382507 -0.574219 0.515991 1441833131 0.507629 0.382507 -0.574219 0.515991 1441833131 0.507629 0.382507 -0.574219 0.515991 1441833131 0.507629 0.382507 -0.574219 0.515991 1441833131 0.507629 0.382507 -0.574219 0.515991 1441833131 0.507629 0.382507 -0.574219 0.515991 1441833131 0.506531 0.389954 -0.568787 0.517456 1441833131 0.506531 0.389954 -0.568787 0.517456 1441833131 0.506531 0.389954 -0.568787 0.517456 1441833131 0.506531 0.389954 -0.568787 0.517456 1441833131 0.506531 0.389954 -0.568787 0.517456 1441833131 0.506531 0.389954 -0.568787 0.517456 1441833131 0.506531 0.389954 -0.568787 0.517456 1441833131 0.501587 0.393311 -0.572754 0.515381 1441833131 0.501587 0.393311 -0.572754 0.515381 1441833131 0.501587 0.393311 -0.572754 0.515381 1441833131 0.501587 0.393311 -0.572754 0.515381 1441833131 0.501587 0.393311 -0.572754 0.515381 1441833131 0.501587 0.393311 -0.572754 0.515381 1441833131 0.491760 0.402954 -0.574524 0.515442 1441833131 0.491760 0.402954 -0.574524 0.515442 1441833131 0.491760 0.402954 -0.574524 0.515442 1441833131 0.491760 0.402954 -0.574524 0.515442 1441833131 0.491760 0.402954 -0.574524 0.515442 1441833131 0.491760 0.402954 -0.574524 0.515442 1441833131 0.483582 0.414124 -0.573425 0.515564 1441833131 0.483582 0.414124 -0.573425 0.515564 1441833131 0.483582 0.414124 -0.573425 0.515564 1441833131 0.483582 0.414124 -0.573425 0.515564 1441833131 0.483582 0.414124 -0.573425 0.515564 1441833131 0.483582 0.414124 -0.573425 0.515564 1441833131 0.483582 0.414124 -0.573425 0.515564 1441833131 0.477661 0.421875 -0.572815 0.515503 1441833131 0.477661 0.421875 -0.572815 0.515503 1441833131 0.477661 0.421875 -0.572815 0.515503 1441833131 0.477661 0.421875 -0.572815 0.515503 1441833131 0.477661 0.421875 -0.572815 0.515503 1441833131 0.477661 0.421875 -0.572815 0.515503 1441833131 0.470398 0.423767 -0.576538 0.516479 1441833131 0.470398 0.423767 -0.576538 0.516479 1441833131 0.470398 0.423767 -0.576538 0.516479 1441833131 0.470398 0.423767 -0.576538 0.516479 1441833131 0.470398 0.423767 -0.576538 0.516479 1441833131 0.470398 0.423767 -0.576538 0.516479 1441833132 0.467285 0.422485 -0.580994 0.515320 1441833132 0.467285 0.422485 -0.580994 0.515320 1441833132 0.467285 0.422485 -0.580994 0.515320 1441833132 0.467285 0.422485 -0.580994 0.515320 1441833132 0.467285 0.422485 -0.580994 0.515320 1441833132 0.467285 0.422485 -0.580994 0.515320 1441833132 0.462036 0.422180 -0.584229 0.516602 1441833132 0.462036 0.422180 -0.584229 0.516602 1441833132 0.462036 0.422180 -0.584229 0.516602 1441833132 0.462036 0.422180 -0.584229 0.516602 1441833132 0.462036 0.422180 -0.584229 0.516602 1441833132 0.462036 0.422180 -0.584229 0.516602 1441833132 0.462036 0.422180 -0.584229 0.516602 1441833132 0.451904 0.425598 -0.584778 0.522217 1441833132 0.451904 0.425598 -0.584778 0.522217 1441833132 0.451904 0.425598 -0.584778 0.522217 1441833132 0.451904 0.425598 -0.584778 0.522217 1441833132 0.451904 0.425598 -0.584778 0.522217 1441833132 0.451904 0.425598 -0.584778 0.522217 1441833132 0.442444 0.431641 -0.581543 0.528870 1441833132 0.442444 0.431641 -0.581543 0.528870 1441833132 0.442444 0.431641 -0.581543 0.528870 1441833132 0.442444 0.431641 -0.581543 0.528870 1441833132 0.442444 0.431641 -0.581543 0.528870 1441833132 0.442444 0.431641 -0.581543 0.528870 1441833132 0.445923 0.429382 -0.581360 0.527893 1441833132 0.445923 0.429382 -0.581360 0.527893 1441833132 0.445923 0.429382 -0.581360 0.527893 1441833132 0.445923 0.429382 -0.581360 0.527893 1441833132 0.445923 0.429382 -0.581360 0.527893 1441833132 0.445923 0.429382 -0.581360 0.527893 1441833132 0.458740 0.421814 -0.583557 0.520630 1441833132 0.458740 0.421814 -0.583557 0.520630 1441833132 0.458740 0.421814 -0.583557 0.520630 1441833132 0.458740 0.421814 -0.583557 0.520630 1441833132 0.458740 0.421814 -0.583557 0.520630 1441833132 0.458740 0.421814 -0.583557 0.520630 1441833132 0.458740 0.421814 -0.583557 0.520630 1441833132 0.473694 0.411560 -0.587341 0.511108 1441833132 0.473694 0.411560 -0.587341 0.511108 1441833132 0.473694 0.411560 -0.587341 0.511108 1441833132 0.473694 0.411560 -0.587341 0.511108 1441833132 0.473694 0.411560 -0.587341 0.511108 1441833132 0.473694 0.411560 -0.587341 0.511108 1441833132 0.480896 0.401550 -0.594055 0.504517 1441833132 0.480896 0.401550 -0.594055 0.504517 1441833132 0.480896 0.401550 -0.594055 0.504517 1441833132 0.480896 0.401550 -0.594055 0.504517 1441833132 0.480896 0.401550 -0.594055 0.504517 1441833132 0.480896 0.401550 -0.594055 0.504517 1441833132 0.480896 0.401550 -0.594055 0.504517 1441833132 0.486023 0.388855 -0.604736 0.496826 1441833132 0.486023 0.388855 -0.604736 0.496826 1441833132 0.486023 0.388855 -0.604736 0.496826 1441833132 0.486023 0.388855 -0.604736 0.496826 1441833132 0.486023 0.388855 -0.604736 0.496826 1441833132 0.486023 0.388855 -0.604736 0.496826 1441833132 0.497253 0.373474 -0.612793 0.487549 1441833132 0.497253 0.373474 -0.612793 0.487549 1441833132 0.497253 0.373474 -0.612793 0.487549 1441833132 0.497253 0.373474 -0.612793 0.487549 1441833132 0.497253 0.373474 -0.612793 0.487549 1441833132 0.497253 0.373474 -0.612793 0.487549 1441833132 0.497253 0.373474 -0.612793 0.487549 1441833132 0.504211 0.367737 -0.609314 0.489075 1441833132 0.504211 0.367737 -0.609314 0.489075 1441833132 0.504211 0.367737 -0.609314 0.489075 1441833132 0.504211 0.367737 -0.609314 0.489075 1441833132 0.504211 0.367737 -0.609314 0.489075 1441833132 0.504211 0.367737 -0.609314 0.489075 1441833132 0.507080 0.372253 -0.597778 0.496948 1441833132 0.507080 0.372253 -0.597778 0.496948 1441833132 0.507080 0.372253 -0.597778 0.496948 1441833132 0.507080 0.372253 -0.597778 0.496948 1441833132 0.507080 0.372253 -0.597778 0.496948 1441833132 0.507080 0.372253 -0.597778 0.496948 1441833132 0.507263 0.379944 -0.586121 0.504700 1441833132 0.507263 0.379944 -0.586121 0.504700 1441833132 0.507263 0.379944 -0.586121 0.504700 1441833132 0.507263 0.379944 -0.586121 0.504700 1441833132 0.507263 0.379944 -0.586121 0.504700 1441833132 0.507263 0.379944 -0.586121 0.504700 1441833132 0.507263 0.379944 -0.586121 0.504700 1441833132 0.511597 0.377014 -0.585388 0.503479 1441833132 0.511597 0.377014 -0.585388 0.503479 1441833132 0.511597 0.377014 -0.585388 0.503479 1441833132 0.511597 0.377014 -0.585388 0.503479 1441833132 0.511597 0.377014 -0.585388 0.503479 1441833132 0.511597 0.377014 -0.585388 0.503479 1441833132 0.512024 0.377747 -0.583496 0.504639 1441833132 0.512024 0.377747 -0.583496 0.504639 1441833132 0.512024 0.377747 -0.583496 0.504639 1441833132 0.512024 0.377747 -0.583496 0.504639 1441833132 0.512024 0.377747 -0.583496 0.504639 1441833132 0.512024 0.377747 -0.583496 0.504639 1441833132 0.509338 0.385742 -0.577332 0.508362 1441833132 0.509338 0.385742 -0.577332 0.508362 1441833132 0.509338 0.385742 -0.577332 0.508362 1441833132 0.509338 0.385742 -0.577332 0.508362 1441833132 0.509338 0.385742 -0.577332 0.508362 1441833132 0.509338 0.385742 -0.577332 0.508362 1441833132 0.509338 0.385742 -0.577332 0.508362 1441833132 0.507446 0.390442 -0.575317 0.508972 1441833132 0.507446 0.390442 -0.575317 0.508972 1441833132 0.507446 0.390442 -0.575317 0.508972 1441833132 0.507446 0.390442 -0.575317 0.508972 1441833132 0.507446 0.390442 -0.575317 0.508972 1441833132 0.507446 0.390442 -0.575317 0.508972 1441833132 0.504517 0.395264 -0.575562 0.507874 1441833132 0.504517 0.395264 -0.575562 0.507874 1441833132 0.504517 0.395264 -0.575562 0.507874 1441833132 0.504517 0.395264 -0.575562 0.507874 1441833132 0.504517 0.395264 -0.575562 0.507874 1441833132 0.504517 0.395264 -0.575562 0.507874 1441833132 0.497620 0.401855 -0.577637 0.507141 1441833133 0.497620 0.401855 -0.577637 0.507141 1441833133 0.497620 0.401855 -0.577637 0.507141 1441833133 0.497620 0.401855 -0.577637 0.507141 1441833133 0.497620 0.401855 -0.577637 0.507141 1441833133 0.497620 0.401855 -0.577637 0.507141 1441833133 0.497620 0.401855 -0.577637 0.507141 1441833133 0.492310 0.407532 -0.581482 0.503357 1441833133 0.492310 0.407532 -0.581482 0.503357 1441833133 0.492310 0.407532 -0.581482 0.503357 1441833133 0.492310 0.407532 -0.581482 0.503357 1441833133 0.492310 0.407532 -0.581482 0.503357 1441833133 0.492310 0.407532 -0.581482 0.503357 1441833133 0.490356 0.413208 -0.582458 0.499512 1441833133 0.490356 0.413208 -0.582458 0.499512 1441833133 0.490356 0.413208 -0.582458 0.499512 1441833133 0.490356 0.413208 -0.582458 0.499512 1441833133 0.490356 0.413208 -0.582458 0.499512 1441833133 0.490356 0.413208 -0.582458 0.499512 1441833133 0.486816 0.424255 -0.574585 0.502808 1441833133 0.486816 0.424255 -0.574585 0.502808 1441833133 0.486816 0.424255 -0.574585 0.502808 1441833133 0.486816 0.424255 -0.574585 0.502808 1441833133 0.486816 0.424255 -0.574585 0.502808 1441833133 0.486816 0.424255 -0.574585 0.502808 1441833133 0.486816 0.424255 -0.574585 0.502808 1441833133 0.480103 0.436279 -0.565186 0.509583 1441833133 0.480103 0.436279 -0.565186 0.509583 1441833133 0.480103 0.436279 -0.565186 0.509583 1441833133 0.480103 0.436279 -0.565186 0.509583 1441833133 0.480103 0.436279 -0.565186 0.509583 1441833133 0.480103 0.436279 -0.565186 0.509583 1441833133 0.480103 0.436279 -0.565186 0.509583 1441833133 0.468872 0.443542 -0.561523 0.517761 1441833133 0.468872 0.443542 -0.561523 0.517761 1441833133 0.468872 0.443542 -0.561523 0.517761 1441833133 0.468872 0.443542 -0.561523 0.517761 1441833133 0.468872 0.443542 -0.561523 0.517761 1441833133 0.468872 0.443542 -0.561523 0.517761 1441833133 0.463013 0.445557 -0.560730 0.522156 1441833133 0.463013 0.445557 -0.560730 0.522156 1441833133 0.463013 0.445557 -0.560730 0.522156 1441833133 0.463013 0.445557 -0.560730 0.522156 1441833133 0.463013 0.445557 -0.560730 0.522156 1441833133 0.463013 0.445557 -0.560730 0.522156 1441833133 0.458740 0.448853 -0.556091 0.528015 1441833133 0.458740 0.448853 -0.556091 0.528015 1441833133 0.458740 0.448853 -0.556091 0.528015 1441833133 0.458740 0.448853 -0.556091 0.528015 1441833133 0.458740 0.448853 -0.556091 0.528015 1441833133 0.458740 0.448853 -0.556091 0.528015 1441833133 0.453979 0.455078 -0.548645 0.534546 1441833133 0.453979 0.455078 -0.548645 0.534546 1441833133 0.453979 0.455078 -0.548645 0.534546 1441833133 0.453979 0.455078 -0.548645 0.534546 1441833133 0.453979 0.455078 -0.548645 0.534546 1441833133 0.453979 0.455078 -0.548645 0.534546 1441833133 0.453979 0.455078 -0.548645 0.534546 1441833133 0.453491 0.456543 -0.546021 0.536438 1441833133 0.453491 0.456543 -0.546021 0.536438 1441833133 0.453491 0.456543 -0.546021 0.536438 1441833133 0.453491 0.456543 -0.546021 0.536438 1441833133 0.453491 0.456543 -0.546021 0.536438 1441833133 0.453491 0.456543 -0.546021 0.536438 1441833133 0.457886 0.452209 -0.546265 0.536072 1441833133 0.457886 0.452209 -0.546265 0.536072 1441833133 0.457886 0.452209 -0.546265 0.536072 1441833133 0.457886 0.452209 -0.546265 0.536072 1441833133 0.457886 0.452209 -0.546265 0.536072 1441833133 0.457886 0.452209 -0.546265 0.536072 1441833133 0.462891 0.447266 -0.546326 0.535889 1441833133 0.462891 0.447266 -0.546326 0.535889 1441833133 0.462891 0.447266 -0.546326 0.535889 1441833133 0.462891 0.447266 -0.546326 0.535889 1441833133 0.462891 0.447266 -0.546326 0.535889 1441833133 0.462891 0.447266 -0.546326 0.535889 1441833133 0.462891 0.447266 -0.546326 0.535889 1441833133 0.472351 0.436707 -0.551880 0.530640 1441833133 0.472351 0.436707 -0.551880 0.530640 1441833133 0.472351 0.436707 -0.551880 0.530640 1441833133 0.472351 0.436707 -0.551880 0.530640 1441833133 0.472351 0.436707 -0.551880 0.530640 1441833133 0.472351 0.436707 -0.551880 0.530640 1441833133 0.482361 0.422302 -0.561218 0.523499 1441833133 0.482361 0.422302 -0.561218 0.523499 1441833133 0.482361 0.422302 -0.561218 0.523499 1441833133 0.482361 0.422302 -0.561218 0.523499 1441833133 0.482361 0.422302 -0.561218 0.523499 1441833133 0.482361 0.422302 -0.561218 0.523499 1441833133 0.490540 0.407471 -0.571594 0.516296 1441833133 0.490540 0.407471 -0.571594 0.516296 1441833133 0.490540 0.407471 -0.571594 0.516296 1441833133 0.490540 0.407471 -0.571594 0.516296 1441833133 0.490540 0.407471 -0.571594 0.516296 1441833133 0.490540 0.407471 -0.571594 0.516296 1441833133 0.490540 0.407471 -0.571594 0.516296 1441833133 0.498535 0.393127 -0.581116 0.509033 1441833133 0.498535 0.393127 -0.581116 0.509033 1441833133 0.498535 0.393127 -0.581116 0.509033 1441833133 0.498535 0.393127 -0.581116 0.509033 1441833133 0.498535 0.393127 -0.581116 0.509033 1441833133 0.498535 0.393127 -0.581116 0.509033 1441833133 0.501892 0.388733 -0.583069 0.506958 1441833133 0.501892 0.388733 -0.583069 0.506958 1441833133 0.501892 0.388733 -0.583069 0.506958 1441833133 0.501892 0.388733 -0.583069 0.506958 1441833133 0.501892 0.388733 -0.583069 0.506958 1441833133 0.501892 0.388733 -0.583069 0.506958 1441833133 0.507385 0.387024 -0.580566 0.505676 1441833133 0.507385 0.387024 -0.580566 0.505676 1441833133 0.507385 0.387024 -0.580566 0.505676 1441833133 0.507385 0.387024 -0.580566 0.505676 1441833133 0.507385 0.387024 -0.580566 0.505676 1441833133 0.507385 0.387024 -0.580566 0.505676 1441833133 0.512756 0.386047 -0.577393 0.504578 1441833133 0.512756 0.386047 -0.577393 0.504578 1441833134 0.512756 0.386047 -0.577393 0.504578 1441833134 0.512756 0.386047 -0.577393 0.504578 1441833134 0.512756 0.386047 -0.577393 0.504578 1441833134 0.512756 0.386047 -0.577393 0.504578 1441833134 0.512756 0.386047 -0.577393 0.504578 1441833134 0.513550 0.388184 -0.574463 0.505493 1441833134 0.513550 0.388184 -0.574463 0.505493 1441833134 0.513550 0.388184 -0.574463 0.505493 1441833134 0.513550 0.388184 -0.574463 0.505493 1441833134 0.513550 0.388184 -0.574463 0.505493 1441833134 0.513550 0.388184 -0.574463 0.505493 1441833134 0.513550 0.388184 -0.574463 0.505493 1441833134 0.511658 0.388794 -0.576355 0.504761 1441833134 0.511658 0.388794 -0.576355 0.504761 1441833134 0.511658 0.388794 -0.576355 0.504761 1441833134 0.511658 0.388794 -0.576355 0.504761 1441833134 0.511658 0.388794 -0.576355 0.504761 1441833134 0.511658 0.388794 -0.576355 0.504761 1441833134 0.511292 0.386963 -0.580566 0.501648 1441833134 0.511292 0.386963 -0.580566 0.501648 1441833134 0.511292 0.386963 -0.580566 0.501648 1441833134 0.511292 0.386963 -0.580566 0.501648 1441833134 0.511292 0.386963 -0.580566 0.501648 1441833134 0.511292 0.386963 -0.580566 0.501648 1441833134 0.511658 0.386780 -0.582642 0.499084 1441833134 0.511658 0.386780 -0.582642 0.499084 1441833134 0.511658 0.386780 -0.582642 0.499084 1441833134 0.511658 0.386780 -0.582642 0.499084 1441833134 0.511658 0.386780 -0.582642 0.499084 1441833134 0.511658 0.386780 -0.582642 0.499084 1441833134 0.511658 0.386780 -0.582642 0.499084 1441833134 0.511658 0.387329 -0.585205 0.495667 1441833134 0.511658 0.387329 -0.585205 0.495667 1441833134 0.511658 0.387329 -0.585205 0.495667 1441833134 0.511658 0.387329 -0.585205 0.495667 1441833134 0.511658 0.387329 -0.585205 0.495667 1441833134 0.511658 0.387329 -0.585205 0.495667 1441833134 0.510254 0.388245 -0.588501 0.492432 1441833134 0.510254 0.388245 -0.588501 0.492432 1441833134 0.510254 0.388245 -0.588501 0.492432 1441833134 0.510254 0.388245 -0.588501 0.492432 1441833134 0.510254 0.388245 -0.588501 0.492432 1441833134 0.510254 0.388245 -0.588501 0.492432 1441833134 0.510254 0.388245 -0.588501 0.492432 1441833134 0.511780 0.388428 -0.589050 0.490051 1441833134 0.511780 0.388428 -0.589050 0.490051 1441833134 0.511780 0.388428 -0.589050 0.490051 1441833134 0.511780 0.388428 -0.589050 0.490051 1441833134 0.511780 0.388428 -0.589050 0.490051 1441833134 0.511780 0.388428 -0.589050 0.490051 1441833134 0.508484 0.394409 -0.584900 0.493652 1441833134 0.508484 0.394409 -0.584900 0.493652 1441833134 0.508484 0.394409 -0.584900 0.493652 1441833134 0.508484 0.394409 -0.584900 0.493652 1441833134 0.508484 0.394409 -0.584900 0.493652 1441833134 0.508484 0.394409 -0.584900 0.493652 1441833134 0.494812 0.410522 -0.577576 0.502991 1441833134 0.494812 0.410522 -0.577576 0.502991 1441833134 0.494812 0.410522 -0.577576 0.502991 1441833134 0.494812 0.410522 -0.577576 0.502991 1441833134 0.494812 0.410522 -0.577576 0.502991 1441833134 0.494812 0.410522 -0.577576 0.502991 1441833134 0.494812 0.410522 -0.577576 0.502991 1441833134 0.484070 0.427124 -0.569519 0.508789 1441833134 0.484070 0.427124 -0.569519 0.508789 1441833134 0.484070 0.427124 -0.569519 0.508789 1441833134 0.484070 0.427124 -0.569519 0.508789 1441833134 0.484070 0.427124 -0.569519 0.508789 1441833134 0.484070 0.427124 -0.569519 0.508789 1441833134 0.480347 0.433044 -0.568848 0.507996 1441833134 0.480347 0.433044 -0.568848 0.507996 1441833134 0.480347 0.433044 -0.568848 0.507996 1441833134 0.480347 0.433044 -0.568848 0.507996 1441833134 0.480347 0.433044 -0.568848 0.507996 1441833134 0.480347 0.433044 -0.568848 0.507996 1441833134 0.480347 0.433044 -0.568848 0.507996 1441833134 0.468384 0.442261 -0.564697 0.515808 1441833134 0.468384 0.442261 -0.564697 0.515808 1441833134 0.468384 0.442261 -0.564697 0.515808 1441833134 0.468384 0.442261 -0.564697 0.515808 1441833134 0.468384 0.442261 -0.564697 0.515808 1441833134 0.468384 0.442261 -0.564697 0.515808 1441833134 0.449341 0.454407 -0.558777 0.528564 1441833134 0.449341 0.454407 -0.558777 0.528564 1441833134 0.449341 0.454407 -0.558777 0.528564 1441833134 0.449341 0.454407 -0.558777 0.528564 1441833134 0.449341 0.454407 -0.558777 0.528564 1441833134 0.449341 0.454407 -0.558777 0.528564 1441833134 0.449341 0.454407 -0.558777 0.528564 1441833134 0.437012 0.459229 -0.556885 0.536621 1441833134 0.437012 0.459229 -0.556885 0.536621 1441833134 0.437012 0.459229 -0.556885 0.536621 1441833134 0.437012 0.459229 -0.556885 0.536621 1441833134 0.437012 0.459229 -0.556885 0.536621 1441833134 0.437012 0.459229 -0.556885 0.536621 1441833134 0.443481 0.451782 -0.561829 0.532471 1441833134 0.443481 0.451782 -0.561829 0.532471 1441833134 0.443481 0.451782 -0.561829 0.532471 1441833134 0.443481 0.451782 -0.561829 0.532471 1441833134 0.443481 0.451782 -0.561829 0.532471 1441833134 0.453918 0.441833 -0.564575 0.529114 1441833134 0.453918 0.441833 -0.564575 0.529114 1441833134 0.453918 0.441833 -0.564575 0.529114 1441833134 0.453918 0.441833 -0.564575 0.529114 1441833134 0.453918 0.441833 -0.564575 0.529114 1441833134 0.453918 0.441833 -0.564575 0.529114 1441833134 0.461121 0.432922 -0.566162 0.528564 1441833134 0.461121 0.432922 -0.566162 0.528564 1441833134 0.461121 0.432922 -0.566162 0.528564 1441833134 0.461121 0.432922 -0.566162 0.528564 1441833134 0.461121 0.432922 -0.566162 0.528564 1441833134 0.461121 0.432922 -0.566162 0.528564 1441833134 0.461121 0.432922 -0.566162 0.528564 1441833134 0.469299 0.419739 -0.572937 0.524658 1441833134 0.469299 0.419739 -0.572937 0.524658 1441833134 0.469299 0.419739 -0.572937 0.524658 1441833135 0.469299 0.419739 -0.572937 0.524658 1441833135 0.469299 0.419739 -0.572937 0.524658 1441833135 0.469299 0.419739 -0.572937 0.524658 1441833135 0.481018 0.403015 -0.582581 0.516479 1441833135 0.481018 0.403015 -0.582581 0.516479 1441833135 0.481018 0.403015 -0.582581 0.516479 1441833135 0.481018 0.403015 -0.582581 0.516479 1441833135 0.481018 0.403015 -0.582581 0.516479 1441833135 0.481018 0.403015 -0.582581 0.516479 1441833135 0.481018 0.403015 -0.582581 0.516479 1441833135 0.494080 0.389221 -0.586853 0.509827 1441833135 0.494080 0.389221 -0.586853 0.509827 1441833135 0.494080 0.389221 -0.586853 0.509827 1441833135 0.494080 0.389221 -0.586853 0.509827 1441833135 0.494080 0.389221 -0.586853 0.509827 1441833135 0.494080 0.389221 -0.586853 0.509827 1441833135 0.502014 0.380127 -0.588928 0.506592 1441833135 0.502014 0.380127 -0.588928 0.506592 1441833135 0.502014 0.380127 -0.588928 0.506592 1441833135 0.502014 0.380127 -0.588928 0.506592 1441833135 0.502014 0.380127 -0.588928 0.506592 1441833135 0.502014 0.380127 -0.588928 0.506592 1441833135 0.502014 0.380127 -0.588928 0.506592 1441833135 0.506104 0.373718 -0.590515 0.505371 1441833135 0.506104 0.373718 -0.590515 0.505371 1441833135 0.506104 0.373718 -0.590515 0.505371 1441833135 0.506104 0.373718 -0.590515 0.505371 1441833135 0.506104 0.373718 -0.590515 0.505371 1441833135 0.506104 0.373718 -0.590515 0.505371 1441833135 0.509094 0.374146 -0.586243 0.507080 1441833135 0.509094 0.374146 -0.586243 0.507080 1441833135 0.509094 0.374146 -0.586243 0.507080 1441833135 0.509094 0.374146 -0.586243 0.507080 1441833135 0.509094 0.374146 -0.586243 0.507080 1441833135 0.509094 0.374146 -0.586243 0.507080 1441833135 0.509094 0.374146 -0.586243 0.507080 1441833135 0.512024 0.378967 -0.579102 0.508728 1441833135 0.512024 0.378967 -0.579102 0.508728 1441833135 0.512024 0.378967 -0.579102 0.508728 1441833135 0.512024 0.378967 -0.579102 0.508728 1441833135 0.512024 0.378967 -0.579102 0.508728 1441833135 0.512024 0.378967 -0.579102 0.508728 1441833135 0.512024 0.378967 -0.579102 0.508728 1441833135 0.516602 0.381470 -0.575623 0.506226 1441833135 0.516602 0.381470 -0.575623 0.506226 1441833135 0.516602 0.381470 -0.575623 0.506226 1441833135 0.516602 0.381470 -0.575623 0.506226 1441833135 0.516602 0.381470 -0.575623 0.506226 1441833135 0.516602 0.381470 -0.575623 0.506226 1441833135 0.518188 0.380432 -0.578613 0.501953 1441833135 0.518188 0.380432 -0.578613 0.501953 1441833135 0.518188 0.380432 -0.578613 0.501953 1441833135 0.518188 0.380432 -0.578613 0.501953 1441833135 0.518188 0.380432 -0.578613 0.501953 1441833135 0.518188 0.380432 -0.578613 0.501953 1441833135 0.518188 0.380432 -0.578613 0.501953 1441833135 0.516724 0.379517 -0.582825 0.499268 1441833135 0.516724 0.379517 -0.582825 0.499268 1441833135 0.516724 0.379517 -0.582825 0.499268 1441833135 0.516724 0.379517 -0.582825 0.499268 1441833135 0.516724 0.379517 -0.582825 0.499268 1441833135 0.516724 0.379517 -0.582825 0.499268 1441833135 0.517212 0.378845 -0.585205 0.496399 1441833135 0.517212 0.378845 -0.585205 0.496399 1441833135 0.517212 0.378845 -0.585205 0.496399 1441833135 0.517212 0.378845 -0.585205 0.496399 1441833135 0.517212 0.378845 -0.585205 0.496399 1441833135 0.517212 0.378845 -0.585205 0.496399 1441833135 0.517212 0.378845 -0.585205 0.496399 1441833135 0.512634 0.381409 -0.586731 0.497437 1441833135 0.512634 0.381409 -0.586731 0.497437 1441833135 0.512634 0.381409 -0.586731 0.497437 1441833135 0.512634 0.381409 -0.586731 0.497437 1441833135 0.512634 0.381409 -0.586731 0.497437 1441833135 0.512634 0.381409 -0.586731 0.497437 1441833135 0.510376 0.385559 -0.585754 0.497681 1441833135 0.510376 0.385559 -0.585754 0.497681 1441833135 0.510376 0.385559 -0.585754 0.497681 1441833135 0.510376 0.385559 -0.585754 0.497681 1441833135 0.510376 0.385559 -0.585754 0.497681 1441833135 0.510376 0.385559 -0.585754 0.497681 1441833135 0.506714 0.394287 -0.582031 0.498962 1441833135 0.506714 0.394287 -0.582031 0.498962 1441833135 0.506714 0.394287 -0.582031 0.498962 1441833135 0.506714 0.394287 -0.582031 0.498962 1441833135 0.506714 0.394287 -0.582031 0.498962 1441833135 0.506714 0.394287 -0.582031 0.498962 1441833135 0.506714 0.394287 -0.582031 0.498962 1441833135 0.490967 0.411987 -0.575439 0.507935 1441833135 0.490967 0.411987 -0.575439 0.507935 1441833135 0.490967 0.411987 -0.575439 0.507935 1441833135 0.490967 0.411987 -0.575439 0.507935 1441833135 0.490967 0.411987 -0.575439 0.507935 1441833135 0.472900 0.429016 -0.569519 0.517639 1441833135 0.472900 0.429016 -0.569519 0.517639 1441833135 0.472900 0.429016 -0.569519 0.517639 1441833135 0.472900 0.429016 -0.569519 0.517639 1441833135 0.472900 0.429016 -0.569519 0.517639 1441833135 0.472900 0.429016 -0.569519 0.517639 1441833135 0.467590 0.436279 -0.566406 0.519775 1441833135 0.467590 0.436279 -0.566406 0.519775 1441833135 0.467590 0.436279 -0.566406 0.519775 1441833135 0.467590 0.436279 -0.566406 0.519775 1441833135 0.467590 0.436279 -0.566406 0.519775 1441833135 0.467590 0.436279 -0.566406 0.519775 1441833135 0.467590 0.436279 -0.566406 0.519775 1441833135 0.459961 0.440613 -0.563171 0.526428 1441833135 0.459961 0.440613 -0.563171 0.526428 1441833135 0.459961 0.440613 -0.563171 0.526428 1441833135 0.459961 0.440613 -0.563171 0.526428 1441833135 0.459961 0.440613 -0.563171 0.526428 1441833135 0.459961 0.440613 -0.563171 0.526428 1441833135 0.438293 0.453003 -0.555786 0.542053 1441833135 0.438293 0.453003 -0.555786 0.542053 1441833135 0.438293 0.453003 -0.555786 0.542053 1441833136 0.438293 0.453003 -0.555786 0.542053 1441833136 0.438293 0.453003 -0.555786 0.542053 1441833136 0.438293 0.453003 -0.555786 0.542053 1441833136 0.428406 0.454468 -0.557495 0.546875 1441833136 0.428406 0.454468 -0.557495 0.546875 1441833136 0.428406 0.454468 -0.557495 0.546875 1441833136 0.428406 0.454468 -0.557495 0.546875 1441833136 0.428406 0.454468 -0.557495 0.546875 1441833136 0.428406 0.454468 -0.557495 0.546875 1441833136 0.433716 0.447266 -0.563110 0.542908 1441833136 0.433716 0.447266 -0.563110 0.542908 1441833136 0.433716 0.447266 -0.563110 0.542908 1441833136 0.433716 0.447266 -0.563110 0.542908 1441833136 0.433716 0.447266 -0.563110 0.542908 1441833136 0.433716 0.447266 -0.563110 0.542908 1441833136 0.433716 0.447266 -0.563110 0.542908 1441833136 0.445313 0.441345 -0.563599 0.537781 1441833136 0.445313 0.441345 -0.563599 0.537781 1441833136 0.445313 0.441345 -0.563599 0.537781 1441833136 0.445313 0.441345 -0.563599 0.537781 1441833136 0.445313 0.441345 -0.563599 0.537781 1441833136 0.445313 0.441345 -0.563599 0.537781 1441833136 0.457153 0.433655 -0.565918 0.531677 1441833136 0.457153 0.433655 -0.565918 0.531677 1441833136 0.457153 0.433655 -0.565918 0.531677 1441833136 0.457153 0.433655 -0.565918 0.531677 1441833136 0.457153 0.433655 -0.565918 0.531677 1441833136 0.457153 0.433655 -0.565918 0.531677 1441833136 0.468445 0.423828 -0.570496 0.524780 1441833136 0.468445 0.423828 -0.570496 0.524780 1441833136 0.468445 0.423828 -0.570496 0.524780 1441833136 0.468445 0.423828 -0.570496 0.524780 1441833136 0.468445 0.423828 -0.570496 0.524780 1441833136 0.468445 0.423828 -0.570496 0.524780 1441833136 0.481873 0.414795 -0.571777 0.518433 1441833136 0.481873 0.414795 -0.571777 0.518433 1441833136 0.481873 0.414795 -0.571777 0.518433 1441833136 0.481873 0.414795 -0.571777 0.518433 1441833136 0.481873 0.414795 -0.571777 0.518433 1441833136 0.481873 0.414795 -0.571777 0.518433 1441833136 0.481873 0.414795 -0.571777 0.518433 1441833136 0.495117 0.411255 -0.565979 0.515076 1441833136 0.495117 0.411255 -0.565979 0.515076 1441833136 0.495117 0.411255 -0.565979 0.515076 1441833136 0.495117 0.411255 -0.565979 0.515076 1441833136 0.495117 0.411255 -0.565979 0.515076 1441833136 0.495117 0.411255 -0.565979 0.515076 1441833136 0.500793 0.408020 -0.561890 0.516663 1441833136 0.500793 0.408020 -0.561890 0.516663 1441833136 0.500793 0.408020 -0.561890 0.516663 1441833136 0.500793 0.408020 -0.561890 0.516663 1441833136 0.500793 0.408020 -0.561890 0.516663 1441833136 0.500793 0.408020 -0.561890 0.516663 1441833136 0.500793 0.408020 -0.561890 0.516663 1441833136 0.506042 0.398987 -0.564758 0.515503 1441833136
[truncated: 209,322 more chars]
