# Supplementary material for: Quaternion-Based Gesture Recognition Using Wireless Wearable Motion Capture Sensors
Source: Sensors (Basel). 2016 Apr 28;16(5):605. doi: 10.3390/s16050605 (PMC4883296; doi:10.3390/s16050605)
Supplement: Supplementary file 1 [file sensors-16-00605-s001.zip › MultiSensorGestureData/P3/5. Block/Training18.txt]

-0.577026 -0.395874 -0.473755 0.534668 1441833035 -0.577026 -0.395874 -0.473755 0.534668 1441833035 -0.577026 -0.395874 -0.473755 0.534668 1441833035 -0.577026 -0.395874 -0.473755 0.534668 1441833035 -0.577026 -0.395874 -0.473755 0.534668 1441833035 -0.572205 -0.404419 -0.465210 0.540955 1441833035 -0.572205 -0.404419 -0.465210 0.540955 1441833035 -0.572205 -0.404419 -0.465210 0.540955 1441833035 -0.572205 -0.404419 -0.465210 0.540955 1441833035 -0.572205 -0.404419 -0.465210 0.540955 1441833035 -0.572205 -0.404419 -0.465210 0.540955 1441833035 -0.573425 -0.407288 -0.459229 0.542603 1441833035 -0.573425 -0.407288 -0.459229 0.542603 1441833035 -0.573425 -0.407288 -0.459229 0.542603 1441833035 -0.573425 -0.407288 -0.459229 0.542603 1441833035 -0.573425 -0.407288 -0.459229 0.542603 1441833035 -0.573425 -0.407288 -0.459229 0.542603 1441833035 -0.576050 -0.403809 -0.459167 0.542480 1441833035 -0.576050 -0.403809 -0.459167 0.542480 1441833035 -0.576050 -0.403809 -0.459167 0.542480 1441833035 -0.576050 -0.403809 -0.459167 0.542480 1441833035 -0.576050 -0.403809 -0.459167 0.542480 1441833035 -0.576050 -0.403809 -0.459167 0.542480 1441833035 -0.578918 -0.397339 -0.461792 0.542053 1441833035 -0.578918 -0.397339 -0.461792 0.542053 1441833035 -0.578918 -0.397339 -0.461792 0.542053 1441833035 -0.578918 -0.397339 -0.461792 0.542053 1441833035 -0.578918 -0.397339 -0.461792 0.542053 1441833035 -0.578918 -0.397339 -0.461792 0.542053 1441833035 -0.582825 -0.390198 -0.466248 0.539185 1441833035 -0.582825 -0.390198 -0.466248 0.539185 1441833035 -0.582825 -0.390198 -0.466248 0.539185 1441833035 -0.582825 -0.390198 -0.466248 0.539185 1441833035 -0.582825 -0.390198 -0.466248 0.539185 1441833035 -0.582825 -0.390198 -0.466248 0.539185 1441833035 -0.582825 -0.390198 -0.466248 0.539185 1441833035 -0.586731 -0.386292 -0.472168 0.532532 1441833035 -0.586731 -0.386292 -0.472168 0.532532 1441833035 -0.586731 -0.386292 -0.472168 0.532532 1441833035 -0.586731 -0.386292 -0.472168 0.532532 1441833035 -0.586731 -0.386292 -0.472168 0.532532 1441833035 -0.586731 -0.386292 -0.472168 0.532532 1441833035 -0.592529 -0.381897 -0.481262 0.521057 1441833035 -0.592529 -0.381897 -0.481262 0.521057 1441833035 -0.592529 -0.381897 -0.481262 0.521057 1441833035 -0.592529 -0.381897 -0.481262 0.521057 1441833035 -0.592529 -0.381897 -0.481262 0.521057 1441833035 -0.592529 -0.381897 -0.481262 0.521057 1441833035 -0.599304 -0.374756 -0.489868 0.510376 1441833035 -0.599304 -0.374756 -0.489868 0.510376 1441833035 -0.599304 -0.374756 -0.489868 0.510376 1441833035 -0.599304 -0.374756 -0.489868 0.510376 1441833035 -0.599304 -0.374756 -0.489868 0.510376 1441833035 -0.599304 -0.374756 -0.489868 0.510376 1441833035 -0.599304 -0.374756 -0.489868 0.510376 1441833035 -0.603760 -0.367249 -0.496338 0.504272 1441833035 -0.603760 -0.367249 -0.496338 0.504272 1441833035 -0.603760 -0.367249 -0.496338 0.504272 1441833035 -0.603760 -0.367249 -0.496338 0.504272 1441833035 -0.603760 -0.367249 -0.496338 0.504272 1441833036 -0.603760 -0.367249 -0.496338 0.504272 1441833036 -0.604492 -0.361389 -0.499756 0.504211 1441833036 -0.604492 -0.361389 -0.499756 0.504211 1441833036 -0.604492 -0.361389 -0.499756 0.504211 1441833036 -0.604492 -0.361389 -0.499756 0.504211 1441833036 -0.604492 -0.361389 -0.499756 0.504211 1441833036 -0.604492 -0.361389 -0.499756 0.504211 1441833036 -0.604492 -0.361389 -0.499756 0.504211 1441833036 -0.602722 -0.360657 -0.498657 0.507996 1441833036 -0.602722 -0.360657 -0.498657 0.507996 1441833036 -0.602722 -0.360657 -0.498657 0.507996 1441833036 -0.602722 -0.360657 -0.498657 0.507996 1441833036 -0.602722 -0.360657 -0.498657 0.507996 1441833036 -0.602722 -0.360657 -0.498657 0.507996 1441833036 -0.601318 -0.360718 -0.498169 0.510071 1441833036 -0.601318 -0.360718 -0.498169 0.510071 1441833036 -0.601318 -0.360718 -0.498169 0.510071 1441833036 -0.601318 -0.360718 -0.498169 0.510071 1441833036 -0.601318 -0.360718 -0.498169 0.510071 1441833036 -0.601318 -0.360718 -0.498169 0.510071 1441833036 -0.601929 -0.360413 -0.498657 0.509094 1441833036 -0.601929 -0.360413 -0.498657 0.509094 1441833036 -0.601929 -0.360413 -0.498657 0.509094 1441833036 -0.601929 -0.360413 -0.498657 0.509094 1441833036 -0.601929 -0.360413 -0.498657 0.509094 1441833036 -0.601929 -0.360413 -0.498657 0.509094 1441833036 -0.601929 -0.360413 -0.498657 0.509094 1441833036 -0.606628 -0.354980 -0.502808 0.503296 1441833036 -0.606628 -0.354980 -0.502808 0.503296 1441833036 -0.606628 -0.354980 -0.502808 0.503296 1441833036 -0.606628 -0.354980 -0.502808 0.503296 1441833036 -0.606628 -0.354980 -0.502808 0.503296 1441833036 -0.610229 -0.350525 -0.508301 0.496399 1441833036 -0.610229 -0.350525 -0.508301 0.496399 1441833036 -0.610229 -0.350525 -0.508301 0.496399 1441833036 -0.610229 -0.350525 -0.508301 0.496399 1441833036 -0.610229 -0.350525 -0.508301 0.496399 1441833036 -0.610229 -0.350525 -0.508301 0.496399 1441833036 -0.610229 -0.350525 -0.508301 0.496399 1441833036 -0.611877 -0.352295 -0.511353 0.489929 1441833036 -0.611877 -0.352295 -0.511353 0.489929 1441833036 -0.611877 -0.352295 -0.511353 0.489929 1441833036 -0.611877 -0.352295 -0.511353 0.489929 1441833036 -0.611877 -0.352295 -0.511353 0.489929 1441833036 -0.611877 -0.352295 -0.511353 0.489929 1441833036 -0.611877 -0.352295 -0.511353 0.489929 1441833036 -0.613342 -0.354309 -0.512268 0.485657 1441833036 -0.613342 -0.354309 -0.512268 0.485657 1441833036 -0.613342 -0.354309 -0.512268 0.485657 1441833036 -0.613342 -0.354309 -0.512268 0.485657 1441833036 -0.613342 -0.354309 -0.512268 0.485657 1441833036 -0.613342 -0.354309 -0.512268 0.485657 1441833036 -0.615723 -0.355469 -0.512207 0.481873 1441833036 -0.615723 -0.355469 -0.512207 0.481873 1441833036 -0.615723 -0.355469 -0.512207 0.481873 1441833036 -0.615723 -0.355469 -0.512207 0.481873 1441833036 -0.615723 -0.355469 -0.512207 0.481873 1441833036 -0.615723 -0.355469 -0.512207 0.481873 1441833036 -0.619019 -0.350769 -0.515442 0.477722 1441833036 -0.619019 -0.350769 -0.515442 0.477722 1441833036 -0.619019 -0.350769 -0.515442 0.477722 1441833036 -0.619019 -0.350769 -0.515442 0.477722 1441833036 -0.619019 -0.350769 -0.515442 0.477722 1441833036 -0.619019 -0.350769 -0.515442 0.477722 1441833036 -0.619507 -0.350647 -0.515991 0.476563 1441833036 -0.619507 -0.350647 -0.515991 0.476563 1441833036 -0.619507 -0.350647 -0.515991 0.476563 1441833036 -0.619507 -0.350647 -0.515991 0.476563 1441833036 -0.619507 -0.350647 -0.515991 0.476563 1441833036 -0.619507 -0.350647 -0.515991 0.476563 1441833036 -0.617554 -0.356445 -0.514099 0.476807 1441833036 -0.617554 -0.356445 -0.514099 0.476807 1441833036 -0.617554 -0.356445 -0.514099 0.476807 1441833036 -0.617554 -0.356445 -0.514099 0.476807 1441833036 -0.617554 -0.356445 -0.514099 0.476807 1441833036 -0.617554 -0.356445 -0.514099 0.476807 1441833036 -0.617554 -0.356445 -0.514099 0.476807 1441833036 -0.613770 -0.363708 -0.510498 0.480042 1441833036 -0.613770 -0.363708 -0.510498 0.480042 1441833036 -0.613770 -0.363708 -0.510498 0.480042 1441833036 -0.613770 -0.363708 -0.510498 0.480042 1441833036 -0.613770 -0.363708 -0.510498 0.480042 1441833036 -0.613770 -0.363708 -0.510498 0.480042 1441833036 -0.607361 -0.368652 -0.505859 0.489258 1441833036 -0.607361 -0.368652 -0.505859 0.489258 1441833036 -0.607361 -0.368652 -0.505859 0.489258 1441833036 -0.607361 -0.368652 -0.505859 0.489258 1441833036 -0.607361 -0.368652 -0.505859 0.489258 1441833036 -0.597534 -0.373779 -0.501343 0.502014 1441833036 -0.597534 -0.373779 -0.501343 0.502014 1441833036 -0.597534 -0.373779 -0.501343 0.502014 1441833036 -0.597534 -0.373779 -0.501343 0.502014 1441833036 -0.597534 -0.373779 -0.501343 0.502014 1441833036 -0.597534 -0.373779 -0.501343 0.502014 1441833036 -0.597534 -0.373779 -0.501343 0.502014 1441833036 -0.587402 -0.384216 -0.493958 0.513245 1441833036 -0.587402 -0.384216 -0.493958 0.513245 1441833036 -0.587402 -0.384216 -0.493958 0.513245 1441833036 -0.587402 -0.384216 -0.493958 0.513245 1441833036 -0.587402 -0.384216 -0.493958 0.513245 1441833036 -0.587402 -0.384216 -0.493958 0.513245 1441833036 -0.588257 -0.382324 -0.492126 0.515442 1441833036 -0.588257 -0.382324 -0.492126 0.515442 1441833036 -0.588257 -0.382324 -0.492126 0.515442 1441833036 -0.588257 -0.382324 -0.492126 0.515442 1441833036 -0.588257 -0.382324 -0.492126 0.515442 1441833036 -0.588257 -0.382324 -0.492126 0.515442 1441833036 -0.591187 -0.370728 -0.496399 0.516357 1441833036 -0.591187 -0.370728 -0.496399 0.516357 1441833036 -0.591187 -0.370728 -0.496399 0.516357 1441833036 -0.591187 -0.370728 -0.496399 0.516357 1441833036 -0.591187 -0.370728 -0.496399 0.516357 1441833036 -0.591187 -0.370728 -0.496399 0.516357 1441833037 -0.590576 -0.363159 -0.497986 0.520996 1441833037 -0.590576 -0.363159 -0.497986 0.520996 1441833037 -0.590576 -0.363159 -0.497986 0.520996 1441833037 -0.590576 -0.363159 -0.497986 0.520996 1441833037 -0.590576 -0.363159 -0.497986 0.520996 1441833037 -0.590576 -0.363159 -0.497986 0.520996 1441833037 -0.591248 -0.358276 -0.496887 0.524597 1441833037 -0.591248 -0.358276 -0.496887 0.524597 1441833037 -0.591248 -0.358276 -0.496887 0.524597 1441833037 -0.591248 -0.358276 -0.496887 0.524597 1441833037 -0.591248 -0.358276 -0.496887 0.524597 1441833037 -0.591248 -0.358276 -0.496887 0.524597 1441833037 -0.594238 -0.354675 -0.497253 0.523315 1441833037 -0.594238 -0.354675 -0.497253 0.523315 1441833037 -0.594238 -0.354675 -0.497253 0.523315 1441833037 -0.594238 -0.354675 -0.497253 0.523315 1441833037 -0.594238 -0.354675 -0.497253 0.523315 1441833037 -0.594238 -0.354675 -0.497253 0.523315 1441833037 -0.594238 -0.354675 -0.497253 0.523315 1441833037 -0.597717 -0.351440 -0.500854 0.518066 1441833037 -0.597717 -0.351440 -0.500854 0.518066 1441833037 -0.597717 -0.351440 -0.500854 0.518066 1441833037 -0.597717 -0.351440 -0.500854 0.518066 1441833037 -0.597717 -0.351440 -0.500854 0.518066 1441833037 -0.599060 -0.354980 -0.501526 0.513367 1441833037 -0.599060 -0.354980 -0.501526 0.513367 1441833037 -0.599060 -0.354980 -0.501526 0.513367 1441833037 -0.599060 -0.354980 -0.501526 0.513367 1441833037 -0.599060 -0.354980 -0.501526 0.513367 1441833037 -0.599060 -0.354980 -0.501526 0.513367 1441833037 -0.601440 -0.360291 -0.500305 0.508179 1441833037 -0.601440 -0.360291 -0.500305 0.508179 1441833037 -0.601440 -0.360291 -0.500305 0.508179 1441833037 -0.601440 -0.360291 -0.500305 0.508179 1441833037 -0.601440 -0.360291 -0.500305 0.508179 1441833037 -0.601440 -0.360291 -0.500305 0.508179 1441833037 -0.606262 -0.360779 -0.500122 0.502197 1441833037 -0.606262 -0.360779 -0.500122 0.502197 1441833037 -0.606262 -0.360779 -0.500122 0.502197 1441833037 -0.606262 -0.360779 -0.500122 0.502197 1441833037 -0.606262 -0.360779 -0.500122 0.502197 1441833037 -0.606262 -0.360779 -0.500122 0.502197 1441833037 -0.606262 -0.360779 -0.500122 0.502197 1441833037 -0.610535 -0.355530 -0.503052 0.497864 1441833037 -0.610535 -0.355530 -0.503052 0.497864 1441833037 -0.610535 -0.355530 -0.503052 0.497864 1441833037 -0.610535 -0.355530 -0.503052 0.497864 1441833037 -0.610535 -0.355530 -0.503052 0.497864 1441833037 -0.610535 -0.355530 -0.503052 0.497864 1441833037 -0.612732 -0.349792 -0.507629 0.494568 1441833037 -0.612732 -0.349792 -0.507629 0.494568 1441833037 -0.612732 -0.349792 -0.507629 0.494568 1441833037 -0.612732 -0.349792 -0.507629 0.494568 1441833037 -0.612732 -0.349792 -0.507629 0.494568 1441833037 -0.612732 -0.349792 -0.507629 0.494568 1441833037 -0.612244 -0.348083 -0.511230 0.492615 1441833037 -0.612244 -0.348083 -0.511230 0.492615 1441833037 -0.612244 -0.348083 -0.511230 0.492615 1441833037 -0.612244 -0.348083 -0.511230 0.492615 1441833037 -0.612244 -0.348083 -0.511230 0.492615 1441833037 -0.612244 -0.348083 -0.511230 0.492615 1441833037 -0.612610 -0.350647 -0.511597 0.490051 1441833037 -0.612610 -0.350647 -0.511597 0.490051 1441833037 -0.612610 -0.350647 -0.511597 0.490051 1441833037 -0.612610 -0.350647 -0.511597 0.490051 1441833037 -0.612610 -0.350647 -0.511597 0.490051 1441833037 -0.612610 -0.350647 -0.511597 0.490051 1441833037 -0.617615 -0.350159 -0.513672 0.481812 1441833037 -0.617615 -0.350159 -0.513672 0.481812 1441833037 -0.617615 -0.350159 -0.513672 0.481812 1441833037 -0.617615 -0.350159 -0.513672 0.481812 1441833037 -0.617615 -0.350159 -0.513672 0.481812 1441833037 -0.617615 -0.350159 -0.513672 0.481812 1441833037 -0.621399 -0.347351 -0.518005 0.474243 1441833037 -0.621399 -0.347351 -0.518005 0.474243 1441833037 -0.621399 -0.347351 -0.518005 0.474243 1441833037 -0.621399 -0.347351 -0.518005 0.474243 1441833037 -0.621399 -0.347351 -0.518005 0.474243 1441833037 -0.621399 -0.347351 -0.518005 0.474243 1441833037 -0.620850 -0.351379 -0.516418 0.473755 1441833037 -0.620850 -0.351379 -0.516418 0.473755 1441833037 -0.620850 -0.351379 -0.516418 0.473755 1441833037 -0.620850 -0.351379 -0.516418 0.473755 1441833037 -0.620850 -0.351379 -0.516418 0.473755 1441833037 -0.624756 -0.345764 -0.515137 0.474121 1441833037 -0.624756 -0.345764 -0.515137 0.474121 1441833037 -0.624756 -0.345764 -0.515137 0.474121 1441833037 -0.624756 -0.345764 -0.515137 0.474121 1441833037 -0.624756 -0.345764 -0.515137 0.474121 1441833037 -0.624756 -0.345764 -0.515137 0.474121 1441833037 -0.627197 -0.336243 -0.515503 0.477356 1441833037 -0.627197 -0.336243 -0.515503 0.477356 1441833037 -0.627197 -0.336243 -0.515503 0.477356 1441833037 -0.627197 -0.336243 -0.515503 0.477356 1441833037 -0.627197 -0.336243 -0.515503 0.477356 1441833037 -0.627197 -0.336243 -0.515503 0.477356 1441833037 -0.627197 -0.336243 -0.515503 0.477356 1441833037 -0.627380 -0.329041 -0.518311 0.479126 1441833037 -0.627380 -0.329041 -0.518311 0.479126 1441833037 -0.627380 -0.329041 -0.518311 0.479126 1441833037 -0.627380 -0.329041 -0.518311 0.479126 1441833037 -0.627380 -0.329041 -0.518311 0.479126 1441833037 -0.627136 -0.330444 -0.519043 0.477600 1441833037 -0.627136 -0.330444 -0.519043 0.477600 1441833037 -0.627136 -0.330444 -0.519043 0.477600 1441833037 -0.627136 -0.330444 -0.519043 0.477600 1441833037 -0.627136 -0.330444 -0.519043 0.477600 1441833037 -0.627136 -0.330444 -0.519043 0.477600 1441833037 -0.627136 -0.330444 -0.519043 0.477600 1441833038 -0.626892 -0.337219 -0.518372 0.473999 1441833038 -0.626892 -0.337219 -0.518372 0.473999 1441833038 -0.626892 -0.337219 -0.518372 0.473999 1441833038 -0.626892 -0.337219 -0.518372 0.473999 1441833038 -0.626892 -0.337219 -0.518372 0.473999 1441833038 -0.626892 -0.337219 -0.518372 0.473999 1441833038 -0.625427 -0.343018 -0.518250 0.471863 1441833038 -0.625427 -0.343018 -0.518250 0.471863 1441833038 -0.625427 -0.343018 -0.518250 0.471863 1441833038 -0.625427 -0.343018 -0.518250 0.471863 1441833038 -0.625427 -0.343018 -0.518250 0.471863 1441833038 -0.625427 -0.343018 -0.518250 0.471863 1441833038 -0.621277 -0.344238 -0.518494 0.476196 1441833038 -0.621277 -0.344238 -0.518494 0.476196 1441833038 -0.621277 -0.344238 -0.518494 0.476196 1441833038 -0.621277 -0.344238 -0.518494 0.476196 1441833038 -0.621277 -0.344238 -0.518494 0.476196 1441833038 -0.621277 -0.344238 -0.518494 0.476196 1441833038 -0.613831 -0.349487 -0.515381 0.485291 1441833038 -0.613831 -0.349487 -0.515381 0.485291 1441833038 -0.613831 -0.349487 -0.515381 0.485291 1441833038 -0.613831 -0.349487 -0.515381 0.485291 1441833038 -0.613831 -0.349487 -0.515381 0.485291 1441833038 -0.613831 -0.349487 -0.515381 0.485291 1441833038 -0.613831 -0.349487 -0.515381 0.485291 1441833038 -0.608765 -0.357300 -0.511597 0.489990 1441833038 -0.608765 -0.357300 -0.511597 0.489990 1441833038 -0.608765 -0.357300 -0.511597 0.489990 1441833038 -0.608765 -0.357300 -0.511597 0.489990 1441833038 -0.608765 -0.357300 -0.511597 0.489990 1441833038 -0.608765 -0.357300 -0.511597 0.489990 1441833038 -0.603516 -0.371277 -0.501221 0.496826 1441833038 -0.603516 -0.371277 -0.501221 0.496826 1441833038 -0.603516 -0.371277 -0.501221 0.496826 1441833038 -0.603516 -0.371277 -0.501221 0.496826 1441833038 -0.603516 -0.371277 -0.501221 0.496826 1441833038 -0.603516 -0.371277 -0.501221 0.496826 1441833038 -0.597290 -0.389893 -0.482300 0.508667 1441833038 -0.597290 -0.389893 -0.482300 0.508667 1441833038 -0.597290 -0.389893 -0.482300 0.508667 1441833038 -0.597290 -0.389893 -0.482300 0.508667 1441833038 -0.597290 -0.389893 -0.482300 0.508667 1441833038 -0.597290 -0.389893 -0.482300 0.508667 1441833038 -0.593933 -0.397644 -0.470337 0.517639 1441833038 -0.593933 -0.397644 -0.470337 0.517639 1441833038 -0.593933 -0.397644 -0.470337 0.517639 1441833038 -0.593933 -0.397644 -0.470337 0.517639 1441833038 -0.593933 -0.397644 -0.470337 0.517639 1441833038 -0.593933 -0.397644 -0.470337 0.517639 1441833038 -0.594788 -0.385742 -0.471863 0.524231 1441833038 -0.594788 -0.385742 -0.471863 0.524231 1441833038 -0.594788 -0.385742 -0.471863 0.524231 1441833038 -0.594788 -0.385742 -0.471863 0.524231 1441833038 -0.594788 -0.385742 -0.471863 0.524231 1441833038 -0.594788 -0.385742 -0.471863 0.524231 1441833038 -0.594788 -0.385742 -0.471863 0.524231 1441833038 -0.590149 -0.368774 -0.476501 0.537354 1441833038 -0.590149 -0.368774 -0.476501 0.537354 1441833038 -0.590149 -0.368774 -0.476501 0.537354 1441833038 -0.590149 -0.368774 -0.476501 0.537354 1441833038 -0.590149 -0.368774 -0.476501 0.537354 1441833038 -0.590149 -0.368774 -0.476501 0.537354 1441833038 -0.581116 -0.360168 -0.475830 0.553406 1441833038 -0.581116 -0.360168 -0.475830 0.553406 1441833038 -0.581116 -0.360168 -0.475830 0.553406 1441833038 -0.581116 -0.360168 -0.475830 0.553406 1441833038 -0.581116 -0.360168 -0.475830 0.553406 1441833038 -0.581116 -0.360168 -0.475830 0.553406 1441833038 -0.575134 -0.357117 -0.475464 0.561829 1441833038 -0.575134 -0.357117 -0.475464 0.561829 1441833038 -0.575134 -0.357117 -0.475464 0.561829 1441833038 -0.575134 -0.357117 -0.475464 0.561829 1441833038 -0.575134 -0.357117 -0.475464 0.561829 1441833038 -0.575134 -0.357117 -0.475464 0.561829 1441833038 -0.572327 -0.362732 -0.471619 0.564331 1441833038 -0.572327 -0.362732 -0.471619 0.564331 1441833038 -0.572327 -0.362732 -0.471619 0.564331 1441833038 -0.572327 -0.362732 -0.471619 0.564331 1441833038 -0.572327 -0.362732 -0.471619 0.564331 1441833038 -0.572327 -0.362732 -0.471619 0.564331 1441833038 -0.572327 -0.362732 -0.471619 0.564331 1441833038 -0.574890 -0.366333 -0.471069 0.559814 1441833038 -0.574890 -0.366333 -0.471069 0.559814 1441833038 -0.574890 -0.366333 -0.471069 0.559814 1441833038 -0.574890 -0.366333 -0.471069 0.559814 1441833038 -0.574890 -0.366333 -0.471069 0.559814 1441833038 -0.574890 -0.366333 -0.471069 0.559814 1441833038 -0.580811 -0.359985 -0.480164 0.550110 1441833038 -0.580811 -0.359985 -0.480164 0.550110 1441833038 -0.580811 -0.359985 -0.480164 0.550110 1441833038 -0.580811 -0.359985 -0.480164 0.550110 1441833038 -0.580811 -0.359985 -0.480164 0.550110 1441833038 -0.580811 -0.359985 -0.480164 0.550110 1441833038 -0.582581 -0.356812 -0.486450 0.544678 1441833038 -0.582581 -0.356812 -0.486450 0.544678 1441833038 -0.582581 -0.356812 -0.486450 0.544678 1441833038 -0.582581 -0.356812 -0.486450 0.544678 1441833038 -0.582581 -0.356812 -0.486450 0.544678 1441833038 -0.582581 -0.356812 -0.486450 0.544678 1441833038 -0.584290 -0.355652 -0.489380 0.541016 1441833038 -0.584290 -0.355652 -0.489380 0.541016 1441833038 -0.584290 -0.355652 -0.489380 0.541016 1441833038 -0.584290 -0.355652 -0.489380 0.541016 1441833038 -0.584290 -0.355652 -0.489380 0.541016 1441833038 -0.584290 -0.355652 -0.489380 0.541016 1441833038 -0.590698 -0.349182 -0.495605 0.532471 1441833038 -0.590698 -0.349182 -0.495605 0.532471 1441833038 -0.590698 -0.349182 -0.495605 0.532471 1441833038 -0.590698 -0.349182 -0.495605 0.532471 1441833038 -0.590698 -0.349182 -0.495605 0.532471 1441833038 -0.590698 -0.349182 -0.495605 0.532471 1441833038 -0.598572 -0.344482 -0.500305 0.522278 1441833038 -0.598572 -0.344482 -0.500305 0.522278 1441833039 -0.598572 -0.344482 -0.500305 0.522278 1441833039 -0.598572 -0.344482 -0.500305 0.522278 1441833039 -0.598572 -0.344482 -0.500305 0.522278 1441833039 -0.598572 -0.344482 -0.500305 0.522278 1441833039 -0.608459 -0.339783 -0.507019 0.507263 1441833039 -0.608459 -0.339783 -0.507019 0.507263 1441833039 -0.608459 -0.339783 -0.507019 0.507263 1441833039 -0.608459 -0.339783 -0.507019 0.507263 1441833039 -0.608459 -0.339783 -0.507019 0.507263 1441833039 -0.608459 -0.339783 -0.507019 0.507263 1441833039 -0.608459 -0.339783 -0.507019 0.507263 1441833039 -0.614807 -0.339783 -0.514038 0.492310 1441833039 -0.614807 -0.339783 -0.514038 0.492310 1441833039 -0.614807 -0.339783 -0.514038 0.492310 1441833039 -0.614807 -0.339783 -0.514038 0.492310 1441833039 -0.614807 -0.339783 -0.514038 0.492310 1441833039 -0.614807 -0.339783 -0.514038 0.492310 1441833039 -0.616455 -0.349182 -0.511780 0.486023 1441833039 -0.616455 -0.349182 -0.511780 0.486023 1441833039 -0.616455 -0.349182 -0.511780 0.486023 1441833039 -0.616455 -0.349182 -0.511780 0.486023 1441833039 -0.616455 -0.349182 -0.511780 0.486023 1441833039 -0.616455 -0.349182 -0.511780 0.486023 1441833039 -0.620178 -0.351746 -0.507324 0.484131 1441833039 -0.620178 -0.351746 -0.507324 0.484131 1441833039 -0.620178 -0.351746 -0.507324 0.484131 1441833039 -0.620178 -0.351746 -0.507324 0.484131 1441833039 -0.620178 -0.351746 -0.507324 0.484131 1441833039 -0.620178 -0.351746 -0.507324 0.484131 1441833039 -0.620178 -0.351746 -0.507324 0.484131 1441833039 -0.623535 -0.346375 -0.506958 0.484009 1441833039 -0.623535 -0.346375 -0.506958 0.484009 1441833039 -0.623535 -0.346375 -0.506958 0.484009 1441833039 -0.623535 -0.346375 -0.506958 0.484009 1441833039 -0.623535 -0.346375 -0.506958 0.484009 1441833039 -0.623535 -0.346375 -0.506958 0.484009 1441833039 -0.626465 -0.333313 -0.513611 0.482361 1441833039 -0.626465 -0.333313 -0.513611 0.482361 1441833039 -0.626465 -0.333313 -0.513611 0.482361 1441833039 -0.626465 -0.333313 -0.513611 0.482361 1441833039 -0.626465 -0.333313 -0.513611 0.482361 1441833039 -0.626465 -0.333313 -0.513611 0.482361 1441833039 -0.625793 -0.329407 -0.516846 0.482483 1441833039 -0.625793 -0.329407 -0.516846 0.482483 1441833039 -0.625793 -0.329407 -0.516846 0.482483 1441833039 -0.625793 -0.329407 -0.516846 0.482483 1441833039 -0.625793 -0.329407 -0.516846 0.482483 1441833039 -0.625793 -0.329407 -0.516846 0.482483 1441833039 -0.625793 -0.329407 -0.516846 0.482483 1441833039 -0.624329 -0.333313 -0.518250 0.480225 1441833039 -0.624329 -0.333313 -0.518250 0.480225 1441833039 -0.624329 -0.333313 -0.518250 0.480225 1441833039 -0.624329 -0.333313 -0.518250 0.480225 1441833039 -0.624329 -0.333313 -0.518250 0.480225 1441833039 -0.622253 -0.337585 -0.522034 0.475830 1441833039 -0.622253 -0.337585 -0.522034 0.475830 1441833039 -0.622253 -0.337585 -0.522034 0.475830 1441833039 -0.622253 -0.337585 -0.522034 0.475830 1441833039 -0.622253 -0.337585 -0.522034 0.475830 1441833039 -0.622253 -0.337585 -0.522034 0.475830 1441833039 -0.616211 -0.343384 -0.524109 0.477234 1441833039 -0.616211 -0.343384 -0.524109 0.477234 1441833039 -0.616211 -0.343384 -0.524109 0.477234 1441833039 -0.616211 -0.343384 -0.524109 0.477234 1441833039 -0.616211 -0.343384 -0.524109 0.477234 1441833039 -0.616211 -0.343384 -0.524109 0.477234 1441833039 -0.616211 -0.343384 -0.524109 0.477234 1441833039 -0.607544 -0.353882 -0.519836 0.485291 1441833039 -0.607544 -0.353882 -0.519836 0.485291 1441833039 -0.607544 -0.353882 -0.519836 0.485291 1441833039 -0.607544 -0.353882 -0.519836 0.485291 1441833039 -0.607544 -0.353882 -0.519836 0.485291 1441833039 -0.607544 -0.353882 -0.519836 0.485291 1441833039 -0.601074 -0.363586 -0.512024 0.494385 1441833039 -0.601074 -0.363586 -0.512024 0.494385 1441833039 -0.601074 -0.363586 -0.512024 0.494385 1441833039 -0.601074 -0.363586 -0.512024 0.494385 1441833039 -0.601074 -0.363586 -0.512024 0.494385 1441833039 -0.601074 -0.363586 -0.512024 0.494385 1441833039 -0.601074 -0.363586 -0.512024 0.494385 1441833039 -0.596619 -0.372375 -0.500427 0.505005 1441833039 -0.596619 -0.372375 -0.500427 0.505005 1441833039 -0.596619 -0.372375 -0.500427 0.505005 1441833039 -0.596619 -0.372375 -0.500427 0.505005 1441833039 -0.596619 -0.372375 -0.500427 0.505005 1441833039 -0.596619 -0.372375 -0.500427 0.505005 1441833039 -0.593567 -0.380249 -0.484009 0.518555 1441833039 -0.593567 -0.380249 -0.484009 0.518555 1441833039 -0.593567 -0.380249 -0.484009 0.518555 1441833039 -0.593567 -0.380249 -0.484009 0.518555 1441833039 -0.593567 -0.380249 -0.484009 0.518555 1441833039 -0.593567 -0.380249 -0.484009 0.518555 1441833039 -0.593567 -0.380249 -0.484009 0.518555 1441833039 -0.593323 -0.383423 -0.470520 0.528748 1441833039 -0.593323 -0.383423 -0.470520 0.528748 1441833039 -0.593323 -0.383423 -0.470520 0.528748 1441833039 -0.593323 -0.383423 -0.470520 0.528748 1441833039 -0.593323 -0.383423 -0.470520 0.528748 1441833039 -0.593323 -0.383423 -0.470520 0.528748 1441833039 -0.596558 -0.369995 -0.474121 0.531494 1441833039 -0.596558 -0.369995 -0.474121 0.531494 1441833039 -0.596558 -0.369995 -0.474121 0.531494 1441833039 -0.596558 -0.369995 -0.474121 0.531494 1441833039 -0.596558 -0.369995 -0.474121 0.531494 1441833039 -0.596558 -0.369995 -0.474121 0.531494 1441833039 -0.594666 -0.355957 -0.479553 0.538269 1441833039 -0.594666 -0.355957 -0.479553 0.538269 1441833039 -0.594666 -0.355957 -0.479553 0.538269 1441833039 -0.594666 -0.355957 -0.479553 0.538269 1441833039 -0.594666 -0.355957 -0.479553 0.538269 1441833039 -0.594666 -0.355957 -0.479553 0.538269 1441833039 -0.589844 -0.347961 -0.481262 0.547180 1441833039 -0.589844 -0.347961 -0.481262 0.547180 1441833040 -0.589844 -0.347961 -0.481262 0.547180 1441833040 -0.589844 -0.347961 -0.481262 0.547180 1441833040 -0.589844 -0.347961 -0.481262 0.547180 1441833040 -0.587036 -0.342102 -0.484497 0.551086 1441833040 -0.587036 -0.342102 -0.484497 0.551086 1441833040 -0.587036 -0.342102 -0.484497 0.551086 1441833040 -0.587036 -0.342102 -0.484497 0.551086 1441833040 -0.587036 -0.342102 -0.484497 0.551086 1441833040 -0.587036 -0.342102 -0.484497 0.551086 1441833040 -0.587036 -0.342102 -0.484497 0.551086 1441833040 -0.586182 -0.340210 -0.487671 0.550293 1441833040 -0.586182 -0.340210 -0.487671 0.550293 1441833040 -0.586182 -0.340210 -0.487671 0.550293 1441833040 -0.586182 -0.340210 -0.487671 0.550293 1441833040 -0.586182 -0.340210 -0.487671 0.550293 1441833040 -0.586914 -0.342957 -0.487915 0.547668 1441833040 -0.586914 -0.342957 -0.487915 0.547668 1441833040 -0.586914 -0.342957 -0.487915 0.547668 1441833040 -0.586914 -0.342957 -0.487915 0.547668 1441833040 -0.586914 -0.342957 -0.487915 0.547668 1441833040 -0.586914 -0.342957 -0.487915 0.547668 1441833040 -0.591125 -0.349670 -0.483704 0.542542 1441833040 -0.591125 -0.349670 -0.483704 0.542542 1441833040 -0.591125 -0.349670 -0.483704 0.542542 1441833040 -0.591125 -0.349670 -0.483704 0.542542 1441833040 -0.598633 -0.349976 -0.486938 0.531128 1441833040 -0.598633 -0.349976 -0.486938 0.531128 1441833040 -0.598633 -0.349976 -0.486938 0.531128 1441833040 -0.598633 -0.349976 -0.486938 0.531128 1441833040 -0.598633 -0.349976 -0.486938 0.531128 1441833040 -0.598633 -0.349976 -0.486938 0.531128 1441833040 -0.607605 -0.343872 -0.494141 0.518066 1441833040 -0.607605 -0.343872 -0.494141 0.518066 1441833040 -0.607605 -0.343872 -0.494141 0.518066 1441833040 -0.607605 -0.343872 -0.494141 0.518066 1441833040 -0.607605 -0.343872 -0.494141 0.518066 1441833040 -0.607605 -0.343872 -0.494141 0.518066 1441833040 -0.615417 -0.333435 -0.505859 0.504272 1441833040 -0.615417 -0.333435 -0.505859 0.504272 1441833040 -0.615417 -0.333435 -0.505859 0.504272 1441833040 -0.615417 -0.333435 -0.505859 0.504272 1441833040 -0.615417 -0.333435 -0.505859 0.504272 1441833040 -0.615417 -0.333435 -0.505859 0.504272 1441833040 -0.618530 -0.330688 -0.515686 0.492126 1441833040 -0.618530 -0.330688 -0.515686 0.492126 1441833040 -0.618530 -0.330688 -0.515686 0.492126 1441833040 -0.618530 -0.330688 -0.515686 0.492126 1441833040 -0.618530 -0.330688 -0.515686 0.492126 1441833040 -0.618530 -0.330688 -0.515686 0.492126 1441833040 -0.619690 -0.342163 -0.514038 0.484558 1441833040 -0.619690 -0.342163 -0.514038 0.484558 1441833040 -0.619690 -0.342163 -0.514038 0.484558 1441833040 -0.619690 -0.342163 -0.514038 0.484558 1441833040 -0.619690 -0.342163 -0.514038 0.484558 1441833040 -0.619690 -0.342163 -0.514038 0.484558 1441833040 -0.619690 -0.342163 -0.514038 0.484558 1441833040 -0.626648 -0.349976 -0.506531 0.477844 1441833040 -0.626648 -0.349976 -0.506531 0.477844 1441833040 -0.626648 -0.349976 -0.506531 0.477844 1441833040 -0.626648 -0.349976 -0.506531 0.477844 1441833040 -0.626648 -0.349976 -0.506531 0.477844 1441833040 -0.626648 -0.349976 -0.506531 0.477844 1441833040 -0.633911 -0.347839 -0.505859 0.470459 1441833040 -0.633911 -0.347839 -0.505859 0.470459 1441833040 -0.633911 -0.347839 -0.505859 0.470459 1441833040 -0.633911 -0.347839 -0.505859 0.470459 1441833040 -0.633911 -0.347839 -0.505859 0.470459 1441833040 -0.633911 -0.347839 -0.505859 0.470459 1441833040 -0.639160 -0.341553 -0.514404 0.458557 1441833040 -0.639160 -0.341553 -0.514404 0.458557 1441833040 -0.639160 -0.341553 -0.514404 0.458557 1441833040 -0.639160 -0.341553 -0.514404 0.458557 1441833040 -0.639160 -0.341553 -0.514404 0.458557 1441833040 -0.639160 -0.341553 -0.514404 0.458557 1441833040 -0.639404 -0.344238 -0.518494 0.451477 1441833040 -0.639404 -0.344238 -0.518494 0.451477 1441833040 -0.639404 -0.344238 -0.518494 0.451477 1441833040 -0.639404 -0.344238 -0.518494 0.451477 1441833040 -0.639404 -0.344238 -0.518494 0.451477 1441833040 -0.639404 -0.344238 -0.518494 0.451477 1441833040 -0.632202 -0.362549 -0.510437 0.456482 1441833040 -0.632202 -0.362549 -0.510437 0.456482 1441833040 -0.632202 -0.362549 -0.510437 0.456482 1441833040 -0.632202 -0.362549 -0.510437 0.456482 1441833040 -0.632202 -0.362549 -0.510437 0.456482 1441833040 -0.632202 -0.362549 -0.510437 0.456482 1441833040 -0.627930 -0.368713 -0.505554 0.462830 1441833040 -0.627930 -0.368713 -0.505554 0.462830 1441833040 -0.627930 -0.368713 -0.505554 0.462830 1441833040 -0.627930 -0.368713 -0.505554 0.462830 1441833040 -0.627930 -0.368713 -0.505554 0.462830 1441833040 -0.627930 -0.368713 -0.505554 0.462830 1441833040 -0.620789 -0.364075 -0.504395 0.477234 1441833040 -0.620789 -0.364075 -0.504395 0.477234 1441833040 -0.620789 -0.364075 -0.504395 0.477234 1441833040 -0.620789 -0.364075 -0.504395 0.477234 1441833040 -0.620789 -0.364075 -0.504395 0.477234 1441833040 -0.620789 -0.364075 -0.504395 0.477234 1441833040 -0.606689 -0.370300 -0.493286 0.501526 1441833040 -0.606689 -0.370300 -0.493286 0.501526 1441833040 -0.606689 -0.370300 -0.493286 0.501526 1441833040 -0.606689 -0.370300 -0.493286 0.501526 1441833040 -0.606689 -0.370300 -0.493286 0.501526 1441833040 -0.606689 -0.370300 -0.493286 0.501526 1441833040 -0.594971 -0.381165 -0.480286 0.519714 1441833040 -0.594971 -0.381165 -0.480286 0.519714 1441833040 
-0.455017 -0.101318 -0.511841 0.721619 1441833045 -0.455017 -0.101318 -0.511841 0.721619 1441833045 -0.455017 -0.101318 -0.511841 0.721619 1441833045 -0.233459 -0.056030 -0.437927 0.866394 1441833045 -0.233459 -0.056030 -0.437927 0.866394 1441833045 -0.233459 -0.056030 -0.437927 0.866394 1441833045 -0.233459 -0.056030 -0.437927 0.866394 1441833045 -0.233459 -0.056030 -0.437927 0.866394 1441833045 -0.233459 -0.056030 -0.437927 0.866394 1441833045 -0.233459 -0.056030 -0.437927 0.866394 1441833045 -0.020142 0.035461 -0.356506 0.933411 1441833045 -0.020142 0.035461 -0.356506 0.933411 1441833045 -0.020142 0.035461 -0.356506 0.933411 1441833045 -0.020142 0.035461 -0.356506 0.933411 1441833045 -0.020142 0.035461 -0.356506 0.933411 1441833045 -0.020142 0.035461 -0.356506 0.933411 1441833045 0.161377 0.078735 -0.245361 0.952637 1441833045 0.161377 0.078735 -0.245361 0.952637 1441833045 0.161377 0.078735 -0.245361 0.952637 1441833045 0.161377 0.078735 -0.245361 0.952637 1441833045 0.161377 0.078735 -0.245361 0.952637 1441833045 0.161377 0.078735 -0.245361 0.952637 1441833045 0.268677 0.126770 -0.129028 0.946045 1441833045 0.268677 0.126770 -0.129028 0.946045 1441833045 0.268677 0.126770 -0.129028 0.946045 1441833045 0.268677 0.126770 -0.129028 0.946045 1441833045 0.268677 0.126770 -0.129028 0.946045 1441833045 0.268677 0.126770 -0.129028 0.946045 1441833045 0.268677 0.126770 -0.129028 0.946045 1441833045 0.323853 0.158020 -0.065002 0.930542 1441833045 0.323853 0.158020 -0.065002 0.930542 1441833045 0.323853 0.158020 -0.065002 0.930542 1441833045 0.323853 0.158020 -0.065002 0.930542 1441833045 0.323853 0.158020 -0.065002 0.930542 1441833045 0.323853 0.158020 -0.065002 0.930542 1441833045 0.343994 0.161621 -0.072693 0.922058 1441833045 0.343994 0.161621 -0.072693 0.922058 1441833046 0.343994 0.161621 -0.072693 0.922058 1441833046 0.343994 0.161621 -0.072693 0.922058 1441833046 0.343994 0.161621 -0.072693 0.922058 1441833046 0.343811 0.171509 -0.089905 0.918823 1441833046 0.343811 0.171509 -0.089905 0.918823 1441833046 0.343811 0.171509 -0.089905 0.918823 1441833046 0.343811 0.171509 -0.089905 0.918823 1441833046 0.343811 0.171509 -0.089905 0.918823 1441833046 0.343811 0.171509 -0.089905 0.918823 1441833046 0.326843 0.158752 -0.121094 0.923706 1441833046 0.326843 0.158752 -0.121094 0.923706 1441833046 0.326843 0.158752 -0.121094 0.923706 1441833046 0.326843 0.158752 -0.121094 0.923706 1441833046 0.326843 0.158752 -0.121094 0.923706 1441833046 0.326843 0.158752 -0.121094 0.923706 1441833046 0.283142 0.130554 -0.182312 0.932434 1441833046 0.283142 0.130554 -0.182312 0.932434 1441833046 0.283142 0.130554 -0.182312 0.932434 1441833046 0.283142 0.130554 -0.182312 0.932434 1441833046 0.283142 0.130554 -0.182312 0.932434 1441833046 0.283142 0.130554 -0.182312 0.932434 1441833046 0.283142 0.130554 -0.182312 0.932434 1441833046 0.200684 0.081787 -0.305908 0.927063 1441833046 0.200684 0.081787 -0.305908 0.927063 1441833046 0.200684 0.081787 -0.305908 0.927063 1441833046 0.200684 0.081787 -0.305908 0.927063 1441833046 0.200684 0.081787 -0.305908 0.927063 1441833046 0.200684 0.081787 -0.305908 0.927063 1441833046 0.059631 0.030151 -0.428589 0.901001 1441833046 0.059631 0.030151 -0.428589 0.901001 1441833046 0.059631 0.030151 -0.428589 0.901001 1441833046 0.059631 0.030151 -0.428589 0.901001 1441833046 0.059631 0.030151 -0.428589 0.901001 1441833046 0.059631 0.030151 -0.428589 0.901001 1441833046 0.059631 0.030151 -0.428589 0.901001 1441833046 -0.129883 -0.030334 -0.539307 0.831482 1441833046 -0.129883 -0.030334 -0.539307 0.831482 1441833046 -0.129883 -0.030334 -0.539307 0.831482 1441833046 -0.129883 -0.030334 -0.539307 0.831482 1441833046 -0.129883 -0.030334 -0.539307 0.831482 1441833046 -0.129883 -0.030334 -0.539307 0.831482 1441833046 -0.327026 -0.079468 -0.602417 0.723755 1441833046 -0.327026 -0.079468 -0.602417 0.723755 1441833046 -0.327026 -0.079468 -0.602417 0.723755 1441833046 -0.327026 -0.079468 -0.602417 0.723755 1441833046 -0.327026 -0.079468 -0.602417 0.723755 1441833046 -0.327026 -0.079468 -0.602417 0.723755 1441833046 -0.499634 -0.113464 -0.614807 0.599609 1441833046 -0.499634 -0.113464 -0.614807 0.599609 1441833046 -0.499634 -0.113464 -0.614807 0.599609 1441833046 -0.499634 -0.113464 -0.614807 0.599609 1441833046 -0.499634 -0.113464 -0.614807 0.599609 1441833046 -0.499634 -0.113464 -0.614807 0.599609 1441833046 -0.589417 -0.126831 -0.643311 0.471924 1441833046 -0.589417 -0.126831 -0.643311 0.471924 1441833046 -0.589417 -0.126831 -0.643311 0.471924 1441833046 -0.589417 -0.126831 -0.643311 0.471924 1441833046 -0.589417 -0.126831 -0.643311 0.471924 1441833046 -0.589417 -0.126831 -0.643311 0.471924 1441833046 -0.638489 -0.151489 -0.647278 0.387939 1441833046 -0.638489 -0.151489 -0.647278 0.387939 1441833046 -0.638489 -0.151489 -0.647278 0.387939 1441833046 -0.638489 -0.151489 -0.647278 0.387939 1441833046 -0.638489 -0.151489 -0.647278 0.387939 1441833046 -0.638489 -0.151489 -0.647278 0.387939 1441833046 -0.649841 -0.153259 -0.652771 0.357971 1441833046 -0.649841 -0.153259 -0.652771 0.357971 1441833046 -0.649841 -0.153259 -0.652771 0.357971 1441833046 -0.649841 -0.153259 -0.652771 0.357971 1441833046 -0.649841 -0.153259 -0.652771 0.357971 1441833046 -0.649841 -0.153259 -0.652771 0.357971 1441833046 -0.649841 -0.153259 -0.652771 0.357971 1441833046 -0.627502 -0.111389 -0.677917 0.366394 1441833046 -0.627502 -0.111389 -0.677917 0.366394 1441833046 -0.627502 -0.111389 -0.677917 0.366394 1441833046 -0.627502 -0.111389 -0.677917 0.366394 1441833046 -0.627502 -0.111389 -0.677917 0.366394 1441833046 -0.627502 -0.111389 -0.677917 0.366394 1441833046 -0.567444 -0.045654 -0.710388 0.414001 1441833046 -0.567444 -0.045654 -0.710388 0.414001 1441833046 -0.567444 -0.045654 -0.710388 0.414001 1441833046 -0.567444 -0.045654 -0.710388 0.414001 1441833046 -0.567444 -0.045654 -0.710388 0.414001 1441833046 -0.567444 -0.045654 -0.710388 0.414001 1441833046 -0.567444 -0.045654 -0.710388 0.414001 1441833046 -0.444153 0.016174 -0.732727 0.515320 1441833046 -0.444153 0.016174 -0.732727 0.515320 1441833046 -0.444153 0.016174 -0.732727 0.515320 1441833046 -0.444153 0.016174 -0.732727 0.515320 1441833046 -0.444153 0.016174 -0.732727 0.515320 1441833046 -0.444153 0.016174 -0.732727 0.515320 1441833046 -0.278687 0.071228 -0.736206 0.612549 1441833046 -0.278687 0.071228 -0.736206 0.612549 1441833046 -0.278687 0.071228 -0.736206 0.612549 1441833046 -0.278687 0.071228 -0.736206 0.612549 1441833046 -0.278687 0.071228 -0.736206 0.612549 1441833046 -0.278687 0.071228 -0.736206 0.612549 1441833046 -0.094910 0.083435 -0.695068 0.707703 1441833046 -0.094910 0.083435 -0.695068 0.707703 1441833046 -0.094910 0.083435 -0.695068 0.707703 1441833046 -0.094910 0.083435 -0.695068 0.707703 1441833046 -0.094910 0.083435 -0.695068 0.707703 1441833046 -0.094910 0.083435 -0.695068 0.707703 1441833046 0.075073 0.091248 -0.594788 0.795166 1441833046 0.075073 0.091248 -0.594788 0.795166 1441833046 0.075073 0.091248 -0.594788 0.795166 1441833046 0.075073 0.091248 -0.594788 0.795166 1441833046 0.075073 0.091248 -0.594788 0.795166 1441833046 0.075073 0.091248 -0.594788 0.795166 1441833046 0.075073 0.091248 -0.594788 0.795166 1441833046 0.246582 0.076904 -0.523438 0.811951 1441833046 0.246582 0.076904 -0.523438 0.811951 1441833046 0.246582 0.076904 -0.523438 0.811951 1441833047 0.246582 0.076904 -0.523438 0.811951 1441833047 0.246582 0.076904 -0.523438 0.811951 1441833047 0.363281 0.043579 -0.458191 0.810059 1441833047 0.363281 0.043579 -0.458191 0.810059 1441833047 0.363281 0.043579 -0.458191 0.810059 1441833047 0.363281 0.043579 -0.458191 0.810059 1441833047 0.363281 0.043579 -0.458191 0.810059 1441833047 0.363281 0.043579 -0.458191 0.810059 1441833047 0.408569 0.020325 -0.441040 0.798828 1441833047 0.408569 0.020325 -0.441040 0.798828 1441833047 0.408569 0.020325 -0.441040 0.798828 1441833047 0.408569 0.020325 -0.441040 0.798828 1441833047 0.408569 0.020325 -0.441040 0.798828 1441833047 0.408569 0.020325 -0.441040 0.798828 1441833047 0.408569 0.020325 -0.441040 0.798828 1441833047 0.397949 0.033752 -0.446838 0.800476 1441833047 0.397949 0.033752 -0.446838 0.800476 1441833047 0.397949 0.033752 -0.446838 0.800476 1441833047 0.397949 0.033752 -0.446838 0.800476 1441833047 0.397949 0.033752 -0.446838 0.800476 1441833047 0.397949 0.033752 -0.446838 0.800476 1441833047 0.385986 0.050537 -0.458130 0.799072 1441833047 0.385986 0.050537 -0.458130 0.799072 1441833047 0.385986 0.050537 -0.458130 0.799072 1441833047 0.385986 0.050537 -0.458130 0.799072 1441833047 0.385986 0.050537 -0.458130 0.799072 1441833047 0.385986 0.050537 -0.458130 0.799072 1441833047 0.361694 0.063721 -0.450867 0.813477 1441833047 0.361694 0.063721 -0.450867 0.813477 1441833047 0.361694 0.063721 -0.450867 0.813477 1441833047 0.361694 0.063721 -0.450867 0.813477 1441833047 0.361694 0.063721 -0.450867 0.813477 1441833047 0.361694 0.063721 -0.450867 0.813477 1441833047 0.289917 0.076294 -0.445190 0.843750 1441833047 0.289917 0.076294 -0.445190 0.843750 1441833047 0.289917 0.076294 -0.445190 0.843750 1441833047 0.289917 0.076294 -0.445190 0.843750 1441833047 0.289917 0.076294 -0.445190 0.843750 1441833047 0.289917 0.076294 -0.445190 0.843750 1441833047 0.160278 0.078125 -0.444763 0.877686 1441833047 0.160278 0.078125 -0.444763 0.877686 1441833047 0.160278 0.078125 -0.444763 0.877686 1441833047 0.160278 0.078125 -0.444763 0.877686 1441833047 0.160278 0.078125 -0.444763 0.877686 1441833047 0.160278 0.078125 -0.444763 0.877686 1441833047 -0.020142 0.042053 -0.496521 0.866760 1441833047 -0.020142 0.042053 -0.496521 0.866760 1441833047 -0.020142 0.042053 -0.496521 0.866760 1441833047 -0.020142 0.042053 -0.496521 0.866760 1441833047 -0.020142 0.042053 -0.496521 0.866760 1441833047 -0.020142 0.042053 -0.496521 0.866760 1441833047 -0.227539 -0.021606 -0.530884 0.816040 1441833047 -0.227539 -0.021606 -0.530884 0.816040 1441833047 -0.227539 -0.021606 -0.530884 0.816040 1441833047 -0.227539 -0.021606 -0.530884 0.816040 1441833047 -0.227539 -0.021606 -0.530884 0.816040 1441833047 -0.227539 -0.021606 -0.530884 0.816040 1441833047 -0.420471 -0.100708 -0.430908 0.792053 1441833047 -0.420471 -0.100708 -0.430908 0.792053 1441833047 -0.420471 -0.100708 -0.430908 0.792053 1441833047 -0.420471 -0.100708 -0.430908 0.792053 1441833047 -0.420471 -0.100708 -0.430908 0.792053 1441833047 -0.420471 -0.100708 -0.430908 0.792053 1441833047 -0.546143 -0.115051 -0.532227 0.636597 1441833047 -0.546143 -0.115051 -0.532227 0.636597 1441833047 -0.546143 -0.115051 -0.532227 0.636597 1441833047 -0.546143 -0.115051 -0.532227 0.636597 1441833047 -0.546143 -0.115051 -0.532227 0.636597 1441833047 -0.546143 -0.115051 -0.532227 0.636597 1441833047 -0.623596 -0.080688 -0.582153 0.515503 1441833047 -0.623596 -0.080688 -0.582153 0.515503 1441833047 -0.623596 -0.080688 -0.582153 0.515503 1441833047 -0.623596 -0.080688 -0.582153 0.515503 1441833047 -0.623596 -0.080688 -0.582153 0.515503 1441833047 -0.623596 -0.080688 -0.582153 0.515503 1441833047 -0.639038 -0.147217 -0.562134 0.503967 1441833047 -0.639038 -0.147217 -0.562134 0.503967 1441833047 -0.639038 -0.147217 -0.562134 0.503967 1441833047 -0.639038 -0.147217 -0.562134 0.503967 1441833047 -0.639038 -0.147217 -0.562134 0.503967 1441833047 -0.639038 -0.147217 -0.562134 0.503967 1441833047 -0.637451 -0.188904 -0.572144 0.480347 1441833047 -0.637451 -0.188904 -0.572144 0.480347 1441833047 -0.637451 -0.188904 -0.572144 0.480347 1441833047 -0.637451 -0.188904 -0.572144 0.480347 1441833047 -0.637451 -0.188904 -0.572144 0.480347 1441833047 -0.637451 -0.188904 -0.572144 0.480347 1441833047 -0.636230 -0.201416 -0.583557 0.462830 1441833047 -0.636230 -0.201416 -0.583557 0.462830 1441833047 -0.636230 -0.201416 -0.583557 0.462830 1441833047 -0.636230 -0.201416 -0.583557 0.462830 1441833047 -0.636230 -0.201416 -0.583557 0.462830 1441833047 -0.636230 -0.201416 -0.583557 0.462830 1441833047 -0.641907 -0.178528 -0.594971 0.449646 1441833047 -0.641907 -0.178528 -0.594971 0.449646 1441833047 -0.641907 -0.178528 -0.594971 0.449646 1441833047 -0.641907 -0.178528 -0.594971 0.449646 1441833047 -0.641907 -0.178528 -0.594971 0.449646 1441833047 -0.641907 -0.178528 -0.594971 0.449646 1441833047 -0.622986 -0.095459 -0.626099 0.459229 1441833047 -0.622986 -0.095459 -0.626099 0.459229 1441833047 -0.622986 -0.095459 -0.626099 0.459229 1441833047 -0.622986 -0.095459 -0.626099 0.459229 1441833047 -0.622986 -0.095459 -0.626099 0.459229 1441833047 -0.622986 -0.095459 -0.626099 0.459229 1441833047 -0.525391 -0.027405 -0.642883 0.556763 1441833047 -0.525391 -0.027405 -0.642883 0.556763 1441833047 -0.525391 -0.027405 -0.642883 0.556763 1441833047 -0.525391 -0.027405 -0.642883 0.556763 1441833048 -0.525391 -0.027405 -0.642883 0.556763 1441833048 -0.348328 0.047729 -0.655762 0.668091 1441833048 -0.348328 0.047729 -0.655762 0.668091 1441833048 -0.348328 0.047729 -0.655762 0.668091 1441833048 -0.348328 0.047729 -0.655762 0.668091 1441833048 -0.348328 0.047729 -0.655762 0.668091 1441833048 -0.348328 0.047729 -0.655762 0.668091 1441833048 -0.106995 0.125488 -0.669312 0.724426 1441833048 -0.106995 0.125488 -0.669312 0.724426 1441833048 -0.106995 0.125488 -0.669312 0.724426 1441833048 -0.106995 0.125488 -0.669312 0.724426 1441833048 -0.106995 0.125488 -0.669312 0.724426 1441833048 -0.106995 0.125488 -0.669312 0.724426 1441833048 0.133057 0.148804 -0.631226 0.749451 1441833048 0.133057 0.148804 -0.631226 0.749451 1441833048 0.133057 0.148804 -0.631226 0.749451 1441833048 0.133057 0.148804 -0.631226 0.749451 1441833048 0.133057 0.148804 -0.631226 0.749451 1441833048 0.133057 0.148804 -0.631226 0.749451 1441833048 0.280579 0.152649 -0.524902 0.788879 1441833048 0.280579 0.152649 -0.524902 0.788879 1441833048 0.280579 0.152649 -0.524902 0.788879 1441833048 0.280579 0.152649 -0.524902 0.788879 1441833048 0.280579 0.152649 -0.524902 0.788879 1441833048 0.280579 0.152649 -0.524902 0.788879 1441833048 0.364502 0.145447 -0.463318 0.794495 1441833048 0.364502 0.145447 -0.463318 0.794495 1441833048 0.364502 0.145447 -0.463318 0.794495 1441833048 0.364502 0.145447 -0.463318 0.794495 1441833048 0.364502 0.145447 -0.463318 0.794495 1441833048 0.364502 0.145447 -0.463318 0.794495 1441833048 0.386658 0.125427 -0.462769 0.787781 1441833048 0.386658 0.125427 -0.462769 0.787781 1441833048 0.386658 0.125427 -0.462769 0.787781 1441833048 0.386658 0.125427 -0.462769 0.787781 1441833048 0.386658 0.125427 -0.462769 0.787781 1441833048 0.385742 0.127747 -0.466980 0.785339 1441833048 0.385742 0.127747 -0.466980 0.785339 1441833048 0.385742 0.127747 -0.466980 0.785339 1441833048 0.385742 0.127747 -0.466980 0.785339 1441833048 0.385742 0.127747 -0.466980 0.785339 1441833048 0.385742 0.127747 -0.466980 0.785339 1441833048 0.385742 0.127747 -0.466980 0.785339 1441833048 0.375183 0.134033 -0.461670 0.792480 1441833048 0.375183 0.134033 -0.461670 0.792480 1441833048 0.375183 0.134033 -0.461670 0.792480 1441833048 0.375183 0.134033 -0.461670 0.792480 1441833048 0.375183 0.134033 -0.461670 0.792480 1441833048 0.375183 0.134033 -0.461670 0.792480 1441833048 0.338135 0.136475 -0.461121 0.808899 1441833048 0.338135 0.136475 -0.461121 0.808899 1441833048 0.338135 0.136475 -0.461121 0.808899 1441833048 0.338135 0.136475 -0.461121 0.808899 1441833048 0.338135 0.136475 -0.461121 0.808899 1441833048 0.250183 0.145813 -0.452942 0.843140 1441833048 0.250183 0.145813 -0.452942 0.843140 1441833048 0.250183 0.145813 -0.452942 0.843140 1441833048 0.250183 0.145813 -0.452942 0.843140 1441833048 0.250183 0.145813 -0.452942 0.843140 1441833048 0.250183 0.145813 -0.452942 0.843140 1441833048 0.250183 0.145813 -0.452942 0.843140 1441833048 0.098145 0.146545 -0.403198 0.897949 1441833048 0.098145 0.146545 -0.403198 0.897949 1441833048 0.098145 0.146545 -0.403198 0.897949 1441833048 0.098145 0.146545 -0.403198 0.897949 1441833048 0.098145 0.146545 -0.403198 0.897949 1441833048 0.098145 0.146545 -0.403198 0.897949 1441833048 -0.092468 0.084961 -0.405701 0.905334 1441833048 -0.092468 0.084961 -0.405701 0.905334 1441833048 -0.092468 0.084961 -0.405701 0.905334 1441833048 -0.092468 0.084961 -0.405701 0.905334 1441833048 -0.092468 0.084961 -0.405701 0.905334 1441833048 -0.092468 0.084961 -0.405701 0.905334 1441833048 -0.284912 -0.009888 -0.490845 0.823303 1441833048 -0.284912 -0.009888 -0.490845 0.823303 1441833048 -0.284912 -0.009888 -0.490845 0.823303 1441833048 -0.284912 -0.009888 -0.490845 0.823303 1441833048 -0.284912 -0.009888 -0.490845 0.823303 1441833048 -0.284912 -0.009888 -0.490845 0.823303 1441833048 -0.443298 -0.119873 -0.469666 0.754028 1441833048 -0.443298 -0.119873 -0.469666 0.754028 1441833048 -0.443298 -0.119873 -0.469666 0.754028 1441833048 -0.443298 -0.119873 -0.469666 0.754028 1441833048 -0.443298 -0.119873 -0.469666 0.754028 1441833048 -0.443298 -0.119873 -0.469666 0.754028 1441833048 -0.519897 -0.352600 -0.381958 0.677856 1441833048 -0.519897 -0.352600 -0.381958 0.677856 1441833048 -0.519897 -0.352600 -0.381958 0.677856 1441833048 -0.519897 -0.352600 -0.381958 0.677856 1441833048 -0.519897 -0.352600 -0.381958 0.677856 1441833048 -0.519897 -0.352600 -0.381958 0.677856 1441833048 -0.519897 -0.352600 -0.381958 0.677856 1441833048 -0.579712 -0.518555 -0.439575 0.449280 1441833048 -0.579712 -0.518555 -0.439575 0.449280 1441833048 -0.579712 -0.518555 -0.439575 0.449280 1441833048 -0.579712 -0.518555 -0.439575 0.449280 1441833048 -0.579712 -0.518555 -0.439575 0.449280 1441833048 -0.579712 -0.518555 -0.439575 0.449280 1441833048 -0.604248 -0.549133 -0.456482 0.353638 1441833048 -0.604248 -0.549133 -0.456482 0.353638 1441833048 -0.604248 -0.549133 -0.456482 0.353638 1441833048 -0.604248 -0.549133 -0.456482 0.353638 1441833048 -0.604248 -0.549133 -0.456482 0.353638 1441833048 -0.604248 -0.549133 -0.456482 0.353638 1441833048 -0.595032 -0.546082 -0.439209 0.393555 1441833048 -0.595032 -0.546082 -0.439209 0.393555 1441833048 -0.595032 -0.546082 -0.439209 0.393555 1441833048 -0.595032 -0.546082 -0.439209 0.393555 1441833048 -0.595032 -0.546082 -0.439209 0.393555 1441833049 -0.595032 -0.546082 -0.439209 0.393555 1441833049 -0.640442 -0.447815 -0.515503 0.351624 1441833049 -0.640442 -0.447815 -0.515503 0.351624 1441833049 -0.640442 -0.447815 -0.515503 0.351624 1441833049 -0.640442 -0.447815 -0.515503 0.351624 1441833049 -0.640442 -0.447815 -0.515503 0.351624 1441833049 -0.640442 -0.447815 -0.515503 0.351624 1441833049 -0.697571 -0.290527 -0.581543 0.301575 1441833049 -0.697571 -0.290527 -0.581543 0.301575 1441833049 -0.697571 -0.290527 -0.581543 0.301575 1441833049 -0.697571 -0.290527 -0.581543 0.301575 1441833049 -0.697571 -0.290527 -0.581543 0.301575 1441833049 -0.697571 -0.290527 -0.581543 0.301575 1441833049 -0.694214 -0.194092 -0.615723 0.318420 1441833049 -0.694214 -0.194092 -0.615723 0.318420 1441833049 -0.694214 -0.194092 -0.615723 0.318420 1441833049 -0.694214 -0.194092 -0.615723 0.318420 1441833049 -0.694214 -0.194092 -0.615723 0.318420 1441833049 -0.694214 -0.194092 -0.615723 0.318420 1441833049 -0.624817 -0.185852 -0.596436 0.468323 1441833049 -0.624817 -0.185852 -0.596436 0.468323 1441833049 -0.624817 -0.185852 -0.596436 0.468323 1441833049 -0.624817 -0.185852 -0.596436 0.468323 1441833049 -0.624817 -0.185852 -0.596436 0.468323 1441833049 -0.624817 -0.185852 -0.596436 0.468323 1441833049 -0.520691 -0.119263 -0.579529 0.615479 1441833049 -0.520691 -0.119263 -0.579529 0.615479 1441833049 -0.520691 -0.119263 -0.579529 0.615479 1441833049 -0.520691 -0.119263 -0.579529 0.615479 1441833049 -0.520691 -0.119263 -0.579529 0.615479 1441833049 -0.520691 -0.119263 -0.579529 0.615479 1441833049 -0.353577 0.022888 -0.568542 0.742432 1441833049 -0.353577 0.022888 -0.568542 0.742432 1441833049 -0.353577 0.022888 -0.568542 0.742432 1441833049 -0.353577 0.022888 -0.568542 0.742432 1441833049 -0.353577 0.022888 -0.568542 0.742432 1441833049 -0.353577 0.022888 -0.568542 0.742432 1441833049 -0.353577 0.022888 -0.568542 0.742432 1441833049 -0.126587 0.149475 -0.534973 0.821838 1441833049 -0.126587 0.149475 -0.534973 0.821838 1441833049 -0.126587 0.149475 -0.534973 0.821838 1441833049 -0.126587 0.149475 -0.534973 0.821838 1441833049 -0.126587 0.149475 -0.534973 0.821838 1441833049 -0.126587 0.149475 -0.534973 0.821838 1441833049 -0.126587 0.149475 -0.534973 0.821838 1441833049 0.116394 0.204102 -0.484192 0.842773 1441833049 0.116394 0.204102 -0.484192 0.842773 1441833049 0.116394 0.204102 -0.484192 0.842773 1441833049 0.116394 0.204102 -0.484192 0.842773 1441833049 0.116394 0.204102 -0.484192 0.842773 1441833049 0.116394 0.204102 -0.484192 0.842773 1441833049 0.263062 0.184814 -0.405334 0.855774 1441833049 0.263062 0.184814 -0.405334 0.855774 1441833049 0.263062 0.184814 -0.405334 0.855774 1441833049 0.263062 0.184814 -0.405334 0.855774 1441833049 0.263062 0.184814 -0.405334 0.855774 1441833049 0.263062 0.184814 -0.405334 0.855774 1441833049 0.316650 0.140442 -0.365356 0.863953 1441833049 0.316650 0.140442 -0.365356 0.863953 1441833049 0.316650 0.140442 -0.365356 0.863953 1441833049 0.316650 0.140442 -0.365356 0.863953 1441833049 0.316650 0.140442 -0.365356 0.863953 1441833049 0.323120 0.122375 -0.398071 0.849792 1441833049 0.323120 0.122375 -0.398071 0.849792 1441833049 0.323120 0.122375 -0.398071 0.849792 1441833049 0.323120 0.122375 -0.398071 0.849792 1441833049 0.323120 0.122375 -0.398071 0.849792 1441833049 0.323120 0.122375 -0.398071 0.849792 1441833049 0.330322 0.123047 -0.396301 0.847717 1441833049 0.330322 0.123047 -0.396301 0.847717 1441833049 0.330322 0.123047 -0.396301 0.847717 1441833049 0.330322 0.123047 -0.396301 0.847717 1441833049 0.330322 0.123047 -0.396301 0.847717 1441833049 0.330322 0.123047 -0.396301 0.847717 1441833049 0.311646 0.116028 -0.375305 0.865173 1441833049 0.311646 0.116028 -0.375305 0.865173 1441833049 0.311646 0.116028 -0.375305 0.865173 1441833049 0.311646 0.116028 -0.375305 0.865173 1441833049 0.311646 0.116028 -0.375305 0.865173 1441833049 0.311646 0.116028 -0.375305 0.865173 1441833049 0.253601 0.107300 -0.378967 0.883423 1441833049 0.253601 0.107300 -0.378967 0.883423 1441833049 0.253601 0.107300 -0.378967 0.883423 1441833049 0.253601 0.107300 -0.378967 0.883423 1441833049 0.253601 0.107300 -0.378967 0.883423 1441833049 0.253601 0.107300 -0.378967 0.883423 1441833049 0.149902 0.105835 -0.416260 0.890503 1441833049 0.149902 0.105835 -0.416260 0.890503 1441833049 0.149902 0.105835 -0.416260 0.890503 1441833049 0.149902 0.105835 -0.416260 0.890503 1441833049 0.149902 0.105835 -0.416260 0.890503 1441833049 0.149902 0.105835 -0.416260 0.890503 1441833049 -0.008484 0.109375 -0.439392 0.891541 1441833049 -0.008484 0.109375 -0.439392 0.891541 1441833049 -0.008484 0.109375 -0.439392 0.891541 1441833049 -0.008484 0.109375 -0.439392 0.891541 1441833049 -0.008484 0.109375 -0.439392 0.891541 1441833049 -0.008484 0.109375 -0.439392 0.891541 1441833049 -0.008484 0.109375 -0.439392 0.891541 1441833049 -0.212646 0.076233 -0.428894 0.874634 1441833049 -0.212646 0.076233 -0.428894 0.874634 1441833049 -0.212646 0.076233 -0.428894 0.874634 1441833049 -0.212646 0.076233 -0.428894 0.874634 1441833049 -0.212646 0.076233 -0.428894 0.874634 1441833049 -0.212646 0.076233 -0.428894 0.874634 1441833049 -0.414673 -0.012695 -0.466370 0.781250 1441833049 -0.414673 -0.012695 -0.466370 0.781250 1441833049 -0.414673 -0.012695 -0.466370 0.781250 1441833049 -0.414673 -0.012695 -0.466370 0.781250 1441833049 -0.414673 -0.012695 -0.466370 0.781250 1441833050 -0.569763 -0.122925 -0.475220 0.659119 1441833050 -0.569763 -0.122925 -0.475220 0.659119 1441833050 -0.569763 -0.122925 -0.475220 0.659119 1441833050 -0.569763 -0.122925 -0.475220 0.659119 1441833050 -0.569763 -0.122925 -0.475220 0.659119 1441833050 -0.569763 -0.122925 -0.475220 0.659119 1441833050 -0.642090 -0.278564 -0.500488 0.509583 1441833050 -0.642090 -0.278564 -0.500488 0.509583 1441833050 -0.642090 -0.278564 -0.500488 0.509583 1441833050 -0.642090 -0.278564 -0.500488 0.509583 1441833050 -0.642090 -0.278564 -0.500488 0.509583 1441833050 -0.642090 -0.278564 -0.500488 0.509583 1441833050 -0.675659 -0.354187 -0.564941 0.314636 1441833050 -0.675659 -0.354187 -0.564941 0.314636 1441833050 -0.675659 -0.354187 -0.564941 0.314636 1441833050 -0.675659 -0.354187 -0.564941 0.314636 1441833050 -0.675659 -0.354187 -0.564941 0.314636 1441833050 -0.675659 -0.354187 -0.564941 0.314636 1441833050 -0.675659 -0.354187 -0.564941 0.314636 1441833050 -0.688538 -0.417297 -0.529663 0.267029 1441833050 -0.688538 -0.417297 -0.529663 0.267029 1441833050 -0.688538 -0.417297 -0.529663 0.267029 1441833050 -0.688538 -0.417297 -0.529663 0.267029 1441833050 -0.688538 -0.417297 -0.529663 0.267029 1441833050 -0.688538 -0.417297 -0.529663 0.267029 1441833050 -0.696899 -0.393494 -0.522400 0.294373 1441833050 -0.696899 -0.393494 -0.522400 0.294373 1441833050 -0.696899 -0.393494 -0.522400 0.294373 1441833050 -0.696899 -0.393494 -0.522400 0.294373 1441833050 -0.696899 -0.393494 -0.522400 0.294373 1441833050 -0.706543 -0.287231 -0.577820 0.290649 1441833050 -0.706543 -0.287231 -0.577820 0.290649 1441833050 -0.706543 -0.287231 -0.577820 0.290649 1441833050 -0.706543 -0.287231 -0.577820 0.290649 1441833050 -0.706543 -0.287231 -0.577820 0.290649 1441833050 -0.706543 -0.287231 -0.577820 0.290649 1441833050 -0.715393 -0.180603 -0.604004 0.301331 1441833050 -0.715393 -0.180603 -0.604004 0.301331 1441833050 -0.715393 -0.180603 -0.604004 0.301331 1441833050 -0.715393 -0.180603 -0.604004 0.301331 1441833050 -0.715393 -0.180603 -0.604004 0.301331 1441833050 -0.715393 -0.180603 -0.604004 0.301331 1441833050 -0.715393 -0.180603 -0.604004 0.301331 1441833050 -0.681091 -0.099182 -0.636108 0.348877 1441833050 -0.681091 -0.099182 -0.636108 0.348877 1441833050 -0.681091 -0.099182 -0.636108 0.348877 1441833050 -0.681091 -0.099182 -0.636108 0.348877 1441833050 -0.681091 -0.099182 -0.636108 0.348877 1441833050 -0.681091 -0.099182 -0.636108 0.348877 1441833050 -0.591614 -0.044189 -0.640808 0.487305 1441833050 -0.591614 -0.044189 -0.640808 0.487305 1441833050 -0.591614 -0.044189 -0.640808 0.487305 1441833050 -0.591614 -0.044189 -0.640808 0.487305 1441833050 -0.591614 -0.044189 -0.640808 0.487305 1441833050 -0.460999 0.027100 -0.609375 0.644531 1441833050 -0.460999 0.027100 -0.609375 0.644531 1441833050 -0.460999 0.027100 -0.609375 0.644531 1441833050 -0.460999 0.027100 -0.609375 0.644531 1441833050 -0.460999 0.027100 -0.609375 0.644531 1441833050 -0.460999 0.027100 -0.609375 0.644531 1441833050 -0.281677 0.103210 -0.548340 0.780579 1441833050 -0.281677 0.103210 -0.548340 0.780579 1441833050 -0.281677 0.103210 -0.548340 0.780579 1441833050 -0.281677 0.103210 -0.548340 0.780579 1441833050 -0.281677 0.103210 -0.548340 0.780579 1441833050 -0.281677 0.103210 -0.548340 0.780579 1441833050 -0.069458 0.178101 -0.476440 0.858154 1441833050 -0.069458 0.178101 -0.476440 0.858154 1441833050 -0.069458 0.178101 -0.476440 0.858154 1441833050 -0.069458 0.178101 -0.476440 0.858154 1441833050 -0.069458 0.178101 -0.476440 0.858154 1441833050 -0.069458 0.178101 -0.476440 0.858154 1441833050 0.130066 0.206848 -0.384033 0.890381 1441833050 0.130066 0.206848 -0.384033 0.890381 1441833050 0.130066 0.206848 -0.384033 0.890381 1441833050 0.130066 0.206848 -0.384033 0.890381 1441833050 0.130066 0.206848 -0.384033 0.890381 1441833050 0.130066 0.206848 -0.384033 0.890381 1441833050 0.281311 0.197632 -0.318054 0.883484 1441833050 0.281311 0.197632 -0.318054 0.883484 1441833050 0.281311 0.197632 -0.318054 0.883484 1441833050 0.281311 0.197632 -0.318054 0.883484 1441833050 0.281311 0.197632 -0.318054 0.883484 1441833050 0.328247 0.167480 -0.255493 0.893799 1441833050 0.328247 0.167480 -0.255493 0.893799 1441833050 0.328247 0.167480 -0.255493 0.893799 1441833050 0.328247 0.167480 -0.255493 0.893799 1441833050 0.328247 0.167480 -0.255493 0.893799 1441833050 
-0.579590 -0.342346 -0.508240 0.537231 1441833053 -0.579590 -0.342346 -0.508240 0.537231 1441833053 -0.581421 -0.336487 -0.509033 0.538269 1441833053 -0.581421 -0.336487 -0.509033 0.538269 1441833053 -0.581421 -0.336487 -0.509033 0.538269 1441833053 -0.581421 -0.336487 -0.509033 0.538269 1441833053 -0.581421 -0.336487 -0.509033 0.538269 1441833053 -0.581421 -0.336487 -0.509033 0.538269 1441833053 -0.584351 -0.325928 -0.512878 0.537842 1441833053 -0.584351 -0.325928 -0.512878 0.537842 1441833053 -0.584351 -0.325928 -0.512878 0.537842 1441833053 -0.584351 -0.325928 -0.512878 0.537842 1441833053 -0.584351 -0.325928 -0.512878 0.537842 1441833054 -0.584351 -0.325928 -0.512878 0.537842 1441833054 -0.584351 -0.325928 -0.512878 0.537842 1441833054 -0.584656 -0.319641 -0.517822 0.536621 1441833054 -0.584656 -0.319641 -0.517822 0.536621 1441833054 -0.584656 -0.319641 -0.517822 0.536621 1441833054 -0.584656 -0.319641 -0.517822 0.536621 1441833054 -0.584656 -0.319641 -0.517822 0.536621 1441833054 -0.584656 -0.319641 -0.517822 0.536621 1441833054 -0.582703 -0.326111 -0.517029 0.535583 1441833054 -0.582703 -0.326111 -0.517029 0.535583 1441833054 -0.582703 -0.326111 -0.517029 0.535583 1441833054 -0.582703 -0.326111 -0.517029 0.535583 1441833054 -0.582703 -0.326111 -0.517029 0.535583 1441833054 -0.582703 -0.326111 -0.517029 0.535583 1441833054 -0.582703 -0.326111 -0.517029 0.535583 1441833054 -0.581116 -0.343933 -0.507935 0.534851 1441833054 -0.581116 -0.343933 -0.507935 0.534851 1441833054 -0.581116 -0.343933 -0.507935 0.534851 1441833054 -0.581116 -0.343933 -0.507935 0.534851 1441833054 -0.581116 -0.343933 -0.507935 0.534851 1441833054 -0.581116 -0.343933 -0.507935 0.534851 1441833054 -0.584045 -0.356689 -0.497131 0.533386 1441833054 -0.584045 -0.356689 -0.497131 0.533386 1441833054 -0.584045 -0.356689 -0.497131 0.533386 1441833054 -0.584045 -0.356689 -0.497131 0.533386 1441833054 -0.584045 -0.356689 -0.497131 0.533386 1441833054 -0.584045 -0.356689 -0.497131 0.533386 1441833054 -0.584045 -0.356689 -0.497131 0.533386 1441833054 -0.591248 -0.350464 -0.493713 0.532837 1441833054 -0.591248 -0.350464 -0.493713 0.532837 1441833054 -0.591248 -0.350464 -0.493713 0.532837 1441833054 -0.591248 -0.350464 -0.493713 0.532837 1441833054 -0.591248 -0.350464 -0.493713 0.532837 1441833054 -0.591248 -0.350464 -0.493713 0.532837 1441833054 -0.596252 -0.331116 -0.498108 0.535522 1441833054 -0.596252 -0.331116 -0.498108 0.535522 1441833054 -0.596252 -0.331116 -0.498108 0.535522 1441833054 -0.596252 -0.331116 -0.498108 0.535522 1441833054 -0.596252 -0.331116 -0.498108 0.535522 1441833054 -0.596252 -0.331116 -0.498108 0.535522 1441833054 -0.597534 -0.307800 -0.507568 0.539124 1441833054 -0.597534 -0.307800 -0.507568 0.539124 1441833054 -0.597534 -0.307800 -0.507568 0.539124 1441833054 -0.597534 -0.307800 -0.507568 0.539124 1441833054 -0.597534 -0.307800 -0.507568 0.539124 1441833054 -0.597534 -0.307800 -0.507568 0.539124 1441833054 -0.599060 -0.287231 -0.517212 0.539673 1441833054 -0.599060 -0.287231 -0.517212 0.539673 1441833054 -0.599060 -0.287231 -0.517212 0.539673 1441833054 -0.599060 -0.287231 -0.517212 0.539673 1441833054 -0.599060 -0.287231 -0.517212 0.539673 1441833054 -0.599060 -0.287231 -0.517212 0.539673 1441833054 -0.603149 -0.274109 -0.525024 0.534302 1441833054 -0.603149 -0.274109 -0.525024 0.534302 1441833054 -0.603149 -0.274109 -0.525024 0.534302 1441833054 -0.603149 -0.274109 -0.525024 0.534302 1441833054 -0.603149 -0.274109 -0.525024 0.534302 1441833054 -0.603149 -0.274109 -0.525024 0.534302 1441833054 -0.605469 -0.273804 -0.526062 0.530823 1441833054 -0.605469 -0.273804 -0.526062 0.530823 1441833054 -0.605469 -0.273804 -0.526062 0.530823 1441833054 -0.605469 -0.273804 -0.526062 0.530823 1441833054 -0.605469 -0.273804 -0.526062 0.530823 1441833054 -0.605286 -0.279724 -0.524231 0.529724 1441833054 -0.605286 -0.279724 -0.524231 0.529724 1441833054 -0.605286 -0.279724 -0.524231 0.529724 1441833054 -0.605286 -0.279724 -0.524231 0.529724 1441833054 -0.605286 -0.279724 -0.524231 0.529724 1441833054 -0.605286 -0.279724 -0.524231 0.529724 1441833054 -0.605286 -0.279724 -0.524231 0.529724 1441833054 -0.608215 -0.279480 -0.528687 0.522034 1441833054 -0.608215 -0.279480 -0.528687 0.522034 1441833054 -0.608215 -0.279480 -0.528687 0.522034 1441833054 -0.608215 -0.279480 -0.528687 0.522034 1441833054 -0.608215 -0.279480 -0.528687 0.522034 1441833054 -0.608215 -0.279480 -0.528687 0.522034 1441833054 -0.614990 -0.272949 -0.539612 0.506042 1441833054 -0.614990 -0.272949 -0.539612 0.506042 1441833054 -0.614990 -0.272949 -0.539612 0.506042 1441833054 -0.614990 -0.272949 -0.539612 0.506042 1441833054 -0.614990 -0.272949 -0.539612 0.506042 1441833054 -0.614990 -0.272949 -0.539612 0.506042 1441833054 -0.621643 -0.272034 -0.547729 0.489502 1441833054 -0.621643 -0.272034 -0.547729 0.489502 1441833054 -0.621643 -0.272034 -0.547729 0.489502 1441833054 -0.621643 -0.272034 -0.547729 0.489502 1441833054 -0.621643 -0.272034 -0.547729 0.489502 1441833054 -0.621643 -0.272034 -0.547729 0.489502 1441833054 -0.621643 -0.272034 -0.547729 0.489502 1441833054 -0.625977 -0.284851 -0.547668 0.476563 1441833054 -0.625977 -0.284851 -0.547668 0.476563 1441833054 -0.625977 -0.284851 -0.547668 0.476563 1441833054 -0.625977 -0.284851 -0.547668 0.476563 1441833054 -0.625977 -0.284851 -0.547668 0.476563 1441833054 -0.625977 -0.284851 -0.547668 0.476563 1441833054 -0.645081 -0.275757 -0.561829 0.438416 1441833054 -0.645081 -0.275757 -0.561829 0.438416 1441833054 -0.645081 -0.275757 -0.561829 0.438416 1441833054 -0.645081 -0.275757 -0.561829 0.438416 1441833054 -0.645081 -0.275757 -0.561829 0.438416 1441833054 -0.645081 -0.275757 -0.561829 0.438416 1441833054 -0.645081 -0.275757 -0.561829 0.438416 1441833054 -0.668640 -0.229736 -0.587830 0.393250 1441833054 -0.668640 -0.229736 -0.587830 0.393250 1441833054 -0.668640 -0.229736 -0.587830 0.393250 1441833054 -0.668640 -0.229736 -0.587830 0.393250 1441833054 -0.668640 -0.229736 -0.587830 0.393250 1441833054 -0.668640 -0.229736 -0.587830 0.393250 1441833054 -0.677551 -0.196350 -0.601379 0.375183 1441833054 -0.677551 -0.196350 -0.601379 0.375183 1441833054 -0.677551 -0.196350 -0.601379 0.375183 1441833054 -0.677551 -0.196350 -0.601379 0.375183 1441833054 -0.677551 -0.196350 -0.601379 0.375183 1441833055 -0.677551 -0.196350 -0.601379 0.375183 1441833055 -0.678040 -0.188477 -0.601868 0.377502 1441833055 -0.678040 -0.188477 -0.601868 0.377502 1441833055 -0.678040 -0.188477 -0.601868 0.377502 1441833055 -0.678040 -0.188477 -0.601868 0.377502 1441833055 -0.678040 -0.188477 -0.601868 0.377502 1441833055 -0.678040 -0.188477 -0.601868 0.377502 1441833055 -0.678040 -0.188477 -0.601868 0.377502 1441833055 -0.674866 -0.199158 -0.595215 0.388184 1441833055 -0.674866 -0.199158 -0.595215 0.388184 1441833055 -0.674866 -0.199158 -0.595215 0.388184 1441833055 -0.674866 -0.199158 -0.595215 0.388184 1441833055 -0.674866 -0.199158 -0.595215 0.388184 1441833055 -0.674866 -0.199158 -0.595215 0.388184 1441833055 -0.669556 -0.217407 -0.587463 0.399231 1441833055 -0.669556 -0.217407 -0.587463 0.399231 1441833055 -0.669556 -0.217407 -0.587463 0.399231 1441833055 -0.669556 -0.217407 -0.587463 0.399231 1441833055 -0.669556 -0.217407 -0.587463 0.399231 1441833055 -0.669556 -0.217407 -0.587463 0.399231 1441833055 -0.669739 -0.211487 -0.593567 0.393005 1441833055 -0.669739 -0.211487 -0.593567 0.393005 1441833055 -0.669739 -0.211487 -0.593567 0.393005 1441833055 -0.669739 -0.211487 -0.593567 0.393005 1441833055 -0.669739 -0.211487 -0.593567 0.393005 1441833055 -0.669739 -0.211487 -0.593567 0.393005 1441833055 -0.669739 -0.211487 -0.593567 0.393005 1441833055 -0.667480 -0.183716 -0.613037 0.380859 1441833055 -0.667480 -0.183716 -0.613037 0.380859 1441833055 -0.667480 -0.183716 -0.613037 0.380859 1441833055 -0.667480 -0.183716 -0.613037 0.380859 1441833055 -0.667480 -0.183716 -0.613037 0.380859 1441833055 -0.656555 -0.173279 -0.620605 0.392212 1441833055 -0.656555 -0.173279 -0.620605 0.392212 1441833055 -0.656555 -0.173279 -0.620605 0.392212 1441833055 -0.656555 -0.173279 -0.620605 0.392212 1441833055 -0.656555 -0.173279 -0.620605 0.392212 1441833055 -0.656555 -0.173279 -0.620605 0.392212 1441833055 -0.656555 -0.173279 -0.620605 0.392212 1441833055 -0.647644 -0.184631 -0.612000 0.414673 1441833055 -0.647644 -0.184631 -0.612000 0.414673 1441833055 -0.647644 -0.184631 -0.612000 0.414673 1441833055 -0.647644 -0.184631 -0.612000 0.414673 1441833055 -0.647644 -0.184631 -0.612000 0.414673 1441833055 -0.647644 -0.184631 -0.612000 0.414673 1441833055 -0.641846 -0.202820 -0.595703 0.438232 1441833055 -0.641846 -0.202820 -0.595703 0.438232 1441833055 -0.641846 -0.202820 -0.595703 0.438232 1441833055 -0.641846 -0.202820 -0.595703 0.438232 1441833055 -0.641846 -0.202820 -0.595703 0.438232 1441833055 -0.641846 -0.202820 -0.595703 0.438232 1441833055 -0.631226 -0.231873 -0.565002 0.478149 1441833055 -0.631226 -0.231873 -0.565002 0.478149 1441833055 -0.631226 -0.231873 -0.565002 0.478149 1441833055 -0.631226 -0.231873 -0.565002 0.478149 1441833055 -0.631226 -0.231873 -0.565002 0.478149 1441833055 -0.631226 -0.231873 -0.565002 0.478149 1441833055 -0.631226 -0.231873 -0.565002 0.478149 1441833055 -0.613098 -0.261963 -0.533997 0.519958 1441833055 -0.613098 -0.261963 -0.533997 0.519958 1441833055 -0.613098 -0.261963 -0.533997 0.519958 1441833055 -0.613098 -0.261963 -0.533997 0.519958 1441833055 -0.613098 -0.261963 -0.533997 0.519958 1441833055 -0.613098 -0.261963 -0.533997 0.519958 1441833055 -0.600647 -0.277527 -0.518311 0.541870 1441833055 -0.600647 -0.277527 -0.518311 0.541870 1441833055 -0.600647 -0.277527 -0.518311 0.541870 1441833055 -0.600647 -0.277527 -0.518311 0.541870 1441833055 -0.600647 -0.277527 -0.518311 0.541870 1441833055 -0.600647 -0.277527 -0.518311 0.541870 1441833055 -0.600647 -0.277527 -0.518311 0.541870 1441833055 -0.602539 -0.277344 -0.515442 0.542603 1441833055 -0.602539 -0.277344 -0.515442 0.542603 1441833055 -0.602539 -0.277344 -0.515442 0.542603 1441833055 -0.602539 -0.277344 -0.515442 0.542603 1441833055 -0.602539 -0.277344 -0.515442 0.542603 1441833055 -0.602539 -0.277344 -0.515442 0.542603 1441833055 -0.611450 -0.270996 -0.520081 0.531311 1441833055 -0.611450 -0.270996 -0.520081 0.531311 1441833055 -0.611450 -0.270996 -0.520081 0.531311 1441833055 -0.611450 -0.270996 -0.520081 0.531311 1441833055 -0.611450 -0.270996 -0.520081 0.531311 1441833055 -0.611450 -0.270996 -0.520081 0.531311 1441833055 -0.620605 -0.263428 -0.526794 0.517700 1441833055 -0.620605 -0.263428 -0.526794 0.517700 1441833055 -0.620605 -0.263428 -0.526794 0.517700 1441833055 -0.620605 -0.263428 -0.526794 0.517700 1441833055 -0.620605 -0.263428 -0.526794 0.517700 1441833055 -0.620605 -0.263428 -0.526794 0.517700 1441833055 -0.626709 -0.256104 -0.536926 0.503418 1441833055 -0.626709 -0.256104 -0.536926 0.503418 1441833055 -0.626709 -0.256104 -0.536926 0.503418 1441833055 -0.626709 -0.256104 -0.536926 0.503418 1441833055 -0.626709 -0.256104 -0.536926 0.503418 1441833055 -0.626709 -0.256104 -0.536926 0.503418 1441833055 -0.631470 -0.255310 -0.546204 0.487671 1441833055 -0.631470 -0.255310 -0.546204 0.487671 1441833055 -0.631470 -0.255310 -0.546204 0.487671 1441833055 -0.631470 -0.255310 -0.546204 0.487671 1441833055 -0.631470 -0.255310 -0.546204 0.487671 1441833055 -0.631470 -0.255310 -0.546204 0.487671 1441833055 -0.634460 -0.257080 -0.560852 0.465698 1441833055 -0.634460 -0.257080 -0.560852 0.465698 1441833055 -0.634460 -0.257080 -0.560852 0.465698 1441833055 -0.634460 -0.257080 -0.560852 0.465698 1441833055 -0.634460 -0.257080 -0.560852 0.465698 1441833055 -0.634460 -0.257080 -0.560852 0.465698 1441833055 -0.638184 -0.265381 -0.567383 0.447693 1441833055 -0.638184 -0.265381 -0.567383 0.447693 1441833055 -0.638184 -0.265381 -0.567383 0.447693 1441833055 -0.638184 -0.265381 -0.567383 0.447693 1441833055 -0.638184 -0.265381 -0.567383 0.447693 1441833056 -0.649292 -0.267029 -0.569214 0.427917 1441833056 -0.649292 -0.267029 -0.569214 0.427917 1441833056 -0.649292 -0.267029 -0.569214 0.427917 1441833056 -0.649292 -0.267029 -0.569214 0.427917 1441833056 -0.649292 -0.267029 -0.569214 0.427917 1441833056 -0.649292 -0.267029 -0.569214 0.427917 1441833056 -0.649292 -0.267029 -0.569214 0.427917 1441833056 -0.661499 -0.264771 -0.566589 0.413940 1441833056 -0.661499 -0.264771 -0.566589 0.413940 1441833056 -0.661499 -0.264771 -0.566589 0.413940 1441833056 -0.661499 -0.264771 -0.566589 0.413940 1441833056 -0.661499 -0.264771 -0.566589 0.413940 1441833056 -0.669861 -0.254089 -0.566956 0.406677 1441833056 -0.669861 -0.254089 -0.566956 0.406677 1441833056 -0.669861 -0.254089 -0.566956 0.406677 1441833056 -0.669861 -0.254089 -0.566956 0.406677 1441833056 -0.669861 -0.254089 -0.566956 0.406677 1441833056 -0.669861 -0.254089 -0.566956 0.406677 1441833056 -0.669861 -0.254089 -0.566956 0.406677 1441833056 -0.671692 -0.244202 -0.569031 0.406738 1441833056 -0.671692 -0.244202 -0.569031 0.406738 1441833056 -0.671692 -0.244202 -0.569031 0.406738 1441833056 -0.671692 -0.244202 -0.569031 0.406738 1441833056 -0.671692 -0.244202 -0.569031 0.406738 1441833056 -0.671692 -0.244202 -0.569031 0.406738 1441833056 -0.670105 -0.241943 -0.570190 0.409058 1441833056 -0.670105 -0.241943 -0.570190 0.409058 1441833056 -0.670105 -0.241943 -0.570190 0.409058 1441833056 -0.670105 -0.241943 -0.570190 0.409058 1441833056 -0.670105 -0.241943 -0.570190 0.409058 1441833056 -0.665955 -0.251587 -0.566589 0.414978 1441833056 -0.665955 -0.251587 -0.566589 0.414978 1441833056 -0.665955 -0.251587 -0.566589 0.414978 1441833056 -0.665955 -0.251587 -0.566589 0.414978 1441833056 -0.665955 -0.251587 -0.566589 0.414978 1441833056 -0.665955 -0.251587 -0.566589 0.414978 1441833056 -0.665955 -0.251587 -0.566589 0.414978 1441833056 -0.659363 -0.263733 -0.559692 0.427185 1441833056 -0.659363 -0.263733 -0.559692 0.427185 1441833056 -0.659363 -0.263733 -0.559692 0.427185 1441833056 -0.659363 -0.263733 -0.559692 0.427185 1441833056 -0.659363 -0.263733 -0.559692 0.427185 1441833056 -0.659363 -0.263733 -0.559692 0.427185 1441833056 -0.651001 -0.268188 -0.555603 0.442261 1441833056 -0.651001 -0.268188 -0.555603 0.442261 1441833056 -0.651001 -0.268188 -0.555603 0.442261 1441833056 -0.651001 -0.268188 -0.555603 0.442261 1441833056 -0.651001 -0.268188 -0.555603 0.442261 1441833056 -0.651001 -0.268188 -0.555603 0.442261 1441833056 -0.638062 -0.274658 -0.551392 0.462036 1441833056 -0.638062 -0.274658 -0.551392 0.462036 1441833056 -0.638062 -0.274658 -0.551392 0.462036 1441833056 -0.638062 -0.274658 -0.551392 0.462036 1441833056 -0.638062 -0.274658 -0.551392 0.462036 1441833056 -0.638062 -0.274658 -0.551392 0.462036 1441833056 -0.638062 -0.274658 -0.551392 0.462036 1441833056 -0.621826 -0.293030 -0.541809 0.483643 1441833056 -0.621826 -0.293030 -0.541809 0.483643 1441833056 -0.621826 -0.293030 -0.541809 0.483643 1441833056 -0.621826 -0.293030 -0.541809 0.483643 1441833056 -0.621826 -0.293030 -0.541809 0.483643 1441833056 -0.609924 -0.317139 -0.527710 0.498962 1441833056 -0.609924 -0.317139 -0.527710 0.498962 1441833056 -0.609924 -0.317139 -0.527710 0.498962 1441833056 -0.609924 -0.317139 -0.527710 0.498962 1441833056 -0.609924 -0.317139 -0.527710 0.498962 1441833056 -0.609924 -0.317139 -0.527710 0.498962 1441833056 -0.604553 -0.335693 -0.515930 0.505676 1441833056 -0.604553 -0.335693 -0.515930 0.505676 1441833056 -0.604553 -0.335693 -0.515930 0.505676 1441833056 -0.604553 -0.335693 -0.515930 0.505676 1441833056 -0.604553 -0.335693 -0.515930 0.505676 1441833056 -0.604553 -0.335693 -0.515930 0.505676 1441833056 -0.602234 -0.342651 -0.506836 0.512939 1441833056 -0.602234 -0.342651 -0.506836 0.512939 1441833056 -0.602234 -0.342651 -0.506836 0.512939 1441833056 -0.602234 -0.342651 -0.506836 0.512939 1441833056 -0.599792 -0.334412 -0.506775 0.521240 1441833056 -0.599792 -0.334412 -0.506775 0.521240 1441833056 -0.599792 -0.334412 -0.506775 0.521240 1441833056 -0.599792 -0.334412 -0.506775 0.521240 1441833056 -0.599792 -0.334412 -0.506775 0.521240 1441833056 -0.599792 -0.334412 -0.506775 0.521240 1441833056 -0.599792 -0.334412 -0.506775 0.521240 1441833056 -0.594238 -0.320068 -0.510376 0.532959 1441833056 -0.594238 -0.320068 -0.510376 0.532959 1441833056 -0.594238 -0.320068 -0.510376 0.532959 1441833056 -0.594238 -0.320068 -0.510376 0.532959 1441833056 -0.594238 -0.320068 -0.510376 0.532959 1441833056 -0.594238 -0.320068 -0.510376 0.532959 1441833056 -0.589417 -0.305969 -0.514404 0.542542 1441833056 -0.589417 -0.305969 -0.514404 0.542542 1441833056 -0.589417 -0.305969 -0.514404 0.542542 1441833056 -0.589417 -0.305969 -0.514404 0.542542 1441833056 -0.589417 -0.305969 -0.514404 0.542542 1441833056 -0.589417 -0.305969 -0.514404 0.542542 1441833056 -0.585693 -0.300598 -0.514832 0.549194 1441833056 -0.585693 -0.300598 -0.514832 0.549194 1441833056 -0.585693 -0.300598 -0.514832 0.549194 1441833056 -0.585693 -0.300598 -0.514832 0.549194 1441833056 -0.585693 -0.300598 -0.514832 0.549194 1441833056 -0.585693 -0.300598 -0.514832 0.549194 1441833056 -0.584229 -0.301453 -0.513733 0.551270 1441833056 -0.584229 -0.301453 -0.513733 0.551270 1441833056 -0.584229 -0.301453 -0.513733 0.551270 1441833056 -0.584229 -0.301453 -0.513733 0.551270 1441833056 -0.584229 -0.301453 -0.513733 0.551270 1441833056 -0.584229 -0.301453 -0.513733 0.551270 1441833056 -0.583557 -0.308716 -0.508545 0.552795 1441833057 -0.583557 -0.308716 -0.508545 0.552795 1441833057 -0.583557 -0.308716 -0.508545 0.552795 1441833057 -0.583557 -0.308716 -0.508545 0.552795 1441833057 -0.583557 -0.308716 -0.508545 0.552795 1441833057 -0.583557 -0.308716 -0.508545 0.552795 1441833057 -0.587463 -0.312317 -0.509155 0.546021 1441833057 -0.587463 -0.312317 -0.509155 0.546021 1441833057 -0.587463 -0.312317 -0.509155 0.546021 1441833057 -0.587463 -0.312317 -0.509155 0.546021 1441833057 -0.587463 -0.312317 -0.509155 0.546021 1441833057 -0.587463 -0.312317 -0.509155 0.546021 1441833057 -0.596741 -0.306702 -0.520386 0.528320 1441833057 -0.596741 -0.306702 -0.520386 0.528320 1441833057 -0.596741 -0.306702 -0.520386 0.528320 1441833057 -0.596741 -0.306702 -0.520386 0.528320 1441833057 -0.596741 -0.306702 -0.520386 0.528320 1441833057 -0.596741 -0.306702 -0.520386 0.528320 1441833057 -0.604553 -0.302673 -0.531250 0.510620 1441833057 -0.604553 -0.302673 -0.531250 0.510620 1441833057 -0.604553 -0.302673 -0.531250 0.510620 1441833057 -0.604553 -0.302673 -0.531250 0.510620 1441833057 -0.604553 -0.302673 -0.531250 0.510620 1441833057 -0.608643 -0.307495 -0.536255 0.497437 1441833057 -0.608643 -0.307495 -0.536255 0.497437 1441833057 -0.608643 -0.307495 -0.536255 0.497437 1441833057 -0.608643 -0.307495 -0.536255 0.497437 1441833057 -0.608643 -0.307495 -0.536255 0.497437 1441833057 -0.608643 -0.307495 -0.536255 0.497437 1441833057 -0.612427 -0.305176 -0.545959 0.483521 1441833057 -0.612427 -0.305176 -0.545959 0.483521 1441833057 -0.612427 -0.305176 -0.545959 0.483521 1441833057 -0.612427 -0.305176 -0.545959 0.483521 1441833057 -0.612427 -0.305176 -0.545959 0.483521 1441833057 -0.612427 -0.305176 -0.545959 0.483521 1441833057 -0.611572 -0.315063 -0.544434 0.479980 1441833057 -0.611572 -0.315063 -0.544434 0.479980 1441833057 -0.611572 -0.315063 -0.544434 0.479980 1441833057 -0.611572 -0.315063 -0.544434 0.479980 1441833057 -0.611572 -0.315063 -0.544434 0.479980 1441833057 -0.611572 -0.315063 -0.544434 0.479980 1441833057 -0.619873 -0.318420 -0.533386 0.479492 1441833057 -0.619873 -0.318420 -0.533386 0.479492 1441833057 -0.619873 -0.318420 -0.533386 0.479492 1441833057 -0.619873 -0.318420 -0.533386 0.479492 1441833057 -0.619873 -0.318420 -0.533386 0.479492 1441833057 -0.619873 -0.318420 -0.533386 0.479492 1441833057 -0.629150 -0.315735 -0.525330 0.478027 1441833057 -0.629150 -0.315735 -0.525330 0.478027 1441833057 -0.629150 -0.315735 -0.525330 0.478027 1441833057 -0.629150 -0.315735 -0.525330 0.478027 1441833057 -0.629150 -0.315735 -0.525330 0.478027 1441833057 -0.629150 -0.315735 -0.525330 0.478027 1441833057 -0.639587 -0.304871 -0.526550 0.469910 1441833057 -0.639587 -0.304871 -0.526550 0.469910 1441833057 -0.639587 -0.304871 -0.526550 0.469910 1441833057 -0.639587 -0.304871 -0.526550 0.469910 1441833057 -0.639587 -0.304871 -0.526550 0.469910 1441833057 -0.639587 -0.304871 -0.526550 0.469910 1441833057 -0.639587 -0.304871 -0.526550 0.469910 1441833057 -0.648682 -0.290833 -0.534363 0.457275 1441833057 -0.648682 -0.290833 -0.534363 0.457275 1441833057 -0.648682 -0.290833 -0.534363 0.457275 1441833057 -0.648682 -0.290833 -0.534363 0.457275 1441833057 -0.648682 -0.290833 -0.534363 0.457275 1441833057 -0.648682 -0.290833 -0.534363 0.457275 1441833057 -0.650513 -0.287109 -0.539185 0.451416 1441833057 -0.650513 -0.287109 -0.539185 0.451416 1441833057 -0.650513 -0.287109 -0.539185 0.451416 1441833057 -0.650513 -0.287109 -0.539185 0.451416 1441833057 -0.650513 -0.287109 -0.539185 0.451416 1441833057 -0.650513 -0.287109 -0.539185 0.451416 1441833057 -0.643616 -0.294373 -0.536682 0.459473 1441833057 -0.643616 -0.294373 -0.536682 0.459473 1441833057 -0.643616 -0.294373 -0.536682 0.459473 1441833057 -0.643616 -0.294373 -0.536682 0.459473 1441833057 -0.643616 -0.294373 -0.536682 0.459473 1441833057 -0.643616 -0.294373 -0.536682 0.459473 1441833057 -0.630249 -0.303284 -0.531921 0.477417 1441833057 -0.630249 -0.303284 -0.531921 0.477417 1441833057 -0.630249 -0.303284 -0.531921 0.477417 1441833057 -0.630249 -0.303284 -0.531921 0.477417 1441833057 -0.630249 -0.303284 -0.531921 0.477417 1441833057 -0.616089 -0.310730 -0.524719 0.498657 1441833057 -0.616089 -0.310730 -0.524719 0.498657 1441833057 -0.616089 -0.310730 -0.524719 0.498657 1441833057 -0.616089 -0.310730 -0.524719 0.498657 1441833057 -0.616089 -0.310730 -0.524719 0.498657 1441833057 -0.604004 -0.322693 -0.510925 0.519653 1441833057 -0.604004 -0.322693 -0.510925 0.519653 1441833057 -0.604004 -0.322693 -0.510925 0.519653 1441833057 -0.604004 -0.322693 -0.510925 0.519653 1441833057 -0.604004 -0.322693 -0.510925 0.519653 1441833057 -0.604004 -0.322693 -0.510925 0.519653 1441833057 -0.597046 -0.330688 -0.501343 0.531860 1441833057 -0.597046 -0.330688 -0.501343 0.531860 1441833057 -0.597046 -0.330688 -0.501343 0.531860 1441833057 -0.597046 -0.330688 -0.501343 0.531860 1441833057 -0.597046 -0.330688 -0.501343 0.531860 1441833057 -0.597046 -0.330688 -0.501343 0.531860 1441833057 -0.592407 -0.333557 -0.496216 0.539978 1441833057 -0.592407 -0.333557 -0.496216 0.539978 1441833057 -0.592407 -0.333557 -0.496216 0.539978 1441833057 -0.592407 -0.333557 -0.496216 0.539978 1441833057 -0.592407 -0.333557 -0.496216 0.539978 1441833057 -0.592407 -0.333557 -0.496216 0.539978 1441833057 -0.588257 -0.332092 -0.490112 0.550903 1441833057 -0.588257 -0.332092 -0.490112 0.550903 1441833058 -0.588257 -0.332092 -0.490112 0.550903 1441833058 -0.588257 -0.332092 -0.490112 0.550903 1441833058 -0.588257 -0.332092 -0.490112 0.550903 1441833058 -0.588257 -0.332092 -0.490112 0.550903 1441833058 -0.585327 -0.325256 -0.489380 0.558777 1441833058 -0.585327 -0.325256 -0.489380 0.558777 1441833058 -0.585327 -0.325256 -0.489380 0.558777 1441833058 -0.585327 -0.325256 -0.489380 0.558777 1441833058 -0.585327 -0.325256 -0.489380 0.558777 1441833058 -0.585327 -0.325256 -0.489380 0.558777 1441833058 -0.587158 -0.310425 -0.497070 0.558472 1441833058 -0.587158 -0.310425 -0.497070 0.558472 1441833058 -0.587158 -0.310425 -0.497070 0.558472 1441833058 -0.587158 -0.310425 -0.497070 0.558472 1441833058 -0.587158 -0.310425 -0.497070 0.558472 1441833058 -0.587158 -0.310425 -0.497070 0.558472 1441833058 -0.587158 -0.310425 -0.497070 0.558472 1441833058 -0.592285 -0.294373 -0.510132 0.549866 1441833058 -0.592285 -0.294373 -0.510132 0.549866 1441833058 -0.592285 -0.294373 -0.510132 0.549866 1441833058 -0.592285 -0.294373 -0.510132 0.549866 1441833058 -0.592285 -0.294373 -0.510132 0.549866 1441833058 -0.592285 -0.294373 -0.510132 0.549866 1441833058 -0.592285 -0.294373 -0.510132 0.549866 1441833058 -0.598267 -0.287415 -0.519836 0.537842 1441833058 -0.598267 -0.287415 -0.519836 0.537842 1441833058 -0.598267 -0.287415 -0.519836 0.537842 1441833058 -0.598267 -0.287415 -0.519836 0.537842 1441833058 -0.598267 -0.287415 -0.519836 0.537842 1441833058 -0.598267 -0.287415 -0.519836 0.537842 1441833058 -0.603271 -0.295044 -0.520081 0.527832 1441833058 -0.603271 -0.295044 -0.520081 0.527832 1441833058 -0.603271 -0.295044 -0.520081 0.527832 1441833058 -0.603271 -0.295044 -0.520081 0.527832 1441833058 -0.603271 -0.295044 -0.520081 0.527832 1441833058 -0.603271 -0.295044 -0.520081 0.527832 1441833058 -0.609253 -0.306274 -0.517761 0.516724 1441833058 -0.609253 -0.306274 -0.517761 0.516724 1441833058 -0.609253 -0.306274 -0.517761 0.516724 1441833058 -0.609253 -0.306274 -0.517761 0.516724 1441833058 -0.609253 -0.306274 -0.517761 0.516724 1441833058 -0.609253 -0.306274 -0.517761 0.516724 1441833058 -0.616821 -0.310364 -0.519714 0.503174 1441833058 -0.616821 -0.310364 -0.519714 0.503174 1441833058 -0.616821 -0.310364 -0.519714 0.503174 1441833058 -0.616821 -0.310364 -0.519714 0.503174 1441833058 -0.616821 -0.310364 -0.519714 0.503174 1441833058 -0.616821 -0.310364 -0.519714 0.503174 1441833058 -0.623352 -0.310486 -0.521973 0.492554 1441833058 -0.623352 -0.310486 -0.521973 0.492554 1441833058 -0.623352 -0.310486 -0.521973 0.492554 1441833058 -0.623352 -0.310486 -0.521973 0.492554 1441833058 -0.623352 -0.310486 -0.521973 0.492554 1441833058 -0.628296 -0.307495 -0.524475 0.485474 1441833058 -0.628296 -0.307495 -0.524475 0.485474 1441833058 -0.628296 -0.307495 -0.524475 0.485474 1441833058 -0.628296 -0.307495 -0.524475 0.485474 1441833058 -0.628296 -0.307495 -0.524475 0.485474 1441833058 -0.628296 -0.307495 -0.524475 0.485474 1441833058 -0.628296 -0.307495 -0.524475 0.485474 1441833058 -0.631287 -0.304016 -0.527283 0.480713 1441833058 -0.631287 -0.304016 -0.527283 0.480713 1441833058 -0.631287 -0.304016 -0.527283 0.480713 1441833058 -0.631287 -0.304016 -0.527283 0.480713 1441833058 -0.631287 -0.304016 -0.527283 0.480713 1441833058 -0.631287 -0.304016 -0.527283 0.480713 1441833058 -0.633362 -0.306519 -0.526611 0.477112 1441833058 -0.633362 -0.306519 -0.526611 0.477112 1441833058 -0.633362 -0.306519 -0.526611 0.477112 1441833058 -0.633362 -0.306519 -0.526611 0.477112 1441833058 -0.633362 -0.306519 -0.526611 0.477112 1441833058 -0.633362 -0.306519 -0.526611 0.477112 1441833058 -0.638794 -0.309021 -0.521973 0.473389 1441833058 -0.638794 -0.309021 -0.521973 0.473389 1441833058 -0.638794 -0.309021 -0.521973 0.473389 1441833058 -0.638794 -0.309021 -0.521973 0.473389 1441833058 -0.638794 -0.309021 -0.521973 0.473389 1441833058 -0.638794 -0.309021 -0.521973 0.473389 1441833058 -0.638794 -0.309021 -0.521973 0.473389 1441833058 -0.646790 -0.293091 -0.529297 0.464417 1441833058 -0.646790 -0.293091 -0.529297 0.464417 1441833058 -0.646790 -0.293091 -0.529297 0.464417 1441833058 -0.646790 -0.293091 -0.529297 0.464417 1441833058 -0.646790 -0.293091 -0.529297 0.464417 1441833058 -0.646790 -0.293091 -0.529297 0.464417 1441833058 -0.652771 -0.268738 -0.547485 0.449463 1441833058 -0.652771 -0.268738 -0.547485 0.449463 1441833058 -0.652771 -0.268738 -0.547485 0.449463 1441833058 -0.652771 -0.268738 -0.547485 0.449463 1441833058 -0.652771 -0.268738 -0.547485 0.449463 1441833058 -0.652771 -0.268738 -0.547485 0.449463 1441833058 -0.654358 -0.257324 -0.562317 0.435303 1441833058 -0.654358 -0.257324 -0.562317 0.435303 1441833058 -0.654358 -0.257324 -0.562317 0.435303 1441833058 -0.654358 -0.257324 -0.562317 0.435303 1441833058 -0.654358 -0.257324 -0.562317 0.435303 1441833058 -0.654358 -0.257324 -0.562317 0.435303 1441833058 -0.650391 -0.272400 -0.560730 0.434082 1441833058 -0.650391 -0.272400 -0.560730 0.434082 1441833058 -0.650391 -0.272400 -0.560730 0.434082 1441833058 -0.650391 -0.272400 -0.560730 0.434082 1441833058 -0.650391 -0.272400 -0.560730 0.434082 1441833058 -0.650391 -0.272400 -0.560730 0.434082 1441833058 -0.644958 -0.290955 -0.553467 0.439453 1441833058 -0.644958 -0.290955 -0.553467 0.439453 1441833058 -0.644958 -0.290955 -0.553467 0.439453 1441833058 -0.644958 -0.290955 -0.553467 0.439453 1441833058 -0.644958 -0.290955 -0.553467 0.439453 1441833058 -0.644958 -0.290955 -0.553467 0.439453 1441833058 -0.639404 -0.292358 -0.553101 0.447021 1441833058 -0.639404 -0.292358 -0.553101 0.447021 1441833058 -0.639404 -0.292358 -0.553101 0.447021 1441833059 -0.639404 -0.292358 -0.553101 0.447021 1441833059 -0.639404 -0.292358 -0.553101 0.447021 1441833059 -0.639404 -0.292358 -0.553101 0.447021 1441833059 -0.628357 -0.299133 -0.545227 0.467407 1441833059 -0.628357 -0.299133 -0.545227 0.467407 1441833059 -0.628357 -0.299133 -0.545227 0.467407 1441833059 -0.628357 -0.299133 -0.545227 0.467407 1441833059 -0.628357 -0.299133 -0.545227 0.467407 1441833059 -0.628357 -0.299133 -0.545227 0.467407 1441833059 -0.628357 -0.299133 -0.545227 0.467407 1441833059 -0.618835 -0.309204 -0.532776 0.487488 1441833059 -0.618835 -0.309204 -0.532776 0.487488 1441833059 -0.618835 -0.309204 -0.532776 0.487488 1441833059 -0.618835 -0.309204 -0.532776 0.487488 1441833059 -0.618835 -0.309204 -0.532776 0.487488 1441833059 -0.618835 -0.309204 -0.532776 0.487488 1441833059 -0.615173 -0.309814 -0.523743 0.501282 1441833059 -0.615173 -0.309814 -0.523743 0.501282 1441833059 -0.615173 -0.309814 -0.523743 0.501282 1441833059 -0.615173 -0.309814 -0.523743 0.501282 1441833059 
-0.589355 -0.179443 -0.571472 0.542114 1441833061 -0.492615 -0.115784 -0.546570 0.667297 1441833061 -0.492615 -0.115784 -0.546570 0.667297 1441833061 -0.492615 -0.115784 -0.546570 0.667297 1441833061 -0.492615 -0.115784 -0.546570 0.667297 1441833061 -0.492615 -0.115784 -0.546570 0.667297 1441833061 -0.492615 -0.115784 -0.546570 0.667297 1441833061 -0.492615 -0.115784 -0.546570 0.667297 1441833061 -0.333069 -0.020264 -0.498169 0.800293 1441833061 -0.333069 -0.020264 -0.498169 0.800293 1441833061 -0.333069 -0.020264 -0.498169 0.800293 1441833061 -0.333069 -0.020264 -0.498169 0.800293 1441833061 -0.333069 -0.020264 -0.498169 0.800293 1441833061 -0.333069 -0.020264 -0.498169 0.800293 1441833061 -0.150635 0.071899 -0.416992 0.893433 1441833061 -0.150635 0.071899 -0.416992 0.893433 1441833061 -0.150635 0.071899 -0.416992 0.893433 1441833061 -0.150635 0.071899 -0.416992 0.893433 1441833061 -0.150635 0.071899 -0.416992 0.893433 1441833061 -0.150635 0.071899 -0.416992 0.893433 1441833061 0.022400 0.125977 -0.308044 0.942688 1441833061 0.022400 0.125977 -0.308044 0.942688 1441833061 0.022400 0.125977 -0.308044 0.942688 1441833061 0.022400 0.125977 -0.308044 0.942688 1441833061 0.022400 0.125977 -0.308044 0.942688 1441833061 0.022400 0.125977 -0.308044 0.942688 1441833061 0.146179 0.152588 -0.238647 0.947815 1441833061 0.146179 0.152588 -0.238647 0.947815 1441833061 0.146179 0.152588 -0.238647 0.947815 1441833061 0.146179 0.152588 -0.238647 0.947815 1441833061 0.146179 0.152588 -0.238647 0.947815 1441833061 0.146179 0.152588 -0.238647 0.947815 1441833061 0.214661 0.154236 -0.187317 0.946045 1441833061 0.214661 0.154236 -0.187317 0.946045 1441833061 0.214661 0.154236 -0.187317 0.946045 1441833061 0.214661 0.154236 -0.187317 0.946045 1441833061 0.214661 0.154236 -0.187317 0.946045 1441833061 0.214661 0.154236 -0.187317 0.946045 1441833061 0.235779 0.149597 -0.188599 0.941467 1441833061 0.235779 0.149597 -0.188599 0.941467 1441833061 0.235779 0.149597 -0.188599 0.941467 1441833061 0.235779 0.149597 -0.188599 0.941467 1441833061 0.235779 0.149597 -0.188599 0.941467 1441833061 0.235779 0.149597 -0.188599 0.941467 1441833061 0.235779 0.149597 -0.188599 0.941467 1441833061 0.233032 0.142700 -0.206116 0.939575 1441833061 0.233032 0.142700 -0.206116 0.939575 1441833061 0.233032 0.142700 -0.206116 0.939575 1441833061 0.233032 0.142700 -0.206116 0.939575 1441833061 0.233032 0.142700 -0.206116 0.939575 1441833061 0.233032 0.142700 -0.206116 0.939575 1441833062 0.206238 0.125000 -0.228638 0.943115 1441833062 0.206238 0.125000 -0.228638 0.943115 1441833062 0.206238 0.125000 -0.228638 0.943115 1441833062 0.206238 0.125000 -0.228638 0.943115 1441833062 0.206238 0.125000 -0.228638 0.943115 1441833062 0.206238 0.125000 -0.228638 0.943115 1441833062 0.141785 0.099548 -0.280334 0.944092 1441833062 0.141785 0.099548 -0.280334 0.944092 1441833062 0.141785 0.099548 -0.280334 0.944092 1441833062 0.141785 0.099548 -0.280334 0.944092 1441833062 0.141785 0.099548 -0.280334 0.944092 1441833062 0.141785 0.099548 -0.280334 0.944092 1441833062 0.034363 0.058838 -0.378296 0.923157 1441833062 0.034363 0.058838 -0.378296 0.923157 1441833062 0.034363 0.058838 -0.378296 0.923157 1441833062 0.034363 0.058838 -0.378296 0.923157 1441833062 0.034363 0.058838 -0.378296 0.923157 1441833062 0.034363 0.058838 -0.378296 0.923157 1441833062 0.034363 0.058838 -0.378296 0.923157 1441833062 -0.120300 0.009888 -0.481079 0.868347 1441833062 -0.120300 0.009888 -0.481079 0.868347 1441833062 -0.120300 0.009888 -0.481079 0.868347 1441833062 -0.120300 0.009888 -0.481079 0.868347 1441833062 -0.120300 0.009888 -0.481079 0.868347 1441833062 -0.120300 0.009888 -0.481079 0.868347 1441833062 -0.302979 -0.047424 -0.533203 0.788452 1441833062 -0.302979 -0.047424 -0.533203 0.788452 1441833062 -0.302979 -0.047424 -0.533203 0.788452 1441833062 -0.302979 -0.047424 -0.533203 0.788452 1441833062 -0.302979 -0.047424 -0.533203 0.788452 1441833062 -0.302979 -0.047424 -0.533203 0.788452 1441833062 -0.456787 -0.117920 -0.579773 0.664307 1441833062 -0.456787 -0.117920 -0.579773 0.664307 1441833062 -0.456787 -0.117920 -0.579773 0.664307 1441833062 -0.456787 -0.117920 -0.579773 0.664307 1441833062 -0.456787 -0.117920 -0.579773 0.664307 1441833062 -0.456787 -0.117920 -0.579773 0.664307 1441833062 -0.456787 -0.117920 -0.579773 0.664307 1441833062 -0.573853 -0.212158 -0.601624 0.513550 1441833062 -0.573853 -0.212158 -0.601624 0.513550 1441833062 -0.573853 -0.212158 -0.601624 0.513550 1441833062 -0.573853 -0.212158 -0.601624 0.513550 1441833062 -0.573853 -0.212158 -0.601624 0.513550 1441833062 -0.672852 -0.255066 -0.599487 0.350586 1441833062 -0.672852 -0.255066 -0.599487 0.350586 1441833062 -0.672852 -0.255066 -0.599487 0.350586 1441833062 -0.672852 -0.255066 -0.599487 0.350586 1441833062 -0.672852 -0.255066 -0.599487 0.350586 1441833062 -0.672852 -0.255066 -0.599487 0.350586 1441833062 -0.726501 -0.233093 -0.576660 0.292297 1441833062 -0.726501 -0.233093 -0.576660 0.292297 1441833062 -0.726501 -0.233093 -0.576660 0.292297 1441833062 -0.726501 -0.233093 -0.576660 0.292297 1441833062 -0.726501 -0.233093 -0.576660 0.292297 1441833062 -0.726501 -0.233093 -0.576660 0.292297 1441833062 -0.726501 -0.233093 -0.576660 0.292297 1441833062 -0.718384 -0.200989 -0.595642 0.298035 1441833062 -0.718384 -0.200989 -0.595642 0.298035 1441833062 -0.718384 -0.200989 -0.595642 0.298035 1441833062 -0.718384 -0.200989 -0.595642 0.298035 1441833062 -0.718384 -0.200989 -0.595642 0.298035 1441833062 -0.718384 -0.200989 -0.595642 0.298035 1441833062 -0.699036 -0.178406 -0.611389 0.325256 1441833062 -0.699036 -0.178406 -0.611389 0.325256 1441833062 -0.699036 -0.178406 -0.611389 0.325256 1441833062 -0.699036 -0.178406 -0.611389 0.325256 1441833062 -0.699036 -0.178406 -0.611389 0.325256 1441833062 -0.699036 -0.178406 -0.611389 0.325256 1441833062 -0.670776 -0.171021 -0.619995 0.369446 1441833062 -0.670776 -0.171021 -0.619995 0.369446 1441833062 -0.670776 -0.171021 -0.619995 0.369446 1441833062 -0.670776 -0.171021 -0.619995 0.369446 1441833062 -0.670776 -0.171021 -0.619995 0.369446 1441833062 -0.670776 -0.171021 -0.619995 0.369446 1441833062 -0.621033 -0.171570 -0.615479 0.454041 1441833062 -0.621033 -0.171570 -0.615479 0.454041 1441833062 -0.621033 -0.171570 -0.615479 0.454041 1441833062 -0.621033 -0.171570 -0.615479 0.454041 1441833062 -0.621033 -0.171570 -0.615479 0.454041 1441833062 -0.621033 -0.171570 -0.615479 0.454041 1441833062 -0.526672 -0.172852 -0.572266 0.604370 1441833062 -0.526672 -0.172852 -0.572266 0.604370 1441833062 -0.526672 -0.172852 -0.572266 0.604370 1441833062 -0.526672 -0.172852 -0.572266 0.604370 1441833062 -0.526672 -0.172852 -0.572266 0.604370 1441833062 -0.526672 -0.172852 -0.572266 0.604370 1441833062 -0.526672 -0.172852 -0.572266 0.604370 1441833062 -0.408020 -0.126038 -0.495972 0.756104 1441833062 -0.408020 -0.126038 -0.495972 0.756104 1441833062 -0.408020 -0.126038 -0.495972 0.756104 1441833062 -0.408020 -0.126038 -0.495972 0.756104 1441833062 -0.408020 -0.126038 -0.495972 0.756104 1441833062 -0.408020 -0.126038 -0.495972 0.756104 1441833062 -0.251709 -0.057495 -0.399658 0.879517 1441833062 -0.251709 -0.057495 -0.399658 0.879517 1441833062 -0.251709 -0.057495 -0.399658 0.879517 1441833062 -0.251709 -0.057495 -0.399658 0.879517 1441833062 -0.251709 -0.057495 -0.399658 0.879517 1441833062 -0.251709 -0.057495 -0.399658 0.879517 1441833062 -0.071289 0.022095 -0.308960 0.948120 1441833062 -0.071289 0.022095 -0.308960 0.948120 1441833062 -0.071289 0.022095 -0.308960 0.948120 1441833062 -0.071289 0.022095 -0.308960 0.948120 1441833062 -0.071289 0.022095 -0.308960 0.948120 1441833062 0.074951 0.090576 -0.231873 0.965576 1441833062 0.074951 0.090576 -0.231873 0.965576 1441833062 0.074951 0.090576 -0.231873 0.965576 1441833062 0.074951 0.090576 -0.231873 0.965576 1441833062 0.074951 0.090576 -0.231873 0.965576 1441833062 0.074951 0.090576 -0.231873 0.965576 1441833062 0.074951 0.090576 -0.231873 0.965576 1441833062 0.185486 0.138245 -0.197937 0.952515 1441833063 0.185486 0.138245 -0.197937 0.952515 1441833063 0.185486 0.138245 -0.197937 0.952515 1441833063 0.185486 0.138245 -0.197937 0.952515 1441833063 0.185486 0.138245 -0.197937 0.952515 1441833063 0.185486 0.138245 -0.197937 0.952515 1441833063 0.238464 0.140442 -0.194153 0.941101 1441833063 0.238464 0.140442 -0.194153 0.941101 1441833063 0.238464 0.140442 -0.194153 0.941101 1441833063 0.238464 0.140442 -0.194153 0.941101 1441833063 0.238464 0.140442 -0.194153 0.941101 1441833063 0.238464 0.140442 -0.194153 0.941101 1441833063 0.238464 0.140442 -0.194153 0.941101 1441833063 0.258728 0.134155 -0.204346 0.934448 1441833063 0.258728 0.134155 -0.204346 0.934448 1441833063 0.258728 0.134155 -0.204346 0.934448 1441833063 0.258728 0.134155 -0.204346 0.934448 1441833063 0.258728 0.134155 -0.204346 0.934448 1441833063 0.258728 0.134155 -0.204346 0.934448 1441833063 0.256470 0.129700 -0.209106 0.934631 1441833063 0.256470 0.129700 -0.209106 0.934631 1441833063 0.256470 0.129700 -0.209106 0.934631 1441833063 0.256470 0.129700 -0.209106 0.934631 1441833063 0.256470 0.129700 -0.209106 0.934631 1441833063 0.256470 0.129700 -0.209106 0.934631 1441833063 0.256470 0.129700 -0.209106 0.934631 1441833063 0.239502 0.111450 -0.227905 0.937134 1441833063 0.239502 0.111450 -0.227905 0.937134 1441833063 0.239502 0.111450 -0.227905 0.937134 1441833063 0.239502 0.111450 -0.227905 0.937134 1441833063 0.239502 0.111450 -0.227905 0.937134 1441833063 0.239502 0.111450 -0.227905 0.937134 1441833063 0.199097 0.087585 -0.278259 0.935486 1441833063 0.199097 0.087585 -0.278259 0.935486 1441833063 0.199097 0.087585 -0.278259 0.935486 1441833063 0.199097 0.087585 -0.278259 0.935486 1441833063 0.199097 0.087585 -0.278259 0.935486 1441833063 0.199097 0.087585 -0.278259 0.935486 1441833063 0.122253 0.064270 -0.342712 0.929199 1441833063 0.122253 0.064270 -0.342712 0.929199 1441833063 0.122253 0.064270 -0.342712 0.929199 1441833063 0.122253 0.064270 -0.342712 0.929199 1441833063 0.122253 0.064270 -0.342712 0.929199 1441833063 0.122253 0.064270 -0.342712 0.929199 1441833063 0.122253 0.064270 -0.342712 0.929199 1441833063 -0.002136 0.037903 -0.397217 0.916931 1441833063 -0.002136 0.037903 -0.397217 0.916931 1441833063 -0.002136 0.037903 -0.397217 0.916931 1441833063 -0.002136 0.037903 -0.397217 0.916931 1441833063 -0.002136 0.037903 -0.397217 0.916931 1441833063 -0.002136 0.037903 -0.397217 0.916931 1441833063 -0.173645 -0.011536 -0.469788 0.865479 1441833063 -0.173645 -0.011536 -0.469788 0.865479 1441833063 -0.173645 -0.011536 -0.469788 0.865479 1441833063 -0.173645 -0.011536 -0.469788 0.865479 1441833063 -0.173645 -0.011536 -0.469788 0.865479 1441833063 -0.173645 -0.011536 -0.469788 0.865479 1441833063 -0.351318 -0.068115 -0.560791 0.746643 1441833063 -0.351318 -0.068115 -0.560791 0.746643 1441833063 -0.351318 -0.068115 -0.560791 0.746643 1441833063 -0.351318 -0.068115 -0.560791 0.746643 1441833063 -0.351318 -0.068115 -0.560791 0.746643 1441833063 -0.351318 -0.068115 -0.560791 0.746643 1441833063 -0.471985 -0.148804 -0.575439 0.651184 1441833063 -0.471985 -0.148804 -0.575439 0.651184 1441833063 -0.471985 -0.148804 -0.575439 0.651184 1441833063 -0.471985 -0.148804 -0.575439 0.651184 1441833063 -0.471985 -0.148804 -0.575439 0.651184 1441833063 -0.471985 -0.148804 -0.575439 0.651184 1441833063 -0.557190 -0.250793 -0.575562 0.543518 1441833063 -0.557190 -0.250793 -0.575562 0.543518 1441833063 -0.557190 -0.250793 -0.575562 0.543518 1441833063 -0.557190 -0.250793 -0.575562 0.543518 1441833063 -0.557190 -0.250793 -0.575562 0.543518 1441833063 -0.557190 -0.250793 -0.575562 0.543518 1441833063 -0.557190 -0.250793 -0.575562 0.543518 1441833063 -0.639832 -0.267944 -0.594727 0.406494 1441833063 -0.639832 -0.267944 -0.594727 0.406494 1441833063 -0.639832 -0.267944 -0.594727 0.406494 1441833063 -0.639832 -0.267944 -0.594727 0.406494 1441833063 -0.639832 -0.267944 -0.594727 0.406494 1441833063 -0.639832 -0.267944 -0.594727 0.406494 1441833063 -0.697571 -0.248535 -0.581116 0.337585 1441833063 -0.697571 -0.248535 -0.581116 0.337585 1441833063 -0.697571 -0.248535 -0.581116 0.337585 1441833063 -0.697571 -0.248535 -0.581116 0.337585 1441833063 -0.697571 -0.248535 -0.581116 0.337585 1441833063 -0.696594 -0.222595 -0.588013 0.345764 1441833063 -0.696594 -0.222595 -0.588013 0.345764 1441833063 -0.696594 -0.222595 -0.588013 0.345764 1441833063 -0.696594 -0.222595 -0.588013 0.345764 1441833063 -0.696594 -0.222595 -0.588013 0.345764 1441833063 -0.696594 -0.222595 -0.588013 0.345764 1441833063 -0.662842 -0.208252 -0.597656 0.400146 1441833063 -0.662842 -0.208252 -0.597656 0.400146 1441833063 -0.662842 -0.208252 -0.597656 0.400146 1441833063 -0.662842 -0.208252 -0.597656 0.400146 1441833063 -0.662842 -0.208252 -0.597656 0.400146 1441833063 -0.662842 -0.208252 -0.597656 0.400146 1441833063 -0.662842 -0.208252 -0.597656 0.400146 1441833063 -0.612549 -0.192139 -0.593994 0.484863 1441833063 -0.612549 -0.192139 -0.593994 0.484863 1441833063 -0.612549 -0.192139 -0.593994 0.484863 1441833063 -0.612549 -0.192139 -0.593994 0.484863 1441833063 -0.612549 -0.192139 -0.593994 0.484863 1441833063 -0.612549 -0.192139 -0.593994 0.484863 1441833063 -0.528687 -0.166382 -0.573059 0.603699 1441833063 -0.528687 -0.166382 -0.573059 0.603699 1441833063 -0.528687 -0.166382 -0.573059 0.603699 1441833063 -0.528687 -0.166382 -0.573059 0.603699 1441833063 -0.528687 -0.166382 -0.573059 0.603699 1441833063 -0.528687 -0.166382 -0.573059 0.603699 1441833063 -0.401489 -0.111328 -0.544556 0.727905 1441833063 -0.401489 -0.111328 -0.544556 0.727905 1441833064 -0.401489 -0.111328 -0.544556 0.727905 1441833064 -0.401489 -0.111328 -0.544556 0.727905 1441833064 -0.401489 -0.111328 -0.544556 0.727905 1441833064 -0.401489 -0.111328 -0.544556 0.727905 1441833064 -0.401489 -0.111328 -0.544556 0.727905 1441833064 -0.232483 -0.058472 -0.487976 0.839294 1441833064 -0.232483 -0.058472 -0.487976 0.839294 1441833064 -0.232483 -0.058472 -0.487976 0.839294 1441833064 -0.232483 -0.058472 -0.487976 0.839294 1441833064 -0.232483 -0.058472 -0.487976 0.839294 1441833064 -0.232483 -0.058472 -0.487976 0.839294 1441833064 -0.052917 0.002625 -0.416565 0.907532 1441833064 -0.052917 0.002625 -0.416565 0.907532 1441833064 -0.052917 0.002625 -0.416565 0.907532 1441833064 -0.052917 0.002625 -0.416565 0.907532 1441833064 -0.052917 0.002625 -0.416565 0.907532 1441833064 -0.052917 0.002625 -0.416565 0.907532 1441833064 -0.052917 0.002625 -0.416565 0.907532 1441833064 0.110168 0.059326 -0.342407 0.931152 1441833064 0.110168 0.059326 -0.342407 0.931152 1441833064 0.110168 0.059326 -0.342407 0.931152 1441833064 0.110168 0.059326 -0.342407 0.931152 1441833064 0.110168 0.059326 -0.342407 0.931152 1441833064 0.233215 0.102173 -0.293457 0.921387 1441833064 0.233215 0.102173 -0.293457 0.921387 1441833064 0.233215 0.102173 -0.293457 0.921387 1441833064 0.233215 0.102173 -0.293457 0.921387 1441833064 0.233215 0.102173 -0.293457 0.921387 1441833064 0.233215 0.102173 -0.293457 0.921387 1441833064 0.233215 0.102173 -0.293457 0.921387 1441833064 0.284241 0.109131 -0.291992 0.906616 1441833064 0.284241 0.109131 -0.291992 0.906616 1441833064 0.284241 0.109131 -0.291992 0.906616 1441833064 0.284241 0.109131 -0.291992 0.906616 1441833064 0.284241 0.109131 -0.291992 0.906616 1441833064 0.284241 0.109131 -0.291992 0.906616 1441833064 0.300903 0.111511 -0.303406 0.897156 1441833064 0.300903 0.111511 -0.303406 0.897156 1441833064 0.300903 0.111511 -0.303406 0.897156 1441833064 0.300903 0.111511 -0.303406 0.897156 1441833064 0.300903 0.111511 -0.303406 0.897156 1441833064 0.300903 0.111511 -0.303406 0.897156 1441833064 0.300903 0.111511 -0.303406 0.897156 1441833064 0.309509 0.113831 -0.304443 0.893555 1441833064 0.309509 0.113831 -0.304443 0.893555 1441833064 0.309509 0.113831 -0.304443 0.893555 1441833064 0.309509 0.113831 -0.304443 0.893555 1441833064 0.309509 0.113831 -0.304443 0.893555 1441833064 0.309509 0.113831 -0.304443 0.893555 1441833064 0.305786 0.109192 -0.308899 0.893921 1441833064 0.305786 0.109192 -0.308899 0.893921 1441833064 0.305786 0.109192 -0.308899 0.893921 1441833064 0.305786 0.109192 -0.308899 0.893921 1441833064 0.305786 0.109192 -0.308899 0.893921 1441833064 0.305786 0.109192 -0.308899 0.893921 1441833064 0.280823 0.089844 -0.339783 0.893066 1441833064 0.280823 0.089844 -0.339783 0.893066 1441833064 0.280823 0.089844 -0.339783 0.893066 1441833064 0.280823 0.089844 -0.339783 0.893066 1441833064 0.280823 0.089844 -0.339783 0.893066 1441833064 0.280823 0.089844 -0.339783 0.893066 1441833064 0.211609 0.071289 -0.401306 0.888306 1441833064 0.211609 0.071289 -0.401306 0.888306 1441833064 0.211609 0.071289 -0.401306 0.888306 1441833064 0.211609 0.071289 -0.401306 0.888306 1441833064 0.211609 0.071289 -0.401306 0.888306 1441833064 0.211609 0.071289 -0.401306 0.888306 1441833064 0.078186 0.049194 -0.483398 0.870483 1441833064 0.078186 0.049194 -0.483398 0.870483 1441833064 0.078186 0.049194 -0.483398 0.870483 1441833064 0.078186 0.049194 -0.483398 0.870483 1441833064 0.078186 0.049194 -0.483398 0.870483 1441833064 0.078186 0.049194 -0.483398 0.870483 1441833064 0.078186 0.049194 -0.483398 0.870483 1441833064 -0.113220 0.006409 -0.568420 0.814880 1441833064 -0.113220 0.006409 -0.568420 0.814880 1441833064 -0.113220 0.006409 -0.568420 0.814880 1441833064 -0.113220 0.006409 -0.568420 0.814880 1441833064 -0.113220 0.006409 -0.568420 0.814880 1441833064 -0.113220 0.006409 -0.568420 0.814880 1441833064 -0.313110 -0.064270 -0.610657 0.724548 1441833064 -0.313110 -0.064270 -0.610657 0.724548 1441833064 -0.313110 -0.064270 -0.610657 0.724548 1441833064 -0.313110 -0.064270 -0.610657 0.724548 1441833064 -0.313110 -0.064270 -0.610657 0.724548 1441833064 -0.313110 -0.064270 -0.610657 0.724548 1441833064 -0.456970 -0.136353 -0.616089 0.626953 1441833064 -0.456970 -0.136353 -0.616089 0.626953 1441833064 -0.456970 -0.136353 -0.616089 0.626953 1441833064 -0.456970 -0.136353 -0.616089 0.626953 1441833064 -0.456970 -0.136353 -0.616089 0.626953 1441833064 -0.530945 -0.219788 -0.588684 0.568542 1441833064 -0.530945 -0.219788 -0.588684 0.568542 1441833064 -0.530945 -0.219788 -0.588684 0.568542 1441833064 -0.530945 -0.219788 -0.588684 0.568542 1441833064 -0.530945 -0.219788 -0.588684 0.568542 1441833064 -0.530945 -0.219788 -0.588684 0.568542 1441833064 -0.530945 -0.219788 -0.588684 0.568542 1441833064 -0.584473 -0.252380 -0.588562 0.498291 1441833064 -0.584473 -0.252380 -0.588562 0.498291 1441833064 -0.584473 -0.252380 -0.588562 0.498291 1441833064 -0.584473 -0.252380 -0.588562 0.498291 1441833064 -0.584473 -0.252380 -0.588562 0.498291 1441833064 -0.599487 -0.247009 -0.586060 0.486023 1441833064 -0.599487 -0.247009 -0.586060 0.486023 1441833064 -0.599487 -0.247009 -0.586060 0.486023 1441833064 -0.599487 -0.247009 -0.586060 0.486023 1441833064 -0.599487 -0.247009 -0.586060 0.486023 1441833064 -0.599487 -0.247009 -0.586060 0.486023 1441833064 -0.599487 -0.247009 -0.586060 0.486023 1441833064 -0.580994 -0.205444 -0.605957 0.503113 1441833064 -0.580994 -0.205444 -0.605957 0.503113 1441833065 -0.580994 -0.205444 -0.605957 0.503113 1441833065 -0.580994 -0.205444 -0.605957 0.503113 1441833065 -0.580994 -0.205444 -0.605957 0.503113 1441833065 -0.535522 -0.143188 -0.626770 0.547668 1441833065 -0.535522 -0.143188 -0.626770 0.547668 1441833065 -0.535522 -0.143188 -0.626770 0.547668 1441833065 -0.535522 -0.143188 -0.626770 0.547668 1441833065 -0.535522 -0.143188 -0.626770 0.547668 1441833065 -0.535522 -0.143188 -0.626770 0.547668 1441833065 -0.437561 -0.068481 -0.641174 0.626770 1441833065 -0.437561 -0.068481 -0.641174 0.626770 1441833065 -0.437561 -0.068481 -0.641174 0.626770 1441833065 -0.437561 -0.068481 -0.641174 0.626770 1441833065 -0.437561 -0.068481 -0.641174 0.626770 1441833065 -0.437561 -0.068481 -0.641174 0.626770 1441833065 -0.437561 -0.068481 -0.641174 0.626770 1441833065 -0.268982 0.013733 -0.645569 0.714661 1441833065 -0.268982 0.013733 -0.645569 0.714661 1441833065 -0.268982 0.013733 -0.645569 0.714661 1441833065 -0.268982 0.013733 -0.645569 0.714661 1441833065 -0.268982 0.013733 -0.645569 0.714661 1441833065 -0.268982 0.013733 -0.645569 0.714661 1441833065 -0.064087 0.069458 -0.609619 0.787048 1441833065 -0.064087 0.069458 -0.609619 0.787048 1441833065 -0.064087 0.069458 -0.609619 0.787048 1441833065 -0.064087 0.069458 -0.609619 0.787048 1441833065 -0.064087 0.069458 -0.609619 0.787048 1441833065 -0.064087 0.069458 -0.609619 0.787048 1441833065 0.121765 0.078735 -0.567932 0.810181 1441833065 0.121765 0.078735 -0.567932 0.810181 1441833065 0.121765 0.078735 -0.567932 0.810181 1441833065 0.121765 0.078735 -0.567932 0.810181 1441833065 0.121765 0.078735 -0.567932 0.810181 1441833065 0.121765 0.078735 -0.567932 0.810181 1441833065 0.121765 0.078735 -0.567932 0.810181 1441833065 0.240967 0.058167 -0.524841 0.814270 1441833065 0.240967 0.058167 -0.524841 0.814270 1441833065 0.240967 0.058167 -0.524841 0.814270 1441833065 0.240967 0.058167 -0.524841 0.814270 1441833065 0.240967 0.058167 -0.524841 0.814270 1441833065 0.240967 0.058167 -0.524841 0.814270 1441833065 0.281067 0.057434 -0.482727 0.827454 1441833065 0.281067 0.057434 -0.482727 0.827454 1441833065 0.281067 0.057434 -0.482727 0.827454 1441833065 0.281067 0.057434 -0.482727 0.827454 1441833065 0.281067 0.057434 -0.482727 0.827454 1441833065 0.281067 0.057434 -0.482727 0.827454 1441833065 0.283936 0.063110 -0.505310 0.812439 1441833065 0.283936 0.063110 -0.505310 0.812439 1441833065 0.283936 0.063110 -0.505310 0.812439 1441833065 0.283936 0.063110 -0.505310 0.812439 1441833065 0.283936 0.063110 -0.505310 0.812439 1441833065 0.283936 0.063110 -0.505310 0.812439 1441833065 0.283936 0.063110 -0.505310 0.812439 1441833065 0.286499 0.073486 -0.505371 0.810608 1441833065 0.286499 0.073486 -0.505371 0.810608 1441833065 0.286499 0.073486 -0.505371 0.810608 1441833065 0.286499 0.073486 -0.505371 0.810608 1441833065 0.286499 0.073486 -0.505371 0.810608 1441833065 0.286499 0.073486 -0.505371 0.810608 1441833065 0.282532 0.066833 -0.491577 0.820984 1441833065 0.282532 0.066833 -0.491577 0.820984 1441833065 0.282532 0.066833 -0.491577 0.820984 1441833065 0.282532 0.066833 -0.491577 0.820984 1441833065 0.282532 0.066833 -0.491577 0.820984 1441833065 0.282532 0.066833 -0.491577 0.820984 1441833065 0.244080 0.053467 -0.481567 0.840027 1441833065 0.244080 0.053467 -0.481567 0.840027 1441833065 0.244080 0.053467 -0.481567 0.840027 1441833065 0.244080 0.053467 -0.481567 0.840027 1441833065 0.244080 0.053467 -0.481567 0.840027 1441833065 0.244080 0.053467 -0.481567 0.840027 1441833065 0.141602 0.046387 -0.461731 0.874390 1441833065 0.141602 0.046387 -0.461731 0.874390 1441833065 0.141602 0.046387 -0.461731 0.874390 1441833065 0.141602 0.046387 -0.461731 0.874390 1441833065 0.141602 0.046387 -0.461731 0.874390 1441833065 0.141602 0.046387 -0.461731 0.874390 1441833065 -0.022522 0.009644 -0.462219 0.886414 1441833065 -0.022522 0.009644 -0.462219 0.886414 1441833065 -0.022522 0.009644 -0.462219 0.886414 1441833065 -0.022522 0.009644 -0.462219 0.886414 1441833065 -0.022522 0.009644 -0.462219 0.886414 1441833065 -0.022522 0.009644 -0.462219 0.886414 1441833065 -0.022522 0.009644 -0.462219 0.886414 1441833065 -0.229431 -0.076721 -0.502502 0.830017 1441833065 -0.229431 -0.076721 -0.502502 0.830017 1441833065 -0.229431 -0.076721 -0.502502 0.830017 1441833065 -0.229431 -0.076721 -0.502502 0.830017 1441833065 -0.229431 -0.076721 -0.502502 0.830017 1441833065 -0.229431 -0.076721 -0.502502 0.830017 1441833065 -0.406616 -0.220337 -0.481689 0.744385 1441833065 -0.406616 -0.220337 -0.481689 0.744385 1441833065 -0.406616 -0.220337 -0.481689 0.744385 1441833065 -0.406616 -0.220337 -0.481689 0.744385 1441833065 -0.406616 -0.220337 -0.481689 0.744385 1441833065 -0.406616 -0.220337 -0.481689 0.744385 1441833065 -0.529419 -0.333069 -0.473328 0.620300 1441833065 -0.529419 -0.333069 -0.473328 0.620300 1441833065 -0.529419 -0.333069 -0.473328 0.620300 1441833065 -0.529419 -0.333069 -0.473328 0.620300 1441833065 -0.529419 -0.333069 -0.473328 0.620300 1441833065 -0.529419 -0.333069 -0.473328 0.620300 1441833065 -0.597168 -0.362366 -0.537903 0.472046 1441833065 -0.597168 -0.362366 -0.537903 0.472046 1441833065 -0.597168 -0.362366 -0.537903 0.472046 1441833065 -0.597168 -0.362366 -0.537903 0.472046 1441833065 -0.597168 -0.362366 -0.537903 0.472046 1441833065 -0.639282 -0.372253 -0.530701 0.413757 1441833065 -0.639282 -0.372253 -0.530701 0.413757 1441833065 -0.639282 -0.372253 -0.530701 0.413757 1441833065 -0.639282 -0.372253 -0.530701 0.413757 1441833066 -0.639282 -0.372253 -0.530701 0.413757 1441833066 -0.639282 -0.372253 -0.530701 0.413757 1441833066 -0.639282 -0.372253 -0.530701 0.413757 1441833066 -0.665039 -0.300781 -0.562439 0.388550 1441833066 -0.665039 -0.300781 -0.562439 0.388550 1441833066 -0.665039 -0.300781 -0.562439 0.388550 1441833066 -0.665039 -0.300781 -0.562439 0.388550 1441833066 -0.665039 -0.300781 -0.562439 0.388550 1441833066 -0.665039 -0.300781 -0.562439 0.388550 1441833066 -0.639404 -0.226318 -0.596313 0.429382 1441833066 -0.639404 -0.226318 -0.596313 0.429382 1441833066 -0.639404 -0.226318 -0.596313 0.429382 1441833066 -0.639404 -0.226318 -0.596313 0.429382 1441833066 -0.639404 -0.226318 -0.596313 0.429382 1441833066 -0.639404 -0.226318 -0.596313 0.429382 1441833066 -0.581360 -0.174194 -0.605713 0.514648 1441833066 -0.581360 -0.174194 -0.605713 0.514648 1441833066 -0.581360 -0.174194 -0.605713 0.514648 1441833066 -0.581360 -0.174194 -0.605713 0.514648 1441833066 -0.581360 -0.174194 -0.605713 0.514648 1441833066 -0.581360 -0.174194 -0.605713 0.514648 1441833066 -0.477661 -0.141174 -0.569336 0.654053 1441833066 -0.477661 -0.141174 -0.569336 0.654053 1441833066 -0.477661 -0.141174 -0.569336 0.654053 1441833066 -0.477661 -0.141174 -0.569336 0.654053 1441833066 -0.477661 -0.141174 -0.569336 0.654053 1441833066 -0.477661 -0.141174 -0.569336 0.654053 1441833066 -0.322815 -0.148376 -0.420532 0.834839 1441833066 -0.322815 -0.148376 -0.420532 0.834839 1441833066 -0.322815 -0.148376 -0.420532 0.834839 1441833066 -0.322815 -0.148376 -0.420532 0.834839 1441833066 -0.322815 -0.148376 -0.420532 0.834839 1441833066 -0.322815 -0.148376 -0.420532 0.834839 1441833066 -0.167725 -0.069641 -0.255920 0.949463 1441833066 -0.167725 -0.069641 -0.255920 0.949463 1441833066 -0.167725 -0.069641 -0.255920 0.949463 1441833066 -0.167725 -0.069641 -0.255920 0.949463 1441833066 -0.167725 -0.069641 -0.255920 0.949463 1441833066 -0.167725 -0.069641 -0.255920 0.949463 1441833066 -0.017456 0.036011 -0.142883 0.988892 1441833066 -0.017456 0.036011 -0.142883 0.988892 1441833066 -0.017456 0.036011 -0.142883 0.988892 1441833066 -0.017456 0.036011 -0.142883 0.988892 1441833066 -0.017456 0.036011 -0.142883 0.988892 1441833066 -0.017456 0.036011 -0.142883 0.988892 1441833066 0.121582 0.111511 -0.068726 0.983887 1441833066 0.121582 0.111511 -0.068726 0.983887 1441833066 0.121582 0.111511 -0.068726 0.983887 1441833066 0.121582 0.111511 -0.068726 0.983887 1441833066 0.121582 0.111511 -0.068726 0.983887 1441833066 0.121582 0.111511 -0.068726 0.983887 1441833066 0.121582 0.111511 -0.068726 0.983887 1441833066 0.223328 0.152466 -0.007263 0.962646 1441833066 0.223328 0.152466 -0.007263 0.962646 1441833066 0.223328 0.152466 -0.007263 0.962646 1441833066 0.223328 0.152466 -0.007263 0.962646 1441833066 0.223328 0.152466 -0.007263 0.962646 1441833066 0.270508 0.165710 0.030151 0.947815 1441833066 0.270508 0.165710 0.030151 0.947815 1441833066 0.270508 0.165710 0.030151 0.947815 1441833066 0.270508 0.165710 0.030151 0.947815 1441833066 0.270508 0.165710 0.030151 0.947815 1441833066 0.270508 0.165710 0.030151 0.947815 1441833066 0.270508 0.165710 0.030151 0.947815 1441833066 0.284180 0.159485 0.019226 0.945190 1441833066 0.284180 0.159485 0.019226 0.945190 1441833066 0.284180 0.159485 0.019226 0.945190 1441833066 0.284180 0.159485 0.019226 0.945190 1441833066 0.284180 0.159485 0.019226 0.945190 1441833066 0.284180 0.159485 0.019226 0.945190 1441833066 0.289734 0.155396 0.020752 0.944153 1441833066 0.289734 0.155396 0.020752 0.944153 1441833066 0.289734 0.155396 0.020752 0.944153 1441833066 0.289734 0.155396 0.020752 0.944153 1441833066 0.289734 0.155396 0.020752 0.944153 1441833066 0.289734 0.155396 0.020752 0.944153 1441833066 0.289734 0.155396 0.020752 0.944153 1441833066 0.278503 0.148621 0.025146 0.948486 1441833066 0.278503 0.148621 0.025146 0.948486 1441833066 0.278503 0.148621 0.025146 0.948486 1441833066 0.278503 0.148621 0.025146 0.948486 1441833066 0.278503 0.148621 0.025146 0.948486 1441833066 0.237122 0.130920 -0.028015 0.962158 1441833066 0.237122 0.130920 -0.028015 0.962158 1441833066 0.237122 0.130920 -0.028015 0.962158 1441833066 0.237122 0.130920 -0.028015 0.962158 1441833066 0.237122 0.130920 -0.028015 0.962158 1441833066 0.237122 0.130920 -0.028015 0.962158 1441833066 0.237122 0.130920 -0.028015 0.962158 1441833066 0.157593 0.112915 -0.160400 0.967773 1441833066 0.157593 0.112915 -0.160400 0.967773 1441833066 0.157593 0.112915 -0.160400 0.967773 1441833066 0.157593 0.112915 -0.160400 0.967773 1441833066 0.157593 0.112915 -0.160400 0.967773 1441833066 0.157593 0.112915 -0.160400 0.967773 1441833066 0.030090 0.099976 -0.351196 0.930420 1441833066 0.030090 0.099976 -0.351196 0.930420 1441833066 0.030090 0.099976 -0.351196 0.930420 1441833066 0.030090 0.099976 -0.351196 0.930420 1441833066 0.030090 0.099976 -0.351196 0.930420 1441833066 0.030090 0.099976 -0.351196 0.930420 1441833066 0.030090 0.099976 -0.351196 0.930420 1441833066 -0.152527 0.103149 -0.548523 0.815613 1441833066 
-0.633789 -0.245789 -0.562073 0.471191 1441833069 -0.633789 -0.245789 -0.562073 0.471191 1441833069 -0.636047 -0.224487 -0.573120 0.465454 1441833069 -0.636047 -0.224487 -0.573120 0.465454 1441833069 -0.636047 -0.224487 -0.573120 0.465454 1441833069 -0.636047 -0.224487 -0.573120 0.465454 1441833069 -0.636047 -0.224487 -0.573120 0.465454 1441833069 -0.636047 -0.224487 -0.573120 0.465454 1441833069 -0.635620 -0.190186 -0.590332 0.459717 1441833069 -0.635620 -0.190186 -0.590332 0.459717 1441833069 -0.635620 -0.190186 -0.590332 0.459717 1441833069 -0.635620 -0.190186 -0.590332 0.459717 1441833069 -0.635620 -0.190186 -0.590332 0.459717 1441833069 -0.635620 -0.190186 -0.590332 0.459717 1441833069 -0.630188 -0.168640 -0.600342 0.462708 1441833069 -0.630188 -0.168640 -0.600342 0.462708 1441833069 -0.630188 -0.168640 -0.600342 0.462708 1441833069 -0.630188 -0.168640 -0.600342 0.462708 1441833069 -0.630188 -0.168640 -0.600342 0.462708 1441833069 -0.630188 -0.168640 -0.600342 0.462708 1441833069 -0.624329 -0.173279 -0.594971 0.475647 1441833069 -0.624329 -0.173279 -0.594971 0.475647 1441833069 -0.624329 -0.173279 -0.594971 0.475647 1441833069 -0.624329 -0.173279 -0.594971 0.475647 1441833069 -0.624329 -0.173279 -0.594971 0.475647 1441833069 -0.622314 -0.199219 -0.571411 0.496582 1441833069 -0.622314 -0.199219 -0.571411 0.496582 1441833069 -0.622314 -0.199219 -0.571411 0.496582 1441833069 -0.622314 -0.199219 -0.571411 0.496582 1441833069 -0.622314 -0.199219 -0.571411 0.496582 1441833069 -0.622314 -0.199219 -0.571411 0.496582 1441833069 -0.622314 -0.199219 -0.571411 0.496582 1441833069 -0.621399 -0.227051 -0.541016 0.519287 1441833069 -0.621399 -0.227051 -0.541016 0.519287 1441833069 -0.621399 -0.227051 -0.541016 0.519287 1441833069 -0.621399 -0.227051 -0.541016 0.519287 1441833069 -0.621399 -0.227051 -0.541016 0.519287 1441833069 -0.621399 -0.227051 -0.541016 0.519287 1441833069 -0.622192 -0.237549 -0.522278 0.532593 1441833069 -0.622192 -0.237549 -0.522278 0.532593 1441833069 -0.622192 -0.237549 -0.522278 0.532593 1441833069 -0.622192 -0.237549 -0.522278 0.532593 1441833069 -0.622192 -0.237549 -0.522278 0.532593 1441833069 -0.622192 -0.237549 -0.522278 0.532593 1441833069 -0.622192 -0.237549 -0.522278 0.532593 1441833069 -0.624634 -0.223511 -0.527710 0.530518 1441833069 -0.624634 -0.223511 -0.527710 0.530518 1441833069 -0.624634 -0.223511 -0.527710 0.530518 1441833069 -0.624634 -0.223511 -0.527710 0.530518 1441833069 -0.624634 -0.223511 -0.527710 0.530518 1441833069 -0.624634 -0.223511 -0.527710 0.530518 1441833069 -0.625793 -0.206726 -0.540833 0.522705 1441833069 -0.625793 -0.206726 -0.540833 0.522705 1441833069 -0.625793 -0.206726 -0.540833 0.522705 1441833069 -0.625793 -0.206726 -0.540833 0.522705 1441833069 -0.625793 -0.206726 -0.540833 0.522705 1441833069 -0.625793 -0.206726 -0.540833 0.522705 1441833069 -0.629211 -0.202637 -0.545044 0.515808 1441833069 -0.629211 -0.202637 -0.545044 0.515808 1441833069 -0.629211 -0.202637 -0.545044 0.515808 1441833069 -0.629211 -0.202637 -0.545044 0.515808 1441833069 -0.629211 -0.202637 -0.545044 0.515808 1441833069 -0.629211 -0.202637 -0.545044 0.515808 1441833069 -0.632935 -0.208557 -0.547607 0.506042 1441833069 -0.632935 -0.208557 -0.547607 0.506042 1441833069 -0.632935 -0.208557 -0.547607 0.506042 1441833069 -0.632935 -0.208557 -0.547607 0.506042 1441833069 -0.632935 -0.208557 -0.547607 0.506042 1441833069 -0.632935 -0.208557 -0.547607 0.506042 1441833069 -0.635864 -0.219116 -0.549377 0.495911 1441833069 -0.635864 -0.219116 -0.549377 0.495911 1441833069 -0.635864 -0.219116 -0.549377 0.495911 1441833069 -0.635864 -0.219116 -0.549377 0.495911 1441833069 -0.635864 -0.219116 -0.549377 0.495911 1441833069 -0.635864 -0.219116 -0.549377 0.495911 1441833069 -0.635864 -0.219116 -0.549377 0.495911 1441833069 -0.637817 -0.232788 -0.550354 0.485962 1441833069 -0.637817 -0.232788 -0.550354 0.485962 1441833069 -0.637817 -0.232788 -0.550354 0.485962 1441833069 -0.637817 -0.232788 -0.550354 0.485962 1441833069 -0.637817 -0.232788 -0.550354 0.485962 1441833069 -0.638794 -0.244324 -0.552673 0.476318 1441833069 -0.638794 -0.244324 -0.552673 0.476318 1441833069 -0.638794 -0.244324 -0.552673 0.476318 1441833069 -0.638794 -0.244324 -0.552673 0.476318 1441833069 -0.638794 -0.244324 -0.552673 0.476318 1441833069 -0.638794 -0.244324 -0.552673 0.476318 1441833069 -0.638733 -0.255066 -0.552979 0.470398 1441833070 -0.638733 -0.255066 -0.552979 0.470398 1441833070 -0.638733 -0.255066 -0.552979 0.470398 1441833070 -0.638733 -0.255066 -0.552979 0.470398 1441833070 -0.638733 -0.255066 -0.552979 0.470398 1441833070 -0.638733 -0.255066 -0.552979 0.470398 1441833070 -0.638733 -0.255066 -0.552979 0.470398 1441833070 -0.641357 -0.257935 -0.553833 0.464172 1441833070 -0.641357 -0.257935 -0.553833 0.464172 1441833070 -0.641357 -0.257935 -0.553833 0.464172 1441833070 -0.641357 -0.257935 -0.553833 0.464172 1441833070 -0.641357 -0.257935 -0.553833 0.464172 1441833070 -0.647522 -0.247864 -0.561462 0.451782 1441833070 -0.647522 -0.247864 -0.561462 0.451782 1441833070 -0.647522 -0.247864 -0.561462 0.451782 1441833070 -0.647522 -0.247864 -0.561462 0.451782 1441833070 -0.647522 -0.247864 -0.561462 0.451782 1441833070 -0.647522 -0.247864 -0.561462 0.451782 1441833070 -0.647522 -0.247864 -0.561462 0.451782 1441833070 -0.653931 -0.237488 -0.567383 0.440613 1441833070 -0.653931 -0.237488 -0.567383 0.440613 1441833070 -0.653931 -0.237488 -0.567383 0.440613 1441833070 -0.653931 -0.237488 -0.567383 0.440613 1441833070 -0.653931 -0.237488 -0.567383 0.440613 1441833070 -0.653931 -0.237488 -0.567383 0.440613 1441833070 -0.659119 -0.232971 -0.568420 0.433838 1441833070 -0.659119 -0.232971 -0.568420 0.433838 1441833070 -0.659119 -0.232971 -0.568420 0.433838 1441833070 -0.659119 -0.232971 -0.568420 0.433838 1441833070 -0.659119 -0.232971 -0.568420 0.433838 1441833070 -0.659119 -0.232971 -0.568420 0.433838 1441833070 -0.664978 -0.226990 -0.568054 0.428528 1441833070 -0.664978 -0.226990 -0.568054 0.428528 1441833070 -0.664978 -0.226990 -0.568054 0.428528 1441833070 -0.664978 -0.226990 -0.568054 0.428528 1441833070 -0.664978 -0.226990 -0.568054 0.428528 1441833070 -0.664978 -0.226990 -0.568054 0.428528 1441833070 -0.670227 -0.216431 -0.570557 0.422424 1441833070 -0.670227 -0.216431 -0.570557 0.422424 1441833070 -0.670227 -0.216431 -0.570557 0.422424 1441833070 -0.670227 -0.216431 -0.570557 0.422424 1441833070 -0.670227 -0.216431 -0.570557 0.422424 1441833070 -0.670227 -0.216431 -0.570557 0.422424 1441833070 -0.670227 -0.216431 -0.570557 0.422424 1441833070 -0.673279 -0.207275 -0.573303 0.418457 1441833070 -0.673279 -0.207275 -0.573303 0.418457 1441833070 -0.673279 -0.207275 -0.573303 0.418457 1441833070 -0.673279 -0.207275 -0.573303 0.418457 1441833070 -0.673279 -0.207275 -0.573303 0.418457 1441833070 -0.673279 -0.207275 -0.573303 0.418457 1441833070 -0.672546 -0.205872 -0.573730 0.419800 1441833070 -0.672546 -0.205872 -0.573730 0.419800 1441833070 -0.672546 -0.205872 -0.573730 0.419800 1441833070 -0.672546 -0.205872 -0.573730 0.419800 1441833070 -0.672546 -0.205872 -0.573730 0.419800 1441833070 -0.672546 -0.205872 -0.573730 0.419800 1441833070 -0.668884 -0.213074 -0.570190 0.426819 1441833070 -0.668884 -0.213074 -0.570190 0.426819 1441833070 -0.668884 -0.213074 -0.570190 0.426819 1441833070 -0.668884 -0.213074 -0.570190 0.426819 1441833070 -0.668884 -0.213074 -0.570190 0.426819 1441833070 -0.668884 -0.213074 -0.570190 0.426819 1441833070 -0.665710 -0.229004 -0.560364 0.436401 1441833070 -0.665710 -0.229004 -0.560364 0.436401 1441833070 -0.665710 -0.229004 -0.560364 0.436401 1441833070 -0.665710 -0.229004 -0.560364 0.436401 1441833070 -0.665710 -0.229004 -0.560364 0.436401 1441833070 -0.665710 -0.229004 -0.560364 0.436401 1441833070 -0.666687 -0.234924 -0.555359 0.438171 1441833070 -0.666687 -0.234924 -0.555359 0.438171 1441833070 -0.666687 -0.234924 -0.555359 0.438171 1441833070 -0.666687 -0.234924 -0.555359 0.438171 1441833070 -0.666687 -0.234924 -0.555359 0.438171 1441833070 -0.666687 -0.234924 -0.555359 0.438171 1441833070 -0.668091 -0.239868 -0.543701 0.447815 1441833070 -0.668091 -0.239868 -0.543701 0.447815 1441833070 -0.668091 -0.239868 -0.543701 0.447815 1441833070 -0.668091 -0.239868 -0.543701 0.447815 1441833070 -0.668091 -0.239868 -0.543701 0.447815 1441833070 -0.668091 -0.239868 -0.543701 0.447815 1441833070 -0.666504 -0.242737 -0.528320 0.466614 1441833070 -0.666504 -0.242737 -0.528320 0.466614 1441833070 -0.666504 -0.242737 -0.528320 0.466614 1441833070 -0.666504 -0.242737 -0.528320 0.466614 1441833070 -0.666504 -0.242737 -0.528320 0.466614 1441833070 -0.666504 -0.242737 -0.528320 0.466614 1441833070 -0.666504 -0.242737 -0.528320 0.466614 1441833070 -0.663330 -0.236938 -0.527649 0.474792 1441833070 -0.663330 -0.236938 -0.527649 0.474792 1441833070 -0.663330 -0.236938 -0.527649 0.474792 1441833070 -0.663330 -0.236938 -0.527649 0.474792 1441833070 -0.663330 -0.236938 -0.527649 0.474792 1441833070 -0.663330 -0.236938 -0.527649 0.474792 1441833070 -0.666382 -0.217590 -0.536072 0.470337 1441833070 -0.666382 -0.217590 -0.536072 0.470337 1441833070 -0.666382 -0.217590 -0.536072 0.470337 1441833070 -0.666382 -0.217590 -0.536072 0.470337 1441833070 -0.666382 -0.217590 -0.536072 0.470337 1441833070 -0.666382 -0.217590 -0.536072 0.470337 1441833070 -0.667053 -0.206543 -0.540405 0.469482 1441833070 -0.667053 -0.206543 -0.540405 0.469482 1441833070 -0.667053 -0.206543 -0.540405 0.469482 1441833070 -0.667053 -0.206543 -0.540405 0.469482 1441833070 -0.667053 -0.206543 -0.540405 0.469482 1441833070 -0.667053 -0.206543 -0.540405 0.469482 1441833070 -0.663391 -0.207642 -0.540283 0.474304 1441833070 -0.663391 -0.207642 -0.540283 0.474304 1441833070 -0.663391 -0.207642 -0.540283 0.474304 1441833070 -0.663391 -0.207642 -0.540283 0.474304 1441833070 -0.663391 -0.207642 -0.540283 0.474304 1441833070 -0.663391 -0.207642 -0.540283 0.474304 1441833070 -0.657776 -0.216003 -0.539917 0.478760 1441833070 -0.657776 -0.216003 -0.539917 0.478760 1441833071 -0.657776 -0.216003 -0.539917 0.478760 1441833071 -0.657776 -0.216003 -0.539917 0.478760 1441833071 -0.657776 -0.216003 -0.539917 0.478760 1441833071 -0.657776 -0.216003 -0.539917 0.478760 1441833071 -0.653992 -0.221558 -0.545349 0.475281 1441833071 -0.653992 -0.221558 -0.545349 0.475281 1441833071 -0.653992 -0.221558 -0.545349 0.475281 1441833071 -0.653992 -0.221558 -0.545349 0.475281 1441833071 -0.653992 -0.221558 -0.545349 0.475281 1441833071 -0.653992 -0.221558 -0.545349 0.475281 1441833071 -0.650696 -0.233093 -0.548706 0.470398 1441833071 -0.650696 -0.233093 -0.548706 0.470398 1441833071 -0.650696 -0.233093 -0.548706 0.470398 1441833071 -0.650696 -0.233093 -0.548706 0.470398 1441833071 -0.650696 -0.233093 -0.548706 0.470398 1441833071 -0.650696 -0.233093 -0.548706 0.470398 1441833071 -0.650818 -0.254150 -0.542725 0.466187 1441833071 -0.650818 -0.254150 -0.542725 0.466187 1441833071 -0.650818 -0.254150 -0.542725 0.466187 1441833071 -0.650818 -0.254150 -0.542725 0.466187 1441833071 -0.650818 -0.254150 -0.542725 0.466187 1441833071 -0.650818 -0.254150 -0.542725 0.466187 1441833071 -0.656494 -0.264465 -0.540710 0.454712 1441833071 -0.656494 -0.264465 -0.540710 0.454712 1441833071 -0.656494 -0.264465 -0.540710 0.454712 1441833071 -0.656494 -0.264465 -0.540710 0.454712 1441833071 -0.656494 -0.264465 -0.540710 0.454712 1441833071 -0.656494 -0.264465 -0.540710 0.454712 1441833071 -0.662354 -0.265320 -0.543762 0.441956 1441833071 -0.662354 -0.265320 -0.543762 0.441956 1441833071 -0.662354 -0.265320 -0.543762 0.441956 1441833071 -0.662354 -0.265320 -0.543762 0.441956 1441833071 -0.662354 -0.265320 -0.543762 0.441956 1441833071 -0.662354 -0.265320 -0.543762 0.441956 1441833071 -0.666931 -0.258057 -0.547791 0.434204 1441833071 -0.666931 -0.258057 -0.547791 0.434204 1441833071 -0.666931 -0.258057 -0.547791 0.434204 1441833071 -0.666931 -0.258057 -0.547791 0.434204 1441833071 -0.666931 -0.258057 -0.547791 0.434204 1441833071 -0.666931 -0.258057 -0.547791 0.434204 1441833071 -0.670349 -0.253052 -0.547791 0.431946 1441833071 -0.670349 -0.253052 -0.547791 0.431946 1441833071 -0.670349 -0.253052 -0.547791 0.431946 1441833071 -0.670349 -0.253052 -0.547791 0.431946 1441833071 -0.670349 -0.253052 -0.547791 0.431946 1441833071 -0.670349 -0.253052 -0.547791 0.431946 1441833071 -0.670349 -0.253052 -0.547791 0.431946 1441833071 -0.674011 -0.245667 -0.547363 0.431030 1441833071 -0.674011 -0.245667 -0.547363 0.431030 1441833071 -0.674011 -0.245667 -0.547363 0.431030 1441833071 -0.674011 -0.245667 -0.547363 0.431030 1441833071 -0.674011 -0.245667 -0.547363 0.431030 1441833071 -0.674011 -0.245667 -0.547363 0.431030 1441833071 -0.676514 -0.236755 -0.548218 0.431091 1441833071 -0.676514 -0.236755 -0.548218 0.431091 1441833071 -0.676514 -0.236755 -0.548218 0.431091 1441833071 -0.676514 -0.236755 -0.548218 0.431091 1441833071 -0.676514 -0.236755 -0.548218 0.431091 1441833071 -0.676514 -0.236755 -0.548218 0.431091 1441833071 -0.675720 -0.229675 -0.551453 0.432068 1441833071 -0.675720 -0.229675 -0.551453 0.432068 1441833071 -0.675720 -0.229675 -0.551453 0.432068 1441833071 -0.675720 -0.229675 -0.551453 0.432068 1441833071 -0.675720 -0.229675 -0.551453 0.432068 1441833071 -0.675720 -0.229675 -0.551453 0.432068 1441833071 -0.671326 -0.230164 -0.552551 0.437134 1441833071 -0.671326 -0.230164 -0.552551 0.437134 1441833071 -0.671326 -0.230164 -0.552551 0.437134 1441833071 -0.671326 -0.230164 -0.552551 0.437134 1441833071 -0.671326 -0.230164 -0.552551 0.437134 1441833071 -0.671326 -0.230164 -0.552551 0.437134 1441833071 -0.663818 -0.239014 -0.549377 0.447693 1441833071 -0.663818 -0.239014 -0.549377 0.447693 1441833071 -0.663818 -0.239014 -0.549377 0.447693 1441833071 -0.663818 -0.239014 -0.549377 0.447693 1441833071 -0.663818 -0.239014 -0.549377 0.447693 1441833071 -0.663818 -0.239014 -0.549377 0.447693 1441833071 -0.657227 -0.248840 -0.544678 0.457764 1441833071 -0.657227 -0.248840 -0.544678 0.457764 1441833071 -0.657227 -0.248840 -0.544678 0.457764 1441833071 -0.657227 -0.248840 -0.544678 0.457764 1441833071 -0.657227 -0.248840 -0.544678 0.457764 1441833071 -0.657227 -0.248840 -0.544678 0.457764 1441833071 -0.654236 -0.255920 -0.537354 0.466675 1441833071 -0.654236 -0.255920 -0.537354 0.466675 1441833071 -0.654236 -0.255920 -0.537354 0.466675 1441833071 -0.654236 -0.255920 -0.537354 0.466675 1441833071 -0.654236 -0.255920 -0.537354 0.466675 1441833071 -0.654236 -0.255920 -0.537354 0.466675 1441833071 -0.653442 -0.255737 -0.531921 0.474060 1441833071 -0.653442 -0.255737 -0.531921 0.474060 1441833071 -0.653442 -0.255737 -0.531921 0.474060 1441833071 -0.653442 -0.255737 -0.531921 0.474060 1441833071 -0.653442 -0.255737 -0.531921 0.474060 1441833071 -0.653442 -0.255737 -0.531921 0.474060 1441833071 -0.653442 -0.255737 -0.531921 0.474060 1441833071 -0.651184 -0.249573 -0.531433 0.480896 1441833071 -0.651184 -0.249573 -0.531433 0.480896 1441833071 -0.651184 -0.249573 -0.531433 0.480896 1441833071 -0.651184 -0.249573 -0.531433 0.480896 1441833071 -0.651184 -0.249573 -0.531433 0.480896 1441833071 -0.651184 -0.249573 -0.531433 0.480896 1441833071 -0.647827 -0.241882 -0.531006 0.489807 1441833071 -0.647827 -0.241882 -0.531006 0.489807 1441833071 -0.647827 -0.241882 -0.531006 0.489807 1441833071 -0.647827 -0.241882 -0.531006 0.489807 1441833071 -0.647827 -0.241882 -0.531006 0.489807 1441833071 -0.647827 -0.241882 -0.531006 0.489807 1441833071 -0.646301 -0.235291 -0.529602 0.496521 1441833071 -0.646301 -0.235291 -0.529602 0.496521 1441833071 -0.646301 -0.235291 -0.529602 0.496521 1441833072 -0.646301 -0.235291 -0.529602 0.496521 1441833072 -0.646301 -0.235291 -0.529602 0.496521 1441833072 -0.646301 -0.235291 -0.529602 0.496521 1441833072 -0.647583 -0.226074 -0.532349 0.496155 1441833072 -0.647583 -0.226074 -0.532349 0.496155 1441833072 -0.647583 -0.226074 -0.532349 0.496155 1441833072 -0.647583 -0.226074 -0.532349 0.496155 1441833072 -0.647583 -0.226074 -0.532349 0.496155 1441833072 -0.647583 -0.226074 -0.532349 0.496155 1441833072 -0.648438 -0.222351 -0.535645 0.493225 1441833072 -0.648438 -0.222351 -0.535645 0.493225 1441833072 -0.648438 -0.222351 -0.535645 0.493225 1441833072 -0.648438 -0.222351 -0.535645 0.493225 1441833072 -0.648438 -0.222351 -0.535645 0.493225 1441833072 -0.648438 -0.222351 -0.535645 0.493225 1441833072 -0.648376 -0.228333 -0.535828 0.490295 1441833072 -0.648376 -0.228333 -0.535828 0.490295 1441833072 -0.648376 -0.228333 -0.535828 0.490295 1441833072 -0.648376 -0.228333 -0.535828 0.490295 1441833072 -0.648376 -0.228333 -0.535828 0.490295 1441833072 -0.648376 -0.228333 -0.535828 0.490295 1441833072 -0.648376 -0.228333 -0.535828 0.490295 1441833072 -0.648621 -0.237854 -0.536743 0.484436 1441833072 -0.648621 -0.237854 -0.536743 0.484436 1441833072 -0.648621 -0.237854 -0.536743 0.484436 1441833072 -0.648621 -0.237854 -0.536743 0.484436 1441833072 -0.648621 -0.237854 -0.536743 0.484436 1441833072 -0.648621 -0.237854 -0.536743 0.484436 1441833072 -0.648376 -0.247620 -0.539246 0.477051 1441833072 -0.648376 -0.247620 -0.539246 0.477051 1441833072 -0.648376 -0.247620 -0.539246 0.477051 1441833072 -0.648376 -0.247620 -0.539246 0.477051 1441833072 -0.648376 -0.247620 -0.539246 0.477051 1441833072 -0.648376 -0.247620 -0.539246 0.477051 1441833072 -0.648438 -0.260864 -0.538269 0.470886 1441833072 -0.648438 -0.260864 -0.538269 0.470886 1441833072 -0.648438 -0.260864 -0.538269 0.470886 1441833072 -0.648438 -0.260864 -0.538269 0.470886 1441833072 -0.648438 -0.260864 -0.538269 0.470886 1441833072 -0.655823 -0.262573 -0.541809 0.455444 1441833072 -0.655823 -0.262573 -0.541809 0.455444 1441833072 -0.655823 -0.262573 -0.541809 0.455444 1441833072 -0.655823 -0.262573 -0.541809 0.455444 1441833072 -0.655823 -0.262573 -0.541809 0.455444 1441833072 -0.655823 -0.262573 -0.541809 0.455444 1441833072 -0.655823 -0.262573 -0.541809 0.455444 1441833072 -0.667542 -0.247620 -0.554382 0.430969 1441833072 -0.667542 -0.247620 -0.554382 0.430969 1441833072 -0.667542 -0.247620 -0.554382 0.430969 1441833072 -0.667542 -0.247620 -0.554382 0.430969 1441833072 -0.667542 -0.247620 -0.554382 0.430969 1441833072 -0.667542 -0.247620 -0.554382 0.430969 1441833072 -0.675293 -0.236328 -0.563354 0.413269 1441833072 -0.675293 -0.236328 -0.563354 0.413269 1441833072 -0.675293 -0.236328 -0.563354 0.413269 1441833072 -0.675293 -0.236328 -0.563354 0.413269 1441833072 -0.675293 -0.236328 -0.563354 0.413269 1441833072 -0.675293 -0.236328 -0.563354 0.413269 1441833072 -0.678955 -0.235535 -0.563477 0.407593 1441833072 -0.678955 -0.235535 -0.563477 0.407593 1441833072 -0.678955 -0.235535 -0.563477 0.407593 1441833072 -0.678955 -0.235535 -0.563477 0.407593 1441833072 -0.678955 -0.235535 -0.563477 0.407593 1441833072 -0.678955 -0.235535 -0.563477 0.407593 1441833072 -0.678955 -0.235535 -0.563477 0.407593 1441833072 -0.682434 -0.230835 -0.561218 0.407471 1441833072 -0.682434 -0.230835 -0.561218 0.407471 1441833072 -0.682434 -0.230835 -0.561218 0.407471 1441833072 -0.682434 -0.230835 -0.561218 0.407471 1441833072 -0.682434 -0.230835 -0.561218 0.407471 1441833072 -0.682434 -0.230835 -0.561218 0.407471 1441833072 -0.684998 -0.218201 -0.563293 0.407410 1441833072 -0.684998 -0.218201 -0.563293 0.407410 1441833072 -0.684998 -0.218201 -0.563293 0.407410 1441833072 -0.684998 -0.218201 -0.563293 0.407410 1441833072 -0.684998 -0.218201 -0.563293 0.407410 1441833072 -0.684998 -0.218201 -0.563293 0.407410 1441833072 -0.685547 -0.210205 -0.565613 0.407410 1441833072 -0.685547 -0.210205 -0.565613 0.407410 1441833072 -0.685547 -0.210205 -0.565613 0.407410 1441833072 -0.685547 -0.210205 -0.565613 0.407410 1441833072 -0.685547 -0.210205 -0.565613 0.407410 1441833072 -0.682922 -0.215393 -0.563538 0.411926 1441833072 -0.682922 -0.215393 -0.563538 0.411926 1441833072 -0.682922 -0.215393 -0.563538 0.411926 1441833072 -0.682922 -0.215393 -0.563538 0.411926 1441833072 -0.682922 -0.215393 -0.563538 0.411926 1441833072 -0.682922 -0.215393 -0.563538 0.411926 1441833072 -0.677734 -0.226929 -0.558350 0.421265 1441833072 -0.677734 -0.226929 -0.558350 0.421265 1441833072 -0.677734 -0.226929 -0.558350 0.421265 1441833072 -0.677734 -0.226929 -0.558350 0.421265 1441833072 -0.677734 -0.226929 -0.558350 0.421265 1441833072 -0.677734 -0.226929 -0.558350 0.421265 1441833072 -0.677734 -0.226929 -0.558350 0.421265 1441833072 -0.669922 -0.238342 -0.552734 0.434692 1441833072 -0.669922 -0.238342 -0.552734 0.434692 1441833072 -0.669922 -0.238342 -0.552734 0.434692 1441833072 -0.669922 -0.238342 -0.552734 0.434692 1441833072 -0.669922 -0.238342 -0.552734 0.434692 1441833072 -0.669922 -0.238342 -0.552734 0.434692 1441833072 -0.662354 -0.249695 -0.545044 0.449341 1441833072 -0.662354 -0.249695 -0.545044 0.449341 1441833072 -0.662354 -0.249695 -0.545044 0.449341 1441833072 -0.662354 -0.249695 -0.545044 0.449341 1441833072 -0.662354 -0.249695 -0.545044 0.449341 1441833072 -0.662354 -0.249695 -0.545044 0.449341 1441833072 -0.656921 -0.263123 -0.532959 0.463928 1441833072 -0.656921 -0.263123 -0.532959 0.463928 1441833072 -0.656921 -0.263123 -0.532959 0.463928 1441833073 -0.656921 -0.263123 -0.532959 0.463928 1441833073 -0.656921 -0.263123 -0.532959 0.463928 1441833073 -0.654419 -0.270325 -0.516907 0.481140 1441833073 -0.654419 -0.270325 -0.516907 0.481140 1441833073 -0.654419 -0.270325 -0.516907 0.481140 1441833073 -0.654419 -0.270325 -0.516907 0.481140 1441833073 -0.654419 -0.270325 -0.516907 0.481140 1441833073 -0.654419 -0.270325 -0.516907 0.481140 1441833073 -0.654419 -0.270325 -0.516907 0.481140 1441833073 -0.652832 -0.260986 -0.507324 0.498352 1441833073 -0.652832 -0.260986 -0.507324 0.498352 1441833073 -0.652832 -0.260986 -0.507324 0.498352 1441833073 -0.652832 -0.260986 -0.507324 0.498352 1441833073 -0.652832 -0.260986 -0.507324 0.498352 1441833073 -0.652832 -0.260986 -0.507324 0.498352 1441833073 -0.652771 -0.235352 -0.510132 0.508179 1441833073 -0.652771 -0.235352 -0.510132 0.508179 1441833073 -0.652771 -0.235352 -0.510132 0.508179 1441833073 -0.652771 -0.235352 -0.510132 0.508179 1441833073 -0.652771 -0.235352 -0.510132 0.508179 1441833073 -0.652771 -0.235352 -0.510132 0.508179 1441833073 -0.653992 -0.207092 -0.519104 0.509949 1441833073 -0.653992 -0.207092 -0.519104 0.509949 1441833073 -0.653992 -0.207092 -0.519104 0.509949 1441833073 -0.653992 -0.207092 -0.519104 0.509949 1441833073 -0.653992 -0.207092 -0.519104 0.509949 1441833073 -0.653992 -0.207092 -0.519104 0.509949 1441833073 -0.654297 -0.191528 -0.526184 0.508362 1441833073 -0.654297 -0.191528 -0.526184 0.508362 1441833073 -0.654297 -0.191528 -0.526184 0.508362 1441833073 -0.654297 -0.191528 -0.526184 0.508362 1441833073 -0.654297 -0.191528 -0.526184 0.508362 1441833073 -0.654297 -0.191528 -0.526184 0.508362 1441833073 -0.654297 -0.191528 -0.526184 0.508362 1441833073 -0.652893 -0.192627 -0.529297 0.506531 1441833073 -0.652893 -0.192627 -0.529297 0.506531 1441833073 -0.652893 -0.192627 -0.529297 0.506531 1441833073 -0.652893 -0.192627 -0.529297 0.506531 1441833073 -0.652893 -0.192627 -0.529297 0.506531 1441833073 -0.652893 -0.192627 -0.529297 0.506531 1441833073 -0.650757 -0.206665 -0.528625 0.504395 1441833073 -0.650757 -0.206665 -0.528625 0.504395 1441833073 -0.650757 -0.206665 -0.528625 0.504395 1441833073 -0.650757 -0.206665 -0.528625 0.504395 1441833073 -0.650757 -0.206665 -0.528625 0.504395 1441833073 -0.650757 -0.206665 -0.528625 0.504395 1441833073 -0.650635 -0.222839 -0.530029 0.496155 1441833073 -0.650635 -0.222839 -0.530029 0.496155 1441833073 -0.650635 -0.222839 -0.530029 0.496155 1441833073 -0.650635 -0.222839 -0.530029 0.496155 1441833073 -0.650635 -0.222839 -0.530029 0.496155 1441833073 -0.650635 -0.222839 -0.530029 0.496155 1441833073 -0.654236 -0.232788 -0.538818 0.477051 1441833073 -0.654236 -0.232788 -0.538818 0.477051 1441833073 -0.654236 -0.232788 -0.538818 0.477051 1441833073 -0.654236 -0.232788 -0.538818 0.477051 1441833073 -0.654236 -0.232788 -0.538818 0.477051 1441833073 -0.659729 -0.240967 -0.548035 0.454346 1441833073 -0.659729 -0.240967 -0.548035 0.454346 1441833073 -0.659729 -0.240967 -0.548035 0.454346 1441833073 -0.659729 -0.240967 -0.548035 0.454346 1441833073 -0.659729 -0.240967 -0.548035 0.454346 1441833073 -0.659729 -0.240967 -0.548035 0.454346 1441833073 -0.664795 -0.248413 -0.553589 0.435791 1441833073 -0.664795 -0.248413 -0.553589 0.435791 1441833073 -0.664795 -0.248413 -0.553589 0.435791 1441833073 -0.664795 -0.248413 -0.553589 0.435791 1441833073 -0.664795 -0.248413 -0.553589 0.435791 1441833073 -0.664795 -0.248413 -0.553589 0.435791 1441833073 -0.669617 -0.250427 -0.557495 0.422058 1441833073 -0.669617 -0.250427 -0.557495 0.422058 1441833073 -0.669617 -0.250427 -0.557495 0.422058 1441833073 -0.669617 -0.250427 -0.557495 0.422058 1441833073 -0.669617 -0.250427 -0.557495 0.422058 1441833073 -0.669617 -0.250427 -0.557495 0.422058 1441833073 -0.669617 -0.250427 -0.557495 0.422058 1441833073 -0.675354 -0.248718 -0.560608 0.409668 1441833073 -0.675354 -0.248718 -0.560608 0.409668 1441833073 -0.675354 -0.248718 -0.560608 0.409668 1441833073 -0.675354 -0.248718 -0.560608 0.409668 1441833073 -0.675354 -0.248718 -0.560608 0.409668 1441833073 -0.675354 -0.248718 -0.560608 0.409668 1441833073 -0.683228 -0.244141 -0.561157 0.398438 1441833073 -0.683228 -0.244141 -0.561157 0.398438 1441833073 -0.683228 -0.244141 -0.561157 0.398438 1441833073 -0.683228 -0.244141 -0.561157 0.398438 1441833073 -0.683228 -0.244141 -0.561157 0.398438 1441833073 -0.683228 -0.244141 -0.561157 0.398438 1441833073 -0.692322 -0.231018 -0.561035 0.390625 1441833073 -0.692322 -0.231018 -0.561035 0.390625 1441833073 -0.692322 -0.231018 -0.561035 0.390625 1441833073 -0.692322 -0.231018 -0.561035 0.390625 1441833073 -0.692322 -0.231018 -0.561035 0.390625 1441833073 -0.692322 -0.231018 -0.561035 0.390625 1441833073 -0.696167 -0.214294 -0.563904 0.389221 1441833073 -0.696167 -0.214294 -0.563904 0.389221 1441833073 -0.696167 -0.214294 -0.563904 0.389221 1441833073 -0.696167 -0.214294 -0.563904 0.389221 1441833073 -0.696167 -0.214294 -0.563904 0.389221 1441833073 -0.696167 -0.214294 -0.563904 0.389221 1441833073 -0.696167 -0.214294 -0.563904 0.389221 1441833073 -0.696106 -0.200378 -0.568298 0.390320 1441833073 -0.696106 -0.200378 -0.568298 0.390320 1441833073 -0.696106 -0.200378 -0.568298 0.390320 1441833073 -0.696106 -0.200378 -0.568298 0.390320 1441833073 -0.696106 -0.200378 -0.568298 0.390320 1441833073 -0.696106 -0.200378 -0.568298 0.390320 1441833073 -0.692261 -0.199524 -0.570251 0.394836 1441833073 -0.692261 -0.199524 -0.570251 0.394836 1441833073 -0.692261 -0.199524 -0.570251 0.394836 1441833073 -0.692261 -0.199524 -0.570251 0.394836 1441833073 -0.692261 -0.199524 -0.570251 0.394836 1441833074 -0.692261 -0.199524 -0.570251 0.394836 1441833074 -0.686157 -0.212585 -0.566284 0.404175 1441833074 -0.686157 -0.212585 -0.566284 0.404175 1441833074 -0.686157 -0.212585 -0.566284 0.404175 1441833074 -0.686157 -0.212585 -0.566284 0.404175 1441833074 -0.686157 -0.212585 -0.566284 0.404175 1441833074 -0.686157 -0.212585 -0.566284 0.404175 1441833074 -0.678406 -0.225037 -0.561218 0.417358 1441833074 -0.678406 -0.225037 -0.561218 0.417358 1441833074 -0.678406 -0.225037 -0.561218 0.417358 1441833074 -0.678406 -0.225037 -0.561218 0.417358 1441833074 -0.678406 -0.225037 -0.561218 0.417358 1441833074 -0.678406 -0.225037 -0.561218 0.417358 1441833074 -0.669678 -0.232117 -0.557373 0.432556 1441833074 -0.669678 -0.232117 -0.557373 0.432556 1441833074 -0.669678 -0.232117 -0.557373 0.432556 1441833074 -0.669678 -0.232117 -0.557373 0.432556 1441833074 -0.669678 -0.232117 -0.557373 0.432556 1441833074 -0.669678 -0.232117 -0.557373 0.432556 1441833074 -0.663147 -0.238708 -0.551575 0.446167 1441833074 -0.663147 -0.238708 -0.551575 0.446167 1441833074 -0.663147 -0.238708 -0.551575 0.446167 1441833074 -0.663147 -0.238708 -0.551575 0.446167 1441833074 -0.663147 -0.238708 -0.551575 0.446167 1441833074 -0.663147 -0.238708 -0.551575 0.446167 1441833074 -0.663147 -0.238708 -0.551575 0.446167 1441833074 -0.660522 -0.242310 -0.545715 0.455261 1441833074 -0.660522 -0.242310 -0.545715 0.455261 1441833074 -0.660522 -0.242310 -0.545715 0.455261 1441833074 -0.660522 -0.242310 -0.545715 0.455261 1441833074 -0.660522 -0.242310 -0.545715 0.455261 1441833074 -0.660522 -0.242310 -0.545715 0.455261 1441833074 -0.659424 -0.241577 -0.541138 0.462646 1441833074 -0.659424 -0.241577 -0.541138 0.462646 1441833074 -0.659424 -0.241577 -0.541138 0.462646 1441833074 -0.659424 -0.241577 -0.541138 0.462646 1441833074 -0.659424 -0.241577 -0.541138 0.462646 1441833074 
-0.609192 -0.260254 -0.502014 0.556091 1441833077 -0.499329 -0.265686 -0.410461 0.715332 1441833077 -0.499329 -0.265686 -0.410461 0.715332 1441833077 -0.499329 -0.265686 -0.410461 0.715332 1441833077 -0.499329 -0.265686 -0.410461 0.715332 1441833077 -0.499329 -0.265686 -0.410461 0.715332 1441833077 -0.499329 -0.265686 -0.410461 0.715332 1441833077 -0.349915 -0.231140 -0.249268 0.872925 1441833077 -0.349915 -0.231140 -0.249268 0.872925 1441833077 -0.349915 -0.231140 -0.249268 0.872925 1441833077 -0.349915 -0.231140 -0.249268 0.872925 1441833077 -0.349915 -0.231140 -0.249268 0.872925 1441833077 -0.349915 -0.231140 -0.249268 0.872925 1441833077 -0.202393 -0.115906 -0.130310 0.963623 1441833077 -0.202393 -0.115906 -0.130310 0.963623 1441833077 -0.202393 -0.115906 -0.130310 0.963623 1441833077 -0.202393 -0.115906 -0.130310 0.963623 1441833077 -0.202393 -0.115906 -0.130310 0.963623 1441833077 -0.202393 -0.115906 -0.130310 0.963623 1441833077 -0.047363 -0.016541 -0.033813 0.998169 1441833077 -0.047363 -0.016541 -0.033813 0.998169 1441833077 -0.047363 -0.016541 -0.033813 0.998169 1441833077 -0.047363 -0.016541 -0.033813 0.998169 1441833077 -0.047363 -0.016541 -0.033813 0.998169 1441833077 -0.047363 -0.016541 -0.033813 0.998169 1441833077 0.100891 0.065491 0.011658 0.992615 1441833077 0.100891 0.065491 0.011658 0.992615 1441833077 0.100891 0.065491 0.011658 0.992615 1441833077 0.100891 0.065491 0.011658 0.992615 1441833077 0.100891 0.065491 0.011658 0.992615 1441833077 0.100891 0.065491 0.011658 0.992615 1441833077 0.209839 0.121948 0.010925 0.969971 1441833077 0.209839 0.121948 0.010925 0.969971 1441833077 0.209839 0.121948 0.010925 0.969971 1441833077 0.209839 0.121948 0.010925 0.969971 1441833077 0.209839 0.121948 0.010925 0.969971 1441833077 0.254700 0.154114 0.029785 0.954163 1441833077 0.254700 0.154114 0.029785 0.954163 1441833077 0.254700 0.154114 0.029785 0.954163 1441833077 0.254700 0.154114 0.029785 0.954163 1441833077 0.254700 0.154114 0.029785 0.954163 1441833077 0.254700 0.154114 0.029785 0.954163 1441833077 0.254700 0.154114 0.029785 0.954163 1441833077 0.267212 0.165527 0.012512 0.949158 1441833077 0.267212 0.165527 0.012512 0.949158 1441833077 0.267212 0.165527 0.012512 0.949158 1441833077 0.267212 0.165527 0.012512 0.949158 1441833077 0.267212 0.165527 0.012512 0.949158 1441833077 0.267212 0.165527 0.012512 0.949158 1441833077 0.263550 0.170349 0.015930 0.949280 1441833077 0.263550 0.170349 0.015930 0.949280 1441833077 0.263550 0.170349 0.015930 0.949280 1441833077 0.263550 0.170349 0.015930 0.949280 1441833077 0.263550 0.170349 0.015930 0.949280 1441833077 0.263550 0.170349 0.015930 0.949280 1441833077 0.243835 0.152344 -0.007019 0.957703 1441833077 0.243835 0.152344 -0.007019 0.957703 1441833077 0.243835 0.152344 -0.007019 0.957703 1441833078 0.243835 0.152344 -0.007019 0.957703 1441833078 0.243835 0.152344 -0.007019 0.957703 1441833078 0.243835 0.152344 -0.007019 0.957703 1441833078 0.188232 0.106506 -0.108582 0.970215 1441833078 0.188232 0.106506 -0.108582 0.970215 1441833078 0.188232 0.106506 -0.108582 0.970215 1441833078 0.188232 0.106506 -0.108582 0.970215 1441833078 0.188232 0.106506 -0.108582 0.970215 1441833078 0.188232 0.106506 -0.108582 0.970215 1441833078 0.075439 0.051453 -0.261230 0.960938 1441833078 0.075439 0.051453 -0.261230 0.960938 1441833078 0.075439 0.051453 -0.261230 0.960938 1441833078 0.075439 0.051453 -0.261230 0.960938 1441833078 0.075439 0.051453 -0.261230 0.960938 1441833078 0.075439 0.051453 -0.261230 0.960938 1441833078 -0.101685 -0.000977 -0.412170 0.905396 1441833078 -0.101685 -0.000977 -0.412170 0.905396 1441833078 -0.101685 -0.000977 -0.412170 0.905396 1441833078 -0.101685 -0.000977 -0.412170 0.905396 1441833078 -0.101685 -0.000977 -0.412170 0.905396 1441833078 -0.101685 -0.000977 -0.412170 0.905396 1441833078 -0.312256 -0.043640 -0.551331 0.772400 1441833078 -0.312256 -0.043640 -0.551331 0.772400 1441833078 -0.312256 -0.043640 -0.551331 0.772400 1441833078 -0.312256 -0.043640 -0.551331 0.772400 1441833078 -0.312256 -0.043640 -0.551331 0.772400 1441833078 -0.312256 -0.043640 -0.551331 0.772400 1441833078 -0.312256 -0.043640 -0.551331 0.772400 1441833078 -0.493042 -0.102478 -0.599243 0.622437 1441833078 -0.493042 -0.102478 -0.599243 0.622437 1441833078 -0.493042 -0.102478 -0.599243 0.622437 1441833078 -0.493042 -0.102478 -0.599243 0.622437 1441833078 -0.493042 -0.102478 -0.599243 0.622437 1441833078 -0.493042 -0.102478 -0.599243 0.622437 1441833078 -0.619446 -0.210632 -0.588928 0.474487 1441833078 -0.619446 -0.210632 -0.588928 0.474487 1441833078 -0.619446 -0.210632 -0.588928 0.474487 1441833078 -0.619446 -0.210632 -0.588928 0.474487 1441833078 -0.619446 -0.210632 -0.588928 0.474487 1441833078 -0.619446 -0.210632 -0.588928 0.474487 1441833078 -0.690613 -0.255981 -0.582886 0.343262 1441833078 -0.690613 -0.255981 -0.582886 0.343262 1441833078 -0.690613 -0.255981 -0.582886 0.343262 1441833078 -0.690613 -0.255981 -0.582886 0.343262 1441833078 -0.690613 -0.255981 -0.582886 0.343262 1441833078 -0.690613 -0.255981 -0.582886 0.343262 1441833078 -0.726563 -0.253418 -0.567871 0.292358 1441833078 -0.726563 -0.253418 -0.567871 0.292358 1441833078 -0.726563 -0.253418 -0.567871 0.292358 1441833078 -0.726563 -0.253418 -0.567871 0.292358 1441833078 -0.726563 -0.253418 -0.567871 0.292358 1441833078 -0.726563 -0.253418 -0.567871 0.292358 1441833078 -0.719177 -0.224365 -0.588867 0.292908 1441833078 -0.719177 -0.224365 -0.588867 0.292908 1441833078 -0.719177 -0.224365 -0.588867 0.292908 1441833078 -0.719177 -0.224365 -0.588867 0.292908 1441833078 -0.719177 -0.224365 -0.588867 0.292908 1441833078 -0.719177 -0.224365 -0.588867 0.292908 1441833078 -0.696472 -0.199585 -0.606995 0.326660 1441833078 -0.696472 -0.199585 -0.606995 0.326660 1441833078 -0.696472 -0.199585 -0.606995 0.326660 1441833078 -0.696472 -0.199585 -0.606995 0.326660 1441833078 -0.696472 -0.199585 -0.606995 0.326660 1441833078 -0.696472 -0.199585 -0.606995 0.326660 1441833078 -0.696472 -0.199585 -0.606995 0.326660 1441833078 -0.657043 -0.170044 -0.617859 0.397156 1441833078 -0.657043 -0.170044 -0.617859 0.397156 1441833078 -0.657043 -0.170044 -0.617859 0.397156 1441833078 -0.657043 -0.170044 -0.617859 0.397156 1441833078 -0.657043 -0.170044 -0.617859 0.397156 1441833078 -0.657043 -0.170044 -0.617859 0.397156 1441833078 -0.580994 -0.150146 -0.594604 0.535156 1441833078 -0.580994 -0.150146 -0.594604 0.535156 1441833078 -0.580994 -0.150146 -0.594604 0.535156 1441833078 -0.580994 -0.150146 -0.594604 0.535156 1441833078 -0.580994 -0.150146 -0.594604 0.535156 1441833078 -0.580994 -0.150146 -0.594604 0.535156 1441833078 -0.580994 -0.150146 -0.594604 0.535156 1441833078 -0.454102 -0.132690 -0.510742 0.717896 1441833078 -0.454102 -0.132690 -0.510742 0.717896 1441833078 -0.454102 -0.132690 -0.510742 0.717896 1441833078 -0.454102 -0.132690 -0.510742 0.717896 1441833078 -0.454102 -0.132690 -0.510742 0.717896 1441833078 -0.308044 -0.087646 -0.357300 0.877380 1441833078 -0.308044 -0.087646 -0.357300 0.877380 1441833078 -0.308044 -0.087646 -0.357300 0.877380 1441833078 -0.308044 -0.087646 -0.357300 0.877380 1441833078 -0.308044 -0.087646 -0.357300 0.877380 1441833078 -0.308044 -0.087646 -0.357300 0.877380 1441833078 -0.142029 0.004028 -0.242859 0.959595 1441833078 -0.142029 0.004028 -0.242859 0.959595 1441833078 -0.142029 0.004028 -0.242859 0.959595 1441833078 -0.142029 0.004028 -0.242859 0.959595 1441833078 -0.142029 0.004028 -0.242859 0.959595 1441833078 -0.142029 0.004028 -0.242859 0.959595 1441833078 0.032532 0.088379 -0.117004 0.988647 1441833078 0.032532 0.088379 -0.117004 0.988647 1441833078 0.032532 0.088379 -0.117004 0.988647 1441833078 0.032532 0.088379 -0.117004 0.988647 1441833078 0.032532 0.088379 -0.117004 0.988647 1441833078 0.032532 0.088379 -0.117004 0.988647 1441833078 0.171936 0.157959 0.005127 0.972290 1441833078 0.171936 0.157959 0.005127 0.972290 1441833078 0.171936 0.157959 0.005127 0.972290 1441833078 0.171936 0.157959 0.005127 0.972290 1441833078 0.171936 0.157959 0.005127 0.972290 1441833078 0.171936 0.157959 0.005127 0.972290 1441833078 0.248413 0.195923 0.064819 0.946350 1441833078 0.248413 0.195923 0.064819 0.946350 1441833078 0.248413 0.195923 0.064819 0.946350 1441833078 0.248413 0.195923 0.064819 0.946350 1441833078 0.248413 0.195923 0.064819 0.946350 1441833079 0.248413 0.195923 0.064819 0.946350 1441833079 0.260559 0.198486 0.061035 0.942810 1441833079 0.260559 0.198486 0.061035 0.942810 1441833079 0.260559 0.198486 0.061035 0.942810 1441833079 0.260559 0.198486 0.061035 0.942810 1441833079 0.260559 0.198486 0.061035 0.942810 1441833079 0.260559 0.198486 0.061035 0.942810 1441833079 0.260559 0.198486 0.061035 0.942810 1441833079 0.268921 0.199463 0.046570 0.941101 1441833079 0.268921 0.199463 0.046570 0.941101 1441833079 0.268921 0.199463 0.046570 0.941101 1441833079 0.268921 0.199463 0.046570 0.941101 1441833079 0.268921 0.199463 0.046570 0.941101 1441833079 0.268921 0.199463 0.046570 0.941101 1441833079 0.274719 0.197937 0.040100 0.940002 1441833079 0.274719 0.197937 0.040100 0.940002 1441833079 0.274719 0.197937 0.040100 0.940002 1441833079 0.274719 0.197937 0.040100 0.940002 1441833079 0.274719 0.197937 0.040100 0.940002 1441833079 0.274719 0.197937 0.040100 0.940002 1441833079 0.248901 0.185669 0.019226 0.950317 1441833079 0.248901 0.185669 0.019226 0.950317 1441833079 0.248901 0.185669 0.019226 0.950317 1441833079 0.248901 0.185669 0.019226 0.950317 1441833079 0.248901 0.185669 0.019226 0.950317 1441833079 0.189880 0.154846 -0.066223 0.967224 1441833079 0.189880 0.154846 -0.066223 0.967224 1441833079 0.189880 0.154846 -0.066223 0.967224 1441833079 0.189880 0.154846 -0.066223 0.967224 1441833079 0.189880 0.154846 -0.066223 0.967224 1441833079 0.189880 0.154846 -0.066223 0.967224 1441833079 0.189880 0.154846 -0.066223 0.967224 1441833079 0.083130 0.106689 -0.195679 0.971252 1441833079 0.083130 0.106689 -0.195679 0.971252 1441833079 0.083130 0.106689 -0.195679 0.971252 1441833079 0.083130 0.106689 -0.195679 0.971252 1441833079 0.083130 0.106689 -0.195679 0.971252 1441833079 0.083130 0.106689 -0.195679 0.971252 1441833079 -0.095520 0.037842 -0.328430 0.938904 1441833079 -0.095520 0.037842 -0.328430 0.938904 1441833079 -0.095520 0.037842 -0.328430 0.938904 1441833079 -0.095520 0.037842 -0.328430 0.938904 1441833079 -0.095520 0.037842 -0.328430 0.938904 1441833079 -0.325928 -0.077637 -0.426880 0.839966 1441833079 -0.325928 -0.077637 -0.426880 0.839966 1441833079 -0.325928 -0.077637 -0.426880 0.839966 1441833079 -0.325928 -0.077637 -0.426880 0.839966 1441833079 -0.325928 -0.077637 -0.426880 0.839966 1441833079 -0.325928 -0.077637 -0.426880 0.839966 1441833079 -0.325928 -0.077637 -0.426880 0.839966 1441833079 -0.493347 -0.225037 -0.473022 0.694458 1441833079 -0.493347 -0.225037 -0.473022 0.694458 1441833079 -0.493347 -0.225037 -0.473022 0.694458 1441833079 -0.493347 -0.225037 -0.473022 0.694458 1441833079 -0.493347 -0.225037 -0.473022 0.694458 1441833079 -0.493347 -0.225037 -0.473022 0.694458 1441833079 -0.592651 -0.335632 -0.518921 0.516602 1441833079 -0.592651 -0.335632 -0.518921 0.516602 1441833079 -0.592651 -0.335632 -0.518921 0.516602 1441833079 -0.592651 -0.335632 -0.518921 0.516602 1441833079 -0.592651 -0.335632 -0.518921 0.516602 1441833079 -0.592651 -0.335632 -0.518921 0.516602 1441833079 -0.661865 -0.369202 -0.533264 0.375916 1441833079 -0.661865 -0.369202 -0.533264 0.375916 1441833079 -0.661865 -0.369202 -0.533264 0.375916 1441833079 -0.661865 -0.369202 -0.533264 0.375916 1441833079 -0.661865 -0.369202 -0.533264 0.375916 1441833079 -0.661865 -0.369202 -0.533264 0.375916 1441833079 -0.661865 -0.369202 -0.533264 0.375916 1441833079 -0.703918 -0.325806 -0.543030 0.321899 1441833079 -0.703918 -0.325806 -0.543030 0.321899 1441833079 -0.703918 -0.325806 -0.543030 0.321899 1441833079 -0.703918 -0.325806 -0.543030 0.321899 1441833079 -0.703918 -0.325806 -0.543030 0.321899 1441833079 -0.710815 -0.260376 -0.577393 0.305969 1441833079 -0.710815 -0.260376 -0.577393 0.305969 1441833079 -0.710815 -0.260376 -0.577393 0.305969 1441833079 -0.710815 -0.260376 -0.577393 0.305969 1441833079 -0.710815 -0.260376 -0.577393 0.305969 1441833079 -0.710815 -0.260376 -0.577393 0.305969 1441833079 -0.710815 -0.260376 -0.577393 0.305969 1441833079 -0.703491 -0.201904 -0.602173 0.319092 1441833079 -0.703491 -0.201904 -0.602173 0.319092 1441833079 -0.703491 -0.201904 -0.602173 0.319092 1441833079 -0.703491 -0.201904 -0.602173 0.319092 1441833079 -0.703491 -0.201904 -0.602173 0.319092 1441833079 -0.703491 -0.201904 -0.602173 0.319092 1441833079 -0.678284 -0.168945 -0.612854 0.368591 1441833079 -0.678284 -0.168945 -0.612854 0.368591 1441833079 -0.678284 -0.168945 -0.612854 0.368591 1441833079 -0.678284 -0.168945 -0.612854 0.368591 1441833079 -0.678284 -0.168945 -0.612854 0.368591 1441833079 -0.678284 -0.168945 -0.612854 0.368591 1441833079 -0.623779 -0.130005 -0.611023 0.469788 1441833079 -0.623779 -0.130005 -0.611023 0.469788 1441833079 -0.623779 -0.130005 -0.611023 0.469788 1441833079 -0.623779 -0.130005 -0.611023 0.469788 1441833079 -0.623779 -0.130005 -0.611023 0.469788 1441833079 -0.623779 -0.130005 -0.611023 0.469788 1441833079 -0.623779 -0.130005 -0.611023 0.469788 1441833079 -0.522766 -0.090393 -0.559875 0.636475 1441833079 -0.522766 -0.090393 -0.559875 0.636475 1441833079 -0.522766 -0.090393 -0.559875 0.636475 1441833079 -0.522766 -0.090393 -0.559875 0.636475 1441833079 -0.522766 -0.090393 -0.559875 0.636475 1441833079 -0.381165 -0.034668 -0.459229 0.801636 1441833079 -0.381165 -0.034668 -0.459229 0.801636 1441833079 -0.381165 -0.034668 -0.459229 0.801636 1441833079 -0.381165 -0.034668 -0.459229 0.801636 1441833079 -0.381165 -0.034668 -0.459229 0.801636 1441833079 -0.381165 -0.034668 -0.459229 0.801636 1441833080 -0.204590 0.036133 -0.331909 0.920105 1441833080 -0.204590 0.036133 -0.331909 0.920105 1441833080 -0.204590 0.036133 -0.331909 0.920105 1441833080 -0.204590 0.036133 -0.331909 0.920105 1441833080 -0.204590 0.036133 -0.331909 0.920105 1441833080 -0.204590 0.036133 -0.331909 0.920105 1441833080 -0.204590 0.036133 -0.331909 0.920105 1441833080 -0.027405 0.090576 -0.183228 0.978455 1441833080 -0.027405 0.090576 -0.183228 0.978455 1441833080 -0.027405 0.090576 -0.183228 0.978455 1441833080 -0.027405 0.090576 -0.183228 0.978455 1441833080 -0.027405 0.090576 -0.183228 0.978455 1441833080 -0.027405 0.090576 -0.183228 0.978455 1441833080 0.120728 0.138977 -0.047180 0.981750 1441833080 0.120728 0.138977 -0.047180 0.981750 1441833080 0.120728 0.138977 -0.047180 0.981750 1441833080 0.120728 0.138977 -0.047180 0.981750 1441833080 0.120728 0.138977 -0.047180 0.981750 1441833080 0.200928 0.178772 0.042175 0.962219 1441833080 0.200928 0.178772 0.042175 0.962219 1441833080 0.200928 0.178772 0.042175 0.962219 1441833080 0.200928 0.178772 0.042175 0.962219 1441833080 0.200928 0.178772 0.042175 0.962219 1441833080 0.200928 0.178772 0.042175 0.962219 1441833080 0.200928 0.178772 0.042175 0.962219 1441833080 0.232544 0.186829 0.054260 0.952881 1441833080 0.232544 0.186829 0.054260 0.952881 1441833080 0.232544 0.186829 0.054260 0.952881 1441833080 0.232544 0.186829 0.054260 0.952881 1441833080 0.232544 0.186829 0.054260 0.952881 1441833080 0.250244 0.188110 0.055908 0.948059 1441833080 0.250244 0.188110 0.055908 0.948059 1441833080 0.250244 0.188110 0.055908 0.948059 1441833080 0.250244 0.188110 0.055908 0.948059 1441833080 0.250244 0.188110 0.055908 0.948059 1441833080 0.250244 0.188110 0.055908 0.948059 1441833080 0.250244 0.188110 0.055908 0.948059 1441833080 0.257446 0.182434 0.057190 0.947144 1441833080 0.257446 0.182434 0.057190 0.947144 1441833080 0.257446 0.182434 0.057190 0.947144 1441833080 0.257446 0.182434 0.057190 0.947144 1441833080 0.257446 0.182434 0.057190 0.947144 1441833080 0.257446 0.182434 0.057190 0.947144 1441833080 0.242432 0.171570 0.045959 0.953735 1441833080 0.242432 0.171570 0.045959 0.953735 1441833080 0.242432 0.171570 0.045959 0.953735 1441833080 0.242432 0.171570 0.045959 0.953735 1441833080 0.242432 0.171570 0.045959 0.953735 1441833080 0.242432 0.171570 0.045959 0.953735 1441833080 0.193909 0.148315 -0.008118 0.969666 1441833080 0.193909 0.148315 -0.008118 0.969666 1441833080 0.193909 0.148315 -0.008118 0.969666 1441833080 0.193909 0.148315 -0.008118 0.969666 1441833080 0.193909 0.148315 -0.008118 0.969666 1441833080 0.193909 0.148315 -0.008118 0.969666 1441833080 0.112671 0.112915 -0.114868 0.980469 1441833080 0.112671 0.112915 -0.114868 0.980469 1441833080 0.112671 0.112915 -0.114868 0.980469 1441833080 0.112671 0.112915 -0.114868 0.980469 1441833080 0.112671 0.112915 -0.114868 0.980469 1441833080 0.112671 0.112915 -0.114868 0.980469 1441833080 -0.009949 0.062134 -0.272705 0.960022 1441833080 -0.009949 0.062134 -0.272705 0.960022 1441833080 -0.009949 0.062134 -0.272705 0.960022 1441833080 -0.009949 0.062134 -0.272705 0.960022 1441833080 -0.009949 0.062134 -0.272705 0.960022 1441833080 -0.009949 0.062134 -0.272705 0.960022 1441833080 -0.189392 0.002380 -0.445435 0.875061 1441833080 -0.189392 0.002380 -0.445435 0.875061 1441833080 -0.189392 0.002380 -0.445435 0.875061 1441833080 -0.189392 0.002380 -0.445435 0.875061 1441833080 -0.189392 0.002380 -0.445435 0.875061 1441833080 -0.376892 -0.046753 -0.581726 0.719299 1441833080 -0.376892 -0.046753 -0.581726 0.719299 1441833080 -0.376892 -0.046753 -0.581726 0.719299 1441833080 -0.376892 -0.046753 -0.581726 0.719299 1441833080 -0.376892 -0.046753 -0.581726 0.719299 1441833080 -0.376892 -0.046753 -0.581726 0.719299 1441833080 -0.376892 -0.046753 -0.581726 0.719299 1441833080 -0.548096 -0.111206 -0.626709 0.542725 1441833080 -0.548096 -0.111206 -0.626709 0.542725 1441833080 -0.548096 -0.111206 -0.626709 0.542725 1441833080 -0.548096 -0.111206 -0.626709 0.542725 1441833080 -0.548096 -0.111206 -0.626709 0.542725 1441833080 -0.548096 -0.111206 -0.626709 0.542725 1441833080 -0.676025 -0.168945 -0.629456 0.343933 1441833080 -0.676025 -0.168945 -0.629456 0.343933 1441833080 -0.676025 -0.168945 -0.629456 0.343933 1441833080 -0.676025 -0.168945 -0.629456 0.343933 1441833080 -0.676025 -0.168945 -0.629456 0.343933 1441833080 -0.676025 -0.168945 -0.629456 0.343933 1441833080 -0.749512 -0.219727 -0.582642 0.224915 1441833080 -0.749512 -0.219727 -0.582642 0.224915 1441833080 -0.749512 -0.219727 -0.582642 0.224915 1441833080 -0.749512 -0.219727 -0.582642 0.224915 1441833080 -0.749512 -0.219727 -0.582642 0.224915 1441833080 -0.753235 -0.188599 -0.589355 0.223206 1441833080 -0.753235 -0.188599 -0.589355 0.223206 1441833080 -0.753235 -0.188599 -0.589355 0.223206 1441833080 -0.753235 -0.188599 -0.589355 0.223206 1441833080 -0.753235 -0.188599 -0.589355 0.223206 1441833080 -0.753235 -0.188599 -0.589355 0.223206 1441833080 -0.736450 -0.160645 -0.614807 0.232117 1441833080 -0.736450 -0.160645 -0.614807 0.232117 1441833080 -0.736450 -0.160645 -0.614807 0.232117 1441833080 -0.736450 -0.160645 -0.614807 0.232117 1441833080 -0.736450 -0.160645 -0.614807 0.232117 1441833081 -0.726135 -0.137695 -0.623840 0.254211 1441833081 -0.726135 -0.137695 -0.623840 0.254211 1441833081 -0.726135 -0.137695 -0.623840 0.254211 1441833081 -0.726135 -0.137695 -0.623840 0.254211 1441833081 -0.726135 -0.137695 -0.623840 0.254211 1441833081 -0.726135 -0.137695 -0.623840 0.254211 1441833081 -0.726135 -0.137695 -0.623840 0.254211 1441833081 -0.714722 -0.140076 -0.622498 0.286499 1441833081 -0.714722 -0.140076 -0.622498 0.286499 1441833081 -0.714722 -0.140076 -0.622498 0.286499 1441833081 -0.714722 -0.140076 -0.622498 0.286499 1441833081 -0.714722 -0.140076 -0.622498 0.286499 1441833081 -0.714722 -0.140076 -0.622498 0.286499 1441833081 -0.676636 -0.137085 -0.616699 0.378418 1441833081 -0.676636 -0.137085 -0.616699 0.378418 1441833081 -0.676636 -0.137085 -0.616699 0.378418 1441833081 -0.676636 -0.137085 -0.616699 0.378418 1441833081 -0.676636 -0.137085 -0.616699 0.378418 1441833081 -0.676636 -0.137085 -0.616699 0.378418 1441833081 -0.596863 -0.112610 -0.591309 0.530579 1441833081 -0.596863 -0.112610 -0.591309 0.530579 1441833081 -0.596863 -0.112610 -0.591309 0.530579 1441833081 -0.596863 -0.112610 -0.591309 0.530579 1441833081 -0.596863 -0.112610 -0.591309 0.530579 1441833081 -0.596863 -0.112610 -0.591309 0.530579 1441833081 -0.596863 -0.112610 -0.591309 0.530579 1441833081 -0.473206 -0.079041 -0.511353 0.713013 1441833081 -0.473206 -0.079041 -0.511353 0.713013 1441833081 -0.473206 -0.079041 -0.511353 0.713013 1441833081 -0.473206 -0.079041 -0.511353 0.713013 1441833081 -0.473206 -0.079041 -0.511353 0.713013 1441833081 -0.473206 -0.079041 -0.511353 0.713013 1441833081 -0.307190 -0.011475 -0.409485 0.858948 1441833081 -0.307190 -0.011475 -0.409485 0.858948 1441833081 -0.307190 -0.011475 -0.409485 0.858948 1441833081 -0.307190 -0.011475 -0.409485 0.858948 1441833081 -0.307190 -0.011475 -0.409485 0.858948 1441833081 -0.307190 -0.011475 -0.409485 0.858948 1441833081 -0.109924 0.051514 -0.277466 0.953003 1441833081 -0.109924 0.051514 -0.277466 0.953003 1441833081 -0.109924 0.051514 -0.277466 0.953003 1441833081 -0.109924 0.051514 -0.277466 0.953003 1441833081 -0.109924 0.051514 -0.277466 0.953003 1441833081 -0.109924 0.051514 -0.277466 0.953003 1441833081 -0.109924 0.051514 -0.277466 0.953003 1441833081 0.062683 0.106506 -0.128174 0.984009 1441833081 0.062683 0.106506 -0.128174 0.984009 1441833081 0.062683 0.106506 -0.128174 0.984009 1441833081 0.062683 0.106506 -0.128174 0.984009 1441833081 0.062683 0.106506 -0.128174 0.984009 1441833081 0.062683 0.106506 -0.128174 0.984009 1441833081 0.193726 0.156189 -0.019836 0.968323 1441833081 0.193726 0.156189 -0.019836 0.968323 1441833081 0.193726 0.156189 -0.019836 0.968323 1441833081 0.193726 0.156189 -0.019836 0.968323 1441833081 0.193726 0.156189 -0.019836 0.968323 1441833081 0.193726 0.156189 -0.019836 0.968323 1441833081 0.239441 0.178894 0.013367 0.954163 1441833081 0.239441 0.178894 0.013367 0.954163 1441833081 0.239441 0.178894 0.013367 0.954163 1441833081 0.239441 0.178894 0.013367 0.954163 1441833081 0.239441 0.178894 0.013367 0.954163 1441833081 0.239441 0.178894 0.013367 0.954163 1441833081 0.244751 0.183960 0.005554 0.951904 1441833081 0.244751 0.183960 0.005554 0.951904 1441833081 0.244751 0.183960 0.005554 0.951904 1441833081 0.244751 0.183960 0.005554 0.951904 1441833081 0.244751 0.183960 0.005554 0.951904 1441833081 0.244751 0.183960 0.005554 0.951904 1441833081 0.234009 0.181335 0.004456 0.955139 1441833081 0.234009 0.181335 0.004456 0.955139 1441833081 0.234009 0.181335 0.004456 0.955139 1441833081 0.234009 0.181335 0.004456 0.955139 1441833081 0.234009 0.181335 0.004456 0.955139 1441833081 0.234009 0.181335 0.004456 0.955139 1441833081 0.234009 0.181335 0.004456 0.955139 1441833081 0.197632 0.154297 -0.041992 0.967102 1441833081 0.197632 0.154297 -0.041992 0.967102 1441833081 0.197632 0.154297 -0.041992 0.967102 1441833081 0.197632 0.154297 -0.041992 0.967102 1441833081 0.197632 0.154297 -0.041992 0.967102 1441833081 0.120178 0.114319 -0.131042 0.977356 1441833081 0.120178 0.114319 -0.131042 0.977356 1441833081 0.120178 0.114319 -0.131042 0.977356 1441833081 0.120178 0.114319 -0.131042 0.977356 1441833081 0.120178 0.114319 -0.131042 0.977356 1441833081 0.120178 0.114319 -0.131042 0.977356 1441833081 0.002686 0.061951 -0.279724 0.958069 1441833081 0.002686 0.061951 -0.279724 0.958069 1441833081 0.002686 0.061951 -0.279724 0.958069 1441833081 0.002686 0.061951 -0.279724 0.958069 1441833081 0.002686 0.061951 -0.279724 0.958069 1441833081 0.002686 0.061951 -0.279724 0.958069 1441833081 0.002686 0.061951 -0.279724 0.958069 1441833081 -0.172607 0.004395 -0.441895 0.880310 1441833081 -0.172607 0.004395 -0.441895 0.880310 1441833081 -0.172607 0.004395 -0.441895 0.880310 1441833081 -0.172607 0.004395 -0.441895 0.880310 1441833081 -0.172607 0.004395 -0.441895 0.880310 1441833081 -0.370667 -0.064331 -0.541626 0.751770 1441833081 -0.370667 -0.064331 -0.541626 0.751770 1441833081 -0.370667 -0.064331 -0.541626 0.751770 1441833081 -0.370667 -0.064331 -0.541626 0.751770 1441833081 -0.370667 -0.064331 -0.541626 0.751770 1441833081 -0.540771 -0.148743 -0.593872 0.576904 1441833081 -0.540771 -0.148743 -0.593872 0.576904 1441833081 -0.540771 -0.148743 -0.593872 0.576904 1441833081 -0.540771 -0.148743 -0.593872 0.576904 1441833081 -0.540771 -0.148743 -0.593872 0.576904 1441833081 -0.540771 -0.148743 -0.593872 0.576904 1441833081 -0.648254 -0.311584 -0.536377 0.441589 1441833082 -0.648254 -0.311584 -0.536377 0.441589 1441833082 -0.648254 -0.311584 -0.536377 0.441589 1441833082 -0.648254 -0.311584 -0.536377 0.441589 1441833082 -0.648254 -0.311584 -0.536377 0.441589 1441833082 -0.648254 -0.311584 -0.536377 0.441589 1441833082 -0.698792 -0.368469 -0.519226 0.326233 1441833082 -0.698792 -0.368469 -0.519226 0.326233 1441833082 -0.698792 -0.368469 -0.519226 0.326233 1441833082 -0.698792 -0.368469 -0.519226 0.326233 1441833082 -0.698792 -0.368469 -0.519226 0.326233 1441833082 -0.698792 -0.368469 -0.519226 0.326233 1441833082 -0.719727 -0.327087 -0.528870 0.308777 1441833082 -0.719727 -0.327087 -0.528870 0.308777 1441833082 -0.719727 -0.327087 -0.528870 0.308777 1441833082 -0.719727 -0.327087 -0.528870 0.308777 1441833082 -0.719727 -0.327087 -0.528870 0.308777 1441833082 -0.719727 -0.327087 -0.528870 0.308777 1441833082 -0.719788 -0.261780 -0.570801 0.296021 1441833082 -0.719788 -0.261780 -0.570801 0.296021 1441833082 -0.719788 -0.261780 -0.570801 0.296021 1441833082 -0.719788 -0.261780 -0.570801 0.296021 1441833082 -0.719788 -0.261780 -0.570801 0.296021 1441833082 -0.719788 -0.261780 -0.570801 0.296021 1441833082 -0.719177 -0.218079 -0.585876 0.303467 1441833082 -0.719177 -0.218079 -0.585876 0.303467 1441833082 -0.719177 -0.218079 -0.585876 0.303467 1441833082 -0.719177 -0.218079 -0.585876 0.303467 1441833082 -0.719177 -0.218079 -0.585876 0.303467 1441833082 -0.719177 -0.218079 -0.585876 0.303467 1441833082 -0.701172 -0.196899 -0.596069 0.338135 1441833082 -0.701172 -0.196899 -0.596069 0.338135 1441833082 -0.701172 -0.196899 -0.596069 0.338135 1441833082 -0.701172 -0.196899 -0.596069 0.338135 1441833082 -0.701172 -0.196899 -0.596069 0.338135 1441833082 -0.701172 -0.196899 -0.596069 0.338135 1441833082 -0.656921 -0.151001 -0.609070 0.418030 1441833082 -0.656921 -0.151001 -0.609070 0.418030 1441833082 -0.656921 -0.151001 -0.609070 0.418030 1441833082 -0.656921 -0.151001 -0.609070 0.418030 1441833082 -0.656921 -0.151001 -0.609070 0.418030 1441833082 -0.656921 -0.151001 -0.609070 0.418030 1441833082 -0.656921 -0.151001 -0.609070 0.418030 1441833082 -0.568909 -0.085938 -0.607666 0.547546 1441833082 -0.568909 -0.085938 -0.607666 0.547546 1441833082 -0.568909 -0.085938 -0.607666 0.547546 1441833082 -0.568909 -0.085938 -0.607666 0.547546 1441833082 -0.568909 -0.085938 -0.607666 0.547546 1441833082 -0.568909 -0.085938 -0.607666 0.547546 1441833082 -0.431030 -0.031128 -0.555481 0.710449 1441833082 -0.431030 -0.031128 -0.555481 0.710449 1441833082 -0.431030 -0.031128 -0.555481 0.710449 1441833082 -0.431030 -0.031128 -0.555481 0.710449 1441833082 -0.431030 -0.031128 -0.555481 0.710449 1441833082 -0.431030 -0.031128 -0.555481 0.710449 1441833082 -0.431030 -0.031128 -0.555481 0.710449 1441833082 -0.253357 0.020691 -0.420471 0.870972 1441833082 -0.253357 0.020691 -0.420471 0.870972 1441833082 -0.253357 0.020691 -0.420471 0.870972 1441833082 -0.253357 0.020691 -0.420471 0.870972 1441833082 -0.253357 0.020691 -0.420471 0.870972 1441833082 -0.253357 0.020691 -0.420471 0.870972 1441833082 -0.065491 0.081421 -0.235229 0.966309 1441833082 -0.065491 0.081421 -0.235229 0.966309 1441833082 -0.065491 0.081421 -0.235229 0.966309 1441833082 -0.065491 0.081421 -0.235229 0.966309 1441833082 -0.065491 0.081421 -0.235229 0.966309 1441833082 -0.065491 0.081421 -0.235229 0.966309 1441833082 -0.065491 0.081421 -0.235229 0.966309 1441833082 0.096252 0.144897 -0.037781 0.984009 1441833082 0.096252 0.144897 -0.037781 0.984009 1441833082 0.096252 0.144897 -0.037781 0.984009 1441833082 0.096252 0.144897 -0.037781 0.984009 1441833082 0.096252 0.144897 -0.037781 0.984009 1441833082 0.096252 0.144897 -0.037781 0.984009 1441833082 0.212280 0.184937 0.062073 0.957520 1441833082 0.212280 0.184937 0.062073 0.957520 1441833082 0.212280 0.184937 0.062073 0.957520 1441833082 
-0.642639 -0.247437 -0.565857 0.453491 1441833085 -0.642639 -0.247437 -0.565857 0.453491 1441833085 -0.642639 -0.247437 -0.565857 0.453491 1441833085 -0.642639 -0.247437 -0.565857 0.453491 1441833085 -0.642639 -0.247437 -0.565857 0.453491 1441833085 -0.638855 -0.262878 -0.555786 0.462524 1441833085 -0.638855 -0.262878 -0.555786 0.462524 1441833085 -0.638855 -0.262878 -0.555786 0.462524 1441833085 -0.638855 -0.262878 -0.555786 0.462524 1441833085 -0.638855 -0.262878 -0.555786 0.462524 1441833085 -0.638855 -0.262878 -0.555786 0.462524 1441833085 -0.642151 -0.272217 -0.545898 0.464294 1441833085 -0.642151 -0.272217 -0.545898 0.464294 1441833085 -0.642151 -0.272217 -0.545898 0.464294 1441833085 -0.642151 -0.272217 -0.545898 0.464294 1441833085 -0.642151 -0.272217 -0.545898 0.464294 1441833085 -0.642151 -0.272217 -0.545898 0.464294 1441833085 -0.642151 -0.272217 -0.545898 0.464294 1441833085 -0.652527 -0.255371 -0.545105 0.460327 1441833085 -0.652527 -0.255371 -0.545105 0.460327 1441833085 -0.652527 -0.255371 -0.545105 0.460327 1441833085 -0.652527 -0.255371 -0.545105 0.460327 1441833085 -0.652527 -0.255371 -0.545105 0.460327 1441833085 -0.655334 -0.220459 -0.552612 0.465454 1441833085 -0.655334 -0.220459 -0.552612 0.465454 1441833085 -0.655334 -0.220459 -0.552612 0.465454 1441833085 -0.655334 -0.220459 -0.552612 0.465454 1441833085 -0.655334 -0.220459 -0.552612 0.465454 1441833085 -0.655334 -0.220459 -0.552612 0.465454 1441833085 -0.651123 -0.189819 -0.556885 0.479553 1441833085 -0.651123 -0.189819 -0.556885 0.479553 1441833085 -0.651123 -0.189819 -0.556885 0.479553 1441833085 -0.651123 -0.189819 -0.556885 0.479553 1441833085 -0.651123 -0.189819 -0.556885 0.479553 1441833085 -0.651123 -0.189819 -0.556885 0.479553 1441833085 -0.647888 -0.171875 -0.556885 0.490540 1441833085 -0.647888 -0.171875 -0.556885 0.490540 1441833085 -0.647888 -0.171875 -0.556885 0.490540 1441833085 -0.647888 -0.171875 -0.556885 0.490540 1441833085 -0.647888 -0.171875 -0.556885 0.490540 1441833085 -0.647888 -0.171875 -0.556885 0.490540 1441833085 -0.648987 -0.164673 -0.557556 0.490723 1441833085 -0.648987 -0.164673 -0.557556 0.490723 1441833085 -0.648987 -0.164673 -0.557556 0.490723 1441833085 -0.648987 -0.164673 -0.557556 0.490723 1441833085 -0.648987 -0.164673 -0.557556 0.490723 1441833085 -0.652832 -0.167297 -0.558838 0.483276 1441833085 -0.652832 -0.167297 -0.558838 0.483276 1441833085 -0.652832 -0.167297 -0.558838 0.483276 1441833085 -0.652832 -0.167297 -0.558838 0.483276 1441833085 -0.652832 -0.167297 -0.558838 0.483276 1441833085 -0.652832 -0.167297 -0.558838 0.483276 1441833085 -0.652832 -0.167297 -0.558838 0.483276 1441833085 -0.656921 -0.175293 -0.560608 0.472778 1441833085 -0.656921 -0.175293 -0.560608 0.472778 1441833085 -0.656921 -0.175293 -0.560608 0.472778 1441833085 -0.656921 -0.175293 -0.560608 0.472778 1441833085 -0.656921 -0.175293 -0.560608 0.472778 1441833086 -0.656921 -0.175293 -0.560608 0.472778 1441833086 -0.658691 -0.185730 -0.563721 0.462463 1441833086 -0.658691 -0.185730 -0.563721 0.462463 1441833086 -0.658691 -0.185730 -0.563721 0.462463 1441833086 -0.658691 -0.185730 -0.563721 0.462463 1441833086 -0.658691 -0.185730 -0.563721 0.462463 1441833086 -0.658691 -0.185730 -0.563721 0.462463 1441833086 -0.658691 -0.185730 -0.563721 0.462463 1441833086 -0.658508 -0.197205 -0.567200 0.453674 1441833086 -0.658508 -0.197205 -0.567200 0.453674 1441833086 -0.658508 -0.197205 -0.567200 0.453674 1441833086 -0.658508 -0.197205 -0.567200 0.453674 1441833086 -0.658508 -0.197205 -0.567200 0.453674 1441833086 -0.658508 -0.197205 -0.567200 0.453674 1441833086 -0.658447 -0.212463 -0.566528 0.447754 1441833086 -0.658447 -0.212463 -0.566528 0.447754 1441833086 -0.658447 -0.212463 -0.566528 0.447754 1441833086 -0.658447 -0.212463 -0.566528 0.447754 1441833086 -0.658447 -0.212463 -0.566528 0.447754 1441833086 -0.658447 -0.212463 -0.566528 0.447754 1441833086 -0.663147 -0.225647 -0.562866 0.438721 1441833086 -0.663147 -0.225647 -0.562866 0.438721 1441833086 -0.663147 -0.225647 -0.562866 0.438721 1441833086 -0.663147 -0.225647 -0.562866 0.438721 1441833086 -0.663147 -0.225647 -0.562866 0.438721 1441833086 -0.663147 -0.225647 -0.562866 0.438721 1441833086 -0.671753 -0.223694 -0.568115 0.419556 1441833086 -0.671753 -0.223694 -0.568115 0.419556 1441833086 -0.671753 -0.223694 -0.568115 0.419556 1441833086 -0.671753 -0.223694 -0.568115 0.419556 1441833086 -0.671753 -0.223694 -0.568115 0.419556 1441833086 -0.671753 -0.223694 -0.568115 0.419556 1441833086 -0.678589 -0.225586 -0.570679 0.403748 1441833086 -0.678589 -0.225586 -0.570679 0.403748 1441833086 -0.678589 -0.225586 -0.570679 0.403748 1441833086 -0.678589 -0.225586 -0.570679 0.403748 1441833086 -0.678589 -0.225586 -0.570679 0.403748 1441833086 -0.678589 -0.225586 -0.570679 0.403748 1441833086 -0.678589 -0.225586 -0.570679 0.403748 1441833086 -0.685547 -0.238037 -0.560974 0.398438 1441833086 -0.685547 -0.238037 -0.560974 0.398438 1441833086 -0.685547 -0.238037 -0.560974 0.398438 1441833086 -0.685547 -0.238037 -0.560974 0.398438 1441833086 -0.685547 -0.238037 -0.560974 0.398438 1441833086 -0.685547 -0.238037 -0.560974 0.398438 1441833086 -0.696960 -0.223328 -0.561707 0.385986 1441833086 -0.696960 -0.223328 -0.561707 0.385986 1441833086 -0.696960 -0.223328 -0.561707 0.385986 1441833086 -0.696960 -0.223328 -0.561707 0.385986 1441833086 -0.696960 -0.223328 -0.561707 0.385986 1441833086 -0.696960 -0.223328 -0.561707 0.385986 1441833086 -0.703369 -0.185974 -0.578979 0.368225 1441833086 -0.703369 -0.185974 -0.578979 0.368225 1441833086 -0.703369 -0.185974 -0.578979 0.368225 1441833086 -0.703369 -0.185974 -0.578979 0.368225 1441833086 -0.703369 -0.185974 -0.578979 0.368225 1441833086 -0.703369 -0.185974 -0.578979 0.368225 1441833086 -0.703979 -0.167969 -0.588745 0.360046 1441833086 -0.703979 -0.167969 -0.588745 0.360046 1441833086 -0.703979 -0.167969 -0.588745 0.360046 1441833086 -0.703979 -0.167969 -0.588745 0.360046 1441833086 -0.703979 -0.167969 -0.588745 0.360046 1441833086 -0.703979 -0.167969 -0.588745 0.360046 1441833086 -0.701416 -0.182922 -0.585022 0.363831 1441833086 -0.701416 -0.182922 -0.585022 0.363831 1441833086 -0.701416 -0.182922 -0.585022 0.363831 1441833086 -0.701416 -0.182922 -0.585022 0.363831 1441833086 -0.701416 -0.182922 -0.585022 0.363831 1441833086 -0.697632 -0.199402 -0.580444 0.369690 1441833086 -0.697632 -0.199402 -0.580444 0.369690 1441833086 -0.697632 -0.199402 -0.580444 0.369690 1441833086 -0.697632 -0.199402 -0.580444 0.369690 1441833086 -0.697632 -0.199402 -0.580444 0.369690 1441833086 -0.697632 -0.199402 -0.580444 0.369690 1441833086 -0.690735 -0.199951 -0.583435 0.377563 1441833086 -0.690735 -0.199951 -0.583435 0.377563 1441833086 -0.690735 -0.199951 -0.583435 0.377563 1441833086 -0.690735 -0.199951 -0.583435 0.377563 1441833086 -0.690735 -0.199951 -0.583435 0.377563 1441833086 -0.690735 -0.199951 -0.583435 0.377563 1441833086 -0.690735 -0.199951 -0.583435 0.377563 1441833086 -0.680542 -0.200928 -0.583313 0.395325 1441833086 -0.680542 -0.200928 -0.583313 0.395325 1441833086 -0.680542 -0.200928 -0.583313 0.395325 1441833086 -0.680542 -0.200928 -0.583313 0.395325 1441833086 -0.680542 -0.200928 -0.583313 0.395325 1441833086 -0.680542 -0.200928 -0.583313 0.395325 1441833086 -0.671204 -0.208435 -0.576294 0.417114 1441833086 -0.671204 -0.208435 -0.576294 0.417114 1441833086 -0.671204 -0.208435 -0.576294 0.417114 1441833086 -0.671204 -0.208435 -0.576294 0.417114 1441833086 -0.671204 -0.208435 -0.576294 0.417114 1441833086 -0.671204 -0.208435 -0.576294 0.417114 1441833086 -0.665649 -0.215576 -0.567444 0.434143 1441833086 -0.665649 -0.215576 -0.567444 0.434143 1441833086 -0.665649 -0.215576 -0.567444 0.434143 1441833086 -0.665649 -0.215576 -0.567444 0.434143 1441833086 -0.665649 -0.215576 -0.567444 0.434143 1441833086 -0.665649 -0.215576 -0.567444 0.434143 1441833086 -0.664734 -0.216370 -0.559937 0.444824 1441833086 -0.664734 -0.216370 -0.559937 0.444824 1441833086 -0.664734 -0.216370 -0.559937 0.444824 1441833086 -0.664734 -0.216370 -0.559937 0.444824 1441833086 -0.664734 -0.216370 -0.559937 0.444824 1441833086 -0.664734 -0.216370 -0.559937 0.444824 1441833086 -0.664734 -0.216370 -0.559937 0.444824 1441833086 -0.664856 -0.212524 -0.554138 0.453674 1441833086 -0.664856 -0.212524 -0.554138 0.453674 1441833086 -0.664856 -0.212524 -0.554138 0.453674 1441833086 -0.664856 -0.212524 -0.554138 0.453674 1441833086 -0.664856 -0.212524 -0.554138 0.453674 1441833087 -0.664429 -0.205811 -0.552490 0.459351 1441833087 -0.664429 -0.205811 -0.552490 0.459351 1441833087 -0.664429 -0.205811 -0.552490 0.459351 1441833087 -0.664429 -0.205811 -0.552490 0.459351 1441833087 -0.664429 -0.205811 -0.552490 0.459351 1441833087 -0.664429 -0.205811 -0.552490 0.459351 1441833087 -0.664063 -0.204407 -0.550049 0.463501 1441833087 -0.664063 -0.204407 -0.550049 0.463501 1441833087 -0.664063 -0.204407 -0.550049 0.463501 1441833087 -0.664063 -0.204407 -0.550049 0.463501 1441833087 -0.664063 -0.204407 -0.550049 0.463501 1441833087 -0.664063 -0.204407 -0.550049 0.463501 1441833087 -0.664368 -0.206543 -0.546448 0.466187 1441833087 -0.664368 -0.206543 -0.546448 0.466187 1441833087 -0.664368 -0.206543 -0.546448 0.466187 1441833087 -0.664368 -0.206543 -0.546448 0.466187 1441833087 -0.664368 -0.206543 -0.546448 0.466187 1441833087 -0.664368 -0.206543 -0.546448 0.466187 1441833087 -0.664368 -0.206543 -0.546448 0.466187 1441833087 -0.665405 -0.203979 -0.548035 0.464050 1441833087 -0.665405 -0.203979 -0.548035 0.464050 1441833087 -0.665405 -0.203979 -0.548035 0.464050 1441833087 -0.665405 -0.203979 -0.548035 0.464050 1441833087 -0.665405 -0.203979 -0.548035 0.464050 1441833087 -0.665405 -0.203979 -0.548035 0.464050 1441833087 -0.665283 -0.204590 -0.550110 0.461426 1441833087 -0.665283 -0.204590 -0.550110 0.461426 1441833087 -0.665283 -0.204590 -0.550110 0.461426 1441833087 -0.665283 -0.204590 -0.550110 0.461426 1441833087 -0.665283 -0.204590 -0.550110 0.461426 1441833087 -0.665283 -0.204590 -0.550110 0.461426 1441833087 -0.664612 -0.210083 -0.552917 0.456665 1441833087 -0.664612 -0.210083 -0.552917 0.456665 1441833087 -0.664612 -0.210083 -0.552917 0.456665 1441833087 -0.664612 -0.210083 -0.552917 0.456665 1441833087 -0.664612 -0.210083 -0.552917 0.456665 1441833087 -0.664612 -0.210083 -0.552917 0.456665 1441833087 -0.664185 -0.216125 -0.558105 0.448059 1441833087 -0.664185 -0.216125 -0.558105 0.448059 1441833087 -0.664185 -0.216125 -0.558105 0.448059 1441833087 -0.664185 -0.216125 -0.558105 0.448059 1441833087 -0.664185 -0.216125 -0.558105 0.448059 1441833087 -0.664551 -0.224731 -0.561096 0.439453 1441833087 -0.664551 -0.224731 -0.561096 0.439453 1441833087 -0.664551 -0.224731 -0.561096 0.439453 1441833087 -0.664551 -0.224731 -0.561096 0.439453 1441833087 -0.664551 -0.224731 -0.561096 0.439453 1441833087 -0.664551 -0.224731 -0.561096 0.439453 1441833087 -0.664551 -0.224731 -0.561096 0.439453 1441833087 -0.668762 -0.227539 -0.562195 0.430054 1441833087 -0.668762 -0.227539 -0.562195 0.430054 1441833087 -0.668762 -0.227539 -0.562195 0.430054 1441833087 -0.668762 -0.227539 -0.562195 0.430054 1441833087 -0.668762 -0.227539 -0.562195 0.430054 1441833087 -0.668762 -0.227539 -0.562195 0.430054 1441833087 -0.675476 -0.212280 -0.572266 0.413818 1441833087 -0.675476 -0.212280 -0.572266 0.413818 1441833087 -0.675476 -0.212280 -0.572266 0.413818 1441833087 -0.675476 -0.212280 -0.572266 0.413818 1441833087 -0.675476 -0.212280 -0.572266 0.413818 1441833087 -0.675476 -0.212280 -0.572266 0.413818 1441833087 -0.679504 -0.197876 -0.582458 0.399902 1441833087 -0.679504 -0.197876 -0.582458 0.399902 1441833087 -0.679504 -0.197876 -0.582458 0.399902 1441833087 -0.679504 -0.197876 -0.582458 0.399902 1441833087 -0.679504 -0.197876 -0.582458 0.399902 1441833087 -0.679504 -0.197876 -0.582458 0.399902 1441833087 -0.679504 -0.197876 -0.582458 0.399902 1441833087 -0.683167 -0.202637 -0.580933 0.393555 1441833087 -0.683167 -0.202637 -0.580933 0.393555 1441833087 -0.683167 -0.202637 -0.580933 0.393555 1441833087 -0.683167 -0.202637 -0.580933 0.393555 1441833087 -0.683167 -0.202637 -0.580933 0.393555 1441833087 -0.683167 -0.202637 -0.580933 0.393555 1441833087 -0.689209 -0.207947 -0.578369 0.383789 1441833087 -0.689209 -0.207947 -0.578369 0.383789 1441833087 -0.689209 -0.207947 -0.578369 0.383789 1441833087 -0.689209 -0.207947 -0.578369 0.383789 1441833087 -0.689209 -0.207947 -0.578369 0.383789 1441833087 -0.689209 -0.207947 -0.578369 0.383789 1441833087 -0.694763 -0.200134 -0.581726 0.372681 1441833087 -0.694763 -0.200134 -0.581726 0.372681 1441833087 -0.694763 -0.200134 -0.581726 0.372681 1441833087 -0.694763 -0.200134 -0.581726 0.372681 1441833087 -0.694763 -0.200134 -0.581726 0.372681 1441833087 -0.696106 -0.192200 -0.584229 0.370483 1441833087 -0.696106 -0.192200 -0.584229 0.370483 1441833087 -0.696106 -0.192200 -0.584229 0.370483 1441833087 -0.696106 -0.192200 -0.584229 0.370483 1441833087 -0.696106 -0.192200 -0.584229 0.370483 1441833087 -0.696106 -0.192200 -0.584229 0.370483 1441833087 -0.693726 -0.189270 -0.585388 0.374573 1441833087 -0.693726 -0.189270 -0.585388 0.374573 1441833087 -0.693726 -0.189270 -0.585388 0.374573 1441833087 -0.693726 -0.189270 -0.585388 0.374573 1441833087 -0.693726 -0.189270 -0.585388 0.374573 1441833087 -0.693726 -0.189270 -0.585388 0.374573 1441833087 -0.689087 -0.193420 -0.583557 0.383728 1441833087 -0.689087 -0.193420 -0.583557 0.383728 1441833087 -0.689087 -0.193420 -0.583557 0.383728 1441833087 -0.689087 -0.193420 -0.583557 0.383728 1441833087 -0.689087 -0.193420 -0.583557 0.383728 1441833087 -0.689087 -0.193420 -0.583557 0.383728 1441833087 -0.689087 -0.193420 -0.583557 0.383728 1441833087 -0.682495 -0.199341 -0.581665 0.395203 1441833087 -0.682495 -0.199341 -0.581665 0.395203 1441833087 -0.682495 -0.199341 -0.581665 0.395203 1441833087 -0.682495 -0.199341 -0.581665 0.395203 1441833087 -0.682495 -0.199341 -0.581665 0.395203 1441833087 -0.682495 -0.199341 -0.581665 0.395203 1441833087 -0.673096 -0.210022 -0.578125 0.410645 1441833088 -0.673096 -0.210022 -0.578125 0.410645 1441833088 -0.673096 -0.210022 -0.578125 0.410645 1441833088 -0.673096 -0.210022 -0.578125 0.410645 1441833088 -0.673096 -0.210022 -0.578125 0.410645 1441833088 -0.673096 -0.210022 -0.578125 0.410645 1441833088 -0.662231 -0.229004 -0.568970 0.430542 1441833088 -0.662231 -0.229004 -0.568970 0.430542 1441833088 -0.662231 -0.229004 -0.568970 0.430542 1441833088 -0.662231 -0.229004 -0.568970 0.430542 1441833088 -0.662231 -0.229004 -0.568970 0.430542 1441833088 -0.662231 -0.229004 -0.568970 0.430542 1441833088 -0.652649 -0.253601 -0.552002 0.452820 1441833088 -0.652649 -0.253601 -0.552002 0.452820 1441833088 -0.652649 -0.253601 -0.552002 0.452820 1441833088 -0.652649 -0.253601 -0.552002 0.452820 1441833088 -0.652649 -0.253601 -0.552002 0.452820 1441833088 -0.652649 -0.253601 -0.552002 0.452820 1441833088 -0.647339 -0.272583 -0.530823 0.474304 1441833088 -0.647339 -0.272583 -0.530823 0.474304 1441833088 -0.647339 -0.272583 -0.530823 0.474304 1441833088 -0.647339 -0.272583 -0.530823 0.474304 1441833088 -0.647339 -0.272583 -0.530823 0.474304 1441833088 -0.647339 -0.272583 -0.530823 0.474304 1441833088 -0.645447 -0.273743 -0.520203 0.487732 1441833088 -0.645447 -0.273743 -0.520203 0.487732 1441833088 -0.645447 -0.273743 -0.520203 0.487732 1441833088 -0.645447 -0.273743 -0.520203 0.487732 1441833088 -0.645447 -0.273743 -0.520203 0.487732 1441833088 -0.645447 -0.273743 -0.520203 0.487732 1441833088 -0.645447 -0.264343 -0.514587 0.498779 1441833088 -0.645447 -0.264343 -0.514587 0.498779 1441833088 -0.645447 -0.264343 -0.514587 0.498779 1441833088 -0.645447 -0.264343 -0.514587 0.498779 1441833088 -0.645447 -0.264343 -0.514587 0.498779 1441833088 -0.645447 -0.264343 -0.514587 0.498779 1441833088 -0.645447 -0.264343 -0.514587 0.498779 1441833088 -0.648682 -0.243469 -0.516357 0.503357 1441833088 -0.648682 -0.243469 -0.516357 0.503357 1441833088 -0.648682 -0.243469 -0.516357 0.503357 1441833088 -0.648682 -0.243469 -0.516357 0.503357 1441833088 -0.648682 -0.243469 -0.516357 0.503357 1441833088 -0.648682 -0.243469 -0.516357 0.503357 1441833088 -0.651489 -0.214783 -0.528625 0.500000 1441833088 -0.651489 -0.214783 -0.528625 0.500000 1441833088 -0.651489 -0.214783 -0.528625 0.500000 1441833088 -0.651489 -0.214783 -0.528625 0.500000 1441833088 -0.651489 -0.214783 -0.528625 0.500000 1441833088 -0.651489 -0.214783 -0.528625 0.500000 1441833088 -0.650940 -0.199341 -0.536987 0.498230 1441833088 -0.650940 -0.199341 -0.536987 0.498230 1441833088 -0.650940 -0.199341 -0.536987 0.498230 1441833088 -0.650940 -0.199341 -0.536987 0.498230 1441833088 -0.650940 -0.199341 -0.536987 0.498230 1441833088 -0.650940 -0.199341 -0.536987 0.498230 1441833088 -0.649719 -0.201111 -0.537842 0.498169 1441833088 -0.649719 -0.201111 -0.537842 0.498169 1441833088 -0.649719 -0.201111 -0.537842 0.498169 1441833088 -0.649719 -0.201111 -0.537842 0.498169 1441833088 -0.649719 -0.201111 -0.537842 0.498169 1441833088 -0.649719 -0.201111 -0.537842 0.498169 1441833088 -0.650330 -0.205688 -0.543457 0.489380 1441833088 -0.650330 -0.205688 -0.543457 0.489380 1441833088 -0.650330 -0.205688 -0.543457 0.489380 1441833088 -0.650330 -0.205688 -0.543457 0.489380 1441833088 -0.650330 -0.205688 -0.543457 0.489380 1441833088 -0.650330 -0.205688 -0.543457 0.489380 1441833088 -0.652466 -0.212341 -0.551270 0.474670 1441833088 -0.652466 -0.212341 -0.551270 0.474670 1441833088 -0.652466 -0.212341 -0.551270 0.474670 1441833088 -0.652466 -0.212341 -0.551270 0.474670 1441833088 -0.652466 -0.212341 -0.551270 0.474670 1441833088 -0.652466 -0.212341 -0.551270 0.474670 1441833088 -0.660400 -0.216370 -0.560974 0.449951 1441833088 -0.660400 -0.216370 -0.560974 0.449951 1441833088 -0.660400 -0.216370 -0.560974 0.449951 1441833088 -0.660400 -0.216370 -0.560974 0.449951 1441833088 -0.660400 -0.216370 -0.560974 0.449951 1441833088 -0.660400 -0.216370 -0.560974 0.449951 1441833088 -0.660400 -0.216370 -0.560974 0.449951 1441833088 -0.677551 -0.199707 -0.583130 0.401306 1441833088 -0.677551 -0.199707 -0.583130 0.401306 1441833088 -0.677551 -0.199707 -0.583130 0.401306 1441833088 -0.677551 -0.199707 -0.583130 0.401306 1441833088 -0.677551 -0.199707 -0.583130 0.401306 1441833088 -0.677551 -0.199707 -0.583130 0.401306 1441833088 -0.691467 -0.170715 -0.603271 0.358948 1441833088 -0.691467 -0.170715 -0.603271 0.358948 1441833088 -0.691467 -0.170715 -0.603271 0.358948 1441833088 -0.691467 -0.170715 -0.603271 0.358948 1441833088 -0.691467 -0.170715 -0.603271 0.358948 1441833088 -0.691467 -0.170715 -0.603271 0.358948 1441833088 -0.690979 -0.157959 -0.608459 0.356873 1441833088 -0.690979 -0.157959 -0.608459 0.356873 1441833088 -0.690979 -0.157959 -0.608459 0.356873 1441833088 -0.690979 -0.157959 -0.608459 0.356873 1441833088 -0.690979 -0.157959 -0.608459 0.356873 1441833088 -0.690979 -0.157959 -0.608459 0.356873 1441833088 -0.687744 -0.154419 -0.598755 0.380493 1441833088 -0.687744 -0.154419 -0.598755 0.380493 1441833088 -0.687744 -0.154419 -0.598755 0.380493 1441833088 -0.687744 -0.154419 -0.598755 0.380493 1441833088 -0.687744 -0.154419 -0.598755 0.380493 1441833088 -0.687744 -0.154419 -0.598755 0.380493 1441833088 -0.687744 -0.154419 -0.598755 0.380493 1441833088 -0.684448 -0.139465 -0.595703 0.396606 1441833088 -0.684448 -0.139465 -0.595703 0.396606 1441833088 -0.684448 -0.139465 -0.595703 0.396606 1441833088 -0.684448 -0.139465 -0.595703 0.396606 1441833088 -0.684448 -0.139465 -0.595703 0.396606 1441833088 -0.684448 -0.139465 -0.595703 0.396606 1441833088 -0.681824 -0.125671 -0.598083 0.402100 1441833089 -0.681824 -0.125671 -0.598083 0.402100 1441833089 -0.681824 -0.125671 -0.598083 0.402100 1441833089 -0.681824 -0.125671 -0.598083 0.402100 1441833089 -0.681824 -0.125671 -0.598083 0.402100 1441833089 -0.681824 -0.125671 -0.598083 0.402100 1441833089 -0.680603 -0.135925 -0.594238 0.406494 1441833089 -0.680603 -0.135925 -0.594238 0.406494 1441833089 -0.680603 -0.135925 -0.594238 0.406494 1441833089 -0.680603 -0.135925 -0.594238 0.406494 1441833089 -0.680603 -0.135925 -0.594238 0.406494 1441833089 -0.680603 -0.135925 -0.594238 0.406494 1441833089 -0.678711 -0.170166 -0.581848 0.414612 1441833089 -0.678711 -0.170166 -0.581848 0.414612 1441833089 -0.678711 -0.170166 -0.581848 0.414612 1441833089 -0.678711 -0.170166 -0.581848 0.414612 1441833089 -0.678711 -0.170166 -0.581848 0.414612 1441833089 -0.678711 -0.170166 -0.581848 0.414612 1441833089 -0.674561 -0.208069 -0.567383 0.424011 1441833089 -0.674561 -0.208069 -0.567383 0.424011 1441833089 -0.674561 -0.208069 -0.567383 0.424011 1441833089 -0.674561 -0.208069 -0.567383 0.424011 1441833089 -0.674561 -0.208069 -0.567383 0.424011 1441833089 -0.674561 -0.208069 -0.567383 0.424011 1441833089 -0.674561 -0.208069 -0.567383 0.424011 1441833089 -0.668457 -0.233276 -0.559875 0.430542 1441833089 -0.668457 -0.233276 -0.559875 0.430542 1441833089 -0.668457 -0.233276 -0.559875 0.430542 1441833089 -0.668457 -0.233276 -0.559875 0.430542 1441833089 -0.668457 -0.233276 -0.559875 0.430542 1441833089 -0.668457 -0.233276 -0.559875 0.430542 1441833089 -0.661804 -0.251770 -0.553894 0.438049 1441833089 -0.661804 -0.251770 -0.553894 0.438049 1441833089 -0.661804 -0.251770 -0.553894 0.438049 1441833089 -0.661804 -0.251770 -0.553894 0.438049 1441833089 -0.661804 -0.251770 -0.553894 0.438049 1441833089 -0.661804 -0.251770 -0.553894 0.438049 1441833089 -0.658142 -0.263306 -0.547485 0.444824 1441833089 -0.658142 -0.263306 -0.547485 0.444824 1441833089 -0.658142 -0.263306 -0.547485 0.444824 1441833089 -0.658142 -0.263306 -0.547485 0.444824 1441833089 -0.658142 -0.263306 -0.547485 0.444824 1441833089 -0.658142 -0.263306 -0.547485 0.444824 1441833089 -0.658386 -0.260437 -0.548157 0.445251 1441833089 -0.658386 -0.260437 -0.548157 0.445251 1441833089 -0.658386 -0.260437 -0.548157 0.445251 1441833089 -0.658386 -0.260437 -0.548157 0.445251 1441833089 -0.658386 -0.260437 -0.548157 0.445251 1441833089 -0.658386 -0.260437 -0.548157 0.445251 1441833089 -0.656921 -0.252625 -0.551025 0.448425 1441833089 -0.656921 -0.252625 -0.551025 0.448425 1441833089 -0.656921 -0.252625 -0.551025 0.448425 1441833089 -0.656921 -0.252625 -0.551025 0.448425 1441833089 -0.656921 -0.252625 -0.551025 0.448425 1441833089 -0.656921 -0.252625 -0.551025 0.448425 1441833089 -0.653992 -0.248108 -0.551025 0.455200 1441833089 -0.653992 -0.248108 -0.551025 0.455200 1441833089 -0.653992 -0.248108 -0.551025 0.455200 1441833089 -0.653992 -0.248108 -0.551025 0.455200 1441833089 -0.653992 -0.248108 -0.551025 0.455200 1441833089 -0.653992 -0.248108 -0.551025 0.455200 1441833089 -0.653992 -0.248108 -0.551025 0.455200 1441833089 -0.653259 -0.236694 -0.556396 0.455750 1441833089 -0.653259 -0.236694 -0.556396 0.455750 1441833089 -0.653259 -0.236694 -0.556396 0.455750 1441833089 -0.653259 -0.236694 -0.556396 0.455750 1441833089 -0.653259 -0.236694 -0.556396 0.455750 1441833089 -0.653259 -0.236694 -0.556396 0.455750 1441833089 -0.650696 -0.231323 -0.559204 0.458679 1441833089 -0.650696 -0.231323 -0.559204 0.458679 1441833089 -0.650696 -0.231323 -0.559204 0.458679 1441833089 -0.650696 -0.231323 -0.559204 0.458679 1441833089 -0.650696 -0.231323 -0.559204 0.458679 1441833089 -0.650696 -0.231323 -0.559204 0.458679 1441833089 -0.648193 -0.236206 -0.555420 0.464294 1441833089 -0.648193 -0.236206 -0.555420 0.464294 1441833089 -0.648193 -0.236206 -0.555420 0.464294 1441833089 -0.648193 -0.236206 -0.555420 0.464294 1441833089 -0.648193 -0.236206 -0.555420 0.464294 1441833089 -0.648193 -0.236206 -0.555420 0.464294 1441833089 -0.650085 -0.232605 -0.558838 0.459412 1441833089 -0.650085 -0.232605 -0.558838 0.459412 1441833089 -0.650085 -0.232605 -0.558838 0.459412 1441833089 -0.650085 -0.232605 -0.558838 0.459412 1441833089 -0.650085 -0.232605 -0.558838 0.459412 1441833089 -0.650085 -0.232605 -0.558838 0.459412 1441833089 -0.650085 -0.232605 -0.558838 0.459412 1441833089 -0.652222 -0.227112 -0.565857 0.450439 1441833089 -0.652222 -0.227112 -0.565857 0.450439 1441833089 -0.652222 -0.227112 -0.565857 0.450439 1441833089 -0.652222 -0.227112 -0.565857 0.450439 1441833089 -0.652222 -0.227112 -0.565857 0.450439 1441833089 -0.652222 -0.227112 -0.565857 0.450439 1441833089 -0.653870 -0.227478 -0.570251 0.442261 1441833089 -0.653870 -0.227478 -0.570251 0.442261 1441833089 -0.653870 -0.227478 -0.570251 0.442261 1441833089 -0.653870 -0.227478 -0.570251 0.442261 1441833089 -0.653870 -0.227478 -0.570251 0.442261 1441833089 -0.653870 -0.227478 -0.570251 0.442261 1441833089 -0.655884 -0.226868 -0.575928 0.432068 1441833089 -0.655884 -0.226868 -0.575928 0.432068 1441833089 -0.655884 -0.226868 -0.575928 0.432068 1441833089 -0.655884 -0.226868 -0.575928 0.432068 1441833089 -0.655884 -0.226868 -0.575928 0.432068 1441833089 -0.655884 -0.226868 -0.575928 0.432068 1441833089 -0.657715 -0.230164 -0.577332 0.425659 1441833089 -0.657715 -0.230164 -0.577332 0.425659 1441833089 -0.657715 -0.230164 -0.577332 0.425659 1441833089 -0.657715 -0.230164 -0.577332 0.425659 1441833089 -0.657715 -0.230164 -0.577332 0.425659 1441833089 -0.657715 -0.230164 -0.577332 0.425659 1441833089 -0.657715 -0.230164 -0.577332 0.425659 1441833089 -0.662354 -0.234924 -0.574402 0.419861 1441833089 -0.662354 -0.234924 -0.574402 0.419861 1441833089 -0.662354 -0.234924 -0.574402 0.419861 1441833090 -0.662354 -0.234924 -0.574402 0.419861 1441833090 -0.662354 -0.234924 -0.574402 0.419861 1441833090 -0.662354 -0.234924 -0.574402 0.419861 1441833090 -0.669250 -0.232056 -0.572876 0.412476 1441833090 -0.669250 -0.232056 -0.572876 0.412476 1441833090 -0.669250 -0.232056 -0.572876 0.412476 1441833090 -0.669250 -0.232056 -0.572876 0.412476 1441833090 -0.669250 -0.232056 -0.572876 0.412476 1441833090 -0.669250 -0.232056 -0.572876 0.412476 1441833090 -0.676575 -0.225220 -0.571655 0.405945 1441833090 -0.676575 -0.225220 -0.571655 0.405945 1441833090 -0.676575 -0.225220 -0.571655 0.405945 1441833090 -0.676575 -0.225220 -0.571655 0.405945 1441833090 -0.676575 -0.225220 -0.571655 0.405945 1441833090 -0.676575 -0.225220 -0.571655 0.405945 1441833090 -0.676575 -0.225220 -0.571655 0.405945 1441833090 -0.681824 -0.215820 -0.574036 0.398804 1441833090 -0.681824 -0.215820 -0.574036 0.398804 1441833090 -0.681824 -0.215820 -0.574036 0.398804 1441833090 -0.681824 -0.215820 -0.574036 0.398804 1441833090 -0.681824 -0.215820 -0.574036 0.398804 1441833090 -0.681824 -0.215820 -0.574036 0.398804 1441833090 -0.683411 -0.211182 -0.577515 0.393555 1441833090 -0.683411 -0.211182 -0.577515 0.393555 1441833090 -0.683411 -0.211182 -0.577515 0.393555 1441833090 -0.683411 -0.211182 -0.577515 0.393555 1441833090 -0.683411 -0.211182 -0.577515 0.393555 1441833090 -0.683411 -0.211182 -0.577515 0.393555 1441833090 -0.680908 -0.219971 -0.576050 0.395264 1441833090 -0.680908 -0.219971 -0.576050 0.395264 1441833090 -0.680908 -0.219971 -0.576050 0.395264 1441833090 -0.680908 -0.219971 -0.576050 0.395264 1441833090 -0.680908 -0.219971 -0.576050 0.395264 1441833090 -0.680908 -0.219971 -0.576050 0.395264 1441833090 -0.676453 -0.232178 -0.571899 0.401917 1441833090 -0.676453 -0.232178 -0.571899 0.401917 1441833090 -0.676453 -0.232178 -0.571899 0.401917 1441833090 -0.676453 -0.232178 -0.571899 0.401917 1441833090 -0.676453 -0.232178 -0.571899 0.401917 1441833090 -0.676453 -0.232178 -0.571899 0.401917 1441833090 -0.671082 -0.238342 -0.569580 0.410400 1441833090 -0.671082 -0.238342 -0.569580 0.410400 1441833090 -0.671082 -0.238342 -0.569580 0.410400 1441833090 -0.671082 -0.238342 -0.569580 0.410400 1441833090 -0.671082 -0.238342 -0.569580 0.410400 1441833090 -0.671082 -0.238342 -0.569580 0.410400 1441833090 -0.663086 -0.244629 -0.565308 0.425293 1441833090 -0.663086 -0.244629 -0.565308 0.425293 1441833090 -0.663086 -0.244629 -0.565308 0.425293 1441833090 -0.663086 -0.244629 -0.565308 0.425293 1441833090 -0.663086 -0.244629 -0.565308 0.425293 1441833090 -0.663086 -0.244629 -0.565308 0.425293 1441833090 -0.656067 -0.253357 -0.556458 0.442505 1441833090 -0.656067 -0.253357 -0.556458 0.442505 1441833090 -0.656067 -0.253357 -0.556458 0.442505 1441833090 -0.656067 -0.253357 -0.556458 0.442505 1441833090 -0.656067 -0.253357 -0.556458 0.442505 1441833090 -0.656067 -0.253357 -0.556458 0.442505 1441833090 -0.653625 -0.254333 -0.547913 0.455933 1441833090 -0.653625 -0.254333 -0.547913 0.455933 1441833090 -0.653625 -0.254333 -0.547913 0.455933 1441833090 -0.653625 -0.254333 -0.547913 0.455933 1441833090 -0.653625 -0.254333 -0.547913 0.455933 1441833090 
-0.492859 -0.047363 -0.414063 0.763794 1441833093 -0.492859 -0.047363 -0.414063 0.763794 1441833093 -0.492859 -0.047363 -0.414063 0.763794 1441833093 -0.492859 -0.047363 -0.414063 0.763794 1441833093 -0.492859 -0.047363 -0.414063 0.763794 1441833093 -0.330933 0.020630 -0.304810 0.892822 1441833093 -0.330933 0.020630 -0.304810 0.892822 1441833093 -0.330933 0.020630 -0.304810 0.892822 1441833093 -0.330933 0.020630 -0.304810 0.892822 1441833093 -0.330933 0.020630 -0.304810 0.892822 1441833093 -0.330933 0.020630 -0.304810 0.892822 1441833093 -0.151428 0.061340 -0.158020 0.973816 1441833093 -0.151428 0.061340 -0.158020 0.973816 1441833093 -0.151428 0.061340 -0.158020 0.973816 1441833093 -0.151428 0.061340 -0.158020 0.973816 1441833093 -0.151428 0.061340 -0.158020 0.973816 1441833093 -0.151428 0.061340 -0.158020 0.973816 1441833093 0.009583 0.105469 0.003418 0.994324 1441833093 0.009583 0.105469 0.003418 0.994324 1441833093 0.009583 0.105469 0.003418 0.994324 1441833093 0.009583 0.105469 0.003418 0.994324 1441833093 0.009583 0.105469 0.003418 0.994324 1441833093 0.009583 0.105469 0.003418 0.994324 1441833093 0.009583 0.105469 0.003418 0.994324 1441833093 0.120911 0.155640 0.086426 0.976501 1441833093 0.120911 0.155640 0.086426 0.976501 1441833093 0.120911 0.155640 0.086426 0.976501 1441833093 0.120911 0.155640 0.086426 0.976501 1441833093 0.120911 0.155640 0.086426 0.976501 1441833093 0.120911 0.155640 0.086426 0.976501 1441833093 0.120911 0.155640 0.086426 0.976501 1441833093 0.175781 0.183655 0.090454 0.962891 1441833093 0.175781 0.183655 0.090454 0.962891 1441833093 0.175781 0.183655 0.090454 0.962891 1441833093 0.175781 0.183655 0.090454 0.962891 1441833093 0.175781 0.183655 0.090454 0.962891 1441833093 0.187500 0.196716 0.087524 0.958313 1441833093 0.187500 0.196716 0.087524 0.958313 1441833093 0.187500 0.196716 0.087524 0.958313 1441833093 0.187500 0.196716 0.087524 0.958313 1441833093 0.187500 0.196716 0.087524 0.958313 1441833093 0.169128 0.186035 0.079102 0.964600 1441833093 0.169128 0.186035 0.079102 0.964600 1441833093 0.169128 0.186035 0.079102 0.964600 1441833093 0.169128 0.186035 0.079102 0.964600 1441833093 0.169128 0.186035 0.079102 0.964600 1441833093 0.169128 0.186035 0.079102 0.964600 1441833093 0.112366 0.158997 0.065613 0.978638 1441833093 0.112366 0.158997 0.065613 0.978638 1441833093 0.112366 0.158997 0.065613 0.978638 1441833093 0.112366 0.158997 0.065613 0.978638 1441833093 0.112366 0.158997 0.065613 0.978638 1441833093 0.112366 0.158997 0.065613 0.978638 1441833093 -0.005981 0.134949 -0.003845 0.990784 1441833093 -0.005981 0.134949 -0.003845 0.990784 1441833093 -0.005981 0.134949 -0.003845 0.990784 1441833093 -0.005981 0.134949 -0.003845 0.990784 1441833093 -0.005981 0.134949 -0.003845 0.990784 1441833093 -0.005981 0.134949 -0.003845 0.990784 1441833093 -0.005981 0.134949 -0.003845 0.990784 1441833093 -0.170837 0.098877 -0.143860 0.969666 1441833093 -0.170837 0.098877 -0.143860 0.969666 1441833093 -0.170837 0.098877 -0.143860 0.969666 1441833093 -0.170837 0.098877 -0.143860 0.969666 1441833093 -0.170837 0.098877 -0.143860 0.969666 1441833093 -0.170837 0.098877 -0.143860 0.969666 1441833093 -0.367554 0.044861 -0.319336 0.872253 1441833093 -0.367554 0.044861 -0.319336 0.872253 1441833093 -0.367554 0.044861 -0.319336 0.872253 1441833093 -0.367554 0.044861 -0.319336 0.872253 1441833093 -0.367554 0.044861 -0.319336 0.872253 1441833093 -0.367554 0.044861 -0.319336 0.872253 1441833093 -0.547058 -0.069702 -0.342773 0.760559 1441833093 -0.547058 -0.069702 -0.342773 0.760559 1441833093 -0.547058 -0.069702 -0.342773 0.760559 1441833093 -0.547058 -0.069702 -0.342773 0.760559 1441833093 -0.547058 -0.069702 -0.342773 0.760559 1441833093 -0.547058 -0.069702 -0.342773 0.760559 1441833093 -0.633057 -0.254395 -0.379517 0.624939 1441833094 -0.633057 -0.254395 -0.379517 0.624939 1441833094 -0.633057 -0.254395 -0.379517 0.624939 1441833094 -0.633057 -0.254395 -0.379517 0.624939 1441833094 -0.633057 -0.254395 -0.379517 0.624939 1441833094 -0.633057 -0.254395 -0.379517 0.624939 1441833094 -0.633057 -0.254395 -0.379517 0.624939 1441833094 -0.645935 -0.379395 -0.449951 0.486206 1441833094 -0.645935 -0.379395 -0.449951 0.486206 1441833094 -0.645935 -0.379395 -0.449951 0.486206 1441833094 -0.645935 -0.379395 -0.449951 0.486206 1441833094 -0.645935 -0.379395 -0.449951 0.486206 1441833094 -0.645935 -0.379395 -0.449951 0.486206 1441833094 -0.668823 -0.401917 -0.496155 0.380859 1441833094 -0.668823 -0.401917 -0.496155 0.380859 1441833094 -0.668823 -0.401917 -0.496155 0.380859 1441833094 -0.668823 -0.401917 -0.496155 0.380859 1441833094 -0.668823 -0.401917 -0.496155 0.380859 1441833094 -0.668823 -0.401917 -0.496155 0.380859 1441833094 -0.701599 -0.320190 -0.551270 0.318481 1441833094 -0.701599 -0.320190 -0.551270 0.318481 1441833094 -0.701599 -0.320190 -0.551270 0.318481 1441833094 -0.701599 -0.320190 -0.551270 0.318481 1441833094 -0.701599 -0.320190 -0.551270 0.318481 1441833094 -0.701599 -0.320190 -0.551270 0.318481 1441833094 -0.706360 -0.232727 -0.591980 0.310669 1441833094 -0.706360 -0.232727 -0.591980 0.310669 1441833094 -0.706360 -0.232727 -0.591980 0.310669 1441833094 -0.706360 -0.232727 -0.591980 0.310669 1441833094 -0.706360 -0.232727 -0.591980 0.310669 1441833094 -0.705017 -0.151794 -0.618225 0.312744 1441833094 -0.705017 -0.151794 -0.618225 0.312744 1441833094 -0.705017 -0.151794 -0.618225 0.312744 1441833094 -0.705017 -0.151794 -0.618225 0.312744 1441833094 -0.705017 -0.151794 -0.618225 0.312744 1441833094 -0.705017 -0.151794 -0.618225 0.312744 1441833094 -0.697021 -0.086426 -0.636414 0.318970 1441833094 -0.697021 -0.086426 -0.636414 0.318970 1441833094 -0.697021 -0.086426 -0.636414 0.318970 1441833094 -0.697021 -0.086426 -0.636414 0.318970 1441833094 -0.697021 -0.086426 -0.636414 0.318970 1441833094 -0.697021 -0.086426 -0.636414 0.318970 1441833094 -0.675171 -0.032532 -0.643616 0.359070 1441833094 -0.675171 -0.032532 -0.643616 0.359070 1441833094 -0.675171 -0.032532 -0.643616 0.359070 1441833094 -0.675171 -0.032532 -0.643616 0.359070 1441833094 -0.675171 -0.032532 -0.643616 0.359070 1441833094 -0.675171 -0.032532 -0.643616 0.359070 1441833094 -0.627930 -0.035583 -0.602722 0.491089 1441833094 -0.627930 -0.035583 -0.602722 0.491089 1441833094 -0.627930 -0.035583 -0.602722 0.491089 1441833094 -0.627930 -0.035583 -0.602722 0.491089 1441833094 -0.627930 -0.035583 -0.602722 0.491089 1441833094 -0.627930 -0.035583 -0.602722 0.491089 1441833094 -0.536560 -0.045837 -0.527588 0.657043 1441833094 -0.536560 -0.045837 -0.527588 0.657043 1441833094 -0.536560 -0.045837 -0.527588 0.657043 1441833094 -0.536560 -0.045837 -0.527588 0.657043 1441833094 -0.536560 -0.045837 -0.527588 0.657043 1441833094 -0.536560 -0.045837 -0.527588 0.657043 1441833094 -0.394043 -0.033508 -0.426025 0.813721 1441833094 -0.394043 -0.033508 -0.426025 0.813721 1441833094 -0.394043 -0.033508 -0.426025 0.813721 1441833094 -0.394043 -0.033508 -0.426025 0.813721 1441833094 -0.394043 -0.033508 -0.426025 0.813721 1441833094 -0.394043 -0.033508 -0.426025 0.813721 1441833094 -0.205444 0.008362 -0.303345 0.930420 1441833094 -0.205444 0.008362 -0.303345 0.930420 1441833094 -0.205444 0.008362 -0.303345 0.930420 1441833094 -0.205444 0.008362 -0.303345 0.930420 1441833094 -0.205444 0.008362 -0.303345 0.930420 1441833094 -0.205444 0.008362 -0.303345 0.930420 1441833094 0.017944 0.061890 -0.201660 0.977295 1441833094 0.017944 0.061890 -0.201660 0.977295 1441833094 0.017944 0.061890 -0.201660 0.977295 1441833094 0.017944 0.061890 -0.201660 0.977295 1441833094 0.017944 0.061890 -0.201660 0.977295 1441833094 0.017944 0.061890 -0.201660 0.977295 1441833094 0.187500 0.107788 -0.091431 0.971985 1441833094 0.187500 0.107788 -0.091431 0.971985 1441833094 0.187500 0.107788 -0.091431 0.971985 1441833094 0.187500 0.107788 -0.091431 0.971985 1441833094 0.187500 0.107788 -0.091431 0.971985 1441833094 0.187500 0.107788 -0.091431 0.971985 1441833094 0.262390 0.128784 -0.032410 0.955750 1441833094 0.262390 0.128784 -0.032410 0.955750 1441833094 0.262390 0.128784 -0.032410 0.955750 1441833094 0.262390 0.128784 -0.032410 0.955750 1441833094 0.262390 0.128784 -0.032410 0.955750 1441833094 0.262390 0.128784 -0.032410 0.955750 1441833094 0.278442 0.122131 -0.042786 0.951660 1441833094 0.278442 0.122131 -0.042786 0.951660 1441833094 0.278442 0.122131 -0.042786 0.951660 1441833094 0.278442 0.122131 -0.042786 0.951660 1441833094 0.278442 0.122131 -0.042786 0.951660 1441833094 0.278442 0.122131 -0.042786 0.951660 1441833094 0.271179 0.124084 -0.047058 0.953308 1441833094 0.271179 0.124084 -0.047058 0.953308 1441833094 0.271179 0.124084 -0.047058 0.953308 1441833094 0.271179 0.124084 -0.047058 0.953308 1441833094 0.271179 0.124084 -0.047058 0.953308 1441833094 0.271179 0.124084 -0.047058 0.953308 1441833094 0.251343 0.121460 -0.050537 0.958862 1441833094 0.251343 0.121460 -0.050537 0.958862 1441833094 0.251343 0.121460 -0.050537 0.958862 1441833094 0.251343 0.121460 -0.050537 0.958862 1441833094 0.251343 0.121460 -0.050537 0.958862 1441833094 0.251343 0.121460 -0.050537 0.958862 1441833094 0.212830 0.103821 -0.093994 0.966980 1441833094 0.212830 0.103821 -0.093994 0.966980 1441833095 0.212830 0.103821 -0.093994 0.966980 1441833095 0.212830 0.103821 -0.093994 0.966980 1441833095 0.212830 0.103821 -0.093994 0.966980 1441833095 0.212830 0.103821 -0.093994 0.966980 1441833095 0.127869 0.077637 -0.155212 0.976440 1441833095 0.127869 0.077637 -0.155212 0.976440 1441833095 0.127869 0.077637 -0.155212 0.976440 1441833095 0.127869 0.077637 -0.155212 0.976440 1441833095 0.127869 0.077637 -0.155212 0.976440 1441833095 0.127869 0.077637 -0.155212 0.976440 1441833095 -0.012573 0.042114 -0.252747 0.966492 1441833095 -0.012573 0.042114 -0.252747 0.966492 1441833095 -0.012573 0.042114 -0.252747 0.966492 1441833095 -0.012573 0.042114 -0.252747 0.966492 1441833095 -0.012573 0.042114 -0.252747 0.966492 1441833095 -0.012573 0.042114 -0.252747 0.966492 1441833095 -0.210693 -0.017578 -0.335144 0.918091 1441833095 -0.210693 -0.017578 -0.335144 0.918091 1441833095 -0.210693 -0.017578 -0.335144 0.918091 1441833095 -0.210693 -0.017578 -0.335144 0.918091 1441833095 -0.210693 -0.017578 -0.335144 0.918091 1441833095 -0.210693 -0.017578 -0.335144 0.918091 1441833095 -0.411133 -0.145813 -0.280212 0.855103 1441833095 -0.411133 -0.145813 -0.280212 0.855103 1441833095 -0.411133 -0.145813 -0.280212 0.855103 1441833095 -0.411133 -0.145813 -0.280212 0.855103 1441833095 -0.411133 -0.145813 -0.280212 0.855103 1441833095 -0.411133 -0.145813 -0.280212 0.855103 1441833095 -0.559814 -0.277588 -0.343140 0.701355 1441833095 -0.559814 -0.277588 -0.343140 0.701355 1441833095 -0.559814 -0.277588 -0.343140 0.701355 1441833095 -0.559814 -0.277588 -0.343140 0.701355 1441833095 -0.653137 -0.305115 -0.453979 0.523682 1441833095 -0.653137 -0.305115 -0.453979 0.523682 1441833095 -0.653137 -0.305115 -0.453979 0.523682 1441833095 -0.653137 -0.305115 -0.453979 0.523682 1441833095 -0.653137 -0.305115 -0.453979 0.523682 1441833095 -0.653137 -0.305115 -0.453979 0.523682 1441833095 -0.653137 -0.305115 -0.453979 0.523682 1441833095 -0.709106 -0.333618 -0.525513 0.331360 1441833095 -0.709106 -0.333618 -0.525513 0.331360 1441833095 -0.709106 -0.333618 -0.525513 0.331360 1441833095 -0.709106 -0.333618 -0.525513 0.331360 1441833095 -0.709106 -0.333618 -0.525513 0.331360 1441833095 -0.709106 -0.333618 -0.525513 0.331360 1441833095 -0.730225 -0.344788 -0.553406 0.204346 1441833095 -0.730225 -0.344788 -0.553406 0.204346 1441833095 -0.730225 -0.344788 -0.553406 0.204346 1441833095 -0.730225 -0.344788 -0.553406 0.204346 1441833095 -0.730225 -0.344788 -0.553406 0.204346 1441833095 -0.730225 -0.344788 -0.553406 0.204346 1441833095 -0.730225 -0.344788 -0.553406 0.204346 1441833095 -0.757080 -0.301086 -0.552246 0.176697 1441833095 -0.757080 -0.301086 -0.552246 0.176697 1441833095 -0.757080 -0.301086 -0.552246 0.176697 1441833095 -0.757080 -0.301086 -0.552246 0.176697 1441833095 -0.757080 -0.301086 -0.552246 0.176697 1441833095 -0.757080 -0.301086 -0.552246 0.176697 1441833095 -0.753052 -0.206177 -0.590759 0.203735 1441833095 -0.753052 -0.206177 -0.590759 0.203735 1441833095 -0.753052 -0.206177 -0.590759 0.203735 1441833095 -0.753052 -0.206177 -0.590759 0.203735 1441833095 -0.753052 -0.206177 -0.590759 0.203735 1441833095 -0.753052 -0.206177 -0.590759 0.203735 1441833095 -0.718811 -0.140686 -0.611084 0.300293 1441833095 -0.718811 -0.140686 -0.611084 0.300293 1441833095 -0.718811 -0.140686 -0.611084 0.300293 1441833095 -0.718811 -0.140686 -0.611084 0.300293 1441833095 -0.718811 -0.140686 -0.611084 0.300293 1441833095 -0.718811 -0.140686 -0.611084 0.300293 1441833095 -0.718811 -0.140686 -0.611084 0.300293 1441833095 -0.642212 -0.049561 -0.624573 0.441711 1441833095 -0.642212 -0.049561 -0.624573 0.441711 1441833095 -0.642212 -0.049561 -0.624573 0.441711 1441833095 -0.642212 -0.049561 -0.624573 0.441711 1441833095 -0.642212 -0.049561 -0.624573 0.441711 1441833095 -0.642212 -0.049561 -0.624573 0.441711 1441833095 -0.509216 -0.000671 -0.589661 0.626892 1441833095 -0.509216 -0.000671 -0.589661 0.626892 1441833095 -0.509216 -0.000671 -0.589661 0.626892 1441833095 -0.509216 -0.000671 -0.589661 0.626892 1441833095 -0.509216 -0.000671 -0.589661 0.626892 1441833095 -0.509216 -0.000671 -0.589661 0.626892 1441833095 -0.354614 0.025146 -0.487061 0.797729 1441833095 -0.354614 0.025146 -0.487061 0.797729 1441833095 -0.354614 0.025146 -0.487061 0.797729 1441833095 -0.354614 0.025146 -0.487061 0.797729 1441833095 -0.354614 0.025146 -0.487061 0.797729 1441833095 -0.354614 0.025146 -0.487061 0.797729 1441833095 -0.184570 0.059875 -0.361328 0.911987 1441833095 -0.184570 0.059875 -0.361328 0.911987 1441833095 -0.184570 0.059875 -0.361328 0.911987 1441833095 -0.184570 0.059875 -0.361328 0.911987 1441833095 -0.184570 0.059875 -0.361328 0.911987 1441833095 -0.184570 0.059875 -0.361328 0.911987 1441833095 -0.018677 0.091675 -0.238892 0.966492 1441833095 -0.018677 0.091675 -0.238892 0.966492 1441833095 -0.018677 0.091675 -0.238892 0.966492 1441833095 -0.018677 0.091675 -0.238892 0.966492 1441833095 -0.018677 0.091675 -0.238892 0.966492 1441833095 -0.018677 0.091675 -0.238892 0.966492 1441833095 0.097595 0.121765 -0.130188 0.979126 1441833095 0.097595 0.121765 -0.130188 0.979126 1441833095 0.097595 0.121765 -0.130188 0.979126 1441833095 0.097595 0.121765 -0.130188 0.979126 1441833095 0.097595 0.121765 -0.130188 0.979126 1441833095 0.097595 0.121765 -0.130188 0.979126 1441833095 0.170654 0.140625 -0.072083 0.972534 1441833095 0.170654 0.140625 -0.072083 0.972534 1441833096 0.170654 0.140625 -0.072083 0.972534 1441833096 0.170654 0.140625 -0.072083 0.972534 1441833096 0.170654 0.140625 -0.072083 0.972534 1441833096 0.170654 0.140625 -0.072083 0.972534 1441833096 0.197083 0.162415 -0.036560 0.966125 1441833096 0.197083 0.162415 -0.036560 0.966125 1441833096 0.197083 0.162415 -0.036560 0.966125 1441833096 0.197083 0.162415 -0.036560 0.966125 1441833096 0.197083 0.162415 -0.036560 0.966125 1441833096 0.197083 0.162415 -0.036560 0.966125 1441833096 0.197083 0.162415 -0.036560 0.966125 1441833096 0.208496 0.173401 -0.045532 0.961426 1441833096 0.208496 0.173401 -0.045532 0.961426 1441833096 0.208496 0.173401 -0.045532 0.961426 1441833096 0.208496 0.173401 -0.045532 0.961426 1441833096 0.208496 0.173401 -0.045532 0.961426 1441833096 0.208496 0.173401 -0.045532 0.961426 1441833096 0.204651 0.173767 -0.051758 0.961853 1441833096 0.204651 0.173767 -0.051758 0.961853 1441833096 0.204651 0.173767 -0.051758 0.961853 1441833096 0.204651 0.173767 -0.051758 0.961853 1441833096 0.204651 0.173767 -0.051758 0.961853 1441833096 0.204651 0.173767 -0.051758 0.961853 1441833096 0.172852 0.155518 -0.089417 0.968445 1441833096 0.172852 0.155518 -0.089417 0.968445 1441833096 0.172852 0.155518 -0.089417 0.968445 1441833096 0.172852 0.155518 -0.089417 0.968445 1441833096 0.172852 0.155518 -0.089417 0.968445 1441833096 0.172852 0.155518 -0.089417 0.968445 1441833096 0.172852 0.155518 -0.089417 0.968445 1441833096 0.096008 0.116272 -0.193604 0.969421 1441833096 0.096008 0.116272 -0.193604 0.969421 1441833096 0.096008 0.116272 -0.193604 0.969421 1441833096 0.096008 0.116272 -0.193604 0.969421 1441833096 0.096008 0.116272 -0.193604 0.969421 1441833096 0.096008 0.116272 -0.193604 0.969421 1441833096 -0.030823 0.063965 -0.380188 0.922180 1441833096 -0.030823 0.063965 -0.380188 0.922180 1441833096 -0.030823 0.063965 -0.380188 0.922180 1441833096 -0.030823 0.063965 -0.380188 0.922180 1441833096 -0.030823 0.063965 -0.380188 0.922180 1441833096 -0.210571 0.002808 -0.536133 0.817444 1441833096 -0.210571 0.002808 -0.536133 0.817444 1441833096 -0.210571 0.002808 -0.536133 0.817444 1441833096 -0.210571 0.002808 -0.536133 0.817444 1441833096 -0.210571 0.002808 -0.536133 0.817444 1441833096 -0.210571 0.002808 -0.536133 0.817444 1441833096 -0.392700 -0.061096 -0.606628 0.688538 1441833096 -0.392700 -0.061096 -0.606628 0.688538 1441833096 -0.392700 -0.061096 -0.606628 0.688538 1441833096 -0.392700 -0.061096 -0.606628 0.688538 1441833096 -0.392700 -0.061096 -0.606628 0.688538 1441833096 -0.392700 -0.061096 -0.606628 0.688538 1441833096 -0.392700 -0.061096 -0.606628 0.688538 1441833096 -0.560547 -0.132813 -0.630798 0.519897 1441833096 -0.560547 -0.132813 -0.630798 0.519897 1441833096 -0.560547 -0.132813 -0.630798 0.519897 1441833096 -0.560547 -0.132813 -0.630798 0.519897 1441833096 -0.560547 -0.132813 -0.630798 0.519897 1441833096 -0.560547 -0.132813 -0.630798 0.519897 1441833096 -0.678833 -0.203735 -0.611023 0.352722 1441833096 -0.678833 -0.203735 -0.611023 0.352722 1441833096 -0.678833 -0.203735 -0.611023 0.352722 1441833096 -0.678833 -0.203735 -0.611023 0.352722 1441833096 -0.678833 -0.203735 -0.611023 0.352722 1441833096 -0.678833 -0.203735 -0.611023 0.352722 1441833096 -0.726990 -0.292603 -0.553772 0.281494 1441833096 -0.726990 -0.292603 -0.553772 0.281494 1441833096 -0.726990 -0.292603 -0.553772 0.281494 1441833096 -0.726990 -0.292603 -0.553772 0.281494 1441833096 -0.726990 -0.292603 -0.553772 0.281494 1441833096 -0.726990 -0.292603 -0.553772 0.281494 1441833096 -0.710632 -0.324036 -0.552246 0.291748 1441833096 -0.710632 -0.324036 -0.552246 0.291748 1441833096 -0.710632 -0.324036 -0.552246 0.291748 1441833096 -0.710632 -0.324036 -0.552246 0.291748 1441833096 -0.710632 -0.324036 -0.552246 0.291748 1441833096 -0.710632 -0.324036 -0.552246 0.291748 1441833096 -0.710632 -0.324036 -0.552246 0.291748 1441833096 -0.702576 -0.280151 -0.586731 0.289368 1441833096 -0.702576 -0.280151 -0.586731 0.289368 1441833096 -0.702576 -0.280151 -0.586731 0.289368 1441833096 -0.702576 -0.280151 -0.586731 0.289368 1441833096 -0.702576 -0.280151 -0.586731 0.289368 1441833096 -0.702576 -0.280151 -0.586731 0.289368 1441833096 -0.697632 -0.225098 -0.613647 0.293396 1441833096 -0.697632 -0.225098 -0.613647 0.293396 1441833096 -0.697632 -0.225098 -0.613647 0.293396 1441833096 -0.697632 -0.225098 -0.613647 0.293396 1441833096 -0.697632 -0.225098 -0.613647 0.293396 1441833096 -0.697632 -0.225098 -0.613647 0.293396 1441833096 -0.697632 -0.225098 -0.613647 0.293396 1441833096 -0.686279 -0.186218 -0.629211 0.313843 1441833096 -0.686279 -0.186218 -0.629211 0.313843 1441833096 -0.686279 -0.186218 -0.629211 0.313843 1441833096 -0.686279 -0.186218 -0.629211 0.313843 1441833096 -0.686279 -0.186218 -0.629211 0.313843 1441833096 -0.686279 -0.186218 -0.629211 0.313843 1441833096 -0.650269 -0.148071 -0.632141 0.394531 1441833096 -0.650269 -0.148071 -0.632141 0.394531 1441833096 -0.650269 -0.148071 -0.632141 0.394531 1441833096 -0.650269 -0.148071 -0.632141 0.394531 1441833096 -0.650269 -0.148071 -0.632141 0.394531 1441833096 -0.650269 -0.148071 -0.632141 0.394531 1441833096 -0.582214 -0.123108 -0.585632 0.550354 1441833096 -0.582214 -0.123108 -0.585632 0.550354 1441833096 -0.582214 -0.123108 -0.585632 0.550354 1441833096 -0.582214 -0.123108 -0.585632 0.550354 1441833096 -0.582214 -0.123108 -0.585632 0.550354 1441833096 -0.582214 -0.123108 -0.585632 0.550354 1441833096 -0.582214 -0.123108 -0.585632 0.550354 1441833096 -0.474365 -0.064392 -0.515198 0.710938 1441833096 -0.474365 -0.064392 -0.515198 0.710938 1441833097 -0.474365 -0.064392 -0.515198 0.710938 1441833097 -0.474365 -0.064392 -0.515198 0.710938 1441833097 -0.474365 -0.064392 -0.515198 0.710938 1441833097 -0.327820 0.019958 -0.432068 0.839905 1441833097 -0.327820 0.019958 -0.432068 0.839905 1441833097 -0.327820 0.019958 -0.432068 0.839905 1441833097 -0.327820 0.019958 -0.432068 0.839905 1441833097 -0.327820 0.019958 -0.432068 0.839905 1441833097 -0.327820 0.019958 -0.432068 0.839905 1441833097 -0.149292 0.085144 -0.322876 0.930725 1441833097 -0.149292 0.085144 -0.322876 0.930725 1441833097 -0.149292 0.085144 -0.322876 0.930725 1441833097 -0.149292 0.085144 -0.322876 0.930725 1441833097 -0.149292 0.085144 -0.322876 0.930725 1441833097 -0.149292 0.085144 -0.322876 0.930725 1441833097 0.033936 0.126404 -0.203064 0.970337 1441833097 0.033936 0.126404 -0.203064 0.970337 1441833097 0.033936 0.126404 -0.203064 0.970337 1441833097 0.033936 0.126404 -0.203064 0.970337 1441833097 0.033936 0.126404 -0.203064 0.970337 1441833097 0.033936 0.126404 -0.203064 0.970337 1441833097 0.165833 0.158752 -0.093872 0.968689 1441833097 0.165833 0.158752 -0.093872 0.968689 1441833097 0.165833 0.158752 -0.093872 0.968689 1441833097 0.165833 0.158752 -0.093872 0.968689 1441833097 0.165833 0.158752 -0.093872 0.968689 1441833097 0.165833 0.158752 -0.093872 0.968689 1441833097 0.221497 0.173401 -0.026978 0.959229 1441833097 0.221497 0.173401 -0.026978 0.959229 1441833097 0.221497 0.173401 -0.026978 0.959229 1441833097 0.221497 0.173401 -0.026978 0.959229 1441833097 0.221497 0.173401 -0.026978 0.959229 1441833097 0.221497 0.173401 -0.026978 0.959229 1441833097 0.231812 0.178833 -0.047363 0.954956 1441833097 0.231812 0.178833 -0.047363 0.954956 1441833097 0.231812 0.178833 -0.047363 0.954956 1441833097 0.231812 0.178833 -0.047363 0.954956 1441833097 0.231812 0.178833 -0.047363 0.954956 1441833097 0.231812 0.178833 -0.047363 0.954956 1441833097 0.231812 0.178833 -0.047363 0.954956 1441833097 0.221375 0.184753 -0.061829 0.955505 1441833097 0.221375 0.184753 -0.061829 0.955505 1441833097 0.221375 0.184753 -0.061829 0.955505 1441833097 0.221375 0.184753 -0.061829 0.955505 1441833097 0.221375 0.184753 -0.061829 0.955505 1441833097 0.221375 0.184753 -0.061829 0.955505 1441833097 0.204468 0.173340 -0.077759 0.960205 1441833097 0.204468 0.173340 -0.077759 0.960205 1441833097 0.204468 0.173340 -0.077759 0.960205 1441833097 0.204468 0.173340 -0.077759 0.960205 1441833097 0.204468 0.173340 -0.077759 0.960205 1441833097 0.204468 0.173340 -0.077759 0.960205 1441833097 0.160461 0.141479 -0.124573 0.968872 1441833097 0.160461 0.141479 -0.124573 0.968872 1441833097 0.160461 0.141479 -0.124573 0.968872 1441833097 0.160461 0.141479 -0.124573 0.968872 1441833097 0.160461 0.141479 -0.124573 0.968872 1441833097 0.160461 0.141479 -0.124573 0.968872 1441833097 0.067871 0.095337 -0.204773 0.971741 1441833097 0.067871 0.095337 -0.204773 0.971741 1441833097 0.067871 0.095337 -0.204773 0.971741 1441833097 0.067871 0.095337 -0.204773 0.971741 1441833097 0.067871 0.095337 -0.204773 0.971741 1441833097 -0.082947 0.035400 -0.340088 0.936035 1441833097 -0.082947 0.035400 -0.340088 0.936035 1441833097 -0.082947 0.035400 -0.340088 0.936035 1441833097 -0.082947 0.035400 -0.340088 0.936035 1441833097 -0.082947 0.035400 -0.340088 0.936035 1441833097 -0.082947 0.035400 -0.340088 0.936035 1441833097 -0.082947 0.035400 -0.340088 0.936035 1441833097 -0.274841 -0.034851 -0.496643 0.822510 1441833097 -0.274841 -0.034851 -0.496643 0.822510 1441833097 -0.274841 -0.034851 -0.496643 0.822510 1441833097 -0.274841 -0.034851 -0.496643 0.822510 1441833097 -0.274841 -0.034851 -0.496643 0.822510 1441833097 -0.274841 -0.034851 -0.496643 0.822510 1441833097 -0.453918 -0.131592 -0.541870 0.695007 1441833097 -0.453918 -0.131592 -0.541870 0.695007 1441833097 -0.453918 -0.131592 -0.541870 0.695007 1441833097 -0.453918 -0.131592 -0.541870 0.695007 1441833097 -0.453918 -0.131592 -0.541870 0.695007 1441833097 -0.453918 -0.131592 -0.541870 0.695007 1441833097 -0.603027 -0.228699 -0.572937 0.505798 1441833097 -0.603027 -0.228699 -0.572937 0.505798 1441833097 -0.603027 -0.228699 -0.572937 0.505798 1441833097 -0.603027 -0.228699 -0.572937 0.505798 1441833097 -0.603027 -0.228699 -0.572937 0.505798 1441833097 -0.683594 -0.337036 -0.547913 0.344910 1441833097 -0.683594 -0.337036 -0.547913 0.344910 1441833097 -0.683594 -0.337036 -0.547913 0.344910 1441833097 -0.683594 -0.337036 -0.547913 0.344910 1441833097 -0.683594 -0.337036 -0.547913 0.344910 1441833097 -0.683594 -0.337036 -0.547913 0.344910 1441833097 -0.723206 -0.320618 -0.555786 0.255554 1441833097 -0.723206 -0.320618 -0.555786 0.255554 1441833097 -0.723206 -0.320618 -0.555786 0.255554 1441833097 -0.723206 -0.320618 -0.555786 0.255554 1441833097 -0.723206 -0.320618 -0.555786 0.255554 1441833097 -0.723206 -0.320618 -0.555786 0.255554 1441833097 -0.729675 -0.244324 -0.594910 0.232300 1441833097 -0.729675 -0.244324 -0.594910 0.232300 1441833097 -0.729675 -0.244324 -0.594910 0.232300 1441833097 -0.729675 -0.244324 -0.594910 0.232300 1441833097 -0.729675 -0.244324 -0.594910 0.232300 1441833097 -0.729675 -0.244324 -0.594910 0.232300 1441833097 -0.729675 -0.244324 -0.594910 0.232300 1441833097 -0.718140 -0.193176 -0.620667 0.248535 1441833097 -0.718140 -0.193176 -0.620667 0.248535 1441833097 -0.718140 -0.193176 -0.620667 0.248535 1441833097 -0.718140 -0.193176 -0.620667 0.248535 1441833098 -0.718140 -0.193176 -0.620667 0.248535 1441833098 -0.718140 -0.193176 -0.620667 0.248535 1441833098 -0.708801 -0.174316 -0.627502 0.271118 1441833098 -0.708801 -0.174316 -0.627502 0.271118 1441833098 -0.708801 -0.174316 -0.627502 0.271118 1441833098 -0.708801 -0.174316 -0.627502 0.271118 1441833098 -0.708801 -0.174316 -0.627502 0.271118 1441833098 -0.708801 -0.174316 -0.627502 0.271118 1441833098 -0.688354 -0.141052 -0.641785 0.307251 1441833098 -0.688354 -0.141052 -0.641785 0.307251 1441833098 -0.688354 -0.141052 -0.641785 0.307251 1441833098 -0.688354 -0.141052 -0.641785 0.307251 1441833098 -0.688354 -0.141052 -0.641785 0.307251 1441833098 -0.688354 -0.141052 -0.641785 0.307251 1441833098 -0.688354 -0.141052 -0.641785 0.307251 1441833098 -0.641785 -0.121826 -0.625183 0.427185 1441833098 -0.641785 -0.121826 -0.625183 0.427185 1441833098 -0.641785 -0.121826 -0.625183 0.427185 1441833098 -0.641785 -0.121826 -0.625183 0.427185 1441833098 -0.641785 -0.121826 -0.625183 0.427185 1441833098 -0.641785 -0.121826 -0.625183 0.427185 1441833098 -0.573608 -0.116394 -0.521790 0.620605 1441833098 -0.573608 -0.116394 -0.521790 0.620605 1441833098 -0.573608 -0.116394 -0.521790 0.620605 1441833098 -0.573608 -0.116394 -0.521790 0.620605 1441833098 -0.573608 -0.116394 -0.521790 0.620605 1441833098 -0.573608 -0.116394 -0.521790 0.620605 1441833098 -0.573608 -0.116394 -0.521790 0.620605 1441833098 -0.482666 -0.064148 -0.404968 0.773926 1441833098 -0.482666 -0.064148 -0.404968 0.773926 1441833098 -0.482666 -0.064148 -0.404968 0.773926 1441833098 -0.482666 -0.064148 -0.404968 0.773926 1441833098 -0.482666 -0.064148 -0.404968 0.773926 1441833098 -0.361755 0.021973 -0.304504 0.880859 1441833098 -0.361755 0.021973 -0.304504 0.880859 1441833098 -0.361755 0.021973 -0.304504 0.880859 1441833098 -0.361755 0.021973 -0.304504 0.880859 1441833098 -0.361755 0.021973 -0.304504 0.880859 1441833098 -0.361755 0.021973 -0.304504 0.880859 1441833098 -0.361755 0.021973 -0.304504 0.880859 1441833098 -0.212891 0.061523 -0.183411 0.957703 1441833098 -0.212891 0.061523 -0.183411 0.957703 1441833098 -0.212891 0.061523 -0.183411 0.957703 1441833098 -0.212891 0.061523 -0.183411 0.957703 1441833098 -0.212891 0.061523 -0.183411 0.957703 1441833098 -0.212891 0.061523 -0.183411 0.957703 1441833098 -0.074890 0.083923 -0.040710 0.992798 1441833098 -0.074890 0.083923 -0.040710 0.992798 1441833098 -0.074890 0.083923 -0.040710 0.992798 1441833098 -0.074890 0.083923 -0.040710 0.992798 1441833098 -0.074890 0.083923 -0.040710 0.992798 1441833098 -0.074890 0.083923 -0.040710 0.992798 1441833098 0.024597 0.136414 0.070313 0.987793 1441833098 0.024597 0.136414 0.070313 0.987793 1441833098 0.024597 0.136414 0.070313 0.987793 1441833098 0.024597 0.136414 0.070313 0.987793 1441833098 0.024597 0.136414 0.070313 0.987793 1441833098 0.024597 0.136414 0.070313 0.987793 1441833098 0.082947 0.177246 0.109192 0.974548 1441833098 0.082947 0.177246 0.109192 0.974548 1441833098 0.082947 0.177246 0.109192 0.974548 1441833098 0.082947 0.177246 0.109192 0.974548 1441833098 0.082947 0.177246 0.109192 0.974548 1441833098 0.082947 0.177246 0.109192 0.974548 1441833098 0.100891 0.188965 0.101501 0.971436 1441833098 0.100891 0.188965 0.101501 0.971436 1441833098 0.100891 0.188965 0.101501 0.971436 1441833098 0.100891 0.188965 0.101501 0.971436 1441833098 0.100891 0.188965 0.101501 0.971436 1441833098 0.100891 0.188965 0.101501 0.971436 1441833098 0.100891 0.188965 0.101501 0.971436 1441833098 0.099792 0.187134 0.082153 0.973755 1441833098 0.099792 0.187134 0.082153 0.973755 1441833098 0.099792 0.187134 0.082153 0.973755 1441833098 
-0.690369 -0.169800 -0.590881 0.381470 1441833101 -0.690369 -0.169800 -0.590881 0.381470 1441833101 -0.690369 -0.169800 -0.590881 0.381470 1441833101 -0.690369 -0.169800 -0.590881 0.381470 1441833101 -0.690369 -0.169800 -0.590881 0.381470 1441833101 -0.690369 -0.169800 -0.590881 0.381470 1441833101 -0.688477 -0.193665 -0.582031 0.387024 1441833101 -0.688477 -0.193665 -0.582031 0.387024 1441833101 -0.688477 -0.193665 -0.582031 0.387024 1441833101 -0.688477 -0.193665 -0.582031 0.387024 1441833101 -0.688477 -0.193665 -0.582031 0.387024 1441833101 -0.688477 -0.193665 -0.582031 0.387024 1441833101 -0.692139 -0.201050 -0.576843 0.384583 1441833101 -0.692139 -0.201050 -0.576843 0.384583 1441833101 -0.692139 -0.201050 -0.576843 0.384583 1441833101 -0.692139 -0.201050 -0.576843 0.384583 1441833101 -0.695496 -0.185303 -0.580811 0.380371 1441833101 -0.695496 -0.185303 -0.580811 0.380371 1441833101 -0.695496 -0.185303 -0.580811 0.380371 1441833101 -0.695496 -0.185303 -0.580811 0.380371 1441833101 -0.695496 -0.185303 -0.580811 0.380371 1441833101 -0.695496 -0.185303 -0.580811 0.380371 1441833101 -0.694458 -0.170105 -0.583496 0.385193 1441833101 -0.694458 -0.170105 -0.583496 0.385193 1441833101 -0.694458 -0.170105 -0.583496 0.385193 1441833101 -0.694458 -0.170105 -0.583496 0.385193 1441833101 -0.694458 -0.170105 -0.583496 0.385193 1441833101 -0.694458 -0.170105 -0.583496 0.385193 1441833101 -0.694458 -0.170105 -0.583496 0.385193 1441833101 -0.693481 -0.162964 -0.583313 0.390259 1441833101 -0.693481 -0.162964 -0.583313 0.390259 1441833101 -0.693481 -0.162964 -0.583313 0.390259 1441833101 -0.693481 -0.162964 -0.583313 0.390259 1441833101 -0.693481 -0.162964 -0.583313 0.390259 1441833101 -0.693481 -0.162964 -0.583313 0.390259 1441833101 -0.694031 -0.160400 -0.584473 0.388611 1441833101 -0.694031 -0.160400 -0.584473 0.388611 1441833101 -0.694031 -0.160400 -0.584473 0.388611 1441833101 -0.694031 -0.160400 -0.584473 0.388611 1441833101 -0.694031 -0.160400 -0.584473 0.388611 1441833101 -0.694031 -0.160400 -0.584473 0.388611 1441833101 -0.693298 -0.167114 -0.583679 0.388306 1441833101 -0.693298 -0.167114 -0.583679 0.388306 1441833101 -0.693298 -0.167114 -0.583679 0.388306 1441833101 -0.693298 -0.167114 -0.583679 0.388306 1441833101 -0.693298 -0.167114 -0.583679 0.388306 1441833101 -0.693298 -0.167114 -0.583679 0.388306 1441833101 -0.692078 -0.178284 -0.580750 0.389893 1441833101 -0.692078 -0.178284 -0.580750 0.389893 1441833101 -0.692078 -0.178284 -0.580750 0.389893 1441833101 -0.692078 -0.178284 -0.580750 0.389893 1441833101 -0.692078 -0.178284 -0.580750 0.389893 1441833101 -0.692078 -0.178284 -0.580750 0.389893 1441833101 -0.691040 -0.183899 -0.580139 0.390137 1441833101 -0.691040 -0.183899 -0.580139 0.390137 1441833101 -0.691040 -0.183899 -0.580139 0.390137 1441833101 -0.691040 -0.183899 -0.580139 0.390137 1441833101 -0.691040 -0.183899 -0.580139 0.390137 1441833101 -0.691040 -0.183899 -0.580139 0.390137 1441833101 -0.689026 -0.185181 -0.580750 0.392151 1441833101 -0.689026 -0.185181 -0.580750 0.392151 1441833101 -0.689026 -0.185181 -0.580750 0.392151 1441833101 -0.689026 -0.185181 -0.580750 0.392151 1441833101 -0.689026 -0.185181 -0.580750 0.392151 1441833101 -0.689026 -0.185181 -0.580750 0.392151 1441833101 -0.689026 -0.185181 -0.580750 0.392151 1441833101 -0.686646 -0.183655 -0.582092 0.394897 1441833101 -0.686646 -0.183655 -0.582092 0.394897 1441833101 -0.686646 -0.183655 -0.582092 0.394897 1441833101 -0.686646 -0.183655 -0.582092 0.394897 1441833101 -0.686646 -0.183655 -0.582092 0.394897 1441833101 -0.686646 -0.183655 -0.582092 0.394897 1441833101 -0.687012 -0.180359 -0.583862 0.393250 1441833101 -0.687012 -0.180359 -0.583862 0.393250 1441833101 -0.687012 -0.180359 -0.583862 0.393250 1441833101 -0.687012 -0.180359 -0.583862 0.393250 1441833101 -0.687012 -0.180359 -0.583862 0.393250 1441833101 -0.687012 -0.180359 -0.583862 0.393250 1441833101 -0.691223 -0.175476 -0.587097 0.383179 1441833101 -0.691223 -0.175476 -0.587097 0.383179 1441833101 -0.691223 -0.175476 -0.587097 0.383179 1441833101 -0.691223 -0.175476 -0.587097 0.383179 1441833101 -0.691223 -0.175476 -0.587097 0.383179 1441833101 -0.691223 -0.175476 -0.587097 0.383179 1441833101 -0.691223 -0.175476 -0.587097 0.383179 1441833101 -0.695801 -0.166809 -0.593201 0.369141 1441833101 -0.695801 -0.166809 -0.593201 0.369141 1441833101 -0.695801 -0.166809 -0.593201 0.369141 1441833101 -0.695801 -0.166809 -0.593201 0.369141 1441833101 -0.695801 -0.166809 -0.593201 0.369141 1441833101 -0.695801 -0.166809 -0.593201 0.369141 1441833101 -0.696960 -0.169556 -0.593933 0.364380 1441833101 -0.696960 -0.169556 -0.593933 0.364380 1441833101 -0.696960 -0.169556 -0.593933 0.364380 1441833101 -0.696960 -0.169556 -0.593933 0.364380 1441833101 -0.696960 -0.169556 -0.593933 0.364380 1441833101 -0.699036 -0.178467 -0.588257 0.365417 1441833101 -0.699036 -0.178467 -0.588257 0.365417 1441833101 -0.699036 -0.178467 -0.588257 0.365417 1441833101 -0.699036 -0.178467 -0.588257 0.365417 1441833101 -0.699036 -0.178467 -0.588257 0.365417 1441833101 -0.699036 -0.178467 -0.588257 0.365417 1441833101 -0.706238 -0.169556 -0.586304 0.358826 1441833101 -0.706238 -0.169556 -0.586304 0.358826 1441833102 -0.706238 -0.169556 -0.586304 0.358826 1441833102 -0.706238 -0.169556 -0.586304 0.358826 1441833102 -0.706238 -0.169556 -0.586304 0.358826 1441833102 -0.711548 -0.144165 -0.594910 0.345032 1441833102 -0.711548 -0.144165 -0.594910 0.345032 1441833102 -0.711548 -0.144165 -0.594910 0.345032 1441833102 -0.711548 -0.144165 -0.594910 0.345032 1441833102 -0.711792 -0.129517 -0.603882 0.334595 1441833102 -0.711792 -0.129517 -0.603882 0.334595 1441833102 -0.711792 -0.129517 -0.603882 0.334595 1441833102 -0.711792 -0.129517 -0.603882 0.334595 1441833102 -0.711792 -0.129517 -0.603882 0.334595 1441833102 -0.711792 -0.129517 -0.603882 0.334595 1441833102 -0.707275 -0.146301 -0.604309 0.336548 1441833102 -0.707275 -0.146301 -0.604309 0.336548 1441833102 -0.707275 -0.146301 -0.604309 0.336548 1441833102 -0.707275 -0.146301 -0.604309 0.336548 1441833102 -0.707275 -0.146301 -0.604309 0.336548 1441833102 -0.707275 -0.146301 -0.604309 0.336548 1441833102 -0.699951 -0.183350 -0.595825 0.348633 1441833102 -0.699951 -0.183350 -0.595825 0.348633 1441833102 -0.699951 -0.183350 -0.595825 0.348633 1441833102 -0.699951 -0.183350 -0.595825 0.348633 1441833102 -0.699951 -0.183350 -0.595825 0.348633 1441833102 -0.699951 -0.183350 -0.595825 0.348633 1441833102 -0.699951 -0.183350 -0.595825 0.348633 1441833102 -0.695496 -0.204407 -0.589355 0.356689 1441833102 -0.695496 -0.204407 -0.589355 0.356689 1441833102 -0.695496 -0.204407 -0.589355 0.356689 1441833102 -0.695496 -0.204407 -0.589355 0.356689 1441833102 -0.695496 -0.204407 -0.589355 0.356689 1441833102 -0.695496 -0.204407 -0.589355 0.356689 1441833102 -0.692810 -0.207336 -0.583679 0.369385 1441833102 -0.692810 -0.207336 -0.583679 0.369385 1441833102 -0.692810 -0.207336 -0.583679 0.369385 1441833102 -0.692810 -0.207336 -0.583679 0.369385 1441833102 -0.692810 -0.207336 -0.583679 0.369385 1441833102 -0.692810 -0.207336 -0.583679 0.369385 1441833102 -0.687317 -0.214600 -0.572327 0.392456 1441833102 -0.687317 -0.214600 -0.572327 0.392456 1441833102 -0.687317 -0.214600 -0.572327 0.392456 1441833102 -0.687317 -0.214600 -0.572327 0.392456 1441833102 -0.687317 -0.214600 -0.572327 0.392456 1441833102 -0.687317 -0.214600 -0.572327 0.392456 1441833102 -0.684326 -0.217041 -0.560303 0.413147 1441833102 -0.684326 -0.217041 -0.560303 0.413147 1441833102 -0.684326 -0.217041 -0.560303 0.413147 1441833102 -0.684326 -0.217041 -0.560303 0.413147 1441833102 -0.684326 -0.217041 -0.560303 0.413147 1441833102 -0.684326 -0.217041 -0.560303 0.413147 1441833102 -0.684326 -0.217041 -0.560303 0.413147 1441833102 -0.687012 -0.203186 -0.556946 0.420166 1441833102 -0.687012 -0.203186 -0.556946 0.420166 1441833102 -0.687012 -0.203186 -0.556946 0.420166 1441833102 -0.687012 -0.203186 -0.556946 0.420166 1441833102 -0.687012 -0.203186 -0.556946 0.420166 1441833102 -0.687012 -0.203186 -0.556946 0.420166 1441833102 -0.690002 -0.182251 -0.560730 0.419922 1441833102 -0.690002 -0.182251 -0.560730 0.419922 1441833102 -0.690002 -0.182251 -0.560730 0.419922 1441833102 -0.690002 -0.182251 -0.560730 0.419922 1441833102 -0.690002 -0.182251 -0.560730 0.419922 1441833102 -0.690002 -0.182251 -0.560730 0.419922 1441833102 -0.690491 -0.167847 -0.564209 0.420410 1441833102 -0.690491 -0.167847 -0.564209 0.420410 1441833102 -0.690491 -0.167847 -0.564209 0.420410 1441833102 -0.690491 -0.167847 -0.564209 0.420410 1441833102 -0.690491 -0.167847 -0.564209 0.420410 1441833102 -0.690491 -0.167847 -0.564209 0.420410 1441833102 -0.690491 -0.167847 -0.564209 0.420410 1441833102 -0.690002 -0.154785 -0.568054 0.421021 1441833102 -0.690002 -0.154785 -0.568054 0.421021 1441833102 -0.690002 -0.154785 -0.568054 0.421021 1441833102 -0.690002 -0.154785 -0.568054 0.421021 1441833102 -0.690002 -0.154785 -0.568054 0.421021 1441833102 -0.690002 -0.154785 -0.568054 0.421021 1441833102 -0.687195 -0.149536 -0.572144 0.421997 1441833102 -0.687195 -0.149536 -0.572144 0.421997 1441833102 -0.687195 -0.149536 -0.572144 0.421997 1441833102 -0.687195 -0.149536 -0.572144 0.421997 1441833102 -0.687195 -0.149536 -0.572144 0.421997 1441833102 -0.687195 -0.149536 -0.572144 0.421997 1441833102 -0.683777 -0.161438 -0.572266 0.423035 1441833102 -0.683777 -0.161438 -0.572266 0.423035 1441833102 -0.683777 -0.161438 -0.572266 0.423035 1441833102 -0.683777 -0.161438 -0.572266 0.423035 1441833102 -0.683777 -0.161438 -0.572266 0.423035 1441833102 -0.683777 -0.161438 -0.572266 0.423035 1441833102 -0.682739 -0.184509 -0.569336 0.419189 1441833102 -0.682739 -0.184509 -0.569336 0.419189 1441833102 -0.682739 -0.184509 -0.569336 0.419189 1441833102 -0.682739 -0.184509 -0.569336 0.419189 1441833102 -0.682739 -0.184509 -0.569336 0.419189 1441833102 -0.682739 -0.184509 -0.569336 0.419189 1441833102 -0.684692 -0.199158 -0.572571 0.404724 1441833102 -0.684692 -0.199158 -0.572571 0.404724 1441833102 -0.684692 -0.199158 -0.572571 0.404724 1441833102 -0.684692 -0.199158 -0.572571 0.404724 1441833102 -0.684692 -0.199158 -0.572571 0.404724 1441833102 -0.684692 -0.199158 -0.572571 0.404724 1441833102 -0.684692 -0.199158 -0.572571 0.404724 1441833102 -0.683411 -0.212280 -0.576355 0.394714 1441833102 -0.683411 -0.212280 -0.576355 0.394714 1441833102 -0.683411 -0.212280 -0.576355 0.394714 1441833102 -0.683411 -0.212280 -0.576355 0.394714 1441833102 -0.683411 -0.212280 -0.576355 0.394714 1441833102 -0.684875 -0.223450 -0.574646 0.388489 1441833102 -0.684875 -0.223450 -0.574646 0.388489 1441833102 -0.684875 -0.223450 -0.574646 0.388489 1441833102 -0.684875 -0.223450 -0.574646 0.388489 1441833103 -0.684875 -0.223450 -0.574646 0.388489 1441833103 -0.684875 -0.223450 -0.574646 0.388489 1441833103 -0.684875 -0.223450 -0.574646 0.388489 1441833103 -0.693604 -0.214844 -0.576843 0.374329 1441833103 -0.693604 -0.214844 -0.576843 0.374329 1441833103 -0.693604 -0.214844 -0.576843 0.374329 1441833103 -0.693604 -0.214844 -0.576843 0.374329 1441833103 -0.693604 -0.214844 -0.576843 0.374329 1441833103 -0.693604 -0.214844 -0.576843 0.374329 1441833103 -0.701660 -0.197266 -0.582458 0.359924 1441833103 -0.701660 -0.197266 -0.582458 0.359924 1441833103 -0.701660 -0.197266 -0.582458 0.359924 1441833103 -0.701660 -0.197266 -0.582458 0.359924 1441833103 -0.701660 -0.197266 -0.582458 0.359924 1441833103 -0.701660 -0.197266 -0.582458 0.359924 1441833103 -0.704590 -0.185547 -0.585449 0.355530 1441833103 -0.704590 -0.185547 -0.585449 0.355530 1441833103 -0.704590 -0.185547 -0.585449 0.355530 1441833103 -0.704590 -0.185547 -0.585449 0.355530 1441833103 -0.704590 -0.185547 -0.585449 0.355530 1441833103 -0.704590 -0.185547 -0.585449 0.355530 1441833103 -0.704590 -0.185547 -0.585449 0.355530 1441833103 -0.703247 -0.189880 -0.582214 0.361206 1441833103 -0.703247 -0.189880 -0.582214 0.361206 1441833103 -0.703247 -0.189880 -0.582214 0.361206 1441833103 -0.703247 -0.189880 -0.582214 0.361206 1441833103 -0.703247 -0.189880 -0.582214 0.361206 1441833103 -0.703247 -0.189880 -0.582214 0.361206 1441833103 -0.705505 -0.194214 -0.574951 0.366150 1441833103 -0.705505 -0.194214 -0.574951 0.366150 1441833103 -0.705505 -0.194214 -0.574951 0.366150 1441833103 -0.705505 -0.194214 -0.574951 0.366150 1441833103 -0.705505 -0.194214 -0.574951 0.366150 1441833103 -0.705505 -0.194214 -0.574951 0.366150 1441833103 -0.710266 -0.180664 -0.574524 0.364441 1441833103 -0.710266 -0.180664 -0.574524 0.364441 1441833103 -0.710266 -0.180664 -0.574524 0.364441 1441833103 -0.710266 -0.180664 -0.574524 0.364441 1441833103 -0.710266 -0.180664 -0.574524 0.364441 1441833103 -0.710266 -0.180664 -0.574524 0.364441 1441833103 -0.712402 -0.165161 -0.577698 0.362793 1441833103 -0.712402 -0.165161 -0.577698 0.362793 1441833103 -0.712402 -0.165161 -0.577698 0.362793 1441833103 -0.712402 -0.165161 -0.577698 0.362793 1441833103 -0.712402 -0.165161 -0.577698 0.362793 1441833103 -0.712402 -0.165161 -0.577698 0.362793 1441833103 -0.712402 -0.165161 -0.577698 0.362793 1441833103 -0.711365 -0.166504 -0.577454 0.364502 1441833103 -0.711365 -0.166504 -0.577454 0.364502 1441833103 -0.711365 -0.166504 -0.577454 0.364502 1441833103 -0.711365 -0.166504 -0.577454 0.364502 1441833103 -0.711365 -0.166504 -0.577454 0.364502 1441833103 -0.711365 -0.166504 -0.577454 0.364502 1441833103 -0.709656 -0.176758 -0.576538 0.364380 1441833103 -0.709656 -0.176758 -0.576538 0.364380 1441833103 -0.709656 -0.176758 -0.576538 0.364380 1441833103 -0.709656 -0.176758 -0.576538 0.364380 1441833103 -0.709656 -0.176758 -0.576538 0.364380 1441833103 -0.705505 -0.186279 -0.577332 0.366516 1441833103 -0.705505 -0.186279 -0.577332 0.366516 1441833103 -0.705505 -0.186279 -0.577332 0.366516 1441833103 -0.705505 -0.186279 -0.577332 0.366516 1441833103 -0.705505 -0.186279 -0.577332 0.366516 1441833103 -0.705505 -0.186279 -0.577332 0.366516 1441833103 -0.697876 -0.200500 -0.575806 0.375854 1441833103 -0.697876 -0.200500 -0.575806 0.375854 1441833103 -0.697876 -0.200500 -0.575806 0.375854 1441833103 -0.697876 -0.200500 -0.575806 0.375854 1441833103 -0.697876 -0.200500 -0.575806 0.375854 1441833103 -0.697876 -0.200500 -0.575806 0.375854 1441833103 -0.686768 -0.223755 -0.569397 0.392517 1441833103 -0.686768 -0.223755 -0.569397 0.392517 1441833103 -0.686768 -0.223755 -0.569397 0.392517 1441833103 -0.686768 -0.223755 -0.569397 0.392517 1441833103 -0.686768 -0.223755 -0.569397 0.392517 1441833103 -0.686768 -0.223755 -0.569397 0.392517 1441833103 -0.661926 -0.277771 -0.540894 0.438354 1441833103 -0.661926 -0.277771 -0.540894 0.438354 1441833103 -0.661926 -0.277771 -0.540894 0.438354 1441833103 -0.661926 -0.277771 -0.540894 0.438354 1441833103 -0.661926 -0.277771 -0.540894 0.438354 1441833103 -0.661926 -0.277771 -0.540894 0.438354 1441833103 -0.644287 -0.315063 -0.507874 0.477234 1441833103 -0.644287 -0.315063 -0.507874 0.477234 1441833103 -0.644287 -0.315063 -0.507874 0.477234 1441833103 -0.644287 -0.315063 -0.507874 0.477234 1441833103 -0.644287 -0.315063 -0.507874 0.477234 1441833103 -0.644287 -0.315063 -0.507874 0.477234 1441833103 -0.648193 -0.299316 -0.505493 0.484558 1441833103 -0.648193 -0.299316 -0.505493 0.484558 1441833103 -0.648193 -0.299316 -0.505493 0.484558 1441833103 -0.648193 -0.299316 -0.505493 0.484558 1441833103 -0.648193 -0.299316 -0.505493 0.484558 1441833103 -0.648193 -0.299316 -0.505493 0.484558 1441833103 -0.648193 -0.299316 -0.505493 0.484558 1441833103 -0.660706 -0.250427 -0.525513 0.473938 1441833103 -0.660706 -0.250427 -0.525513 0.473938 1441833103 -0.660706 -0.250427 -0.525513 0.473938 1441833103 -0.660706 -0.250427 -0.525513 0.473938 1441833103 -0.660706 -0.250427 -0.525513 0.473938 1441833103 -0.660706 -0.250427 -0.525513 0.473938 1441833103 -0.667908 -0.204346 -0.542786 0.466492 1441833103 -0.667908 -0.204346 -0.542786 0.466492 1441833103 -0.667908 -0.204346 -0.542786 0.466492 1441833103 -0.667908 -0.204346 -0.542786 0.466492 1441833103 -0.667908 -0.204346 -0.542786 0.466492 1441833103 -0.669250 -0.174438 -0.553162 0.464478 1441833103 -0.669250 -0.174438 -0.553162 0.464478 1441833103 -0.669250 -0.174438 -0.553162 0.464478 1441833103 -0.669250 -0.174438 -0.553162 0.464478 1441833103 -0.669250 -0.174438 -0.553162 0.464478 1441833104 -0.669250 -0.174438 -0.553162 0.464478 1441833104 -0.665283 -0.174255 -0.554443 0.468750 1441833104 -0.665283 -0.174255 -0.554443 0.468750 1441833104 -0.665283 -0.174255 -0.554443 0.468750 1441833104 -0.665283 -0.174255 -0.554443 0.468750 1441833104 -0.665283 -0.174255 -0.554443 0.468750 1441833104 -0.665283 -0.174255 -0.554443 0.468750 1441833104 -0.665283 -0.174255 -0.554443 0.468750 1441833104 -0.662964 -0.195679 -0.546448 0.472961 1441833104 -0.662964 -0.195679 -0.546448 0.472961 1441833104 -0.662964 -0.195679 -0.546448 0.472961 1441833104 -0.662964 -0.195679 -0.546448 0.472961 1441833104 -0.662964 -0.195679 -0.546448 0.472961 1441833104 -0.662964 -0.195679 -0.546448 0.472961 1441833104 -0.664551 -0.215820 -0.543152 0.465698 1441833104 -0.664551 -0.215820 -0.543152 0.465698 1441833104 -0.664551 -0.215820 -0.543152 0.465698 1441833104 -0.664551 -0.215820 -0.543152 0.465698 1441833104 -0.664551 -0.215820 -0.543152 0.465698 1441833104 -0.664551 -0.215820 -0.543152 0.465698 1441833104 -0.669922 -0.225220 -0.548767 0.446594 1441833104 -0.669922 -0.225220 -0.548767 0.446594 1441833104 -0.669922 -0.225220 -0.548767 0.446594 1441833104 -0.669922 -0.225220 -0.548767 0.446594 1441833104 -0.669922 -0.225220 -0.548767 0.446594 1441833104 -0.669922 -0.225220 -0.548767 0.446594 1441833104 -0.669922 -0.225220 -0.548767 0.446594 1441833104 -0.676147 -0.230713 -0.554565 0.426819 1441833104 -0.676147 -0.230713 -0.554565 0.426819 1441833104 -0.676147 -0.230713 -0.554565 0.426819 1441833104 -0.676147 -0.230713 -0.554565 0.426819 1441833104 -0.676147 -0.230713 -0.554565 0.426819 1441833104 -0.676147 -0.230713 -0.554565 0.426819 1441833104 -0.682617 -0.236084 -0.557495 0.409302 1441833104 -0.682617 -0.236084 -0.557495 0.409302 1441833104 -0.682617 -0.236084 -0.557495 0.409302 1441833104 -0.682617 -0.236084 -0.557495 0.409302 1441833104 -0.682617 -0.236084 -0.557495 0.409302 1441833104 -0.682617 -0.236084 -0.557495 0.409302 1441833104 -0.691772 -0.232788 -0.561584 0.389832 1441833104 -0.691772 -0.232788 -0.561584 0.389832 1441833104 -0.691772 -0.232788 -0.561584 0.389832 1441833104 -0.691772 -0.232788 -0.561584 0.389832 1441833104 -0.691772 -0.232788 -0.561584 0.389832 1441833104 -0.691772 -0.232788 -0.561584 0.389832 1441833104 -0.700684 -0.222839 -0.568237 0.369507 1441833104 -0.700684 -0.222839 -0.568237 0.369507 1441833104 -0.700684 -0.222839 -0.568237 0.369507 1441833104 -0.700684 -0.222839 -0.568237 0.369507 1441833104 -0.705627 -0.215454 -0.573059 0.356812 1441833104 -0.705627 -0.215454 -0.573059 0.356812 1441833104 -0.705627 -0.215454 -0.573059 0.356812 1441833104 -0.705627 -0.215454 -0.573059 0.356812 1441833104 -0.705627 -0.215454 -0.573059 0.356812 1441833104 -0.705627 -0.215454 -0.573059 0.356812 1441833104 -0.705627 -0.215454 -0.573059 0.356812 1441833104 -0.707458 -0.216858 -0.572327 0.353516 1441833104 -0.707458 -0.216858 -0.572327 0.353516 1441833104 -0.707458 -0.216858 -0.572327 0.353516 1441833104 -0.707458 -0.216858 -0.572327 0.353516 1441833104 -0.707458 -0.216858 -0.572327 0.353516 1441833104 -0.710327 -0.212830 -0.571533 0.351563 1441833104 -0.710327 -0.212830 -0.571533 0.351563 1441833104 -0.710327 -0.212830 -0.571533 0.351563 1441833104 -0.710327 -0.212830 -0.571533 0.351563 1441833104 -0.710327 -0.212830 -0.571533 0.351563 1441833104 -0.710327 -0.212830 -0.571533 0.351563 1441833104 -0.711487 -0.199585 -0.575073 0.351135 1441833104 -0.711487 -0.199585 -0.575073 0.351135 1441833104 -0.711487 -0.199585 -0.575073 0.351135 1441833104 -0.711487 -0.199585 -0.575073 0.351135 1441833104 -0.711487 -0.199585 -0.575073 0.351135 1441833104 -0.711487 -0.199585 -0.575073 0.351135 1441833104 -0.711487 -0.199585 -0.575073 0.351135 1441833104 -0.708191 -0.188110 -0.579346 0.357056 1441833104 -0.708191 -0.188110 -0.579346 0.357056 1441833104 -0.708191 -0.188110 -0.579346 0.357056 1441833104 -0.708191 -0.188110 -0.579346 0.357056 1441833104 -0.708191 -0.188110 -0.579346 0.357056 1441833104 -0.708191 -0.188110 -0.579346 0.357056 1441833104 -0.700928 -0.184753 -0.581238 0.369934 1441833104 -0.700928 -0.184753 -0.581238 0.369934 1441833104 -0.700928 -0.184753 -0.581238 0.369934 1441833104 -0.700928 -0.184753 -0.581238 0.369934 1441833104 -0.700928 -0.184753 -0.581238 0.369934 1441833104 -0.700928 -0.184753 -0.581238 0.369934 1441833104 -0.692383 -0.187683 -0.580566 0.385254 1441833104 -0.692383 -0.187683 -0.580566 0.385254 1441833104 -0.692383 -0.187683 -0.580566 0.385254 1441833104 -0.692383 -0.187683 -0.580566 0.385254 1441833104 -0.692383 -0.187683 -0.580566 0.385254 1441833104 -0.692383 -0.187683 -0.580566 0.385254 1441833104 -0.684082 -0.200073 -0.575806 0.400696 1441833104 -0.684082 -0.200073 -0.575806 0.400696 1441833104 -0.684082 -0.200073 -0.575806 0.400696 1441833104 -0.684082 -0.200073 -0.575806 0.400696 1441833104 -0.684082 -0.200073 -0.575806 0.400696 1441833104 -0.684082 -0.200073 -0.575806 0.400696 1441833104 -0.675232 -0.218750 -0.571289 0.412170 1441833104 -0.675232 -0.218750 -0.571289 0.412170 1441833104 -0.675232 -0.218750 -0.571289 0.412170 1441833104 -0.675232 -0.218750 -0.571289 0.412170 1441833104 -0.675232 -0.218750 -0.571289 0.412170 1441833104 -0.675232 -0.218750 -0.571289 0.412170 1441833104 -0.670898 -0.242126 -0.556580 0.426086 1441833104 -0.670898 -0.242126 -0.556580 0.426086 1441833104 -0.670898 -0.242126 -0.556580 0.426086 1441833104 -0.670898 -0.242126 -0.556580 0.426086 1441833104 -0.670898 -0.242126 -0.556580 0.426086 1441833105 -0.670898 -0.242126 -0.556580 0.426086 1441833105 -0.672668 -0.252991 -0.537659 0.441040 1441833105 -0.672668 -0.252991 -0.537659 0.441040 1441833105 -0.672668 -0.252991 -0.537659 0.441040 1441833105 -0.672668 -0.252991 -0.537659 0.441040 1441833105 -0.677185 -0.243408 -0.531677 0.446777 1441833105 -0.677185 -0.243408 -0.531677 0.446777 1441833105 -0.677185 -0.243408 -0.531677 0.446777 1441833105 -0.677185 -0.243408 -0.531677 0.446777 1441833105 -0.677185 -0.243408 -0.531677 0.446777 1441833105 -0.677185 -0.243408 -0.531677 0.446777 1441833105 -0.682800 -0.218750 -0.536804 0.444763 1441833105 -0.682800 -0.218750 -0.536804 0.444763 1441833105 -0.682800 -0.218750 -0.536804 0.444763 1441833105 -0.682800 -0.218750 -0.536804 0.444763 1441833105 -0.682800 -0.218750 -0.536804 0.444763 1441833105 -0.682800 -0.218750 -0.536804 0.444763 1441833105 -0.685852 -0.197998 -0.542297 0.443176 1441833105 -0.685852 -0.197998 -0.542297 0.443176 1441833105 -0.685852 -0.197998 -0.542297 0.443176 1441833105 -0.685852 -0.197998 -0.542297 0.443176 1441833105 -0.685852 -0.197998 -0.542297 0.443176 1441833105 -0.685852 -0.197998 -0.542297 0.443176 1441833105 -0.687195 -0.186646 -0.546631 0.440613 1441833105 -0.687195 -0.186646 -0.546631 0.440613 1441833105 -0.687195 -0.186646 -0.546631 0.440613 1441833105 -0.687195 -0.186646 -0.546631 0.440613 1441833105 -0.687195 -0.186646 -0.546631 0.440613 1441833105 -0.687195 -0.186646 -0.546631 0.440613 1441833105 -0.687317 -0.186646 -0.548218 0.438477 1441833105 -0.687317 -0.186646 -0.548218 0.438477 1441833105 -0.687317 -0.186646 -0.548218 0.438477 1441833105 -0.687317 -0.186646 -0.548218 0.438477 1441833105 -0.687317 -0.186646 -0.548218 0.438477 1441833105 -0.687317 -0.186646 -0.548218 0.438477 1441833105 -0.688232 -0.190308 -0.549683 0.433594 1441833105 -0.688232 -0.190308 -0.549683 0.433594 1441833105 -0.688232 -0.190308 -0.549683 0.433594 1441833105 -0.688232 -0.190308 -0.549683 0.433594 1441833105 -0.688232 -0.190308 -0.549683 0.433594 1441833105 -0.688232 -0.190308 -0.549683 0.433594 1441833105 -0.691467 -0.186096 -0.558960 0.418152 1441833105 -0.691467 -0.186096 -0.558960 0.418152 1441833105 -0.691467 -0.186096 -0.558960 0.418152 1441833105 -0.691467 -0.186096 -0.558960 0.418152 1441833105 -0.691467 -0.186096 -0.558960 0.418152 1441833105 -0.691467 -0.186096 -0.558960 0.418152 1441833105 -0.694763 -0.184998 -0.568848 0.399475 1441833105 -0.694763 -0.184998 -0.568848 0.399475 1441833105 -0.694763 -0.184998 -0.568848 0.399475 1441833105 -0.694763 -0.184998 -0.568848 0.399475 1441833105 -0.694763 -0.184998 -0.568848 0.399475 1441833105 -0.694763 -0.184998 -0.568848 0.399475 1441833105 -0.703491 -0.185181 -0.573547 0.376770 1441833105 -0.703491 -0.185181 -0.573547 0.376770 1441833105 -0.703491 -0.185181 -0.573547 0.376770 1441833105 -0.703491 -0.185181 -0.573547 0.376770 1441833105 -0.703491 -0.185181 -0.573547 0.376770 1441833105 -0.703491 -0.185181 -0.573547 0.376770 1441833105 -0.703491 -0.185181 -0.573547 0.376770 1441833105 -0.713684 -0.182739 -0.581177 0.345764 1441833105 -0.713684 -0.182739 -0.581177 0.345764 1441833105 -0.713684 -0.182739 -0.581177 0.345764 1441833105 -0.713684 -0.182739 -0.581177 0.345764 1441833105 -0.713684 -0.182739 -0.581177 0.345764 1441833105 -0.713684 -0.182739 -0.581177 0.345764 1441833105 -0.721008 -0.190857 -0.580139 0.327393 1441833105 -0.721008 -0.190857 -0.580139 0.327393 1441833105 -0.721008 -0.190857 -0.580139 0.327393 1441833105 -0.721008 -0.190857 -0.580139 0.327393 1441833105 -0.721008 -0.190857 -0.580139 0.327393 1441833105 -0.721008 -0.190857 -0.580139 0.327393 1441833105 -0.725159 -0.199646 -0.575378 0.321472 1441833105 -0.725159 -0.199646 -0.575378 0.321472 1441833105 -0.725159 -0.199646 -0.575378 0.321472 1441833105 -0.725159 -0.199646 -0.575378 0.321472 1441833105 -0.725159 -0.199646 -0.575378 0.321472 1441833105 -0.725159 -0.199646 -0.575378 0.321472 1441833105 -0.725159 -0.199646 -0.575378 0.321472 1441833105 -0.725098 -0.197937 -0.572449 0.327820 1441833105 -0.725098 -0.197937 -0.572449 0.327820 1441833105 -0.725098 -0.197937 -0.572449 0.327820 1441833105 -0.725098 -0.197937 -0.572449 0.327820 1441833105 -0.725098 -0.197937 -0.572449 0.327820 1441833105 -0.725098 -0.197937 -0.572449 0.327820 1441833105 -0.722290 -0.191589 -0.571350 0.339478 1441833105 -0.722290 -0.191589 -0.571350 0.339478 1441833105 -0.722290 -0.191589 -0.571350 0.339478 1441833105 -0.722290 -0.191589 -0.571350 0.339478 1441833105 -0.722290 -0.191589 -0.571350 0.339478 1441833105 -0.722290 -0.191589 -0.571350 0.339478 1441833105 -0.720886 -0.180298 -0.574280 0.343689 1441833105 -0.720886 -0.180298 -0.574280 0.343689 1441833105 -0.720886 -0.180298 -0.574280 0.343689 1441833105 -0.720886 -0.180298 -0.574280 0.343689 1441833105 -0.720886 -0.180298 -0.574280 0.343689 1441833105 -0.720886 -0.180298 -0.574280 0.343689 1441833105 -0.719360 -0.175415 -0.577393 0.344177 1441833105 -0.719360 -0.175415 -0.577393 0.344177 1441833105 -0.719360 -0.175415 -0.577393 0.344177 1441833105 -0.719360 -0.175415 -0.577393 0.344177 1441833105 -0.719360 -0.175415 -0.577393 0.344177 1441833105 -0.719360 -0.175415 -0.577393 0.344177 1441833105 -0.717529 -0.169495 -0.581299 0.344421 1441833105 -0.717529 -0.169495 -0.581299 0.344421 1441833105 -0.717529 -0.169495 -0.581299 0.344421 1441833105 -0.717529 -0.169495 -0.581299 0.344421 1441833105 -0.717529 -0.169495 -0.581299 0.344421 1441833105 -0.717529 -0.169495 -0.581299 0.344421 1441833106 -0.711487 -0.162964 -0.585815 0.352356 1441833106 -0.711487 -0.162964 -0.585815 0.352356 1441833106 -0.711487 -0.162964 -0.585815 0.352356 1441833106 -0.711487 -0.162964 -0.585815 0.352356 1441833106 -0.711487 -0.162964 -0.585815 0.352356 1441833106 -0.711487 -0.162964 -0.585815 0.352356 1441833106 -0.701050 -0.167847 -0.585449 0.371033 1441833106 -0.701050 -0.167847 -0.585449 0.371033 1441833106 -0.701050 -0.167847 -0.585449 0.371033 1441833106 -0.701050 -0.167847 -0.585449 0.371033 1441833106 -0.701050 -0.167847 -0.585449 0.371033 1441833106 -0.701050 -0.167847 -0.585449 0.371033 1441833106 -0.690308 -0.182251 -0.583557 0.387085 1441833106 -0.690308 -0.182251 -0.583557 0.387085 1441833106 -0.690308 -0.182251 -0.583557 0.387085 1441833106 -0.690308 -0.182251 -0.583557 0.387085 1441833106 -0.690308 -0.182251 -0.583557 0.387085 1441833106 -0.690308 -0.182251 -0.583557 0.387085 1441833106 -0.681763 -0.208679 -0.573059 0.404114 1441833106 -0.681763 -0.208679 -0.573059 0.404114 1441833106 -0.681763 -0.208679 -0.573059 0.404114 1441833106 -0.681763 -0.208679 -0.573059 0.404114 1441833106 -0.681763 -0.208679 -0.573059 0.404114 1441833106 -0.681763 -0.208679 -0.573059 0.404114 1441833106 -0.681763 -0.208679 -0.573059 0.404114 1441833106 -0.673828 -0.237610 -0.554871 0.426208 1441833106 -0.673828 -0.237610 -0.554871 0.426208 1441833106 -0.673828 -0.237610 -0.554871 0.426208 1441833106 
-0.623596 -0.119934 -0.530212 0.561829 1441833108 -0.544250 -0.065491 -0.470764 0.691345 1441833108 -0.544250 -0.065491 -0.470764 0.691345 1441833108 -0.544250 -0.065491 -0.470764 0.691345 1441833108 -0.544250 -0.065491 -0.470764 0.691345 1441833108 -0.544250 -0.065491 -0.470764 0.691345 1441833108 -0.544250 -0.065491 -0.470764 0.691345 1441833108 -0.402954 -0.014954 -0.390503 0.827576 1441833108 -0.402954 -0.014954 -0.390503 0.827576 1441833108 -0.402954 -0.014954 -0.390503 0.827576 1441833108 -0.402954 -0.014954 -0.390503 0.827576 1441833108 -0.402954 -0.014954 -0.390503 0.827576 1441833108 -0.402954 -0.014954 -0.390503 0.827576 1441833108 -0.209473 0.014343 -0.269287 0.939880 1441833108 -0.209473 0.014343 -0.269287 0.939880 1441833108 -0.209473 0.014343 -0.269287 0.939880 1441833108 -0.209473 0.014343 -0.269287 0.939880 1441833108 -0.209473 0.014343 -0.269287 0.939880 1441833108 -0.209473 0.014343 -0.269287 0.939880 1441833108 -0.209473 0.014343 -0.269287 0.939880 1441833108 -0.037048 0.046326 -0.109619 0.992188 1441833108 -0.037048 0.046326 -0.109619 0.992188 1441833108 -0.037048 0.046326 -0.109619 0.992188 1441833108 -0.037048 0.046326 -0.109619 0.992188 1441833108 -0.037048 0.046326 -0.109619 0.992188 1441833108 -0.037048 0.046326 -0.109619 0.992188 1441833108 0.095947 0.098877 0.009827 0.990356 1441833108 0.095947 0.098877 0.009827 0.990356 1441833108 0.095947 0.098877 0.009827 0.990356 1441833108 0.095947 0.098877 0.009827 0.990356 1441833108 0.162903 0.130981 0.099121 0.972839 1441833108 0.162903 0.130981 0.099121 0.972839 1441833108 0.162903 0.130981 0.099121 0.972839 1441833108 0.162903 0.130981 0.099121 0.972839 1441833108 0.162903 0.130981 0.099121 0.972839 1441833108 0.162903 0.130981 0.099121 0.972839 1441833108 0.185791 0.147400 0.124756 0.963379 1441833108 0.185791 0.147400 0.124756 0.963379 1441833108 0.185791 0.147400 0.124756 0.963379 1441833108 0.185791 0.147400 0.124756 0.963379 1441833108 0.185791 0.147400 0.124756 0.963379 1441833108 0.185791 0.147400 0.124756 0.963379 1441833108 0.195374 0.157104 0.132446 0.958923 1441833108 0.195374 0.157104 0.132446 0.958923 1441833108 0.195374 0.157104 0.132446 0.958923 1441833108 0.195374 0.157104 0.132446 0.958923 1441833108 0.195374 0.157104 0.132446 0.958923 1441833108 0.195374 0.157104 0.132446 0.958923 1441833108 0.195251 0.159668 0.127808 0.959167 1441833108 0.195251 0.159668 0.127808 0.959167 1441833108 0.195251 0.159668 0.127808 0.959167 1441833109 0.195251 0.159668 0.127808 0.959167 1441833109 0.195251 0.159668 0.127808 0.959167 1441833109 0.195251 0.159668 0.127808 0.959167 1441833109 0.180725 0.148743 0.100586 0.966980 1441833109 0.180725 0.148743 0.100586 0.966980 1441833109 0.180725 0.148743 0.100586 0.966980 1441833109 0.180725 0.148743 0.100586 0.966980 1441833109 0.180725 0.148743 0.100586 0.966980 1441833109 0.180725 0.148743 0.100586 0.966980 1441833109 0.156128 0.124939 0.049316 0.978516 1441833109 0.156128 0.124939 0.049316 0.978516 1441833109 0.156128 0.124939 0.049316 0.978516 1441833109 0.156128 0.124939 0.049316 0.978516 1441833109 0.156128 0.124939 0.049316 0.978516 1441833109 0.156128 0.124939 0.049316 0.978516 1441833109 0.107361 0.087830 -0.002258 0.990295 1441833109 0.107361 0.087830 -0.002258 0.990295 1441833109 0.107361 0.087830 -0.002258 0.990295 1441833109 0.107361 0.087830 -0.002258 0.990295 1441833109 0.107361 0.087830 -0.002258 0.990295 1441833109 0.107361 0.087830 -0.002258 0.990295 1441833109 0.026245 0.037598 -0.096558 0.994263 1441833109 0.026245 0.037598 -0.096558 0.994263 1441833109 0.026245 0.037598 -0.096558 0.994263 1441833109 0.026245 0.037598 -0.096558 0.994263 1441833109 0.026245 0.037598 -0.096558 0.994263 1441833109 0.026245 0.037598 -0.096558 0.994263 1441833109 -0.106506 -0.021484 -0.257263 0.960205 1441833109 -0.106506 -0.021484 -0.257263 0.960205 1441833109 -0.106506 -0.021484 -0.257263 0.960205 1441833109 -0.106506 -0.021484 -0.257263 0.960205 1441833109 -0.106506 -0.021484 -0.257263 0.960205 1441833109 -0.106506 -0.021484 -0.257263 0.960205 1441833109 -0.292419 -0.070923 -0.428040 0.852173 1441833109 -0.292419 -0.070923 -0.428040 0.852173 1441833109 -0.292419 -0.070923 -0.428040 0.852173 1441833109 -0.292419 -0.070923 -0.428040 0.852173 1441833109 -0.292419 -0.070923 -0.428040 0.852173 1441833109 -0.292419 -0.070923 -0.428040 0.852173 1441833109 -0.292419 -0.070923 -0.428040 0.852173 1441833109 -0.474487 -0.119690 -0.543396 0.682129 1441833109 -0.474487 -0.119690 -0.543396 0.682129 1441833109 -0.474487 -0.119690 -0.543396 0.682129 1441833109 -0.474487 -0.119690 -0.543396 0.682129 1441833109 -0.474487 -0.119690 -0.543396 0.682129 1441833109 -0.474487 -0.119690 -0.543396 0.682129 1441833109 -0.573364 -0.299438 -0.494812 0.580322 1441833109 -0.573364 -0.299438 -0.494812 0.580322 1441833109 -0.573364 -0.299438 -0.494812 0.580322 1441833109 -0.573364 -0.299438 -0.494812 0.580322 1441833109 -0.573364 -0.299438 -0.494812 0.580322 1441833109 -0.573364 -0.299438 -0.494812 0.580322 1441833109 -0.573364 -0.299438 -0.494812 0.580322 1441833109 -0.633667 -0.424744 -0.487976 0.424316 1441833109 -0.633667 -0.424744 -0.487976 0.424316 1441833109 -0.633667 -0.424744 -0.487976 0.424316 1441833109 -0.633667 -0.424744 -0.487976 0.424316 1441833109 -0.633667 -0.424744 -0.487976 0.424316 1441833109 -0.633667 -0.424744 -0.487976 0.424316 1441833109 -0.692566 -0.398254 -0.505676 0.325745 1441833109 -0.692566 -0.398254 -0.505676 0.325745 1441833109 -0.692566 -0.398254 -0.505676 0.325745 1441833109 -0.692566 -0.398254 -0.505676 0.325745 1441833109 -0.692566 -0.398254 -0.505676 0.325745 1441833109 -0.692566 -0.398254 -0.505676 0.325745 1441833109 -0.705383 -0.340576 -0.538635 0.310425 1441833109 -0.705383 -0.340576 -0.538635 0.310425 1441833109 -0.705383 -0.340576 -0.538635 0.310425 1441833109 -0.705383 -0.340576 -0.538635 0.310425 1441833109 -0.705383 -0.340576 -0.538635 0.310425 1441833109 -0.705383 -0.340576 -0.538635 0.310425 1441833109 -0.692261 -0.311035 -0.562622 0.328003 1441833109 -0.692261 -0.311035 -0.562622 0.328003 1441833109 -0.692261 -0.311035 -0.562622 0.328003 1441833109 -0.692261 -0.311035 -0.562622 0.328003 1441833109 -0.692261 -0.311035 -0.562622 0.328003 1441833109 -0.692261 -0.311035 -0.562622 0.328003 1441833109 -0.692261 -0.311035 -0.562622 0.328003 1441833109 -0.685730 -0.289246 -0.570740 0.347046 1441833109 -0.685730 -0.289246 -0.570740 0.347046 1441833109 -0.685730 -0.289246 -0.570740 0.347046 1441833109 -0.685730 -0.289246 -0.570740 0.347046 1441833109 -0.685730 -0.289246 -0.570740 0.347046 1441833109 -0.685730 -0.289246 -0.570740 0.347046 1441833109 -0.679504 -0.256470 -0.577209 0.373413 1441833109 -0.679504 -0.256470 -0.577209 0.373413 1441833109 -0.679504 -0.256470 -0.577209 0.373413 1441833109 -0.679504 -0.256470 -0.577209 0.373413 1441833109 -0.679504 -0.256470 -0.577209 0.373413 1441833109 -0.679504 -0.256470 -0.577209 0.373413 1441833109 -0.647339 -0.214172 -0.563049 0.467102 1441833109 -0.647339 -0.214172 -0.563049 0.467102 1441833109 -0.647339 -0.214172 -0.563049 0.467102 1441833109 -0.647339 -0.214172 -0.563049 0.467102 1441833109 -0.647339 -0.214172 -0.563049 0.467102 1441833109 -0.647339 -0.214172 -0.563049 0.467102 1441833109 -0.565063 -0.172302 -0.496582 0.635986 1441833109 -0.565063 -0.172302 -0.496582 0.635986 1441833109 -0.565063 -0.172302 -0.496582 0.635986 1441833109 -0.565063 -0.172302 -0.496582 0.635986 1441833109 -0.565063 -0.172302 -0.496582 0.635986 1441833109 -0.565063 -0.172302 -0.496582 0.635986 1441833109 -0.447449 -0.117554 -0.369141 0.806030 1441833109 -0.447449 -0.117554 -0.369141 0.806030 1441833109 -0.447449 -0.117554 -0.369141 0.806030 1441833109 -0.447449 -0.117554 -0.369141 0.806030 1441833109 -0.447449 -0.117554 -0.369141 0.806030 1441833109 -0.447449 -0.117554 -0.369141 0.806030 1441833109 -0.300049 -0.045593 -0.183533 0.934998 1441833109 -0.300049 -0.045593 -0.183533 0.934998 1441833109 -0.300049 -0.045593 -0.183533 0.934998 1441833109 -0.300049 -0.045593 -0.183533 0.934998 1441833110 -0.300049 -0.045593 -0.183533 0.934998 1441833110 -0.300049 -0.045593 -0.183533 0.934998 1441833110 -0.138123 0.054993 -0.039917 0.988037 1441833110 -0.138123 0.054993 -0.039917 0.988037 1441833110 -0.138123 0.054993 -0.039917 0.988037 1441833110 -0.138123 0.054993 -0.039917 0.988037 1441833110 -0.138123 0.054993 -0.039917 0.988037 1441833110 -0.138123 0.054993 -0.039917 0.988037 1441833110 0.020264 0.141357 0.006409 0.989685 1441833110 0.020264 0.141357 0.006409 0.989685 1441833110 0.020264 0.141357 0.006409 0.989685 1441833110 0.020264 0.141357 0.006409 0.989685 1441833110 0.020264 0.141357 0.006409 0.989685 1441833110 0.020264 0.141357 0.006409 0.989685 1441833110 0.107239 0.190979 0.060913 0.973755 1441833110 0.107239 0.190979 0.060913 0.973755 1441833110 0.107239 0.190979 0.060913 0.973755 1441833110 0.107239 0.190979 0.060913 0.973755 1441833110 0.107239 0.190979 0.060913 0.973755 1441833110 0.107239 0.190979 0.060913 0.973755 1441833110 0.108093 0.201965 0.084106 0.969727 1441833110 0.108093 0.201965 0.084106 0.969727 1441833110 0.108093 0.201965 0.084106 0.969727 1441833110 0.108093 0.201965 0.084106 0.969727 1441833110 0.108093 0.201965 0.084106 0.969727 1441833110 0.109314 0.207825 0.052429 0.970581 1441833110 0.109314 0.207825 0.052429 0.970581 1441833110 0.109314 0.207825 0.052429 0.970581 1441833110 0.109314 0.207825 0.052429 0.970581 1441833110 0.109314 0.207825 0.052429 0.970581 1441833110 0.109314 0.207825 0.052429 0.970581 1441833110 0.119873 0.209839 0.038086 0.969543 1441833110 0.119873 0.209839 0.038086 0.969543 1441833110 0.119873 0.209839 0.038086 0.969543 1441833110 0.119873 0.209839 0.038086 0.969543 1441833110 0.119873 0.209839 0.038086 0.969543 1441833110 0.119873 0.209839 0.038086 0.969543 1441833110 0.112244 0.196289 0.030457 0.973572 1441833110 0.112244 0.196289 0.030457 0.973572 1441833110 0.112244 0.196289 0.030457 0.973572 1441833110 0.112244 0.196289 0.030457 0.973572 1441833110 0.112244 0.196289 0.030457 0.973572 1441833110 0.112244 0.196289 0.030457 0.973572 1441833110 0.112244 0.196289 0.030457 0.973572 1441833110 0.074280 0.170166 -0.011414 0.982483 1441833110 0.074280 0.170166 -0.011414 0.982483 1441833110 0.074280 0.170166 -0.011414 0.982483 1441833110 0.074280 0.170166 -0.011414 0.982483 1441833110 0.074280 0.170166 -0.011414 0.982483 1441833110 0.074280 0.170166 -0.011414 0.982483 1441833110 -0.004578 0.133484 -0.072571 0.988342 1441833110 -0.004578 0.133484 -0.072571 0.988342 1441833110 -0.004578 0.133484 -0.072571 0.988342 1441833110 -0.004578 0.133484 -0.072571 0.988342 1441833110 -0.004578 0.133484 -0.072571 0.988342 1441833110 -0.004578 0.133484 -0.072571 0.988342 1441833110 -0.128723 0.068665 -0.166809 0.975098 1441833110 -0.128723 0.068665 -0.166809 0.975098 1441833110 -0.128723 0.068665 -0.166809 0.975098 1441833110 -0.128723 0.068665 -0.166809 0.975098 1441833110 -0.128723 0.068665 -0.166809 0.975098 1441833110 -0.128723 0.068665 -0.166809 0.975098 1441833110 -0.298950 -0.026367 -0.330261 0.894897 1441833110 -0.298950 -0.026367 -0.330261 0.894897 1441833110 -0.298950 -0.026367 -0.330261 0.894897 1441833110 -0.298950 -0.026367 -0.330261 0.894897 1441833110 -0.298950 -0.026367 -0.330261 0.894897 1441833110 -0.472595 -0.110779 -0.518860 0.703674 1441833110 -0.472595 -0.110779 -0.518860 0.703674 1441833110 -0.472595 -0.110779 -0.518860 0.703674 1441833110 -0.472595 -0.110779 -0.518860 0.703674 1441833110 -0.472595 -0.110779 -0.518860 0.703674 1441833110 -0.472595 -0.110779 -0.518860 0.703674 1441833110 -0.619019 -0.196960 -0.621216 0.438416 1441833110 -0.619019 -0.196960 -0.621216 0.438416 1441833110 -0.619019 -0.196960 -0.621216 0.438416 1441833110 -0.619019 -0.196960 -0.621216 0.438416 1441833110 -0.619019 -0.196960 -0.621216 0.438416 1441833110 -0.619019 -0.196960 -0.621216 0.438416 1441833110 -0.692505 -0.335938 -0.563110 0.300903 1441833110 -0.692505 -0.335938 -0.563110 0.300903 1441833110 -0.692505 -0.335938 -0.563110 0.300903 1441833110 -0.692505 -0.335938 -0.563110 0.300903 1441833110 -0.692505 -0.335938 -0.563110 0.300903 1441833110 -0.692505 -0.335938 -0.563110 0.300903 1441833110 -0.726501 -0.341187 -0.532410 0.269165 1441833110 -0.726501 -0.341187 -0.532410 0.269165 1441833110 -0.726501 -0.341187 -0.532410 0.269165 1441833110 -0.726501 -0.341187 -0.532410 0.269165 1441833110 -0.726501 -0.341187 -0.532410 0.269165 1441833110 -0.726501 -0.341187 -0.532410 0.269165 1441833110 -0.716187 -0.302795 -0.575928 0.252563 1441833110 -0.716187 -0.302795 -0.575928 0.252563 1441833110 -0.716187 -0.302795 -0.575928 0.252563 1441833110 -0.716187 -0.302795 -0.575928 0.252563 1441833110 -0.716187 -0.302795 -0.575928 0.252563 1441833110 -0.716187 -0.302795 -0.575928 0.252563 1441833110 -0.716187 -0.302795 -0.575928 0.252563 1441833110 -0.715210 -0.262573 -0.593628 0.259277 1441833110 -0.715210 -0.262573 -0.593628 0.259277 1441833110 -0.715210 -0.262573 -0.593628 0.259277 1441833110 -0.715210 -0.262573 -0.593628 0.259277 1441833110 -0.715210 -0.262573 -0.593628 0.259277 1441833110 -0.715210 -0.262573 -0.593628 0.259277 1441833110 -0.710571 -0.251709 -0.598450 0.271362 1441833110 -0.710571 -0.251709 -0.598450 0.271362 1441833110 -0.710571 -0.251709 -0.598450 0.271362 1441833110 -0.710571 -0.251709 -0.598450 0.271362 1441833110 -0.710571 -0.251709 -0.598450 0.271362 1441833111 -0.710571 -0.251709 -0.598450 0.271362 1441833111 -0.700928 -0.226318 -0.612427 0.287170 1441833111 -0.700928 -0.226318 -0.612427 0.287170 1441833111 -0.700928 -0.226318 -0.612427 0.287170 1441833111 -0.700928 -0.226318 -0.612427 0.287170 1441833111 -0.700928 -0.226318 -0.612427 0.287170 1441833111 -0.700928 -0.226318 -0.612427 0.287170 1441833111 -0.679199 -0.189514 -0.621948 0.340515 1441833111 -0.679199 -0.189514 -0.621948 0.340515 1441833111 -0.679199 -0.189514 -0.621948 0.340515 1441833111 -0.679199 -0.189514 -0.621948 0.340515 1441833111 -0.679199 -0.189514 -0.621948 0.340515 1441833111 -0.679199 -0.189514 -0.621948 0.340515 1441833111 -0.679199 -0.189514 -0.621948 0.340515 1441833111 -0.622986 -0.148193 -0.616150 0.458618 1441833111 -0.622986 -0.148193 -0.616150 0.458618 1441833111 -0.622986 -0.148193 -0.616150 0.458618 1441833111 -0.622986 -0.148193 -0.616150 0.458618 1441833111 -0.622986 -0.148193 -0.616150 0.458618 1441833111 -0.622986 -0.148193 -0.616150 0.458618 1441833111 -0.516724 -0.138306 -0.539368 0.650391 1441833111 -0.516724 -0.138306 -0.539368 0.650391 1441833111 -0.516724 -0.138306 -0.539368 0.650391 1441833111 -0.516724 -0.138306 -0.539368 0.650391 1441833111 -0.516724 -0.138306 -0.539368 0.650391 1441833111 -0.516724 -0.138306 -0.539368 0.650391 1441833111 -0.371460 -0.060974 -0.431580 0.819763 1441833111 -0.371460 -0.060974 -0.431580 0.819763 1441833111 -0.371460 -0.060974 -0.431580 0.819763 1441833111 -0.371460 -0.060974 -0.431580 0.819763 1441833111 -0.371460 -0.060974 -0.431580 0.819763 1441833111 -0.371460 -0.060974 -0.431580 0.819763 1441833111 -0.208740 0.063599 -0.311951 0.924683 1441833111 -0.208740 0.063599 -0.311951 0.924683 1441833111 -0.208740 0.063599 -0.311951 0.924683 1441833111 -0.208740 0.063599 -0.311951 0.924683 1441833111 -0.208740 0.063599 -0.311951 0.924683 1441833111 -0.208740 0.063599 -0.311951 0.924683 1441833111 -0.023560 0.166199 -0.190979 0.967102 1441833111 -0.023560 0.166199 -0.190979 0.967102 1441833111 -0.023560 0.166199 -0.190979 0.967102 1441833111 -0.023560 0.166199 -0.190979 0.967102 1441833111 -0.023560 0.166199 -0.190979 0.967102 1441833111 -0.023560 0.166199 -0.190979 0.967102 1441833111 0.107483 0.242310 -0.044006 0.963196 1441833111 0.107483 0.242310 -0.044006 0.963196 1441833111 0.107483 0.242310 -0.044006 0.963196 1441833111 0.107483 0.242310 -0.044006 0.963196 1441833111 0.107483 0.242310 -0.044006 0.963196 1441833111 0.107483 0.242310 -0.044006 0.963196 1441833111 0.190002 0.279602 0.030396 0.940613 1441833111 0.190002 0.279602 0.030396 0.940613 1441833111 0.190002 0.279602 0.030396 0.940613 1441833111 0.190002 0.279602 0.030396 0.940613 1441833111 0.190002 0.279602 0.030396 0.940613 1441833111 0.190002 0.279602 0.030396 0.940613 1441833111 0.190002 0.279602 0.030396 0.940613 1441833111 0.215820 0.279541 0.038330 0.934753 1441833111 0.215820 0.279541 0.038330 0.934753 1441833111 0.215820 0.279541 0.038330 0.934753 1441833111 0.215820 0.279541 0.038330 0.934753 1441833111 0.215820 0.279541 0.038330 0.934753 1441833111 0.215820 0.279541 0.038330 0.934753 1441833111 0.209351 0.267395 0.034119 0.939880 1441833111 0.209351 0.267395 0.034119 0.939880 1441833111 0.209351 0.267395 0.034119 0.939880 1441833111 0.209351 0.267395 0.034119 0.939880 1441833111 0.209351 0.267395 0.034119 0.939880 1441833111 0.209351 0.267395 0.034119 0.939880 1441833111 0.189514 0.246582 0.022400 0.950134 1441833111 0.189514 0.246582 0.022400 0.950134 1441833111 0.189514 0.246582 0.022400 0.950134 1441833111 0.189514 0.246582 0.022400 0.950134 1441833111 0.189514 0.246582 0.022400 0.950134 1441833111 0.189514 0.246582 0.022400 0.950134 1441833111 0.154114 0.212036 -0.017334 0.964844 1441833111 0.154114 0.212036 -0.017334 0.964844 1441833111 0.154114 0.212036 -0.017334 0.964844 1441833111 0.154114 0.212036 -0.017334 0.964844 1441833111 0.154114 0.212036 -0.017334 0.964844 1441833111 0.154114 0.212036 -0.017334 0.964844 1441833111 0.091614 0.160339 -0.116272 0.975891 1441833111 0.091614 0.160339 -0.116272 0.975891 1441833111 0.091614 0.160339 -0.116272 0.975891 1441833111 0.091614 0.160339 -0.116272 0.975891 1441833111 0.091614 0.160339 -0.116272 0.975891 1441833111 0.091614 0.160339 -0.116272 0.975891 1441833111 0.091614 0.160339 -0.116272 0.975891 1441833111 -0.016602 0.100830 -0.237976 0.965881 1441833111 -0.016602 0.100830 -0.237976 0.965881 1441833111 -0.016602 0.100830 -0.237976 0.965881 1441833111 -0.016602 0.100830 -0.237976 0.965881 1441833111 -0.016602 0.100830 -0.237976 0.965881 1441833111 -0.016602 0.100830 -0.237976 0.965881 1441833111 -0.183228 0.044922 -0.392639 0.900146 1441833111 -0.183228 0.044922 -0.392639 0.900146 1441833111 -0.183228 0.044922 -0.392639 0.900146 1441833111 -0.183228 0.044922 -0.392639 0.900146 1441833111 -0.183228 0.044922 -0.392639 0.900146 1441833111 -0.183228 0.044922 -0.392639 0.900146 1441833111 -0.183228 0.044922 -0.392639 0.900146 1441833111 -0.377258 0.001282 -0.554382 0.741821 1441833111 -0.377258 0.001282 -0.554382 0.741821 1441833111 -0.377258 0.001282 -0.554382 0.741821 1441833111 -0.377258 0.001282 -0.554382 0.741821 1441833111 -0.377258 0.001282 -0.554382 0.741821 1441833111 -0.377258 0.001282 -0.554382 0.741821 1441833111 -0.546936 -0.115601 -0.557861 0.613464 1441833111 -0.546936 -0.115601 -0.557861 0.613464 1441833111 -0.546936 -0.115601 -0.557861 0.613464 1441833111 -0.546936 -0.115601 -0.557861 0.613464 1441833111 -0.546936 -0.115601 -0.557861 0.613464 1441833111 -0.546936 -0.115601 -0.557861 0.613464 1441833112 -0.671936 -0.252625 -0.568542 0.401917 1441833112 -0.671936 -0.252625 -0.568542 0.401917 1441833112 -0.671936 -0.252625 -0.568542 0.401917 1441833112 -0.671936 -0.252625 -0.568542 0.401917 1441833112 -0.671936 -0.252625 -0.568542 0.401917 1441833112 -0.671936 -0.252625 -0.568542 0.401917 1441833112 -0.726135 -0.308167 -0.559387 0.254944 1441833112 -0.726135 -0.308167 -0.559387 0.254944 1441833112 -0.726135 -0.308167 -0.559387 0.254944 1441833112 -0.726135 -0.308167 -0.559387 0.254944 1441833112 -0.726135 -0.308167 -0.559387 0.254944 1441833112 -0.726135 -0.308167 -0.559387 0.254944 1441833112 -0.723877 -0.269470 -0.573547 0.272827 1441833112 -0.723877 -0.269470 -0.573547 0.272827 1441833112 -0.723877 -0.269470 -0.573547 0.272827 1441833112 -0.723877 -0.269470 -0.573547 0.272827 1441833112 -0.723877 -0.269470 -0.573547 0.272827 1441833112 -0.723877 -0.269470 -0.573547 0.272827 1441833112 -0.681213 -0.274963 -0.597839 0.320923 1441833112 -0.681213 -0.274963 -0.597839 0.320923 1441833112 -0.681213 -0.274963 -0.597839 0.320923 1441833112 -0.681213 -0.274963 -0.597839 0.320923 1441833112 -0.681213 -0.274963 -0.597839 0.320923 1441833112 -0.681213 -0.274963 -0.597839 0.320923 1441833112 -0.669250 -0.238403 -0.610474 0.350281 1441833112 -0.669250 -0.238403 -0.610474 0.350281 1441833112 -0.669250 -0.238403 -0.610474 0.350281 1441833112 -0.669250 -0.238403 -0.610474 0.350281 1441833112 -0.669250 -0.238403 -0.610474 0.350281 1441833112 -0.669250 -0.238403 -0.610474 0.350281 1441833112 -0.665710 -0.215942 -0.617615 0.358948 1441833112 -0.665710 -0.215942 -0.617615 0.358948 1441833112 -0.665710 -0.215942 -0.617615 0.358948 1441833112 -0.665710 -0.215942 -0.617615 0.358948 1441833112 -0.665710 -0.215942 -0.617615 0.358948 1441833112 -0.665710 -0.215942 -0.617615 0.358948 1441833112 -0.665710 -0.215942 -0.617615 0.358948 1441833112 -0.661621 -0.177429 -0.630005 0.365906 1441833112 -0.661621 -0.177429 -0.630005 0.365906 1441833112 -0.661621 -0.177429 -0.630005 0.365906 1441833112 -0.661621 -0.177429 -0.630005 0.365906 1441833112 -0.661621 -0.177429 -0.630005 0.365906 1441833112 -0.661621 -0.177429 -0.630005 0.365906 1441833112 -0.646362 -0.117310 -0.639587 0.399353 1441833112 -0.646362 -0.117310 -0.639587 0.399353 1441833112 -0.646362 -0.117310 -0.639587 0.399353 1441833112 -0.646362 -0.117310 -0.639587 0.399353 1441833112 -0.646362 -0.117310 -0.639587 0.399353 1441833112 -0.646362 -0.117310 -0.639587 0.399353 1441833112 -0.593079 -0.068970 -0.610168 0.520752 1441833112 -0.593079 -0.068970 -0.610168 0.520752 1441833112 -0.593079 -0.068970 -0.610168 0.520752 1441833112 -0.593079 -0.068970 -0.610168 0.520752 1441833112 -0.490906 -0.020508 -0.530945 0.690430 1441833112 -0.490906 -0.020508 -0.530945 0.690430 1441833112 -0.490906 -0.020508 -0.530945 0.690430 1441833112 -0.490906 -0.020508 -0.530945 0.690430 1441833112 -0.490906 -0.020508 -0.530945 0.690430 1441833112 -0.490906 -0.020508 -0.530945 0.690430 1441833112 -0.332703 0.047485 -0.429382 0.838257 1441833112 -0.332703 0.047485 -0.429382 0.838257 1441833112 -0.332703 0.047485 -0.429382 0.838257 1441833112 -0.332703 0.047485 -0.429382 0.838257 1441833112 -0.332703 0.047485 -0.429382 0.838257 1441833112 -0.148926 0.101440 -0.300049 0.936707 1441833112 -0.148926 0.101440 -0.300049 0.936707 1441833112 -0.148926 0.101440 -0.300049 0.936707 1441833112 -0.148926 0.101440 -0.300049 0.936707 1441833112 -0.148926 0.101440 -0.300049 0.936707 1441833112 0.011719 0.127686 -0.135315 0.982422 1441833112 0.011719 0.127686 -0.135315 0.982422 1441833112 0.011719 0.127686 -0.135315 0.982422 1441833112 0.011719 0.127686 -0.135315 0.982422 1441833112 0.011719 0.127686 -0.135315 0.982422 1441833112 0.011719 0.127686 -0.135315 0.982422 1441833112 0.140198 0.142090 -0.044128 0.978821 1441833112 0.140198 0.142090 -0.044128 0.978821 1441833112 0.140198 0.142090 -0.044128 0.978821 1441833112 0.140198 0.142090 -0.044128 0.978821 1441833112 0.140198 0.142090 -0.044128 0.978821 1441833112 0.140198 0.142090 -0.044128 0.978821 1441833112 0.194702 0.144470 -0.006836 0.970093 1441833112 0.194702 0.144470 -0.006836 0.970093 1441833112 0.194702 0.144470 -0.006836 0.970093 1441833112 0.194702 0.144470 -0.006836 0.970093 1441833112 0.194702 0.144470 -0.006836 0.970093 1441833112 0.194702 0.144470 -0.006836 0.970093 1441833112 0.192017 0.152222 -0.021057 0.969238 1441833112 0.192017 0.152222 -0.021057 0.969238 1441833112 0.192017 0.152222 -0.021057 0.969238 1441833112 0.192017 0.152222 -0.021057 0.969238 1441833112 0.192017 0.152222 -0.021057 0.969238 1441833112 0.170288 0.161011 -0.045044 0.971069 1441833112 0.170288 0.161011 -0.045044 0.971069 1441833112 0.170288 0.161011 -0.045044 0.971069 1441833112 0.170288 0.161011 -0.045044 0.971069 1441833112 0.170288 0.161011 -0.045044 0.971069 1441833112 0.170288 0.161011 -0.045044 0.971069 1441833112 0.136780 0.161316 -0.079590 0.974121 1441833112 0.136780 0.161316 -0.079590 0.974121 1441833112 0.136780 0.161316 -0.079590 0.974121 1441833112 0.136780 0.161316 -0.079590 0.974121 1441833112 0.136780 0.161316 -0.079590 0.974121 1441833112 0.136780 0.161316 -0.079590 0.974121 1441833112 0.079041 0.153381 -0.156738 0.972412 1441833113 0.079041 0.153381 -0.156738 0.972412 1441833113 0.079041 0.153381 -0.156738 0.972412 1441833113 0.079041 0.153381 -0.156738 0.972412 1441833113 0.079041 0.153381 -0.156738 0.972412 1441833113 0.079041 0.153381 -0.156738 0.972412 1441833113 -0.014893 0.132263 -0.277527 0.951416 1441833113 -0.014893 0.132263 -0.277527 0.951416 1441833113 -0.014893 0.132263 -0.277527 0.951416 1441833113 -0.014893 0.132263 -0.277527 0.951416 1441833113 -0.014893 0.132263 -0.277527 0.951416 1441833113 -0.014893 0.132263 -0.277527 0.951416 1441833113 -0.014893 0.132263 -0.277527 0.951416 1441833113 -0.161316 0.096680 -0.381653 0.904968 1441833113 -0.161316 0.096680 -0.381653 0.904968 1441833113 -0.161316 0.096680 -0.381653 0.904968 1441833113 -0.161316 0.096680 -0.381653 0.904968 1441833113 -0.161316 0.096680 -0.381653 0.904968 1441833113 -0.161316 0.096680 -0.381653 0.904968 1441833113 -0.343628 0.029236 -0.464722 0.815552 1441833113 -0.343628 0.029236 -0.464722 0.815552 1441833113 -0.343628 0.029236 -0.464722 0.815552 1441833113 -0.343628 0.029236 -0.464722 0.815552 1441833113 -0.511780 -0.041687 -0.550598 0.658203 1441833113 -0.511780 -0.041687 -0.550598 0.658203 1441833113 -0.511780 -0.041687 -0.550598 0.658203 1441833113 -0.511780 -0.041687 -0.550598 0.658203 1441833113 -0.511780 -0.041687 -0.550598 0.658203 1441833113 -0.511780 -0.041687 -0.550598 0.658203 1441833113 -0.640625 -0.123413 -0.583313 0.483887 1441833113 -0.640625 -0.123413 -0.583313 0.483887 1441833113 -0.640625 -0.123413 -0.583313 0.483887 1441833113 -0.640625 -0.123413 -0.583313 0.483887 1441833113 -0.640625 -0.123413 -0.583313 0.483887 1441833113 -0.640625 -0.123413 -0.583313 0.483887 1441833113 -0.711670 -0.255127 -0.592346 0.278687 1441833113 -0.711670 -0.255127 -0.592346 0.278687 1441833113 -0.711670 -0.255127 -0.592346 0.278687 1441833113 -0.711670 -0.255127 -0.592346 0.278687 1441833113 -0.711670 -0.255127 -0.592346 0.278687 1441833113 -0.711670 -0.255127 -0.592346 0.278687 1441833113 -0.706299 -0.349609 -0.588074 0.182068 1441833113 -0.706299 -0.349609 -0.588074 0.182068 1441833113 -0.706299 -0.349609 -0.588074 0.182068 1441833113 -0.706299 -0.349609 -0.588074 0.182068 1441833113 -0.706299 -0.349609 -0.588074 0.182068 1441833113 -0.706299 -0.349609 -0.588074 0.182068 1441833113 -0.687866 -0.403748 -0.546692 0.255066 1441833113 -0.687866 -0.403748 -0.546692 0.255066 1441833113 -0.687866 -0.403748 -0.546692 0.255066 1441833113 -0.687866 -0.403748 -0.546692 0.255066 1441833113 -0.687866 -0.403748 -0.546692 0.255066 1441833113 -0.687866 -0.403748 -0.546692 0.255066 1441833113 -0.687866 -0.403748 -0.546692 0.255066 1441833113 -0.677917 -0.365051 -0.572083 0.282776 1441833113 -0.677917 -0.365051 -0.572083 0.282776 1441833113 -0.677917 -0.365051 -0.572083 0.282776 1441833113 
-0.669434 -0.240723 -0.561218 0.423096 1441833115 -0.669434 -0.240723 -0.561218 0.423096 1441833115 -0.669434 -0.240723 -0.561218 0.423096 1441833115 -0.669434 -0.240723 -0.561218 0.423096 1441833115 -0.669434 -0.240723 -0.561218 0.423096 1441833115 -0.671997 -0.225586 -0.568237 0.417908 1441833115 -0.671997 -0.225586 -0.568237 0.417908 1441833115 -0.671997 -0.225586 -0.568237 0.417908 1441833115 -0.671997 -0.225586 -0.568237 0.417908 1441833115 -0.671997 -0.225586 -0.568237 0.417908 1441833115 -0.673096 -0.223816 -0.567810 0.417786 1441833115 -0.673096 -0.223816 -0.567810 0.417786 1441833115 -0.673096 -0.223816 -0.567810 0.417786 1441833115 -0.673096 -0.223816 -0.567810 0.417786 1441833115 -0.673096 -0.223816 -0.567810 0.417786 1441833115 -0.673096 -0.223816 -0.567810 0.417786 1441833115 -0.674988 -0.234619 -0.560303 0.418884 1441833115 -0.674988 -0.234619 -0.560303 0.418884 1441833115 -0.674988 -0.234619 -0.560303 0.418884 1441833115 -0.674988 -0.234619 -0.560303 0.418884 1441833115 -0.674988 -0.234619 -0.560303 0.418884 1441833115 -0.674988 -0.234619 -0.560303 0.418884 1441833115 -0.674988 -0.234619 -0.560303 0.418884 1441833115 -0.681030 -0.237610 -0.553223 0.416809 1441833115 -0.681030 -0.237610 -0.553223 0.416809 1441833115 -0.681030 -0.237610 -0.553223 0.416809 1441833115 -0.681030 -0.237610 -0.553223 0.416809 1441833116 -0.681030 -0.237610 -0.553223 0.416809 1441833116 -0.681030 -0.237610 -0.553223 0.416809 1441833116 -0.687622 -0.227112 -0.553162 0.411926 1441833116 -0.687622 -0.227112 -0.553162 0.411926 1441833116 -0.687622 -0.227112 -0.553162 0.411926 1441833116 -0.687622 -0.227112 -0.553162 0.411926 1441833116 -0.687622 -0.227112 -0.553162 0.411926 1441833116 -0.687622 -0.227112 -0.553162 0.411926 1441833116 -0.693054 -0.213501 -0.556030 0.406128 1441833116 -0.693054 -0.213501 -0.556030 0.406128 1441833116 -0.693054 -0.213501 -0.556030 0.406128 1441833116 -0.693054 -0.213501 -0.556030 0.406128 1441833116 -0.693054 -0.213501 -0.556030 0.406128 1441833116 -0.693054 -0.213501 -0.556030 0.406128 1441833116 -0.693054 -0.213501 -0.556030 0.406128 1441833116 -0.697205 -0.201843 -0.560059 0.399475 1441833116 -0.697205 -0.201843 -0.560059 0.399475 1441833116 -0.697205 -0.201843 -0.560059 0.399475 1441833116 -0.697205 -0.201843 -0.560059 0.399475 1441833116 -0.697205 -0.201843 -0.560059 0.399475 1441833116 -0.698059 -0.197876 -0.563171 0.395569 1441833116 -0.698059 -0.197876 -0.563171 0.395569 1441833116 -0.698059 -0.197876 -0.563171 0.395569 1441833116 -0.698059 -0.197876 -0.563171 0.395569 1441833116 -0.698059 -0.197876 -0.563171 0.395569 1441833116 -0.698059 -0.197876 -0.563171 0.395569 1441833116 -0.698059 -0.197876 -0.563171 0.395569 1441833116 -0.695313 -0.208069 -0.560913 0.398315 1441833116 -0.695313 -0.208069 -0.560913 0.398315 1441833116 -0.695313 -0.208069 -0.560913 0.398315 1441833116 -0.695313 -0.208069 -0.560913 0.398315 1441833116 -0.695313 -0.208069 -0.560913 0.398315 1441833116 -0.695313 -0.208069 -0.560913 0.398315 1441833116 -0.692627 -0.220215 -0.558105 0.400391 1441833116 -0.692627 -0.220215 -0.558105 0.400391 1441833116 -0.692627 -0.220215 -0.558105 0.400391 1441833116 -0.692627 -0.220215 -0.558105 0.400391 1441833116 -0.692627 -0.220215 -0.558105 0.400391 1441833116 -0.692627 -0.220215 -0.558105 0.400391 1441833116 -0.691895 -0.221619 -0.562012 0.395447 1441833116 -0.691895 -0.221619 -0.562012 0.395447 1441833116 -0.691895 -0.221619 -0.562012 0.395447 1441833116 -0.691895 -0.221619 -0.562012 0.395447 1441833116 -0.691895 -0.221619 -0.562012 0.395447 1441833116 -0.691895 -0.221619 -0.562012 0.395447 1441833116 -0.689941 -0.221191 -0.568115 0.390320 1441833116 -0.689941 -0.221191 -0.568115 0.390320 1441833116 -0.689941 -0.221191 -0.568115 0.390320 1441833116 -0.689941 -0.221191 -0.568115 0.390320 1441833116 -0.689941 -0.221191 -0.568115 0.390320 1441833116 -0.689941 -0.221191 -0.568115 0.390320 1441833116 -0.688660 -0.222778 -0.570068 0.388855 1441833116 -0.688660 -0.222778 -0.570068 0.388855 1441833116 -0.688660 -0.222778 -0.570068 0.388855 1441833116 -0.688660 -0.222778 -0.570068 0.388855 1441833116 -0.688660 -0.222778 -0.570068 0.388855 1441833116 -0.688660 -0.222778 -0.570068 0.388855 1441833116 -0.688660 -0.222778 -0.570068 0.388855 1441833116 -0.690308 -0.216797 -0.571838 0.386597 1441833116 -0.690308 -0.216797 -0.571838 0.386597 1441833116 -0.690308 -0.216797 -0.571838 0.386597 1441833116 -0.690308 -0.216797 -0.571838 0.386597 1441833116 -0.690308 -0.216797 -0.571838 0.386597 1441833116 -0.690308 -0.216797 -0.571838 0.386597 1441833116 -0.693481 -0.205322 -0.575134 0.382385 1441833116 -0.693481 -0.205322 -0.575134 0.382385 1441833116 -0.693481 -0.205322 -0.575134 0.382385 1441833116 -0.693481 -0.205322 -0.575134 0.382385 1441833116 -0.693481 -0.205322 -0.575134 0.382385 1441833116 -0.697815 -0.195068 -0.575317 0.379578 1441833116 -0.697815 -0.195068 -0.575317 0.379578 1441833116 -0.697815 -0.195068 -0.575317 0.379578 1441833116 -0.697815 -0.195068 -0.575317 0.379578 1441833116 -0.697815 -0.195068 -0.575317 0.379578 1441833116 -0.697815 -0.195068 -0.575317 0.379578 1441833116 -0.703613 -0.179810 -0.576538 0.374573 1441833116 -0.703613 -0.179810 -0.576538 0.374573 1441833116 -0.703613 -0.179810 -0.576538 0.374573 1441833116 -0.703613 -0.179810 -0.576538 0.374573 1441833116 -0.703613 -0.179810 -0.576538 0.374573 1441833116 -0.703613 -0.179810 -0.576538 0.374573 1441833116 -0.706848 -0.165466 -0.582458 0.365845 1441833116 -0.706848 -0.165466 -0.582458 0.365845 1441833116 -0.706848 -0.165466 -0.582458 0.365845 1441833116 -0.706848 -0.165466 -0.582458 0.365845 1441833116 -0.706848 -0.165466 -0.582458 0.365845 1441833116 -0.706848 -0.165466 -0.582458 0.365845 1441833116 -0.707214 -0.167358 -0.585083 0.359985 1441833116 -0.707214 -0.167358 -0.585083 0.359985 1441833116 -0.707214 -0.167358 -0.585083 0.359985 1441833116 -0.707214 -0.167358 -0.585083 0.359985 1441833116 -0.707214 -0.167358 -0.585083 0.359985 1441833116 -0.707214 -0.167358 -0.585083 0.359985 1441833116 -0.704956 -0.186707 -0.582092 0.359680 1441833116 -0.704956 -0.186707 -0.582092 0.359680 1441833116 -0.704956 -0.186707 -0.582092 0.359680 1441833116 -0.704956 -0.186707 -0.582092 0.359680 1441833116 -0.704956 -0.186707 -0.582092 0.359680 1441833116 -0.704956 -0.186707 -0.582092 0.359680 1441833116 -0.702087 -0.207581 -0.576599 0.362671 1441833116 -0.702087 -0.207581 -0.576599 0.362671 1441833116 -0.702087 -0.207581 -0.576599 0.362671 1441833116 -0.702087 -0.207581 -0.576599 0.362671 1441833116 -0.702087 -0.207581 -0.576599 0.362671 1441833116 -0.702087 -0.207581 -0.576599 0.362671 1441833116 -0.702271 -0.210754 -0.574829 0.363342 1441833116 -0.702271 -0.210754 -0.574829 0.363342 1441833116 -0.702271 -0.210754 -0.574829 0.363342 1441833116 -0.702271 -0.210754 -0.574829 0.363342 1441833116 -0.702271 -0.210754 -0.574829 0.363342 1441833117 -0.702271 -0.210754 -0.574829 0.363342 1441833117 -0.703003 -0.200012 -0.575562 0.366882 1441833117 -0.703003 -0.200012 -0.575562 0.366882 1441833117 -0.703003 -0.200012 -0.575562 0.366882 1441833117 -0.703003 -0.200012 -0.575562 0.366882 1441833117 -0.703003 -0.200012 -0.575562 0.366882 1441833117 -0.703003 -0.200012 -0.575562 0.366882 1441833117 -0.703003 -0.200012 -0.575562 0.366882 1441833117 -0.699341 -0.192932 -0.578308 0.373230 1441833117 -0.699341 -0.192932 -0.578308 0.373230 1441833117 -0.699341 -0.192932 -0.578308 0.373230 1441833117 -0.699341 -0.192932 -0.578308 0.373230 1441833117 -0.699341 -0.192932 -0.578308 0.373230 1441833117 -0.699341 -0.192932 -0.578308 0.373230 1441833117 -0.692261 -0.204651 -0.574951 0.385132 1441833117 -0.692261 -0.204651 -0.574951 0.385132 1441833117 -0.692261 -0.204651 -0.574951 0.385132 1441833117 -0.692261 -0.204651 -0.574951 0.385132 1441833117 -0.692261 -0.204651 -0.574951 0.385132 1441833117 -0.692261 -0.204651 -0.574951 0.385132 1441833117 -0.685181 -0.233765 -0.561646 0.400574 1441833117 -0.685181 -0.233765 -0.561646 0.400574 1441833117 -0.685181 -0.233765 -0.561646 0.400574 1441833117 -0.685181 -0.233765 -0.561646 0.400574 1441833117 -0.685181 -0.233765 -0.561646 0.400574 1441833117 -0.685181 -0.233765 -0.561646 0.400574 1441833117 -0.685974 -0.252075 -0.545044 0.410950 1441833117 -0.685974 -0.252075 -0.545044 0.410950 1441833117 -0.685974 -0.252075 -0.545044 0.410950 1441833117 -0.685974 -0.252075 -0.545044 0.410950 1441833117 -0.685974 -0.252075 -0.545044 0.410950 1441833117 -0.685974 -0.252075 -0.545044 0.410950 1441833117 -0.691772 -0.238037 -0.542908 0.412415 1441833117 -0.691772 -0.238037 -0.542908 0.412415 1441833117 -0.691772 -0.238037 -0.542908 0.412415 1441833117 -0.691772 -0.238037 -0.542908 0.412415 1441833117 -0.691772 -0.238037 -0.542908 0.412415 1441833117 -0.691772 -0.238037 -0.542908 0.412415 1441833117 -0.691772 -0.238037 -0.542908 0.412415 1441833117 -0.696594 -0.203308 -0.553101 0.409363 1441833117 -0.696594 -0.203308 -0.553101 0.409363 1441833117 -0.696594 -0.203308 -0.553101 0.409363 1441833117 -0.696594 -0.203308 -0.553101 0.409363 1441833117 -0.696594 -0.203308 -0.553101 0.409363 1441833117 -0.696594 -0.203308 -0.553101 0.409363 1441833117 -0.697754 -0.174438 -0.560608 0.410522 1441833117 -0.697754 -0.174438 -0.560608 0.410522 1441833117 -0.697754 -0.174438 -0.560608 0.410522 1441833117 -0.697754 -0.174438 -0.560608 0.410522 1441833117 -0.697754 -0.174438 -0.560608 0.410522 1441833117 -0.697754 -0.174438 -0.560608 0.410522 1441833117 -0.695496 -0.165710 -0.560791 0.417664 1441833117 -0.695496 -0.165710 -0.560791 0.417664 1441833117 -0.695496 -0.165710 -0.560791 0.417664 1441833117 -0.695496 -0.165710 -0.560791 0.417664 1441833117 -0.695496 -0.165710 -0.560791 0.417664 1441833117 -0.695496 -0.165710 -0.560791 0.417664 1441833117 -0.695496 -0.165710 -0.560791 0.417664 1441833117 -0.692932 -0.166199 -0.561157 0.421204 1441833117 -0.692932 -0.166199 -0.561157 0.421204 1441833117 -0.692932 -0.166199 -0.561157 0.421204 1441833117 -0.692932 -0.166199 -0.561157 0.421204 1441833117 -0.692932 -0.166199 -0.561157 0.421204 1441833117 -0.692932 -0.166199 -0.561157 0.421204 1441833117 -0.691589 -0.171936 -0.562866 0.418762 1441833117 -0.691589 -0.171936 -0.562866 0.418762 1441833117 -0.691589 -0.171936 -0.562866 0.418762 1441833117 -0.691589 -0.171936 -0.562866 0.418762 1441833117 -0.691589 -0.171936 -0.562866 0.418762 1441833117 -0.691589 -0.171936 -0.562866 0.418762 1441833117 -0.690979 -0.180298 -0.567261 0.410217 1441833117 -0.690979 -0.180298 -0.567261 0.410217 1441833117 -0.690979 -0.180298 -0.567261 0.410217 1441833117 -0.690979 -0.180298 -0.567261 0.410217 1441833117 -0.690979 -0.180298 -0.567261 0.410217 1441833117 -0.690979 -0.180298 -0.567261 0.410217 1441833117 -0.690979 -0.180298 -0.567261 0.410217 1441833117 -0.690125 -0.189758 -0.573364 0.398804 1441833117 -0.690125 -0.189758 -0.573364 0.398804 1441833117 -0.690125 -0.189758 -0.573364 0.398804 1441833117 -0.690125 -0.189758 -0.573364 0.398804 1441833117 -0.690125 -0.189758 -0.573364 0.398804 1441833117 -0.690125 -0.189758 -0.573364 0.398804 1441833117 -0.690674 -0.202271 -0.576111 0.387573 1441833117 -0.690674 -0.202271 -0.576111 0.387573 1441833117 -0.690674 -0.202271 -0.576111 0.387573 1441833117 -0.690674 -0.202271 -0.576111 0.387573 1441833117 -0.690674 -0.202271 -0.576111 0.387573 1441833117 -0.695374 -0.210815 -0.576233 0.374207 1441833117 -0.695374 -0.210815 -0.576233 0.374207 1441833117 -0.695374 -0.210815 -0.576233 0.374207 1441833117 -0.695374 -0.210815 -0.576233 0.374207 1441833117 -0.695374 -0.210815 -0.576233 0.374207 1441833117 -0.695374 -0.210815 -0.576233 0.374207 1441833117 -0.705811 -0.198303 -0.580811 0.353943 1441833117 -0.705811 -0.198303 -0.580811 0.353943 1441833117 -0.705811 -0.198303 -0.580811 0.353943 1441833117 -0.705811 -0.198303 -0.580811 0.353943 1441833117 -0.705811 -0.198303 -0.580811 0.353943 1441833117 -0.705811 -0.198303 -0.580811 0.353943 1441833117 -0.714111 -0.175476 -0.586792 0.339111 1441833117 -0.714111 -0.175476 -0.586792 0.339111 1441833117 -0.714111 -0.175476 -0.586792 0.339111 1441833117 -0.714111 -0.175476 -0.586792 0.339111 1441833117 -0.714111 -0.175476 -0.586792 0.339111 1441833117 -0.714111 -0.175476 -0.586792 0.339111 1441833117 -0.714111 -0.175476 -0.586792 0.339111 1441833117 -0.717651 -0.162842 -0.589966 0.332458 1441833117 -0.717651 -0.162842 -0.589966 0.332458 1441833117 -0.717651 -0.162842 -0.589966 0.332458 1441833117 -0.717651 -0.162842 -0.589966 0.332458 1441833117 -0.717651 -0.162842 -0.589966 0.332458 1441833117 -0.717651 -0.162842 -0.589966 0.332458 1441833118 -0.721558 -0.165771 -0.587585 0.326599 1441833118 -0.721558 -0.165771 -0.587585 0.326599 1441833118 -0.721558 -0.165771 -0.587585 0.326599 1441833118 -0.721558 -0.165771 -0.587585 0.326599 1441833118 -0.721558 -0.165771 -0.587585 0.326599 1441833118 -0.721558 -0.165771 -0.587585 0.326599 1441833118 -0.726135 -0.162842 -0.590576 0.312256 1441833118 -0.726135 -0.162842 -0.590576 0.312256 1441833118 -0.726135 -0.162842 -0.590576 0.312256 1441833118 -0.726135 -0.162842 -0.590576 0.312256 1441833118 -0.726135 -0.162842 -0.590576 0.312256 1441833118 -0.726135 -0.162842 -0.590576 0.312256 1441833118 -0.726807 -0.160217 -0.595154 0.303223 1441833118 -0.726807 -0.160217 -0.595154 0.303223 1441833118 -0.726807 -0.160217 -0.595154 0.303223 1441833118 -0.726807 -0.160217 -0.595154 0.303223 1441833118 -0.726807 -0.160217 -0.595154 0.303223 1441833118 -0.726807 -0.160217 -0.595154 0.303223 1441833118 -0.722961 -0.172668 -0.592957 0.309814 1441833118 -0.722961 -0.172668 -0.592957 0.309814 1441833118 -0.722961 -0.172668 -0.592957 0.309814 1441833118 -0.722961 -0.172668 -0.592957 0.309814 1441833118 -0.722961 -0.172668 -0.592957 0.309814 1441833118 -0.719055 -0.184265 -0.588135 0.321228 1441833118 -0.719055 -0.184265 -0.588135 0.321228 1441833118 -0.719055 -0.184265 -0.588135 0.321228 1441833118 -0.719055 -0.184265 -0.588135 0.321228 1441833118 -0.719055 -0.184265 -0.588135 0.321228 1441833118 -0.719055 -0.184265 -0.588135 0.321228 1441833118 -0.719055 -0.184265 -0.588135 0.321228 1441833118 -0.715881 -0.185364 -0.583984 0.335022 1441833118 -0.715881 -0.185364 -0.583984 0.335022 1441833118 -0.715881 -0.185364 -0.583984 0.335022 1441833118 -0.715881 -0.185364 -0.583984 0.335022 1441833118 -0.715881 -0.185364 -0.583984 0.335022 1441833118 -0.715881 -0.185364 -0.583984 0.335022 1441833118 -0.710022 -0.184387 -0.581726 0.351440 1441833118 -0.710022 -0.184387 -0.581726 0.351440 1441833118 -0.710022 -0.184387 -0.581726 0.351440 1441833118 -0.710022 -0.184387 -0.581726 0.351440 1441833118 -0.710022 -0.184387 -0.581726 0.351440 1441833118 -0.710022 -0.184387 -0.581726 0.351440 1441833118 -0.701843 -0.195435 -0.576172 0.370605 1441833118 -0.701843 -0.195435 -0.576172 0.370605 1441833118 -0.701843 -0.195435 -0.576172 0.370605 1441833118 -0.701843 -0.195435 -0.576172 0.370605 1441833118 -0.701843 -0.195435 -0.576172 0.370605 1441833118 -0.701843 -0.195435 -0.576172 0.370605 1441833118 -0.695496 -0.224609 -0.558716 0.392090 1441833118 -0.695496 -0.224609 -0.558716 0.392090 1441833118 -0.695496 -0.224609 -0.558716 0.392090 1441833118 -0.695496 -0.224609 -0.558716 0.392090 1441833118 -0.695496 -0.224609 -0.558716 0.392090 1441833118 -0.695496 -0.224609 -0.558716 0.392090 1441833118 -0.696289 -0.247986 -0.535400 0.408752 1441833118 -0.696289 -0.247986 -0.535400 0.408752 1441833118 -0.696289 -0.247986 -0.535400 0.408752 1441833118 -0.696289 -0.247986 -0.535400 0.408752 1441833118 -0.696289 -0.247986 -0.535400 0.408752 1441833118 -0.696289 -0.247986 -0.535400 0.408752 1441833118 -0.701233 -0.234375 -0.529907 0.415527 1441833118 -0.701233 -0.234375 -0.529907 0.415527 1441833118 -0.701233 -0.234375 -0.529907 0.415527 1441833118 -0.701233 -0.234375 -0.529907 0.415527 1441833118 -0.701233 -0.234375 -0.529907 0.415527 1441833118 -0.701233 -0.234375 -0.529907 0.415527 1441833118 -0.703491 -0.189697 -0.543945 0.416260 1441833118 -0.703491 -0.189697 -0.543945 0.416260 1441833118 -0.703491 -0.189697 -0.543945 0.416260 1441833118 -0.703491 -0.189697 -0.543945 0.416260 1441833118 -0.703491 -0.189697 -0.543945 0.416260 1441833118 -0.703491 -0.189697 -0.543945 0.416260 1441833118 -0.699768 -0.152222 -0.557068 0.420593 1441833118 -0.699768 -0.152222 -0.557068 0.420593 1441833118 -0.699768 -0.152222 -0.557068 0.420593 1441833118 -0.699768 -0.152222 -0.557068 0.420593 1441833118 -0.699768 -0.152222 -0.557068 0.420593 1441833118 -0.699768 -0.152222 -0.557068 0.420593 1441833118 -0.690918 -0.149902 -0.557007 0.435852 1441833118 -0.690918 -0.149902 -0.557007 0.435852 1441833118 -0.690918 -0.149902 -0.557007 0.435852 1441833118 -0.690918 -0.149902 -0.557007 0.435852 1441833118 -0.690918 -0.149902 -0.557007 0.435852 1441833118 -0.690918 -0.149902 -0.557007 0.435852 1441833118 -0.682617 -0.171204 -0.547729 0.452576 1441833118 -0.682617 -0.171204 -0.547729 0.452576 1441833118 -0.682617 -0.171204 -0.547729 0.452576 1441833118 -0.682617 -0.171204 -0.547729 0.452576 1441833118 -0.682617 -0.171204 -0.547729 0.452576 1441833118 -0.682617 -0.171204 -0.547729 0.452576 1441833118 -0.677612 -0.192566 -0.540588 0.459961 1441833118 -0.677612 -0.192566 -0.540588 0.459961 1441833118 -0.677612 -0.192566 -0.540588 0.459961 1441833118 -0.677612 -0.192566 -0.540588 0.459961 1441833118 -0.677612 -0.192566 -0.540588 0.459961 1441833118 -0.677612 -0.192566 -0.540588 0.459961 1441833118 -0.677856 -0.200195 -0.546143 0.449646 1441833118 -0.677856 -0.200195 -0.546143 0.449646 1441833118 -0.677856 -0.200195 -0.546143 0.449646 1441833118 -0.677856 -0.200195 -0.546143 0.449646 1441833118 -0.677856 -0.200195 -0.546143 0.449646 1441833118 -0.677856 -0.200195 -0.546143 0.449646 1441833118 -0.677856 -0.200195 -0.546143 0.449646 1441833118 -0.680420 -0.203369 -0.556458 0.431396 1441833118 -0.680420 -0.203369 -0.556458 0.431396 1441833118 -0.680420 -0.203369 -0.556458 0.431396 1441833118 -0.680420 -0.203369 -0.556458 0.431396 1441833118 -0.680420 -0.203369 -0.556458 0.431396 1441833118 -0.680420 -0.203369 -0.556458 0.431396 1441833118 -0.685425 -0.215332 -0.560303 0.412292 1441833119 -0.685425 -0.215332 -0.560303 0.412292 1441833119 -0.685425 -0.215332 -0.560303 0.412292 1441833119 -0.685425 -0.215332 -0.560303 0.412292 1441833119 -0.685425 -0.215332 -0.560303 0.412292 1441833119 -0.696289 -0.223511 -0.559753 0.389771 1441833119 -0.696289 -0.223511 -0.559753 0.389771 1441833119 -0.696289 -0.223511 -0.559753 0.389771 1441833119 -0.696289 -0.223511 -0.559753 0.389771 1441833119 -0.696289 -0.223511 -0.559753 0.389771 1441833119 -0.696289 -0.223511 -0.559753 0.389771 1441833119 -0.696289 -0.223511 -0.559753 0.389771 1441833119 -0.705383 -0.221924 -0.561829 0.371033 1441833119 -0.705383 -0.221924 -0.561829 0.371033 1441833119 -0.705383 -0.221924 -0.561829 0.371033 1441833119 -0.705383 -0.221924 -0.561829 0.371033 1441833119 -0.705383 -0.221924 -0.561829 0.371033 1441833119 -0.705383 -0.221924 -0.561829 0.371033 1441833119 -0.711243 -0.213501 -0.562805 0.363159 1441833119 -0.711243 -0.213501 -0.562805 0.363159 1441833119 -0.711243 -0.213501 -0.562805 0.363159 1441833119 -0.711243 -0.213501 -0.562805 0.363159 1441833119 -0.711243 -0.213501 -0.562805 0.363159 1441833119 -0.711243 -0.213501 -0.562805 0.363159 1441833119 -0.716187 -0.203369 -0.563599 0.357910 1441833119 -0.716187 -0.203369 -0.563599 0.357910 1441833119 -0.716187 -0.203369 -0.563599 0.357910 1441833119 -0.716187 -0.203369 -0.563599 0.357910 1441833119 -0.716187 -0.203369 -0.563599 0.357910 1441833119 -0.716187 -0.203369 -0.563599 0.357910 1441833119 -0.722290 -0.185730 -0.567200 0.349426 1441833119 -0.722290 -0.185730 -0.567200 0.349426 1441833119 -0.722290 -0.185730 -0.567200 0.349426 1441833119 -0.722290 -0.185730 -0.567200 0.349426 1441833119 -0.722290 -0.185730 -0.567200 0.349426 1441833119 -0.722290 -0.185730 -0.567200 0.349426 1441833119 -0.725525 -0.166199 -0.575012 0.339722 1441833119 -0.725525 -0.166199 -0.575012 0.339722 1441833119 -0.725525 -0.166199 -0.575012 0.339722 1441833119 -0.725525 -0.166199 -0.575012 0.339722 1441833119 -0.725525 -0.166199 -0.575012 0.339722 1441833119 -0.725525 -0.166199 -0.575012 0.339722 1441833119 -0.724365 -0.158142 -0.581360 0.335144 1441833119 -0.724365 -0.158142 -0.581360 0.335144 1441833119 -0.724365 -0.158142 -0.581360 0.335144 1441833119 -0.724365 -0.158142 -0.581360 0.335144 1441833119 -0.724365 -0.158142 -0.581360 0.335144 1441833119 -0.724365 -0.158142 -0.581360 0.335144 1441833119 -0.724365 -0.158142 -0.581360 0.335144 1441833119 -0.720215 -0.170288 -0.580505 0.339661 1441833119 -0.720215 -0.170288 -0.580505 0.339661 1441833119 -0.720215 -0.170288 -0.580505 0.339661 1441833119 -0.720215 -0.170288 -0.580505 0.339661 1441833119 -0.720215 -0.170288 -0.580505 0.339661 1441833119 -0.720215 -0.170288 -0.580505 0.339661 1441833119 -0.716187 -0.186829 -0.576172 0.346863 1441833119 -0.716187 -0.186829 -0.576172 0.346863 1441833119 -0.716187 -0.186829 -0.576172 0.346863 1441833119 -0.716187 -0.186829 -0.576172 0.346863 1441833119 -0.716187 -0.186829 -0.576172 0.346863 1441833119 -0.716187 -0.186829 -0.576172 0.346863 1441833119 -0.714172 -0.187866 -0.576538 0.349854 1441833119 -0.714172 -0.187866 -0.576538 0.349854 1441833119 -0.714172 -0.187866 -0.576538 0.349854 1441833119 -0.714172 -0.187866 -0.576538 0.349854 1441833119 -0.714172 -0.187866 -0.576538 0.349854 1441833119 -0.714172 -0.187866 -0.576538 0.349854 1441833119 -0.714172 -0.187866 -0.576538 0.349854 1441833119 -0.711304 -0.183044 -0.578064 0.355530 1441833119 -0.711304 -0.183044 -0.578064 0.355530 1441833119 -0.711304 -0.183044 -0.578064 0.355530 1441833119 -0.711304 -0.183044 -0.578064 0.355530 1441833119 -0.711304 -0.183044 -0.578064 0.355530 1441833119 -0.711304 -0.183044 -0.578064 0.355530 1441833119 -0.707703 -0.186035 -0.574890 0.366211 1441833119 -0.707703 -0.186035 -0.574890 0.366211 1441833119 -0.707703 -0.186035 -0.574890 0.366211 1441833119 -0.707703 -0.186035 -0.574890 0.366211 1441833119 -0.707703 -0.186035 -0.574890 0.366211 1441833119 -0.707703 -0.186035 -0.574890 0.366211 1441833119 -0.707703 -0.186035 -0.574890 0.366211 1441833119 -0.706726 -0.187378 -0.570190 0.374756 1441833119 -0.706726 -0.187378 -0.570190 0.374756 1441833119 -0.706726 -0.187378 -0.570190 0.374756 1441833119 -0.706726 -0.187378 -0.570190 0.374756 1441833119 -0.706726 -0.187378 -0.570190 0.374756 1441833119 -0.707825 -0.177612 -0.568420 0.380005 1441833119 -0.707825 -0.177612 -0.568420 0.380005 1441833119 -0.707825 -0.177612 -0.568420 0.380005 1441833119 -0.707825 -0.177612 -0.568420 0.380005 1441833119 -0.707825 -0.177612 -0.568420 0.380005 1441833119 -0.707825 -0.177612 -0.568420 0.380005 1441833119 -0.708374 -0.163452 -0.570007 0.382996 1441833119 -0.708374 -0.163452 -0.570007 0.382996 1441833119 -0.708374 -0.163452 -0.570007 0.382996 1441833119 -0.708374 -0.163452 -0.570007 0.382996 1441833119 -0.708374 -0.163452 -0.570007 0.382996 1441833119 -0.708374 -0.163452 -0.570007 0.382996 1441833119 -0.708374 -0.163452 -0.570007 0.382996 1441833119 -0.708313 -0.151062 -0.573730 0.382568 1441833119 -0.708313 -0.151062 -0.573730 0.382568 1441833119 -0.708313 -0.151062 -0.573730 0.382568 1441833119 -0.708313 -0.151062 -0.573730 0.382568 1441833119 -0.708313 -0.151062 -0.573730 0.382568 1441833119 -0.708313 -0.151062 -0.573730 0.382568 1441833119 -0.706055 -0.149170 -0.575623 0.384644 1441833119 -0.706055 -0.149170 -0.575623 0.384644 1441833119 -0.706055 -0.149170 -0.575623 0.384644 1441833119 -0.706055 -0.149170 -0.575623 0.384644 1441833119 -0.706055 -0.149170 -0.575623 0.384644 1441833119 -0.706055 -0.149170 -0.575623 0.384644 1441833119 -0.703918 -0.154297 -0.575806 0.386230 1441833119 -0.703918 -0.154297 -0.575806 0.386230 1441833120 -0.703918 -0.154297 -0.575806 0.386230 1441833120 -0.703918 -0.154297 -0.575806 0.386230 1441833120 -0.703918 -0.154297 -0.575806 0.386230 1441833120 -0.703918 -0.154297 -0.575806 0.386230 1441833120 -0.703918 -0.154297 -0.575806 0.386230 1441833120 -0.701660 -0.162109 -0.576904 0.385559 1441833120 -0.701660 -0.162109 -0.576904 0.385559 1441833120 -0.701660 -0.162109 -0.576904 0.385559 1441833120 -0.701660 -0.162109 -0.576904 0.385559 1441833120 -0.701660 -0.162109 -0.576904 0.385559 1441833120 -0.699158 -0.175964 -0.576477 0.384644 1441833120 -0.699158 -0.175964 -0.576477 0.384644 1441833120 -0.699158 -0.175964 -0.576477 0.384644 1441833120 -0.699158 -0.175964 -0.576477 0.384644 1441833120 -0.699158 -0.175964 -0.576477 0.384644 1441833120 -0.699158 -0.175964 -0.576477 0.384644 1441833120 -0.699158 -0.175964 -0.576477 0.384644 1441833120 -0.699585 -0.188782 -0.575684 0.379028 1441833120 -0.699585 -0.188782 -0.575684 0.379028 1441833120 -0.699585 -0.188782 -0.575684 0.379028 1441833120 -0.699585 -0.188782 -0.575684 0.379028 1441833120 -0.699585 -0.188782 -0.575684 0.379028 1441833120 -0.699585 -0.188782 -0.575684 0.379028 1441833120 -0.702759 -0.194092 -0.576843 0.368530 1441833120 -0.702759 -0.194092 -0.576843 0.368530 1441833120 -0.702759 -0.194092 -0.576843 0.368530 1441833120 -0.702759 -0.194092 -0.576843 0.368530 1441833120 -0.702759 -0.194092 -0.576843 0.368530 1441833120 -0.707153 -0.188354 -0.581360 0.355713 1441833120 -0.707153 -0.188354 -0.581360 0.355713 1441833120 -0.707153 -0.188354 -0.581360 0.355713 1441833120 -0.707153 -0.188354 -0.581360 0.355713 1441833120 -0.707153 -0.188354 -0.581360 0.355713 1441833120 -0.707153 -0.188354 -0.581360 0.355713 1441833120 -0.710754 -0.177856 -0.587463 0.343811 1441833120 -0.710754 -0.177856 -0.587463 0.343811 1441833120 -0.710754 -0.177856 -0.587463 0.343811 1441833120 -0.710754 -0.177856 -0.587463 0.343811 1441833120 -0.710754 -0.177856 -0.587463 0.343811 1441833120 -0.710754 -0.177856 -0.587463 0.343811 1441833120 -0.712524 -0.171204 -0.592224 0.335205 1441833120 -0.712524 -0.171204 -0.592224 0.335205 1441833120 -0.712524 -0.171204 -0.592224 0.335205 1441833120 -0.712524 -0.171204 -0.592224 0.335205 1441833120 -0.712524 -0.171204 -0.592224 0.335205 1441833120 -0.714478 -0.169922 -0.594604 0.327393 1441833120 -0.714478 -0.169922 -0.594604 0.327393 1441833120 -0.714478 -0.169922 -0.594604 0.327393 1441833120 -0.714478 -0.169922 -0.594604 0.327393 1441833120 -0.714478 -0.169922 -0.594604 0.327393 1441833120 -0.714478 -0.169922 -0.594604 0.327393 1441833120 -0.716858 -0.167480 -0.594116 0.324219 1441833120 -0.716858 -0.167480 -0.594116 0.324219 1441833120 -0.716858 -0.167480 -0.594116 0.324219 1441833120 -0.716858 -0.167480 -0.594116 0.324219 1441833120 -0.716858 -0.167480 -0.594116 0.324219 1441833120 -0.716858 -0.167480 -0.594116 0.324219 1441833120 -0.719360 -0.164856 -0.591064 0.325562 1441833120 -0.719360 -0.164856 -0.591064 0.325562 1441833120 -0.719360 -0.164856 -0.591064 0.325562 1441833120 -0.719360 -0.164856 -0.591064 0.325562 1441833120 -0.719360 -0.164856 -0.591064 0.325562 1441833120 -0.719360 -0.164856 -0.591064 0.325562 1441833120 -0.720886 -0.164368 -0.588684 0.326904 1441833120 -0.720886 -0.164368 -0.588684 0.326904 1441833120 -0.720886 -0.164368 -0.588684 0.326904 1441833120 -0.720886 -0.164368 -0.588684 0.326904 1441833120 -0.720886 -0.164368 -0.588684 0.326904 1441833120 -0.720886 -0.164368 -0.588684 0.326904 1441833120 -0.720642 -0.170410 -0.585938 0.329163 1441833120 -0.720642 -0.170410 -0.585938 0.329163 1441833120 -0.720642 -0.170410 -0.585938 0.329163 1441833120 -0.720642 -0.170410 -0.585938 0.329163 1441833120 -0.720642 -0.170410 -0.585938 0.329163 1441833120 -0.720642 -0.170410 -0.585938 0.329163 1441833120 -0.720642 -0.170410 -0.585938 0.329163 1441833120 -0.719055 -0.181946 -0.581604 0.334106 1441833120 -0.719055 -0.181946 -0.581604 0.334106 1441833120 -0.719055 -0.181946 -0.581604 0.334106 1441833120 -0.719055 -0.181946 -0.581604 0.334106 1441833120 -0.719055 -0.181946 -0.581604 0.334106 1441833120 -0.719055 -0.181946 -0.581604 0.334106 1441833120 -0.717041 -0.187744 -0.577820 0.341797 1441833120 -0.717041 -0.187744 -0.577820 0.341797 1441833120 -0.717041 -0.187744 -0.577820 0.341797 1441833120 -0.717041 -0.187744 -0.577820 0.341797 1441833120 -0.717041 -0.187744 -0.577820 0.341797 1441833120 -0.717041 -0.187744 -0.577820 0.341797 1441833120 -0.717041 -0.187744 -0.577820 0.341797 1441833120 -0.713501 -0.190186 -0.573853 0.354370 1441833120 -0.713501 -0.190186 -0.573853 0.354370 1441833120 -0.713501 -0.190186 -0.573853 0.354370 1441833120 -0.713501 -0.190186 -0.573853 0.354370 1441833120 -0.713501 -0.190186 -0.573853 0.354370 1441833120 -0.713501 -0.190186 -0.573853 0.354370 1441833120 -0.709961 -0.193420 -0.568176 0.368469 1441833120 -0.709961 -0.193420 -0.568176 0.368469 1441833120 -0.709961 -0.193420 -0.568176 0.368469 1441833120 -0.709961 -0.193420 -0.568176 0.368469 1441833120 -0.709961 -0.193420 -0.568176 0.368469 1441833120 -0.709961 -0.193420 -0.568176 0.368469 1441833120 -0.706543 -0.203979 -0.560059 0.381592 1441833120 -0.706543 -0.203979 -0.560059 0.381592 1441833120 -0.706543 -0.203979 -0.560059 0.381592 1441833120 -0.706543 -0.203979 -0.560059 0.381592 1441833120 -0.706543 -0.203979 -0.560059 0.381592 1441833120 -0.703979 -0.218018 -0.548889 0.394531 1441833120 -0.703979 -0.218018 -0.548889 0.394531 1441833120 -0.703979 -0.218018 -0.548889 0.394531 1441833121 -0.703979 -0.218018 -0.548889 0.394531 1441833121 -0.703979 -0.218018 -0.548889 0.394531 1441833121 -0.703979 -0.218018 -0.548889 0.394531 1441833121 -0.703552 -0.221252 -0.542542 0.402161 1441833121 -0.703552 -0.221252 -0.542542 0.402161 1441833121 -0.703552 -0.221252 -0.542542 0.402161 1441833121 -0.703552 -0.221252 -0.542542 0.402161 1441833121 -0.703552 -0.221252 -0.542542 0.402161 1441833121 -0.703552 -0.221252 -0.542542 0.402161 1441833121 -0.701355 -0.218811 -0.540649 0.409851 1441833121 -0.701355 -0.218811 -0.540649 0.409851 1441833121 -0.701355 -0.218811 -0.540649 0.409851 1441833121 -0.701355 -0.218811 -0.540649 0.409851 1441833121 -0.701355 -0.218811 -0.540649 0.409851 1441833121 -0.701355 -0.218811 -0.540649 0.409851 1441833121 -0.696655 -0.216187 -0.539001 0.421265 1441833121 -0.696655 -0.216187 -0.539001 0.421265 1441833121 -0.696655 -0.216187 -0.539001 0.421265 1441833121 -0.696655 -0.216187 -0.539001 0.421265 1441833121 -0.696655 -0.216187 -0.539001 0.421265 1441833121 
-0.650391 0.024353 -0.657166 0.380310 1441833123 -0.650391 0.024353 -0.657166 0.380310 1441833123 -0.650391 0.024353 -0.657166 0.380310 1441833123 -0.650391 0.024353 -0.657166 0.380310 1441833123 -0.562744 0.050964 -0.622070 0.542053 1441833123 -0.562744 0.050964 -0.622070 0.542053 1441833123 -0.562744 0.050964 -0.622070 0.542053 1441833123 -0.562744 0.050964 -0.622070 0.542053 1441833123 -0.562744 0.050964 -0.622070 0.542053 1441833123 -0.562744 0.050964 -0.622070 0.542053 1441833123 -0.414063 0.039490 -0.534851 0.735535 1441833123 -0.414063 0.039490 -0.534851 0.735535 1441833123 -0.414063 0.039490 -0.534851 0.735535 1441833123 -0.414063 0.039490 -0.534851 0.735535 1441833123 -0.414063 0.039490 -0.534851 0.735535 1441833123 -0.414063 0.039490 -0.534851 0.735535 1441833123 -0.240540 0.011292 -0.374329 0.895508 1441833123 -0.240540 0.011292 -0.374329 0.895508 1441833123 -0.240540 0.011292 -0.374329 0.895508 1441833123 -0.240540 0.011292 -0.374329 0.895508 1441833123 -0.240540 0.011292 -0.374329 0.895508 1441833123 -0.240540 0.011292 -0.374329 0.895508 1441833123 -0.063293 0.031006 -0.219116 0.973145 1441833123 -0.063293 0.031006 -0.219116 0.973145 1441833123 -0.063293 0.031006 -0.219116 0.973145 1441833123 -0.063293 0.031006 -0.219116 0.973145 1441833123 -0.063293 0.031006 -0.219116 0.973145 1441833123 -0.063293 0.031006 -0.219116 0.973145 1441833123 0.053833 0.077576 -0.090515 0.991394 1441833123 0.053833 0.077576 -0.090515 0.991394 1441833123 0.053833 0.077576 -0.090515 0.991394 1441833123 0.053833 0.077576 -0.090515 0.991394 1441833123 0.053833 0.077576 -0.090515 0.991394 1441833123 0.053833 0.077576 -0.090515 0.991394 1441833123 0.053833 0.077576 -0.090515 0.991394 1441833123 0.130188 0.112976 -0.110962 0.978760 1441833123 0.130188 0.112976 -0.110962 0.978760 1441833123 0.130188 0.112976 -0.110962 0.978760 1441833123 0.130188 0.112976 -0.110962 0.978760 1441833123 0.130188 0.112976 -0.110962 0.978760 1441833123 0.149170 0.143433 -0.103149 0.972839 1441833123 0.149170 0.143433 -0.103149 0.972839 1441833123 0.149170 0.143433 -0.103149 0.972839 1441833123 0.149170 0.143433 -0.103149 0.972839 1441833123 0.149170 0.143433 -0.103149 0.972839 1441833123 0.149170 0.143433 -0.103149 0.972839 1441833123 0.149170 0.143433 -0.103149 0.972839 1441833123 0.171143 0.152466 -0.119263 0.966003 1441833123 0.171143 0.152466 -0.119263 0.966003 1441833123 0.171143 0.152466 -0.119263 0.966003 1441833123 0.171143 0.152466 -0.119263 0.966003 1441833123 0.171143 0.152466 -0.119263 0.966003 1441833123 0.171143 0.152466 -0.119263 0.966003 1441833123 0.178467 0.154846 -0.098267 0.966675 1441833123 0.178467 0.154846 -0.098267 0.966675 1441833123 0.178467 0.154846 -0.098267 0.966675 1441833123 0.178467 0.154846 -0.098267 0.966675 1441833123 0.178467 0.154846 -0.098267 0.966675 1441833123 0.178467 0.154846 -0.098267 0.966675 1441833124 0.164001 0.155029 -0.086304 0.970337 1441833124 0.164001 0.155029 -0.086304 0.970337 1441833124 0.164001 0.155029 -0.086304 0.970337 1441833124 0.164001 0.155029 -0.086304 0.970337 1441833124 0.164001 0.155029 -0.086304 0.970337 1441833124 0.164001 0.155029 -0.086304 0.970337 1441833124 0.164001 0.155029 -0.086304 0.970337 1441833124 0.115784 0.149170 -0.136292 0.972473 1441833124 0.115784 0.149170 -0.136292 0.972473 1441833124 0.115784 0.149170 -0.136292 0.972473 1441833124 0.115784 0.149170 -0.136292 0.972473 1441833124 0.115784 0.149170 -0.136292 0.972473 1441833124 0.115784 0.149170 -0.136292 0.972473 1441833124 0.021851 0.132385 -0.242126 0.960876 1441833124 0.021851 0.132385 -0.242126 0.960876 1441833124 0.021851 0.132385 -0.242126 0.960876 1441833124 0.021851 0.132385 -0.242126 0.960876 1441833124 0.021851 0.132385 -0.242126 0.960876 1441833124 0.021851 0.132385 -0.242126 0.960876 1441833124 -0.119568 0.105530 -0.381592 0.910461 1441833124 -0.119568 0.105530 -0.381592 0.910461 1441833124 -0.119568 0.105530 -0.381592 0.910461 1441833124 -0.119568 0.105530 -0.381592 0.910461 1441833124 -0.119568 0.105530 -0.381592 0.910461 1441833124 -0.119568 0.105530 -0.381592 0.910461 1441833124 -0.304688 0.070740 -0.510620 0.800903 1441833124 -0.304688 0.070740 -0.510620 0.800903 1441833124 -0.304688 0.070740 -0.510620 0.800903 1441833124 -0.304688 0.070740 -0.510620 0.800903 1441833124 -0.304688 0.070740 -0.510620 0.800903 1441833124 -0.304688 0.070740 -0.510620 0.800903 1441833124 -0.497559 0.035217 -0.600220 0.625244 1441833124 -0.497559 0.035217 -0.600220 0.625244 1441833124 -0.497559 0.035217 -0.600220 0.625244 1441833124 -0.497559 0.035217 -0.600220 0.625244 1441833124 -0.497559 0.035217 -0.600220 0.625244 1441833124 -0.497559 0.035217 -0.600220 0.625244 1441833124 -0.497559 0.035217 -0.600220 0.625244 1441833124 -0.609924 -0.030884 -0.628235 0.481995 1441833124 -0.609924 -0.030884 -0.628235 0.481995 1441833124 -0.609924 -0.030884 -0.628235 0.481995 1441833124 -0.609924 -0.030884 -0.628235 0.481995 1441833124 -0.609924 -0.030884 -0.628235 0.481995 1441833124 -0.609924 -0.030884 -0.628235 0.481995 1441833124 -0.666016 -0.159851 -0.617798 0.386292 1441833124 -0.666016 -0.159851 -0.617798 0.386292 1441833124 -0.666016 -0.159851 -0.617798 0.386292 1441833124 -0.666016 -0.159851 -0.617798 0.386292 1441833124 -0.666016 -0.159851 -0.617798 0.386292 1441833124 -0.666016 -0.159851 -0.617798 0.386292 1441833124 -0.707764 -0.236389 -0.606445 0.274780 1441833124 -0.707764 -0.236389 -0.606445 0.274780 1441833124 -0.707764 -0.236389 -0.606445 0.274780 1441833124 -0.707764 -0.236389 -0.606445 0.274780 1441833124 -0.707764 -0.236389 -0.606445 0.274780 1441833124 -0.707764 -0.236389 -0.606445 0.274780 1441833124 -0.742737 -0.263000 -0.580261 0.206238 1441833124 -0.742737 -0.263000 -0.580261 0.206238 1441833124 -0.742737 -0.263000 -0.580261 0.206238 1441833124 -0.742737 -0.263000 -0.580261 0.206238 1441833124 -0.742737 -0.263000 -0.580261 0.206238 1441833124 -0.742737 -0.263000 -0.580261 0.206238 1441833124 -0.750916 -0.243713 -0.586182 0.182068 1441833124 -0.750916 -0.243713 -0.586182 0.182068 1441833124 -0.750916 -0.243713 -0.586182 0.182068 1441833124 -0.750916 -0.243713 -0.586182 0.182068 1441833124 -0.750916 -0.243713 -0.586182 0.182068 1441833124 -0.750916 -0.243713 -0.586182 0.182068 1441833124 -0.746338 -0.182495 -0.613403 0.182983 1441833124 -0.746338 -0.182495 -0.613403 0.182983 1441833124 -0.746338 -0.182495 -0.613403 0.182983 1441833124 -0.746338 -0.182495 -0.613403 0.182983 1441833124 -0.746338 -0.182495 -0.613403 0.182983 1441833124 -0.746338 -0.182495 -0.613403 0.182983 1441833124 -0.734131 -0.128662 -0.635254 0.202515 1441833124 -0.734131 -0.128662 -0.635254 0.202515 1441833124 -0.734131 -0.128662 -0.635254 0.202515 1441833124 -0.734131 -0.128662 -0.635254 0.202515 1441833124 -0.734131 -0.128662 -0.635254 0.202515 1441833124 -0.734131 -0.128662 -0.635254 0.202515 1441833124 -0.709839 -0.071777 -0.654968 0.249023 1441833124 -0.709839 -0.071777 -0.654968 0.249023 1441833124 -0.709839 -0.071777 -0.654968 0.249023 1441833124 -0.709839 -0.071777 -0.654968 0.249023 1441833124 -0.709839 -0.071777 -0.654968 0.249023 1441833124 -0.709839 -0.071777 -0.654968 0.249023 1441833124 -0.665344 -0.019958 -0.653259 0.360962 1441833124 -0.665344 -0.019958 -0.653259 0.360962 1441833124 -0.665344 -0.019958 -0.653259 0.360962 1441833124 -0.665344 -0.019958 -0.653259 0.360962 1441833124 -0.665344 -0.019958 -0.653259 0.360962 1441833124 -0.665344 -0.019958 -0.653259 0.360962 1441833124 -0.623596 0.024292 -0.595825 0.505493 1441833124 -0.623596 0.024292 -0.595825 0.505493 1441833124 -0.623596 0.024292 -0.595825 0.505493 1441833124 -0.623596 0.024292 -0.595825 0.505493 1441833124 -0.623596 0.024292 -0.595825 0.505493 1441833124 -0.623596 0.024292 -0.595825 0.505493 1441833124 -0.623596 0.024292 -0.595825 0.505493 1441833124 -0.511353 0.028076 -0.504272 0.695313 1441833124 -0.511353 0.028076 -0.504272 0.695313 1441833124 -0.511353 0.028076 -0.504272 0.695313 1441833124 -0.511353 0.028076 -0.504272 0.695313 1441833124 -0.511353 0.028076 -0.504272 0.695313 1441833124 -0.511353 0.028076 -0.504272 0.695313 1441833124 -0.328247 0.035278 -0.386108 0.861328 1441833124 -0.328247 0.035278 -0.386108 0.861328 1441833124 -0.328247 0.035278 -0.386108 0.861328 1441833124 -0.328247 0.035278 -0.386108 0.861328 1441833124 -0.328247 0.035278 -0.386108 0.861328 1441833124 -0.328247 0.035278 -0.386108 0.861328 1441833125 -0.150513 0.062561 -0.215576 0.962769 1441833125 -0.150513 0.062561 -0.215576 0.962769 1441833125 -0.150513 0.062561 -0.215576 0.962769 1441833125 -0.150513 0.062561 -0.215576 0.962769 1441833125 -0.150513 0.062561 -0.215576 0.962769 1441833125 -0.150513 0.062561 -0.215576 0.962769 1441833125 -0.018921 0.123474 -0.048950 0.990906 1441833125 -0.018921 0.123474 -0.048950 0.990906 1441833125 -0.018921 0.123474 -0.048950 0.990906 1441833125 -0.018921 0.123474 -0.048950 0.990906 1441833125 -0.018921 0.123474 -0.048950 0.990906 1441833125 -0.018921 0.123474 -0.048950 0.990906 1441833125 0.081238 0.153564 0.023010 0.984497 1441833125 0.081238 0.153564 0.023010 0.984497 1441833125 0.081238 0.153564 0.023010 0.984497 1441833125 0.081238 0.153564 0.023010 0.984497 1441833125 0.081238 0.153564 0.023010 0.984497 1441833125 0.081238 0.153564 0.023010 0.984497 1441833125 0.124634 0.163696 0.068115 0.976196 1441833125 0.124634 0.163696 0.068115 0.976196 1441833125 0.124634 0.163696 0.068115 0.976196 1441833125 0.124634 0.163696 0.068115 0.976196 1441833125 0.124634 0.163696 0.068115 0.976196 1441833125 0.124634 0.163696 0.068115 0.976196 1441833125 0.124634 0.163696 0.068115 0.976196 1441833125 0.132141 0.170288 0.069519 0.973999 1441833125 0.132141 0.170288 0.069519 0.973999 1441833125 0.132141 0.170288 0.069519 0.973999 1441833125 0.132141 0.170288 0.069519 0.973999 1441833125 0.132141 0.170288 0.069519 0.973999 1441833125 0.132141 0.170288 0.069519 0.973999 1441833125 0.131287 0.168274 0.062866 0.974915 1441833125 0.131287 0.168274 0.062866 0.974915 1441833125 0.131287 0.168274 0.062866 0.974915 1441833125 0.131287 0.168274 0.062866 0.974915 1441833125 0.131287 0.168274 0.062866 0.974915 1441833125 0.113464 0.144897 0.033875 0.982300 1441833125 0.113464 0.144897 0.033875 0.982300 1441833125 0.113464 0.144897 0.033875 0.982300 1441833125 0.113464 0.144897 0.033875 0.982300 1441833125 0.113464 0.144897 0.033875 0.982300 1441833125 0.113464 0.144897 0.033875 0.982300 1441833125 0.113464 0.144897 0.033875 0.982300 1441833125 0.056091 0.096985 -0.040771 0.992859 1441833125 0.056091 0.096985 -0.040771 0.992859 1441833125 0.056091 0.096985 -0.040771 0.992859 1441833125 0.056091 0.096985 -0.040771 0.992859 1441833125 0.056091 0.096985 -0.040771 0.992859 1441833125 0.056091 0.096985 -0.040771 0.992859 1441833125 -0.056580 0.041687 -0.171021 0.982727 1441833125 -0.056580 0.041687 -0.171021 0.982727 1441833125 -0.056580 0.041687 -0.171021 0.982727 1441833125 -0.056580 0.041687 -0.171021 0.982727 1441833125 -0.056580 0.041687 -0.171021 0.982727 1441833125 -0.056580 0.041687 -0.171021 0.982727 1441833125 -0.221924 -0.011414 -0.342957 0.912659 1441833125 -0.221924 -0.011414 -0.342957 0.912659 1441833125 -0.221924 -0.011414 -0.342957 0.912659 1441833125 -0.221924 -0.011414 -0.342957 0.912659 1441833125 -0.221924 -0.011414 -0.342957 0.912659 1441833125 -0.221924 -0.011414 -0.342957 0.912659 1441833125 -0.408203 -0.056274 -0.453796 0.790100 1441833125 -0.408203 -0.056274 -0.453796 0.790100 1441833125 -0.408203 -0.056274 -0.453796 0.790100 1441833125 -0.408203 -0.056274 -0.453796 0.790100 1441833125 -0.408203 -0.056274 -0.453796 0.790100 1441833125 -0.408203 -0.056274 -0.453796 0.790100 1441833125 -0.564331 -0.156372 -0.487244 0.647827 1441833125 -0.564331 -0.156372 -0.487244 0.647827 1441833125 -0.564331 -0.156372 -0.487244 0.647827 1441833125 -0.564331 -0.156372 -0.487244 0.647827 1441833125 -0.564331 -0.156372 -0.487244 0.647827 1441833125 -0.564331 -0.156372 -0.487244 0.647827 1441833125 -0.671204 -0.263794 -0.536621 0.438232 1441833125 -0.671204 -0.263794 -0.536621 0.438232 1441833125 -0.671204 -0.263794 -0.536621 0.438232 1441833125 -0.671204 -0.263794 -0.536621 0.438232 1441833125 -0.671204 -0.263794 -0.536621 0.438232 1441833125 -0.671204 -0.263794 -0.536621 0.438232 1441833125 -0.735962 -0.234558 -0.608643 0.181580 1441833125 -0.735962 -0.234558 -0.608643 0.181580 1441833125 -0.735962 -0.234558 -0.608643 0.181580 1441833125 -0.735962 -0.234558 -0.608643 0.181580 1441833125 -0.735962 -0.234558 -0.608643 0.181580 1441833125 -0.735962 -0.234558 -0.608643 0.181580 1441833125 -0.756348 -0.237366 -0.600403 0.105774 1441833125 -0.756348 -0.237366 -0.600403 0.105774 1441833125 -0.756348 -0.237366 -0.600403 0.105774 1441833125 -0.756348 -0.237366 -0.600403 0.105774 1441833125 -0.756348 -0.237366 -0.600403 0.105774 1441833125 -0.756348 -0.237366 -0.600403 0.105774 1441833125 -0.744202 -0.244690 -0.604980 0.142883 1441833125 -0.744202 -0.244690 -0.604980 0.142883 1441833125 -0.744202 -0.244690 -0.604980 0.142883 1441833125 -0.744202 -0.244690 -0.604980 0.142883 1441833125 -0.744202 -0.244690 -0.604980 0.142883 1441833125 -0.740173 -0.169312 -0.631592 0.156982 1441833125 -0.740173 -0.169312 -0.631592 0.156982 1441833125 -0.740173 -0.169312 -0.631592 0.156982 1441833125 -0.740173 -0.169312 -0.631592 0.156982 1441833125 -0.740173 -0.169312 -0.631592 0.156982 1441833125 -0.740173 -0.169312 -0.631592 0.156982 1441833125 -0.740173 -0.169312 -0.631592 0.156982 1441833125 -0.751038 -0.097595 -0.630249 0.170959 1441833125 -0.751038 -0.097595 -0.630249 0.170959 1441833125 -0.751038 -0.097595 -0.630249 0.170959 1441833125 -0.751038 -0.097595 -0.630249 0.170959 1441833125 -0.751038 -0.097595 -0.630249 0.170959 1441833125 -0.751038 -0.097595 -0.630249 0.170959 1441833125 -0.750732 -0.062378 -0.633179 0.177979 1441833126 -0.750732 -0.062378 -0.633179 0.177979 1441833126 -0.750732 -0.062378 -0.633179 0.177979 1441833126 -0.750732 -0.062378 -0.633179 0.177979 1441833126 -0.750732 -0.062378 -0.633179 0.177979 1441833126 -0.750732 -0.062378 -0.633179 0.177979 1441833126 -0.742004 -0.035583 -0.639893 0.196960 1441833126 -0.742004 -0.035583 -0.639893 0.196960 1441833126 -0.742004 -0.035583 -0.639893 0.196960 1441833126 -0.742004 -0.035583 -0.639893 0.196960 1441833126 -0.742004 -0.035583 -0.639893 0.196960 1441833126 -0.742004 -0.035583 -0.639893 0.196960 1441833126 -0.708313 -0.002869 -0.642761 0.291992 1441833126 -0.708313 -0.002869 -0.642761 0.291992 1441833126 -0.708313 -0.002869 -0.642761 0.291992 1441833126 -0.708313 -0.002869 -0.642761 0.291992 1441833126 -0.708313 -0.002869 -0.642761 0.291992 1441833126 -0.708313 -0.002869 -0.642761 0.291992 1441833126 -0.708313 -0.002869 -0.642761 0.291992 1441833126 -0.608704 0.000183 -0.603394 0.515259 1441833126 -0.608704 0.000183 -0.603394 0.515259 1441833126 -0.608704 0.000183 -0.603394 0.515259 1441833126 -0.608704 0.000183 -0.603394 0.515259 1441833126 -0.608704 0.000183 -0.603394 0.515259 1441833126 -0.608704 0.000183 -0.603394 0.515259 1441833126 -0.447937 0.024231 -0.460266 0.766113 1441833126 -0.447937 0.024231 -0.460266 0.766113 1441833126 -0.447937 0.024231 -0.460266 0.766113 1441833126 -0.447937 0.024231 -0.460266 0.766113 1441833126 -0.447937 0.024231 -0.460266 0.766113 1441833126 -0.447937 0.024231 -0.460266 0.766113 1441833126 -0.447937 0.024231 -0.460266 0.766113 1441833126 -0.260620 0.089783 -0.258606 0.925781 1441833126 -0.260620 0.089783 -0.258606 0.925781 1441833126 -0.260620 0.089783 -0.258606 0.925781 1441833126 -0.260620 0.089783 -0.258606 0.925781 1441833126 -0.260620 0.089783 -0.258606 0.925781 1441833126 -0.083984 0.152710 -0.066467 0.982422 1441833126 -0.083984 0.152710 -0.066467 0.982422 1441833126 -0.083984 0.152710 -0.066467 0.982422 1441833126 -0.083984 0.152710 -0.066467 0.982422 1441833126 -0.083984 0.152710 -0.066467 0.982422 1441833126 -0.083984 0.152710 -0.066467 0.982422 1441833126 -0.083984 0.152710 -0.066467 0.982422 1441833126 0.055786 0.199707 0.052673 0.976807 1441833126 0.055786 0.199707 0.052673 0.976807 1441833126 0.055786 0.199707 0.052673 0.976807 1441833126 0.055786 0.199707 0.052673 0.976807 1441833126 0.055786 0.199707 0.052673 0.976807 1441833126 0.055786 0.199707 0.052673 0.976807 1441833126 0.055786 0.199707 0.052673 0.976807 1441833126 0.124512 0.201660 0.101257 0.966187 1441833126 0.124512 0.201660 0.101257 0.966187 1441833126 0.124512 0.201660 0.101257 0.966187 1441833126 0.124512 0.201660 0.101257 0.966187 1441833126 0.124512 0.201660 0.101257 0.966187 1441833126 0.124512 0.201660 0.101257 0.966187 1441833126 0.129272 0.201294 0.125183 0.962830 1441833126 0.129272 0.201294 0.125183 0.962830 1441833126 0.129272 0.201294 0.125183 0.962830 1441833126 0.129272 0.201294 0.125183 0.962830 1441833126 0.129272 0.201294 0.125183 0.962830 1441833126 0.129272 0.201294 0.125183 0.962830 1441833126 0.120544 0.195496 0.111084 0.966858 1441833126 0.120544 0.195496 0.111084 0.966858 1441833126 0.120544 0.195496 0.111084 0.966858 1441833126 0.120544 0.195496 0.111084 0.966858 1441833126 0.120544 0.195496 0.111084 0.966858 1441833126 0.120544 0.195496 0.111084 0.966858 1441833126 0.106750 0.174255 0.085388 0.975098 1441833126 0.106750 0.174255 0.085388 0.975098 1441833126 0.106750 0.174255 0.085388 0.975098 1441833126 0.106750 0.174255 0.085388 0.975098 1441833126 0.106750 0.174255 0.085388 0.975098 1441833126 0.106750 0.174255 0.085388 0.975098 1441833126 0.071960 0.139954 0.009949 0.987427 1441833126 0.071960 0.139954 0.009949 0.987427 1441833126 0.071960 0.139954 0.009949 0.987427 1441833126 0.071960 0.139954 0.009949 0.987427 1441833126 0.071960 0.139954 0.009949 0.987427 1441833126 0.071960 0.139954 0.009949 0.987427 1441833126 0.071960 0.139954 0.009949 0.987427 1441833126 -0.006897 0.091309 -0.104858 0.990234 1441833126 -0.006897 0.091309 -0.104858 0.990234 1441833126 -0.006897 0.091309 -0.104858 0.990234 1441833126 -0.006897 0.091309 -0.104858 0.990234 1441833126 -0.006897 0.091309 -0.104858 0.990234 1441833126 -0.006897 0.091309 -0.104858 0.990234 1441833126 -0.138245 0.029358 -0.283142 0.948608 1441833126 -0.138245 0.029358 -0.283142 0.948608 1441833126 -0.138245 0.029358 -0.283142 0.948608 1441833126 -0.138245 0.029358 -0.283142 0.948608 1441833126 -0.138245 0.029358 -0.283142 0.948608 1441833126 -0.138245 0.029358 -0.283142 0.948608 1441833126 -0.308105 -0.014771 -0.496216 0.811523 1441833126 -0.308105 -0.014771 -0.496216 0.811523 1441833126 -0.308105 -0.014771 -0.496216 0.811523 1441833126 -0.308105 -0.014771 -0.496216 0.811523 1441833126 -0.308105 -0.014771 -0.496216 0.811523 1441833126 -0.308105 -0.014771 -0.496216 0.811523 1441833126 -0.472717 -0.106018 -0.534302 0.692688 1441833126 -0.472717 -0.106018 -0.534302 0.692688 1441833126 -0.472717 -0.106018 -0.534302 0.692688 1441833126 -0.472717 -0.106018 -0.534302 0.692688 1441833126 -0.472717 -0.106018 -0.534302 0.692688 1441833126 -0.472717 -0.106018 -0.534302 0.692688 1441833126 -0.572388 -0.348572 -0.450134 0.590210 1441833126 -0.572388 -0.348572 -0.450134 0.590210 1441833126 -0.572388 -0.348572 -0.450134 0.590210 1441833126 -0.572388 -0.348572 -0.450134 0.590210 1441833126 -0.572388 -0.348572 -0.450134 0.590210 1441833126 -0.572388 -0.348572 -0.450134 0.590210 1441833126 -0.668640 -0.439148 -0.464722 0.379700 1441833126 -0.668640 -0.439148 -0.464722 0.379700 1441833126 -0.668640 -0.439148 -0.464722 0.379700 1441833127 -0.668640 -0.439148 -0.464722 0.379700 1441833127 -0.668640 -0.439148 -0.464722 0.379700 1441833127 -0.668640 -0.439148 -0.464722 0.379700 1441833127 -0.668640 -0.439148 -0.464722 0.379700 1441833127 -0.754089 -0.359802 -0.494019 0.240540 1441833127 -0.754089 -0.359802 -0.494019 0.240540 1441833127 -0.754089 -0.359802 -0.494019 0.240540 1441833127 -0.754089 -0.359802 -0.494019 0.240540 1441833127 -0.754089 -0.359802 -0.494019 0.240540 1441833127 -0.754089 -0.359802 -0.494019 0.240540 1441833127 -0.738831 -0.272705 -0.564331 0.247742 1441833127 -0.738831 -0.272705 -0.564331 0.247742 1441833127 -0.738831 -0.272705 -0.564331 0.247742 1441833127 -0.738831 -0.272705 -0.564331 0.247742 1441833127 -0.738831 -0.272705 -0.564331 0.247742 1441833127 -0.738831 -0.272705 -0.564331 0.247742 1441833127 -0.734497 -0.241760 -0.568176 0.281677 1441833127 -0.734497 -0.241760 -0.568176 0.281677 1441833127 -0.734497 -0.241760 -0.568176 0.281677 1441833127 -0.734497 -0.241760 -0.568176 0.281677 1441833127 -0.734497 -0.241760 -0.568176 0.281677 1441833127 -0.734497 -0.241760 -0.568176 0.281677 1441833127 -0.742126 -0.185913 -0.584900 0.269531 1441833127 -0.742126 -0.185913 -0.584900 0.269531 1441833127 -0.742126 -0.185913 -0.584900 0.269531 1441833127 -0.742126 -0.185913 -0.584900 0.269531 1441833127 -0.742126 -0.185913 -0.584900 0.269531 1441833127 -0.742126 -0.185913 -0.584900 0.269531 1441833127 -0.742615 -0.147644 -0.605957 0.244263 1441833127 -0.742615 -0.147644 -0.605957 0.244263 1441833127 -0.742615 -0.147644 -0.605957 0.244263 1441833127 -0.742615 -0.147644 -0.605957 0.244263 1441833127 -0.742615 -0.147644 -0.605957 0.244263 1441833127 -0.742615 -0.147644 -0.605957 0.244263 1441833127 -0.735657 -0.137634 -0.611694 0.256470 1441833127 -0.735657 -0.137634 -0.611694 0.256470 1441833127 -0.735657 -0.137634 -0.611694 0.256470 1441833127 -0.735657 -0.137634 -0.611694 0.256470 1441833127 -0.735657 -0.137634 -0.611694 0.256470 1441833127 -0.735657 -0.137634 -0.611694 0.256470 1441833127 -0.715088 -0.129883 -0.602539 0.329773 1441833127 -0.715088 -0.129883 -0.602539 0.329773 1441833127 -0.715088 -0.129883 -0.602539 0.329773 1441833127 -0.715088 -0.129883 -0.602539 0.329773 1441833127 -0.715088 -0.129883 -0.602539 0.329773 1441833127 -0.715088 -0.129883 -0.602539 0.329773 1441833127 -0.675415 -0.108459 -0.562988 0.463867 1441833127 -0.675415 -0.108459 -0.562988 0.463867 1441833127 -0.675415 -0.108459 -0.562988 0.463867 1441833127 -0.675415 -0.108459 -0.562988 0.463867 1441833127 -0.675415 -0.108459 -0.562988 0.463867 1441833127 -0.675415 -0.108459 -0.562988 0.463867 1441833127 -0.584045 -0.071594 -0.496887 0.637878 1441833127 -0.584045 -0.071594 -0.496887 0.637878 1441833127 -0.584045 -0.071594 -0.496887 0.637878 1441833127 -0.584045 -0.071594 -0.496887 0.637878 1441833127 -0.584045 -0.071594 -0.496887 0.637878 1441833127 -0.584045 -0.071594 -0.496887 0.637878 1441833127 -0.440796 -0.010803 -0.408264 0.799316 1441833127 -0.440796 -0.010803 -0.408264 0.799316 1441833127 -0.440796 -0.010803 -0.408264 0.799316 1441833127 -0.440796 -0.010803 -0.408264 0.799316 1441833127 -0.440796 -0.010803 -0.408264 0.799316 1441833127 -0.440796 -0.010803 -0.408264 0.799316 1441833127 -0.440796 -0.010803 -0.408264 0.799316 1441833127 -0.256104 0.063171 -0.296448 0.917908 1441833127 -0.256104 0.063171 -0.296448 0.917908 1441833127 -0.256104 0.063171 -0.296448 0.917908 1441833127 -0.256104 0.063171 -0.296448 0.917908 1441833127 -0.256104 0.063171 -0.296448 0.917908 1441833127 -0.256104 0.063171 -0.296448 0.917908 1441833127 -0.065125 0.131104 -0.167053 0.974976 1441833127 -0.065125 0.131104 -0.167053 0.974976 1441833127 -0.065125 0.131104 -0.167053 0.974976 1441833127 -0.065125 0.131104 -0.167053 0.974976 1441833127 -0.065125 0.131104 -0.167053 0.974976 1441833127 0.082275 0.183655 -0.049683 0.978210 1441833127 0.082275 0.183655 -0.049683 0.978210 1441833127 0.082275 0.183655 -0.049683 0.978210 1441833127 0.082275 0.183655 -0.049683 0.978210 1441833127 0.082275 0.183655 -0.049683 0.978210 1441833127 0.082275 0.183655 -0.049683 0.978210 1441833127 0.174133 0.210571 0.024353 0.961609 1441833127 0.174133 0.210571 0.024353 0.961609 1441833127 0.174133 0.210571 0.024353 0.961609 1441833127 0.174133 0.210571 0.024353 0.961609 1441833127 0.174133 0.210571 0.024353 0.961609 1441833127 0.174133 0.210571 0.024353 0.961609 1441833127 0.174133 0.210571 0.024353 0.961609 1441833127 0.193298 0.211609 0.048584 0.956787 1441833127 0.193298 0.211609 0.048584 0.956787 1441833127 0.193298 0.211609 0.048584 0.956787 1441833127 0.193298 0.211609 0.048584 0.956787 1441833127 0.193298 0.211609 0.048584 0.956787 1441833127 0.193298 0.211609 0.048584 0.956787 1441833127 0.188599 0.212646 0.018860 0.958496 1441833127 0.188599 0.212646 0.018860 0.958496 1441833127 0.188599 0.212646 0.018860 0.958496 1441833127 0.188599 0.212646 0.018860 0.958496 1441833127 0.188599 0.212646 0.018860 0.958496 1441833127 0.188599 0.212646 0.018860 0.958496 1441833127 0.188599 0.212646 0.018860 0.958496 1441833127 0.166687 0.208496 0.012695 0.963562 1441833127 0.166687 0.208496 0.012695 0.963562 1441833127 0.166687 0.208496 0.012695 0.963562 1441833127 0.166687 0.208496 0.012695 0.963562 1441833127 0.166687 0.208496 0.012695 0.963562 1441833127 0.166687 0.208496 0.012695 0.963562 1441833127 0.129456 0.190674 -0.019226 0.972839 1441833127 0.129456 0.190674 -0.019226 0.972839 1441833127 0.129456 0.190674 -0.019226 0.972839 1441833127 0.129456 0.190674 -0.019226 0.972839 1441833128 0.129456 0.190674 -0.019226 0.972839 1441833128 0.129456 0.190674 -0.019226 0.972839 1441833128 0.062439 0.164612 -0.087769 0.980408 1441833128 0.062439 0.164612 -0.087769 0.980408 1441833128 0.062439 0.164612 -0.087769 0.980408 1441833128 0.062439 0.164612 -0.087769 0.980408 1441833128 0.062439 0.164612 -0.087769 0.980408 1441833128 0.062439 0.164612 -0.087769 0.980408 1441833128 -0.040039 0.125000 -0.202454 0.970459 1441833128 -0.040039 0.125000 -0.202454 0.970459 1441833128 -0.040039 0.125000 -0.202454 0.970459 1441833128 -0.040039 0.125000 -0.202454 0.970459 1441833128 -0.040039 0.125000 -0.202454 0.970459 1441833128 -0.183777 0.074280 -0.325439 0.924561 1441833128 -0.183777 0.074280 -0.325439 0.924561 1441833128 -0.183777 0.074280 -0.325439 0.924561 1441833128 -0.183777 0.074280 -0.325439 0.924561 1441833128 -0.183777 0.074280 -0.325439 0.924561 1441833128 -0.183777 0.074280 -0.325439 0.924561 1441833128 -0.349609 -0.006714 -0.401123 0.846680 1441833128 -0.349609 -0.006714 -0.401123 0.846680 1441833128 -0.349609 -0.006714 -0.401123 0.846680 1441833128 -0.349609 -0.006714 -0.401123 0.846680 1441833128 -0.349609 -0.006714 -0.401123 0.846680 1441833128 -0.349609 -0.006714 -0.401123 0.846680 1441833128 -0.499817 -0.031860 -0.584534 0.638367 1441833128 -0.499817 -0.031860 -0.584534 0.638367 1441833128 -0.499817 -0.031860 -0.584534 0.638367 1441833128 -0.499817 -0.031860 -0.584534 0.638367 1441833128 -0.499817 -0.031860 -0.584534 0.638367 1441833128 -0.499817 -0.031860 -0.584534 0.638367 1441833128 -0.644775 -0.070618 -0.625427 0.433838 1441833128 -0.644775 -0.070618 -0.625427 0.433838 1441833128 -0.644775 -0.070618 -0.625427 0.433838 1441833128 -0.644775 -0.070618 -0.625427 0.433838 1441833128 -0.644775 -0.070618 -0.625427 0.433838 1441833128 -0.644775 -0.070618 -0.625427 0.433838 1441833128 -0.644775 -0.070618 -0.625427 0.433838 1441833128 -0.744324 -0.202759 -0.594482 0.227173 1441833128 -0.744324 -0.202759 -0.594482 0.227173 1441833128 -0.744324 -0.202759 -0.594482 0.227173 1441833128 -0.744324 -0.202759 -0.594482 0.227173 1441833128 -0.744324 -0.202759 -0.594482 0.227173 1441833128 -0.744324 -0.202759 -0.594482 0.227173 1441833128 -0.777344 -0.238342 -0.567993 0.128113 1441833128 -0.777344 -0.238342 -0.567993 0.128113 1441833128 -0.777344 -0.238342 -0.567993 0.128113 1441833128 -0.777344 -0.238342 -0.567993 0.128113 1441833128 -0.777344 -0.238342 -0.567993 0.128113 1441833128 -0.777344 -0.238342 -0.567993 0.128113 1441833128 -0.742737 -0.226746 -0.598999 0.195557 1441833128 -0.742737 -0.226746 -0.598999 0.195557 1441833128 -0.742737 -0.226746 -0.598999 0.195557 1441833128 -0.742737 -0.226746 -0.598999 0.195557 1441833128 -0.742737 -0.226746 -0.598999 0.195557 1441833128 -0.742737 -0.226746 -0.598999 0.195557 1441833128 -0.742737 -0.226746 -0.598999 0.195557 1441833128 -0.747009 -0.164734 -0.606506 0.216919 1441833128 -0.747009 -0.164734 -0.606506 0.216919 1441833128 -0.747009 -0.164734 -0.606506 0.216919 1441833128 -0.747009 -0.164734 -0.606506 0.216919 1441833128 -0.747009 -0.164734 -0.606506 0.216919 1441833128 -0.758240 -0.097473 -0.610779 0.206360 1441833128 -0.758240 -0.097473 -0.610779 0.206360 1441833128 -0.758240 -0.097473 -0.610779 0.206360 1441833128 -0.758240 -0.097473 -0.610779 0.206360 1441833128 -0.758240 -0.097473 -0.610779 0.206360 1441833128 -0.758240 -0.097473 -0.610779 0.206360 1441833128 -0.753967 -0.062134 -0.622192 0.201416 1441833128 -0.753967 -0.062134 -0.622192 0.201416 1441833128 -0.753967 -0.062134 -0.622192 0.201416 1441833128 -0.753967 -0.062134 -0.622192 0.201416 1441833128 -0.753967 -0.062134 -0.622192 0.201416 1441833128 -0.753967 -0.062134 -0.622192 0.201416 1441833128 -0.753967 -0.062134 -0.622192 0.201416 1441833128 -0.739563 -0.074097 -0.625793 0.236755 1441833128 -0.739563 -0.074097 -0.625793 0.236755 1441833128 -0.739563 -0.074097 -0.625793 0.236755 1441833128 -0.739563 -0.074097 -0.625793 0.236755 1441833128 
-0.710571 -0.172424 -0.586792 0.348022 1441833131 -0.710571 -0.172424 -0.586792 0.348022 1441833131 -0.710571 -0.172424 -0.586792 0.348022 1441833131 -0.710571 -0.172424 -0.586792 0.348022 1441833131 -0.710571 -0.172424 -0.586792 0.348022 1441833131 -0.710571 -0.172424 -0.586792 0.348022 1441833131 -0.710999 -0.164978 -0.588623 0.347534 1441833131 -0.710999 -0.164978 -0.588623 0.347534 1441833131 -0.710999 -0.164978 -0.588623 0.347534 1441833131 -0.710999 -0.164978 -0.588623 0.347534 1441833131 -0.710999 -0.164978 -0.588623 0.347534 1441833131 -0.706116 -0.177673 -0.585632 0.356262 1441833131 -0.706116 -0.177673 -0.585632 0.356262 1441833131 -0.706116 -0.177673 -0.585632 0.356262 1441833131 -0.706116 -0.177673 -0.585632 0.356262 1441833131 -0.706116 -0.177673 -0.585632 0.356262 1441833131 -0.706116 -0.177673 -0.585632 0.356262 1441833131 -0.706116 -0.177673 -0.585632 0.356262 1441833131 -0.699707 -0.210815 -0.569580 0.376282 1441833131 -0.699707 -0.210815 -0.569580 0.376282 1441833131 -0.699707 -0.210815 -0.569580 0.376282 1441833131 -0.699707 -0.210815 -0.569580 0.376282 1441833131 -0.699707 -0.210815 -0.569580 0.376282 1441833131 -0.699707 -0.210815 -0.569580 0.376282 1441833131 -0.701904 -0.226074 -0.552368 0.388794 1441833131 -0.701904 -0.226074 -0.552368 0.388794 1441833131 -0.701904 -0.226074 -0.552368 0.388794 1441833131 -0.701904 -0.226074 -0.552368 0.388794 1441833131 -0.701904 -0.226074 -0.552368 0.388794 1441833131 -0.701904 -0.226074 -0.552368 0.388794 1441833131 -0.711243 -0.201904 -0.551392 0.386475 1441833131 -0.711243 -0.201904 -0.551392 0.386475 1441833131 -0.711243 -0.201904 -0.551392 0.386475 1441833131 -0.711243 -0.201904 -0.551392 0.386475 1441833131 -0.711243 -0.201904 -0.551392 0.386475 1441833131 -0.711243 -0.201904 -0.551392 0.386475 1441833131 -0.717285 -0.156738 -0.562317 0.380493 1441833131 -0.717285 -0.156738 -0.562317 0.380493 1441833131 -0.717285 -0.156738 -0.562317 0.380493 1441833131 -0.717285 -0.156738 -0.562317 0.380493 1441833131 -0.717285 -0.156738 -0.562317 0.380493 1441833131 -0.717285 -0.156738 -0.562317 0.380493 1441833131 -0.717773 -0.123901 -0.570251 0.379883 1441833131 -0.717773 -0.123901 -0.570251 0.379883 1441833131 -0.717773 -0.123901 -0.570251 0.379883 1441833131 -0.717773 -0.123901 -0.570251 0.379883 1441833131 -0.717773 -0.123901 -0.570251 0.379883 1441833131 -0.717773 -0.123901 -0.570251 0.379883 1441833131 -0.717102 -0.121765 -0.568054 0.385132 1441833131 -0.717102 -0.121765 -0.568054 0.385132 1441833131 -0.717102 -0.121765 -0.568054 0.385132 1441833131 -0.717102 -0.121765 -0.568054 0.385132 1441833131 -0.717102 -0.121765 -0.568054 0.385132 1441833131 -0.717102 -0.121765 -0.568054 0.385132 1441833131 -0.716553 -0.130554 -0.564941 0.387878 1441833131 -0.716553 -0.130554 -0.564941 0.387878 1441833131 -0.716553 -0.130554 -0.564941 0.387878 1441833131 -0.716553 -0.130554 -0.564941 0.387878 1441833131 -0.716553 -0.130554 -0.564941 0.387878 1441833131 -0.716553 -0.130554 -0.564941 0.387878 1441833131 -0.716553 -0.130554 -0.564941 0.387878 1441833131 -0.715881 -0.132080 -0.568237 0.383728 1441833131 -0.715881 -0.132080 -0.568237 0.383728 1441833131 -0.715881 -0.132080 -0.568237 0.383728 1441833131 -0.715881 -0.132080 -0.568237 0.383728 1441833131 -0.715881 -0.132080 -0.568237 0.383728 1441833131 -0.715881 -0.132080 -0.568237 0.383728 1441833131 -0.715881 -0.132080 -0.568237 0.383728 1441833131 -0.714844 -0.130249 -0.577332 0.372559 1441833131 -0.714844 -0.130249 -0.577332 0.372559 1441833131 -0.714844 -0.130249 -0.577332 0.372559 1441833131 -0.714844 -0.130249 -0.577332 0.372559 1441833131 -0.714844 -0.130249 -0.577332 0.372559 1441833131 -0.714844 -0.130249 -0.577332 0.372559 1441833131 -0.715149 -0.135864 -0.585510 0.356812 1441833131 -0.715149 -0.135864 -0.585510 0.356812 1441833131 -0.715149 -0.135864 -0.585510 0.356812 1441833131 -0.715149 -0.135864 -0.585510 0.356812 1441833131 -0.715149 -0.135864 -0.585510 0.356812 1441833131 -0.718018 -0.149536 -0.591064 0.335876 1441833131 -0.718018 -0.149536 -0.591064 0.335876 1441833131 -0.718018 -0.149536 -0.591064 0.335876 1441833131 -0.718018 -0.149536 -0.591064 0.335876 1441833131 -0.718018 -0.149536 -0.591064 0.335876 1441833131 -0.718018 -0.149536 -0.591064 0.335876 1441833131 -0.718018 -0.149536 -0.591064 0.335876 1441833131 -0.722290 -0.159363 -0.595581 0.313477 1441833131 -0.722290 -0.159363 -0.595581 0.313477 1441833131 -0.722290 -0.159363 -0.595581 0.313477 1441833131 -0.722290 -0.159363 -0.595581 0.313477 1441833131 -0.722290 -0.159363 -0.595581 0.313477 1441833131 -0.722290 -0.159363 -0.595581 0.313477 1441833131 -0.723633 -0.169250 -0.598267 0.299683 1441833132 -0.723633 -0.169250 -0.598267 0.299683 1441833132 -0.723633 -0.169250 -0.598267 0.299683 1441833132 -0.723633 -0.169250 -0.598267 0.299683 1441833132 -0.723633 -0.169250 -0.598267 0.299683 1441833132 -0.723633 -0.169250 -0.598267 0.299683 1441833132 -0.723816 -0.179749 -0.596130 0.297363 1441833132 -0.723816 -0.179749 -0.596130 0.297363 1441833132 -0.723816 -0.179749 -0.596130 0.297363 1441833132 -0.723816 -0.179749 -0.596130 0.297363 1441833132 -0.723816 -0.179749 -0.596130 0.297363 1441833132 -0.723816 -0.179749 -0.596130 0.297363 1441833132 -0.731018 -0.160034 -0.595703 0.291870 1441833132 -0.731018 -0.160034 -0.595703 0.291870 1441833132 -0.731018 -0.160034 -0.595703 0.291870 1441833132 -0.731018 -0.160034 -0.595703 0.291870 1441833132 -0.731018 -0.160034 -0.595703 0.291870 1441833132 -0.731018 -0.160034 -0.595703 0.291870 1441833132 -0.734924 -0.125732 -0.601501 0.287048 1441833132 -0.734924 -0.125732 -0.601501 0.287048 1441833132 -0.734924 -0.125732 -0.601501 0.287048 1441833132 -0.734924 -0.125732 -0.601501 0.287048 1441833132 -0.734924 -0.125732 -0.601501 0.287048 1441833132 -0.734924 -0.125732 -0.601501 0.287048 1441833132 -0.733887 -0.110596 -0.604187 0.290222 1441833132 -0.733887 -0.110596 -0.604187 0.290222 1441833132 -0.733887 -0.110596 -0.604187 0.290222 1441833132 -0.733887 -0.110596 -0.604187 0.290222 1441833132 -0.733887 -0.110596 -0.604187 0.290222 1441833132 -0.733887 -0.110596 -0.604187 0.290222 1441833132 -0.730774 -0.117737 -0.602356 0.298889 1441833132 -0.730774 -0.117737 -0.602356 0.298889 1441833132 -0.730774 -0.117737 -0.602356 0.298889 1441833132 -0.730774 -0.117737 -0.602356 0.298889 1441833132 -0.730774 -0.117737 -0.602356 0.298889 1441833132 -0.725708 -0.138062 -0.597412 0.312195 1441833132 -0.725708 -0.138062 -0.597412 0.312195 1441833132 -0.725708 -0.138062 -0.597412 0.312195 1441833132 -0.725708 -0.138062 -0.597412 0.312195 1441833132 -0.725708 -0.138062 -0.597412 0.312195 1441833132 -0.725708 -0.138062 -0.597412 0.312195 1441833132 -0.725708 -0.138062 -0.597412 0.312195 1441833132 -0.719543 -0.157043 -0.590454 0.330261 1441833132 -0.719543 -0.157043 -0.590454 0.330261 1441833132 -0.719543 -0.157043 -0.590454 0.330261 1441833132 -0.719543 -0.157043 -0.590454 0.330261 1441833132 -0.719543 -0.157043 -0.590454 0.330261 1441833132 -0.719543 -0.157043 -0.590454 0.330261 1441833132 -0.711365 -0.164734 -0.588257 0.347656 1441833132 -0.711365 -0.164734 -0.588257 0.347656 1441833132 -0.711365 -0.164734 -0.588257 0.347656 1441833132 -0.711365 -0.164734 -0.588257 0.347656 1441833132 -0.711365 -0.164734 -0.588257 0.347656 1441833132 -0.711365 -0.164734 -0.588257 0.347656 1441833132 -0.711365 -0.164734 -0.588257 0.347656 1441833132 -0.703430 -0.177979 -0.582825 0.365967 1441833132 -0.703430 -0.177979 -0.582825 0.365967 1441833132 -0.703430 -0.177979 -0.582825 0.365967 1441833132 -0.703430 -0.177979 -0.582825 0.365967 1441833132 -0.703430 -0.177979 -0.582825 0.365967 1441833132 -0.703430 -0.177979 -0.582825 0.365967 1441833132 -0.698303 -0.198669 -0.569092 0.386230 1441833132 -0.698303 -0.198669 -0.569092 0.386230 1441833132 -0.698303 -0.198669 -0.569092 0.386230 1441833132 -0.698303 -0.198669 -0.569092 0.386230 1441833132 -0.698303 -0.198669 -0.569092 0.386230 1441833132 -0.698303 -0.198669 -0.569092 0.386230 1441833132 -0.698303 -0.198669 -0.569092 0.386230 1441833132 -0.700073 -0.201782 -0.557983 0.397461 1441833132 -0.700073 -0.201782 -0.557983 0.397461 1441833132 -0.700073 -0.201782 -0.557983 0.397461 1441833132 -0.700073 -0.201782 -0.557983 0.397461 1441833132 -0.700073 -0.201782 -0.557983 0.397461 1441833132 -0.700073 -0.201782 -0.557983 0.397461 1441833132 -0.704529 -0.180298 -0.559814 0.397156 1441833132 -0.704529 -0.180298 -0.559814 0.397156 1441833132 -0.704529 -0.180298 -0.559814 0.397156 1441833132 -0.704529 -0.180298 -0.559814 0.397156 1441833132 -0.704529 -0.180298 -0.559814 0.397156 1441833132 -0.704529 -0.180298 -0.559814 0.397156 1441833132 -0.706848 -0.153564 -0.563782 0.398743 1441833132 -0.706848 -0.153564 -0.563782 0.398743 1441833132 -0.706848 -0.153564 -0.563782 0.398743 1441833132 -0.706848 -0.153564 -0.563782 0.398743 1441833132 -0.706848 -0.153564 -0.563782 0.398743 1441833132 -0.706848 -0.153564 -0.563782 0.398743 1441833132 -0.706848 -0.153564 -0.563782 0.398743 1441833132 -0.706360 -0.137268 -0.565308 0.403442 1441833132 -0.706360 -0.137268 -0.565308 0.403442 1441833132 -0.706360 -0.137268 -0.565308 0.403442 1441833132 -0.706360 -0.137268 -0.565308 0.403442 1441833132 -0.706360 -0.137268 -0.565308 0.403442 1441833132 -0.706360 -0.137268 -0.565308 0.403442 1441833132 -0.707031 -0.131470 -0.566772 0.402039 1441833132 -0.707031 -0.131470 -0.566772 0.402039 1441833132 -0.707031 -0.131470 -0.566772 0.402039 1441833132 -0.707031 -0.131470 -0.566772 0.402039 1441833132 -0.707031 -0.131470 -0.566772 0.402039 1441833132 -0.707031 -0.131470 -0.566772 0.402039 1441833132 -0.708862 -0.133484 -0.569580 0.394104 1441833132 -0.708862 -0.133484 -0.569580 0.394104 1441833132 -0.708862 -0.133484 -0.569580 0.394104 1441833132 -0.708862 -0.133484 -0.569580 0.394104 1441833132 -0.708862 -0.133484 -0.569580 0.394104 1441833132 -0.708862 -0.133484 -0.569580 0.394104 1441833132 -0.708862 -0.133484 -0.569580 0.394104 1441833132 -0.711182 -0.139771 -0.574158 0.380859 1441833132 -0.711182 -0.139771 -0.574158 0.380859 1441833132 -0.711182 -0.139771 -0.574158 0.380859 1441833132 -0.711182 -0.139771 -0.574158 0.380859 1441833132 -0.711182 -0.139771 -0.574158 0.380859 1441833132 -0.711182 -0.139771 -0.574158 0.380859 1441833132 -0.711670 -0.147156 -0.581360 0.365967 1441833132 -0.711670 -0.147156 -0.581360 0.365967 1441833133 -0.711670 -0.147156 -0.581360 0.365967 1441833133 -0.711670 -0.147156 -0.581360 0.365967 1441833133 -0.711670 -0.147156 -0.581360 0.365967 1441833133 -0.711670 -0.147156 -0.581360 0.365967 1441833133 -0.710205 -0.157593 -0.588623 0.352722 1441833133 -0.710205 -0.157593 -0.588623 0.352722 1441833133 -0.710205 -0.157593 -0.588623 0.352722 1441833133 -0.710205 -0.157593 -0.588623 0.352722 1441833133 -0.710205 -0.157593 -0.588623 0.352722 1441833133 -0.710205 -0.157593 -0.588623 0.352722 1441833133 -0.709290 -0.170471 -0.593567 0.339966 1441833133 -0.709290 -0.170471 -0.593567 0.339966 1441833133 -0.709290 -0.170471 -0.593567 0.339966 1441833133 -0.709290 -0.170471 -0.593567 0.339966 1441833133 -0.709290 -0.170471 -0.593567 0.339966 1441833133 -0.709290 -0.170471 -0.593567 0.339966 1441833133 -0.712036 -0.178467 -0.597168 0.323425 1441833133 -0.712036 -0.178467 -0.597168 0.323425 1441833133 -0.712036 -0.178467 -0.597168 0.323425 1441833133 -0.712036 -0.178467 -0.597168 0.323425 1441833133 -0.712036 -0.178467 -0.597168 0.323425 1441833133 -0.712036 -0.178467 -0.597168 0.323425 1441833133 -0.712036 -0.178467 -0.597168 0.323425 1441833133 -0.718750 -0.171448 -0.601990 0.302673 1441833133 -0.718750 -0.171448 -0.601990 0.302673 1441833133 -0.718750 -0.171448 -0.601990 0.302673 1441833133 -0.718750 -0.171448 -0.601990 0.302673 1441833133 -0.718750 -0.171448 -0.601990 0.302673 1441833133 -0.718750 -0.171448 -0.601990 0.302673 1441833133 -0.724304 -0.153015 -0.605591 0.292053 1441833133 -0.724304 -0.153015 -0.605591 0.292053 1441833133 -0.724304 -0.153015 -0.605591 0.292053 1441833133 -0.724304 -0.153015 -0.605591 0.292053 1441833133 -0.724304 -0.153015 -0.605591 0.292053 1441833133 -0.724304 -0.153015 -0.605591 0.292053 1441833133 -0.726196 -0.140808 -0.605286 0.294128 1441833133 -0.726196 -0.140808 -0.605286 0.294128 1441833133 -0.726196 -0.140808 -0.605286 0.294128 1441833133 -0.726196 -0.140808 -0.605286 0.294128 1441833133 -0.726196 -0.140808 -0.605286 0.294128 1441833133 -0.726196 -0.140808 -0.605286 0.294128 1441833133 -0.729370 -0.130859 -0.602783 0.296021 1441833133 -0.729370 -0.130859 -0.602783 0.296021 1441833133 -0.729370 -0.130859 -0.602783 0.296021 1441833133 -0.729370 -0.130859 -0.602783 0.296021 1441833133 -0.729370 -0.130859 -0.602783 0.296021 1441833133 -0.729370 -0.130859 -0.602783 0.296021 1441833133 -0.733765 -0.116455 -0.602905 0.290833 1441833133 -0.733765 -0.116455 -0.602905 0.290833 1441833133 -0.733765 -0.116455 -0.602905 0.290833 1441833133 -0.733765 -0.116455 -0.602905 0.290833 1441833133 -0.733765 -0.116455 -0.602905 0.290833 1441833133 -0.733765 -0.116455 -0.602905 0.290833 1441833133 -0.735657 -0.104797 -0.605042 0.286011 1441833133 -0.735657 -0.104797 -0.605042 0.286011 1441833133 -0.735657 -0.104797 -0.605042 0.286011 1441833133 -0.735657 -0.104797 -0.605042 0.286011 1441833133 -0.735657 -0.104797 -0.605042 0.286011 1441833133 -0.735657 -0.104797 -0.605042 0.286011 1441833133 -0.733948 -0.108032 -0.604065 0.291199 1441833133 -0.733948 -0.108032 -0.604065 0.291199 1441833133 -0.733948 -0.108032 -0.604065 0.291199 1441833133 -0.733948 -0.108032 -0.604065 0.291199 1441833133 -0.733948 -0.108032 -0.604065 0.291199 1441833133 -0.733948 -0.108032 -0.604065 0.291199 1441833133 -0.730164 -0.122986 -0.598999 0.304993 1441833133 -0.730164 -0.122986 -0.598999 0.304993 1441833133 -0.730164 -0.122986 -0.598999 0.304993 1441833133 -0.730164 -0.122986 -0.598999 0.304993 1441833133 -0.730164 -0.122986 -0.598999 0.304993 1441833133 -0.730164 -0.122986 -0.598999 0.304993 1441833133 -0.726257 -0.137878 -0.593323 0.318726 1441833133 -0.726257 -0.137878 -0.593323 0.318726 1441833133 -0.726257 -0.137878 -0.593323 0.318726 1441833133 -0.726257 -0.137878 -0.593323 0.318726 1441833133 -0.726257 -0.137878 -0.593323 0.318726 1441833133 -0.723083 -0.149536 -0.587646 0.330933 1441833133 -0.723083 -0.149536 -0.587646 0.330933 1441833133 -0.723083 -0.149536 -0.587646 0.330933 1441833133 -0.723083 -0.149536 -0.587646 0.330933 1441833133 -0.723083 -0.149536 -0.587646 0.330933 1441833133 -0.723083 -0.149536 -0.587646 0.330933 1441833133 -0.723083 -0.149536 -0.587646 0.330933 1441833133 -0.718140 -0.164307 -0.582581 0.343445 1441833133 -0.718140 -0.164307 -0.582581 0.343445 1441833133 -0.718140 -0.164307 -0.582581 0.343445 1441833133 -0.718140 -0.164307 -0.582581 0.343445 1441833133 -0.718140 -0.164307 -0.582581 0.343445 1441833133 -0.718140 -0.164307 -0.582581 0.343445 1441833133 -0.713196 -0.180115 -0.576843 0.355347 1441833133 -0.713196 -0.180115 -0.576843 0.355347 1441833133 -0.713196 -0.180115 -0.576843 0.355347 1441833133 -0.713196 -0.180115 -0.576843 0.355347 1441833133 -0.713196 -0.180115 -0.576843 0.355347 1441833133 -0.713196 -0.180115 -0.576843 0.355347 1441833133 -0.713196 -0.180115 -0.576843 0.355347 1441833133 -0.709717 -0.189758 -0.572144 0.364685 1441833133 -0.709717 -0.189758 -0.572144 0.364685 1441833133 -0.709717 -0.189758 -0.572144 0.364685 1441833133 -0.709717 -0.189758 -0.572144 0.364685 1441833133 -0.709717 -0.189758 -0.572144 0.364685 1441833133 -0.709717 -0.189758 -0.572144 0.364685 1441833133 -0.708862 -0.187439 -0.568420 0.373230 1441833133 -0.708862 -0.187439 -0.568420 0.373230 1441833133 -0.708862 -0.187439 -0.568420 0.373230 1441833133 -0.708862 -0.187439 -0.568420 0.373230 1441833133 -0.708862 -0.187439 -0.568420 0.373230 1441833133 -0.708862 -0.187439 -0.568420 0.373230 1441833133 -0.708374 -0.175720 -0.566650 0.382446 1441833133 -0.708374 -0.175720 -0.566650 0.382446 1441833133 -0.708374 -0.175720 -0.566650 0.382446 1441833134 -0.708374 -0.175720 -0.566650 0.382446 1441833134 -0.708374 -0.175720 -0.566650 0.382446 1441833134 -0.708374 -0.175720 -0.566650 0.382446 1441833134 -0.707153 -0.157349 -0.567749 0.390991 1441833134 -0.707153 -0.157349 -0.567749 0.390991 1441833134 -0.707153 -0.157349 -0.567749 0.390991 1441833134 -0.707153 -0.157349 -0.567749 0.390991 1441833134 -0.707153 -0.157349 -0.567749 0.390991 1441833134 -0.707153 -0.157349 -0.567749 0.390991 1441833134 -0.704834 -0.141663 -0.570190 0.397583 1441833134 -0.704834 -0.141663 -0.570190 0.397583 1441833134 -0.704834 -0.141663 -0.570190 0.397583 1441833134 -0.704834 -0.141663 -0.570190 0.397583 1441833134 -0.704834 -0.141663 -0.570190 0.397583 1441833134 -0.704834 -0.141663 -0.570190 0.397583 1441833134 -0.702148 -0.135681 -0.572144 0.401611 1441833134 -0.702148 -0.135681 -0.572144 0.401611 1441833134 -0.702148 -0.135681 -0.572144 0.401611 1441833134 -0.702148 -0.135681 -0.572144 0.401611 1441833134 -0.702148 -0.135681 -0.572144 0.401611 1441833134 -0.702148 -0.135681 -0.572144 0.401611 1441833134 -0.699585 -0.144653 -0.571716 0.403564 1441833134 -0.699585 -0.144653 -0.571716 0.403564 1441833134 -0.699585 -0.144653 -0.571716 0.403564 1441833134 -0.699585 -0.144653 -0.571716 0.403564 1441833134 -0.699585 -0.144653 -0.571716 0.403564 1441833134 -0.699585 -0.144653 -0.571716 0.403564 1441833134 -0.699158 -0.158142 -0.571899 0.398865 1441833134 -0.699158 -0.158142 -0.571899 0.398865 1441833134 -0.699158 -0.158142 -0.571899 0.398865 1441833134 -0.699158 -0.158142 -0.571899 0.398865 1441833134 -0.699158 -0.158142 -0.571899 0.398865 1441833134 -0.699158 -0.158142 -0.571899 0.398865 1441833134 -0.699158 -0.158142 -0.571899 0.398865 1441833134 -0.700562 -0.167480 -0.575012 0.388000 1441833134 -0.700562 -0.167480 -0.575012 0.388000 1441833134 -0.700562 -0.167480 -0.575012 0.388000 1441833134 -0.700562 -0.167480 -0.575012 0.388000 1441833134 -0.700562 -0.167480 -0.575012 0.388000 1441833134 -0.701660 -0.177551 -0.576538 0.379333 1441833134 -0.701660 -0.177551 -0.576538 0.379333 1441833134 -0.701660 -0.177551 -0.576538 0.379333 1441833134 -0.701660 -0.177551 -0.576538 0.379333 1441833134 -0.701660 -0.177551 -0.576538 0.379333 1441833134 -0.701660 -0.177551 -0.576538 0.379333 1441833134 -0.703613 -0.187744 -0.575928 0.371521 1441833134 -0.703613 -0.187744 -0.575928 0.371521 1441833134 -0.703613 -0.187744 -0.575928 0.371521 1441833134 -0.703613 -0.187744 -0.575928 0.371521 1441833134 -0.703613 -0.187744 -0.575928 0.371521 1441833134 -0.703613 -0.187744 -0.575928 0.371521 1441833134 -0.709412 -0.182373 -0.583008 0.351746 1441833134 -0.709412 -0.182373 -0.583008 0.351746 1441833134 -0.709412 -0.182373 -0.583008 0.351746 1441833134 -0.709412 -0.182373 -0.583008 0.351746 1441833134 -0.709412 -0.182373 -0.583008 0.351746 1441833134 -0.709412 -0.182373 -0.583008 0.351746 1441833134 -0.716431 -0.165283 -0.597290 0.320557 1441833134 -0.716431 -0.165283 -0.597290 0.320557 1441833134 -0.716431 -0.165283 -0.597290 0.320557 1441833134 -0.716431 -0.165283 -0.597290 0.320557 1441833134 -0.716431 -0.165283 -0.597290 0.320557 1441833134 -0.716431 -0.165283 -0.597290 0.320557 1441833134 -0.720032 -0.159119 -0.605103 0.300293 1441833134 -0.720032 -0.159119 -0.605103 0.300293 1441833134 -0.720032 -0.159119 -0.605103 0.300293 1441833134 -0.720032 -0.159119 -0.605103 0.300293 1441833134 -0.720032 -0.159119 -0.605103 0.300293 1441833134 -0.721313 -0.165283 -0.601563 0.300903 1441833134 -0.721313 -0.165283 -0.601563 0.300903 1441833134 -0.721313 -0.165283 -0.601563 0.300903 1441833134 -0.721313 -0.165283 -0.601563 0.300903 1441833134 -0.721313 -0.165283 -0.601563 0.300903 1441833134 -0.721313 -0.165283 -0.601563 0.300903 1441833134 -0.721313 -0.165283 -0.601563 0.300903 1441833134 -0.726440 -0.149658 -0.602783 0.294312 1441833134 -0.726440 -0.149658 -0.602783 0.294312 1441833134 -0.726440 -0.149658 -0.602783 0.294312 1441833134 -0.726440 -0.149658 -0.602783 0.294312 1441833134 -0.726440 -0.149658 -0.602783 0.294312 1441833134 -0.726440 -0.149658 -0.602783 0.294312 1441833134 -0.730835 -0.126892 -0.606934 0.285522 1441833134 -0.730835 -0.126892 -0.606934 0.285522 1441833134 -0.730835 -0.126892 -0.606934 0.285522 1441833134 -0.730835 -0.126892 -0.606934 0.285522 1441833134 -0.730835 -0.126892 -0.606934 0.285522 1441833134 -0.730835 -0.126892 -0.606934 0.285522 1441833134 -0.731445 -0.123413 -0.607300 0.284607 1441833134 -0.731445 -0.123413 -0.607300 0.284607 1441833134 -0.731445 -0.123413 -0.607300 0.284607 1441833134 -0.731445 -0.123413 -0.607300 0.284607 1441833134 -0.731445 -0.123413 -0.607300 0.284607 1441833134 -0.731445 -0.123413 -0.607300 0.284607 1441833134 -0.730835 -0.138916 -0.601379 0.291626 1441833134 -0.730835 -0.138916 -0.601379 0.291626 1441833134 -0.730835 -0.138916 -0.601379 0.291626 1441833134 -0.730835 -0.138916 -0.601379 0.291626 1441833134 -0.730835 -0.138916 -0.601379 0.291626 1441833134 -0.730835 -0.138916 -0.601379 0.291626 1441833134 -0.730896 -0.149170 -0.595093 0.299072 1441833134 -0.730896 -0.149170 -0.595093 0.299072 1441833134 -0.730896 -0.149170 -0.595093 0.299072 1441833134 -0.730896 -0.149170 -0.595093 0.299072 1441833134 -0.730896 -0.149170 -0.595093 0.299072 1441833134 -0.730896 -0.149170 -0.595093 0.299072 1441833134 -0.728699 -0.154419 -0.589905 0.311829 1441833134 -0.728699 -0.154419 -0.589905 0.311829 1441833134 -0.728699 -0.154419 -0.589905 0.311829 1441833134 -0.728699 -0.154419 -0.589905 0.311829 1441833134 -0.728699 -0.154419 -0.589905 0.311829 1441833135 -0.728699 -0.154419 -0.589905 0.311829 1441833135 -0.728699 -0.154419 -0.589905 0.311829 1441833135 -0.723389 -0.163269 -0.584595 0.329224 1441833135 -0.723389 -0.163269 -0.584595 0.329224 1441833135 -0.723389 -0.163269 -0.584595 0.329224 1441833135 -0.723389 -0.163269 -0.584595 0.329224 1441833135 -0.723389 -0.163269 -0.584595 0.329224 1441833135 -0.723389 -0.163269 -0.584595 0.329224 1441833135 -0.717163 -0.178589 -0.576477 0.348633 1441833135 -0.717163 -0.178589 -0.576477 0.348633 1441833135 -0.717163 -0.178589 -0.576477 0.348633 1441833135 -0.717163 -0.178589 -0.576477 0.348633 1441833135 -0.717163 -0.178589 -0.576477 0.348633 1441833135 -0.717163 -0.178589 -0.576477 0.348633 1441833135 -0.717163 -0.178589 -0.576477 0.348633 1441833135 -0.712708 -0.190979 -0.568054 0.364563 1441833135 -0.712708 -0.190979 -0.568054 0.364563 1441833135 -0.712708 -0.190979 -0.568054 0.364563 1441833135 -0.712708 -0.190979 -0.568054 0.364563 1441833135 -0.712708 -0.190979 -0.568054 0.364563 1441833135 -0.712708 -0.190979 -0.568054 0.364563 1441833135 -0.710938 -0.191101 -0.562622 0.376282 1441833135 -0.710938 -0.191101 -0.562622 0.376282 1441833135 -0.710938 -0.191101 -0.562622 0.376282 1441833135 -0.710938 -0.191101 -0.562622 0.376282 1441833135 -0.710938 -0.191101 -0.562622 0.376282 1441833135 -0.710938 -0.191101 -0.562622 0.376282 1441833135 -0.711121 -0.181274 -0.559326 0.385559 1441833135 -0.711121 -0.181274 -0.559326 0.385559 1441833135 -0.711121 -0.181274 -0.559326 0.385559 1441833135 -0.711121 -0.181274 -0.559326 0.385559 1441833135 -0.711121 -0.181274 -0.559326 0.385559 1441833135 -0.711121 -0.181274 -0.559326 0.385559 1441833135 -0.711121 -0.181274 -0.559326 0.385559 1441833135 -0.711609 -0.163574 -0.560486 0.390808 1441833135 -0.711609 -0.163574 -0.560486 0.390808 1441833135 -0.711609 -0.163574 -0.560486 0.390808 1441833135 -0.711609 -0.163574 -0.560486 0.390808 1441833135 -0.711609 -0.163574 -0.560486 0.390808 1441833135 -0.711609 -0.163574 -0.560486 0.390808 1441833135 -0.710510 -0.146973 -0.563965 0.394470 1441833135 -0.710510 -0.146973 -0.563965 0.394470 1441833135 -0.710510 -0.146973 -0.563965 0.394470 1441833135 -0.710510 -0.146973 -0.563965 0.394470 1441833135 -0.710510 -0.146973 -0.563965 0.394470 1441833135 -0.710510 -0.146973 -0.563965 0.394470 1441833135 -0.707336 -0.140137 -0.566467 0.398987 1441833135 -0.707336 -0.140137 -0.566467 0.398987 1441833135 -0.707336 -0.140137 -0.566467 0.398987 1441833135 -0.707336 -0.140137 -0.566467 0.398987 1441833135 -0.707336 -0.140137 -0.566467 0.398987 1441833135 -0.707336 -0.140137 -0.566467 0.398987 1441833135 -0.703125 -0.144226 -0.567200 0.403870 1441833135 -0.703125 -0.144226 -0.567200 0.403870 1441833135 -0.703125 -0.144226 -0.567200 0.403870 1441833135 -0.703125 -0.144226 -0.567200 0.403870 1441833135 -0.703125 -0.144226 -0.567200 0.403870 1441833135 -0.703125 -0.144226 -0.567200 0.403870 1441833135 -0.700317 -0.156494 -0.564880 0.407471 1441833135 -0.700317 -0.156494 -0.564880 0.407471 1441833135 -0.700317 -0.156494 -0.564880 0.407471 1441833135 -0.700317 -0.156494 -0.564880 0.407471 1441833135 -0.700317 -0.156494 -0.564880 0.407471 1441833135 -0.700317 -0.156494 -0.564880 0.407471 1441833135 -0.700500 -0.166260 -0.563354 0.405457 1441833135 -0.700500 -0.166260 -0.563354 0.405457 1441833135 -0.700500 -0.166260 -0.563354 0.405457 1441833135 -0.700500 -0.166260 -0.563354 0.405457 1441833135 -0.700500 -0.166260 -0.563354 0.405457 1441833135 -0.700500 -0.166260 -0.563354 0.405457 1441833135 -0.702698 -0.168457 -0.568176 0.393799 1441833135 -0.702698 -0.168457 -0.568176 0.393799 1441833135 -0.702698 -0.168457 -0.568176 0.393799 1441833135 -0.702698 -0.168457 -0.568176 0.393799 1441833135 -0.702698 -0.168457 -0.568176 0.393799 1441833135 -0.702698 -0.168457 -0.568176 0.393799 1441833135 -0.702698 -0.168457 -0.568176 0.393799 1441833135 -0.706787 -0.173035 -0.573242 0.376770 1441833135 -0.706787 -0.173035 -0.573242 0.376770 1441833135 -0.706787 -0.173035 -0.573242 0.376770 1441833135 -0.706787 -0.173035 -0.573242 0.376770 1441833135 -0.713440 -0.172241 -0.581360 0.351257 1441833135 -0.713440 -0.172241 -0.581360 0.351257 1441833135 -0.713440 -0.172241 -0.581360 0.351257 1441833135 -0.713440 -0.172241 -0.581360 0.351257 1441833135 -0.713440 -0.172241 -0.581360 0.351257 1441833135 -0.713440 -0.172241 -0.581360 0.351257 1441833135 -0.721191 -0.160522 -0.593750 0.318787 1441833135 -0.721191 -0.160522 -0.593750 0.318787 1441833135 -0.721191 -0.160522 -0.593750 0.318787 1441833135 -0.721191 -0.160522 -0.593750 0.318787 1441833135 -0.721191 -0.160522 -0.593750 0.318787 1441833135 -0.721191 -0.160522 -0.593750 0.318787 1441833135 -0.726440 -0.157593 -0.601379 0.293091 1441833135 -0.726440 -0.157593 -0.601379 0.293091 1441833135 -0.726440 -0.157593 -0.601379 0.293091 1441833135 -0.726440 -0.157593 -0.601379 0.293091 1441833135 -0.726440 -0.157593 -0.601379 0.293091 1441833135 -0.726440 -0.157593 -0.601379 0.293091 1441833135 -0.733215 -0.160461 -0.599304 0.278503 1441833135 -0.733215 -0.160461 -0.599304 0.278503 1441833135 -0.733215 -0.160461 -0.599304 0.278503 1441833135 -0.733215 -0.160461 -0.599304 0.278503 1441833135 -0.733215 -0.160461 -0.599304 0.278503 1441833135 -0.733215 -0.160461 -0.599304 0.278503 1441833135 -0.733215 -0.160461 -0.599304 0.278503 1441833135 -0.740173 -0.144287 -0.600830 0.265320 1441833135 -0.740173 -0.144287 -0.600830 0.265320 1441833135 -0.740173 -0.144287 -0.600830 0.265320 1441833135 -0.740173 -0.144287 -0.600830 0.265320 1441833135 -0.740173 -0.144287 -0.600830 0.265320 1441833136 -0.743958 -0.121582 -0.605225 0.256042 1441833136 -0.743958 -0.121582 -0.605225 0.256042 1441833136 -0.743958 -0.121582 -0.605225 0.256042 1441833136 -0.743958 -0.121582 -0.605225 0.256042 1441833136 -0.743958 -0.121582 -0.605225 0.256042 1441833136 -0.743958 -0.121582 -0.605225 0.256042 1441833136 -0.744446 -0.115417 -0.606506 0.254333 1441833136 -0.744446 -0.115417 -0.606506 0.254333 1441833136 -0.744446 -0.115417 -0.606506 0.254333 1441833136 -0.744446 -0.115417 -0.606506 0.254333 1441833136 -0.744446 -0.115417 -0.606506 0.254333 1441833136 -0.744446 -0.115417 -0.606506 0.254333 1441833136 -0.742188 -0.128296 -0.604004 0.260620 1441833136 -0.742188 -0.128296 -0.604004 0.260620 1441833136 -0.742188 -0.128296 -0.604004 0.260620 1441833136 -0.742188 -0.128296 -0.604004 0.260620 1441833136 -0.742188 -0.128296 -0.604004 0.260620 1441833136 -0.742188 -0.128296 -0.604004 0.260620 1441833136 -0.742188 -0.128296 -0.604004 0.260620 1441833136 -0.739624 -0.140564 -0.599487 0.271729 1441833136 -0.739624 -0.140564 -0.599487 0.271729 1441833136 -0.739624 -0.140564 -0.599487 0.271729 1441833136 -0.739624 -0.140564 -0.599487 0.271729 1441833136 -0.739624 -0.140564 -0.599487 0.271729 1441833136 -0.739624 -0.140564 -0.599487 0.271729 1441833136 -0.735657 -0.144836 -0.595276 0.289001 1441833136 -0.735657 -0.144836 -0.595276 0.289001 1441833136 -0.735657 -0.144836 -0.595276 0.289001 1441833136 -0.735657 -0.144836 -0.595276 0.289001 1441833136 -0.735657 -0.144836 -0.595276 0.289001 1441833136 -0.735657 -0.144836 -0.595276 0.289001 1441833136 -0.730896 -0.143677 -0.591553 0.308777 1441833136 -0.730896 -0.143677 -0.591553 0.308777 1441833136 -0.730896 -0.143677 -0.591553 0.308777 1441833136 -0.730896 -0.143677 -0.591553 0.308777 1441833136 -0.730896 -0.143677 -0.591553 0.308777 1441833136 -0.730896 -0.143677 -0.591553 0.308777 1441833136 -0.727600 -0.141663 -0.586426 0.326660 1441833136 -0.727600 -0.141663 -0.586426 0.326660 1441833136 -0.727600 -0.141663 -0.586426 0.326660 1441833136 -0.727600 -0.141663 -0.586426 0.326660 1441833136 -0.727600 -0.141663 -0.586426 0.326660 1441833136 -0.727600 -0.141663 -0.586426 0.326660 1441833136 -0.727600 -0.141663 -0.586426 0.326660 1441833136 -0.726685 -0.133545 -0.581116 0.341309 1441833136 -0.726685 -0.133545 -0.581116 0.341309 1441833136 -0.726685 -0.133545 -0.581116 0.341309 1441833136 -0.726685 -0.133545 -0.581116 0.341309 1441833136 -0.726685 -0.133545 -0.581116 0.341309 1441833136 -0.726685 -0.133545 -0.581116 0.341309 1441833136 -0.724487 -0.127136 -0.573425 0.360840 1441833136 -0.724487 -0.127136 -0.573425 0.360840 1441833136 -0.724487 -0.127136 -0.573425 0.360840 1441833136
[truncated: 208,958 more chars]
