# Supplementary material for: Quaternion-Based Gesture Recognition Using Wireless Wearable Motion Capture Sensors
Source: Sensors (Basel). 2016 Apr 28;16(5):605. doi: 10.3390/s16050605 (PMC4883296; doi:10.3390/s16050605)
Supplement: Supplementary file 1 [file sensors-16-00605-s001.zip › MultiSensorGestureData/P3/5. Block/Training19.txt]

0.515747 0.471069 0.403809 -0.590820 1441833035 0.515747 0.471069 0.403809 -0.590820 1441833035 0.515747 0.471069 0.403809 -0.590820 1441833035 0.508423 0.483521 0.397888 -0.591064 1441833035 0.508423 0.483521 0.397888 -0.591064 1441833035 0.508423 0.483521 0.397888 -0.591064 1441833035 0.508423 0.483521 0.397888 -0.591064 1441833035 0.508423 0.483521 0.397888 -0.591064 1441833035 0.508423 0.483521 0.397888 -0.591064 1441833035 0.507385 0.490417 0.396790 -0.586975 1441833035 0.507385 0.490417 0.396790 -0.586975 1441833035 0.507385 0.490417 0.396790 -0.586975 1441833035 0.507385 0.490417 0.396790 -0.586975 1441833035 0.507385 0.490417 0.396790 -0.586975 1441833035 0.507385 0.490417 0.396790 -0.586975 1441833035 0.507385 0.490417 0.396790 -0.586975 1441833035 0.510010 0.490662 0.399902 -0.582336 1441833035 0.510010 0.490662 0.399902 -0.582336 1441833035 0.510010 0.490662 0.399902 -0.582336 1441833035 0.510010 0.490662 0.399902 -0.582336 1441833035 0.510010 0.490662 0.399902 -0.582336 1441833035 0.510010 0.490662 0.399902 -0.582336 1441833035 0.514526 0.485901 0.406616 -0.577759 1441833035 0.514526 0.485901 0.406616 -0.577759 1441833035 0.514526 0.485901 0.406616 -0.577759 1441833035 0.514526 0.485901 0.406616 -0.577759 1441833035 0.514526 0.485901 0.406616 -0.577759 1441833035 0.514526 0.485901 0.406616 -0.577759 1441833035 0.514526 0.485901 0.406616 -0.577759 1441833035 0.522156 0.478394 0.412964 -0.572571 1441833035 0.522156 0.478394 0.412964 -0.572571 1441833035 0.522156 0.478394 0.412964 -0.572571 1441833035 0.522156 0.478394 0.412964 -0.572571 1441833035 0.522156 0.478394 0.412964 -0.572571 1441833035 0.522156 0.478394 0.412964 -0.572571 1441833035 0.527893 0.471191 0.417847 -0.569763 1441833035 0.527893 0.471191 0.417847 -0.569763 1441833035 0.527893 0.471191 0.417847 -0.569763 1441833035 0.527893 0.471191 0.417847 -0.569763 1441833035 0.527893 0.471191 0.417847 -0.569763 1441833035 0.527893 0.471191 0.417847 -0.569763 1441833035 0.530640 0.466797 0.420227 -0.569092 1441833035 0.530640 0.466797 0.420227 -0.569092 1441833035 0.530640 0.466797 0.420227 -0.569092 1441833035 0.530640 0.466797 0.420227 -0.569092 1441833035 0.530640 0.466797 0.420227 -0.569092 1441833035 0.530640 0.466797 0.420227 -0.569092 1441833035 0.530640 0.466797 0.420227 -0.569092 1441833035 0.530029 0.466064 0.420410 -0.570129 1441833035 0.530029 0.466064 0.420410 -0.570129 1441833035 0.530029 0.466064 0.420410 -0.570129 1441833035 0.530029 0.466064 0.420410 -0.570129 1441833035 0.530029 0.466064 0.420410 -0.570129 1441833035 0.530029 0.466064 0.420410 -0.570129 1441833035 0.527649 0.467957 0.419617 -0.571411 1441833035 0.527649 0.467957 0.419617 -0.571411 1441833035 0.527649 0.467957 0.419617 -0.571411 1441833035 0.527649 0.467957 0.419617 -0.571411 1441833035 0.527649 0.467957 0.419617 -0.571411 1441833035 0.527649 0.467957 0.419617 -0.571411 1441833036 0.526184 0.469727 0.419189 -0.571594 1441833036 0.526184 0.469727 0.419189 -0.571594 1441833036 0.526184 0.469727 0.419189 -0.571594 1441833036 0.526184 0.469727 0.419189 -0.571594 1441833036 0.526184 0.469727 0.419189 -0.571594 1441833036 0.526184 0.469727 0.419189 -0.571594 1441833036 0.526184 0.469727 0.419189 -0.571594 1441833036 0.526917 0.468628 0.422119 -0.569580 1441833036 0.526917 0.468628 0.422119 -0.569580 1441833036 0.526917 0.468628 0.422119 -0.569580 1441833036 0.526917 0.468628 0.422119 -0.569580 1441833036 0.526917 0.468628 0.422119 -0.569580 1441833036 0.531738 0.462463 0.429810 -0.564453 1441833036 0.531738 0.462463 0.429810 -0.564453 1441833036 0.531738 0.462463 0.429810 -0.564453 1441833036 0.531738 0.462463 0.429810 -0.564453 1441833036 0.537964 0.452698 0.441711 -0.557251 1441833036 0.537964 0.452698 0.441711 -0.557251 1441833036 0.537964 0.452698 0.441711 -0.557251 1441833036 0.537964 0.452698 0.441711 -0.557251 1441833036 0.537964 0.452698 0.441711 -0.557251 1441833036 0.537964 0.452698 0.441711 -0.557251 1441833036 0.542419 0.444946 0.451904 -0.550903 1441833036 0.542419 0.444946 0.451904 -0.550903 1441833036 0.542419 0.444946 0.451904 -0.550903 1441833036 0.542419 0.444946 0.451904 -0.550903 1441833036 0.542419 0.444946 0.451904 -0.550903 1441833036 0.542419 0.444946 0.451904 -0.550903 1441833036 0.545898 0.439331 0.459167 -0.545959 1441833036 0.545898 0.439331 0.459167 -0.545959 1441833036 0.545898 0.439331 0.459167 -0.545959 1441833036 0.545898 0.439331 0.459167 -0.545959 1441833036 0.545898 0.439331 0.459167 -0.545959 1441833036 0.545898 0.439331 0.459167 -0.545959 1441833036 0.545898 0.439331 0.459167 -0.545959 1441833036 0.544128 0.439209 0.459961 -0.547180 1441833036 0.544128 0.439209 0.459961 -0.547180 1441833036 0.544128 0.439209 0.459961 -0.547180 1441833036 0.544128 0.439209 0.459961 -0.547180 1441833036 0.544128 0.439209 0.459961 -0.547180 1441833036 0.544128 0.439209 0.459961 -0.547180 1441833036 0.538940 0.442383 0.453796 -0.554871 1441833036 0.538940 0.442383 0.453796 -0.554871 1441833036 0.538940 0.442383 0.453796 -0.554871 1441833036 0.538940 0.442383 0.453796 -0.554871 1441833036 0.538940 0.442383 0.453796 -0.554871 1441833036 0.538940 0.442383 0.453796 -0.554871 1441833036 0.534729 0.447144 0.448914 -0.559082 1441833036 0.534729 0.447144 0.448914 -0.559082 1441833036 0.534729 0.447144 0.448914 -0.559082 1441833036 0.534729 0.447144 0.448914 -0.559082 1441833036 0.534729 0.447144 0.448914 -0.559082 1441833036 0.534729 0.447144 0.448914 -0.559082 1441833036 0.531921 0.448120 0.447388 -0.562134 1441833036 0.531921 0.448120 0.447388 -0.562134 1441833036 0.531921 0.448120 0.447388 -0.562134 1441833036 0.531921 0.448120 0.447388 -0.562134 1441833036 0.531921 0.448120 0.447388 -0.562134 1441833036 0.531921 0.448120 0.447388 -0.562134 1441833036 0.533875 0.447144 0.450867 -0.558289 1441833036 0.533875 0.447144 0.450867 -0.558289 1441833036 0.533875 0.447144 0.450867 -0.558289 1441833036 0.533875 0.447144 0.450867 -0.558289 1441833036 0.533875 0.447144 0.450867 -0.558289 1441833036 0.533875 0.447144 0.450867 -0.558289 1441833036 0.533875 0.447144 0.450867 -0.558289 1441833036 0.534607 0.448669 0.451477 -0.555908 1441833036 0.534607 0.448669 0.451477 -0.555908 1441833036 0.534607 0.448669 0.451477 -0.555908 1441833036 0.534607 0.448669 0.451477 -0.555908 1441833036 0.534607 0.448669 0.451477 -0.555908 1441833036 0.534607 0.448669 0.451477 -0.555908 1441833036 0.532715 0.451599 0.449951 -0.556641 1441833036 0.532715 0.451599 0.449951 -0.556641 1441833036 0.532715 0.451599 0.449951 -0.556641 1441833036 0.532715 0.451599 0.449951 -0.556641 1441833036 0.532715 0.451599 0.449951 -0.556641 1441833036 0.532715 0.451599 0.449951 -0.556641 1441833036 0.528015 0.453552 0.445557 -0.562927 1441833036 0.528015 0.453552 0.445557 -0.562927 1441833036 0.528015 0.453552 0.445557 -0.562927 1441833036 0.528015 0.453552 0.445557 -0.562927 1441833036 0.528015 0.453552 0.445557 -0.562927 1441833036 0.528015 0.453552 0.445557 -0.562927 1441833036 0.518005 0.460632 0.439148 -0.571472 1441833036 0.518005 0.460632 0.439148 -0.571472 1441833036 0.518005 0.460632 0.439148 -0.571472 1441833036 0.518005 0.460632 0.439148 -0.571472 1441833036 0.518005 0.460632 0.439148 -0.571472 1441833036 0.518005 0.460632 0.439148 -0.571472 1441833036 0.518005 0.460632 0.439148 -0.571472 1441833036 0.504211 0.472656 0.425903 -0.583923 1441833036 0.504211 0.472656 0.425903 -0.583923 1441833036 0.504211 0.472656 0.425903 -0.583923 1441833036 0.504211 0.472656 0.425903 -0.583923 1441833036 0.504211 0.472656 0.425903 -0.583923 1441833036 0.488708 0.491394 0.409790 -0.593018 1441833036 0.488708 0.491394 0.409790 -0.593018 1441833036 0.488708 0.491394 0.409790 -0.593018 1441833036 0.488708 0.491394 0.409790 -0.593018 1441833036 0.488708 0.491394 0.409790 -0.593018 1441833036 0.488708 0.491394 0.409790 -0.593018 1441833036 0.472839 0.512024 0.393127 -0.599731 1441833036 0.472839 0.512024 0.393127 -0.599731 1441833036 0.472839 0.512024 0.393127 -0.599731 1441833036 0.472839 0.512024 0.393127 -0.599731 1441833036 0.472839 0.512024 0.393127 -0.599731 1441833036 0.472839 0.512024 0.393127 -0.599731 1441833036 0.472839 0.512024 0.393127 -0.599731 1441833036 0.460876 0.525330 0.382141 -0.604614 1441833037 0.460876 0.525330 0.382141 -0.604614 1441833037 0.460876 0.525330 0.382141 -0.604614 1441833037 0.460876 0.525330 0.382141 -0.604614 1441833037 0.460876 0.525330 0.382141 -0.604614 1441833037 0.460876 0.525330 0.382141 -0.604614 1441833037 0.461060 0.525269 0.383789 -0.603455 1441833037 0.461060 0.525269 0.383789 -0.603455 1441833037 0.461060 0.525269 0.383789 -0.603455 1441833037 0.461060 0.525269 0.383789 -0.603455 1441833037 0.461060 0.525269 0.383789 -0.603455 1441833037 0.471497 0.517883 0.394653 -0.594727 1441833037 0.471497 0.517883 0.394653 -0.594727 1441833037 0.471497 0.517883 0.394653 -0.594727 1441833037 0.471497 0.517883 0.394653 -0.594727 1441833037 0.471497 0.517883 0.394653 -0.594727 1441833037 0.471497 0.517883 0.394653 -0.594727 1441833037 0.471497 0.517883 0.394653 -0.594727 1441833037 0.481628 0.508850 0.403381 -0.588501 1441833037 0.481628 0.508850 0.403381 -0.588501 1441833037 0.481628 0.508850 0.403381 -0.588501 1441833037 0.481628 0.508850 0.403381 -0.588501 1441833037 0.481628 0.508850 0.403381 -0.588501 1441833037 0.481628 0.508850 0.403381 -0.588501 1441833037 0.490234 0.502197 0.409790 -0.582703 1441833037 0.490234 0.502197 0.409790 -0.582703 1441833037 0.490234 0.502197 0.409790 -0.582703 1441833037 0.490234 0.502197 0.409790 -0.582703 1441833037 0.490234 0.502197 0.409790 -0.582703 1441833037 0.490234 0.502197 0.409790 -0.582703 1441833037 0.490234 0.502197 0.409790 -0.582703 1441833037 0.493530 0.498474 0.410156 -0.582825 1441833037 0.493530 0.498474 0.410156 -0.582825 1441833037 0.493530 0.498474 0.410156 -0.582825 1441833037 0.493530 0.498474 0.410156 -0.582825 1441833037 0.493530 0.498474 0.410156 -0.582825 1441833037 0.493530 0.498474 0.410156 -0.582825 1441833037 0.489868 0.501404 0.407410 -0.585266 1441833037 0.489868 0.501404 0.407410 -0.585266 1441833037 0.489868 0.501404 0.407410 -0.585266 1441833037 0.489868 0.501404 0.407410 -0.585266 1441833037 0.489929 0.502197 0.406799 -0.585022 1441833037 0.489929 0.502197 0.406799 -0.585022 1441833037 0.489929 0.502197 0.406799 -0.585022 1441833037 0.489929 0.502197 0.406799 -0.585022 1441833037 0.489929 0.502197 0.406799 -0.585022 1441833037 0.489929 0.502197 0.406799 -0.585022 1441833037 0.494385 0.498413 0.410889 -0.581604 1441833037 0.494385 0.498413 0.410889 -0.581604 1441833037 0.494385 0.498413 0.410889 -0.581604 1441833037 0.494385 0.498413 0.410889 -0.581604 1441833037 0.494385 0.498413 0.410889 -0.581604 1441833037 0.494385 0.498413 0.410889 -0.581604 1441833037 0.503967 0.488770 0.418701 -0.575989 1441833037 0.503967 0.488770 0.418701 -0.575989 1441833037 0.503967 0.488770 0.418701 -0.575989 1441833037 0.503967 0.488770 0.418701 -0.575989 1441833037 0.503967 0.488770 0.418701 -0.575989 1441833037 0.515320 0.476135 0.431702 -0.566833 1441833037 0.515320 0.476135 0.431702 -0.566833 1441833037 0.515320 0.476135 0.431702 -0.566833 1441833037 0.515320 0.476135 0.431702 -0.566833 1441833037 0.515320 0.476135 0.431702 -0.566833 1441833037 0.515320 0.476135 0.431702 -0.566833 1441833037 0.515320 0.476135 0.431702 -0.566833 1441833037 0.524902 0.463928 0.446411 -0.556702 1441833037 0.524902 0.463928 0.446411 -0.556702 1441833037 0.533203 0.454163 0.458191 -0.547180 1441833037 0.533203 0.454163 0.458191 -0.547180 1441833037 0.533203 0.454163 0.458191 -0.547180 1441833037 0.533203 0.454163 0.458191 -0.547180 1441833037 0.537903 0.448486 0.462524 -0.543640 1441833037 0.537903 0.448486 0.462524 -0.543640 1441833037 0.537903 0.448486 0.462524 -0.543640 1441833037 0.537903 0.448486 0.462524 -0.543640 1441833037 0.537903 0.448486 0.462524 -0.543640 1441833037 0.539124 0.446045 0.461426 -0.545349 1441833037 0.539124 0.446045 0.461426 -0.545349 1441833037 0.539124 0.446045 0.461426 -0.545349 1441833037 0.539124 0.446045 0.461426 -0.545349 1441833037 0.539124 0.446045 0.461426 -0.545349 1441833037 0.543701 0.441101 0.465088 -0.541687 1441833037 0.543701 0.441101 0.465088 -0.541687 1441833037 0.548157 0.435364 0.469299 -0.538269 1441833037 0.548157 0.435364 0.469299 -0.538269 1441833037 0.548157 0.435364 0.469299 -0.538269 1441833037 0.548157 0.435364 0.469299 -0.538269 1441833037 0.551453 0.433044 0.469971 -0.536072 1441833037 0.551453 0.433044 0.469971 -0.536072 1441833037 0.551453 0.433044 0.469971 -0.536072 1441833037 0.551453 0.433044 0.469971 -0.536072 1441833037 0.551147 0.434265 0.468323 -0.536926 1441833037 0.551147 0.434265 0.468323 -0.536926 1441833038 0.551147 0.434265 0.468323 -0.536926 1441833038 0.551147 0.434265 0.468323 -0.536926 1441833038 0.548462 0.436035 0.467224 -0.539124 1441833038 0.548462 0.436035 0.467224 -0.539124 1441833038 0.548462 0.436035 0.467224 -0.539124 1441833038 0.548462 0.436035 0.467224 -0.539124 1441833038 0.548462 0.436035 0.467224 -0.539124 1441833038 0.548462 0.436035 0.467224 -0.539124 1441833038 0.542419 0.440125 0.459412 -0.548645 1441833038 0.542419 0.440125 0.459412 -0.548645 1441833038 0.542419 0.440125 0.459412 -0.548645 1441833038 0.542419 0.440125 0.459412 -0.548645 1441833038 0.542419 0.440125 0.459412 -0.548645 1441833038 0.542419 0.440125 0.459412 -0.548645 1441833038 0.542419 0.440125 0.459412 -0.548645 1441833038 0.533875 0.448547 0.451904 -0.556335 1441833038 0.533875 0.448547 0.451904 -0.556335 1441833038 0.533875 0.448547 0.451904 -0.556335 1441833038 0.533875 0.448547 0.451904 -0.556335 1441833038 0.533875 0.448547 0.451904 -0.556335 1441833038 0.533875 0.448547 0.451904 -0.556335 1441833038 0.520020 0.464722 0.439819 -0.565735 1441833038 0.520020 0.464722 0.439819 -0.565735 1441833038 0.520020 0.464722 0.439819 -0.565735 1441833038 0.520020 0.464722 0.439819 -0.565735 1441833038 0.520020 0.464722 0.439819 -0.565735 1441833038 0.520020 0.464722 0.439819 -0.565735 1441833038 0.520020 0.464722 0.439819 -0.565735 1441833038 0.504211 0.483582 0.421143 -0.578369 1441833038 0.504211 0.483582 0.421143 -0.578369 1441833038 0.504211 0.483582 0.421143 -0.578369 1441833038 0.504211 0.483582 0.421143 -0.578369 1441833038 0.504211 0.483582 0.421143 -0.578369 1441833038 0.489868 0.502747 0.404663 -0.586060 1441833038 0.489868 0.502747 0.404663 -0.586060 1441833038 0.489868 0.502747 0.404663 -0.586060 1441833038 0.489868 0.502747 0.404663 -0.586060 1441833038 0.489868 0.502747 0.404663 -0.586060 1441833038 0.481934 0.513062 0.395569 -0.589905 1441833038 0.481934 0.513062 0.395569 -0.589905 1441833038 0.481934 0.513062 0.395569 -0.589905 1441833038 0.481934 0.513062 0.395569 -0.589905 1441833038 0.481934 0.513062 0.395569 -0.589905 1441833038 0.481934 0.513062 0.395569 -0.589905 1441833038 0.479370 0.516479 0.398254 -0.587219 1441833038 0.479370 0.516479 0.398254 -0.587219 1441833038 0.479370 0.516479 0.398254 -0.587219 1441833038 0.479370 0.516479 0.398254 -0.587219 1441833038 0.479370 0.516479 0.398254 -0.587219 1441833038 0.479370 0.516479 0.398254 -0.587219 1441833038 0.494080 0.504395 0.413025 -0.575195 1441833038 0.494080 0.504395 0.413025 -0.575195 1441833038 0.494080 0.504395 0.413025 -0.575195 1441833038 0.494080 0.504395 0.413025 -0.575195 1441833038 0.494080 0.504395 0.413025 -0.575195 1441833038 0.510620 0.486023 0.426147 -0.566833 1441833038 0.512146 0.484375 0.427612 -0.565857 1441833038 0.512146 0.484375 0.427612 -0.565857 1441833038 0.512146 0.484375 0.427612 -0.565857 1441833038 0.512146 0.484375 0.427612 -0.565857 1441833038 0.512146 0.484375 0.427612 -0.565857 1441833038 0.507874 0.487305 0.425232 -0.568970 1441833038 0.507874 0.487305 0.425232 -0.568970 1441833038 0.507874 0.487305 0.425232 -0.568970 1441833038 0.507874 0.487305 0.425232 -0.568970 1441833038 0.507874 0.487305 0.425232 -0.568970 1441833038 0.507874 0.487305 0.425232 -0.568970 1441833038 0.505859 0.490906 0.422485 -0.569702 1441833038 0.505859 0.490906 0.422485 -0.569702 1441833038 0.505859 0.490906 0.422485 -0.569702 1441833038 0.505859 0.490906 0.422485 -0.569702 1441833038 0.505859 0.490906 0.422485 -0.569702 1441833038 0.505859 0.490906 0.422485 -0.569702 1441833038 0.506226 0.492249 0.425110 -0.566223 1441833038 0.506226 0.492249 0.425110 -0.566223 1441833038 0.506226 0.492249 0.425110 -0.566223 1441833038 0.506226 0.492249 0.425110 -0.566223 1441833038 0.506226 0.492249 0.425110 -0.566223 1441833038 0.506226 0.492249 0.425110 -0.566223 1441833038 0.512512 0.485657 0.430847 -0.561951 1441833038 0.512512 0.485657 0.430847 -0.561951 1441833038 0.512512 0.485657 0.430847 -0.561951 1441833038 0.512512 0.485657 0.430847 -0.561951 1441833038 0.512512 0.485657 0.430847 -0.561951 1441833038 0.512512 0.485657 0.430847 -0.561951 1441833038 0.520630 0.475281 0.438904 -0.557129 1441833038 0.520630 0.475281 0.438904 -0.557129 1441833038 0.520630 0.475281 0.438904 -0.557129 1441833038 0.520630 0.475281 0.438904 -0.557129 1441833038 0.520630 0.475281 0.438904 -0.557129 1441833038 0.520630 0.475281 0.438904 -0.557129 1441833038 0.531982 0.460388 0.453247 -0.547302 1441833038 0.531982 0.460388 0.453247 -0.547302 1441833038 0.531982 0.460388 0.453247 -0.547302 1441833039 0.531982 0.460388 0.453247 -0.547302 1441833039 0.531982 0.460388 0.453247 -0.547302 1441833039 0.531982 0.460388 0.453247 -0.547302 1441833039 0.544128 0.445679 0.467346 -0.535583 1441833039 0.544128 0.445679 0.467346 -0.535583 1441833039 0.544128 0.445679 0.467346 -0.535583 1441833039 0.544128 0.445679 0.467346 -0.535583 1441833039 0.544128 0.445679 0.467346 -0.535583 1441833039 0.544128 0.445679 0.467346 -0.535583 1441833039 0.544128 0.445679 0.467346 -0.535583 1441833039 0.548340 0.440186 0.475342 -0.528748 1441833039 0.548340 0.440186 0.475342 -0.528748 1441833039 0.548340 0.440186 0.475342 -0.528748 1441833039 0.548340 0.440186 0.475342 -0.528748 1441833039 0.548340 0.440186 0.475342 -0.528748 1441833039 0.548340 0.440186 0.475342 -0.528748 1441833039 0.545471 0.439331 0.475708 -0.532043 1441833039 0.545471 0.439331 0.475708 -0.532043 1441833039 0.545471 0.439331 0.475708 -0.532043 1441833039 0.545471 0.439331 0.475708 -0.532043 1441833039 0.545471 0.439331 0.475708 -0.532043 1441833039 0.545471 0.439331 0.475708 -0.532043 1441833039 0.545471 0.439331 0.475708 -0.532043 1441833039 0.544250 0.440491 0.471741 -0.535889 1441833039 0.544250 0.440491 0.471741 -0.535889 1441833039 0.544250 0.440491 0.471741 -0.535889 1441833039 0.544250 0.440491 0.471741 -0.535889 1441833039 0.544250 0.440491 0.471741 -0.535889 1441833039 0.544250 0.440491 0.471741 -0.535889 1441833039 0.543213 0.440796 0.472412 -0.536072 1441833039 0.543213 0.440796 0.472412 -0.536072 1441833039 0.543213 0.440796 0.472412 -0.536072 1441833039 0.543213 0.440796 0.472412 -0.536072 1441833039 0.543213 0.440796 0.472412 -0.536072 1441833039 0.543213 0.440796 0.472412 -0.536072 1441833039 0.544128 0.439209 0.472900 -0.536011 1441833039 0.544128 0.439209 0.472900 -0.536011 1441833039 0.544128 0.439209 0.472900 -0.536011 1441833039 0.544128 0.439209 0.472900 -0.536011 1441833039 0.544128 0.439209 0.472900 -0.536011 1441833039 0.544128 0.439209 0.472900 -0.536011 1441833039 0.544983 0.440979 0.474487 -0.532349 1441833039 0.544983 0.440979 0.474487 -0.532349 1441833039 0.544983 0.440979 0.474487 -0.532349 1441833039 0.544983 0.440979 0.474487 -0.532349 1441833039 0.544983 0.440979 0.474487 -0.532349 1441833039 0.544983 0.440979 0.474487 -0.532349 1441833039 0.546143 0.441528 0.474976 -0.530212 1441833039 0.546143 0.441528 0.474976 -0.530212 1441833039 0.546143 0.441528 0.474976 -0.530212 1441833039 0.546143 0.441528 0.474976 -0.530212 1441833039 0.546143 0.441528 0.474976 -0.530212 1441833039 0.546143 0.441528 0.474976 -0.530212 1441833039 0.546143 0.441528 0.474976 -0.530212 1441833039 0.542236 0.444458 0.474060 -0.532532 1441833039 0.542236 0.444458 0.474060 -0.532532 1441833039 0.542236 0.444458 0.474060 -0.532532 1441833039 0.542236 0.444458 0.474060 -0.532532 1441833039 0.542236 0.444458 0.474060 -0.532532 1441833039 0.542236 0.444458 0.474060 -0.532532 1441833039 0.537598 0.447449 0.473206 -0.535583 1441833039 0.537598 0.447449 0.473206 -0.535583 1441833039 0.537598 0.447449 0.473206 -0.535583 1441833039 0.537598 0.447449 0.473206 -0.535583 1441833039 0.537598 0.447449 0.473206 -0.535583 1441833039 0.537598 0.447449 0.473206 -0.535583 1441833039 0.529419 0.454346 0.469543 -0.541077 1441833039 0.529419 0.454346 0.469543 -0.541077 1441833039 0.529419 0.454346 0.469543 -0.541077 1441833039 0.529419 0.454346 0.469543 -0.541077 1441833039 0.529419 0.454346 0.469543 -0.541077 1441833039 0.516052 0.470520 0.457031 -0.550842 1441833039 0.516052 0.470520 0.457031 -0.550842 1441833039 0.516052 0.470520 0.457031 -0.550842 1441833039 0.516052 0.470520 0.457031 -0.550842 1441833039 0.516052 0.470520 0.457031 -0.550842 1441833039 0.516052 0.470520 0.457031 -0.550842 1441833039 0.503540 0.486755 0.441406 -0.560913 1441833039 0.503540 0.486755 0.441406 -0.560913 1441833039 0.503540 0.486755 0.441406 -0.560913 1441833039 0.503540 0.486755 0.441406 -0.560913 1441833039 0.503540 0.486755 0.441406 -0.560913 1441833039 0.503540 0.486755 0.441406 -0.560913 1441833039 0.495300 0.498840 0.425293 -0.570007 1441833039 0.495300 0.498840 0.425293 -0.570007 1441833039 0.495300 0.498840 0.425293 -0.570007 1441833039 0.495300 0.498840 0.425293 -0.570007 1441833039 0.495300 0.498840 0.425293 -0.570007 1441833039 0.495300 0.498840 0.425293 -0.570007 1441833039 0.491394 0.506226 0.420532 -0.570435 1441833039 0.491394 0.506226 0.420532 -0.570435 1441833039 0.491394 0.506226 0.420532 -0.570435 1441833039 0.491394 0.506226 0.420532 -0.570435 1441833039 0.491394 0.506226 0.420532 -0.570435 1441833039 0.491394 0.506226 0.420532 -0.570435 1441833039 0.499573 0.499817 0.423889 -0.566406 1441833039 0.499573 0.499817 0.423889 -0.566406 1441833039 0.499573 0.499817 0.423889 -0.566406 1441833039 0.499573 0.499817 0.423889 -0.566406 1441833039 0.499573 0.499817 0.423889 -0.566406 1441833039 0.499573 0.499817 0.423889 -0.566406 1441833039 0.499573 0.499817 0.423889 -0.566406 1441833039 0.510864 0.489197 0.429443 -0.561462 1441833039 0.510864 0.489197 0.429443 -0.561462 1441833039 0.510864 0.489197 0.429443 -0.561462 1441833039 0.510864 0.489197 0.429443 -0.561462 1441833039 0.510864 0.489197 0.429443 -0.561462 1441833039 0.510864 0.489197 0.429443 -0.561462 1441833039 0.518982 0.479736 0.436096 -0.557007 1441833039 0.518982 0.479736 0.436096 -0.557007 1441833039 0.518982 0.479736 0.436096 -0.557007 1441833039 0.518982 0.479736 0.436096 -0.557007 1441833039 0.518982 0.479736 0.436096 -0.557007 1441833040 0.518982 0.479736 0.436096 -0.557007 1441833040 0.518982 0.479736 0.436096 -0.557007 1441833040 0.523254 0.474854 0.438782 -0.555115 1441833040 0.523254 0.474854 0.438782 -0.555115 1441833040 0.523254 0.474854 0.438782 -0.555115 1441833040 0.523254 0.474854 0.438782 -0.555115 1441833040 0.523254 0.474854 0.438782 -0.555115 1441833040 0.521484 0.475525 0.436340 -0.558105 1441833040 0.521484 0.475525 0.436340 -0.558105 1441833040 0.521484 0.475525 0.436340 -0.558105 1441833040 0.521484 0.475525 0.436340 -0.558105 1441833040 0.521484 0.475525 0.436340 -0.558105 1441833040 0.521484 0.475525 0.436340 -0.558105 1441833040 0.521484 0.475525 0.436340 -0.558105 1441833040 0.518982 0.477295 0.434326 -0.560486 1441833040 0.518982 0.477295 0.434326 -0.560486 1441833040 0.518982 0.477295 0.434326 -0.560486 1441833040 0.518982 0.477295 0.434326 -0.560486 1441833040 0.518982 0.477295 0.434326 -0.560486 1441833040 0.518982 0.477295 0.434326 -0.560486 1441833040 0.517700 0.477356 0.434753 -0.561279 1441833040 0.517700 0.477356 0.434753 -0.561279 1441833040 0.517700 0.477356 0.434753 -0.561279 1441833040 0.517700 0.477356 0.434753 -0.561279 1441833040 0.517700 0.477356 0.434753 -0.561279 1441833040 0.517700 0.477356 0.434753 -0.561279 1441833040 0.516846 0.474976 0.430725 -0.567200 1441833040 0.516846 0.474976 0.430725 -0.567200 1441833040 0.516846 0.474976 0.430725 -0.567200 1441833040 0.516846 0.474976 0.430725 -0.567200 1441833040 0.516846 0.474976 0.430725 -0.567200 1441833040 0.516846 0.474976 0.430725 -0.567200 1441833040 0.520935 0.467834 0.433044 -0.567566 1441833040 0.520935 0.467834 0.433044 -0.567566 1441833040 0.520935 0.467834 0.433044 -0.567566 1441833040 0.520935 0.467834 0.433044 -0.567566 1441833040 0.520935 0.467834 0.433044 -0.567566 1441833040 0.520935 0.467834 0.433044 -0.567566 1441833040 0.530273 0.458191 0.444824 -0.557617 1441833040 0.530273 0.458191 0.444824 -0.557617 1441833040 0.530273 0.458191 0.444824 -0.557617 1441833040 0.530273 0.458191 0.444824 -0.557617 1441833040 0.530273 0.458191 0.444824 -0.557617 1441833040 0.537231 0.451477 0.455933 -0.547363 1441833040 0.537231 0.451477 0.455933 -0.547363 1441833040 0.537231 0.451477 0.455933 -0.547363 1441833040 0.537231 0.451477 0.455933 -0.547363 1441833040 0.537231 0.451477 0.455933 -0.547363 1441833040 0.537231 0.451477 0.455933 -0.547363 1441833040 0.537231 0.451477 0.455933 -0.547363 1441833040 0.541504 0.448364 0.457581 -0.544373 1441833040 0.541504 0.448364 0.457581 -0.544373 1441833040 0.541504 0.448364 0.457581 -0.544373 1441833040 0.541504 0.448364 0.457581 -0.544373 1441833040 0.541504 0.448364 0.457581 -0.544373 1441833040 0.544983 0.445740 0.459534 -0.541382 1441833040 0.544983 0.445740 0.459534 -0.541382 1441833040 0.544983 0.445740 0.459534 -0.541382 1441833040 0.544983 0.445740 0.459534 -0.541382 1441833040 0.544983 0.445740 0.459534 -0.541382 1441833040 0.544983 0.445740 0.459534 -0.541382 1441833040 0.553528 0.438660 0.468506 -0.530640 1441833040 0.553528 0.438660 0.468506 -0.530640 1441833040 0.553528 0.438660 0.468506 -0.530640 1441833040 0.553528 0.438660 0.468506 -0.530640 1441833040 0.553528 0.438660 0.468506 -0.530640 1441833040 0.553528 0.438660 0.468506 -0.530640 1441833040 0.561890 0.430481 0.476563 -0.521423 1441833040 0.561890 0.430481 0.476563 -0.521423 1441833040 0.561890 0.430481 0.476563 -0.521423 1441833040 0.561890 0.430481 0.476563 -0.521423 1441833040 0.561890 0.430481 0.476563 -0.521423 1441833040 0.564880 0.430786 0.473328 -0.520874 1441833040 0.564880 0.430786 0.473328 -0.520874 1441833040 0.564880 0.430786 0.473328 -0.520874 1441833040 0.564880 0.430786 0.473328 -0.520874 1441833040 0.564880 0.430786 0.473328 -0.520874 1441833040 0.564880 0.430786 0.473328 -0.520874 1441833040 0.564880 0.430786 0.473328 -0.520874 1441833040 0.562256 0.433594 0.469727 -0.524536 1441833040 0.562256 0.433594 0.469727 -0.524536 1441833040 0.562256 0.433594 0.469727 -0.524536 1441833040 0.562256 0.433594 0.469727 -0.524536 1441833040 0.562256 0.433594 0.469727 -0.524536 1441833040 0.562256 0.433594 0.469727 -0.524536 1441833040 0.554443 0.437988 0.466736 -0.531860 1441833040 0.554443 0.437988 0.466736 -0.531860 1441833040 0.554443 0.437988 0.466736 -0.531860 1441833040 0.554443 0.437988 0.466736 -0.531860 1441833040 0.554443 0.437988 0.466736 -0.531860 1441833040 0.554443 0.437988 0.466736 -0.531860 1441833040 0.554443 0.437988 0.466736 -0.531860 1441833040 0.547852 0.440918 0.463623 -0.538940 1441833040 0.547852 0.440918 0.463623 -0.538940 1441833040 0.547852 0.440918 0.463623 -0.538940 1441833040 0.547852 0.440918 0.463623 -0.538940 1441833040 0.547852 0.440918 0.463623 -0.538940 1441833040 0.539734 0.444519 0.458069 -0.548828 1441833040 0.539734 0.444519 0.458069 -0.548828 1441833040 0.539734 0.444519 0.458069 -0.548828 1441833040 0.539734 0.444519 0.458069 -0.548828 1441833040 0.539734 0.444519 0.458069 -0.548828 1441833040 0.539734 0.444519 0.458069 -0.548828 1441833040 0.530579 0.450012 0.446350 -0.562744 1441833040 0.530579 0.450012 0.446350 -0.562744 1441833040 0.530579 0.450012 0.446350 -0.562744 1441833040 
0.520813 0.473450 0.429810 -0.565552 1441833045 0.534546 0.465881 0.441895 -0.549438 1441833045 0.534546 0.465881 0.441895 -0.549438 1441833045 0.534546 0.465881 0.441895 -0.549438 1441833045 0.534546 0.465881 0.441895 -0.549438 1441833045 0.534546 0.465881 0.441895 -0.549438 1441833045 0.534546 0.465881 0.441895 -0.549438 1441833045 0.559692 0.446106 0.463989 -0.521912 1441833045 0.559692 0.446106 0.463989 -0.521912 1441833045 0.559692 0.446106 0.463989 -0.521912 1441833045 0.559692 0.446106 0.463989 -0.521912 1441833045 0.559692 0.446106 0.463989 -0.521912 1441833045 0.559692 0.446106 0.463989 -0.521912 1441833045 0.559692 0.446106 0.463989 -0.521912 1441833045 0.577454 0.429932 0.478760 -0.502441 1441833045 0.577454 0.429932 0.478760 -0.502441 1441833045 0.577454 0.429932 0.478760 -0.502441 1441833045 0.577454 0.429932 0.478760 -0.502441 1441833045 0.577454 0.429932 0.478760 -0.502441 1441833045 0.577454 0.429932 0.478760 -0.502441 1441833045 0.583618 0.425232 0.482849 -0.495300 1441833045 0.583618 0.425232 0.482849 -0.495300 1441833045 0.583618 0.425232 0.482849 -0.495300 1441833045 0.583618 0.425232 0.482849 -0.495300 1441833045 0.583618 0.425232 0.482849 -0.495300 1441833045 0.583618 0.425232 0.482849 -0.495300 1441833045 0.583618 0.425232 0.482849 -0.495300 1441833045 0.575012 0.435242 0.478760 -0.500671 1441833045 0.575012 0.435242 0.478760 -0.500671 1441833045 0.575012 0.435242 0.478760 -0.500671 1441833045 0.575012 0.435242 0.478760 -0.500671 1441833045 0.575012 0.435242 0.478760 -0.500671 1441833045 0.575012 0.435242 0.478760 -0.500671 1441833045 0.564148 0.448547 0.467957 -0.511414 1441833045 0.564148 0.448547 0.467957 -0.511414 1441833045 0.564148 0.448547 0.467957 -0.511414 1441833045 0.564148 0.448547 0.467957 -0.511414 1441833045 0.564148 0.448547 0.467957 -0.511414 1441833046 0.564148 0.448547 0.467957 -0.511414 1441833046 0.558960 0.451172 0.459351 -0.522461 1441833046 0.558960 0.451172 0.459351 -0.522461 1441833046 0.558960 0.451172 0.459351 -0.522461 1441833046 0.558960 0.451172 0.459351 -0.522461 1441833046 0.558960 0.451172 0.459351 -0.522461 1441833046 0.558960 0.451172 0.459351 -0.522461 1441833046 0.558960 0.451172 0.459351 -0.522461 1441833046 0.555481 0.451599 0.454346 -0.530090 1441833046 0.555481 0.451599 0.454346 -0.530090 1441833046 0.555481 0.451599 0.454346 -0.530090 1441833046 0.555481 0.451599 0.454346 -0.530090 1441833046 0.555481 0.451599 0.454346 -0.530090 1441833046 0.552307 0.452148 0.453247 -0.533875 1441833046 0.552307 0.452148 0.453247 -0.533875 1441833046 0.552307 0.452148 0.453247 -0.533875 1441833046 0.552307 0.452148 0.453247 -0.533875 1441833046 0.552307 0.452148 0.453247 -0.533875 1441833046 0.552307 0.452148 0.453247 -0.533875 1441833046 0.552307 0.452148 0.453247 -0.533875 1441833046 0.547363 0.455872 0.448914 -0.539490 1441833046 0.547363 0.455872 0.448914 -0.539490 1441833046 0.547363 0.455872 0.448914 -0.539490 1441833046 0.547363 0.455872 0.448914 -0.539490 1441833046 0.547363 0.455872 0.448914 -0.539490 1441833046 0.547363 0.455872 0.448914 -0.539490 1441833046 0.538391 0.462708 0.442383 -0.548035 1441833046 0.538391 0.462708 0.442383 -0.548035 1441833046 0.538391 0.462708 0.442383 -0.548035 1441833046 0.538391 0.462708 0.442383 -0.548035 1441833046 0.538391 0.462708 0.442383 -0.548035 1441833046 0.538391 0.462708 0.442383 -0.548035 1441833046 0.526733 0.472839 0.432068 -0.558777 1441833046 0.526733 0.472839 0.432068 -0.558777 1441833046 0.526733 0.472839 0.432068 -0.558777 1441833046 0.526733 0.472839 0.432068 -0.558777 1441833046 0.526733 0.472839 0.432068 -0.558777 1441833046 0.526733 0.472839 0.432068 -0.558777 1441833046 0.515198 0.484985 0.419678 -0.568481 1441833046 0.515198 0.484985 0.419678 -0.568481 1441833046 0.515198 0.484985 0.419678 -0.568481 1441833046 0.515198 0.484985 0.419678 -0.568481 1441833046 0.515198 0.484985 0.419678 -0.568481 1441833046 0.515198 0.484985 0.419678 -0.568481 1441833046 0.503235 0.499207 0.408203 -0.575195 1441833046 0.503235 0.499207 0.408203 -0.575195 1441833046 0.503235 0.499207 0.408203 -0.575195 1441833046 0.503235 0.499207 0.408203 -0.575195 1441833046 0.503235 0.499207 0.408203 -0.575195 1441833046 0.503235 0.499207 0.408203 -0.575195 1441833046 0.503235 0.499207 0.408203 -0.575195 1441833046 0.496765 0.507202 0.401855 -0.578308 1441833046 0.496765 0.507202 0.401855 -0.578308 1441833046 0.496765 0.507202 0.401855 -0.578308 1441833046 0.496765 0.507202 0.401855 -0.578308 1441833046 0.496765 0.507202 0.401855 -0.578308 1441833046 0.496765 0.507202 0.401855 -0.578308 1441833046 0.500610 0.504272 0.405029 -0.575378 1441833046 0.500610 0.504272 0.405029 -0.575378 1441833046 0.500610 0.504272 0.405029 -0.575378 1441833046 0.500610 0.504272 0.405029 -0.575378 1441833046 0.500610 0.504272 0.405029 -0.575378 1441833046 0.500610 0.504272 0.405029 -0.575378 1441833046 0.505981 0.497131 0.409546 -0.573669 1441833046 0.505981 0.497131 0.409546 -0.573669 1441833046 0.505981 0.497131 0.409546 -0.573669 1441833046 0.505981 0.497131 0.409546 -0.573669 1441833046 0.505981 0.497131 0.409546 -0.573669 1441833046 0.505981 0.497131 0.409546 -0.573669 1441833046 0.505981 0.497131 0.409546 -0.573669 1441833046 0.509521 0.494629 0.415283 -0.568542 1441833046 0.509521 0.494629 0.415283 -0.568542 1441833046 0.509521 0.494629 0.415283 -0.568542 1441833046 0.509521 0.494629 0.415283 -0.568542 1441833046 0.509521 0.494629 0.415283 -0.568542 1441833046 0.509521 0.494629 0.415283 -0.568542 1441833046 0.517090 0.488770 0.419800 -0.563416 1441833046 0.517090 0.488770 0.419800 -0.563416 1441833046 0.517090 0.488770 0.419800 -0.563416 1441833046 0.517090 0.488770 0.419800 -0.563416 1441833046 0.517090 0.488770 0.419800 -0.563416 1441833046 0.517090 0.488770 0.419800 -0.563416 1441833046 0.517090 0.488770 0.419800 -0.563416 1441833046 0.525208 0.482239 0.427795 -0.555481 1441833046 0.525208 0.482239 0.427795 -0.555481 1441833046 0.525208 0.482239 0.427795 -0.555481 1441833046 0.525208 0.482239 0.427795 -0.555481 1441833046 0.525208 0.482239 0.427795 -0.555481 1441833046 0.525208 0.482239 0.427795 -0.555481 1441833046 0.537109 0.471252 0.436829 -0.546387 1441833046 0.537109 0.471252 0.436829 -0.546387 1441833046 0.537109 0.471252 0.436829 -0.546387 1441833046 0.537109 0.471252 0.436829 -0.546387 1441833046 0.537109 0.471252 0.436829 -0.546387 1441833046 0.537109 0.471252 0.436829 -0.546387 1441833046 0.537109 0.471252 0.436829 -0.546387 1441833046 0.546509 0.461609 0.449341 -0.535095 1441833046 0.546509 0.461609 0.449341 -0.535095 1441833046 0.546509 0.461609 0.449341 -0.535095 1441833046 0.546509 0.461609 0.449341 -0.535095 1441833046 0.546509 0.461609 0.449341 -0.535095 1441833046 0.546509 0.461609 0.449341 -0.535095 1441833046 0.552979 0.453735 0.457092 -0.528564 1441833046 0.552979 0.453735 0.457092 -0.528564 1441833046 0.552979 0.453735 0.457092 -0.528564 1441833046 0.552979 0.453735 0.457092 -0.528564 1441833046 0.552979 0.453735 0.457092 -0.528564 1441833046 0.552979 0.453735 0.457092 -0.528564 1441833046 0.552979 0.453735 0.457092 -0.528564 1441833046 0.560120 0.442871 0.469055 -0.519653 1441833046 0.560120 0.442871 0.469055 -0.519653 1441833046 0.560120 0.442871 0.469055 -0.519653 1441833046 0.560120 0.442871 0.469055 -0.519653 1441833046 0.560120 0.442871 0.469055 -0.519653 1441833046 0.560120 0.442871 0.469055 -0.519653 1441833047 0.562073 0.435486 0.478821 -0.514832 1441833047 0.562073 0.435486 0.478821 -0.514832 1441833047 0.562073 0.435486 0.478821 -0.514832 1441833047 0.562073 0.435486 0.478821 -0.514832 1441833047 0.562073 0.435486 0.478821 -0.514832 1441833047 0.562073 0.435486 0.478821 -0.514832 1441833047 0.555420 0.441040 0.479004 -0.517212 1441833047 0.555420 0.441040 0.479004 -0.517212 1441833047 0.555420 0.441040 0.479004 -0.517212 1441833047 0.555420 0.441040 0.479004 -0.517212 1441833047 0.555420 0.441040 0.479004 -0.517212 1441833047 0.555420 0.441040 0.479004 -0.517212 1441833047 0.555420 0.441040 0.479004 -0.517212 1441833047 0.547607 0.451904 0.471375 -0.523071 1441833047 0.547607 0.451904 0.471375 -0.523071 1441833047 0.547607 0.451904 0.471375 -0.523071 1441833047 0.547607 0.451904 0.471375 -0.523071 1441833047 0.547607 0.451904 0.471375 -0.523071 1441833047 0.547607 0.451904 0.471375 -0.523071 1441833047 0.539246 0.461182 0.463501 -0.530701 1441833047 0.539246 0.461182 0.463501 -0.530701 1441833047 0.539246 0.461182 0.463501 -0.530701 1441833047 0.539246 0.461182 0.463501 -0.530701 1441833047 0.539246 0.461182 0.463501 -0.530701 1441833047 0.539246 0.461182 0.463501 -0.530701 1441833047 0.536499 0.463440 0.463684 -0.531311 1441833047 0.536499 0.463440 0.463684 -0.531311 1441833047 0.536499 0.463440 0.463684 -0.531311 1441833047 0.536499 0.463440 0.463684 -0.531311 1441833047 0.536499 0.463440 0.463684 -0.531311 1441833047 0.536499 0.463440 0.463684 -0.531311 1441833047 0.535583 0.464844 0.462036 -0.532471 1441833047 0.535583 0.464844 0.462036 -0.532471 1441833047 0.535583 0.464844 0.462036 -0.532471 1441833047 0.535583 0.464844 0.462036 -0.532471 1441833047 0.535583 0.464844 0.462036 -0.532471 1441833047 0.535583 0.464844 0.462036 -0.532471 1441833047 0.532959 0.469177 0.457275 -0.535400 1441833047 0.532959 0.469177 0.457275 -0.535400 1441833047 0.532959 0.469177 0.457275 -0.535400 1441833047 0.532959 0.469177 0.457275 -0.535400 1441833047 0.532959 0.469177 0.457275 -0.535400 1441833047 0.532959 0.469177 0.457275 -0.535400 1441833047 0.528992 0.472961 0.450745 -0.541504 1441833047 0.528992 0.472961 0.450745 -0.541504 1441833047 0.528992 0.472961 0.450745 -0.541504 1441833047 0.528992 0.472961 0.450745 -0.541504 1441833047 0.528992 0.472961 0.450745 -0.541504 1441833047 0.521729 0.479614 0.441650 -0.550171 1441833047 0.521729 0.479614 0.441650 -0.550171 1441833047 0.521729 0.479614 0.441650 -0.550171 1441833047 0.521729 0.479614 0.441650 -0.550171 1441833047 0.521729 0.479614 0.441650 -0.550171 1441833047 0.521729 0.479614 0.441650 -0.550171 1441833047 0.514465 0.487976 0.430725 -0.558228 1441833047 0.514465 0.487976 0.430725 -0.558228 1441833047 0.514465 0.487976 0.430725 -0.558228 1441833047 0.514465 0.487976 0.430725 -0.558228 1441833047 0.514465 0.487976 0.430725 -0.558228 1441833047 0.514465 0.487976 0.430725 -0.558228 1441833047 0.514465 0.487976 0.430725 -0.558228 1441833047 0.508972 0.496887 0.418396 -0.564758 1441833047 0.508972 0.496887 0.418396 -0.564758 1441833047 0.508972 0.496887 0.418396 -0.564758 1441833047 0.508972 0.496887 0.418396 -0.564758 1441833047 0.508972 0.496887 0.418396 -0.564758 1441833047 0.508972 0.496887 0.418396 -0.564758 1441833047 0.499634 0.507019 0.410217 -0.570129 1441833047 0.499634 0.507019 0.410217 -0.570129 1441833047 0.499634 0.507019 0.410217 -0.570129 1441833047 0.499634 0.507019 0.410217 -0.570129 1441833047 0.499634 0.507019 0.410217 -0.570129 1441833047 0.499634 0.507019 0.410217 -0.570129 1441833047 0.495667 0.510742 0.409790 -0.570496 1441833047 0.495667 0.510742 0.409790 -0.570496 1441833047 0.495667 0.510742 0.409790 -0.570496 1441833047 0.495667 0.510742 0.409790 -0.570496 1441833047 0.495667 0.510742 0.409790 -0.570496 1441833047 0.495667 0.510742 0.409790 -0.570496 1441833047 0.497864 0.508179 0.415771 -0.566528 1441833047 0.497864 0.508179 0.415771 -0.566528 1441833047 0.497864 0.508179 0.415771 -0.566528 1441833047 0.497864 0.508179 0.415771 -0.566528 1441833047 0.497864 0.508179 0.415771 -0.566528 1441833047 0.497864 0.508179 0.415771 -0.566528 1441833047 0.500671 0.502808 0.422058 -0.564148 1441833047 0.500671 0.502808 0.422058 -0.564148 1441833047 0.500671 0.502808 0.422058 -0.564148 1441833047 0.500671 0.502808 0.422058 -0.564148 1441833047 0.500671 0.502808 0.422058 -0.564148 1441833047 0.500671 0.502808 0.422058 -0.564148 1441833047 0.500671 0.502808 0.422058 -0.564148 1441833047 0.505127 0.498901 0.426819 -0.560059 1441833047 0.505127 0.498901 0.426819 -0.560059 1441833047 0.505127 0.498901 0.426819 -0.560059 1441833047 0.505127 0.498901 0.426819 -0.560059 1441833047 0.505127 0.498901 0.426819 -0.560059 1441833047 0.505127 0.498901 0.426819 -0.560059 1441833047 0.510376 0.493896 0.430420 -0.557007 1441833047 0.510376 0.493896 0.430420 -0.557007 1441833047 0.510376 0.493896 0.430420 -0.557007 1441833047 0.510376 0.493896 0.430420 -0.557007 1441833047 0.510376 0.493896 0.430420 -0.557007 1441833047 0.510376 0.493896 0.430420 -0.557007 1441833047 0.517212 0.488220 0.436096 -0.551270 1441833047 0.517212 0.488220 0.436096 -0.551270 1441833047 0.517212 0.488220 0.436096 -0.551270 1441833047 0.517212 0.488220 0.436096 -0.551270 1441833047 0.517212 0.488220 0.436096 -0.551270 1441833047 0.517212 0.488220 0.436096 -0.551270 1441833047 0.517212 0.488220 0.436096 -0.551270 1441833048 0.528320 0.479797 0.444397 -0.541382 1441833048 0.528320 0.479797 0.444397 -0.541382 1441833048 0.528320 0.479797 0.444397 -0.541382 1441833048 0.528320 0.479797 0.444397 -0.541382 1441833048 0.528320 0.479797 0.444397 -0.541382 1441833048 0.528320 0.479797 0.444397 -0.541382 1441833048 0.546997 0.463074 0.457397 -0.526428 1441833048 0.546997 0.463074 0.457397 -0.526428 1441833048 0.546997 0.463074 0.457397 -0.526428 1441833048 0.546997 0.463074 0.457397 -0.526428 1441833048 0.546997 0.463074 0.457397 -0.526428 1441833048 0.546997 0.463074 0.457397 -0.526428 1441833048 0.563965 0.447205 0.474548 -0.506653 1441833048 0.563965 0.447205 0.474548 -0.506653 1441833048 0.563965 0.447205 0.474548 -0.506653 1441833048 0.563965 0.447205 0.474548 -0.506653 1441833048 0.563965 0.447205 0.474548 -0.506653 1441833048 0.563965 0.447205 0.474548 -0.506653 1441833048 0.563965 0.447205 0.474548 -0.506653 1441833048 0.577332 0.432678 0.492676 -0.486511 1441833048 0.577332 0.432678 0.492676 -0.486511 1441833048 0.577332 0.432678 0.492676 -0.486511 1441833048 0.577332 0.432678 0.492676 -0.486511 1441833048 0.577332 0.432678 0.492676 -0.486511 1441833048 0.577332 0.432678 0.492676 -0.486511 1441833048 0.577271 0.431763 0.502625 -0.477173 1441833048 0.577271 0.431763 0.502625 -0.477173 1441833048 0.577271 0.431763 0.502625 -0.477173 1441833048 0.577271 0.431763 0.502625 -0.477173 1441833048 0.577271 0.431763 0.502625 -0.477173 1441833048 0.577271 0.431763 0.502625 -0.477173 1441833048 0.577271 0.431763 0.502625 -0.477173 1441833048 0.569214 0.444580 0.493408 -0.484619 1441833048 0.569214 0.444580 0.493408 -0.484619 1441833048 0.569214 0.444580 0.493408 -0.484619 1441833048 0.569214 0.444580 0.493408 -0.484619 1441833048 0.569214 0.444580 0.493408 -0.484619 1441833048 0.559448 0.450134 0.484375 -0.499756 1441833048 0.559448 0.450134 0.484375 -0.499756 1441833048 0.559448 0.450134 0.484375 -0.499756 1441833048 0.559448 0.450134 0.484375 -0.499756 1441833048 0.559448 0.450134 0.484375 -0.499756 1441833048 0.559448 0.450134 0.484375 -0.499756 1441833048 0.559448 0.450134 0.484375 -0.499756 1441833048 0.554749 0.452881 0.476379 -0.510010 1441833048 0.554749 0.452881 0.476379 -0.510010 1441833048 0.554749 0.452881 0.476379 -0.510010 1441833048 0.554749 0.452881 0.476379 -0.510010 1441833048 0.554749 0.452881 0.476379 -0.510010 1441833048 0.554749 0.452881 0.476379 -0.510010 1441833048 0.552856 0.454102 0.472290 -0.514771 1441833048 0.552856 0.454102 0.472290 -0.514771 1441833048 0.552856 0.454102 0.472290 -0.514771 1441833048 0.552856 0.454102 0.472290 -0.514771 1441833048 0.552856 0.454102 0.472290 -0.514771 1441833048 0.552856 0.454102 0.472290 -0.514771 1441833048 0.549133 0.458618 0.467468 -0.519165 1441833048 0.549133 0.458618 0.467468 -0.519165 1441833048 0.549133 0.458618 0.467468 -0.519165 1441833048 0.549133 0.458618 0.467468 -0.519165 1441833048 0.549133 0.458618 0.467468 -0.519165 1441833048 0.549133 0.458618 0.467468 -0.519165 1441833048 0.549133 0.458618 0.467468 -0.519165 1441833048 0.543274 0.464050 0.460938 -0.526306 1441833048 0.543274 0.464050 0.460938 -0.526306 1441833048 0.543274 0.464050 0.460938 -0.526306 1441833048 0.543274 0.464050 0.460938 -0.526306 1441833048 0.543274 0.464050 0.460938 -0.526306 1441833048 0.543274 0.464050 0.460938 -0.526306 1441833048 0.535828 0.468323 0.455078 -0.535156 1441833048 0.535828 0.468323 0.455078 -0.535156 1441833048 0.535828 0.468323 0.455078 -0.535156 1441833048 0.535828 0.468323 0.455078 -0.535156 1441833048 0.535828 0.468323 0.455078 -0.535156 1441833048 0.527466 0.474976 0.449219 -0.542542 1441833048 0.527466 0.474976 0.449219 -0.542542 1441833048 0.527466 0.474976 0.449219 -0.542542 1441833048 0.527466 0.474976 0.449219 -0.542542 1441833048 0.527466 0.474976 0.449219 -0.542542 1441833048 0.527466 0.474976 0.449219 -0.542542 1441833048 0.520386 0.481323 0.441589 -0.549927 1441833048 0.520386 0.481323 0.441589 -0.549927 1441833048 0.520386 0.481323 0.441589 -0.549927 1441833048 0.520386 0.481323 0.441589 -0.549927 1441833048 0.520386 0.481323 0.441589 -0.549927 1441833048 0.520386 0.481323 0.441589 -0.549927 1441833048 0.514832 0.486816 0.436890 -0.554138 1441833048 0.514832 0.486816 0.436890 -0.554138 1441833048 0.514832 0.486816 0.436890 -0.554138 1441833048 0.514832 0.486816 0.436890 -0.554138 1441833048 0.514832 0.486816 0.436890 -0.554138 1441833048 0.514832 0.486816 0.436890 -0.554138 1441833048 0.514832 0.486816 0.436890 -0.554138 1441833048 0.512817 0.487976 0.433655 -0.557434 1441833048 0.512817 0.487976 0.433655 -0.557434 1441833048 0.512817 0.487976 0.433655 -0.557434 1441833048 0.512817 0.487976 0.433655 -0.557434 1441833048 0.512817 0.487976 0.433655 -0.557434 1441833048 0.512817 0.487976 0.433655 -0.557434 1441833048 0.511047 0.488037 0.432617 -0.559875 1441833048 0.511047 0.488037 0.432617 -0.559875 1441833048 0.511047 0.488037 0.432617 -0.559875 1441833048 0.511047 0.488037 0.432617 -0.559875 1441833048 0.511047 0.488037 0.432617 -0.559875 1441833048 0.511047 0.488037 0.432617 -0.559875 1441833048 0.511047 0.488037 0.432617 -0.559875 1441833048 0.510864 0.486389 0.429016 -0.564209 1441833048 0.510864 0.486389 0.429016 -0.564209 1441833048 0.510864 0.486389 0.429016 -0.564209 1441833048 0.510864 0.486389 0.429016 -0.564209 1441833048 0.510864 0.486389 0.429016 -0.564209 1441833048 0.510864 0.486389 0.429016 -0.564209 1441833048 0.504700 0.492004 0.422424 -0.569885 1441833049 0.504700 0.492004 0.422424 -0.569885 1441833049 0.504700 0.492004 0.422424 -0.569885 1441833049 0.504700 0.492004 0.422424 -0.569885 1441833049 0.504700 0.492004 0.422424 -0.569885 1441833049 0.494812 0.498596 0.418274 -0.575806 1441833049 0.494812 0.498596 0.418274 -0.575806 1441833049 0.494812 0.498596 0.418274 -0.575806 1441833049 0.494812 0.498596 0.418274 -0.575806 1441833049 0.494812 0.498596 0.418274 -0.575806 1441833049 0.494812 0.498596 0.418274 -0.575806 1441833049 0.494812 0.498596 0.418274 -0.575806 1441833049 0.489868 0.499634 0.417542 -0.579651 1441833049 0.489868 0.499634 0.417542 -0.579651 1441833049 0.489868 0.499634 0.417542 -0.579651 1441833049 0.489868 0.499634 0.417542 -0.579651 1441833049 0.489868 0.499634 0.417542 -0.579651 1441833049 0.489868 0.499634 0.417542 -0.579651 1441833049 0.497864 0.491211 0.421082 -0.577515 1441833049 0.497864 0.491211 0.421082 -0.577515 1441833049 0.497864 0.491211 0.421082 -0.577515 1441833049 0.497864 0.491211 0.421082 -0.577515 1441833049 0.497864 0.491211 0.421082 -0.577515 1441833049 0.497864 0.491211 0.421082 -0.577515 1441833049 0.512085 0.481445 0.428528 -0.567688 1441833049 0.512085 0.481445 0.428528 -0.567688 1441833049 0.512085 0.481445 0.428528 -0.567688 1441833049 0.512085 0.481445 0.428528 -0.567688 1441833049 0.512085 0.481445 0.428528 -0.567688 1441833049 0.512085 0.481445 0.428528 -0.567688 1441833049 0.530701 0.466614 0.441589 -0.552795 1441833049 0.530701 0.466614 0.441589 -0.552795 1441833049 0.530701 0.466614 0.441589 -0.552795 1441833049 0.530701 0.466614 0.441589 -0.552795 1441833049 0.530701 0.466614 0.441589 -0.552795 1441833049 0.530701 0.466614 0.441589 -0.552795 1441833049 0.551147 0.447388 0.461182 -0.532349 1441833049 0.551147 0.447388 0.461182 -0.532349 1441833049 0.551147 0.447388 0.461182 -0.532349 1441833049 0.551147 0.447388 0.461182 -0.532349 1441833049 0.551147 0.447388 0.461182 -0.532349 1441833049 0.551147 0.447388 0.461182 -0.532349 1441833049 0.566101 0.429016 0.479004 -0.515747 1441833049 0.566101 0.429016 0.479004 -0.515747 1441833049 0.566101 0.429016 0.479004 -0.515747 1441833049 0.566101 0.429016 0.479004 -0.515747 1441833049 0.566101 0.429016 0.479004 -0.515747 1441833049 0.566101 0.429016 0.479004 -0.515747 1441833049 0.573303 0.419922 0.494141 -0.500732 1441833049 0.573303 0.419922 0.494141 -0.500732 1441833049 0.573303 0.419922 0.494141 -0.500732 1441833049 0.573303 0.419922 0.494141 -0.500732 1441833049 0.573303 0.419922 0.494141 -0.500732 1441833049 0.573303 0.419922 0.494141 -0.500732 1441833049 0.573303 0.419922 0.494141 -0.500732 1441833049 0.570313 0.427673 0.499634 -0.492126 1441833049 0.570313 0.427673 0.499634 -0.492126 1441833049 0.570313 0.427673 0.499634 -0.492126 1441833049 0.570313 0.427673 0.499634 -0.492126 1441833049 0.570313 0.427673 0.499634 -0.492126 1441833049 0.570313 0.427673 0.499634 -0.492126 1441833049 0.566040 0.433899 0.489197 -0.501953 1441833049 0.566040 0.433899 0.489197 -0.501953 1441833049 0.566040 0.433899 0.489197 -0.501953 1441833049 0.566040 0.433899 0.489197 -0.501953 1441833049 0.566040 0.433899 0.489197 -0.501953 1441833049 0.566040 0.433899 0.489197 -0.501953 1441833049 0.566040 0.433899 0.489197 -0.501953 1441833049 0.566040 0.433899 0.489197 -0.501953 1441833049 0.559692 0.439697 0.484070 -0.508972 1441833049 0.559692 0.439697 0.484070 -0.508972 1441833049 0.559692 0.439697 0.484070 -0.508972 1441833049 0.559692 0.439697 0.484070 -0.508972 1441833049 0.559692 0.439697 0.484070 -0.508972 1441833049 0.559692 0.439697 0.484070 -0.508972 1441833049 0.559021 0.440857 0.481689 -0.510986 1441833049 0.559021 0.440857 0.481689 -0.510986 1441833049 0.559021 0.440857 0.481689 -0.510986 1441833049 0.559021 0.440857 0.481689 -0.510986 1441833049 0.559021 0.440857 0.481689 -0.510986 1441833049 0.559021 0.440857 0.481689 -0.510986 1441833049 0.554382 0.445923 0.476196 -0.516724 1441833049 0.554382 0.445923 0.476196 -0.516724 1441833049 0.554382 0.445923 0.476196 -0.516724 1441833049 0.554382 0.445923 0.476196 -0.516724 1441833049 0.554382 0.445923 0.476196 -0.516724 1441833049 0.554382 0.445923 0.476196 -0.516724 1441833049 0.548523 0.455078 0.466736 -0.523560 1441833049 0.548523 0.455078 0.466736 -0.523560 1441833049 0.548523 0.455078 0.466736 -0.523560 1441833049 0.548523 0.455078 0.466736 -0.523560 1441833049 0.548523 0.455078 0.466736 -0.523560 1441833049 0.548523 0.455078 0.466736 -0.523560 1441833049 0.541626 0.462769 0.455627 -0.533691 1441833049 0.541626 0.462769 0.455627 -0.533691 1441833049 0.541626 0.462769 0.455627 -0.533691 1441833049 0.541626 0.462769 0.455627 -0.533691 1441833049 0.532715 0.471924 0.443848 -0.544495 1441833049 0.532715 0.471924 0.443848 -0.544495 1441833049 0.532715 0.471924 0.443848 -0.544495 1441833049 0.532715 0.471924 0.443848 -0.544495 1441833049 0.532715 0.471924 0.443848 -0.544495 1441833049 0.532715 0.471924 0.443848 -0.544495 1441833049 0.519470 0.485718 0.430176 -0.556030 1441833049 0.519470 0.485718 0.430176 -0.556030 1441833049 0.519470 0.485718 0.430176 -0.556030 1441833049 0.519470 0.485718 0.430176 -0.556030 1441833049 0.519470 0.485718 0.430176 -0.556030 1441833049 0.519470 0.485718 0.430176 -0.556030 1441833049 0.504456 0.501587 0.426147 -0.558777 1441833049 0.504456 0.501587 0.426147 -0.558777 1441833049 0.504456 0.501587 0.426147 -0.558777 1441833050 0.504456 0.501587 0.426147 -0.558777 1441833050 0.504456 0.501587 0.426147 -0.558777 1441833050 0.504456 0.501587 0.426147 -0.558777 1441833050 0.496399 0.510071 0.423645 -0.560303 1441833050 0.496399 0.510071 0.423645 -0.560303 1441833050 0.496399 0.510071 0.423645 -0.560303 1441833050 0.496399 0.510071 0.423645 -0.560303 1441833050 0.496399 0.510071 0.423645 -0.560303 1441833050 0.496399 0.510071 0.423645 -0.560303 1441833050 0.496643 0.508545 0.426941 -0.558899 1441833050 0.496643 0.508545 0.426941 -0.558899 1441833050 0.496643 0.508545 0.426941 -0.558899 1441833050 0.496643 0.508545 0.426941 -0.558899 1441833050 0.496643 0.508545 0.426941 -0.558899 1441833050 0.496643 0.508545 0.426941 -0.558899 1441833050 0.500427 0.502869 0.429138 -0.559021 1441833050 0.500427 0.502869 0.429138 -0.559021 1441833050 0.500427 0.502869 0.429138 -0.559021 1441833050 0.500427 0.502869 0.429138 -0.559021 1441833050 0.500427 0.502869 0.429138 -0.559021 1441833050 0.500427 0.502869 0.429138 -0.559021 1441833050 0.503174 0.498291 0.430603 -0.559570 1441833050 0.503174 0.498291 0.430603 -0.559570 1441833050 0.503174 0.498291 0.430603 -0.559570 1441833050 0.503174 0.498291 0.430603 -0.559570 1441833050 0.503174 0.498291 0.430603 -0.559570 1441833050 0.503174 0.498291 0.430603 -0.559570 1441833050 0.499817 0.500366 0.429443 -0.561523 1441833050 0.499817 0.500366 0.429443 -0.561523 1441833050 0.499817 0.500366 0.429443 -0.561523 1441833050 0.499817 0.500366 0.429443 -0.561523 1441833050 0.499817 0.500366 0.429443 -0.561523 1441833050 0.499817 0.500366 0.429443 -0.561523 1441833050 0.499817 0.500366 0.429443 -0.561523 1441833050 0.495911 0.500977 0.427063 -0.566284 1441833050 0.495911 0.500977 0.427063 -0.566284 1441833050 0.495911 0.500977 0.427063 -0.566284 1441833050 0.495911 0.500977 0.427063 -0.566284 1441833050 0.495911 0.500977 0.427063 -0.566284 1441833050 0.495911 0.500977 0.427063 -0.566284 1441833050 0.496460 0.497986 0.428833 -0.567139 1441833050 0.496460 0.497986 0.428833 -0.567139 1441833050 0.496460 0.497986 0.428833 -0.567139 1441833050 0.496460 0.497986 0.428833 -0.567139 1441833050 0.496460 0.497986 0.428833 -0.567139 1441833050 0.496460 0.497986 0.428833 -0.567139 1441833050 0.496460 0.497986 0.428833 -0.567139 1441833050 0.505798 0.489685 0.433960 -0.562134 1441833050 0.505798 0.489685 0.433960 -0.562134 1441833050 0.505798 0.489685 0.433960 -0.562134 1441833050 0.505798 0.489685 0.433960 -0.562134 1441833050 0.505798 0.489685 0.433960 -0.562134 1441833050 0.505798 0.489685 0.433960 -0.562134 1441833050 0.516724 0.481201 0.442749 -0.552612 1441833050 0.516724 0.481201 0.442749 -0.552612 1441833050 0.516724 0.481201 0.442749 -0.552612 1441833050 0.516724 0.481201 0.442749 -0.552612 1441833050 0.516724 0.481201 0.442749 -0.552612 1441833050 0.516724 0.481201 0.442749 -0.552612 1441833050 0.532166 0.466980 0.454285 -0.540649 1441833050 0.532166 0.466980 0.454285 -0.540649 1441833050 0.532166 0.466980 0.454285 -0.540649 1441833050 0.532166 0.466980 0.454285 -0.540649 1441833050 0.532166 0.466980 0.454285 -0.540649 1441833050 0.532166 0.466980 0.454285 -0.540649 1441833050 0.549561 0.448792 0.471924 -0.523315 1441833050 0.549561 0.448792 0.471924 -0.523315 1441833050 0.549561 0.448792 0.471924 -0.523315 1441833050 0.549561 0.448792 0.471924 -0.523315 1441833050 0.549561 0.448792 0.471924 -0.523315 1441833050 0.549561 0.448792 0.471924 -0.523315 1441833050 0.561951 0.433533 0.484497 -0.511292 1441833050 0.561951 0.433533 0.484497 -0.511292 1441833050 0.561951 0.433533 0.484497 -0.511292 1441833050 0.561951 0.433533 0.484497 -0.511292 1441833050 0.561951 0.433533 0.484497 -0.511292 1441833050 0.561951 0.433533 0.484497 -0.511292 1441833050 0.564636 0.430176 0.490479 -0.505493 1441833050 0.564636 0.430176 0.490479 -0.505493 1441833050 0.564636 0.430176 0.490479 -0.505493 1441833050 0.564636 0.430176 0.490479 -0.505493 1441833050 0.564636 0.430176 0.490479 -0.505493 1441833050 0.564636 0.430176 0.490479 -0.505493 1441833050 0.559082 0.445007 0.489014 -0.500183 1441833050 0.559082 0.445007 0.489014 -0.500183 1441833050 0.559082 0.445007 0.489014 -0.500183 1441833050 0.559082 0.445007 0.489014 -0.500183 1441833050 0.559082 0.445007 0.489014 -0.500183 1441833050 0.559082 0.445007 0.489014 -0.500183 1441833050 0.559082 0.445007 0.489014 -0.500183 1441833050 0.551453 0.455566 0.476074 -0.511475 1441833050 
0.525513 0.467163 0.414185 -0.577881 1441833053 0.525513 0.467163 0.414185 -0.577881 1441833053 0.525513 0.467163 0.414185 -0.577881 1441833053 0.525513 0.467163 0.414185 -0.577881 1441833053 0.525513 0.467163 0.414185 -0.577881 1441833053 0.524231 0.467102 0.415344 -0.578308 1441833053 0.524231 0.467102 0.415344 -0.578308 1441833053 0.524231 0.467102 0.415344 -0.578308 1441833053 0.524231 0.467102 0.415344 -0.578308 1441833053 0.524231 0.467102 0.415344 -0.578308 1441833053 0.524231 0.467102 0.415344 -0.578308 1441833053 0.522461 0.465820 0.414307 -0.581665 1441833054 0.522461 0.465820 0.414307 -0.581665 1441833054 0.522461 0.465820 0.414307 -0.581665 1441833054 0.522461 0.465820 0.414307 -0.581665 1441833054 0.522461 0.465820 0.414307 -0.581665 1441833054 0.522461 0.465820 0.414307 -0.581665 1441833054 0.517151 0.468445 0.410889 -0.586731 1441833054 0.517151 0.468445 0.410889 -0.586731 1441833054 0.517151 0.468445 0.410889 -0.586731 1441833054 0.517151 0.468445 0.410889 -0.586731 1441833054 0.517151 0.468445 0.410889 -0.586731 1441833054 0.517151 0.468445 0.410889 -0.586731 1441833054 0.508118 0.477112 0.399902 -0.595154 1441833054 0.508118 0.477112 0.399902 -0.595154 1441833054 0.508118 0.477112 0.399902 -0.595154 1441833054 0.508118 0.477112 0.399902 -0.595154 1441833054 0.508118 0.477112 0.399902 -0.595154 1441833054 0.508118 0.477112 0.399902 -0.595154 1441833054 0.501526 0.487976 0.386292 -0.600891 1441833054 0.501526 0.487976 0.386292 -0.600891 1441833054 0.501526 0.487976 0.386292 -0.600891 1441833054 0.501526 0.487976 0.386292 -0.600891 1441833054 0.501526 0.487976 0.386292 -0.600891 1441833054 0.501526 0.487976 0.386292 -0.600891 1441833054 0.501526 0.487976 0.386292 -0.600891 1441833054 0.499451 0.495239 0.381653 -0.599609 1441833054 0.499451 0.495239 0.381653 -0.599609 1441833054 0.499451 0.495239 0.381653 -0.599609 1441833054 0.499451 0.495239 0.381653 -0.599609 1441833054 0.499451 0.495239 0.381653 -0.599609 1441833054 0.499451 0.495239 0.381653 -0.599609 1441833054 0.497620 0.494812 0.395142 -0.592712 1441833054 0.497620 0.494812 0.395142 -0.592712 1441833054 0.497620 0.494812 0.395142 -0.592712 1441833054 0.497620 0.494812 0.395142 -0.592712 1441833054 0.497620 0.494812 0.395142 -0.592712 1441833054 0.497620 0.494812 0.395142 -0.592712 1441833054 0.503784 0.487183 0.396729 -0.592834 1441833054 0.503784 0.487183 0.396729 -0.592834 1441833054 0.503784 0.487183 0.396729 -0.592834 1441833054 0.503784 0.487183 0.396729 -0.592834 1441833054 0.503784 0.487183 0.396729 -0.592834 1441833054 0.503784 0.487183 0.396729 -0.592834 1441833054 0.503784 0.487183 0.396729 -0.592834 1441833054 0.512756 0.479431 0.397522 -0.590881 1441833054 0.512756 0.479431 0.397522 -0.590881 1441833054 0.512756 0.479431 0.397522 -0.590881 1441833054 0.512756 0.479431 0.397522 -0.590881 1441833054 0.512756 0.479431 0.397522 -0.590881 1441833054 0.512756 0.479431 0.397522 -0.590881 1441833054 0.517029 0.474182 0.396667 -0.591919 1441833054 0.517029 0.474182 0.396667 -0.591919 1441833054 0.517029 0.474182 0.396667 -0.591919 1441833054 0.517029 0.474182 0.396667 -0.591919 1441833054 0.517029 0.474182 0.396667 -0.591919 1441833054 0.517029 0.474182 0.396667 -0.591919 1441833054 0.517029 0.474182 0.396667 -0.591919 1441833054 0.515015 0.475159 0.398438 -0.591797 1441833054 0.515015 0.475159 0.398438 -0.591797 1441833054 0.515015 0.475159 0.398438 -0.591797 1441833054 0.515015 0.475159 0.398438 -0.591797 1441833054 0.515015 0.475159 0.398438 -0.591797 1441833054 0.519226 0.470947 0.404419 -0.587402 1441833054 0.519226 0.470947 0.404419 -0.587402 1441833054 0.519226 0.470947 0.404419 -0.587402 1441833054 0.519226 0.470947 0.404419 -0.587402 1441833054 0.519226 0.470947 0.404419 -0.587402 1441833054 0.527039 0.461914 0.416077 -0.579346 1441833054 0.527039 0.461914 0.416077 -0.579346 1441833054 0.527039 0.461914 0.416077 -0.579346 1441833054 0.527039 0.461914 0.416077 -0.579346 1441833054 0.527039 0.461914 0.416077 -0.579346 1441833054 0.527039 0.461914 0.416077 -0.579346 1441833054 0.535950 0.453308 0.431152 -0.566833 1441833054 0.535950 0.453308 0.431152 -0.566833 1441833054 0.535950 0.453308 0.431152 -0.566833 1441833054 0.535950 0.453308 0.431152 -0.566833 1441833054 0.535950 0.453308 0.431152 -0.566833 1441833054 0.535950 0.453308 0.431152 -0.566833 1441833054 0.535950 0.453308 0.431152 -0.566833 1441833054 0.540527 0.448181 0.443726 -0.556824 1441833054 0.540527 0.448181 0.443726 -0.556824 1441833054 0.540527 0.448181 0.443726 -0.556824 1441833054 0.540527 0.448181 0.443726 -0.556824 1441833054 0.540527 0.448181 0.443726 -0.556824 1441833054 0.538025 0.448181 0.443237 -0.559631 1441833054 0.538025 0.448181 0.443237 -0.559631 1441833054 0.538025 0.448181 0.443237 -0.559631 1441833054 0.538025 0.448181 0.443237 -0.559631 1441833054 0.538025 0.448181 0.443237 -0.559631 1441833054 0.538025 0.448181 0.443237 -0.559631 1441833054 0.536560 0.450806 0.443420 -0.558777 1441833054 0.536560 0.450806 0.443420 -0.558777 1441833054 0.536560 0.450806 0.443420 -0.558777 1441833054 0.536743 0.452515 0.447571 -0.553894 1441833054 0.536743 0.452515 0.447571 -0.553894 1441833054 0.536743 0.452515 0.447571 -0.553894 1441833054 0.536743 0.452515 0.447571 -0.553894 1441833054 0.535706 0.453735 0.451782 -0.550415 1441833054 0.535706 0.453735 0.451782 -0.550415 1441833054 0.535706 0.453735 0.451782 -0.550415 1441833054 0.535706 0.453735 0.451782 -0.550415 1441833054 0.535706 0.453735 0.451782 -0.550415 1441833054 0.535706 0.453735 0.451782 -0.550415 1441833054 0.536438 0.455872 0.455505 -0.544861 1441833054 0.536438 0.455872 0.455505 -0.544861 1441833055 0.536438 0.455872 0.455505 -0.544861 1441833055 0.536438 0.455872 0.455505 -0.544861 1441833055 0.536438 0.455872 0.455505 -0.544861 1441833055 0.536438 0.455872 0.455505 -0.544861 1441833055 0.532410 0.462952 0.454529 -0.543640 1441833055 0.532410 0.462952 0.454529 -0.543640 1441833055 0.532410 0.462952 0.454529 -0.543640 1441833055 0.532410 0.462952 0.454529 -0.543640 1441833055 0.532410 0.462952 0.454529 -0.543640 1441833055 0.532410 0.462952 0.454529 -0.543640 1441833055 0.530945 0.464294 0.449646 -0.547974 1441833055 0.530945 0.464294 0.449646 -0.547974 1441833055 0.530945 0.464294 0.449646 -0.547974 1441833055 0.530945 0.464294 0.449646 -0.547974 1441833055 0.530945 0.464294 0.449646 -0.547974 1441833055 0.530945 0.464294 0.449646 -0.547974 1441833055 0.526428 0.466187 0.447021 -0.552856 1441833055 0.526428 0.466187 0.447021 -0.552856 1441833055 0.526428 0.466187 0.447021 -0.552856 1441833055 0.526428 0.466187 0.447021 -0.552856 1441833055 0.526428 0.466187 0.447021 -0.552856 1441833055 0.526428 0.466187 0.447021 -0.552856 1441833055 0.518616 0.469238 0.440918 -0.562500 1441833055 0.518616 0.469238 0.440918 -0.562500 1441833055 0.518616 0.469238 0.440918 -0.562500 1441833055 0.518616 0.469238 0.440918 -0.562500 1441833055 0.518616 0.469238 0.440918 -0.562500 1441833055 0.518616 0.469238 0.440918 -0.562500 1441833055 0.518616 0.469238 0.440918 -0.562500 1441833055 0.506592 0.478333 0.429626 -0.574402 1441833055 0.506592 0.478333 0.429626 -0.574402 1441833055 0.506592 0.478333 0.429626 -0.574402 1441833055 0.506592 0.478333 0.429626 -0.574402 1441833055 0.506592 0.478333 0.429626 -0.574402 1441833055 0.493835 0.491028 0.413147 -0.586792 1441833055 0.493835 0.491028 0.413147 -0.586792 1441833055 0.493835 0.491028 0.413147 -0.586792 1441833055 0.493835 0.491028 0.413147 -0.586792 1441833055 0.493835 0.491028 0.413147 -0.586792 1441833055 0.493835 0.491028 0.413147 -0.586792 1441833055 0.482666 0.503906 0.398865 -0.594971 1441833055 0.482666 0.503906 0.398865 -0.594971 1441833055 0.482666 0.503906 0.398865 -0.594971 1441833055 0.482666 0.503906 0.398865 -0.594971 1441833055 0.482666 0.503906 0.398865 -0.594971 1441833055 0.482666 0.503906 0.398865 -0.594971 1441833055 0.482666 0.503906 0.398865 -0.594971 1441833055 0.475464 0.510193 0.392517 -0.599609 1441833055 0.475464 0.510193 0.392517 -0.599609 1441833055 0.475464 0.510193 0.392517 -0.599609 1441833055 0.475464 0.510193 0.392517 -0.599609 1441833055 0.475464 0.510193 0.392517 -0.599609 1441833055 0.475464 0.510193 0.392517 -0.599609 1441833055 0.475464 0.510193 0.392517 -0.599609 1441833055 0.479980 0.505981 0.403442 -0.592285 1441833055 0.479980 0.505981 0.403442 -0.592285 1441833055 0.479980 0.505981 0.403442 -0.592285 1441833055 0.479980 0.505981 0.403442 -0.592285 1441833055 0.479980 0.505981 0.403442 -0.592285 1441833055 0.491272 0.497070 0.411194 -0.585144 1441833055 0.491272 0.497070 0.411194 -0.585144 1441833055 0.491272 0.497070 0.411194 -0.585144 1441833055 0.491272 0.497070 0.411194 -0.585144 1441833055 0.491272 0.497070 0.411194 -0.585144 1441833055 0.491272 0.497070 0.411194 -0.585144 1441833055 0.491272 0.497070 0.411194 -0.585144 1441833055 0.498352 0.493225 0.417664 -0.577820 1441833055 0.498352 0.493225 0.417664 -0.577820 1441833055 0.498352 0.493225 0.417664 -0.577820 1441833055 0.498352 0.493225 0.417664 -0.577820 1441833055 0.498352 0.493225 0.417664 -0.577820 1441833055 0.498352 0.493225 0.417664 -0.577820 1441833055 0.503662 0.490417 0.421509 -0.572815 1441833055 0.503662 0.490417 0.421509 -0.572815 1441833055 0.503662 0.490417 0.421509 -0.572815 1441833055 0.503662 0.490417 0.421509 -0.572815 1441833055 0.503662 0.490417 0.421509 -0.572815 1441833055 0.503662 0.490417 0.421509 -0.572815 1441833055 0.507446 0.487427 0.426636 -0.568176 1441833055 0.507446 0.487427 0.426636 -0.568176 1441833055 0.507446 0.487427 0.426636 -0.568176 1441833055 0.507446 0.487427 0.426636 -0.568176 1441833055 0.507446 0.487427 0.426636 -0.568176 1441833055 0.507446 0.487427 0.426636 -0.568176 1441833055 0.515076 0.481689 0.436646 -0.558533 1441833055 0.515076 0.481689 0.436646 -0.558533 1441833055 0.515076 0.481689 0.436646 -0.558533 1441833055 0.515076 0.481689 0.436646 -0.558533 1441833055 0.515076 0.481689 0.436646 -0.558533 1441833055 0.515076 0.481689 0.436646 -0.558533 1441833055 0.526978 0.472534 0.448242 -0.545959 1441833055 0.526978 0.472534 0.448242 -0.545959 1441833055 0.526978 0.472534 0.448242 -0.545959 1441833055 0.526978 0.472534 0.448242 -0.545959 1441833055 0.526978 0.472534 0.448242 -0.545959 1441833055 0.526978 0.472534 0.448242 -0.545959 1441833055 0.526978 0.472534 0.448242 -0.545959 1441833055 0.539917 0.461609 0.461060 -0.531738 1441833055 0.539917 0.461609 0.461060 -0.531738 1441833055 0.539917 0.461609 0.461060 -0.531738 1441833055 0.539917 0.461609 0.461060 -0.531738 1441833055 0.539917 0.461609 0.461060 -0.531738 1441833055 0.539917 0.461609 0.461060 -0.531738 1441833055 0.549377 0.452026 0.473022 -0.519653 1441833055 0.549377 0.452026 0.473022 -0.519653 1441833055 0.549377 0.452026 0.473022 -0.519653 1441833055 0.549377 0.452026 0.473022 -0.519653 1441833055 0.549377 0.452026 0.473022 -0.519653 1441833055 0.549377 0.452026 0.473022 -0.519653 1441833055 0.549377 0.452026 0.473022 -0.519653 1441833055 0.553589 0.446594 0.478271 -0.515076 1441833055 0.553589 0.446594 0.478271 -0.515076 1441833055 0.553589 0.446594 0.478271 -0.515076 1441833056 0.553589 0.446594 0.478271 -0.515076 1441833056 0.553589 0.446594 0.478271 -0.515076 1441833056 0.552124 0.448792 0.479675 -0.513428 1441833056 0.552124 0.448792 0.479675 -0.513428 1441833056 0.552124 0.448792 0.479675 -0.513428 1441833056 0.552124 0.448792 0.479675 -0.513428 1441833056 0.552124 0.448792 0.479675 -0.513428 1441833056 0.552124 0.448792 0.479675 -0.513428 1441833056 0.552124 0.448792 0.479675 -0.513428 1441833056 0.551392 0.449768 0.482727 -0.510498 1441833056 0.551392 0.449768 0.482727 -0.510498 1441833056 0.551392 0.449768 0.482727 -0.510498 1441833056 0.551392 0.449768 0.482727 -0.510498 1441833056 0.551392 0.449768 0.482727 -0.510498 1441833056 0.551392 0.449768 0.482727 -0.510498 1441833056 0.554810 0.446777 0.491211 -0.501282 1441833056 0.554810 0.446777 0.491211 -0.501282 1441833056 0.554810 0.446777 0.491211 -0.501282 1441833056 0.554810 0.446777 0.491211 -0.501282 1441833056 0.554810 0.446777 0.491211 -0.501282 1441833056 0.554810 0.446777 0.491211 -0.501282 1441833056 0.554810 0.446777 0.491211 -0.501282 1441833056 0.560303 0.441284 0.494263 -0.496948 1441833056 0.560303 0.441284 0.494263 -0.496948 1441833056 0.560303 0.441284 0.494263 -0.496948 1441833056 0.560303 0.441284 0.494263 -0.496948 1441833056 0.560303 0.441284 0.494263 -0.496948 1441833056 0.560303 0.441284 0.494263 -0.496948 1441833056 0.562927 0.440308 0.491943 -0.497192 1441833056 0.562927 0.440308 0.491943 -0.497192 1441833056 0.562927 0.440308 0.491943 -0.497192 1441833056 0.562927 0.440308 0.491943 -0.497192 1441833056 0.562927 0.440308 0.491943 -0.497192 1441833056 0.562927 0.440308 0.491943 -0.497192 1441833056 0.562927 0.440308 0.491943 -0.497192 1441833056 0.559143 0.443481 0.487610 -0.502869 1441833056 0.559143 0.443481 0.487610 -0.502869 1441833056 0.559143 0.443481 0.487610 -0.502869 1441833056 0.559143 0.443481 0.487610 -0.502869 1441833056 0.559143 0.443481 0.487610 -0.502869 1441833056 0.559143 0.443481 0.487610 -0.502869 1441833056 0.551025 0.448975 0.481995 -0.512268 1441833056 0.551025 0.448975 0.481995 -0.512268 1441833056 0.551025 0.448975 0.481995 -0.512268 1441833056 0.551025 0.448975 0.481995 -0.512268 1441833056 0.551025 0.448975 0.481995 -0.512268 1441833056 0.551025 0.448975 0.481995 -0.512268 1441833056 0.540771 0.455872 0.472229 -0.526001 1441833056 0.540771 0.455872 0.472229 -0.526001 1441833056 0.540771 0.455872 0.472229 -0.526001 1441833056 0.540771 0.455872 0.472229 -0.526001 1441833056 0.540771 0.455872 0.472229 -0.526001 1441833056 0.540771 0.455872 0.472229 -0.526001 1441833056 0.527100 0.468994 0.458496 -0.540344 1441833056 0.527100 0.468994 0.458496 -0.540344 1441833056 0.527100 0.468994 0.458496 -0.540344 1441833056 0.527100 0.468994 0.458496 -0.540344 1441833056 0.527100 0.468994 0.458496 -0.540344 1441833056 0.527100 0.468994 0.458496 -0.540344 1441833056 0.510681 0.486450 0.441101 -0.554932 1441833056 0.510681 0.486450 0.441101 -0.554932 1441833056 0.510681 0.486450 0.441101 -0.554932 1441833056 0.510681 0.486450 0.441101 -0.554932 1441833056 0.510681 0.486450 0.441101 -0.554932 1441833056 0.498840 0.501709 0.427734 -0.562500 1441833056 0.498840 0.501709 0.427734 -0.562500 1441833056 0.498840 0.501709 0.427734 -0.562500 1441833056 0.498840 0.501709 0.427734 -0.562500 1441833056 0.498840 0.501709 0.427734 -0.562500 1441833056 0.498840 0.501709 0.427734 -0.562500 1441833056 0.489624 0.511597 0.419189 -0.568115 1441833056 0.489624 0.511597 0.419189 -0.568115 1441833056 0.489624 0.511597 0.419189 -0.568115 1441833056 0.489624 0.511597 0.419189 -0.568115 1441833056 0.489624 0.511597 0.419189 -0.568115 1441833056 0.489624 0.511597 0.419189 -0.568115 1441833056 0.489624 0.511597 0.419189 -0.568115 1441833056 0.488403 0.513550 0.424500 -0.563416 1441833056 0.488403 0.513550 0.424500 -0.563416 1441833056 0.488403 0.513550 0.424500 -0.563416 1441833056 0.488403 0.513550 0.424500 -0.563416 1441833056 0.488403 0.513550 0.424500 -0.563416 1441833056 0.493347 0.509216 0.432678 -0.556763 1441833056 0.493347 0.509216 0.432678 -0.556763 1441833056 0.493347 0.509216 0.432678 -0.556763 1441833056 0.493347 0.509216 0.432678 -0.556763 1441833056 0.493347 0.509216 0.432678 -0.556763 1441833056 0.493347 0.509216 0.432678 -0.556763 1441833056 0.499207 0.503479 0.439026 -0.551819 1441833056 0.499207 0.503479 0.439026 -0.551819 1441833056 0.499207 0.503479 0.439026 -0.551819 1441833056 0.499207 0.503479 0.439026 -0.551819 1441833056 0.499207 0.503479 0.439026 -0.551819 1441833056 0.499207 0.503479 0.439026 -0.551819 1441833056 0.502319 0.499268 0.440063 -0.552002 1441833056 0.502319 0.499268 0.440063 -0.552002 1441833056 0.502319 0.499268 0.440063 -0.552002 1441833056 0.502319 0.499268 0.440063 -0.552002 1441833056 0.502319 0.499268 0.440063 -0.552002 1441833056 0.501587 0.498291 0.439453 -0.554016 1441833056 0.501587 0.498291 0.439453 -0.554016 1441833056 0.501587 0.498291 0.439453 -0.554016 1441833056 0.501587 0.498291 0.439453 -0.554016 1441833056 0.501587 0.498291 0.439453 -0.554016 1441833056 0.501587 0.498291 0.439453 -0.554016 1441833056 0.498962 0.499023 0.437500 -0.557312 1441833056 0.498962 0.499023 0.437500 -0.557312 1441833056 0.498962 0.499023 0.437500 -0.557312 1441833056 0.498962 0.499023 0.437500 -0.557312 1441833056 0.498962 0.499023 0.437500 -0.557312 1441833057 0.498962 0.499023 0.437500 -0.557312 1441833057 0.498962 0.499023 0.437500 -0.557312 1441833057 0.501038 0.495850 0.438904 -0.557129 1441833057 0.501038 0.495850 0.438904 -0.557129 1441833057 0.501038 0.495850 0.438904 -0.557129 1441833057 0.501038 0.495850 0.438904 -0.557129 1441833057 0.508301 0.488281 0.444214 -0.553040 1441833057 0.508301 0.488281 0.444214 -0.553040 1441833057 0.508301 0.488281 0.444214 -0.553040 1441833057 0.508301 0.488281 0.444214 -0.553040 1441833057 0.508301 0.488281 0.444214 -0.553040 1441833057 0.517822 0.477356 0.454651 -0.545227 1441833057 0.517822 0.477356 0.454651 -0.545227 1441833057 0.517822 0.477356 0.454651 -0.545227 1441833057 0.517822 0.477356 0.454651 -0.545227 1441833057 0.517822 0.477356 0.454651 -0.545227 1441833057 0.517822 0.477356 0.454651 -0.545227 1441833057 0.527344 0.465210 0.469482 -0.533813 1441833057 0.527344 0.465210 0.469482 -0.533813 1441833057 0.527344 0.465210 0.469482 -0.533813 1441833057 0.527344 0.465210 0.469482 -0.533813 1441833057 0.527344 0.465210 0.469482 -0.533813 1441833057 0.527344 0.465210 0.469482 -0.533813 1441833057 0.532776 0.456055 0.483887 -0.523438 1441833057 0.532776 0.456055 0.483887 -0.523438 1441833057 0.532776 0.456055 0.483887 -0.523438 1441833057 0.532776 0.456055 0.483887 -0.523438 1441833057 0.532776 0.456055 0.483887 -0.523438 1441833057 0.532776 0.456055 0.483887 -0.523438 1441833057 0.533936 0.452148 0.489014 -0.520874 1441833057 0.533936 0.452148 0.489014 -0.520874 1441833057 0.533936 0.452148 0.489014 -0.520874 1441833057 0.533936 0.452148 0.489014 -0.520874 1441833057 0.533936 0.452148 0.489014 -0.520874 1441833057 0.533936 0.452148 0.489014 -0.520874 1441833057 0.534607 0.451660 0.489136 -0.520447 1441833057 0.534607 0.451660 0.489136 -0.520447 1441833057 0.534607 0.451660 0.489136 -0.520447 1441833057 0.534607 0.451660 0.489136 -0.520447 1441833057 0.534607 0.451660 0.489136 -0.520447 1441833057 0.534607 0.451660 0.489136 -0.520447 1441833057 0.534668 0.451965 0.488586 -0.520691 1441833057 0.534668 0.451965 0.488586 -0.520691 1441833057 0.534668 0.451965 0.488586 -0.520691 1441833057 0.534668 0.451965 0.488586 -0.520691 1441833057 0.534668 0.451965 0.488586 -0.520691 1441833057 0.534668 0.451965 0.488586 -0.520691 1441833057 0.534668 0.451965 0.488586 -0.520691 1441833057 0.536743 0.449585 0.487061 -0.522034 1441833057 0.536743 0.449585 0.487061 -0.522034 1441833057 0.536743 0.449585 0.487061 -0.522034 1441833057 0.536743 0.449585 0.487061 -0.522034 1441833057 0.536743 0.449585 0.487061 -0.522034 1441833057 0.536743 0.449585 0.487061 -0.522034 1441833057 0.538940 0.449707 0.485046 -0.521545 1441833057 0.538940 0.449707 0.485046 -0.521545 1441833057 0.538940 0.449707 0.485046 -0.521545 1441833057 0.538940 0.449707 0.485046 -0.521545 1441833057 0.538940 0.449707 0.485046 -0.521545 1441833057 0.538940 0.449707 0.485046 -0.521545 1441833057 0.540833 0.450073 0.480591 -0.523376 1441833057 0.540833 0.450073 0.480591 -0.523376 1441833057 0.540833 0.450073 0.480591 -0.523376 1441833057 0.540833 0.450073 0.480591 -0.523376 1441833057 0.540833 0.450073 0.480591 -0.523376 1441833057 0.540833 0.450073 0.480591 -0.523376 1441833057 0.535889 0.454529 0.474548 -0.530029 1441833057 0.535889 0.454529 0.474548 -0.530029 1441833057 0.535889 0.454529 0.474548 -0.530029 1441833057 0.535889 0.454529 0.474548 -0.530029 1441833057 0.535889 0.454529 0.474548 -0.530029 1441833057 0.535889 0.454529 0.474548 -0.530029 1441833057 0.529419 0.459045 0.465332 -0.540710 1441833057 0.529419 0.459045 0.465332 -0.540710 1441833057 0.529419 0.459045 0.465332 -0.540710 1441833057 0.529419 0.459045 0.465332 -0.540710 1441833057 0.529419 0.459045 0.465332 -0.540710 1441833057 0.529419 0.459045 0.465332 -0.540710 1441833057 0.522400 0.466187 0.456299 -0.549133 1441833057 0.522400 0.466187 0.456299 -0.549133 1441833057 0.522400 0.466187 0.456299 -0.549133 1441833057 0.522400 0.466187 0.456299 -0.549133 1441833057 0.522400 0.466187 0.456299 -0.549133 1441833057 0.522400 0.466187 0.456299 -0.549133 1441833057 0.515869 0.475403 0.443909 -0.557434 1441833057 0.515869 0.475403 0.443909 -0.557434 1441833057 0.515869 0.475403 0.443909 -0.557434 1441833057 0.515869 0.475403 0.443909 -0.557434 1441833057 0.515869 0.475403 0.443909 -0.557434 1441833057 0.515869 0.475403 0.443909 -0.557434 1441833057 0.507813 0.490356 0.431030 -0.562012 1441833057 0.507813 0.490356 0.431030 -0.562012 1441833057 0.507813 0.490356 0.431030 -0.562012 1441833057 0.507813 0.490356 0.431030 -0.562012 1441833057 0.507813 0.490356 0.431030 -0.562012 1441833057 0.507813 0.490356 0.431030 -0.562012 1441833057 0.505920 0.498840 0.422424 -0.562805 1441833057 0.505920 0.498840 0.422424 -0.562805 1441833057 0.505920 0.498840 0.422424 -0.562805 1441833057 0.505920 0.498840 0.422424 -0.562805 1441833057 0.505920 0.498840 0.422424 -0.562805 1441833057 0.505920 0.498840 0.422424 -0.562805 1441833057 0.505920 0.498840 0.422424 -0.562805 1441833057 0.507996 0.500427 0.418335 -0.562500 1441833057 0.507996 0.500427 0.418335 -0.562500 1441833057 0.507996 0.500427 0.418335 -0.562500 1441833057 0.507996 0.500427 0.418335 -0.562500 1441833057 0.507996 0.500427 0.418335 -0.562500 1441833058 0.507996 0.500427 0.418335 -0.562500 1441833058 0.516968 0.494446 0.427673 -0.552551 1441833058 0.516968 0.494446 0.427673 -0.552551 1441833058 0.516968 0.494446 0.427673 -0.552551 1441833058 0.516968 0.494446 0.427673 -0.552551 1441833058 0.516968 0.494446 0.427673 -0.552551 1441833058 0.516968 0.494446 0.427673 -0.552551 1441833058 0.525452 0.485535 0.436096 -0.545837 1441833058 0.525452 0.485535 0.436096 -0.545837 1441833058 0.525452 0.485535 0.436096 -0.545837 1441833058 0.525452 0.485535 0.436096 -0.545837 1441833058 0.525452 0.485535 0.436096 -0.545837 1441833058 0.529541 0.480652 0.439514 -0.543396 1441833058 0.529541 0.480652 0.439514 -0.543396 1441833058 0.529541 0.480652 0.439514 -0.543396 1441833058 0.529541 0.480652 0.439514 -0.543396 1441833058 0.529541 0.480652 0.439514 -0.543396 1441833058 0.529541 0.480652 0.439514 -0.543396 1441833058 0.528198 0.482056 0.437927 -0.544800 1441833058 0.528198 0.482056 0.437927 -0.544800 1441833058 0.528198 0.482056 0.437927 -0.544800 1441833058 0.528198 0.482056 0.437927 -0.544800 1441833058 0.528198 0.482056 0.437927 -0.544800 1441833058 0.528198 0.482056 0.437927 -0.544800 1441833058 0.524353 0.484436 0.435059 -0.548645 1441833058 0.524353 0.484436 0.435059 -0.548645 1441833058 0.524353 0.484436 0.435059 -0.548645 1441833058 0.524353 0.484436 0.435059 -0.548645 1441833058 0.524353 0.484436 0.435059 -0.548645 1441833058 0.524353 0.484436 0.435059 -0.548645 1441833058 0.524353 0.484436 0.435059 -0.548645 1441833058 0.521606 0.485962 0.435059 -0.549927 1441833058 0.521606 0.485962 0.435059 -0.549927 1441833058 0.521606 0.485962 0.435059 -0.549927 1441833058 0.521606 0.485962 0.435059 -0.549927 1441833058 0.521606 0.485962 0.435059 -0.549927 1441833058 0.525024 0.482239 0.438599 -0.547119 1441833058 0.525024 0.482239 0.438599 -0.547119 1441833058 0.525024 0.482239 0.438599 -0.547119 1441833058 0.525024 0.482239 0.438599 -0.547119 1441833058 0.525024 0.482239 0.438599 -0.547119 1441833058 0.533813 0.473145 0.450684 -0.536682 1441833058 0.533813 0.473145 0.450684 -0.536682 1441833058 0.533813 0.473145 0.450684 -0.536682 1441833058 0.533813 0.473145 0.450684 -0.536682 1441833058 0.533813 0.473145 0.450684 -0.536682 1441833058 0.533813 0.473145 0.450684 -0.536682 1441833058 0.533813 0.473145 0.450684 -0.536682 1441833058 0.540405 0.464294 0.467529 -0.523193 1441833058 0.540405 0.464294 0.467529 -0.523193 1441833058 0.540405 0.464294 0.467529 -0.523193 1441833058 0.540405 0.464294 0.467529 -0.523193 1441833058 0.540405 0.464294 0.467529 -0.523193 1441833058 0.540405 0.464294 0.467529 -0.523193 1441833058 0.545349 0.457153 0.476440 -0.516296 1441833058 0.545349 0.457153 0.476440 -0.516296 1441833058 0.545349 0.457153 0.476440 -0.516296 1441833058 0.545349 0.457153 0.476440 -0.516296 1441833058 0.545349 0.457153 0.476440 -0.516296 1441833058 0.545349 0.457153 0.476440 -0.516296 1441833058 0.547546 0.452820 0.482483 -0.512146 1441833058 0.547546 0.452820 0.482483 -0.512146 1441833058 0.547546 0.452820 0.482483 -0.512146 1441833058 0.547546 0.452820 0.482483 -0.512146 1441833058 0.547546 0.452820 0.482483 -0.512146 1441833058 0.547546 0.452820 0.482483 -0.512146 1441833058 0.546448 0.451904 0.482544 -0.514038 1441833058 0.546448 0.451904 0.482544 -0.514038 1441833058 0.546448 0.451904 0.482544 -0.514038 1441833058 0.546448 0.451904 0.482544 -0.514038 1441833058 0.546448 0.451904 0.482544 -0.514038 1441833058 0.546448 0.451904 0.482544 -0.514038 1441833058 0.546448 0.451904 0.482544 -0.514038 1441833058 0.548279 0.449280 0.482666 -0.514343 1441833058 0.548279 0.449280 0.482666 -0.514343 1441833058 0.548279 0.449280 0.482666 -0.514343 1441833058 0.548279 0.449280 0.482666 -0.514343 1441833058 0.548279 0.449280 0.482666 -0.514343 1441833058 0.548279 0.449280 0.482666 -0.514343 1441833058 0.553528 0.441528 0.489258 -0.509155 1441833058 0.553528 0.441528 0.489258 -0.509155 1441833058 0.553528 0.441528 0.489258 -0.509155 1441833058 0.553528 0.441528 0.489258 -0.509155 1441833058 0.553528 0.441528 0.489258 -0.509155 1441833058 0.553528 0.441528 0.489258 -0.509155 1441833058 0.551941 0.443054 0.486267 -0.512390 1441833058 0.551941 0.443054 0.486267 -0.512390 1441833058 0.551941 0.443054 0.486267 -0.512390 1441833058 0.551941 0.443054 0.486267 -0.512390 1441833058 0.551941 0.443054 0.486267 -0.512390 1441833058 0.551941 0.443054 0.486267 -0.512390 1441833058 0.544189 0.450928 0.476746 -0.522644 1441833058 0.544189 0.450928 0.476746 -0.522644 1441833058 0.544189 0.450928 0.476746 -0.522644 1441833058 0.544189 0.450928 0.476746 -0.522644 1441833058 0.544189 0.450928 0.476746 -0.522644 1441833058 0.529846 0.461243 0.468323 -0.535889 1441833058 0.529846 0.461243 0.468323 -0.535889 1441833058 0.529846 0.461243 0.468323 -0.535889 1441833058 0.529846 0.461243 0.468323 -0.535889 1441833058 0.529846 0.461243 0.468323 -0.535889 1441833058 0.529846 0.461243 0.468323 -0.535889 1441833058 0.529846 0.461243 0.468323 -0.535889 1441833058 0.514587 0.471741 0.457092 -0.551025 1441833058 0.514587 0.471741 0.457092 -0.551025 1441833058 0.514587 0.471741 0.457092 -0.551025 1441833058 0.514587 0.471741 0.457092 -0.551025 1441833058 0.514587 0.471741 0.457092 -0.551025 1441833058 0.514587 0.471741 0.457092 -0.551025 1441833058 0.501038 0.483582 0.444824 -0.563110 1441833059 0.501038 0.483582 0.444824 -0.563110 1441833059 0.501038 0.483582 0.444824 -0.563110 1441833059 0.501038 0.483582 0.444824 -0.563110 1441833059 0.501038 0.483582 0.444824 -0.563110 1441833059 0.501038 0.483582 0.444824 -0.563110 1441833059 0.501038 0.483582 0.444824 -0.563110 1441833059 0.490356 0.497070 0.429199 -0.572876 1441833059 0.490356 0.497070 0.429199 -0.572876 1441833059 0.490356 0.497070 0.429199 -0.572876 1441833059 0.490356 0.497070 0.429199 -0.572876 1441833059 0.490356 0.497070 0.429199 -0.572876 1441833059 0.485474 0.508118 0.419678 -0.574463 1441833059 0.485474 0.508118 0.419678 -0.574463 1441833059 0.485474 0.508118 0.419678 -0.574463 1441833059 0.485474 0.508118 0.419678 -0.574463 1441833059 0.485474 0.508118 0.419678 -0.574463 1441833059 0.485474 0.508118 0.419678 -0.574463 1441833059 0.492249 0.507874 0.423645 -0.565918 1441833059 
0.511902 0.492676 0.440491 -0.548706 1441833061 0.511902 0.492676 0.440491 -0.548706 1441833061 0.511902 0.492676 0.440491 -0.548706 1441833061 0.511902 0.492676 0.440491 -0.548706 1441833061 0.511902 0.492676 0.440491 -0.548706 1441833061 0.521606 0.487366 0.446533 -0.539429 1441833061 0.521606 0.487366 0.446533 -0.539429 1441833061 0.521606 0.487366 0.446533 -0.539429 1441833061 0.521606 0.487366 0.446533 -0.539429 1441833061 0.521606 0.487366 0.446533 -0.539429 1441833061 0.540833 0.470764 0.464905 -0.519348 1441833061 0.540833 0.470764 0.464905 -0.519348 1441833061 0.540833 0.470764 0.464905 -0.519348 1441833061 0.540833 0.470764 0.464905 -0.519348 1441833061 0.540833 0.470764 0.464905 -0.519348 1441833061 0.540833 0.470764 0.464905 -0.519348 1441833061 0.540833 0.470764 0.464905 -0.519348 1441833061 0.560425 0.449036 0.484680 -0.499329 1441833061 0.560425 0.449036 0.484680 -0.499329 1441833061 0.560425 0.449036 0.484680 -0.499329 1441833061 0.560425 0.449036 0.484680 -0.499329 1441833061 0.560425 0.449036 0.484680 -0.499329 1441833061 0.560425 0.449036 0.484680 -0.499329 1441833061 0.571228 0.434937 0.496704 -0.487610 1441833061 0.571228 0.434937 0.496704 -0.487610 1441833061 0.571228 0.434937 0.496704 -0.487610 1441833061 0.571228 0.434937 0.496704 -0.487610 1441833061 0.571228 0.434937 0.496704 -0.487610 1441833061 0.571228 0.434937 0.496704 -0.487610 1441833061 0.571228 0.434937 0.496704 -0.487610 1441833061 0.573120 0.433411 0.499878 -0.483459 1441833061 0.573120 0.433411 0.499878 -0.483459 1441833061 0.573120 0.433411 0.499878 -0.483459 1441833061 0.573120 0.433411 0.499878 -0.483459 1441833061 0.573120 0.433411 0.499878 -0.483459 1441833061 0.573120 0.433411 0.499878 -0.483459 1441833061 0.567261 0.444153 0.494202 -0.486450 1441833061 0.567261 0.444153 0.494202 -0.486450 1441833061 0.567261 0.444153 0.494202 -0.486450 1441833061 0.567261 0.444153 0.494202 -0.486450 1441833061 0.567261 0.444153 0.494202 -0.486450 1441833061 0.567261 0.444153 0.494202 -0.486450 1441833061 0.562439 0.446411 0.487061 -0.497070 1441833061 0.562439 0.446411 0.487061 -0.497070 1441833061 0.562439 0.446411 0.487061 -0.497070 1441833061 0.562439 0.446411 0.487061 -0.497070 1441833061 0.562439 0.446411 0.487061 -0.497070 1441833061 0.560608 0.443176 0.479675 -0.509155 1441833061 0.560608 0.443176 0.479675 -0.509155 1441833062 0.560608 0.443176 0.479675 -0.509155 1441833062 0.560608 0.443176 0.479675 -0.509155 1441833062 0.560608 0.443176 0.479675 -0.509155 1441833062 0.554993 0.446777 0.469482 -0.521423 1441833062 0.554993 0.446777 0.469482 -0.521423 1441833062 0.554993 0.446777 0.469482 -0.521423 1441833062 0.554993 0.446777 0.469482 -0.521423 1441833062 0.554993 0.446777 0.469482 -0.521423 1441833062 0.554993 0.446777 0.469482 -0.521423 1441833062 0.543457 0.458313 0.456360 -0.534973 1441833062 0.543457 0.458313 0.456360 -0.534973 1441833062 0.543457 0.458313 0.456360 -0.534973 1441833062 0.543457 0.458313 0.456360 -0.534973 1441833062 0.543457 0.458313 0.456360 -0.534973 1441833062 0.543457 0.458313 0.456360 -0.534973 1441833062 0.528320 0.474304 0.443604 -0.546875 1441833062 0.528320 0.474304 0.443604 -0.546875 1441833062 0.528320 0.474304 0.443604 -0.546875 1441833062 0.528320 0.474304 0.443604 -0.546875 1441833062 0.528320 0.474304 0.443604 -0.546875 1441833062 0.516418 0.488098 0.432922 -0.554626 1441833062 0.516418 0.488098 0.432922 -0.554626 1441833062 0.516418 0.488098 0.432922 -0.554626 1441833062 0.516418 0.488098 0.432922 -0.554626 1441833062 0.516418 0.488098 0.432922 -0.554626 1441833062 0.516418 0.488098 0.432922 -0.554626 1441833062 0.516418 0.488098 0.432922 -0.554626 1441833062 0.506958 0.500000 0.422913 -0.560425 1441833062 0.506958 0.500000 0.422913 -0.560425 1441833062 0.506958 0.500000 0.422913 -0.560425 1441833062 0.506958 0.500000 0.422913 -0.560425 1441833062 0.506958 0.500000 0.422913 -0.560425 1441833062 0.506958 0.500000 0.422913 -0.560425 1441833062 0.505127 0.502563 0.420349 -0.561707 1441833062 0.505127 0.502563 0.420349 -0.561707 1441833062 0.505127 0.502563 0.420349 -0.561707 1441833062 0.505127 0.502563 0.420349 -0.561707 1441833062 0.505127 0.502563 0.420349 -0.561707 1441833062 0.505127 0.502563 0.420349 -0.561707 1441833062 0.510071 0.499207 0.423096 -0.558167 1441833062 0.510071 0.499207 0.423096 -0.558167 1441833062 0.510071 0.499207 0.423096 -0.558167 1441833062 0.510071 0.499207 0.423096 -0.558167 1441833062 0.510071 0.499207 0.423096 -0.558167 1441833062 0.510071 0.499207 0.423096 -0.558167 1441833062 0.515259 0.494812 0.429565 -0.552368 1441833062 0.515259 0.494812 0.429565 -0.552368 1441833062 0.515259 0.494812 0.429565 -0.552368 1441833062 0.515259 0.494812 0.429565 -0.552368 1441833062 0.515259 0.494812 0.429565 -0.552368 1441833062 0.515259 0.494812 0.429565 -0.552368 1441833062 0.515259 0.494812 0.429565 -0.552368 1441833062 0.520142 0.490784 0.433472 -0.548279 1441833062 0.520142 0.490784 0.433472 -0.548279 1441833062 0.520142 0.490784 0.433472 -0.548279 1441833062 0.520142 0.490784 0.433472 -0.548279 1441833062 0.520142 0.490784 0.433472 -0.548279 1441833062 0.520142 0.490784 0.433472 -0.548279 1441833062 0.517517 0.493896 0.431274 -0.549683 1441833062 0.517517 0.493896 0.431274 -0.549683 1441833062 0.517517 0.493896 0.431274 -0.549683 1441833062 0.517517 0.493896 0.431274 -0.549683 1441833062 0.517517 0.493896 0.431274 -0.549683 1441833062 0.517517 0.493896 0.431274 -0.549683 1441833062 0.516846 0.493164 0.433960 -0.548889 1441833062 0.516846 0.493164 0.433960 -0.548889 1441833062 0.516846 0.493164 0.433960 -0.548889 1441833062 0.516846 0.493164 0.433960 -0.548889 1441833062 0.516846 0.493164 0.433960 -0.548889 1441833062 0.516846 0.493164 0.433960 -0.548889 1441833062 0.520081 0.490295 0.437683 -0.545471 1441833062 0.520081 0.490295 0.437683 -0.545471 1441833062 0.520081 0.490295 0.437683 -0.545471 1441833062 0.520081 0.490295 0.437683 -0.545471 1441833062 0.520081 0.490295 0.437683 -0.545471 1441833062 0.520081 0.490295 0.437683 -0.545471 1441833062 0.530334 0.482300 0.441895 -0.539246 1441833062 0.530334 0.482300 0.441895 -0.539246 1441833062 0.530334 0.482300 0.441895 -0.539246 1441833062 0.530334 0.482300 0.441895 -0.539246 1441833062 0.530334 0.482300 0.441895 -0.539246 1441833062 0.530334 0.482300 0.441895 -0.539246 1441833062 0.530334 0.482300 0.441895 -0.539246 1441833062 0.540161 0.476074 0.449951 -0.528320 1441833062 0.540161 0.476074 0.449951 -0.528320 1441833062 0.540161 0.476074 0.449951 -0.528320 1441833062 0.540161 0.476074 0.449951 -0.528320 1441833062 0.540161 0.476074 0.449951 -0.528320 1441833062 0.540161 0.476074 0.449951 -0.528320 1441833062 0.553162 0.464417 0.461792 -0.514771 1441833062 0.553162 0.464417 0.461792 -0.514771 1441833062 0.553162 0.464417 0.461792 -0.514771 1441833062 0.553162 0.464417 0.461792 -0.514771 1441833062 0.553162 0.464417 0.461792 -0.514771 1441833062 0.553162 0.464417 0.461792 -0.514771 1441833062 0.572144 0.439209 0.481201 -0.498169 1441833062 0.572144 0.439209 0.481201 -0.498169 1441833062 0.572144 0.439209 0.481201 -0.498169 1441833062 0.572144 0.439209 0.481201 -0.498169 1441833062 0.572144 0.439209 0.481201 -0.498169 1441833062 0.572144 0.439209 0.481201 -0.498169 1441833062 0.586914 0.414612 0.500854 -0.482361 1441833062 0.586914 0.414612 0.500854 -0.482361 1441833062 0.586914 0.414612 0.500854 -0.482361 1441833062 0.586914 0.414612 0.500854 -0.482361 1441833062 0.586914 0.414612 0.500854 -0.482361 1441833062 0.589661 0.407104 0.512024 -0.473633 1441833062 0.589661 0.407104 0.512024 -0.473633 1441833062 0.589661 0.407104 0.512024 -0.473633 1441833062 0.589661 0.407104 0.512024 -0.473633 1441833062 0.589661 0.407104 0.512024 -0.473633 1441833063 0.589661 0.407104 0.512024 -0.473633 1441833063 0.589661 0.407104 0.512024 -0.473633 1441833063 0.580078 0.421936 0.508545 -0.476257 1441833063 0.580078 0.421936 0.508545 -0.476257 1441833063 0.580078 0.421936 0.508545 -0.476257 1441833063 0.580078 0.421936 0.508545 -0.476257 1441833063 0.580078 0.421936 0.508545 -0.476257 1441833063 0.580078 0.421936 0.508545 -0.476257 1441833063 0.569641 0.433777 0.497009 -0.490173 1441833063 0.569641 0.433777 0.497009 -0.490173 1441833063 0.569641 0.433777 0.497009 -0.490173 1441833063 0.569641 0.433777 0.497009 -0.490173 1441833063 0.569641 0.433777 0.497009 -0.490173 1441833063 0.569641 0.433777 0.497009 -0.490173 1441833063 0.569641 0.433777 0.497009 -0.490173 1441833063 0.562805 0.436157 0.489136 -0.503723 1441833063 0.562805 0.436157 0.489136 -0.503723 1441833063 0.562805 0.436157 0.489136 -0.503723 1441833063 0.562805 0.436157 0.489136 -0.503723 1441833063 0.562805 0.436157 0.489136 -0.503723 1441833063 0.562805 0.436157 0.489136 -0.503723 1441833063 0.558105 0.439819 0.482727 -0.511841 1441833063 0.558105 0.439819 0.482727 -0.511841 1441833063 0.558105 0.439819 0.482727 -0.511841 1441833063 0.558105 0.439819 0.482727 -0.511841 1441833063 0.558105 0.439819 0.482727 -0.511841 1441833063 0.558105 0.439819 0.482727 -0.511841 1441833063 0.558105 0.439819 0.482727 -0.511841 1441833063 0.551880 0.445801 0.477234 -0.518494 1441833063 0.551880 0.445801 0.477234 -0.518494 1441833063 0.551880 0.445801 0.477234 -0.518494 1441833063 0.551880 0.445801 0.477234 -0.518494 1441833063 0.551880 0.445801 0.477234 -0.518494 1441833063 0.551880 0.445801 0.477234 -0.518494 1441833063 0.541260 0.457886 0.469849 -0.525879 1441833063 0.541260 0.457886 0.469849 -0.525879 1441833063 0.541260 0.457886 0.469849 -0.525879 1441833063 0.541260 0.457886 0.469849 -0.525879 1441833063 0.541260 0.457886 0.469849 -0.525879 1441833063 0.541260 0.457886 0.469849 -0.525879 1441833063 0.530823 0.470337 0.455872 -0.537720 1441833063 0.530823 0.470337 0.455872 -0.537720 1441833063 0.530823 0.470337 0.455872 -0.537720 1441833063 0.530823 0.470337 0.455872 -0.537720 1441833063 0.530823 0.470337 0.455872 -0.537720 1441833063 0.530823 0.470337 0.455872 -0.537720 1441833063 0.519897 0.486450 0.438660 -0.548218 1441833063 0.519897 0.486450 0.438660 -0.548218 1441833063 0.519897 0.486450 0.438660 -0.548218 1441833063 0.519897 0.486450 0.438660 -0.548218 1441833063 0.519897 0.486450 0.438660 -0.548218 1441833063 0.519897 0.486450 0.438660 -0.548218 1441833063 0.519897 0.486450 0.438660 -0.548218 1441833063 0.508789 0.504089 0.420715 -0.556763 1441833063 0.508789 0.504089 0.420715 -0.556763 1441833063 0.508789 0.504089 0.420715 -0.556763 1441833063 0.508789 0.504089 0.420715 -0.556763 1441833063 0.508789 0.504089 0.420715 -0.556763 1441833063 0.508789 0.504089 0.420715 -0.556763 1441833063 0.501404 0.515747 0.409668 -0.561035 1441833063 0.501404 0.515747 0.409668 -0.561035 1441833063 0.501404 0.515747 0.409668 -0.561035 1441833063 0.501404 0.515747 0.409668 -0.561035 1441833063 0.501404 0.515747 0.409668 -0.561035 1441833063 0.500916 0.518311 0.407043 -0.560974 1441833063 0.500916 0.518311 0.407043 -0.560974 1441833063 0.500916 0.518311 0.407043 -0.560974 1441833063 0.500916 0.518311 0.407043 -0.560974 1441833063 0.500916 0.518311 0.407043 -0.560974 1441833063 0.500916 0.518311 0.407043 -0.560974 1441833063 0.500916 0.518311 0.407043 -0.560974 1441833063 0.501587 0.518372 0.406006 -0.561096 1441833063 0.501587 0.518372 0.406006 -0.561096 1441833063 0.501587 0.518372 0.406006 -0.561096 1441833063 0.501587 0.518372 0.406006 -0.561096 1441833063 0.501587 0.518372 0.406006 -0.561096 1441833063 0.502380 0.517944 0.409607 -0.558167 1441833063 0.502380 0.517944 0.409607 -0.558167 1441833063 0.502380 0.517944 0.409607 -0.558167 1441833063 0.502380 0.517944 0.409607 -0.558167 1441833063 0.502380 0.517944 0.409607 -0.558167 1441833063 0.502380 0.517944 0.409607 -0.558167 1441833063 0.502380 0.517944 0.409607 -0.558167 1441833063 0.502441 0.517700 0.413696 -0.555298 1441833063 0.502441 0.517700 0.413696 -0.555298 1441833063 0.502441 0.517700 0.413696 -0.555298 1441833063 0.502441 0.517700 0.413696 -0.555298 1441833063 0.502441 0.517700 0.413696 -0.555298 1441833063 0.502441 0.517700 0.413696 -0.555298 1441833063 0.501465 0.517944 0.416077 -0.554199 1441833063 0.501465 0.517944 0.416077 -0.554199 1441833063 0.501465 0.517944 0.416077 -0.554199 1441833063 0.501465 0.517944 0.416077 -0.554199 1441833063 0.501465 0.517944 0.416077 -0.554199 1441833063 0.501465 0.517944 0.416077 -0.554199 1441833063 0.499817 0.519226 0.418335 -0.552734 1441833063 0.499817 0.519226 0.418335 -0.552734 1441833063 0.499817 0.519226 0.418335 -0.552734 1441833063 0.499817 0.519226 0.418335 -0.552734 1441833063 0.499817 0.519226 0.418335 -0.552734 1441833063 0.499817 0.519226 0.418335 -0.552734 1441833063 0.499817 0.519226 0.418335 -0.552734 1441833063 0.503540 0.515259 0.423218 -0.549316 1441833063 0.503540 0.515259 0.423218 -0.549316 1441833063 0.503540 0.515259 0.423218 -0.549316 1441833063 0.503540 0.515259 0.423218 -0.549316 1441833063 0.503540 0.515259 0.423218 -0.549316 1441833063 0.503540 0.515259 0.423218 -0.549316 1441833063 0.514343 0.505371 0.432800 -0.540955 1441833063 0.514343 0.505371 0.432800 -0.540955 1441833063 0.514343 0.505371 0.432800 -0.540955 1441833063 0.514343 0.505371 0.432800 -0.540955 1441833063 0.514343 0.505371 0.432800 -0.540955 1441833064 0.514343 0.505371 0.432800 -0.540955 1441833064 0.532227 0.486877 0.449646 -0.526733 1441833064 0.532227 0.486877 0.449646 -0.526733 1441833064 0.532227 0.486877 0.449646 -0.526733 1441833064 0.532227 0.486877 0.449646 -0.526733 1441833064 0.532227 0.486877 0.449646 -0.526733 1441833064 0.532227 0.486877 0.449646 -0.526733 1441833064 0.553894 0.459717 0.472168 -0.508850 1441833064 0.553894 0.459717 0.472168 -0.508850 1441833064 0.553894 0.459717 0.472168 -0.508850 1441833064 0.553894 0.459717 0.472168 -0.508850 1441833064 0.553894 0.459717 0.472168 -0.508850 1441833064 0.553894 0.459717 0.472168 -0.508850 1441833064 0.569336 0.436829 0.494446 -0.490417 1441833064 0.569336 0.436829 0.494446 -0.490417 1441833064 0.569336 0.436829 0.494446 -0.490417 1441833064 0.569336 0.436829 0.494446 -0.490417 1441833064 0.569336 0.436829 0.494446 -0.490417 1441833064 0.569336 0.436829 0.494446 -0.490417 1441833064 0.569336 0.436829 0.494446 -0.490417 1441833064 0.569092 0.432617 0.505859 -0.482727 1441833064 0.569092 0.432617 0.505859 -0.482727 1441833064 0.569092 0.432617 0.505859 -0.482727 1441833064 0.569092 0.432617 0.505859 -0.482727 1441833064 0.569092 0.432617 0.505859 -0.482727 1441833064 0.569092 0.432617 0.505859 -0.482727 1441833064 0.558716 0.446594 0.500732 -0.487427 1441833064 0.558716 0.446594 0.500732 -0.487427 1441833064 0.558716 0.446594 0.500732 -0.487427 1441833064 0.558716 0.446594 0.500732 -0.487427 1441833064 0.558716 0.446594 0.500732 -0.487427 1441833064 0.558716 0.446594 0.500732 -0.487427 1441833064 0.551575 0.452698 0.493164 -0.497559 1441833064 0.551575 0.452698 0.493164 -0.497559 1441833064 0.551575 0.452698 0.493164 -0.497559 1441833064 0.551575 0.452698 0.493164 -0.497559 1441833064 0.551575 0.452698 0.493164 -0.497559 1441833064 0.551575 0.452698 0.493164 -0.497559 1441833064 0.546265 0.455383 0.489319 -0.504700 1441833064 0.546265 0.455383 0.489319 -0.504700 1441833064 0.546265 0.455383 0.489319 -0.504700 1441833064 0.546265 0.455383 0.489319 -0.504700 1441833064 0.546265 0.455383 0.489319 -0.504700 1441833064 0.546265 0.455383 0.489319 -0.504700 1441833064 0.541870 0.461426 0.484070 -0.509033 1441833064 0.541870 0.461426 0.484070 -0.509033 1441833064 0.541870 0.461426 0.484070 -0.509033 1441833064 0.541870 0.461426 0.484070 -0.509033 1441833064 0.541870 0.461426 0.484070 -0.509033 1441833064 0.541870 0.461426 0.484070 -0.509033 1441833064 0.541870 0.461426 0.484070 -0.509033 1441833064 0.539246 0.465515 0.482849 -0.509216 1441833064 0.539246 0.465515 0.482849 -0.509216 1441833064 0.539246 0.465515 0.482849 -0.509216 1441833064 0.539246 0.465515 0.482849 -0.509216 1441833064 0.539246 0.465515 0.482849 -0.509216 1441833064 0.539246 0.465515 0.482849 -0.509216 1441833064 0.535767 0.467529 0.481567 -0.512207 1441833064 0.535767 0.467529 0.481567 -0.512207 1441833064 0.535767 0.467529 0.481567 -0.512207 1441833064 0.535767 0.467529 0.481567 -0.512207 1441833064 0.535767 0.467529 0.481567 -0.512207 1441833064 0.535767 0.467529 0.481567 -0.512207 1441833064 0.527039 0.475647 0.469849 -0.524536 1441833064 0.527039 0.475647 0.469849 -0.524536 1441833064 0.527039 0.475647 0.469849 -0.524536 1441833064 0.527039 0.475647 0.469849 -0.524536 1441833064 0.527039 0.475647 0.469849 -0.524536 1441833064 0.527039 0.475647 0.469849 -0.524536 1441833064 0.517212 0.487610 0.451843 -0.538940 1441833064 0.517212 0.487610 0.451843 -0.538940 1441833064 0.517212 0.487610 0.451843 -0.538940 1441833064 0.517212 0.487610 0.451843 -0.538940 1441833064 0.517212 0.487610 0.451843 -0.538940 1441833064 0.508606 0.499573 0.434387 -0.550476 1441833064 0.508606 0.499573 0.434387 -0.550476 1441833064 0.508606 0.499573 0.434387 -0.550476 1441833064 0.508606 0.499573 0.434387 -0.550476 1441833064 0.508606 0.499573 0.434387 -0.550476 1441833064 0.508606 0.499573 0.434387 -0.550476 1441833064 0.508606 0.499573 0.434387 -0.550476 1441833064 0.501282 0.509521 0.422180 -0.557495 1441833064 0.501282 0.509521 0.422180 -0.557495 1441833064 0.501282 0.509521 0.422180 -0.557495 1441833064 0.501282 0.509521 0.422180 -0.557495 1441833064 0.501282 0.509521 0.422180 -0.557495 1441833064 0.498962 0.512634 0.417053 -0.560547 1441833064 0.498962 0.512634 0.417053 -0.560547 1441833064 0.498962 0.512634 0.417053 -0.560547 1441833064 0.498962 0.512634 0.417053 -0.560547 1441833064 0.498962 0.512634 0.417053 -0.560547 1441833064 0.498962 0.512634 0.417053 -0.560547 1441833064 0.501099 0.510376 0.419128 -0.559204 1441833064 0.501099 0.510376 0.419128 -0.559204 1441833064 0.501099 0.510376 0.419128 -0.559204 1441833064 0.501099 0.510376 0.419128 -0.559204 1441833064 0.501099 0.510376 0.419128 -0.559204 1441833064 0.501099 0.510376 0.419128 -0.559204 1441833064 0.505188 0.505615 0.425354 -0.555115 1441833064 0.505188 0.505615 0.425354 -0.555115 1441833064 0.505188 0.505615 0.425354 -0.555115 1441833064 0.505188 0.505615 0.425354 -0.555115 1441833064 0.505188 0.505615 0.425354 -0.555115 1441833064 0.505188 0.505615 0.425354 -0.555115 1441833064 0.509094 0.502869 0.431458 -0.549316 1441833064 0.509094 0.502869 0.431458 -0.549316 1441833064 0.509094 0.502869 0.431458 -0.549316 1441833064 0.509094 0.502869 0.431458 -0.549316 1441833064 0.509094 0.502869 0.431458 -0.549316 1441833064 0.509094 0.502869 0.431458 -0.549316 1441833064 0.512756 0.501038 0.435303 -0.544495 1441833065 0.512756 0.501038 0.435303 -0.544495 1441833065 0.512756 0.501038 0.435303 -0.544495 1441833065 0.512756 0.501038 0.435303 -0.544495 1441833065 0.512756 0.501038 0.435303 -0.544495 1441833065 0.512756 0.501038 0.435303 -0.544495 1441833065 0.516846 0.498474 0.438965 -0.540100 1441833065 0.516846 0.498474 0.438965 -0.540100 1441833065 0.516846 0.498474 0.438965 -0.540100 1441833065 0.516846 0.498474 0.438965 -0.540100 1441833065 0.516846 0.498474 0.438965 -0.540100 1441833065 0.516846 0.498474 0.438965 -0.540100 1441833065 0.516846 0.498474 0.438965 -0.540100 1441833065 0.525696 0.492310 0.443665 -0.533325 1441833065 0.525696 0.492310 0.443665 -0.533325 1441833065 0.525696 0.492310 0.443665 -0.533325 1441833065 0.525696 0.492310 0.443665 -0.533325 1441833065 0.525696 0.492310 0.443665 -0.533325 1441833065 0.542358 0.476563 0.456604 -0.519775 1441833065 0.542358 0.476563 0.456604 -0.519775 1441833065 0.542358 0.476563 0.456604 -0.519775 1441833065 0.542358 0.476563 0.456604 -0.519775 1441833065 0.542358 0.476563 0.456604 -0.519775 1441833065 0.542358 0.476563 0.456604 -0.519775 1441833065 0.562195 0.452637 0.475769 -0.502625 1441833065 0.562195 0.452637 0.475769 -0.502625 1441833065 0.562195 0.452637 0.475769 -0.502625 1441833065 0.562195 0.452637 0.475769 -0.502625 1441833065 0.562195 0.452637 0.475769 -0.502625 1441833065 0.562195 0.452637 0.475769 -0.502625 1441833065 0.562195 0.452637 0.475769 -0.502625 1441833065 0.570251 0.439453 0.488953 -0.492493 1441833065 0.570251 0.439453 0.488953 -0.492493 1441833065 0.570251 0.439453 0.488953 -0.492493 1441833065 0.570251 0.439453 0.488953 -0.492493 1441833065 0.570251 0.439453 0.488953 -0.492493 1441833065 0.563965 0.446411 0.491638 -0.490845 1441833065 0.563965 0.446411 0.491638 -0.490845 1441833065 0.563965 0.446411 0.491638 -0.490845 1441833065 0.563965 0.446411 0.491638 -0.490845 1441833065 0.563965 0.446411 0.491638 -0.490845 1441833065 0.563965 0.446411 0.491638 -0.490845 1441833065 0.552856 0.457275 0.484497 -0.500366 1441833065 0.552856 0.457275 0.484497 -0.500366 1441833065 0.552856 0.457275 0.484497 -0.500366 1441833065 0.552856 0.457275 0.484497 -0.500366 1441833065 0.552856 0.457275 0.484497 -0.500366 1441833065 0.552856 0.457275 0.484497 -0.500366 1441833065 0.543274 0.459717 0.480164 -0.512695 1441833065 0.543274 0.459717 0.480164 -0.512695 1441833065 0.543274 0.459717 0.480164 -0.512695 1441833065 0.543274 0.459717 0.480164 -0.512695 1441833065 0.543274 0.459717 0.480164 -0.512695 1441833065 0.543274 0.459717 0.480164 -0.512695 1441833065 0.542358 0.459473 0.476624 -0.517212 1441833065 0.542358 0.459473 0.476624 -0.517212 1441833065 0.542358 0.459473 0.476624 -0.517212 1441833065 0.542358 0.459473 0.476624 -0.517212 1441833065 0.542358 0.459473 0.476624 -0.517212 1441833065 0.542358 0.459473 0.476624 -0.517212 1441833065 0.541199 0.459717 0.478333 -0.516602 1441833065 0.541199 0.459717 0.478333 -0.516602 1441833065 0.541199 0.459717 0.478333 -0.516602 1441833065 0.541199 0.459717 0.478333 -0.516602 1441833065 0.541199 0.459717 0.478333 -0.516602 1441833065 0.541199 0.459717 0.478333 -0.516602 1441833065 0.539612 0.460815 0.476196 -0.519226 1441833065 0.539612 0.460815 0.476196 -0.519226 1441833065 0.539612 0.460815 0.476196 -0.519226 1441833065 0.539612 0.460815 0.476196 -0.519226 1441833065 0.539612 0.460815 0.476196 -0.519226 1441833065 0.539612 0.460815 0.476196 -0.519226 1441833065 0.530457 0.468262 0.469177 -0.528320 1441833065 0.530457 0.468262 0.469177 -0.528320 1441833065 0.530457 0.468262 0.469177 -0.528320 1441833065 0.530457 0.468262 0.469177 -0.528320 1441833065 0.530457 0.468262 0.469177 -0.528320 1441833065 0.530457 0.468262 0.469177 -0.528320 1441833065 0.519226 0.479248 0.457703 -0.539551 1441833065 0.519226 0.479248 0.457703 -0.539551 1441833065 0.519226 0.479248 0.457703 -0.539551 1441833065 0.519226 0.479248 0.457703 -0.539551 1441833065 0.519226 0.479248 0.457703 -0.539551 1441833065 0.519226 0.479248 0.457703 -0.539551 1441833065 0.507996 0.491211 0.443237 -0.551514 1441833065 0.507996 0.491211 0.443237 -0.551514 1441833065 0.507996 0.491211 0.443237 -0.551514 1441833065 0.507996 0.491211 0.443237 -0.551514 1441833065 0.507996 0.491211 0.443237 -0.551514 1441833065 0.507996 0.491211 0.443237 -0.551514 1441833065 0.507996 0.491211 0.443237 -0.551514 1441833065 0.495544 0.506042 0.429871 -0.559937 1441833065 0.495544 0.506042 0.429871 -0.559937 1441833065 0.495544 0.506042 0.429871 -0.559937 1441833065 0.495544 0.506042 0.429871 -0.559937 1441833065 0.495544 0.506042 0.429871 -0.559937 1441833065 0.495544 0.506042 0.429871 -0.559937 1441833065 0.483582 0.519653 0.417603 -0.567200 1441833065 0.483582 0.519653 0.417603 -0.567200 1441833065 0.483582 0.519653 0.417603 -0.567200 1441833065 0.483582 0.519653 0.417603 -0.567200 1441833065 0.483582 0.519653 0.417603 -0.567200 1441833065 0.483582 0.519653 0.417603 -0.567200 1441833065 0.483582 0.519653 0.417603 -0.567200 1441833065 0.476746 0.525085 0.408569 -0.574463 1441833065 0.476746 0.525085 0.408569 -0.574463 1441833065 0.476746 0.525085 0.408569 -0.574463 1441833065 0.476746 0.525085 0.408569 -0.574463 1441833065 0.476746 0.525085 0.408569 -0.574463 1441833065 0.476746 0.525085 0.408569 -0.574463 1441833065 0.475342 0.525940 0.405701 -0.576904 1441833066 0.475342 0.525940 0.405701 -0.576904 1441833066 0.475342 0.525940 0.405701 -0.576904 1441833066 0.475342 0.525940 0.405701 -0.576904 1441833066 0.475342 0.525940 0.405701 -0.576904 1441833066 0.475342 0.525940 0.405701 -0.576904 1441833066 0.476685 0.523560 0.409668 -0.575134 1441833066 0.476685 0.523560 0.409668 -0.575134 1441833066 0.476685 0.523560 0.409668 -0.575134 1441833066 0.476685 0.523560 0.409668 -0.575134 1441833066 0.476685 0.523560 0.409668 -0.575134 1441833066 0.476685 0.523560 0.409668 -0.575134 1441833066 0.485535 0.517090 0.414917 -0.569824 1441833066 0.485535 0.517090 0.414917 -0.569824 1441833066 0.485535 0.517090 0.414917 -0.569824 1441833066 0.485535 0.517090 0.414917 -0.569824 1441833066 0.485535 0.517090 0.414917 -0.569824 1441833066 0.485535 0.517090 0.414917 -0.569824 1441833066 0.497803 0.509827 0.424316 -0.558716 1441833066 0.497803 0.509827 0.424316 -0.558716 1441833066 0.497803 0.509827 0.424316 -0.558716 1441833066 0.497803 0.509827 0.424316 -0.558716 1441833066 0.497803 0.509827 0.424316 -0.558716 1441833066 0.497803 0.509827 0.424316 -0.558716 1441833066 0.516602 0.496155 0.437378 -0.543640 1441833066 0.516602 0.496155 0.437378 -0.543640 1441833066 0.516602 0.496155 0.437378 -0.543640 1441833066 0.516602 0.496155 0.437378 -0.543640 1441833066 0.516602 0.496155 0.437378 -0.543640 1441833066 0.516602 0.496155 0.437378 -0.543640 1441833066 0.537476 0.477966 0.452759 -0.526855 1441833066 0.537476 0.477966 0.452759 -0.526855 1441833066 0.537476 0.477966 0.452759 -0.526855 1441833066 0.537476 0.477966 0.452759 -0.526855 1441833066 0.537476 0.477966 0.452759 -0.526855 1441833066 0.537476 0.477966 0.452759 -0.526855 1441833066 0.556702 0.456360 0.466064 -0.514343 1441833066 0.556702 0.456360 0.466064 -0.514343 1441833066 0.556702 0.456360 0.466064 -0.514343 1441833066 0.556702 0.456360 0.466064 -0.514343 1441833066 0.556702 0.456360 0.466064 -0.514343 1441833066 0.556702 0.456360 0.466064 -0.514343 1441833066 0.565369 0.443909 0.479797 -0.503052 1441833066 0.565369 0.443909 0.479797 -0.503052 1441833066 0.565369 0.443909 0.479797 -0.503052 1441833066 0.565369 0.443909 0.479797 -0.503052 1441833066 0.565369 0.443909 0.479797 -0.503052 1441833066 0.565369 0.443909 0.479797 -0.503052 1441833066 0.565369 0.443909 0.479797 -0.503052 1441833066 0.565186 0.440979 0.486938 -0.498901 1441833066 0.565186 0.440979 0.486938 -0.498901 1441833066 0.565186 0.440979 0.486938 -0.498901 1441833066 0.565186 0.440979 0.486938 -0.498901 1441833066 0.565186 0.440979 0.486938 -0.498901 1441833066 0.565186 0.440979 0.486938 -0.498901 1441833066 0.557739 0.454102 0.482971 -0.499451 1441833066 0.557739 0.454102 0.482971 -0.499451 1441833066 0.557739 0.454102 0.482971 -0.499451 1441833066 0.557739 0.454102 0.482971 -0.499451 1441833066 0.557739 0.454102 0.482971 -0.499451 1441833066 0.557739 0.454102 0.482971 -0.499451 1441833066 0.557312 0.456177 0.478333 -0.502502 1441833066 0.557312 0.456177 0.478333 -0.502502 1441833066 0.557312 0.456177 0.478333 -0.502502 1441833066 0.557312 0.456177 0.478333 -0.502502 1441833066 0.557312 0.456177 0.478333 -0.502502 1441833066 0.557312 0.456177 0.478333 -0.502502 1441833066 0.557312 0.456177 0.478333 -0.502502 1441833066 0.555908 0.454712 0.475159 -0.508301 1441833066 0.555908 0.454712 0.475159 -0.508301 1441833066 0.555908 0.454712 0.475159 -0.508301 1441833066 0.555908 0.454712 0.475159 -0.508301 1441833066 0.555908 0.454712 0.475159 -0.508301 1441833066 0.555908 0.454712 0.475159 -0.508301 1441833066 0.554749 0.456482 0.472107 -0.510803 1441833066 0.554749 0.456482 0.472107 -0.510803 1441833066 0.554749 0.456482 0.472107 -0.510803 1441833066 0.554749 0.456482 0.472107 -0.510803 1441833066 0.554749 0.456482 0.472107 -0.510803 1441833066 0.551453 0.459839 0.472717 -0.510803 1441833066 0.551453 0.459839 0.472717 -0.510803 1441833066 0.551453 0.459839 0.472717 -0.510803 1441833066 0.551453 0.459839 0.472717 -0.510803 1441833066 0.551453 0.459839 0.472717 -0.510803 1441833066 0.551453 0.459839 0.472717 -0.510803 1441833066 0.545471 0.464355 0.469788 -0.515808 1441833066 0.545471 0.464355 0.469788 -0.515808 1441833066 0.545471 0.464355 0.469788 -0.515808 1441833066 0.545471 0.464355 0.469788 -0.515808 1441833066 0.545471 0.464355 0.469788 -0.515808 1441833066 0.545471 0.464355 0.469788 -0.515808 1441833066 0.538757 0.469421 0.461243 -0.525940 1441833066 0.538757 0.469421 0.461243 -0.525940 1441833066 0.538757 0.469421 0.461243 -0.525940 1441833066 0.538757 0.469421 0.461243 -0.525940 1441833066 0.538757 0.469421 0.461243 -0.525940 1441833066 0.538757 0.469421 0.461243 -0.525940 1441833066 0.532532 0.476074 0.449646 -0.536194 1441833066 0.532532 0.476074 0.449646 -0.536194 1441833066 0.532532 0.476074 0.449646 -0.536194 1441833066 0.532532 0.476074 0.449646 -0.536194 1441833066 
0.511597 0.495300 0.456299 -0.533569 1441833069 0.511597 0.495300 0.456299 -0.533569 1441833069 0.511597 0.495300 0.456299 -0.533569 1441833069 0.511902 0.493713 0.459229 -0.532227 1441833069 0.511902 0.493713 0.459229 -0.532227 1441833069 0.511902 0.493713 0.459229 -0.532227 1441833069 0.511902 0.493713 0.459229 -0.532227 1441833069 0.511902 0.493713 0.459229 -0.532227 1441833069 0.511902 0.493713 0.459229 -0.532227 1441833069 0.508301 0.495850 0.456665 -0.535828 1441833069 0.508301 0.495850 0.456665 -0.535828 1441833069 0.508301 0.495850 0.456665 -0.535828 1441833069 0.508301 0.495850 0.456665 -0.535828 1441833069 0.508301 0.495850 0.456665 -0.535828 1441833069 0.508301 0.495850 0.456665 -0.535828 1441833069 0.499817 0.502197 0.448120 -0.545044 1441833069 0.499817 0.502197 0.448120 -0.545044 1441833069 0.499817 0.502197 0.448120 -0.545044 1441833069 0.499817 0.502197 0.448120 -0.545044 1441833069 0.499817 0.502197 0.448120 -0.545044 1441833069 0.499817 0.502197 0.448120 -0.545044 1441833069 0.486450 0.514832 0.436340 -0.554871 1441833069 0.486450 0.514832 0.436340 -0.554871 1441833069 0.486450 0.514832 0.436340 -0.554871 1441833069 0.486450 0.514832 0.436340 -0.554871 1441833069 0.486450 0.514832 0.436340 -0.554871 1441833069 0.473816 0.528381 0.424561 -0.562134 1441833069 0.473816 0.528381 0.424561 -0.562134 1441833069 0.473816 0.528381 0.424561 -0.562134 1441833069 0.473816 0.528381 0.424561 -0.562134 1441833069 0.473816 0.528381 0.424561 -0.562134 1441833069 0.473816 0.528381 0.424561 -0.562134 1441833069 0.469727 0.535583 0.421265 -0.561218 1441833069 0.469727 0.535583 0.421265 -0.561218 1441833069 0.469727 0.535583 0.421265 -0.561218 1441833069 0.469727 0.535583 0.421265 -0.561218 1441833069 0.469727 0.535583 0.421265 -0.561218 1441833069 0.469727 0.535583 0.421265 -0.561218 1441833069 0.469727 0.535583 0.421265 -0.561218 1441833069 0.472412 0.532349 0.432007 -0.553894 1441833069 0.472412 0.532349 0.432007 -0.553894 1441833069 0.472412 0.532349 0.432007 -0.553894 1441833069 0.472412 0.532349 0.432007 -0.553894 1441833069 0.472412 0.532349 0.432007 -0.553894 1441833069 0.472412 0.532349 0.432007 -0.553894 1441833069 0.481140 0.523804 0.440369 -0.547791 1441833069 0.481140 0.523804 0.440369 -0.547791 1441833069 0.481140 0.523804 0.440369 -0.547791 1441833069 0.481140 0.523804 0.440369 -0.547791 1441833069 0.481140 0.523804 0.440369 -0.547791 1441833069 0.481140 0.523804 0.440369 -0.547791 1441833069 0.488098 0.516724 0.442139 -0.546997 1441833069 0.488098 0.516724 0.442139 -0.546997 1441833069 0.488098 0.516724 0.442139 -0.546997 1441833069 0.488098 0.516724 0.442139 -0.546997 1441833069 0.488098 0.516724 0.442139 -0.546997 1441833069 0.488098 0.516724 0.442139 -0.546997 1441833069 0.491211 0.512390 0.439087 -0.550720 1441833069 0.491211 0.512390 0.439087 -0.550720 1441833069 0.491211 0.512390 0.439087 -0.550720 1441833069 0.491211 0.512390 0.439087 -0.550720 1441833069 0.491211 0.512390 0.439087 -0.550720 1441833069 0.491211 0.512390 0.439087 -0.550720 1441833069 0.489258 0.513733 0.436279 -0.553467 1441833069 0.489258 0.513733 0.436279 -0.553467 1441833069 0.489258 0.513733 0.436279 -0.553467 1441833069 0.489258 0.513733 0.436279 -0.553467 1441833069 0.489258 0.513733 0.436279 -0.553467 1441833069 0.489258 0.513733 0.436279 -0.553467 1441833069 0.489258 0.513733 0.436279 -0.553467 1441833069 0.488342 0.514587 0.434143 -0.555115 1441833069 0.488342 0.514587 0.434143 -0.555115 1441833069 0.488342 0.514587 0.434143 -0.555115 1441833069 0.488342 0.514587 0.434143 -0.555115 1441833069 0.488342 0.514587 0.434143 -0.555115 1441833069 0.488342 0.514587 0.434143 -0.555115 1441833069 0.493103 0.509644 0.436523 -0.553650 1441833069 0.493103 0.509644 0.436523 -0.553650 1441833069 0.493103 0.509644 0.436523 -0.553650 1441833069 0.493103 0.509644 0.436523 -0.553650 1441833069 0.493103 0.509644 0.436523 -0.553650 1441833069 0.493103 0.509644 0.436523 -0.553650 1441833069 0.502258 0.498535 0.443787 -0.549744 1441833069 0.502258 0.498535 0.443787 -0.549744 1441833069 0.502258 0.498535 0.443787 -0.549744 1441833069 0.502258 0.498535 0.443787 -0.549744 1441833069 0.502258 0.498535 0.443787 -0.549744 1441833069 0.502258 0.498535 0.443787 -0.549744 1441833070 0.511719 0.486145 0.457642 -0.540649 1441833070 0.511719 0.486145 0.457642 -0.540649 1441833070 0.511719 0.486145 0.457642 -0.540649 1441833070 0.511719 0.486145 0.457642 -0.540649 1441833070 0.511719 0.486145 0.457642 -0.540649 1441833070 0.521301 0.473877 0.474304 -0.527893 1441833070 0.521301 0.473877 0.474304 -0.527893 1441833070 0.521301 0.473877 0.474304 -0.527893 1441833070 0.521301 0.473877 0.474304 -0.527893 1441833070 0.521301 0.473877 0.474304 -0.527893 1441833070 0.521301 0.473877 0.474304 -0.527893 1441833070 0.524841 0.468384 0.483643 -0.520752 1441833070 0.524841 0.468384 0.483643 -0.520752 1441833070 0.524841 0.468384 0.483643 -0.520752 1441833070 0.524841 0.468384 0.483643 -0.520752 1441833070 0.524841 0.468384 0.483643 -0.520752 1441833070 0.524841 0.468384 0.483643 -0.520752 1441833070 0.524902 0.465698 0.480896 -0.525635 1441833070 0.524902 0.465698 0.480896 -0.525635 1441833070 0.524902 0.465698 0.480896 -0.525635 1441833070 0.524902 0.465698 0.480896 -0.525635 1441833070 0.524902 0.465698 0.480896 -0.525635 1441833070 0.524902 0.465698 0.480896 -0.525635 1441833070 0.524902 0.465698 0.480896 -0.525635 1441833070 0.525574 0.464600 0.480591 -0.526245 1441833070 0.525574 0.464600 0.480591 -0.526245 1441833070 0.525574 0.464600 0.480591 -0.526245 1441833070 0.525574 0.464600 0.480591 -0.526245 1441833070 0.525574 0.464600 0.480591 -0.526245 1441833070 0.525574 0.464600 0.480591 -0.526245 1441833070 0.530273 0.460510 0.480713 -0.524963 1441833070 0.530273 0.460510 0.480713 -0.524963 1441833070 0.530273 0.460510 0.480713 -0.524963 1441833070 0.530273 0.460510 0.480713 -0.524963 1441833070 0.530273 0.460510 0.480713 -0.524963 1441833070 0.530273 0.460510 0.480713 -0.524963 1441833070 0.536377 0.456787 0.482727 -0.520142 1441833070 0.536377 0.456787 0.482727 -0.520142 1441833070 0.536377 0.456787 0.482727 -0.520142 1441833070 0.536377 0.456787 0.482727 -0.520142 1441833070 0.536377 0.456787 0.482727 -0.520142 1441833070 0.536377 0.456787 0.482727 -0.520142 1441833070 0.541870 0.453796 0.480957 -0.518677 1441833070 0.541870 0.453796 0.480957 -0.518677 1441833070 0.541870 0.453796 0.480957 -0.518677 1441833070 0.541870 0.453796 0.480957 -0.518677 1441833070 0.541870 0.453796 0.480957 -0.518677 1441833070 0.541870 0.453796 0.480957 -0.518677 1441833070 0.539185 0.456177 0.473877 -0.525818 1441833070 0.539185 0.456177 0.473877 -0.525818 1441833070 0.539185 0.456177 0.473877 -0.525818 1441833070 0.539185 0.456177 0.473877 -0.525818 1441833070 0.539185 0.456177 0.473877 -0.525818 1441833070 0.539185 0.456177 0.473877 -0.525818 1441833070 0.539185 0.456177 0.473877 -0.525818 1441833070 0.528503 0.466309 0.462463 -0.537903 1441833070 0.528503 0.466309 0.462463 -0.537903 1441833070 0.528503 0.466309 0.462463 -0.537903 1441833070 0.528503 0.466309 0.462463 -0.537903 1441833070 0.528503 0.466309 0.462463 -0.537903 1441833070 0.515198 0.481628 0.447632 -0.549683 1441833070 0.515198 0.481628 0.447632 -0.549683 1441833070 0.515198 0.481628 0.447632 -0.549683 1441833070 0.515198 0.481628 0.447632 -0.549683 1441833070 0.515198 0.481628 0.447632 -0.549683 1441833070 0.515198 0.481628 0.447632 -0.549683 1441833070 0.505371 0.496887 0.431091 -0.558411 1441833070 0.505371 0.496887 0.431091 -0.558411 1441833070 0.505371 0.496887 0.431091 -0.558411 1441833070 0.505371 0.496887 0.431091 -0.558411 1441833070 0.505371 0.496887 0.431091 -0.558411 1441833070 0.505371 0.496887 0.431091 -0.558411 1441833070 0.505371 0.496887 0.431091 -0.558411 1441833070 0.500427 0.505188 0.424744 -0.560242 1441833070 0.500427 0.505188 0.424744 -0.560242 1441833070 0.500427 0.505188 0.424744 -0.560242 1441833070 0.500427 0.505188 0.424744 -0.560242 1441833070 0.500427 0.505188 0.424744 -0.560242 1441833070 0.500427 0.505188 0.424744 -0.560242 1441833070 0.508423 0.499817 0.435913 -0.549133 1441833070 0.508423 0.499817 0.435913 -0.549133 1441833070 0.508423 0.499817 0.435913 -0.549133 1441833070 0.508423 0.499817 0.435913 -0.549133 1441833070 0.508423 0.499817 0.435913 -0.549133 1441833070 0.508423 0.499817 0.435913 -0.549133 1441833070 0.517578 0.491882 0.443604 -0.541565 1441833070 0.517578 0.491882 0.443604 -0.541565 1441833070 0.517578 0.491882 0.443604 -0.541565 1441833070 0.517578 0.491882 0.443604 -0.541565 1441833070 0.517578 0.491882 0.443604 -0.541565 1441833070 0.517578 0.491882 0.443604 -0.541565 1441833070 0.520752 0.488037 0.444702 -0.541138 1441833070 0.520752 0.488037 0.444702 -0.541138 1441833070 0.520752 0.488037 0.444702 -0.541138 1441833070 0.520752 0.488037 0.444702 -0.541138 1441833070 0.520752 0.488037 0.444702 -0.541138 1441833070 0.520752 0.488037 0.444702 -0.541138 1441833070 0.518188 0.490417 0.442017 -0.543640 1441833070 0.518188 0.490417 0.442017 -0.543640 1441833070 0.518188 0.490417 0.442017 -0.543640 1441833070 0.518188 0.490417 0.442017 -0.543640 1441833070 0.518188 0.490417 0.442017 -0.543640 1441833070 0.518188 0.490417 0.442017 -0.543640 1441833070 0.512329 0.494812 0.438538 -0.547974 1441833070 0.512329 0.494812 0.438538 -0.547974 1441833070 0.512329 0.494812 0.438538 -0.547974 1441833070 0.512329 0.494812 0.438538 -0.547974 1441833070 0.512329 0.494812 0.438538 -0.547974 1441833070 0.512329 0.494812 0.438538 -0.547974 1441833070 0.511169 0.494507 0.436890 -0.550720 1441833071 0.511169 0.494507 0.436890 -0.550720 1441833071 0.511169 0.494507 0.436890 -0.550720 1441833071 0.511169 0.494507 0.436890 -0.550720 1441833071 0.511169 0.494507 0.436890 -0.550720 1441833071 0.511169 0.494507 0.436890 -0.550720 1441833071 0.511169 0.494507 0.436890 -0.550720 1441833071 0.515198 0.490112 0.441772 -0.546936 1441833071 0.515198 0.490112 0.441772 -0.546936 1441833071 0.515198 0.490112 0.441772 -0.546936 1441833071 0.515198 0.490112 0.441772 -0.546936 1441833071 0.515198 0.490112 0.441772 -0.546936 1441833071 0.515198 0.490112 0.441772 -0.546936 1441833071 0.525208 0.478455 0.453430 -0.538208 1441833071 0.525208 0.478455 0.453430 -0.538208 1441833071 0.525208 0.478455 0.453430 -0.538208 1441833071 0.525208 0.478455 0.453430 -0.538208 1441833071 0.525208 0.478455 0.453430 -0.538208 1441833071 0.534302 0.466309 0.467102 -0.528076 1441833071 0.534302 0.466309 0.467102 -0.528076 1441833071 0.534302 0.466309 0.467102 -0.528076 1441833071 0.534302 0.466309 0.467102 -0.528076 1441833071 0.534302 0.466309 0.467102 -0.528076 1441833071 0.534302 0.466309 0.467102 -0.528076 1441833071 0.539001 0.461609 0.474792 -0.520508 1441833071 0.539001 0.461609 0.474792 -0.520508 1441833071 0.539001 0.461609 0.474792 -0.520508 1441833071 0.539001 0.461609 0.474792 -0.520508 1441833071 0.539001 0.461609 0.474792 -0.520508 1441833071 0.539001 0.461609 0.474792 -0.520508 1441833071 0.538574 0.461121 0.472290 -0.523621 1441833071 0.538574 0.461121 0.472290 -0.523621 1441833071 0.538574 0.461121 0.472290 -0.523621 1441833071 0.538574 0.461121 0.472290 -0.523621 1441833071 0.538574 0.461121 0.472290 -0.523621 1441833071 0.538574 0.461121 0.472290 -0.523621 1441833071 0.538574 0.461121 0.472290 -0.523621 1441833071 0.537598 0.462952 0.469055 -0.525879 1441833071 0.537598 0.462952 0.469055 -0.525879 1441833071 0.537598 0.462952 0.469055 -0.525879 1441833071 0.537598 0.462952 0.469055 -0.525879 1441833071 0.537598 0.462952 0.469055 -0.525879 1441833071 0.537598 0.462952 0.469055 -0.525879 1441833071 0.535522 0.463928 0.466736 -0.529236 1441833071 0.535522 0.463928 0.466736 -0.529236 1441833071 0.535522 0.463928 0.466736 -0.529236 1441833071 0.535522 0.463928 0.466736 -0.529236 1441833071 0.535522 0.463928 0.466736 -0.529236 1441833071 0.535522 0.463928 0.466736 -0.529236 1441833071 0.537109 0.462036 0.465393 -0.530457 1441833071 0.537109 0.462036 0.465393 -0.530457 1441833071 0.537109 0.462036 0.465393 -0.530457 1441833071 0.537109 0.462036 0.465393 -0.530457 1441833071 0.537109 0.462036 0.465393 -0.530457 1441833071 0.537109 0.462036 0.465393 -0.530457 1441833071 0.539551 0.459595 0.466919 -0.528809 1441833071 0.539551 0.459595 0.466919 -0.528809 1441833071 0.539551 0.459595 0.466919 -0.528809 1441833071 0.539551 0.459595 0.466919 -0.528809 1441833071 0.539551 0.459595 0.466919 -0.528809 1441833071 0.539551 0.459595 0.466919 -0.528809 1441833071 0.539551 0.459595 0.466919 -0.528809 1441833071 0.541809 0.456421 0.465637 -0.530273 1441833071 0.541809 0.456421 0.465637 -0.530273 1441833071 0.541809 0.456421 0.465637 -0.530273 1441833071 0.541809 0.456421 0.465637 -0.530273 1441833071 0.541809 0.456421 0.465637 -0.530273 1441833071 0.541809 0.456421 0.465637 -0.530273 1441833071 0.540039 0.455688 0.460205 -0.537537 1441833071 0.540039 0.455688 0.460205 -0.537537 1441833071 0.540039 0.455688 0.460205 -0.537537 1441833071 0.540039 0.455688 0.460205 -0.537537 1441833071 0.540039 0.455688 0.460205 -0.537537 1441833071 0.540039 0.455688 0.460205 -0.537537 1441833071 0.531494 0.462280 0.450317 -0.548584 1441833071 0.531494 0.462280 0.450317 -0.548584 1441833071 0.531494 0.462280 0.450317 -0.548584 1441833071 0.531494 0.462280 0.450317 -0.548584 1441833071 0.518738 0.474304 0.435852 -0.562073 1441833071 0.518738 0.474304 0.435852 -0.562073 1441833071 0.518738 0.474304 0.435852 -0.562073 1441833071 0.518738 0.474304 0.435852 -0.562073 1441833071 0.518738 0.474304 0.435852 -0.562073 1441833071 0.518738 0.474304 0.435852 -0.562073 1441833071 0.506165 0.489136 0.421814 -0.571411 1441833071 0.506165 0.489136 0.421814 -0.571411 1441833071 0.506165 0.489136 0.421814 -0.571411 1441833071 0.506165 0.489136 0.421814 -0.571411 1441833071 0.506165 0.489136 0.421814 -0.571411 1441833071 0.506165 0.489136 0.421814 -0.571411 1441833071 0.506165 0.489136 0.421814 -0.571411 1441833071 0.502808 0.495667 0.417664 -0.571899 1441833071 0.502808 0.495667 0.417664 -0.571899 1441833071 0.502808 0.495667 0.417664 -0.571899 1441833071 0.502808 0.495667 0.417664 -0.571899 1441833071 0.502808 0.495667 0.417664 -0.571899 1441833071 0.502808 0.495667 0.417664 -0.571899 1441833071 0.506836 0.494080 0.420959 -0.567261 1441833071 0.506836 0.494080 0.420959 -0.567261 1441833071 0.506836 0.494080 0.420959 -0.567261 1441833071 0.506836 0.494080 0.420959 -0.567261 1441833071 0.506836 0.494080 0.420959 -0.567261 1441833071 0.506836 0.494080 0.420959 -0.567261 1441833071 0.513184 0.488708 0.428955 -0.560120 1441833071 0.513184 0.488708 0.428955 -0.560120 1441833071 0.513184 0.488708 0.428955 -0.560120 1441833071 0.513184 0.488708 0.428955 -0.560120 1441833071 0.513184 0.488708 0.428955 -0.560120 1441833071 0.513184 0.488708 0.428955 -0.560120 1441833071 0.516968 0.482666 0.431824 -0.559692 1441833071 0.516968 0.482666 0.431824 -0.559692 1441833072 0.516968 0.482666 0.431824 -0.559692 1441833072 0.516968 0.482666 0.431824 -0.559692 1441833072 0.516968 0.482666 0.431824 -0.559692 1441833072 0.516968 0.482666 0.431824 -0.559692 1441833072 0.518250 0.479919 0.433777 -0.559326 1441833072 0.518250 0.479919 0.433777 -0.559326 1441833072 0.518250 0.479919 0.433777 -0.559326 1441833072 0.518250 0.479919 0.433777 -0.559326 1441833072 0.518250 0.479919 0.433777 -0.559326 1441833072 0.518250 0.479919 0.433777 -0.559326 1441833072 0.516785 0.480530 0.432373 -0.561218 1441833072 0.516785 0.480530 0.432373 -0.561218 1441833072 0.516785 0.480530 0.432373 -0.561218 1441833072 0.516785 0.480530 0.432373 -0.561218 1441833072 0.516785 0.480530 0.432373 -0.561218 1441833072 0.516785 0.480530 0.432373 -0.561218 1441833072 0.514099 0.482544 0.432068 -0.562256 1441833072 0.514099 0.482544 0.432068 -0.562256 1441833072 0.514099 0.482544 0.432068 -0.562256 1441833072 0.514099 0.482544 0.432068 -0.562256 1441833072 0.514099 0.482544 0.432068 -0.562256 1441833072 0.514099 0.482544 0.432068 -0.562256 1441833072 0.514099 0.482544 0.432068 -0.562256 1441833072 0.515015 0.480774 0.434937 -0.560730 1441833072 0.515015 0.480774 0.434937 -0.560730 1441833072 0.515015 0.480774 0.434937 -0.560730 1441833072 0.515015 0.480774 0.434937 -0.560730 1441833072 0.515015 0.480774 0.434937 -0.560730 1441833072 0.515015 0.480774 0.434937 -0.560730 1441833072 0.519165 0.476990 0.441895 -0.554626 1441833072 0.519165 0.476990 0.441895 -0.554626 1441833072 0.519165 0.476990 0.441895 -0.554626 1441833072 0.519165 0.476990 0.441895 -0.554626 1441833072 0.519165 0.476990 0.441895 -0.554626 1441833072 0.519165 0.476990 0.441895 -0.554626 1441833072 0.527466 0.469421 0.453552 -0.543762 1441833072 0.527466 0.469421 0.453552 -0.543762 1441833072 0.527466 0.469421 0.453552 -0.543762 1441833072 0.527466 0.469421 0.453552 -0.543762 1441833072 0.527466 0.469421 0.453552 -0.543762 1441833072 0.527466 0.469421 0.453552 -0.543762 1441833072 0.535522 0.462463 0.468445 -0.529053 1441833072 0.535522 0.462463 0.468445 -0.529053 1441833072 0.535522 0.462463 0.468445 -0.529053 1441833072 0.535522 0.462463 0.468445 -0.529053 1441833072 0.535522 0.462463 0.468445 -0.529053 1441833072 0.535522 0.462463 0.468445 -0.529053 1441833072 0.539063 0.459106 0.475220 -0.522278 1441833072 0.539063 0.459106 0.475220 -0.522278 1441833072 0.539063 0.459106 0.475220 -0.522278 1441833072 0.539063 0.459106 0.475220 -0.522278 1441833072 0.539063 0.459106 0.475220 -0.522278 1441833072 0.539063 0.459106 0.475220 -0.522278 1441833072 0.539246 0.458191 0.476257 -0.521973 1441833072 0.539246 0.458191 0.476257 -0.521973 1441833072 0.539246 0.458191 0.476257 -0.521973 1441833072 0.539246 0.458191 0.476257 -0.521973 1441833072 0.539246 0.458191 0.476257 -0.521973 1441833072 0.539246 0.458191 0.476257 -0.521973 1441833072 0.539246 0.458191 0.476257 -0.521973 1441833072 0.539185 0.457153 0.474121 -0.524841 1441833072 0.539185 0.457153 0.474121 -0.524841 1441833072 0.539185 0.457153 0.474121 -0.524841 1441833072 0.539185 0.457153 0.474121 -0.524841 1441833072 0.539185 0.457153 0.474121 -0.524841 1441833072 0.539185 0.457153 0.474121 -0.524841 1441833072 0.538391 0.457336 0.475342 -0.524353 1441833072 0.538391 0.457336 0.475342 -0.524353 1441833072 0.538391 0.457336 0.475342 -0.524353 1441833072 0.538391 0.457336 0.475342 -0.524353 1441833072 0.538391 0.457336 0.475342 -0.524353 1441833072 0.538391 0.457336 0.475342 -0.524353 1441833072 0.540283 0.454407 0.477234 -0.523254 1441833072 0.540283 0.454407 0.477234 -0.523254 1441833072 0.540283 0.454407 0.477234 -0.523254 1441833072 0.540283 0.454407 0.477234 -0.523254 1441833072 0.540283 0.454407 0.477234 -0.523254 1441833072 0.540283 0.454407 0.477234 -0.523254 1441833072 0.538391 0.456482 0.471924 -0.528137 1441833072 0.538391 0.456482 0.471924 -0.528137 1441833072 0.538391 0.456482 0.471924 -0.528137 1441833072 0.538391 0.456482 0.471924 -0.528137 1441833072 0.538391 0.456482 0.471924 -0.528137 1441833072 0.538391 0.456482 0.471924 -0.528137 1441833072 0.533997 0.460083 0.464417 -0.536133 1441833072 0.533997 0.460083 0.464417 -0.536133 1441833072 0.533997 0.460083 0.464417 -0.536133 1441833072 0.533997 0.460083 0.464417 -0.536133 1441833072 0.533997 0.460083 0.464417 -0.536133 1441833072 0.533997 0.460083 0.464417 -0.536133 1441833072 0.533997 0.460083 0.464417 -0.536133 1441833072 0.525757 0.465210 0.456299 -0.546753 1441833072 0.525757 0.465210 0.456299 -0.546753 1441833072 0.525757 0.465210 0.456299 -0.546753 1441833072 0.525757 0.465210 0.456299 -0.546753 1441833072 0.525757 0.465210 0.456299 -0.546753 1441833072 0.525757 0.465210 0.456299 -0.546753 1441833072 0.515564 0.472778 0.444885 -0.559204 1441833072 0.515564 0.472778 0.444885 -0.559204 1441833072 0.515564 0.472778 0.444885 -0.559204 1441833072 0.515564 0.472778 0.444885 -0.559204 1441833072 0.515564 0.472778 0.444885 -0.559204 1441833072 0.515564 0.472778 0.444885 -0.559204 1441833072 0.502258 0.486633 0.431458 -0.569824 1441833072 0.502258 0.486633 0.431458 -0.569824 1441833072 0.502258 0.486633 0.431458 -0.569824 1441833072 0.502258 0.486633 0.431458 -0.569824 1441833072 0.502258 0.486633 0.431458 -0.569824 1441833072 0.502258 0.486633 0.431458 -0.569824 1441833072 0.502258 0.486633 0.431458 -0.569824 1441833072 0.491577 0.502747 0.415161 -0.577271 1441833072 0.491577 0.502747 0.415161 -0.577271 1441833072 0.491577 0.502747 0.415161 -0.577271 1441833073 0.491577 0.502747 0.415161 -0.577271 1441833073 0.491577 0.502747 0.415161 -0.577271 1441833073 0.491577 0.502747 0.415161 -0.577271 1441833073 0.488770 0.511414 0.406494 -0.578125 1441833073 0.488770 0.511414 0.406494 -0.578125 1441833073 0.488770 0.511414 0.406494 -0.578125 1441833073 0.488770 0.511414 0.406494 -0.578125 1441833073 0.488770 0.511414 0.406494 -0.578125 1441833073 0.488770 0.511414 0.406494 -0.578125 1441833073 0.496216 0.508057 0.412354 -0.570557 1441833073 0.496216 0.508057 0.412354 -0.570557 1441833073 0.496216 0.508057 0.412354 -0.570557 1441833073 0.496216 0.508057 0.412354 -0.570557 1441833073 0.496216 0.508057 0.412354 -0.570557 1441833073 0.496216 0.508057 0.412354 -0.570557 1441833073 0.503418 0.503845 0.422485 -0.560486 1441833073 0.503418 0.503845 0.422485 -0.560486 1441833073 0.503418 0.503845 0.422485 -0.560486 1441833073 0.503418 0.503845 0.422485 -0.560486 1441833073 0.503418 0.503845 0.422485 -0.560486 1441833073 0.503418 0.503845 0.422485 -0.560486 1441833073 0.503418 0.503845 0.422485 -0.560486 1441833073 0.514404 0.492249 0.429016 -0.555847 1441833073 0.514404 0.492249 0.429016 -0.555847 1441833073 0.514404 0.492249 0.429016 -0.555847 1441833073 0.514404 0.492249 0.429016 -0.555847 1441833073 0.514404 0.492249 0.429016 -0.555847 1441833073 0.514404 0.492249 0.429016 -0.555847 1441833073 0.517456 0.487305 0.433838 -0.553589 1441833073 0.517456 0.487305 0.433838 -0.553589 1441833073 0.517456 0.487305 0.433838 -0.553589 1441833073 0.517456 0.487305 0.433838 -0.553589 1441833073 0.517456 0.487305 0.433838 -0.553589 1441833073 0.517456 0.487305 0.433838 -0.553589 1441833073 0.516602 0.485840 0.432678 -0.556641 1441833073 0.516602 0.485840 0.432678 -0.556641 1441833073 0.516602 0.485840 0.432678 -0.556641 1441833073 0.516602 0.485840 0.432678 -0.556641 1441833073 0.516602 0.485840 0.432678 -0.556641 1441833073 0.516602 0.485840 0.432678 -0.556641 1441833073 0.514160 0.486938 0.432617 -0.557983 1441833073 0.514160 0.486938 0.432617 -0.557983 1441833073 0.514160 0.486938 0.432617 -0.557983 1441833073 0.514160 0.486938 0.432617 -0.557983 1441833073 0.514160 0.486938 0.432617 -0.557983 1441833073 0.514160 0.486938 0.432617 -0.557983 1441833073 0.512634 0.487427 0.433960 -0.557922 1441833073 0.512634 0.487427 0.433960 -0.557922 1441833073 0.512634 0.487427 0.433960 -0.557922 1441833073 0.512634 0.487427 0.433960 -0.557922 1441833073 0.512634 0.487427 0.433960 -0.557922 1441833073 0.512634 0.487427 0.433960 -0.557922 1441833073 0.518494 0.480835 0.439880 -0.553589 1441833073 0.518494 0.480835 0.439880 -0.553589 1441833073 0.518494 0.480835 0.439880 -0.553589 1441833073 0.518494 0.480835 0.439880 -0.553589 1441833073 0.528259 0.468445 0.453613 -0.543762 1441833073 0.528259 0.468445 0.453613 -0.543762 1441833073 0.528259 0.468445 0.453613 -0.543762 1441833073 0.528259 0.468445 0.453613 -0.543762 1441833073 0.528259 0.468445 0.453613 -0.543762 1441833073 0.528259 0.468445 0.453613 -0.543762 1441833073 0.533508 0.460205 0.465271 -0.535828 1441833073 0.533508 0.460205 0.465271 -0.535828 1441833073 0.533508 0.460205 0.465271 -0.535828 1441833073 0.533508 0.460205 0.465271 -0.535828 1441833073 0.533508 0.460205 0.465271 -0.535828 1441833073 0.533508 0.460205 0.465271 -0.535828 1441833073 0.536011 0.457458 0.473267 -0.528564 1441833073 0.536011 0.457458 0.473267 -0.528564 1441833073 0.536011 0.457458 0.473267 -0.528564 1441833073 0.536011 0.457458 0.473267 -0.528564 1441833073 0.536011 0.457458 0.473267 -0.528564 1441833073 0.536011 0.457458 0.473267 -0.528564 1441833073 0.537659 0.454895 0.473450 -0.528931 1441833073 0.537659 0.454895 0.473450 -0.528931 1441833073 0.537659 0.454895 0.473450 -0.528931 1441833073 0.537659 0.454895 0.473450 -0.528931 1441833073 0.537659 0.454895 0.473450 -0.528931 1441833073 0.537659 0.454895 0.473450 -0.528931 1441833073 0.539063 0.455872 0.474915 -0.525391 1441833073 0.539063 0.455872 0.474915 -0.525391 1441833073 0.539063 0.455872 0.474915 -0.525391 1441833073 0.539063 0.455872 0.474915 -0.525391 1441833073 0.539063 0.455872 0.474915 -0.525391 1441833073 0.539063 0.455872 0.474915 -0.525391 1441833073 0.542664 0.452087 0.478760 -0.521362 1441833073 0.542664 0.452087 0.478760 -0.521362 1441833073 0.542664 0.452087 0.478760 -0.521362 1441833073 0.542664 0.452087 0.478760 -0.521362 1441833073 0.542664 0.452087 0.478760 -0.521362 1441833073 0.542664 0.452087 0.478760 -0.521362 1441833073 0.542664 0.452087 0.478760 -0.521362 1441833073 0.548340 0.447327 0.484131 -0.514526 1441833073 0.548340 0.447327 0.484131 -0.514526 1441833073 0.548340 0.447327 0.484131 -0.514526 1441833073 0.548340 0.447327 0.484131 -0.514526 1441833073 0.548340 0.447327 0.484131 -0.514526 1441833073 0.548340 0.447327 0.484131 -0.514526 1441833073 0.553101 0.444275 0.484863 -0.511353 1441833073 0.553101 0.444275 0.484863 -0.511353 1441833073 0.553101 0.444275 0.484863 -0.511353 1441833073 0.553101 0.444275 0.484863 -0.511353 1441833073 0.553101 0.444275 0.484863 -0.511353 1441833073 0.553101 0.444275 0.484863 -0.511353 1441833073 0.550232 0.448242 0.479553 -0.516052 1441833073 0.550232 0.448242 0.479553 -0.516052 1441833073 0.550232 0.448242 0.479553 -0.516052 1441833073 0.550232 0.448242 0.479553 -0.516052 1441833073 0.550232 0.448242 0.479553 -0.516052 1441833074 0.550232 0.448242 0.479553 -0.516052 1441833074 0.542358 0.453674 0.473633 -0.525024 1441833074 0.542358 0.453674 0.473633 -0.525024 1441833074 0.542358 0.453674 0.473633 -0.525024 1441833074 0.542358 0.453674 0.473633 -0.525024 1441833074 0.542358 0.453674 0.473633 -0.525024 1441833074 0.542358 0.453674 0.473633 -0.525024 1441833074 0.542358 0.453674 0.473633 -0.525024 1441833074 0.530151 0.463196 0.466003 -0.535950 1441833074 0.530151 0.463196 0.466003 -0.535950 1441833074 0.530151 0.463196 0.466003 -0.535950 1441833074 0.530151 0.463196 0.466003 -0.535950 1441833074 0.530151 0.463196 0.466003 -0.535950 1441833074 0.530151 0.463196 0.466003 -0.535950 1441833074 0.518372 0.474670 0.453064 -0.548340 1441833074 0.518372 0.474670 0.453064 -0.548340 1441833074 0.518372 0.474670 0.453064 -0.548340 1441833074 0.518372 0.474670 0.453064 -0.548340 1441833074 0.518372 0.474670 0.453064 -0.548340 1441833074 0.518372 0.474670 0.453064 -0.548340 1441833074 0.518372 0.474670 0.453064 -0.548340 1441833074 0.506958 0.487915 0.438782 -0.558899 1441833074 0.506958 0.487915 0.438782 -0.558899 1441833074 0.506958 0.487915 0.438782 -0.558899 1441833074 0.506958 0.487915 0.438782 -0.558899 1441833074 0.506958 0.487915 0.438782 -0.558899 1441833074 0.506958 0.487915 0.438782 -0.558899 1441833074 0.500732 0.496887 0.425842 -0.566589 1441833074 0.500732 0.496887 0.425842 -0.566589 1441833074 0.500732 0.496887 0.425842 -0.566589 1441833074 0.500732 0.496887 0.425842 -0.566589 1441833074 0.500732 0.496887 0.425842 -0.566589 1441833074 0.500732 0.496887 0.425842 -0.566589 1441833074 0.493652 0.507690 0.422974 -0.565308 1441833074 0.493652 0.507690 0.422974 -0.565308 1441833074 0.493652 0.507690 0.422974 -0.565308 1441833074 0.493652 0.507690 0.422974 -0.565308 1441833074 0.493652 0.507690 0.422974 -0.565308 1441833074 
0.503723 0.497681 0.448792 -0.545166 1441833077 0.503723 0.497681 0.448792 -0.545166 1441833077 0.511902 0.493774 0.451355 -0.538818 1441833077 0.511902 0.493774 0.451355 -0.538818 1441833077 0.511902 0.493774 0.451355 -0.538818 1441833077 0.511902 0.493774 0.451355 -0.538818 1441833077 0.511902 0.493774 0.451355 -0.538818 1441833077 0.511902 0.493774 0.451355 -0.538818 1441833077 0.526306 0.483459 0.459473 -0.527344 1441833077 0.526306 0.483459 0.459473 -0.527344 1441833077 0.526306 0.483459 0.459473 -0.527344 1441833077 0.526306 0.483459 0.459473 -0.527344 1441833077 0.526306 0.483459 0.459473 -0.527344 1441833077 0.526306 0.483459 0.459473 -0.527344 1441833077 0.545837 0.465942 0.478882 -0.505554 1441833077 0.545837 0.465942 0.478882 -0.505554 1441833077 0.545837 0.465942 0.478882 -0.505554 1441833077 0.545837 0.465942 0.478882 -0.505554 1441833077 0.545837 0.465942 0.478882 -0.505554 1441833077 0.545837 0.465942 0.478882 -0.505554 1441833077 0.562805 0.448059 0.494568 -0.487671 1441833077 0.562805 0.448059 0.494568 -0.487671 1441833077 0.562805 0.448059 0.494568 -0.487671 1441833077 0.562805 0.448059 0.494568 -0.487671 1441833077 0.562805 0.448059 0.494568 -0.487671 1441833077 0.562805 0.448059 0.494568 -0.487671 1441833077 0.562805 0.448059 0.494568 -0.487671 1441833077 0.570984 0.439026 0.500916 -0.479858 1441833077 0.570984 0.439026 0.500916 -0.479858 1441833077 0.570984 0.439026 0.500916 -0.479858 1441833077 0.570984 0.439026 0.500916 -0.479858 1441833077 0.570984 0.439026 0.500916 -0.479858 1441833077 0.570984 0.439026 0.500916 -0.479858 1441833077 0.567871 0.444763 0.498962 -0.480286 1441833077 0.567871 0.444763 0.498962 -0.480286 1441833077 0.567871 0.444763 0.498962 -0.480286 1441833077 0.567871 0.444763 0.498962 -0.480286 1441833077 0.567871 0.444763 0.498962 -0.480286 1441833077 0.567871 0.444763 0.498962 -0.480286 1441833077 0.567871 0.444763 0.498962 -0.480286 1441833077 0.558350 0.458191 0.491272 -0.486755 1441833077 0.558350 0.458191 0.491272 -0.486755 1441833077 0.558350 0.458191 0.491272 -0.486755 1441833077 0.558350 0.458191 0.491272 -0.486755 1441833077 0.558350 0.458191 0.491272 -0.486755 1441833077 0.558350 0.458191 0.491272 -0.486755 1441833077 0.551575 0.464172 0.482361 -0.497620 1441833077 0.551575 0.464172 0.482361 -0.497620 1441833077 0.551575 0.464172 0.482361 -0.497620 1441833077 0.551575 0.464172 0.482361 -0.497620 1441833077 0.551575 0.464172 0.482361 -0.497620 1441833077 0.551575 0.464172 0.482361 -0.497620 1441833077 0.549500 0.465271 0.477722 -0.503296 1441833077 0.549500 0.465271 0.477722 -0.503296 1441833077 0.549500 0.465271 0.477722 -0.503296 1441833077 0.549500 0.465271 0.477722 -0.503296 1441833077 0.549500 0.465271 0.477722 -0.503296 1441833077 0.549500 0.465271 0.477722 -0.503296 1441833077 0.547119 0.466248 0.473206 -0.509155 1441833077 0.547119 0.466248 0.473206 -0.509155 1441833077 0.547119 0.466248 0.473206 -0.509155 1441833078 0.547119 0.466248 0.473206 -0.509155 1441833078 0.547119 0.466248 0.473206 -0.509155 1441833078 0.547119 0.466248 0.473206 -0.509155 1441833078 0.547119 0.466248 0.473206 -0.509155 1441833078 0.541382 0.470337 0.466003 -0.518066 1441833078 0.541382 0.470337 0.466003 -0.518066 1441833078 0.541382 0.470337 0.466003 -0.518066 1441833078 0.541382 0.470337 0.466003 -0.518066 1441833078 0.541382 0.470337 0.466003 -0.518066 1441833078 0.541382 0.470337 0.466003 -0.518066 1441833078 0.531860 0.476929 0.455933 -0.530823 1441833078 0.531860 0.476929 0.455933 -0.530823 1441833078 0.531860 0.476929 0.455933 -0.530823 1441833078 0.531860 0.476929 0.455933 -0.530823 1441833078 0.531860 0.476929 0.455933 -0.530823 1441833078 0.531860 0.476929 0.455933 -0.530823 1441833078 0.520142 0.487000 0.441772 -0.545044 1441833078 0.520142 0.487000 0.441772 -0.545044 1441833078 0.520142 0.487000 0.441772 -0.545044 1441833078 0.520142 0.487000 0.441772 -0.545044 1441833078 0.520142 0.487000 0.441772 -0.545044 1441833078 0.520142 0.487000 0.441772 -0.545044 1441833078 0.509094 0.499207 0.427551 -0.555664 1441833078 0.509094 0.499207 0.427551 -0.555664 1441833078 0.509094 0.499207 0.427551 -0.555664 1441833078 0.509094 0.499207 0.427551 -0.555664 1441833078 0.509094 0.499207 0.427551 -0.555664 1441833078 0.509094 0.499207 0.427551 -0.555664 1441833078 0.502747 0.508118 0.421326 -0.558105 1441833078 0.502747 0.508118 0.421326 -0.558105 1441833078 0.502747 0.508118 0.421326 -0.558105 1441833078 0.502747 0.508118 0.421326 -0.558105 1441833078 0.502747 0.508118 0.421326 -0.558105 1441833078 0.502747 0.508118 0.421326 -0.558105 1441833078 0.502747 0.508118 0.421326 -0.558105 1441833078 0.504639 0.506897 0.424377 -0.555237 1441833078 0.504639 0.506897 0.424377 -0.555237 1441833078 0.504639 0.506897 0.424377 -0.555237 1441833078 0.504639 0.506897 0.424377 -0.555237 1441833078 0.504639 0.506897 0.424377 -0.555237 1441833078 0.504639 0.506897 0.424377 -0.555237 1441833078 0.504822 0.506226 0.427124 -0.553528 1441833078 0.504822 0.506226 0.427124 -0.553528 1441833078 0.504822 0.506226 0.427124 -0.553528 1441833078 0.504822 0.506226 0.427124 -0.553528 1441833078 0.504822 0.506226 0.427124 -0.553528 1441833078 0.504822 0.506226 0.427124 -0.553528 1441833078 0.503174 0.505859 0.429688 -0.553406 1441833078 0.503174 0.505859 0.429688 -0.553406 1441833078 0.503174 0.505859 0.429688 -0.553406 1441833078 0.503174 0.505859 0.429688 -0.553406 1441833078 0.503174 0.505859 0.429688 -0.553406 1441833078 0.503174 0.505859 0.429688 -0.553406 1441833078 0.497986 0.508484 0.429443 -0.555847 1441833078 0.497986 0.508484 0.429443 -0.555847 1441833078 0.497986 0.508484 0.429443 -0.555847 1441833078 0.497986 0.508484 0.429443 -0.555847 1441833078 0.497986 0.508484 0.429443 -0.555847 1441833078 0.497986 0.508484 0.429443 -0.555847 1441833078 0.495300 0.508179 0.429993 -0.558105 1441833078 0.495300 0.508179 0.429993 -0.558105 1441833078 0.495300 0.508179 0.429993 -0.558105 1441833078 0.495300 0.508179 0.429993 -0.558105 1441833078 0.495300 0.508179 0.429993 -0.558105 1441833078 0.495300 0.508179 0.429993 -0.558105 1441833078 0.495300 0.508179 0.429993 -0.558105 1441833078 0.497864 0.505127 0.432739 -0.556458 1441833078 0.497864 0.505127 0.432739 -0.556458 1441833078 0.497864 0.505127 0.432739 -0.556458 1441833078 0.497864 0.505127 0.432739 -0.556458 1441833078 0.497864 0.505127 0.432739 -0.556458 1441833078 0.497864 0.505127 0.432739 -0.556458 1441833078 0.508972 0.498108 0.436951 -0.549377 1441833078 0.508972 0.498108 0.436951 -0.549377 1441833078 0.508972 0.498108 0.436951 -0.549377 1441833078 0.508972 0.498108 0.436951 -0.549377 1441833078 0.508972 0.498108 0.436951 -0.549377 1441833078 0.508972 0.498108 0.436951 -0.549377 1441833078 0.527405 0.484497 0.450195 -0.533264 1441833078 0.527405 0.484497 0.450195 -0.533264 1441833078 0.527405 0.484497 0.450195 -0.533264 1441833078 0.527405 0.484497 0.450195 -0.533264 1441833078 0.527405 0.484497 0.450195 -0.533264 1441833078 0.527405 0.484497 0.450195 -0.533264 1441833078 0.527405 0.484497 0.450195 -0.533264 1441833078 0.550415 0.459473 0.464722 -0.519531 1441833078 0.550415 0.459473 0.464722 -0.519531 1441833078 0.550415 0.459473 0.464722 -0.519531 1441833078 0.550415 0.459473 0.464722 -0.519531 1441833078 0.550415 0.459473 0.464722 -0.519531 1441833078 0.550415 0.459473 0.464722 -0.519531 1441833078 0.562805 0.441223 0.484253 -0.504028 1441833078 0.562805 0.441223 0.484253 -0.504028 1441833078 0.562805 0.441223 0.484253 -0.504028 1441833078 0.562805 0.441223 0.484253 -0.504028 1441833078 0.562805 0.441223 0.484253 -0.504028 1441833078 0.562805 0.441223 0.484253 -0.504028 1441833078 0.567932 0.429382 0.497681 -0.495300 1441833078 0.567932 0.429382 0.497681 -0.495300 1441833078 0.567932 0.429382 0.497681 -0.495300 1441833078 0.567932 0.429382 0.497681 -0.495300 1441833078 0.567932 0.429382 0.497681 -0.495300 1441833078 0.567932 0.429382 0.497681 -0.495300 1441833078 0.564453 0.427002 0.507874 -0.490906 1441833078 0.564453 0.427002 0.507874 -0.490906 1441833078 0.564453 0.427002 0.507874 -0.490906 1441833078 0.564453 0.427002 0.507874 -0.490906 1441833078 0.564453 0.427002 0.507874 -0.490906 1441833078 0.564453 0.427002 0.507874 -0.490906 1441833078 0.564453 0.427002 0.507874 -0.490906 1441833078 0.557678 0.432434 0.506897 -0.494934 1441833078 0.557678 0.432434 0.506897 -0.494934 1441833078 0.557678 0.432434 0.506897 -0.494934 1441833078 0.557678 0.432434 0.506897 -0.494934 1441833079 0.557678 0.432434 0.506897 -0.494934 1441833079 0.557678 0.432434 0.506897 -0.494934 1441833079 0.556946 0.431763 0.491089 -0.512024 1441833079 0.556946 0.431763 0.491089 -0.512024 1441833079 0.556946 0.431763 0.491089 -0.512024 1441833079 0.556946 0.431763 0.491089 -0.512024 1441833079 0.556946 0.431763 0.491089 -0.512024 1441833079 0.556946 0.431763 0.491089 -0.512024 1441833079 0.556946 0.431763 0.491089 -0.512024 1441833079 0.550537 0.435120 0.485779 -0.521057 1441833079 0.550537 0.435120 0.485779 -0.521057 1441833079 0.550537 0.435120 0.485779 -0.521057 1441833079 0.550537 0.435120 0.485779 -0.521057 1441833079 0.550537 0.435120 0.485779 -0.521057 1441833079 0.550537 0.435120 0.485779 -0.521057 1441833079 0.544617 0.443176 0.479492 -0.526306 1441833079 0.544617 0.443176 0.479492 -0.526306 1441833079 0.544617 0.443176 0.479492 -0.526306 1441833079 0.544617 0.443176 0.479492 -0.526306 1441833079 0.544617 0.443176 0.479492 -0.526306 1441833079 0.544617 0.443176 0.479492 -0.526306 1441833079 0.538818 0.449280 0.476440 -0.529846 1441833079 0.538818 0.449280 0.476440 -0.529846 1441833079 0.538818 0.449280 0.476440 -0.529846 1441833079 0.538818 0.449280 0.476440 -0.529846 1441833079 0.538818 0.449280 0.476440 -0.529846 1441833079 0.538818 0.449280 0.476440 -0.529846 1441833079 0.530334 0.458496 0.469116 -0.536987 1441833079 0.530334 0.458496 0.469116 -0.536987 1441833079 0.530334 0.458496 0.469116 -0.536987 1441833079 0.530334 0.458496 0.469116 -0.536987 1441833079 0.530334 0.458496 0.469116 -0.536987 1441833079 0.521484 0.470398 0.453003 -0.549133 1441833079 0.521484 0.470398 0.453003 -0.549133 1441833079 0.521484 0.470398 0.453003 -0.549133 1441833079 0.521484 0.470398 0.453003 -0.549133 1441833079 0.521484 0.470398 0.453003 -0.549133 1441833079 0.510559 0.486389 0.435669 -0.559326 1441833079 0.510559 0.486389 0.435669 -0.559326 1441833079 0.510559 0.486389 0.435669 -0.559326 1441833079 0.510559 0.486389 0.435669 -0.559326 1441833079 0.510559 0.486389 0.435669 -0.559326 1441833079 0.510559 0.486389 0.435669 -0.559326 1441833079 0.510559 0.486389 0.435669 -0.559326 1441833079 0.497253 0.504333 0.418335 -0.568604 1441833079 0.497253 0.504333 0.418335 -0.568604 1441833079 0.497253 0.504333 0.418335 -0.568604 1441833079 0.497253 0.504333 0.418335 -0.568604 1441833079 0.497253 0.504333 0.418335 -0.568604 1441833079 0.497253 0.504333 0.418335 -0.568604 1441833079 0.488159 0.517151 0.407959 -0.572571 1441833079 0.488159 0.517151 0.407959 -0.572571 1441833079 0.488159 0.517151 0.407959 -0.572571 1441833079 0.488159 0.517151 0.407959 -0.572571 1441833079 0.488159 0.517151 0.407959 -0.572571 1441833079 0.488159 0.517151 0.407959 -0.572571 1441833079 0.489075 0.518860 0.404846 -0.572449 1441833079 0.489075 0.518860 0.404846 -0.572449 1441833079 0.489075 0.518860 0.404846 -0.572449 1441833079 0.489075 0.518860 0.404846 -0.572449 1441833079 0.489075 0.518860 0.404846 -0.572449 1441833079 0.489075 0.518860 0.404846 -0.572449 1441833079 0.489075 0.518860 0.404846 -0.572449 1441833079 0.490723 0.518311 0.406189 -0.570496 1441833079 0.490723 0.518311 0.406189 -0.570496 1441833079 0.490723 0.518311 0.406189 -0.570496 1441833079 0.490723 0.518311 0.406189 -0.570496 1441833079 0.490723 0.518311 0.406189 -0.570496 1441833079 0.490723 0.518311 0.406189 -0.570496 1441833079 0.491577 0.518555 0.409180 -0.567444 1441833079 0.491577 0.518555 0.409180 -0.567444 1441833079 0.491577 0.518555 0.409180 -0.567444 1441833079 0.491577 0.518555 0.409180 -0.567444 1441833079 0.491577 0.518555 0.409180 -0.567444 1441833079 0.491577 0.518555 0.409180 -0.567444 1441833079 0.489563 0.521301 0.410950 -0.565430 1441833079 0.489563 0.521301 0.410950 -0.565430 1441833079 0.489563 0.521301 0.410950 -0.565430 1441833079 0.489563 0.521301 0.410950 -0.565430 1441833079 0.489563 0.521301 0.410950 -0.565430 1441833079 0.489563 0.521301 0.410950 -0.565430 1441833079 0.489563 0.521301 0.410950 -0.565430 1441833079 0.490662 0.519287 0.415161 -0.563232 1441833079 0.490662 0.519287 0.415161 -0.563232 1441833079 0.490662 0.519287 0.415161 -0.563232 1441833079 0.490662 0.519287 0.415161 -0.563232 1441833079 0.490662 0.519287 0.415161 -0.563232 1441833079 0.490662 0.519287 0.415161 -0.563232 1441833079 0.492493 0.517151 0.418884 -0.560852 1441833079 0.492493 0.517151 0.418884 -0.560852 1441833079 0.492493 0.517151 0.418884 -0.560852 1441833079 0.492493 0.517151 0.418884 -0.560852 1441833079 0.492493 0.517151 0.418884 -0.560852 1441833079 0.492493 0.517151 0.418884 -0.560852 1441833079 0.492493 0.517151 0.418884 -0.560852 1441833079 0.501709 0.510010 0.421570 -0.557129 1441833079 0.501709 0.510010 0.421570 -0.557129 1441833079 0.501709 0.510010 0.421570 -0.557129 1441833079 0.501709 0.510010 0.421570 -0.557129 1441833079 0.501709 0.510010 0.421570 -0.557129 1441833079 0.501709 0.510010 0.421570 -0.557129 1441833079 0.512024 0.503113 0.429749 -0.547668 1441833079 0.512024 0.503113 0.429749 -0.547668 1441833079 0.512024 0.503113 0.429749 -0.547668 1441833079 0.512024 0.503113 0.429749 -0.547668 1441833079 0.512024 0.503113 0.429749 -0.547668 1441833079 0.512024 0.503113 0.429749 -0.547668 1441833079 0.526184 0.490723 0.444458 -0.533630 1441833079 0.526184 0.490723 0.444458 -0.533630 1441833079 0.526184 0.490723 0.444458 -0.533630 1441833079 0.526184 0.490723 0.444458 -0.533630 1441833079 0.526184 0.490723 0.444458 -0.533630 1441833080 0.526184 0.490723 0.444458 -0.533630 1441833080 0.544739 0.469116 0.464905 -0.516663 1441833080 0.544739 0.469116 0.464905 -0.516663 1441833080 0.544739 0.469116 0.464905 -0.516663 1441833080 0.544739 0.469116 0.464905 -0.516663 1441833080 0.544739 0.469116 0.464905 -0.516663 1441833080 0.562012 0.447327 0.487671 -0.496155 1441833080 0.562012 0.447327 0.487671 -0.496155 1441833080 0.562012 0.447327 0.487671 -0.496155 1441833080 0.562012 0.447327 0.487671 -0.496155 1441833080 0.562012 0.447327 0.487671 -0.496155 1441833080 0.562012 0.447327 0.487671 -0.496155 1441833080 0.562012 0.447327 0.487671 -0.496155 1441833080 0.567078 0.439087 0.498413 -0.487061 1441833080 0.567078 0.439087 0.498413 -0.487061 1441833080 0.567078 0.439087 0.498413 -0.487061 1441833080 0.567078 0.439087 0.498413 -0.487061 1441833080 0.567078 0.439087 0.498413 -0.487061 1441833080 0.559998 0.450012 0.496399 -0.487305 1441833080 0.559998 0.450012 0.496399 -0.487305 1441833080 0.559998 0.450012 0.496399 -0.487305 1441833080 0.559998 0.450012 0.496399 -0.487305 1441833080 0.559998 0.450012 0.496399 -0.487305 1441833080 0.559998 0.450012 0.496399 -0.487305 1441833080 0.553711 0.456360 0.492065 -0.492859 1441833080 0.553711 0.456360 0.492065 -0.492859 1441833080 0.553711 0.456360 0.492065 -0.492859 1441833080 0.553711 0.456360 0.492065 -0.492859 1441833080 0.553711 0.456360 0.492065 -0.492859 1441833080 0.553711 0.456360 0.492065 -0.492859 1441833080 0.550232 0.457397 0.484497 -0.503235 1441833080 0.550232 0.457397 0.484497 -0.503235 1441833080 0.550232 0.457397 0.484497 -0.503235 1441833080 0.550232 0.457397 0.484497 -0.503235 1441833080 0.550232 0.457397 0.484497 -0.503235 1441833080 0.550232 0.457397 0.484497 -0.503235 1441833080 0.550232 0.457397 0.484497 -0.503235 1441833080 0.547180 0.460876 0.479675 -0.507996 1441833080 0.547180 0.460876 0.479675 -0.507996 1441833080 0.547180 0.460876 0.479675 -0.507996 1441833080 0.547180 0.460876 0.479675 -0.507996 1441833080 0.547180 0.460876 0.479675 -0.507996 1441833080 0.544800 0.463135 0.475098 -0.512695 1441833080 0.544800 0.463135 0.475098 -0.512695 1441833080 0.544800 0.463135 0.475098 -0.512695 1441833080 0.544800 0.463135 0.475098 -0.512695 1441833080 0.544800 0.463135 0.475098 -0.512695 1441833080 0.544800 0.463135 0.475098 -0.512695 1441833080 0.544800 0.463135 0.475098 -0.512695 1441833080 0.541382 0.464966 0.473999 -0.515686 1441833080 0.541382 0.464966 0.473999 -0.515686 1441833080 0.541382 0.464966 0.473999 -0.515686 1441833080 0.541382 0.464966 0.473999 -0.515686 1441833080 0.541382 0.464966 0.473999 -0.515686 1441833080 0.541382 0.464966 0.473999 -0.515686 1441833080 0.536316 0.466736 0.468079 -0.524719 1441833080 0.536316 0.466736 0.468079 -0.524719 1441833080 0.536316 0.466736 0.468079 -0.524719 1441833080 0.536316 0.466736 0.468079 -0.524719 1441833080 0.536316 0.466736 0.468079 -0.524719 1441833080 0.536316 0.466736 0.468079 -0.524719 1441833080 0.536316 0.466736 0.468079 -0.524719 1441833080 0.529358 0.472656 0.458252 -0.535095 1441833080 0.529358 0.472656 0.458252 -0.535095 1441833080 0.529358 0.472656 0.458252 -0.535095 1441833080 0.529358 0.472656 0.458252 -0.535095 1441833080 0.529358 0.472656 0.458252 -0.535095 1441833080 0.516541 0.486572 0.444275 -0.546814 1441833080 0.516541 0.486572 0.444275 -0.546814 1441833080 0.516541 0.486572 0.444275 -0.546814 1441833080 0.516541 0.486572 0.444275 -0.546814 1441833080 0.516541 0.486572 0.444275 -0.546814 1441833080 0.516541 0.486572 0.444275 -0.546814 1441833080 0.516541 0.486572 0.444275 -0.546814 1441833080 0.504456 0.501343 0.431458 -0.554932 1441833080 0.504456 0.501343 0.431458 -0.554932 1441833080 0.504456 0.501343 0.431458 -0.554932 1441833080 0.504456 0.501343 0.431458 -0.554932 1441833080 0.504456 0.501343 0.431458 -0.554932 1441833080 0.504456 0.501343 0.431458 -0.554932 1441833080 0.496460 0.510559 0.425415 -0.558411 1441833080 0.496460 0.510559 0.425415 -0.558411 1441833080 0.496460 0.510559 0.425415 -0.558411 1441833080 0.496460 0.510559 0.425415 -0.558411 1441833080 0.496460 0.510559 0.425415 -0.558411 1441833080 0.496460 0.510559 0.425415 -0.558411 1441833080 0.499146 0.508484 0.424622 -0.558533 1441833080 0.499146 0.508484 0.424622 -0.558533 1441833080 0.499146 0.508484 0.424622 -0.558533 1441833080 0.499146 0.508484 0.424622 -0.558533 1441833080 0.499146 0.508484 0.424622 -0.558533 1441833080 0.499146 0.508484 0.424622 -0.558533 1441833080 0.499146 0.508484 0.424622 -0.558533 1441833080 0.501404 0.505859 0.429138 -0.555420 1441833080 0.501404 0.505859 0.429138 -0.555420 1441833080 0.501404 0.505859 0.429138 -0.555420 1441833080 0.501404 0.505859 0.429138 -0.555420 1441833080 0.501404 0.505859 0.429138 -0.555420 1441833080 0.501404 0.505859 0.429138 -0.555420 1441833080 0.498108 0.508972 0.428101 -0.556335 1441833080 0.498108 0.508972 0.428101 -0.556335 1441833080 0.498108 0.508972 0.428101 -0.556335 1441833080 0.498108 0.508972 0.428101 -0.556335 1441833080 0.498108 0.508972 0.428101 -0.556335 1441833080 0.498108 0.508972 0.428101 -0.556335 1441833080 0.498108 0.508972 0.428101 -0.556335 1441833080 0.490601 0.515198 0.422485 -0.561584 1441833080 0.490601 0.515198 0.422485 -0.561584 1441833080 0.490601 0.515198 0.422485 -0.561584 1441833080 0.490601 0.515198 0.422485 -0.561584 1441833080 0.490601 0.515198 0.422485 -0.561584 1441833080 0.490601 0.515198 0.422485 -0.561584 1441833081 0.488831 0.515503 0.424194 -0.561523 1441833081 0.488831 0.515503 0.424194 -0.561523 1441833081 0.488831 0.515503 0.424194 -0.561523 1441833081 0.488831 0.515503 0.424194 -0.561523 1441833081 0.488831 0.515503 0.424194 -0.561523 1441833081 0.488831 0.515503 0.424194 -0.561523 1441833081 0.493469 0.511414 0.426331 -0.559631 1441833081 0.493469 0.511414 0.426331 -0.559631 1441833081 0.493469 0.511414 0.426331 -0.559631 1441833081 0.493469 0.511414 0.426331 -0.559631 1441833081 0.493469 0.511414 0.426331 -0.559631 1441833081 0.493469 0.511414 0.426331 -0.559631 1441833081 0.493469 0.511414 0.426331 -0.559631 1441833081 0.501953 0.508179 0.428528 -0.553284 1441833081 0.501953 0.508179 0.428528 -0.553284 1441833081 0.501953 0.508179 0.428528 -0.553284 1441833081 0.501953 0.508179 0.428528 -0.553284 1441833081 0.501953 0.508179 0.428528 -0.553284 1441833081 0.501953 0.508179 0.428528 -0.553284 1441833081 0.510864 0.503540 0.432678 -0.546082 1441833081 0.510864 0.503540 0.432678 -0.546082 1441833081 0.510864 0.503540 0.432678 -0.546082 1441833081 0.510864 0.503540 0.432678 -0.546082 1441833081 0.510864 0.503540 0.432678 -0.546082 1441833081 0.510864 0.503540 0.432678 -0.546082 1441833081 0.522278 0.494202 0.441772 -0.536438 1441833081 0.522278 0.494202 0.441772 -0.536438 1441833081 0.522278 0.494202 0.441772 -0.536438 1441833081 0.522278 0.494202 0.441772 -0.536438 1441833081 0.522278 0.494202 0.441772 -0.536438 1441833081 0.522278 0.494202 0.441772 -0.536438 1441833081 0.522278 0.494202 0.441772 -0.536438 1441833081 0.538208 0.477600 0.455200 -0.524353 1441833081 0.538208 0.477600 0.455200 -0.524353 1441833081 0.538208 0.477600 0.455200 -0.524353 1441833081 0.538208 0.477600 0.455200 -0.524353 1441833081 0.538208 0.477600 0.455200 -0.524353 1441833081 0.538208 0.477600 0.455200 -0.524353 1441833081 0.556335 0.454895 0.471741 -0.510803 1441833081 0.556335 0.454895 0.471741 -0.510803 1441833081 0.556335 0.454895 0.471741 -0.510803 1441833081 0.556335 0.454895 0.471741 -0.510803 1441833081 0.556335 0.454895 0.471741 -0.510803 1441833081 0.556335 0.454895 0.471741 -0.510803 1441833081 0.568726 0.438538 0.487488 -0.496521 1441833081 0.568726 0.438538 0.487488 -0.496521 1441833081 0.568726 0.438538 0.487488 -0.496521 1441833081 0.568726 0.438538 0.487488 -0.496521 1441833081 0.568726 0.438538 0.487488 -0.496521 1441833081 0.568726 0.438538 0.487488 -0.496521 1441833081 0.568726 0.438538 0.487488 -0.496521 1441833081 0.562256 0.446533 0.488220 -0.496033 1441833081 0.562256 0.446533 0.488220 -0.496033 1441833081 0.562256 0.446533 0.488220 -0.496033 1441833081 0.562256 0.446533 0.488220 -0.496033 1441833081 0.562256 0.446533 0.488220 -0.496033 1441833081 0.562256 0.446533 0.488220 -0.496033 1441833081 0.556580 0.456848 0.477905 -0.503113 1441833081 0.556580 0.456848 0.477905 -0.503113 1441833081 0.556580 0.456848 0.477905 -0.503113 1441833081 0.556580 0.456848 0.477905 -0.503113 1441833081 0.556580 0.456848 0.477905 -0.503113 1441833081 0.556580 0.456848 0.477905 -0.503113 1441833081 0.552612 0.456055 0.472351 -0.513245 1441833081 0.552612 0.456055 0.472351 -0.513245 1441833081 0.552612 0.456055 0.472351 -0.513245 1441833081 0.552612 0.456055 0.472351 -0.513245 1441833081 0.552612 0.456055 0.472351 -0.513245 1441833081 0.552612 0.456055 0.472351 -0.513245 1441833081 0.552612 0.456055 0.472351 -0.513245 1441833081 0.550720 0.455566 0.465210 -0.522217 1441833081 0.550720 0.455566 0.465210 -0.522217 1441833081 0.550720 0.455566 0.465210 -0.522217 1441833081 0.550720 0.455566 0.465210 -0.522217 1441833081 0.550720 0.455566 0.465210 -0.522217 1441833081 0.546082 0.458923 0.460327 -0.528381 1441833081 0.546082 0.458923 0.460327 -0.528381 1441833081 0.546082 0.458923 0.460327 -0.528381 1441833081 0.546082 0.458923 0.460327 -0.528381 1441833081 0.546082 0.458923 0.460327 -0.528381 1441833081 0.546082 0.458923 0.460327 -0.528381 1441833081 0.546082 0.458923 0.460327 -0.528381 1441833081 0.541138 0.462402 0.455017 -0.535034 1441833081 0.541138 0.462402 0.455017 -0.535034 1441833081 0.541138 0.462402 0.455017 -0.535034 1441833081 0.541138 0.462402 0.455017 -0.535034 1441833081 0.541138 0.462402 0.455017 -0.535034 1441833081 0.541138 0.462402 0.455017 -0.535034 1441833081 0.530273 0.471558 0.447144 -0.544495 1441833081 0.530273 0.471558 0.447144 -0.544495 1441833081 0.530273 0.471558 0.447144 -0.544495 1441833081 0.530273 0.471558 0.447144 -0.544495 1441833081 0.530273 0.471558 0.447144 -0.544495 1441833081 0.518677 0.485229 0.436279 -0.552368 1441833081 0.518677 0.485229 0.436279 -0.552368 1441833081 0.518677 0.485229 0.436279 -0.552368 1441833081 0.518677 0.485229 0.436279 -0.552368 1441833081 0.518677 0.485229 0.436279 -0.552368 1441833081 0.518677 0.485229 0.436279 -0.552368 1441833081 0.518677 0.485229 0.436279 -0.552368 1441833081 0.506653 0.501343 0.423218 -0.559265 1441833081 0.506653 0.501343 0.423218 -0.559265 1441833081 0.506653 0.501343 0.423218 -0.559265 1441833081 0.506653 0.501343 0.423218 -0.559265 1441833081 0.506653 0.501343 0.423218 -0.559265 1441833081 0.506653 0.501343 0.423218 -0.559265 1441833081 0.506653 0.501343 0.423218 -0.559265 1441833081 0.496338 0.514160 0.415833 -0.562378 1441833081 0.496338 0.514160 0.415833 -0.562378 1441833081 0.496338 0.514160 0.415833 -0.562378 1441833081 0.496338 0.514160 0.415833 -0.562378 1441833081 0.496338 0.514160 0.415833 -0.562378 1441833081 0.496338 0.514160 0.415833 -0.562378 1441833081 0.494019 0.517639 0.413818 -0.562805 1441833082 0.494019 0.517639 0.413818 -0.562805 1441833082 0.494019 0.517639 0.413818 -0.562805 1441833082 0.494019 0.517639 0.413818 -0.562805 1441833082 0.494019 0.517639 0.413818 -0.562805 1441833082 0.494019 0.517639 0.413818 -0.562805 1441833082 0.492737 0.518311 0.413330 -0.563660 1441833082 0.492737 0.518311 0.413330 -0.563660 1441833082 0.492737 0.518311 0.413330 -0.563660 1441833082 0.492737 0.518311 0.413330 -0.563660 1441833082 0.492737 0.518311 0.413330 -0.563660 1441833082 0.492737 0.518311 0.413330 -0.563660 1441833082 0.488098 0.521301 0.409180 -0.567871 1441833082 0.488098 0.521301 0.409180 -0.567871 1441833082 0.488098 0.521301 0.409180 -0.567871 1441833082 0.488098 0.521301 0.409180 -0.567871 1441833082 0.488098 0.521301 0.409180 -0.567871 1441833082 0.488098 0.521301 0.409180 -0.567871 1441833082 0.481995 0.526855 0.407166 -0.569458 1441833082 0.481995 0.526855 0.407166 -0.569458 1441833082 0.481995 0.526855 0.407166 -0.569458 1441833082 0.481995 0.526855 0.407166 -0.569458 1441833082 0.481995 0.526855 0.407166 -0.569458 1441833082 0.481995 0.526855 0.407166 -0.569458 1441833082 0.483459 0.523926 0.410767 -0.568298 1441833082 0.483459 0.523926 0.410767 -0.568298 1441833082 0.483459 0.523926 0.410767 -0.568298 1441833082 0.483459 0.523926 0.410767 -0.568298 1441833082 0.483459 0.523926 0.410767 -0.568298 1441833082 0.483459 0.523926 0.410767 -0.568298 1441833082 0.483459 0.523926 0.410767 -0.568298 1441833082 0.488953 0.518738 0.412476 -0.567139 1441833082 0.488953 0.518738 0.412476 -0.567139 1441833082 0.488953 0.518738 0.412476 -0.567139 1441833082 0.488953 0.518738 0.412476 -0.567139 1441833082 0.488953 0.518738 0.412476 -0.567139 1441833082 0.488953 0.518738 0.412476 -0.567139 1441833082 0.488953 0.518738 0.412476 -0.567139 1441833082 0.496826 0.515137 0.415527 -0.561340 1441833082 0.496826 0.515137 0.415527 -0.561340 1441833082 0.496826 0.515137 0.415527 -0.561340 1441833082 0.496826 0.515137 0.415527 -0.561340 1441833082 0.496826 0.515137 0.415527 -0.561340 1441833082 0.496826 0.515137 0.415527 -0.561340 1441833082 0.505798 0.510742 0.422424 -0.552124 1441833082 0.505798 0.510742 0.422424 -0.552124 1441833082 0.505798 0.510742 0.422424 -0.552124 1441833082 0.505798 0.510742 0.422424 -0.552124 1441833082 0.505798 0.510742 0.422424 -0.552124 1441833082 0.505798 0.510742 0.422424 -0.552124 1441833082 0.520630 0.497986 0.436279 -0.539063 1441833082 0.520630 0.497986 0.436279 -0.539063 1441833082 0.520630 0.497986 0.436279 -0.539063 1441833082 0.520630 0.497986 0.436279 -0.539063 1441833082 0.520630 0.497986 0.436279 -0.539063 1441833082 0.520630 0.497986 0.436279 -0.539063 1441833082 0.520630 0.497986 0.436279 -0.539063 1441833082 0.539917 0.475220 0.454346 -0.525513 1441833082 0.539917 0.475220 0.454346 -0.525513 1441833082 0.539917 0.475220 0.454346 -0.525513 1441833082 0.539917 0.475220 0.454346 -0.525513 1441833082 0.539917 0.475220 0.454346 -0.525513 1441833082 0.539917 0.475220 0.454346 -0.525513 1441833082 0.556030 0.454163 0.471191 -0.512329 1441833082 0.556030 0.454163 0.471191 -0.512329 1441833082 0.556030 0.454163 0.471191 -0.512329 1441833082 0.556030 0.454163 0.471191 -0.512329 1441833082 0.556030 0.454163 0.471191 -0.512329 1441833082 0.556030 0.454163 0.471191 -0.512329 1441833082 0.566101 0.440308 0.482178 -0.503052 1441833082 0.566101 0.440308 0.482178 -0.503052 1441833082 0.566101 0.440308 0.482178 -0.503052 1441833082 0.566101 0.440308 0.482178 -0.503052 1441833082 0.566101 0.440308 0.482178 -0.503052 1441833082 0.566101 0.440308 0.482178 -0.503052 1441833082 0.567139 0.439697 0.485901 -0.498779 1441833082 0.567139 0.439697 0.485901 -0.498779 1441833082 0.567139 0.439697 0.485901 -0.498779 1441833082 
0.499084 0.497925 0.435120 -0.559998 1441833085 0.499084 0.497925 0.435120 -0.559998 1441833085 0.499084 0.497925 0.435120 -0.559998 1441833085 0.499084 0.497925 0.435120 -0.559998 1441833085 0.499084 0.497925 0.435120 -0.559998 1441833085 0.486694 0.507507 0.420715 -0.573181 1441833085 0.486694 0.507507 0.420715 -0.573181 1441833085 0.486694 0.507507 0.420715 -0.573181 1441833085 0.486694 0.507507 0.420715 -0.573181 1441833085 0.486694 0.507507 0.420715 -0.573181 1441833085 0.486694 0.507507 0.420715 -0.573181 1441833085 0.472778 0.521118 0.406616 -0.582764 1441833085 0.472778 0.521118 0.406616 -0.582764 1441833085 0.472778 0.521118 0.406616 -0.582764 1441833085 0.472778 0.521118 0.406616 -0.582764 1441833085 0.472778 0.521118 0.406616 -0.582764 1441833085 0.472778 0.521118 0.406616 -0.582764 1441833085 0.465393 0.526978 0.400146 -0.587830 1441833085 0.465393 0.526978 0.400146 -0.587830 1441833085 0.465393 0.526978 0.400146 -0.587830 1441833085 0.465393 0.526978 0.400146 -0.587830 1441833085 0.465393 0.526978 0.400146 -0.587830 1441833085 0.465393 0.526978 0.400146 -0.587830 1441833085 0.472900 0.522461 0.405579 -0.582092 1441833085 0.472900 0.522461 0.405579 -0.582092 1441833085 0.472900 0.522461 0.405579 -0.582092 1441833085 0.472900 0.522461 0.405579 -0.582092 1441833085 0.472900 0.522461 0.405579 -0.582092 1441833085 0.472900 0.522461 0.405579 -0.582092 1441833085 0.483032 0.515015 0.418030 -0.571594 1441833085 0.483032 0.515015 0.418030 -0.571594 1441833085 0.483032 0.515015 0.418030 -0.571594 1441833085 0.483032 0.515015 0.418030 -0.571594 1441833085 0.483032 0.515015 0.418030 -0.571594 1441833085 0.483032 0.515015 0.418030 -0.571594 1441833085 0.483032 0.515015 0.418030 -0.571594 1441833085 0.493958 0.506775 0.427612 -0.562378 1441833085 0.493958 0.506775 0.427612 -0.562378 1441833085 0.493958 0.506775 0.427612 -0.562378 1441833085 0.493958 0.506775 0.427612 -0.562378 1441833085 0.493958 0.506775 0.427612 -0.562378 1441833085 0.493958 0.506775 0.427612 -0.562378 1441833085 0.499939 0.500671 0.431152 -0.559875 1441833085 0.499939 0.500671 0.431152 -0.559875 1441833085 0.499939 0.500671 0.431152 -0.559875 1441833085 0.499939 0.500671 0.431152 -0.559875 1441833085 0.499939 0.500671 0.431152 -0.559875 1441833085 0.499939 0.500671 0.431152 -0.559875 1441833085 0.499939 0.500671 0.431152 -0.559875 1441833085 0.501221 0.498779 0.430664 -0.560730 1441833085 0.501221 0.498779 0.430664 -0.560730 1441833085 0.501221 0.498779 0.430664 -0.560730 1441833085 0.501221 0.498779 0.430664 -0.560730 1441833085 0.501221 0.498779 0.430664 -0.560730 1441833085 0.501221 0.498779 0.430664 -0.560730 1441833085 0.499939 0.500000 0.426819 -0.563782 1441833085 0.499939 0.500000 0.426819 -0.563782 1441833085 0.499939 0.500000 0.426819 -0.563782 1441833085 0.499939 0.500000 0.426819 -0.563782 1441833085 0.499939 0.500000 0.426819 -0.563782 1441833085 0.499939 0.500000 0.426819 -0.563782 1441833086 0.499878 0.501465 0.426086 -0.563049 1441833086 0.499878 0.501465 0.426086 -0.563049 1441833086 0.499878 0.501465 0.426086 -0.563049 1441833086 0.499878 0.501465 0.426086 -0.563049 1441833086 0.499878 0.501465 0.426086 -0.563049 1441833086 0.499878 0.501465 0.426086 -0.563049 1441833086 0.499878 0.501465 0.426086 -0.563049 1441833086 0.504944 0.496765 0.429504 -0.560120 1441833086 0.504944 0.496765 0.429504 -0.560120 1441833086 0.504944 0.496765 0.429504 -0.560120 1441833086 0.504944 0.496765 0.429504 -0.560120 1441833086 0.504944 0.496765 0.429504 -0.560120 1441833086 0.504944 0.496765 0.429504 -0.560120 1441833086 0.514099 0.488159 0.437805 -0.552917 1441833086 0.514099 0.488159 0.437805 -0.552917 1441833086 0.514099 0.488159 0.437805 -0.552917 1441833086 0.514099 0.488159 0.437805 -0.552917 1441833086 0.514099 0.488159 0.437805 -0.552917 1441833086 0.514099 0.488159 0.437805 -0.552917 1441833086 0.523193 0.478760 0.450562 -0.542175 1441833086 0.523193 0.478760 0.450562 -0.542175 1441833086 0.523193 0.478760 0.450562 -0.542175 1441833086 0.523193 0.478760 0.450562 -0.542175 1441833086 0.523193 0.478760 0.450562 -0.542175 1441833086 0.523193 0.478760 0.450562 -0.542175 1441833086 0.531738 0.470337 0.459534 -0.533691 1441833086 0.531738 0.470337 0.459534 -0.533691 1441833086 0.531738 0.470337 0.459534 -0.533691 1441833086 0.531738 0.470337 0.459534 -0.533691 1441833086 0.531738 0.470337 0.459534 -0.533691 1441833086 0.531738 0.470337 0.459534 -0.533691 1441833086 0.532043 0.468689 0.458191 -0.536011 1441833086 0.532043 0.468689 0.458191 -0.536011 1441833086 0.532043 0.468689 0.458191 -0.536011 1441833086 0.532043 0.468689 0.458191 -0.536011 1441833086 0.532043 0.468689 0.458191 -0.536011 1441833086 0.532043 0.468689 0.458191 -0.536011 1441833086 0.533081 0.467896 0.458313 -0.535522 1441833086 0.533081 0.467896 0.458313 -0.535522 1441833086 0.533081 0.467896 0.458313 -0.535522 1441833086 0.533081 0.467896 0.458313 -0.535522 1441833086 0.533081 0.467896 0.458313 -0.535522 1441833086 0.533081 0.467896 0.458313 -0.535522 1441833086 0.533081 0.467896 0.458313 -0.535522 1441833086 0.540710 0.461731 0.465393 -0.527039 1441833086 0.540710 0.461731 0.465393 -0.527039 1441833086 0.540710 0.461731 0.465393 -0.527039 1441833086 0.540710 0.461731 0.465393 -0.527039 1441833086 0.540710 0.461731 0.465393 -0.527039 1441833086 0.540710 0.461731 0.465393 -0.527039 1441833086 0.551147 0.451660 0.476196 -0.515198 1441833086 0.551147 0.451660 0.476196 -0.515198 1441833086 0.551147 0.451660 0.476196 -0.515198 1441833086 0.551147 0.451660 0.476196 -0.515198 1441833086 0.551147 0.451660 0.476196 -0.515198 1441833086 0.551147 0.451660 0.476196 -0.515198 1441833086 0.557556 0.446655 0.476074 -0.512817 1441833086 0.557556 0.446655 0.476074 -0.512817 1441833086 0.557556 0.446655 0.476074 -0.512817 1441833086 0.557556 0.446655 0.476074 -0.512817 1441833086 0.557556 0.446655 0.476074 -0.512817 1441833086 0.557556 0.446655 0.476074 -0.512817 1441833086 0.555603 0.446411 0.473572 -0.517334 1441833086 0.555603 0.446411 0.473572 -0.517334 1441833086 0.555603 0.446411 0.473572 -0.517334 1441833086 0.555603 0.446411 0.473572 -0.517334 1441833086 0.555603 0.446411 0.473572 -0.517334 1441833086 0.555603 0.446411 0.473572 -0.517334 1441833086 0.555603 0.446411 0.473572 -0.517334 1441833086 0.546204 0.449768 0.471130 -0.526611 1441833086 0.546204 0.449768 0.471130 -0.526611 1441833086 0.546204 0.449768 0.471130 -0.526611 1441833086 0.546204 0.449768 0.471130 -0.526611 1441833086 0.546204 0.449768 0.471130 -0.526611 1441833086 0.546204 0.449768 0.471130 -0.526611 1441833086 0.537231 0.453857 0.466309 -0.536560 1441833086 0.537231 0.453857 0.466309 -0.536560 1441833086 0.537231 0.453857 0.466309 -0.536560 1441833086 0.537231 0.453857 0.466309 -0.536560 1441833086 0.537231 0.453857 0.466309 -0.536560 1441833086 0.526428 0.460571 0.458130 -0.548523 1441833086 0.526428 0.460571 0.458130 -0.548523 1441833086 0.526428 0.460571 0.458130 -0.548523 1441833086 0.526428 0.460571 0.458130 -0.548523 1441833086 0.526428 0.460571 0.458130 -0.548523 1441833086 0.526428 0.460571 0.458130 -0.548523 1441833086 0.510010 0.472778 0.444946 -0.564270 1441833086 0.510010 0.472778 0.444946 -0.564270 1441833086 0.510010 0.472778 0.444946 -0.564270 1441833086 0.510010 0.472778 0.444946 -0.564270 1441833086 0.510010 0.472778 0.444946 -0.564270 1441833086 0.510010 0.472778 0.444946 -0.564270 1441833086 0.494263 0.488525 0.427063 -0.578430 1441833086 0.494263 0.488525 0.427063 -0.578430 1441833086 0.494263 0.488525 0.427063 -0.578430 1441833086 0.494263 0.488525 0.427063 -0.578430 1441833086 0.494263 0.488525 0.427063 -0.578430 1441833086 0.494263 0.488525 0.427063 -0.578430 1441833086 0.485168 0.499268 0.413330 -0.586914 1441833086 0.485168 0.499268 0.413330 -0.586914 1441833086 0.485168 0.499268 0.413330 -0.586914 1441833086 0.485168 0.499268 0.413330 -0.586914 1441833086 0.485168 0.499268 0.413330 -0.586914 1441833086 0.485168 0.499268 0.413330 -0.586914 1441833086 0.485168 0.499268 0.413330 -0.586914 1441833086 0.489380 0.500732 0.418884 -0.578125 1441833086 0.489380 0.500732 0.418884 -0.578125 1441833086 0.489380 0.500732 0.418884 -0.578125 1441833086 0.489380 0.500732 0.418884 -0.578125 1441833086 0.489380 0.500732 0.418884 -0.578125 1441833086 0.489380 0.500732 0.418884 -0.578125 1441833086 0.493713 0.499878 0.424072 -0.571411 1441833087 0.493713 0.499878 0.424072 -0.571411 1441833087 0.493713 0.499878 0.424072 -0.571411 1441833087 0.493713 0.499878 0.424072 -0.571411 1441833087 0.493713 0.499878 0.424072 -0.571411 1441833087 0.493713 0.499878 0.424072 -0.571411 1441833087 0.493713 0.499878 0.424072 -0.571411 1441833087 0.498962 0.496338 0.425354 -0.568970 1441833087 0.498962 0.496338 0.425354 -0.568970 1441833087 0.498962 0.496338 0.425354 -0.568970 1441833087 0.498962 0.496338 0.425354 -0.568970 1441833087 0.498962 0.496338 0.425354 -0.568970 1441833087 0.498962 0.496338 0.425354 -0.568970 1441833087 0.502563 0.492126 0.427063 -0.568115 1441833087 0.502563 0.492126 0.427063 -0.568115 1441833087 0.502563 0.492126 0.427063 -0.568115 1441833087 0.502563 0.492126 0.427063 -0.568115 1441833087 0.502563 0.492126 0.427063 -0.568115 1441833087 0.502563 0.492126 0.427063 -0.568115 1441833087 0.499939 0.493835 0.425659 -0.570068 1441833087 0.499939 0.493835 0.425659 -0.570068 1441833087 0.499939 0.493835 0.425659 -0.570068 1441833087 0.499939 0.493835 0.425659 -0.570068 1441833087 0.499939 0.493835 0.425659 -0.570068 1441833087 0.499939 0.493835 0.425659 -0.570068 1441833087 0.499939 0.493835 0.425659 -0.570068 1441833087 0.496704 0.496948 0.421692 -0.573120 1441833087 0.496704 0.496948 0.421692 -0.573120 1441833087 0.496704 0.496948 0.421692 -0.573120 1441833087 0.496704 0.496948 0.421692 -0.573120 1441833087 0.496704 0.496948 0.421692 -0.573120 1441833087 0.496704 0.496948 0.421692 -0.573120 1441833087 0.495361 0.498901 0.421021 -0.573059 1441833087 0.495361 0.498901 0.421021 -0.573059 1441833087 0.495361 0.498901 0.421021 -0.573059 1441833087 0.495361 0.498901 0.421021 -0.573059 1441833087 0.495361 0.498901 0.421021 -0.573059 1441833087 0.495361 0.498901 0.421021 -0.573059 1441833087 0.498657 0.495117 0.423706 -0.571472 1441833087 0.498657 0.495117 0.423706 -0.571472 1441833087 0.498657 0.495117 0.423706 -0.571472 1441833087 0.498657 0.495117 0.423706 -0.571472 1441833087 0.498657 0.495117 0.423706 -0.571472 1441833087 0.508057 0.484924 0.431763 -0.565918 1441833087 0.508057 0.484924 0.431763 -0.565918 1441833087 0.508057 0.484924 0.431763 -0.565918 1441833087 0.508057 0.484924 0.431763 -0.565918 1441833087 0.508057 0.484924 0.431763 -0.565918 1441833087 0.508057 0.484924 0.431763 -0.565918 1441833087 0.521423 0.469849 0.445313 -0.555847 1441833087 0.521423 0.469849 0.445313 -0.555847 1441833087 0.521423 0.469849 0.445313 -0.555847 1441833087 0.521423 0.469849 0.445313 -0.555847 1441833087 0.521423 0.469849 0.445313 -0.555847 1441833087 0.521423 0.469849 0.445313 -0.555847 1441833087 0.521423 0.469849 0.445313 -0.555847 1441833087 0.533142 0.455933 0.462585 -0.542053 1441833087 0.533142 0.455933 0.462585 -0.542053 1441833087 0.533142 0.455933 0.462585 -0.542053 1441833087 0.533142 0.455933 0.462585 -0.542053 1441833087 0.533142 0.455933 0.462585 -0.542053 1441833087 0.533142 0.455933 0.462585 -0.542053 1441833087 0.538818 0.448059 0.467529 -0.538818 1441833087 0.538818 0.448059 0.467529 -0.538818 1441833087 0.538818 0.448059 0.467529 -0.538818 1441833087 0.538818 0.448059 0.467529 -0.538818 1441833087 0.538818 0.448059 0.467529 -0.538818 1441833087 0.538940 0.448120 0.468933 -0.537415 1441833087 0.538940 0.448120 0.468933 -0.537415 1441833087 0.538940 0.448120 0.468933 -0.537415 1441833087 0.538940 0.448120 0.468933 -0.537415 1441833087 0.538940 0.448120 0.468933 -0.537415 1441833087 0.538940 0.448120 0.468933 -0.537415 1441833087 0.538940 0.448120 0.468933 -0.537415 1441833087 0.540833 0.446716 0.468262 -0.537231 1441833087 0.540833 0.446716 0.468262 -0.537231 1441833087 0.540833 0.446716 0.468262 -0.537231 1441833087 0.540833 0.446716 0.468262 -0.537231 1441833087 0.540833 0.446716 0.468262 -0.537231 1441833087 0.540833 0.446716 0.468262 -0.537231 1441833087 0.540771 0.447144 0.470459 -0.534973 1441833087 0.540771 0.447144 0.470459 -0.534973 1441833087 0.540771 0.447144 0.470459 -0.534973 1441833087 0.540771 0.447144 0.470459 -0.534973 1441833087 0.540771 0.447144 0.470459 -0.534973 1441833087 0.540771 0.447144 0.470459 -0.534973 1441833087 0.543152 0.445679 0.472595 -0.531921 1441833087 0.543152 0.445679 0.472595 -0.531921 1441833087 0.543152 0.445679 0.472595 -0.531921 1441833087 0.543152 0.445679 0.472595 -0.531921 1441833087 0.543152 0.445679 0.472595 -0.531921 1441833087 0.543152 0.445679 0.472595 -0.531921 1441833087 0.544495 0.444641 0.471191 -0.532715 1441833087 0.544495 0.444641 0.471191 -0.532715 1441833087 0.544495 0.444641 0.471191 -0.532715 1441833087 0.544495 0.444641 0.471191 -0.532715 1441833087 0.544495 0.444641 0.471191 -0.532715 1441833087 0.544495 0.444641 0.471191 -0.532715 1441833087 0.544495 0.444641 0.471191 -0.532715 1441833087 0.541687 0.445557 0.466980 -0.538452 1441833087 0.541687 0.445557 0.466980 -0.538452 1441833087 0.541687 0.445557 0.466980 -0.538452 1441833087 0.541687 0.445557 0.466980 -0.538452 1441833087 0.541687 0.445557 0.466980 -0.538452 1441833087 0.541687 0.445557 0.466980 -0.538452 1441833087 0.533447 0.450317 0.458191 -0.550171 1441833087 0.533447 0.450317 0.458191 -0.550171 1441833087 0.533447 0.450317 0.458191 -0.550171 1441833087 0.533447 0.450317 0.458191 -0.550171 1441833087 0.533447 0.450317 0.458191 -0.550171 1441833087 0.533447 0.450317 0.458191 -0.550171 1441833087 0.519714 0.461914 0.445740 -0.563721 1441833087 0.519714 0.461914 0.445740 -0.563721 1441833088 0.519714 0.461914 0.445740 -0.563721 1441833088 0.519714 0.461914 0.445740 -0.563721 1441833088 0.519714 0.461914 0.445740 -0.563721 1441833088 0.519714 0.461914 0.445740 -0.563721 1441833088 0.519714 0.461914 0.445740 -0.563721 1441833088 0.499756 0.481140 0.429016 -0.578491 1441833088 0.499756 0.481140 0.429016 -0.578491 1441833088 0.499756 0.481140 0.429016 -0.578491 1441833088 0.499756 0.481140 0.429016 -0.578491 1441833088 0.499756 0.481140 0.429016 -0.578491 1441833088 0.499756 0.481140 0.429016 -0.578491 1441833088 0.480896 0.502014 0.412415 -0.588684 1441833088 0.480896 0.502014 0.412415 -0.588684 1441833088 0.480896 0.502014 0.412415 -0.588684 1441833088 0.480896 0.502014 0.412415 -0.588684 1441833088 0.480896 0.502014 0.412415 -0.588684 1441833088 0.480896 0.502014 0.412415 -0.588684 1441833088 0.480896 0.502014 0.412415 -0.588684 1441833088 0.476318 0.510925 0.408203 -0.587708 1441833088 0.476318 0.510925 0.408203 -0.587708 1441833088 0.476318 0.510925 0.408203 -0.587708 1441833088 0.476318 0.510925 0.408203 -0.587708 1441833088 0.476318 0.510925 0.408203 -0.587708 1441833088 0.476318 0.510925 0.408203 -0.587708 1441833088 0.477173 0.513062 0.411621 -0.582764 1441833088 0.477173 0.513062 0.411621 -0.582764 1441833088 0.477173 0.513062 0.411621 -0.582764 1441833088 0.477173 0.513062 0.411621 -0.582764 1441833088 0.477173 0.513062 0.411621 -0.582764 1441833088 0.477173 0.513062 0.411621 -0.582764 1441833088 0.485840 0.506836 0.416809 -0.577332 1441833088 0.485840 0.506836 0.416809 -0.577332 1441833088 0.485840 0.506836 0.416809 -0.577332 1441833088 0.485840 0.506836 0.416809 -0.577332 1441833088 0.485840 0.506836 0.416809 -0.577332 1441833088 0.485840 0.506836 0.416809 -0.577332 1441833088 0.485840 0.506836 0.416809 -0.577332 1441833088 0.494385 0.497986 0.421997 -0.573975 1441833088 0.494385 0.497986 0.421997 -0.573975 1441833088 0.494385 0.497986 0.421997 -0.573975 1441833088 0.494385 0.497986 0.421997 -0.573975 1441833088 0.494385 0.497986 0.421997 -0.573975 1441833088 0.494385 0.497986 0.421997 -0.573975 1441833088 0.499939 0.492432 0.424194 -0.572327 1441833088 0.499939 0.492432 0.424194 -0.572327 1441833088 0.499939 0.492432 0.424194 -0.572327 1441833088 0.499939 0.492432 0.424194 -0.572327 1441833088 0.499939 0.492432 0.424194 -0.572327 1441833088 0.499939 0.492432 0.424194 -0.572327 1441833088 0.501404 0.491516 0.423828 -0.572144 1441833088 0.501404 0.491516 0.423828 -0.572144 1441833088 0.501404 0.491516 0.423828 -0.572144 1441833088 0.501404 0.491516 0.423828 -0.572144 1441833088 0.501404 0.491516 0.423828 -0.572144 1441833088 0.501404 0.491516 0.423828 -0.572144 1441833088 0.500854 0.491943 0.423096 -0.572754 1441833088 0.500854 0.491943 0.423096 -0.572754 1441833088 0.500854 0.491943 0.423096 -0.572754 1441833088 0.500854 0.491943 0.423096 -0.572754 1441833088 0.500854 0.491943 0.423096 -0.572754 1441833088 0.500854 0.491943 0.423096 -0.572754 1441833088 0.504883 0.488098 0.425476 -0.570801 1441833088 0.504883 0.488098 0.425476 -0.570801 1441833088 0.504883 0.488098 0.425476 -0.570801 1441833088 0.504883 0.488098 0.425476 -0.570801 1441833088 0.504883 0.488098 0.425476 -0.570801 1441833088 0.504883 0.488098 0.425476 -0.570801 1441833088 0.514282 0.479980 0.432129 -0.564209 1441833088 0.514282 0.479980 0.432129 -0.564209 1441833088 0.514282 0.479980 0.432129 -0.564209 1441833088 0.514282 0.479980 0.432129 -0.564209 1441833088 0.514282 0.479980 0.432129 -0.564209 1441833088 0.514282 0.479980 0.432129 -0.564209 1441833088 0.514282 0.479980 0.432129 -0.564209 1441833088 0.526733 0.470093 0.444824 -0.551025 1441833088 0.526733 0.470093 0.444824 -0.551025 1441833088 0.526733 0.470093 0.444824 -0.551025 1441833088 0.526733 0.470093 0.444824 -0.551025 1441833088 0.526733 0.470093 0.444824 -0.551025 1441833088 0.526733 0.470093 0.444824 -0.551025 1441833088 0.539063 0.461792 0.460754 -0.532715 1441833088 0.539063 0.461792 0.460754 -0.532715 1441833088 0.539063 0.461792 0.460754 -0.532715 1441833088 0.539063 0.461792 0.460754 -0.532715 1441833088 0.539063 0.461792 0.460754 -0.532715 1441833088 0.539063 0.461792 0.460754 -0.532715 1441833088 0.539063 0.461792 0.460754 -0.532715 1441833088 0.547546 0.455078 0.466370 -0.524841 1441833088 0.547546 0.455078 0.466370 -0.524841 1441833088 0.547546 0.455078 0.466370 -0.524841 1441833088 0.547546 0.455078 0.466370 -0.524841 1441833088 0.547546 0.455078 0.466370 -0.524841 1441833088 0.547546 0.455078 0.466370 -0.524841 1441833088 0.549744 0.454224 0.465149 -0.524475 1441833088 0.549744 0.454224 0.465149 -0.524475 1441833088 0.549744 0.454224 0.465149 -0.524475 1441833088 0.549744 0.454224 0.465149 -0.524475 1441833088 0.549744 0.454224 0.465149 -0.524475 1441833088 0.549744 0.454224 0.465149 -0.524475 1441833088 0.551514 0.452942 0.466064 -0.522888 1441833088 0.551514 0.452942 0.466064 -0.522888 1441833088 0.551514 0.452942 0.466064 -0.522888 1441833088 0.551514 0.452942 0.466064 -0.522888 1441833088 0.551514 0.452942 0.466064 -0.522888 1441833088 0.551514 0.452942 0.466064 -0.522888 1441833088 0.553894 0.449951 0.467590 -0.521606 1441833088 0.553894 0.449951 0.467590 -0.521606 1441833088 0.553894 0.449951 0.467590 -0.521606 1441833088 0.553894 0.449951 0.467590 -0.521606 1441833088 0.553894 0.449951 0.467590 -0.521606 1441833088 0.553894 0.449951 0.467590 -0.521606 1441833088 0.553772 0.449707 0.467529 -0.521973 1441833088 0.553772 0.449707 0.467529 -0.521973 1441833088 0.553772 0.449707 0.467529 -0.521973 1441833089 0.553772 0.449707 0.467529 -0.521973 1441833089 0.553772 0.449707 0.467529 -0.521973 1441833089 0.553772 0.449707 0.467529 -0.521973 1441833089 0.549805 0.453186 0.463562 -0.526672 1441833089 0.549805 0.453186 0.463562 -0.526672 1441833089 0.549805 0.453186 0.463562 -0.526672 1441833089 0.549805 0.453186 0.463562 -0.526672 1441833089 0.549805 0.453186 0.463562 -0.526672 1441833089 0.549805 0.453186 0.463562 -0.526672 1441833089 0.541077 0.457642 0.457581 -0.537048 1441833089 0.541077 0.457642 0.457581 -0.537048 1441833089 0.541077 0.457642 0.457581 -0.537048 1441833089 0.541077 0.457642 0.457581 -0.537048 1441833089 0.541077 0.457642 0.457581 -0.537048 1441833089 0.541077 0.457642 0.457581 -0.537048 1441833089 0.541077 0.457642 0.457581 -0.537048 1441833089 0.528748 0.466003 0.449036 -0.549194 1441833089 0.528748 0.466003 0.449036 -0.549194 1441833089 0.528748 0.466003 0.449036 -0.549194 1441833089 0.528748 0.466003 0.449036 -0.549194 1441833089 0.528748 0.466003 0.449036 -0.549194 1441833089 0.528748 0.466003 0.449036 -0.549194 1441833089 0.512390 0.480652 0.435730 -0.562561 1441833089 0.512390 0.480652 0.435730 -0.562561 1441833089 0.512390 0.480652 0.435730 -0.562561 1441833089 0.512390 0.480652 0.435730 -0.562561 1441833089 0.512390 0.480652 0.435730 -0.562561 1441833089 0.512390 0.480652 0.435730 -0.562561 1441833089 0.495056 0.497803 0.418945 -0.575806 1441833089 0.495056 0.497803 0.418945 -0.575806 1441833089 0.495056 0.497803 0.418945 -0.575806 1441833089 0.495056 0.497803 0.418945 -0.575806 1441833089 0.495056 0.497803 0.418945 -0.575806 1441833089 0.495056 0.497803 0.418945 -0.575806 1441833089 0.495056 0.497803 0.418945 -0.575806 1441833089 0.485718 0.508179 0.409302 -0.581604 1441833089 0.485718 0.508179 0.409302 -0.581604 1441833089 0.485718 0.508179 0.409302 -0.581604 1441833089 0.485718 0.508179 0.409302 -0.581604 1441833089 0.485718 0.508179 0.409302 -0.581604 1441833089 0.485718 0.508179 0.409302 -0.581604 1441833089 0.480225 0.514526 0.413635 -0.577454 1441833089 0.480225 0.514526 0.413635 -0.577454 1441833089 0.480225 0.514526 0.413635 -0.577454 1441833089 0.480225 0.514526 0.413635 -0.577454 1441833089 0.480225 0.514526 0.413635 -0.577454 1441833089 0.480225 0.514526 0.413635 -0.577454 1441833089 0.484253 0.509644 0.418518 -0.574951 1441833089 0.484253 0.509644 0.418518 -0.574951 1441833089 0.484253 0.509644 0.418518 -0.574951 1441833089 0.484253 0.509644 0.418518 -0.574951 1441833089 0.484253 0.509644 0.418518 -0.574951 1441833089 0.484253 0.509644 0.418518 -0.574951 1441833089 0.491211 0.501770 0.427856 -0.569031 1441833089 0.491211 0.501770 0.427856 -0.569031 1441833089 0.491211 0.501770 0.427856 -0.569031 1441833089 0.491211 0.501770 0.427856 -0.569031 1441833089 0.491211 0.501770 0.427856 -0.569031 1441833089 0.491211 0.501770 0.427856 -0.569031 1441833089 0.491882 0.499878 0.431763 -0.567200 1441833089 0.491882 0.499878 0.431763 -0.567200 1441833089 0.491882 0.499878 0.431763 -0.567200 1441833089 0.491882 0.499878 0.431763 -0.567200 1441833089 0.491882 0.499878 0.431763 -0.567200 1441833089 0.491882 0.499878 0.431763 -0.567200 1441833089 0.491882 0.499878 0.431763 -0.567200 1441833089 0.494324 0.497131 0.433960 -0.565796 1441833089 0.494324 0.497131 0.433960 -0.565796 1441833089 0.494324 0.497131 0.433960 -0.565796 1441833089 0.494324 0.497131 0.433960 -0.565796 1441833089 0.494324 0.497131 0.433960 -0.565796 1441833089 0.494324 0.497131 0.433960 -0.565796 1441833089 0.496155 0.495483 0.436340 -0.563782 1441833089 0.496155 0.495483 0.436340 -0.563782 1441833089 0.496155 0.495483 0.436340 -0.563782 1441833089 0.496155 0.495483 0.436340 -0.563782 1441833089 0.496155 0.495483 0.436340 -0.563782 1441833089 0.500977 0.490601 0.440491 -0.560608 1441833089 0.500977 0.490601 0.440491 -0.560608 1441833089 0.500977 0.490601 0.440491 -0.560608 1441833089 0.500977 0.490601 0.440491 -0.560608 1441833089 0.500977 0.490601 0.440491 -0.560608 1441833089 0.500977 0.490601 0.440491 -0.560608 1441833089 0.510254 0.481995 0.448975 -0.552917 1441833089 0.510254 0.481995 0.448975 -0.552917 1441833089 0.510254 0.481995 0.448975 -0.552917 1441833089 0.510254 0.481995 0.448975 -0.552917 1441833089 0.521301 0.470215 0.462646 -0.541321 1441833089 0.521301 0.470215 0.462646 -0.541321 1441833089 0.521301 0.470215 0.462646 -0.541321 1441833089 0.521301 0.470215 0.462646 -0.541321 1441833089 0.521301 0.470215 0.462646 -0.541321 1441833089 0.521301 0.470215 0.462646 -0.541321 1441833089 0.521301 0.470215 0.462646 -0.541321 1441833089 0.531189 0.459045 0.478882 -0.526978 1441833089 0.531189 0.459045 0.478882 -0.526978 1441833089 0.531189 0.459045 0.478882 -0.526978 1441833089 0.531189 0.459045 0.478882 -0.526978 1441833089 0.531189 0.459045 0.478882 -0.526978 1441833089 0.531189 0.459045 0.478882 -0.526978 1441833089 0.533936 0.455261 0.489990 -0.517212 1441833089 0.533936 0.455261 0.489990 -0.517212 1441833089 0.533936 0.455261 0.489990 -0.517212 1441833089 0.533936 0.455261 0.489990 -0.517212 1441833089 0.533936 0.455261 0.489990 -0.517212 1441833089 0.533936 0.455261 0.489990 -0.517212 1441833089 0.534485 0.454102 0.492493 -0.515259 1441833089 0.534485 0.454102 0.492493 -0.515259 1441833089 0.534485 0.454102 0.492493 -0.515259 1441833089 0.534485 0.454102 0.492493 -0.515259 1441833090 0.534485 0.454102 0.492493 -0.515259 1441833090 0.534485 0.454102 0.492493 -0.515259 1441833090 0.532898 0.456848 0.490234 -0.516602 1441833090 0.532898 0.456848 0.490234 -0.516602 1441833090 0.532898 0.456848 0.490234 -0.516602 1441833090 0.532898 0.456848 0.490234 -0.516602 1441833090 0.532898 0.456848 0.490234 -0.516602 1441833090 0.532898 0.456848 0.490234 -0.516602 1441833090 0.533752 0.456543 0.490356 -0.515930 1441833090 0.533752 0.456543 0.490356 -0.515930 1441833090 0.533752 0.456543 0.490356 -0.515930 1441833090 0.533752 0.456543 0.490356 -0.515930 1441833090 0.533752 0.456543 0.490356 -0.515930 1441833090 0.535950 0.455444 0.490723 -0.514221 1441833090 0.535950 0.455444 0.490723 -0.514221 1441833090 0.535950 0.455444 0.490723 -0.514221 1441833090 0.535950 0.455444 0.490723 -0.514221 1441833090 0.535950 0.455444 0.490723 -0.514221 1441833090 0.535950 0.455444 0.490723 -0.514221 1441833090 0.535950 0.455444 0.490723 -0.514221 1441833090 0.535278 0.457703 0.482361 -0.520813 1441833090 0.535278 0.457703 0.482361 -0.520813 1441833090 0.535278 0.457703 0.482361 -0.520813 1441833090 0.535278 0.457703 0.482361 -0.520813 1441833090 0.535278 0.457703 0.482361 -0.520813 1441833090 0.535278 0.457703 0.482361 -0.520813 1441833090 0.529053 0.464355 0.471008 -0.531616 1441833090 0.529053 0.464355 0.471008 -0.531616 1441833090 0.529053 0.464355 0.471008 -0.531616 1441833090 0.529053 0.464355 0.471008 -0.531616 1441833090 0.529053 0.464355 0.471008 -0.531616 1441833090 0.529053 0.464355 0.471008 -0.531616 1441833090 0.529053 0.464355 0.471008 -0.531616 1441833090 0.519104 0.473145 0.460632 -0.542603 1441833090 0.519104 0.473145 0.460632 -0.542603 1441833090 0.519104 0.473145 0.460632 -0.542603 1441833090 0.519104 0.473145 0.460632 -0.542603 1441833090 0.519104 0.473145 0.460632 -0.542603 1441833090 0.519104 0.473145 0.460632 -0.542603 1441833090 0.506714 0.484619 0.446960 -0.555481 1441833090 0.506714 0.484619 0.446960 -0.555481 1441833090 0.506714 0.484619 0.446960 -0.555481 1441833090 0.506714 0.484619 0.446960 -0.555481 1441833090 0.506714 0.484619 0.446960 -0.555481 1441833090 0.506714 0.484619 0.446960 -0.555481 1441833090 0.506714 0.484619 0.446960 -0.555481 1441833090 0.494141 0.497925 0.429626 -0.568604 1441833090 0.494141 0.497925 0.429626 -0.568604 1441833090 0.494141 0.497925 0.429626 -0.568604 1441833090 0.494141 0.497925 0.429626 -0.568604 1441833090 0.494141 0.497925 0.429626 -0.568604 1441833090 0.494141 0.497925 0.429626 -0.568604 1441833090 0.481079 0.513977 0.411499 -0.578796 1441833090 0.481079 0.513977 0.411499 -0.578796 1441833090 0.481079 0.513977 0.411499 -0.578796 1441833090 0.481079 0.513977 0.411499 -0.578796 1441833090 0.481079 0.513977 0.411499 -0.578796 1441833090 0.481079 0.513977 0.411499 -0.578796 1441833090 0.481079 0.513977 0.411499 -0.578796 1441833090 0.475586 0.522156 0.400574 -0.583618 1441833090 0.475586 0.522156 0.400574 -0.583618 1441833090 0.475586 0.522156 0.400574 -0.583618 1441833090 0.475586 0.522156 0.400574 -0.583618 1441833090 0.475586 0.522156 0.400574 -0.583618 1441833090 
0.512878 0.493347 0.432678 -0.553406 1441833093 0.512878 0.493347 0.432678 -0.553406 1441833093 0.512878 0.493347 0.432678 -0.553406 1441833093 0.536865 0.477417 0.452576 -0.528198 1441833093 0.536865 0.477417 0.452576 -0.528198 1441833093 0.536865 0.477417 0.452576 -0.528198 1441833093 0.536865 0.477417 0.452576 -0.528198 1441833093 0.536865 0.477417 0.452576 -0.528198 1441833093 0.560486 0.456543 0.473267 -0.503296 1441833093 0.560486 0.456543 0.473267 -0.503296 1441833093 0.560486 0.456543 0.473267 -0.503296 1441833093 0.560486 0.456543 0.473267 -0.503296 1441833093 0.560486 0.456543 0.473267 -0.503296 1441833093 0.560486 0.456543 0.473267 -0.503296 1441833093 0.560486 0.456543 0.473267 -0.503296 1441833093 0.570496 0.446899 0.482117 -0.492188 1441833093 0.570496 0.446899 0.482117 -0.492188 1441833093 0.570496 0.446899 0.482117 -0.492188 1441833093 0.570496 0.446899 0.482117 -0.492188 1441833093 0.570496 0.446899 0.482117 -0.492188 1441833093 0.570496 0.446899 0.482117 -0.492188 1441833093 0.567871 0.448669 0.481934 -0.493835 1441833093 0.567871 0.448669 0.481934 -0.493835 1441833093 0.567871 0.448669 0.481934 -0.493835 1441833093 0.567871 0.448669 0.481934 -0.493835 1441833093 0.567871 0.448669 0.481934 -0.493835 1441833093 0.567871 0.448669 0.481934 -0.493835 1441833093 0.557434 0.457092 0.473694 -0.505920 1441833093 0.557434 0.457092 0.473694 -0.505920 1441833093 0.557434 0.457092 0.473694 -0.505920 1441833093 0.557434 0.457092 0.473694 -0.505920 1441833093 0.557434 0.457092 0.473694 -0.505920 1441833093 0.557434 0.457092 0.473694 -0.505920 1441833093 0.547119 0.466064 0.459045 -0.522217 1441833093 0.547119 0.466064 0.459045 -0.522217 1441833093 0.547119 0.466064 0.459045 -0.522217 1441833093 0.547119 0.466064 0.459045 -0.522217 1441833093 0.547119 0.466064 0.459045 -0.522217 1441833093 0.543518 0.466125 0.450562 -0.533203 1441833093 0.543518 0.466125 0.450562 -0.533203 1441833093 0.543518 0.466125 0.450562 -0.533203 1441833093 0.543518 0.466125 0.450562 -0.533203 1441833093 0.543518 0.466125 0.450562 -0.533203 1441833093 0.543518 0.466125 0.450562 -0.533203 1441833093 0.537903 0.467285 0.445313 -0.542236 1441833093 0.537903 0.467285 0.445313 -0.542236 1441833093 0.537903 0.467285 0.445313 -0.542236 1441833093 0.537903 0.467285 0.445313 -0.542236 1441833093 0.537903 0.467285 0.445313 -0.542236 1441833093 0.537903 0.467285 0.445313 -0.542236 1441833093 0.537903 0.467285 0.445313 -0.542236 1441833093 0.526733 0.476074 0.435303 -0.553467 1441833093 0.526733 0.476074 0.435303 -0.553467 1441833093 0.526733 0.476074 0.435303 -0.553467 1441833093 0.526733 0.476074 0.435303 -0.553467 1441833093 0.526733 0.476074 0.435303 -0.553467 1441833093 0.526733 0.476074 0.435303 -0.553467 1441833093 0.526733 0.476074 0.435303 -0.553467 1441833093 0.514587 0.485535 0.425537 -0.564209 1441833093 0.514587 0.485535 0.425537 -0.564209 1441833093 0.514587 0.485535 0.425537 -0.564209 1441833093 0.514587 0.485535 0.425537 -0.564209 1441833093 0.514587 0.485535 0.425537 -0.564209 1441833093 0.514587 0.485535 0.425537 -0.564209 1441833093 0.501099 0.496887 0.413574 -0.575256 1441833093 0.501099 0.496887 0.413574 -0.575256 1441833093 0.501099 0.496887 0.413574 -0.575256 1441833093 0.501099 0.496887 0.413574 -0.575256 1441833093 0.501099 0.496887 0.413574 -0.575256 1441833093 0.501099 0.496887 0.413574 -0.575256 1441833093 0.490173 0.506958 0.406555 -0.580872 1441833093 0.490173 0.506958 0.406555 -0.580872 1441833093 0.490173 0.506958 0.406555 -0.580872 1441833093 0.490173 0.506958 0.406555 -0.580872 1441833093 0.490173 0.506958 0.406555 -0.580872 1441833093 0.491516 0.506897 0.404297 -0.581299 1441833093 0.491516 0.506897 0.404297 -0.581299 1441833094 0.491516 0.506897 0.404297 -0.581299 1441833094 0.491516 0.506897 0.404297 -0.581299 1441833094 0.491516 0.506897 0.404297 -0.581299 1441833094 0.491516 0.506897 0.404297 -0.581299 1441833094 0.498413 0.502136 0.407959 -0.577026 1441833094 0.498413 0.502136 0.407959 -0.577026 1441833094 0.498413 0.502136 0.407959 -0.577026 1441833094 0.498413 0.502136 0.407959 -0.577026 1441833094 0.498413 0.502136 0.407959 -0.577026 1441833094 0.498413 0.502136 0.407959 -0.577026 1441833094 0.502686 0.497498 0.413330 -0.573486 1441833094 0.502686 0.497498 0.413330 -0.573486 1441833094 0.502686 0.497498 0.413330 -0.573486 1441833094 0.502686 0.497498 0.413330 -0.573486 1441833094 0.502686 0.497498 0.413330 -0.573486 1441833094 0.502686 0.497498 0.413330 -0.573486 1441833094 0.502686 0.497498 0.413330 -0.573486 1441833094 0.501953 0.497314 0.417847 -0.571045 1441833094 0.501953 0.497314 0.417847 -0.571045 1441833094 0.501953 0.497314 0.417847 -0.571045 1441833094 0.501953 0.497314 0.417847 -0.571045 1441833094 0.501953 0.497314 0.417847 -0.571045 1441833094 0.501953 0.497314 0.417847 -0.571045 1441833094 0.497986 0.500671 0.421387 -0.568970 1441833094 0.497986 0.500671 0.421387 -0.568970 1441833094 0.497986 0.500671 0.421387 -0.568970 1441833094 0.497986 0.500671 0.421387 -0.568970 1441833094 0.497986 0.500671 0.421387 -0.568970 1441833094 0.497986 0.500671 0.421387 -0.568970 1441833094 0.497986 0.500671 0.421387 -0.568970 1441833094 0.493774 0.503906 0.422302 -0.569153 1441833094 0.493774 0.503906 0.422302 -0.569153 1441833094 0.493774 0.503906 0.422302 -0.569153 1441833094 0.493774 0.503906 0.422302 -0.569153 1441833094 0.493774 0.503906 0.422302 -0.569153 1441833094 0.493774 0.503906 0.422302 -0.569153 1441833094 0.491455 0.507629 0.420532 -0.569092 1441833094 0.491455 0.507629 0.420532 -0.569092 1441833094 0.491455 0.507629 0.420532 -0.569092 1441833094 0.491455 0.507629 0.420532 -0.569092 1441833094 0.491455 0.507629 0.420532 -0.569092 1441833094 0.491455 0.507629 0.420532 -0.569092 1441833094 0.491455 0.507629 0.420532 -0.569092 1441833094 0.492004 0.510498 0.418762 -0.567322 1441833094 0.492004 0.510498 0.418762 -0.567322 1441833094 0.492004 0.510498 0.418762 -0.567322 1441833094 0.492004 0.510498 0.418762 -0.567322 1441833094 0.492004 0.510498 0.418762 -0.567322 1441833094 0.492004 0.510498 0.418762 -0.567322 1441833094 0.496460 0.512695 0.419067 -0.561218 1441833094 0.496460 0.512695 0.419067 -0.561218 1441833094 0.496460 0.512695 0.419067 -0.561218 1441833094 0.496460 0.512695 0.419067 -0.561218 1441833094 0.496460 0.512695 0.419067 -0.561218 1441833094 0.496460 0.512695 0.419067 -0.561218 1441833094 0.506165 0.509338 0.422119 -0.553284 1441833094 0.506165 0.509338 0.422119 -0.553284 1441833094 0.506165 0.509338 0.422119 -0.553284 1441833094 0.506165 0.509338 0.422119 -0.553284 1441833094 0.506165 0.509338 0.422119 -0.553284 1441833094 0.506165 0.509338 0.422119 -0.553284 1441833094 0.506165 0.509338 0.422119 -0.553284 1441833094 0.523193 0.495911 0.433960 -0.540344 1441833094 0.523193 0.495911 0.433960 -0.540344 1441833094 0.523193 0.495911 0.433960 -0.540344 1441833094 0.523193 0.495911 0.433960 -0.540344 1441833094 0.523193 0.495911 0.433960 -0.540344 1441833094 0.523193 0.495911 0.433960 -0.540344 1441833094 0.523193 0.495911 0.433960 -0.540344 1441833094 0.544434 0.471924 0.454834 -0.523438 1441833094 0.544434 0.471924 0.454834 -0.523438 1441833094 0.544434 0.471924 0.454834 -0.523438 1441833094 0.544434 0.471924 0.454834 -0.523438 1441833094 0.544434 0.471924 0.454834 -0.523438 1441833094 0.561157 0.449280 0.475220 -0.507324 1441833094 0.561157 0.449280 0.475220 -0.507324 1441833094 0.561157 0.449280 0.475220 -0.507324 1441833094 0.561157 0.449280 0.475220 -0.507324 1441833094 0.561157 0.449280 0.475220 -0.507324 1441833094 0.561157 0.449280 0.475220 -0.507324 1441833094 0.566467 0.439697 0.487183 -0.498352 1441833094 0.566467 0.439697 0.487183 -0.498352 1441833094 0.566467 0.439697 0.487183 -0.498352 1441833094 0.566467 0.439697 0.487183 -0.498352 1441833094 0.566467 0.439697 0.487183 -0.498352 1441833094 0.566467 0.439697 0.487183 -0.498352 1441833094 0.566467 0.439697 0.487183 -0.498352 1441833094 0.554565 0.460388 0.487671 -0.492554 1441833094 0.554565 0.460388 0.487671 -0.492554 1441833094 0.554565 0.460388 0.487671 -0.492554 1441833094 0.554565 0.460388 0.487671 -0.492554 1441833094 0.554565 0.460388 0.487671 -0.492554 1441833094 0.554565 0.460388 0.487671 -0.492554 1441833094 0.550659 0.462708 0.479980 -0.502258 1441833094 0.550659 0.462708 0.479980 -0.502258 1441833094 0.550659 0.462708 0.479980 -0.502258 1441833094 0.550659 0.462708 0.479980 -0.502258 1441833094 0.550659 0.462708 0.479980 -0.502258 1441833094 0.550659 0.462708 0.479980 -0.502258 1441833094 0.545593 0.462280 0.470825 -0.516541 1441833094 0.545593 0.462280 0.470825 -0.516541 1441833094 0.545593 0.462280 0.470825 -0.516541 1441833094 0.545593 0.462280 0.470825 -0.516541 1441833094 0.545593 0.462280 0.470825 -0.516541 1441833094 0.545593 0.462280 0.470825 -0.516541 1441833094 0.542969 0.464355 0.462524 -0.524963 1441833094 0.542969 0.464355 0.462524 -0.524963 1441833094 0.542969 0.464355 0.462524 -0.524963 1441833094 0.542969 0.464355 0.462524 -0.524963 1441833094 0.542969 0.464355 0.462524 -0.524963 1441833094 0.542969 0.464355 0.462524 -0.524963 1441833094 0.542969 0.464355 0.462524 -0.524963 1441833094 0.538879 0.467285 0.460144 -0.528625 1441833094 0.538879 0.467285 0.460144 -0.528625 1441833094 0.538879 0.467285 0.460144 -0.528625 1441833095 0.538879 0.467285 0.460144 -0.528625 1441833095 0.538879 0.467285 0.460144 -0.528625 1441833095 0.538879 0.467285 0.460144 -0.528625 1441833095 0.531311 0.473328 0.456421 -0.534119 1441833095 0.531311 0.473328 0.456421 -0.534119 1441833095 0.531311 0.473328 0.456421 -0.534119 1441833095 0.531311 0.473328 0.456421 -0.534119 1441833095 0.531311 0.473328 0.456421 -0.534119 1441833095 0.531311 0.473328 0.456421 -0.534119 1441833095 0.522339 0.482239 0.443604 -0.545654 1441833095 0.522339 0.482239 0.443604 -0.545654 1441833095 0.522339 0.482239 0.443604 -0.545654 1441833095 0.522339 0.482239 0.443604 -0.545654 1441833095 0.522339 0.482239 0.443604 -0.545654 1441833095 0.522339 0.482239 0.443604 -0.545654 1441833095 0.514038 0.492737 0.431152 -0.554077 1441833095 0.514038 0.492737 0.431152 -0.554077 1441833095 0.514038 0.492737 0.431152 -0.554077 1441833095 0.514038 0.492737 0.431152 -0.554077 1441833095 0.514038 0.492737 0.431152 -0.554077 1441833095 0.514038 0.492737 0.431152 -0.554077 1441833095 0.502869 0.505859 0.419250 -0.561646 1441833095 0.502869 0.505859 0.419250 -0.561646 1441833095 0.502869 0.505859 0.419250 -0.561646 1441833095 0.502869 0.505859 0.419250 -0.561646 1441833095 0.502869 0.505859 0.419250 -0.561646 1441833095 0.502869 0.505859 0.419250 -0.561646 1441833095 0.502869 0.505859 0.419250 -0.561646 1441833095 0.488220 0.522034 0.406006 -0.569397 1441833095 0.488220 0.522034 0.406006 -0.569397 1441833095 0.488220 0.522034 0.406006 -0.569397 1441833095 0.488220 0.522034 0.406006 -0.569397 1441833095 0.488220 0.522034 0.406006 -0.569397 1441833095 0.488220 0.522034 0.406006 -0.569397 1441833095 0.475769 0.535156 0.399353 -0.572449 1441833095 0.475769 0.535156 0.399353 -0.572449 1441833095 0.475769 0.535156 0.399353 -0.572449 1441833095 0.475769 0.535156 0.399353 -0.572449 1441833095 0.475769 0.535156 0.399353 -0.572449 1441833095 0.475769 0.535156 0.399353 -0.572449 1441833095 0.475769 0.535156 0.399353 -0.572449 1441833095 0.474854 0.537048 0.399597 -0.571289 1441833095 0.474854 0.537048 0.399597 -0.571289 1441833095 0.474854 0.537048 0.399597 -0.571289 1441833095 0.474854 0.537048 0.399597 -0.571289 1441833095 0.474854 0.537048 0.399597 -0.571289 1441833095 0.474854 0.537048 0.399597 -0.571289 1441833095 0.477539 0.530762 0.404602 -0.571350 1441833095 0.477539 0.530762 0.404602 -0.571350 1441833095 0.477539 0.530762 0.404602 -0.571350 1441833095 0.477539 0.530762 0.404602 -0.571350 1441833095 0.477539 0.530762 0.404602 -0.571350 1441833095 0.477539 0.530762 0.404602 -0.571350 1441833095 0.477539 0.530762 0.404602 -0.571350 1441833095 0.479370 0.527588 0.408630 -0.569946 1441833095 0.479370 0.527588 0.408630 -0.569946 1441833095 0.479370 0.527588 0.408630 -0.569946 1441833095 0.479370 0.527588 0.408630 -0.569946 1441833095 0.479370 0.527588 0.408630 -0.569946 1441833095 0.479370 0.527588 0.408630 -0.569946 1441833095 0.480286 0.528198 0.410706 -0.567078 1441833095 0.480286 0.528198 0.410706 -0.567078 1441833095 0.480286 0.528198 0.410706 -0.567078 1441833095 0.480286 0.528198 0.410706 -0.567078 1441833095 0.480286 0.528198 0.410706 -0.567078 1441833095 0.480286 0.528198 0.410706 -0.567078 1441833095 0.483337 0.524231 0.415588 -0.564636 1441833095 0.483337 0.524231 0.415588 -0.564636 1441833095 0.483337 0.524231 0.415588 -0.564636 1441833095 0.483337 0.524231 0.415588 -0.564636 1441833095 0.483337 0.524231 0.415588 -0.564636 1441833095 0.491760 0.514709 0.422974 -0.560547 1441833095 0.491760 0.514709 0.422974 -0.560547 1441833095 0.491760 0.514709 0.422974 -0.560547 1441833095 0.491760 0.514709 0.422974 -0.560547 1441833095 0.491760 0.514709 0.422974 -0.560547 1441833095 0.491760 0.514709 0.422974 -0.560547 1441833095 0.501221 0.505432 0.429199 -0.555969 1441833095 0.501221 0.505432 0.429199 -0.555969 1441833095 0.501221 0.505432 0.429199 -0.555969 1441833095 0.501221 0.505432 0.429199 -0.555969 1441833095 0.501221 0.505432 0.429199 -0.555969 1441833095 0.501221 0.505432 0.429199 -0.555969 1441833095 0.516479 0.489746 0.438110 -0.549011 1441833095 0.516479 0.489746 0.438110 -0.549011 1441833095 0.516479 0.489746 0.438110 -0.549011 1441833095 0.516479 0.489746 0.438110 -0.549011 1441833095 0.516479 0.489746 0.438110 -0.549011 1441833095 0.516479 0.489746 0.438110 -0.549011 1441833095 0.516479 0.489746 0.438110 -0.549011 1441833095 0.533386 0.468506 0.450195 -0.541565 1441833095 0.533386 0.468506 0.450195 -0.541565 1441833095 0.533386 0.468506 0.450195 -0.541565 1441833095 0.533386 0.468506 0.450195 -0.541565 1441833095 0.533386 0.468506 0.450195 -0.541565 1441833095 0.548828 0.443787 0.469238 -0.530701 1441833095 0.548828 0.443787 0.469238 -0.530701 1441833095 0.548828 0.443787 0.469238 -0.530701 1441833095 0.548828 0.443787 0.469238 -0.530701 1441833095 0.548828 0.443787 0.469238 -0.530701 1441833095 0.548828 0.443787 0.469238 -0.530701 1441833095 0.560303 0.423340 0.481934 -0.523987 1441833095 0.560303 0.423340 0.481934 -0.523987 1441833095 0.560303 0.423340 0.481934 -0.523987 1441833095 0.560303 0.423340 0.481934 -0.523987 1441833095 0.560303 0.423340 0.481934 -0.523987 1441833095 0.555115 0.426086 0.482788 -0.526428 1441833095 0.555115 0.426086 0.482788 -0.526428 1441833095 0.555115 0.426086 0.482788 -0.526428 1441833095 0.555115 0.426086 0.482788 -0.526428 1441833096 0.555115 0.426086 0.482788 -0.526428 1441833096 0.555115 0.426086 0.482788 -0.526428 1441833096 0.546082 0.441223 0.475708 -0.529907 1441833096 0.546082 0.441223 0.475708 -0.529907 1441833096 0.546082 0.441223 0.475708 -0.529907 1441833096 0.546082 0.441223 0.475708 -0.529907 1441833096 0.546082 0.441223 0.475708 -0.529907 1441833096 0.546082 0.441223 0.475708 -0.529907 1441833096 0.546082 0.441223 0.475708 -0.529907 1441833096 0.544128 0.442688 0.470093 -0.535645 1441833096 0.544128 0.442688 0.470093 -0.535645 1441833096 0.544128 0.442688 0.470093 -0.535645 1441833096 0.544128 0.442688 0.470093 -0.535645 1441833096 0.544128 0.442688 0.470093 -0.535645 1441833096 0.544128 0.442688 0.470093 -0.535645 1441833096 0.543640 0.440491 0.465088 -0.542297 1441833096 0.543640 0.440491 0.465088 -0.542297 1441833096 0.543640 0.440491 0.465088 -0.542297 1441833096 0.543640 0.440491 0.465088 -0.542297 1441833096 0.543640 0.440491 0.465088 -0.542297 1441833096 0.543640 0.440491 0.465088 -0.542297 1441833096 0.541748 0.445129 0.459778 -0.544922 1441833096 0.541748 0.445129 0.459778 -0.544922 1441833096 0.541748 0.445129 0.459778 -0.544922 1441833096 0.541748 0.445129 0.459778 -0.544922 1441833096 0.541748 0.445129 0.459778 -0.544922 1441833096 0.541748 0.445129 0.459778 -0.544922 1441833096 0.535828 0.451416 0.454590 -0.549927 1441833096 0.535828 0.451416 0.454590 -0.549927 1441833096 0.535828 0.451416 0.454590 -0.549927 1441833096 0.535828 0.451416 0.454590 -0.549927 1441833096 0.535828 0.451416 0.454590 -0.549927 1441833096 0.535828 0.451416 0.454590 -0.549927 1441833096 0.525940 0.462585 0.445496 -0.557556 1441833096 0.525940 0.462585 0.445496 -0.557556 1441833096 0.525940 0.462585 0.445496 -0.557556 1441833096 0.525940 0.462585 0.445496 -0.557556 1441833096 0.525940 0.462585 0.445496 -0.557556 1441833096 0.525940 0.462585 0.445496 -0.557556 1441833096 0.525940 0.462585 0.445496 -0.557556 1441833096 0.517944 0.472717 0.438538 -0.562012 1441833096 0.517944 0.472717 0.438538 -0.562012 1441833096 0.517944 0.472717 0.438538 -0.562012 1441833096 0.517944 0.472717 0.438538 -0.562012 1441833096 0.517944 0.472717 0.438538 -0.562012 1441833096 0.512390 0.481506 0.431641 -0.565002 1441833096 0.512390 0.481506 0.431641 -0.565002 1441833096 0.512390 0.481506 0.431641 -0.565002 1441833096 0.512390 0.481506 0.431641 -0.565002 1441833096 0.512390 0.481506 0.431641 -0.565002 1441833096 0.512390 0.481506 0.431641 -0.565002 1441833096 0.512390 0.481506 0.431641 -0.565002 1441833096 0.505676 0.492065 0.425842 -0.566345 1441833096 0.505676 0.492065 0.425842 -0.566345 1441833096 0.505676 0.492065 0.425842 -0.566345 1441833096 0.505676 0.492065 0.425842 -0.566345 1441833096 0.505676 0.492065 0.425842 -0.566345 1441833096 0.502930 0.496887 0.425415 -0.564880 1441833096 0.502930 0.496887 0.425415 -0.564880 1441833096 0.502930 0.496887 0.425415 -0.564880 1441833096 0.502930 0.496887 0.425415 -0.564880 1441833096 0.502930 0.496887 0.425415 -0.564880 1441833096 0.502930 0.496887 0.425415 -0.564880 1441833096 0.502930 0.496887 0.425415 -0.564880 1441833096 0.503296 0.496765 0.427307 -0.563232 1441833096 0.503296 0.496765 0.427307 -0.563232 1441833096 0.503296 0.496765 0.427307 -0.563232 1441833096 0.503296 0.496765 0.427307 -0.563232 1441833096 0.503296 0.496765 0.427307 -0.563232 1441833096 0.503296 0.496765 0.427307 -0.563232 1441833096 0.503296 0.496765 0.427307 -0.563232 1441833096 0.504456 0.494385 0.426636 -0.564880 1441833096 0.504456 0.494385 0.426636 -0.564880 1441833096 0.504456 0.494385 0.426636 -0.564880 1441833096 0.504456 0.494385 0.426636 -0.564880 1441833096 0.504456 0.494385 0.426636 -0.564880 1441833096 0.504456 0.494385 0.426636 -0.564880 1441833096 0.496033 0.503296 0.422729 -0.567383 1441833096 0.496033 0.503296 0.422729 -0.567383 1441833096 0.496033 0.503296 0.422729 -0.567383 1441833096 0.496033 0.503296 0.422729 -0.567383 1441833096 0.496033 0.503296 0.422729 -0.567383 1441833096 0.496033 0.503296 0.422729 -0.567383 1441833096 0.487061 0.510742 0.421143 -0.569641 1441833096 0.487061 0.510742 0.421143 -0.569641 1441833096 0.487061 0.510742 0.421143 -0.569641 1441833096 0.487061 0.510742 0.421143 -0.569641 1441833096 0.487061 0.510742 0.421143 -0.569641 1441833096 0.487061 0.510742 0.421143 -0.569641 1441833096 0.487061 0.510742 0.421143 -0.569641 1441833096 0.485779 0.510559 0.422119 -0.570251 1441833096 0.485779 0.510559 0.422119 -0.570251 1441833096 0.485779 0.510559 0.422119 -0.570251 1441833096 0.485779 0.510559 0.422119 -0.570251 1441833096 0.485779 0.510559 0.422119 -0.570251 1441833096 0.485779 0.510559 0.422119 -0.570251 1441833096 0.492554 0.506165 0.424622 -0.566406 1441833096 0.492554 0.506165 0.424622 -0.566406 1441833096 0.492554 0.506165 0.424622 -0.566406 1441833096 0.492554 0.506165 0.424622 -0.566406 1441833096 0.492554 0.506165 0.424622 -0.566406 1441833096 0.492554 0.506165 0.424622 -0.566406 1441833096 0.492554 0.506165 0.424622 -0.566406 1441833096 0.501343 0.502808 0.429504 -0.557922 1441833096 0.501343 0.502808 0.429504 -0.557922 1441833096 0.501343 0.502808 0.429504 -0.557922 1441833096 0.501343 0.502808 0.429504 -0.557922 1441833096 0.501343 0.502808 0.429504 -0.557922 1441833096 0.501343 0.502808 0.429504 -0.557922 1441833096 0.515137 0.491943 0.438171 -0.548279 1441833096 0.515137 0.491943 0.438171 -0.548279 1441833096 0.515137 0.491943 0.438171 -0.548279 1441833096 0.515137 0.491943 0.438171 -0.548279 1441833096 0.515137 0.491943 0.438171 -0.548279 1441833097 0.515137 0.491943 0.438171 -0.548279 1441833097 0.531494 0.476013 0.449219 -0.537659 1441833097 0.531494 0.476013 0.449219 -0.537659 1441833097 0.531494 0.476013 0.449219 -0.537659 1441833097 0.531494 0.476013 0.449219 -0.537659 1441833097 0.531494 0.476013 0.449219 -0.537659 1441833097 0.531494 0.476013 0.449219 -0.537659 1441833097 0.546631 0.458496 0.460205 -0.528381 1441833097 0.546631 0.458496 0.460205 -0.528381 1441833097 0.546631 0.458496 0.460205 -0.528381 1441833097 0.546631 0.458496 0.460205 -0.528381 1441833097 0.546631 0.458496 0.460205 -0.528381 1441833097 0.546631 0.458496 0.460205 -0.528381 1441833097 0.558594 0.443115 0.473633 -0.516968 1441833097 0.558594 0.443115 0.473633 -0.516968 1441833097 0.558594 0.443115 0.473633 -0.516968 1441833097 0.558594 0.443115 0.473633 -0.516968 1441833097 0.558594 0.443115 0.473633 -0.516968 1441833097 0.558594 0.443115 0.473633 -0.516968 1441833097 0.558594 0.443115 0.473633 -0.516968 1441833097 0.560974 0.438599 0.482117 -0.510376 1441833097 0.560974 0.438599 0.482117 -0.510376 1441833097 0.560974 0.438599 0.482117 -0.510376 1441833097 0.560974 0.438599 0.482117 -0.510376 1441833097 0.560974 0.438599 0.482117 -0.510376 1441833097 0.560974 0.438599 0.482117 -0.510376 1441833097 0.553711 0.449158 0.479614 -0.511475 1441833097 0.553711 0.449158 0.479614 -0.511475 1441833097 0.553711 0.449158 0.479614 -0.511475 1441833097 0.553711 0.449158 0.479614 -0.511475 1441833097 0.553711 0.449158 0.479614 -0.511475 1441833097 0.553711 0.449158 0.479614 -0.511475 1441833097 0.547913 0.456543 0.470276 -0.519775 1441833097 0.547913 0.456543 0.470276 -0.519775 1441833097 0.547913 0.456543 0.470276 -0.519775 1441833097 0.547913 0.456543 0.470276 -0.519775 1441833097 0.547913 0.456543 0.470276 -0.519775 1441833097 0.547913 0.456543 0.470276 -0.519775 1441833097 0.542114 0.456238 0.468567 -0.527588 1441833097 0.542114 0.456238 0.468567 -0.527588 1441833097 0.542114 0.456238 0.468567 -0.527588 1441833097 0.542114 0.456238 0.468567 -0.527588 1441833097 0.542114 0.456238 0.468567 -0.527588 1441833097 0.542114 0.456238 0.468567 -0.527588 1441833097 0.541809 0.455444 0.462585 -0.533813 1441833097 0.541809 0.455444 0.462585 -0.533813 1441833097 0.541809 0.455444 0.462585 -0.533813 1441833097 0.541809 0.455444 0.462585 -0.533813 1441833097 0.541809 0.455444 0.462585 -0.533813 1441833097 0.541809 0.455444 0.462585 -0.533813 1441833097 0.540283 0.458557 0.461853 -0.533325 1441833097 0.540283 0.458557 0.461853 -0.533325 1441833097 0.540283 0.458557 0.461853 -0.533325 1441833097 0.540283 0.458557 0.461853 -0.533325 1441833097 0.540283 0.458557 0.461853 -0.533325 1441833097 0.540283 0.458557 0.461853 -0.533325 1441833097 0.536072 0.464417 0.458435 -0.535522 1441833097 0.536072 0.464417 0.458435 -0.535522 1441833097 0.536072 0.464417 0.458435 -0.535522 1441833097 0.536072 0.464417 0.458435 -0.535522 1441833097 0.536072 0.464417 0.458435 -0.535522 1441833097 0.536072 0.464417 0.458435 -0.535522 1441833097 0.528137 0.473999 0.450867 -0.541382 1441833097 0.528137 0.473999 0.450867 -0.541382 1441833097 0.528137 0.473999 0.450867 -0.541382 1441833097 0.528137 0.473999 0.450867 -0.541382 1441833097 0.528137 0.473999 0.450867 -0.541382 1441833097 0.528137 0.473999 0.450867 -0.541382 1441833097 0.521057 0.484375 0.442993 -0.545471 1441833097 0.521057 0.484375 0.442993 -0.545471 1441833097 0.521057 0.484375 0.442993 -0.545471 1441833097 0.521057 0.484375 0.442993 -0.545471 1441833097 0.521057 0.484375 0.442993 -0.545471 1441833097 0.521057 0.484375 0.442993 -0.545471 1441833097 0.513489 0.494690 0.436279 -0.548889 1441833097 0.513489 0.494690 0.436279 -0.548889 1441833097 0.513489 0.494690 0.436279 -0.548889 1441833097 0.513489 0.494690 0.436279 -0.548889 1441833097 0.513489 0.494690 0.436279 -0.548889 1441833097 0.513489 0.494690 0.436279 -0.548889 1441833097 0.507385 0.502930 0.431580 -0.550720 1441833097 0.507385 0.502930 0.431580 -0.550720 1441833097 0.507385 0.502930 0.431580 -0.550720 1441833097 0.507385 0.502930 0.431580 -0.550720 1441833097 0.507385 0.502930 0.431580 -0.550720 1441833097 0.507385 0.502930 0.431580 -0.550720 1441833097 0.508118 0.502563 0.431824 -0.550171 1441833097 0.508118 0.502563 0.431824 -0.550171 1441833097 0.508118 0.502563 0.431824 -0.550171 1441833097 0.508118 0.502563 0.431824 -0.550171 1441833097 0.508118 0.502563 0.431824 -0.550171 1441833097 0.508118 0.502563 0.431824 -0.550171 1441833097 0.508118 0.502563 0.431824 -0.550171 1441833097 0.506653 0.503357 0.433838 -0.549194 1441833097 0.506653 0.503357 0.433838 -0.549194 1441833097 0.506653 0.503357 0.433838 -0.549194 1441833097 0.506653 0.503357 0.433838 -0.549194 1441833097 0.506653 0.503357 0.433838 -0.549194 1441833097 0.506653 0.503357 0.433838 -0.549194 1441833097 0.501709 0.507751 0.429565 -0.553101 1441833097 0.501709 0.507751 0.429565 -0.553101 1441833097 0.501709 0.507751 0.429565 -0.553101 1441833097 0.501709 0.507751 0.429565 -0.553101 1441833097 0.501709 0.507751 0.429565 -0.553101 1441833097 0.501709 0.507751 0.429565 -0.553101 1441833097 0.494568 0.514526 0.425354 -0.556519 1441833097 0.494568 0.514526 0.425354 -0.556519 1441833097 0.494568 0.514526 0.425354 -0.556519 1441833097 0.494568 0.514526 0.425354 -0.556519 1441833097 0.494568 0.514526 0.425354 -0.556519 1441833097 0.494568 0.514526 0.425354 -0.556519 1441833097 0.494568 0.514526 0.425354 -0.556519 1441833098 0.489380 0.517334 0.423767 -0.559692 1441833098 0.489380 0.517334 0.423767 -0.559692 1441833098 0.489380 0.517334 0.423767 -0.559692 1441833098 0.489380 0.517334 0.423767 -0.559692 1441833098 0.489380 0.517334 0.423767 -0.559692 1441833098 0.489380 0.517334 0.423767 -0.559692 1441833098 0.490234 0.515137 0.423462 -0.561218 1441833098 0.490234 0.515137 0.423462 -0.561218 1441833098 0.490234 0.515137 0.423462 -0.561218 1441833098 0.490234 0.515137 0.423462 -0.561218 1441833098 0.490234 0.515137 0.423462 -0.561218 1441833098 0.490234 0.515137 0.423462 -0.561218 1441833098 0.490234 0.515137 0.423462 -0.561218 1441833098 0.495972 0.511902 0.424622 -0.558228 1441833098 0.495972 0.511902 0.424622 -0.558228 1441833098 0.495972 0.511902 0.424622 -0.558228 1441833098 0.495972 0.511902 0.424622 -0.558228 1441833098 0.495972 0.511902 0.424622 -0.558228 1441833098 0.495972 0.511902 0.424622 -0.558228 1441833098 0.506348 0.503845 0.426575 -0.554688 1441833098 0.506348 0.503845 0.426575 -0.554688 1441833098 0.506348 0.503845 0.426575 -0.554688 1441833098 0.506348 0.503845 0.426575 -0.554688 1441833098 0.506348 0.503845 0.426575 -0.554688 1441833098 0.506348 0.503845 0.426575 -0.554688 1441833098 0.518616 0.494324 0.437500 -0.543335 1441833098 0.518616 0.494324 0.437500 -0.543335 1441833098 0.518616 0.494324 0.437500 -0.543335 1441833098 0.518616 0.494324 0.437500 -0.543335 1441833098 0.518616 0.494324 0.437500 -0.543335 1441833098 0.518616 0.494324 0.437500 -0.543335 1441833098 0.537292 0.474182 0.452759 -0.530518 1441833098 0.537292 0.474182 0.452759 -0.530518 1441833098 0.537292 0.474182 0.452759 -0.530518 1441833098 0.537292 0.474182 0.452759 -0.530518 1441833098 0.537292 0.474182 0.452759 -0.530518 1441833098 0.537292 0.474182 0.452759 -0.530518 1441833098 0.556885 0.448547 0.472290 -0.515320 1441833098 0.556885 0.448547 0.472290 -0.515320 1441833098 0.556885 0.448547 0.472290 -0.515320 1441833098 0.556885 0.448547 0.472290 -0.515320 1441833098 0.556885 0.448547 0.472290 -0.515320 1441833098 0.556885 0.448547 0.472290 -0.515320 1441833098 0.575623 0.423523 0.496094 -0.493103 1441833098 0.575623 0.423523 0.496094 -0.493103 1441833098 0.575623 0.423523 0.496094 -0.493103 1441833098 0.575623 0.423523 0.496094 -0.493103 1441833098 0.575623 0.423523 0.496094 -0.493103 1441833098 0.575623 0.423523 0.496094 -0.493103 1441833098 0.582458 0.411621 0.501953 -0.489197 1441833098 0.582458 0.411621 0.501953 -0.489197 1441833098 0.582458 0.411621 0.501953 -0.489197 1441833098 0.582458 0.411621 0.501953 -0.489197 1441833098 0.582458 0.411621 0.501953 -0.489197 1441833098 0.582458 0.411621 0.501953 -0.489197 1441833098 0.573364 0.422668 0.494934 -0.497559 1441833098 0.573364 0.422668 0.494934 -0.497559 1441833098 0.573364 0.422668 0.494934 -0.497559 1441833098 0.573364 0.422668 0.494934 -0.497559 1441833098 0.573364 0.422668 0.494934 -0.497559 1441833098 0.573364 0.422668 0.494934 -0.497559 1441833098 0.573364 0.422668 0.494934 -0.497559 1441833098 0.565369 0.438538 0.481750 -0.505859 1441833098 0.565369 0.438538 0.481750 -0.505859 1441833098 0.565369 0.438538 0.481750 -0.505859 1441833098 0.565369 0.438538 0.481750 -0.505859 1441833098 0.565369 0.438538 0.481750 -0.505859 1441833098 0.559509 0.443176 0.474304 -0.515320 1441833098 0.559509 0.443176 0.474304 -0.515320 1441833098 0.559509 0.443176 0.474304 -0.515320 1441833098 0.559509 0.443176 0.474304 -0.515320 1441833098 0.559509 0.443176 0.474304 -0.515320 1441833098 0.559509 0.443176 0.474304 -0.515320 1441833098 
0.501709 0.490051 0.434326 -0.565186 1441833101 0.501709 0.490051 0.434326 -0.565186 1441833101 0.501709 0.490051 0.434326 -0.565186 1441833101 0.485779 0.502563 0.418884 -0.579590 1441833101 0.485779 0.502563 0.418884 -0.579590 1441833101 0.485779 0.502563 0.418884 -0.579590 1441833101 0.485779 0.502563 0.418884 -0.579590 1441833101 0.485779 0.502563 0.418884 -0.579590 1441833101 0.485779 0.502563 0.418884 -0.579590 1441833101 0.474060 0.512512 0.405396 -0.590088 1441833101 0.474060 0.512512 0.405396 -0.590088 1441833101 0.474060 0.512512 0.405396 -0.590088 1441833101 0.474060 0.512512 0.405396 -0.590088 1441833101 0.474060 0.512512 0.405396 -0.590088 1441833101 0.474060 0.512512 0.405396 -0.590088 1441833101 0.469727 0.517273 0.399597 -0.593384 1441833101 0.469727 0.517273 0.399597 -0.593384 1441833101 0.469727 0.517273 0.399597 -0.593384 1441833101 0.469727 0.517273 0.399597 -0.593384 1441833101 0.469727 0.517273 0.399597 -0.593384 1441833101 0.469727 0.517273 0.399597 -0.593384 1441833101 0.469727 0.517273 0.399597 -0.593384 1441833101 0.475769 0.513489 0.405212 -0.587952 1441833101 0.475769 0.513489 0.405212 -0.587952 1441833101 0.475769 0.513489 0.405212 -0.587952 1441833101 0.475769 0.513489 0.405212 -0.587952 1441833101 0.475769 0.513489 0.405212 -0.587952 1441833101 0.475769 0.513489 0.405212 -0.587952 1441833101 0.483154 0.509155 0.416382 -0.577881 1441833101 0.483154 0.509155 0.416382 -0.577881 1441833101 0.483154 0.509155 0.416382 -0.577881 1441833101 0.483154 0.509155 0.416382 -0.577881 1441833101 0.483154 0.509155 0.416382 -0.577881 1441833101 0.485535 0.507080 0.416809 -0.577332 1441833101 0.485535 0.507080 0.416809 -0.577332 1441833101 0.485535 0.507080 0.416809 -0.577332 1441833101 0.485535 0.507080 0.416809 -0.577332 1441833101 0.485535 0.507080 0.416809 -0.577332 1441833101 0.484680 0.506104 0.413879 -0.581055 1441833101 0.484680 0.506104 0.413879 -0.581055 1441833101 0.484680 0.506104 0.413879 -0.581055 1441833101 0.484680 0.506104 0.413879 -0.581055 1441833101 0.484680 0.506104 0.413879 -0.581055 1441833101 0.484680 0.506104 0.413879 -0.581055 1441833101 0.479980 0.509644 0.410095 -0.584473 1441833101 0.479980 0.509644 0.410095 -0.584473 1441833101 0.479980 0.509644 0.410095 -0.584473 1441833101 0.479980 0.509644 0.410095 -0.584473 1441833101 0.479980 0.509644 0.410095 -0.584473 1441833101 0.479980 0.509644 0.410095 -0.584473 1441833101 0.476257 0.513367 0.406311 -0.586975 1441833101 0.476257 0.513367 0.406311 -0.586975 1441833101 0.476257 0.513367 0.406311 -0.586975 1441833101 0.476257 0.513367 0.406311 -0.586975 1441833101 0.476257 0.513367 0.406311 -0.586975 1441833101 0.476257 0.513367 0.406311 -0.586975 1441833101 0.478394 0.512390 0.408264 -0.584717 1441833101 0.478394 0.512390 0.408264 -0.584717 1441833101 0.478394 0.512390 0.408264 -0.584717 1441833101 0.478394 0.512390 0.408264 -0.584717 1441833101 0.478394 0.512390 0.408264 -0.584717 1441833101 0.478394 0.512390 0.408264 -0.584717 1441833101 0.485901 0.505371 0.417603 -0.578003 1441833101 0.485901 0.505371 0.417603 -0.578003 1441833101 0.485901 0.505371 0.417603 -0.578003 1441833101 0.485901 0.505371 0.417603 -0.578003 1441833101 0.485901 0.505371 0.417603 -0.578003 1441833101 0.485901 0.505371 0.417603 -0.578003 1441833101 0.498474 0.492554 0.430908 -0.568481 1441833101 0.498474 0.492554 0.430908 -0.568481 1441833101 0.498474 0.492554 0.430908 -0.568481 1441833101 0.498474 0.492554 0.430908 -0.568481 1441833101 0.498474 0.492554 0.430908 -0.568481 1441833101 0.498474 0.492554 0.430908 -0.568481 1441833101 0.498474 0.492554 0.430908 -0.568481 1441833101 0.511597 0.480469 0.448853 -0.553101 1441833101 0.511597 0.480469 0.448853 -0.553101 1441833101 0.511597 0.480469 0.448853 -0.553101 1441833101 0.511597 0.480469 0.448853 -0.553101 1441833101 0.511597 0.480469 0.448853 -0.553101 1441833101 0.511597 0.480469 0.448853 -0.553101 1441833101 0.519104 0.472229 0.462280 -0.541992 1441833101 0.519104 0.472229 0.462280 -0.541992 1441833101 0.519104 0.472229 0.462280 -0.541992 1441833101 0.519104 0.472229 0.462280 -0.541992 1441833101 0.519104 0.472229 0.462280 -0.541992 1441833101 0.519104 0.472229 0.462280 -0.541992 1441833101 0.519287 0.470886 0.464966 -0.540710 1441833101 0.519287 0.470886 0.464966 -0.540710 1441833101 0.519287 0.470886 0.464966 -0.540710 1441833101 0.519287 0.470886 0.464966 -0.540710 1441833101 0.519287 0.470886 0.464966 -0.540710 1441833101 0.519287 0.470886 0.464966 -0.540710 1441833101 0.518555 0.470215 0.465881 -0.541199 1441833101 0.518555 0.470215 0.465881 -0.541199 1441833101 0.518555 0.470215 0.465881 -0.541199 1441833101 0.518555 0.470215 0.465881 -0.541199 1441833101 0.518555 0.470215 0.465881 -0.541199 1441833101 0.518555 0.470215 0.465881 -0.541199 1441833101 0.519104 0.469299 0.467834 -0.539795 1441833101 0.519104 0.469299 0.467834 -0.539795 1441833101 0.519104 0.469299 0.467834 -0.539795 1441833101 0.519104 0.469299 0.467834 -0.539795 1441833101 0.519104 0.469299 0.467834 -0.539795 1441833102 0.519104 0.469299 0.467834 -0.539795 1441833102 0.519104 0.469299 0.467834 -0.539795 1441833102 0.522400 0.466736 0.469788 -0.537170 1441833102 0.522400 0.466736 0.469788 -0.537170 1441833102 0.522400 0.466736 0.469788 -0.537170 1441833102 0.522400 0.466736 0.469788 -0.537170 1441833102 0.522400 0.466736 0.469788 -0.537170 1441833102 0.522400 0.466736 0.469788 -0.537170 1441833102 0.525513 0.464233 0.471252 -0.534973 1441833102 0.525513 0.464233 0.471252 -0.534973 1441833102 0.525513 0.464233 0.471252 -0.534973 1441833102 0.525513 0.464233 0.471252 -0.534973 1441833102 0.525513 0.464233 0.471252 -0.534973 1441833102 0.525513 0.464233 0.471252 -0.534973 1441833102 0.525208 0.464722 0.465942 -0.539429 1441833102 0.525208 0.464722 0.465942 -0.539429 1441833102 0.525208 0.464722 0.465942 -0.539429 1441833102 0.525208 0.464722 0.465942 -0.539429 1441833102 0.525208 0.464722 0.465942 -0.539429 1441833102 0.525208 0.464722 0.465942 -0.539429 1441833102 0.520752 0.466248 0.456177 -0.550720 1441833102 0.520752 0.466248 0.456177 -0.550720 1441833102 0.520752 0.466248 0.456177 -0.550720 1441833102 0.520752 0.466248 0.456177 -0.550720 1441833102 0.520752 0.466248 0.456177 -0.550720 1441833102 0.520752 0.466248 0.456177 -0.550720 1441833102 0.520752 0.466248 0.456177 -0.550720 1441833102 0.511658 0.470825 0.446228 -0.563354 1441833102 0.511658 0.470825 0.446228 -0.563354 1441833102 0.511658 0.470825 0.446228 -0.563354 1441833102 0.511658 0.470825 0.446228 -0.563354 1441833102 0.511658 0.470825 0.446228 -0.563354 1441833102 0.511658 0.470825 0.446228 -0.563354 1441833102 0.500244 0.479004 0.432434 -0.577271 1441833102 0.500244 0.479004 0.432434 -0.577271 1441833102 0.500244 0.479004 0.432434 -0.577271 1441833102 0.500244 0.479004 0.432434 -0.577271 1441833102 0.500244 0.479004 0.432434 -0.577271 1441833102 0.500244 0.479004 0.432434 -0.577271 1441833102 0.485535 0.494507 0.410828 -0.592407 1441833102 0.485535 0.494507 0.410828 -0.592407 1441833102 0.485535 0.494507 0.410828 -0.592407 1441833102 0.485535 0.494507 0.410828 -0.592407 1441833102 0.485535 0.494507 0.410828 -0.592407 1441833102 0.472595 0.511658 0.390259 -0.602112 1441833102 0.472595 0.511658 0.390259 -0.602112 1441833102 0.472595 0.511658 0.390259 -0.602112 1441833102 0.472595 0.511658 0.390259 -0.602112 1441833102 0.472595 0.511658 0.390259 -0.602112 1441833102 0.472595 0.511658 0.390259 -0.602112 1441833102 0.471985 0.518311 0.383240 -0.601379 1441833102 0.471985 0.518311 0.383240 -0.601379 1441833102 0.471985 0.518311 0.383240 -0.601379 1441833102 0.471985 0.518311 0.383240 -0.601379 1441833102 0.471985 0.518311 0.383240 -0.601379 1441833102 0.471985 0.518311 0.383240 -0.601379 1441833102 0.476196 0.519348 0.390991 -0.592102 1441833102 0.476196 0.519348 0.390991 -0.592102 1441833102 0.476196 0.519348 0.390991 -0.592102 1441833102 0.476196 0.519348 0.390991 -0.592102 1441833102 0.476196 0.519348 0.390991 -0.592102 1441833102 0.476196 0.519348 0.390991 -0.592102 1441833102 0.476196 0.519348 0.390991 -0.592102 1441833102 0.486694 0.510864 0.401184 -0.584106 1441833102 0.486694 0.510864 0.401184 -0.584106 1441833102 0.486694 0.510864 0.401184 -0.584106 1441833102 0.486694 0.510864 0.401184 -0.584106 1441833102 0.486694 0.510864 0.401184 -0.584106 1441833102 0.486694 0.510864 0.401184 -0.584106 1441833102 0.495422 0.498169 0.409241 -0.582153 1441833102 0.495422 0.498169 0.409241 -0.582153 1441833102 0.495422 0.498169 0.409241 -0.582153 1441833102 0.495422 0.498169 0.409241 -0.582153 1441833102 0.495422 0.498169 0.409241 -0.582153 1441833102 0.495422 0.498169 0.409241 -0.582153 1441833102 0.496948 0.494873 0.412964 -0.580994 1441833102 0.496948 0.494873 0.412964 -0.580994 1441833102 0.496948 0.494873 0.412964 -0.580994 1441833102 0.496948 0.494873 0.412964 -0.580994 1441833102 0.496948 0.494873 0.412964 -0.580994 1441833102 0.496948 0.494873 0.412964 -0.580994 1441833102 0.493408 0.497620 0.409180 -0.584351 1441833102 0.493408 0.497620 0.409180 -0.584351 1441833102 0.493408 0.497620 0.409180 -0.584351 1441833102 0.493408 0.497620 0.409180 -0.584351 1441833102 0.493408 0.497620 0.409180 -0.584351 1441833102 0.493408 0.497620 0.409180 -0.584351 1441833102 0.487122 0.505493 0.404053 -0.586365 1441833102 0.487122 0.505493 0.404053 -0.586365 1441833102 0.487122 0.505493 0.404053 -0.586365 1441833102 0.487122 0.505493 0.404053 -0.586365 1441833102 0.487122 0.505493 0.404053 -0.586365 1441833102 0.487122 0.505493 0.404053 -0.586365 1441833102 0.484802 0.509338 0.401794 -0.586548 1441833102 0.484802 0.509338 0.401794 -0.586548 1441833102 0.484802 0.509338 0.401794 -0.586548 1441833102 0.484802 0.509338 0.401794 -0.586548 1441833102 0.484802 0.509338 0.401794 -0.586548 1441833102 0.484802 0.509338 0.401794 -0.586548 1441833102 0.484802 0.509338 0.401794 -0.586548 1441833102 0.488281 0.506897 0.405029 -0.583557 1441833102 0.488281 0.506897 0.405029 -0.583557 1441833102 0.488281 0.506897 0.405029 -0.583557 1441833102 0.488281 0.506897 0.405029 -0.583557 1441833102 0.488281 0.506897 0.405029 -0.583557 1441833102 0.488281 0.506897 0.405029 -0.583557 1441833102 0.496460 0.499023 0.412781 -0.577942 1441833102 0.496460 0.499023 0.412781 -0.577942 1441833102 0.496460 0.499023 0.412781 -0.577942 1441833102 0.496460 0.499023 0.412781 -0.577942 1441833102 0.496460 0.499023 0.412781 -0.577942 1441833103 0.506409 0.489441 0.428162 -0.566284 1441833103 0.506409 0.489441 0.428162 -0.566284 1441833103 0.506409 0.489441 0.428162 -0.566284 1441833103 0.506409 0.489441 0.428162 -0.566284 1441833103 0.506409 0.489441 0.428162 -0.566284 1441833103 0.506409 0.489441 0.428162 -0.566284 1441833103 0.513245 0.485352 0.442322 -0.552490 1441833103 0.513245 0.485352 0.442322 -0.552490 1441833103 0.513245 0.485352 0.442322 -0.552490 1441833103 0.513245 0.485352 0.442322 -0.552490 1441833103 0.513245 0.485352 0.442322 -0.552490 1441833103 0.513245 0.485352 0.442322 -0.552490 1441833103 0.513245 0.485352 0.442322 -0.552490 1441833103 0.516663 0.483154 0.448792 -0.546021 1441833103 0.516663 0.483154 0.448792 -0.546021 1441833103 0.516663 0.483154 0.448792 -0.546021 1441833103 0.516663 0.483154 0.448792 -0.546021 1441833103 0.516663 0.483154 0.448792 -0.546021 1441833103 0.516663 0.483154 0.448792 -0.546021 1441833103 0.516357 0.482483 0.449768 -0.546143 1441833103 0.516357 0.482483 0.449768 -0.546143 1441833103 0.516357 0.482483 0.449768 -0.546143 1441833103 0.516357 0.482483 0.449768 -0.546143 1441833103 0.516357 0.482483 0.449768 -0.546143 1441833103 0.516357 0.482483 0.449768 -0.546143 1441833103 0.514404 0.483643 0.448425 -0.548035 1441833103 0.514404 0.483643 0.448425 -0.548035 1441833103 0.514404 0.483643 0.448425 -0.548035 1441833103 0.514404 0.483643 0.448425 -0.548035 1441833103 0.514404 0.483643 0.448425 -0.548035 1441833103 0.514404 0.483643 0.448425 -0.548035 1441833103 0.518555 0.479797 0.449463 -0.546631 1441833103 0.518555 0.479797 0.449463 -0.546631 1441833103 0.518555 0.479797 0.449463 -0.546631 1441833103 0.518555 0.479797 0.449463 -0.546631 1441833103 0.518555 0.479797 0.449463 -0.546631 1441833103 0.518555 0.479797 0.449463 -0.546631 1441833103 0.525574 0.472839 0.456482 -0.540161 1441833103 0.525574 0.472839 0.456482 -0.540161 1441833103 0.525574 0.472839 0.456482 -0.540161 1441833103 0.525574 0.472839 0.456482 -0.540161 1441833103 0.525574 0.472839 0.456482 -0.540161 1441833103 0.525574 0.472839 0.456482 -0.540161 1441833103 0.532898 0.465210 0.455872 -0.540100 1441833103 0.532898 0.465210 0.455872 -0.540100 1441833103 0.532898 0.465210 0.455872 -0.540100 1441833103 0.532898 0.465210 0.455872 -0.540100 1441833103 0.532898 0.465210 0.455872 -0.540100 1441833103 0.532898 0.465210 0.455872 -0.540100 1441833103 0.532898 0.465210 0.455872 -0.540100 1441833103 0.532288 0.464966 0.452454 -0.543823 1441833103 0.532288 0.464966 0.452454 -0.543823 1441833103 0.532288 0.464966 0.452454 -0.543823 1441833103 0.532288 0.464966 0.452454 -0.543823 1441833103 0.532288 0.464966 0.452454 -0.543823 1441833103 0.532288 0.464966 0.452454 -0.543823 1441833103 0.524597 0.467590 0.447632 -0.552917 1441833103 0.524597 0.467590 0.447632 -0.552917 1441833103 0.524597 0.467590 0.447632 -0.552917 1441833103 0.524597 0.467590 0.447632 -0.552917 1441833103 0.524597 0.467590 0.447632 -0.552917 1441833103 0.524597 0.467590 0.447632 -0.552917 1441833103 0.511169 0.476135 0.437622 -0.566101 1441833103 0.511169 0.476135 0.437622 -0.566101 1441833103 0.511169 0.476135 0.437622 -0.566101 1441833103 0.511169 0.476135 0.437622 -0.566101 1441833103 0.511169 0.476135 0.437622 -0.566101 1441833103 0.511169 0.476135 0.437622 -0.566101 1441833103 0.493591 0.489685 0.422424 -0.581482 1441833103 0.493591 0.489685 0.422424 -0.581482 1441833103 0.493591 0.489685 0.422424 -0.581482 1441833103 0.493591 0.489685 0.422424 -0.581482 1441833103 0.493591 0.489685 0.422424 -0.581482 1441833103 0.493591 0.489685 0.422424 -0.581482 1441833103 0.473206 0.508972 0.407593 -0.592346 1441833103 0.473206 0.508972 0.407593 -0.592346 1441833103 0.473206 0.508972 0.407593 -0.592346 1441833103 0.473206 0.508972 0.407593 -0.592346 1441833103 0.473206 0.508972 0.407593 -0.592346 1441833103 0.473206 0.508972 0.407593 -0.592346 1441833103 0.469482 0.515442 0.402771 -0.593018 1441833103 0.469482 0.515442 0.402771 -0.593018 1441833103 0.469482 0.515442 0.402771 -0.593018 1441833103 0.469482 0.515442 0.402771 -0.593018 1441833103 0.469482 0.515442 0.402771 -0.593018 1441833103 0.469482 0.515442 0.402771 -0.593018 1441833103 0.472290 0.517212 0.405090 -0.587646 1441833103 0.472290 0.517212 0.405090 -0.587646 1441833103 0.472290 0.517212 0.405090 -0.587646 1441833103 0.472290 0.517212 0.405090 -0.587646 1441833103 0.472290 0.517212 0.405090 -0.587646 1441833103 0.472290 0.517212 0.405090 -0.587646 1441833103 0.477661 0.512024 0.418762 -0.578125 1441833103 0.477661 0.512024 0.418762 -0.578125 1441833103 0.477661 0.512024 0.418762 -0.578125 1441833103 0.477661 0.512024 0.418762 -0.578125 1441833103 0.477661 0.512024 0.418762 -0.578125 1441833103 0.477661 0.512024 0.418762 -0.578125 1441833103 0.484436 0.502808 0.430847 -0.571716 1441833103 0.484436 0.502808 0.430847 -0.571716 1441833103 0.484436 0.502808 0.430847 -0.571716 1441833103 0.484436 0.502808 0.430847 -0.571716 1441833103 0.484436 0.502808 0.430847 -0.571716 1441833103 0.484436 0.502808 0.430847 -0.571716 1441833103 0.491699 0.495361 0.434082 -0.569519 1441833103 0.491699 0.495361 0.434082 -0.569519 1441833103 0.491699 0.495361 0.434082 -0.569519 1441833103 0.491699 0.495361 0.434082 -0.569519 1441833103 0.491699 0.495361 0.434082 -0.569519 1441833103 0.491699 0.495361 0.434082 -0.569519 1441833103 0.492310 0.494690 0.432556 -0.570740 1441833104 0.492310 0.494690 0.432556 -0.570740 1441833104 0.492310 0.494690 0.432556 -0.570740 1441833104 0.492310 0.494690 0.432556 -0.570740 1441833104 0.492310 0.494690 0.432556 -0.570740 1441833104 0.492310 0.494690 0.432556 -0.570740 1441833104 0.490845 0.497925 0.426514 -0.573730 1441833104 0.490845 0.497925 0.426514 -0.573730 1441833104 0.490845 0.497925 0.426514 -0.573730 1441833104 0.490845 0.497925 0.426514 -0.573730 1441833104 0.490845 0.497925 0.426514 -0.573730 1441833104 0.490845 0.497925 0.426514 -0.573730 1441833104 0.488098 0.502258 0.423340 -0.574707 1441833104 0.488098 0.502258 0.423340 -0.574707 1441833104 0.488098 0.502258 0.423340 -0.574707 1441833104 0.488098 0.502258 0.423340 -0.574707 1441833104 0.488098 0.502258 0.423340 -0.574707 1441833104 0.488098 0.502258 0.423340 -0.574707 1441833104 0.488098 0.502258 0.423340 -0.574707 1441833104 0.489319 0.501526 0.422729 -0.574707 1441833104 0.489319 0.501526 0.422729 -0.574707 1441833104 0.489319 0.501526 0.422729 -0.574707 1441833104 0.489319 0.501526 0.422729 -0.574707 1441833104 0.489319 0.501526 0.422729 -0.574707 1441833104 0.489319 0.501526 0.422729 -0.574707 1441833104 0.496765 0.494751 0.428894 -0.569641 1441833104 0.496765 0.494751 0.428894 -0.569641 1441833104 0.496765 0.494751 0.428894 -0.569641 1441833104 0.496765 0.494751 0.428894 -0.569641 1441833104 0.496765 0.494751 0.428894 -0.569641 1441833104 0.496765 0.494751 0.428894 -0.569641 1441833104 0.506287 0.485413 0.443359 -0.558044 1441833104 0.506287 0.485413 0.443359 -0.558044 1441833104 0.506287 0.485413 0.443359 -0.558044 1441833104 0.506287 0.485413 0.443359 -0.558044 1441833104 0.506287 0.485413 0.443359 -0.558044 1441833104 0.506287 0.485413 0.443359 -0.558044 1441833104 0.506287 0.485413 0.443359 -0.558044 1441833104 0.514709 0.475647 0.455811 -0.548645 1441833104 0.514709 0.475647 0.455811 -0.548645 1441833104 0.514709 0.475647 0.455811 -0.548645 1441833104 0.514709 0.475647 0.455811 -0.548645 1441833104 0.514709 0.475647 0.455811 -0.548645 1441833104 0.514709 0.475647 0.455811 -0.548645 1441833104 0.519714 0.471619 0.463989 -0.540466 1441833104 0.519714 0.471619 0.463989 -0.540466 1441833104 0.519714 0.471619 0.463989 -0.540466 1441833104 0.519714 0.471619 0.463989 -0.540466 1441833104 0.519714 0.471619 0.463989 -0.540466 1441833104 0.519714 0.471619 0.463989 -0.540466 1441833104 0.518677 0.472473 0.464783 -0.540100 1441833104 0.518677 0.472473 0.464783 -0.540100 1441833104 0.518677 0.472473 0.464783 -0.540100 1441833104 0.518677 0.472473 0.464783 -0.540100 1441833104 0.518677 0.472473 0.464783 -0.540100 1441833104 0.518677 0.472473 0.464783 -0.540100 1441833104 0.515686 0.475525 0.460815 -0.543579 1441833104 0.515686 0.475525 0.460815 -0.543579 1441833104 0.515686 0.475525 0.460815 -0.543579 1441833104 0.515686 0.475525 0.460815 -0.543579 1441833104 0.515686 0.475525 0.460815 -0.543579 1441833104 0.515869 0.476379 0.459534 -0.543823 1441833104 0.515869 0.476379 0.459534 -0.543823 1441833104 0.515869 0.476379 0.459534 -0.543823 1441833104 0.515869 0.476379 0.459534 -0.543823 1441833104 0.515869 0.476379 0.459534 -0.543823 1441833104 0.515869 0.476379 0.459534 -0.543823 1441833104 0.515869 0.476379 0.459534 -0.543823 1441833104 0.516968 0.476868 0.458984 -0.542786 1441833104 0.516968 0.476868 0.458984 -0.542786 1441833104 0.516968 0.476868 0.458984 -0.542786 1441833104 0.516968 0.476868 0.458984 -0.542786 1441833104 0.516968 0.476868 0.458984 -0.542786 1441833104 0.516968 0.476868 0.458984 -0.542786 1441833104 0.518799 0.474548 0.459167 -0.542908 1441833104 0.518799 0.474548 0.459167 -0.542908 1441833104 0.518799 0.474548 0.459167 -0.542908 1441833104 0.518799 0.474548 0.459167 -0.542908 1441833104 0.518799 0.474548 0.459167 -0.542908 1441833104 0.518799 0.474548 0.459167 -0.542908 1441833104 0.519775 0.473694 0.457031 -0.544556 1441833104 0.519775 0.473694 0.457031 -0.544556 1441833104 0.519775 0.473694 0.457031 -0.544556 1441833104 0.519775 0.473694 0.457031 -0.544556 1441833104 0.519775 0.473694 0.457031 -0.544556 1441833104 0.519775 0.473694 0.457031 -0.544556 1441833104 0.516846 0.474854 0.451965 -0.550476 1441833104 0.516846 0.474854 0.451965 -0.550476 1441833104 0.516846 0.474854 0.451965 -0.550476 1441833104 0.516846 0.474854 0.451965 -0.550476 1441833104 0.516846 0.474854 0.451965 -0.550476 1441833104 0.516846 0.474854 0.451965 -0.550476 1441833104 0.507507 0.482300 0.442627 -0.560242 1441833104 0.507507 0.482300 0.442627 -0.560242 1441833104 0.507507 0.482300 0.442627 -0.560242 1441833104 0.507507 0.482300 0.442627 -0.560242 1441833104 0.507507 0.482300 0.442627 -0.560242 1441833104 0.507507 0.482300 0.442627 -0.560242 1441833104 0.489746 0.499756 0.424805 -0.574341 1441833104 0.489746 0.499756 0.424805 -0.574341 1441833104 0.489746 0.499756 0.424805 -0.574341 1441833104 0.489746 0.499756 0.424805 -0.574341 1441833104 0.489746 0.499756 0.424805 -0.574341 1441833104 0.489746 0.499756 0.424805 -0.574341 1441833104 0.489746 0.499756 0.424805 -0.574341 1441833104 0.472717 0.515869 0.401611 -0.590820 1441833104 0.472717 0.515869 0.401611 -0.590820 1441833104 0.472717 0.515869 0.401611 -0.590820 1441833104 0.472717 0.515869 0.401611 -0.590820 1441833104 0.472717 0.515869 0.401611 -0.590820 1441833104 0.472717 0.515869 0.401611 -0.590820 1441833104 0.466919 0.525330 0.387207 -0.596680 1441833104 0.466919 0.525330 0.387207 -0.596680 1441833105 0.466919 0.525330 0.387207 -0.596680 1441833105 0.466919 0.525330 0.387207 -0.596680 1441833105 0.466919 0.525330 0.387207 -0.596680 1441833105 0.466919 0.525330 0.387207 -0.596680 1441833105 0.466919 0.525330 0.387207 -0.596680 1441833105 0.468018 0.530334 0.394897 -0.586304 1441833105 0.468018 0.530334 0.394897 -0.586304 1441833105 0.468018 0.530334 0.394897 -0.586304 1441833105 0.468018 0.530334 0.394897 -0.586304 1441833105 0.468018 0.530334 0.394897 -0.586304 1441833105 0.468018 0.530334 0.394897 -0.586304 1441833105 0.474792 0.524780 0.401001 -0.581604 1441833105 0.474792 0.524780 0.401001 -0.581604 1441833105 0.474792 0.524780 0.401001 -0.581604 1441833105 0.474792 0.524780 0.401001 -0.581604 1441833105 0.474792 0.524780 0.401001 -0.581604 1441833105 0.474792 0.524780 0.401001 -0.581604 1441833105 0.483826 0.513489 0.406860 -0.580200 1441833105 0.483826 0.513489 0.406860 -0.580200 1441833105 0.483826 0.513489 0.406860 -0.580200 1441833105 0.483826 0.513489 0.406860 -0.580200 1441833105 0.483826 0.513489 0.406860 -0.580200 1441833105 0.483826 0.513489 0.406860 -0.580200 1441833105 0.483826 0.513489 0.406860 -0.580200 1441833105 0.490051 0.504944 0.409973 -0.580322 1441833105 0.490051 0.504944 0.409973 -0.580322 1441833105 0.490051 0.504944 0.409973 -0.580322 1441833105 0.490051 0.504944 0.409973 -0.580322 1441833105 0.490051 0.504944 0.409973 -0.580322 1441833105 0.490051 0.504944 0.409973 -0.580322 1441833105 0.490112 0.502197 0.411804 -0.581360 1441833105 0.490112 0.502197 0.411804 -0.581360 1441833105 0.490112 0.502197 0.411804 -0.581360 1441833105 0.490112 0.502197 0.411804 -0.581360 1441833105 0.490112 0.502197 0.411804 -0.581360 1441833105 0.490112 0.502197 0.411804 -0.581360 1441833105 0.490112 0.501404 0.412903 -0.581299 1441833105 0.490112 0.501404 0.412903 -0.581299 1441833105 0.490112 0.501404 0.412903 -0.581299 1441833105 0.490112 0.501404 0.412903 -0.581299 1441833105 0.490112 0.501404 0.412903 -0.581299 1441833105 0.490112 0.501404 0.412903 -0.581299 1441833105 0.495972 0.495667 0.417847 -0.577698 1441833105 0.495972 0.495667 0.417847 -0.577698 1441833105 0.495972 0.495667 0.417847 -0.577698 1441833105 0.495972 0.495667 0.417847 -0.577698 1441833105 0.495972 0.495667 0.417847 -0.577698 1441833105 0.495972 0.495667 0.417847 -0.577698 1441833105 0.506592 0.486450 0.432312 -0.565491 1441833105 0.506592 0.486450 0.432312 -0.565491 1441833105 0.506592 0.486450 0.432312 -0.565491 1441833105 0.506592 0.486450 0.432312 -0.565491 1441833105 0.506592 0.486450 0.432312 -0.565491 1441833105 0.506592 0.486450 0.432312 -0.565491 1441833105 0.506592 0.486450 0.432312 -0.565491 1441833105 0.517334 0.476257 0.451782 -0.548950 1441833105 0.517334 0.476257 0.451782 -0.548950 1441833105 0.517334 0.476257 0.451782 -0.548950 1441833105 0.517334 0.476257 0.451782 -0.548950 1441833105 0.517334 0.476257 0.451782 -0.548950 1441833105 0.517334 0.476257 0.451782 -0.548950 1441833105 0.525146 0.471008 0.469055 -0.531311 1441833105 0.525146 0.471008 0.469055 -0.531311 1441833105 0.525146 0.471008 0.469055 -0.531311 1441833105 0.525146 0.471008 0.469055 -0.531311 1441833105 0.525146 0.471008 0.469055 -0.531311 1441833105 0.525146 0.471008 0.469055 -0.531311 1441833105 0.529785 0.466675 0.473999 -0.526123 1441833105 0.529785 0.466675 0.473999 -0.526123 1441833105 0.529785 0.466675 0.473999 -0.526123 1441833105 0.529785 0.466675 0.473999 -0.526123 1441833105 0.529785 0.466675 0.473999 -0.526123 1441833105 0.529785 0.466675 0.473999 -0.526123 1441833105 0.531799 0.464844 0.475464 -0.524414 1441833105 0.531799 0.464844 0.475464 -0.524414 1441833105 0.531799 0.464844 0.475464 -0.524414 1441833105 0.531799 0.464844 0.475464 -0.524414 1441833105 0.531799 0.464844 0.475464 -0.524414 1441833105 0.531799 0.464844 0.475464 -0.524414 1441833105 0.531799 0.464844 0.475464 -0.524414 1441833105 0.533630 0.461975 0.478088 -0.522644 1441833105 0.533630 0.461975 0.478088 -0.522644 1441833105 0.533630 0.461975 0.478088 -0.522644 1441833105 0.533630 0.461975 0.478088 -0.522644 1441833105 0.533630 0.461975 0.478088 -0.522644 1441833105 0.536072 0.458984 0.481079 -0.520081 1441833105 0.536072 0.458984 0.481079 -0.520081 1441833105 0.536072 0.458984 0.481079 -0.520081 1441833105 0.536072 0.458984 0.481079 -0.520081 1441833105 0.536072 0.458984 0.481079 -0.520081 1441833105 0.536072 0.458984 0.481079 -0.520081 1441833105 0.536072 0.458984 0.481079 -0.520081 1441833105 0.537415 0.458252 0.481140 -0.519226 1441833105 0.537415 0.458252 0.481140 -0.519226 1441833105 0.537415 0.458252 0.481140 -0.519226 1441833105 0.537415 0.458252 0.481140 -0.519226 1441833105 0.537415 0.458252 0.481140 -0.519226 1441833105 0.537415 0.458252 0.481140 -0.519226 1441833105 0.535583 0.459839 0.476807 -0.523804 1441833105 0.535583 0.459839 0.476807 -0.523804 1441833105 0.535583 0.459839 0.476807 -0.523804 1441833105 0.535583 0.459839 0.476807 -0.523804 1441833105 0.535583 0.459839 0.476807 -0.523804 1441833105 0.535583 0.459839 0.476807 -0.523804 1441833105 0.529846 0.462708 0.473267 -0.530212 1441833105 0.529846 0.462708 0.473267 -0.530212 1441833105 0.529846 0.462708 0.473267 -0.530212 1441833105 0.529846 0.462708 0.473267 -0.530212 1441833105 0.529846 0.462708 0.473267 -0.530212 1441833105 0.529846 0.462708 0.473267 -0.530212 1441833105 0.529846 0.462708 0.473267 -0.530212 1441833105 0.523193 0.464661 0.466125 -0.541321 1441833105 0.523193 0.464661 0.466125 -0.541321 1441833106 0.523193 0.464661 0.466125 -0.541321 1441833106 0.523193 0.464661 0.466125 -0.541321 1441833106 0.523193 0.464661 0.466125 -0.541321 1441833106 0.523193 0.464661 0.466125 -0.541321 1441833106 0.513428 0.472351 0.454285 -0.553894 1441833106 0.513428 0.472351 0.454285 -0.553894 1441833106 0.513428 0.472351 0.454285 -0.553894 1441833106 0.513428 0.472351 0.454285 -0.553894 1441833106 0.513428 0.472351 0.454285 -0.553894 1441833106 0.513428 0.472351 0.454285 -0.553894 1441833106 0.499939 0.487183 0.444397 -0.561340 1441833106 0.499939 0.487183 0.444397 -0.561340 1441833106 0.499939 0.487183 0.444397 -0.561340 1441833106 0.499939 0.487183 0.444397 -0.561340 1441833106 0.499939 0.487183 0.444397 -0.561340 1441833106 0.481323 0.510071 0.428406 -0.569641 1441833106 0.481323 0.510071 0.428406 -0.569641 1441833106 0.481323 0.510071 0.428406 -0.569641 1441833106 0.481323 0.510071 0.428406 -0.569641 1441833106 0.481323 0.510071 0.428406 -0.569641 1441833106 0.481323 0.510071 0.428406 -0.569641 1441833106 0.475220 0.520386 0.418457 -0.572876 1441833106 0.475220 0.520386 0.418457 -0.572876 1441833106 0.475220 0.520386 0.418457 -0.572876 1441833106 0.475220 0.520386 0.418457 -0.572876 1441833106 0.475220 0.520386 0.418457 -0.572876 1441833106 0.475220 0.520386 0.418457 -0.572876 1441833106 
0.494019 0.501343 0.430420 -0.565063 1441833108 0.494019 0.501343 0.430420 -0.565063 1441833108 0.494019 0.501343 0.430420 -0.565063 1441833108 0.494019 0.501343 0.430420 -0.565063 1441833108 0.508179 0.492432 0.436523 -0.555603 1441833108 0.508179 0.492432 0.436523 -0.555603 1441833108 0.508179 0.492432 0.436523 -0.555603 1441833108 0.508179 0.492432 0.436523 -0.555603 1441833108 0.508179 0.492432 0.436523 -0.555603 1441833108 0.508179 0.492432 0.436523 -0.555603 1441833108 0.508179 0.492432 0.436523 -0.555603 1441833108 0.530518 0.472473 0.452087 -0.539307 1441833108 0.530518 0.472473 0.452087 -0.539307 1441833108 0.530518 0.472473 0.452087 -0.539307 1441833108 0.530518 0.472473 0.452087 -0.539307 1441833108 0.530518 0.472473 0.452087 -0.539307 1441833108 0.530518 0.472473 0.452087 -0.539307 1441833108 0.554626 0.446472 0.472595 -0.519287 1441833108 0.554626 0.446472 0.472595 -0.519287 1441833108 0.554626 0.446472 0.472595 -0.519287 1441833108 0.554626 0.446472 0.472595 -0.519287 1441833108 0.554626 0.446472 0.472595 -0.519287 1441833108 0.554626 0.446472 0.472595 -0.519287 1441833108 0.565735 0.435791 0.485535 -0.504211 1441833108 0.565735 0.435791 0.485535 -0.504211 1441833108 0.565735 0.435791 0.485535 -0.504211 1441833108 0.565735 0.435791 0.485535 -0.504211 1441833108 0.565735 0.435791 0.485535 -0.504211 1441833108 0.565735 0.435791 0.485535 -0.504211 1441833108 0.561218 0.440796 0.481262 -0.509033 1441833108 0.561218 0.440796 0.481262 -0.509033 1441833108 0.561218 0.440796 0.481262 -0.509033 1441833108 0.561218 0.440796 0.481262 -0.509033 1441833108 0.561218 0.440796 0.481262 -0.509033 1441833108 0.561218 0.440796 0.481262 -0.509033 1441833108 0.561218 0.440796 0.481262 -0.509033 1441833108 0.555969 0.453369 0.470764 -0.513428 1441833108 0.555969 0.453369 0.470764 -0.513428 1441833108 0.555969 0.453369 0.470764 -0.513428 1441833108 0.555969 0.453369 0.470764 -0.513428 1441833108 0.555969 0.453369 0.470764 -0.513428 1441833108 0.555969 0.453369 0.470764 -0.513428 1441833108 0.552917 0.457520 0.461975 -0.520996 1441833108 0.552917 0.457520 0.461975 -0.520996 1441833108 0.552917 0.457520 0.461975 -0.520996 1441833108 0.552917 0.457520 0.461975 -0.520996 1441833108 0.552917 0.457520 0.461975 -0.520996 1441833108 0.552917 0.457520 0.461975 -0.520996 1441833108 0.551636 0.457275 0.457886 -0.526245 1441833108 0.551636 0.457275 0.457886 -0.526245 1441833108 0.551636 0.457275 0.457886 -0.526245 1441833108 0.551636 0.457275 0.457886 -0.526245 1441833108 0.551636 0.457275 0.457886 -0.526245 1441833108 0.551636 0.457275 0.457886 -0.526245 1441833109 0.550903 0.458435 0.452759 -0.530334 1441833109 0.550903 0.458435 0.452759 -0.530334 1441833109 0.550903 0.458435 0.452759 -0.530334 1441833109 0.550903 0.458435 0.452759 -0.530334 1441833109 0.550903 0.458435 0.452759 -0.530334 1441833109 0.550903 0.458435 0.452759 -0.530334 1441833109 0.549500 0.458557 0.452942 -0.531555 1441833109 0.549500 0.458557 0.452942 -0.531555 1441833109 0.549500 0.458557 0.452942 -0.531555 1441833109 0.549500 0.458557 0.452942 -0.531555 1441833109 0.549500 0.458557 0.452942 -0.531555 1441833109 0.549500 0.458557 0.452942 -0.531555 1441833109 0.547180 0.457153 0.453796 -0.534424 1441833109 0.547180 0.457153 0.453796 -0.534424 1441833109 0.547180 0.457153 0.453796 -0.534424 1441833109 0.547180 0.457153 0.453796 -0.534424 1441833109 0.547180 0.457153 0.453796 -0.534424 1441833109 0.547180 0.457153 0.453796 -0.534424 1441833109 0.547180 0.457153 0.453796 -0.534424 1441833109 0.542725 0.459229 0.454163 -0.536865 1441833109 0.542725 0.459229 0.454163 -0.536865 1441833109 0.542725 0.459229 0.454163 -0.536865 1441833109 0.542725 0.459229 0.454163 -0.536865 1441833109 0.542725 0.459229 0.454163 -0.536865 1441833109 0.542725 0.459229 0.454163 -0.536865 1441833109 0.536011 0.467468 0.448059 -0.541626 1441833109 0.536011 0.467468 0.448059 -0.541626 1441833109 0.536011 0.467468 0.448059 -0.541626 1441833109 0.536011 0.467468 0.448059 -0.541626 1441833109 0.536011 0.467468 0.448059 -0.541626 1441833109 0.525391 0.482178 0.438049 -0.547363 1441833109 0.525391 0.482178 0.438049 -0.547363 1441833109 0.525391 0.482178 0.438049 -0.547363 1441833109 0.525391 0.482178 0.438049 -0.547363 1441833109 0.525391 0.482178 0.438049 -0.547363 1441833109 0.525391 0.482178 0.438049 -0.547363 1441833109 0.525391 0.482178 0.438049 -0.547363 1441833109 0.512756 0.502380 0.427490 -0.549438 1441833109 0.512756 0.502380 0.427490 -0.549438 1441833109 0.512756 0.502380 0.427490 -0.549438 1441833109 0.512756 0.502380 0.427490 -0.549438 1441833109 0.512756 0.502380 0.427490 -0.549438 1441833109 0.512756 0.502380 0.427490 -0.549438 1441833109 0.501221 0.519897 0.423096 -0.547180 1441833109 0.501221 0.519897 0.423096 -0.547180 1441833109 0.501221 0.519897 0.423096 -0.547180 1441833109 0.501221 0.519897 0.423096 -0.547180 1441833109 0.501221 0.519897 0.423096 -0.547180 1441833109 0.501221 0.519897 0.423096 -0.547180 1441833109 0.500244 0.519714 0.423950 -0.547607 1441833109 0.500244 0.519714 0.423950 -0.547607 1441833109 0.500244 0.519714 0.423950 -0.547607 1441833109 0.500244 0.519714 0.423950 -0.547607 1441833109 0.500244 0.519714 0.423950 -0.547607 1441833109 0.500244 0.519714 0.423950 -0.547607 1441833109 0.497009 0.519043 0.423584 -0.551392 1441833109 0.497009 0.519043 0.423584 -0.551392 1441833109 0.497009 0.519043 0.423584 -0.551392 1441833109 0.497009 0.519043 0.423584 -0.551392 1441833109 0.497009 0.519043 0.423584 -0.551392 1441833109 0.497009 0.519043 0.423584 -0.551392 1441833109 0.490173 0.520874 0.422607 -0.556580 1441833109 0.490173 0.520874 0.422607 -0.556580 1441833109 0.490173 0.520874 0.422607 -0.556580 1441833109 0.490173 0.520874 0.422607 -0.556580 1441833109 0.490173 0.520874 0.422607 -0.556580 1441833109 0.490173 0.520874 0.422607 -0.556580 1441833109 0.490173 0.520874 0.422607 -0.556580 1441833109 0.482849 0.524597 0.417603 -0.563171 1441833109 0.482849 0.524597 0.417603 -0.563171 1441833109 0.482849 0.524597 0.417603 -0.563171 1441833109 0.482849 0.524597 0.417603 -0.563171 1441833109 0.482849 0.524597 0.417603 -0.563171 1441833109 0.482849 0.524597 0.417603 -0.563171 1441833109 0.482849 0.524597 0.417603 -0.563171 1441833109 0.478271 0.525330 0.416199 -0.567444 1441833109 0.478271 0.525330 0.416199 -0.567444 1441833109 0.478271 0.525330 0.416199 -0.567444 1441833109 0.478271 0.525330 0.416199 -0.567444 1441833109 0.478271 0.525330 0.416199 -0.567444 1441833109 0.478271 0.525330 0.416199 -0.567444 1441833109 0.478455 0.522705 0.414917 -0.570679 1441833109 0.478455 0.522705 0.414917 -0.570679 1441833109 0.478455 0.522705 0.414917 -0.570679 1441833109 0.478455 0.522705 0.414917 -0.570679 1441833109 0.478455 0.522705 0.414917 -0.570679 1441833109 0.478455 0.522705 0.414917 -0.570679 1441833109 0.485657 0.518860 0.416931 -0.566650 1441833109 0.485657 0.518860 0.416931 -0.566650 1441833109 0.485657 0.518860 0.416931 -0.566650 1441833109 0.485657 0.518860 0.416931 -0.566650 1441833109 0.485657 0.518860 0.416931 -0.566650 1441833109 0.485657 0.518860 0.416931 -0.566650 1441833109 0.497620 0.512451 0.424133 -0.556641 1441833109 0.497620 0.512451 0.424133 -0.556641 1441833109 0.497620 0.512451 0.424133 -0.556641 1441833109 0.497620 0.512451 0.424133 -0.556641 1441833109 0.497620 0.512451 0.424133 -0.556641 1441833109 0.497620 0.512451 0.424133 -0.556641 1441833109 0.515442 0.498108 0.434753 -0.545166 1441833109 0.515442 0.498108 0.434753 -0.545166 1441833109 0.515442 0.498108 0.434753 -0.545166 1441833109 0.515442 0.498108 0.434753 -0.545166 1441833109 0.515442 0.498108 0.434753 -0.545166 1441833109 0.515442 0.498108 0.434753 -0.545166 1441833109 0.537048 0.476868 0.447998 -0.532410 1441833109 0.537048 0.476868 0.447998 -0.532410 1441833109 0.537048 0.476868 0.447998 -0.532410 1441833109 0.537048 0.476868 0.447998 -0.532410 1441833109 0.537048 0.476868 0.447998 -0.532410 1441833109 0.537048 0.476868 0.447998 -0.532410 1441833109 0.537048 0.476868 0.447998 -0.532410 1441833109 0.559570 0.449463 0.469116 -0.514526 1441833110 0.559570 0.449463 0.469116 -0.514526 1441833110 0.559570 0.449463 0.469116 -0.514526 1441833110 0.559570 0.449463 0.469116 -0.514526 1441833110 0.568604 0.430664 0.482361 -0.508362 1441833110 0.568604 0.430664 0.482361 -0.508362 1441833110 0.568604 0.430664 0.482361 -0.508362 1441833110 0.568604 0.430664 0.482361 -0.508362 1441833110 0.568604 0.430664 0.482361 -0.508362 1441833110 0.568604 0.430664 0.482361 -0.508362 1441833110 0.568604 0.430664 0.482361 -0.508362 1441833110 0.560425 0.433594 0.487000 -0.510620 1441833110 0.560425 0.433594 0.487000 -0.510620 1441833110 0.560425 0.433594 0.487000 -0.510620 1441833110 0.560425 0.433594 0.487000 -0.510620 1441833110 0.560425 0.433594 0.487000 -0.510620 1441833110 0.560425 0.433594 0.487000 -0.510620 1441833110 0.547424 0.447754 0.482544 -0.516663 1441833110 0.547424 0.447754 0.482544 -0.516663 1441833110 0.547424 0.447754 0.482544 -0.516663 1441833110 0.547424 0.447754 0.482544 -0.516663 1441833110 0.547424 0.447754 0.482544 -0.516663 1441833110 0.547424 0.447754 0.482544 -0.516663 1441833110 0.547424 0.447754 0.482544 -0.516663 1441833110 0.541443 0.445007 0.481750 -0.526001 1441833110 0.541443 0.445007 0.481750 -0.526001 1441833110 0.541443 0.445007 0.481750 -0.526001 1441833110 0.541443 0.445007 0.481750 -0.526001 1441833110 0.541443 0.445007 0.481750 -0.526001 1441833110 0.541443 0.445007 0.481750 -0.526001 1441833110 0.541748 0.442383 0.478516 -0.530823 1441833110 0.541748 0.442383 0.478516 -0.530823 1441833110 0.541748 0.442383 0.478516 -0.530823 1441833110 0.541748 0.442383 0.478516 -0.530823 1441833110 0.541748 0.442383 0.478516 -0.530823 1441833110 0.541748 0.442383 0.478516 -0.530823 1441833110 0.538574 0.450623 0.471008 -0.533875 1441833110 0.538574 0.450623 0.471008 -0.533875 1441833110 0.538574 0.450623 0.471008 -0.533875 1441833110 0.538574 0.450623 0.471008 -0.533875 1441833110 0.536743 0.455872 0.470093 -0.532043 1441833110 0.536743 0.455872 0.470093 -0.532043 1441833110 0.536743 0.455872 0.470093 -0.532043 1441833110 0.536743 0.455872 0.470093 -0.532043 1441833110 0.536743 0.455872 0.470093 -0.532043 1441833110 0.536743 0.455872 0.470093 -0.532043 1441833110 0.532288 0.460815 0.468140 -0.533997 1441833110 0.532288 0.460815 0.468140 -0.533997 1441833110 0.532288 0.460815 0.468140 -0.533997 1441833110 0.532288 0.460815 0.468140 -0.533997 1441833110 0.532288 0.460815 0.468140 -0.533997 1441833110 0.532288 0.460815 0.468140 -0.533997 1441833110 0.526367 0.467041 0.460266 -0.541199 1441833110 0.526367 0.467041 0.460266 -0.541199 1441833110 0.526367 0.467041 0.460266 -0.541199 1441833110 0.526367 0.467041 0.460266 -0.541199 1441833110 0.526367 0.467041 0.460266 -0.541199 1441833110 0.526367 0.467041 0.460266 -0.541199 1441833110 0.519531 0.477173 0.449097 -0.548279 1441833110 0.519531 0.477173 0.449097 -0.548279 1441833110 0.519531 0.477173 0.449097 -0.548279 1441833110 0.519531 0.477173 0.449097 -0.548279 1441833110 0.519531 0.477173 0.449097 -0.548279 1441833110 0.519531 0.477173 0.449097 -0.548279 1441833110 0.513245 0.487366 0.436951 -0.555054 1441833110 0.513245 0.487366 0.436951 -0.555054 1441833110 0.513245 0.487366 0.436951 -0.555054 1441833110 0.513245 0.487366 0.436951 -0.555054 1441833110 0.513245 0.487366 0.436951 -0.555054 1441833110 0.513245 0.487366 0.436951 -0.555054 1441833110 0.513245 0.487366 0.436951 -0.555054 1441833110 0.506409 0.498108 0.428894 -0.558044 1441833110 0.506409 0.498108 0.428894 -0.558044 1441833110 0.506409 0.498108 0.428894 -0.558044 1441833110 0.506409 0.498108 0.428894 -0.558044 1441833110 0.506409 0.498108 0.428894 -0.558044 1441833110 0.506409 0.498108 0.428894 -0.558044 1441833110 0.504150 0.501953 0.426453 -0.558533 1441833110 0.504150 0.501953 0.426453 -0.558533 1441833110 0.504150 0.501953 0.426453 -0.558533 1441833110 0.504150 0.501953 0.426453 -0.558533 1441833110 0.504150 0.501953 0.426453 -0.558533 1441833110 0.504150 0.501953 0.426453 -0.558533 1441833110 0.505249 0.501221 0.426270 -0.558350 1441833110 0.505249 0.501221 0.426270 -0.558350 1441833110 0.505249 0.501221 0.426270 -0.558350 1441833110 0.505249 0.501221 0.426270 -0.558350 1441833110 0.505249 0.501221 0.426270 -0.558350 1441833110 0.505249 0.501221 0.426270 -0.558350 1441833110 0.505249 0.501221 0.426270 -0.558350 1441833110 0.500305 0.507568 0.420166 -0.561707 1441833110 0.500305 0.507568 0.420166 -0.561707 1441833110 0.500305 0.507568 0.420166 -0.561707 1441833110 0.500305 0.507568 0.420166 -0.561707 1441833110 0.500305 0.507568 0.420166 -0.561707 1441833110 0.500305 0.507568 0.420166 -0.561707 1441833110 0.489563 0.515747 0.417114 -0.565918 1441833110 0.489563 0.515747 0.417114 -0.565918 1441833110 0.489563 0.515747 0.417114 -0.565918 1441833110 0.489563 0.515747 0.417114 -0.565918 1441833110 0.489563 0.515747 0.417114 -0.565918 1441833110 0.489563 0.515747 0.417114 -0.565918 1441833110 0.483826 0.517517 0.417542 -0.568970 1441833110 0.483826 0.517517 0.417542 -0.568970 1441833110 0.483826 0.517517 0.417542 -0.568970 1441833110 0.483826 0.517517 0.417542 -0.568970 1441833110 0.483826 0.517517 0.417542 -0.568970 1441833110 0.483826 0.517517 0.417542 -0.568970 1441833110 0.484253 0.515259 0.418762 -0.569763 1441833110 0.484253 0.515259 0.418762 -0.569763 1441833111 0.484253 0.515259 0.418762 -0.569763 1441833111 0.484253 0.515259 0.418762 -0.569763 1441833111 0.484253 0.515259 0.418762 -0.569763 1441833111 0.484253 0.515259 0.418762 -0.569763 1441833111 0.488953 0.512573 0.419861 -0.567322 1441833111 0.488953 0.512573 0.419861 -0.567322 1441833111 0.488953 0.512573 0.419861 -0.567322 1441833111 0.488953 0.512573 0.419861 -0.567322 1441833111 0.488953 0.512573 0.419861 -0.567322 1441833111 0.488953 0.512573 0.419861 -0.567322 1441833111 0.495422 0.507629 0.422058 -0.564514 1441833111 0.495422 0.507629 0.422058 -0.564514 1441833111 0.495422 0.507629 0.422058 -0.564514 1441833111 0.495422 0.507629 0.422058 -0.564514 1441833111 0.495422 0.507629 0.422058 -0.564514 1441833111 0.495422 0.507629 0.422058 -0.564514 1441833111 0.495422 0.507629 0.422058 -0.564514 1441833111 0.502014 0.502441 0.427246 -0.559387 1441833111 0.502014 0.502441 0.427246 -0.559387 1441833111 0.502014 0.502441 0.427246 -0.559387 1441833111 0.502014 0.502441 0.427246 -0.559387 1441833111 0.502014 0.502441 0.427246 -0.559387 1441833111 0.515503 0.490540 0.434631 -0.552002 1441833111 0.515503 0.490540 0.434631 -0.552002 1441833111 0.515503 0.490540 0.434631 -0.552002 1441833111 0.515503 0.490540 0.434631 -0.552002 1441833111 0.515503 0.490540 0.434631 -0.552002 1441833111 0.515503 0.490540 0.434631 -0.552002 1441833111 0.515503 0.490540 0.434631 -0.552002 1441833111 0.534790 0.469482 0.448303 -0.540894 1441833111 0.534790 0.469482 0.448303 -0.540894 1441833111 0.534790 0.469482 0.448303 -0.540894 1441833111 0.534790 0.469482 0.448303 -0.540894 1441833111 0.534790 0.469482 0.448303 -0.540894 1441833111 0.548218 0.452332 0.463989 -0.528687 1441833111 0.548218 0.452332 0.463989 -0.528687 1441833111 0.548218 0.452332 0.463989 -0.528687 1441833111 0.548218 0.452332 0.463989 -0.528687 1441833111 0.548218 0.452332 0.463989 -0.528687 1441833111 0.548218 0.452332 0.463989 -0.528687 1441833111 0.561401 0.434875 0.480347 -0.514709 1441833111 0.561401 0.434875 0.480347 -0.514709 1441833111 0.561401 0.434875 0.480347 -0.514709 1441833111 0.561401 0.434875 0.480347 -0.514709 1441833111 0.561401 0.434875 0.480347 -0.514709 1441833111 0.561401 0.434875 0.480347 -0.514709 1441833111 0.561401 0.434875 0.480347 -0.514709 1441833111 0.562622 0.435608 0.482361 -0.510864 1441833111 0.562622 0.435608 0.482361 -0.510864 1441833111 0.562622 0.435608 0.482361 -0.510864 1441833111 0.562622 0.435608 0.482361 -0.510864 1441833111 0.562622 0.435608 0.482361 -0.510864 1441833111 0.562622 0.435608 0.482361 -0.510864 1441833111 0.555115 0.446960 0.470337 -0.520386 1441833111 0.555115 0.446960 0.470337 -0.520386 1441833111 0.555115 0.446960 0.470337 -0.520386 1441833111 0.555115 0.446960 0.470337 -0.520386 1441833111 0.555115 0.446960 0.470337 -0.520386 1441833111 0.555115 0.446960 0.470337 -0.520386 1441833111 0.548157 0.454346 0.457214 -0.532898 1441833111 0.548157 0.454346 0.457214 -0.532898 1441833111 0.548157 0.454346 0.457214 -0.532898 1441833111 0.548157 0.454346 0.457214 -0.532898 1441833111 0.548157 0.454346 0.457214 -0.532898 1441833111 0.548157 0.454346 0.457214 -0.532898 1441833111 0.548157 0.454346 0.457214 -0.532898 1441833111 0.542969 0.457458 0.449524 -0.541992 1441833111 0.542969 0.457458 0.449524 -0.541992 1441833111 0.542969 0.457458 0.449524 -0.541992 1441833111 0.542969 0.457458 0.449524 -0.541992 1441833111 0.542969 0.457458 0.449524 -0.541992 1441833111 0.542969 0.457458 0.449524 -0.541992 1441833111 0.542969 0.457458 0.449524 -0.541992 1441833111 0.540527 0.459534 0.446838 -0.544922 1441833111 0.540527 0.459534 0.446838 -0.544922 1441833111 0.540527 0.459534 0.446838 -0.544922 1441833111 0.540527 0.459534 0.446838 -0.544922 1441833111 0.540527 0.459534 0.446838 -0.544922 1441833111 0.540527 0.459534 0.446838 -0.544922 1441833111 0.539612 0.460388 0.445251 -0.546448 1441833111 0.539612 0.460388 0.445251 -0.546448 1441833111 0.539612 0.460388 0.445251 -0.546448 1441833111 0.539612 0.460388 0.445251 -0.546448 1441833111 0.539612 0.460388 0.445251 -0.546448 1441833111 0.539612 0.460388 0.445251 -0.546448 1441833111 0.530762 0.468750 0.440430 -0.551819 1441833111 0.530762 0.468750 0.440430 -0.551819 1441833111 0.530762 0.468750 0.440430 -0.551819 1441833111 0.530762 0.468750 0.440430 -0.551819 1441833111 0.530762 0.468750 0.440430 -0.551819 1441833111 0.530762 0.468750 0.440430 -0.551819 1441833111 0.515747 0.486206 0.430542 -0.558777 1441833111 0.515747 0.486206 0.430542 -0.558777 1441833111 0.515747 0.486206 0.430542 -0.558777 1441833111 0.515747 0.486206 0.430542 -0.558777 1441833111 0.515747 0.486206 0.430542 -0.558777 1441833111 0.515747 0.486206 0.430542 -0.558777 1441833111 0.500854 0.503662 0.418823 -0.565735 1441833111 0.500854 0.503662 0.418823 -0.565735 1441833111 0.500854 0.503662 0.418823 -0.565735 1441833111 0.500854 0.503662 0.418823 -0.565735 1441833111 0.500854 0.503662 0.418823 -0.565735 1441833111 0.500854 0.503662 0.418823 -0.565735 1441833111 0.500854 0.503662 0.418823 -0.565735 1441833111 0.487488 0.517944 0.412048 -0.569458 1441833111 0.487488 0.517944 0.412048 -0.569458 1441833111 0.487488 0.517944 0.412048 -0.569458 1441833111 0.487488 0.517944 0.412048 -0.569458 1441833111 0.487488 0.517944 0.412048 -0.569458 1441833111 0.487488 0.517944 0.412048 -0.569458 1441833111 0.486023 0.520569 0.414978 -0.566162 1441833111 0.486023 0.520569 0.414978 -0.566162 1441833111 0.486023 0.520569 0.414978 -0.566162 1441833112 0.486023 0.520569 0.414978 -0.566162 1441833112 0.486023 0.520569 0.414978 -0.566162 1441833112 0.486023 0.520569 0.414978 -0.566162 1441833112 0.486755 0.517822 0.418640 -0.565308 1441833112 0.486755 0.517822 0.418640 -0.565308 1441833112 0.486755 0.517822 0.418640 -0.565308 1441833112 0.486755 0.517822 0.418640 -0.565308 1441833112 0.486755 0.517822 0.418640 -0.565308 1441833112 0.486755 0.517822 0.418640 -0.565308 1441833112 0.486755 0.517822 0.418640 -0.565308 1441833112 0.486511 0.514282 0.419617 -0.568054 1441833112 0.486511 0.514282 0.419617 -0.568054 1441833112 0.486511 0.514282 0.419617 -0.568054 1441833112 0.486511 0.514282 0.419617 -0.568054 1441833112 0.486511 0.514282 0.419617 -0.568054 1441833112 0.486511 0.514282 0.419617 -0.568054 1441833112 0.484619 0.514099 0.414307 -0.573669 1441833112 0.484619 0.514099 0.414307 -0.573669 1441833112 0.484619 0.514099 0.414307 -0.573669 1441833112 0.484619 0.514099 0.414307 -0.573669 1441833112 0.484619 0.514099 0.414307 -0.573669 1441833112 0.484619 0.514099 0.414307 -0.573669 1441833112 0.475037 0.519836 0.411804 -0.578369 1441833112 0.475037 0.519836 0.411804 -0.578369 1441833112 0.475037 0.519836 0.411804 -0.578369 1441833112 0.475037 0.519836 0.411804 -0.578369 1441833112 0.475037 0.519836 0.411804 -0.578369 1441833112 0.475037 0.519836 0.411804 -0.578369 1441833112 0.470947 0.518188 0.411743 -0.583191 1441833112 0.470947 0.518188 0.411743 -0.583191 1441833112 0.470947 0.518188 0.411743 -0.583191 1441833112 0.470947 0.518188 0.411743 -0.583191 1441833112 0.470947 0.518188 0.411743 -0.583191 1441833112 0.470947 0.518188 0.411743 -0.583191 1441833112 0.470947 0.518188 0.411743 -0.583191 1441833112 0.471497 0.514709 0.410889 -0.586487 1441833112 0.471497 0.514709 0.410889 -0.586487 1441833112 0.471497 0.514709 0.410889 -0.586487 1441833112 0.471497 0.514709 0.410889 -0.586487 1441833112 0.471497 0.514709 0.410889 -0.586487 1441833112 0.471497 0.514709 0.410889 -0.586487 1441833112 0.474182 0.512634 0.410278 -0.586487 1441833112 0.474182 0.512634 0.410278 -0.586487 1441833112 0.474182 0.512634 0.410278 -0.586487 1441833112 0.474182 0.512634 0.410278 -0.586487 1441833112 0.474182 0.512634 0.410278 -0.586487 1441833112 0.474182 0.512634 0.410278 -0.586487 1441833112 0.477722 0.512329 0.409790 -0.584229 1441833112 0.477722 0.512329 0.409790 -0.584229 1441833112 0.477722 0.512329 0.409790 -0.584229 1441833112 0.477722 0.512329 0.409790 -0.584229 1441833112 0.477722 0.512329 0.409790 -0.584229 1441833112 0.477722 0.512329 0.409790 -0.584229 1441833112 0.485840 0.508606 0.413330 -0.578247 1441833112 0.485840 0.508606 0.413330 -0.578247 1441833112 0.485840 0.508606 0.413330 -0.578247 1441833112 0.485840 0.508606 0.413330 -0.578247 1441833112 0.485840 0.508606 0.413330 -0.578247 1441833112 0.485840 0.508606 0.413330 -0.578247 1441833112 0.498291 0.501221 0.421753 -0.567993 1441833112 0.498291 0.501221 0.421753 -0.567993 1441833112 0.498291 0.501221 0.421753 -0.567993 1441833112 0.498291 0.501221 0.421753 -0.567993 1441833112 0.498291 0.501221 0.421753 -0.567993 1441833112 0.498291 0.501221 0.421753 -0.567993 1441833112 0.522461 0.479126 0.439819 -0.551392 1441833112 0.522461 0.479126 0.439819 -0.551392 1441833112 0.522461 0.479126 0.439819 -0.551392 1441833112 0.522461 0.479126 0.439819 -0.551392 1441833112 0.522461 0.479126 0.439819 -0.551392 1441833112 0.522461 0.479126 0.439819 -0.551392 1441833112 0.546936 0.449951 0.461243 -0.534485 1441833112 0.546936 0.449951 0.461243 -0.534485 1441833112 0.546936 0.449951 0.461243 -0.534485 1441833112 0.546936 0.449951 0.461243 -0.534485 1441833112 0.546936 0.449951 0.461243 -0.534485 1441833112 0.546936 0.449951 0.461243 -0.534485 1441833112 0.561951 0.429077 0.477478 -0.521606 1441833112 0.561951 0.429077 0.477478 -0.521606 1441833112 0.561951 0.429077 0.477478 -0.521606 1441833112 0.561951 0.429077 0.477478 -0.521606 1441833112 0.561951 0.429077 0.477478 -0.521606 1441833112 0.564331 0.426575 0.481506 -0.517395 1441833112 0.564331 0.426575 0.481506 -0.517395 1441833112 0.564331 0.426575 0.481506 -0.517395 1441833112 0.564331 0.426575 0.481506 -0.517395 1441833112 0.564331 0.426575 0.481506 -0.517395 1441833112 0.564331 0.426575 0.481506 -0.517395 1441833112 0.564331 0.426575 0.481506 -0.517395 1441833112 0.562500 0.430298 0.479004 -0.518616 1441833112 0.562500 0.430298 0.479004 -0.518616 1441833112 0.562500 0.430298 0.479004 -0.518616 1441833112 0.562500 0.430298 0.479004 -0.518616 1441833112 0.562500 0.430298 0.479004 -0.518616 1441833112 0.562500 0.430298 0.479004 -0.518616 1441833112 0.555908 0.434692 0.471191 -0.529114 1441833112 0.555908 0.434692 0.471191 -0.529114 1441833112 0.555908 0.434692 0.471191 -0.529114 1441833112 0.555908 0.434692 0.471191 -0.529114 1441833112 0.555908 0.434692 0.471191 -0.529114 1441833112 0.555908 0.434692 0.471191 -0.529114 1441833112 0.551025 0.439331 0.466919 -0.534119 1441833112 0.551025 0.439331 0.466919 -0.534119 1441833112 0.551025 0.439331 0.466919 -0.534119 1441833112 0.551025 0.439331 0.466919 -0.534119 1441833112 0.551025 0.439331 0.466919 -0.534119 1441833112 0.551025 0.439331 0.466919 -0.534119 1441833112 0.546143 0.446533 0.462708 -0.536804 1441833112 0.546143 0.446533 0.462708 -0.536804 1441833112 0.546143 0.446533 0.462708 -0.536804 1441833112 0.546143 0.446533 0.462708 -0.536804 1441833112 0.546143 0.446533 0.462708 -0.536804 1441833113 0.546143 0.446533 0.462708 -0.536804 1441833113 0.546143 0.446533 0.462708 -0.536804 1441833113 0.535400 0.460205 0.456421 -0.541443 1441833113 0.535400 0.460205 0.456421 -0.541443 1441833113 0.535400 0.460205 0.456421 -0.541443 1441833113 0.535400 0.460205 0.456421 -0.541443 1441833113 0.535400 0.460205 0.456421 -0.541443 1441833113 0.535400 0.460205 0.456421 -0.541443 1441833113 0.525269 0.474365 0.448730 -0.545532 1441833113 0.525269 0.474365 0.448730 -0.545532 1441833113 0.525269 0.474365 0.448730 -0.545532 1441833113 0.525269 0.474365 0.448730 -0.545532 1441833113 0.525269 0.474365 0.448730 -0.545532 1441833113 0.525269 0.474365 0.448730 -0.545532 1441833113 0.514954 0.486572 0.440552 -0.551331 1441833113 0.514954 0.486572 0.440552 -0.551331 1441833113 0.514954 0.486572 0.440552 -0.551331 1441833113 0.514954 0.486572 0.440552 -0.551331 1441833113 0.514954 0.486572 0.440552 -0.551331 1441833113 0.514954 0.486572 0.440552 -0.551331 1441833113 0.499817 0.500183 0.431152 -0.560425 1441833113 0.499817 0.500183 0.431152 -0.560425 1441833113 0.499817 0.500183 0.431152 -0.560425 1441833113 0.499817 0.500183 0.431152 -0.560425 1441833113 0.499817 0.500183 0.431152 -0.560425 1441833113 0.499817 0.500183 0.431152 -0.560425 1441833113 0.481995 0.515564 0.423035 -0.568237 1441833113 0.481995 0.515564 0.423035 -0.568237 1441833113 0.481995 0.515564 0.423035 -0.568237 1441833113 0.481995 0.515564 0.423035 -0.568237 1441833113 0.481995 0.515564 0.423035 -0.568237 1441833113 0.481995 0.515564 0.423035 -0.568237 1441833113 0.481995 0.515564 0.423035 -0.568237 1441833113 0.473938 0.522339 0.421936 -0.569641 1441833113 0.473938 0.522339 0.421936 -0.569641 1441833113 0.473938 0.522339 0.421936 -0.569641 1441833113 0.473938 0.522339 0.421936 -0.569641 1441833113 0.473938 0.522339 0.421936 -0.569641 1441833113 0.473938 0.522339 0.421936 -0.569641 1441833113 0.475525 0.520264 0.425598 -0.567444 1441833113 0.475525 0.520264 0.425598 -0.567444 1441833113 0.475525 0.520264 0.425598 -0.567444 1441833113 0.475525 0.520264 0.425598 -0.567444 1441833113 0.475525 0.520264 0.425598 -0.567444 1441833113 0.475525 0.520264 0.425598 -0.567444 1441833113 0.475525 0.520264 0.425598 -0.567444 1441833113 0.478882 0.515869 0.428345 -0.566589 1441833113 0.478882 0.515869 0.428345 -0.566589 1441833113 0.478882 0.515869 0.428345 -0.566589 1441833113 0.478882 0.515869 0.428345 -0.566589 1441833113 0.478882 0.515869 0.428345 -0.566589 1441833113 0.478882 0.515869 0.428345 -0.566589 1441833113 0.477661 0.519104 0.423584 -0.568176 1441833113 0.477661 0.519104 0.423584 -0.568176 1441833113 0.477661 0.519104 0.423584 -0.568176 1441833113 0.477661 0.519104 0.423584 -0.568176 1441833113 0.477661 0.519104 0.423584 -0.568176 1441833113 0.477661 0.519104 0.423584 -0.568176 1441833113 0.471375 0.523071 0.419556 -0.572815 1441833113 
0.516663 0.476013 0.442078 -0.557678 1441833115 0.511169 0.476868 0.437561 -0.565491 1441833115 0.511169 0.476868 0.437561 -0.565491 1441833115 0.511169 0.476868 0.437561 -0.565491 1441833115 0.511169 0.476868 0.437561 -0.565491 1441833115 0.511169 0.476868 0.437561 -0.565491 1441833115 0.511169 0.476868 0.437561 -0.565491 1441833115 0.511169 0.476868 0.437561 -0.565491 1441833115 0.497620 0.483582 0.426514 -0.580200 1441833115 0.497620 0.483582 0.426514 -0.580200 1441833115 0.497620 0.483582 0.426514 -0.580200 1441833115 0.497620 0.483582 0.426514 -0.580200 1441833115 0.497620 0.483582 0.426514 -0.580200 1441833115 0.484924 0.494446 0.410278 -0.593262 1441833115 0.484924 0.494446 0.410278 -0.593262 1441833115 0.484924 0.494446 0.410278 -0.593262 1441833115 0.484924 0.494446 0.410278 -0.593262 1441833115 0.484924 0.494446 0.410278 -0.593262 1441833115 0.477051 0.503296 0.397949 -0.600586 1441833115 0.477051 0.503296 0.397949 -0.600586 1441833115 0.477051 0.503296 0.397949 -0.600586 1441833115 0.477051 0.503296 0.397949 -0.600586 1441833115 0.477051 0.503296 0.397949 -0.600586 1441833115 0.477051 0.503296 0.397949 -0.600586 1441833115 0.480408 0.501648 0.392029 -0.603210 1441833116 0.480408 0.501648 0.392029 -0.603210 1441833116 0.480408 0.501648 0.392029 -0.603210 1441833116 0.480408 0.501648 0.392029 -0.603210 1441833116 0.480408 0.501648 0.392029 -0.603210 1441833116 0.480408 0.501648 0.392029 -0.603210 1441833116 0.486206 0.497681 0.397461 -0.598206 1441833116 0.486206 0.497681 0.397461 -0.598206 1441833116 0.486206 0.497681 0.397461 -0.598206 1441833116 0.486206 0.497681 0.397461 -0.598206 1441833116 0.486206 0.497681 0.397461 -0.598206 1441833116 0.486206 0.497681 0.397461 -0.598206 1441833116 0.495239 0.491272 0.403259 -0.592163 1441833116 0.495239 0.491272 0.403259 -0.592163 1441833116 0.495239 0.491272 0.403259 -0.592163 1441833116 0.495239 0.491272 0.403259 -0.592163 1441833116 0.495239 0.491272 0.403259 -0.592163 1441833116 0.495239 0.491272 0.403259 -0.592163 1441833116 0.495239 0.491272 0.403259 -0.592163 1441833116 0.500183 0.487366 0.406982 -0.588684 1441833116 0.500183 0.487366 0.406982 -0.588684 1441833116 0.500183 0.487366 0.406982 -0.588684 1441833116 0.500183 0.487366 0.406982 -0.588684 1441833116 0.500183 0.487366 0.406982 -0.588684 1441833116 0.500183 0.487366 0.406982 -0.588684 1441833116 0.499512 0.488831 0.405640 -0.588989 1441833116 0.499512 0.488831 0.405640 -0.588989 1441833116 0.499512 0.488831 0.405640 -0.588989 1441833116 0.499512 0.488831 0.405640 -0.588989 1441833116 0.499512 0.488831 0.405640 -0.588989 1441833116 0.499512 0.488831 0.405640 -0.588989 1441833116 0.497131 0.491821 0.405518 -0.588623 1441833116 0.497131 0.491821 0.405518 -0.588623 1441833116 0.497131 0.491821 0.405518 -0.588623 1441833116 0.497131 0.491821 0.405518 -0.588623 1441833116 0.497131 0.491821 0.405518 -0.588623 1441833116 0.496887 0.493103 0.407715 -0.586243 1441833116 0.496887 0.493103 0.407715 -0.586243 1441833116 0.496887 0.493103 0.407715 -0.586243 1441833116 0.496887 0.493103 0.407715 -0.586243 1441833116 0.496887 0.493103 0.407715 -0.586243 1441833116 0.496887 0.493103 0.407715 -0.586243 1441833116 0.501221 0.490906 0.414124 -0.579895 1441833116 0.501221 0.490906 0.414124 -0.579895 1441833116 0.501221 0.490906 0.414124 -0.579895 1441833116 0.501221 0.490906 0.414124 -0.579895 1441833116 0.501221 0.490906 0.414124 -0.579895 1441833116 0.501221 0.490906 0.414124 -0.579895 1441833116 0.512512 0.481628 0.426880 -0.568359 1441833116 0.512512 0.481628 0.426880 -0.568359 1441833116 0.512512 0.481628 0.426880 -0.568359 1441833116 0.512512 0.481628 0.426880 -0.568359 1441833116 0.512512 0.481628 0.426880 -0.568359 1441833116 0.512512 0.481628 0.426880 -0.568359 1441833116 0.520935 0.473145 0.441528 -0.556580 1441833116 0.520935 0.473145 0.441528 -0.556580 1441833116 0.520935 0.473145 0.441528 -0.556580 1441833116 0.520935 0.473145 0.441528 -0.556580 1441833116 0.520935 0.473145 0.441528 -0.556580 1441833116 0.520935 0.473145 0.441528 -0.556580 1441833116 0.523865 0.471252 0.450867 -0.547852 1441833116 0.523865 0.471252 0.450867 -0.547852 1441833116 0.523865 0.471252 0.450867 -0.547852 1441833116 0.523865 0.471252 0.450867 -0.547852 1441833116 0.523865 0.471252 0.450867 -0.547852 1441833116 0.523865 0.471252 0.450867 -0.547852 1441833116 0.523865 0.471252 0.450867 -0.547852 1441833116 0.523010 0.470764 0.451843 -0.548340 1441833116 0.523010 0.470764 0.451843 -0.548340 1441833116 0.523010 0.470764 0.451843 -0.548340 1441833116 0.524597 0.470825 0.452576 -0.546143 1441833116 0.524597 0.470825 0.452576 -0.546143 1441833116 0.524597 0.470825 0.452576 -0.546143 1441833116 0.524597 0.470825 0.452576 -0.546143 1441833116 0.524597 0.470825 0.452576 -0.546143 1441833116 0.528259 0.468323 0.456665 -0.541321 1441833116 0.528259 0.468323 0.456665 -0.541321 1441833116 0.528259 0.468323 0.456665 -0.541321 1441833116 0.528259 0.468323 0.456665 -0.541321 1441833116 0.528259 0.468323 0.456665 -0.541321 1441833116 0.532288 0.466309 0.459656 -0.536560 1441833116 0.532288 0.466309 0.459656 -0.536560 1441833116 0.532288 0.466309 0.459656 -0.536560 1441833116 0.532288 0.466309 0.459656 -0.536560 1441833116 0.532288 0.466309 0.459656 -0.536560 1441833116 0.532288 0.466309 0.459656 -0.536560 1441833116 0.533447 0.466553 0.458191 -0.536438 1441833116 0.533447 0.466553 0.458191 -0.536438 1441833116 0.533447 0.466553 0.458191 -0.536438 1441833116 0.533447 0.466553 0.458191 -0.536438 1441833116 0.533447 0.466553 0.458191 -0.536438 1441833116 0.533447 0.466553 0.458191 -0.536438 1441833116 0.531921 0.467224 0.454773 -0.540283 1441833116 0.531921 0.467224 0.454773 -0.540283 1441833116 0.531921 0.467224 0.454773 -0.540283 1441833116 0.531921 0.467224 0.454773 -0.540283 1441833116 0.529663 0.467651 0.451111 -0.545105 1441833116 0.529663 0.467651 0.451111 -0.545105 1441833116 0.529663 0.467651 0.451111 -0.545105 1441833116 0.525574 0.468872 0.446655 -0.551697 1441833116 0.525574 0.468872 0.446655 -0.551697 1441833117 0.525574 0.468872 0.446655 -0.551697 1441833117 0.525574 0.468872 0.446655 -0.551697 1441833117 0.525574 0.468872 0.446655 -0.551697 1441833117 0.521240 0.469482 0.439209 -0.561218 1441833117 0.521240 0.469482 0.439209 -0.561218 1441833117 0.521240 0.469482 0.439209 -0.561218 1441833117 0.521240 0.469482 0.439209 -0.561218 1441833117 0.521240 0.469482 0.439209 -0.561218 1441833117 0.521240 0.469482 0.439209 -0.561218 1441833117 0.510925 0.477600 0.428223 -0.572205 1441833117 0.510925 0.477600 0.428223 -0.572205 1441833117 0.510925 0.477600 0.428223 -0.572205 1441833117 0.510925 0.477600 0.428223 -0.572205 1441833117 0.510925 0.477600 0.428223 -0.572205 1441833117 0.510925 0.477600 0.428223 -0.572205 1441833117 0.492798 0.493469 0.409851 -0.587891 1441833117 0.492798 0.493469 0.409851 -0.587891 1441833117 0.492798 0.493469 0.409851 -0.587891 1441833117 0.492798 0.493469 0.409851 -0.587891 1441833117 0.492798 0.493469 0.409851 -0.587891 1441833117 0.492798 0.493469 0.409851 -0.587891 1441833117 0.473145 0.512878 0.390076 -0.600769 1441833117 0.473145 0.512878 0.390076 -0.600769 1441833117 0.473145 0.512878 0.390076 -0.600769 1441833117 0.473145 0.512878 0.390076 -0.600769 1441833117 0.473145 0.512878 0.390076 -0.600769 1441833117 0.473145 0.512878 0.390076 -0.600769 1441833117 0.473145 0.512878 0.390076 -0.600769 1441833117 0.466370 0.521301 0.383545 -0.603027 1441833117 0.466370 0.521301 0.383545 -0.603027 1441833117 0.466370 0.521301 0.383545 -0.603027 1441833117 0.466370 0.521301 0.383545 -0.603027 1441833117 0.466370 0.521301 0.383545 -0.603027 1441833117 0.466370 0.521301 0.383545 -0.603027 1441833117 0.472351 0.520264 0.395386 -0.591492 1441833117 0.472351 0.520264 0.395386 -0.591492 1441833117 0.472351 0.520264 0.395386 -0.591492 1441833117 0.472351 0.520264 0.395386 -0.591492 1441833117 0.472351 0.520264 0.395386 -0.591492 1441833117 0.472351 0.520264 0.395386 -0.591492 1441833117 0.480103 0.513550 0.407288 -0.582947 1441833117 0.480103 0.513550 0.407288 -0.582947 1441833117 0.480103 0.513550 0.407288 -0.582947 1441833117 0.480103 0.513550 0.407288 -0.582947 1441833117 0.480103 0.513550 0.407288 -0.582947 1441833117 0.480103 0.513550 0.407288 -0.582947 1441833117 0.480103 0.513550 0.407288 -0.582947 1441833117 0.487915 0.505249 0.412476 -0.580078 1441833117 0.487915 0.505249 0.412476 -0.580078 1441833117 0.487915 0.505249 0.412476 -0.580078 1441833117 0.487915 0.505249 0.412476 -0.580078 1441833117 0.487915 0.505249 0.412476 -0.580078 1441833117 0.487915 0.505249 0.412476 -0.580078 1441833117 0.492065 0.499756 0.415039 -0.579468 1441833117 0.492065 0.499756 0.415039 -0.579468 1441833117 0.492065 0.499756 0.415039 -0.579468 1441833117 0.492065 0.499756 0.415039 -0.579468 1441833117 0.492065 0.499756 0.415039 -0.579468 1441833117 0.492065 0.499756 0.415039 -0.579468 1441833117 0.492065 0.499756 0.415039 -0.579468 1441833117 0.493103 0.497925 0.414734 -0.580383 1441833117 0.493103 0.497925 0.414734 -0.580383 1441833117 0.493103 0.497925 0.414734 -0.580383 1441833117 0.493103 0.497925 0.414734 -0.580383 1441833117 0.493103 0.497925 0.414734 -0.580383 1441833117 0.493103 0.497925 0.414734 -0.580383 1441833117 0.493103 0.497925 0.414734 -0.580383 1441833117 0.491760 0.499207 0.413391 -0.581360 1441833117 0.491760 0.499207 0.413391 -0.581360 1441833117 0.491760 0.499207 0.413391 -0.581360 1441833117 0.491760 0.499207 0.413391 -0.581360 1441833117 0.491760 0.499207 0.413391 -0.581360 1441833117 0.494934 0.496826 0.415161 -0.579468 1441833117 0.494934 0.496826 0.415161 -0.579468 1441833117 0.494934 0.496826 0.415161 -0.579468 1441833117 0.494934 0.496826 0.415161 -0.579468 1441833117 0.494934 0.496826 0.415161 -0.579468 1441833117 0.505554 0.487122 0.424866 -0.571472 1441833117 0.505554 0.487122 0.424866 -0.571472 1441833117 0.505554 0.487122 0.424866 -0.571472 1441833117 0.505554 0.487122 0.424866 -0.571472 1441833117 0.505554 0.487122 0.424866 -0.571472 1441833117 0.505554 0.487122 0.424866 -0.571472 1441833117 0.505554 0.487122 0.424866 -0.571472 1441833117 0.518127 0.474243 0.441467 -0.558289 1441833117 0.518127 0.474243 0.441467 -0.558289 1441833117 0.518127 0.474243 0.441467 -0.558289 1441833117 0.518127 0.474243 0.441467 -0.558289 1441833117 0.518127 0.474243 0.441467 -0.558289 1441833117 0.518127 0.474243 0.441467 -0.558289 1441833117 0.529785 0.462646 0.458984 -0.542725 1441833117 0.529785 0.462646 0.458984 -0.542725 1441833117 0.529785 0.462646 0.458984 -0.542725 1441833117 0.529785 0.462646 0.458984 -0.542725 1441833117 0.529785 0.462646 0.458984 -0.542725 1441833117 0.529785 0.462646 0.458984 -0.542725 1441833117 0.541382 0.449768 0.472839 -0.530090 1441833117 0.541382 0.449768 0.472839 -0.530090 1441833117 0.541382 0.449768 0.472839 -0.530090 1441833117 0.541382 0.449768 0.472839 -0.530090 1441833117 0.541382 0.449768 0.472839 -0.530090 1441833117 0.541382 0.449768 0.472839 -0.530090 1441833117 0.541382 0.449768 0.472839 -0.530090 1441833117 0.546326 0.442749 0.472656 -0.531067 1441833117 0.546326 0.442749 0.472656 -0.531067 1441833117 0.546326 0.442749 0.472656 -0.531067 1441833117 0.546326 0.442749 0.472656 -0.531067 1441833117 0.546326 0.442749 0.472656 -0.531067 1441833117 0.546326 0.442749 0.472656 -0.531067 1441833117 0.546204 0.443176 0.470276 -0.532959 1441833117 0.546204 0.443176 0.470276 -0.532959 1441833117 0.546204 0.443176 0.470276 -0.532959 1441833118 0.545044 0.445190 0.467468 -0.534912 1441833118 0.545044 0.445190 0.467468 -0.534912 1441833118 0.538940 0.449890 0.463074 -0.540955 1441833118 0.538940 0.449890 0.463074 -0.540955 1441833118 0.538940 0.449890 0.463074 -0.540955 1441833118 0.538940 0.449890 0.463074 -0.540955 1441833118 0.538940 0.449890 0.463074 -0.540955 1441833118 0.538940 0.449890 0.463074 -0.540955 1441833118 0.533142 0.455200 0.456482 -0.547852 1441833118 0.533142 0.455200 0.456482 -0.547852 1441833118 0.533142 0.455200 0.456482 -0.547852 1441833118 0.533142 0.455200 0.456482 -0.547852 1441833118 0.533142 0.455200 0.456482 -0.547852 1441833118 0.533142 0.455200 0.456482 -0.547852 1441833118 0.533142 0.455200 0.456482 -0.547852 1441833118 0.530334 0.457581 0.452698 -0.551697 1441833118 0.530334 0.457581 0.452698 -0.551697 1441833118 0.530334 0.457581 0.452698 -0.551697 1441833118 0.530334 0.457581 0.452698 -0.551697 1441833118 0.530334 0.457581 0.452698 -0.551697 1441833118 0.530334 0.457581 0.452698 -0.551697 1441833118 0.525757 0.459229 0.447937 -0.558472 1441833118 0.525757 0.459229 0.447937 -0.558472 1441833118 0.525757 0.459229 0.447937 -0.558472 1441833118 0.525757 0.459229 0.447937 -0.558472 1441833118 0.525757 0.459229 0.447937 -0.558472 1441833118 0.525757 0.459229 0.447937 -0.558472 1441833118 0.517090 0.465515 0.440613 -0.567200 1441833118 0.517090 0.465515 0.440613 -0.567200 1441833118 0.517090 0.465515 0.440613 -0.567200 1441833118 0.517090 0.465515 0.440613 -0.567200 1441833118 0.517090 0.465515 0.440613 -0.567200 1441833118 0.517090 0.465515 0.440613 -0.567200 1441833118 0.506409 0.477112 0.429382 -0.575745 1441833118 0.506409 0.477112 0.429382 -0.575745 1441833118 0.506409 0.477112 0.429382 -0.575745 1441833118 0.506409 0.477112 0.429382 -0.575745 1441833118 0.506409 0.477112 0.429382 -0.575745 1441833118 0.506409 0.477112 0.429382 -0.575745 1441833118 0.506409 0.477112 0.429382 -0.575745 1441833118 0.489685 0.499634 0.412537 -0.583374 1441833118 0.489685 0.499634 0.412537 -0.583374 1441833118 0.489685 0.499634 0.412537 -0.583374 1441833118 0.489685 0.499634 0.412537 -0.583374 1441833118 0.489685 0.499634 0.412537 -0.583374 1441833118 0.489685 0.499634 0.412537 -0.583374 1441833118 0.467590 0.526306 0.386780 -0.595642 1441833118 0.467590 0.526306 0.386780 -0.595642 1441833118 0.467590 0.526306 0.386780 -0.595642 1441833118 0.467590 0.526306 0.386780 -0.595642 1441833118 0.467590 0.526306 0.386780 -0.595642 1441833118 0.467590 0.526306 0.386780 -0.595642 1441833118 0.461609 0.533691 0.380493 -0.597717 1441833118 0.461609 0.533691 0.380493 -0.597717 1441833118 0.461609 0.533691 0.380493 -0.597717 1441833118 0.461609 0.533691 0.380493 -0.597717 1441833118 0.461609 0.533691 0.380493 -0.597717 1441833118 0.461609 0.533691 0.380493 -0.597717 1441833118 0.461609 0.533691 0.380493 -0.597717 1441833118 0.465271 0.532227 0.390747 -0.589539 1441833118 0.465271 0.532227 0.390747 -0.589539 1441833118 0.465271 0.532227 0.390747 -0.589539 1441833118 0.465271 0.532227 0.390747 -0.589539 1441833118 0.465271 0.532227 0.390747 -0.589539 1441833118 0.465271 0.532227 0.390747 -0.589539 1441833118 0.470337 0.526672 0.399475 -0.584595 1441833118 0.470337 0.526672 0.399475 -0.584595 1441833118 0.470337 0.526672 0.399475 -0.584595 1441833118 0.470337 0.526672 0.399475 -0.584595 1441833118 0.470337 0.526672 0.399475 -0.584595 1441833118 0.470337 0.526672 0.399475 -0.584595 1441833118 0.473145 0.522705 0.400085 -0.585510 1441833118 0.473145 0.522705 0.400085 -0.585510 1441833118 0.473145 0.522705 0.400085 -0.585510 1441833118 0.473145 0.522705 0.400085 -0.585510 1441833118 0.473145 0.522705 0.400085 -0.585510 1441833118 0.473145 0.522705 0.400085 -0.585510 1441833118 0.471863 0.522339 0.400269 -0.586731 1441833118 0.471863 0.522339 0.400269 -0.586731 1441833118 0.471863 0.522339 0.400269 -0.586731 1441833118 0.471863 0.522339 0.400269 -0.586731 1441833118 0.471863 0.522339 0.400269 -0.586731 1441833118 0.471863 0.522339 0.400269 -0.586731 1441833118 0.470093 0.522034 0.399902 -0.588684 1441833118 0.470093 0.522034 0.399902 -0.588684 1441833118 0.470093 0.522034 0.399902 -0.588684 1441833118 0.470093 0.522034 0.399902 -0.588684 1441833118 0.470093 0.522034 0.399902 -0.588684 1441833118 0.470093 0.522034 0.399902 -0.588684 1441833118 0.470093 0.522034 0.399902 -0.588684 1441833118 0.468933 0.522827 0.398621 -0.589722 1441833118 0.468933 0.522827 0.398621 -0.589722 1441833118 0.468933 0.522827 0.398621 -0.589722 1441833118 0.468933 0.522827 0.398621 -0.589722 1441833118 0.468933 0.522827 0.398621 -0.589722 1441833118 0.468933 0.522827 0.398621 -0.589722 1441833118 0.474976 0.517395 0.401733 -0.587585 1441833118 0.474976 0.517395 0.401733 -0.587585 1441833118 0.474976 0.517395 0.401733 -0.587585 1441833118 0.474976 0.517395 0.401733 -0.587585 1441833118 0.474976 0.517395 0.401733 -0.587585 1441833118 0.474976 0.517395 0.401733 -0.587585 1441833118 0.488647 0.504333 0.414612 -0.578735 1441833118 0.488647 0.504333 0.414612 -0.578735 1441833118 0.488647 0.504333 0.414612 -0.578735 1441833118 0.488647 0.504333 0.414612 -0.578735 1441833118 0.488647 0.504333 0.414612 -0.578735 1441833119 0.488647 0.504333 0.414612 -0.578735 1441833119 0.488647 0.504333 0.414612 -0.578735 1441833119 0.502014 0.491638 0.435425 -0.562683 1441833119 0.502014 0.491638 0.435425 -0.562683 1441833119 0.502014 0.491638 0.435425 -0.562683 1441833119 0.502014 0.491638 0.435425 -0.562683 1441833119 0.502014 0.491638 0.435425 -0.562683 1441833119 0.502014 0.491638 0.435425 -0.562683 1441833119 0.514832 0.480530 0.450317 -0.548828 1441833119 0.514832 0.480530 0.450317 -0.548828 1441833119 0.514832 0.480530 0.450317 -0.548828 1441833119 0.514832 0.480530 0.450317 -0.548828 1441833119 0.514832 0.480530 0.450317 -0.548828 1441833119 0.514832 0.480530 0.450317 -0.548828 1441833119 0.514832 0.480530 0.450317 -0.548828 1441833119 0.522827 0.473511 0.455933 -0.542664 1441833119 0.522827 0.473511 0.455933 -0.542664 1441833119 0.522827 0.473511 0.455933 -0.542664 1441833119 0.522827 0.473511 0.455933 -0.542664 1441833119 0.522827 0.473511 0.455933 -0.542664 1441833119 0.528381 0.468811 0.456909 -0.540588 1441833119 0.528381 0.468811 0.456909 -0.540588 1441833119 0.528381 0.468811 0.456909 -0.540588 1441833119 0.528381 0.468811 0.456909 -0.540588 1441833119 0.528381 0.468811 0.456909 -0.540588 1441833119 0.528381 0.468811 0.456909 -0.540588 1441833119 0.529907 0.466858 0.456238 -0.541321 1441833119 0.529907 0.466858 0.456238 -0.541321 1441833119 0.529907 0.466858 0.456238 -0.541321 1441833119 0.529907 0.466858 0.456238 -0.541321 1441833119 0.529907 0.466858 0.456238 -0.541321 1441833119 0.529907 0.466858 0.456238 -0.541321 1441833119 0.529907 0.466858 0.456238 -0.541321 1441833119 0.534302 0.463379 0.455933 -0.540283 1441833119 0.534302 0.463379 0.455933 -0.540283 1441833119 0.534302 0.463379 0.455933 -0.540283 1441833119 0.534302 0.463379 0.455933 -0.540283 1441833119 0.534302 0.463379 0.455933 -0.540283 1441833119 0.534302 0.463379 0.455933 -0.540283 1441833119 0.537231 0.460327 0.457703 -0.538452 1441833119 0.537231 0.460327 0.457703 -0.538452 1441833119 0.537231 0.460327 0.457703 -0.538452 1441833119 0.537231 0.460327 0.457703 -0.538452 1441833119 0.537231 0.460327 0.457703 -0.538452 1441833119 0.537231 0.460327 0.457703 -0.538452 1441833119 0.539063 0.459290 0.456970 -0.538147 1441833119 0.539063 0.459290 0.456970 -0.538147 1441833119 0.539063 0.459290 0.456970 -0.538147 1441833119 0.539063 0.459290 0.456970 -0.538147 1441833119 0.539063 0.459290 0.456970 -0.538147 1441833119 0.539063 0.459290 0.456970 -0.538147 1441833119 0.537109 0.459412 0.454712 -0.541870 1441833119 0.537109 0.459412 0.454712 -0.541870 1441833119 0.537109 0.459412 0.454712 -0.541870 1441833119 0.537109 0.459412 0.454712 -0.541870 1441833119 0.537109 0.459412 0.454712 -0.541870 1441833119 0.537109 0.459412 0.454712 -0.541870 1441833119 0.537109 0.459412 0.454712 -0.541870 1441833119 0.532654 0.459839 0.449036 -0.550659 1441833119 0.532654 0.459839 0.449036 -0.550659 1441833119 0.532654 0.459839 0.449036 -0.550659 1441833119 0.532654 0.459839 0.449036 -0.550659 1441833119 0.532654 0.459839 0.449036 -0.550659 1441833119 0.532654 0.459839 0.449036 -0.550659 1441833119 0.523926 0.465759 0.441101 -0.560303 1441833119 0.523926 0.465759 0.441101 -0.560303 1441833119 0.523926 0.465759 0.441101 -0.560303 1441833119 0.523926 0.465759 0.441101 -0.560303 1441833119 0.523926 0.465759 0.441101 -0.560303 1441833119 0.523926 0.465759 0.441101 -0.560303 1441833119 0.523926 0.465759 0.441101 -0.560303 1441833119 0.512085 0.476990 0.430725 -0.569824 1441833119 0.512085 0.476990 0.430725 -0.569824 1441833119 0.512085 0.476990 0.430725 -0.569824 1441833119 0.512085 0.476990 0.430725 -0.569824 1441833119 0.512085 0.476990 0.430725 -0.569824 1441833119 0.512085 0.476990 0.430725 -0.569824 1441833119 0.501038 0.488220 0.416931 -0.580261 1441833119 0.501038 0.488220 0.416931 -0.580261 1441833119 0.501038 0.488220 0.416931 -0.580261 1441833119 0.501038 0.488220 0.416931 -0.580261 1441833119 0.501038 0.488220 0.416931 -0.580261 1441833119 0.501038 0.488220 0.416931 -0.580261 1441833119 0.501038 0.488220 0.416931 -0.580261 1441833119 0.498169 0.491150 0.410156 -0.585083 1441833119 0.498169 0.491150 0.410156 -0.585083 1441833119 0.498169 0.491150 0.410156 -0.585083 1441833119 0.498169 0.491150 0.410156 -0.585083 1441833119 0.498169 0.491150 0.410156 -0.585083 1441833119 0.498169 0.491150 0.410156 -0.585083 1441833119 0.500366 0.490601 0.418945 -0.577393 1441833119 0.500366 0.490601 0.418945 -0.577393 1441833119 0.500366 0.490601 0.418945 -0.577393 1441833119 0.500366 0.490601 0.418945 -0.577393 1441833119 0.500366 0.490601 0.418945 -0.577393 1441833119 0.500366 0.490601 0.418945 -0.577393 1441833119 0.503662 0.486450 0.427551 -0.571655 1441833119 0.503662 0.486450 0.427551 -0.571655 1441833119 0.503662 0.486450 0.427551 -0.571655 1441833119 0.503662 0.486450 0.427551 -0.571655 1441833119 0.503662 0.486450 0.427551 -0.571655 1441833119 0.503662 0.486450 0.427551 -0.571655 1441833119 0.510498 0.477905 0.431885 -0.569641 1441833119 0.510498 0.477905 0.431885 -0.569641 1441833119 0.510498 0.477905 0.431885 -0.569641 1441833119 0.510498 0.477905 0.431885 -0.569641 1441833119 0.510498 0.477905 0.431885 -0.569641 1441833119 0.510498 0.477905 0.431885 -0.569641 1441833119 0.509644 0.474548 0.432312 -0.572815 1441833119 0.509644 0.474548 0.432312 -0.572815 1441833119 0.509644 0.474548 0.432312 -0.572815 1441833119 0.509644 0.474548 0.432312 -0.572815 1441833119 0.509644 0.474548 0.432312 -0.572815 1441833119 0.509644 0.474548 0.432312 -0.572815 1441833120 0.505554 0.477051 0.430054 -0.576050 1441833120 0.505554 0.477051 0.430054 -0.576050 1441833120 0.505554 0.477051 0.430054 -0.576050 1441833120 0.505554 0.477051 0.430054 -0.576050 1441833120 0.505554 0.477051 0.430054 -0.576050 1441833120 0.505554 0.477051 0.430054 -0.576050 1441833120 0.502686 0.479187 0.426575 -0.579346 1441833120 0.502686 0.479187 0.426575 -0.579346 1441833120 0.502686 0.479187 0.426575 -0.579346 1441833120 0.502686 0.479187 0.426575 -0.579346 1441833120 0.502686 0.479187 0.426575 -0.579346 1441833120 0.502686 0.479187 0.426575 -0.579346 1441833120 0.502686 0.479187 0.426575 -0.579346 1441833120 0.502502 0.479553 0.424011 -0.581055 1441833120 0.502502 0.479553 0.424011 -0.581055 1441833120 0.502502 0.479553 0.424011 -0.581055 1441833120 0.502502 0.479553 0.424011 -0.581055 1441833120 0.502502 0.479553 0.424011 -0.581055 1441833120 0.502502 0.479553 0.424011 -0.581055 1441833120 0.506592 0.474609 0.423218 -0.582214 1441833120 0.506592 0.474609 0.423218 -0.582214 1441833120 0.506592 0.474609 0.423218 -0.582214 1441833120 0.506592 0.474609 0.423218 -0.582214 1441833120 0.506592 0.474609 0.423218 -0.582214 1441833120 0.506592 0.474609 0.423218 -0.582214 1441833120 0.508362 0.471436 0.426575 -0.580811 1441833120 0.508362 0.471436 0.426575 -0.580811 1441833120 0.508362 0.471436 0.426575 -0.580811 1441833120 0.508362 0.471436 0.426575 -0.580811 1441833120 0.508362 0.471436 0.426575 -0.580811 1441833120 0.508362 0.471436 0.426575 -0.580811 1441833120 0.513794 0.465942 0.439575 -0.570618 1441833120 0.513794 0.465942 0.439575 -0.570618 1441833120 0.513794 0.465942 0.439575 -0.570618 1441833120 0.513794 0.465942 0.439575 -0.570618 1441833120 0.513794 0.465942 0.439575 -0.570618 1441833120 0.513794 0.465942 0.439575 -0.570618 1441833120 0.515503 0.464600 0.445129 -0.565857 1441833120 0.515503 0.464600 0.445129 -0.565857 1441833120 0.515503 0.464600 0.445129 -0.565857 1441833120 0.515503 0.464600 0.445129 -0.565857 1441833120 0.515503 0.464600 0.445129 -0.565857 1441833120 0.515503 0.464600 0.445129 -0.565857 1441833120 0.515320 0.465576 0.445435 -0.564941 1441833120 0.515320 0.465576 0.445435 -0.564941 1441833120 0.515320 0.465576 0.445435 -0.564941 1441833120 0.515320 0.465576 0.445435 -0.564941 1441833120 0.515320 0.465576 0.445435 -0.564941 1441833120 0.515320 0.465576 0.445435 -0.564941 1441833120 0.516541 0.464478 0.448120 -0.562683 1441833120 0.516541 0.464478 0.448120 -0.562683 1441833120 0.516541 0.464478 0.448120 -0.562683 1441833120 0.516541 0.464478 0.448120 -0.562683 1441833120 0.516541 0.464478 0.448120 -0.562683 1441833120 0.516541 0.464478 0.448120 -0.562683 1441833120 0.517029 0.464722 0.447083 -0.562805 1441833120 0.517029 0.464722 0.447083 -0.562805 1441833120 0.517029 0.464722 0.447083 -0.562805 1441833120 0.517029 0.464722 0.447083 -0.562805 1441833120 0.517029 0.464722 0.447083 -0.562805 1441833120 0.517029 0.464722 0.447083 -0.562805 1441833120 0.518250 0.465637 0.449280 -0.559204 1441833120 0.518250 0.465637 0.449280 -0.559204 1441833120 0.518250 0.465637 0.449280 -0.559204 1441833120 0.518250 0.465637 0.449280 -0.559204 1441833120 0.518250 0.465637 0.449280 -0.559204 1441833120 0.523193 0.464539 0.451904 -0.553406 1441833120 0.523193 0.464539 0.451904 -0.553406 1441833120 0.523193 0.464539 0.451904 -0.553406 1441833120 0.523193 0.464539 0.451904 -0.553406 1441833120 0.523193 0.464539 0.451904 -0.553406 1441833120 0.523193 0.464539 0.451904 -0.553406 1441833120 0.523193 0.464539 0.451904 -0.553406 1441833120 0.524719 0.464539 0.447876 -0.555176 1441833120 0.524719 0.464539 0.447876 -0.555176 1441833120 0.524719 0.464539 0.447876 -0.555176 1441833120 0.524719 0.464539 0.447876 -0.555176 1441833120 0.524719 0.464539 0.447876 -0.555176 1441833120 0.524719 0.464539 0.447876 -0.555176 1441833120 0.522705 0.464844 0.442505 -0.561035 1441833120 0.522705 0.464844 0.442505 -0.561035 1441833120 0.522705 0.464844 0.442505 -0.561035 1441833120 0.522705 0.464844 0.442505 -0.561035 1441833120 0.522705 0.464844 0.442505 -0.561035 1441833120 0.522705 0.464844 0.442505 -0.561035 1441833120 0.522705 0.464844 0.442505 -0.561035 1441833120 0.520386 0.463806 0.437561 -0.567932 1441833120 0.520386 0.463806 0.437561 -0.567932 1441833120 0.520386 0.463806 0.437561 -0.567932 1441833120 0.520386 0.463806 0.437561 -0.567932 1441833120 0.520386 0.463806 0.437561 -0.567932 1441833120 0.516235 0.466003 0.432068 -0.574097 1441833120 0.516235 0.466003 0.432068 -0.574097 1441833120 0.516235 0.466003 0.432068 -0.574097 1441833120 0.516235 0.466003 0.432068 -0.574097 1441833120 0.516235 0.466003 0.432068 -0.574097 1441833120 0.516235 0.466003 0.432068 -0.574097 1441833120 0.508240 0.472656 0.424500 -0.581421 1441833120 0.508240 0.472656 0.424500 -0.581421 1441833120 0.508240 0.472656 0.424500 -0.581421 1441833120 0.508240 0.472656 0.424500 -0.581421 1441833120 0.508240 0.472656 0.424500 -0.581421 1441833120 0.508240 0.472656 0.424500 -0.581421 1441833120 0.496460 0.482788 0.412048 -0.592163 1441833120 0.496460 0.482788 0.412048 -0.592163 1441833120 0.496460 0.482788 0.412048 -0.592163 1441833120 0.496460 0.482788 0.412048 -0.592163 1441833120 0.496460 0.482788 0.412048 -0.592163 1441833120 0.496460 0.482788 0.412048 -0.592163 1441833120 0.486206 0.495483 0.399963 -0.598450 1441833121 0.486206 0.495483 0.399963 -0.598450 1441833121 0.486206 0.495483 0.399963 -0.598450 1441833121 0.486206 0.495483 0.399963 -0.598450 1441833121 0.486206 0.495483 0.399963 -0.598450 1441833121 0.486206 0.495483 0.399963 -0.598450 1441833121 0.486206 0.495483 0.399963 -0.598450 1441833121 0.479736 0.506287 0.395691 -0.597412 1441833121 0.479736 0.506287 0.395691 -0.597412 1441833121 0.479736 0.506287 0.395691 -0.597412 1441833121 0.479736 0.506287 0.395691 -0.597412 1441833121 0.479736 0.506287 0.395691 -0.597412 1441833121 0.479736 0.506287 0.395691 -0.597412 1441833121 0.479736 0.506287 0.395691 -0.597412 1441833121 0.480225 0.508545 0.398193 -0.593384 1441833121 0.480225 0.508545 0.398193 -0.593384 1441833121 0.480225 0.508545 0.398193 -0.593384 1441833121 0.480225 0.508545 0.398193 -0.593384 1441833121 0.480225 0.508545 0.398193 -0.593384 1441833121 0.480225 0.508545 0.398193 -0.593384 1441833121 0.487366 0.503540 0.407227 -0.585693 1441833121 0.487366 0.503540 0.407227 -0.585693 1441833121 
0.474915 0.500244 0.405273 -0.599915 1441833123 0.474915 0.500244 0.405273 -0.599915 1441833123 0.474915 0.500244 0.405273 -0.599915 1441833123 0.474915 0.500244 0.405273 -0.599915 1441833123 0.474915 0.500244 0.405273 -0.599915 1441833123 0.483704 0.498169 0.409729 -0.591492 1441833123 0.483704 0.498169 0.409729 -0.591492 1441833123 0.483704 0.498169 0.409729 -0.591492 1441833123 0.483704 0.498169 0.409729 -0.591492 1441833123 0.483704 0.498169 0.409729 -0.591492 1441833123 0.483704 0.498169 0.409729 -0.591492 1441833123 0.504700 0.486328 0.424438 -0.573242 1441833123 0.504700 0.486328 0.424438 -0.573242 1441833123 0.504700 0.486328 0.424438 -0.573242 1441833123 0.504700 0.486328 0.424438 -0.573242 1441833123 0.504700 0.486328 0.424438 -0.573242 1441833123 0.504700 0.486328 0.424438 -0.573242 1441833123 0.528381 0.466003 0.440125 -0.556641 1441833123 0.528381 0.466003 0.440125 -0.556641 1441833123 0.528381 0.466003 0.440125 -0.556641 1441833123 0.528381 0.466003 0.440125 -0.556641 1441833123 0.528381 0.466003 0.440125 -0.556641 1441833123 0.528381 0.466003 0.440125 -0.556641 1441833123 0.543457 0.450562 0.451233 -0.545837 1441833123 0.543457 0.450562 0.451233 -0.545837 1441833123 0.543457 0.450562 0.451233 -0.545837 1441833123 0.543457 0.450562 0.451233 -0.545837 1441833123 0.543457 0.450562 0.451233 -0.545837 1441833123 0.543457 0.450562 0.451233 -0.545837 1441833123 0.545959 0.444458 0.455383 -0.544922 1441833123 0.545959 0.444458 0.455383 -0.544922 1441833123 0.545959 0.444458 0.455383 -0.544922 1441833123 0.545959 0.444458 0.455383 -0.544922 1441833123 0.545959 0.444458 0.455383 -0.544922 1441833123 0.545959 0.444458 0.455383 -0.544922 1441833123 0.545959 0.444458 0.455383 -0.544922 1441833123 0.538635 0.448364 0.453674 -0.550476 1441833123 0.538635 0.448364 0.453674 -0.550476 1441833123 0.538635 0.448364 0.453674 -0.550476 1441833123 0.538635 0.448364 0.453674 -0.550476 1441833123 0.538635 0.448364 0.453674 -0.550476 1441833123 0.538635 0.448364 0.453674 -0.550476 1441833123 0.534546 0.449219 0.440430 -0.564331 1441833123 0.534546 0.449219 0.440430 -0.564331 1441833123 0.534546 0.449219 0.440430 -0.564331 1441833123 0.534546 0.449219 0.440430 -0.564331 1441833123 0.534546 0.449219 0.440430 -0.564331 1441833123 0.534546 0.449219 0.440430 -0.564331 1441833123 0.530579 0.452942 0.426575 -0.575562 1441833123 0.530579 0.452942 0.426575 -0.575562 1441833123 0.530579 0.452942 0.426575 -0.575562 1441833123 0.530579 0.452942 0.426575 -0.575562 1441833123 0.530579 0.452942 0.426575 -0.575562 1441833123 0.530579 0.452942 0.426575 -0.575562 1441833123 0.526245 0.459900 0.422607 -0.576965 1441833123 0.526245 0.459900 0.422607 -0.576965 1441833123 0.526245 0.459900 0.422607 -0.576965 1441833123 0.526245 0.459900 0.422607 -0.576965 1441833124 0.526245 0.459900 0.422607 -0.576965 1441833124 0.526245 0.459900 0.422607 -0.576965 1441833124 0.526245 0.459900 0.422607 -0.576965 1441833124 0.524658 0.460999 0.424927 -0.575806 1441833124 0.524658 0.460999 0.424927 -0.575806 1441833124 0.524658 0.460999 0.424927 -0.575806 1441833124 0.524658 0.460999 0.424927 -0.575806 1441833124 0.524658 0.460999 0.424927 -0.575806 1441833124 0.524658 0.460999 0.424927 -0.575806 1441833124 0.522278 0.462280 0.426758 -0.575623 1441833124 0.522278 0.462280 0.426758 -0.575623 1441833124 0.522278 0.462280 0.426758 -0.575623 1441833124 0.522278 0.462280 0.426758 -0.575623 1441833124 0.522278 0.462280 0.426758 -0.575623 1441833124 0.522278 0.462280 0.426758 -0.575623 1441833124 0.519104 0.464844 0.424316 -0.578247 1441833124 0.519104 0.464844 0.424316 -0.578247 1441833124 0.519104 0.464844 0.424316 -0.578247 1441833124 0.519104 0.464844 0.424316 -0.578247 1441833124 0.519104 0.464844 0.424316 -0.578247 1441833124 0.519104 0.464844 0.424316 -0.578247 1441833124 0.513611 0.472107 0.420471 -0.580078 1441833124 0.513611 0.472107 0.420471 -0.580078 1441833124 0.513611 0.472107 0.420471 -0.580078 1441833124 0.513611 0.472107 0.420471 -0.580078 1441833124 0.503540 0.489502 0.415771 -0.577820 1441833124 0.503540 0.489502 0.415771 -0.577820 1441833124 0.503540 0.489502 0.415771 -0.577820 1441833124 0.503540 0.489502 0.415771 -0.577820 1441833124 0.503540 0.489502 0.415771 -0.577820 1441833124 0.503540 0.489502 0.415771 -0.577820 1441833124 0.491943 0.513000 0.414246 -0.568420 1441833124 0.491943 0.513000 0.414246 -0.568420 1441833124 0.491943 0.513000 0.414246 -0.568420 1441833124 0.491943 0.513000 0.414246 -0.568420 1441833124 0.491943 0.513000 0.414246 -0.568420 1441833124 0.489075 0.518860 0.412354 -0.567017 1441833124 0.489075 0.518860 0.412354 -0.567017 1441833124 0.489075 0.518860 0.412354 -0.567017 1441833124 0.489075 0.518860 0.412354 -0.567017 1441833124 0.489075 0.518860 0.412354 -0.567017 1441833124 0.489075 0.518860 0.412354 -0.567017 1441833124 0.484680 0.524841 0.410706 -0.566467 1441833124 0.484680 0.524841 0.410706 -0.566467 1441833124 0.484680 0.524841 0.410706 -0.566467 1441833124 0.484680 0.524841 0.410706 -0.566467 1441833124 0.484680 0.524841 0.410706 -0.566467 1441833124 0.484680 0.524841 0.410706 -0.566467 1441833124 0.483215 0.523438 0.411438 -0.568481 1441833124 0.483215 0.523438 0.411438 -0.568481 1441833124 0.483215 0.523438 0.411438 -0.568481 1441833124 0.483215 0.523438 0.411438 -0.568481 1441833124 0.483215 0.523438 0.411438 -0.568481 1441833124 0.483215 0.523438 0.411438 -0.568481 1441833124 0.483154 0.520630 0.412292 -0.570496 1441833124 0.483154 0.520630 0.412292 -0.570496 1441833124 0.483154 0.520630 0.412292 -0.570496 1441833124 0.483154 0.520630 0.412292 -0.570496 1441833124 0.483154 0.520630 0.412292 -0.570496 1441833124 0.483154 0.520630 0.412292 -0.570496 1441833124 0.482544 0.520203 0.414246 -0.569946 1441833124 0.482544 0.520203 0.414246 -0.569946 1441833124 0.482544 0.520203 0.414246 -0.569946 1441833124 0.482544 0.520203 0.414246 -0.569946 1441833124 0.482544 0.520203 0.414246 -0.569946 1441833124 0.482544 0.520203 0.414246 -0.569946 1441833124 0.482544 0.520203 0.414246 -0.569946 1441833124 0.480591 0.522095 0.414917 -0.569397 1441833124 0.480591 0.522095 0.414917 -0.569397 1441833124 0.480591 0.522095 0.414917 -0.569397 1441833124 0.480591 0.522095 0.414917 -0.569397 1441833124 0.480591 0.522095 0.414917 -0.569397 1441833124 0.480591 0.522095 0.414917 -0.569397 1441833124 0.479309 0.523010 0.415771 -0.569092 1441833124 0.479309 0.523010 0.415771 -0.569092 1441833124 0.479309 0.523010 0.415771 -0.569092 1441833124 0.479309 0.523010 0.415771 -0.569092 1441833124 0.479309 0.523010 0.415771 -0.569092 1441833124 0.479309 0.523010 0.415771 -0.569092 1441833124 0.482117 0.520020 0.416077 -0.569153 1441833124 0.482117 0.520020 0.416077 -0.569153 1441833124 0.482117 0.520020 0.416077 -0.569153 1441833124 0.482117 0.520020 0.416077 -0.569153 1441833124 0.482117 0.520020 0.416077 -0.569153 1441833124 0.482117 0.520020 0.416077 -0.569153 1441833124 0.485596 0.521667 0.419006 -0.562500 1441833124 0.485596 0.521667 0.419006 -0.562500 1441833124 0.485596 0.521667 0.419006 -0.562500 1441833124 0.485596 0.521667 0.419006 -0.562500 1441833124 0.485596 0.521667 0.419006 -0.562500 1441833124 0.485596 0.521667 0.419006 -0.562500 1441833124 0.492981 0.520264 0.425964 -0.552063 1441833124 0.492981 0.520264 0.425964 -0.552063 1441833124 0.492981 0.520264 0.425964 -0.552063 1441833124 0.492981 0.520264 0.425964 -0.552063 1441833124 0.492981 0.520264 0.425964 -0.552063 1441833124 0.492981 0.520264 0.425964 -0.552063 1441833124 0.506958 0.510864 0.436951 -0.539429 1441833124 0.506958 0.510864 0.436951 -0.539429 1441833124 0.506958 0.510864 0.436951 -0.539429 1441833124 0.506958 0.510864 0.436951 -0.539429 1441833124 0.506958 0.510864 0.436951 -0.539429 1441833124 0.506958 0.510864 0.436951 -0.539429 1441833124 0.506958 0.510864 0.436951 -0.539429 1441833124 0.530701 0.485535 0.456482 -0.523621 1441833124 0.530701 0.485535 0.456482 -0.523621 1441833124 0.530701 0.485535 0.456482 -0.523621 1441833124 0.530701 0.485535 0.456482 -0.523621 1441833124 0.530701 0.485535 0.456482 -0.523621 1441833125 0.548035 0.462219 0.471436 -0.513489 1441833125 0.548035 0.462219 0.471436 -0.513489 1441833125 0.548035 0.462219 0.471436 -0.513489 1441833125 0.548035 0.462219 0.471436 -0.513489 1441833125 0.548035 0.462219 0.471436 -0.513489 1441833125 0.548035 0.462219 0.471436 -0.513489 1441833125 0.548035 0.462219 0.471436 -0.513489 1441833125 0.555115 0.451355 0.478210 -0.509277 1441833125 0.555115 0.451355 0.478210 -0.509277 1441833125 0.555115 0.451355 0.478210 -0.509277 1441833125 0.555115 0.451355 0.478210 -0.509277 1441833125 0.555115 0.451355 0.478210 -0.509277 1441833125 0.555115 0.451355 0.478210 -0.509277 1441833125 0.552246 0.455261 0.475586 -0.511414 1441833125 0.552246 0.455261 0.475586 -0.511414 1441833125 0.552246 0.455261 0.475586 -0.511414 1441833125 0.552246 0.455261 0.475586 -0.511414 1441833125 0.552246 0.455261 0.475586 -0.511414 1441833125 0.552246 0.455261 0.475586 -0.511414 1441833125 0.552246 0.455261 0.475586 -0.511414 1441833125 0.548523 0.460999 0.471375 -0.514221 1441833125 0.548523 0.460999 0.471375 -0.514221 1441833125 0.548523 0.460999 0.471375 -0.514221 1441833125 0.548523 0.460999 0.471375 -0.514221 1441833125 0.548523 0.460999 0.471375 -0.514221 1441833125 0.548523 0.460999 0.471375 -0.514221 1441833125 0.544128 0.463867 0.466675 -0.520447 1441833125 0.544128 0.463867 0.466675 -0.520447 1441833125 0.544128 0.463867 0.466675 -0.520447 1441833125 0.544128 0.463867 0.466675 -0.520447 1441833125 0.544128 0.463867 0.466675 -0.520447 1441833125 0.544128 0.463867 0.466675 -0.520447 1441833125 0.544128 0.463867 0.466675 -0.520447 1441833125 0.543457 0.462341 0.464661 -0.524353 1441833125 0.543457 0.462341 0.464661 -0.524353 1441833125 0.543457 0.462341 0.464661 -0.524353 1441833125 0.543457 0.462341 0.464661 -0.524353 1441833125 0.543457 0.462341 0.464661 -0.524353 1441833125 0.543457 0.462341 0.464661 -0.524353 1441833125 0.540039 0.463135 0.462280 -0.529236 1441833125 0.540039 0.463135 0.462280 -0.529236 1441833125 0.540039 0.463135 0.462280 -0.529236 1441833125 0.540039 0.463135 0.462280 -0.529236 1441833125 0.540039 0.463135 0.462280 -0.529236 1441833125 0.540039 0.463135 0.462280 -0.529236 1441833125 0.540039 0.463135 0.462280 -0.529236 1441833125 0.531189 0.474609 0.452942 -0.536072 1441833125 0.531189 0.474609 0.452942 -0.536072 1441833125 0.531189 0.474609 0.452942 -0.536072 1441833125 0.531189 0.474609 0.452942 -0.536072 1441833125 0.531189 0.474609 0.452942 -0.536072 1441833125 0.531189 0.474609 0.452942 -0.536072 1441833125 0.517761 0.493469 0.442993 -0.540466 1441833125 0.517761 0.493469 0.442993 -0.540466 1441833125 0.517761 0.493469 0.442993 -0.540466 1441833125 0.517761 0.493469 0.442993 -0.540466 1441833125 0.517761 0.493469 0.442993 -0.540466 1441833125 0.504944 0.510620 0.428589 -0.548218 1441833125 0.504944 0.510620 0.428589 -0.548218 1441833125 0.504944 0.510620 0.428589 -0.548218 1441833125 0.504944 0.510620 0.428589 -0.548218 1441833125 0.504944 0.510620 0.428589 -0.548218 1441833125 0.504944 0.510620 0.428589 -0.548218 1441833125 0.504944 0.510620 0.428589 -0.548218 1441833125 0.491455 0.526794 0.418579 -0.552856 1441833125 0.491455 0.526794 0.418579 -0.552856 1441833125 0.491455 0.526794 0.418579 -0.552856 1441833125 0.491455 0.526794 0.418579 -0.552856 1441833125 0.491455 0.526794 0.418579 -0.552856 1441833125 0.491455 0.526794 0.418579 -0.552856 1441833125 0.486145 0.533447 0.415466 -0.553528 1441833125 0.486145 0.533447 0.415466 -0.553528 1441833125 0.486145 0.533447 0.415466 -0.553528 1441833125 0.486145 0.533447 0.415466 -0.553528 1441833125 0.486145 0.533447 0.415466 -0.553528 1441833125 0.486145 0.533447 0.415466 -0.553528 1441833125 0.484314 0.534119 0.414612 -0.555176 1441833125 0.484314 0.534119 0.414612 -0.555176 1441833125 0.484314 0.534119 0.414612 -0.555176 1441833125 0.484314 0.534119 0.414612 -0.555176 1441833125 0.484314 0.534119 0.414612 -0.555176 1441833125 0.484314 0.534119 0.414612 -0.555176 1441833125 0.485474 0.531555 0.418274 -0.553894 1441833125 0.485474 0.531555 0.418274 -0.553894 1441833125 0.485474 0.531555 0.418274 -0.553894 1441833125 0.485474 0.531555 0.418274 -0.553894 1441833125 0.485474 0.531555 0.418274 -0.553894 1441833125 0.485474 0.531555 0.418274 -0.553894 1441833125 0.489075 0.524841 0.422668 -0.553772 1441833125 0.489075 0.524841 0.422668 -0.553772 1441833125 0.489075 0.524841 0.422668 -0.553772 1441833125 0.489075 0.524841 0.422668 -0.553772 1441833125 0.489075 0.524841 0.422668 -0.553772 1441833125 0.489075 0.524841 0.422668 -0.553772 1441833125 0.486328 0.523376 0.424866 -0.555847 1441833125 0.486328 0.523376 0.424866 -0.555847 1441833125 0.486328 0.523376 0.424866 -0.555847 1441833125 0.486328 0.523376 0.424866 -0.555847 1441833125 0.486328 0.523376 0.424866 -0.555847 1441833125 0.486328 0.523376 0.424866 -0.555847 1441833125 0.486328 0.523376 0.424866 -0.555847 1441833125 0.481018 0.523682 0.423950 -0.560913 1441833125 0.481018 0.523682 0.423950 -0.560913 1441833125 0.481018 0.523682 0.423950 -0.560913 1441833125 0.481018 0.523682 0.423950 -0.560913 1441833125 0.481018 0.523682 0.423950 -0.560913 1441833125 0.481018 0.523682 0.423950 -0.560913 1441833125 0.478821 0.520874 0.425476 -0.564209 1441833125 0.478821 0.520874 0.425476 -0.564209 1441833125 0.478821 0.520874 0.425476 -0.564209 1441833125 0.478821 0.520874 0.425476 -0.564209 1441833125 0.478821 0.520874 0.425476 -0.564209 1441833126 0.478333 0.519165 0.427979 -0.564331 1441833126 0.478333 0.519165 0.427979 -0.564331 1441833126 0.478333 0.519165 0.427979 -0.564331 1441833126 0.478333 0.519165 0.427979 -0.564331 1441833126 0.478333 0.519165 0.427979 -0.564331 1441833126 0.478333 0.519165 0.427979 -0.564331 1441833126 0.480713 0.517029 0.427612 -0.564514 1441833126 0.480713 0.517029 0.427612 -0.564514 1441833126 0.480713 0.517029 0.427612 -0.564514 1441833126 0.480713 0.517029 0.427612 -0.564514 1441833126 0.480713 0.517029 0.427612 -0.564514 1441833126 0.480713 0.517029 0.427612 -0.564514 1441833126 0.485168 0.514526 0.428406 -0.562378 1441833126 0.485168 0.514526 0.428406 -0.562378 1441833126 0.485168 0.514526 0.428406 -0.562378 1441833126 0.485168 0.514526 0.428406 -0.562378 1441833126 0.485168 0.514526 0.428406 -0.562378 1441833126 0.485168 0.514526 0.428406 -0.562378 1441833126 0.485168 0.514526 0.428406 -0.562378 1441833126 0.493774 0.509521 0.433105 -0.555847 1441833126 0.493774 0.509521 0.433105 -0.555847 1441833126 0.493774 0.509521 0.433105 -0.555847 1441833126 0.493774 0.509521 0.433105 -0.555847 1441833126 0.493774 0.509521 0.433105 -0.555847 1441833126 0.493774 0.509521 0.433105 -0.555847 1441833126 0.511414 0.493164 0.445374 -0.544800 1441833126 0.511414 0.493164 0.445374 -0.544800 1441833126 0.511414 0.493164 0.445374 -0.544800 1441833126 0.511414 0.493164 0.445374 -0.544800 1441833126 0.511414 0.493164 0.445374 -0.544800 1441833126 0.511414 0.493164 0.445374 -0.544800 1441833126 0.536682 0.464722 0.468811 -0.525513 1441833126 0.536682 0.464722 0.468811 -0.525513 1441833126 0.536682 0.464722 0.468811 -0.525513 1441833126 0.536682 0.464722 0.468811 -0.525513 1441833126 0.536682 0.464722 0.468811 -0.525513 1441833126 0.552795 0.441101 0.487122 -0.512390 1441833126 0.552795 0.441101 0.487122 -0.512390 1441833126 0.552795 0.441101 0.487122 -0.512390 1441833126 0.552795 0.441101 0.487122 -0.512390 1441833126 0.552795 0.441101 0.487122 -0.512390 1441833126 0.552795 0.441101 0.487122 -0.512390 1441833126 0.557617 0.432861 0.493958 -0.507568 1441833126 0.557617 0.432861 0.493958 -0.507568 1441833126 0.557617 0.432861 0.493958 -0.507568 1441833126 0.557617 0.432861 0.493958 -0.507568 1441833126 0.557617 0.432861 0.493958 -0.507568 1441833126 0.554871 0.437988 0.490356 -0.509644 1441833126 0.554871 0.437988 0.490356 -0.509644 1441833126 0.554871 0.437988 0.490356 -0.509644 1441833126 0.554871 0.437988 0.490356 -0.509644 1441833126 0.554871 0.437988 0.490356 -0.509644 1441833126 0.554871 0.437988 0.490356 -0.509644 1441833126 0.552063 0.439087 0.487366 -0.514648 1441833126 0.552063 0.439087 0.487366 -0.514648 1441833126 0.552063 0.439087 0.487366 -0.514648 1441833126 0.552063 0.439087 0.487366 -0.514648 1441833126 0.552063 0.439087 0.487366 -0.514648 1441833126 0.552063 0.439087 0.487366 -0.514648 1441833126 0.552063 0.439087 0.487366 -0.514648 1441833126 0.552002 0.438232 0.481934 -0.520508 1441833126 0.552002 0.438232 0.481934 -0.520508 1441833126 0.552002 0.438232 0.481934 -0.520508 1441833126 0.552002 0.438232 0.481934 -0.520508 1441833126 0.552002 0.438232 0.481934 -0.520508 1441833126 0.552002 0.438232 0.481934 -0.520508 1441833126 0.548889 0.442383 0.473877 -0.527649 1441833126 0.548889 0.442383 0.473877 -0.527649 1441833126 0.548889 0.442383 0.473877 -0.527649 1441833126 0.548889 0.442383 0.473877 -0.527649 1441833126 0.548889 0.442383 0.473877 -0.527649 1441833126 0.548889 0.442383 0.473877 -0.527649 1441833126 0.543213 0.449707 0.466736 -0.533691 1441833126 0.543213 0.449707 0.466736 -0.533691 1441833126 0.543213 0.449707 0.466736 -0.533691 1441833126 0.543213 0.449707 0.466736 -0.533691 1441833126 0.543213 0.449707 0.466736 -0.533691 1441833126 0.543213 0.449707 0.466736 -0.533691 1441833126 0.534424 0.460327 0.456726 -0.542053 1441833126 0.534424 0.460327 0.456726 -0.542053 1441833126 0.534424 0.460327 0.456726 -0.542053 1441833126 0.534424 0.460327 0.456726 -0.542053 1441833126 0.534424 0.460327 0.456726 -0.542053 1441833126 0.534424 0.460327 0.456726 -0.542053 1441833126 0.521057 0.476196 0.440125 -0.554932 1441833126 0.521057 0.476196 0.440125 -0.554932 1441833126 0.521057 0.476196 0.440125 -0.554932 1441833126 0.521057 0.476196 0.440125 -0.554932 1441833126 0.521057 0.476196 0.440125 -0.554932 1441833126 0.521057 0.476196 0.440125 -0.554932 1441833126 0.521057 0.476196 0.440125 -0.554932 1441833126 0.507935 0.495483 0.422363 -0.564026 1441833126 0.507935 0.495483 0.422363 -0.564026 1441833126 0.507935 0.495483 0.422363 -0.564026 1441833126 0.507935 0.495483 0.422363 -0.564026 1441833126 0.507935 0.495483 0.422363 -0.564026 1441833126 0.507935 0.495483 0.422363 -0.564026 1441833126 0.498901 0.508972 0.410217 -0.568970 1441833126 0.498901 0.508972 0.410217 -0.568970 1441833126 0.498901 0.508972 0.410217 -0.568970 1441833126 0.498901 0.508972 0.410217 -0.568970 1441833126 0.498901 0.508972 0.410217 -0.568970 1441833126 0.498901 0.508972 0.410217 -0.568970 1441833126 0.498596 0.512878 0.409058 -0.566528 1441833126 0.498596 0.512878 0.409058 -0.566528 1441833126 0.498596 0.512878 0.409058 -0.566528 1441833126 0.498596 0.512878 0.409058 -0.566528 1441833126 0.498596 0.512878 0.409058 -0.566528 1441833126 0.498596 0.512878 0.409058 -0.566528 1441833126 0.498901 0.513428 0.409668 -0.565308 1441833127 0.498901 0.513428 0.409668 -0.565308 1441833127 0.498901 0.513428 0.409668 -0.565308 1441833127 0.498901 0.513428 0.409668 -0.565308 1441833127 0.498901 0.513428 0.409668 -0.565308 1441833127 0.498901 0.513428 0.409668 -0.565308 1441833127 0.498901 0.513428 0.409668 -0.565308 1441833127 0.495972 0.516418 0.405762 -0.568054 1441833127 0.495972 0.516418 0.405762 -0.568054 1441833127 0.495972 0.516418 0.405762 -0.568054 1441833127 0.495972 0.516418 0.405762 -0.568054 1441833127 0.495972 0.516418 0.405762 -0.568054 1441833127 0.495972 0.516418 0.405762 -0.568054 1441833127 0.493958 0.518982 0.399658 -0.571777 1441833127 0.493958 0.518982 0.399658 -0.571777 1441833127 0.493958 0.518982 0.399658 -0.571777 1441833127 0.493958 0.518982 0.399658 -0.571777 1441833127 0.493958 0.518982 0.399658 -0.571777 1441833127 0.493958 0.518982 0.399658 -0.571777 1441833127 0.489746 0.521484 0.398743 -0.573730 1441833127 0.489746 0.521484 0.398743 -0.573730 1441833127 0.489746 0.521484 0.398743 -0.573730 1441833127 0.489746 0.521484 0.398743 -0.573730 1441833127 0.489746 0.521484 0.398743 -0.573730 1441833127 0.489746 0.521484 0.398743 -0.573730 1441833127 0.486572 0.521179 0.401672 -0.574646 1441833127 0.486572 0.521179 0.401672 -0.574646 1441833127 0.486572 0.521179 0.401672 -0.574646 1441833127 0.486572 0.521179 0.401672 -0.574646 1441833127 0.486572 0.521179 0.401672 -0.574646 1441833127 0.486572 0.521179 0.401672 -0.574646 1441833127 0.486572 0.521179 0.401672 -0.574646 1441833127 0.489258 0.516846 0.404663 -0.574219 1441833127 0.489258 0.516846 0.404663 -0.574219 1441833127 0.489258 0.516846 0.404663 -0.574219 1441833127 0.489258 0.516846 0.404663 -0.574219 1441833127 0.489258 0.516846 0.404663 -0.574219 1441833127 0.489258 0.516846 0.404663 -0.574219 1441833127 0.495422 0.512268 0.407532 -0.570984 1441833127 0.495422 0.512268 0.407532 -0.570984 1441833127 0.495422 0.512268 0.407532 -0.570984 1441833127 0.495422 0.512268 0.407532 -0.570984 1441833127 0.495422 0.512268 0.407532 -0.570984 1441833127 0.495422 0.512268 0.407532 -0.570984 1441833127 0.495422 0.512268 0.407532 -0.570984 1441833127 0.500793 0.508545 0.410645 -0.567322 1441833127 0.500793 0.508545 0.410645 -0.567322 1441833127 0.500793 0.508545 0.410645 -0.567322 1441833127 0.500793 0.508545 0.410645 -0.567322 1441833127 0.500793 0.508545 0.410645 -0.567322 1441833127 0.500793 0.508545 0.410645 -0.567322 1441833127 0.504456 0.506714 0.414001 -0.563293 1441833127 0.504456 0.506714 0.414001 -0.563293 1441833127 0.504456 0.506714 0.414001 -0.563293 1441833127 0.504456 0.506714 0.414001 -0.563293 1441833127 0.504456 0.506714 0.414001 -0.563293 1441833127 0.504456 0.506714 0.414001 -0.563293 1441833127 0.513733 0.497742 0.421387 -0.557434 1441833127 0.513733 0.497742 0.421387 -0.557434 1441833127 0.513733 0.497742 0.421387 -0.557434 1441833127 0.513733 0.497742 0.421387 -0.557434 1441833127 0.513733 0.497742 0.421387 -0.557434 1441833127 0.513733 0.497742 0.421387 -0.557434 1441833127 0.529907 0.479431 0.436340 -0.546753 1441833127 0.529907 0.479431 0.436340 -0.546753 1441833127 0.529907 0.479431 0.436340 -0.546753 1441833127 0.529907 0.479431 0.436340 -0.546753 1441833127 0.529907 0.479431 0.436340 -0.546753 1441833127 0.546692 0.455627 0.450684 -0.538818 1441833127 0.546692 0.455627 0.450684 -0.538818 1441833127 0.546692 0.455627 0.450684 -0.538818 1441833127 0.546692 0.455627 0.450684 -0.538818 1441833127 0.546692 0.455627 0.450684 -0.538818 1441833127 0.546692 0.455627 0.450684 -0.538818 1441833127 0.546692 0.455627 0.450684 -0.538818 1441833127 0.558044 0.437378 0.464478 -0.530579 1441833127 0.558044 0.437378 0.464478 -0.530579 1441833127 0.558044 0.437378 0.464478 -0.530579 1441833127 0.558044 0.437378 0.464478 -0.530579 1441833127 0.558044 0.437378 0.464478 -0.530579 1441833127 0.558044 0.437378 0.464478 -0.530579 1441833127 0.561279 0.431519 0.474854 -0.522705 1441833127 0.561279 0.431519 0.474854 -0.522705 1441833127 0.561279 0.431519 0.474854 -0.522705 1441833127 0.561279 0.431519 0.474854 -0.522705 1441833127 0.561279 0.431519 0.474854 -0.522705 1441833127 0.556396 0.442688 0.475098 -0.518311 1441833127 0.556396 0.442688 0.475098 -0.518311 1441833127 0.556396 0.442688 0.475098 -0.518311 1441833127 0.556396 0.442688 0.475098 -0.518311 1441833127 0.556396 0.442688 0.475098 -0.518311 1441833127 0.556396 0.442688 0.475098 -0.518311 1441833127 0.548828 0.448730 0.468750 -0.526917 1441833127 0.548828 0.448730 0.468750 -0.526917 1441833127 0.548828 0.448730 0.468750 -0.526917 1441833127 0.548828 0.448730 0.468750 -0.526917 1441833127 0.548828 0.448730 0.468750 -0.526917 1441833127 0.548828 0.448730 0.468750 -0.526917 1441833127 0.548828 0.448730 0.468750 -0.526917 1441833127 0.543030 0.450439 0.460144 -0.538940 1441833127 0.543030 0.450439 0.460144 -0.538940 1441833127 0.543030 0.450439 0.460144 -0.538940 1441833127 0.543030 0.450439 0.460144 -0.538940 1441833127 0.543030 0.450439 0.460144 -0.538940 1441833127 0.543030 0.450439 0.460144 -0.538940 1441833127 0.537964 0.453857 0.455261 -0.545227 1441833127 0.537964 0.453857 0.455261 -0.545227 1441833127 0.537964 0.453857 0.455261 -0.545227 1441833127 0.537964 0.453857 0.455261 -0.545227 1441833127 0.537964 0.453857 0.455261 -0.545227 1441833127 0.537964 0.453857 0.455261 -0.545227 1441833127 0.537964 0.453857 0.455261 -0.545227 1441833127 0.532654 0.457214 0.452637 -0.549866 1441833127 0.532654 0.457214 0.452637 -0.549866 1441833128 0.532654 0.457214 0.452637 -0.549866 1441833128 0.532654 0.457214 0.452637 -0.549866 1441833128 0.532654 0.457214 0.452637 -0.549866 1441833128 0.532654 0.457214 0.452637 -0.549866 1441833128 0.523743 0.466064 0.446777 -0.555725 1441833128 0.523743 0.466064 0.446777 -0.555725 1441833128 0.523743 0.466064 0.446777 -0.555725 1441833128 0.523743 0.466064 0.446777 -0.555725 1441833128 0.523743 0.466064 0.446777 -0.555725 1441833128 0.523743 0.466064 0.446777 -0.555725 1441833128 0.512146 0.480591 0.435913 -0.562744 1441833128 0.512146 0.480591 0.435913 -0.562744 1441833128 0.512146 0.480591 0.435913 -0.562744 1441833128 0.512146 0.480591 0.435913 -0.562744 1441833128 0.512146 0.480591 0.435913 -0.562744 1441833128 0.498718 0.498169 0.424500 -0.568237 1441833128 0.498718 0.498169 0.424500 -0.568237 1441833128 0.498718 0.498169 0.424500 -0.568237 1441833128 0.498718 0.498169 0.424500 -0.568237 1441833128 0.498718 0.498169 0.424500 -0.568237 1441833128 0.498718 0.498169 0.424500 -0.568237 1441833128 0.481934 0.519592 0.410706 -0.573608 1441833128 0.481934 0.519592 0.410706 -0.573608 1441833128 0.481934 0.519592 0.410706 -0.573608 1441833128 0.481934 0.519592 0.410706 -0.573608 1441833128 0.481934 0.519592 0.410706 -0.573608 1441833128 0.481934 0.519592 0.410706 -0.573608 1441833128 0.464844 0.539185 0.399963 -0.577209 1441833128 0.464844 0.539185 0.399963 -0.577209 1441833128 0.464844 0.539185 0.399963 -0.577209 1441833128 0.464844 0.539185 0.399963 -0.577209 1441833128 0.464844 0.539185 0.399963 -0.577209 1441833128 0.464844 0.539185 0.399963 -0.577209 1441833128 0.461731 0.542847 0.399963 -0.576294 1441833128 0.461731 0.542847 0.399963 -0.576294 1441833128 0.461731 0.542847 0.399963 -0.576294 1441833128 0.461731 0.542847 0.399963 -0.576294 1441833128 0.461731 0.542847 0.399963 -0.576294 1441833128 0.461731 0.542847 0.399963 -0.576294 1441833128 0.461731 0.542847 0.399963 -0.576294 1441833128 0.461548 0.541016 0.402527 -0.576416 1441833128 0.461548 0.541016 0.402527 -0.576416 1441833128 0.461548 0.541016 0.402527 -0.576416 1441833128 0.461548 0.541016 0.402527 -0.576416 1441833128 0.461548 0.541016 0.402527 -0.576416 1441833128 0.461548 0.541016 0.402527 -0.576416 1441833128 0.466064 0.532776 0.404907 -0.578735 1441833128 0.466064 0.532776 0.404907 -0.578735 1441833128 0.466064 0.532776 0.404907 -0.578735 1441833128 0.466064 0.532776 0.404907 -0.578735 1441833128 0.466064 0.532776 0.404907 -0.578735 1441833128 0.466064 0.532776 0.404907 -0.578735 1441833128 0.464294 0.533020 0.402832 -0.581360 1441833128 0.464294 0.533020 0.402832 -0.581360 1441833128 0.464294 0.533020 0.402832 -0.581360 1441833128 0.464294 0.533020 0.402832 -0.581360 1441833128 0.464294 0.533020 0.402832 -0.581360 1441833128 0.464294 0.533020 0.402832 -0.581360 1441833128 0.464294 0.533020 0.402832 -0.581360 1441833128 0.456177 0.533325 0.402405 -0.587769 1441833128 0.456177 0.533325 0.402405 -0.587769 1441833128 0.456177 0.533325 0.402405 -0.587769 1441833128 0.456177 0.533325 0.402405 -0.587769 1441833128 0.456177 0.533325 0.402405 -0.587769 1441833128 0.456177 0.533325 0.402405 -0.587769 1441833128 0.456177 0.533325 0.402405 -0.587769 1441833128 0.456970 0.526367 0.404724 -0.591858 1441833128 0.456970 0.526367 0.404724 -0.591858 1441833128 0.456970 0.526367 0.404724 -0.591858 1441833128 0.456970 0.526367 0.404724 -0.591858 1441833128 0.456970 0.526367 0.404724 -0.591858 1441833128 0.464661 0.519653 0.412781 -0.586182 1441833128 0.464661 0.519653 0.412781 -0.586182 1441833128 0.464661 0.519653 0.412781 -0.586182 1441833128 0.464661 0.519653 0.412781 -0.586182 1441833128 0.464661 0.519653 0.412781 -0.586182 1441833128 0.464661 0.519653 0.412781 -0.586182 1441833128 0.464661 0.519653 0.412781 -0.586182 1441833128 0.471069 0.516602 0.416870 -0.580811 1441833128 0.471069 0.516602 0.416870 -0.580811 1441833128 
0.510681 0.481201 0.428284 -0.569336 1441833131 0.515442 0.476135 0.432739 -0.565979 1441833131 0.515442 0.476135 0.432739 -0.565979 1441833131 0.515442 0.476135 0.432739 -0.565979 1441833131 0.515442 0.476135 0.432739 -0.565979 1441833131 0.515442 0.476135 0.432739 -0.565979 1441833131 0.515442 0.476135 0.432739 -0.565979 1441833131 0.512695 0.477356 0.424133 -0.573853 1441833131 0.512695 0.477356 0.424133 -0.573853 1441833131 0.512695 0.477356 0.424133 -0.573853 1441833131 0.512695 0.477356 0.424133 -0.573853 1441833131 0.512695 0.477356 0.424133 -0.573853 1441833131 0.512695 0.477356 0.424133 -0.573853 1441833131 0.495911 0.490173 0.407043 -0.589966 1441833131 0.495911 0.490173 0.407043 -0.589966 1441833131 0.495911 0.490173 0.407043 -0.589966 1441833131 0.495911 0.490173 0.407043 -0.589966 1441833131 0.495911 0.490173 0.407043 -0.589966 1441833131 0.480286 0.504456 0.387939 -0.603577 1441833131 0.480286 0.504456 0.387939 -0.603577 1441833131 0.480286 0.504456 0.387939 -0.603577 1441833131 0.480286 0.504456 0.387939 -0.603577 1441833131 0.480286 0.504456 0.387939 -0.603577 1441833131 0.480286 0.504456 0.387939 -0.603577 1441833131 0.473572 0.513000 0.380676 -0.606262 1441833131 0.473572 0.513000 0.380676 -0.606262 1441833131 0.473572 0.513000 0.380676 -0.606262 1441833131 0.473572 0.513000 0.380676 -0.606262 1441833131 0.473572 0.513000 0.380676 -0.606262 1441833131 0.473572 0.513000 0.380676 -0.606262 1441833131 0.473572 0.513000 0.380676 -0.606262 1441833131 0.477234 0.513184 0.401306 -0.589722 1441833131 0.477234 0.513184 0.401306 -0.589722 1441833131 0.477234 0.513184 0.401306 -0.589722 1441833131 0.477234 0.513184 0.401306 -0.589722 1441833131 0.477234 0.513184 0.401306 -0.589722 1441833131 0.477234 0.513184 0.401306 -0.589722 1441833131 0.488525 0.505371 0.402588 -0.586365 1441833131 0.488525 0.505371 0.402588 -0.586365 1441833131 0.488525 0.505371 0.402588 -0.586365 1441833131 0.488525 0.505371 0.402588 -0.586365 1441833131 0.488525 0.505371 0.402588 -0.586365 1441833131 0.488525 0.505371 0.402588 -0.586365 1441833131 0.498596 0.492859 0.405579 -0.586487 1441833131 0.498596 0.492859 0.405579 -0.586487 1441833131 0.498596 0.492859 0.405579 -0.586487 1441833131 0.498596 0.492859 0.405579 -0.586487 1441833131 0.498596 0.492859 0.405579 -0.586487 1441833131 0.498596 0.492859 0.405579 -0.586487 1441833131 0.498596 0.492859 0.405579 -0.586487 1441833131 0.503662 0.487061 0.407776 -0.585510 1441833131 0.503662 0.487061 0.407776 -0.585510 1441833131 0.503662 0.487061 0.407776 -0.585510 1441833131 0.503662 0.487061 0.407776 -0.585510 1441833131 0.503662 0.487061 0.407776 -0.585510 1441833131 0.503662 0.487061 0.407776 -0.585510 1441833131 0.504211 0.482483 0.411499 -0.586121 1441833131 0.504211 0.482483 0.411499 -0.586121 1441833131 0.504211 0.482483 0.411499 -0.586121 1441833131 0.504211 0.482483 0.411499 -0.586121 1441833131 0.504211 0.482483 0.411499 -0.586121 1441833131 0.504211 0.482483 0.411499 -0.586121 1441833131 0.507202 0.478882 0.415344 -0.583801 1441833131 0.507202 0.478882 0.415344 -0.583801 1441833131 0.507202 0.478882 0.415344 -0.583801 1441833131 0.507202 0.478882 0.415344 -0.583801 1441833131 0.507202 0.478882 0.415344 -0.583801 1441833131 0.507202 0.478882 0.415344 -0.583801 1441833131 0.507202 0.478882 0.415344 -0.583801 1441833131 0.512085 0.475830 0.422180 -0.577148 1441833131 0.512085 0.475830 0.422180 -0.577148 1441833131 0.512085 0.475830 0.422180 -0.577148 1441833131 0.512085 0.475830 0.422180 -0.577148 1441833131 0.512085 0.475830 0.422180 -0.577148 1441833131 0.512085 0.475830 0.422180 -0.577148 1441833131 0.518982 0.471619 0.435730 -0.564209 1441833131 0.518982 0.471619 0.435730 -0.564209 1441833131 0.518982 0.471619 0.435730 -0.564209 1441833131 0.518982 0.471619 0.435730 -0.564209 1441833131 0.518982 0.471619 0.435730 -0.564209 1441833131 0.526855 0.468079 0.453430 -0.545593 1441833131 0.526855 0.468079 0.453430 -0.545593 1441833131 0.526855 0.468079 0.453430 -0.545593 1441833131 0.526855 0.468079 0.453430 -0.545593 1441833131 0.526855 0.468079 0.453430 -0.545593 1441833131 0.526855 0.468079 0.453430 -0.545593 1441833131 0.532104 0.465637 0.464966 -0.532654 1441833131 0.532104 0.465637 0.464966 -0.532654 1441833131 0.532104 0.465637 0.464966 -0.532654 1441833131 0.532104 0.465637 0.464966 -0.532654 1441833131 0.532104 0.465637 0.464966 -0.532654 1441833131 0.532104 0.465637 0.464966 -0.532654 1441833131 0.529968 0.466431 0.465881 -0.533325 1441833132 0.529968 0.466431 0.465881 -0.533325 1441833132 0.529968 0.466431 0.465881 -0.533325 1441833132 0.529968 0.466431 0.465881 -0.533325 1441833132 0.529968 0.466431 0.465881 -0.533325 1441833132 0.529968 0.466431 0.465881 -0.533325 1441833132 0.525635 0.469421 0.463074 -0.537415 1441833132 0.525635 0.469421 0.463074 -0.537415 1441833132 0.525635 0.469421 0.463074 -0.537415 1441833132 0.525635 0.469421 0.463074 -0.537415 1441833132 0.525635 0.469421 0.463074 -0.537415 1441833132 0.525635 0.469421 0.463074 -0.537415 1441833132 0.521057 0.472290 0.460938 -0.541199 1441833132 0.521057 0.472290 0.460938 -0.541199 1441833132 0.521057 0.472290 0.460938 -0.541199 1441833132 0.521057 0.472290 0.460938 -0.541199 1441833132 0.521057 0.472290 0.460938 -0.541199 1441833132 0.521057 0.472290 0.460938 -0.541199 1441833132 0.519287 0.473450 0.462219 -0.540833 1441833132 0.519287 0.473450 0.462219 -0.540833 1441833132 0.519287 0.473450 0.462219 -0.540833 1441833132 0.519287 0.473450 0.462219 -0.540833 1441833132 0.519287 0.473450 0.462219 -0.540833 1441833132 0.519287 0.473450 0.462219 -0.540833 1441833132 0.519287 0.473450 0.462219 -0.540833 1441833132 0.518555 0.474548 0.460449 -0.542114 1441833132 0.518555 0.474548 0.460449 -0.542114 1441833132 0.518555 0.474548 0.460449 -0.542114 1441833132 0.518555 0.474548 0.460449 -0.542114 1441833132 0.518555 0.474548 0.460449 -0.542114 1441833132 0.518555 0.474548 0.460449 -0.542114 1441833132 0.519287 0.473206 0.456726 -0.545715 1441833132 0.519287 0.473206 0.456726 -0.545715 1441833132 0.519287 0.473206 0.456726 -0.545715 1441833132 0.519287 0.473206 0.456726 -0.545715 1441833132 0.519287 0.473206 0.456726 -0.545715 1441833132 0.519287 0.473206 0.456726 -0.545715 1441833132 0.517029 0.471741 0.451843 -0.553101 1441833132 0.517029 0.471741 0.451843 -0.553101 1441833132 0.517029 0.471741 0.451843 -0.553101 1441833132 0.517029 0.471741 0.451843 -0.553101 1441833132 0.517029 0.471741 0.451843 -0.553101 1441833132 0.517029 0.471741 0.451843 -0.553101 1441833132 0.517029 0.471741 0.451843 -0.553101 1441833132 0.509094 0.473450 0.442871 -0.566101 1441833132 0.509094 0.473450 0.442871 -0.566101 1441833132 0.509094 0.473450 0.442871 -0.566101 1441833132 0.509094 0.473450 0.442871 -0.566101 1441833132 0.509094 0.473450 0.442871 -0.566101 1441833132 0.496521 0.481995 0.424927 -0.583557 1441833132 0.496521 0.481995 0.424927 -0.583557 1441833132 0.496521 0.481995 0.424927 -0.583557 1441833132 0.496521 0.481995 0.424927 -0.583557 1441833132 0.496521 0.481995 0.424927 -0.583557 1441833132 0.496521 0.481995 0.424927 -0.583557 1441833132 0.496521 0.481995 0.424927 -0.583557 1441833132 0.476379 0.500427 0.405884 -0.598206 1441833132 0.476379 0.500427 0.405884 -0.598206 1441833132 0.476379 0.500427 0.405884 -0.598206 1441833132 0.476379 0.500427 0.405884 -0.598206 1441833132 0.476379 0.500427 0.405884 -0.598206 1441833132 0.476379 0.500427 0.405884 -0.598206 1441833132 0.463684 0.516357 0.387695 -0.606689 1441833132 0.463684 0.516357 0.387695 -0.606689 1441833132 0.463684 0.516357 0.387695 -0.606689 1441833132 0.463684 0.516357 0.387695 -0.606689 1441833132 0.463684 0.516357 0.387695 -0.606689 1441833132 0.463684 0.516357 0.387695 -0.606689 1441833132 0.463684 0.516357 0.387695 -0.606689 1441833132 0.462585 0.523438 0.388245 -0.601074 1441833132 0.462585 0.523438 0.388245 -0.601074 1441833132 0.462585 0.523438 0.388245 -0.601074 1441833132 0.462585 0.523438 0.388245 -0.601074 1441833132 0.462585 0.523438 0.388245 -0.601074 1441833132 0.462585 0.523438 0.388245 -0.601074 1441833132 0.466675 0.521484 0.398987 -0.592468 1441833132 0.466675 0.521484 0.398987 -0.592468 1441833132 0.466675 0.521484 0.398987 -0.592468 1441833132 0.466675 0.521484 0.398987 -0.592468 1441833132 0.466675 0.521484 0.398987 -0.592468 1441833132 0.466675 0.521484 0.398987 -0.592468 1441833132 0.480957 0.508545 0.406372 -0.587219 1441833132 0.480957 0.508545 0.406372 -0.587219 1441833132 0.480957 0.508545 0.406372 -0.587219 1441833132 0.480957 0.508545 0.406372 -0.587219 1441833132 0.480957 0.508545 0.406372 -0.587219 1441833132 0.480957 0.508545 0.406372 -0.587219 1441833132 0.488281 0.499268 0.411194 -0.585815 1441833132 0.488281 0.499268 0.411194 -0.585815 1441833132 0.488281 0.499268 0.411194 -0.585815 1441833132 0.488281 0.499268 0.411194 -0.585815 1441833132 0.488281 0.499268 0.411194 -0.585815 1441833132 0.488281 0.499268 0.411194 -0.585815 1441833132 0.488281 0.499268 0.411194 -0.585815 1441833132 0.489319 0.497864 0.412781 -0.585022 1441833132 0.489319 0.497864 0.412781 -0.585022 1441833132 0.489319 0.497864 0.412781 -0.585022 1441833132 0.489319 0.497864 0.412781 -0.585022 1441833132 0.489319 0.497864 0.412781 -0.585022 1441833132 0.487732 0.498840 0.410583 -0.587097 1441833132 0.487732 0.498840 0.410583 -0.587097 1441833132 0.487732 0.498840 0.410583 -0.587097 1441833132 0.487732 0.498840 0.410583 -0.587097 1441833132 0.487732 0.498840 0.410583 -0.587097 1441833132 0.487732 0.498840 0.410583 -0.587097 1441833132 0.487732 0.498840 0.410583 -0.587097 1441833132 0.485229 0.501526 0.408813 -0.588074 1441833132 0.485229 0.501526 0.408813 -0.588074 1441833132 0.485229 0.501526 0.408813 -0.588074 1441833132 0.485229 0.501526 0.408813 -0.588074 1441833132 0.485229 0.501526 0.408813 -0.588074 1441833132 0.485229 0.501526 0.408813 -0.588074 1441833132 0.488464 0.498718 0.412781 -0.585022 1441833132 0.488464 0.498718 0.412781 -0.585022 1441833133 0.488464 0.498718 0.412781 -0.585022 1441833133 0.488464 0.498718 0.412781 -0.585022 1441833133 0.488464 0.498718 0.412781 -0.585022 1441833133 0.488464 0.498718 0.412781 -0.585022 1441833133 0.497559 0.489380 0.422180 -0.578491 1441833133 0.497559 0.489380 0.422180 -0.578491 1441833133 0.497559 0.489380 0.422180 -0.578491 1441833133 0.497559 0.489380 0.422180 -0.578491 1441833133 0.497559 0.489380 0.422180 -0.578491 1441833133 0.497559 0.489380 0.422180 -0.578491 1441833133 0.506836 0.479065 0.435425 -0.569153 1441833133 0.506836 0.479065 0.435425 -0.569153 1441833133 0.506836 0.479065 0.435425 -0.569153 1441833133 0.506836 0.479065 0.435425 -0.569153 1441833133 0.506836 0.479065 0.435425 -0.569153 1441833133 0.506836 0.479065 0.435425 -0.569153 1441833133 0.506836 0.479065 0.435425 -0.569153 1441833133 0.514709 0.471619 0.449036 -0.557617 1441833133 0.514709 0.471619 0.449036 -0.557617 1441833133 0.514709 0.471619 0.449036 -0.557617 1441833133 0.514709 0.471619 0.449036 -0.557617 1441833133 0.514709 0.471619 0.449036 -0.557617 1441833133 0.514709 0.471619 0.449036 -0.557617 1441833133 0.520447 0.465332 0.458557 -0.549805 1441833133 0.520447 0.465332 0.458557 -0.549805 1441833133 0.520447 0.465332 0.458557 -0.549805 1441833133 0.520447 0.465332 0.458557 -0.549805 1441833133 0.520447 0.465332 0.458557 -0.549805 1441833133 0.520447 0.465332 0.458557 -0.549805 1441833133 0.527039 0.459595 0.466919 -0.541260 1441833133 0.527039 0.459595 0.466919 -0.541260 1441833133 0.527039 0.459595 0.466919 -0.541260 1441833133 0.527039 0.459595 0.466919 -0.541260 1441833133 0.527039 0.459595 0.466919 -0.541260 1441833133 0.527039 0.459595 0.466919 -0.541260 1441833133 0.527039 0.459595 0.466919 -0.541260 1441833133 0.532898 0.454163 0.470947 -0.536560 1441833133 0.532898 0.454163 0.470947 -0.536560 1441833133 0.532898 0.454163 0.470947 -0.536560 1441833133 0.532898 0.454163 0.470947 -0.536560 1441833133 0.532898 0.454163 0.470947 -0.536560 1441833133 0.532898 0.454163 0.470947 -0.536560 1441833133 0.538757 0.450439 0.475464 -0.529846 1441833133 0.538757 0.450439 0.475464 -0.529846 1441833133 0.538757 0.450439 0.475464 -0.529846 1441833133 0.538757 0.450439 0.475464 -0.529846 1441833133 0.538757 0.450439 0.475464 -0.529846 1441833133 0.538757 0.450439 0.475464 -0.529846 1441833133 0.545105 0.444946 0.479126 -0.524658 1441833133 0.545105 0.444946 0.479126 -0.524658 1441833133 0.545105 0.444946 0.479126 -0.524658 1441833133 0.545105 0.444946 0.479126 -0.524658 1441833133 0.545105 0.444946 0.479126 -0.524658 1441833133 0.545105 0.444946 0.479126 -0.524658 1441833133 0.546753 0.443481 0.478516 -0.524719 1441833133 0.546753 0.443481 0.478516 -0.524719 1441833133 0.546753 0.443481 0.478516 -0.524719 1441833133 0.546753 0.443481 0.478516 -0.524719 1441833133 0.546753 0.443481 0.478516 -0.524719 1441833133 0.546753 0.443481 0.478516 -0.524719 1441833133 0.546753 0.443481 0.478516 -0.524719 1441833133 0.543701 0.445068 0.474670 -0.530090 1441833133 0.543701 0.445068 0.474670 -0.530090 1441833133 0.543701 0.445068 0.474670 -0.530090 1441833133 0.543701 0.445068 0.474670 -0.530090 1441833133 0.543701 0.445068 0.474670 -0.530090 1441833133 0.543701 0.445068 0.474670 -0.530090 1441833133 0.535339 0.450562 0.465698 -0.541748 1441833133 0.535339 0.450562 0.465698 -0.541748 1441833133 0.535339 0.450562 0.465698 -0.541748 1441833133 0.535339 0.450562 0.465698 -0.541748 1441833133 0.535339 0.450562 0.465698 -0.541748 1441833133 0.535339 0.450562 0.465698 -0.541748 1441833133 0.522583 0.460144 0.452698 -0.556946 1441833133 0.522583 0.460144 0.452698 -0.556946 1441833133 0.522583 0.460144 0.452698 -0.556946 1441833133 0.522583 0.460144 0.452698 -0.556946 1441833133 0.522583 0.460144 0.452698 -0.556946 1441833133 0.522583 0.460144 0.452698 -0.556946 1441833133 0.522583 0.460144 0.452698 -0.556946 1441833133 0.506775 0.473511 0.434753 -0.574341 1441833133 0.506775 0.473511 0.434753 -0.574341 1441833133 0.506775 0.473511 0.434753 -0.574341 1441833133 0.506775 0.473511 0.434753 -0.574341 1441833133 0.506775 0.473511 0.434753 -0.574341 1441833133 0.506775 0.473511 0.434753 -0.574341 1441833133 0.489441 0.491394 0.418457 -0.586365 1441833133 0.489441 0.491394 0.418457 -0.586365 1441833133 0.489441 0.491394 0.418457 -0.586365 1441833133 0.489441 0.491394 0.418457 -0.586365 1441833133 0.489441 0.491394 0.418457 -0.586365 1441833133 0.489441 0.491394 0.418457 -0.586365 1441833133 0.476868 0.508972 0.407837 -0.589233 1441833133 0.476868 0.508972 0.407837 -0.589233 1441833133 0.476868 0.508972 0.407837 -0.589233 1441833133 0.476868 0.508972 0.407837 -0.589233 1441833133 0.476868 0.508972 0.407837 -0.589233 1441833133 0.476868 0.508972 0.407837 -0.589233 1441833133 0.476868 0.508972 0.407837 -0.589233 1441833133 0.467102 0.524414 0.407227 -0.583923 1441833133 0.467102 0.524414 0.407227 -0.583923 1441833133 0.467102 0.524414 0.407227 -0.583923 1441833133 0.467102 0.524414 0.407227 -0.583923 1441833133 0.467102 0.524414 0.407227 -0.583923 1441833133 0.467102 0.524414 0.407227 -0.583923 1441833133 0.467224 0.527954 0.415466 -0.574707 1441833133 0.467224 0.527954 0.415466 -0.574707 1441833133 0.467224 0.527954 0.415466 -0.574707 1441833133 0.467224 0.527954 0.415466 -0.574707 1441833133 0.467224 0.527954 0.415466 -0.574707 1441833133 0.467224 0.527954 0.415466 -0.574707 1441833133 0.474487 0.521484 0.427673 -0.565674 1441833133 0.474487 0.521484 0.427673 -0.565674 1441833133 0.474487 0.521484 0.427673 -0.565674 1441833134 0.474487 0.521484 0.427673 -0.565674 1441833134 0.474487 0.521484 0.427673 -0.565674 1441833134 0.474487 0.521484 0.427673 -0.565674 1441833134 0.483948 0.510864 0.433411 -0.562927 1441833134 0.483948 0.510864 0.433411 -0.562927 1441833134 0.483948 0.510864 0.433411 -0.562927 1441833134 0.483948 0.510864 0.433411 -0.562927 1441833134 0.483948 0.510864 0.433411 -0.562927 1441833134 0.483948 0.510864 0.433411 -0.562927 1441833134 0.488953 0.506653 0.436523 -0.559998 1441833134 0.488953 0.506653 0.436523 -0.559998 1441833134 0.488953 0.506653 0.436523 -0.559998 1441833134 0.488953 0.506653 0.436523 -0.559998 1441833134 0.488953 0.506653 0.436523 -0.559998 1441833134 0.487061 0.507446 0.434387 -0.562622 1441833134 0.487061 0.507446 0.434387 -0.562622 1441833134 0.487061 0.507446 0.434387 -0.562622 1441833134 0.487061 0.507446 0.434387 -0.562622 1441833134 0.487061 0.507446 0.434387 -0.562622 1441833134 0.487061 0.507446 0.434387 -0.562622 1441833134 0.487061 0.507446 0.434387 -0.562622 1441833134 0.483826 0.509949 0.429626 -0.566772 1441833134 0.483826 0.509949 0.429626 -0.566772 1441833134 0.483826 0.509949 0.429626 -0.566772 1441833134 0.483826 0.509949 0.429626 -0.566772 1441833134 0.483826 0.509949 0.429626 -0.566772 1441833134 0.483826 0.509949 0.429626 -0.566772 1441833134 0.482422 0.509949 0.427185 -0.569824 1441833134 0.482422 0.509949 0.427185 -0.569824 1441833134 0.482422 0.509949 0.427185 -0.569824 1441833134 0.482422 0.509949 0.427185 -0.569824 1441833134 0.482422 0.509949 0.427185 -0.569824 1441833134 0.482422 0.509949 0.427185 -0.569824 1441833134 0.482422 0.509949 0.427185 -0.569824 1441833134 0.486755 0.504150 0.428650 -0.570190 1441833134 0.486755 0.504150 0.428650 -0.570190 1441833134 0.486755 0.504150 0.428650 -0.570190 1441833134 0.486755 0.504150 0.428650 -0.570190 1441833134 0.486755 0.504150 0.428650 -0.570190 1441833134 0.486755 0.504150 0.428650 -0.570190 1441833134 0.486755 0.504150 0.428650 -0.570190 1441833134 0.491882 0.496521 0.432678 -0.569397 1441833134 0.491882 0.496521 0.432678 -0.569397 1441833134 0.491882 0.496521 0.432678 -0.569397 1441833134 0.491882 0.496521 0.432678 -0.569397 1441833134 0.491882 0.496521 0.432678 -0.569397 1441833134 0.491882 0.496521 0.432678 -0.569397 1441833134 0.500916 0.485352 0.439880 -0.565674 1441833134 0.500916 0.485352 0.439880 -0.565674 1441833134 0.500916 0.485352 0.439880 -0.565674 1441833134 0.500916 0.485352 0.439880 -0.565674 1441833134 0.500916 0.485352 0.439880 -0.565674 1441833134 0.500916 0.485352 0.439880 -0.565674 1441833134 0.510620 0.475952 0.452393 -0.555054 1441833134 0.510620 0.475952 0.452393 -0.555054 1441833134 0.510620 0.475952 0.452393 -0.555054 1441833134 0.510620 0.475952 0.452393 -0.555054 1441833134 0.510620 0.475952 0.452393 -0.555054 1441833134 0.510620 0.475952 0.452393 -0.555054 1441833134 0.510620 0.475952 0.452393 -0.555054 1441833134 0.518372 0.467957 0.460938 -0.547546 1441833134 0.518372 0.467957 0.460938 -0.547546 1441833134 0.518372 0.467957 0.460938 -0.547546 1441833134 0.518372 0.467957 0.460938 -0.547546 1441833134 0.518372 0.467957 0.460938 -0.547546 1441833134 0.518372 0.467957 0.460938 -0.547546 1441833134 0.521606 0.463745 0.466064 -0.543701 1441833134 0.521606 0.463745 0.466064 -0.543701 1441833134 0.521606 0.463745 0.466064 -0.543701 1441833134 0.521606 0.463745 0.466064 -0.543701 1441833134 0.521606 0.463745 0.466064 -0.543701 1441833134 0.521606 0.463745 0.466064 -0.543701 1441833134 0.525146 0.459106 0.472046 -0.539063 1441833134 0.525146 0.459106 0.472046 -0.539063 1441833134 0.525146 0.459106 0.472046 -0.539063 1441833134 0.525146 0.459106 0.472046 -0.539063 1441833134 0.525146 0.459106 0.472046 -0.539063 1441833134 0.525146 0.459106 0.472046 -0.539063 1441833134 0.531311 0.453308 0.478394 -0.532227 1441833134 0.531311 0.453308 0.478394 -0.532227 1441833134 0.531311 0.453308 0.478394 -0.532227 1441833134 0.531311 0.453308 0.478394 -0.532227 1441833134 0.531311 0.453308 0.478394 -0.532227 1441833134 0.531311 0.453308 0.478394 -0.532227 1441833134 0.533752 0.452148 0.477539 -0.531555 1441833134 0.533752 0.452148 0.477539 -0.531555 1441833134 0.533752 0.452148 0.477539 -0.531555 1441833134 0.533752 0.452148 0.477539 -0.531555 1441833134 0.533752 0.452148 0.477539 -0.531555 1441833134 0.533752 0.452148 0.477539 -0.531555 1441833134 0.533752 0.452148 0.477539 -0.531555 1441833134 0.529846 0.457642 0.467651 -0.539551 1441833134 0.529846 0.457642 0.467651 -0.539551 1441833134 0.529846 0.457642 0.467651 -0.539551 1441833134 0.529846 0.457642 0.467651 -0.539551 1441833134 0.525146 0.460938 0.458984 -0.548645 1441833134 0.525146 0.460938 0.458984 -0.548645 1441833134 0.525146 0.460938 0.458984 -0.548645 1441833134 0.519714 0.462769 0.451416 -0.558472 1441833134 0.519714 0.462769 0.451416 -0.558472 1441833134 0.519714 0.462769 0.451416 -0.558472 1441833134 0.519714 0.462769 0.451416 -0.558472 1441833134 0.519714 0.462769 0.451416 -0.558472 1441833134 0.519714 0.462769 0.451416 -0.558472 1441833134 0.511841 0.468628 0.442688 -0.567810 1441833134 0.511841 0.468628 0.442688 -0.567810 1441833134 0.511841 0.468628 0.442688 -0.567810 1441833134 0.511841 0.468628 0.442688 -0.567810 1441833135 0.511841 0.468628 0.442688 -0.567810 1441833135 0.511841 0.468628 0.442688 -0.567810 1441833135 0.501648 0.477905 0.426392 -0.581482 1441833135 0.501648 0.477905 0.426392 -0.581482 1441833135 0.501648 0.477905 0.426392 -0.581482 1441833135 0.501648 0.477905 0.426392 -0.581482 1441833135 0.501648 0.477905 0.426392 -0.581482 1441833135 0.501648 0.477905 0.426392 -0.581482 1441833135 0.491272 0.489136 0.408264 -0.593872 1441833135 0.491272 0.489136 0.408264 -0.593872 1441833135 0.491272 0.489136 0.408264 -0.593872 1441833135 0.491272 0.489136 0.408264 -0.593872 1441833135 0.491272 0.489136 0.408264 -0.593872 1441833135 0.491272 0.489136 0.408264 -0.593872 1441833135 0.491272 0.489136 0.408264 -0.593872 1441833135 0.482117 0.499817 0.398376 -0.599182 1441833135 0.482117 0.499817 0.398376 -0.599182 1441833135 0.482117 0.499817 0.398376 -0.599182 1441833135 0.482117 0.499817 0.398376 -0.599182 1441833135 0.482117 0.499817 0.398376 -0.599182 1441833135 0.482117 0.499817 0.398376 -0.599182 1441833135 0.475220 0.509521 0.392822 -0.600159 1441833135 0.475220 0.509521 0.392822 -0.600159 1441833135 0.475220 0.509521 0.392822 -0.600159 1441833135 0.475220 0.509521 0.392822 -0.600159 1441833135 0.475220 0.509521 0.392822 -0.600159 1441833135 0.475220 0.509521 0.392822 -0.600159 1441833135 0.475220 0.509521 0.392822 -0.600159 1441833135 0.473755 0.514709 0.398865 -0.592834 1441833135 0.473755 0.514709 0.398865 -0.592834 1441833135 0.473755 0.514709 0.398865 -0.592834 1441833135 0.473755 0.514709 0.398865 -0.592834 1441833135 0.473755 0.514709 0.398865 -0.592834 1441833135 0.473755 0.514709 0.398865 -0.592834 1441833135 0.479126 0.511230 0.409302 -0.584412 1441833135 0.479126 0.511230 0.409302 -0.584412 1441833135 0.479126 0.511230 0.409302 -0.584412 1441833135 0.479126 0.511230 0.409302 -0.584412 1441833135 0.479126 0.511230 0.409302 -0.584412 1441833135 0.479126 0.511230 0.409302 -0.584412 1441833135 0.484436 0.505737 0.411987 -0.582886 1441833135 0.484436 0.505737 0.411987 -0.582886 1441833135 0.484436 0.505737 0.411987 -0.582886 1441833135 0.484436 0.505737 0.411987 -0.582886 1441833135 0.484436 0.505737 0.411987 -0.582886 1441833135 0.484436 0.505737 0.411987 -0.582886 1441833135 0.486450 0.502197 0.412842 -0.583679 1441833135 0.486450 0.502197 0.412842 -0.583679 1441833135 0.486450 0.502197 0.412842 -0.583679 1441833135 0.486450 0.502197 0.412842 -0.583679 1441833135 0.486450 0.502197 0.412842 -0.583679 1441833135 0.486450 0.502197 0.412842 -0.583679 1441833135 0.482971 0.503540 0.410095 -0.587341 1441833135 0.482971 0.503540 0.410095 -0.587341 1441833135 0.482971 0.503540 0.410095 -0.587341 1441833135 0.482971 0.503540 0.410095 -0.587341 1441833135 0.482971 0.503540 0.410095 -0.587341 1441833135 0.482971 0.503540 0.410095 -0.587341 1441833135 0.478882 0.506958 0.409241 -0.588379 1441833135 0.478882 0.506958 0.409241 -0.588379 1441833135 0.478882 0.506958 0.409241 -0.588379 1441833135 0.478882 0.506958 0.409241 -0.588379 1441833135 0.478882 0.506958 0.409241 -0.588379 1441833135 0.478882 0.506958 0.409241 -0.588379 1441833135 0.481567 0.504150 0.412537 -0.586304 1441833135 0.481567 0.504150 0.412537 -0.586304 1441833135 0.481567 0.504150 0.412537 -0.586304 1441833135 0.481567 0.504150 0.412537 -0.586304 1441833135 0.481567 0.504150 0.412537 -0.586304 1441833135 0.481567 0.504150 0.412537 -0.586304 1441833135 0.484741 0.499512 0.416138 -0.585022 1441833135 0.484741 0.499512 0.416138 -0.585022 1441833135 0.484741 0.499512 0.416138 -0.585022 1441833135 0.484741 0.499512 0.416138 -0.585022 1441833135 0.484741 0.499512 0.416138 -0.585022 1441833135 0.484741 0.499512 0.416138 -0.585022 1441833135 0.484741 0.499512 0.416138 -0.585022 1441833135 0.493042 0.490051 0.423706 -0.580688 1441833135 0.493042 0.490051 0.423706 -0.580688 1441833135 0.493042 0.490051 0.423706 -0.580688 1441833135 0.493042 0.490051 0.423706 -0.580688 1441833135 0.493042 0.490051 0.423706 -0.580688 1441833135 0.493042 0.490051 0.423706 -0.580688 1441833135 0.502747 0.481934 0.439270 -0.567444 1441833135 0.502747 0.481934 0.439270 -0.567444 1441833135 0.502747 0.481934 0.439270 -0.567444 1441833135 0.502747 0.481934 0.439270 -0.567444 1441833135 0.502747 0.481934 0.439270 -0.567444 1441833135 0.502747 0.481934 0.439270 -0.567444 1441833135 0.509460 0.475952 0.453003 -0.555603 1441833135 0.509460 0.475952 0.453003 -0.555603 1441833135 0.509460 0.475952 0.453003 -0.555603 1441833135 0.509460 0.475952 0.453003 -0.555603 1441833135 0.509460 0.475952 0.453003 -0.555603 1441833135 0.509460 0.475952 0.453003 -0.555603 1441833135 0.512329 0.472839 0.456604 -0.552612 1441833135 0.512329 0.472839 0.456604 -0.552612 1441833135 0.512329 0.472839 0.456604 -0.552612 1441833135 0.512329 0.472839 0.456604 -0.552612 1441833135 0.512329 0.472839 0.456604 -0.552612 1441833135 0.512329 0.472839 0.456604 -0.552612 1441833135 0.518677 0.467041 0.462402 -0.546753 1441833135 0.518677 0.467041 0.462402 -0.546753 1441833135 0.518677 0.467041 0.462402 -0.546753 1441833135 0.518677 0.467041 0.462402 -0.546753 1441833135 0.518677 0.467041 0.462402 -0.546753 1441833135 0.518677 0.467041 0.462402 -0.546753 1441833135 0.518677 0.467041 0.462402 -0.546753 1441833135 0.525818 0.460144 0.469177 -0.540039 1441833135 0.525818 0.460144 0.469177 -0.540039 1441833135 0.525818 0.460144 0.469177 -0.540039 1441833135 0.525818 0.460144 0.469177 -0.540039 1441833136 0.525818 0.460144 0.469177 -0.540039 1441833136 0.531982 0.455933 0.469299 -0.537415 1441833136 0.531982 0.455933 0.469299 -0.537415 1441833136 0.531982 0.455933 0.469299 -0.537415 1441833136 0.531982 0.455933 0.469299 -0.537415 1441833136 0.531982 0.455933 0.469299 -0.537415 1441833136 0.532715 0.457214 0.462097 -0.541870 1441833136 0.532715 0.457214 0.462097 -0.541870 1441833136 0.532715 0.457214 0.462097 -0.541870 1441833136 0.532715 0.457214 0.462097 -0.541870 1441833136 0.532715 0.457214 0.462097 -0.541870 1441833136 0.527161 0.460205 0.454590 -0.551025 1441833136 0.527161 0.460205 0.454590 -0.551025 1441833136 0.527161 0.460205 0.454590 -0.551025 1441833136 0.527161 0.460205 0.454590 -0.551025 1441833136 0.527161 0.460205 0.454590 -0.551025 1441833136 0.527161 0.460205 0.454590 -0.551025 1441833136 0.527161 0.460205 0.454590 -0.551025 1441833136 0.519775 0.463501 0.449402 -0.559509 1441833136 0.519775 0.463501 0.449402 -0.559509 1441833136 0.519775 0.463501 0.449402 -0.559509 1441833136 0.519775 0.463501 0.449402 -0.559509 1441833136 0.519775 0.463501 0.449402 -0.559509 1441833136 0.519775 0.463501 0.449402 -0.559509 1441833136 0.512756 0.466309 0.442688 -0.568848 1441833136 0.512756 0.466309 0.442688 -0.568848 1441833136 0.512756 0.466309 0.442688 -0.568848 1441833136 0.512756 0.466309 0.442688 -0.568848 1441833136 0.512756 0.466309 0.442688 -0.568848 1441833136 0.512756 0.466309 0.442688 -0.568848 1441833136 0.502625 0.472900 0.436646 -0.577087 1441833136 0.502625 0.472900 0.436646 -0.577087 1441833136 0.502625 0.472900 0.436646 -0.577087 1441833136 0.502625 0.472900 0.436646 -0.577087 1441833136 0.502625 0.472900 0.436646 -0.577087 1441833136 0.502625 0.472900 0.436646 -0.577087 1441833136 0.502625 0.472900 0.436646 -0.577087 1441833136 0.488098 0.483337 0.434265 -0.582642 1441833136 0.488098 0.483337 0.434265 -0.582642 1441833136 0.488098 0.483337 0.434265 -0.582642 1441833136 0.488098 0.483337 0.434265 -0.582642 1441833136 0.488098 0.483337 0.434265 -0.582642 1441833136 0.475037 0.493713 0.427490 -0.589722 1441833136 0.475037 0.493713 0.427490 -0.589722 1441833136 0.475037 0.493713 0.427490 -0.589722 1441833136 0.475037 0.493713 0.427490 -0.589722 1441833136 0.475037 0.493713 0.427490 -0.589722 1441833136 0.475037 0.493713 0.427490 -0.589722 1441833136 0.475037 0.493713 0.427490 -0.589722 1441833136 0.471619 0.500732 0.421509 -0.590881 1441833136 0.471619 0.500732 0.421509 -0.590881 1441833136 
0.473938 0.514038 0.397766 -0.593994 1441833138 0.484985 0.509888 0.400696 -0.586670 1441833138 0.484985 0.509888 0.400696 -0.586670 1441833138 0.484985 0.509888 0.400696 -0.586670 1441833138 0.484985 0.509888 0.400696 -0.586670 1441833138 0.484985 0.509888 0.400696 -0.586670 1441833138 0.502319 0.499634 0.415710 -0.570190 1441833138 0.502319 0.499634 0.415710 -0.570190 1441833138 0.502319 0.499634 0.415710 -0.570190 1441833138 0.502319 0.499634 0.415710 -0.570190 1441833138 0.502319 0.499634 0.415710 -0.570190 1441833138 0.502319 0.499634 0.415710 -0.570190 1441833138 0.524597 0.478271 0.435059 -0.553833 1441833138 0.524597 0.478271 0.435059 -0.553833 1441833138 0.524597 0.478271 0.435059 -0.553833 1441833138 0.524597 0.478271 0.435059 -0.553833 1441833138 0.524597 0.478271 0.435059 -0.553833 1441833138 0.524597 0.478271 0.435059 -0.553833 1441833138 0.524597 0.478271 0.435059 -0.553833 1441833138 0.539795 0.461975 0.453979 -0.537659 1441833138 0.539795 0.461975 0.453979 -0.537659 1441833138 0.539795 0.461975 0.453979 -0.537659 1441833138 0.539795 0.461975 0.453979 -0.537659 1441833138 0.539795 0.461975 0.453979 -0.537659 1441833138 0.539795 0.461975 0.453979 -0.537659 1441833138 0.544556 0.455505 0.460510 -0.532776 1441833138 0.544556 0.455505 0.460510 -0.532776 1441833139 0.544556 0.455505 0.460510 -0.532776 1441833139 0.544556 0.455505 0.460510 -0.532776 1441833139 0.544556 0.455505 0.460510 -0.532776 1441833139 0.544556 0.455505 0.460510 -0.532776 1441833139 0.537720 0.464600 0.458191 -0.533813 1441833139 0.537720 0.464600 0.458191 -0.533813 1441833139 0.537720 0.464600 0.458191 -0.533813 1441833139 0.537720 0.464600 0.458191 -0.533813 1441833139 0.537720 0.464600 0.458191 -0.533813 1441833139 0.537720 0.464600 0.458191 -0.533813 1441833139 0.528748 0.477722 0.444092 -0.543091 1441833139 0.528748 0.477722 0.444092 -0.543091 1441833139 0.528748 0.477722 0.444092 -0.543091 1441833139 0.528748 0.477722 0.444092 -0.543091 1441833139 0.528748 0.477722 0.444092 -0.543091 1441833139 0.528748 0.477722 0.444092 -0.543091 1441833139 0.528748 0.477722 0.444092 -0.543091 1441833139 0.523804 0.479248 0.438110 -0.551331 1441833139 0.523804 0.479248 0.438110 -0.551331 1441833139 0.523804 0.479248 0.438110 -0.551331 1441833139 0.523804 0.479248 0.438110 -0.551331 1441833139 0.523804 0.479248 0.438110 -0.551331 1441833139 0.523804 0.479248 0.438110 -0.551331 1441833139 0.522217 0.476868 0.432983 -0.558838 1441833139 0.522217 0.476868 0.432983 -0.558838 1441833139 0.522217 0.476868 0.432983 -0.558838 1441833139 0.522217 0.476868 0.432983 -0.558838 1441833139 0.522217 0.476868 0.432983 -0.558838 1441833139 0.522217 0.476868 0.432983 -0.558838 1441833139 0.518005 0.477905 0.427307 -0.566223 1441833139 0.518005 0.477905 0.427307 -0.566223 1441833139 0.518005 0.477905 0.427307 -0.566223 1441833139 0.518005 0.477905 0.427307 -0.566223 1441833139 0.518005 0.477905 0.427307 -0.566223 1441833139 0.518005 0.477905 0.427307 -0.566223 1441833139 0.505249 0.489685 0.415100 -0.576660 1441833139 0.505249 0.489685 0.415100 -0.576660 1441833139 0.505249 0.489685 0.415100 -0.576660 1441833139 0.505249 0.489685 0.415100 -0.576660 1441833139 0.505249 0.489685 0.415100 -0.576660 1441833139 0.505249 0.489685 0.415100 -0.576660 1441833139 0.486145 0.506287 0.397827 -0.590759 1441833139 0.486145 0.506287 0.397827 -0.590759 1441833139 0.486145 0.506287 0.397827 -0.590759 1441833139 0.486145 0.506287 0.397827 -0.590759 1441833139 0.486145 0.506287 0.397827 -0.590759 1441833139 0.486145 0.506287 0.397827 -0.590759 1441833139 0.472351 0.519897 0.387451 -0.597046 1441833139 0.472351 0.519897 0.387451 -0.597046 1441833139 0.472351 0.519897 0.387451 -0.597046 1441833139 0.472351 0.519897 0.387451 -0.597046 1441833139 0.472351 0.519897 0.387451 -0.597046 1441833139 0.472351 0.519897 0.387451 -0.597046 1441833139 0.461182 0.531860 0.377991 -0.601318 1441833139 0.461182 0.531860 0.377991 -0.601318 1441833139 0.461182 0.531860 0.377991 -0.601318 1441833139 0.461182 0.531860 0.377991 -0.601318 1441833139 0.461182 0.531860 0.377991 -0.601318 1441833139 0.461182 0.531860 0.377991 -0.601318 1441833139 0.462402 0.531067 0.378174 -0.600891 1441833139 0.462402 0.531067 0.378174 -0.600891 1441833139 0.462402 0.531067 0.378174 -0.600891 1441833139 0.462402 0.531067 0.378174 -0.600891 1441833139 0.462402 0.531067 0.378174 -0.600891 1441833139 0.462402 0.531067 0.378174 -0.600891 1441833139 0.470459 0.528076 0.385498 -0.592529 1441833139 0.470459 0.528076 0.385498 -0.592529 1441833139 0.470459 0.528076 0.385498 -0.592529 1441833139 0.470459 0.528076 0.385498 -0.592529 1441833139 0.470459 0.528076 0.385498 -0.592529 1441833139 0.470459 0.528076 0.385498 -0.592529 1441833139 0.477905 0.520264 0.392090 -0.589172 1441833139 0.477905 0.520264 0.392090 -0.589172 1441833139 0.477905 0.520264 0.392090 -0.589172 1441833139 0.477905 0.520264 0.392090 -0.589172 1441833139 0.477905 0.520264 0.392090 -0.589172 1441833139 0.477905 0.520264 0.392090 -0.589172 1441833139 0.483765 0.515076 0.397034 -0.585632 1441833139 0.483765 0.515076 0.397034 -0.585632 1441833139 0.483765 0.515076 0.397034 -0.585632 1441833139 0.483765 0.515076 0.397034 -0.585632 1441833139 0.483765 0.515076 0.397034 -0.585632 1441833139 0.483765 0.515076 0.397034 -0.585632 1441833139 0.483765 0.515076 0.397034 -0.585632 1441833139 0.483215 0.513672 0.400635 -0.584839 1441833139 0.483215 0.513672 0.400635 -0.584839 1441833139 0.483215 0.513672 0.400635 -0.584839 1441833139 0.483215 0.513672 0.400635 -0.584839 1441833139 0.483215 0.513672 0.400635 -0.584839 1441833139 0.483215 0.513672 0.400635 -0.584839 1441833139 0.478943 0.515381 0.400391 -0.587036 1441833139 0.478943 0.515381 0.400391 -0.587036 1441833139 0.478943 0.515381 0.400391 -0.587036 1441833139 0.478943 0.515381 0.400391 -0.587036 1441833139 0.478943 0.515381 0.400391 -0.587036 1441833139 0.478943 0.515381 0.400391 -0.587036 1441833139 0.475098 0.518372 0.399475 -0.588135 1441833139 0.475098 0.518372 0.399475 -0.588135 1441833139 0.475098 0.518372 0.399475 -0.588135 1441833139 0.475098 0.518372 0.399475 -0.588135 1441833139 0.475098 0.518372 0.399475 -0.588135 1441833139 0.475098 0.518372 0.399475 -0.588135 1441833139 0.476990 0.519287 0.401184 -0.584656 1441833139 0.476990 0.519287 0.401184 -0.584656 1441833139 0.476990 0.519287 0.401184 -0.584656 1441833139 0.476990 0.519287 0.401184 -0.584656 1441833139 0.476990 0.519287 0.401184 -0.584656 1441833139 0.476990 0.519287 0.401184 -0.584656 1441833139 0.483826 0.517273 0.406128 -0.577393 1441833139 0.483826 0.517273 0.406128 -0.577393 1441833139 0.483826 0.517273 0.406128 -0.577393 1441833139 0.483826 0.517273 0.406128 -0.577393 1441833140 0.483826 0.517273 0.406128 -0.577393 1441833140 0.483826 0.517273 0.406128 -0.577393 1441833140 0.494995 0.511230 0.413879 -0.567688 1441833140 0.494995 0.511230 0.413879 -0.567688 1441833140 0.494995 0.511230 0.413879 -0.567688 1441833140 0.494995 0.511230 0.413879 -0.567688 1441833140 0.494995 0.511230 0.413879 -0.567688 1441833140 0.494995 0.511230 0.413879 -0.567688 1441833140 0.494995 0.511230 0.413879 -0.567688 1441833140 0.513306 0.497253 0.429626 -0.551880 1441833140 0.513306 0.497253 0.429626 -0.551880 1441833140 0.513306 0.497253 0.429626 -0.551880 1441833140 0.513306 0.497253 0.429626 -0.551880 1441833140 0.513306 0.497253 0.429626 -0.551880 1441833140 0.513306 0.497253 0.429626 -0.551880 1441833140 0.538940 0.470154 0.455383 -0.530151 1441833140 0.538940 0.470154 0.455383 -0.530151 1441833140 0.538940 0.470154 0.455383 -0.530151 1441833140 0.538940 0.470154 0.455383 -0.530151 1441833140 0.563171 0.438782 0.481140 -0.508667 1441833140 0.563171 0.438782 0.481140 -0.508667 1441833140 0.563171 0.438782 0.481140 -0.508667 1441833140 0.563171 0.438782 0.481140 -0.508667 1441833140 0.563171 0.438782 0.481140 -0.508667 1441833140 0.563171 0.438782 0.481140 -0.508667 1441833140 0.571899 0.427856 0.498962 -0.490845 1441833140 0.571899 0.427856 0.498962 -0.490845 1441833140 0.571899 0.427856 0.498962 -0.490845 1441833140 0.571899 0.427856 0.498962 -0.490845 1441833140 0.571899 0.427856 0.498962 -0.490845 1441833140 0.571899 0.427856 0.498962 -0.490845 1441833140 0.571899 0.427856 0.498962 -0.490845 1441833140 0.565735 0.435974 0.497864 -0.491882 1441833140 0.565735 0.435974 0.497864 -0.491882 1441833140 0.565735 0.435974 0.497864 -0.491882 1441833140 0.565735 0.435974 0.497864 -0.491882 1441833140 0.565735 0.435974 0.497864 -0.491882 1441833140 0.565735 0.435974 0.497864 -0.491882 1441833140 0.559021 0.446350 0.488281 -0.499817 1441833140 0.559021 0.446350 0.488281 -0.499817 1441833140 0.559021 0.446350 0.488281 -0.499817 1441833140 0.559021 0.446350 0.488281 -0.499817 1441833140 0.559021 0.446350 0.488281 -0.499817 1441833140 0.559021 0.446350 0.488281 -0.499817 1441833140 0.553528 0.448914 0.482361 -0.509338 1441833140 0.553528 0.448914 0.482361 -0.509338 1441833140 0.553528 0.448914 0.482361 -0.509338 1441833140 0.553528 0.448914 0.482361 -0.509338 1441833140 0.553528 0.448914 0.482361 -0.509338 1441833140 0.553528 0.448914 0.482361 -0.509338 1441833140 0.551514 0.448486 0.472412 -0.520996 1441833140 0.551514 0.448486 0.472412 -0.520996 1441833140 0.551514 0.448486 0.472412 -0.520996 1441833140 0.551514 0.448486 0.472412 -0.520996 1441833140 0.551514 0.448486 0.472412 -0.520996 1441833140 0.551514 0.448486 0.472412 -0.520996 1441833140 0.544922 0.454346 0.464294 -0.530090 1441833140 0.544922 0.454346 0.464294 -0.530090 1441833140 0.544922 0.454346 0.464294 -0.530090 1441833140 0.544922 0.454346 0.464294 -0.530090 1441833140 0.544922 0.454346 0.464294 -0.530090 1441833140 0.544922 0.454346 0.464294 -0.530090 1441833140 0.536072 0.465332 0.452881 -0.539429 1441833140 0.536072 0.465332 0.452881 -0.539429 1441833140 0.536072 0.465332 0.452881 -0.539429 1441833140 0.536072 0.465332 0.452881 -0.539429 1441833140 0.536072 0.465332 0.452881 -0.539429 1441833140 0.536072 0.465332 0.452881 -0.539429 1441833140 0.522278 0.483704 0.439026 -0.548157 1441833140 0.522278 0.483704 0.439026 -0.548157 1441833140 0.522278 0.483704 0.439026 -0.548157 1441833140 0.522278 0.483704 0.439026 -0.548157 1441833140 0.522278 0.483704 0.439026 -0.548157 1441833140 0.522278 0.483704 0.439026 -0.548157 1441833140 0.508423 0.503296 0.422119 -0.556763 1441833140 0.508423 0.503296 0.422119 -0.556763 1441833140 0.508423 0.503296 0.422119 -0.556763 1441833140 0.508423 0.503296 0.422119 -0.556763 1441833140 0.508423 0.503296 0.422119 -0.556763 1441833140 0.508423 0.503296 0.422119 -0.556763 1441833140 0.493469 0.523193 0.405762 -0.563965 1441833140 0.493469 0.523193 0.405762 -0.563965 1441833140 0.493469 0.523193 0.405762 -0.563965 1441833140 0.493469 0.523193 0.405762 -0.563965 1441833140 0.493469 0.523193 0.405762 -0.563965 1441833140 0.493469 0.523193 0.405762 -0.563965 1441833140 0.480896 0.539490 0.396118 -0.566345 1441833140 0.480896 0.539490 0.396118 -0.566345 1441833140 0.480896 0.539490 0.396118 -0.566345 1441833140 0.480896 0.539490 0.396118 -0.566345 1441833140 0.480896 0.539490 0.396118 -0.566345 1441833140 0.480896 0.539490 0.396118 -0.566345 1441833140 0.480896 0.539490 0.396118 -0.566345 1441833140 0.475403 0.546814 0.392822 -0.566284 1441833140 0.475403 0.546814 0.392822 -0.566284 1441833140 0.475403 0.546814 0.392822 -0.566284 1441833140 0.475403 0.546814 0.392822 -0.566284 1441833140 0.475403 0.546814 0.392822 -0.566284 1441833140 0.475403 0.546814 0.392822 -0.566284 1441833140 0.474182 0.547791 0.392212 -0.566711 1441833140 0.474182 0.547791 0.392212 -0.566711 1441833140 0.474182 0.547791 0.392212 -0.566711 1441833140 0.474182 0.547791 0.392212 -0.566711 1441833140 0.474182 0.547791 0.392212 -0.566711 1441833140 0.474182 0.547791 0.392212 -0.566711 1441833140 0.472534 0.547729 0.393799 -0.567078 1441833140 0.472534 0.547729 0.393799 -0.567078 1441833140 0.472534 0.547729 0.393799 -0.567078 1441833140 0.472534 0.547729 0.393799 -0.567078 1441833140 0.472534 0.547729 0.393799 -0.567078 1441833141 0.472534 0.547729 0.393799 -0.567078 1441833141 0.472534 0.547729 0.393799 -0.567078 1441833141 0.473206 0.543884 0.396545 -0.568359 1441833141 0.473206 0.543884 0.396545 -0.568359 1441833141 0.473206 0.543884 0.396545 -0.568359 1441833141 0.473206 0.543884 0.396545 -0.568359 1441833141 0.473206 0.543884 0.396545 -0.568359 1441833141 0.474121 0.540344 0.400024 -0.568481 1441833141 0.474121 0.540344 0.400024 -0.568481 1441833141 0.474121 0.540344 0.400024 -0.568481 1441833141 0.474121 0.540344 0.400024 -0.568481 1441833141 0.474121 0.540344 0.400024 -0.568481 1441833141 0.474121 0.540344 0.400024 -0.568481 1441833141 0.474121 0.540344 0.400024 -0.568481 1441833141 0.473328 0.537781 0.404846 -0.568115 1441833141 0.473328 0.537781 0.404846 -0.568115 1441833141 0.473328 0.537781 0.404846 -0.568115 1441833141 0.473328 0.537781 0.404846 -0.568115 1441833141 0.473328 0.537781 0.404846 -0.568115 1441833141 0.473328 0.537781 0.404846 -0.568115 1441833141 0.473328 0.537781 0.404846 -0.568115 1441833141 0.472900 0.535034 0.407532 -0.569153 1441833141 0.472900 0.535034 0.407532 -0.569153 1441833141 0.472900 0.535034 0.407532 -0.569153 1441833141 0.472900 0.535034 0.407532 -0.569153 1441833141 0.472900 0.535034 0.407532 -0.569153 1441833141 0.472900 0.535034 0.407532 -0.569153 1441833141 0.476196 0.530640 0.409912 -0.568848 1441833141 0.476196 0.530640 0.409912 -0.568848 1441833141 0.476196 0.530640 0.409912 -0.568848 1441833141 0.476196 0.530640 0.409912 -0.568848 1441833141 0.476196 0.530640 0.409912 -0.568848 1441833141 0.476196 0.530640 0.409912 -0.568848 1441833141 0.476196 0.530640 0.409912 -0.568848 1441833141 0.478333 0.528259 0.412781 -0.567200 1441833141 0.478333 0.528259 0.412781 -0.567200 1441833141 0.478333 0.528259 0.412781 -0.567200 1441833141 0.478333 0.528259 0.412781 -0.567200 1441833141 0.478333 0.528259 0.412781 -0.567200 1441833141 0.478333 0.528259 0.412781 -0.567200 1441833141 0.483276 0.524597 0.415833 -0.564148 1441833141 0.483276 0.524597 0.415833 -0.564148 1441833141 0.483276 0.524597 0.415833 -0.564148 1441833141 0.483276 0.524597 0.415833 -0.564148 1441833141 0.483276 0.524597 0.415833 -0.564148 1441833141 0.489197 0.521667 0.420288 -0.558472 1441833141 0.489197 0.521667 0.420288 -0.558472 1441833141 0.489197 0.521667 0.420288 -0.558472 1441833141 0.489197 0.521667 0.420288 -0.558472 1441833141 0.489197 0.521667 0.420288 -0.558472 1441833141 0.489197 0.521667 0.420288 -0.558472 1441833141 0.489197 0.521667 0.420288 -0.558472 1441833141 0.505432 0.506531 0.434814 -0.546631 1441833141 0.505432 0.506531 0.434814 -0.546631 1441833141 0.505432 0.506531 0.434814 -0.546631 1441833141 0.505432 0.506531 0.434814 -0.546631 1441833141 0.505432 0.506531 0.434814 -0.546631 1441833141 0.505432 0.506531 0.434814 -0.546631 1441833141 0.525269 0.483093 0.456421 -0.531372 1441833141 0.525269 0.483093 0.456421 -0.531372 1441833141 0.525269 0.483093 0.456421 -0.531372 1441833141 0.525269 0.483093 0.456421 -0.531372 1441833141 0.525269 0.483093 0.456421 -0.531372 1441833141 0.525269 0.483093 0.456421 -0.531372 1441833141 0.525269 0.483093 0.456421 -0.531372 1441833141 0.542664 0.459534 0.474792 -0.518555 1441833141 0.542664 0.459534 0.474792 -0.518555 1441833141 0.542664 0.459534 0.474792 -0.518555 1441833141 0.542664 0.459534 0.474792 -0.518555 1441833141 0.542664 0.459534 0.474792 -0.518555 1441833141 0.542664 0.459534 0.474792 -0.518555 1441833141 0.548706 0.452026 0.488037 -0.506287 1441833141 0.548706 0.452026 0.488037 -0.506287 1441833141 0.548706 0.452026 0.488037 -0.506287 1441833141 0.548706 0.452026 0.488037 -0.506287 1441833141 0.548706 0.452026 0.488037 -0.506287 1441833141 0.548706 0.452026 0.488037 -0.506287 1441833141 0.546021 0.461365 0.487305 -0.501526 1441833141 0.546021 0.461365 0.487305 -0.501526 1441833141 0.546021 0.461365 0.487305 -0.501526 1441833141 0.546021 0.461365 0.487305 -0.501526 1441833141 0.546021 0.461365 0.487305 -0.501526 1441833141 0.546021 0.461365 0.487305 -0.501526 1441833141 0.543945 0.459900 0.483398 -0.508789 1441833141 0.543945 0.459900 0.483398 -0.508789 1441833141 0.543945 0.459900 0.483398 -0.508789 1441833141 0.543945 0.459900 0.483398 -0.508789 1441833141 0.543945 0.459900 0.483398 -0.508789 1441833141 0.543945 0.459900 0.483398 -0.508789 1441833141 0.539978 0.460327 0.479919 -0.515930 1441833141 0.539978 0.460327 0.479919 -0.515930 1441833141 0.539978 0.460327 0.479919 -0.515930 1441833141 0.539978 0.460327 0.479919 -0.515930 1441833141 0.539978 0.460327 0.479919 -0.515930 1441833141 0.539978 0.460327 0.479919 -0.515930 1441833141 0.538940 0.460876 0.476868 -0.519348 1441833141 0.538940 0.460876 0.476868 -0.519348 1441833141 0.538940 0.460876 0.476868 -0.519348 1441833141 0.538940 0.460876 0.476868 -0.519348 1441833141 0.538940 0.460876 0.476868 -0.519348 1441833141 0.538940 0.460876 0.476868 -0.519348 1441833141 0.533264 0.464233 0.473145 -0.525513 1441833141 0.533264 0.464233 0.473145 -0.525513 1441833141 0.533264 0.464233 0.473145 -0.525513 1441833141 0.533264 0.464233 0.473145 -0.525513 1441833141 0.533264 0.464233 0.473145 -0.525513 1441833141 0.533264 0.464233 0.473145 -0.525513 1441833141 0.527466 0.468201 0.465698 -0.534424 1441833141 0.527466 0.468201 0.465698 -0.534424 1441833141 0.527466 0.468201 0.465698 -0.534424 1441833141 0.527466 0.468201 0.465698 -0.534424 1441833141 0.527466 0.468201 0.465698 -0.534424 1441833141 0.527466 0.468201 0.465698 -0.534424 1441833142 0.527466 0.468201 0.465698 -0.534424 1441833142 0.518738 0.475525 0.455261 -0.545410 1441833142 0.518738 0.475525 0.455261 -0.545410 1441833142 0.518738 0.475525 0.455261 -0.545410 1441833142 0.518738 0.475525 0.455261 -0.545410 1441833142 0.518738 0.475525 0.455261 -0.545410 1441833142 0.506653 0.488586 0.441406 -0.556519 1441833142 0.506653 0.488586 0.441406 -0.556519 1441833142 0.506653 0.488586 0.441406 -0.556519 1441833142 0.506653 0.488586 0.441406 -0.556519 1441833142 0.506653 0.488586 0.441406 -0.556519 1441833142 0.506653 0.488586 0.441406 -0.556519 1441833142 0.506653 0.488586 0.441406 -0.556519 1441833142 0.490784 0.505981 0.423218 -0.569153 1441833142 0.490784 0.505981 0.423218 -0.569153 1441833142 0.490784 0.505981 0.423218 -0.569153 1441833142 0.490784 0.505981 0.423218 -0.569153 1441833142 0.490784 0.505981 0.423218 -0.569153 1441833142 0.490784 0.505981 0.423218 -0.569153 1441833142 0.480042 0.517212 0.411072 -0.577026 1441833142 0.480042 0.517212 0.411072 -0.577026 1441833142 0.480042 0.517212 0.411072 -0.577026 1441833142 0.480042 0.517212 0.411072 -0.577026 1441833142 0.480042 0.517212 0.411072 -0.577026 1441833142 0.480042 0.517212 0.411072 -0.577026 1441833142 0.480042 0.517212 0.411072 -0.577026 1441833142 0.474854 0.521790 0.403259 -0.582764 1441833142 0.474854 0.521790 0.403259 -0.582764 1441833142 0.474854 0.521790 0.403259 -0.582764 1441833142 0.474854 0.521790 0.403259 -0.582764 1441833142 0.474854 0.521790 0.403259 -0.582764 1441833142 0.474854 0.521790 0.403259 -0.582764 1441833142 0.472595 0.520935 0.400269 -0.587402 1441833142 0.472595 0.520935 0.400269 -0.587402 1441833142 0.472595 0.520935 0.400269 -0.587402 1441833142 0.472595 0.520935 0.400269 -0.587402 1441833142 0.472595 0.520935 0.400269 -0.587402 1441833142 0.472595 0.520935 0.400269 -0.587402 1441833142 0.471802 0.518555 0.399902 -0.590332 1441833142 0.471802 0.518555 0.399902 -0.590332 1441833142 0.471802 0.518555 0.399902 -0.590332 1441833142 0.471802 0.518555 0.399902 -0.590332 1441833142 0.471802 0.518555 0.399902 -0.590332 1441833142 0.471802 0.518555 0.399902 -0.590332 1441833142 0.472351 0.514526 0.399902 -0.593445 1441833142 0.472351 0.514526 0.399902 -0.593445 1441833142 0.472351 0.514526 0.399902 -0.593445 1441833142 0.472351 0.514526 0.399902 -0.593445 1441833142 0.472351 0.514526 0.399902 -0.593445 1441833142 0.472351 0.514526 0.399902 -0.593445 1441833142 0.469177 0.515930 0.400818 -0.594177 1441833142 0.469177 0.515930 0.400818 -0.594177 1441833142 0.469177 0.515930 0.400818 -0.594177 1441833142 0.469177 0.515930 0.400818 -0.594177 1441833142 0.469177 0.515930 0.400818 -0.594177 1441833142 0.469177 0.515930 0.400818 -0.594177 1441833142 0.467896 0.515869 0.403503 -0.593323 1441833142 0.467896 0.515869 0.403503 -0.593323 1441833142 0.467896 0.515869 0.403503 -0.593323 1441833142 0.467896 0.515869 0.403503 -0.593323 1441833142 0.467896 0.515869 0.403503 -0.593323 1441833142 0.467896 0.515869 0.403503 -0.593323 1441833142 0.467896 0.515869 0.403503 -0.593323 1441833142 0.471008 0.512207 0.407288 -0.591492 1441833142 0.471008 0.512207 0.407288 -0.591492 1441833142 0.471008 0.512207 0.407288 -0.591492 1441833142 0.471008 0.512207 0.407288 -0.591492 1441833142 0.471008 0.512207 0.407288 -0.591492 1441833142 0.471008 0.512207 0.407288 -0.591492 1441833142 0.482117 0.504333 0.413696 -0.584839 1441833142 0.482117 0.504333 0.413696 -0.584839 1441833142 0.482117 0.504333 0.413696 -0.584839 1441833142 0.482117 0.504333 0.413696 -0.584839 1441833142 0.482117 0.504333 0.413696 -0.584839 1441833142 0.482117 0.504333 0.413696 -0.584839 1441833142 0.495300 0.496643 0.424316 -0.572632 1441833142 0.495300 0.496643 0.424316 -0.572632 1441833142 0.495300 0.496643 0.424316 -0.572632 1441833142 0.495300 0.496643 0.424316 -0.572632 1441833142 0.495300 0.496643 0.424316 -0.572632 1441833142 0.495300 0.496643 0.424316 -0.572632 1441833142 0.511963 0.483459 0.437927 -0.558838 1441833142 0.511963 0.483459 0.437927 -0.558838 1441833142 0.511963 0.483459 0.437927 -0.558838 1441833142 0.511963 0.483459 0.437927 -0.558838 1441833142 0.511963 0.483459 0.437927 -0.558838 1441833142 0.511963 0.483459 0.437927 -0.558838 1441833142 0.531006 0.461914 0.455872 -0.544800 1441833142 0.531006 0.461914 0.455872 -0.544800 1441833142 0.531006 0.461914 0.455872 -0.544800 1441833142 0.531006 0.461914 0.455872 -0.544800 1441833142 0.531006 0.461914 0.455872 -0.544800 1441833142 0.531006 0.461914 0.455872 -0.544800 1441833142 0.546875 0.440613 0.481384 -0.524414 1441833142 0.546875 0.440613 0.481384 -0.524414 1441833142 0.546875 0.440613 0.481384 -0.524414 1441833142 0.546875 0.440613 0.481384 -0.524414 1441833142 0.546875 0.440613 0.481384 -0.524414 1441833142 0.546875 0.440613 0.481384 -0.524414 1441833142 0.546875 0.440613 0.481384 -0.524414 1441833142 0.551758 0.430298 0.495667 -0.514404 1441833142 0.551758 0.430298 0.495667 -0.514404 1441833142 0.551758 0.430298 0.495667 -0.514404 1441833142 0.551758 0.430298 0.495667 -0.514404 1441833142 0.551758 0.430298 0.495667 -0.514404 1441833142 0.551758 0.430298 0.495667 -0.514404 1441833142 0.543274 0.441528 0.491150 -0.518311 1441833142 0.543274 0.441528 0.491150 -0.518311 1441833142 0.543274 0.441528 0.491150 -0.518311 1441833142 0.543274 0.441528 0.491150 -0.518311 1441833142 0.543274 0.441528 0.491150 -0.518311 1441833142 0.543274 0.441528 0.491150 -0.518311 1441833142 0.543274 0.441528 0.491150 -0.518311 1441833143 0.531677 0.452332 0.479675 -0.531555 1441833143 0.531677 0.452332 0.479675 -0.531555 1441833143 0.522766 0.457397 0.470581 -0.544006 1441833143 0.522766 0.457397 0.470581 -0.544006 1441833143 0.522766 0.457397 0.470581 -0.544006 1441833143 0.522766 0.457397 0.470581 -0.544006 1441833143 0.522766 0.457397 0.470581 -0.544006 1441833143 0.522766 0.457397 0.470581 -0.544006 1441833143 0.519836 0.462524 0.459900 -0.551575 1441833143 0.519836 0.462524 0.459900 -0.551575 1441833143 0.519836 0.462524 0.459900 -0.551575 1441833143 0.519836 0.462524 0.459900 -0.551575 1441833143 0.519836 0.462524 0.459900 -0.551575 1441833143 0.519836 0.462524 0.459900 -0.551575 1441833143 0.513184 0.470459 0.454163 -0.555847 1441833143 0.513184 0.470459 0.454163 -0.555847 1441833143 0.513184 0.470459 0.454163 -0.555847 1441833143 0.513184 0.470459 0.454163 -0.555847 1441833143 0.513184 0.470459 0.454163 -0.555847 1441833143 0.513184 0.470459 0.454163 -0.555847 1441833143 0.503967 0.485474 0.444336 -0.559265 1441833143 0.503967 0.485474 0.444336 -0.559265 1441833143 0.503967 0.485474 0.444336 -0.559265 1441833143 0.503967 0.485474 0.444336 -0.559265 1441833143 0.503967 0.485474 0.444336 -0.559265 1441833143 0.503967 0.485474 0.444336 -0.559265 1441833143 0.497925 0.498840 0.431335 -0.563110 1441833143 0.497925 0.498840 0.431335 -0.563110 1441833143 0.497925 0.498840 0.431335 -0.563110 1441833143 0.497925 0.498840 0.431335 -0.563110 1441833143 0.497925 0.498840 0.431335 -0.563110 1441833143 0.497925 0.498840 0.431335 -0.563110 1441833143 0.497925 0.498840 0.431335 -0.563110 1441833143 0.493103 0.511536 0.415649 -0.567810 1441833143 0.493103 0.511536 0.415649 -0.567810 1441833143 0.493103 0.511536 0.415649 -0.567810 1441833143 0.493103 0.511536 0.415649 -0.567810 1441833143 0.493103 0.511536 0.415649 -0.567810 1441833143 0.493103 0.511536 0.415649 -0.567810 1441833143 0.482361 0.525391 0.396912 -0.577637 1441833143 0.482361 0.525391 0.396912 -0.577637 1441833143 0.482361 0.525391 0.396912 -0.577637 1441833143 0.482361 0.525391 0.396912 -0.577637 1441833143 0.482361 0.525391 0.396912 -0.577637 1441833143 0.482361 0.525391 0.396912 -0.577637 1441833143 0.470459 0.537964 0.385559 -0.583618 1441833143 0.470459 0.537964 0.385559 -0.583618 1441833143 0.470459 0.537964 0.385559 -0.583618 1441833143 0.470459 0.537964 0.385559 -0.583618 1441833143 0.470459 0.537964 0.385559 -0.583618 1441833143 0.470459 0.537964 0.385559 -0.583618 1441833143 0.470459 0.537964 0.385559 -0.583618 1441833143 0.462891 0.544067 0.380188 -0.587524 1441833143 0.462891 0.544067 0.380188 -0.587524 1441833143 0.462891 0.544067 0.380188 -0.587524 1441833143 0.462891 0.544067 0.380188 -0.587524 1441833143 0.462891 0.544067 0.380188 -0.587524 1441833143 0.462891 0.544067 0.380188 -0.587524 1441833143 0.463379 0.543091 0.378479 -0.589111 1441833143 0.463379 0.543091 0.378479 -0.589111 1441833143 0.463379 0.543091 0.378479 -0.589111 1441833143 0.463379 0.543091 0.378479 -0.589111 1441833143 0.463379 0.543091 0.378479 -0.589111 1441833143 0.463379 0.543091 0.378479 -0.589111 1441833143 0.463379 0.543091 0.378479 -0.589111 1441833143 0.469910 0.535400 0.380981 -0.589355 1441833143 0.469910 0.535400 0.380981 -0.589355 1441833143 0.469910 0.535400 0.380981 -0.589355 1441833143 0.469910 0.535400 0.380981 -0.589355 1441833143 0.469910 0.535400 0.380981 -0.589355 1441833143 0.472778 0.529968 0.385742 -0.588867 1441833143 0.472778 0.529968 0.385742 -0.588867 1441833143 0.472778 0.529968 0.385742 -0.588867 1441833143 0.472778 0.529968 0.385742 -0.588867 1441833143 0.472778 0.529968 0.385742 -0.588867 1441833143 0.472778 0.529968 0.385742 -0.588867 1441833143 0.472778 0.529968 0.385742 -0.588867 1441833143 0.470154 0.529175 0.388489 -0.589844 1441833143 0.470154 0.529175 0.388489 -0.589844 1441833143 0.470154 0.529175 0.388489 -0.589844 1441833143 0.470154 0.529175 0.388489 -0.589844 1441833143 0.470154 0.529175 0.388489 -0.589844 1441833143 0.470154 0.529175 0.388489 -0.589844 1441833143 0.466858 0.528748 0.390259 -0.591736 1441833143 0.466858 0.528748 0.390259 -0.591736 1441833143 0.466858 0.528748 0.390259 -0.591736 1441833143 0.466858 0.528748 0.390259 -0.591736 1441833143 0.466858 0.528748 0.390259 -0.591736 1441833143 0.466858 0.528748 0.390259 -0.591736 1441833143 0.465942 0.527832 0.393127 -0.591370 1441833143 0.465942 0.527832 0.393127 -0.591370 1441833143 0.465942 0.527832 0.393127 -0.591370 1441833143 0.465942 0.527832 0.393127 -0.591370 1441833143
[truncated: 179,479 more chars]
