# Supplementary material for: Quaternion-Based Gesture Recognition Using Wireless Wearable Motion Capture Sensors
Source: Sensors (Basel). 2016 Apr 28;16(5):605. doi: 10.3390/s16050605 (PMC4883296; doi:10.3390/s16050605)
Supplement: Supplementary file 1 [file sensors-16-00605-s001.zip › MultiSensorGestureData/P3/6. Sway/Training15.txt]

-0.580688 -0.602722 0.088379 0.540161 1441833614 -0.580688 -0.602722 0.088379 0.540161 1441833614 -0.580688 -0.602722 0.088379 0.540161 1441833614 -0.580688 -0.602722 0.088379 0.540161 1441833614 -0.580688 -0.602722 0.088379 0.540161 1441833614 -0.535400 -0.599792 0.135437 0.579041 1441833614 -0.535400 -0.599792 0.135437 0.579041 1441833614 -0.535400 -0.599792 0.135437 0.579041 1441833614 -0.535400 -0.599792 0.135437 0.579041 1441833614 -0.535400 -0.599792 0.135437 0.579041 1441833614 -0.535400 -0.599792 0.135437 0.579041 1441833614 -0.495361 -0.586914 0.182983 0.613770 1441833614 -0.495361 -0.586914 0.182983 0.613770 1441833614 -0.495361 -0.586914 0.182983 0.613770 1441833614 -0.495361 -0.586914 0.182983 0.613770 1441833614 -0.495361 -0.586914 0.182983 0.613770 1441833614 -0.495361 -0.586914 0.182983 0.613770 1441833614 -0.469177 -0.569641 0.218994 0.638306 1441833614 -0.469177 -0.569641 0.218994 0.638306 1441833614 -0.469177 -0.569641 0.218994 0.638306 1441833614 -0.469177 -0.569641 0.218994 0.638306 1441833614 -0.469177 -0.569641 0.218994 0.638306 1441833614 -0.469177 -0.569641 0.218994 0.638306 1441833614 -0.461060 -0.554871 0.243591 0.648254 1441833614 -0.461060 -0.554871 0.243591 0.648254 1441833614 -0.461060 -0.554871 0.243591 0.648254 1441833614 -0.461060 -0.554871 0.243591 0.648254 1441833614 -0.461060 -0.554871 0.243591 0.648254 1441833614 -0.461060 -0.554871 0.243591 0.648254 1441833614 -0.477356 -0.548645 0.244385 0.641418 1441833614 -0.477356 -0.548645 0.244385 0.641418 1441833614 -0.477356 -0.548645 0.244385 0.641418 1441833614 -0.477356 -0.548645 0.244385 0.641418 1441833614 -0.477356 -0.548645 0.244385 0.641418 1441833614 -0.477356 -0.548645 0.244385 0.641418 1441833615 -0.510742 -0.557495 0.223267 0.615234 1441833615 -0.510742 -0.557495 0.223267 0.615234 1441833615 -0.510742 -0.557495 0.223267 0.615234 1441833615 -0.510742 -0.557495 0.223267 0.615234 1441833615 -0.510742 -0.557495 0.223267 0.615234 1441833615 -0.510742 -0.557495 0.223267 0.615234 1441833615 -0.554199 -0.571960 0.188416 0.574646 1441833615 -0.554199 -0.571960 0.188416 0.574646 1441833615 -0.554199 -0.571960 0.188416 0.574646 1441833615 -0.554199 -0.571960 0.188416 0.574646 1441833615 -0.554199 -0.571960 0.188416 0.574646 1441833615 -0.554199 -0.571960 0.188416 0.574646 1441833615 -0.602783 -0.583801 0.144470 0.524414 1441833615 -0.602783 -0.583801 0.144470 0.524414 1441833615 -0.602783 -0.583801 0.144470 0.524414 1441833615 -0.602783 -0.583801 0.144470 0.524414 1441833615 -0.602783 -0.583801 0.144470 0.524414 1441833615 -0.602783 -0.583801 0.144470 0.524414 1441833615 -0.651062 -0.591431 0.094055 0.466370 1441833615 -0.651062 -0.591431 0.094055 0.466370 1441833615 -0.651062 -0.591431 0.094055 0.466370 1441833615 -0.651062 -0.591431 0.094055 0.466370 1441833615 -0.651062 -0.591431 0.094055 0.466370 1441833615 -0.651062 -0.591431 0.094055 0.466370 1441833615 -0.651062 -0.591431 0.094055 0.466370 1441833615 -0.651062 -0.591431 0.094055 0.466370 1441833615 -0.694580 -0.594971 0.040283 0.402466 1441833615 -0.694580 -0.594971 0.040283 0.402466 1441833615 -0.694580 -0.594971 0.040283 0.402466 1441833615 -0.694580 -0.594971 0.040283 0.402466 1441833615 -0.694580 -0.594971 0.040283 0.402466 1441833615 -0.694580 -0.594971 0.040283 0.402466 1441833615 -0.731812 -0.592651 -0.016235 0.336243 1441833615 -0.731812 -0.592651 -0.016235 0.336243 1441833615 -0.731812 -0.592651 -0.016235 0.336243 1441833615 -0.731812 -0.592651 -0.016235 0.336243 1441833615 -0.731812 -0.592651 -0.016235 0.336243 1441833615 -0.731812 -0.592651 -0.016235 0.336243 1441833615 -0.761475 -0.583801 -0.071777 0.272583 1441833615 -0.761475 -0.583801 -0.071777 0.272583 1441833615 -0.761475 -0.583801 -0.071777 0.272583 1441833615 -0.761475 -0.583801 -0.071777 0.272583 1441833615 -0.761475 -0.583801 -0.071777 0.272583 1441833615 -0.761475 -0.583801 -0.071777 0.272583 1441833615 -0.782715 -0.569519 -0.123413 0.218750 1441833615 -0.782715 -0.569519 -0.123413 0.218750 1441833615 -0.782715 -0.569519 -0.123413 0.218750 1441833615 -0.782715 -0.569519 -0.123413 0.218750 1441833615 -0.782715 -0.569519 -0.123413 0.218750 1441833615 -0.782715 -0.569519 -0.123413 0.218750 1441833615 -0.782715 -0.569519 -0.123413 0.218750 1441833615 -0.782715 -0.569519 -0.123413 0.218750 1441833615 -0.792908 -0.557556 -0.163696 0.183594 1441833615 -0.792908 -0.557556 -0.163696 0.183594 1441833615 -0.792908 -0.557556 -0.163696 0.183594 1441833615 -0.792908 -0.557556 -0.163696 0.183594 1441833615 -0.792908 -0.557556 -0.163696 0.183594 1441833615 -0.792908 -0.557556 -0.163696 0.183594 1441833615 -0.792175 -0.555847 -0.184692 0.171692 1441833615 -0.792175 -0.555847 -0.184692 0.171692 1441833615 -0.792175 -0.555847 -0.184692 0.171692 1441833615 -0.792175 -0.555847 -0.184692 0.171692 1441833615 -0.792175 -0.555847 -0.184692 0.171692 1441833615 -0.792175 -0.555847 -0.184692 0.171692 1441833615 -0.788208 -0.557190 -0.188049 0.181824 1441833615 -0.788208 -0.557190 -0.188049 0.181824 1441833615 -0.788208 -0.557190 -0.188049 0.181824 1441833615 -0.788208 -0.557190 -0.188049 0.181824 1441833615 -0.788208 -0.557190 -0.188049 0.181824 1441833615 -0.788208 -0.557190 -0.188049 0.181824 1441833615 -0.780823 -0.561218 -0.174744 0.211975 1441833615 -0.780823 -0.561218 -0.174744 0.211975 1441833615 -0.780823 -0.561218 -0.174744 0.211975 1441833615 -0.780823 -0.561218 -0.174744 0.211975 1441833615 -0.780823 -0.561218 -0.174744 0.211975 1441833615 -0.780823 -0.561218 -0.174744 0.211975 1441833615 -0.763550 -0.573608 -0.145081 0.258789 1441833615 -0.763550 -0.573608 -0.145081 0.258789 1441833615 -0.763550 -0.573608 -0.145081 0.258789 1441833615 -0.763550 -0.573608 -0.145081 0.258789 1441833615 -0.763550 -0.573608 -0.145081 0.258789 1441833615 -0.763550 -0.573608 -0.145081 0.258789 1441833615 -0.763550 -0.573608 -0.145081 0.258789 1441833615 -0.763550 -0.573608 -0.145081 0.258789 1441833615 -0.737976 -0.587341 -0.102722 0.316101 1441833615 -0.737976 -0.587341 -0.102722 0.316101 1441833615 -0.737976 -0.587341 -0.102722 0.316101 1441833615 -0.737976 -0.587341 -0.102722 0.316101 1441833615 -0.737976 -0.587341 -0.102722 0.316101 1441833615 -0.737976 -0.587341 -0.102722 0.316101 1441833615 -0.704773 -0.597595 -0.054565 0.378540 1441833615 -0.704773 -0.597595 -0.054565 0.378540 1441833615 -0.704773 -0.597595 -0.054565 0.378540 1441833615 -0.704773 -0.597595 -0.054565 0.378540 1441833615 -0.704773 -0.597595 -0.054565 0.378540 1441833615 -0.704773 -0.597595 -0.054565 0.378540 1441833615 -0.662415 -0.604675 -0.003479 0.442322 1441833615 -0.662415 -0.604675 -0.003479 0.442322 1441833615 -0.662415 -0.604675 -0.003479 0.442322 1441833615 -0.662415 -0.604675 -0.003479 0.442322 1441833615 -0.662415 -0.604675 -0.003479 0.442322 1441833615 -0.662415 -0.604675 -0.003479 0.442322 1441833615 -0.614624 -0.604675 0.052612 0.503906 1441833615 -0.614624 -0.604675 0.052612 0.503906 1441833615 -0.614624 -0.604675 0.052612 0.503906 1441833615 -0.614624 -0.604675 0.052612 0.503906 1441833615 -0.614624 -0.604675 0.052612 0.503906 1441833615 -0.566956 -0.594971 0.103271 0.560303 1441833615 -0.566956 -0.594971 0.103271 0.560303 1441833615 -0.566956 -0.594971 0.103271 0.560303 1441833615 -0.566956 -0.594971 0.103271 0.560303 1441833616 -0.519897 -0.583740 0.153381 0.604492 1441833616 -0.519897 -0.583740 0.153381 0.604492 1441833616 -0.519897 -0.583740 0.153381 0.604492 1441833616 -0.519897 -0.583740 0.153381 0.604492 1441833616 -0.519897 -0.583740 0.153381 0.604492 1441833616 -0.519897 -0.583740 0.153381 0.604492 1441833616 -0.484375 -0.571228 0.202515 0.630920 1441833616 -0.484375 -0.571228 0.202515 0.630920 1441833616 -0.484375 -0.571228 0.202515 0.630920 1441833616 -0.484375 -0.571228 0.202515 0.630920 1441833616 -0.484375 -0.571228 0.202515 0.630920 1441833616 -0.484375 -0.571228 0.202515 0.630920 1441833616 -0.472412 -0.560486 0.232178 0.639343 1441833616 -0.472412 -0.560486 0.232178 0.639343 1441833616 -0.472412 -0.560486 0.232178 0.639343 1441833616 -0.472412 -0.560486 0.232178 0.639343 1441833616 -0.472412 -0.560486 0.232178 0.639343 1441833616 -0.472412 -0.560486 0.232178 0.639343 1441833616 -0.488342 -0.556213 0.239014 0.628540 1441833616 -0.488342 -0.556213 0.239014 0.628540 1441833616 -0.488342 -0.556213 0.239014 0.628540 1441833616 -0.488342 -0.556213 0.239014 0.628540 1441833616 -0.488342 -0.556213 0.239014 0.628540 1441833616 -0.488342 -0.556213 0.239014 0.628540 1441833616 -0.528442 -0.557495 0.218567 0.601807 1441833616 -0.528442 -0.557495 0.218567 0.601807 1441833616 -0.528442 -0.557495 0.218567 0.601807 1441833616 -0.528442 -0.557495 0.218567 0.601807 1441833616 -0.528442 -0.557495 0.218567 0.601807 1441833616 -0.528442 -0.557495 0.218567 0.601807 1441833616 -0.528442 -0.557495 0.218567 0.601807 1441833616 -0.578857 -0.565308 0.181580 0.558899 1441833616 -0.578857 -0.565308 0.181580 0.558899 1441833616 -0.578857 -0.565308 0.181580 0.558899 1441833616 -0.578857 -0.565308 0.181580 0.558899 1441833616 -0.578857 -0.565308 0.181580 0.558899 1441833616 -0.632141 -0.574341 0.132874 0.502930 1441833616 -0.632141 -0.574341 0.132874 0.502930 1441833616 -0.632141 -0.574341 0.132874 0.502930 1441833616 -0.632141 -0.574341 0.132874 0.502930 1441833616 -0.632141 -0.574341 0.132874 0.502930 1441833616 -0.632141 -0.574341 0.132874 0.502930 1441833616 -0.684509 -0.577698 0.072144 0.438782 1441833616 -0.684509 -0.577698 0.072144 0.438782 1441833616 -0.684509 -0.577698 0.072144 0.438782 1441833616 -0.684509 -0.577698 0.072144 0.438782 1441833616 -0.684509 -0.577698 0.072144 0.438782 1441833616 -0.684509 -0.577698 0.072144 0.438782 1441833616 -0.729797 -0.575684 0.004761 0.368835 1441833616 -0.729797 -0.575684 0.004761 0.368835 1441833616 -0.729797 -0.575684 0.004761 0.368835 1441833616 -0.729797 -0.575684 0.004761 0.368835 1441833616 -0.729797 -0.575684 0.004761 0.368835 1441833616 -0.729797 -0.575684 0.004761 0.368835 1441833616 -0.729797 -0.575684 0.004761 0.368835 1441833616 -0.764832 -0.568481 -0.063354 0.296570 1441833616 -0.764832 -0.568481 -0.063354 0.296570 1441833616 -0.764832 -0.568481 -0.063354 0.296570 1441833616 -0.764832 -0.568481 -0.063354 0.296570 1441833616 -0.764832 -0.568481 -0.063354 0.296570 1441833616 -0.793091 -0.551575 -0.122864 0.227478 1441833616 -0.793091 -0.551575 -0.122864 0.227478 1441833616 -0.793091 -0.551575 -0.122864 0.227478 1441833616 -0.793091 -0.551575 -0.122864 0.227478 1441833616 -0.793091 -0.551575 -0.122864 0.227478 1441833616 -0.793091 -0.551575 -0.122864 0.227478 1441833616 -0.814636 -0.526428 -0.174561 0.169922 1441833616 -0.814636 -0.526428 -0.174561 0.169922 1441833616 -0.814636 -0.526428 -0.174561 0.169922 1441833616 -0.814636 -0.526428 -0.174561 0.169922 1441833616 -0.814636 -0.526428 -0.174561 0.169922 1441833616 -0.814636 -0.526428 -0.174561 0.169922 1441833616 -0.825195 -0.504761 -0.215149 0.134399 1441833616 -0.825195 -0.504761 -0.215149 0.134399 1441833616 -0.825195 -0.504761 -0.215149 0.134399 1441833616 -0.825195 -0.504761 -0.215149 0.134399 1441833616 -0.825195 -0.504761 -0.215149 0.134399 1441833616 -0.825195 -0.504761 -0.215149 0.134399 1441833616 -0.824768 -0.497742 -0.235901 0.128113 1441833616 -0.824768 -0.497742 -0.235901 0.128113 1441833616 -0.824768 -0.497742 -0.235901 0.128113 1441833616 -0.824768 -0.497742 -0.235901 0.128113 1441833616 -0.824768 -0.497742 -0.235901 0.128113 1441833616 -0.824768 -0.497742 -0.235901 0.128113 1441833616 -0.814941 -0.508850 -0.232056 0.152405 1441833616 -0.814941 -0.508850 -0.232056 0.152405 1441833616 -0.814941 -0.508850 -0.232056 0.152405 1441833616 -0.814941 -0.508850 -0.232056 0.152405 1441833616 -0.814941 -0.508850 -0.232056 0.152405 1441833616 -0.814941 -0.508850 -0.232056 0.152405 1441833616 -0.798401 -0.528748 -0.206665 0.200928 1441833616 -0.798401 -0.528748 -0.206665 0.200928 1441833616 -0.798401 -0.528748 -0.206665 0.200928 1441833616 -0.798401 -0.528748 -0.206665 0.200928 1441833616 -0.798401 -0.528748 -0.206665 0.200928 1441833616 -0.798401 -0.528748 -0.206665 0.200928 1441833616 -0.774780 -0.551758 -0.163147 0.262085 1441833616 -0.774780 -0.551758 -0.163147 0.262085 1441833616 -0.774780 -0.551758 -0.163147 0.262085 1441833616 -0.774780 -0.551758 -0.163147 0.262085 1441833616 -0.774780 -0.551758 -0.163147 0.262085 1441833616 -0.744202 -0.570374 -0.110474 0.329651 1441833616 -0.744202 -0.570374 -0.110474 0.329651 1441833616 -0.744202 -0.570374 -0.110474 0.329651 1441833616 -0.744202 -0.570374 -0.110474 0.329651 1441833616 -0.744202 -0.570374 -0.110474 0.329651 1441833616 -0.744202 -0.570374 -0.110474 0.329651 1441833616 -0.702698 -0.585571 -0.050720 0.401062 1441833617 -0.702698 -0.585571 -0.050720 0.401062 1441833617 -0.702698 -0.585571 -0.050720 0.401062 1441833617 -0.702698 -0.585571 -0.050720 0.401062 1441833617 -0.702698 -0.585571 -0.050720 0.401062 1441833617 -0.702698 -0.585571 -0.050720 0.401062 1441833617 -0.702698 -0.585571 -0.050720 0.401062 1441833617 -0.649902 -0.594604 0.015381 0.473206 1441833617 -0.649902 -0.594604 0.015381 0.473206 1441833617 -0.649902 -0.594604 0.015381 0.473206 1441833617 -0.649902 -0.594604 0.015381 0.473206 1441833617 -0.649902 -0.594604 0.015381 0.473206 1441833617 -0.649902 -0.594604 0.015381 0.473206 1441833617 -0.591980 -0.592712 0.088623 0.538879 1441833617 -0.591980 -0.592712 0.088623 0.538879 1441833617 -0.591980 -0.592712 0.088623 0.538879 1441833617 -0.591980 -0.592712 0.088623 0.538879 1441833617 -0.591980 -0.592712 0.088623 0.538879 1441833617 -0.591980 -0.592712 0.088623 0.538879 1441833617 -0.548096 -0.568726 0.142822 0.596497 1441833617 -0.548096 -0.568726 0.142822 0.596497 1441833617 -0.548096 -0.568726 0.142822 0.596497 1441833617 -0.548096 -0.568726 0.142822 0.596497 1441833617 -0.548096 -0.568726 0.142822 0.596497 1441833617 -0.548096 -0.568726 0.142822 0.596497 1441833617 -0.509888 -0.545410 0.183228 0.639526 1441833617 -0.509888 -0.545410 0.183228 0.639526 1441833617 -0.509888 -0.545410 0.183228 0.639526 1441833617 -0.509888 -0.545410 0.183228 0.639526 1441833617 -0.482971 -0.533264 0.210938 0.661743 1441833617 -0.482971 -0.533264 0.210938 0.661743 1441833617 -0.482971 -0.533264 0.210938 0.661743 1441833617 -0.482971 -0.533264 0.210938 0.661743 1441833617 -0.482971 -0.533264 0.210938 0.661743 1441833617 -0.482971 -0.533264 0.210938 0.661743 1441833617 -0.476563 -0.534607 0.229675 0.659058 1441833617 -0.476563 -0.534607 0.229675 0.659058 1441833617 -0.476563 -0.534607 0.229675 0.659058 1441833617 -0.476563 -0.534607 0.229675 0.659058 1441833617 -0.476563 -0.534607 0.229675 0.659058 1441833617 -0.505188 -0.539612 0.223083 0.635498 1441833617 -0.505188 -0.539612 0.223083 0.635498 1441833617 -0.505188 -0.539612 0.223083 0.635498 1441833617 -0.505188 -0.539612 0.223083 0.635498 1441833617 -0.505188 -0.539612 0.223083 0.635498 1441833617 -0.505188 -0.539612 0.223083 0.635498 1441833617 -0.561096 -0.546875 0.184998 0.593201 1441833617 -0.561096 -0.546875 0.184998 0.593201 1441833617 -0.561096 -0.546875 0.184998 0.593201 1441833617 -0.561096 -0.546875 0.184998 0.593201 1441833617 -0.561096 -0.546875 0.184998 0.593201 1441833617 -0.561096 -0.546875 0.184998 0.593201 1441833617 -0.561096 -0.546875 0.184998 0.593201 1441833617 -0.624329 -0.554749 0.128174 0.534851 1441833617 -0.624329 -0.554749 0.128174 0.534851 1441833617 -0.624329 -0.554749 0.128174 0.534851 1441833617 -0.624329 -0.554749 0.128174 0.534851 1441833617 -0.624329 -0.554749 0.128174 0.534851 1441833617 -0.624329 -0.554749 0.128174 0.534851 1441833617 -0.683167 -0.561584 0.064819 0.462341 1441833617 -0.683167 -0.561584 0.064819 0.462341 1441833617 -0.683167 -0.561584 0.064819 0.462341 1441833617 -0.683167 -0.561584 0.064819 0.462341 1441833617 -0.683167 -0.561584 0.064819 0.462341 1441833617 -0.683167 -0.561584 0.064819 0.462341 1441833617 -0.733459 -0.563904 -0.004272 0.379578 1441833617 -0.733459 -0.563904 -0.004272 0.379578 1441833617 -0.733459 -0.563904 -0.004272 0.379578 1441833617 -0.733459 -0.563904 -0.004272 0.379578 1441833617 -0.733459 -0.563904 -0.004272 0.379578 1441833617 -0.733459 -0.563904 -0.004272 0.379578 1441833617 -0.773743 -0.554932 -0.070740 0.297424 1441833617 -0.773743 -0.554932 -0.070740 0.297424 1441833617 -0.773743 -0.554932 -0.070740 0.297424 1441833617 -0.773743 -0.554932 -0.070740 0.297424 1441833617 -0.773743 -0.554932 -0.070740 0.297424 1441833617 -0.773743 -0.554932 -0.070740 0.297424 1441833617 -0.807007 -0.531067 -0.130066 0.223267 1441833617 -0.807007 -0.531067 -0.130066 0.223267 1441833617 -0.807007 -0.531067 -0.130066 0.223267 1441833617 -0.807007 -0.531067 -0.130066 0.223267 1441833617 -0.807007 -0.531067 -0.130066 0.223267 1441833617 -0.807007 -0.531067 -0.130066 0.223267 1441833617 -0.823120 -0.512695 -0.179932 0.165405 1441833617 -0.823120 -0.512695 -0.179932 0.165405 1441833617 -0.823120 -0.512695 -0.179932 0.165405 1441833617 -0.823120 -0.512695 -0.179932 0.165405 1441833617 -0.823120 -0.512695 -0.179932 0.165405 1441833617 -0.823120 -0.512695 -0.179932 0.165405 1441833617 -0.821533 -0.508911 -0.218323 0.136169 1441833617 -0.821533 -0.508911 -0.218323 0.136169 1441833617 -0.821533 -0.508911 -0.218323 0.136169 1441833617 -0.821533 -0.508911 -0.218323 0.136169 1441833617 -0.821533 -0.508911 -0.218323 0.136169 1441833617 -0.821533 -0.508911 -0.218323 0.136169 1441833617 -0.807007 -0.521912 -0.237549 0.141479 1441833617 -0.807007 -0.521912 -0.237549 0.141479 1441833617 -0.791809 -0.536682 -0.233521 0.174744 1441833617 -0.791809 -0.536682 -0.233521 0.174744 1441833617 -0.791809 -0.536682 -0.233521 0.174744 1441833617 -0.791809 -0.536682 -0.233521 0.174744 1441833617 -0.775269 -0.551941 -0.208496 0.225647 1441833617 -0.775269 -0.551941 -0.208496 0.225647 1441833618 -0.775269 -0.551941 -0.208496 0.225647 1441833618 -0.775269 -0.551941 -0.208496 0.225647 1441833618 -0.775269 -0.551941 -0.208496 0.225647 1441833618 -0.775269 -0.551941 -0.208496 0.225647 1441833618 -0.753174 -0.566345 -0.169067 0.288940 1441833618 -0.753174 -0.566345 -0.169067 0.288940 1441833618 -0.753174 -0.566345 -0.169067 0.288940 1441833618 -0.753174 -0.566345 -0.169067 0.288940 1441833618 -0.753174 -0.566345 -0.169067 0.288940 1441833618 -0.753174 -0.566345 -0.169067 0.288940 1441833618 -0.720154 -0.582092 -0.118896 0.358398 1441833618 -0.720154 -0.582092 -0.118896 0.358398 1441833618 -0.720154 -0.582092 -0.118896 0.358398 1441833618 -0.720154 -0.582092 -0.118896 0.358398 1441833618 -0.720154 -0.582092 -0.118896 0.358398 1441833618 -0.720154 -0.582092 -0.118896 0.358398 1441833618 -0.676331 -0.596985 -0.058838 0.427490 1441833618 -0.676331 -0.596985 -0.058838 0.427490 1441833618 -0.676331 -0.596985 -0.058838 0.427490 1441833618 -0.676331 -0.596985 -0.058838 0.427490 1441833618 -0.676331 -0.596985 -0.058838 0.427490 1441833618 -0.676331 -0.596985 -0.058838 0.427490 1441833618 -0.676331 -0.596985 -0.058838 0.427490 1441833618 -0.627625 -0.603638 0.007446 0.491638 1441833618 -0.627625 -0.603638 0.007446 0.491638 1441833618 -0.627625 -0.603638 0.007446 0.491638 1441833618 -0.627625 -0.603638 0.007446 0.491638 1441833618 -0.627625 -0.603638 0.007446 0.491638 1441833618 -0.627625 -0.603638 0.007446 0.491638 1441833618 -0.581238 -0.595886 0.070435 0.549683 1441833618 -0.581238 -0.595886 0.070435 0.549683 1441833618 -0.581238 -0.595886 0.070435 0.549683 1441833618 -0.581238 -0.595886 0.070435 0.549683 1441833618 -0.581238 -0.595886 0.070435 0.549683 1441833618 -0.581238 -0.595886 0.070435 0.549683 1441833618 -0.537903 -0.578186 0.125183 0.600647 1441833618 -0.537903 -0.578186 0.125183 0.600647 1441833618 -0.537903 -0.578186 0.125183 0.600647 1441833618 -0.537903 -0.578186 0.125183 0.600647 1441833618 -0.537903 -0.578186 0.125183 0.600647 1441833618 -0.537903 -0.578186 0.125183 0.600647 1441833618 -0.499023 -0.556885 0.173401 0.640991 1441833618 -0.499023 -0.556885 0.173401 0.640991 1441833618 -0.499023 -0.556885 0.173401 0.640991 1441833618 -0.499023 -0.556885 0.173401 0.640991 1441833618 -0.499023 -0.556885 0.173401 0.640991 1441833618 -0.499023 -0.556885 0.173401 0.640991 1441833618 -0.470093 -0.538879 0.212524 0.665955 1441833618 -0.470093 -0.538879 0.212524 0.665955 1441833618 -0.470093 -0.538879 0.212524 0.665955 1441833618 -0.470093 -0.538879 0.212524 0.665955 1441833618 -0.470093 -0.538879 0.212524 0.665955 1441833618 -0.456177 -0.533386 0.241821 0.669983 1441833618 -0.456177 -0.533386 0.241821 0.669983 1441833618 -0.456177 -0.533386 0.241821 0.669983 1441833618 -0.456177 -0.533386 0.241821 0.669983 1441833618 -0.456177 -0.533386 0.241821 0.669983 1441833618 -0.456177 -0.533386 0.241821 0.669983 1441833618 -0.456177 -0.533386 0.241821 0.669983 1441833618 -0.467834 -0.537598 0.254456 0.653748 1441833618 -0.467834 -0.537598 0.254456 0.653748 1441833618 -0.467834 -0.537598 0.254456 0.653748 1441833618 -0.467834 -0.537598 0.254456 0.653748 1441833618 -0.467834 -0.537598 0.254456 0.653748 1441833618 -0.508179 -0.544373 0.238586 0.623291 1441833618 -0.508179 -0.544373 0.238586 0.623291 1441833618 -0.508179 -0.544373 0.238586 0.623291 1441833618 -0.508179 -0.544373 0.238586 0.623291 1441833618 -0.508179 -0.544373 0.238586 0.623291 1441833618 -0.508179 -0.544373 0.238586 0.623291 1441833618 -0.564514 -0.555908 0.197388 0.577332 1441833618 -0.564514 -0.555908 0.197388 0.577332 1441833618 -0.564514 -0.555908 0.197388 0.577332 1441833618 -0.564514 -0.555908 0.197388 0.577332 1441833618 -0.626343 -0.567261 0.140198 0.515991 1441833618 -0.626343 -0.567261 0.140198 0.515991 1441833618 -0.626343 -0.567261 0.140198 0.515991 1441833618 -0.626343 -0.567261 0.140198 0.515991 1441833618 -0.626343 -0.567261 0.140198 0.515991 1441833618 -0.626343 -0.567261 0.140198 0.515991 1441833618 -0.685547 -0.570496 0.073853 0.446289 1441833618 -0.685547 -0.570496 0.073853 0.446289 1441833618 -0.685547 -0.570496 0.073853 0.446289 1441833618 -0.685547 -0.570496 0.073853 0.446289 1441833618 -0.685547 -0.570496 0.073853 0.446289 1441833618 -0.685547 -0.570496 0.073853 0.446289 1441833618 -0.734375 -0.566772 0.007446 0.373413 1441833618 -0.734375 -0.566772 0.007446 0.373413 1441833618 -0.734375 -0.566772 0.007446 0.373413 1441833618 -0.734375 -0.566772 0.007446 0.373413 1441833618 -0.734375 -0.566772 0.007446 0.373413 1441833618 -0.734375 -0.566772 0.007446 0.373413 1441833618 -0.734375 -0.566772 0.007446 0.373413 1441833618 -0.770447 -0.558655 -0.053406 0.302490 1441833618 -0.770447 -0.558655 -0.053406 0.302490 1441833618 -0.770447 -0.558655 -0.053406 0.302490 1441833618 -0.770447 -0.558655 -0.053406 0.302490 1441833618 -0.770447 -0.558655 -0.053406 0.302490 1441833618 -0.795044 -0.548218 -0.106873 0.236694 1441833618 -0.795044 -0.548218 -0.106873 0.236694 1441833618 -0.795044 -0.548218 -0.106873 0.236694 1441833618 -0.795044 -0.548218 -0.106873 0.236694 1441833618 -0.795044 -0.548218 -0.106873 0.236694 1441833618 -0.795044 -0.548218 -0.106873 0.236694 1441833618 -0.804565 -0.541382 -0.156189 0.187866 1441833618 -0.804565 -0.541382 -0.156189 0.187866 1441833618 -0.804565 -0.541382 -0.156189 0.187866 1441833619 -0.804565 -0.541382 -0.156189 0.187866 1441833619 -0.804565 -0.541382 -0.156189 0.187866 1441833619 -0.804565 -0.541382 -0.156189 0.187866 1441833619 -0.800720 -0.544067 -0.192017 0.161499 1441833619 -0.800720 -0.544067 -0.192017 0.161499 1441833619 -0.800720 -0.544067 -0.192017 0.161499 1441833619 -0.800720 -0.544067 -0.192017 0.161499 1441833619 -0.800720 -0.544067 -0.192017 0.161499 1441833619 -0.796692 -0.544495 -0.204895 0.163879 1441833619 -0.796692 -0.544495 -0.204895 0.163879 1441833619 -0.796692 -0.544495 -0.204895 0.163879 1441833619 -0.796692 -0.544495 -0.204895 0.163879 1441833619 -0.796692 -0.544495 -0.204895 0.163879 1441833619 -0.796692 -0.544495 -0.204895 0.163879 1441833619 -0.796692 -0.544495 -0.204895 0.163879 1441833619 -0.789734 -0.548401 -0.194641 0.194336 1441833619 -0.789734 -0.548401 -0.194641 0.194336 1441833619 -0.789734 -0.548401 -0.194641 0.194336 1441833619 -0.789734 -0.548401 -0.194641 0.194336 1441833619 -0.789734 -0.548401 -0.194641 0.194336 1441833619 -0.789734 -0.548401 -0.194641 0.194336 1441833619 -0.773560 -0.560974 -0.162109 0.246460 1441833619 -0.773560 -0.560974 -0.162109 0.246460 1441833619 -0.773560 -0.560974 -0.162109 0.246460 1441833619 -0.773560 -0.560974 -0.162109 0.246460 1441833619 -0.773560 -0.560974 -0.162109 0.246460 1441833619 -0.747803 -0.575500 -0.116272 0.310120 1441833619 -0.747803 -0.575500 -0.116272 0.310120 1441833619 -0.747803 -0.575500 -0.116272 0.310120 1441833619 -0.747803 -0.575500 -0.116272 0.310120 1441833619 -0.747803 -0.575500 -0.116272 0.310120 1441833619 -0.747803 -0.575500 -0.116272 0.310120 1441833619 -0.714600 -0.584900 -0.063293 0.378662 1441833619 -0.714600 -0.584900 -0.063293 0.378662 1441833619 -0.714600 -0.584900 -0.063293 0.378662 1441833619 -0.714600 -0.584900 -0.063293 0.378662 1441833619 -0.714600 -0.584900 -0.063293 0.378662 1441833619 -0.714600 -0.584900 -0.063293 0.378662 1441833619 -0.714600 -0.584900 -0.063293 0.378662 1441833619 -0.673645 -0.587952 -0.007141 0.447754 1441833619 -0.673645 -0.587952 -0.007141 0.447754 1441833619 -0.673645 -0.587952 -0.007141 0.447754 1441833619 -0.673645 -0.587952 -0.007141 0.447754 1441833619 -0.673645 -0.587952 -0.007141 0.447754 1441833619 -0.673645 -0.587952 -0.007141 0.447754 1441833619 -0.622375 -0.588623 0.051880 0.513306 1441833619 -0.622375 -0.588623 0.051880 0.513306 1441833619 -0.622375 -0.588623 0.051880 0.513306 1441833619 -0.622375 -0.588623 0.051880 0.513306 1441833619 -0.622375 -0.588623 0.051880 0.513306 1441833619 -0.622375 -0.588623 0.051880 0.513306 1441833619 -0.564758 -0.584106 0.110107 0.572571 1441833619 -0.564758 -0.584106 0.110107 0.572571 1441833619 -0.564758 -0.584106 0.110107 0.572571 1441833619 -0.508545 -0.571228 0.171143 0.621155 1441833619 -0.508545 -0.571228 0.171143 0.621155 1441833619 -0.508545 -0.571228 0.171143 0.621155 1441833619 -0.508545 -0.571228 0.171143 0.621155 1441833619 -0.508545 -0.571228 0.171143 0.621155 1441833619 -0.508545 -0.571228 0.171143 0.621155 1441833619 -0.468262 -0.550354 0.227844 0.652649 1441833619 -0.468262 -0.550354 0.227844 0.652649 1441833619 -0.468262 -0.550354 0.227844 0.652649 1441833619 -0.468262 -0.550354 0.227844 0.652649 1441833619 -0.468262 -0.550354 0.227844 0.652649 1441833619 -0.468262 -0.550354 0.227844 0.652649 1441833619 -0.468262 -0.550354 0.227844 0.652649 1441833619 -0.452087 -0.538574 0.257324 0.662842 1441833619 -0.452087 -0.538574 0.257324 0.662842 1441833619 -0.452087 -0.538574 0.257324 0.662842 1441833619 -0.452087 -0.538574 0.257324 0.662842 1441833619 -0.452087 -0.538574 0.257324 0.662842 1441833619 -0.452087 -0.538574 0.257324 0.662842 1441833619 -0.462830 -0.541748 0.257996 0.652527 1441833619 -0.462830 -0.541748 0.257996 0.652527 1441833619 -0.462830 -0.541748 0.257996 0.652527 1441833619 -0.462830 -0.541748 0.257996 0.652527 1441833619 -0.462830 -0.541748 0.257996 0.652527 1441833619 -0.462830 -0.541748 0.257996 0.652527 1441833619 -0.462830 -0.541748 0.257996 0.652527 1441833619 -0.496887 -0.550476 0.237549 0.627441 1441833619 -0.496887 -0.550476 0.237549 0.627441 1441833619 -0.496887 -0.550476 0.237549 0.627441 1441833619 -0.496887 -0.550476 0.237549 0.627441 1441833619 -0.496887 -0.550476 0.237549 0.627441 1441833619 -0.547729 -0.560669 0.202393 0.587097 1441833619 -0.547729 -0.560669 0.202393 0.587097 1441833619 -0.547729 -0.560669 0.202393 0.587097 1441833619 -0.547729 -0.560669 0.202393 0.587097 1441833619 -0.547729 -0.560669 0.202393 0.587097 1441833619 -0.604675 -0.571411 0.154663 0.532898 1441833619 -0.604675 -0.571411 0.154663 0.532898 1441833619 -0.604675 -0.571411 0.154663 0.532898 1441833619 -0.660889 -0.579102 0.096741 0.467529 1441833619 -0.660889 -0.579102 0.096741 0.467529 1441833619 -0.660889 -0.579102 0.096741 0.467529 1441833619 -0.660889 -0.579102 0.096741 0.467529 1441833619 -0.660889 -0.579102 0.096741 0.467529 1441833619 -0.660889 -0.579102 0.096741 0.467529 1441833619 -0.660889 -0.579102 0.096741 0.467529 1441833619 -0.712097 -0.581970 0.028076 0.391785 1441833619 -0.712097 -0.581970 0.028076 0.391785 1441833619 -0.712097 -0.581970 0.028076 0.391785 1441833619 -0.712097 -0.581970 0.028076 0.391785 1441833620 
-0.588013 -0.595886 0.082214 0.540771 1441833642 -0.588013 -0.595886 0.082214 0.540771 1441833642 -0.588013 -0.595886 0.082214 0.540771 1441833642 -0.588013 -0.595886 0.082214 0.540771 1441833642 -0.588013 -0.595886 0.082214 0.540771 1441833642 -0.542725 -0.590088 0.126465 0.584167 1441833642 -0.542725 -0.590088 0.126465 0.584167 1441833642 -0.542725 -0.590088 0.126465 0.584167 1441833642 -0.542725 -0.590088 0.126465 0.584167 1441833642 -0.542725 -0.590088 0.126465 0.584167 1441833642 -0.542725 -0.590088 0.126465 0.584167 1441833642 -0.502258 -0.576660 0.172058 0.620972 1441833642 -0.502258 -0.576660 0.172058 0.620972 1441833642 -0.502258 -0.576660 0.172058 0.620972 1441833642 -0.502258 -0.576660 0.172058 0.620972 1441833642 -0.502258 -0.576660 0.172058 0.620972 1441833642 -0.502258 -0.576660 0.172058 0.620972 1441833642 -0.474915 -0.562561 0.210022 0.643372 1441833642 -0.474915 -0.562561 0.210022 0.643372 1441833642 -0.474915 -0.562561 0.210022 0.643372 1441833642 -0.474915 -0.562561 0.210022 0.643372 1441833642 -0.474915 -0.562561 0.210022 0.643372 1441833642 -0.471069 -0.553101 0.227722 0.648315 1441833642 -0.471069 -0.553101 0.227722 0.648315 1441833642 -0.471069 -0.553101 0.227722 0.648315 1441833642 -0.471069 -0.553101 0.227722 0.648315 1441833642 -0.471069 -0.553101 0.227722 0.648315 1441833642 -0.471069 -0.553101 0.227722 0.648315 1441833642 -0.490967 -0.553589 0.221069 0.635315 1441833642 -0.490967 -0.553589 0.221069 0.635315 1441833642 -0.490967 -0.553589 0.221069 0.635315 1441833642 -0.490967 -0.553589 0.221069 0.635315 1441833642 -0.490967 -0.553589 0.221069 0.635315 1441833642 -0.490967 -0.553589 0.221069 0.635315 1441833642 -0.527649 -0.561523 0.196899 0.606262 1441833642 -0.527649 -0.561523 0.196899 0.606262 1441833642 -0.527649 -0.561523 0.196899 0.606262 1441833642 -0.527649 -0.561523 0.196899 0.606262 1441833642 -0.527649 -0.561523 0.196899 0.606262 1441833642 -0.527649 -0.561523 0.196899 0.606262 1441833642 -0.527649 -0.561523 0.196899 0.606262 1441833642 -0.573975 -0.571960 0.159546 0.563843 1441833642 -0.573975 -0.571960 0.159546 0.563843 1441833642 -0.573975 -0.571960 0.159546 0.563843 1441833642 -0.573975 -0.571960 0.159546 0.563843 1441833642 -0.573975 -0.571960 0.159546 0.563843 1441833642 -0.573975 -0.571960 0.159546 0.563843 1441833642 -0.624146 -0.582397 0.111145 0.508850 1441833642 -0.624146 -0.582397 0.111145 0.508850 1441833642 -0.624146 -0.582397 0.111145 0.508850 1441833642 -0.624146 -0.582397 0.111145 0.508850 1441833642 -0.624146 -0.582397 0.111145 0.508850 1441833642 -0.624146 -0.582397 0.111145 0.508850 1441833642 -0.673828 -0.588318 0.054077 0.443848 1441833642 -0.673828 -0.588318 0.054077 0.443848 1441833642 -0.673828 -0.588318 0.054077 0.443848 1441833642 -0.673828 -0.588318 0.054077 0.443848 1441833642 -0.673828 -0.588318 0.054077 0.443848 1441833642 -0.673828 -0.588318 0.054077 0.443848 1441833642 -0.673828 -0.588318 0.054077 0.443848 1441833642 -0.718018 -0.587646 -0.007690 0.372986 1441833642 -0.718018 -0.587646 -0.007690 0.372986 1441833642 -0.718018 -0.587646 -0.007690 0.372986 1441833642 -0.718018 -0.587646 -0.007690 0.372986 1441833642 -0.718018 -0.587646 -0.007690 0.372986 1441833642 -0.718018 -0.587646 -0.007690 0.372986 1441833642 -0.750671 -0.583130 -0.066956 0.303406 1441833642 -0.750671 -0.583130 -0.066956 0.303406 1441833642 -0.750671 -0.583130 -0.066956 0.303406 1441833642 -0.750671 -0.583130 -0.066956 0.303406 1441833642 -0.750671 -0.583130 -0.066956 0.303406 1441833642 -0.750671 -0.583130 -0.066956 0.303406 1441833642 -0.769226 -0.577271 -0.113708 0.249390 1441833642 -0.769226 -0.577271 -0.113708 0.249390 1441833642 -0.769226 -0.577271 -0.113708 0.249390 1441833642 -0.769226 -0.577271 -0.113708 0.249390 1441833643 -0.769226 -0.577271 -0.113708 0.249390 1441833643 -0.776550 -0.571594 -0.148743 0.219604 1441833643 -0.776550 -0.571594 -0.148743 0.219604 1441833643 -0.776550 -0.571594 -0.148743 0.219604 1441833643 -0.776550 -0.571594 -0.148743 0.219604 1441833643 -0.776550 -0.571594 -0.148743 0.219604 1441833643 -0.776550 -0.571594 -0.148743 0.219604 1441833643 -0.778748 -0.565063 -0.166077 0.216248 1441833643 -0.778748 -0.565063 -0.166077 0.216248 1441833643 -0.778748 -0.565063 -0.166077 0.216248 1441833643 -0.778748 -0.565063 -0.166077 0.216248 1441833643 -0.778748 -0.565063 -0.166077 0.216248 1441833643 -0.778748 -0.565063 -0.166077 0.216248 1441833643 -0.778748 -0.565063 -0.166077 0.216248 1441833643 -0.773193 -0.564148 -0.162415 0.239990 1441833643 -0.773193 -0.564148 -0.162415 0.239990 1441833643 -0.773193 -0.564148 -0.162415 0.239990 1441833643 -0.753296 -0.575012 -0.138123 0.287903 1441833643 -0.753296 -0.575012 -0.138123 0.287903 1441833643 -0.753296 -0.575012 -0.138123 0.287903 1441833643 -0.753296 -0.575012 -0.138123 0.287903 1441833643 -0.753296 -0.575012 -0.138123 0.287903 1441833643 -0.753296 -0.575012 -0.138123 0.287903 1441833643 -0.721497 -0.589233 -0.097839 0.350342 1441833643 -0.721497 -0.589233 -0.097839 0.350342 1441833643 -0.721497 -0.589233 -0.097839 0.350342 1441833643 -0.721497 -0.589233 -0.097839 0.350342 1441833643 -0.721497 -0.589233 -0.097839 0.350342 1441833643 -0.721497 -0.589233 -0.097839 0.350342 1441833643 -0.680786 -0.600037 -0.045654 0.417664 1441833643 -0.680786 -0.600037 -0.045654 0.417664 1441833643 -0.680786 -0.600037 -0.045654 0.417664 1441833643 -0.680786 -0.600037 -0.045654 0.417664 1441833643 -0.680786 -0.600037 -0.045654 0.417664 1441833643 -0.680786 -0.600037 -0.045654 0.417664 1441833643 -0.634216 -0.602539 0.016113 0.484253 1441833643 -0.634216 -0.602539 0.016113 0.484253 1441833643 -0.634216 -0.602539 0.016113 0.484253 1441833643 -0.634216 -0.602539 0.016113 0.484253 1441833643 -0.634216 -0.602539 0.016113 0.484253 1441833643 -0.634216 -0.602539 0.016113 0.484253 1441833643 -0.584961 -0.594421 0.080200 0.546021 1441833643 -0.584961 -0.594421 0.080200 0.546021 1441833643 -0.584961 -0.594421 0.080200 0.546021 1441833643 -0.584961 -0.594421 0.080200 0.546021 1441833643 -0.584961 -0.594421 0.080200 0.546021 1441833643 -0.584961 -0.594421 0.080200 0.546021 1441833643 -0.534973 -0.579529 0.144714 0.597473 1441833643 -0.534973 -0.579529 0.144714 0.597473 1441833643 -0.534973 -0.579529 0.144714 0.597473 1441833643 -0.534973 -0.579529 0.144714 0.597473 1441833643 -0.534973 -0.579529 0.144714 0.597473 1441833643 -0.534973 -0.579529 0.144714 0.597473 1441833643 -0.493225 -0.563843 0.201599 0.631042 1441833643 -0.493225 -0.563843 0.201599 0.631042 1441833643 -0.493225 -0.563843 0.201599 0.631042 1441833643 -0.493225 -0.563843 0.201599 0.631042 1441833643 -0.493225 -0.563843 0.201599 0.631042 1441833643 -0.493225 -0.563843 0.201599 0.631042 1441833643 -0.493225 -0.563843 0.201599 0.631042 1441833643 -0.471008 -0.551453 0.234375 0.647400 1441833643 -0.471008 -0.551453 0.234375 0.647400 1441833643 -0.471008 -0.551453 0.234375 0.647400 1441833643 -0.471008 -0.551453 0.234375 0.647400 1441833643 -0.471008 -0.551453 0.234375 0.647400 1441833643 -0.471008 -0.551453 0.234375 0.647400 1441833643 -0.471436 -0.547363 0.245850 0.646301 1441833643 -0.471436 -0.547363 0.245850 0.646301 1441833643 -0.471436 -0.547363 0.245850 0.646301 1441833643 -0.471436 -0.547363 0.245850 0.646301 1441833643 -0.471436 -0.547363 0.245850 0.646301 1441833643 -0.471436 -0.547363 0.245850 0.646301 1441833643 -0.495850 -0.552002 0.238892 0.626343 1441833643 -0.495850 -0.552002 0.238892 0.626343 1441833643 -0.495850 -0.552002 0.238892 0.626343 1441833643 -0.495850 -0.552002 0.238892 0.626343 1441833643 -0.495850 -0.552002 0.238892 0.626343 1441833643 -0.495850 -0.552002 0.238892 0.626343 1441833643 -0.541992 -0.562439 0.211365 0.587585 1441833643 -0.541992 -0.562439 0.211365 0.587585 1441833643 -0.541992 -0.562439 0.211365 0.587585 1441833643 -0.541992 -0.562439 0.211365 0.587585 1441833643 -0.601807 -0.571960 0.162415 0.533264 1441833643 -0.601807 -0.571960 0.162415 0.533264 1441833643 -0.601807 -0.571960 0.162415 0.533264 1441833643 -0.601807 -0.571960 0.162415 0.533264 1441833643 -0.601807 -0.571960 0.162415 0.533264 1441833643 -0.663757 -0.576233 0.098206 0.466675 1441833643 -0.663757 -0.576233 0.098206 0.466675 1441833643 -0.663757 -0.576233 0.098206 0.466675 1441833643 -0.663757 -0.576233 0.098206 0.466675 1441833643 -0.663757 -0.576233 0.098206 0.466675 1441833643 -0.663757 -0.576233 0.098206 0.466675 1441833643 -0.717224 -0.573975 0.028015 0.394165 1441833643 -0.717224 -0.573975 0.028015 0.394165 1441833643 -0.717224 -0.573975 0.028015 0.394165 1441833643 -0.717224 -0.573975 0.028015 0.394165 1441833643 -0.717224 -0.573975 0.028015 0.394165 1441833643 -0.717224 -0.573975 0.028015 0.394165 1441833643 -0.717224 -0.573975 0.028015 0.394165 1441833643 -0.755920 -0.570007 -0.041626 0.319336 1441833643 -0.755920 -0.570007 -0.041626 0.319336 1441833643 -0.755920 -0.570007 -0.041626 0.319336 1441833643 -0.755920 -0.570007 -0.041626 0.319336 1441833644 -0.755920 -0.570007 -0.041626 0.319336 1441833644 -0.755920 -0.570007 -0.041626 0.319336 1441833644 -0.779846 -0.565674 -0.104126 0.247131 1441833644 -0.779846 -0.565674 -0.104126 0.247131 1441833644 -0.779846 -0.565674 -0.104126 0.247131 1441833644 -0.779846 -0.565674 -0.104126 0.247131 1441833644 -0.779846 -0.565674 -0.104126 0.247131 1441833644 -0.797729 -0.551514 -0.157104 0.186523 1441833644 -0.797729 -0.551514 -0.157104 0.186523 1441833644 -0.797729 -0.551514 -0.157104 0.186523 1441833644 -0.797729 -0.551514 -0.157104 0.186523 1441833644 -0.797729 -0.551514 -0.157104 0.186523 1441833644 -0.797729 -0.551514 -0.157104 0.186523 1441833644 -0.797729 -0.551514 -0.157104 0.186523 1441833644 -0.807678 -0.535461 -0.198669 0.146729 1441833644 -0.807678 -0.535461 -0.198669 0.146729 1441833644 -0.807678 -0.535461 -0.198669 0.146729 1441833644 -0.807678 -0.535461 -0.198669 0.146729 1441833644 -0.807678 -0.535461 -0.198669 0.146729 1441833644 -0.807678 -0.535461 -0.198669 0.146729 1441833644 -0.805054 -0.534058 -0.219543 0.136353 1441833644 -0.805054 -0.534058 -0.219543 0.136353 1441833644 -0.805054 -0.534058 -0.219543 0.136353 1441833644 -0.805054 -0.534058 -0.219543 0.136353 1441833644 -0.805054 -0.534058 -0.219543 0.136353 1441833644 -0.805054 -0.534058 -0.219543 0.136353 1441833644 -0.794800 -0.544189 -0.216675 0.158875 1441833644 -0.794800 -0.544189 -0.216675 0.158875 1441833644 -0.794800 -0.544189 -0.216675 0.158875 1441833644 -0.794800 -0.544189 -0.216675 0.158875 1441833644 -0.794800 -0.544189 -0.216675 0.158875 1441833644 -0.794800 -0.544189 -0.216675 0.158875 1441833644 -0.794800 -0.544189 -0.216675 0.158875 1441833644 -0.778992 -0.559509 -0.190491 0.209473 1441833644 -0.778992 -0.559509 -0.190491 0.209473 1441833644 -0.778992 -0.559509 -0.190491 0.209473 1441833644 -0.778992 -0.559509 -0.190491 0.209473 1441833644 -0.778992 -0.559509 -0.190491 0.209473 1441833644 -0.778992 -0.559509 -0.190491 0.209473 1441833644 -0.755249 -0.575012 -0.146545 0.278381 1441833644 -0.755249 -0.575012 -0.146545 0.278381 1441833644 -0.755249 -0.575012 -0.146545 0.278381 1441833644 -0.755249 -0.575012 -0.146545 0.278381 1441833644 -0.755249 -0.575012 -0.146545 0.278381 1441833644 -0.755249 -0.575012 -0.146545 0.278381 1441833644 -0.720764 -0.588013 -0.090820 0.355774 1441833644 -0.720764 -0.588013 -0.090820 0.355774 1441833644 -0.720764 -0.588013 -0.090820 0.355774 1441833644 -0.673035 -0.598633 -0.024475 0.433716 1441833644 -0.673035 -0.598633 -0.024475 0.433716 1441833644 -0.673035 -0.598633 -0.024475 0.433716 1441833644 -0.673035 -0.598633 -0.024475 0.433716 1441833644 -0.673035 -0.598633 -0.024475 0.433716 1441833644 -0.673035 -0.598633 -0.024475 0.433716 1441833644 -0.673035 -0.598633 -0.024475 0.433716 1441833644 -0.615051 -0.603577 0.048157 0.505127 1441833644 -0.615051 -0.603577 0.048157 0.505127 1441833644 -0.615051 -0.603577 0.048157 0.505127 1441833644 -0.615051 -0.603577 0.048157 0.505127 1441833644 -0.615051 -0.603577 0.048157 0.505127 1441833644 -0.615051 -0.603577 0.048157 0.505127 1441833644 -0.557129 -0.595093 0.117554 0.567139 1441833644 -0.557129 -0.595093 0.117554 0.567139 1441833644 -0.557129 -0.595093 0.117554 0.567139 1441833644 -0.557129 -0.595093 0.117554 0.567139 1441833644 -0.557129 -0.595093 0.117554 0.567139 1441833644 -0.557129 -0.595093 0.117554 0.567139 1441833644 -0.501526 -0.584595 0.185242 0.610229 1441833644 -0.501526 -0.584595 0.185242 0.610229 1441833644 -0.501526 -0.584595 0.185242 0.610229 1441833644 -0.501526 -0.584595 0.185242 0.610229 1441833644 -0.501526 -0.584595 0.185242 0.610229 1441833644 -0.501526 -0.584595 0.185242 0.610229 1441833644 -0.501526 -0.584595 0.185242 0.610229 1441833644 -0.464905 -0.574707 0.236389 0.630615 1441833644 -0.464905 -0.574707 0.236389 0.630615 1441833644 -0.464905 -0.574707 0.236389 0.630615 1441833644 -0.464905 -0.574707 0.236389 0.630615 1441833644 -0.464905 -0.574707 0.236389 0.630615 1441833644 -0.464905 -0.574707 0.236389 0.630615 1441833644 -0.466309 -0.567444 0.250916 0.630554 1441833644 -0.466309 -0.567444 0.250916 0.630554 1441833644 -0.466309 -0.567444 0.250916 0.630554 1441833644 -0.466309 -0.567444 0.250916 0.630554 1441833644 -0.466309 -0.567444 0.250916 0.630554 1441833644 -0.466309 -0.567444 0.250916 0.630554 1441833644 -0.466309 -0.567444 0.250916 0.630554 1441833644 -0.501526 -0.567017 0.234131 0.610046 1441833644 -0.501526 -0.567017 0.234131 0.610046 1441833644 -0.501526 -0.567017 0.234131 0.610046 1441833644 -0.501526 -0.567017 0.234131 0.610046 1441833644 -0.501526 -0.567017 0.234131 0.610046 1441833644 -0.501526 -0.567017 0.234131 0.610046 1441833644 -0.557373 -0.571655 0.193787 0.570129 1441833644 -0.557373 -0.571655 0.193787 0.570129 1441833644 -0.557373 -0.571655 0.193787 0.570129 1441833644 -0.557373 -0.571655 0.193787 0.570129 1441833644 -0.557373 -0.571655 0.193787 0.570129 1441833644 -0.618042 -0.581238 0.138428 0.510925 1441833644 -0.618042 -0.581238 0.138428 0.510925 1441833644 -0.618042 -0.581238 0.138428 0.510925 1441833644 -0.618042 -0.581238 0.138428 0.510925 1441833644 -0.618042 -0.581238 0.138428 0.510925 1441833644 -0.618042 -0.581238 0.138428 0.510925 1441833644 -0.618042 -0.581238 0.138428 0.510925 1441833644 -0.675781 -0.587158 0.072449 0.439819 1441833644 -0.675781 -0.587158 0.072449 0.439819 1441833644 -0.675781 -0.587158 0.072449 0.439819 1441833644 -0.675781 -0.587158 0.072449 0.439819 1441833644 -0.675781 -0.587158 0.072449 0.439819 1441833644 -0.675781 -0.587158 0.072449 0.439819 1441833645 -0.725769 -0.584717 0.000916 0.362427 1441833645 -0.725769 -0.584717 0.000916 0.362427 1441833645 -0.725769 -0.584717 0.000916 0.362427 1441833645 -0.725769 -0.584717 0.000916 0.362427 1441833645 -0.725769 -0.584717 0.000916 0.362427 1441833645 -0.725769 -0.584717 0.000916 0.362427 1441833645 -0.762573 -0.578003 -0.066528 0.282898 1441833645 -0.762573 -0.578003 -0.066528 0.282898 1441833645 -0.762573 -0.578003 -0.066528 0.282898 1441833645 -0.762573 -0.578003 -0.066528 0.282898 1441833645 -0.762573 -0.578003 -0.066528 0.282898 1441833645 -0.788574 -0.563660 -0.126953 0.210754 1441833645 -0.788574 -0.563660 -0.126953 0.210754 1441833645 -0.788574 -0.563660 -0.126953 0.210754 1441833645 -0.788574 -0.563660 -0.126953 0.210754 1441833645 -0.788574 -0.563660 -0.126953 0.210754 1441833645 -0.788574 -0.563660 -0.126953 0.210754 1441833645 -0.799988 -0.546387 -0.186096 0.164001 1441833645 -0.799988 -0.546387 -0.186096 0.164001 1441833645 -0.799988 -0.546387 -0.186096 0.164001 1441833645 -0.799988 -0.546387 -0.186096 0.164001 1441833645 -0.799988 -0.546387 -0.186096 0.164001 1441833645 -0.799988 -0.546387 -0.186096 0.164001 1441833645 -0.799988 -0.546387 -0.186096 0.164001 1441833645 -0.793396 -0.545349 -0.224976 0.150452 1441833645 -0.793396 -0.545349 -0.224976 0.150452 1441833645 -0.793396 -0.545349 -0.224976 0.150452 1441833645 -0.793396 -0.545349 -0.224976 0.150452 1441833645 -0.793396 -0.545349 -0.224976 0.150452 1441833645 -0.793396 -0.545349 -0.224976 0.150452 1441833645 -0.779724 -0.556946 -0.227478 0.173767 1441833645 -0.779724 -0.556946 -0.227478 0.173767 1441833645 -0.779724 -0.556946 -0.227478 0.173767 1441833645 -0.779724 -0.556946 -0.227478 0.173767 1441833645 -0.779724 -0.556946 -0.227478 0.173767 1441833645 -0.779724 -0.556946 -0.227478 0.173767 1441833645 -0.762695 -0.572815 -0.199219 0.224854 1441833645 -0.762695 -0.572815 -0.199219 0.224854 1441833645 -0.762695 -0.572815 -0.199219 0.224854 1441833645 -0.762695 -0.572815 -0.199219 0.224854 1441833645 -0.762695 -0.572815 -0.199219 0.224854 1441833645 -0.762695 -0.572815 -0.199219 0.224854 1441833645 -0.733826 -0.594727 -0.146301 0.294128 1441833645 -0.733826 -0.594727 -0.146301 0.294128 1441833645 -0.733826 -0.594727 -0.146301 0.294128 1441833645 -0.733826 -0.594727 -0.146301 0.294128 1441833645 -0.733826 -0.594727 -0.146301 0.294128 1441833645 -0.733826 -0.594727 -0.146301 0.294128 1441833645 -0.696655 -0.610168 -0.077393 0.369385 1441833645 -0.696655 -0.610168 -0.077393 0.369385 1441833645 -0.696655 -0.610168 -0.077393 0.369385 1441833645 -0.696655 -0.610168 -0.077393 0.369385 1441833645 -0.654236 -0.613220 -0.003113 0.442688 1441833645 -0.654236 -0.613220 -0.003113 0.442688 1441833645 -0.654236 -0.613220 -0.003113 0.442688 1441833645 -0.654236 -0.613220 -0.003113 0.442688 1441833645 -0.654236 -0.613220 -0.003113 0.442688 1441833645 -0.654236 -0.613220 -0.003113 0.442688 1441833645 -0.654236 -0.613220 -0.003113 0.442688 1441833645 -0.605957 -0.606079 0.067749 0.510803 1441833645 -0.605957 -0.606079 0.067749 0.510803 1441833645 -0.605957 -0.606079 0.067749 0.510803 1441833645 -0.605957 -0.606079 0.067749 0.510803 1441833645 -0.605957 -0.606079 0.067749 0.510803 1441833645 -0.605957 -0.606079 0.067749 0.510803 1441833645 -0.550842 -0.594666 0.126709 0.571777 1441833645 -0.550842 -0.594666 0.126709 0.571777 1441833645 -0.550842 -0.594666 0.126709 0.571777 1441833645 -0.550842 -0.594666 0.126709 0.571777 1441833645 -0.550842 -0.594666 0.126709 0.571777 1441833645 -0.494141 -0.577759 0.178467 0.624634 1441833645 -0.494141 -0.577759 0.178467 0.624634 1441833645 -0.494141 -0.577759 0.178467 0.624634 1441833645 -0.494141 -0.577759 0.178467 0.624634 1441833645 -0.443848 -0.559937 0.227722 0.661499 1441833645 -0.443848 -0.559937 0.227722 0.661499 1441833645 -0.443848 -0.559937 0.227722 0.661499 1441833645 -0.443848 -0.559937 0.227722 0.661499 1441833645 -0.443848 -0.559937 0.227722 0.661499 1441833645 -0.443848 -0.559937 0.227722 0.661499 1441833645 -0.415771 -0.545166 0.265625 0.677734 1441833645 -0.415771 -0.545166 0.265625 0.677734 1441833645 -0.415771 -0.545166 0.265625 0.677734 1441833645 -0.415771 -0.545166 0.265625 0.677734 1441833645 -0.415771 -0.545166 0.265625 0.677734 1441833645 -0.415771 -0.545166 0.265625 0.677734 1441833645 -0.422913 -0.539307 0.277832 0.673157 1441833645 -0.422913 -0.539307 0.277832 0.673157 1441833645 -0.422913 -0.539307 0.277832 0.673157 1441833645 -0.422913 -0.539307 0.277832 0.673157 1441833645 -0.460083 -0.547668 0.264648 0.646790 1441833645 -0.460083 -0.547668 0.264648 0.646790 1441833645 -0.460083 -0.547668 0.264648 0.646790 1441833645 -0.460083 -0.547668 0.264648 0.646790 1441833645 -0.460083 -0.547668 0.264648 0.646790 1441833645 -0.460083 -0.547668 0.264648 0.646790 1441833645 -0.517944 -0.562073 0.224060 0.604675 1441833645 -0.517944 -0.562073 0.224060 0.604675 1441833645 -0.517944 -0.562073 0.224060 0.604675 1441833645 -0.517944 -0.562073 0.224060 0.604675 1441833645 -0.517944 -0.562073 0.224060 0.604675 1441833645 -0.582825 -0.574646 0.167236 0.549622 1441833646 -0.582825 -0.574646 0.167236 0.549622 1441833646 -0.582825 -0.574646 0.167236 0.549622 1441833646 -0.582825 -0.574646 0.167236 0.549622 1441833646 -0.582825 -0.574646 0.167236 0.549622 1441833646 -0.582825 -0.574646 0.167236 0.549622 1441833646 -0.644348 -0.582153 0.104004 0.484863 1441833646 -0.644348 -0.582153 0.104004 0.484863 1441833646 -0.644348 -0.582153 0.104004 0.484863 1441833646 -0.644348 -0.582153 0.104004 0.484863 1441833646 -0.696960 -0.584229 0.040039 0.414001 1441833646 -0.696960 -0.584229 0.040039 0.414001 1441833646 -0.696960 -0.584229 0.040039 0.414001 1441833646 -0.696960 -0.584229 0.040039 0.414001 1441833646 -0.696960 -0.584229 0.040039 0.414001 1441833646 -0.696960 -0.584229 0.040039 0.414001 1441833646 -0.738220 -0.582642 -0.018127 0.339478 1441833646 -0.738220 -0.582642 -0.018127 0.339478 1441833646 -0.738220 -0.582642 -0.018127 0.339478 1441833646 -0.738220 -0.582642 -0.018127 0.339478 1441833646 -0.738220 -0.582642 -0.018127 0.339478 1441833646 -0.738220 -0.582642 -0.018127 0.339478 1441833646 -0.738220 -0.582642 -0.018127 0.339478 1441833646 -0.771362 -0.574219 -0.076233 0.263672 1441833646 -0.771362 -0.574219 -0.076233 0.263672 1441833646 -0.771362 -0.574219 -0.076233 0.263672 1441833646 -0.771362 -0.574219 -0.076233 0.263672 1441833646 -0.771362 -0.574219 -0.076233 0.263672 1441833646 -0.771362 -0.574219 -0.076233 0.263672 1441833646 -0.793518 -0.558228 -0.135010 0.201416 1441833646 -0.793518 -0.558228 -0.135010 0.201416 1441833646 -0.793518 -0.558228 -0.135010 0.201416 1441833646 -0.793518 -0.558228 -0.135010 0.201416 1441833646 -0.793518 -0.558228 -0.135010 0.201416 1441833646 -0.793518 -0.558228 -0.135010 0.201416 1441833646 -0.800781 -0.546204 -0.179993 0.167725 1441833646 -0.800781 -0.546204 -0.179993 0.167725 1441833646 -0.800781 -0.546204 -0.179993 0.167725 1441833646 -0.800781 -0.546204 -0.179993 0.167725 1441833646 -0.800781 -0.546204 -0.179993 0.167725 1441833646 -0.800781 -0.546204 -0.179993 0.167725 1441833646 -0.796997 -0.544373 -0.199524 0.169434 1441833646 -0.796997 -0.544373 -0.199524 0.169434 1441833646 -0.796997 -0.544373 -0.199524 0.169434 1441833646 -0.796997 -0.544373 -0.199524 0.169434 1441833646 -0.796997 -0.544373 -0.199524 0.169434 1441833646 -0.796997 -0.544373 -0.199524 0.169434 1441833646 -0.782166 -0.556702 -0.191223 0.204407 1441833646 -0.782166 -0.556702 -0.191223 0.204407 1441833646 -0.782166 -0.556702 -0.191223 0.204407 1441833646 -0.782166 -0.556702 -0.191223 0.204407 1441833646 -0.782166 -0.556702 -0.191223 0.204407 1441833646 -0.782166 -0.556702 -0.191223 0.204407 1441833646 -0.758179 -0.576538 -0.158203 0.260437 1441833646 -0.758179 -0.576538 -0.158203 0.260437 1441833646 -0.758179 -0.576538 -0.158203 0.260437 1441833646 -0.758179 -0.576538 -0.158203 0.260437 1441833646 -0.758179 -0.576538 -0.158203 0.260437 1441833646 -0.728271 -0.592163 -0.109253 0.327332 1441833646 -0.728271 -0.592163 -0.109253 0.327332 1441833646 -0.728271 -0.592163 -0.109253 0.327332 1441833646 -0.728271 -0.592163 -0.109253 0.327332 1441833646 -0.728271 -0.592163 -0.109253 0.327332 1441833646 -0.692627 -0.599915 -0.051086 0.397278 1441833646 -0.692627 -0.599915 -0.051086 0.397278 1441833646 -0.692627 -0.599915 -0.051086 0.397278 1441833646 -0.692627 -0.599915 -0.051086 0.397278 1441833646 -0.692627 -0.599915 -0.051086 0.397278 1441833646 -0.692627 -0.599915 -0.051086 0.397278 1441833646 -0.692627 -0.599915 -0.051086 0.397278 1441833646 -0.653625 -0.598938 0.009705 0.462524 1441833646 -0.653625 -0.598938 0.009705 0.462524 1441833646 -0.653625 -0.598938 0.009705 0.462524 1441833646 -0.653625 -0.598938 0.009705 0.462524 1441833646 -0.653625 -0.598938 0.009705 0.462524 1441833646 -0.612183 -0.590576 0.062500 0.522095 1441833646 -0.612183 -0.590576 0.062500 0.522095 1441833646 -0.612183 -0.590576 0.062500 0.522095 1441833646 -0.612183 -0.590576 0.062500 0.522095 1441833646 -0.612183 -0.590576 0.062500 0.522095 1441833646 -0.612183 -0.590576 0.062500 0.522095 1441833646 -0.564636 -0.580200 0.107849 0.577026 1441833646 -0.564636 -0.580200 0.107849 0.577026 1441833646 -0.518860 -0.570679 0.158020 0.616577 1441833646 -0.518860 -0.570679 0.158020 0.616577 1441833646 -0.518860 -0.570679 0.158020 0.616577 1441833646 -0.518860 -0.570679 0.158020 0.616577 1441833646 -0.518860 -0.570679 0.158020 0.616577 1441833646 -0.518860 -0.570679 0.158020 0.616577 1441833646 -0.489746 -0.559875 0.204834 0.636230 1441833646 -0.489746 -0.559875 0.204834 0.636230 1441833646 -0.489746 -0.559875 0.204834 0.636230 1441833646 -0.489746 -0.559875 0.204834 0.636230 1441833646 -0.489746 -0.559875 0.204834 0.636230 1441833646 -0.489746 -0.559875 0.204834 0.636230 1441833646 -0.489746 -0.559875 0.204834 0.636230 1441833646 -0.491333 -0.553284 0.225525 0.633728 1441833646 -0.491333 -0.553284 0.225525 0.633728 1441833646 -0.491333 -0.553284 0.225525 0.633728 1441833646 -0.491333 -0.553284 0.225525 0.633728 1441833646 -0.491333 -0.553284 0.225525 0.633728 1441833646 -0.491333 -0.553284 0.225525 0.633728 1441833646 -0.526733 -0.557739 0.210205 0.606018 1441833647 -0.526733 -0.557739 0.210205 0.606018 1441833647 -0.526733 -0.557739 0.210205 0.606018 1441833647 -0.526733 -0.557739 0.210205 0.606018 1441833647 -0.526733 -0.557739 0.210205 0.606018 1441833647 -0.526733 -0.557739 0.210205 0.606018 1441833647 -0.581726 -0.568909 0.163391 0.557922 1441833647 -0.581726 -0.568909 0.163391 0.557922 1441833647 -0.581726 -0.568909 0.163391 0.557922 1441833647 -0.581726 -0.568909 0.163391 0.557922 1441833647 -0.581726 -0.568909 0.163391 0.557922 1441833647 -0.581726 -0.568909 0.163391 0.557922 1441833647 -0.640503 -0.577942 0.101929 0.495422 1441833647 -0.640503 -0.577942 0.101929 0.495422 1441833647 -0.640503 -0.577942 0.101929 0.495422 1441833647 -0.640503 -0.577942 0.101929 0.495422 1441833647 -0.640503 -0.577942 0.101929 0.495422 1441833647 -0.640503 -0.577942 0.101929 0.495422 1441833647 -0.696716 -0.577759 0.035950 0.423706 1441833647 -0.696716 -0.577759 0.035950 0.423706 1441833647 -0.696716 -0.577759 0.035950 0.423706 1441833647 -0.696716 -0.577759 0.035950 0.423706 1441833647 -0.696716 -0.577759 0.035950 0.423706 1441833647 -0.696716 -0.577759 0.035950 0.423706 1441833647 -0.744080 -0.571167 -0.026794 0.345703 1441833647 -0.744080 -0.571167 -0.026794 0.345703 1441833647 -0.744080 -0.571167 -0.026794 0.345703 1441833647 -0.744080 -0.571167 -0.026794 0.345703 1441833647 -0.744080 -0.571167 -0.026794 0.345703 1441833647 -0.744080 -0.571167 -0.026794 0.345703 1441833647 -0.744080 -0.571167 -0.026794 0.345703 1441833647 -0.775757 -0.564392 -0.082581 0.269958 1441833647 -0.775757 -0.564392 -0.082581 0.269958 1441833647 -0.775757 -0.564392 -0.082581 0.269958 1441833647 -0.775757 -0.564392 -0.082581 0.269958 1441833647 -0.775757 -0.564392 -0.082581 0.269958 1441833647 -0.775757 -0.564392 -0.082581 0.269958 1441833647 -0.793762 -0.557068 -0.130188 0.206848 1441833647 
-0.654724 -0.606018 0.014526 0.451599 1441833652 -0.654724 -0.606018 0.014526 0.451599 1441833652 -0.654724 -0.606018 0.014526 0.451599 1441833652 -0.654724 -0.606018 0.014526 0.451599 1441833652 -0.623779 -0.608521 0.045105 0.488464 1441833652 -0.623779 -0.608521 0.045105 0.488464 1441833652 -0.623779 -0.608521 0.045105 0.488464 1441833652 -0.623779 -0.608521 0.045105 0.488464 1441833652 -0.623779 -0.608521 0.045105 0.488464 1441833652 -0.623779 -0.608521 0.045105 0.488464 1441833652 -0.583618 -0.605225 0.087585 0.534241 1441833652 -0.583618 -0.605225 0.087585 0.534241 1441833652 -0.583618 -0.605225 0.087585 0.534241 1441833652 -0.583618 -0.605225 0.087585 0.534241 1441833652 -0.583618 -0.605225 0.087585 0.534241 1441833652 -0.583618 -0.605225 0.087585 0.534241 1441833652 -0.533569 -0.594849 0.137695 0.585205 1441833652 -0.533569 -0.594849 0.137695 0.585205 1441833652 -0.533569 -0.594849 0.137695 0.585205 1441833652 -0.533569 -0.594849 0.137695 0.585205 1441833652 -0.533569 -0.594849 0.137695 0.585205 1441833652 -0.533569 -0.594849 0.137695 0.585205 1441833652 -0.476440 -0.581177 0.195496 0.630127 1441833652 -0.476440 -0.581177 0.195496 0.630127 1441833652 -0.476440 -0.581177 0.195496 0.630127 1441833652 -0.476440 -0.581177 0.195496 0.630127 1441833652 -0.476440 -0.581177 0.195496 0.630127 1441833652 -0.476440 -0.581177 0.195496 0.630127 1441833652 -0.432373 -0.563965 0.251343 0.657104 1441833652 -0.432373 -0.563965 0.251343 0.657104 1441833652 -0.432373 -0.563965 0.251343 0.657104 1441833652 -0.432373 -0.563965 0.251343 0.657104 1441833652 -0.432373 -0.563965 0.251343 0.657104 1441833652 -0.432373 -0.563965 0.251343 0.657104 1441833652 -0.424194 -0.548523 0.278625 0.664490 1441833652 -0.424194 -0.548523 0.278625 0.664490 1441833652 -0.424194 -0.548523 0.278625 0.664490 1441833652 -0.424194 -0.548523 0.278625 0.664490 1441833652 -0.424194 -0.548523 0.278625 0.664490 1441833652 -0.424194 -0.548523 0.278625 0.664490 1441833652 -0.453247 -0.545105 0.278748 0.647888 1441833652 -0.453247 -0.545105 0.278748 0.647888 1441833653 -0.453247 -0.545105 0.278748 0.647888 1441833653 -0.453247 -0.545105 0.278748 0.647888 1441833653 -0.453247 -0.545105 0.278748 0.647888 1441833653 -0.453247 -0.545105 0.278748 0.647888 1441833653 -0.507935 -0.556885 0.247559 0.608765 1441833653 -0.507935 -0.556885 0.247559 0.608765 1441833653 -0.507935 -0.556885 0.247559 0.608765 1441833653 -0.507935 -0.556885 0.247559 0.608765 1441833653 -0.507935 -0.556885 0.247559 0.608765 1441833653 -0.507935 -0.556885 0.247559 0.608765 1441833653 -0.572021 -0.576355 0.196106 0.549744 1441833653 -0.572021 -0.576355 0.196106 0.549744 1441833653 -0.572021 -0.576355 0.196106 0.549744 1441833653 -0.572021 -0.576355 0.196106 0.549744 1441833653 -0.572021 -0.576355 0.196106 0.549744 1441833653 -0.572021 -0.576355 0.196106 0.549744 1441833653 -0.572021 -0.576355 0.196106 0.549744 1441833653 -0.636963 -0.590271 0.131409 0.478088 1441833653 -0.636963 -0.590271 0.131409 0.478088 1441833653 -0.636963 -0.590271 0.131409 0.478088 1441833653 -0.636963 -0.590271 0.131409 0.478088 1441833653 -0.636963 -0.590271 0.131409 0.478088 1441833653 -0.636963 -0.590271 0.131409 0.478088 1441833653 -0.692200 -0.597351 0.062927 0.400085 1441833653 -0.692200 -0.597351 0.062927 0.400085 1441833653 -0.692200 -0.597351 0.062927 0.400085 1441833653 -0.692200 -0.597351 0.062927 0.400085 1441833653 -0.692200 -0.597351 0.062927 0.400085 1441833653 -0.729126 -0.604492 -0.001953 0.320984 1441833653 -0.729126 -0.604492 -0.001953 0.320984 1441833653 -0.729126 -0.604492 -0.001953 0.320984 1441833653 -0.729126 -0.604492 -0.001953 0.320984 1441833653 -0.729126 -0.604492 -0.001953 0.320984 1441833653 -0.729126 -0.604492 -0.001953 0.320984 1441833653 -0.748474 -0.612427 -0.059937 0.247437 1441833653 -0.748474 -0.612427 -0.059937 0.247437 1441833653 -0.748474 -0.612427 -0.059937 0.247437 1441833653 -0.748474 -0.612427 -0.059937 0.247437 1441833653 -0.748474 -0.612427 -0.059937 0.247437 1441833653 -0.748474 -0.612427 -0.059937 0.247437 1441833653 -0.764709 -0.603943 -0.116394 0.192261 1441833653 -0.764709 -0.603943 -0.116394 0.192261 1441833653 -0.764709 -0.603943 -0.116394 0.192261 1441833653 -0.764709 -0.603943 -0.116394 0.192261 1441833653 -0.764709 -0.603943 -0.116394 0.192261 1441833653 -0.764709 -0.603943 -0.116394 0.192261 1441833653 -0.764709 -0.603943 -0.116394 0.192261 1441833653 -0.775024 -0.587585 -0.162354 0.166748 1441833653 -0.775024 -0.587585 -0.162354 0.166748 1441833653 -0.775024 -0.587585 -0.162354 0.166748 1441833653 -0.775024 -0.587585 -0.162354 0.166748 1441833653 -0.775024 -0.587585 -0.162354 0.166748 1441833653 -0.775024 -0.587585 -0.162354 0.166748 1441833653 -0.772766 -0.579285 -0.185120 0.181885 1441833653 -0.772766 -0.579285 -0.185120 0.181885 1441833653 -0.772766 -0.579285 -0.185120 0.181885 1441833653 -0.772766 -0.579285 -0.185120 0.181885 1441833653 -0.772766 -0.579285 -0.185120 0.181885 1441833653 -0.772766 -0.579285 -0.185120 0.181885 1441833653 -0.750793 -0.593811 -0.172607 0.232239 1441833653 -0.750793 -0.593811 -0.172607 0.232239 1441833653 -0.750793 -0.593811 -0.172607 0.232239 1441833653 -0.750793 -0.593811 -0.172607 0.232239 1441833653 -0.750793 -0.593811 -0.172607 0.232239 1441833653 -0.750793 -0.593811 -0.172607 0.232239 1441833653 -0.719849 -0.613770 -0.125732 0.298950 1441833653 -0.719849 -0.613770 -0.125732 0.298950 1441833653 -0.719849 -0.613770 -0.125732 0.298950 1441833653 -0.719849 -0.613770 -0.125732 0.298950 1441833653 -0.719849 -0.613770 -0.125732 0.298950 1441833653 -0.719849 -0.613770 -0.125732 0.298950 1441833653 -0.688354 -0.619263 -0.062744 0.372559 1441833653 -0.688354 -0.619263 -0.062744 0.372559 1441833653 -0.688354 -0.619263 -0.062744 0.372559 1441833653 -0.688354 -0.619263 -0.062744 0.372559 1441833653 -0.688354 -0.619263 -0.062744 0.372559 1441833653 -0.688354 -0.619263 -0.062744 0.372559 1441833653 -0.654297 -0.609985 0.004761 0.447021 1441833653 -0.654297 -0.609985 0.004761 0.447021 1441833653 -0.654297 -0.609985 0.004761 0.447021 1441833653 -0.654297 -0.609985 0.004761 0.447021 1441833653 -0.654297 -0.609985 0.004761 0.447021 1441833653 -0.654297 -0.609985 0.004761 0.447021 1441833653 -0.654297 -0.609985 0.004761 0.447021 1441833653 -0.614319 -0.591736 0.067383 0.517639 1441833653 -0.614319 -0.591736 0.067383 0.517639 1441833653 -0.614319 -0.591736 0.067383 0.517639 1441833653 -0.614319 -0.591736 0.067383 0.517639 1441833653 -0.614319 -0.591736 0.067383 0.517639 1441833653 -0.614319 -0.591736 0.067383 0.517639 1441833653 -0.573242 -0.568420 0.115417 0.578796 1441833653 -0.573242 -0.568420 0.115417 0.578796 1441833653 -0.573242 -0.568420 0.115417 0.578796 1441833653 -0.573242 -0.568420 0.115417 0.578796 1441833653 -0.573242 -0.568420 0.115417 0.578796 1441833653 -0.573242 -0.568420 0.115417 0.578796 1441833653 -0.542297 -0.538818 0.150208 0.626892 1441833653 -0.542297 -0.538818 0.150208 0.626892 1441833653 -0.542297 -0.538818 0.150208 0.626892 1441833653 -0.542297 -0.538818 0.150208 0.626892 1441833653 -0.542297 -0.538818 0.150208 0.626892 1441833653 -0.542297 -0.538818 0.150208 0.626892 1441833653 -0.524536 -0.509033 0.178894 0.658569 1441833653 -0.524536 -0.509033 0.178894 0.658569 1441833653 -0.524536 -0.509033 0.178894 0.658569 1441833653 -0.524536 -0.509033 0.178894 0.658569 1441833653 -0.530762 -0.490417 0.195679 0.662964 1441833653 -0.530762 -0.490417 0.195679 0.662964 1441833653 -0.530762 -0.490417 0.195679 0.662964 1441833654 -0.530762 -0.490417 0.195679 0.662964 1441833654 -0.530762 -0.490417 0.195679 0.662964 1441833654 -0.530762 -0.490417 0.195679 0.662964 1441833654 -0.564209 -0.491577 0.188782 0.635864 1441833654 -0.564209 -0.491577 0.188782 0.635864 1441833654 -0.564209 -0.491577 0.188782 0.635864 1441833654 -0.564209 -0.491577 0.188782 0.635864 1441833654 -0.564209 -0.491577 0.188782 0.635864 1441833654 -0.564209 -0.491577 0.188782 0.635864 1441833654 -0.564209 -0.491577 0.188782 0.635864 1441833654 -0.614990 -0.508850 0.154358 0.582214 1441833654 -0.614990 -0.508850 0.154358 0.582214 1441833654 -0.614990 -0.508850 0.154358 0.582214 1441833654 -0.614990 -0.508850 0.154358 0.582214 1441833654 -0.614990 -0.508850 0.154358 0.582214 1441833654 -0.614990 -0.508850 0.154358 0.582214 1441833654 -0.672363 -0.523499 0.099487 0.513794 1441833654 -0.672363 -0.523499 0.099487 0.513794 1441833654 -0.672363 -0.523499 0.099487 0.513794 1441833654 -0.672363 -0.523499 0.099487 0.513794 1441833654 -0.726013 -0.529053 0.037964 0.437744 1441833654 -0.726013 -0.529053 0.037964 0.437744 1441833654 -0.726013 -0.529053 0.037964 0.437744 1441833654 -0.726013 -0.529053 0.037964 0.437744 1441833654 -0.726013 -0.529053 0.037964 0.437744 1441833654 -0.726013 -0.529053 0.037964 0.437744 1441833654 -0.771484 -0.525513 -0.022583 0.358032 1441833654 -0.771484 -0.525513 -0.022583 0.358032 1441833654 -0.771484 -0.525513 -0.022583 0.358032 1441833654 -0.771484 -0.525513 -0.022583 0.358032 1441833654 -0.771484 -0.525513 -0.022583 0.358032 1441833654 -0.771484 -0.525513 -0.022583 0.358032 1441833654 -0.809021 -0.511780 -0.085327 0.276306 1441833654 -0.809021 -0.511780 -0.085327 0.276306 1441833654 -0.809021 -0.511780 -0.085327 0.276306 1441833654 -0.809021 -0.511780 -0.085327 0.276306 1441833654 -0.809021 -0.511780 -0.085327 0.276306 1441833654 -0.809021 -0.511780 -0.085327 0.276306 1441833654 -0.839111 -0.483948 -0.142639 0.203308 1441833654 -0.839111 -0.483948 -0.142639 0.203308 1441833654 -0.839111 -0.483948 -0.142639 0.203308 1441833654 -0.839111 -0.483948 -0.142639 0.203308 1441833654 -0.839111 -0.483948 -0.142639 0.203308 1441833654 -0.839111 -0.483948 -0.142639 0.203308 1441833654 -0.855347 -0.458008 -0.185486 0.155945 1441833654 -0.855347 -0.458008 -0.185486 0.155945 1441833654 -0.855347 -0.458008 -0.185486 0.155945 1441833654 -0.855347 -0.458008 -0.185486 0.155945 1441833654 -0.855347 -0.458008 -0.185486 0.155945 1441833654 -0.855347 -0.458008 -0.185486 0.155945 1441833654 -0.859558 -0.441528 -0.216248 0.139709 1441833654 -0.859558 -0.441528 -0.216248 0.139709 1441833654 -0.859558 -0.441528 -0.216248 0.139709 1441833654 -0.859558 -0.441528 -0.216248 0.139709 1441833654 -0.856750 -0.437378 -0.222778 0.158508 1441833654 -0.856750 -0.437378 -0.222778 0.158508 1441833654 -0.856750 -0.437378 -0.222778 0.158508 1441833654 -0.856750 -0.437378 -0.222778 0.158508 1441833654 -0.856750 -0.437378 -0.222778 0.158508 1441833654 -0.856750 -0.437378 -0.222778 0.158508 1441833654 -0.856750 -0.437378 -0.222778 0.158508 1441833654 -0.845093 -0.447449 -0.201355 0.212524 1441833654 -0.845093 -0.447449 -0.201355 0.212524 1441833654 -0.845093 -0.447449 -0.201355 0.212524 1441833654 -0.845093 -0.447449 -0.201355 0.212524 1441833654 -0.845093 -0.447449 -0.201355 0.212524 1441833654 -0.845093 -0.447449 -0.201355 0.212524 1441833654 -0.816040 -0.473022 -0.161926 0.290161 1441833654 -0.816040 -0.473022 -0.161926 0.290161 1441833654 -0.816040 -0.473022 -0.161926 0.290161 1441833654 -0.816040 -0.473022 -0.161926 0.290161 1441833654 -0.816040 -0.473022 -0.161926 0.290161 1441833654 -0.816040 -0.473022 -0.161926 0.290161 1441833654 -0.816040 -0.473022 -0.161926 0.290161 1441833654 -0.770081 -0.504028 -0.105652 0.376587 1441833654 -0.770081 -0.504028 -0.105652 0.376587 1441833654 -0.770081 -0.504028 -0.105652 0.376587 1441833654 -0.770081 -0.504028 -0.105652 0.376587 1441833654 -0.770081 -0.504028 -0.105652 0.376587 1441833654 -0.770081 -0.504028 -0.105652 0.376587 1441833654 -0.716614 -0.522217 -0.038696 0.460754 1441833654 -0.716614 -0.522217 -0.038696 0.460754 1441833654 -0.716614 -0.522217 -0.038696 0.460754 1441833654 -0.716614 -0.522217 -0.038696 0.460754 1441833654 -0.716614 -0.522217 -0.038696 0.460754 1441833654 -0.716614 -0.522217 -0.038696 0.460754 1441833654 -0.663147 -0.519165 0.029663 0.538452 1441833654 -0.663147 -0.519165 0.029663 0.538452 1441833654 -0.663147 -0.519165 0.029663 0.538452 1441833654 -0.663147 -0.519165 0.029663 0.538452 1441833654 -0.663147 -0.519165 0.029663 0.538452 1441833654 -0.663147 -0.519165 0.029663 0.538452 1441833654 -0.610535 -0.502625 0.087769 0.605713 1441833654 -0.610535 -0.502625 0.087769 0.605713 1441833654 -0.610535 -0.502625 0.087769 0.605713 1441833654 -0.610535 -0.502625 0.087769 0.605713 1441833654 -0.610535 -0.502625 0.087769 0.605713 1441833654 -0.610535 -0.502625 0.087769 0.605713 1441833654 -0.557922 -0.494690 0.139587 0.651550 1441833654 -0.557922 -0.494690 0.139587 0.651550 1441833654 -0.557922 -0.494690 0.139587 0.651550 1441833654 -0.557922 -0.494690 0.139587 0.651550 1441833654 -0.557922 -0.494690 0.139587 0.651550 1441833654 -0.557922 -0.494690 0.139587 0.651550 1441833654 -0.520203 -0.493164 0.191101 0.670593 1441833654 -0.520203 -0.493164 0.191101 0.670593 1441833654 -0.520203 -0.493164 0.191101 0.670593 1441833655 -0.520203 -0.493164 0.191101 0.670593 1441833655 -0.525024 -0.482239 0.205811 0.670410 1441833655 -0.525024 -0.482239 0.205811 0.670410 1441833655 -0.525024 -0.482239 0.205811 0.670410 1441833655 -0.525024 -0.482239 0.205811 0.670410 1441833655 -0.525024 -0.482239 0.205811 0.670410 1441833655 -0.525024 -0.482239 0.205811 0.670410 1441833655 -0.525024 -0.482239 0.205811 0.670410 1441833655 -0.562317 -0.478333 0.188965 0.647522 1441833655 -0.562317 -0.478333 0.188965 0.647522 1441833655 -0.562317 -0.478333 0.188965 0.647522 1441833655 -0.562317 -0.478333 0.188965 0.647522 1441833655 -0.562317 -0.478333 0.188965 0.647522 1441833655 -0.562317 -0.478333 0.188965 0.647522 1441833655 -0.613586 -0.488220 0.156738 0.600525 1441833655 -0.613586 -0.488220 0.156738 0.600525 1441833655 -0.613586 -0.488220 0.156738 0.600525 1441833655 -0.613586 -0.488220 0.156738 0.600525 1441833655 -0.613586 -0.488220 0.156738 0.600525 1441833655 -0.613586 -0.488220 0.156738 0.600525 1441833655 -0.668152 -0.502808 0.111572 0.536987 1441833655 -0.668152 -0.502808 0.111572 0.536987 1441833655 -0.668152 -0.502808 0.111572 0.536987 1441833655 -0.668152 -0.502808 0.111572 0.536987 1441833655 -0.668152 -0.502808 0.111572 0.536987 1441833655 -0.668152 -0.502808 0.111572 0.536987 1441833655 -0.722168 -0.510925 0.055603 0.462952 1441833655 -0.722168 -0.510925 0.055603 0.462952 1441833655 -0.722168 -0.510925 0.055603 0.462952 1441833655 -0.722168 -0.510925 0.055603 0.462952 1441833655 -0.722168 -0.510925 0.055603 0.462952 1441833655 -0.722168 -0.510925 0.055603 0.462952 1441833655 -0.769897 -0.511597 -0.006226 0.381592 1441833655 -0.769897 -0.511597 -0.006226 0.381592 1441833655 -0.769897 -0.511597 -0.006226 0.381592 1441833655 -0.769897 -0.511597 -0.006226 0.381592 1441833655 -0.769897 -0.511597 -0.006226 0.381592 1441833655 -0.769897 -0.511597 -0.006226 0.381592 1441833655 -0.769897 -0.511597 -0.006226 0.381592 1441833655 -0.804199 -0.510071 -0.069397 0.297302 1441833655 -0.804199 -0.510071 -0.069397 0.297302 1441833655 -0.804199 -0.510071 -0.069397 0.297302 1441833655 -0.804199 -0.510071 -0.069397 0.297302 1441833655 -0.804199 -0.510071 -0.069397 0.297302 1441833655 -0.804199 -0.510071 -0.069397 0.297302 1441833655 -0.828247 -0.500122 -0.125977 0.219360 1441833655 -0.828247 -0.500122 -0.125977 0.219360 1441833655 -0.828247 -0.500122 -0.125977 0.219360 1441833655 -0.828247 -0.500122 -0.125977 0.219360 1441833655 -0.828247 -0.500122 -0.125977 0.219360 1441833655 -0.828247 -0.500122 -0.125977 0.219360 1441833655 -0.846802 -0.476624 -0.172974 0.161194 1441833655 -0.846802 -0.476624 -0.172974 0.161194 1441833655 -0.846802 -0.476624 -0.172974 0.161194 1441833655 -0.846802 -0.476624 -0.172974 0.161194 1441833655 -0.846802 -0.476624 -0.172974 0.161194 1441833655 -0.846802 -0.476624 -0.172974 0.161194 1441833655 -0.853333 -0.461975 -0.198730 0.137573 1441833655 -0.853333 -0.461975 -0.198730 0.137573 1441833655 -0.853333 -0.461975 -0.198730 0.137573 1441833655 -0.853333 -0.461975 -0.198730 0.137573 1441833655 -0.853333 -0.461975 -0.198730 0.137573 1441833655 -0.853333 -0.461975 -0.198730 0.137573 1441833655 -0.849609 -0.463318 -0.200989 0.152466 1441833655 -0.849609 -0.463318 -0.200989 0.152466 1441833655 -0.849609 -0.463318 -0.200989 0.152466 1441833655 -0.849609 -0.463318 -0.200989 0.152466 1441833655 -0.849609 -0.463318 -0.200989 0.152466 1441833655 -0.849609 -0.463318 -0.200989 0.152466 1441833655 -0.833679 -0.480652 -0.183777 0.200684 1441833655 -0.833679 -0.480652 -0.183777 0.200684 1441833655 -0.833679 -0.480652 -0.183777 0.200684 1441833655 -0.833679 -0.480652 -0.183777 0.200684 1441833655 -0.833679 -0.480652 -0.183777 0.200684 1441833655 -0.833679 -0.480652 -0.183777 0.200684 1441833655 -0.806519 -0.504089 -0.148743 0.270874 1441833655 -0.806519 -0.504089 -0.148743 0.270874 1441833655 -0.806519 -0.504089 -0.148743 0.270874 1441833655 -0.806519 -0.504089 -0.148743 0.270874 1441833655 -0.806519 -0.504089 -0.148743 0.270874 1441833655 -0.806519 -0.504089 -0.148743 0.270874 1441833655 -0.767578 -0.526184 -0.100464 0.352051 1441833655 -0.767578 -0.526184 -0.100464 0.352051 1441833655 -0.767578 -0.526184 -0.100464 0.352051 1441833655 -0.767578 -0.526184 -0.100464 0.352051 1441833655 -0.767578 -0.526184 -0.100464 0.352051 1441833655 -0.767578 -0.526184 -0.100464 0.352051 1441833655 -0.767578 -0.526184 -0.100464 0.352051 1441833655 -0.716370 -0.544128 -0.039124 0.434998 1441833655 -0.716370 -0.544128 -0.039124 0.434998 1441833655 -0.716370 -0.544128 -0.039124 0.434998 1441833655 -0.716370 -0.544128 -0.039124 0.434998 1441833655 -0.716370 -0.544128 -0.039124 0.434998 1441833655 -0.716370 -0.544128 -0.039124 0.434998 1441833655 -0.655884 -0.552002 0.031433 0.514038 1441833655 -0.655884 -0.552002 0.031433 0.514038 1441833655 -0.655884 -0.552002 0.031433 0.514038 1441833655 -0.655884 -0.552002 0.031433 0.514038 1441833655 -0.655884 -0.552002 0.031433 0.514038 1441833655 -0.655884 -0.552002 0.031433 0.514038 1441833655 -0.590942 -0.547852 0.101563 0.583374 1441833655 -0.590942 -0.547852 0.101563 0.583374 1441833655 -0.590942 -0.547852 0.101563 0.583374 1441833655 -0.590942 -0.547852 0.101563 0.583374 1441833655 -0.590942 -0.547852 0.101563 0.583374 1441833655 -0.531311 -0.535156 0.164368 0.635803 1441833655 -0.531311 -0.535156 0.164368 0.635803 1441833655 -0.531311 -0.535156 0.164368 0.635803 1441833655 -0.531311 -0.535156 0.164368 0.635803 1441833655 -0.531311 -0.535156 0.164368 0.635803 1441833656 -0.531311 -0.535156 0.164368 0.635803 1441833656 -0.486267 -0.521484 0.215271 0.667236 1441833656 -0.486267 -0.521484 0.215271 0.667236 1441833656 -0.486267 -0.521484 0.215271 0.667236 1441833656 -0.486267 -0.521484 0.215271 0.667236 1441833656 -0.486267 -0.521484 0.215271 0.667236 1441833656 -0.486267 -0.521484 0.215271 0.667236 1441833656 -0.486267 -0.521484 0.215271 0.667236 1441833656 -0.472168 -0.512207 0.242981 0.674988 1441833656 -0.472168 -0.512207 0.242981 0.674988 1441833656 -0.472168 -0.512207 0.242981 0.674988 1441833656 -0.472168 -0.512207 0.242981 0.674988 1441833656 -0.472168 -0.512207 0.242981 0.674988 1441833656 -0.472168 -0.512207 0.242981 0.674988 1441833656 -0.496338 -0.516541 0.238647 0.655640 1441833656 -0.496338 -0.516541 0.238647 0.655640 1441833656 -0.496338 -0.516541 0.238647 0.655640 1441833656 -0.496338 -0.516541 0.238647 0.655640 1441833656 -0.496338 -0.516541 0.238647 0.655640 1441833656 -0.496338 -0.516541 0.238647 0.655640 1441833656 -0.546204 -0.527222 0.207275 0.617065 1441833656 -0.546204 -0.527222 0.207275 0.617065 1441833656 -0.546204 -0.527222 0.207275 0.617065 1441833656 -0.546204 -0.527222 0.207275 0.617065 1441833656 -0.546204 -0.527222 0.207275 0.617065 1441833656 -0.546204 -0.527222 0.207275 0.617065 1441833656 -0.609314 -0.536987 0.161377 0.560669 1441833656 -0.609314 -0.536987 0.161377 0.560669 1441833656 -0.609314 -0.536987 0.161377 0.560669 1441833656 -0.609314 -0.536987 0.161377 0.560669 1441833656 -0.609314 -0.536987 0.161377 0.560669 1441833656 -0.609314 -0.536987 0.161377 0.560669 1441833656 -0.676941 -0.541992 0.101685 0.487549 1441833656 -0.676941 -0.541992 0.101685 0.487549 1441833656 -0.676941 -0.541992 0.101685 0.487549 1441833656 -0.676941 -0.541992 0.101685 0.487549 1441833656 -0.676941 -0.541992 0.101685 0.487549 1441833656 -0.676941 -0.541992 0.101685 0.487549 1441833656 -0.739319 -0.538696 0.033569 0.402710 1441833656 -0.739319 -0.538696 0.033569 0.402710 1441833656 -0.739319 -0.538696 0.033569 0.402710 1441833656 -0.739319 -0.538696 0.033569 0.402710 1441833656 -0.739319 -0.538696 0.033569 0.402710 1441833656 -0.739319 -0.538696 0.033569 0.402710 1441833656 -0.786804 -0.530579 -0.034912 0.313538 1441833656 -0.786804 -0.530579 -0.034912 0.313538 1441833656 -0.786804 -0.530579 -0.034912 0.313538 1441833656 -0.786804 -0.530579 -0.034912 0.313538 1441833656 -0.786804 -0.530579 -0.034912 0.313538 1441833656 -0.786804 -0.530579 -0.034912 0.313538 1441833656 -0.786804 -0.530579 -0.034912 0.313538 1441833656 -0.819092 -0.515442 -0.099670 0.231323 1441833656 -0.819092 -0.515442 -0.099670 0.231323 1441833656 -0.819092 -0.515442 -0.099670 0.231323 1441833656 -0.819092 -0.515442 -0.099670 0.231323 1441833656 -0.819092 -0.515442 -0.099670 0.231323 1441833656 -0.819092 -0.515442 -0.099670 0.231323 1441833656 -0.834290 -0.500854 -0.151550 0.173767 1441833656 -0.834290 -0.500854 -0.151550 0.173767 1441833656 -0.834290 -0.500854 -0.151550 0.173767 1441833656 -0.834290 -0.500854 -0.151550 0.173767 1441833656 -0.834290 -0.500854 -0.151550 0.173767 1441833656 -0.838501 -0.489990 -0.184448 0.151367 1441833656 -0.838501 -0.489990 -0.184448 0.151367 1441833656 -0.838501 -0.489990 -0.184448 0.151367 1441833656 -0.838501 -0.489990 -0.184448 0.151367 1441833656 -0.838501 -0.489990 -0.184448 0.151367 1441833656 -0.838501 -0.489990 -0.184448 0.151367 1441833656 -0.830627 -0.496765 -0.189758 0.165405 1441833656 -0.830627 -0.496765 -0.189758 0.165405 1441833656 -0.830627 -0.496765 -0.189758 0.165405 1441833656 -0.830627 -0.496765 -0.189758 0.165405 1441833656 -0.830627 -0.496765 -0.189758 0.165405 1441833656 -0.830627 -0.496765 -0.189758 0.165405 1441833656 -0.830627 -0.496765 -0.189758 0.165405 1441833656 -0.813477 -0.514954 -0.169922 0.210510 1441833656 -0.813477 -0.514954 -0.169922 0.210510 1441833656 -0.813477 -0.514954 -0.169922 0.210510 1441833656 -0.813477 -0.514954 -0.169922 0.210510 1441833656 -0.813477 -0.514954 -0.169922 0.210510 1441833656 -0.813477 -0.514954 -0.169922 0.210510 1441833656 -0.787537 -0.534546 -0.132446 0.276733 1441833656 -0.787537 -0.534546 -0.132446 0.276733 1441833656 -0.787537 -0.534546 -0.132446 0.276733 1441833656 -0.787537 -0.534546 -0.132446 0.276733 1441833656 -0.787537 -0.534546 -0.132446 0.276733 1441833656 -0.787537 -0.534546 -0.132446 0.276733 1441833656 -0.750916 -0.552124 -0.083496 0.352600 1441833656 -0.750916 -0.552124 -0.083496 0.352600 1441833656 -0.750916 -0.552124 -0.083496 0.352600 1441833656 -0.750916 -0.552124 -0.083496 0.352600 1441833656 -0.750916 -0.552124 -0.083496 0.352600 1441833656 -0.750916 -0.552124 -0.083496 0.352600 1441833656 -0.703491 -0.565002 -0.022583 0.430603 1441833656 -0.703491 -0.565002 -0.022583 0.430603 1441833656 -0.703491 -0.565002 -0.022583 0.430603 1441833656 -0.703491 -0.565002 -0.022583 0.430603 1441833656 -0.703491 -0.565002 -0.022583 0.430603 1441833656 -0.703491 -0.565002 -0.022583 0.430603 1441833656 -0.645325 -0.570984 0.049133 0.505127 1441833656 -0.645325 -0.570984 0.049133 0.505127 1441833656 -0.645325 -0.570984 0.049133 0.505127 1441833656 -0.645325 -0.570984 0.049133 0.505127 1441833656 -0.584351 -0.564636 0.121887 0.569946 1441833656 -0.584351 -0.564636 0.121887 0.569946 1441833656 -0.584351 -0.564636 0.121887 0.569946 1441833656 -0.584351 -0.564636 0.121887 0.569946 1441833656 -0.584351 -0.564636 0.121887 0.569946 1441833656 -0.584351 -0.564636 0.121887 0.569946 1441833657 -0.528503 -0.550903 0.185242 0.618774 1441833657 -0.528503 -0.550903 0.185242 0.618774 1441833657 -0.528503 -0.550903 0.185242 0.618774 1441833657 -0.528503 -0.550903 0.185242 0.618774 1441833657 -0.528503 -0.550903 0.185242 0.618774 1441833657 -0.528503 -0.550903 0.185242 0.618774 1441833657 -0.492065 -0.540161 0.223999 0.644958 1441833657 -0.492065 -0.540161 0.223999 0.644958 1441833657 -0.492065 -0.540161 0.223999 0.644958 1441833657 -0.492065 -0.540161 0.223999 0.644958 1441833657 -0.492065 -0.540161 0.223999 0.644958 1441833657 -0.492065 -0.540161 0.223999 0.644958 1441833657 -0.480042 -0.538879 0.244751 0.647522 1441833657 -0.480042 -0.538879 0.244751 0.647522 1441833657 -0.480042 -0.538879 0.244751 0.647522 1441833657 -0.480042 -0.538879 0.244751 0.647522 1441833657 -0.480042 -0.538879 0.244751 0.647522 1441833657 -0.480042 -0.538879 0.244751 0.647522 1441833657 -0.480042 -0.538879 0.244751 0.647522 1441833657 -0.502319 -0.541016 0.241211 0.629944 1441833657 -0.502319 -0.541016 0.241211 0.629944 1441833657 -0.502319 -0.541016 0.241211 0.629944 1441833657 -0.502319 -0.541016 0.241211 0.629944 1441833657 -0.502319 -0.541016 0.241211 0.629944 1441833657 -0.502319 -0.541016 0.241211 0.629944 1441833657 -0.552185 -0.548645 0.211853 0.590942 1441833657 -0.552185 -0.548645 0.211853 0.590942 1441833657 -0.552185 -0.548645 0.211853 0.590942 1441833657 -0.552185 -0.548645 0.211853 0.590942 1441833657 -0.552185 -0.548645 0.211853 0.590942 1441833657 -0.614685 -0.557068 0.162170 0.534363 1441833657 -0.614685 -0.557068 0.162170 0.534363 1441833657 -0.614685 -0.557068 0.162170 0.534363 1441833657 -0.678162 -0.563232 0.099243 0.461609 1441833657 
-0.600647 -0.592224 0.078064 0.531433 1441833660 -0.600647 -0.592224 0.078064 0.531433 1441833660 -0.600647 -0.592224 0.078064 0.531433 1441833660 -0.600647 -0.592224 0.078064 0.531433 1441833660 -0.600647 -0.592224 0.078064 0.531433 1441833660 -0.548828 -0.587097 0.129211 0.580872 1441833660 -0.548828 -0.587097 0.129211 0.580872 1441833660 -0.548828 -0.587097 0.129211 0.580872 1441833660 -0.548828 -0.587097 0.129211 0.580872 1441833660 -0.548828 -0.587097 0.129211 0.580872 1441833660 -0.548828 -0.587097 0.129211 0.580872 1441833660 -0.498840 -0.567810 0.182251 0.628906 1441833660 -0.498840 -0.567810 0.182251 0.628906 1441833660 -0.498840 -0.567810 0.182251 0.628906 1441833660 -0.498840 -0.567810 0.182251 0.628906 1441833660 -0.498840 -0.567810 0.182251 0.628906 1441833660 -0.498840 -0.567810 0.182251 0.628906 1441833660 -0.455505 -0.544373 0.229309 0.666077 1441833660 -0.455505 -0.544373 0.229309 0.666077 1441833660 -0.455505 -0.544373 0.229309 0.666077 1441833660 -0.455505 -0.544373 0.229309 0.666077 1441833660 -0.455505 -0.544373 0.229309 0.666077 1441833660 -0.427368 -0.525330 0.262024 0.687561 1441833660 -0.427368 -0.525330 0.262024 0.687561 1441833660 -0.427368 -0.525330 0.262024 0.687561 1441833660 -0.427368 -0.525330 0.262024 0.687561 1441833660 -0.427368 -0.525330 0.262024 0.687561 1441833660 -0.427368 -0.525330 0.262024 0.687561 1441833660 -0.425964 -0.517761 0.276794 0.688354 1441833660 -0.425964 -0.517761 0.276794 0.688354 1441833660 -0.425964 -0.517761 0.276794 0.688354 1441833660 -0.425964 -0.517761 0.276794 0.688354 1441833660 -0.425964 -0.517761 0.276794 0.688354 1441833660 -0.425964 -0.517761 0.276794 0.688354 1441833660 -0.453552 -0.523376 0.274231 0.667236 1441833660 -0.453552 -0.523376 0.274231 0.667236 1441833660 -0.453552 -0.523376 0.274231 0.667236 1441833660 -0.453552 -0.523376 0.274231 0.667236 1441833660 -0.453552 -0.523376 0.274231 0.667236 1441833660 -0.453552 -0.523376 0.274231 0.667236 1441833660 -0.507751 -0.534912 0.244202 0.629639 1441833660 -0.507751 -0.534912 0.244202 0.629639 1441833660 -0.507751 -0.534912 0.244202 0.629639 1441833660 -0.507751 -0.534912 0.244202 0.629639 1441833660 -0.507751 -0.534912 0.244202 0.629639 1441833660 -0.575378 -0.547241 0.192566 0.576538 1441833660 -0.575378 -0.547241 0.192566 0.576538 1441833660 -0.575378 -0.547241 0.192566 0.576538 1441833660 -0.575378 -0.547241 0.192566 0.576538 1441833660 -0.575378 -0.547241 0.192566 0.576538 1441833660 -0.575378 -0.547241 0.192566 0.576538 1441833660 -0.642822 -0.554260 0.131226 0.512268 1441833660 -0.642822 -0.554260 0.131226 0.512268 1441833660 -0.642822 -0.554260 0.131226 0.512268 1441833660 -0.642822 -0.554260 0.131226 0.512268 1441833660 -0.642822 -0.554260 0.131226 0.512268 1441833660 -0.642822 -0.554260 0.131226 0.512268 1441833660 -0.699890 -0.556580 0.069763 0.442139 1441833660 -0.699890 -0.556580 0.069763 0.442139 1441833660 -0.699890 -0.556580 0.069763 0.442139 1441833660 -0.699890 -0.556580 0.069763 0.442139 1441833660 -0.699890 -0.556580 0.069763 0.442139 1441833660 -0.699890 -0.556580 0.069763 0.442139 1441833660 -0.739563 -0.563721 0.012390 0.367615 1441833660 -0.739563 -0.563721 0.012390 0.367615 1441833660 -0.739563 -0.563721 0.012390 0.367615 1441833660 -0.739563 -0.563721 0.012390 0.367615 1441833660 -0.739563 -0.563721 0.012390 0.367615 1441833660 -0.769226 -0.566101 -0.045715 0.292847 1441833660 -0.769226 -0.566101 -0.045715 0.292847 1441833660 -0.769226 -0.566101 -0.045715 0.292847 1441833660 -0.769226 -0.566101 -0.045715 0.292847 1441833660 -0.769226 -0.566101 -0.045715 0.292847 1441833660 -0.769226 -0.566101 -0.045715 0.292847 1441833660 -0.792419 -0.558044 -0.104858 0.222961 1441833660 -0.792419 -0.558044 -0.104858 0.222961 1441833660 -0.792419 -0.558044 -0.104858 0.222961 1441833660 -0.792419 -0.558044 -0.104858 0.222961 1441833660 -0.792419 -0.558044 -0.104858 0.222961 1441833660 -0.792419 -0.558044 -0.104858 0.222961 1441833660 -0.792419 -0.558044 -0.104858 0.222961 1441833660 -0.808655 -0.540161 -0.157288 0.172241 1441833660 -0.808655 -0.540161 -0.157288 0.172241 1441833660 -0.808655 -0.540161 -0.157288 0.172241 1441833660 -0.808655 -0.540161 -0.157288 0.172241 1441833660 -0.808655 -0.540161 -0.157288 0.172241 1441833660 -0.808655 -0.540161 -0.157288 0.172241 1441833660 -0.815247 -0.525879 -0.189087 0.151978 1441833660 -0.815247 -0.525879 -0.189087 0.151978 1441833660 -0.815247 -0.525879 -0.189087 0.151978 1441833660 -0.815247 -0.525879 -0.189087 0.151978 1441833660 -0.815247 -0.525879 -0.189087 0.151978 1441833660 -0.815247 -0.525879 -0.189087 0.151978 1441833660 -0.813110 -0.521606 -0.194824 0.169983 1441833660 -0.813110 -0.521606 -0.194824 0.169983 1441833660 -0.813110 -0.521606 -0.194824 0.169983 1441833660 -0.813110 -0.521606 -0.194824 0.169983 1441833661 -0.813110 -0.521606 -0.194824 0.169983 1441833661 -0.813110 -0.521606 -0.194824 0.169983 1441833661 -0.797058 -0.533997 -0.173950 0.222229 1441833661 -0.797058 -0.533997 -0.173950 0.222229 1441833661 -0.797058 -0.533997 -0.173950 0.222229 1441833661 -0.797058 -0.533997 -0.173950 0.222229 1441833661 -0.797058 -0.533997 -0.173950 0.222229 1441833661 -0.797058 -0.533997 -0.173950 0.222229 1441833661 -0.769043 -0.552368 -0.131592 0.293579 1441833661 -0.769043 -0.552368 -0.131592 0.293579 1441833661 -0.769043 -0.552368 -0.131592 0.293579 1441833661 -0.769043 -0.552368 -0.131592 0.293579 1441833661 -0.769043 -0.552368 -0.131592 0.293579 1441833661 -0.769043 -0.552368 -0.131592 0.293579 1441833661 -0.769043 -0.552368 -0.131592 0.293579 1441833661 -0.731445 -0.565979 -0.075439 0.372864 1441833661 -0.731445 -0.565979 -0.075439 0.372864 1441833661 -0.731445 -0.565979 -0.075439 0.372864 1441833661 -0.731445 -0.565979 -0.075439 0.372864 1441833661 -0.731445 -0.565979 -0.075439 0.372864 1441833661 -0.684692 -0.570618 -0.014893 0.453247 1441833661 -0.684692 -0.570618 -0.014893 0.453247 1441833661 -0.684692 -0.570618 -0.014893 0.453247 1441833661 -0.684692 -0.570618 -0.014893 0.453247 1441833661 -0.684692 -0.570618 -0.014893 0.453247 1441833661 -0.684692 -0.570618 -0.014893 0.453247 1441833661 -0.627930 -0.568970 0.052673 0.528381 1441833661 -0.627930 -0.568970 0.052673 0.528381 1441833661 -0.627930 -0.568970 0.052673 0.528381 1441833661 -0.627930 -0.568970 0.052673 0.528381 1441833661 -0.627930 -0.568970 0.052673 0.528381 1441833661 -0.627930 -0.568970 0.052673 0.528381 1441833661 -0.569336 -0.558960 0.123474 0.590149 1441833661 -0.569336 -0.558960 0.123474 0.590149 1441833661 -0.569336 -0.558960 0.123474 0.590149 1441833661 -0.569336 -0.558960 0.123474 0.590149 1441833661 -0.569336 -0.558960 0.123474 0.590149 1441833661 -0.569336 -0.558960 0.123474 0.590149 1441833661 -0.520386 -0.539001 0.182190 0.636780 1441833661 -0.520386 -0.539001 0.182190 0.636780 1441833661 -0.520386 -0.539001 0.182190 0.636780 1441833661 -0.520386 -0.539001 0.182190 0.636780 1441833661 -0.520386 -0.539001 0.182190 0.636780 1441833661 -0.490601 -0.520203 0.222961 0.662537 1441833661 -0.490601 -0.520203 0.222961 0.662537 1441833661 -0.490601 -0.520203 0.222961 0.662537 1441833661 -0.490601 -0.520203 0.222961 0.662537 1441833661 -0.490601 -0.520203 0.222961 0.662537 1441833661 -0.490601 -0.520203 0.222961 0.662537 1441833661 -0.488220 -0.513733 0.244324 0.661804 1441833661 -0.488220 -0.513733 0.244324 0.661804 1441833661 -0.488220 -0.513733 0.244324 0.661804 1441833661 -0.488220 -0.513733 0.244324 0.661804 1441833661 -0.488220 -0.513733 0.244324 0.661804 1441833661 -0.488220 -0.513733 0.244324 0.661804 1441833661 -0.517822 -0.520142 0.237976 0.636169 1441833661 -0.517822 -0.520142 0.237976 0.636169 1441833661 -0.517822 -0.520142 0.237976 0.636169 1441833661 -0.517822 -0.520142 0.237976 0.636169 1441833661 -0.517822 -0.520142 0.237976 0.636169 1441833661 -0.517822 -0.520142 0.237976 0.636169 1441833661 -0.571289 -0.536072 0.202881 0.587524 1441833661 -0.571289 -0.536072 0.202881 0.587524 1441833661 -0.571289 -0.536072 0.202881 0.587524 1441833661 -0.571289 -0.536072 0.202881 0.587524 1441833661 -0.571289 -0.536072 0.202881 0.587524 1441833661 -0.571289 -0.536072 0.202881 0.587524 1441833661 -0.632690 -0.553711 0.145203 0.521606 1441833661 -0.632690 -0.553711 0.145203 0.521606 1441833661 -0.632690 -0.553711 0.145203 0.521606 1441833661 -0.632690 -0.553711 0.145203 0.521606 1441833661 -0.632690 -0.553711 0.145203 0.521606 1441833661 -0.632690 -0.553711 0.145203 0.521606 1441833661 -0.632690 -0.553711 0.145203 0.521606 1441833661 -0.692200 -0.563110 0.076050 0.445068 1441833661 -0.692200 -0.563110 0.076050 0.445068 1441833661 -0.692200 -0.563110 0.076050 0.445068 1441833661 -0.692200 -0.563110 0.076050 0.445068 1441833661 -0.692200 -0.563110 0.076050 0.445068 1441833661 -0.743774 -0.561523 0.006470 0.362671 1441833661 -0.743774 -0.561523 0.006470 0.362671 1441833661 -0.743774 -0.561523 0.006470 0.362671 1441833661 -0.743774 -0.561523 0.006470 0.362671 1441833661 -0.743774 -0.561523 0.006470 0.362671 1441833661 -0.743774 -0.561523 0.006470 0.362671 1441833661 -0.783936 -0.551392 -0.060181 0.279053 1441833661 -0.783936 -0.551392 -0.060181 0.279053 1441833661 -0.783936 -0.551392 -0.060181 0.279053 1441833661 -0.783936 -0.551392 -0.060181 0.279053 1441833661 -0.783936 -0.551392 -0.060181 0.279053 1441833661 -0.783936 -0.551392 -0.060181 0.279053 1441833661 -0.809204 -0.537659 -0.121216 0.203735 1441833661 -0.809204 -0.537659 -0.121216 0.203735 1441833661 -0.809204 -0.537659 -0.121216 0.203735 1441833661 -0.809204 -0.537659 -0.121216 0.203735 1441833661 -0.809204 -0.537659 -0.121216 0.203735 1441833661 -0.809204 -0.537659 -0.121216 0.203735 1441833661 -0.824951 -0.515137 -0.176392 0.151733 1441833661 -0.824951 -0.515137 -0.176392 0.151733 1441833661 -0.824951 -0.515137 -0.176392 0.151733 1441833661 -0.824951 -0.515137 -0.176392 0.151733 1441833661 -0.824951 -0.515137 -0.176392 0.151733 1441833661 -0.824951 -0.515137 -0.176392 0.151733 1441833661 -0.831543 -0.495789 -0.213257 0.131653 1441833661 -0.831543 -0.495789 -0.213257 0.131653 1441833661 -0.831543 -0.495789 -0.213257 0.131653 1441833661 -0.831543 -0.495789 -0.213257 0.131653 1441833662 -0.831543 -0.495789 -0.213257 0.131653 1441833662 -0.824646 -0.501282 -0.217407 0.146484 1441833662 -0.824646 -0.501282 -0.217407 0.146484 1441833662 -0.824646 -0.501282 -0.217407 0.146484 1441833662 -0.824646 -0.501282 -0.217407 0.146484 1441833662 -0.824646 -0.501282 -0.217407 0.146484 1441833662 -0.824646 -0.501282 -0.217407 0.146484 1441833662 -0.824646 -0.501282 -0.217407 0.146484 1441833662 -0.807495 -0.521179 -0.199036 0.191772 1441833662 -0.807495 -0.521179 -0.199036 0.191772 1441833662 -0.807495 -0.521179 -0.199036 0.191772 1441833662 -0.807495 -0.521179 -0.199036 0.191772 1441833662 -0.807495 -0.521179 -0.199036 0.191772 1441833662 -0.807495 -0.521179 -0.199036 0.191772 1441833662 -0.780518 -0.545776 -0.160339 0.259460 1441833662 -0.780518 -0.545776 -0.160339 0.259460 1441833662 -0.780518 -0.545776 -0.160339 0.259460 1441833662 -0.780518 -0.545776 -0.160339 0.259460 1441833662 -0.780518 -0.545776 -0.160339 0.259460 1441833662 -0.780518 -0.545776 -0.160339 0.259460 1441833662 -0.744568 -0.566711 -0.105347 0.336792 1441833662 -0.744568 -0.566711 -0.105347 0.336792 1441833662 -0.744568 -0.566711 -0.105347 0.336792 1441833662 -0.744568 -0.566711 -0.105347 0.336792 1441833662 -0.744568 -0.566711 -0.105347 0.336792 1441833662 -0.744568 -0.566711 -0.105347 0.336792 1441833662 -0.699951 -0.578918 -0.041321 0.416260 1441833662 -0.699951 -0.578918 -0.041321 0.416260 1441833662 -0.699951 -0.578918 -0.041321 0.416260 1441833662 -0.699951 -0.578918 -0.041321 0.416260 1441833662 -0.699951 -0.578918 -0.041321 0.416260 1441833662 -0.699951 -0.578918 -0.041321 0.416260 1441833662 -0.647705 -0.582397 0.027832 0.490479 1441833662 -0.647705 -0.582397 0.027832 0.490479 1441833662 -0.647705 -0.582397 0.027832 0.490479 1441833662 -0.647705 -0.582397 0.027832 0.490479 1441833662 -0.647705 -0.582397 0.027832 0.490479 1441833662 -0.647705 -0.582397 0.027832 0.490479 1441833662 -0.592834 -0.575623 0.095581 0.555115 1441833662 -0.592834 -0.575623 0.095581 0.555115 1441833662 -0.592834 -0.575623 0.095581 0.555115 1441833662 -0.592834 -0.575623 0.095581 0.555115 1441833662 -0.592834 -0.575623 0.095581 0.555115 1441833662 -0.542542 -0.561829 0.160034 0.603638 1441833662 -0.542542 -0.561829 0.160034 0.603638 1441833662 -0.542542 -0.561829 0.160034 0.603638 1441833662 -0.542542 -0.561829 0.160034 0.603638 1441833662 -0.542542 -0.561829 0.160034 0.603638 1441833662 -0.542542 -0.561829 0.160034 0.603638 1441833662 -0.542542 -0.561829 0.160034 0.603638 1441833662 -0.505249 -0.545410 0.214478 0.633423 1441833662 -0.505249 -0.545410 0.214478 0.633423 1441833662 -0.505249 -0.545410 0.214478 0.633423 1441833662 -0.505249 -0.545410 0.214478 0.633423 1441833662 -0.505249 -0.545410 0.214478 0.633423 1441833662 -0.491638 -0.535522 0.249268 0.639832 1441833662 -0.491638 -0.535522 0.249268 0.639832 1441833662 -0.491638 -0.535522 0.249268 0.639832 1441833662 -0.491638 -0.535522 0.249268 0.639832 1441833662 -0.491638 -0.535522 0.249268 0.639832 1441833662 -0.491638 -0.535522 0.249268 0.639832 1441833662 -0.509521 -0.538574 0.252563 0.621704 1441833662 -0.509521 -0.538574 0.252563 0.621704 1441833662 -0.509521 -0.538574 0.252563 0.621704 1441833662 -0.509521 -0.538574 0.252563 0.621704 1441833662 -0.509521 -0.538574 0.252563 0.621704 1441833662 -0.555542 -0.549744 0.221924 0.583069 1441833662 -0.555542 -0.549744 0.221924 0.583069 1441833662 -0.555542 -0.549744 0.221924 0.583069 1441833662 -0.555542 -0.549744 0.221924 0.583069 1441833662 -0.555542 -0.549744 0.221924 0.583069 1441833662 -0.555542 -0.549744 0.221924 0.583069 1441833662 -0.615479 -0.560486 0.170959 0.527100 1441833662 -0.615479 -0.560486 0.170959 0.527100 1441833662 -0.615479 -0.560486 0.170959 0.527100 1441833662 -0.615479 -0.560486 0.170959 0.527100 1441833662 -0.615479 -0.560486 0.170959 0.527100 1441833662 -0.615479 -0.560486 0.170959 0.527100 1441833662 -0.615479 -0.560486 0.170959 0.527100 1441833662 -0.675964 -0.567139 0.109009 0.457764 1441833662 -0.675964 -0.567139 0.109009 0.457764 1441833662 -0.675964 -0.567139 0.109009 0.457764 1441833662 -0.675964 -0.567139 0.109009 0.457764 1441833662 -0.675964 -0.567139 0.109009 0.457764 1441833662 -0.675964 -0.567139 0.109009 0.457764 1441833662 -0.730164 -0.567444 0.042175 0.378357 1441833662 -0.730164 -0.567444 0.042175 0.378357 1441833662 -0.730164 -0.567444 0.042175 0.378357 1441833662 -0.730164 -0.567444 0.042175 0.378357 1441833662 -0.730164 -0.567444 0.042175 0.378357 1441833662 -0.730164 -0.567444 0.042175 0.378357 1441833662 -0.771729 -0.563538 -0.025574 0.293701 1441833662 -0.771729 -0.563538 -0.025574 0.293701 1441833662 -0.771729 -0.563538 -0.025574 0.293701 1441833662 -0.771729 -0.563538 -0.025574 0.293701 1441833662 -0.771729 -0.563538 -0.025574 0.293701 1441833662 -0.771729 -0.563538 -0.025574 0.293701 1441833662 -0.803284 -0.549194 -0.100586 0.207397 1441833662 -0.803284 -0.549194 -0.100586 0.207397 1441833662 -0.803284 -0.549194 -0.100586 0.207397 1441833662 -0.803284 -0.549194 -0.100586 0.207397 1441833662 -0.803284 -0.549194 -0.100586 0.207397 1441833662 -0.803284 -0.549194 -0.100586 0.207397 1441833662 -0.832092 -0.511719 -0.168091 0.132690 1441833662 -0.832092 -0.511719 -0.168091 0.132690 1441833662 -0.832092 -0.511719 -0.168091 0.132690 1441833662 -0.832092 -0.511719 -0.168091 0.132690 1441833662 -0.832092 -0.511719 -0.168091 0.132690 1441833663 -0.851379 -0.472229 -0.212280 0.085144 1441833663 -0.851379 -0.472229 -0.212280 0.085144 1441833663 -0.851379 -0.472229 -0.212280 0.085144 1441833663 -0.851379 -0.472229 -0.212280 0.085144 1441833663 -0.851379 -0.472229 -0.212280 0.085144 1441833663 -0.851379 -0.472229 -0.212280 0.085144 1441833663 -0.851685 -0.462036 -0.233032 0.083435 1441833663 -0.851685 -0.462036 -0.233032 0.083435 1441833663 -0.851685 -0.462036 -0.233032 0.083435 1441833663 -0.851685 -0.462036 -0.233032 0.083435 1441833663 -0.851685 -0.462036 -0.233032 0.083435 1441833663 -0.834351 -0.487549 -0.225098 0.125061 1441833663 -0.834351 -0.487549 -0.225098 0.125061 1441833663 -0.834351 -0.487549 -0.225098 0.125061 1441833663 -0.834351 -0.487549 -0.225098 0.125061 1441833663 -0.834351 -0.487549 -0.225098 0.125061 1441833663 -0.834351 -0.487549 -0.225098 0.125061 1441833663 -0.808167 -0.522644 -0.189819 0.194092 1441833663 -0.808167 -0.522644 -0.189819 0.194092 1441833663 -0.808167 -0.522644 -0.189819 0.194092 1441833663 -0.808167 -0.522644 -0.189819 0.194092 1441833663 -0.808167 -0.522644 -0.189819 0.194092 1441833663 -0.808167 -0.522644 -0.189819 0.194092 1441833663 -0.779541 -0.546753 -0.136292 0.273682 1441833663 -0.779541 -0.546753 -0.136292 0.273682 1441833663 -0.779541 -0.546753 -0.136292 0.273682 1441833663 -0.779541 -0.546753 -0.136292 0.273682 1441833663 -0.779541 -0.546753 -0.136292 0.273682 1441833663 -0.779541 -0.546753 -0.136292 0.273682 1441833663 -0.748230 -0.554565 -0.077026 0.356018 1441833663 -0.748230 -0.554565 -0.077026 0.356018 1441833663 -0.748230 -0.554565 -0.077026 0.356018 1441833663 -0.748230 -0.554565 -0.077026 0.356018 1441833663 -0.748230 -0.554565 -0.077026 0.356018 1441833663 -0.748230 -0.554565 -0.077026 0.356018 1441833663 -0.705688 -0.556702 -0.013550 0.438110 1441833663 -0.705688 -0.556702 -0.013550 0.438110 1441833663 -0.705688 -0.556702 -0.013550 0.438110 1441833663 -0.705688 -0.556702 -0.013550 0.438110 1441833663 -0.705688 -0.556702 -0.013550 0.438110 1441833663 -0.705688 -0.556702 -0.013550 0.438110 1441833663 -0.648987 -0.560425 0.054626 0.511597 1441833663 -0.648987 -0.560425 0.054626 0.511597 1441833663 -0.648987 -0.560425 0.054626 0.511597 1441833663 -0.648987 -0.560425 0.054626 0.511597 1441833663 -0.648987 -0.560425 0.054626 0.511597 1441833663 -0.648987 -0.560425 0.054626 0.511597 1441833663 -0.585632 -0.561646 0.120056 0.572083 1441833663 -0.585632 -0.561646 0.120056 0.572083 1441833663 -0.585632 -0.561646 0.120056 0.572083 1441833663 -0.585632 -0.561646 0.120056 0.572083 1441833663 -0.585632 -0.561646 0.120056 0.572083 1441833663 -0.585632 -0.561646 0.120056 0.572083 1441833663 -0.532959 -0.548523 0.178406 0.619080 1441833663 -0.532959 -0.548523 0.178406 0.619080 1441833663 -0.532959 -0.548523 0.178406 0.619080 1441833663 -0.532959 -0.548523 0.178406 0.619080 1441833663 -0.532959 -0.548523 0.178406 0.619080 1441833663 -0.532959 -0.548523 0.178406 0.619080 1441833663 -0.502258 -0.531738 0.215149 0.647034 1441833663 -0.502258 -0.531738 0.215149 0.647034 1441833663 -0.502258 -0.531738 0.215149 0.647034 1441833663 -0.502258 -0.531738 0.215149 0.647034 1441833663 -0.502258 -0.531738 0.215149 0.647034 1441833663 -0.502258 -0.531738 0.215149 0.647034 1441833663 -0.495300 -0.527649 0.235352 0.648743 1441833663 -0.495300 -0.527649 0.235352 0.648743 1441833663 -0.495300 -0.527649 0.235352 0.648743 1441833663 -0.495300 -0.527649 0.235352 0.648743 1441833663 -0.495300 -0.527649 0.235352 0.648743 1441833663 -0.495300 -0.527649 0.235352 0.648743 1441833663 -0.518738 -0.533264 0.231201 0.626953 1441833663 -0.518738 -0.533264 0.231201 0.626953 1441833663 -0.518738 -0.533264 0.231201 0.626953 1441833663 -0.518738 -0.533264 0.231201 0.626953 1441833663 -0.518738 -0.533264 0.231201 0.626953 1441833663 -0.518738 -0.533264 0.231201 0.626953 1441833663 -0.563721 -0.546204 0.197632 0.587219 1441833663 -0.563721 -0.546204 0.197632 0.587219 1441833663 -0.563721 -0.546204 0.197632 0.587219 1441833663 -0.563721 -0.546204 0.197632 0.587219 1441833663 -0.563721 -0.546204 0.197632 0.587219 1441833663 -0.563721 -0.546204 0.197632 0.587219 1441833663 -0.563721 -0.546204 0.197632 0.587219 1441833663 -0.618896 -0.559082 0.147034 0.531799 1441833663 -0.618896 -0.559082 0.147034 0.531799 1441833663 -0.618896 -0.559082 0.147034 0.531799 1441833663 -0.618896 -0.559082 0.147034 0.531799 1441833663 -0.618896 -0.559082 0.147034 0.531799 1441833663 -0.618896 -0.559082 0.147034 0.531799 1441833663 -0.676025 -0.565369 0.085571 0.464844 1441833663 -0.676025 -0.565369 0.085571 0.464844 1441833663 -0.676025 -0.565369 0.085571 0.464844 1441833663 -0.676025 -0.565369 0.085571 0.464844 1441833663 -0.676025 -0.565369 0.085571 0.464844 1441833663 -0.676025 -0.565369 0.085571 0.464844 1441833663 -0.726685 -0.564087 0.020752 0.391602 1441833663 -0.726685 -0.564087 0.020752 0.391602 1441833663 -0.726685 -0.564087 0.020752 0.391602 1441833663 -0.726685 -0.564087 0.020752 0.391602 1441833663 -0.765442 -0.558594 -0.043457 0.316528 1441833663 -0.765442 -0.558594 -0.043457 0.316528 1441833663 -0.765442 -0.558594 -0.043457 0.316528 1441833663 -0.765442 -0.558594 -0.043457 0.316528 1441833663 -0.765442 -0.558594 -0.043457 0.316528 1441833663 -0.765442 -0.558594 -0.043457 0.316528 1441833663 -0.765442 -0.558594 -0.043457 0.316528 1441833663 -0.793457 -0.547363 -0.103699 0.245178 1441833664 -0.793457 -0.547363 -0.103699 0.245178 1441833664 -0.793457 -0.547363 -0.103699 0.245178 1441833664 -0.793457 -0.547363 -0.103699 0.245178 1441833664 -0.793457 -0.547363 -0.103699 0.245178 1441833664 -0.793457 -0.547363 -0.103699 0.245178 1441833664 -0.809265 -0.533752 -0.154053 0.191101 1441833664 -0.809265 -0.533752 -0.154053 0.191101 1441833664 -0.809265 -0.533752 -0.154053 0.191101 1441833664 -0.809265 -0.533752 -0.154053 0.191101 1441833664 -0.809265 -0.533752 -0.154053 0.191101 1441833664 -0.809265 -0.533752 -0.154053 0.191101 1441833664 -0.809265 -0.533752 -0.154053 0.191101 1441833664 -0.812866 -0.525330 -0.191956 0.162964 1441833664 -0.812866 -0.525330 -0.191956 0.162964 1441833664 -0.812866 -0.525330 -0.191956 0.162964 1441833664 -0.812866 -0.525330 -0.191956 0.162964 1441833664 -0.812866 -0.525330 -0.191956 0.162964 1441833664 -0.805481 -0.531006 -0.203186 0.167419 1441833664 -0.805481 -0.531006 -0.203186 0.167419 1441833664 -0.805481 -0.531006 -0.203186 0.167419 1441833664 -0.805481 -0.531006 -0.203186 0.167419 1441833664 -0.805481 -0.531006 -0.203186 0.167419 1441833664 -0.793701 -0.542480 -0.188660 0.200623 1441833664 -0.793701 -0.542480 -0.188660 0.200623 1441833664 -0.793701 -0.542480 -0.188660 0.200623 1441833664 -0.793701 -0.542480 -0.188660 0.200623 1441833664 -0.793701 -0.542480 -0.188660 0.200623 1441833664 -0.793701 -0.542480 -0.188660 0.200623 1441833664 -0.773071 -0.558533 -0.156860 0.256653 1441833664 -0.773071 -0.558533 -0.156860 0.256653 1441833664 -0.773071 -0.558533 -0.156860 0.256653 1441833664 -0.773071 -0.558533 -0.156860 0.256653 1441833664 -0.773071 -0.558533 -0.156860 0.256653 1441833664 -0.773071 -0.558533 -0.156860 0.256653 1441833664 -0.740967 -0.577637 -0.108154 0.325134 1441833664 -0.740967 -0.577637 -0.108154 0.325134 1441833664 -0.740967 -0.577637 -0.108154 0.325134 1441833664 -0.740967 -0.577637 -0.108154 0.325134 1441833664 -0.740967 -0.577637 -0.108154 0.325134 1441833664 -0.740967 -0.577637 -0.108154 0.325134 1441833664 -0.699219 -0.592590 -0.046448 0.397278 1441833664 -0.699219 -0.592590 -0.046448 0.397278 1441833664 -0.699219 -0.592590 -0.046448 0.397278 1441833664 -0.699219 -0.592590 -0.046448 0.397278 1441833664 -0.699219 -0.592590 -0.046448 0.397278 1441833664 -0.699219 -0.592590 -0.046448 0.397278 1441833664 -0.651489 -0.596924 0.022766 0.467712 1441833664 -0.651489 -0.596924 0.022766 0.467712 1441833664 -0.651489 -0.596924 0.022766 0.467712 1441833664 -0.651489 -0.596924 0.022766 0.467712 1441833664 -0.651489 -0.596924 0.022766 0.467712 1441833664 -0.651489 -0.596924 0.022766 0.467712 1441833664 -0.598816 -0.591003 0.091125 0.532776 1441833664 -0.598816 -0.591003 0.091125 0.532776 1441833664 -0.598816 -0.591003 0.091125 0.532776 1441833664 -0.598816 -0.591003 0.091125 0.532776 1441833664 -0.598816 -0.591003 0.091125 0.532776 1441833664 -0.598816 -0.591003 0.091125 0.532776 1441833664 -0.544312 -0.576477 0.153442 0.589783 1441833664 -0.544312 -0.576477 0.153442 0.589783 1441833664 -0.544312 -0.576477 0.153442 0.589783 1441833664 -0.544312 -0.576477 0.153442 0.589783 1441833664 -0.544312 -0.576477 0.153442 0.589783 1441833664 -0.544312 -0.576477 0.153442 0.589783 1441833664 -0.495117 -0.556213 0.206421 0.634766 1441833664 -0.495117 -0.556213 0.206421 0.634766 1441833664 -0.495117 -0.556213 0.206421 0.634766 1441833664 -0.495117 -0.556213 0.206421 0.634766 1441833664 -0.495117 -0.556213 0.206421 0.634766 1441833664 -0.495117 -0.556213 0.206421 0.634766 1441833664 -0.455811 -0.537659 0.249146 0.664185 1441833664 -0.455811 -0.537659 0.249146 0.664185 1441833664 -0.455811 -0.537659 0.249146 0.664185 1441833664 -0.455811 -0.537659 0.249146 0.664185 1441833664 -0.455811 -0.537659 0.249146 0.664185 1441833664 -0.455811 -0.537659 0.249146 0.664185 1441833664 -0.455811 -0.537659 0.249146 0.664185 1441833664 -0.437500 -0.525879 0.278076 0.674316 1441833664 -0.437500 -0.525879 0.278076 0.674316 1441833664 -0.437500 -0.525879 0.278076 0.674316 1441833664 -0.437500 -0.525879 0.278076 0.674316 1441833664 -0.437500 -0.525879 0.278076 0.674316 1441833664 -0.437500 -0.525879 0.278076 0.674316 1441833664 -0.445923 -0.525024 0.284485 0.666809 1441833664 -0.445923 -0.525024 0.284485 0.666809 1441833664 -0.445923 -0.525024 0.284485 0.666809 1441833664 -0.445923 -0.525024 0.284485 0.666809 1441833664 -0.445923 -0.525024 0.284485 0.666809 1441833664 -0.445923 -0.525024 0.284485 0.666809 1441833664 -0.478699 -0.533875 0.267090 0.643799 1441833664 -0.478699 -0.533875 0.267090 0.643799 1441833664 -0.478699 -0.533875 0.267090 0.643799 1441833664 -0.478699 -0.533875 0.267090 0.643799 1441833664 -0.478699 -0.533875 0.267090 0.643799 1441833664 -0.478699 -0.533875 0.267090 0.643799 1441833664 -0.478699 -0.533875 0.267090 0.643799 1441833664 -0.528503 -0.546509 0.233032 0.606384 1441833664 -0.528503 -0.546509 0.233032 0.606384 1441833664 -0.528503 -0.546509 0.233032 0.606384 1441833664 -0.528503 -0.546509 0.233032 0.606384 1441833664 -0.528503 -0.546509 0.233032 0.606384 1441833664 -0.587524 -0.556885 0.188049 0.556213 1441833664 -0.587524 -0.556885 0.188049 0.556213 1441833664 -0.587524 -0.556885 0.188049 0.556213 1441833664 -0.587524 -0.556885 0.188049 0.556213 1441833664 -0.587524 -0.556885 0.188049 0.556213 1441833664 -0.587524 -0.556885 0.188049 0.556213 1441833664 -0.647644 -0.563782 0.134033 0.494751 1441833664 -0.647644 -0.563782 0.134033 0.494751 1441833665 -0.647644 -0.563782 0.134033 0.494751 1441833665 -0.647644 -0.563782 0.134033 0.494751 1441833665 -0.647644 -0.563782 0.134033 0.494751 1441833665 -0.647644 -0.563782 0.134033 0.494751 1441833665 -0.647644 -0.563782 0.134033 0.494751 1441833665 -0.701599 -0.566345 0.075500 0.425842 1441833665 -0.701599 -0.566345 0.075500 0.425842 1441833665 -0.701599 -0.566345 0.075500 0.425842 1441833665 -0.701599 -0.566345 0.075500 0.425842 1441833665 
-0.687317 -0.573730 0.002075 0.445496 1441833667 -0.687317 -0.573730 0.002075 0.445496 1441833667 -0.687317 -0.573730 0.002075 0.445496 1441833667 -0.687317 -0.573730 0.002075 0.445496 1441833667 -0.687317 -0.573730 0.002075 0.445496 1441833667 -0.658142 -0.578369 0.026306 0.481384 1441833667 -0.658142 -0.578369 0.026306 0.481384 1441833667 -0.658142 -0.578369 0.026306 0.481384 1441833667 -0.658142 -0.578369 0.026306 0.481384 1441833667 -0.658142 -0.578369 0.026306 0.481384 1441833667 -0.658142 -0.578369 0.026306 0.481384 1441833667 -0.622742 -0.577332 0.061646 0.524536 1441833667 -0.622742 -0.577332 0.061646 0.524536 1441833667 -0.622742 -0.577332 0.061646 0.524536 1441833667 -0.622742 -0.577332 0.061646 0.524536 1441833667 -0.622742 -0.577332 0.061646 0.524536 1441833667 -0.622742 -0.577332 0.061646 0.524536 1441833667 -0.582947 -0.566162 0.104858 0.573242 1441833667 -0.582947 -0.566162 0.104858 0.573242 1441833667 -0.582947 -0.566162 0.104858 0.573242 1441833667 -0.582947 -0.566162 0.104858 0.573242 1441833667 -0.582947 -0.566162 0.104858 0.573242 1441833667 -0.582947 -0.566162 0.104858 0.573242 1441833667 -0.538757 -0.545654 0.160583 0.621460 1441833667 -0.538757 -0.545654 0.160583 0.621460 1441833667 -0.538757 -0.545654 0.160583 0.621460 1441833667 -0.538757 -0.545654 0.160583 0.621460 1441833667 -0.538757 -0.545654 0.160583 0.621460 1441833667 -0.538757 -0.545654 0.160583 0.621460 1441833667 -0.495850 -0.521179 0.218872 0.659241 1441833667 -0.495850 -0.521179 0.218872 0.659241 1441833667 -0.495850 -0.521179 0.218872 0.659241 1441833667 -0.495850 -0.521179 0.218872 0.659241 1441833668 -0.495850 -0.521179 0.218872 0.659241 1441833668 -0.468872 -0.503479 0.255798 0.679138 1441833668 -0.468872 -0.503479 0.255798 0.679138 1441833668 -0.468872 -0.503479 0.255798 0.679138 1441833668 -0.468872 -0.503479 0.255798 0.679138 1441833668 -0.468872 -0.503479 0.255798 0.679138 1441833668 -0.468872 -0.503479 0.255798 0.679138 1441833668 -0.466125 -0.504333 0.273682 0.673401 1441833668 -0.466125 -0.504333 0.273682 0.673401 1441833668 -0.466125 -0.504333 0.273682 0.673401 1441833668 -0.466125 -0.504333 0.273682 0.673401 1441833668 -0.466125 -0.504333 0.273682 0.673401 1441833668 -0.466125 -0.504333 0.273682 0.673401 1441833668 -0.466125 -0.504333 0.273682 0.673401 1441833668 -0.495178 -0.517090 0.266113 0.645447 1441833668 -0.495178 -0.517090 0.266113 0.645447 1441833668 -0.495178 -0.517090 0.266113 0.645447 1441833668 -0.495178 -0.517090 0.266113 0.645447 1441833668 -0.495178 -0.517090 0.266113 0.645447 1441833668 -0.495178 -0.517090 0.266113 0.645447 1441833668 -0.551392 -0.533142 0.231384 0.598511 1441833668 -0.551392 -0.533142 0.231384 0.598511 1441833668 -0.551392 -0.533142 0.231384 0.598511 1441833668 -0.551392 -0.533142 0.231384 0.598511 1441833668 -0.551392 -0.533142 0.231384 0.598511 1441833668 -0.551392 -0.533142 0.231384 0.598511 1441833668 -0.620911 -0.544250 0.176880 0.535706 1441833668 -0.620911 -0.544250 0.176880 0.535706 1441833668 -0.620911 -0.544250 0.176880 0.535706 1441833668 -0.620911 -0.544250 0.176880 0.535706 1441833668 -0.620911 -0.544250 0.176880 0.535706 1441833668 -0.688354 -0.545410 0.116028 0.463928 1441833668 -0.688354 -0.545410 0.116028 0.463928 1441833668 -0.688354 -0.545410 0.116028 0.463928 1441833668 -0.688354 -0.545410 0.116028 0.463928 1441833668 -0.688354 -0.545410 0.116028 0.463928 1441833668 -0.743774 -0.543579 0.056213 0.384949 1441833668 -0.743774 -0.543579 0.056213 0.384949 1441833668 -0.743774 -0.543579 0.056213 0.384949 1441833668 -0.743774 -0.543579 0.056213 0.384949 1441833668 -0.782166 -0.545532 -0.005859 0.301086 1441833668 -0.782166 -0.545532 -0.005859 0.301086 1441833668 -0.782166 -0.545532 -0.005859 0.301086 1441833668 -0.782166 -0.545532 -0.005859 0.301086 1441833668 -0.782166 -0.545532 -0.005859 0.301086 1441833668 -0.782166 -0.545532 -0.005859 0.301086 1441833668 -0.809448 -0.540527 -0.068787 0.218994 1441833668 -0.809448 -0.540527 -0.068787 0.218994 1441833668 -0.809448 -0.540527 -0.068787 0.218994 1441833668 -0.809448 -0.540527 -0.068787 0.218994 1441833668 -0.809448 -0.540527 -0.068787 0.218994 1441833668 -0.809448 -0.540527 -0.068787 0.218994 1441833668 -0.823975 -0.530151 -0.127441 0.154480 1441833668 -0.823975 -0.530151 -0.127441 0.154480 1441833668 -0.823975 -0.530151 -0.127441 0.154480 1441833668 -0.823975 -0.530151 -0.127441 0.154480 1441833668 -0.823975 -0.530151 -0.127441 0.154480 1441833668 -0.830933 -0.515442 -0.171448 0.120728 1441833668 -0.830933 -0.515442 -0.171448 0.120728 1441833668 -0.830933 -0.515442 -0.171448 0.120728 1441833668 -0.830933 -0.515442 -0.171448 0.120728 1441833668 -0.830933 -0.515442 -0.171448 0.120728 1441833668 -0.831299 -0.506592 -0.190796 0.126587 1441833668 -0.831299 -0.506592 -0.190796 0.126587 1441833668 -0.831299 -0.506592 -0.190796 0.126587 1441833668 -0.831299 -0.506592 -0.190796 0.126587 1441833668 -0.831299 -0.506592 -0.190796 0.126587 1441833668 -0.831299 -0.506592 -0.190796 0.126587 1441833668 -0.814575 -0.522644 -0.183899 0.172058 1441833668 -0.814575 -0.522644 -0.183899 0.172058 1441833668 -0.814575 -0.522644 -0.183899 0.172058 1441833668 -0.814575 -0.522644 -0.183899 0.172058 1441833668 -0.814575 -0.522644 -0.183899 0.172058 1441833668 -0.814575 -0.522644 -0.183899 0.172058 1441833668 -0.785461 -0.549377 -0.148254 0.243530 1441833668 -0.785461 -0.549377 -0.148254 0.243530 1441833668 -0.785461 -0.549377 -0.148254 0.243530 1441833668 -0.785461 -0.549377 -0.148254 0.243530 1441833668 -0.785461 -0.549377 -0.148254 0.243530 1441833668 -0.752319 -0.565308 -0.093445 0.325317 1441833668 -0.752319 -0.565308 -0.093445 0.325317 1441833668 -0.752319 -0.565308 -0.093445 0.325317 1441833668 -0.752319 -0.565308 -0.093445 0.325317 1441833668 -0.712097 -0.569580 -0.031494 0.409302 1441833668 -0.712097 -0.569580 -0.031494 0.409302 1441833668 -0.712097 -0.569580 -0.031494 0.409302 1441833668 -0.712097 -0.569580 -0.031494 0.409302 1441833668 -0.712097 -0.569580 -0.031494 0.409302 1441833668 -0.712097 -0.569580 -0.031494 0.409302 1441833668 -0.712097 -0.569580 -0.031494 0.409302 1441833668 -0.663086 -0.565857 0.032288 0.489014 1441833668 -0.663086 -0.565857 0.032288 0.489014 1441833668 -0.663086 -0.565857 0.032288 0.489014 1441833668 -0.663086 -0.565857 0.032288 0.489014 1441833668 -0.663086 -0.565857 0.032288 0.489014 1441833668 -0.663086 -0.565857 0.032288 0.489014 1441833668 -0.608093 -0.555298 0.094604 0.559448 1441833668 -0.608093 -0.555298 0.094604 0.559448 1441833668 -0.608093 -0.555298 0.094604 0.559448 1441833668 -0.608093 -0.555298 0.094604 0.559448 1441833668 -0.608093 -0.555298 0.094604 0.559448 1441833668 -0.608093 -0.555298 0.094604 0.559448 1441833669 -0.553162 -0.541931 0.153015 0.613953 1441833669 -0.553162 -0.541931 0.153015 0.613953 1441833669 -0.553162 -0.541931 0.153015 0.613953 1441833669 -0.553162 -0.541931 0.153015 0.613953 1441833669 -0.553162 -0.541931 0.153015 0.613953 1441833669 -0.553162 -0.541931 0.153015 0.613953 1441833669 -0.514038 -0.524109 0.203186 0.647888 1441833669 -0.514038 -0.524109 0.203186 0.647888 1441833669 -0.514038 -0.524109 0.203186 0.647888 1441833669 -0.514038 -0.524109 0.203186 0.647888 1441833669 -0.514038 -0.524109 0.203186 0.647888 1441833669 -0.503906 -0.505676 0.229675 0.661499 1441833669 -0.503906 -0.505676 0.229675 0.661499 1441833669 -0.503906 -0.505676 0.229675 0.661499 1441833669 -0.503906 -0.505676 0.229675 0.661499 1441833669 -0.503906 -0.505676 0.229675 0.661499 1441833669 -0.503906 -0.505676 0.229675 0.661499 1441833669 -0.503906 -0.505676 0.229675 0.661499 1441833669 -0.524902 -0.496704 0.227783 0.652588 1441833669 -0.524902 -0.496704 0.227783 0.652588 1441833669 -0.524902 -0.496704 0.227783 0.652588 1441833669 -0.524902 -0.496704 0.227783 0.652588 1441833669 -0.524902 -0.496704 0.227783 0.652588 1441833669 -0.570068 -0.504211 0.205322 0.615356 1441833669 -0.570068 -0.504211 0.205322 0.615356 1441833669 -0.570068 -0.504211 0.205322 0.615356 1441833669 -0.570068 -0.504211 0.205322 0.615356 1441833669 -0.570068 -0.504211 0.205322 0.615356 1441833669 -0.570068 -0.504211 0.205322 0.615356 1441833669 -0.629517 -0.515747 0.160217 0.558594 1441833669 -0.629517 -0.515747 0.160217 0.558594 1441833669 -0.629517 -0.515747 0.160217 0.558594 1441833669 -0.629517 -0.515747 0.160217 0.558594 1441833669 -0.629517 -0.515747 0.160217 0.558594 1441833669 -0.629517 -0.515747 0.160217 0.558594 1441833669 -0.688171 -0.525146 0.110168 0.488403 1441833669 -0.688171 -0.525146 0.110168 0.488403 1441833669 -0.688171 -0.525146 0.110168 0.488403 1441833669 -0.688171 -0.525146 0.110168 0.488403 1441833669 -0.688171 -0.525146 0.110168 0.488403 1441833669 -0.688171 -0.525146 0.110168 0.488403 1441833669 -0.688171 -0.525146 0.110168 0.488403 1441833669 -0.736572 -0.534851 0.063660 0.409180 1441833669 -0.736572 -0.534851 0.063660 0.409180 1441833669 -0.736572 -0.534851 0.063660 0.409180 1441833669 -0.736572 -0.534851 0.063660 0.409180 1441833669 -0.736572 -0.534851 0.063660 0.409180 1441833669 -0.736572 -0.534851 0.063660 0.409180 1441833669 -0.767090 -0.554443 0.020813 0.322144 1441833669 -0.767090 -0.554443 0.020813 0.322144 1441833669 -0.767090 -0.554443 0.020813 0.322144 1441833669 -0.767090 -0.554443 0.020813 0.322144 1441833669 -0.767090 -0.554443 0.020813 0.322144 1441833669 -0.792908 -0.557434 -0.040466 0.242920 1441833669 -0.792908 -0.557434 -0.040466 0.242920 1441833669 -0.792908 -0.557434 -0.040466 0.242920 1441833669 -0.792908 -0.557434 -0.040466 0.242920 1441833669 -0.792908 -0.557434 -0.040466 0.242920 1441833669 -0.792908 -0.557434 -0.040466 0.242920 1441833669 -0.807373 -0.553467 -0.100098 0.178711 1441833669 -0.807373 -0.553467 -0.100098 0.178711 1441833669 -0.807373 -0.553467 -0.100098 0.178711 1441833669 -0.807373 -0.553467 -0.100098 0.178711 1441833669 -0.807373 -0.553467 -0.100098 0.178711 1441833669 -0.807373 -0.553467 -0.100098 0.178711 1441833669 -0.807373 -0.553467 -0.100098 0.178711 1441833669 -0.817200 -0.539063 -0.147827 0.140686 1441833669 -0.817200 -0.539063 -0.147827 0.140686 1441833669 -0.817200 -0.539063 -0.147827 0.140686 1441833669 -0.817200 -0.539063 -0.147827 0.140686 1441833669 -0.817871 -0.531555 -0.171997 0.138062 1441833669 -0.817871 -0.531555 -0.171997 0.138062 1441833669 -0.817871 -0.531555 -0.171997 0.138062 1441833669 -0.817871 -0.531555 -0.171997 0.138062 1441833669 -0.817871 -0.531555 -0.171997 0.138062 1441833669 -0.817871 -0.531555 -0.171997 0.138062 1441833669 -0.801453 -0.547058 -0.166931 0.174927 1441833669 -0.801453 -0.547058 -0.166931 0.174927 1441833669 -0.801453 -0.547058 -0.166931 0.174927 1441833669 -0.801453 -0.547058 -0.166931 0.174927 1441833669 -0.801453 -0.547058 -0.166931 0.174927 1441833669 -0.801453 -0.547058 -0.166931 0.174927 1441833669 -0.766357 -0.582275 -0.128357 0.239258 1441833669 -0.766357 -0.582275 -0.128357 0.239258 1441833669 -0.766357 -0.582275 -0.128357 0.239258 1441833669 -0.766357 -0.582275 -0.128357 0.239258 1441833669 -0.766357 -0.582275 -0.128357 0.239258 1441833669 -0.766357 -0.582275 -0.128357 0.239258 1441833669 -0.732178 -0.599487 -0.068970 0.315979 1441833669 -0.732178 -0.599487 -0.068970 0.315979 1441833669 -0.732178 -0.599487 -0.068970 0.315979 1441833669 -0.732178 -0.599487 -0.068970 0.315979 1441833669 -0.692993 -0.601563 -0.000916 0.397400 1441833669 -0.692993 -0.601563 -0.000916 0.397400 1441833669 -0.692993 -0.601563 -0.000916 0.397400 1441833669 -0.692993 -0.601563 -0.000916 0.397400 1441833669 -0.692993 -0.601563 -0.000916 0.397400 1441833669 -0.692993 -0.601563 -0.000916 0.397400 1441833669 -0.692993 -0.601563 -0.000916 0.397400 1441833669 -0.649658 -0.587463 0.063660 0.478394 1441833669 -0.649658 -0.587463 0.063660 0.478394 1441833669 -0.649658 -0.587463 0.063660 0.478394 1441833669 -0.649658 -0.587463 0.063660 0.478394 1441833669 -0.649658 -0.587463 0.063660 0.478394 1441833669 -0.649658 -0.587463 0.063660 0.478394 1441833669 -0.600647 -0.563049 0.122559 0.554260 1441833670 -0.600647 -0.563049 0.122559 0.554260 1441833670 -0.600647 -0.563049 0.122559 0.554260 1441833670 -0.600647 -0.563049 0.122559 0.554260 1441833670 -0.600647 -0.563049 0.122559 0.554260 1441833670 -0.600647 -0.563049 0.122559 0.554260 1441833670 -0.548096 -0.539246 0.180481 0.613403 1441833670 -0.548096 -0.539246 0.180481 0.613403 1441833670 -0.548096 -0.539246 0.180481 0.613403 1441833670 -0.548096 -0.539246 0.180481 0.613403 1441833670 -0.548096 -0.539246 0.180481 0.613403 1441833670 -0.548096 -0.539246 0.180481 0.613403 1441833670 -0.505005 -0.518005 0.233093 0.649841 1441833670 -0.505005 -0.518005 0.233093 0.649841 1441833670 -0.505005 -0.518005 0.233093 0.649841 1441833670 -0.505005 -0.518005 0.233093 0.649841 1441833670 -0.505005 -0.518005 0.233093 0.649841 1441833670 -0.505005 -0.518005 0.233093 0.649841 1441833670 -0.505005 -0.518005 0.233093 0.649841 1441833670 -0.487488 -0.500977 0.260559 0.665955 1441833670 -0.487488 -0.500977 0.260559 0.665955 1441833670 -0.487488 -0.500977 0.260559 0.665955 1441833670 -0.487488 -0.500977 0.260559 0.665955 1441833670 -0.487488 -0.500977 0.260559 0.665955 1441833670 -0.487488 -0.500977 0.260559 0.665955 1441833670 -0.498535 -0.502319 0.265930 0.654541 1441833670 -0.498535 -0.502319 0.265930 0.654541 1441833670 -0.498535 -0.502319 0.265930 0.654541 1441833670 -0.498535 -0.502319 0.265930 0.654541 1441833670 -0.498535 -0.502319 0.265930 0.654541 1441833670 -0.537598 -0.515930 0.245483 0.620117 1441833670 -0.537598 -0.515930 0.245483 0.620117 1441833670 -0.537598 -0.515930 0.245483 0.620117 1441833670 -0.537598 -0.515930 0.245483 0.620117 1441833670 -0.537598 -0.515930 0.245483 0.620117 1441833670 -0.537598 -0.515930 0.245483 0.620117 1441833670 -0.594666 -0.533386 0.203247 0.566223 1441833670 -0.594666 -0.533386 0.203247 0.566223 1441833670 -0.594666 -0.533386 0.203247 0.566223 1441833670 -0.594666 -0.533386 0.203247 0.566223 1441833670 -0.594666 -0.533386 0.203247 0.566223 1441833670 -0.594666 -0.533386 0.203247 0.566223 1441833670 -0.594666 -0.533386 0.203247 0.566223 1441833670 -0.657715 -0.548035 0.143127 0.496643 1441833670 -0.657715 -0.548035 0.143127 0.496643 1441833670 -0.657715 -0.548035 0.143127 0.496643 1441833670 -0.657715 -0.548035 0.143127 0.496643 1441833670 -0.657715 -0.548035 0.143127 0.496643 1441833670 -0.657715 -0.548035 0.143127 0.496643 1441833670 -0.716370 -0.555298 0.076904 0.415466 1441833670 -0.716370 -0.555298 0.076904 0.415466 1441833670 -0.716370 -0.555298 0.076904 0.415466 1441833670 -0.716370 -0.555298 0.076904 0.415466 1441833670 -0.716370 -0.555298 0.076904 0.415466 1441833670 -0.716370 -0.555298 0.076904 0.415466 1441833670 -0.764709 -0.553162 0.008423 0.330505 1441833670 -0.764709 -0.553162 0.008423 0.330505 1441833670 -0.764709 -0.553162 0.008423 0.330505 1441833670 -0.764709 -0.553162 0.008423 0.330505 1441833670 -0.764709 -0.553162 0.008423 0.330505 1441833670 -0.764709 -0.553162 0.008423 0.330505 1441833670 -0.798401 -0.545715 -0.056213 0.248291 1441833670 -0.798401 -0.545715 -0.056213 0.248291 1441833670 -0.798401 -0.545715 -0.056213 0.248291 1441833670 -0.798401 -0.545715 -0.056213 0.248291 1441833670 -0.798401 -0.545715 -0.056213 0.248291 1441833670 -0.798401 -0.545715 -0.056213 0.248291 1441833670 -0.798401 -0.545715 -0.056213 0.248291 1441833670 -0.816467 -0.536682 -0.114319 0.180054 1441833670 -0.816467 -0.536682 -0.114319 0.180054 1441833670 -0.816467 -0.536682 -0.114319 0.180054 1441833670 -0.816467 -0.536682 -0.114319 0.180054 1441833670 -0.816467 -0.536682 -0.114319 0.180054 1441833670 -0.816467 -0.536682 -0.114319 0.180054 1441833670 -0.825500 -0.522522 -0.161560 0.139832 1441833670 -0.825500 -0.522522 -0.161560 0.139832 1441833670 -0.825500 -0.522522 -0.161560 0.139832 1441833670 -0.825500 -0.522522 -0.161560 0.139832 1441833670 -0.825500 -0.522522 -0.161560 0.139832 1441833670 -0.825500 -0.522522 -0.161560 0.139832 1441833670 -0.825806 -0.515503 -0.184204 0.135803 1441833670 -0.825806 -0.515503 -0.184204 0.135803 1441833670 -0.825806 -0.515503 -0.184204 0.135803 1441833670 -0.825806 -0.515503 -0.184204 0.135803 1441833670 -0.825806 -0.515503 -0.184204 0.135803 1441833670 -0.825806 -0.515503 -0.184204 0.135803 1441833670 -0.825806 -0.515503 -0.184204 0.135803 1441833670 -0.813477 -0.527161 -0.177734 0.169922 1441833670 -0.813477 -0.527161 -0.177734 0.169922 1441833670 -0.813477 -0.527161 -0.177734 0.169922 1441833670 -0.813477 -0.527161 -0.177734 0.169922 1441833670 -0.813477 -0.527161 -0.177734 0.169922 1441833670 -0.813477 -0.527161 -0.177734 0.169922 1441833670 -0.789185 -0.549316 -0.148499 0.231201 1441833670 -0.789185 -0.549316 -0.148499 0.231201 1441833670 -0.789185 -0.549316 -0.148499 0.231201 1441833670 -0.789185 -0.549316 -0.148499 0.231201 1441833670 -0.789185 -0.549316 -0.148499 0.231201 1441833670 -0.789185 -0.549316 -0.148499 0.231201 1441833670 -0.757751 -0.567444 -0.100830 0.306152 1441833670 -0.757751 -0.567444 -0.100830 0.306152 1441833670 -0.757751 -0.567444 -0.100830 0.306152 1441833670 -0.757751 -0.567444 -0.100830 0.306152 1441833670 -0.757751 -0.567444 -0.100830 0.306152 1441833670 -0.757751 -0.567444 -0.100830 0.306152 1441833670 -0.720947 -0.573669 -0.042969 0.386414 1441833670 -0.720947 -0.573669 -0.042969 0.386414 1441833670 -0.720947 -0.573669 -0.042969 0.386414 1441833670 -0.720947 -0.573669 -0.042969 0.386414 1441833670 -0.720947 -0.573669 -0.042969 0.386414 1441833670 -0.677185 -0.568604 0.019165 0.466614 1441833670 -0.677185 -0.568604 0.019165 0.466614 1441833671 -0.677185 -0.568604 0.019165 0.466614 1441833671 -0.677185 -0.568604 0.019165 0.466614 1441833671 -0.677185 -0.568604 0.019165 0.466614 1441833671 -0.677185 -0.568604 0.019165 0.466614 1441833671 -0.677185 -0.568604 0.019165 0.466614 1441833671 -0.624573 -0.559326 0.079895 0.539246 1441833671 -0.624573 -0.559326 0.079895 0.539246 1441833671 -0.624573 -0.559326 0.079895 0.539246 1441833671 -0.624573 -0.559326 0.079895 0.539246 1441833671 -0.624573 -0.559326 0.079895 0.539246 1441833671 -0.624573 -0.559326 0.079895 0.539246 1441833671 -0.569397 -0.548584 0.137512 0.596619 1441833671 -0.569397 -0.548584 0.137512 0.596619 1441833671 -0.569397 -0.548584 0.137512 0.596619 1441833671 -0.569397 -0.548584 0.137512 0.596619 1441833671 -0.569397 -0.548584 0.137512 0.596619 1441833671 -0.569397 -0.548584 0.137512 0.596619 1441833671 -0.527100 -0.533020 0.185974 0.635254 1441833671 -0.527100 -0.533020 0.185974 0.635254 1441833671 -0.527100 -0.533020 0.185974 0.635254 1441833671 -0.527100 -0.533020 0.185974 0.635254 1441833671 -0.527100 -0.533020 0.185974 0.635254 1441833671 -0.527100 -0.533020 0.185974 0.635254 1441833671 -0.512329 -0.509827 0.214111 0.657104 1441833671 -0.512329 -0.509827 0.214111 0.657104 1441833671 -0.512329 -0.509827 0.214111 0.657104 1441833671 -0.512329 -0.509827 0.214111 0.657104 1441833671 -0.512329 -0.509827 0.214111 0.657104 1441833671 -0.512329 -0.509827 0.214111 0.657104 1441833671 -0.531311 -0.495728 0.219604 0.650940 1441833671 -0.531311 -0.495728 0.219604 0.650940 1441833671 -0.531311 -0.495728 0.219604 0.650940 1441833671 -0.531311 -0.495728 0.219604 0.650940 1441833671 -0.531311 -0.495728 0.219604 0.650940 1441833671 -0.579285 -0.500854 0.195129 0.612793 1441833671 -0.579285 -0.500854 0.195129 0.612793 1441833671 -0.579285 -0.500854 0.195129 0.612793 1441833671 -0.579285 -0.500854 0.195129 0.612793 1441833671 -0.579285 -0.500854 0.195129 0.612793 1441833671 -0.640930 -0.515808 0.142700 0.550293 1441833671 -0.640930 -0.515808 0.142700 0.550293 1441833671 -0.640930 -0.515808 0.142700 0.550293 1441833671 -0.640930 -0.515808 0.142700 0.550293 1441833671 -0.640930 -0.515808 0.142700 0.550293 1441833671 -0.640930 -0.515808 0.142700 0.550293 1441833671 -0.701172 -0.529175 0.080078 0.471130 1441833671 -0.701172 -0.529175 0.080078 0.471130 1441833671 -0.701172 -0.529175 0.080078 0.471130 1441833671 -0.701172 -0.529175 0.080078 0.471130 1441833671 -0.701172 -0.529175 0.080078 0.471130 1441833671 -0.701172 -0.529175 0.080078 0.471130 1441833671 -0.701172 -0.529175 0.080078 0.471130 1441833671 -0.754211 -0.531738 0.014404 0.385010 1441833671 -0.754211 -0.531738 0.014404 0.385010 1441833671 -0.754211 -0.531738 0.014404 0.385010 1441833671 -0.754211 -0.531738 0.014404 0.385010 1441833671 -0.754211 -0.531738 0.014404 0.385010 1441833671 -0.754211 -0.531738 0.014404 0.385010 1441833671 -0.795837 -0.523865 -0.051819 0.299194 1441833671 -0.795837 -0.523865 -0.051819 0.299194 1441833671 -0.795837 -0.523865 -0.051819 0.299194 1441833671 -0.795837 -0.523865 -0.051819 0.299194 1441833671 -0.795837 -0.523865 -0.051819 0.299194 1441833671 -0.826416 -0.505371 -0.108459 0.223572 1441833671 -0.826416 -0.505371 -0.108459 0.223572 1441833671 -0.826416 -0.505371 -0.108459 0.223572 1441833671 -0.826416 -0.505371 -0.108459 0.223572 1441833671 -0.826416 -0.505371 -0.108459 0.223572 1441833671 -0.826416 -0.505371 -0.108459 0.223572 1441833671 -0.826416 -0.505371 -0.108459 0.223572 1441833671 -0.845154 -0.482849 -0.155273 0.169006 1441833671 -0.845154 -0.482849 -0.155273 0.169006 1441833671 -0.845154 -0.482849 -0.155273 0.169006 1441833671 -0.845154 -0.482849 -0.155273 0.169006 1441833671 -0.845154 -0.482849 -0.155273 0.169006 1441833671 -0.845154 -0.482849 -0.155273 0.169006 1441833671 -0.847778 -0.473938 -0.187134 0.147217 1441833671 -0.847778 -0.473938 -0.187134 0.147217 1441833671 -0.847778 -0.473938 -0.187134 0.147217 1441833671 -0.847778 -0.473938 -0.187134 0.147217 1441833671 -0.847778 -0.473938 -0.187134 0.147217 1441833671 -0.847778 -0.473938 -0.187134 0.147217 1441833671 -0.847778 -0.473938 -0.187134 0.147217 1441833671 -0.835083 -0.489563 -0.191284 0.162781 1441833671 -0.835083 -0.489563 -0.191284 0.162781 1441833671 -0.835083 -0.489563 -0.191284 0.162781 1441833671 -0.835083 -0.489563 -0.191284 0.162781 1441833671 -0.835083 -0.489563 -0.191284 0.162781 1441833671 -0.835083 -0.489563 -0.191284 0.162781 1441833671 -0.817932 -0.509338 -0.168152 0.208313 1441833671 -0.817932 -0.509338 -0.168152 0.208313 1441833671 -0.817932 -0.509338 -0.168152 0.208313 1441833671 -0.817932 -0.509338 -0.168152 0.208313 1441833671 -0.817932 -0.509338 -0.168152 0.208313 1441833671 -0.817932 -0.509338 -0.168152 0.208313 1441833671 -0.793518 -0.528992 -0.126892 0.272949 1441833671 -0.793518 -0.528992 -0.126892 0.272949 1441833671 -0.793518 -0.528992 -0.126892 0.272949 1441833671 -0.793518 -0.528992 -0.126892 0.272949 1441833671 -0.793518 -0.528992 -0.126892 0.272949 1441833671 -0.793518 -0.528992 -0.126892 0.272949 1441833671 -0.758850 -0.548096 -0.071167 0.344604 1441833671 -0.758850 -0.548096 -0.071167 0.344604 1441833671 -0.758850 -0.548096 -0.071167 0.344604 1441833671 -0.758850 -0.548096 -0.071167 0.344604 1441833671 -0.758850 -0.548096 -0.071167 0.344604 1441833671 -0.758850 -0.548096 -0.071167 0.344604 1441833671 -0.716492 -0.559509 -0.009583 0.416687 1441833671 -0.716492 -0.559509 -0.009583 0.416687 1441833671 -0.716492 -0.559509 -0.009583 0.416687 1441833672 -0.716492 -0.559509 -0.009583 0.416687 1441833672 -0.716492 -0.559509 -0.009583 0.416687 1441833672 -0.716492 -0.559509 -0.009583 0.416687 1441833672 -0.667725 -0.562134 0.054199 0.484985 1441833672 -0.667725 -0.562134 0.054199 0.484985 1441833672 -0.667725 -0.562134 0.054199 0.484985 1441833672 -0.667725 -0.562134 0.054199 0.484985 1441833672 -0.667725 -0.562134 0.054199 0.484985 1441833672 -0.667725 -0.562134 0.054199 0.484985 1441833672 -0.667725 -0.562134 0.054199 0.484985 1441833672 -0.615051 -0.559509 0.116577 0.543213 1441833672 -0.615051 -0.559509 0.116577 0.543213 1441833672 -0.615051 -0.559509 0.116577 0.543213 1441833672 -0.615051 -0.559509 0.116577 0.543213 1441833672 -0.615051 -0.559509 0.116577 0.543213 1441833672 -0.615051 -0.559509 0.116577 0.543213 1441833672 -0.563538 -0.552429 0.167297 0.591003 1441833672 -0.563538 -0.552429 0.167297 0.591003 1441833672 -0.563538 -0.552429 0.167297 0.591003 1441833672 -0.563538 -0.552429 0.167297 0.591003 1441833672 -0.563538 -0.552429 0.167297 0.591003 1441833672 -0.563538 -0.552429 0.167297 0.591003 1441833672 -0.518250 -0.541870 0.215881 0.625488 1441833672 -0.518250 -0.541870 0.215881 0.625488 1441833672 -0.518250 -0.541870 0.215881 0.625488 1441833672 -0.518250 -0.541870 0.215881 0.625488 1441833672 -0.518250 -0.541870 0.215881 0.625488 1441833672 -0.492920 -0.528931 0.253113 0.642822 1441833672 -0.492920 -0.528931 0.253113 0.642822 1441833672 -0.492920 -0.528931 0.253113 0.642822 1441833672 -0.492920 -0.528931 0.253113 0.642822 1441833672 -0.492920 -0.528931 0.253113 0.642822 1441833672 -0.492920 -0.528931 0.253113 0.642822 1441833672 -0.502686 -0.517639 0.263733 0.640198 1441833672 -0.502686 -0.517639 0.263733 0.640198 1441833672 -0.502686 -0.517639 0.263733 0.640198 1441833672 -0.502686 -0.517639 0.263733 0.640198 1441833672 -0.502686 -0.517639 0.263733 0.640198 1441833672 -0.502686 -0.517639 0.263733 0.640198 1441833672 -0.502686 -0.517639 0.263733 0.640198 1441833672 -0.542236 -0.518005 0.248657 0.613037 1441833672 -0.542236 -0.518005 0.248657 0.613037 1441833672 -0.542236 -0.518005 0.248657 0.613037 1441833672 -0.542236 -0.518005 0.248657 0.613037 1441833672 -0.542236 -0.518005 0.248657 0.613037 1441833672 -0.598206 -0.528564 0.206421 0.565857 1441833672 -0.598206 -0.528564 0.206421 0.565857 1441833672 -0.598206 -0.528564 0.206421 0.565857 1441833672 -0.598206 -0.528564 0.206421 0.565857 1441833672 -0.598206 -0.528564 0.206421 0.565857 1441833672 -0.598206 -0.528564 0.206421 0.565857 1441833672 -0.598206 -0.528564 0.206421 0.565857 1441833672 -0.659424 -0.541565 0.148560 0.499817 1441833672 -0.659424 -0.541565 0.148560 0.499817 1441833672 -0.659424 -0.541565 0.148560 0.499817 1441833672 -0.659424 -0.541565 0.148560 0.499817 1441833672 -0.659424 -0.541565 0.148560 0.499817 1441833672 -0.659424 -0.541565 0.148560 0.499817 1441833672 -0.718933 -0.544189 0.080933 0.424866 1441833672 -0.718933 -0.544189 0.080933 0.424866 1441833672 -0.718933 -0.544189 0.080933 0.424866 1441833672 -0.718933 -0.544189 0.080933 0.424866 1441833672 -0.718933 -0.544189 0.080933 0.424866 1441833672 -0.718933 -0.544189 0.080933 0.424866 1441833672 -0.771362 -0.534668 0.009338 0.345093 1441833672 -0.771362 -0.534668 0.009338 0.345093 1441833672 -0.771362 -0.534668 0.009338 0.345093 1441833672 -0.771362 -0.534668 0.009338 0.345093 1441833672 -0.771362 -0.534668 0.009338 0.345093 1441833672 -0.771362 -0.534668 0.009338 0.345093 1441833672 -0.771362 -0.534668 0.009338 0.345093 1441833672 -0.808838 -0.521973 -0.060181 0.264160 1441833672 -0.808838 -0.521973 -0.060181 0.264160 1441833672 -0.808838 -0.521973 -0.060181 0.264160 1441833672 -0.808838 -0.521973 -0.060181 0.264160 1441833672 -0.808838 -0.521973 -0.060181 0.264160 1441833672 
-0.694092 -0.559021 0.002136 0.453613 1441833675 -0.694092 -0.559021 0.002136 0.453613 1441833675 -0.694092 -0.559021 0.002136 0.453613 1441833675 -0.694092 -0.559021 0.002136 0.453613 1441833675 -0.669556 -0.562561 0.019470 0.484680 1441833675 -0.669556 -0.562561 0.019470 0.484680 1441833675 -0.669556 -0.562561 0.019470 0.484680 1441833675 -0.669556 -0.562561 0.019470 0.484680 1441833675 -0.669556 -0.562561 0.019470 0.484680 1441833675 -0.669556 -0.562561 0.019470 0.484680 1441833675 -0.628113 -0.570374 0.051941 0.526794 1441833675 -0.628113 -0.570374 0.051941 0.526794 1441833675 -0.628113 -0.570374 0.051941 0.526794 1441833675 -0.628113 -0.570374 0.051941 0.526794 1441833675 -0.628113 -0.570374 0.051941 0.526794 1441833675 -0.628113 -0.570374 0.051941 0.526794 1441833675 -0.574097 -0.574097 0.103882 0.574463 1441833675 -0.574097 -0.574097 0.103882 0.574463 1441833675 -0.574097 -0.574097 0.103882 0.574463 1441833675 -0.574097 -0.574097 0.103882 0.574463 1441833675 -0.574097 -0.574097 0.103882 0.574463 1441833675 -0.574097 -0.574097 0.103882 0.574463 1441833675 -0.521973 -0.564636 0.164490 0.617859 1441833675 -0.521973 -0.564636 0.164490 0.617859 1441833675 -0.521973 -0.564636 0.164490 0.617859 1441833675 -0.521973 -0.564636 0.164490 0.617859 1441833675 -0.479492 -0.548767 0.216003 0.649841 1441833675 -0.479492 -0.548767 0.216003 0.649841 1441833675 -0.479492 -0.548767 0.216003 0.649841 1441833675 -0.479492 -0.548767 0.216003 0.649841 1441833675 -0.479492 -0.548767 0.216003 0.649841 1441833675 -0.479492 -0.548767 0.216003 0.649841 1441833675 -0.455505 -0.537476 0.253479 0.662903 1441833675 -0.455505 -0.537476 0.253479 0.662903 1441833675 -0.455505 -0.537476 0.253479 0.662903 1441833675 -0.455505 -0.537476 0.253479 0.662903 1441833675 -0.455505 -0.537476 0.253479 0.662903 1441833675 -0.465210 -0.533142 0.264587 0.655273 1441833675 -0.465210 -0.533142 0.264587 0.655273 1441833675 -0.465210 -0.533142 0.264587 0.655273 1441833675 -0.465210 -0.533142 0.264587 0.655273 1441833675 -0.465210 -0.533142 0.264587 0.655273 1441833675 -0.509094 -0.537964 0.248413 0.624268 1441833675 -0.509094 -0.537964 0.248413 0.624268 1441833675 -0.509094 -0.537964 0.248413 0.624268 1441833675 -0.509094 -0.537964 0.248413 0.624268 1441833675 -0.509094 -0.537964 0.248413 0.624268 1441833675 -0.509094 -0.537964 0.248413 0.624268 1441833675 -0.509094 -0.537964 0.248413 0.624268 1441833675 -0.576477 -0.547852 0.204529 0.570679 1441833675 -0.576477 -0.547852 0.204529 0.570679 1441833675 -0.576477 -0.547852 0.204529 0.570679 1441833675 -0.576477 -0.547852 0.204529 0.570679 1441833675 -0.576477 -0.547852 0.204529 0.570679 1441833675 -0.648743 -0.557739 0.139282 0.498657 1441833675 -0.648743 -0.557739 0.139282 0.498657 1441833676 -0.648743 -0.557739 0.139282 0.498657 1441833676 -0.648743 -0.557739 0.139282 0.498657 1441833676 -0.648743 -0.557739 0.139282 0.498657 1441833676 -0.648743 -0.557739 0.139282 0.498657 1441833676 -0.648743 -0.557739 0.139282 0.498657 1441833676 -0.713135 -0.561646 0.063782 0.414673 1441833676 -0.713135 -0.561646 0.063782 0.414673 1441833676 -0.713135 -0.561646 0.063782 0.414673 1441833676 -0.713135 -0.561646 0.063782 0.414673 1441833676 -0.713135 -0.561646 0.063782 0.414673 1441833676 -0.713135 -0.561646 0.063782 0.414673 1441833676 -0.761963 -0.557495 -0.015564 0.329285 1441833676 -0.761963 -0.557495 -0.015564 0.329285 1441833676 -0.761963 -0.557495 -0.015564 0.329285 1441833676 -0.761963 -0.557495 -0.015564 0.329285 1441833676 -0.761963 -0.557495 -0.015564 0.329285 1441833676 -0.761963 -0.557495 -0.015564 0.329285 1441833676 -0.794189 -0.547729 -0.091370 0.246948 1441833676 -0.794189 -0.547729 -0.091370 0.246948 1441833676 -0.794189 -0.547729 -0.091370 0.246948 1441833676 -0.794189 -0.547729 -0.091370 0.246948 1441833676 -0.794189 -0.547729 -0.091370 0.246948 1441833676 -0.794189 -0.547729 -0.091370 0.246948 1441833676 -0.812866 -0.530640 -0.158752 0.180481 1441833676 -0.812866 -0.530640 -0.158752 0.180481 1441833676 -0.812866 -0.530640 -0.158752 0.180481 1441833676 -0.812866 -0.530640 -0.158752 0.180481 1441833676 -0.812866 -0.530640 -0.158752 0.180481 1441833676 -0.812866 -0.530640 -0.158752 0.180481 1441833676 -0.812866 -0.530640 -0.158752 0.180481 1441833676 -0.822876 -0.508057 -0.206177 0.149353 1441833676 -0.822876 -0.508057 -0.206177 0.149353 1441833676 -0.822876 -0.508057 -0.206177 0.149353 1441833676 -0.822876 -0.508057 -0.206177 0.149353 1441833676 -0.822876 -0.508057 -0.206177 0.149353 1441833676 -0.822876 -0.508057 -0.206177 0.149353 1441833676 -0.822510 -0.500183 -0.221375 0.156128 1441833676 -0.822510 -0.500183 -0.221375 0.156128 1441833676 -0.822510 -0.500183 -0.221375 0.156128 1441833676 -0.822510 -0.500183 -0.221375 0.156128 1441833676 -0.822510 -0.500183 -0.221375 0.156128 1441833676 -0.822510 -0.500183 -0.221375 0.156128 1441833676 -0.822510 -0.500183 -0.221375 0.156128 1441833676 -0.811279 -0.509644 -0.205750 0.199707 1441833676 -0.811279 -0.509644 -0.205750 0.199707 1441833676 -0.811279 -0.509644 -0.205750 0.199707 1441833676 -0.811279 -0.509644 -0.205750 0.199707 1441833676 -0.811279 -0.509644 -0.205750 0.199707 1441833676 -0.787170 -0.531311 -0.161316 0.268494 1441833676 -0.787170 -0.531311 -0.161316 0.268494 1441833676 -0.787170 -0.531311 -0.161316 0.268494 1441833676 -0.787170 -0.531311 -0.161316 0.268494 1441833676 -0.787170 -0.531311 -0.161316 0.268494 1441833676 -0.787170 -0.531311 -0.161316 0.268494 1441833676 -0.787170 -0.531311 -0.161316 0.268494 1441833676 -0.751465 -0.550415 -0.101196 0.349548 1441833676 -0.751465 -0.550415 -0.101196 0.349548 1441833676 -0.751465 -0.550415 -0.101196 0.349548 1441833676 -0.705017 -0.560059 -0.030640 0.434082 1441833676 -0.705017 -0.560059 -0.030640 0.434082 1441833676 -0.705017 -0.560059 -0.030640 0.434082 1441833676 -0.705017 -0.560059 -0.030640 0.434082 1441833676 -0.705017 -0.560059 -0.030640 0.434082 1441833676 -0.705017 -0.560059 -0.030640 0.434082 1441833676 -0.705017 -0.560059 -0.030640 0.434082 1441833676 -0.648682 -0.560181 0.042542 0.513550 1441833676 -0.648682 -0.560181 0.042542 0.513550 1441833676 -0.648682 -0.560181 0.042542 0.513550 1441833676 -0.648682 -0.560181 0.042542 0.513550 1441833676 -0.648682 -0.560181 0.042542 0.513550 1441833676 -0.648682 -0.560181 0.042542 0.513550 1441833676 -0.585938 -0.552246 0.111633 0.582458 1441833676 -0.585938 -0.552246 0.111633 0.582458 1441833676 -0.585938 -0.552246 0.111633 0.582458 1441833676 -0.585938 -0.552246 0.111633 0.582458 1441833676 -0.585938 -0.552246 0.111633 0.582458 1441833676 -0.585938 -0.552246 0.111633 0.582458 1441833676 -0.526978 -0.540039 0.176514 0.632141 1441833676 -0.526978 -0.540039 0.176514 0.632141 1441833676 -0.526978 -0.540039 0.176514 0.632141 1441833676 -0.526978 -0.540039 0.176514 0.632141 1441833676 -0.526978 -0.540039 0.176514 0.632141 1441833676 -0.526978 -0.540039 0.176514 0.632141 1441833676 -0.486267 -0.527344 0.220947 0.660767 1441833676 -0.486267 -0.527344 0.220947 0.660767 1441833676 -0.474426 -0.522888 0.241211 0.665833 1441833676 -0.474426 -0.522888 0.241211 0.665833 1441833676 -0.474426 -0.522888 0.241211 0.665833 1441833676 -0.474426 -0.522888 0.241211 0.665833 1441833676 -0.474426 -0.522888 0.241211 0.665833 1441833676 -0.474426 -0.522888 0.241211 0.665833 1441833676 -0.495300 -0.527893 0.240540 0.646667 1441833676 -0.495300 -0.527893 0.240540 0.646667 1441833676 -0.495300 -0.527893 0.240540 0.646667 1441833676 -0.495300 -0.527893 0.240540 0.646667 1441833676 -0.495300 -0.527893 0.240540 0.646667 1441833676 -0.543396 -0.536316 0.215454 0.608826 1441833676 -0.543396 -0.536316 0.215454 0.608826 1441833676 -0.543396 -0.536316 0.215454 0.608826 1441833676 -0.543396 -0.536316 0.215454 0.608826 1441833676 -0.606628 -0.545410 0.169067 0.553162 1441833676 -0.606628 -0.545410 0.169067 0.553162 1441833677 -0.606628 -0.545410 0.169067 0.553162 1441833677 -0.606628 -0.545410 0.169067 0.553162 1441833677 -0.606628 -0.545410 0.169067 0.553162 1441833677 -0.606628 -0.545410 0.169067 0.553162 1441833677 -0.670227 -0.554565 0.110596 0.480652 1441833677 -0.670227 -0.554565 0.110596 0.480652 1441833677 -0.670227 -0.554565 0.110596 0.480652 1441833677 -0.670227 -0.554565 0.110596 0.480652 1441833677 -0.670227 -0.554565 0.110596 0.480652 1441833677 -0.670227 -0.554565 0.110596 0.480652 1441833677 -0.722229 -0.559937 0.045227 0.403503 1441833677 -0.722229 -0.559937 0.045227 0.403503 1441833677 -0.722229 -0.559937 0.045227 0.403503 1441833677 -0.722229 -0.559937 0.045227 0.403503 1441833677 -0.760071 -0.561829 -0.015747 0.326294 1441833677 -0.760071 -0.561829 -0.015747 0.326294 1441833677 -0.760071 -0.561829 -0.015747 0.326294 1441833677 -0.760071 -0.561829 -0.015747 0.326294 1441833677 -0.760071 -0.561829 -0.015747 0.326294 1441833677 -0.760071 -0.561829 -0.015747 0.326294 1441833677 -0.786499 -0.558899 -0.073120 0.252625 1441833677 -0.786499 -0.558899 -0.073120 0.252625 1441833677 -0.786499 -0.558899 -0.073120 0.252625 1441833677 -0.786499 -0.558899 -0.073120 0.252625 1441833677 -0.786499 -0.558899 -0.073120 0.252625 1441833677 -0.786499 -0.558899 -0.073120 0.252625 1441833677 -0.809265 -0.541077 -0.125793 0.191345 1441833677 -0.809265 -0.541077 -0.125793 0.191345 1441833677 -0.809265 -0.541077 -0.125793 0.191345 1441833677 -0.809265 -0.541077 -0.125793 0.191345 1441833677 -0.809265 -0.541077 -0.125793 0.191345 1441833677 -0.809265 -0.541077 -0.125793 0.191345 1441833677 -0.820313 -0.525085 -0.162842 0.157837 1441833677 -0.820313 -0.525085 -0.162842 0.157837 1441833677 -0.820313 -0.525085 -0.162842 0.157837 1441833677 -0.820313 -0.525085 -0.162842 0.157837 1441833677 -0.820313 -0.525085 -0.162842 0.157837 1441833677 -0.817322 -0.524414 -0.176025 0.161316 1441833677 -0.817322 -0.524414 -0.176025 0.161316 1441833677 -0.817322 -0.524414 -0.176025 0.161316 1441833677 -0.817322 -0.524414 -0.176025 0.161316 1441833677 -0.817322 -0.524414 -0.176025 0.161316 1441833677 -0.817322 -0.524414 -0.176025 0.161316 1441833677 -0.804871 -0.534729 -0.164978 0.197937 1441833677 -0.804871 -0.534729 -0.164978 0.197937 1441833677 -0.804871 -0.534729 -0.164978 0.197937 1441833677 -0.804871 -0.534729 -0.164978 0.197937 1441833677 -0.804871 -0.534729 -0.164978 0.197937 1441833677 -0.804871 -0.534729 -0.164978 0.197937 1441833677 -0.781372 -0.552246 -0.132629 0.258789 1441833677 -0.781372 -0.552246 -0.132629 0.258789 1441833677 -0.781372 -0.552246 -0.132629 0.258789 1441833677 -0.781372 -0.552246 -0.132629 0.258789 1441833677 -0.781372 -0.552246 -0.132629 0.258789 1441833677 -0.745728 -0.571899 -0.081055 0.332275 1441833677 -0.745728 -0.571899 -0.081055 0.332275 1441833677 -0.745728 -0.571899 -0.081055 0.332275 1441833677 -0.745728 -0.571899 -0.081055 0.332275 1441833677 -0.745728 -0.571899 -0.081055 0.332275 1441833677 -0.745728 -0.571899 -0.081055 0.332275 1441833677 -0.745728 -0.571899 -0.081055 0.332275 1441833677 -0.702698 -0.581055 -0.016724 0.410339 1441833677 -0.702698 -0.581055 -0.016724 0.410339 1441833677 -0.702698 -0.581055 -0.016724 0.410339 1441833677 -0.702698 -0.581055 -0.016724 0.410339 1441833677 -0.702698 -0.581055 -0.016724 0.410339 1441833677 -0.702698 -0.581055 -0.016724 0.410339 1441833677 -0.653076 -0.578491 0.050964 0.486084 1441833677 -0.653076 -0.578491 0.050964 0.486084 1441833677 -0.653076 -0.578491 0.050964 0.486084 1441833677 -0.653076 -0.578491 0.050964 0.486084 1441833677 -0.653076 -0.578491 0.050964 0.486084 1441833677 -0.653076 -0.578491 0.050964 0.486084 1441833677 -0.601074 -0.563965 0.115723 0.554382 1441833677 -0.601074 -0.563965 0.115723 0.554382 1441833677 -0.601074 -0.563965 0.115723 0.554382 1441833677 -0.601074 -0.563965 0.115723 0.554382 1441833677 -0.601074 -0.563965 0.115723 0.554382 1441833677 -0.601074 -0.563965 0.115723 0.554382 1441833677 -0.552368 -0.542297 0.170105 0.609802 1441833677 -0.552368 -0.542297 0.170105 0.609802 1441833677 -0.552368 -0.542297 0.170105 0.609802 1441833677 -0.552368 -0.542297 0.170105 0.609802 1441833677 -0.552368 -0.542297 0.170105 0.609802 1441833677 -0.552368 -0.542297 0.170105 0.609802 1441833677 -0.512939 -0.524170 0.212585 0.645752 1441833677 -0.512939 -0.524170 0.212585 0.645752 1441833677 -0.512939 -0.524170 0.212585 0.645752 1441833677 -0.512939 -0.524170 0.212585 0.645752 1441833677 -0.512939 -0.524170 0.212585 0.645752 1441833677 -0.496887 -0.511414 0.235535 0.660400 1441833677 -0.496887 -0.511414 0.235535 0.660400 1441833677 -0.496887 -0.511414 0.235535 0.660400 1441833677 -0.496887 -0.511414 0.235535 0.660400 1441833677 -0.496887 -0.511414 0.235535 0.660400 1441833677 -0.496887 -0.511414 0.235535 0.660400 1441833677 -0.496887 -0.511414 0.235535 0.660400 1441833677 -0.512939 -0.508789 0.235779 0.650024 1441833677 -0.512939 -0.508789 0.235779 0.650024 1441833677 -0.512939 -0.508789 0.235779 0.650024 1441833677 -0.512939 -0.508789 0.235779 0.650024 1441833677 -0.512939 -0.508789 0.235779 0.650024 1441833677 -0.512939 -0.508789 0.235779 0.650024 1441833677 -0.553955 -0.520630 0.214722 0.613159 1441833677 -0.553955 -0.520630 0.214722 0.613159 1441833677 -0.553955 -0.520630 0.214722 0.613159 1441833678 -0.553955 -0.520630 0.214722 0.613159 1441833678 -0.553955 -0.520630 0.214722 0.613159 1441833678 -0.553955 -0.520630 0.214722 0.613159 1441833678 -0.607239 -0.538696 0.174011 0.557495 1441833678 -0.607239 -0.538696 0.174011 0.557495 1441833678 -0.607239 -0.538696 0.174011 0.557495 1441833678 -0.607239 -0.538696 0.174011 0.557495 1441833678 -0.607239 -0.538696 0.174011 0.557495 1441833678 -0.607239 -0.538696 0.174011 0.557495 1441833678 -0.665405 -0.552185 0.120178 0.487793 1441833678 -0.665405 -0.552185 0.120178 0.487793 1441833678 -0.665405 -0.552185 0.120178 0.487793 1441833678 -0.665405 -0.552185 0.120178 0.487793 1441833678 -0.665405 -0.552185 0.120178 0.487793 1441833678 -0.665405 -0.552185 0.120178 0.487793 1441833678 -0.723145 -0.554504 0.059326 0.407532 1441833678 -0.723145 -0.554504 0.059326 0.407532 1441833678 -0.723145 -0.554504 0.059326 0.407532 1441833678 -0.723145 -0.554504 0.059326 0.407532 1441833678 -0.723145 -0.554504 0.059326 0.407532 1441833678 -0.723145 -0.554504 0.059326 0.407532 1441833678 -0.723145 -0.554504 0.059326 0.407532 1441833678 -0.771851 -0.547607 -0.002258 0.323181 1441833678 -0.771851 -0.547607 -0.002258 0.323181 1441833678 -0.771851 -0.547607 -0.002258 0.323181 1441833678 -0.771851 -0.547607 -0.002258 0.323181 1441833678 -0.771851 -0.547607 -0.002258 0.323181 1441833678 -0.771851 -0.547607 -0.002258 0.323181 1441833678 -0.807800 -0.533875 -0.059570 0.242920 1441833678 -0.807800 -0.533875 -0.059570 0.242920 1441833678 -0.807800 -0.533875 -0.059570 0.242920 1441833678 -0.807800 -0.533875 -0.059570 0.242920 1441833678 -0.807800 -0.533875 -0.059570 0.242920 1441833678 -0.807800 -0.533875 -0.059570 0.242920 1441833678 -0.829346 -0.517273 -0.112610 0.178833 1441833678 -0.829346 -0.517273 -0.112610 0.178833 1441833678 -0.829346 -0.517273 -0.112610 0.178833 1441833678 -0.829346 -0.517273 -0.112610 0.178833 1441833678 -0.829346 -0.517273 -0.112610 0.178833 1441833678 -0.829346 -0.517273 -0.112610 0.178833 1441833678 -0.837097 -0.505188 -0.153198 0.143860 1441833678 -0.837097 -0.505188 -0.153198 0.143860 1441833678 -0.837097 -0.505188 -0.153198 0.143860 1441833678 -0.837097 -0.505188 -0.153198 0.143860 1441833678 -0.832947 -0.506348 -0.167603 0.147827 1441833678 -0.832947 -0.506348 -0.167603 0.147827 1441833678 -0.832947 -0.506348 -0.167603 0.147827 1441833678 -0.832947 -0.506348 -0.167603 0.147827 1441833678 -0.832947 -0.506348 -0.167603 0.147827 1441833678 -0.832947 -0.506348 -0.167603 0.147827 1441833678 -0.822388 -0.513855 -0.157166 0.187073 1441833678 -0.822388 -0.513855 -0.157166 0.187073 1441833678 -0.822388 -0.513855 -0.157166 0.187073 1441833678 -0.822388 -0.513855 -0.157166 0.187073 1441833678 -0.822388 -0.513855 -0.157166 0.187073 1441833678 -0.822388 -0.513855 -0.157166 0.187073 1441833678 -0.799072 -0.530212 -0.125488 0.254272 1441833678 -0.799072 -0.530212 -0.125488 0.254272 1441833678 -0.799072 -0.530212 -0.125488 0.254272 1441833678 -0.799072 -0.530212 -0.125488 0.254272 1441833678 -0.799072 -0.530212 -0.125488 0.254272 1441833678 -0.799072 -0.530212 -0.125488 0.254272 1441833678 -0.763794 -0.547424 -0.073730 0.333984 1441833678 -0.763794 -0.547424 -0.073730 0.333984 1441833678 -0.763794 -0.547424 -0.073730 0.333984 1441833678 -0.763794 -0.547424 -0.073730 0.333984 1441833678 -0.763794 -0.547424 -0.073730 0.333984 1441833678 -0.763794 -0.547424 -0.073730 0.333984 1441833678 -0.720337 -0.555237 -0.010681 0.415649 1441833678 -0.720337 -0.555237 -0.010681 0.415649 1441833678 -0.720337 -0.555237 -0.010681 0.415649 1441833678 -0.720337 -0.555237 -0.010681 0.415649 1441833678 -0.720337 -0.555237 -0.010681 0.415649 1441833678 -0.720337 -0.555237 -0.010681 0.415649 1441833678 -0.672424 -0.550415 0.054138 0.491943 1441833678 -0.672424 -0.550415 0.054138 0.491943 1441833678 -0.672424 -0.550415 0.054138 0.491943 1441833678 -0.672424 -0.550415 0.054138 0.491943 1441833678 -0.672424 -0.550415 0.054138 0.491943 1441833678 -0.625305 -0.536011 0.115051 0.555481 1441833678 -0.625305 -0.536011 0.115051 0.555481 1441833678 -0.625305 -0.536011 0.115051 0.555481 1441833678 -0.625305 -0.536011 0.115051 0.555481 1441833678 -0.625305 -0.536011 0.115051 0.555481 1441833678 -0.585022 -0.517273 0.166321 0.602112 1441833678 -0.585022 -0.517273 0.166321 0.602112 1441833678 -0.585022 -0.517273 0.166321 0.602112 1441833678 -0.585022 -0.517273 0.166321 0.602112 1441833678 -0.585022 -0.517273 0.166321 0.602112 1441833678 -0.585022 -0.517273 0.166321 0.602112 1441833678 -0.585022 -0.517273 0.166321 0.602112 1441833678 -0.557007 -0.498108 0.203613 0.632568 1441833678 -0.557007 -0.498108 0.203613 0.632568 1441833678 -0.557007 -0.498108 0.203613 0.632568 1441833678 -0.557007 -0.498108 0.203613 0.632568 1441833678 -0.557007 -0.498108 0.203613 0.632568 1441833678 -0.551025 -0.488708 0.224487 0.638123 1441833678 -0.551025 -0.488708 0.224487 0.638123 1441833678 -0.551025 -0.488708 0.224487 0.638123 1441833678 -0.573853 -0.493835 0.223022 0.614075 1441833678 -0.573853 -0.493835 0.223022 0.614075 1441833678 -0.573853 -0.493835 0.223022 0.614075 1441833678 -0.573853 -0.493835 0.223022 0.614075 1441833678 -0.573853 -0.493835 0.223022 0.614075 1441833679 -0.573853 -0.493835 0.223022 0.614075 1441833679 -0.573853 -0.493835 0.223022 0.614075 1441833679 -0.621948 -0.507141 0.193481 0.564453 1441833679 -0.621948 -0.507141 0.193481 0.564453 1441833679 -0.621948 -0.507141 0.193481 0.564453 1441833679 -0.621948 -0.507141 0.193481 0.564453 1441833679 -0.621948 -0.507141 0.193481 0.564453 1441833679 -0.621948 -0.507141 0.193481 0.564453 1441833679 -0.621948 -0.507141 0.193481 0.564453 1441833679 -0.678223 -0.520447 0.143799 0.498535 1441833679 -0.678223 -0.520447 0.143799 0.498535 1441833679 -0.678223 -0.520447 0.143799 0.498535 1441833679 -0.678223 -0.520447 0.143799 0.498535 1441833679 -0.678223 -0.520447 0.143799 0.498535 1441833679 -0.678223 -0.520447 0.143799 0.498535 1441833679 -0.732788 -0.528320 0.085144 0.420410 1441833679 -0.732788 -0.528320 0.085144 0.420410 1441833679 -0.732788 -0.528320 0.085144 0.420410 1441833679 -0.732788 -0.528320 0.085144 0.420410 1441833679 -0.779663 -0.528076 0.021973 0.335876 1441833679 -0.779663 -0.528076 0.021973 0.335876 1441833679 -0.779663 -0.528076 0.021973 0.335876 1441833679 -0.779663 -0.528076 0.021973 0.335876 1441833679 -0.779663 -0.528076 0.021973 0.335876 1441833679 -0.779663 -0.528076 0.021973 0.335876 1441833679 -0.811035 -0.525574 -0.041443 0.253723 1441833679 -0.811035 -0.525574 -0.041443 0.253723 1441833679 -0.811035 -0.525574 -0.041443 0.253723 1441833679 -0.811035 -0.525574 -0.041443 0.253723 1441833679 -0.811035 -0.525574 -0.041443 0.253723 1441833679 -0.811035 -0.525574 -0.041443 0.253723 1441833679 -0.827454 -0.519592 -0.102051 0.187195 1441833679 -0.827454 -0.519592 -0.102051 0.187195 1441833679 -0.827454 -0.519592 -0.102051 0.187195 1441833679 -0.827454 -0.519592 -0.102051 0.187195 1441833679 -0.827454 -0.519592 -0.102051 0.187195 1441833679 -0.834412 -0.510620 -0.147827 0.145752 1441833679 -0.834412 -0.510620 -0.147827 0.145752 1441833679 -0.834412 -0.510620 -0.147827 0.145752 1441833679 -0.834412 -0.510620 -0.147827 0.145752 1441833679 -0.834412 -0.510620 -0.147827 0.145752 1441833679 -0.834412 -0.510620 -0.147827 0.145752 1441833679 -0.831543 -0.510193 -0.171814 0.137268 1441833679 -0.831543 -0.510193 -0.171814 0.137268 1441833679 -0.831543 -0.510193 -0.171814 0.137268 1441833679 -0.831543 -0.510193 -0.171814 0.137268 1441833679 -0.831543 -0.510193 -0.171814 0.137268 1441833679 -0.831543 -0.510193 -0.171814 0.137268 1441833679 -0.831543 -0.510193 -0.171814 0.137268 1441833679 -0.821838 -0.518494 -0.171143 0.162781 1441833679 -0.821838 -0.518494 -0.171143 0.162781 1441833679 -0.821838 -0.518494 -0.171143 0.162781 1441833679 -0.821838 -0.518494 -0.171143 0.162781 1441833679 -0.821838 -0.518494 -0.171143 0.162781 1441833679 -0.821838 -0.518494 -0.171143 0.162781 1441833679 -0.801880 -0.536987 -0.147095 0.216858 1441833679 -0.801880 -0.536987 -0.147095 0.216858 1441833679 -0.801880 -0.536987 -0.147095 0.216858 1441833679 -0.801880 -0.536987 -0.147095 0.216858 1441833679 -0.801880 -0.536987 -0.147095 0.216858 1441833679 -0.801880 -0.536987 -0.147095 0.216858 1441833679 -0.769836 -0.559631 -0.102417 0.289368 1441833679 -0.769836 -0.559631 -0.102417 0.289368 1441833679 -0.769836 -0.559631 -0.102417 0.289368 1441833679 -0.769836 -0.559631 -0.102417 0.289368 1441833679 -0.769836 -0.559631 -0.102417 0.289368 1441833679 -0.729980 -0.573486 -0.043945 0.369263 1441833679 -0.729980 -0.573486 -0.043945 0.369263 1441833679 -0.729980 -0.573486 -0.043945 0.369263 1441833679 -0.729980 -0.573486 -0.043945 0.369263 1441833679 -0.729980 -0.573486 -0.043945 0.369263 1441833679 -0.729980 -0.573486 -0.043945 0.369263 1441833679 -0.683105 -0.575378 0.020020 0.449402 1441833679 -0.683105 -0.575378 0.020020 0.449402 1441833679 -0.683105 -0.575378 0.020020 0.449402 1441833679 -0.683105 -0.575378 0.020020 0.449402 1441833679 -0.683105 -0.575378 0.020020 0.449402 1441833679 -0.683105 -0.575378 0.020020 0.449402 1441833679 -0.683105 -0.575378 0.020020 0.449402 1441833679 -0.629883 -0.567932 0.083679 0.523193 1441833679 -0.629883 -0.567932 0.083679 0.523193 1441833679 -0.629883 -0.567932 0.083679 0.523193 1441833679 -0.629883 -0.567932 0.083679 0.523193 1441833679 -0.629883 -0.567932 0.083679 0.523193 1441833679 -0.629883 -0.567932 0.083679 0.523193 1441833679 -0.571472 -0.560730 0.140381 0.582520 1441833679 -0.571472 -0.560730 0.140381 0.582520 1441833679 -0.571472 -0.560730 0.140381 0.582520 1441833679 -0.571472 -0.560730 0.140381 0.582520 1441833679 -0.571472 -0.560730 0.140381 0.582520 1441833679 -0.524780 -0.552307 0.182678 0.621460 1441833679 -0.524780 -0.552307 0.182678 0.621460 1441833679 -0.524780 -0.552307 0.182678 0.621460 1441833679 -0.524780 -0.552307 0.182678 0.621460 1441833679 -0.524780 -0.552307 0.182678 0.621460 1441833679 -0.524780 -0.552307 0.182678 0.621460 1441833679 -0.503662 -0.540833 0.210388 0.640015 1441833679 -0.503662 -0.540833 0.210388 0.640015 1441833679 -0.503662 -0.540833 0.210388 0.640015 1441833679 -0.503662 -0.540833 0.210388 0.640015 1441833679 -0.503662 -0.540833 0.210388 0.640015 1441833679 -0.503662 -0.540833 0.210388 0.640015 1441833679 -0.518188 -0.530212 0.215271 0.635620 1441833679 -0.518188 -0.530212 0.215271 0.635620 1441833679 -0.518188 -0.530212 0.215271 0.635620 1441833679 -0.518188 -0.530212 0.215271 0.635620 1441833679 -0.518188 -0.530212 0.215271 0.635620 1441833679 -0.518188 -0.530212 0.215271 0.635620 1441833680 -0.559692 -0.533813 0.195740 0.602844 1441833680 -0.559692 -0.533813 0.195740 0.602844 1441833680 -0.559692 -0.533813 0.195740 0.602844 1441833680 -0.559692 -0.533813 0.195740 0.602844 1441833680 -0.559692 -0.533813 0.195740 0.602844 1441833680 -0.559692 -0.533813 0.195740 0.602844 1441833680 -0.559692 -0.533813 0.195740 0.602844 1441833680 -0.617249 -0.544312 0.154419 0.546753 1441833680 -0.617249 -0.544312 0.154419 0.546753 1441833680 -0.617249 -0.544312 0.154419 0.546753 1441833680 -0.617249 -0.544312 0.154419 0.546753 1441833680 -0.617249 -0.544312 0.154419 0.546753 1441833680 -0.681824 -0.548645 0.096619 0.474121 1441833680 -0.681824 -0.548645 0.096619 0.474121 1441833680 -0.681824 -0.548645 0.096619 0.474121 1441833680 -0.681824 -0.548645 0.096619 0.474121 1441833680 -0.681824 -0.548645 0.096619 0.474121 1441833680 -0.681824 -0.548645 0.096619 0.474121 1441833680 -0.742432 -0.543640 0.029480 0.390381 1441833680 -0.742432 -0.543640 0.029480 0.390381 1441833680 -0.742432 -0.543640 0.029480 0.390381 1441833680 -0.742432 -0.543640 0.029480 0.390381 1441833680 -0.792114 -0.528870 -0.041016 0.302124 1441833680 -0.792114 -0.528870 -0.041016 0.302124 1441833680 -0.792114 -0.528870 -0.041016 0.302124 1441833680 -0.792114 -0.528870 -0.041016 0.302124 1441833680 -0.792114 -0.528870 -0.041016 0.302124 1441833680 -0.792114 -0.528870 -0.041016 0.302124 1441833680 
-0.752136 -0.519897 -0.015686 0.404663 1441833683 -0.752136 -0.519897 -0.015686 0.404663 1441833683 -0.752136 -0.519897 -0.015686 0.404663 1441833683 -0.745544 -0.520813 -0.016846 0.415527 1441833683 -0.745544 -0.520813 -0.016846 0.415527 1441833683 -0.745544 -0.520813 -0.016846 0.415527 1441833683 -0.745544 -0.520813 -0.016846 0.415527 1441833683 -0.745544 -0.520813 -0.016846 0.415527 1441833683 -0.730408 -0.524048 -0.009705 0.437927 1441833683 -0.730408 -0.524048 -0.009705 0.437927 1441833683 -0.730408 -0.524048 -0.009705 0.437927 1441833683 -0.730408 -0.524048 -0.009705 0.437927 1441833683 -0.730408 -0.524048 -0.009705 0.437927 1441833683 -0.730408 -0.524048 -0.009705 0.437927 1441833683 -0.704285 -0.531311 0.009399 0.470825 1441833683 -0.704285 -0.531311 0.009399 0.470825 1441833683 -0.704285 -0.531311 0.009399 0.470825 1441833683 -0.704285 -0.531311 0.009399 0.470825 1441833683 -0.704285 -0.531311 0.009399 0.470825 1441833683 -0.704285 -0.531311 0.009399 0.470825 1441833683 -0.664795 -0.541260 0.045593 0.512878 1441833683 -0.664795 -0.541260 0.045593 0.512878 1441833683 -0.664795 -0.541260 0.045593 0.512878 1441833683 -0.664795 -0.541260 0.045593 0.512878 1441833683 -0.664795 -0.541260 0.045593 0.512878 1441833683 -0.664795 -0.541260 0.045593 0.512878 1441833683 -0.618469 -0.543396 0.097412 0.559265 1441833683 -0.618469 -0.543396 0.097412 0.559265 1441833683 -0.618469 -0.543396 0.097412 0.559265 1441833683 -0.618469 -0.543396 0.097412 0.559265 1441833683 -0.618469 -0.543396 0.097412 0.559265 1441833683 -0.618469 -0.543396 0.097412 0.559265 1441833683 -0.573608 -0.531799 0.155212 0.603394 1441833683 -0.573608 -0.531799 0.155212 0.603394 1441833683 -0.573608 -0.531799 0.155212 0.603394 1441833683 -0.573608 -0.531799 0.155212 0.603394 1441833683 -0.539978 -0.511536 0.205200 0.636108 1441833683 -0.539978 -0.511536 0.205200 0.636108 1441833683 -0.539978 -0.511536 0.205200 0.636108 1441833683 -0.539978 -0.511536 0.205200 0.636108 1441833683 -0.539978 -0.511536 0.205200 0.636108 1441833683 -0.539978 -0.511536 0.205200 0.636108 1441833683 -0.539978 -0.511536 0.205200 0.636108 1441833683 -0.526794 -0.496216 0.234253 0.649109 1441833683 -0.526794 -0.496216 0.234253 0.649109 1441833683 -0.526794 -0.496216 0.234253 0.649109 1441833683 -0.526794 -0.496216 0.234253 0.649109 1441833683 -0.526794 -0.496216 0.234253 0.649109 1441833683 -0.526794 -0.496216 0.234253 0.649109 1441833683 -0.536133 -0.494751 0.241699 0.639832 1441833683 -0.536133 -0.494751 0.241699 0.639832 1441833683 -0.536133 -0.494751 0.241699 0.639832 1441833683 -0.536133 -0.494751 0.241699 0.639832 1441833683 -0.536133 -0.494751 0.241699 0.639832 1441833683 -0.536133 -0.494751 0.241699 0.639832 1441833683 -0.568420 -0.503540 0.226074 0.610107 1441833683 -0.568420 -0.503540 0.226074 0.610107 1441833683 -0.568420 -0.503540 0.226074 0.610107 1441833683 -0.568420 -0.503540 0.226074 0.610107 1441833683 -0.568420 -0.503540 0.226074 0.610107 1441833683 -0.568420 -0.503540 0.226074 0.610107 1441833683 -0.617676 -0.516174 0.190735 0.561890 1441833683 -0.617676 -0.516174 0.190735 0.561890 1441833683 -0.617676 -0.516174 0.190735 0.561890 1441833683 -0.617676 -0.516174 0.190735 0.561890 1441833683 -0.617676 -0.516174 0.190735 0.561890 1441833683 -0.617676 -0.516174 0.190735 0.561890 1441833683 -0.617676 -0.516174 0.190735 0.561890 1441833683 -0.675110 -0.524597 0.139709 0.499573 1441833683 -0.675110 -0.524597 0.139709 0.499573 1441833683 -0.675110 -0.524597 0.139709 0.499573 1441833683 -0.675110 -0.524597 0.139709 0.499573 1441833683 -0.675110 -0.524597 0.139709 0.499573 1441833683 -0.675110 -0.524597 0.139709 0.499573 1441833683 -0.730347 -0.525879 0.082397 0.428162 1441833683 -0.730347 -0.525879 0.082397 0.428162 1441833683 -0.730347 -0.525879 0.082397 0.428162 1441833683 -0.730347 -0.525879 0.082397 0.428162 1441833683 -0.730347 -0.525879 0.082397 0.428162 1441833683 -0.730347 -0.525879 0.082397 0.428162 1441833683 -0.777893 -0.519592 0.026428 0.352539 1441833683 -0.777893 -0.519592 0.026428 0.352539 1441833683 -0.777893 -0.519592 0.026428 0.352539 1441833683 -0.777893 -0.519592 0.026428 0.352539 1441833683 -0.777893 -0.519592 0.026428 0.352539 1441833683 -0.777893 -0.519592 0.026428 0.352539 1441833683 -0.813904 -0.508423 -0.034424 0.279114 1441833683 -0.813904 -0.508423 -0.034424 0.279114 1441833683 -0.813904 -0.508423 -0.034424 0.279114 1441833683 -0.813904 -0.508423 -0.034424 0.279114 1441833683 -0.813904 -0.508423 -0.034424 0.279114 1441833683 -0.813904 -0.508423 -0.034424 0.279114 1441833683 -0.813904 -0.508423 -0.034424 0.279114 1441833683 -0.835205 -0.494629 -0.094116 0.221375 1441833683 -0.835205 -0.494629 -0.094116 0.221375 1441833683 -0.835205 -0.494629 -0.094116 0.221375 1441833683 -0.835205 -0.494629 -0.094116 0.221375 1441833683 -0.835205 -0.494629 -0.094116 0.221375 1441833683 -0.835205 -0.494629 -0.094116 0.221375 1441833683 -0.842834 -0.483643 -0.136597 0.192871 1441833683 -0.842834 -0.483643 -0.136597 0.192871 1441833683 -0.842834 -0.483643 -0.136597 0.192871 1441833683 -0.842834 -0.483643 -0.136597 0.192871 1441833683 -0.842834 -0.483643 -0.136597 0.192871 1441833683 -0.842834 -0.483643 -0.136597 0.192871 1441833683 -0.838928 -0.482727 -0.152466 0.200012 1441833683 -0.838928 -0.482727 -0.152466 0.200012 1441833683 -0.838928 -0.482727 -0.152466 0.200012 1441833684 -0.838928 -0.482727 -0.152466 0.200012 1441833684 -0.838928 -0.482727 -0.152466 0.200012 1441833684 -0.838928 -0.482727 -0.152466 0.200012 1441833684 -0.838928 -0.482727 -0.152466 0.200012 1441833684 -0.821594 -0.497131 -0.142334 0.240112 1441833684 -0.821594 -0.497131 -0.142334 0.240112 1441833684 -0.821594 -0.497131 -0.142334 0.240112 1441833684 -0.821594 -0.497131 -0.142334 0.240112 1441833684 -0.821594 -0.497131 -0.142334 0.240112 1441833684 -0.821594 -0.497131 -0.142334 0.240112 1441833684 -0.790771 -0.521057 -0.111511 0.301270 1441833684 -0.790771 -0.521057 -0.111511 0.301270 1441833684 -0.790771 -0.521057 -0.111511 0.301270 1441833684 -0.790771 -0.521057 -0.111511 0.301270 1441833684 -0.790771 -0.521057 -0.111511 0.301270 1441833684 -0.790771 -0.521057 -0.111511 0.301270 1441833684 -0.752136 -0.540405 -0.065735 0.371460 1441833684 -0.752136 -0.540405 -0.065735 0.371460 1441833684 -0.752136 -0.540405 -0.065735 0.371460 1441833684 -0.752136 -0.540405 -0.065735 0.371460 1441833684 -0.752136 -0.540405 -0.065735 0.371460 1441833684 -0.752136 -0.540405 -0.065735 0.371460 1441833684 -0.708496 -0.548279 -0.013489 0.444153 1441833684 -0.708496 -0.548279 -0.013489 0.444153 1441833684 -0.708496 -0.548279 -0.013489 0.444153 1441833684 -0.708496 -0.548279 -0.013489 0.444153 1441833684 -0.708496 -0.548279 -0.013489 0.444153 1441833684 -0.708496 -0.548279 -0.013489 0.444153 1441833684 -0.708496 -0.548279 -0.013489 0.444153 1441833684 -0.659485 -0.545776 0.042236 0.515198 1441833684 -0.659485 -0.545776 0.042236 0.515198 1441833684 -0.659485 -0.545776 0.042236 0.515198 1441833684 -0.659485 -0.545776 0.042236 0.515198 1441833684 -0.659485 -0.545776 0.042236 0.515198 1441833684 -0.659485 -0.545776 0.042236 0.515198 1441833684 -0.604980 -0.536194 0.100403 0.580017 1441833684 -0.604980 -0.536194 0.100403 0.580017 1441833684 -0.604980 -0.536194 0.100403 0.580017 1441833684 -0.604980 -0.536194 0.100403 0.580017 1441833684 -0.604980 -0.536194 0.100403 0.580017 1441833684 -0.604980 -0.536194 0.100403 0.580017 1441833684 -0.550171 -0.526978 0.157715 0.628296 1441833684 -0.550171 -0.526978 0.157715 0.628296 1441833684 -0.550171 -0.526978 0.157715 0.628296 1441833684 -0.550171 -0.526978 0.157715 0.628296 1441833684 -0.550171 -0.526978 0.157715 0.628296 1441833684 -0.550171 -0.526978 0.157715 0.628296 1441833684 -0.513184 -0.521423 0.199097 0.652039 1441833684 -0.513184 -0.521423 0.199097 0.652039 1441833684 -0.513184 -0.521423 0.199097 0.652039 1441833684 -0.513184 -0.521423 0.199097 0.652039 1441833684 -0.513184 -0.521423 0.199097 0.652039 1441833684 -0.513184 -0.521423 0.199097 0.652039 1441833684 -0.513184 -0.521423 0.199097 0.652039 1441833684 -0.510498 -0.512817 0.217834 0.654968 1441833684 -0.510498 -0.512817 0.217834 0.654968 1441833684 -0.510498 -0.512817 0.217834 0.654968 1441833684 -0.510498 -0.512817 0.217834 0.654968 1441833684 -0.510498 -0.512817 0.217834 0.654968 1441833684 -0.543335 -0.506348 0.211365 0.635437 1441833684 -0.543335 -0.506348 0.211365 0.635437 1441833684 -0.543335 -0.506348 0.211365 0.635437 1441833684 -0.543335 -0.506348 0.211365 0.635437 1441833684 -0.543335 -0.506348 0.211365 0.635437 1441833684 -0.543335 -0.506348 0.211365 0.635437 1441833684 -0.594788 -0.509827 0.183594 0.593811 1441833684 -0.594788 -0.509827 0.183594 0.593811 1441833684 -0.594788 -0.509827 0.183594 0.593811 1441833684 -0.594788 -0.509827 0.183594 0.593811 1441833684 -0.594788 -0.509827 0.183594 0.593811 1441833684 -0.594788 -0.509827 0.183594 0.593811 1441833684 -0.652527 -0.517334 0.137817 0.536316 1441833684 -0.652527 -0.517334 0.137817 0.536316 1441833684 -0.652527 -0.517334 0.137817 0.536316 1441833684 -0.652527 -0.517334 0.137817 0.536316 1441833684 -0.652527 -0.517334 0.137817 0.536316 1441833684 -0.652527 -0.517334 0.137817 0.536316 1441833684 -0.652527 -0.517334 0.137817 0.536316 1441833684 -0.708191 -0.523315 0.083740 0.466553 1441833684 -0.708191 -0.523315 0.083740 0.466553 1441833684 -0.708191 -0.523315 0.083740 0.466553 1441833684 -0.708191 -0.523315 0.083740 0.466553 1441833684 -0.708191 -0.523315 0.083740 0.466553 1441833684 -0.759338 -0.519958 0.025574 0.390442 1441833684 -0.759338 -0.519958 0.025574 0.390442 1441833684 -0.759338 -0.519958 0.025574 0.390442 1441833684 -0.759338 -0.519958 0.025574 0.390442 1441833684 -0.759338 -0.519958 0.025574 0.390442 1441833684 -0.759338 -0.519958 0.025574 0.390442 1441833684 -0.798035 -0.513550 -0.031433 0.313782 1441833684 -0.798035 -0.513550 -0.031433 0.313782 1441833684 -0.798035 -0.513550 -0.031433 0.313782 1441833684 -0.798035 -0.513550 -0.031433 0.313782 1441833684 -0.798035 -0.513550 -0.031433 0.313782 1441833684 -0.798035 -0.513550 -0.031433 0.313782 1441833684 -0.798035 -0.513550 -0.031433 0.313782 1441833684 -0.820190 -0.508423 -0.088196 0.247131 1441833684 -0.820190 -0.508423 -0.088196 0.247131 1441833684 -0.820190 -0.508423 -0.088196 0.247131 1441833684 -0.820190 -0.508423 -0.088196 0.247131 1441833684 -0.820190 -0.508423 -0.088196 0.247131 1441833684 -0.830017 -0.501770 -0.135803 0.202332 1441833684 -0.830017 -0.501770 -0.135803 0.202332 1441833684 -0.830017 -0.501770 -0.135803 0.202332 1441833684 -0.830017 -0.501770 -0.135803 0.202332 1441833684 -0.830017 -0.501770 -0.135803 0.202332 1441833684 -0.830017 -0.501770 -0.135803 0.202332 1441833684 -0.834961 -0.490967 -0.163757 0.187317 1441833684 -0.834961 -0.490967 -0.163757 0.187317 1441833684 -0.834961 -0.490967 -0.163757 0.187317 1441833684 -0.834961 -0.490967 -0.163757 0.187317 1441833684 -0.834961 -0.490967 -0.163757 0.187317 1441833685 -0.834961 -0.490967 -0.163757 0.187317 1441833685 -0.834961 -0.490967 -0.163757 0.187317 1441833685 -0.828735 -0.492676 -0.164001 0.208984 1441833685 -0.828735 -0.492676 -0.164001 0.208984 1441833685 -0.828735 -0.492676 -0.164001 0.208984 1441833685 -0.828735 -0.492676 -0.164001 0.208984 1441833685 -0.828735 -0.492676 -0.164001 0.208984 1441833685 -0.828735 -0.492676 -0.164001 0.208984 1441833685 -0.807556 -0.510559 -0.138489 0.260925 1441833685 -0.807556 -0.510559 -0.138489 0.260925 1441833685 -0.807556 -0.510559 -0.138489 0.260925 1441833685 -0.807556 -0.510559 -0.138489 0.260925 1441833685 -0.807556 -0.510559 -0.138489 0.260925 1441833685 -0.776428 -0.530029 -0.091431 0.328552 1441833685 -0.776428 -0.530029 -0.091431 0.328552 1441833685 -0.776428 -0.530029 -0.091431 0.328552 1441833685 -0.776428 -0.530029 -0.091431 0.328552 1441833685 -0.776428 -0.530029 -0.091431 0.328552 1441833685 -0.776428 -0.530029 -0.091431 0.328552 1441833685 -0.738220 -0.541077 -0.033203 0.401489 1441833685 -0.738220 -0.541077 -0.033203 0.401489 1441833685 -0.738220 -0.541077 -0.033203 0.401489 1441833685 -0.738220 -0.541077 -0.033203 0.401489 1441833685 -0.738220 -0.541077 -0.033203 0.401489 1441833685 -0.691528 -0.544006 0.031921 0.474182 1441833685 -0.691528 -0.544006 0.031921 0.474182 1441833685 -0.691528 -0.544006 0.031921 0.474182 1441833685 -0.691528 -0.544006 0.031921 0.474182 1441833685 -0.691528 -0.544006 0.031921 0.474182 1441833685 -0.691528 -0.544006 0.031921 0.474182 1441833685 -0.691528 -0.544006 0.031921 0.474182 1441833685 -0.638367 -0.540039 0.096802 0.539917 1441833685 -0.638367 -0.540039 0.096802 0.539917 1441833685 -0.638367 -0.540039 0.096802 0.539917 1441833685 -0.638367 -0.540039 0.096802 0.539917 1441833685 -0.638367 -0.540039 0.096802 0.539917 1441833685 -0.638367 -0.540039 0.096802 0.539917 1441833685 -0.586975 -0.531738 0.153687 0.590881 1441833685 -0.586975 -0.531738 0.153687 0.590881 1441833685 -0.586975 -0.531738 0.153687 0.590881 1441833685 -0.586975 -0.531738 0.153687 0.590881 1441833685 -0.586975 -0.531738 0.153687 0.590881 1441833685 -0.586975 -0.531738 0.153687 0.590881 1441833685 -0.552246 -0.519287 0.187317 0.624695 1441833685 -0.552246 -0.519287 0.187317 0.624695 1441833685 -0.552246 -0.519287 0.187317 0.624695 1441833685 -0.552246 -0.519287 0.187317 0.624695 1441833685 -0.552246 -0.519287 0.187317 0.624695 1441833685 -0.552246 -0.519287 0.187317 0.624695 1441833685 -0.552246 -0.519287 0.187317 0.624695 1441833685 -0.543579 -0.510620 0.199890 0.635498 1441833685 -0.543579 -0.510620 0.199890 0.635498 1441833685 -0.543579 -0.510620 0.199890 0.635498 1441833685 -0.543579 -0.510620 0.199890 0.635498 1441833685 -0.543579 -0.510620 0.199890 0.635498 1441833685 -0.543579 -0.510620 0.199890 0.635498 1441833685 -0.564453 -0.507629 0.194641 0.621094 1441833685 -0.564453 -0.507629 0.194641 0.621094 1441833685 -0.564453 -0.507629 0.194641 0.621094 1441833685 -0.564453 -0.507629 0.194641 0.621094 1441833685 -0.564453 -0.507629 0.194641 0.621094 1441833685 -0.564453 -0.507629 0.194641 0.621094 1441833685 -0.564453 -0.507629 0.194641 0.621094 1441833685 -0.604431 -0.516541 0.168945 0.582520 1441833685 -0.604431 -0.516541 0.168945 0.582520 1441833685 -0.604431 -0.516541 0.168945 0.582520 1441833685 -0.604431 -0.516541 0.168945 0.582520 1441833685 -0.604431 -0.516541 0.168945 0.582520 1441833685 -0.604431 -0.516541 0.168945 0.582520 1441833685 -0.652649 -0.531860 0.127991 0.524231 1441833685 -0.652649 -0.531860 0.127991 0.524231 1441833685 -0.652649 -0.531860 0.127991 0.524231 1441833685 -0.652649 -0.531860 0.127991 0.524231 1441833685 -0.652649 -0.531860 0.127991 0.524231 1441833685 -0.652649 -0.531860 0.127991 0.524231 1441833685 -0.703064 -0.542786 0.075989 0.453125 1441833685 -0.703064 -0.542786 0.075989 0.453125 1441833685 -0.703064 -0.542786 0.075989 0.453125 1441833685 -0.703064 -0.542786 0.075989 0.453125 1441833685 -0.703064 -0.542786 0.075989 0.453125 1441833685 -0.703064 -0.542786 0.075989 0.453125 1441833685 -0.750305 -0.542786 0.017700 0.377014 1441833685 -0.750305 -0.542786 0.017700 0.377014 1441833685 -0.750305 -0.542786 0.017700 0.377014 1441833685 -0.750305 -0.542786 0.017700 0.377014 1441833685 -0.750305 -0.542786 0.017700 0.377014 1441833685 -0.750305 -0.542786 0.017700 0.377014 1441833685 -0.750305 -0.542786 0.017700 0.377014 1441833685 -0.788635 -0.535950 -0.039001 0.298889 1441833685 -0.788635 -0.535950 -0.039001 0.298889 1441833685 -0.788635 -0.535950 -0.039001 0.298889 1441833685 -0.788635 -0.535950 -0.039001 0.298889 1441833685 -0.788635 -0.535950 -0.039001 0.298889 1441833685 -0.788635 -0.535950 -0.039001 0.298889 1441833685 -0.815613 -0.523315 -0.091919 0.229309 1441833685 -0.815613 -0.523315 -0.091919 0.229309 1441833685 -0.815613 -0.523315 -0.091919 0.229309 1441833685 -0.815613 -0.523315 -0.091919 0.229309 1441833685 -0.815613 -0.523315 -0.091919 0.229309 1441833685 -0.815613 -0.523315 -0.091919 0.229309 1441833685 -0.815613 -0.523315 -0.091919 0.229309 1441833685 -0.830383 -0.508972 -0.137573 0.180481 1441833685 -0.830383 -0.508972 -0.137573 0.180481 1441833685 -0.830383 -0.508972 -0.137573 0.180481 1441833685 -0.830383 -0.508972 -0.137573 0.180481 1441833685 -0.830383 -0.508972 -0.137573 0.180481 1441833685 -0.830383 -0.508972 -0.137573 0.180481 1441833685 -0.833557 -0.500305 -0.167542 0.164185 1441833685 -0.833557 -0.500305 -0.167542 0.164185 1441833685 -0.833557 -0.500305 -0.167542 0.164185 1441833685 -0.833557 -0.500305 -0.167542 0.164185 1441833685 -0.833557 -0.500305 -0.167542 0.164185 1441833686 -0.833557 -0.500305 -0.167542 0.164185 1441833686 -0.825012 -0.505188 -0.171082 0.186890 1441833686 -0.825012 -0.505188 -0.171082 0.186890 1441833686 -0.825012 -0.505188 -0.171082 0.186890 1441833686 -0.825012 -0.505188 -0.171082 0.186890 1441833686 -0.825012 -0.505188 -0.171082 0.186890 1441833686 -0.825012 -0.505188 -0.171082 0.186890 1441833686 -0.803833 -0.523132 -0.148743 0.241150 1441833686 -0.803833 -0.523132 -0.148743 0.241150 1441833686 -0.803833 -0.523132 -0.148743 0.241150 1441833686 -0.803833 -0.523132 -0.148743 0.241150 1441833686 -0.803833 -0.523132 -0.148743 0.241150 1441833686 -0.803833 -0.523132 -0.148743 0.241150 1441833686 -0.803833 -0.523132 -0.148743 0.241150 1441833686 -0.770386 -0.545471 -0.101868 0.314087 1441833686 -0.770386 -0.545471 -0.101868 0.314087 1441833686 -0.770386 -0.545471 -0.101868 0.314087 1441833686 -0.770386 -0.545471 -0.101868 0.314087 1441833686 -0.770386 -0.545471 -0.101868 0.314087 1441833686 -0.730530 -0.557007 -0.042419 0.392822 1441833686 -0.730530 -0.557007 -0.042419 0.392822 1441833686 -0.730530 -0.557007 -0.042419 0.392822 1441833686 -0.730530 -0.557007 -0.042419 0.392822 1441833686 -0.730530 -0.557007 -0.042419 0.392822 1441833686 -0.730530 -0.557007 -0.042419 0.392822 1441833686 -0.684143 -0.557922 0.023071 0.469238 1441833686 -0.684143 -0.557922 0.023071 0.469238 1441833686 -0.684143 -0.557922 0.023071 0.469238 1441833686 -0.684143 -0.557922 0.023071 0.469238 1441833686 -0.684143 -0.557922 0.023071 0.469238 1441833686 -0.684143 -0.557922 0.023071 0.469238 1441833686 -0.633972 -0.549316 0.087585 0.537292 1441833686 -0.633972 -0.549316 0.087585 0.537292 1441833686 -0.633972 -0.549316 0.087585 0.537292 1441833686 -0.633972 -0.549316 0.087585 0.537292 1441833686 -0.633972 -0.549316 0.087585 0.537292 1441833686 -0.633972 -0.549316 0.087585 0.537292 1441833686 -0.583435 -0.539063 0.144348 0.590088 1441833686 -0.583435 -0.539063 0.144348 0.590088 1441833686 -0.583435 -0.539063 0.144348 0.590088 1441833686 -0.583435 -0.539063 0.144348 0.590088 1441833686 -0.583435 -0.539063 0.144348 0.590088 1441833686 -0.583435 -0.539063 0.144348 0.590088 1441833686 -0.545105 -0.529053 0.188110 0.622559 1441833686 -0.545105 -0.529053 0.188110 0.622559 1441833686 -0.545105 -0.529053 0.188110 0.622559 1441833686 -0.545105 -0.529053 0.188110 0.622559 1441833686 -0.545105 -0.529053 0.188110 0.622559 1441833686 -0.545105 -0.529053 0.188110 0.622559 1441833686 -0.531982 -0.522095 0.211365 0.632263 1441833686 -0.531982 -0.522095 0.211365 0.632263 1441833686 -0.531982 -0.522095 0.211365 0.632263 1441833686 -0.531982 -0.522095 0.211365 0.632263 1441833686 -0.531982 -0.522095 0.211365 0.632263 1441833686 -0.549194 -0.521851 0.212341 0.617249 1441833686 -0.549194 -0.521851 0.212341 0.617249 1441833686 -0.549194 -0.521851 0.212341 0.617249 1441833686 -0.549194 -0.521851 0.212341 0.617249 1441833686 -0.549194 -0.521851 0.212341 0.617249 1441833686 -0.549194 -0.521851 0.212341 0.617249 1441833686 -0.592834 -0.527039 0.185364 0.580078 1441833686 -0.592834 -0.527039 0.185364 0.580078 1441833686 -0.592834 -0.527039 0.185364 0.580078 1441833686 -0.592834 -0.527039 0.185364 0.580078 1441833686 -0.592834 -0.527039 0.185364 0.580078 1441833686 -0.592834 -0.527039 0.185364 0.580078 1441833686 -0.647766 -0.536438 0.138794 0.522888 1441833686 -0.647766 -0.536438 0.138794 0.522888 1441833686 -0.647766 -0.536438 0.138794 0.522888 1441833686 -0.647766 -0.536438 0.138794 0.522888 1441833686 -0.647766 -0.536438 0.138794 0.522888 1441833686 -0.647766 -0.536438 0.138794 0.522888 1441833686 -0.703674 -0.542603 0.081543 0.451477 1441833686 -0.703674 -0.542603 0.081543 0.451477 1441833686 -0.703674 -0.542603 0.081543 0.451477 1441833686 -0.703674 -0.542603 0.081543 0.451477 1441833686 -0.703674 -0.542603 0.081543 0.451477 1441833686 -0.703674 -0.542603 0.081543 0.451477 1441833686 -0.703674 -0.542603 0.081543 0.451477 1441833686 -0.754578 -0.540649 0.019287 0.371521 1441833686 -0.754578 -0.540649 0.019287 0.371521 1441833686 -0.754578 -0.540649 0.019287 0.371521 1441833686 -0.754578 -0.540649 0.019287 0.371521 1441833686 -0.754578 -0.540649 0.019287 0.371521 1441833686 -0.754578 -0.540649 0.019287 0.371521 1441833686 -0.791992 -0.535950 -0.041626 0.289490 1441833686 -0.791992 -0.535950 -0.041626 0.289490 1441833686 -0.791992 -0.535950 -0.041626 0.289490 1441833686 -0.791992 -0.535950 -0.041626 0.289490 1441833686 -0.791992 -0.535950 -0.041626 0.289490 1441833686 -0.791992 -0.535950 -0.041626 0.289490 1441833686 -0.815918 -0.526123 -0.098511 0.218689 1441833686 -0.815918 -0.526123 -0.098511 0.218689 1441833686 -0.815918 -0.526123 -0.098511 0.218689 1441833686 -0.815918 -0.526123 -0.098511 0.218689 1441833686 -0.815918 -0.526123 -0.098511 0.218689 1441833686 -0.815918 -0.526123 -0.098511 0.218689 1441833686 -0.826965 -0.515564 -0.145691 0.170776 1441833686 -0.826965 -0.515564 -0.145691 0.170776 1441833686 -0.826965 -0.515564 -0.145691 0.170776 1441833686 -0.826965 -0.515564 -0.145691 0.170776 1441833686 -0.826965 -0.515564 -0.145691 0.170776 1441833686 -0.826965 -0.515564 -0.145691 0.170776 1441833686 -0.826965 -0.515564 -0.145691 0.170776 1441833686 -0.826660 -0.511597 -0.174072 0.157166 1441833686 -0.826660 -0.511597 -0.174072 0.157166 1441833686 -0.826660 -0.511597 -0.174072 0.157166 1441833686 -0.826660 -0.511597 -0.174072 0.157166 1441833686 -0.826660 -0.511597 -0.174072 0.157166 1441833686 -0.826660 -0.511597 -0.174072 0.157166 1441833687 -0.817871 -0.518311 -0.172974 0.180664 1441833687 -0.817871 -0.518311 -0.172974 0.180664 1441833687 -0.817871 -0.518311 -0.172974 0.180664 1441833687 -0.817871 -0.518311 -0.172974 0.180664 1441833687 -0.817871 -0.518311 -0.172974 0.180664 1441833687 -0.817871 -0.518311 -0.172974 0.180664 1441833687 -0.800049 -0.532654 -0.147339 0.233582 1441833687 -0.800049 -0.532654 -0.147339 0.233582 1441833687 -0.771973 -0.549255 -0.102234 0.303406 1441833687 -0.771973 -0.549255 -0.102234 0.303406 1441833687 -0.771973 -0.549255 -0.102234 0.303406 1441833687 -0.771973 -0.549255 -0.102234 0.303406 1441833687 -0.771973 -0.549255 -0.102234 0.303406 1441833687 -0.771973 -0.549255 -0.102234 0.303406 1441833687 -0.736389 -0.558228 -0.046570 0.379456 1441833687 -0.736389 -0.558228 -0.046570 0.379456 1441833687 -0.736389 -0.558228 -0.046570 0.379456 1441833687 -0.736389 -0.558228 -0.046570 0.379456 1441833687 -0.736389 -0.558228 -0.046570 0.379456 1441833687 -0.736389 -0.558228 -0.046570 0.379456 1441833687 -0.736389 -0.558228 -0.046570 0.379456 1441833687 -0.695190 -0.556641 0.015564 0.454651 1441833687 -0.695190 -0.556641 0.015564 0.454651 1441833687 -0.695190 -0.556641 0.015564 0.454651 1441833687 -0.649414 -0.546509 0.075012 0.523438 1441833687 -0.649414 -0.546509 0.075012 0.523438 1441833687 -0.649414 -0.546509 0.075012 0.523438 1441833687 -0.649414 -0.546509 0.075012 0.523438 1441833687 -0.649414 -0.546509 0.075012 0.523438 1441833687 -0.649414 -0.546509 0.075012 0.523438 1441833687 -0.602112 -0.536560 0.127625 0.577332 1441833687 -0.602112 -0.536560 0.127625 0.577332 1441833687 -0.602112 -0.536560 0.127625 0.577332 1441833687 -0.602112 -0.536560 0.127625 0.577332 1441833687 -0.602112 -0.536560 0.127625 0.577332 1441833687 -0.602112 -0.536560 0.127625 0.577332 1441833687 -0.561279 -0.529358 0.173584 0.612122 1441833687 -0.561279 -0.529358 0.173584 0.612122 1441833687 -0.561279 -0.529358 0.173584 0.612122 1441833687 -0.561279 -0.529358 0.173584 0.612122 1441833687 -0.561279 -0.529358 0.173584 0.612122 1441833687 -0.561279 -0.529358 0.173584 0.612122 1441833687 -0.541260 -0.524048 0.206665 0.624268 1441833687 -0.541260 -0.524048 0.206665 0.624268 1441833687 -0.541260 -0.524048 0.206665 0.624268 1441833687 -0.541260 -0.524048 0.206665 0.624268 1441833687 -0.541260 -0.524048 0.206665 0.624268 1441833687 -0.541260 -0.524048 0.206665 0.624268 1441833687 -0.541260 -0.524048 0.206665 0.624268 1441833687 -0.554993 -0.521362 0.214966 0.611511 1441833687 -0.554993 -0.521362 0.214966 0.611511 1441833687 -0.554993 -0.521362 0.214966 0.611511 1441833687 -0.554993 -0.521362 0.214966 0.611511 1441833687 -0.554993 -0.521362 0.214966 0.611511 1441833687 -0.600098 -0.520081 0.188354 0.577942 1441833687 -0.600098 -0.520081 0.188354 0.577942 1441833687 -0.600098 -0.520081 0.188354 0.577942 1441833687 -0.600098 -0.520081 0.188354 0.577942 1441833687 -0.600098 -0.520081 0.188354 0.577942 1441833687 -0.600098 -0.520081 0.188354 0.577942 1441833687 -0.654480 -0.526123 0.140076 0.524597 1441833687 -0.654480 -0.526123 0.140076 0.524597 1441833687 -0.654480 -0.526123 0.140076 0.524597 1441833687 -0.654480 -0.526123 0.140076 0.524597 1441833687 -0.654480 -0.526123 0.140076 0.524597 1441833687 -0.654480 -0.526123 0.140076 0.524597 1441833687 -0.708801 -0.530090 0.079651 0.458679 1441833687 -0.708801 -0.530090 0.079651 0.458679 1441833687 -0.708801 -0.530090 0.079651 0.458679 1441833687 -0.708801 -0.530090 0.079651 0.458679 1441833687 -0.708801 -0.530090 0.079651 0.458679 1441833687 -0.708801 -0.530090 0.079651 0.458679 1441833687 -0.757690 -0.528198 0.015991 0.383057 1441833687 -0.757690 -0.528198 0.015991 0.383057 1441833687 -0.757690 -0.528198 0.015991 0.383057 1441833687 -0.757690 -0.528198 0.015991 0.383057 1441833687 -0.757690 -0.528198 0.015991 0.383057 1441833687 -0.757690 -0.528198 0.015991 0.383057 1441833687 -0.757690 -0.528198 0.015991 0.383057 1441833687 -0.794312 -0.524353 -0.044739 0.303711 1441833687 -0.794312 -0.524353 -0.044739 0.303711 1441833687 -0.794312 -0.524353 -0.044739 0.303711 1441833687 -0.794312 -0.524353 -0.044739 0.303711 1441833687 -0.794312 -0.524353 -0.044739 0.303711 1441833687 
-0.754761 -0.531433 -0.019287 0.384277 1441833690 -0.754761 -0.531433 -0.019287 0.384277 1441833690 -0.751648 -0.531982 -0.020630 0.389404 1441833690 -0.751648 -0.531982 -0.020630 0.389404 1441833690 -0.751648 -0.531982 -0.020630 0.389404 1441833690 -0.751648 -0.531982 -0.020630 0.389404 1441833690 -0.742676 -0.535278 -0.019409 0.401978 1441833690 -0.742676 -0.535278 -0.019409 0.401978 1441833690 -0.742676 -0.535278 -0.019409 0.401978 1441833690 -0.742676 -0.535278 -0.019409 0.401978 1441833690 -0.742676 -0.535278 -0.019409 0.401978 1441833690 -0.742676 -0.535278 -0.019409 0.401978 1441833690 -0.742676 -0.535278 -0.019409 0.401978 1441833690 -0.726868 -0.540039 -0.010071 0.424316 1441833690 -0.726868 -0.540039 -0.010071 0.424316 1441833690 -0.726868 -0.540039 -0.010071 0.424316 1441833690 -0.726868 -0.540039 -0.010071 0.424316 1441833690 -0.726868 -0.540039 -0.010071 0.424316 1441833690 -0.726868 -0.540039 -0.010071 0.424316 1441833690 -0.702698 -0.544128 0.010620 0.458313 1441833690 -0.702698 -0.544128 0.010620 0.458313 1441833690 -0.702698 -0.544128 0.010620 0.458313 1441833690 -0.702698 -0.544128 0.010620 0.458313 1441833690 -0.702698 -0.544128 0.010620 0.458313 1441833690 -0.702698 -0.544128 0.010620 0.458313 1441833690 -0.668640 -0.546936 0.043457 0.501892 1441833690 -0.668640 -0.546936 0.043457 0.501892 1441833690 -0.668640 -0.546936 0.043457 0.501892 1441833690 -0.668640 -0.546936 0.043457 0.501892 1441833690 -0.668640 -0.546936 0.043457 0.501892 1441833690 -0.668640 -0.546936 0.043457 0.501892 1441833690 -0.624390 -0.546204 0.088135 0.551392 1441833690 -0.624390 -0.546204 0.088135 0.551392 1441833690 -0.624390 -0.546204 0.088135 0.551392 1441833690 -0.624390 -0.546204 0.088135 0.551392 1441833690 -0.624390 -0.546204 0.088135 0.551392 1441833690 -0.624390 -0.546204 0.088135 0.551392 1441833690 -0.624390 -0.546204 0.088135 0.551392 1441833690 -0.577515 -0.540039 0.145081 0.594849 1441833690 -0.577515 -0.540039 0.145081 0.594849 1441833690 -0.577515 -0.540039 0.145081 0.594849 1441833690 -0.577515 -0.540039 0.145081 0.594849 1441833690 -0.577515 -0.540039 0.145081 0.594849 1441833690 -0.577515 -0.540039 0.145081 0.594849 1441833690 -0.541504 -0.523743 0.192993 0.628662 1441833690 -0.541504 -0.523743 0.192993 0.628662 1441833690 -0.541504 -0.523743 0.192993 0.628662 1441833690 -0.541504 -0.523743 0.192993 0.628662 1441833690 -0.541504 -0.523743 0.192993 0.628662 1441833690 -0.541504 -0.523743 0.192993 0.628662 1441833690 -0.526062 -0.510864 0.215027 0.645020 1441833690 -0.526062 -0.510864 0.215027 0.645020 1441833690 -0.526062 -0.510864 0.215027 0.645020 1441833690 -0.526062 -0.510864 0.215027 0.645020 1441833691 -0.526062 -0.510864 0.215027 0.645020 1441833691 -0.526062 -0.510864 0.215027 0.645020 1441833691 -0.532471 -0.511597 0.219543 0.637634 1441833691 -0.532471 -0.511597 0.219543 0.637634 1441833691 -0.532471 -0.511597 0.219543 0.637634 1441833691 -0.532471 -0.511597 0.219543 0.637634 1441833691 -0.532471 -0.511597 0.219543 0.637634 1441833691 -0.532471 -0.511597 0.219543 0.637634 1441833691 -0.532471 -0.511597 0.219543 0.637634 1441833691 -0.562317 -0.518250 0.208557 0.609680 1441833691 -0.562317 -0.518250 0.208557 0.609680 1441833691 -0.562317 -0.518250 0.208557 0.609680 1441833691 -0.562317 -0.518250 0.208557 0.609680 1441833691 -0.562317 -0.518250 0.208557 0.609680 1441833691 -0.562317 -0.518250 0.208557 0.609680 1441833691 -0.615356 -0.524353 0.175598 0.561707 1441833691 -0.615356 -0.524353 0.175598 0.561707 1441833691 -0.615356 -0.524353 0.175598 0.561707 1441833691 -0.615356 -0.524353 0.175598 0.561707 1441833691 -0.615356 -0.524353 0.175598 0.561707 1441833691 -0.615356 -0.524353 0.175598 0.561707 1441833691 -0.615356 -0.524353 0.175598 0.561707 1441833691 -0.679260 -0.527771 0.122742 0.495056 1441833691 -0.679260 -0.527771 0.122742 0.495056 1441833691 -0.679260 -0.527771 0.122742 0.495056 1441833691 -0.679260 -0.527771 0.122742 0.495056 1441833691 -0.679260 -0.527771 0.122742 0.495056 1441833691 -0.736816 -0.529907 0.061584 0.415466 1441833691 -0.736816 -0.529907 0.061584 0.415466 1441833691 -0.736816 -0.529907 0.061584 0.415466 1441833691 -0.736816 -0.529907 0.061584 0.415466 1441833691 -0.736816 -0.529907 0.061584 0.415466 1441833691 -0.736816 -0.529907 0.061584 0.415466 1441833691 -0.781921 -0.527405 -0.002258 0.332397 1441833691 -0.781921 -0.527405 -0.002258 0.332397 1441833691 -0.781921 -0.527405 -0.002258 0.332397 1441833691 -0.781921 -0.527405 -0.002258 0.332397 1441833691 -0.781921 -0.527405 -0.002258 0.332397 1441833691 -0.810425 -0.520752 -0.065735 0.260254 1441833691 -0.810425 -0.520752 -0.065735 0.260254 1441833691 -0.810425 -0.520752 -0.065735 0.260254 1441833691 -0.810425 -0.520752 -0.065735 0.260254 1441833691 -0.810425 -0.520752 -0.065735 0.260254 1441833691 -0.822510 -0.514099 -0.117798 0.213013 1441833691 -0.822510 -0.514099 -0.117798 0.213013 1441833691 -0.822510 -0.514099 -0.117798 0.213013 1441833691 -0.822510 -0.514099 -0.117798 0.213013 1441833691 -0.822510 -0.514099 -0.117798 0.213013 1441833691 -0.822510 -0.514099 -0.117798 0.213013 1441833691 -0.823242 -0.511658 -0.144592 0.199158 1441833691 -0.823242 -0.511658 -0.144592 0.199158 1441833691 -0.823242 -0.511658 -0.144592 0.199158 1441833691 -0.823242 -0.511658 -0.144592 0.199158 1441833691 -0.823242 -0.511658 -0.144592 0.199158 1441833691 -0.823242 -0.511658 -0.144592 0.199158 1441833691 -0.813354 -0.519104 -0.143738 0.220154 1441833691 -0.813354 -0.519104 -0.143738 0.220154 1441833691 -0.813354 -0.519104 -0.143738 0.220154 1441833691 -0.813354 -0.519104 -0.143738 0.220154 1441833691 -0.813354 -0.519104 -0.143738 0.220154 1441833691 -0.792175 -0.533325 -0.121521 0.270813 1441833691 -0.792175 -0.533325 -0.121521 0.270813 1441833691 -0.792175 -0.533325 -0.121521 0.270813 1441833691 -0.792175 -0.533325 -0.121521 0.270813 1441833691 -0.792175 -0.533325 -0.121521 0.270813 1441833691 -0.792175 -0.533325 -0.121521 0.270813 1441833691 -0.760315 -0.546875 -0.081055 0.341064 1441833691 -0.760315 -0.546875 -0.081055 0.341064 1441833691 -0.760315 -0.546875 -0.081055 0.341064 1441833691 -0.760315 -0.546875 -0.081055 0.341064 1441833691 -0.760315 -0.546875 -0.081055 0.341064 1441833691 -0.760315 -0.546875 -0.081055 0.341064 1441833691 -0.760315 -0.546875 -0.081055 0.341064 1441833691 -0.719910 -0.552002 -0.024902 0.420105 1441833691 -0.719910 -0.552002 -0.024902 0.420105 1441833691 -0.719910 -0.552002 -0.024902 0.420105 1441833691 -0.719910 -0.552002 -0.024902 0.420105 1441833691 -0.719910 -0.552002 -0.024902 0.420105 1441833691 -0.719910 -0.552002 -0.024902 0.420105 1441833691 -0.673035 -0.544434 0.036926 0.499268 1441833691 -0.673035 -0.544434 0.036926 0.499268 1441833691 -0.673035 -0.544434 0.036926 0.499268 1441833691 -0.673035 -0.544434 0.036926 0.499268 1441833691 -0.673035 -0.544434 0.036926 0.499268 1441833691 -0.673035 -0.544434 0.036926 0.499268 1441833691 -0.673035 -0.544434 0.036926 0.499268 1441833691 -0.622559 -0.530151 0.097534 0.567322 1441833691 -0.622559 -0.530151 0.097534 0.567322 1441833691 -0.622559 -0.530151 0.097534 0.567322 1441833691 -0.622559 -0.530151 0.097534 0.567322 1441833691 -0.622559 -0.530151 0.097534 0.567322 1441833691 -0.622559 -0.530151 0.097534 0.567322 1441833691 -0.573059 -0.521240 0.150574 0.614258 1441833691 -0.573059 -0.521240 0.150574 0.614258 1441833691 -0.573059 -0.521240 0.150574 0.614258 1441833691 -0.573059 -0.521240 0.150574 0.614258 1441833691 -0.573059 -0.521240 0.150574 0.614258 1441833691 -0.573059 -0.521240 0.150574 0.614258 1441833691 -0.538818 -0.517883 0.192810 0.635864 1441833691 -0.538818 -0.517883 0.192810 0.635864 1441833691 -0.538818 -0.517883 0.192810 0.635864 1441833691 -0.538818 -0.517883 0.192810 0.635864 1441833691 -0.538818 -0.517883 0.192810 0.635864 1441833691 -0.538818 -0.517883 0.192810 0.635864 1441833691 -0.537598 -0.514526 0.209229 0.634399 1441833691 -0.537598 -0.514526 0.209229 0.634399 1441833691 -0.537598 -0.514526 0.209229 0.634399 1441833691 -0.537598 -0.514526 0.209229 0.634399 1441833691 -0.537598 -0.514526 0.209229 0.634399 1441833692 -0.537598 -0.514526 0.209229 0.634399 1441833692 -0.568604 -0.515442 0.201111 0.608765 1441833692 -0.568604 -0.515442 0.201111 0.608765 1441833692 -0.568604 -0.515442 0.201111 0.608765 1441833692 -0.568604 -0.515442 0.201111 0.608765 1441833692 -0.568604 -0.515442 0.201111 0.608765 1441833692 -0.621094 -0.519470 0.168518 0.562134 1441833692 -0.621094 -0.519470 0.168518 0.562134 1441833692 -0.621094 -0.519470 0.168518 0.562134 1441833692 -0.621094 -0.519470 0.168518 0.562134 1441833692 -0.621094 -0.519470 0.168518 0.562134 1441833692 -0.621094 -0.519470 0.168518 0.562134 1441833692 -0.679993 -0.524902 0.119629 0.497803 1441833692 -0.679993 -0.524902 0.119629 0.497803 1441833692 -0.679993 -0.524902 0.119629 0.497803 1441833692 -0.679993 -0.524902 0.119629 0.497803 1441833692 -0.679993 -0.524902 0.119629 0.497803 1441833692 -0.679993 -0.524902 0.119629 0.497803 1441833692 -0.679993 -0.524902 0.119629 0.497803 1441833692 -0.735046 -0.526672 0.062683 0.422424 1441833692 -0.735046 -0.526672 0.062683 0.422424 1441833692 -0.735046 -0.526672 0.062683 0.422424 1441833692 -0.735046 -0.526672 0.062683 0.422424 1441833692 -0.735046 -0.526672 0.062683 0.422424 1441833692 -0.735046 -0.526672 0.062683 0.422424 1441833692 -0.779541 -0.526123 0.004211 0.339966 1441833692 -0.779541 -0.526123 0.004211 0.339966 1441833692 -0.779541 -0.526123 0.004211 0.339966 1441833692 -0.779541 -0.526123 0.004211 0.339966 1441833692 -0.779541 -0.526123 0.004211 0.339966 1441833692 -0.779541 -0.526123 0.004211 0.339966 1441833692 -0.810059 -0.522705 -0.058228 0.259277 1441833692 -0.810059 -0.522705 -0.058228 0.259277 1441833692 -0.810059 -0.522705 -0.058228 0.259277 1441833692 -0.810059 -0.522705 -0.058228 0.259277 1441833692 -0.810059 -0.522705 -0.058228 0.259277 1441833692 -0.810059 -0.522705 -0.058228 0.259277 1441833692 -0.824463 -0.519287 -0.115417 0.193298 1441833692 -0.824463 -0.519287 -0.115417 0.193298 1441833692 -0.824463 -0.519287 -0.115417 0.193298 1441833692 -0.824463 -0.519287 -0.115417 0.193298 1441833692 -0.824463 -0.519287 -0.115417 0.193298 1441833692 -0.824463 -0.519287 -0.115417 0.193298 1441833692 -0.830811 -0.509705 -0.160950 0.155273 1441833692 -0.830811 -0.509705 -0.160950 0.155273 1441833692 -0.830811 -0.509705 -0.160950 0.155273 1441833692 -0.830811 -0.509705 -0.160950 0.155273 1441833692 -0.830811 -0.509705 -0.160950 0.155273 1441833692 -0.830811 -0.509705 -0.160950 0.155273 1441833692 -0.832764 -0.500061 -0.181152 0.154114 1441833692 -0.832764 -0.500061 -0.181152 0.154114 1441833692 -0.832764 -0.500061 -0.181152 0.154114 1441833692 -0.832764 -0.500061 -0.181152 0.154114 1441833692 -0.832764 -0.500061 -0.181152 0.154114 1441833692 -0.832764 -0.500061 -0.181152 0.154114 1441833692 -0.832764 -0.500061 -0.181152 0.154114 1441833692 -0.821167 -0.511536 -0.171753 0.186035 1441833692 -0.821167 -0.511536 -0.171753 0.186035 1441833692 -0.821167 -0.511536 -0.171753 0.186035 1441833692 -0.821167 -0.511536 -0.171753 0.186035 1441833692 -0.821167 -0.511536 -0.171753 0.186035 1441833692 -0.821167 -0.511536 -0.171753 0.186035 1441833692 -0.800354 -0.529602 -0.139343 0.244202 1441833692 -0.800354 -0.529602 -0.139343 0.244202 1441833692 -0.800354 -0.529602 -0.139343 0.244202 1441833692 -0.800354 -0.529602 -0.139343 0.244202 1441833692 -0.800354 -0.529602 -0.139343 0.244202 1441833692 -0.770386 -0.545471 -0.090942 0.317383 1441833692 -0.770386 -0.545471 -0.090942 0.317383 1441833692 -0.770386 -0.545471 -0.090942 0.317383 1441833692 -0.770386 -0.545471 -0.090942 0.317383 1441833692 -0.770386 -0.545471 -0.090942 0.317383 1441833692 -0.770386 -0.545471 -0.090942 0.317383 1441833692 -0.770386 -0.545471 -0.090942 0.317383 1441833692 -0.732605 -0.553284 -0.032288 0.395264 1441833692 -0.732605 -0.553284 -0.032288 0.395264 1441833692 -0.732605 -0.553284 -0.032288 0.395264 1441833692 -0.732605 -0.553284 -0.032288 0.395264 1441833692 -0.732605 -0.553284 -0.032288 0.395264 1441833692 -0.732605 -0.553284 -0.032288 0.395264 1441833692 -0.687500 -0.550781 0.030273 0.472351 1441833692 -0.687500 -0.550781 0.030273 0.472351 1441833692 -0.687500 -0.550781 0.030273 0.472351 1441833692 -0.687500 -0.550781 0.030273 0.472351 1441833692 -0.687500 -0.550781 0.030273 0.472351 1441833692 -0.687500 -0.550781 0.030273 0.472351 1441833692 -0.635132 -0.542358 0.090332 0.542480 1441833692 -0.635132 -0.542358 0.090332 0.542480 1441833692 -0.635132 -0.542358 0.090332 0.542480 1441833692 -0.635132 -0.542358 0.090332 0.542480 1441833692 -0.635132 -0.542358 0.090332 0.542480 1441833692 -0.635132 -0.542358 0.090332 0.542480 1441833692 -0.635132 -0.542358 0.090332 0.542480 1441833692 -0.579224 -0.534790 0.145203 0.597900 1441833692 -0.579224 -0.534790 0.145203 0.597900 1441833692 -0.579224 -0.534790 0.145203 0.597900 1441833692 -0.579224 -0.534790 0.145203 0.597900 1441833692 -0.579224 -0.534790 0.145203 0.597900 1441833692 -0.579224 -0.534790 0.145203 0.597900 1441833692 -0.535400 -0.525818 0.192505 0.632263 1441833692 -0.535400 -0.525818 0.192505 0.632263 1441833692 -0.535400 -0.525818 0.192505 0.632263 1441833692 -0.535400 -0.525818 0.192505 0.632263 1441833692 -0.535400 -0.525818 0.192505 0.632263 1441833692 -0.517944 -0.514709 0.218872 0.647217 1441833692 -0.517944 -0.514709 0.218872 0.647217 1441833692 -0.517944 -0.514709 0.218872 0.647217 1441833692 -0.517944 -0.514709 0.218872 0.647217 1441833692 -0.529663 -0.510620 0.224304 0.639099 1441833693 -0.529663 -0.510620 0.224304 0.639099 1441833693 -0.529663 -0.510620 0.224304 0.639099 1441833693 -0.529663 -0.510620 0.224304 0.639099 1441833693 -0.529663 -0.510620 0.224304 0.639099 1441833693 -0.529663 -0.510620 0.224304 0.639099 1441833693 -0.571350 -0.515259 0.205750 0.604797 1441833693 -0.571350 -0.515259 0.205750 0.604797 1441833693 -0.571350 -0.515259 0.205750 0.604797 1441833693 -0.571350 -0.515259 0.205750 0.604797 1441833693 -0.571350 -0.515259 0.205750 0.604797 1441833693 -0.626892 -0.527832 0.166260 0.548462 1441833693 -0.626892 -0.527832 0.166260 0.548462 1441833693 -0.626892 -0.527832 0.166260 0.548462 1441833693 -0.626892 -0.527832 0.166260 0.548462 1441833693 -0.626892 -0.527832 0.166260 0.548462 1441833693 -0.626892 -0.527832 0.166260 0.548462 1441833693 -0.626892 -0.527832 0.166260 0.548462 1441833693 -0.682861 -0.541260 0.111450 0.477844 1441833693 -0.682861 -0.541260 0.111450 0.477844 1441833693 -0.682861 -0.541260 0.111450 0.477844 1441833693 -0.682861 -0.541260 0.111450 0.477844 1441833693 -0.682861 -0.541260 0.111450 0.477844 1441833693 -0.738586 -0.544739 0.048035 0.394348 1441833693 -0.738586 -0.544739 0.048035 0.394348 1441833693 -0.738586 -0.544739 0.048035 0.394348 1441833693 -0.738586 -0.544739 0.048035 0.394348 1441833693 -0.738586 -0.544739 0.048035 0.394348 1441833693 -0.738586 -0.544739 0.048035 0.394348 1441833693 -0.738586 -0.544739 0.048035 0.394348 1441833693 -0.782776 -0.539795 -0.021423 0.309021 1441833693 -0.782776 -0.539795 -0.021423 0.309021 1441833693 -0.782776 -0.539795 -0.021423 0.309021 1441833693 -0.782776 -0.539795 -0.021423 0.309021 1441833693 -0.782776 -0.539795 -0.021423 0.309021 1441833693 -0.782776 -0.539795 -0.021423 0.309021 1441833693 -0.812927 -0.527222 -0.082581 0.233276 1441833693 -0.812927 -0.527222 -0.082581 0.233276 1441833693 -0.812927 -0.527222 -0.082581 0.233276 1441833693 -0.812927 -0.527222 -0.082581 0.233276 1441833693 -0.812927 -0.527222 -0.082581 0.233276 1441833693 -0.812927 -0.527222 -0.082581 0.233276 1441833693 -0.812927 -0.527222 -0.082581 0.233276 1441833693 -0.830872 -0.509216 -0.132935 0.181152 1441833693 -0.830872 -0.509216 -0.132935 0.181152 1441833693 -0.830872 -0.509216 -0.132935 0.181152 1441833693 -0.830872 -0.509216 -0.132935 0.181152 1441833693 -0.830872 -0.509216 -0.132935 0.181152 1441833693 -0.830872 -0.509216 -0.132935 0.181152 1441833693 -0.833130 -0.502258 -0.163208 0.164429 1441833693 -0.833130 -0.502258 -0.163208 0.164429 1441833693 -0.833130 -0.502258 -0.163208 0.164429 1441833693 -0.833130 -0.502258 -0.163208 0.164429 1441833693 -0.833130 -0.502258 -0.163208 0.164429 1441833693 -0.833130 -0.502258 -0.163208 0.164429 1441833693 -0.824707 -0.508362 -0.166199 0.184021 1441833693 -0.824707 -0.508362 -0.166199 0.184021 1441833693 -0.824707 -0.508362 -0.166199 0.184021 1441833693 -0.824707 -0.508362 -0.166199 0.184021 1441833693 -0.824707 -0.508362 -0.166199 0.184021 1441833693 -0.824707 -0.508362 -0.166199 0.184021 1441833693 -0.807922 -0.521301 -0.142761 0.234924 1441833693 -0.807922 -0.521301 -0.142761 0.234924 1441833693 -0.807922 -0.521301 -0.142761 0.234924 1441833693 -0.807922 -0.521301 -0.142761 0.234924 1441833693 -0.807922 -0.521301 -0.142761 0.234924 1441833693 -0.807922 -0.521301 -0.142761 0.234924 1441833693 -0.779968 -0.536987 -0.097229 0.306396 1441833693 -0.779968 -0.536987 -0.097229 0.306396 1441833693 -0.779968 -0.536987 -0.097229 0.306396 1441833693 -0.779968 -0.536987 -0.097229 0.306396 1441833693 -0.779968 -0.536987 -0.097229 0.306396 1441833693 -0.779968 -0.536987 -0.097229 0.306396 1441833693 -0.779968 -0.536987 -0.097229 0.306396 1441833693 -0.741333 -0.547974 -0.039063 0.385559 1441833693 -0.741333 -0.547974 -0.039063 0.385559 1441833693 -0.741333 -0.547974 -0.039063 0.385559 1441833693 -0.741333 -0.547974 -0.039063 0.385559 1441833693 -0.741333 -0.547974 -0.039063 0.385559 1441833693 -0.741333 -0.547974 -0.039063 0.385559 1441833693 -0.694275 -0.549805 0.022766 0.463867 1441833693 -0.694275 -0.549805 0.022766 0.463867 1441833693 -0.694275 -0.549805 0.022766 0.463867 1441833693 -0.694275 -0.549805 0.022766 0.463867 1441833693 -0.694275 -0.549805 0.022766 0.463867 1441833693 -0.694275 -0.549805 0.022766 0.463867 1441833693 -0.694275 -0.549805 0.022766 0.463867 1441833693 -0.642639 -0.544617 0.080261 0.532959 1441833693 -0.642639 -0.544617 0.080261 0.532959 1441833693 -0.642639 -0.544617 0.080261 0.532959 1441833693 -0.642639 -0.544617 0.080261 0.532959 1441833693 -0.642639 -0.544617 0.080261 0.532959 1441833693 -0.642639 -0.544617 0.080261 0.532959 1441833693 -0.588745 -0.541382 0.136658 0.584534 1441833693 -0.588745 -0.541382 0.136658 0.584534 1441833693 -0.588745 -0.541382 0.136658 0.584534 1441833693 -0.588745 -0.541382 0.136658 0.584534 1441833693 -0.588745 -0.541382 0.136658 0.584534 1441833693 -0.588745 -0.541382 0.136658 0.584534 1441833693 -0.548645 -0.533325 0.186279 0.616333 1441833693 -0.548645 -0.533325 0.186279 0.616333 1441833693 -0.548645 -0.533325 0.186279 0.616333 1441833693 -0.548645 -0.533325 0.186279 0.616333 1441833693 -0.548645 -0.533325 0.186279 0.616333 1441833693 -0.548645 -0.533325 0.186279 0.616333 1441833693 -0.536133 -0.521851 0.214844 0.627747 1441833693 -0.536133 -0.521851 0.214844 0.627747 1441833693 -0.536133 -0.521851 0.214844 0.627747 1441833693 -0.536133 -0.521851 0.214844 0.627747 1441833693 -0.536133 -0.521851 0.214844 0.627747 1441833693 -0.536133 -0.521851 0.214844 0.627747 1441833693 -0.555725 -0.518982 0.214844 0.612915 1441833694 -0.555725 -0.518982 0.214844 0.612915 1441833694 -0.555725 -0.518982 0.214844 0.612915 1441833694 -0.555725 -0.518982 0.214844 0.612915 1441833694 -0.555725 -0.518982 0.214844 0.612915 1441833694 -0.555725 -0.518982 0.214844 0.612915 1441833694 -0.602661 -0.525391 0.188354 0.570374 1441833694 -0.602661 -0.525391 0.188354 0.570374 1441833694 -0.602661 -0.525391 0.188354 0.570374 1441833694 -0.602661 -0.525391 0.188354 0.570374 1441833694 -0.602661 -0.525391 0.188354 0.570374 1441833694 -0.602661 -0.525391 0.188354 0.570374 1441833694 -0.660217 -0.534607 0.141052 0.508362 1441833694 -0.660217 -0.534607 0.141052 0.508362 1441833694 -0.660217 -0.534607 0.141052 0.508362 1441833694 -0.660217 -0.534607 0.141052 0.508362 1441833694 -0.660217 -0.534607 0.141052 0.508362 1441833694 -0.660217 -0.534607 0.141052 0.508362 1441833694 -0.660217 -0.534607 0.141052 0.508362 1441833694 -0.716187 -0.540588 0.081055 0.433960 1441833694 -0.716187 -0.540588 0.081055 0.433960 1441833694 -0.716187 -0.540588 0.081055 0.433960 1441833694 -0.716187 -0.540588 0.081055 0.433960 1441833694 -0.716187 -0.540588 0.081055 0.433960 1441833694 -0.716187 -0.540588 0.081055 0.433960 1441833694 -0.763367 -0.540771 0.015625 0.353027 1441833694 -0.763367 -0.540771 0.015625 0.353027 1441833694 -0.763367 -0.540771 0.015625 0.353027 1441833694 -0.763367 -0.540771 0.015625 0.353027 1441833694 -0.763367 -0.540771 0.015625 0.353027 1441833694 -0.763367 -0.540771 0.015625 0.353027 1441833694 -0.800598 -0.532471 -0.049133 0.270569 1441833694 -0.800598 -0.532471 -0.049133 0.270569 1441833694 -0.800598 -0.532471 -0.049133 0.270569 1441833694 -0.800598 -0.532471 -0.049133 0.270569 1441833694 -0.800598 -0.532471 -0.049133 0.270569 1441833694 -0.800598 -0.532471 -0.049133 0.270569 1441833694 -0.826904 -0.515015 -0.106323 0.199402 1441833694 -0.826904 -0.515015 -0.106323 0.199402 1441833694 -0.826904 -0.515015 -0.106323 0.199402 1441833694 -0.826904 -0.515015 -0.106323 0.199402 1441833694 -0.826904 -0.515015 -0.106323 0.199402 1441833694 -0.826904 -0.515015 -0.106323 0.199402 1441833694 -0.826904 -0.515015 -0.106323 0.199402 1441833694 -0.839111 -0.498535 -0.153870 0.154236 1441833694 -0.839111 -0.498535 -0.153870 0.154236 1441833694 -0.839111 -0.498535 -0.153870 0.154236 1441833694 -0.839111 -0.498535 -0.153870 0.154236 1441833694 -0.839111 -0.498535 -0.153870 0.154236 1441833694 -0.839111 -0.498535 -0.153870 0.154236 1441833694 -0.839111 -0.498535 -0.153870 0.154236 1441833694 -0.836060 -0.497131 -0.179871 0.146851 1441833694 -0.836060 -0.497131 -0.179871 0.146851 1441833694 -0.836060 -0.497131 -0.179871 0.146851 1441833694 -0.836060 -0.497131 -0.179871 0.146851 1441833694 -0.836060 -0.497131 -0.179871 0.146851 1441833694 -0.836060 -0.497131 -0.179871 0.146851 1441833694 -0.824219 -0.509094 -0.172363 0.178528 1441833694 -0.824219 -0.509094 -0.172363 0.178528 1441833694 -0.824219 -0.509094 -0.172363 0.178528 1441833694 -0.824219 -0.509094 -0.172363 0.178528 1441833694 -0.824219 -0.509094 -0.172363 0.178528 1441833694 -0.824219 -0.509094 -0.172363 0.178528 1441833694 -0.803406 -0.526917 -0.140442 0.239319 1441833694 -0.803406 -0.526917 -0.140442 0.239319 1441833694 -0.803406 -0.526917 -0.140442 0.239319 1441833694 -0.803406 -0.526917 -0.140442 0.239319 1441833694 -0.803406 -0.526917 -0.140442 0.239319 1441833694 -0.803406 -0.526917 -0.140442 0.239319 1441833694 -0.803406 -0.526917 -0.140442 0.239319 1441833694 -0.770996 -0.544312 -0.092163 0.317627 1441833694 -0.770996 -0.544312 -0.092163 0.317627 1441833694 -0.770996 -0.544312 -0.092163 0.317627 1441833694 -0.770996 -0.544312 -0.092163 0.317627 1441833694 -0.770996 -0.544312 -0.092163 0.317627 1441833694 -0.770996 -0.544312 -0.092163 0.317627 1441833694 -0.726990 -0.556824 -0.034241 0.400391 1441833694 -0.726990 -0.556824 -0.034241 0.400391 1441833694 -0.726990 -0.556824 -0.034241 0.400391 1441833694 -0.726990 -0.556824 -0.034241 0.400391 1441833694 -0.726990 -0.556824 -0.034241 0.400391 1441833694 -0.726990 -0.556824 -0.034241 0.400391 1441833694 -0.726990 -0.556824 -0.034241 0.400391 1441833694 -0.673035 -0.562622 0.029419 0.479187 1441833694 -0.673035 -0.562622 0.029419 0.479187 1441833694 -0.673035 -0.562622 0.029419 0.479187 1441833694 -0.673035 -0.562622 0.029419 0.479187 1441833694 -0.673035 -0.562622 0.029419 0.479187 1441833694 -0.673035 -0.562622 0.029419 0.479187 1441833694 -0.615601 -0.558777 0.093567 0.547791 1441833694 -0.615601 -0.558777 0.093567 0.547791 1441833694 -0.615601 -0.558777 0.093567 0.547791 1441833694 -0.615601 -0.558777 0.093567 0.547791 1441833694 -0.615601 -0.558777 0.093567 0.547791 1441833694 -0.615601 -0.558777 0.093567 0.547791 1441833694 -0.564819 -0.548462 0.145630 0.599182 1441833694 -0.564819 -0.548462 0.145630 0.599182 1441833694 -0.564819 -0.548462 0.145630 0.599182 1441833694 -0.564819 -0.548462 0.145630 0.599182 1441833694 -0.564819 -0.548462 0.145630 0.599182 1441833694 -0.564819 -0.548462 0.145630 0.599182 1441833694 -0.535217 -0.539490 0.178894 0.624939 1441833694 -0.535217 -0.539490 0.178894 0.624939 1441833694 -0.535217 -0.539490 0.178894 0.624939 1441833694 -0.535217 -0.539490 0.178894 0.624939 1441833694 -0.535217 -0.539490 0.178894 0.624939 1441833694 -0.535217 -0.539490 0.178894 0.624939 1441833694 -0.536743 -0.534668 0.194702 0.622986 1441833694 -0.536743 -0.534668 0.194702 0.622986 1441833694 -0.536743 -0.534668 0.194702 0.622986 1441833694 -0.536743 -0.534668 0.194702 0.622986 1441833694 -0.536743 -0.534668 0.194702 0.622986 1441833694 -0.536743 -0.534668 0.194702 0.622986 1441833694 -0.571655 -0.531921 0.183350 0.597229 1441833694 -0.571655 -0.531921 0.183350 0.597229 1441833695 -0.571655 -0.531921 0.183350 0.597229 1441833695 -0.571655 -0.531921 0.183350 0.597229 1441833695 -0.571655 -0.531921 0.183350 0.597229 1441833695 -0.571655 -0.531921 0.183350 0.597229 1441833695 -0.625977 -0.534729 0.148376 0.547913 1441833695 -0.625977 -0.534729 0.148376 0.547913 1441833695 -0.625977 -0.534729 0.148376 0.547913 1441833695 -0.625977 -0.534729 0.148376 0.547913 1441833695 -0.625977 -0.534729 0.148376 0.547913 1441833695 -0.625977 -0.534729 0.148376 0.547913 1441833695 -0.685059 -0.539673 0.097839 0.479492 1441833695 -0.685059 -0.539673 0.097839 0.479492 1441833695 -0.685059 -0.539673 0.097839 0.479492 1441833695 -0.685059 -0.539673 0.097839 0.479492 1441833695 -0.685059 -0.539673 0.097839 0.479492 1441833695 -0.685059 -0.539673 0.097839 0.479492 1441833695 
-0.749817 -0.532227 -0.024414 0.392456 1441833698 -0.749817 -0.532227 -0.024414 0.392456 1441833698 -0.749329 -0.532532 -0.024963 0.392883 1441833698 -0.749329 -0.532532 -0.024963 0.392883 1441833698 -0.749329 -0.532532 -0.024963 0.392883 1441833698 -0.749329 -0.532532 -0.024963 0.392883 1441833698 -0.749329 -0.532532 -0.024963 0.392883 1441833698 -0.749329 -0.532532 -0.024963 0.392883 1441833698 -0.747253 -0.534180 -0.025879 0.394531 1441833698 -0.747253 -0.534180 -0.025879 0.394531 1441833698 -0.747253 -0.534180 -0.025879 0.394531 1441833698 -0.747253 -0.534180 -0.025879 0.394531 1441833698 -0.747253 -0.534180 -0.025879 0.394531 1441833698 -0.747253 -0.534180 -0.025879 0.394531 1441833698 -0.741089 -0.536255 -0.025452 0.403259 1441833698 -0.741089 -0.536255 -0.025452 0.403259 1441833698 -0.741089 -0.536255 -0.025452 0.403259 1441833698 -0.728149 -0.537476 -0.018005 0.425049 1441833698 -0.728149 -0.537476 -0.018005 0.425049 1441833698 -0.728149 -0.537476 -0.018005 0.425049 1441833698 -0.728149 -0.537476 -0.018005 0.425049 1441833698 -0.728149 -0.537476 -0.018005 0.425049 1441833698 -0.728149 -0.537476 -0.018005 0.425049 1441833698 -0.703491 -0.539551 0.002197 0.462585 1441833698 -0.703491 -0.539551 0.002197 0.462585 1441833698 -0.703491 -0.539551 0.002197 0.462585 1441833698 -0.703491 -0.539551 0.002197 0.462585 1441833698 -0.703491 -0.539551 0.002197 0.462585 1441833698 -0.703491 -0.539551 0.002197 0.462585 1441833698 -0.663879 -0.542969 0.038696 0.512817 1441833698 -0.663879 -0.542969 0.038696 0.512817 1441833698 -0.663879 -0.542969 0.038696 0.512817 1441833698 -0.663879 -0.542969 0.038696 0.512817 1441833698 -0.663879 -0.542969 0.038696 0.512817 1441833698 -0.663879 -0.542969 0.038696 0.512817 1441833698 -0.610168 -0.544067 0.089966 0.568909 1441833698 -0.610168 -0.544067 0.089966 0.568909 1441833698 -0.610168 -0.544067 0.089966 0.568909 1441833698 -0.610168 -0.544067 0.089966 0.568909 1441833698 -0.610168 -0.544067 0.089966 0.568909 1441833698 -0.610168 -0.544067 0.089966 0.568909 1441833698 -0.550293 -0.538513 0.152466 0.619629 1441833698 -0.550293 -0.538513 0.152466 0.619629 1441833698 -0.550293 -0.538513 0.152466 0.619629 1441833698 -0.550293 -0.538513 0.152466 0.619629 1441833698 -0.550293 -0.538513 0.152466 0.619629 1441833698 -0.550293 -0.538513 0.152466 0.619629 1441833698 -0.501282 -0.524475 0.206482 0.656494 1441833698 -0.501282 -0.524475 0.206482 0.656494 1441833698 -0.501282 -0.524475 0.206482 0.656494 1441833698 -0.501282 -0.524475 0.206482 0.656494 1441833698 -0.476563 -0.515320 0.241394 0.670105 1441833698 -0.476563 -0.515320 0.241394 0.670105 1441833698 -0.476563 -0.515320 0.241394 0.670105 1441833698 -0.476563 -0.515320 0.241394 0.670105 1441833698 -0.476563 -0.515320 0.241394 0.670105 1441833698 -0.476563 -0.515320 0.241394 0.670105 1441833698 -0.485474 -0.514404 0.248413 0.661804 1441833698 -0.485474 -0.514404 0.248413 0.661804 1441833698 -0.485474 -0.514404 0.248413 0.661804 1441833698 -0.485474 -0.514404 0.248413 0.661804 1441833698 -0.485474 -0.514404 0.248413 0.661804 1441833698 -0.485474 -0.514404 0.248413 0.661804 1441833698 -0.523743 -0.520081 0.233459 0.632996 1441833698 -0.523743 -0.520081 0.233459 0.632996 1441833698 -0.523743 -0.520081 0.233459 0.632996 1441833698 -0.523743 -0.520081 0.233459 0.632996 1441833698 -0.523743 -0.520081 0.233459 0.632996 1441833698 -0.523743 -0.520081 0.233459 0.632996 1441833698 -0.583740 -0.528564 0.198181 0.583618 1441833698 -0.583740 -0.528564 0.198181 0.583618 1441833698 -0.583740 -0.528564 0.198181 0.583618 1441833698 -0.583740 -0.528564 0.198181 0.583618 1441833698 -0.583740 -0.528564 0.198181 0.583618 1441833698 -0.583740 -0.528564 0.198181 0.583618 1441833698 -0.583740 -0.528564 0.198181 0.583618 1441833698 -0.650635 -0.538208 0.145874 0.515564 1441833698 -0.650635 -0.538208 0.145874 0.515564 1441833698 -0.650635 -0.538208 0.145874 0.515564 1441833698 -0.650635 -0.538208 0.145874 0.515564 1441833698 -0.650635 -0.538208 0.145874 0.515564 1441833698 -0.650635 -0.538208 0.145874 0.515564 1441833698 -0.713135 -0.543335 0.082458 0.435303 1441833698 -0.713135 -0.543335 0.082458 0.435303 1441833698 -0.713135 -0.543335 0.082458 0.435303 1441833698 -0.713135 -0.543335 0.082458 0.435303 1441833698 -0.713135 -0.543335 0.082458 0.435303 1441833698 -0.713135 -0.543335 0.082458 0.435303 1441833698 -0.765442 -0.540833 0.012573 0.348572 1441833698 -0.765442 -0.540833 0.012573 0.348572 1441833698 -0.765442 -0.540833 0.012573 0.348572 1441833698 -0.765442 -0.540833 0.012573 0.348572 1441833698 -0.765442 -0.540833 0.012573 0.348572 1441833698 -0.801880 -0.531982 -0.057495 0.265930 1441833698 -0.801880 -0.531982 -0.057495 0.265930 1441833698 -0.801880 -0.531982 -0.057495 0.265930 1441833698 -0.801880 -0.531982 -0.057495 0.265930 1441833698 -0.801880 -0.531982 -0.057495 0.265930 1441833698 -0.801880 -0.531982 -0.057495 0.265930 1441833698 -0.822571 -0.517517 -0.118530 0.203979 1441833699 -0.822571 -0.517517 -0.118530 0.203979 1441833699 -0.822571 -0.517517 -0.118530 0.203979 1441833699 -0.822571 -0.517517 -0.118530 0.203979 1441833699 -0.822571 -0.517517 -0.118530 0.203979 1441833699 -0.822571 -0.517517 -0.118530 0.203979 1441833699 -0.827637 -0.508728 -0.158447 0.176697 1441833699 -0.827637 -0.508728 -0.158447 0.176697 1441833699 -0.827637 -0.508728 -0.158447 0.176697 1441833699 -0.827637 -0.508728 -0.158447 0.176697 1441833699 -0.827637 -0.508728 -0.158447 0.176697 1441833699 -0.827637 -0.508728 -0.158447 0.176697 1441833699 -0.817993 -0.517090 -0.168823 0.187134 1441833699 -0.817993 -0.517090 -0.168823 0.187134 1441833699 -0.817993 -0.517090 -0.168823 0.187134 1441833699 -0.817993 -0.517090 -0.168823 0.187134 1441833699 -0.817993 -0.517090 -0.168823 0.187134 1441833699 -0.817993 -0.517090 -0.168823 0.187134 1441833699 -0.801392 -0.530212 -0.153198 0.230896 1441833699 -0.801392 -0.530212 -0.153198 0.230896 1441833699 -0.801392 -0.530212 -0.153198 0.230896 1441833699 -0.801392 -0.530212 -0.153198 0.230896 1441833699 -0.801392 -0.530212 -0.153198 0.230896 1441833699 -0.801392 -0.530212 -0.153198 0.230896 1441833699 -0.801392 -0.530212 -0.153198 0.230896 1441833699 -0.776428 -0.543274 -0.115479 0.297974 1441833699 -0.776428 -0.543274 -0.115479 0.297974 1441833699 -0.776428 -0.543274 -0.115479 0.297974 1441833699 -0.776428 -0.543274 -0.115479 0.297974 1441833699 -0.739197 -0.554565 -0.063171 0.377014 1441833699 -0.739197 -0.554565 -0.063171 0.377014 1441833699 -0.739197 -0.554565 -0.063171 0.377014 1441833699 -0.739197 -0.554565 -0.063171 0.377014 1441833699 -0.739197 -0.554565 -0.063171 0.377014 1441833699 -0.739197 -0.554565 -0.063171 0.377014 1441833699 -0.689087 -0.561157 0.001770 0.458618 1441833699 -0.689087 -0.561157 0.001770 0.458618 1441833699 -0.689087 -0.561157 0.001770 0.458618 1441833699 -0.689087 -0.561157 0.001770 0.458618 1441833699 -0.689087 -0.561157 0.001770 0.458618 1441833699 -0.689087 -0.561157 0.001770 0.458618 1441833699 -0.689087 -0.561157 0.001770 0.458618 1441833699 -0.629395 -0.558044 0.075195 0.535583 1441833699 -0.629395 -0.558044 0.075195 0.535583 1441833699 -0.629395 -0.558044 0.075195 0.535583 1441833699 -0.629395 -0.558044 0.075195 0.535583 1441833699 -0.629395 -0.558044 0.075195 0.535583 1441833699 -0.629395 -0.558044 0.075195 0.535583 1441833699 -0.570190 -0.544861 0.141113 0.598450 1441833699 -0.570190 -0.544861 0.141113 0.598450 1441833699 -0.570190 -0.544861 0.141113 0.598450 1441833699 -0.570190 -0.544861 0.141113 0.598450 1441833699 -0.570190 -0.544861 0.141113 0.598450 1441833699 -0.570190 -0.544861 0.141113 0.598450 1441833699 -0.523865 -0.532532 0.190857 0.636841 1441833699 -0.523865 -0.532532 0.190857 0.636841 1441833699 -0.523865 -0.532532 0.190857 0.636841 1441833699 -0.523865 -0.532532 0.190857 0.636841 1441833699 -0.523865 -0.532532 0.190857 0.636841 1441833699 -0.523865 -0.532532 0.190857 0.636841 1441833699 -0.510010 -0.518677 0.217407 0.650818 1441833699 -0.510010 -0.518677 0.217407 0.650818 1441833699 -0.510010 -0.518677 0.217407 0.650818 1441833699 -0.510010 -0.518677 0.217407 0.650818 1441833699 -0.510010 -0.518677 0.217407 0.650818 1441833699 -0.510010 -0.518677 0.217407 0.650818 1441833699 -0.528931 -0.512268 0.217590 0.640686 1441833699 -0.528931 -0.512268 0.217590 0.640686 1441833699 -0.528931 -0.512268 0.217590 0.640686 1441833699 -0.528931 -0.512268 0.217590 0.640686 1441833699 -0.571167 -0.515381 0.195679 0.608215 1441833699 -0.571167 -0.515381 0.195679 0.608215 1441833699 -0.571167 -0.515381 0.195679 0.608215 1441833699 -0.571167 -0.515381 0.195679 0.608215 1441833699 -0.571167 -0.515381 0.195679 0.608215 1441833699 -0.571167 -0.515381 0.195679 0.608215 1441833699 -0.628479 -0.523132 0.156921 0.553833 1441833699 -0.628479 -0.523132 0.156921 0.553833 1441833699 -0.628479 -0.523132 0.156921 0.553833 1441833699 -0.628479 -0.523132 0.156921 0.553833 1441833699 -0.628479 -0.523132 0.156921 0.553833 1441833699 -0.628479 -0.523132 0.156921 0.553833 1441833699 -0.694214 -0.524597 0.103149 0.481934 1441833699 -0.694214 -0.524597 0.103149 0.481934 1441833699 -0.694214 -0.524597 0.103149 0.481934 1441833699 -0.694214 -0.524597 0.103149 0.481934 1441833699 -0.694214 -0.524597 0.103149 0.481934 1441833699 -0.694214 -0.524597 0.103149 0.481934 1441833699 -0.755188 -0.518799 0.037842 0.398987 1441833699 -0.755188 -0.518799 0.037842 0.398987 1441833699 -0.755188 -0.518799 0.037842 0.398987 1441833699 -0.755188 -0.518799 0.037842 0.398987 1441833699 -0.755188 -0.518799 0.037842 0.398987 1441833699 -0.755188 -0.518799 0.037842 0.398987 1441833699 -0.800720 -0.509460 -0.028625 0.313904 1441833699 -0.800720 -0.509460 -0.028625 0.313904 1441833699 -0.800720 -0.509460 -0.028625 0.313904 1441833699 -0.800720 -0.509460 -0.028625 0.313904 1441833699 -0.800720 -0.509460 -0.028625 0.313904 1441833699 -0.800720 -0.509460 -0.028625 0.313904 1441833699 -0.828796 -0.500183 -0.089905 0.234253 1441833699 -0.828796 -0.500183 -0.089905 0.234253 1441833699 -0.828796 -0.500183 -0.089905 0.234253 1441833699 -0.828796 -0.500183 -0.089905 0.234253 1441833699 -0.828796 -0.500183 -0.089905 0.234253 1441833699 -0.828796 -0.500183 -0.089905 0.234253 1441833699 -0.828796 -0.500183 -0.089905 0.234253 1441833699 -0.841980 -0.491516 -0.138916 0.174133 1441833700 -0.841980 -0.491516 -0.138916 0.174133 1441833700 -0.841980 -0.491516 -0.138916 0.174133 1441833700 -0.841980 -0.491516 -0.138916 0.174133 1441833700 -0.841980 -0.491516 -0.138916 0.174133 1441833700 -0.845642 -0.483337 -0.174561 0.144531 1441833700 -0.845642 -0.483337 -0.174561 0.144531 1441833700 -0.845642 -0.483337 -0.174561 0.144531 1441833700 -0.845642 -0.483337 -0.174561 0.144531 1441833700 -0.845642 -0.483337 -0.174561 0.144531 1441833700 -0.845642 -0.483337 -0.174561 0.144531 1441833700 -0.840515 -0.485718 -0.188171 0.149536 1441833700 -0.840515 -0.485718 -0.188171 0.149536 1441833700 -0.840515 -0.485718 -0.188171 0.149536 1441833700 -0.840515 -0.485718 -0.188171 0.149536 1441833700 -0.840515 -0.485718 -0.188171 0.149536 1441833700 -0.840515 -0.485718 -0.188171 0.149536 1441833700 -0.840515 -0.485718 -0.188171 0.149536 1441833700 -0.826233 -0.500854 -0.174072 0.190308 1441833700 -0.826233 -0.500854 -0.174072 0.190308 1441833700 -0.826233 -0.500854 -0.174072 0.190308 1441833700 -0.826233 -0.500854 -0.174072 0.190308 1441833700 -0.826233 -0.500854 -0.174072 0.190308 1441833700 -0.802917 -0.519897 -0.138855 0.256592 1441833700 -0.802917 -0.519897 -0.138855 0.256592 1441833700 -0.802917 -0.519897 -0.138855 0.256592 1441833700 -0.802917 -0.519897 -0.138855 0.256592 1441833700 -0.770752 -0.535156 -0.088867 0.334290 1441833700 -0.770752 -0.535156 -0.088867 0.334290 1441833700 -0.770752 -0.535156 -0.088867 0.334290 1441833700 -0.770752 -0.535156 -0.088867 0.334290 1441833700 -0.770752 -0.535156 -0.088867 0.334290 1441833700 -0.770752 -0.535156 -0.088867 0.334290 1441833700 -0.727539 -0.545898 -0.029541 0.414551 1441833700 -0.727539 -0.545898 -0.029541 0.414551 1441833700 -0.727539 -0.545898 -0.029541 0.414551 1441833700 -0.727539 -0.545898 -0.029541 0.414551 1441833700 -0.727539 -0.545898 -0.029541 0.414551 1441833700 -0.727539 -0.545898 -0.029541 0.414551 1441833700 -0.727539 -0.545898 -0.029541 0.414551 1441833700 -0.673706 -0.552246 0.036194 0.489807 1441833700 -0.673706 -0.552246 0.036194 0.489807 1441833700 -0.673706 -0.552246 0.036194 0.489807 1441833700 -0.673706 -0.552246 0.036194 0.489807 1441833700 -0.673706 -0.552246 0.036194 0.489807 1441833700 -0.673706 -0.552246 0.036194 0.489807 1441833700 -0.673706 -0.552246 0.036194 0.489807 1441833700 -0.617676 -0.548096 0.100403 0.554993 1441833700 -0.617676 -0.548096 0.100403 0.554993 1441833700 -0.617676 -0.548096 0.100403 0.554993 1441833700 -0.617676 -0.548096 0.100403 0.554993 1441833700 -0.617676 -0.548096 0.100403 0.554993 1441833700 -0.577087 -0.528870 0.148804 0.604309 1441833700 -0.577087 -0.528870 0.148804 0.604309 1441833700 -0.577087 -0.528870 0.148804 0.604309 1441833700 -0.577087 -0.528870 0.148804 0.604309 1441833700 -0.577087 -0.528870 0.148804 0.604309 1441833700 -0.577087 -0.528870 0.148804 0.604309 1441833700 -0.554199 -0.509705 0.177856 0.633606 1441833700 -0.554199 -0.509705 0.177856 0.633606 1441833700 -0.554199 -0.509705 0.177856 0.633606 1441833700 -0.554199 -0.509705 0.177856 0.633606 1441833700 -0.554199 -0.509705 0.177856 0.633606 1441833700 -0.554199 -0.509705 0.177856 0.633606 1441833700 -0.550049 -0.501648 0.191284 0.639709 1441833700 -0.550049 -0.501648 0.191284 0.639709 1441833700 -0.550049 -0.501648 0.191284 0.639709 1441833700 -0.550049 -0.501648 0.191284 0.639709 1441833700 -0.550049 -0.501648 0.191284 0.639709 1441833700 -0.550049 -0.501648 0.191284 0.639709 1441833700 -0.568665 -0.505493 0.188904 0.620850 1441833700 -0.568665 -0.505493 0.188904 0.620850 1441833700 -0.568665 -0.505493 0.188904 0.620850 1441833700 -0.568665 -0.505493 0.188904 0.620850 1441833700 -0.568665 -0.505493 0.188904 0.620850 1441833700 -0.568665 -0.505493 0.188904 0.620850 1441833700 -0.612366 -0.511414 0.166199 0.579529 1441833700 -0.612366 -0.511414 0.166199 0.579529 1441833700 -0.612366 -0.511414 0.166199 0.579529 1441833700 -0.612366 -0.511414 0.166199 0.579529 1441833700 -0.612366 -0.511414 0.166199 0.579529 1441833700 -0.612366 -0.511414 0.166199 0.579529 1441833700 -0.670593 -0.515076 0.122498 0.519653 1441833700 -0.670593 -0.515076 0.122498 0.519653 1441833700 -0.670593 -0.515076 0.122498 0.519653 1441833700 -0.670593 -0.515076 0.122498 0.519653 1441833700 -0.670593 -0.515076 0.122498 0.519653 1441833700 -0.670593 -0.515076 0.122498 0.519653 1441833700 -0.670593 -0.515076 0.122498 0.519653 1441833700 -0.728577 -0.515991 0.066284 0.445618 1441833700 -0.728577 -0.515991 0.066284 0.445618 1441833700 -0.728577 -0.515991 0.066284 0.445618 1441833700 -0.728577 -0.515991 0.066284 0.445618 1441833700 -0.728577 -0.515991 0.066284 0.445618 1441833700 -0.728577 -0.515991 0.066284 0.445618 1441833700 -0.777222 -0.512695 0.004272 0.364868 1441833700 -0.777222 -0.512695 0.004272 0.364868 1441833700 -0.777222 -0.512695 0.004272 0.364868 1441833700 -0.777222 -0.512695 0.004272 0.364868 1441833700 -0.777222 -0.512695 0.004272 0.364868 1441833700 -0.810242 -0.509644 -0.053528 0.284546 1441833700 -0.810242 -0.509644 -0.053528 0.284546 1441833700 -0.810242 -0.509644 -0.053528 0.284546 1441833700 -0.810242 -0.509644 -0.053528 0.284546 1441833700 -0.810242 -0.509644 -0.053528 0.284546 1441833700 -0.810242 -0.509644 -0.053528 0.284546 1441833700 -0.810242 -0.509644 -0.053528 0.284546 1441833700 -0.831055 -0.501648 -0.105469 0.216064 1441833700 -0.831055 -0.501648 -0.105469 0.216064 1441833701 -0.831055 -0.501648 -0.105469 0.216064 1441833701 -0.831055 -0.501648 -0.105469 0.216064 1441833701 -0.831055 -0.501648 -0.105469 0.216064 1441833701 -0.831055 -0.501648 -0.105469 0.216064 1441833701 -0.841858 -0.490234 -0.146240 0.172058 1441833701 -0.841858 -0.490234 -0.146240 0.172058 1441833701 -0.841858 -0.490234 -0.146240 0.172058 1441833701 -0.841858 -0.490234 -0.146240 0.172058 1441833701 -0.841858 -0.490234 -0.146240 0.172058 1441833701 -0.841858 -0.490234 -0.146240 0.172058 1441833701 -0.841858 -0.490234 -0.146240 0.172058 1441833701 -0.843628 -0.483154 -0.169800 0.161499 1441833701 -0.843628 -0.483154 -0.169800 0.161499 1441833701 -0.843628 -0.483154 -0.169800 0.161499 1441833701 -0.843628 -0.483154 -0.169800 0.161499 1441833701 -0.843628 -0.483154 -0.169800 0.161499 1441833701 -0.843628 -0.483154 -0.169800 0.161499 1441833701 -0.834167 -0.491028 -0.167542 0.187378 1441833701 -0.834167 -0.491028 -0.167542 0.187378 1441833701 -0.834167 -0.491028 -0.167542 0.187378 1441833701 -0.834167 -0.491028 -0.167542 0.187378 1441833701 -0.834167 -0.491028 -0.167542 0.187378 1441833701 -0.834167 -0.491028 -0.167542 0.187378 1441833701 -0.812683 -0.510559 -0.139771 0.243713 1441833701 -0.812683 -0.510559 -0.139771 0.243713 1441833701 -0.812683 -0.510559 -0.139771 0.243713 1441833701 -0.812683 -0.510559 -0.139771 0.243713 1441833701 -0.812683 -0.510559 -0.139771 0.243713 1441833701 -0.812683 -0.510559 -0.139771 0.243713 1441833701 -0.778442 -0.534119 -0.090698 0.317200 1441833701 -0.778442 -0.534119 -0.090698 0.317200 1441833701 -0.778442 -0.534119 -0.090698 0.317200 1441833701 -0.778442 -0.534119 -0.090698 0.317200 1441833701 -0.778442 -0.534119 -0.090698 0.317200 1441833701 -0.778442 -0.534119 -0.090698 0.317200 1441833701 -0.735229 -0.549561 -0.027649 0.395813 1441833701 -0.735229 -0.549561 -0.027649 0.395813 1441833701 -0.735229 -0.549561 -0.027649 0.395813 1441833701 -0.735229 -0.549561 -0.027649 0.395813 1441833701 -0.735229 -0.549561 -0.027649 0.395813 1441833701 -0.735229 -0.549561 -0.027649 0.395813 1441833701 -0.686768 -0.550964 0.038635 0.472595 1441833701 -0.686768 -0.550964 0.038635 0.472595 1441833701 -0.686768 -0.550964 0.038635 0.472595 1441833701 -0.686768 -0.550964 0.038635 0.472595 1441833701 -0.686768 -0.550964 0.038635 0.472595 1441833701 -0.686768 -0.550964 0.038635 0.472595 1441833701 -0.686768 -0.550964 0.038635 0.472595 1441833701 -0.634460 -0.541077 0.100159 0.542847 1441833701 -0.634460 -0.541077 0.100159 0.542847 1441833701 -0.634460 -0.541077 0.100159 0.542847 1441833701 -0.634460 -0.541077 0.100159 0.542847 1441833701 -0.580811 -0.530823 0.154358 0.597534 1441833701 -0.580811 -0.530823 0.154358 0.597534 1441833701 -0.580811 -0.530823 0.154358 0.597534 1441833701 -0.580811 -0.530823 0.154358 0.597534 1441833701 -0.580811 -0.530823 0.154358 0.597534 1441833701 -0.580811 -0.530823 0.154358 0.597534 1441833701 -0.541199 -0.517517 0.196716 0.632874 1441833701 -0.541199 -0.517517 0.196716 0.632874 1441833701 -0.541199 -0.517517 0.196716 0.632874 1441833701 -0.541199 -0.517517 0.196716 0.632874 1441833701 -0.541199 -0.517517 0.196716 0.632874 1441833701 -0.541199 -0.517517 0.196716 0.632874 1441833701 -0.541199 -0.517517 0.196716 0.632874 1441833701 -0.529053 -0.503723 0.222107 0.645752 1441833701 -0.529053 -0.503723 0.222107 0.645752 1441833701 -0.529053 -0.503723 0.222107 0.645752 1441833701 -0.529053 -0.503723 0.222107 0.645752 1441833701 -0.529053 -0.503723 0.222107 0.645752 1441833701 -0.529053 -0.503723 0.222107 0.645752 1441833701 -0.549255 -0.496643 0.226746 0.632690 1441833701 -0.549255 -0.496643 0.226746 0.632690 1441833701 -0.549255 -0.496643 0.226746 0.632690 1441833701 -0.549255 -0.496643 0.226746 0.632690 1441833701 -0.549255 -0.496643 0.226746 0.632690 1441833701 -0.549255 -0.496643 0.226746 0.632690 1441833701 -0.593262 -0.498779 0.205566 0.597473 1441833701 -0.593262 -0.498779 0.205566 0.597473 1441833701 -0.593262 -0.498779 0.205566 0.597473 1441833701 -0.593262 -0.498779 0.205566 0.597473 1441833701 -0.593262 -0.498779 0.205566 0.597473 1441833701 -0.593262 -0.498779 0.205566 0.597473 1441833701 -0.647827 -0.506958 0.165894 0.543823 1441833701 -0.647827 -0.506958 0.165894 0.543823 1441833701 -0.647827 -0.506958 0.165894 0.543823 1441833701 -0.647827 -0.506958 0.165894 0.543823 1441833701 -0.703613 -0.515198 0.113953 0.476013 1441833701 -0.703613 -0.515198 0.113953 0.476013 1441833701 -0.703613 -0.515198 0.113953 0.476013 1441833701 -0.703613 -0.515198 0.113953 0.476013 1441833701 -0.703613 -0.515198 0.113953 0.476013 1441833701 -0.754517 -0.518738 0.055542 0.398254 1441833701 -0.754517 -0.518738 0.055542 0.398254 1441833701 -0.754517 -0.518738 0.055542 0.398254 1441833701 -0.754517 -0.518738 0.055542 0.398254 1441833701 -0.754517 -0.518738 0.055542 0.398254 1441833701 -0.754517 -0.518738 0.055542 0.398254 1441833701 -0.754517 -0.518738 0.055542 0.398254 1441833701 -0.796509 -0.516174 -0.003052 0.314941 1441833701 -0.796509 -0.516174 -0.003052 0.314941 1441833701 -0.796509 -0.516174 -0.003052 0.314941 1441833701 -0.796509 -0.516174 -0.003052 0.314941 1441833701 -0.796509 -0.516174 -0.003052 0.314941 1441833701 -0.796509 -0.516174 -0.003052 0.314941 1441833701 -0.825806 -0.509277 -0.058167 0.235291 1441833701 -0.825806 -0.509277 -0.058167 0.235291 1441833701 -0.825806 -0.509277 -0.058167 0.235291 1441833701 -0.825806 -0.509277 -0.058167 0.235291 1441833702 -0.825806 -0.509277 -0.058167 0.235291 1441833702 -0.825806 -0.509277 -0.058167 0.235291 1441833702 -0.825806 -0.509277 -0.058167 0.235291 1441833702 -0.844421 -0.494385 -0.110168 0.174622 1441833702 -0.844421 -0.494385 -0.110168 0.174622 1441833702 -0.844421 -0.494385 -0.110168 0.174622 1441833702 -0.844421 -0.494385 -0.110168 0.174622 1441833702 -0.846558 -0.490356 -0.148987 0.144226 1441833702 -0.846558 -0.490356 -0.148987 0.144226 1441833702 -0.846558 -0.490356 -0.148987 0.144226 1441833702 -0.846558 -0.490356 -0.148987 0.144226 1441833702 -0.846558 -0.490356 -0.148987 0.144226 1441833702 -0.837097 -0.501160 -0.161987 0.147949 1441833702 -0.837097 -0.501160 -0.161987 0.147949 1441833702 -0.837097 -0.501160 -0.161987 0.147949 1441833702 -0.837097 -0.501160 -0.161987 0.147949 1441833702 -0.837097 -0.501160 -0.161987 0.147949 1441833702 -0.837097 -0.501160 -0.161987 0.147949 1441833702 -0.825378 -0.514404 -0.147949 0.179932 1441833702 -0.825378 -0.514404 -0.147949 0.179932 1441833702 -0.825378 -0.514404 -0.147949 0.179932 1441833702 -0.825378 -0.514404 -0.147949 0.179932 1441833702 -0.825378 -0.514404 -0.147949 0.179932 1441833702 -0.825378 -0.514404 -0.147949 0.179932 1441833702 -0.807373 -0.527832 -0.117065 0.236511 1441833702 -0.807373 -0.527832 -0.117065 0.236511 1441833702 -0.807373 -0.527832 -0.117065 0.236511 1441833702 -0.807373 -0.527832 -0.117065 0.236511 1441833702 -0.807373 -0.527832 -0.117065 0.236511 1441833702 -0.807373 -0.527832 -0.117065 0.236511 1441833702 -0.807373 -0.527832 -0.117065 0.236511 1441833702 -0.778198 -0.541687 -0.074463 0.308960 1441833702 -0.778198 -0.541687 -0.074463 0.308960 1441833702 -0.778198 -0.541687 -0.074463 0.308960 1441833702 -0.778198 -0.541687 -0.074463 0.308960 1441833702 -0.778198 -0.541687 -0.074463 0.308960 1441833702 -0.739868 -0.550476 -0.024902 0.386047 1441833702 -0.739868 -0.550476 -0.024902 0.386047 1441833702 -0.739868 -0.550476 -0.024902 0.386047 1441833702 -0.739868 -0.550476 -0.024902 0.386047 1441833702 -0.739868 -0.550476 -0.024902 0.386047 1441833702 -0.739868 -0.550476 -0.024902 0.386047 1441833702 -0.695190 -0.549927 0.028259 0.462158 1441833702 -0.695190 -0.549927 0.028259 0.462158 1441833702 -0.695190 -0.549927 0.028259 0.462158 1441833702 -0.695190 -0.549927 0.028259 0.462158 1441833702 -0.695190 -0.549927 0.028259 0.462158 1441833702 -0.695190 -0.549927 0.028259 0.462158 1441833702 -0.644714 -0.542358 0.081909 0.532471 1441833702 -0.644714 -0.542358 0.081909 0.532471 1441833702 -0.644714 -0.542358 0.081909 0.532471 1441833702 -0.644714 -0.542358 0.081909 0.532471 1441833702 -0.644714 -0.542358 0.081909 0.532471 1441833702 -0.644714 -0.542358 0.081909 0.532471 1441833702 -0.591309 -0.533813 0.132690 0.589722 1441833702 -0.591309 -0.533813 0.132690 0.589722 1441833702 -0.591309 -0.533813 0.132690 0.589722 1441833702 -0.591309 -0.533813 0.132690 0.589722 1441833702 -0.591309 -0.533813 0.132690 0.589722 1441833702 -0.591309 -0.533813 0.132690 0.589722 1441833702 -0.548401 -0.523560 0.178955 0.627014 1441833702 -0.548401 -0.523560 0.178955 0.627014 1441833702 -0.548401 -0.523560 0.178955 0.627014 1441833702 -0.548401 -0.523560 0.178955 0.627014 1441833702 -0.548401 -0.523560 0.178955 0.627014 1441833702 -0.531738 -0.509888 0.206909 0.643738 1441833702 -0.531738 -0.509888 0.206909 0.643738 1441833702 -0.531738 -0.509888 0.206909 0.643738 1441833702 -0.531738 -0.509888 0.206909 0.643738 1441833702 -0.531738 -0.509888 0.206909 0.643738 1441833702 -0.531738 -0.509888 0.206909 0.643738 1441833702 -0.546082 -0.502319 0.213196 0.635620 1441833702 -0.546082 -0.502319 0.213196 0.635620 1441833702 -0.546082 -0.502319 0.213196 0.635620 1441833702 -0.546082 -0.502319 0.213196 0.635620 1441833702 -0.546082 -0.502319 0.213196 0.635620 1441833702 -0.546082 -0.502319 0.213196 0.635620 1441833702 -0.585754 -0.503601 0.195251 0.604248 1441833702 -0.585754 -0.503601 0.195251 0.604248 1441833702 -0.585754 -0.503601 0.195251 0.604248 1441833702 -0.585754 -0.503601 0.195251 0.604248 1441833702 -0.585754 -0.503601 0.195251 0.604248 1441833702 -0.585754 -0.503601 0.195251 0.604248 1441833702 -0.638245 -0.511780 0.159546 0.552551 1441833702 -0.638245 -0.511780 0.159546 0.552551 1441833702 -0.638245 -0.511780 0.159546 0.552551 1441833702 -0.638245 -0.511780 0.159546 0.552551 1441833702 -0.638245 -0.511780 0.159546 0.552551 1441833702 -0.638245 -0.511780 0.159546 0.552551 1441833702 -0.694031 -0.520447 0.111694 0.484802 1441833702 -0.694031 -0.520447 0.111694 0.484802 1441833702 -0.694031 -0.520447 0.111694 0.484802 1441833702 -0.694031 -0.520447 0.111694 0.484802 1441833702 -0.694031 -0.520447 0.111694 0.484802 1441833702 -0.694031 -0.520447 0.111694 0.484802 1441833702 -0.744568 -0.526733 0.057922 0.405945 1441833702 -0.744568 -0.526733 0.057922 0.405945 1441833702 -0.744568 -0.526733 0.057922 0.405945 1441833702 -0.744568 -0.526733 0.057922 0.405945 1441833702 -0.744568 -0.526733 0.057922 0.405945 1441833702 -0.744568 -0.526733 0.057922 0.405945 1441833702 -0.744568 -0.526733 0.057922 0.405945 1441833702 -0.786438 -0.525574 -0.001343 0.324585 1441833702 -0.786438 -0.525574 -0.001343 0.324585 1441833702 -0.786438 -0.525574 -0.001343 0.324585 1441833702 -0.786438 -0.525574 -0.001343 0.324585 1441833703 -0.786438 -0.525574 -0.001343 0.324585 1441833703 -0.786438 -0.525574 -0.001343 0.324585 1441833703 -0.816467 -0.517212 -0.059875 0.249878 1441833703 -0.816467 -0.517212 -0.059875 0.249878 1441833703 
-0.749939 -0.529541 -0.020203 0.396057 1441833705 -0.749939 -0.529541 -0.020203 0.396057 1441833705 -0.749939 -0.529541 -0.020203 0.396057 1441833705 -0.749939 -0.529541 -0.020203 0.396057 1441833705 -0.749939 -0.529541 -0.020203 0.396057 1441833705 -0.749939 -0.529541 -0.020203 0.396057 1441833705 -0.740845 -0.526855 -0.013855 0.416565 1441833705 -0.740845 -0.526855 -0.013855 0.416565 1441833705 -0.740845 -0.526855 -0.013855 0.416565 1441833705 -0.740845 -0.526855 -0.013855 0.416565 1441833705 -0.740845 -0.526855 -0.013855 0.416565 1441833705 -0.718994 -0.526855 0.003540 0.453369 1441833705 -0.718994 -0.526855 0.003540 0.453369 1441833705 -0.718994 -0.526855 0.003540 0.453369 1441833705 -0.718994 -0.526855 0.003540 0.453369 1441833705 -0.718994 -0.526855 0.003540 0.453369 1441833705 -0.718994 -0.526855 0.003540 0.453369 1441833705 -0.679688 -0.533325 0.037415 0.502258 1441833705 -0.679688 -0.533325 0.037415 0.502258 1441833705 -0.679688 -0.533325 0.037415 0.502258 1441833705 -0.679688 -0.533325 0.037415 0.502258 1441833705 -0.679688 -0.533325 0.037415 0.502258 1441833705 -0.679688 -0.533325 0.037415 0.502258 1441833705 -0.679688 -0.533325 0.037415 0.502258 1441833705 -0.629028 -0.539246 0.086365 0.553284 1441833705 -0.629028 -0.539246 0.086365 0.553284 1441833705 -0.629028 -0.539246 0.086365 0.553284 1441833705 -0.629028 -0.539246 0.086365 0.553284 1441833705 -0.629028 -0.539246 0.086365 0.553284 1441833705 -0.629028 -0.539246 0.086365 0.553284 1441833705 -0.580444 -0.530090 0.139404 0.602234 1441833705 -0.580444 -0.530090 0.139404 0.602234 1441833705 -0.580444 -0.530090 0.139404 0.602234 1441833705 -0.580444 -0.530090 0.139404 0.602234 1441833705 -0.580444 -0.530090 0.139404 0.602234 1441833705 -0.580444 -0.530090 0.139404 0.602234 1441833705 -0.580444 -0.530090 0.139404 0.602234 1441833705 -0.535889 -0.517639 0.190491 0.639221 1441833705 -0.535889 -0.517639 0.190491 0.639221 1441833705 -0.535889 -0.517639 0.190491 0.639221 1441833705 -0.535889 -0.517639 0.190491 0.639221 1441833705 -0.535889 -0.517639 0.190491 0.639221 1441833705 -0.506348 -0.509094 0.229492 0.657104 1441833705 -0.506348 -0.509094 0.229492 0.657104 1441833705 -0.506348 -0.509094 0.229492 0.657104 1441833705 -0.506348 -0.509094 0.229492 0.657104 1441833705 -0.506348 -0.509094 0.229492 0.657104 1441833705 -0.506348 -0.509094 0.229492 0.657104 1441833705 -0.507874 -0.503662 0.243103 0.655212 1441833706 -0.507874 -0.503662 0.243103 0.655212 1441833706 -0.507874 -0.503662 0.243103 0.655212 1441833706 -0.507874 -0.503662 0.243103 0.655212 1441833706 -0.507874 -0.503662 0.243103 0.655212 1441833706 -0.540161 -0.504089 0.230103 0.633362 1441833706 -0.540161 -0.504089 0.230103 0.633362 1441833706 -0.540161 -0.504089 0.230103 0.633362 1441833706 -0.540161 -0.504089 0.230103 0.633362 1441833706 -0.540161 -0.504089 0.230103 0.633362 1441833706 -0.540161 -0.504089 0.230103 0.633362 1441833706 -0.590271 -0.511902 0.198120 0.591858 1441833706 -0.590271 -0.511902 0.198120 0.591858 1441833706 -0.590271 -0.511902 0.198120 0.591858 1441833706 -0.590271 -0.511902 0.198120 0.591858 1441833706 -0.590271 -0.511902 0.198120 0.591858 1441833706 -0.590271 -0.511902 0.198120 0.591858 1441833706 -0.590271 -0.511902 0.198120 0.591858 1441833706 -0.648499 -0.521667 0.152771 0.532959 1441833706 -0.648499 -0.521667 0.152771 0.532959 1441833706 -0.648499 -0.521667 0.152771 0.532959 1441833706 -0.648499 -0.521667 0.152771 0.532959 1441833706 -0.648499 -0.521667 0.152771 0.532959 1441833706 -0.648499 -0.521667 0.152771 0.532959 1441833706 -0.706299 -0.527527 0.098389 0.461792 1441833706 -0.706299 -0.527527 0.098389 0.461792 1441833706 -0.706299 -0.527527 0.098389 0.461792 1441833706 -0.706299 -0.527527 0.098389 0.461792 1441833706 -0.706299 -0.527527 0.098389 0.461792 1441833706 -0.706299 -0.527527 0.098389 0.461792 1441833706 -0.756531 -0.528320 0.040344 0.383301 1441833706 -0.756531 -0.528320 0.040344 0.383301 1441833706 -0.756531 -0.528320 0.040344 0.383301 1441833706 -0.756531 -0.528320 0.040344 0.383301 1441833706 -0.756531 -0.528320 0.040344 0.383301 1441833706 -0.756531 -0.528320 0.040344 0.383301 1441833706 -0.756531 -0.528320 0.040344 0.383301 1441833706 -0.794312 -0.526245 -0.018127 0.303162 1441833706 -0.794312 -0.526245 -0.018127 0.303162 1441833706 -0.794312 -0.526245 -0.018127 0.303162 1441833706 -0.794312 -0.526245 -0.018127 0.303162 1441833706 -0.794312 -0.526245 -0.018127 0.303162 1441833706 -0.794312 -0.526245 -0.018127 0.303162 1441833706 -0.820618 -0.515991 -0.074951 0.234131 1441833706 -0.820618 -0.515991 -0.074951 0.234131 1441833706 -0.820618 -0.515991 -0.074951 0.234131 1441833706 -0.820618 -0.515991 -0.074951 0.234131 1441833706 -0.833679 -0.505554 -0.120056 0.187378 1441833706 -0.833679 -0.505554 -0.120056 0.187378 1441833706 -0.833679 -0.505554 -0.120056 0.187378 1441833706 -0.833679 -0.505554 -0.120056 0.187378 1441833706 -0.833679 -0.505554 -0.120056 0.187378 1441833706 -0.833679 -0.505554 -0.120056 0.187378 1441833706 -0.836365 -0.499756 -0.144653 0.172974 1441833706 -0.836365 -0.499756 -0.144653 0.172974 1441833706 -0.836365 -0.499756 -0.144653 0.172974 1441833706 -0.836365 -0.499756 -0.144653 0.172974 1441833706 -0.836365 -0.499756 -0.144653 0.172974 1441833706 -0.836365 -0.499756 -0.144653 0.172974 1441833706 -0.831360 -0.499878 -0.145264 0.194885 1441833706 -0.831360 -0.499878 -0.145264 0.194885 1441833706 -0.831360 -0.499878 -0.145264 0.194885 1441833706 -0.831360 -0.499878 -0.145264 0.194885 1441833706 -0.831360 -0.499878 -0.145264 0.194885 1441833706 -0.831360 -0.499878 -0.145264 0.194885 1441833706 -0.831360 -0.499878 -0.145264 0.194885 1441833706 -0.813843 -0.510864 -0.123047 0.248169 1441833706 -0.813843 -0.510864 -0.123047 0.248169 1441833706 -0.813843 -0.510864 -0.123047 0.248169 1441833706 -0.813843 -0.510864 -0.123047 0.248169 1441833706 -0.813843 -0.510864 -0.123047 0.248169 1441833706 -0.813843 -0.510864 -0.123047 0.248169 1441833706 -0.783569 -0.525879 -0.080872 0.320984 1441833706 -0.783569 -0.525879 -0.080872 0.320984 1441833706 -0.783569 -0.525879 -0.080872 0.320984 1441833706 -0.783569 -0.525879 -0.080872 0.320984 1441833706 -0.783569 -0.525879 -0.080872 0.320984 1441833706 -0.783569 -0.525879 -0.080872 0.320984 1441833706 -0.742676 -0.535767 -0.024841 0.401001 1441833706 -0.742676 -0.535767 -0.024841 0.401001 1441833706 -0.742676 -0.535767 -0.024841 0.401001 1441833706 -0.742676 -0.535767 -0.024841 0.401001 1441833706 -0.742676 -0.535767 -0.024841 0.401001 1441833706 -0.742676 -0.535767 -0.024841 0.401001 1441833706 -0.695007 -0.534973 0.035828 0.479065 1441833706 -0.695007 -0.534973 0.035828 0.479065 1441833706 -0.695007 -0.534973 0.035828 0.479065 1441833706 -0.695007 -0.534973 0.035828 0.479065 1441833706 -0.695007 -0.534973 0.035828 0.479065 1441833706 -0.695007 -0.534973 0.035828 0.479065 1441833706 -0.645691 -0.523010 0.087524 0.549438 1441833706 -0.645691 -0.523010 0.087524 0.549438 1441833706 -0.645691 -0.523010 0.087524 0.549438 1441833706 -0.645691 -0.523010 0.087524 0.549438 1441833706 -0.645691 -0.523010 0.087524 0.549438 1441833706 -0.645691 -0.523010 0.087524 0.549438 1441833706 -0.645691 -0.523010 0.087524 0.549438 1441833706 -0.596619 -0.510376 0.128601 0.605896 1441833706 -0.596619 -0.510376 0.128601 0.605896 1441833706 -0.596619 -0.510376 0.128601 0.605896 1441833706 -0.596619 -0.510376 0.128601 0.605896 1441833706 -0.596619 -0.510376 0.128601 0.605896 1441833706 -0.596619 -0.510376 0.128601 0.605896 1441833706 -0.555969 -0.501648 0.165710 0.641724 1441833706 -0.555969 -0.501648 0.165710 0.641724 1441833706 -0.555969 -0.501648 0.165710 0.641724 1441833706 -0.555969 -0.501648 0.165710 0.641724 1441833706 -0.555969 -0.501648 0.165710 0.641724 1441833706 -0.555969 -0.501648 0.165710 0.641724 1441833706 -0.555969 -0.501648 0.165710 0.641724 1441833706 -0.538086 -0.494995 0.187378 0.656006 1441833706 -0.538086 -0.494995 0.187378 0.656006 1441833706 -0.538086 -0.494995 0.187378 0.656006 1441833707 -0.538086 -0.494995 0.187378 0.656006 1441833707 -0.538086 -0.494995 0.187378 0.656006 1441833707 -0.538086 -0.494995 0.187378 0.656006 1441833707 -0.548218 -0.495422 0.188660 0.646851 1441833707 -0.548218 -0.495422 0.188660 0.646851 1441833707 -0.548218 -0.495422 0.188660 0.646851 1441833707 -0.548218 -0.495422 0.188660 0.646851 1441833707 -0.548218 -0.495422 0.188660 0.646851 1441833707 -0.548218 -0.495422 0.188660 0.646851 1441833707 -0.586426 -0.497559 0.166321 0.617126 1441833707 -0.586426 -0.497559 0.166321 0.617126 1441833707 -0.586426 -0.497559 0.166321 0.617126 1441833707 -0.586426 -0.497559 0.166321 0.617126 1441833707 -0.586426 -0.497559 0.166321 0.617126 1441833707 -0.586426 -0.497559 0.166321 0.617126 1441833707 -0.641235 -0.500977 0.127930 0.567017 1441833707 -0.641235 -0.500977 0.127930 0.567017 1441833707 -0.641235 -0.500977 0.127930 0.567017 1441833707 -0.641235 -0.500977 0.127930 0.567017 1441833707 -0.641235 -0.500977 0.127930 0.567017 1441833707 -0.641235 -0.500977 0.127930 0.567017 1441833707 -0.641235 -0.500977 0.127930 0.567017 1441833707 -0.698547 -0.506226 0.078369 0.499634 1441833707 -0.698547 -0.506226 0.078369 0.499634 1441833707 -0.698547 -0.506226 0.078369 0.499634 1441833707 -0.698547 -0.506226 0.078369 0.499634 1441833707 -0.698547 -0.506226 0.078369 0.499634 1441833707 -0.698547 -0.506226 0.078369 0.499634 1441833707 -0.748413 -0.510315 0.022339 0.423035 1441833707 -0.748413 -0.510315 0.022339 0.423035 1441833707 -0.748413 -0.510315 0.022339 0.423035 1441833707 -0.748413 -0.510315 0.022339 0.423035 1441833707 -0.748413 -0.510315 0.022339 0.423035 1441833707 -0.748413 -0.510315 0.022339 0.423035 1441833707 -0.787109 -0.511353 -0.035583 0.343140 1441833707 -0.787109 -0.511353 -0.035583 0.343140 1441833707 -0.787109 -0.511353 -0.035583 0.343140 1441833707 -0.787109 -0.511353 -0.035583 0.343140 1441833707 -0.787109 -0.511353 -0.035583 0.343140 1441833707 -0.787109 -0.511353 -0.035583 0.343140 1441833707 -0.814758 -0.504333 -0.090515 0.271423 1441833707 -0.814758 -0.504333 -0.090515 0.271423 1441833707 -0.814758 -0.504333 -0.090515 0.271423 1441833707 -0.814758 -0.504333 -0.090515 0.271423 1441833707 -0.814758 -0.504333 -0.090515 0.271423 1441833707 -0.814758 -0.504333 -0.090515 0.271423 1441833707 -0.814758 -0.504333 -0.090515 0.271423 1441833707 -0.830383 -0.492554 -0.137756 0.221252 1441833707 -0.830383 -0.492554 -0.137756 0.221252 1441833707 -0.830383 -0.492554 -0.137756 0.221252 1441833707 -0.830383 -0.492554 -0.137756 0.221252 1441833707 -0.830383 -0.492554 -0.137756 0.221252 1441833707 -0.830383 -0.492554 -0.137756 0.221252 1441833707 -0.832336 -0.489136 -0.165527 0.201599 1441833707 -0.832336 -0.489136 -0.165527 0.201599 1441833707 -0.832336 -0.489136 -0.165527 0.201599 1441833707 -0.832336 -0.489136 -0.165527 0.201599 1441833707 -0.832336 -0.489136 -0.165527 0.201599 1441833707 -0.832336 -0.489136 -0.165527 0.201599 1441833707 -0.823914 -0.494507 -0.166687 0.221191 1441833707 -0.823914 -0.494507 -0.166687 0.221191 1441833707 -0.823914 -0.494507 -0.166687 0.221191 1441833707 -0.823914 -0.494507 -0.166687 0.221191 1441833707 -0.823914 -0.494507 -0.166687 0.221191 1441833707 -0.823914 -0.494507 -0.166687 0.221191 1441833707 -0.823914 -0.494507 -0.166687 0.221191 1441833707 -0.807312 -0.504089 -0.142151 0.272095 1441833707 -0.807312 -0.504089 -0.142151 0.272095 1441833707 -0.807312 -0.504089 -0.142151 0.272095 1441833707 -0.807312 -0.504089 -0.142151 0.272095 1441833707 -0.807312 -0.504089 -0.142151 0.272095 1441833707 -0.777466 -0.517822 -0.098816 0.343018 1441833707 -0.777466 -0.517822 -0.098816 0.343018 1441833707 -0.777466 -0.517822 -0.098816 0.343018 1441833707 -0.777466 -0.517822 -0.098816 0.343018 1441833707 -0.777466 -0.517822 -0.098816 0.343018 1441833707 -0.777466 -0.517822 -0.098816 0.343018 1441833707 -0.777466 -0.517822 -0.098816 0.343018 1441833707 -0.735657 -0.528320 -0.043152 0.421753 1441833707 -0.735657 -0.528320 -0.043152 0.421753 1441833707 -0.735657 -0.528320 -0.043152 0.421753 1441833707 -0.735657 -0.528320 -0.043152 0.421753 1441833707 -0.735657 -0.528320 -0.043152 0.421753 1441833707 -0.735657 -0.528320 -0.043152 0.421753 1441833707 -0.683594 -0.533508 0.019897 0.497681 1441833707 -0.683594 -0.533508 0.019897 0.497681 1441833707 -0.683594 -0.533508 0.019897 0.497681 1441833707 -0.683594 -0.533508 0.019897 0.497681 1441833707 -0.683594 -0.533508 0.019897 0.497681 1441833707 -0.683594 -0.533508 0.019897 0.497681 1441833707 -0.626038 -0.531921 0.084045 0.563965 1441833707 -0.626038 -0.531921 0.084045 0.563965 1441833707 -0.626038 -0.531921 0.084045 0.563965 1441833707 -0.626038 -0.531921 0.084045 0.563965 1441833707 -0.626038 -0.531921 0.084045 0.563965 1441833707 -0.626038 -0.531921 0.084045 0.563965 1441833707 -0.568420 -0.522339 0.145996 0.618713 1441833707 -0.568420 -0.522339 0.145996 0.618713 1441833707 -0.568420 -0.522339 0.145996 0.618713 1441833707 -0.568420 -0.522339 0.145996 0.618713 1441833707 -0.568420 -0.522339 0.145996 0.618713 1441833707 -0.568420 -0.522339 0.145996 0.618713 1441833707 -0.568420 -0.522339 0.145996 0.618713 1441833707 -0.523560 -0.506592 0.197510 0.655945 1441833707 -0.523560 -0.506592 0.197510 0.655945 1441833707 -0.523560 -0.506592 0.197510 0.655945 1441833707 -0.523560 -0.506592 0.197510 0.655945 1441833707 -0.523560 -0.506592 0.197510 0.655945 1441833707 -0.523560 -0.506592 0.197510 0.655945 1441833707 -0.504761 -0.495178 0.227295 0.669556 1441833707 -0.504761 -0.495178 0.227295 0.669556 1441833707 -0.504761 -0.495178 0.227295 0.669556 1441833707 -0.504761 -0.495178 0.227295 0.669556 1441833708 -0.504761 -0.495178 0.227295 0.669556 1441833708 -0.504761 -0.495178 0.227295 0.669556 1441833708 -0.504761 -0.495178 0.227295 0.669556 1441833708 -0.522888 -0.495117 0.230469 0.654480 1441833708 -0.522888 -0.495117 0.230469 0.654480 1441833708 -0.522888 -0.495117 0.230469 0.654480 1441833708 -0.522888 -0.495117 0.230469 0.654480 1441833708 -0.522888 -0.495117 0.230469 0.654480 1441833708 -0.522888 -0.495117 0.230469 0.654480 1441833708 -0.573059 -0.502441 0.203613 0.614563 1441833708 -0.573059 -0.502441 0.203613 0.614563 1441833708 -0.573059 -0.502441 0.203613 0.614563 1441833708 -0.637024 -0.509949 0.155151 0.556885 1441833708 -0.637024 -0.509949 0.155151 0.556885 1441833708 -0.637024 -0.509949 0.155151 0.556885 1441833708 -0.637024 -0.509949 0.155151 0.556885 1441833708 -0.637024 -0.509949 0.155151 0.556885 1441833708 -0.637024 -0.509949 0.155151 0.556885 1441833708 -0.637024 -0.509949 0.155151 0.556885 1441833708 -0.698486 -0.515808 0.098572 0.486206 1441833708 -0.698486 -0.515808 0.098572 0.486206 1441833708 -0.698486 -0.515808 0.098572 0.486206 1441833708 -0.698486 -0.515808 0.098572 0.486206 1441833708 -0.698486 -0.515808 0.098572 0.486206 1441833708 -0.698486 -0.515808 0.098572 0.486206 1441833708 -0.750000 -0.522034 0.038086 0.404480 1441833708 -0.750000 -0.522034 0.038086 0.404480 1441833708 -0.750000 -0.522034 0.038086 0.404480 1441833708 -0.750000 -0.522034 0.038086 0.404480 1441833708 -0.750000 -0.522034 0.038086 0.404480 1441833708 -0.750000 -0.522034 0.038086 0.404480 1441833708 -0.788330 -0.523926 -0.028809 0.321411 1441833708 -0.788330 -0.523926 -0.028809 0.321411 1441833708 -0.788330 -0.523926 -0.028809 0.321411 1441833708 -0.788330 -0.523926 -0.028809 0.321411 1441833708 -0.788330 -0.523926 -0.028809 0.321411 1441833708 -0.788330 -0.523926 -0.028809 0.321411 1441833708 -0.816284 -0.513855 -0.091797 0.247681 1441833708 -0.816284 -0.513855 -0.091797 0.247681 1441833708 -0.816284 -0.513855 -0.091797 0.247681 1441833708 -0.816284 -0.513855 -0.091797 0.247681 1441833708 -0.816284 -0.513855 -0.091797 0.247681 1441833708 -0.816284 -0.513855 -0.091797 0.247681 1441833708 -0.816284 -0.513855 -0.091797 0.247681 1441833708 -0.838501 -0.489929 -0.139587 0.193665 1441833708 -0.838501 -0.489929 -0.139587 0.193665 1441833708 -0.838501 -0.489929 -0.139587 0.193665 1441833708 -0.838501 -0.489929 -0.139587 0.193665 1441833708 -0.838501 -0.489929 -0.139587 0.193665 1441833708 -0.838501 -0.489929 -0.139587 0.193665 1441833708 -0.849548 -0.469055 -0.162781 0.178345 1441833708 -0.849548 -0.469055 -0.162781 0.178345 1441833708 -0.849548 -0.469055 -0.162781 0.178345 1441833708 -0.849548 -0.469055 -0.162781 0.178345 1441833708 -0.849548 -0.469055 -0.162781 0.178345 1441833708 -0.849548 -0.469055 -0.162781 0.178345 1441833708 -0.841492 -0.475098 -0.161133 0.200684 1441833708 -0.841492 -0.475098 -0.161133 0.200684 1441833708 -0.841492 -0.475098 -0.161133 0.200684 1441833708 -0.841492 -0.475098 -0.161133 0.200684 1441833708 -0.841492 -0.475098 -0.161133 0.200684 1441833708 -0.841492 -0.475098 -0.161133 0.200684 1441833708 -0.821716 -0.491821 -0.138550 0.252563 1441833708 -0.821716 -0.491821 -0.138550 0.252563 1441833708 -0.821716 -0.491821 -0.138550 0.252563 1441833708 -0.821716 -0.491821 -0.138550 0.252563 1441833708 -0.821716 -0.491821 -0.138550 0.252563 1441833708 -0.792236 -0.507263 -0.099365 0.324463 1441833708 -0.792236 -0.507263 -0.099365 0.324463 1441833708 -0.792236 -0.507263 -0.099365 0.324463 1441833708 -0.792236 -0.507263 -0.099365 0.324463 1441833708 -0.792236 -0.507263 -0.099365 0.324463 1441833708 -0.751526 -0.519775 -0.046631 0.403625 1441833708 -0.751526 -0.519775 -0.046631 0.403625 1441833708 -0.751526 -0.519775 -0.046631 0.403625 1441833708 -0.751526 -0.519775 -0.046631 0.403625 1441833708 -0.751526 -0.519775 -0.046631 0.403625 1441833708 -0.751526 -0.519775 -0.046631 0.403625 1441833708 -0.700439 -0.526917 0.014893 0.481201 1441833708 -0.700439 -0.526917 0.014893 0.481201 1441833708 -0.700439 -0.526917 0.014893 0.481201 1441833708 -0.700439 -0.526917 0.014893 0.481201 1441833708 -0.700439 -0.526917 0.014893 0.481201 1441833708 -0.700439 -0.526917 0.014893 0.481201 1441833708 -0.647034 -0.522034 0.077209 0.550415 1441833708 -0.647034 -0.522034 0.077209 0.550415 1441833708 -0.647034 -0.522034 0.077209 0.550415 1441833708 -0.647034 -0.522034 0.077209 0.550415 1441833708 -0.647034 -0.522034 0.077209 0.550415 1441833708 -0.647034 -0.522034 0.077209 0.550415 1441833708 -0.599182 -0.510315 0.132141 0.602600 1441833708 -0.599182 -0.510315 0.132141 0.602600 1441833708 -0.599182 -0.510315 0.132141 0.602600 1441833708 -0.599182 -0.510315 0.132141 0.602600 1441833708 -0.599182 -0.510315 0.132141 0.602600 1441833708 -0.599182 -0.510315 0.132141 0.602600 1441833708 -0.569641 -0.496094 0.172668 0.632141 1441833708 -0.569641 -0.496094 0.172668 0.632141 1441833708 -0.569641 -0.496094 0.172668 0.632141 1441833708 -0.569641 -0.496094 0.172668 0.632141 1441833708 -0.569641 -0.496094 0.172668 0.632141 1441833708 -0.568970 -0.486511 0.191406 0.634766 1441833708 -0.568970 -0.486511 0.191406 0.634766 1441833708 -0.568970 -0.486511 0.191406 0.634766 1441833709 -0.568970 -0.486511 0.191406 0.634766 1441833709 -0.595520 -0.485046 0.184570 0.613220 1441833709 -0.595520 -0.485046 0.184570 0.613220 1441833709 -0.595520 -0.485046 0.184570 0.613220 1441833709 -0.595520 -0.485046 0.184570 0.613220 1441833709 -0.595520 -0.485046 0.184570 0.613220 1441833709 -0.595520 -0.485046 0.184570 0.613220 1441833709 -0.639832 -0.490173 0.157227 0.570679 1441833709 -0.639832 -0.490173 0.157227 0.570679 1441833709 -0.639832 -0.490173 0.157227 0.570679 1441833709 -0.639832 -0.490173 0.157227 0.570679 1441833709 -0.639832 -0.490173 0.157227 0.570679 1441833709 -0.639832 -0.490173 0.157227 0.570679 1441833709 -0.639832 -0.490173 0.157227 0.570679 1441833709 -0.694214 -0.495117 0.114807 0.509705 1441833709 -0.694214 -0.495117 0.114807 0.509705 1441833709 -0.694214 -0.495117 0.114807 0.509705 1441833709 -0.694214 -0.495117 0.114807 0.509705 1441833709 -0.694214 -0.495117 0.114807 0.509705 1441833709 -0.747498 -0.499268 0.061340 0.433960 1441833709 -0.747498 -0.499268 0.061340 0.433960 1441833709 -0.747498 -0.499268 0.061340 0.433960 1441833709 -0.747498 -0.499268 0.061340 0.433960 1441833709 -0.747498 -0.499268 0.061340 0.433960 1441833709 -0.747498 -0.499268 0.061340 0.433960 1441833709 -0.747498 -0.499268 0.061340 0.433960 1441833709 -0.791138 -0.500610 0.001038 0.351440 1441833709 -0.791138 -0.500610 0.001038 0.351440 1441833709 -0.791138 -0.500610 0.001038 0.351440 1441833709 -0.791138 -0.500610 0.001038 0.351440 1441833709 -0.791138 -0.500610 0.001038 0.351440 1441833709 -0.791138 -0.500610 0.001038 0.351440 1441833709 -0.823364 -0.494690 -0.057739 0.272217 1441833709 -0.823364 -0.494690 -0.057739 0.272217 1441833709 -0.823364 -0.494690 -0.057739 0.272217 1441833709 -0.823364 -0.494690 -0.057739 0.272217 1441833709 -0.823364 -0.494690 -0.057739 0.272217 1441833709 -0.823364 -0.494690 -0.057739 0.272217 1441833709 -0.823364 -0.494690 -0.057739 0.272217 1441833709 -0.841858 -0.486328 -0.105896 0.208923 1441833709 -0.841858 -0.486328 -0.105896 0.208923 1441833709 -0.841858 -0.486328 -0.105896 0.208923 1441833709 -0.841858 -0.486328 -0.105896 0.208923 1441833709 -0.841858 -0.486328 -0.105896 0.208923 1441833709 -0.841858 -0.486328 -0.105896 0.208923 1441833709 -0.846436 -0.483154 -0.141113 0.174072 1441833709 -0.846436 -0.483154 -0.141113 0.174072 1441833709 -0.846436 -0.483154 -0.141113 0.174072 1441833709 -0.846436 -0.483154 -0.141113 0.174072 1441833709 -0.846436 -0.483154 -0.141113 0.174072 1441833709 -0.846436 -0.483154 -0.141113 0.174072 1441833709 -0.842041 -0.486328 -0.156128 0.173645 1441833709 -0.842041 -0.486328 -0.156128 0.173645 1441833709 -0.842041 -0.486328 -0.156128 0.173645 1441833709 -0.842041 -0.486328 -0.156128 0.173645 1441833709 -0.842041 -0.486328 -0.156128 0.173645 1441833709 -0.842041 -0.486328 -0.156128 0.173645 1441833709 -0.842041 -0.486328 -0.156128 0.173645 1441833709 -0.831909 -0.493713 -0.148254 0.205566 1441833709 -0.831909 -0.493713 -0.148254 0.205566 1441833709 -0.831909 -0.493713 -0.148254 0.205566 1441833709 -0.831909 -0.493713 -0.148254 0.205566 1441833709 -0.831909 -0.493713 -0.148254 0.205566 1441833709 -0.831909 -0.493713 -0.148254 0.205566 1441833709 -0.811768 -0.506897 -0.121094 0.263733 1441833709 -0.811768 -0.506897 -0.121094 0.263733 1441833709 -0.811768 -0.506897 -0.121094 0.263733 1441833709 -0.811768 -0.506897 -0.121094 0.263733 1441833709 -0.811768 -0.506897 -0.121094 0.263733 1441833709 -0.811768 -0.506897 -0.121094 0.263733 1441833709 -0.811768 -0.506897 -0.121094 0.263733 1441833709 -0.779419 -0.521667 -0.078308 0.338135 1441833709 -0.779419 -0.521667 -0.078308 0.338135 1441833709 -0.779419 -0.521667 -0.078308 0.338135 1441833709 -0.779419 -0.521667 -0.078308 0.338135 1441833709 -0.779419 -0.521667 -0.078308 0.338135 1441833709 -0.779419 -0.521667 -0.078308 0.338135 1441833709 -0.735901 -0.533020 -0.024231 0.416870 1441833709 -0.735901 -0.533020 -0.024231 0.416870 1441833709 -0.735901 -0.533020 -0.024231 0.416870 1441833709 -0.735901 -0.533020 -0.024231 0.416870 1441833709 -0.735901 -0.533020 -0.024231 0.416870 1441833709 -0.735901 -0.533020 -0.024231 0.416870 1441833709 -0.686096 -0.536560 0.036621 0.489990 1441833709 -0.686096 -0.536560 0.036621 0.489990 1441833709 -0.686096 -0.536560 0.036621 0.489990 1441833709 -0.686096 -0.536560 0.036621 0.489990 1441833709 -0.686096 -0.536560 0.036621 0.489990 1441833709 -0.686096 -0.536560 0.036621 0.489990 1441833709 -0.636414 -0.531494 0.096008 0.550720 1441833709 -0.636414 -0.531494 0.096008 0.550720 1441833709 -0.636414 -0.531494 0.096008 0.550720 1441833709 -0.636414 -0.531494 0.096008 0.550720 1441833709 -0.636414 -0.531494 0.096008 0.550720 1441833709 -0.636414 -0.531494 0.096008 0.550720 1441833709 -0.636414 -0.531494 0.096008 0.550720 1441833709 -0.595825 -0.521240 0.143738 0.593811 1441833709 -0.595825 -0.521240 0.143738 0.593811 1441833709 -0.595825 -0.521240 0.143738 0.593811 1441833709 -0.595825 -0.521240 0.143738 0.593811 1441833709 -0.595825 -0.521240 0.143738 0.593811 1441833709 -0.595825 -0.521240 0.143738 0.593811 1441833709 -0.572266 -0.514893 0.176270 0.613464 1441833709 -0.572266 -0.514893 0.176270 0.613464 1441833709 -0.572266 -0.514893 0.176270 0.613464 1441833709 -0.572266 -0.514893 0.176270 0.613464 1441833709 -0.572266 -0.514893 0.176270 0.613464 1441833709 -0.572266 -0.514893 0.176270 0.613464 1441833709 -0.574036 -0.514465 0.188782 0.608459 1441833709 -0.574036 -0.514465 0.188782 0.608459 1441833709 -0.574036 -0.514465 0.188782 0.608459 1441833709 -0.574036 -0.514465 0.188782 0.608459 1441833709 -0.574036 -0.514465 0.188782 0.608459 1441833710 -0.574036 -0.514465 0.188782 0.608459 1441833710 -0.603821 -0.517517 0.176025 0.580200 1441833710 -0.603821 -0.517517 0.176025 0.580200 1441833710 -0.603821 -0.517517 0.176025 0.580200 1441833710 -0.603821 -0.517517 0.176025 0.580200 1441833710 -0.603821 -0.517517 0.176025 0.580200 1441833710 -0.652283 -0.523315 0.142517 0.529480 1441833710 -0.652283 -0.523315 0.142517 0.529480 1441833710 -0.652283 -0.523315 0.142517 0.529480 1441833710 -0.652283 -0.523315 0.142517 0.529480 1441833710 -0.652283 -0.523315 0.142517 0.529480 1441833710 -0.652283 -0.523315 0.142517 0.529480 1441833710 -0.652283 -0.523315 0.142517 0.529480 1441833710 -0.705811 -0.529785 0.093384 0.460938 1441833710 -0.705811 -0.529785 0.093384 0.460938 1441833710 -0.705811 -0.529785 0.093384 0.460938 1441833710 -0.705811 -0.529785 0.093384 0.460938 1441833710 -0.705811 -0.529785 0.093384 0.460938 1441833710 -0.705811 -0.529785 0.093384 0.460938 1441833710 -0.755066 -0.531616 0.036987 0.382019 1441833710 -0.755066 -0.531616 0.036987 0.382019 1441833710 -0.755066 -0.531616 0.036987 0.382019 1441833710 -0.755066 -0.531616 0.036987 0.382019 1441833710 -0.755066 -0.531616 0.036987 0.382019 1441833710 -0.755066 -0.531616 0.036987 0.382019 1441833710 -0.794678 -0.526855 -0.020142 0.301025 1441833710 -0.794678 -0.526855 -0.020142 0.301025 1441833710 -0.794678 -0.526855 -0.020142 0.301025 1441833710 -0.794678 -0.526855 -0.020142 0.301025 1441833710 -0.794678 -0.526855 -0.020142 0.301025 1441833710 -0.794678 -0.526855 -0.020142 0.301025 1441833710 -0.794678 -0.526855 -0.020142 0.301025 1441833710 -0.822510 -0.516113 -0.072937 0.227661 1441833710 -0.822510 -0.516113 -0.072937 0.227661 1441833710 -0.822510 -0.516113 -0.072937 0.227661 1441833710 -0.822510 -0.516113 -0.072937 0.227661 1441833710 -0.837158 -0.505249 -0.117493 0.173523 1441833710 -0.837158 -0.505249 -0.117493 0.173523 1441833710 -0.837158 -0.505249 -0.117493 0.173523 1441833710 -0.837158 -0.505249 -0.117493 0.173523 1441833710 -0.837158 -0.505249 -0.117493 0.173523 1441833710 -0.837158 -0.505249 -0.117493 0.173523 1441833710 -0.837158 -0.505249 -0.117493 0.173523 1441833710 
