# Supplementary material for: Quaternion-Based Gesture Recognition Using Wireless Wearable Motion Capture Sensors
Source: Sensors (Basel). 2016 Apr 28;16(5):605. doi: 10.3390/s16050605 (PMC4883296; doi:10.3390/s16050605)
Supplement: Supplementary file 1 [file sensors-16-00605-s001.zip › MultiSensorGestureData/P3/6. Sway/Training16.txt]

0.281433 0.650635 -0.135620 0.692078 1441833614 0.332153 0.642273 -0.181274 0.666504 1441833614 0.332153 0.642273 -0.181274 0.666504 1441833614 0.332153 0.642273 -0.181274 0.666504 1441833614 0.332153 0.642273 -0.181274 0.666504 1441833614 0.332153 0.642273 -0.181274 0.666504 1441833614 0.332153 0.642273 -0.181274 0.666504 1441833614 0.383118 0.626892 -0.231750 0.637512 1441833614 0.383118 0.626892 -0.231750 0.637512 1441833614 0.383118 0.626892 -0.231750 0.637512 1441833614 0.383118 0.626892 -0.231750 0.637512 1441833614 0.383118 0.626892 -0.231750 0.637512 1441833614 0.383118 0.626892 -0.231750 0.637512 1441833614 0.429260 0.602722 -0.280029 0.611511 1441833614 0.429260 0.602722 -0.280029 0.611511 1441833614 0.429260 0.602722 -0.280029 0.611511 1441833614 0.429260 0.602722 -0.280029 0.611511 1441833614 0.429260 0.602722 -0.280029 0.611511 1441833614 0.429260 0.602722 -0.280029 0.611511 1441833614 0.461121 0.572571 -0.318237 0.598450 1441833614 0.461121 0.572571 -0.318237 0.598450 1441833614 0.461121 0.572571 -0.318237 0.598450 1441833614 0.461121 0.572571 -0.318237 0.598450 1441833614 0.461121 0.572571 -0.318237 0.598450 1441833614 0.461121 0.572571 -0.318237 0.598450 1441833614 0.461121 0.572571 -0.318237 0.598450 1441833614 0.461121 0.572571 -0.318237 0.598450 1441833614 0.473755 0.553040 -0.335205 0.597717 1441833614 0.473755 0.553040 -0.335205 0.597717 1441833614 0.473755 0.553040 -0.335205 0.597717 1441833614 0.473755 0.553040 -0.335205 0.597717 1441833614 0.473755 0.553040 -0.335205 0.597717 1441833614 0.473755 0.553040 -0.335205 0.597717 1441833614 0.455261 0.554688 -0.322266 0.617371 1441833614 0.455261 0.554688 -0.322266 0.617371 1441833614 0.455261 0.554688 -0.322266 0.617371 1441833615 0.455261 0.554688 -0.322266 0.617371 1441833615 0.455261 0.554688 -0.322266 0.617371 1441833615 0.455261 0.554688 -0.322266 0.617371 1441833615 0.416138 0.571289 -0.288330 0.645935 1441833615 0.416138 0.571289 -0.288330 0.645935 1441833615 0.416138 0.571289 -0.288330 0.645935 1441833615 0.416138 0.571289 -0.288330 0.645935 1441833615 0.361511 0.595703 -0.240356 0.675720 1441833615 0.361511 0.595703 -0.240356 0.675720 1441833615 0.361511 0.595703 -0.240356 0.675720 1441833615 0.361511 0.595703 -0.240356 0.675720 1441833615 0.361511 0.595703 -0.240356 0.675720 1441833615 0.361511 0.595703 -0.240356 0.675720 1441833615 0.361511 0.595703 -0.240356 0.675720 1441833615 0.361511 0.595703 -0.240356 0.675720 1441833615 0.296143 0.621948 -0.180725 0.701965 1441833615 0.296143 0.621948 -0.180725 0.701965 1441833615 0.296143 0.621948 -0.180725 0.701965 1441833615 0.296143 0.621948 -0.180725 0.701965 1441833615 0.296143 0.621948 -0.180725 0.701965 1441833615 0.296143 0.621948 -0.180725 0.701965 1441833615 0.223328 0.640320 -0.118286 0.725281 1441833615 0.223328 0.640320 -0.118286 0.725281 1441833615 0.223328 0.640320 -0.118286 0.725281 1441833615 0.223328 0.640320 -0.118286 0.725281 1441833615 0.223328 0.640320 -0.118286 0.725281 1441833615 0.223328 0.640320 -0.118286 0.725281 1441833615 0.143494 0.654785 -0.045898 0.740540 1441833615 0.143494 0.654785 -0.045898 0.740540 1441833615 0.143494 0.654785 -0.045898 0.740540 1441833615 0.143494 0.654785 -0.045898 0.740540 1441833615 0.143494 0.654785 -0.045898 0.740540 1441833615 0.143494 0.654785 -0.045898 0.740540 1441833615 0.072510 0.655273 0.018982 0.751587 1441833615 0.072510 0.655273 0.018982 0.751587 1441833615 0.072510 0.655273 0.018982 0.751587 1441833615 0.072510 0.655273 0.018982 0.751587 1441833615 0.072510 0.655273 0.018982 0.751587 1441833615 0.072510 0.655273 0.018982 0.751587 1441833615 0.006958 0.650818 0.079285 0.755005 1441833615 0.006958 0.650818 0.079285 0.755005 1441833615 0.006958 0.650818 0.079285 0.755005 1441833615 0.006958 0.650818 0.079285 0.755005 1441833615 0.006958 0.650818 0.079285 0.755005 1441833615 0.006958 0.650818 0.079285 0.755005 1441833615 -0.049011 0.645142 0.135742 0.750244 1441833615 -0.049011 0.645142 0.135742 0.750244 1441833615 -0.049011 0.645142 0.135742 0.750244 1441833615 -0.049011 0.645142 0.135742 0.750244 1441833615 -0.049011 0.645142 0.135742 0.750244 1441833615 -0.049011 0.645142 0.135742 0.750244 1441833615 -0.079468 0.640137 0.178894 0.742859 1441833615 -0.079468 0.640137 0.178894 0.742859 1441833615 -0.079468 0.640137 0.178894 0.742859 1441833615 -0.079468 0.640137 0.178894 0.742859 1441833615 -0.079468 0.640137 0.178894 0.742859 1441833615 -0.079468 0.640137 0.178894 0.742859 1441833615 -0.083252 0.640991 0.193420 0.738037 1441833615 -0.083252 0.640991 0.193420 0.738037 1441833615 -0.083252 0.640991 0.193420 0.738037 1441833615 -0.083252 0.640991 0.193420 0.738037 1441833615 -0.083252 0.640991 0.193420 0.738037 1441833615 -0.083252 0.640991 0.193420 0.738037 1441833615 -0.064758 0.647095 0.186401 0.736328 1441833615 -0.064758 0.647095 0.186401 0.736328 1441833615 -0.064758 0.647095 0.186401 0.736328 1441833615 -0.064758 0.647095 0.186401 0.736328 1441833615 -0.064758 0.647095 0.186401 0.736328 1441833615 -0.064758 0.647095 0.186401 0.736328 1441833615 -0.028381 0.657898 0.161194 0.735046 1441833615 -0.028381 0.657898 0.161194 0.735046 1441833615 -0.028381 0.657898 0.161194 0.735046 1441833615 -0.028381 0.657898 0.161194 0.735046 1441833615 -0.028381 0.657898 0.161194 0.735046 1441833615 -0.028381 0.657898 0.161194 0.735046 1441833615 0.023743 0.670776 0.117676 0.731812 1441833615 0.023743 0.670776 0.117676 0.731812 1441833615 0.023743 0.670776 0.117676 0.731812 1441833615 0.023743 0.670776 0.117676 0.731812 1441833615 0.023743 0.670776 0.117676 0.731812 1441833615 0.023743 0.670776 0.117676 0.731812 1441833615 0.084045 0.678833 0.059570 0.726990 1441833615 0.084045 0.678833 0.059570 0.726990 1441833615 0.084045 0.678833 0.059570 0.726990 1441833615 0.084045 0.678833 0.059570 0.726990 1441833615 0.084045 0.678833 0.059570 0.726990 1441833615 0.084045 0.678833 0.059570 0.726990 1441833615 0.149414 0.678284 -0.009521 0.719360 1441833615 0.149414 0.678284 -0.009521 0.719360 1441833615 0.149414 0.678284 -0.009521 0.719360 1441833615 0.149414 0.678284 -0.009521 0.719360 1441833615 0.149414 0.678284 -0.009521 0.719360 1441833615 0.149414 0.678284 -0.009521 0.719360 1441833615 0.216553 0.669250 -0.077942 0.706421 1441833615 0.216553 0.669250 -0.077942 0.706421 1441833615 0.216553 0.669250 -0.077942 0.706421 1441833615 0.216553 0.669250 -0.077942 0.706421 1441833615 0.278015 0.651489 -0.141418 0.691467 1441833615 0.278015 0.651489 -0.141418 0.691467 1441833615 0.278015 0.651489 -0.141418 0.691467 1441833615 0.278015 0.651489 -0.141418 0.691467 1441833615 0.278015 0.651489 -0.141418 0.691467 1441833615 0.278015 0.651489 -0.141418 0.691467 1441833615 0.278015 0.651489 -0.141418 0.691467 1441833615 0.278015 0.651489 -0.141418 0.691467 1441833615 0.336487 0.629639 -0.194702 0.672546 1441833615 0.336487 0.629639 -0.194702 0.672546 1441833615 0.336487 0.629639 -0.194702 0.672546 1441833616 0.336487 0.629639 -0.194702 0.672546 1441833616 0.336487 0.629639 -0.194702 0.672546 1441833616 0.336487 0.629639 -0.194702 0.672546 1441833616 0.395996 0.589233 -0.246399 0.659668 1441833616 0.395996 0.589233 -0.246399 0.659668 1441833616 0.395996 0.589233 -0.246399 0.659668 1441833616 0.395996 0.589233 -0.246399 0.659668 1441833616 0.395996 0.589233 -0.246399 0.659668 1441833616 0.395996 0.589233 -0.246399 0.659668 1441833616 0.432190 0.566528 -0.286316 0.640442 1441833616 0.432190 0.566528 -0.286316 0.640442 1441833616 0.432190 0.566528 -0.286316 0.640442 1441833616 0.432190 0.566528 -0.286316 0.640442 1441833616 0.432190 0.566528 -0.286316 0.640442 1441833616 0.432190 0.566528 -0.286316 0.640442 1441833616 0.433655 0.557861 -0.290833 0.645020 1441833616 0.433655 0.557861 -0.290833 0.645020 1441833616 0.433655 0.557861 -0.290833 0.645020 1441833616 0.433655 0.557861 -0.290833 0.645020 1441833616 0.433655 0.557861 -0.290833 0.645020 1441833616 0.433655 0.557861 -0.290833 0.645020 1441833616 0.414063 0.558777 -0.279419 0.661926 1441833616 0.414063 0.558777 -0.279419 0.661926 1441833616 0.414063 0.558777 -0.279419 0.661926 1441833616 0.414063 0.558777 -0.279419 0.661926 1441833616 0.414063 0.558777 -0.279419 0.661926 1441833616 0.414063 0.558777 -0.279419 0.661926 1441833616 0.372925 0.568726 -0.250977 0.688782 1441833616 0.372925 0.568726 -0.250977 0.688782 1441833616 0.372925 0.568726 -0.250977 0.688782 1441833616 0.372925 0.568726 -0.250977 0.688782 1441833616 0.372925 0.568726 -0.250977 0.688782 1441833616 0.372925 0.568726 -0.250977 0.688782 1441833616 0.314148 0.587708 -0.204346 0.716980 1441833616 0.314148 0.587708 -0.204346 0.716980 1441833616 0.314148 0.587708 -0.204346 0.716980 1441833616 0.314148 0.587708 -0.204346 0.716980 1441833616 0.314148 0.587708 -0.204346 0.716980 1441833616 0.314148 0.587708 -0.204346 0.716980 1441833616 0.241943 0.605774 -0.143921 0.744080 1441833616 0.241943 0.605774 -0.143921 0.744080 1441833616 0.241943 0.605774 -0.143921 0.744080 1441833616 0.241943 0.605774 -0.143921 0.744080 1441833616 0.241943 0.605774 -0.143921 0.744080 1441833616 0.241943 0.605774 -0.143921 0.744080 1441833616 0.158936 0.619202 -0.074646 0.765259 1441833616 0.158936 0.619202 -0.074646 0.765259 1441833616 0.158936 0.619202 -0.074646 0.765259 1441833616 0.158936 0.619202 -0.074646 0.765259 1441833616 0.158936 0.619202 -0.074646 0.765259 1441833616 0.158936 0.619202 -0.074646 0.765259 1441833616 0.078674 0.626404 -0.002014 0.775452 1441833616 0.078674 0.626404 -0.002014 0.775452 1441833616 0.078674 0.626404 -0.002014 0.775452 1441833616 0.078674 0.626404 -0.002014 0.775452 1441833616 0.078674 0.626404 -0.002014 0.775452 1441833616 0.078674 0.626404 -0.002014 0.775452 1441833616 -0.001709 0.624023 0.069641 0.778198 1441833616 -0.001709 0.624023 0.069641 0.778198 1441833616 -0.001709 0.624023 0.069641 0.778198 1441833616 -0.001709 0.624023 0.069641 0.778198 1441833616 -0.001709 0.624023 0.069641 0.778198 1441833616 -0.001709 0.624023 0.069641 0.778198 1441833616 -0.001709 0.624023 0.069641 0.778198 1441833616 -0.001709 0.624023 0.069641 0.778198 1441833616 -0.071106 0.616211 0.133972 0.772766 1441833616 -0.071106 0.616211 0.133972 0.772766 1441833616 -0.071106 0.616211 0.133972 0.772766 1441833616 -0.071106 0.616211 0.133972 0.772766 1441833616 -0.071106 0.616211 0.133972 0.772766 1441833616 -0.071106 0.616211 0.133972 0.772766 1441833616 -0.116638 0.609070 0.188293 0.761475 1441833616 -0.116638 0.609070 0.188293 0.761475 1441833616 -0.116638 0.609070 0.188293 0.761475 1441833616 -0.116638 0.609070 0.188293 0.761475 1441833616 -0.147827 0.606628 0.223633 0.748352 1441833616 -0.147827 0.606628 0.223633 0.748352 1441833616 -0.146484 0.613159 0.237366 0.739014 1441833616 -0.146484 0.613159 0.237366 0.739014 1441833616 -0.146484 0.613159 0.237366 0.739014 1441833616 -0.146484 0.613159 0.237366 0.739014 1441833616 -0.146484 0.613159 0.237366 0.739014 1441833616 -0.146484 0.613159 0.237366 0.739014 1441833616 -0.106995 0.626831 0.223022 0.738770 1441833616 -0.106995 0.626831 0.223022 0.738770 1441833616 -0.106995 0.626831 0.223022 0.738770 1441833616 -0.106995 0.626831 0.223022 0.738770 1441833616 -0.106995 0.626831 0.223022 0.738770 1441833616 -0.106995 0.626831 0.223022 0.738770 1441833616 -0.045044 0.645569 0.178162 0.741211 1441833616 -0.045044 0.645569 0.178162 0.741211 1441833616 -0.045044 0.645569 0.178162 0.741211 1441833616 -0.045044 0.645569 0.178162 0.741211 1441833616 -0.045044 0.645569 0.178162 0.741211 1441833616 -0.045044 0.645569 0.178162 0.741211 1441833616 0.020142 0.662354 0.116333 0.739746 1441833616 0.020142 0.662354 0.116333 0.739746 1441833616 0.020142 0.662354 0.116333 0.739746 1441833616 0.020142 0.662354 0.116333 0.739746 1441833616 0.020142 0.662354 0.116333 0.739746 1441833616 0.020142 0.662354 0.116333 0.739746 1441833616 0.089050 0.672729 0.052185 0.732605 1441833616 0.089050 0.672729 0.052185 0.732605 1441833616 0.089050 0.672729 0.052185 0.732605 1441833616 0.089050 0.672729 0.052185 0.732605 1441833616 0.089050 0.672729 0.052185 0.732605 1441833617 0.089050 0.672729 0.052185 0.732605 1441833617 0.167053 0.675476 -0.022156 0.717834 1441833617 0.167053 0.675476 -0.022156 0.717834 1441833617 0.167053 0.675476 -0.022156 0.717834 1441833617 0.167053 0.675476 -0.022156 0.717834 1441833617 0.167053 0.675476 -0.022156 0.717834 1441833617 0.167053 0.675476 -0.022156 0.717834 1441833617 0.249878 0.670837 -0.105652 0.690125 1441833617 0.249878 0.670837 -0.105652 0.690125 1441833617 0.249878 0.670837 -0.105652 0.690125 1441833617 0.249878 0.670837 -0.105652 0.690125 1441833617 0.331665 0.651367 -0.193420 0.654419 1441833617 0.331665 0.651367 -0.193420 0.654419 1441833617 0.331665 0.651367 -0.193420 0.654419 1441833617 0.331665 0.651367 -0.193420 0.654419 1441833617 0.331665 0.651367 -0.193420 0.654419 1441833617 0.331665 0.651367 -0.193420 0.654419 1441833617 0.389832 0.613342 -0.239258 0.643799 1441833617 0.389832 0.613342 -0.239258 0.643799 1441833617 0.389832 0.613342 -0.239258 0.643799 1441833617 0.389832 0.613342 -0.239258 0.643799 1441833617 0.389832 0.613342 -0.239258 0.643799 1441833617 0.389832 0.613342 -0.239258 0.643799 1441833617 0.433594 0.591309 -0.274658 0.621948 1441833617 0.433594 0.591309 -0.274658 0.621948 1441833617 0.433594 0.591309 -0.274658 0.621948 1441833617 0.433594 0.591309 -0.274658 0.621948 1441833617 0.433594 0.591309 -0.274658 0.621948 1441833617 0.433594 0.591309 -0.274658 0.621948 1441833617 0.456360 0.575317 -0.293701 0.611938 1441833617 0.456360 0.575317 -0.293701 0.611938 1441833617 0.456360 0.575317 -0.293701 0.611938 1441833617 0.456360 0.575317 -0.293701 0.611938 1441833617 0.456360 0.575317 -0.293701 0.611938 1441833617 0.456360 0.575317 -0.293701 0.611938 1441833617 0.451355 0.569946 -0.289856 0.622375 1441833617 0.451355 0.569946 -0.289856 0.622375 1441833617 0.451355 0.569946 -0.289856 0.622375 1441833617 0.451355 0.569946 -0.289856 0.622375 1441833617 0.451355 0.569946 -0.289856 0.622375 1441833617 0.451355 0.569946 -0.289856 0.622375 1441833617 0.416626 0.576172 -0.261780 0.652527 1441833617 0.416626 0.576172 -0.261780 0.652527 1441833617 0.416626 0.576172 -0.261780 0.652527 1441833617 0.416626 0.576172 -0.261780 0.652527 1441833617 0.416626 0.576172 -0.261780 0.652527 1441833617 0.416626 0.576172 -0.261780 0.652527 1441833617 0.355896 0.595032 -0.213196 0.688293 1441833617 0.355896 0.595032 -0.213196 0.688293 1441833617 0.355896 0.595032 -0.213196 0.688293 1441833617 0.355896 0.595032 -0.213196 0.688293 1441833617 0.355896 0.595032 -0.213196 0.688293 1441833617 0.355896 0.595032 -0.213196 0.688293 1441833617 0.278381 0.619080 -0.148987 0.718994 1441833617 0.278381 0.619080 -0.148987 0.718994 1441833617 0.278381 0.619080 -0.148987 0.718994 1441833617 0.278381 0.619080 -0.148987 0.718994 1441833617 0.278381 0.619080 -0.148987 0.718994 1441833617 0.278381 0.619080 -0.148987 0.718994 1441833617 0.193787 0.634399 -0.077637 0.744202 1441833617 0.193787 0.634399 -0.077637 0.744202 1441833617 0.193787 0.634399 -0.077637 0.744202 1441833617 0.193787 0.634399 -0.077637 0.744202 1441833617 0.100586 0.640442 0.007751 0.761292 1441833617 0.100586 0.640442 0.007751 0.761292 1441833617 0.100586 0.640442 0.007751 0.761292 1441833617 0.100586 0.640442 0.007751 0.761292 1441833617 0.100586 0.640442 0.007751 0.761292 1441833617 0.100586 0.640442 0.007751 0.761292 1441833617 0.015930 0.642578 0.084229 0.761353 1441833617 0.015930 0.642578 0.084229 0.761353 1441833617 0.015930 0.642578 0.084229 0.761353 1441833617 0.015930 0.642578 0.084229 0.761353 1441833617 0.015930 0.642578 0.084229 0.761353 1441833617 0.015930 0.642578 0.084229 0.761353 1441833617 -0.055481 0.636475 0.149719 0.754517 1441833617 -0.055481 0.636475 0.149719 0.754517 1441833617 -0.055481 0.636475 0.149719 0.754517 1441833617 -0.055481 0.636475 0.149719 0.754517 1441833617 -0.099121 0.629456 0.200378 0.744141 1441833617 -0.099121 0.629456 0.200378 0.744141 1441833617 -0.099121 0.629456 0.200378 0.744141 1441833617 -0.099121 0.629456 0.200378 0.744141 1441833617 -0.099121 0.629456 0.200378 0.744141 1441833617 -0.099121 0.629456 0.200378 0.744141 1441833617 -0.125916 0.627625 0.235962 0.731079 1441833617 -0.125916 0.627625 0.235962 0.731079 1441833617 -0.125916 0.627625 0.235962 0.731079 1441833617 -0.125916 0.627625 0.235962 0.731079 1441833617 -0.125916 0.627625 0.235962 0.731079 1441833617 -0.125916 0.627625 0.235962 0.731079 1441833617 -0.119507 0.633667 0.250916 0.721924 1441833617 -0.119507 0.633667 0.250916 0.721924 1441833617 -0.119507 0.633667 0.250916 0.721924 1441833617 -0.119507 0.633667 0.250916 0.721924 1441833617 -0.119507 0.633667 0.250916 0.721924 1441833617 -0.119507 0.633667 0.250916 0.721924 1441833617 -0.077026 0.645874 0.234497 0.722412 1441833617 -0.077026 0.645874 0.234497 0.722412 1441833617 -0.077026 0.645874 0.234497 0.722412 1441833617 -0.077026 0.645874 0.234497 0.722412 1441833617 -0.077026 0.645874 0.234497 0.722412 1441833617 -0.077026 0.645874 0.234497 0.722412 1441833618 -0.015503 0.660950 0.191223 0.725403 1441833618 -0.015503 0.660950 0.191223 0.725403 1441833618 -0.015503 0.660950 0.191223 0.725403 1441833618 -0.015503 0.660950 0.191223 0.725403 1441833618 -0.015503 0.660950 0.191223 0.725403 1441833618 -0.015503 0.660950 0.191223 0.725403 1441833618 0.050171 0.673584 0.132080 0.725403 1441833618 0.050171 0.673584 0.132080 0.725403 1441833618 0.050171 0.673584 0.132080 0.725403 1441833618 0.050171 0.673584 0.132080 0.725403 1441833618 0.050171 0.673584 0.132080 0.725403 1441833618 0.050171 0.673584 0.132080 0.725403 1441833618 0.118469 0.680664 0.062439 0.720215 1441833618 0.118469 0.680664 0.062439 0.720215 1441833618 0.118469 0.680664 0.062439 0.720215 1441833618 0.118469 0.680664 0.062439 0.720215 1441833618 0.118469 0.680664 0.062439 0.720215 1441833618 0.191650 0.679871 -0.012939 0.707642 1441833618 0.191650 0.679871 -0.012939 0.707642 1441833618 0.191650 0.679871 -0.012939 0.707642 1441833618 0.191650 0.679871 -0.012939 0.707642 1441833618 0.191650 0.679871 -0.012939 0.707642 1441833618 0.261230 0.670410 -0.087952 0.688843 1441833618 0.261230 0.670410 -0.087952 0.688843 1441833618 0.261230 0.670410 -0.087952 0.688843 1441833618 0.261230 0.670410 -0.087952 0.688843 1441833618 0.326294 0.651428 -0.160522 0.665771 1441833618 0.326294 0.651428 -0.160522 0.665771 1441833618 0.326294 0.651428 -0.160522 0.665771 1441833618 0.326294 0.651428 -0.160522 0.665771 1441833618 0.326294 0.651428 -0.160522 0.665771 1441833618 0.326294 0.651428 -0.160522 0.665771 1441833618 0.388611 0.610352 -0.228333 0.651367 1441833618 0.388611 0.610352 -0.228333 0.651367 1441833618 0.388611 0.610352 -0.228333 0.651367 1441833618 0.388611 0.610352 -0.228333 0.651367 1441833618 0.388611 0.610352 -0.228333 0.651367 1441833618 0.388611 0.610352 -0.228333 0.651367 1441833618 0.438843 0.564758 -0.274536 0.642639 1441833618 0.438843 0.564758 -0.274536 0.642639 1441833618 0.438843 0.564758 -0.274536 0.642639 1441833618 0.438843 0.564758 -0.274536 0.642639 1441833618 0.438843 0.564758 -0.274536 0.642639 1441833618 0.438843 0.564758 -0.274536 0.642639 1441833618 0.438843 0.564758 -0.274536 0.642639 1441833618 0.463196 0.542480 -0.302673 0.632019 1441833618 0.463196 0.542480 -0.302673 0.632019 1441833618 0.463196 0.542480 -0.302673 0.632019 1441833618 0.463196 0.542480 -0.302673 0.632019 1441833618 0.463196 0.542480 -0.302673 0.632019 1441833618 0.463196 0.542480 -0.302673 0.632019 1441833618 0.463196 0.542480 -0.302673 0.632019 1441833618 0.464783 0.535767 -0.306091 0.634949 1441833618 0.464783 0.535767 -0.306091 0.634949 1441833618 0.464783 0.535767 -0.306091 0.634949 1441833618 0.464783 0.535767 -0.306091 0.634949 1441833618 0.464783 0.535767 -0.306091 0.634949 1441833618 0.464783 0.535767 -0.306091 0.634949 1441833618 0.442871 0.541992 -0.291809 0.651855 1441833618 0.442871 0.541992 -0.291809 0.651855 1441833618 0.442871 0.541992 -0.291809 0.651855 1441833618 0.442871 0.541992 -0.291809 0.651855 1441833618 0.442871 0.541992 -0.291809 0.651855 1441833618 0.398865 0.559082 -0.262634 0.677673 1441833618 0.398865 0.559082 -0.262634 0.677673 1441833618 0.398865 0.559082 -0.262634 0.677673 1441833618 0.398865 0.559082 -0.262634 0.677673 1441833618 0.335388 0.583435 -0.214417 0.707886 1441833618 0.335388 0.583435 -0.214417 0.707886 1441833618 0.335388 0.583435 -0.214417 0.707886 1441833618 0.335388 0.583435 -0.214417 0.707886 1441833618 0.335388 0.583435 -0.214417 0.707886 1441833618 0.335388 0.583435 -0.214417 0.707886 1441833618 0.253479 0.610596 -0.148132 0.735474 1441833618 0.253479 0.610596 -0.148132 0.735474 1441833618 0.253479 0.610596 -0.148132 0.735474 1441833618 0.253479 0.610596 -0.148132 0.735474 1441833618 0.253479 0.610596 -0.148132 0.735474 1441833618 0.168823 0.634949 -0.074402 0.750183 1441833618 0.168823 0.634949 -0.074402 0.750183 1441833618 0.168823 0.634949 -0.074402 0.750183 1441833618 0.168823 0.634949 -0.074402 0.750183 1441833618 0.168823 0.634949 -0.074402 0.750183 1441833618 0.168823 0.634949 -0.074402 0.750183 1441833618 0.088806 0.644714 0.001282 0.759216 1441833618 0.088806 0.644714 0.001282 0.759216 1441833618 0.088806 0.644714 0.001282 0.759216 1441833618 0.088806 0.644714 0.001282 0.759216 1441833618 0.088806 0.644714 0.001282 0.759216 1441833618 0.088806 0.644714 0.001282 0.759216 1441833618 0.022278 0.645813 0.064148 0.760376 1441833618 0.022278 0.645813 0.064148 0.760376 1441833618 0.022278 0.645813 0.064148 0.760376 1441833618 0.022278 0.645813 0.064148 0.760376 1441833618 0.022278 0.645813 0.064148 0.760376 1441833618 -0.037476 0.642700 0.118042 0.755981 1441833618 -0.037476 0.642700 0.118042 0.755981 1441833618 -0.037476 0.642700 0.118042 0.755981 1441833618 -0.037476 0.642700 0.118042 0.755981 1441833618 -0.080566 0.635925 0.173706 0.747559 1441833619 -0.080566 0.635925 0.173706 0.747559 1441833619 -0.080566 0.635925 0.173706 0.747559 1441833619 -0.080566 0.635925 0.173706 0.747559 1441833619 -0.109192 0.633728 0.209900 0.736450 1441833619 -0.109192 0.633728 0.209900 0.736450 1441833619 -0.109192 0.633728 0.209900 0.736450 1441833619 -0.109192 0.633728 0.209900 0.736450 1441833619 -0.109192 0.633728 0.209900 0.736450 1441833619 -0.109192 0.633728 0.209900 0.736450 1441833619 -0.092957 0.643738 0.211670 0.729431 1441833619 -0.092957 0.643738 0.211670 0.729431 1441833619 -0.092957 0.643738 0.211670 0.729431 1441833619 -0.092957 0.643738 0.211670 0.729431 1441833619 -0.092957 0.643738 0.211670 0.729431 1441833619 -0.092957 0.643738 0.211670 0.729431 1441833619 -0.046082 0.656921 0.183655 0.729736 1441833619 -0.046082 0.656921 0.183655 0.729736 1441833619 -0.046082 0.656921 0.183655 0.729736 1441833619 -0.046082 0.656921 0.183655 0.729736 1441833619 -0.046082 0.656921 0.183655 0.729736 1441833619 -0.046082 0.656921 0.183655 0.729736 1441833619 0.015747 0.671448 0.134583 0.728516 1441833619 0.015747 0.671448 0.134583 0.728516 1441833619 0.015747 0.671448 0.134583 0.728516 1441833619 0.015747 0.671448 0.134583 0.728516 1441833619 0.015747 0.671448 0.134583 0.728516 1441833619 0.015747 0.671448 0.134583 0.728516 1441833619 0.083069 0.682251 0.073425 0.722595 1441833619 0.083069 0.682251 0.073425 0.722595 1441833619 0.083069 0.682251 0.073425 0.722595 1441833619 0.083069 0.682251 0.073425 0.722595 1441833619 0.083069 0.682251 0.073425 0.722595 1441833619 0.083069 0.682251 0.073425 0.722595 1441833619 0.083069 0.682251 0.073425 0.722595 1441833619 0.151489 0.685608 -0.002380 0.711975 1441833619 0.151489 0.685608 -0.002380 0.711975 1441833619 0.151489 0.685608 -0.002380 0.711975 1441833619 0.151489 0.685608 -0.002380 0.711975 1441833619 0.151489 0.685608 -0.002380 0.711975 1441833619 0.225708 0.678955 -0.078064 0.694153 1441833619 0.225708 0.678955 -0.078064 0.694153 1441833619 0.225708 0.678955 -0.078064 0.694153 1441833619 0.225708 0.678955 -0.078064 0.694153 1441833619 0.225708 0.678955 -0.078064 0.694153 1441833619 0.225708 0.678955 -0.078064 0.694153 1441833619 0.295044 0.666626 -0.150696 0.667603 1441833619 0.295044 0.666626 -0.150696 0.667603 1441833619 0.295044 0.666626 -0.150696 0.667603 1441833619 0.295044 0.666626 -0.150696 0.667603 1441833619 0.295044 0.666626 -0.150696 0.667603 1441833619 0.361389 0.645325 -0.216736 0.637146 1441833619 0.361389 0.645325 -0.216736 0.637146 1441833619 0.361389 0.645325 -0.216736 0.637146 1441833619 0.361389 0.645325 -0.216736 0.637146 1441833619 0.361389 0.645325 -0.216736 0.637146 1441833619 0.425293 0.602234 -0.276184 0.616455 1441833619 0.425293 0.602234 -0.276184 0.616455 1441833619 0.425293 0.602234 -0.276184 0.616455 1441833619 0.425293 0.602234 -0.276184 0.616455 1441833619 0.425293 0.602234 -0.276184 0.616455 1441833619 0.425293 0.602234 -0.276184 0.616455 1441833619 0.465942 0.569275 -0.321289 0.596252 1441833619 0.465942 0.569275 -0.321289 0.596252 1441833619 0.465942 0.569275 -0.321289 0.596252 1441833619 0.465942 0.569275 -0.321289 0.596252 1441833619 0.465942 0.569275 -0.321289 0.596252 1441833619 0.462830 0.559692 -0.319885 0.608337 1441833619 0.462830 0.559692 -0.319885 0.608337 1441833619 0.462830 0.559692 -0.319885 0.608337 1441833619 0.462830 0.559692 -0.319885 0.608337 1441833619 0.462830 0.559692 -0.319885 0.608337 1441833619 0.462830 0.559692 -0.319885 0.608337 1441833619 0.445679 0.562439 -0.303101 0.627014 1441833619 0.445679 0.562439 -0.303101 0.627014 1441833619 0.445679 0.562439 -0.303101 0.627014 1441833619 0.445679 0.562439 -0.303101 0.627014 1441833619 0.445679 0.562439 -0.303101 0.627014 1441833619 0.445679 0.562439 -0.303101 0.627014 1441833619 0.411194 0.574097 -0.273804 0.652893 1441833619 0.411194 0.574097 -0.273804 0.652893 1441833619 0.411194 0.574097 -0.273804 0.652893 1441833619 0.411194 0.574097 -0.273804 0.652893 1441833619 0.411194 0.574097 -0.273804 0.652893 1441833619 0.356018 0.595459 -0.227905 0.683105 1441833619 0.356018 0.595459 -0.227905 0.683105 1441833619 0.356018 0.595459 -0.227905 0.683105 1441833619 0.356018 0.595459 -0.227905 0.683105 1441833619 0.356018 0.595459 -0.227905 0.683105 1441833619 0.285645 0.623047 -0.176392 0.706421 1441833619 0.285645 0.623047 -0.176392 0.706421 1441833619 0.285645 0.623047 -0.176392 0.706421 1441833619 0.285645 0.623047 -0.176392 0.706421 1441833619 0.285645 0.623047 -0.176392 0.706421 1441833619 0.214111 0.643799 -0.121277 0.724487 1441833619 0.214111 0.643799 -0.121277 0.724487 1441833619 0.214111 0.643799 -0.121277 0.724487 1441833619 0.214111 0.643799 -0.121277 0.724487 1441833619 0.214111 0.643799 -0.121277 0.724487 1441833619 0.214111 0.643799 -0.121277 0.724487 1441833619 0.214111 0.643799 -0.121277 0.724487 1441833619 0.128845 0.653992 -0.047058 0.743896 1441833620 
0.237366 0.652832 -0.083984 0.714355 1441833642 0.281494 0.649170 -0.131226 0.694275 1441833642 0.281494 0.649170 -0.131226 0.694275 1441833642 0.281494 0.649170 -0.131226 0.694275 1441833642 0.281494 0.649170 -0.131226 0.694275 1441833642 0.281494 0.649170 -0.131226 0.694275 1441833642 0.281494 0.649170 -0.131226 0.694275 1441833642 0.338867 0.632080 -0.181519 0.672729 1441833642 0.338867 0.632080 -0.181519 0.672729 1441833642 0.338867 0.632080 -0.181519 0.672729 1441833642 0.338867 0.632080 -0.181519 0.672729 1441833642 0.338867 0.632080 -0.181519 0.672729 1441833642 0.338867 0.632080 -0.181519 0.672729 1441833642 0.388000 0.602661 -0.229492 0.658447 1441833642 0.388000 0.602661 -0.229492 0.658447 1441833642 0.388000 0.602661 -0.229492 0.658447 1441833642 0.388000 0.602661 -0.229492 0.658447 1441833642 0.388000 0.602661 -0.229492 0.658447 1441833642 0.388000 0.602661 -0.229492 0.658447 1441833642 0.388000 0.602661 -0.229492 0.658447 1441833642 0.414185 0.585144 -0.257874 0.647644 1441833642 0.414185 0.585144 -0.257874 0.647644 1441833642 0.414185 0.585144 -0.257874 0.647644 1441833642 0.414185 0.585144 -0.257874 0.647644 1441833642 0.414185 0.585144 -0.257874 0.647644 1441833642 0.411560 0.576477 -0.257446 0.657227 1441833642 0.411560 0.576477 -0.257446 0.657227 1441833642 0.411560 0.576477 -0.257446 0.657227 1441833642 0.411560 0.576477 -0.257446 0.657227 1441833642 0.411560 0.576477 -0.257446 0.657227 1441833642 0.411560 0.576477 -0.257446 0.657227 1441833642 0.385010 0.580505 -0.236450 0.677307 1441833642 0.385010 0.580505 -0.236450 0.677307 1441833642 0.385010 0.580505 -0.236450 0.677307 1441833642 0.385010 0.580505 -0.236450 0.677307 1441833642 0.385010 0.580505 -0.236450 0.677307 1441833642 0.385010 0.580505 -0.236450 0.677307 1441833642 0.385010 0.580505 -0.236450 0.677307 1441833642 0.341003 0.591980 -0.201538 0.701843 1441833642 0.341003 0.591980 -0.201538 0.701843 1441833642 0.341003 0.591980 -0.201538 0.701843 1441833642 0.341003 0.591980 -0.201538 0.701843 1441833642 0.341003 0.591980 -0.201538 0.701843 1441833642 0.280151 0.608582 -0.152100 0.726563 1441833642 0.280151 0.608582 -0.152100 0.726563 1441833642 0.280151 0.608582 -0.152100 0.726563 1441833642 0.280151 0.608582 -0.152100 0.726563 1441833642 0.280151 0.608582 -0.152100 0.726563 1441833642 0.280151 0.608582 -0.152100 0.726563 1441833642 0.280151 0.608582 -0.152100 0.726563 1441833642 0.208252 0.624268 -0.093140 0.747070 1441833642 0.208252 0.624268 -0.093140 0.747070 1441833642 0.208252 0.624268 -0.093140 0.747070 1441833642 0.208252 0.624268 -0.093140 0.747070 1441833642 0.208252 0.624268 -0.093140 0.747070 1441833642 0.208252 0.624268 -0.093140 0.747070 1441833642 0.126892 0.640564 -0.028137 0.756775 1441833642 0.126892 0.640564 -0.028137 0.756775 1441833642 0.126892 0.640564 -0.028137 0.756775 1441833642 0.126892 0.640564 -0.028137 0.756775 1441833642 0.126892 0.640564 -0.028137 0.756775 1441833642 0.126892 0.640564 -0.028137 0.756775 1441833642 0.044739 0.642334 0.045349 0.763672 1441833642 0.044739 0.642334 0.045349 0.763672 1441833642 0.044739 0.642334 0.045349 0.763672 1441833642 0.044739 0.642334 0.045349 0.763672 1441833642 0.044739 0.642334 0.045349 0.763672 1441833642 0.044739 0.642334 0.045349 0.763672 1441833642 -0.027405 0.642151 0.113708 0.757507 1441833642 -0.027405 0.642151 0.113708 0.757507 1441833642 -0.027405 0.642151 0.113708 0.757507 1441833642 -0.027405 0.642151 0.113708 0.757507 1441833642 -0.027405 0.642151 0.113708 0.757507 1441833642 -0.027405 0.642151 0.113708 0.757507 1441833642 -0.073914 0.643250 0.174866 0.741699 1441833643 -0.073914 0.643250 0.174866 0.741699 1441833643 -0.073914 0.643250 0.174866 0.741699 1441833643 -0.073914 0.643250 0.174866 0.741699 1441833643 -0.073914 0.643250 0.174866 0.741699 1441833643 -0.073914 0.643250 0.174866 0.741699 1441833643 -0.073914 0.643250 0.174866 0.741699 1441833643 -0.096802 0.637390 0.208130 0.735474 1441833643 -0.096802 0.637390 0.208130 0.735474 1441833643 -0.096802 0.637390 0.208130 0.735474 1441833643 -0.096802 0.637390 0.208130 0.735474 1441833643 -0.096802 0.637390 0.208130 0.735474 1441833643 -0.096802 0.637390 0.208130 0.735474 1441833643 -0.079102 0.643372 0.208374 0.732300 1441833643 -0.079102 0.643372 0.208374 0.732300 1441833643 -0.079102 0.643372 0.208374 0.732300 1441833643 -0.079102 0.643372 0.208374 0.732300 1441833643 -0.079102 0.643372 0.208374 0.732300 1441833643 -0.079102 0.643372 0.208374 0.732300 1441833643 -0.042908 0.654602 0.188721 0.730713 1441833643 -0.042908 0.654602 0.188721 0.730713 1441833643 -0.042908 0.654602 0.188721 0.730713 1441833643 -0.042908 0.654602 0.188721 0.730713 1441833643 -0.042908 0.654602 0.188721 0.730713 1441833643 -0.042908 0.654602 0.188721 0.730713 1441833643 0.007996 0.667297 0.145813 0.730225 1441833643 0.007996 0.667297 0.145813 0.730225 1441833643 0.007996 0.667297 0.145813 0.730225 1441833643 0.007996 0.667297 0.145813 0.730225 1441833643 0.007996 0.667297 0.145813 0.730225 1441833643 0.007996 0.667297 0.145813 0.730225 1441833643 0.074524 0.675049 0.080566 0.729492 1441833643 0.074524 0.675049 0.080566 0.729492 1441833643 0.074524 0.675049 0.080566 0.729492 1441833643 0.074524 0.675049 0.080566 0.729492 1441833643 0.074524 0.675049 0.080566 0.729492 1441833643 0.074524 0.675049 0.080566 0.729492 1441833643 0.074524 0.675049 0.080566 0.729492 1441833643 0.147339 0.674805 0.004578 0.723083 1441833643 0.147339 0.674805 0.004578 0.723083 1441833643 0.147339 0.674805 0.004578 0.723083 1441833643 0.147339 0.674805 0.004578 0.723083 1441833643 0.147339 0.674805 0.004578 0.723083 1441833643 0.147339 0.674805 0.004578 0.723083 1441833643 0.224060 0.664917 -0.072815 0.708740 1441833643 0.224060 0.664917 -0.072815 0.708740 1441833643 0.224060 0.664917 -0.072815 0.708740 1441833643 0.224060 0.664917 -0.072815 0.708740 1441833643 0.224060 0.664917 -0.072815 0.708740 1441833643 0.224060 0.664917 -0.072815 0.708740 1441833643 0.297485 0.644226 -0.145813 0.689270 1441833643 0.297485 0.644226 -0.145813 0.689270 1441833643 0.297485 0.644226 -0.145813 0.689270 1441833643 0.297485 0.644226 -0.145813 0.689270 1441833643 0.297485 0.644226 -0.145813 0.689270 1441833643 0.297485 0.644226 -0.145813 0.689270 1441833643 0.356934 0.611450 -0.199768 0.677307 1441833643 0.356934 0.611450 -0.199768 0.677307 1441833643 0.356934 0.611450 -0.199768 0.677307 1441833643 0.356934 0.611450 -0.199768 0.677307 1441833643 0.356934 0.611450 -0.199768 0.677307 1441833643 0.356934 0.611450 -0.199768 0.677307 1441833643 0.397644 0.583008 -0.242615 0.665588 1441833643 0.397644 0.583008 -0.242615 0.665588 1441833643 0.397644 0.583008 -0.242615 0.665588 1441833643 0.397644 0.583008 -0.242615 0.665588 1441833643 0.397644 0.583008 -0.242615 0.665588 1441833643 0.397644 0.583008 -0.242615 0.665588 1441833643 0.411865 0.566711 -0.258667 0.664978 1441833643 0.411865 0.566711 -0.258667 0.664978 1441833643 0.411865 0.566711 -0.258667 0.664978 1441833643 0.411865 0.566711 -0.258667 0.664978 1441833643 0.411865 0.566711 -0.258667 0.664978 1441833643 0.411865 0.566711 -0.258667 0.664978 1441833643 0.411865 0.566711 -0.258667 0.664978 1441833643 0.402771 0.562744 -0.255676 0.674988 1441833643 0.402771 0.562744 -0.255676 0.674988 1441833643 0.402771 0.562744 -0.255676 0.674988 1441833643 0.402771 0.562744 -0.255676 0.674988 1441833643 0.402771 0.562744 -0.255676 0.674988 1441833643 0.402771 0.562744 -0.255676 0.674988 1441833643 0.369324 0.570251 -0.233643 0.695496 1441833643 0.369324 0.570251 -0.233643 0.695496 1441833643 0.369324 0.570251 -0.233643 0.695496 1441833643 0.369324 0.570251 -0.233643 0.695496 1441833643 0.369324 0.570251 -0.233643 0.695496 1441833643 0.369324 0.570251 -0.233643 0.695496 1441833643 0.369324 0.570251 -0.233643 0.695496 1441833643 0.315674 0.588379 -0.196777 0.717896 1441833643 0.315674 0.588379 -0.196777 0.717896 1441833643 0.315674 0.588379 -0.196777 0.717896 1441833643 0.315674 0.588379 -0.196777 0.717896 1441833643 0.315674 0.588379 -0.196777 0.717896 1441833643 0.315674 0.588379 -0.196777 0.717896 1441833643 0.238037 0.605896 -0.134644 0.747009 1441833643 0.238037 0.605896 -0.134644 0.747009 1441833643 0.238037 0.605896 -0.134644 0.747009 1441833643 0.238037 0.605896 -0.134644 0.747009 1441833643 0.238037 0.605896 -0.134644 0.747009 1441833643 0.148132 0.624695 -0.060852 0.764221 1441833643 0.148132 0.624695 -0.060852 0.764221 1441833643 0.148132 0.624695 -0.060852 0.764221 1441833643 0.148132 0.624695 -0.060852 0.764221 1441833643 0.148132 0.624695 -0.060852 0.764221 1441833643 0.062134 0.632141 0.014526 0.772156 1441833643 0.062134 0.632141 0.014526 0.772156 1441833643 0.062134 0.632141 0.014526 0.772156 1441833643 0.062134 0.632141 0.014526 0.772156 1441833643 0.062134 0.632141 0.014526 0.772156 1441833643 0.062134 0.632141 0.014526 0.772156 1441833643 -0.019043 0.629944 0.088013 0.771362 1441833643 -0.019043 0.629944 0.088013 0.771362 1441833644 -0.019043 0.629944 0.088013 0.771362 1441833644 -0.019043 0.629944 0.088013 0.771362 1441833644 -0.019043 0.629944 0.088013 0.771362 1441833644 -0.019043 0.629944 0.088013 0.771362 1441833644 -0.092468 0.623535 0.155762 0.760437 1441833644 -0.092468 0.623535 0.155762 0.760437 1441833644 -0.092468 0.623535 0.155762 0.760437 1441833644 -0.092468 0.623535 0.155762 0.760437 1441833644 -0.092468 0.623535 0.155762 0.760437 1441833644 -0.092468 0.623535 0.155762 0.760437 1441833644 -0.141968 0.619385 0.218079 0.740662 1441833644 -0.141968 0.619385 0.218079 0.740662 1441833644 -0.141968 0.619385 0.218079 0.740662 1441833644 -0.141968 0.619385 0.218079 0.740662 1441833644 -0.141968 0.619385 0.218079 0.740662 1441833644 -0.141968 0.619385 0.218079 0.740662 1441833644 -0.171265 0.614746 0.257751 0.725403 1441833644 -0.171265 0.614746 0.257751 0.725403 1441833644 -0.171265 0.614746 0.257751 0.725403 1441833644 -0.171265 0.614746 0.257751 0.725403 1441833644 -0.171265 0.614746 0.257751 0.725403 1441833644 -0.171265 0.614746 0.257751 0.725403 1441833644 -0.163757 0.623047 0.264709 0.717529 1441833644 -0.163757 0.623047 0.264709 0.717529 1441833644 -0.163757 0.623047 0.264709 0.717529 1441833644 -0.163757 0.623047 0.264709 0.717529 1441833644 -0.163757 0.623047 0.264709 0.717529 1441833644 -0.163757 0.623047 0.264709 0.717529 1441833644 -0.125854 0.637695 0.247620 0.718384 1441833644 -0.125854 0.637695 0.247620 0.718384 1441833644 -0.125854 0.637695 0.247620 0.718384 1441833644 -0.125854 0.637695 0.247620 0.718384 1441833644 -0.125854 0.637695 0.247620 0.718384 1441833644 -0.125854 0.637695 0.247620 0.718384 1441833644 -0.063599 0.657104 0.204651 0.722595 1441833644 -0.063599 0.657104 0.204651 0.722595 1441833644 -0.063599 0.657104 0.204651 0.722595 1441833644 -0.063599 0.657104 0.204651 0.722595 1441833644 -0.063599 0.657104 0.204651 0.722595 1441833644 -0.063599 0.657104 0.204651 0.722595 1441833644 -0.063599 0.657104 0.204651 0.722595 1441833644 0.014221 0.675232 0.137085 0.724548 1441833644 0.014221 0.675232 0.137085 0.724548 1441833644 0.014221 0.675232 0.137085 0.724548 1441833644 0.014221 0.675232 0.137085 0.724548 1441833644 0.093811 0.683960 0.055542 0.721252 1441833644 0.093811 0.683960 0.055542 0.721252 1441833644 0.093811 0.683960 0.055542 0.721252 1441833644 0.093811 0.683960 0.055542 0.721252 1441833644 0.093811 0.683960 0.055542 0.721252 1441833644 0.176514 0.679810 -0.026184 0.711304 1441833644 0.176514 0.679810 -0.026184 0.711304 1441833644 0.176514 0.679810 -0.026184 0.711304 1441833644 0.176514 0.679810 -0.026184 0.711304 1441833644 0.176514 0.679810 -0.026184 0.711304 1441833644 0.176514 0.679810 -0.026184 0.711304 1441833644 0.249634 0.662109 -0.104797 0.698730 1441833644 0.249634 0.662109 -0.104797 0.698730 1441833644 0.249634 0.662109 -0.104797 0.698730 1441833644 0.249634 0.662109 -0.104797 0.698730 1441833644 0.249634 0.662109 -0.104797 0.698730 1441833644 0.312012 0.636841 -0.162537 0.685974 1441833644 0.312012 0.636841 -0.162537 0.685974 1441833644 0.312012 0.636841 -0.162537 0.685974 1441833644 0.312012 0.636841 -0.162537 0.685974 1441833644 0.312012 0.636841 -0.162537 0.685974 1441833644 0.312012 0.636841 -0.162537 0.685974 1441833644 0.374146 0.598083 -0.219116 0.673950 1441833644 0.374146 0.598083 -0.219116 0.673950 1441833644 0.374146 0.598083 -0.219116 0.673950 1441833644 0.374146 0.598083 -0.219116 0.673950 1441833644 0.390991 0.582886 -0.234192 0.672607 1441833644 0.390991 0.582886 -0.234192 0.672607 1441833644 0.390991 0.582886 -0.234192 0.672607 1441833644 0.390991 0.582886 -0.234192 0.672607 1441833644 0.390991 0.582886 -0.234192 0.672607 1441833644 0.390991 0.582886 -0.234192 0.672607 1441833644 0.390991 0.582886 -0.234192 0.672607 1441833644 0.381836 0.577881 -0.229065 0.683899 1441833644 0.381836 0.577881 -0.229065 0.683899 1441833644 0.381836 0.577881 -0.229065 0.683899 1441833644 0.381836 0.577881 -0.229065 0.683899 1441833644 0.381836 0.577881 -0.229065 0.683899 1441833644 0.381836 0.577881 -0.229065 0.683899 1441833644 0.340759 0.585754 -0.198730 0.707947 1441833644 0.340759 0.585754 -0.198730 0.707947 1441833644 0.340759 0.585754 -0.198730 0.707947 1441833644 0.340759 0.585754 -0.198730 0.707947 1441833644 0.340759 0.585754 -0.198730 0.707947 1441833644 0.340759 0.585754 -0.198730 0.707947 1441833644 0.340759 0.585754 -0.198730 0.707947 1441833644 0.282532 0.600952 -0.155640 0.731262 1441833644 0.282532 0.600952 -0.155640 0.731262 1441833644 0.282532 0.600952 -0.155640 0.731262 1441833644 0.282532 0.600952 -0.155640 0.731262 1441833644 0.282532 0.600952 -0.155640 0.731262 1441833644 0.282532 0.600952 -0.155640 0.731262 1441833644 0.201050 0.619507 -0.092285 0.753113 1441833644 0.201050 0.619507 -0.092285 0.753113 1441833644 0.201050 0.619507 -0.092285 0.753113 1441833644 0.201050 0.619507 -0.092285 0.753113 1441833644 0.201050 0.619507 -0.092285 0.753113 1441833644 0.201050 0.619507 -0.092285 0.753113 1441833644 0.114685 0.636536 -0.019958 0.762329 1441833644 0.114685 0.636536 -0.019958 0.762329 1441833645 0.114685 0.636536 -0.019958 0.762329 1441833645 0.114685 0.636536 -0.019958 0.762329 1441833645 0.114685 0.636536 -0.019958 0.762329 1441833645 0.114685 0.636536 -0.019958 0.762329 1441833645 0.024353 0.637756 0.062256 0.767273 1441833645 0.024353 0.637756 0.062256 0.767273 1441833645 0.024353 0.637756 0.062256 0.767273 1441833645 0.024353 0.637756 0.062256 0.767273 1441833645 0.024353 0.637756 0.062256 0.767273 1441833645 -0.055054 0.630737 0.133362 0.762390 1441833645 -0.055054 0.630737 0.133362 0.762390 1441833645 -0.055054 0.630737 0.133362 0.762390 1441833645 -0.055054 0.630737 0.133362 0.762390 1441833645 -0.055054 0.630737 0.133362 0.762390 1441833645 -0.055054 0.630737 0.133362 0.762390 1441833645 -0.055054 0.630737 0.133362 0.762390 1441833645 -0.122253 0.622681 0.195190 0.747742 1441833645 -0.122253 0.622681 0.195190 0.747742 1441833645 -0.122253 0.622681 0.195190 0.747742 1441833645 -0.122253 0.622681 0.195190 0.747742 1441833645 -0.122253 0.622681 0.195190 0.747742 1441833645 -0.122253 0.622681 0.195190 0.747742 1441833645 -0.164856 0.611023 0.251038 0.732361 1441833645 -0.164856 0.611023 0.251038 0.732361 1441833645 -0.164856 0.611023 0.251038 0.732361 1441833645 -0.164856 0.611023 0.251038 0.732361 1441833645 -0.164856 0.611023 0.251038 0.732361 1441833645 -0.164856 0.611023 0.251038 0.732361 1441833645 -0.173035 0.611755 0.279724 0.719360 1441833645 -0.173035 0.611755 0.279724 0.719360 1441833645 -0.173035 0.611755 0.279724 0.719360 1441833645 -0.173035 0.611755 0.279724 0.719360 1441833645 -0.173035 0.611755 0.279724 0.719360 1441833645 -0.173035 0.611755 0.279724 0.719360 1441833645 -0.132202 0.627991 0.271912 0.717041 1441833645 -0.132202 0.627991 0.271912 0.717041 1441833645 -0.132202 0.627991 0.271912 0.717041 1441833645 -0.132202 0.627991 0.271912 0.717041 1441833645 -0.132202 0.627991 0.271912 0.717041 1441833645 -0.132202 0.627991 0.271912 0.717041 1441833645 -0.057800 0.652466 0.223145 0.721863 1441833645 -0.057800 0.652466 0.223145 0.721863 1441833645 -0.057800 0.652466 0.223145 0.721863 1441833645 -0.057800 0.652466 0.223145 0.721863 1441833645 -0.057800 0.652466 0.223145 0.721863 1441833645 -0.057800 0.652466 0.223145 0.721863 1441833645 0.030151 0.675415 0.143921 0.722595 1441833645 0.030151 0.675415 0.143921 0.722595 1441833645 0.030151 0.675415 0.143921 0.722595 1441833645 0.030151 0.675415 0.143921 0.722595 1441833645 0.030151 0.675415 0.143921 0.722595 1441833645 0.030151 0.675415 0.143921 0.722595 1441833645 0.110168 0.686523 0.054199 0.716614 1441833645 0.110168 0.686523 0.054199 0.716614 1441833645 0.110168 0.686523 0.054199 0.716614 1441833645 0.110168 0.686523 0.054199 0.716614 1441833645 0.191223 0.683960 -0.030396 0.703247 1441833645 0.191223 0.683960 -0.030396 0.703247 1441833645 0.191223 0.683960 -0.030396 0.703247 1441833645 0.191223 0.683960 -0.030396 0.703247 1441833645 0.191223 0.683960 -0.030396 0.703247 1441833645 0.191223 0.683960 -0.030396 0.703247 1441833645 0.268188 0.668457 -0.113525 0.684265 1441833645 0.268188 0.668457 -0.113525 0.684265 1441833645 0.268188 0.668457 -0.113525 0.684265 1441833645 0.268188 0.668457 -0.113525 0.684265 1441833645 0.268188 0.668457 -0.113525 0.684265 1441833645 0.268188 0.668457 -0.113525 0.684265 1441833645 0.333130 0.640076 -0.180298 0.668396 1441833645 0.333130 0.640076 -0.180298 0.668396 1441833645 0.333130 0.640076 -0.180298 0.668396 1441833645 0.333130 0.640076 -0.180298 0.668396 1441833645 0.333130 0.640076 -0.180298 0.668396 1441833645 0.333130 0.640076 -0.180298 0.668396 1441833645 0.404297 0.599548 -0.232971 0.650146 1441833645 0.404297 0.599548 -0.232971 0.650146 1441833645 0.404297 0.599548 -0.232971 0.650146 1441833645 0.404297 0.599548 -0.232971 0.650146 1441833645 0.404297 0.599548 -0.232971 0.650146 1441833645 0.404297 0.599548 -0.232971 0.650146 1441833645 0.442810 0.578430 -0.268799 0.630066 1441833645 0.442810 0.578430 -0.268799 0.630066 1441833645 0.442810 0.578430 -0.268799 0.630066 1441833645 0.442810 0.578430 -0.268799 0.630066 1441833645 0.458618 0.561951 -0.284851 0.626648 1441833645 0.458618 0.561951 -0.284851 0.626648 1441833645 0.458618 0.561951 -0.284851 0.626648 1441833645 0.458618 0.561951 -0.284851 0.626648 1441833645 0.458618 0.561951 -0.284851 0.626648 1441833645 0.458618 0.561951 -0.284851 0.626648 1441833645 0.446533 0.554260 -0.280090 0.644104 1441833645 0.446533 0.554260 -0.280090 0.644104 1441833645 0.446533 0.554260 -0.280090 0.644104 1441833645 0.446533 0.554260 -0.280090 0.644104 1441833645 0.404663 0.565979 -0.251526 0.672729 1441833645 0.404663 0.565979 -0.251526 0.672729 1441833645 0.404663 0.565979 -0.251526 0.672729 1441833645 0.404663 0.565979 -0.251526 0.672729 1441833645 0.404663 0.565979 -0.251526 0.672729 1441833645 0.404663 0.565979 -0.251526 0.672729 1441833645 0.337158 0.595093 -0.199646 0.701599 1441833645 0.337158 0.595093 -0.199646 0.701599 1441833645 0.337158 0.595093 -0.199646 0.701599 1441833645 0.337158 0.595093 -0.199646 0.701599 1441833646 0.337158 0.595093 -0.199646 0.701599 1441833646 0.337158 0.595093 -0.199646 0.701599 1441833646 0.257324 0.629272 -0.133606 0.721008 1441833646 0.257324 0.629272 -0.133606 0.721008 1441833646 0.257324 0.629272 -0.133606 0.721008 1441833646 0.257324 0.629272 -0.133606 0.721008 1441833646 0.257324 0.629272 -0.133606 0.721008 1441833646 0.257324 0.629272 -0.133606 0.721008 1441833646 0.178345 0.641846 -0.064209 0.742981 1441833646 0.178345 0.641846 -0.064209 0.742981 1441833646 0.178345 0.641846 -0.064209 0.742981 1441833646 0.178345 0.641846 -0.064209 0.742981 1441833646 0.178345 0.641846 -0.064209 0.742981 1441833646 0.178345 0.641846 -0.064209 0.742981 1441833646 0.178345 0.641846 -0.064209 0.742981 1441833646 0.100281 0.645447 0.001770 0.757141 1441833646 0.100281 0.645447 0.001770 0.757141 1441833646 0.100281 0.645447 0.001770 0.757141 1441833646 0.100281 0.645447 0.001770 0.757141 1441833646 0.100281 0.645447 0.001770 0.757141 1441833646 0.100281 0.645447 0.001770 0.757141 1441833646 0.023193 0.644104 0.069519 0.761353 1441833646 0.023193 0.644104 0.069519 0.761353 1441833646 0.023193 0.644104 0.069519 0.761353 1441833646 0.023193 0.644104 0.069519 0.761353 1441833646 0.023193 0.644104 0.069519 0.761353 1441833646 0.023193 0.644104 0.069519 0.761353 1441833646 -0.051147 0.636963 0.140015 0.756287 1441833646 -0.051147 0.636963 0.140015 0.756287 1441833646 -0.051147 0.636963 0.140015 0.756287 1441833646 -0.051147 0.636963 0.140015 0.756287 1441833646 -0.051147 0.636963 0.140015 0.756287 1441833646 -0.104004 0.628235 0.205017 0.743225 1441833646 -0.104004 0.628235 0.205017 0.743225 1441833646 -0.104004 0.628235 0.205017 0.743225 1441833646 -0.104004 0.628235 0.205017 0.743225 1441833646 -0.132202 0.626648 0.243713 0.728271 1441833646 -0.132202 0.626648 0.243713 0.728271 1441833646 -0.132202 0.626648 0.243713 0.728271 1441833646 -0.132202 0.626648 0.243713 0.728271 1441833646 -0.132202 0.626648 0.243713 0.728271 1441833646 -0.132202 0.626648 0.243713 0.728271 1441833646 -0.114868 0.636841 0.251953 0.719482 1441833646 -0.114868 0.636841 0.251953 0.719482 1441833646 -0.114868 0.636841 0.251953 0.719482 1441833646 -0.114868 0.636841 0.251953 0.719482 1441833646 -0.114868 0.636841 0.251953 0.719482 1441833646 -0.114868 0.636841 0.251953 0.719482 1441833646 -0.061890 0.652100 0.226563 0.720764 1441833646 -0.061890 0.652100 0.226563 0.720764 1441833646 -0.061890 0.652100 0.226563 0.720764 1441833646 -0.061890 0.652100 0.226563 0.720764 1441833646 -0.061890 0.652100 0.226563 0.720764 1441833646 -0.061890 0.652100 0.226563 0.720764 1441833646 0.006836 0.670654 0.174988 0.720764 1441833646 0.006836 0.670654 0.174988 0.720764 1441833646 0.006836 0.670654 0.174988 0.720764 1441833646 0.006836 0.670654 0.174988 0.720764 1441833646 0.006836 0.670654 0.174988 0.720764 1441833646 0.006836 0.670654 0.174988 0.720764 1441833646 0.006836 0.670654 0.174988 0.720764 1441833646 0.077087 0.683594 0.108276 0.717590 1441833646 0.077087 0.683594 0.108276 0.717590 1441833646 0.077087 0.683594 0.108276 0.717590 1441833646 0.077087 0.683594 0.108276 0.717590 1441833646 0.077087 0.683594 0.108276 0.717590 1441833646 0.077087 0.683594 0.108276 0.717590 1441833646 0.146667 0.686035 0.031921 0.711853 1441833646 0.146667 0.686035 0.031921 0.711853 1441833646 0.146667 0.686035 0.031921 0.711853 1441833646 0.146667 0.686035 0.031921 0.711853 1441833646 0.146667 0.686035 0.031921 0.711853 1441833646 0.213135 0.673584 -0.043945 0.706299 1441833646 0.213135 0.673584 -0.043945 0.706299 1441833646 0.213135 0.673584 -0.043945 0.706299 1441833646 0.213135 0.673584 -0.043945 0.706299 1441833646 0.269287 0.661316 -0.107056 0.691772 1441833646 0.269287 0.661316 -0.107056 0.691772 1441833646 0.269287 0.661316 -0.107056 0.691772 1441833646 0.328491 0.630676 -0.163086 0.683838 1441833646 0.328491 0.630676 -0.163086 0.683838 1441833646 0.328491 0.630676 -0.163086 0.683838 1441833646 0.328491 0.630676 -0.163086 0.683838 1441833646 0.328491 0.630676 -0.163086 0.683838 1441833646 0.381042 0.595947 -0.216431 0.672852 1441833646 0.381042 0.595947 -0.216431 0.672852 1441833646 0.381042 0.595947 -0.216431 0.672852 1441833646 0.381042 0.595947 -0.216431 0.672852 1441833646 0.381042 0.595947 -0.216431 0.672852 1441833646 0.381042 0.595947 -0.216431 0.672852 1441833646 0.399353 0.579895 -0.235718 0.669800 1441833646 0.399353 0.579895 -0.235718 0.669800 1441833646 0.399353 0.579895 -0.235718 0.669800 1441833646 0.399353 0.579895 -0.235718 0.669800 1441833646 0.399353 0.579895 -0.235718 0.669800 1441833646 0.399353 0.579895 -0.235718 0.669800 1441833646 0.387390 0.573669 -0.229797 0.684082 1441833646 0.387390 0.573669 -0.229797 0.684082 1441833646 0.387390 0.573669 -0.229797 0.684082 1441833646 0.387390 0.573669 -0.229797 0.684082 1441833646 0.387390 0.573669 -0.229797 0.684082 1441833647 0.387390 0.573669 -0.229797 0.684082 1441833647 0.387390 0.573669 -0.229797 0.684082 1441833647 0.341614 0.580017 -0.199219 0.712097 1441833647 0.341614 0.580017 -0.199219 0.712097 1441833647 0.341614 0.580017 -0.199219 0.712097 1441833647 0.341614 0.580017 -0.199219 0.712097 1441833647 0.341614 0.580017 -0.199219 0.712097 1441833647 0.341614 0.580017 -0.199219 0.712097 1441833647 0.273682 0.602539 -0.149780 0.734497 1441833647 0.273682 0.602539 -0.149780 0.734497 1441833647 0.273682 0.602539 -0.149780 0.734497 1441833647 0.273682 0.602539 -0.149780 0.734497 1441833647 0.273682 0.602539 -0.149780 0.734497 1441833647 0.183167 0.632874 -0.077515 0.748230 1441833647 0.183167 0.632874 -0.077515 0.748230 1441833647 0.183167 0.632874 -0.077515 0.748230 1441833647 0.183167 0.632874 -0.077515 0.748230 1441833647 0.183167 0.632874 -0.077515 0.748230 1441833647 0.094666 0.643738 0.000671 0.759338 1441833647 0.094666 0.643738 0.000671 0.759338 1441833647 0.094666 0.643738 0.000671 0.759338 1441833647 0.094666 0.643738 0.000671 0.759338 1441833647 0.094666 0.643738 0.000671 0.759338 1441833647 0.094666 0.643738 0.000671 0.759338 1441833647 0.014404 0.641602 0.063843 0.764160 1441833647 0.014404 0.641602 0.063843 0.764160 1441833647 0.014404 0.641602 0.063843 0.764160 1441833647 0.014404 0.641602 0.063843 0.764160 1441833647 0.014404 0.641602 0.063843 0.764160 1441833647 0.014404 0.641602 0.063843 0.764160 1441833647 -0.058411 0.636658 0.116699 0.759949 1441833647 -0.058411 0.636658 0.116699 0.759949 1441833647 -0.058411 0.636658 0.116699 0.759949 1441833647 -0.058411 0.636658 0.116699 0.759949 1441833647 -0.058411 0.636658 0.116699 0.759949 1441833647 
0.172119 0.655945 -0.026672 0.734375 1441833652 0.172119 0.655945 -0.026672 0.734375 1441833652 0.172119 0.655945 -0.026672 0.734375 1441833652 0.172119 0.655945 -0.026672 0.734375 1441833652 0.172119 0.655945 -0.026672 0.734375 1441833652 0.172119 0.655945 -0.026672 0.734375 1441833652 0.218079 0.658569 -0.069214 0.716797 1441833652 0.218079 0.658569 -0.069214 0.716797 1441833652 0.218079 0.658569 -0.069214 0.716797 1441833652 0.218079 0.658569 -0.069214 0.716797 1441833652 0.218079 0.658569 -0.069214 0.716797 1441833652 0.218079 0.658569 -0.069214 0.716797 1441833652 0.218079 0.658569 -0.069214 0.716797 1441833652 0.273682 0.652283 -0.125916 0.695496 1441833652 0.273682 0.652283 -0.125916 0.695496 1441833652 0.273682 0.652283 -0.125916 0.695496 1441833652 0.273682 0.652283 -0.125916 0.695496 1441833652 0.273682 0.652283 -0.125916 0.695496 1441833652 0.339783 0.630371 -0.190430 0.671387 1441833652 0.339783 0.630371 -0.190430 0.671387 1441833652 0.339783 0.630371 -0.190430 0.671387 1441833652 0.339783 0.630371 -0.190430 0.671387 1441833652 0.339783 0.630371 -0.190430 0.671387 1441833652 0.339783 0.630371 -0.190430 0.671387 1441833652 0.394287 0.596252 -0.237305 0.657776 1441833652 0.394287 0.596252 -0.237305 0.657776 1441833652 0.394287 0.596252 -0.237305 0.657776 1441833652 0.394287 0.596252 -0.237305 0.657776 1441833652 0.394287 0.596252 -0.237305 0.657776 1441833652 0.394287 0.596252 -0.237305 0.657776 1441833652 0.394287 0.596252 -0.237305 0.657776 1441833652 0.430969 0.576782 -0.275940 0.636719 1441833652 0.430969 0.576782 -0.275940 0.636719 1441833652 0.430969 0.576782 -0.275940 0.636719 1441833652 0.430969 0.576782 -0.275940 0.636719 1441833652 0.430969 0.576782 -0.275940 0.636719 1441833652 0.430969 0.576782 -0.275940 0.636719 1441833652 0.432800 0.563782 -0.282898 0.643982 1441833652 0.432800 0.563782 -0.282898 0.643982 1441833652 0.432800 0.563782 -0.282898 0.643982 1441833652 0.432800 0.563782 -0.282898 0.643982 1441833652 0.432800 0.563782 -0.282898 0.643982 1441833653 0.432800 0.563782 -0.282898 0.643982 1441833653 0.398804 0.567139 -0.262817 0.670959 1441833653 0.398804 0.567139 -0.262817 0.670959 1441833653 0.398804 0.567139 -0.262817 0.670959 1441833653 0.398804 0.567139 -0.262817 0.670959 1441833653 0.398804 0.567139 -0.262817 0.670959 1441833653 0.398804 0.567139 -0.262817 0.670959 1441833653 0.335327 0.586731 -0.221558 0.702942 1441833653 0.335327 0.586731 -0.221558 0.702942 1441833653 0.335327 0.586731 -0.221558 0.702942 1441833653 0.335327 0.586731 -0.221558 0.702942 1441833653 0.335327 0.586731 -0.221558 0.702942 1441833653 0.335327 0.586731 -0.221558 0.702942 1441833653 0.247009 0.616821 -0.158997 0.730164 1441833653 0.247009 0.616821 -0.158997 0.730164 1441833653 0.247009 0.616821 -0.158997 0.730164 1441833653 0.247009 0.616821 -0.158997 0.730164 1441833653 0.247009 0.616821 -0.158997 0.730164 1441833653 0.247009 0.616821 -0.158997 0.730164 1441833653 0.154236 0.636658 -0.083130 0.750916 1441833653 0.154236 0.636658 -0.083130 0.750916 1441833653 0.154236 0.636658 -0.083130 0.750916 1441833653 0.154236 0.636658 -0.083130 0.750916 1441833653 0.154236 0.636658 -0.083130 0.750916 1441833653 0.154236 0.636658 -0.083130 0.750916 1441833653 0.065796 0.646851 -0.009033 0.759644 1441833653 0.065796 0.646851 -0.009033 0.759644 1441833653 0.065796 0.646851 -0.009033 0.759644 1441833653 0.065796 0.646851 -0.009033 0.759644 1441833653 0.065796 0.646851 -0.009033 0.759644 1441833653 0.065796 0.646851 -0.009033 0.759644 1441833653 -0.017456 0.645447 0.063477 0.760925 1441833653 -0.017456 0.645447 0.063477 0.760925 1441833653 -0.017456 0.645447 0.063477 0.760925 1441833653 -0.017456 0.645447 0.063477 0.760925 1441833653 -0.017456 0.645447 0.063477 0.760925 1441833653 -0.017456 0.645447 0.063477 0.760925 1441833653 -0.088013 0.642700 0.127197 0.750305 1441833653 -0.088013 0.642700 0.127197 0.750305 1441833653 -0.088013 0.642700 0.127197 0.750305 1441833653 -0.088013 0.642700 0.127197 0.750305 1441833653 -0.088013 0.642700 0.127197 0.750305 1441833653 -0.088013 0.642700 0.127197 0.750305 1441833653 -0.088013 0.642700 0.127197 0.750305 1441833653 -0.140137 0.631897 0.189636 0.738281 1441833653 -0.140137 0.631897 0.189636 0.738281 1441833653 -0.140137 0.631897 0.189636 0.738281 1441833653 -0.140137 0.631897 0.189636 0.738281 1441833653 -0.169006 0.623840 0.231140 0.727112 1441833653 -0.169006 0.623840 0.231140 0.727112 1441833653 -0.169006 0.623840 0.231140 0.727112 1441833653 -0.169006 0.623840 0.231140 0.727112 1441833653 -0.169006 0.623840 0.231140 0.727112 1441833653 -0.169006 0.623840 0.231140 0.727112 1441833653 -0.140991 0.631287 0.234192 0.725708 1441833653 -0.140991 0.631287 0.234192 0.725708 1441833653 -0.140991 0.631287 0.234192 0.725708 1441833653 -0.068237 0.649719 0.197327 0.730896 1441833653 -0.068237 0.649719 0.197327 0.730896 1441833653 -0.068237 0.649719 0.197327 0.730896 1441833653 -0.068237 0.649719 0.197327 0.730896 1441833653 -0.068237 0.649719 0.197327 0.730896 1441833653 -0.068237 0.649719 0.197327 0.730896 1441833653 -0.068237 0.649719 0.197327 0.730896 1441833653 0.022461 0.668457 0.127441 0.732361 1441833653 0.022461 0.668457 0.127441 0.732361 1441833653 0.022461 0.668457 0.127441 0.732361 1441833653 0.022461 0.668457 0.127441 0.732361 1441833653 0.022461 0.668457 0.127441 0.732361 1441833653 0.022461 0.668457 0.127441 0.732361 1441833653 0.104614 0.673340 0.038879 0.730774 1441833653 0.104614 0.673340 0.038879 0.730774 1441833653 0.104614 0.673340 0.038879 0.730774 1441833653 0.104614 0.673340 0.038879 0.730774 1441833653 0.104614 0.673340 0.038879 0.730774 1441833653 0.104614 0.673340 0.038879 0.730774 1441833653 0.190491 0.664001 -0.042542 0.721741 1441833653 0.190491 0.664001 -0.042542 0.721741 1441833653 0.190491 0.664001 -0.042542 0.721741 1441833653 0.190491 0.664001 -0.042542 0.721741 1441833653 0.190491 0.664001 -0.042542 0.721741 1441833653 0.190491 0.664001 -0.042542 0.721741 1441833653 0.263550 0.644287 -0.114441 0.708679 1441833653 0.263550 0.644287 -0.114441 0.708679 1441833653 0.263550 0.644287 -0.114441 0.708679 1441833653 0.263550 0.644287 -0.114441 0.708679 1441833653 0.263550 0.644287 -0.114441 0.708679 1441833653 0.263550 0.644287 -0.114441 0.708679 1441833653 0.329834 0.607422 -0.169006 0.702576 1441833653 0.329834 0.607422 -0.169006 0.702576 1441833653 0.329834 0.607422 -0.169006 0.702576 1441833653 0.329834 0.607422 -0.169006 0.702576 1441833653 0.329834 0.607422 -0.169006 0.702576 1441833653 0.329834 0.607422 -0.169006 0.702576 1441833653 0.390198 0.572388 -0.225220 0.685059 1441833653 0.390198 0.572388 -0.225220 0.685059 1441833653 0.390198 0.572388 -0.225220 0.685059 1441833653 0.390198 0.572388 -0.225220 0.685059 1441833653 0.390198 0.572388 -0.225220 0.685059 1441833653 0.390198 0.572388 -0.225220 0.685059 1441833653 0.390198 0.572388 -0.225220 0.685059 1441833653 0.416870 0.551331 -0.251831 0.677307 1441833653 0.416870 0.551331 -0.251831 0.677307 1441833653 0.416870 0.551331 -0.251831 0.677307 1441833653 0.416870 0.551331 -0.251831 0.677307 1441833653 0.416870 0.551331 -0.251831 0.677307 1441833654 0.406128 0.548462 -0.247559 0.687683 1441833654 0.406128 0.548462 -0.247559 0.687683 1441833654 0.406128 0.548462 -0.247559 0.687683 1441833654 0.406128 0.548462 -0.247559 0.687683 1441833654 0.406128 0.548462 -0.247559 0.687683 1441833654 0.406128 0.548462 -0.247559 0.687683 1441833654 0.363464 0.555176 -0.219910 0.714966 1441833654 0.363464 0.555176 -0.219910 0.714966 1441833654 0.363464 0.555176 -0.219910 0.714966 1441833654 0.363464 0.555176 -0.219910 0.714966 1441833654 0.363464 0.555176 -0.219910 0.714966 1441833654 0.290344 0.575256 -0.168945 0.745789 1441833654 0.290344 0.575256 -0.168945 0.745789 1441833654 0.290344 0.575256 -0.168945 0.745789 1441833654 0.290344 0.575256 -0.168945 0.745789 1441833654 0.290344 0.575256 -0.168945 0.745789 1441833654 0.290344 0.575256 -0.168945 0.745789 1441833654 0.197571 0.603821 -0.098572 0.765869 1441833654 0.197571 0.603821 -0.098572 0.765869 1441833654 0.197571 0.603821 -0.098572 0.765869 1441833654 0.197571 0.603821 -0.098572 0.765869 1441833654 0.197571 0.603821 -0.098572 0.765869 1441833654 0.197571 0.603821 -0.098572 0.765869 1441833654 0.197571 0.603821 -0.098572 0.765869 1441833654 0.102051 0.617004 -0.018555 0.780029 1441833654 0.102051 0.617004 -0.018555 0.780029 1441833654 0.102051 0.617004 -0.018555 0.780029 1441833654 0.102051 0.617004 -0.018555 0.780029 1441833654 0.102051 0.617004 -0.018555 0.780029 1441833654 0.019348 0.614502 0.047119 0.787231 1441833654 0.019348 0.614502 0.047119 0.787231 1441833654 0.019348 0.614502 0.047119 0.787231 1441833654 0.019348 0.614502 0.047119 0.787231 1441833654 0.019348 0.614502 0.047119 0.787231 1441833654 0.019348 0.614502 0.047119 0.787231 1441833654 -0.063965 0.603760 0.104065 0.787720 1441833654 -0.063965 0.603760 0.104065 0.787720 1441833654 -0.063965 0.603760 0.104065 0.787720 1441833654 -0.063965 0.603760 0.104065 0.787720 1441833654 -0.063965 0.603760 0.104065 0.787720 1441833654 -0.063965 0.603760 0.104065 0.787720 1441833654 -0.134399 0.599609 0.164307 0.771545 1441833654 -0.134399 0.599609 0.164307 0.771545 1441833654 -0.134399 0.599609 0.164307 0.771545 1441833654 -0.134399 0.599609 0.164307 0.771545 1441833654 -0.134399 0.599609 0.164307 0.771545 1441833654 -0.134399 0.599609 0.164307 0.771545 1441833654 -0.170410 0.587036 0.219177 0.760437 1441833654 -0.170410 0.587036 0.219177 0.760437 1441833654 -0.170410 0.587036 0.219177 0.760437 1441833654 -0.170410 0.587036 0.219177 0.760437 1441833654 -0.170410 0.587036 0.219177 0.760437 1441833654 -0.170410 0.587036 0.219177 0.760437 1441833654 -0.159912 0.587585 0.231995 0.758484 1441833654 -0.159912 0.587585 0.231995 0.758484 1441833654 -0.159912 0.587585 0.231995 0.758484 1441833654 -0.159912 0.587585 0.231995 0.758484 1441833654 -0.159912 0.587585 0.231995 0.758484 1441833654 -0.159912 0.587585 0.231995 0.758484 1441833654 -0.112427 0.607544 0.211792 0.757202 1441833654 -0.112427 0.607544 0.211792 0.757202 1441833654 -0.112427 0.607544 0.211792 0.757202 1441833654 -0.112427 0.607544 0.211792 0.757202 1441833654 -0.112427 0.607544 0.211792 0.757202 1441833654 -0.112427 0.607544 0.211792 0.757202 1441833654 -0.043091 0.628662 0.168213 0.757996 1441833654 -0.043091 0.628662 0.168213 0.757996 1441833654 -0.043091 0.628662 0.168213 0.757996 1441833654 -0.043091 0.628662 0.168213 0.757996 1441833654 -0.043091 0.628662 0.168213 0.757996 1441833654 -0.043091 0.628662 0.168213 0.757996 1441833654 0.039612 0.648438 0.098816 0.753723 1441833654 0.039612 0.648438 0.098816 0.753723 1441833654 0.039612 0.648438 0.098816 0.753723 1441833654 0.039612 0.648438 0.098816 0.753723 1441833654 0.039612 0.648438 0.098816 0.753723 1441833654 0.039612 0.648438 0.098816 0.753723 1441833654 0.039612 0.648438 0.098816 0.753723 1441833654 0.130127 0.655823 0.018982 0.743286 1441833654 0.130127 0.655823 0.018982 0.743286 1441833654 0.130127 0.655823 0.018982 0.743286 1441833654 0.130127 0.655823 0.018982 0.743286 1441833654 0.130127 0.655823 0.018982 0.743286 1441833654 0.130127 0.655823 0.018982 0.743286 1441833654 0.130127 0.655823 0.018982 0.743286 1441833654 0.213928 0.652954 -0.059326 0.724060 1441833654 0.213928 0.652954 -0.059326 0.724060 1441833654 0.213928 0.652954 -0.059326 0.724060 1441833654 0.213928 0.652954 -0.059326 0.724060 1441833654 0.213928 0.652954 -0.059326 0.724060 1441833654 0.287354 0.637085 -0.134705 0.702393 1441833654 0.287354 0.637085 -0.134705 0.702393 1441833654 0.287354 0.637085 -0.134705 0.702393 1441833654 0.287354 0.637085 -0.134705 0.702393 1441833654 0.287354 0.637085 -0.134705 0.702393 1441833654 0.287354 0.637085 -0.134705 0.702393 1441833654 0.287354 0.637085 -0.134705 0.702393 1441833654 0.355652 0.601318 -0.191162 0.689453 1441833654 0.355652 0.601318 -0.191162 0.689453 1441833654 0.355652 0.601318 -0.191162 0.689453 1441833654 0.355652 0.601318 -0.191162 0.689453 1441833654 0.355652 0.601318 -0.191162 0.689453 1441833654 0.409668 0.570190 -0.244812 0.668579 1441833654 0.409668 0.570190 -0.244812 0.668579 1441833654 0.409668 0.570190 -0.244812 0.668579 1441833654 0.409668 0.570190 -0.244812 0.668579 1441833654 0.409668 0.570190 -0.244812 0.668579 1441833654 0.409668 0.570190 -0.244812 0.668579 1441833654 0.409668 0.570190 -0.244812 0.668579 1441833654 0.427063 0.555420 -0.265381 0.662292 1441833655 0.427063 0.555420 -0.265381 0.662292 1441833655 0.427063 0.555420 -0.265381 0.662292 1441833655 0.427063 0.555420 -0.265381 0.662292 1441833655 0.427063 0.555420 -0.265381 0.662292 1441833655 0.427063 0.555420 -0.265381 0.662292 1441833655 0.411926 0.552002 -0.254028 0.678955 1441833655 0.411926 0.552002 -0.254028 0.678955 1441833655 0.411926 0.552002 -0.254028 0.678955 1441833655 0.411926 0.552002 -0.254028 0.678955 1441833655 0.411926 0.552002 -0.254028 0.678955 1441833655 0.411926 0.552002 -0.254028 0.678955 1441833655 0.371826 0.560120 -0.221436 0.706360 1441833655 0.371826 0.560120 -0.221436 0.706360 1441833655 0.371826 0.560120 -0.221436 0.706360 1441833655 0.371826 0.560120 -0.221436 0.706360 1441833655 0.371826 0.560120 -0.221436 0.706360 1441833655 0.371826 0.560120 -0.221436 0.706360 1441833655 0.312012 0.582092 -0.176208 0.729858 1441833655 0.312012 0.582092 -0.176208 0.729858 1441833655 0.312012 0.582092 -0.176208 0.729858 1441833655 0.312012 0.582092 -0.176208 0.729858 1441833655 0.312012 0.582092 -0.176208 0.729858 1441833655 0.312012 0.582092 -0.176208 0.729858 1441833655 0.230103 0.606934 -0.109985 0.752625 1441833655 0.230103 0.606934 -0.109985 0.752625 1441833655 0.230103 0.606934 -0.109985 0.752625 1441833655 0.230103 0.606934 -0.109985 0.752625 1441833655 0.230103 0.606934 -0.109985 0.752625 1441833655 0.230103 0.606934 -0.109985 0.752625 1441833655 0.148376 0.625854 -0.042847 0.764404 1441833655 0.148376 0.625854 -0.042847 0.764404 1441833655 0.148376 0.625854 -0.042847 0.764404 1441833655 0.148376 0.625854 -0.042847 0.764404 1441833655 0.148376 0.625854 -0.042847 0.764404 1441833655 0.148376 0.625854 -0.042847 0.764404 1441833655 0.062317 0.631226 0.028137 0.772522 1441833655 0.062317 0.631226 0.028137 0.772522 1441833655 0.062317 0.631226 0.028137 0.772522 1441833655 0.062317 0.631226 0.028137 0.772522 1441833655 0.062317 0.631226 0.028137 0.772522 1441833655 0.062317 0.631226 0.028137 0.772522 1441833655 -0.024231 0.628967 0.099915 0.770569 1441833655 -0.024231 0.628967 0.099915 0.770569 1441833655 -0.024231 0.628967 0.099915 0.770569 1441833655 -0.024231 0.628967 0.099915 0.770569 1441833655 -0.100708 0.625793 0.170044 0.754456 1441833655 -0.100708 0.625793 0.170044 0.754456 1441833655 -0.100708 0.625793 0.170044 0.754456 1441833655 -0.100708 0.625793 0.170044 0.754456 1441833655 -0.100708 0.625793 0.170044 0.754456 1441833655 -0.100708 0.625793 0.170044 0.754456 1441833655 -0.143372 0.619446 0.229126 0.737000 1441833655 -0.143372 0.619446 0.229126 0.737000 1441833655 -0.143372 0.619446 0.229126 0.737000 1441833655 -0.143372 0.619446 0.229126 0.737000 1441833655 -0.143372 0.619446 0.229126 0.737000 1441833655 -0.143372 0.619446 0.229126 0.737000 1441833655 -0.143372 0.619446 0.229126 0.737000 1441833655 -0.134460 0.628662 0.237793 0.728027 1441833655 -0.134460 0.628662 0.237793 0.728027 1441833655 -0.134460 0.628662 0.237793 0.728027 1441833655 -0.134460 0.628662 0.237793 0.728027 1441833655 -0.134460 0.628662 0.237793 0.728027 1441833655 -0.134460 0.628662 0.237793 0.728027 1441833655 -0.096436 0.640381 0.218933 0.729797 1441833655 -0.096436 0.640381 0.218933 0.729797 1441833655 -0.096436 0.640381 0.218933 0.729797 1441833655 -0.045471 0.657654 0.183533 0.729126 1441833655 -0.045471 0.657654 0.183533 0.729126 1441833655 -0.045471 0.657654 0.183533 0.729126 1441833655 -0.045471 0.657654 0.183533 0.729126 1441833655 -0.045471 0.657654 0.183533 0.729126 1441833655 -0.045471 0.657654 0.183533 0.729126 1441833655 0.023499 0.672913 0.124512 0.728760 1441833655 0.023499 0.672913 0.124512 0.728760 1441833655 0.023499 0.672913 0.124512 0.728760 1441833655 0.023499 0.672913 0.124512 0.728760 1441833655 0.023499 0.672913 0.124512 0.728760 1441833655 0.023499 0.672913 0.124512 0.728760 1441833655 0.023499 0.672913 0.124512 0.728760 1441833655 0.107727 0.683411 0.042969 0.720703 1441833655 0.107727 0.683411 0.042969 0.720703 1441833655 0.107727 0.683411 0.042969 0.720703 1441833655 0.192078 0.682861 -0.047058 0.703186 1441833655 0.192078 0.682861 -0.047058 0.703186 1441833655 0.192078 0.682861 -0.047058 0.703186 1441833655 0.192078 0.682861 -0.047058 0.703186 1441833655 0.192078 0.682861 -0.047058 0.703186 1441833655 0.192078 0.682861 -0.047058 0.703186 1441833655 0.274048 0.671204 -0.131348 0.676025 1441833655 0.274048 0.671204 -0.131348 0.676025 1441833655 0.274048 0.671204 -0.131348 0.676025 1441833655 0.274048 0.671204 -0.131348 0.676025 1441833655 0.274048 0.671204 -0.131348 0.676025 1441833655 0.274048 0.671204 -0.131348 0.676025 1441833655 0.274048 0.671204 -0.131348 0.676025 1441833655 0.341919 0.646423 -0.198608 0.652405 1441833655 0.341919 0.646423 -0.198608 0.652405 1441833655 0.341919 0.646423 -0.198608 0.652405 1441833655 0.341919 0.646423 -0.198608 0.652405 1441833655 0.341919 0.646423 -0.198608 0.652405 1441833655 0.405334 0.606873 -0.253601 0.634827 1441833655 0.405334 0.606873 -0.253601 0.634827 1441833656 0.405334 0.606873 -0.253601 0.634827 1441833656 0.405334 0.606873 -0.253601 0.634827 1441833656 0.405334 0.606873 -0.253601 0.634827 1441833656 0.405334 0.606873 -0.253601 0.634827 1441833656 0.436279 0.581543 -0.289185 0.622681 1441833656 0.436279 0.581543 -0.289185 0.622681 1441833656 0.436279 0.581543 -0.289185 0.622681 1441833656 0.436279 0.581543 -0.289185 0.622681 1441833656 0.436279 0.581543 -0.289185 0.622681 1441833656 0.436279 0.581543 -0.289185 0.622681 1441833656 0.430908 0.567566 -0.286743 0.640259 1441833656 0.430908 0.567566 -0.286743 0.640259 1441833656 0.430908 0.567566 -0.286743 0.640259 1441833656 0.430908 0.567566 -0.286743 0.640259 1441833656 0.430908 0.567566 -0.286743 0.640259 1441833656 0.430908 0.567566 -0.286743 0.640259 1441833656 0.395447 0.572327 -0.259216 0.669922 1441833656 0.395447 0.572327 -0.259216 0.669922 1441833656 0.395447 0.572327 -0.259216 0.669922 1441833656 0.395447 0.572327 -0.259216 0.669922 1441833656 0.395447 0.572327 -0.259216 0.669922 1441833656 0.337646 0.592285 -0.216003 0.698914 1441833656 0.337646 0.592285 -0.216003 0.698914 1441833656 0.337646 0.592285 -0.216003 0.698914 1441833656 0.337646 0.592285 -0.216003 0.698914 1441833656 0.337646 0.592285 -0.216003 0.698914 1441833656 0.337646 0.592285 -0.216003 0.698914 1441833656 0.259766 0.614746 -0.154114 0.728516 1441833656 0.259766 0.614746 -0.154114 0.728516 1441833656 0.259766 0.614746 -0.154114 0.728516 1441833656 0.259766 0.614746 -0.154114 0.728516 1441833656 0.259766 0.614746 -0.154114 0.728516 1441833656 0.259766 0.614746 -0.154114 0.728516 1441833656 0.174683 0.635315 -0.086182 0.747253 1441833656 0.174683 0.635315 -0.086182 0.747253 1441833656 0.174683 0.635315 -0.086182 0.747253 1441833656 0.174683 0.635315 -0.086182 0.747253 1441833656 0.174683 0.635315 -0.086182 0.747253 1441833656 0.174683 0.635315 -0.086182 0.747253 1441833656 0.076782 0.643005 -0.002441 0.761902 1441833656 0.076782 0.643005 -0.002441 0.761902 1441833656 0.076782 0.643005 -0.002441 0.761902 1441833656 0.076782 0.643005 -0.002441 0.761902 1441833656 0.076782 0.643005 -0.002441 0.761902 1441833656 0.076782 0.643005 -0.002441 0.761902 1441833656 -0.017029 0.640747 0.078430 0.763489 1441833656 -0.017029 0.640747 0.078430 0.763489 1441833656 -0.017029 0.640747 0.078430 0.763489 1441833656 -0.017029 0.640747 0.078430 0.763489 1441833656 -0.017029 0.640747 0.078430 0.763489 1441833656 -0.017029 0.640747 0.078430 0.763489 1441833656 -0.017029 0.640747 0.078430 0.763489 1441833656 -0.096130 0.638123 0.153015 0.748352 1441833656 -0.096130 0.638123 0.153015 0.748352 1441833656 -0.096130 0.638123 0.153015 0.748352 1441833656 -0.096130 0.638123 0.153015 0.748352 1441833656 -0.096130 0.638123 0.153015 0.748352 1441833656 -0.147522 0.632568 0.220886 0.727478 1441833656 -0.147522 0.632568 0.220886 0.727478 1441833656 -0.147522 0.632568 0.220886 0.727478 1441833656 -0.147522 0.632568 0.220886 0.727478 1441833656 -0.147522 0.632568 0.220886 0.727478 1441833656 -0.147522 0.632568 0.220886 0.727478 1441833656 -0.146912 0.634338 0.243469 0.718811 1441833656 -0.146912 0.634338 0.243469 0.718811 1441833656 -0.146912 0.634338 0.243469 0.718811 1441833656 -0.146912 0.634338 0.243469 0.718811 1441833656 -0.146912 0.634338 0.243469 0.718811 1441833656 -0.146912 0.634338 0.243469 0.718811 1441833656 -0.108032 0.649109 0.228516 0.717407 1441833656 -0.108032 0.649109 0.228516 0.717407 1441833656 -0.108032 0.649109 0.228516 0.717407 1441833656 -0.108032 0.649109 0.228516 0.717407 1441833656 -0.108032 0.649109 0.228516 0.717407 1441833656 -0.108032 0.649109 0.228516 0.717407 1441833656 -0.052979 0.665649 0.189514 0.719788 1441833656 -0.052979 0.665649 0.189514 0.719788 1441833656 -0.052979 0.665649 0.189514 0.719788 1441833656 -0.052979 0.665649 0.189514 0.719788 1441833656 -0.052979 0.665649 0.189514 0.719788 1441833656 -0.052979 0.665649 0.189514 0.719788 1441833656 -0.052979 0.665649 0.189514 0.719788 1441833656 0.015503 0.679138 0.129028 0.722351 1441833656 0.015503 0.679138 0.129028 0.722351 1441833656 0.015503 0.679138 0.129028 0.722351 1441833656 0.015503 0.679138 0.129028 0.722351 1441833656 0.015503 0.679138 0.129028 0.722351 1441833656 0.093079 0.685547 0.047913 0.720398 1441833656 0.093079 0.685547 0.047913 0.720398 1441833656 0.093079 0.685547 0.047913 0.720398 1441833656 0.093079 0.685547 0.047913 0.720398 1441833656 0.093079 0.685547 0.047913 0.720398 1441833656 0.093079 0.685547 0.047913 0.720398 1441833656 0.176819 0.683167 -0.039001 0.707397 1441833656 0.176819 0.683167 -0.039001 0.707397 1441833656 0.176819 0.683167 -0.039001 0.707397 1441833656 0.176819 0.683167 -0.039001 0.707397 1441833656 0.176819 0.683167 -0.039001 0.707397 1441833656 0.176819 0.683167 -0.039001 0.707397 1441833656 0.260864 0.669983 -0.123352 0.683899 1441833656 0.260864 0.669983 -0.123352 0.683899 1441833656 0.260864 0.669983 -0.123352 0.683899 1441833656 0.260864 0.669983 -0.123352 0.683899 1441833656 0.260864 0.669983 -0.123352 0.683899 1441833656 0.260864 0.669983 -0.123352 0.683899 1441833656 0.328308 0.638184 -0.179932 0.672668 1441833656 0.328308 0.638184 -0.179932 0.672668 1441833656 0.328308 0.638184 -0.179932 0.672668 1441833657 0.328308 0.638184 -0.179932 0.672668 1441833657 0.328308 0.638184 -0.179932 0.672668 1441833657 0.328308 0.638184 -0.179932 0.672668 1441833657 0.328308 0.638184 -0.179932 0.672668 1441833657 0.370972 0.607788 -0.221436 0.666199 1441833657 0.370972 0.607788 -0.221436 0.666199 1441833657 0.370972 0.607788 -0.221436 0.666199 1441833657 0.370972 0.607788 -0.221436 0.666199 1441833657 0.370972 0.607788 -0.221436 0.666199 1441833657 0.370972 0.607788 -0.221436 0.666199 1441833657 0.386841 0.589844 -0.232117 0.669739 1441833657 0.386841 0.589844 -0.232117 0.669739 1441833657 0.386841 0.589844 -0.232117 0.669739 1441833657 0.386841 0.589844 -0.232117 0.669739 1441833657 0.386841 0.589844 -0.232117 0.669739 1441833657 0.386841 0.589844 -0.232117 0.669739 1441833657 0.385315 0.578369 -0.232422 0.680359 1441833657 0.385315 0.578369 -0.232422 0.680359 1441833657 0.385315 0.578369 -0.232422 0.680359 1441833657 0.385315 0.578369 -0.232422 0.680359 1441833657 0.385315 0.578369 -0.232422 0.680359 1441833657 0.385315 0.578369 -0.232422 0.680359 1441833657 0.355530 0.583191 -0.210205 0.699463 1441833657 0.355530 0.583191 -0.210205 0.699463 1441833657 0.355530 0.583191 -0.210205 0.699463 1441833657 0.355530 0.583191 -0.210205 0.699463 1441833657 0.355530 0.583191 -0.210205 0.699463 1441833657 0.355530 0.583191 -0.210205 0.699463 1441833657 0.299377 0.599854 -0.169373 0.722351 1441833657 0.299377 0.599854 -0.169373 0.722351 1441833657 0.299377 0.599854 -0.169373 0.722351 1441833657 0.299377 0.599854 -0.169373 0.722351 1441833657 0.299377 0.599854 -0.169373 0.722351 1441833657 0.299377 0.599854 -0.169373 0.722351 1441833657 0.219543 0.620911 -0.105408 0.744995 1441833657 0.219543 0.620911 -0.105408 0.744995 1441833657 
0.210632 0.666504 -0.062744 0.712280 1441833660 0.210632 0.666504 -0.062744 0.712280 1441833660 0.267578 0.665039 -0.112732 0.687988 1441833660 0.267578 0.665039 -0.112732 0.687988 1441833660 0.267578 0.665039 -0.112732 0.687988 1441833660 0.267578 0.665039 -0.112732 0.687988 1441833660 0.267578 0.665039 -0.112732 0.687988 1441833660 0.267578 0.665039 -0.112732 0.687988 1441833660 0.328674 0.649353 -0.178833 0.662048 1441833660 0.328674 0.649353 -0.178833 0.662048 1441833660 0.328674 0.649353 -0.178833 0.662048 1441833660 0.328674 0.649353 -0.178833 0.662048 1441833660 0.328674 0.649353 -0.178833 0.662048 1441833660 0.328674 0.649353 -0.178833 0.662048 1441833660 0.328674 0.649353 -0.178833 0.662048 1441833660 0.383118 0.618591 -0.236816 0.643738 1441833660 0.383118 0.618591 -0.236816 0.643738 1441833660 0.383118 0.618591 -0.236816 0.643738 1441833660 0.383118 0.618591 -0.236816 0.643738 1441833660 0.427246 0.586121 -0.272522 0.632141 1441833660 0.427246 0.586121 -0.272522 0.632141 1441833660 0.427246 0.586121 -0.272522 0.632141 1441833660 0.427246 0.586121 -0.272522 0.632141 1441833660 0.427246 0.586121 -0.272522 0.632141 1441833660 0.447693 0.566345 -0.292847 0.626892 1441833660 0.447693 0.566345 -0.292847 0.626892 1441833660 0.447693 0.566345 -0.292847 0.626892 1441833660 0.447693 0.566345 -0.292847 0.626892 1441833660 0.447693 0.566345 -0.292847 0.626892 1441833660 0.447693 0.566345 -0.292847 0.626892 1441833660 0.447693 0.566345 -0.292847 0.626892 1441833660 0.439514 0.559692 -0.289429 0.640076 1441833660 0.439514 0.559692 -0.289429 0.640076 1441833660 0.439514 0.559692 -0.289429 0.640076 1441833660 0.439514 0.559692 -0.289429 0.640076 1441833660 0.439514 0.559692 -0.289429 0.640076 1441833660 0.439514 0.559692 -0.289429 0.640076 1441833660 0.403809 0.568604 -0.264648 0.665955 1441833660 0.403809 0.568604 -0.264648 0.665955 1441833660 0.403809 0.568604 -0.264648 0.665955 1441833660 0.403809 0.568604 -0.264648 0.665955 1441833660 0.403809 0.568604 -0.264648 0.665955 1441833660 0.403809 0.568604 -0.264648 0.665955 1441833660 0.345825 0.591492 -0.222778 0.693420 1441833660 0.345825 0.591492 -0.222778 0.693420 1441833660 0.345825 0.591492 -0.222778 0.693420 1441833660 0.345825 0.591492 -0.222778 0.693420 1441833660 0.345825 0.591492 -0.222778 0.693420 1441833660 0.345825 0.591492 -0.222778 0.693420 1441833660 0.345825 0.591492 -0.222778 0.693420 1441833660 0.263489 0.623230 -0.158386 0.718994 1441833660 0.263489 0.623230 -0.158386 0.718994 1441833660 0.263489 0.623230 -0.158386 0.718994 1441833660 0.263489 0.623230 -0.158386 0.718994 1441833660 0.263489 0.623230 -0.158386 0.718994 1441833660 0.263489 0.623230 -0.158386 0.718994 1441833660 0.186462 0.647461 -0.090149 0.733337 1441833660 0.186462 0.647461 -0.090149 0.733337 1441833660 0.186462 0.647461 -0.090149 0.733337 1441833660 0.186462 0.647461 -0.090149 0.733337 1441833660 0.186462 0.647461 -0.090149 0.733337 1441833660 0.186462 0.647461 -0.090149 0.733337 1441833660 0.115540 0.655823 -0.021240 0.745667 1441833660 0.115540 0.655823 -0.021240 0.745667 1441833660 0.115540 0.655823 -0.021240 0.745667 1441833660 0.115540 0.655823 -0.021240 0.745667 1441833660 0.115540 0.655823 -0.021240 0.745667 1441833660 0.115540 0.655823 -0.021240 0.745667 1441833660 0.048401 0.653320 0.037659 0.754517 1441833660 0.048401 0.653320 0.037659 0.754517 1441833660 0.048401 0.653320 0.037659 0.754517 1441833660 0.048401 0.653320 0.037659 0.754517 1441833660 0.048401 0.653320 0.037659 0.754517 1441833660 0.048401 0.653320 0.037659 0.754517 1441833660 -0.024475 0.648987 0.100830 0.753601 1441833660 -0.024475 0.648987 0.100830 0.753601 1441833660 -0.024475 0.648987 0.100830 0.753601 1441833660 -0.024475 0.648987 0.100830 0.753601 1441833660 -0.024475 0.648987 0.100830 0.753601 1441833660 -0.024475 0.648987 0.100830 0.753601 1441833660 -0.024475 0.648987 0.100830 0.753601 1441833660 -0.095642 0.643433 0.176086 0.738708 1441833660 -0.095642 0.643433 0.176086 0.738708 1441833660 -0.095642 0.643433 0.176086 0.738708 1441833660 -0.095642 0.643433 0.176086 0.738708 1441833660 -0.095642 0.643433 0.176086 0.738708 1441833660 -0.095642 0.643433 0.176086 0.738708 1441833660 -0.135925 0.632141 0.241516 0.723511 1441833660 -0.135925 0.632141 0.241516 0.723511 1441833660 -0.135925 0.632141 0.241516 0.723511 1441833660 -0.135925 0.632141 0.241516 0.723511 1441833660 -0.135925 0.632141 0.241516 0.723511 1441833660 -0.135925 0.632141 0.241516 0.723511 1441833660 -0.131165 0.635559 0.259583 0.715088 1441833660 -0.131165 0.635559 0.259583 0.715088 1441833660 -0.131165 0.635559 0.259583 0.715088 1441833660 -0.131165 0.635559 0.259583 0.715088 1441833660 -0.131165 0.635559 0.259583 0.715088 1441833660 -0.131165 0.635559 0.259583 0.715088 1441833660 -0.131165 0.635559 0.259583 0.715088 1441833660 -0.089600 0.648560 0.242554 0.715820 1441833661 -0.089600 0.648560 0.242554 0.715820 1441833661 -0.089600 0.648560 0.242554 0.715820 1441833661 -0.089600 0.648560 0.242554 0.715820 1441833661 -0.089600 0.648560 0.242554 0.715820 1441833661 -0.089600 0.648560 0.242554 0.715820 1441833661 -0.025635 0.666382 0.197937 0.718323 1441833661 -0.025635 0.666382 0.197937 0.718323 1441833661 -0.025635 0.666382 0.197937 0.718323 1441833661 -0.025635 0.666382 0.197937 0.718323 1441833661 0.049988 0.681519 0.130554 0.718262 1441833661 0.049988 0.681519 0.130554 0.718262 1441833661 0.049988 0.681519 0.130554 0.718262 1441833661 0.049988 0.681519 0.130554 0.718262 1441833661 0.049988 0.681519 0.130554 0.718262 1441833661 0.049988 0.681519 0.130554 0.718262 1441833661 0.124084 0.688171 0.044800 0.713379 1441833661 0.124084 0.688171 0.044800 0.713379 1441833661 0.124084 0.688171 0.044800 0.713379 1441833661 0.124084 0.688171 0.044800 0.713379 1441833661 0.124084 0.688171 0.044800 0.713379 1441833661 0.124084 0.688171 0.044800 0.713379 1441833661 0.205627 0.681824 -0.037292 0.700989 1441833661 0.205627 0.681824 -0.037292 0.700989 1441833661 0.205627 0.681824 -0.037292 0.700989 1441833661 0.205627 0.681824 -0.037292 0.700989 1441833661 0.205627 0.681824 -0.037292 0.700989 1441833661 0.284241 0.664551 -0.118530 0.680725 1441833661 0.284241 0.664551 -0.118530 0.680725 1441833661 0.284241 0.664551 -0.118530 0.680725 1441833661 0.284241 0.664551 -0.118530 0.680725 1441833661 0.284241 0.664551 -0.118530 0.680725 1441833661 0.284241 0.664551 -0.118530 0.680725 1441833661 0.342590 0.635498 -0.179260 0.668213 1441833661 0.342590 0.635498 -0.179260 0.668213 1441833661 0.342590 0.635498 -0.179260 0.668213 1441833661 0.342590 0.635498 -0.179260 0.668213 1441833661 0.342590 0.635498 -0.179260 0.668213 1441833661 0.391663 0.601685 -0.226868 0.658081 1441833661 0.391663 0.601685 -0.226868 0.658081 1441833661 0.391663 0.601685 -0.226868 0.658081 1441833661 0.391663 0.601685 -0.226868 0.658081 1441833661 0.391663 0.601685 -0.226868 0.658081 1441833661 0.391663 0.601685 -0.226868 0.658081 1441833661 0.391663 0.601685 -0.226868 0.658081 1441833661 0.407837 0.579529 -0.247314 0.660706 1441833661 0.407837 0.579529 -0.247314 0.660706 1441833661 0.407837 0.579529 -0.247314 0.660706 1441833661 0.407837 0.579529 -0.247314 0.660706 1441833661 0.407837 0.579529 -0.247314 0.660706 1441833661 0.407837 0.579529 -0.247314 0.660706 1441833661 0.399353 0.568665 -0.246277 0.675598 1441833661 0.399353 0.568665 -0.246277 0.675598 1441833661 0.399353 0.568665 -0.246277 0.675598 1441833661 0.399353 0.568665 -0.246277 0.675598 1441833661 0.399353 0.568665 -0.246277 0.675598 1441833661 0.399353 0.568665 -0.246277 0.675598 1441833661 0.399353 0.568665 -0.246277 0.675598 1441833661 0.361816 0.573914 -0.220215 0.700806 1441833661 0.361816 0.573914 -0.220215 0.700806 1441833661 0.361816 0.573914 -0.220215 0.700806 1441833661 0.361816 0.573914 -0.220215 0.700806 1441833661 0.361816 0.573914 -0.220215 0.700806 1441833661 0.296021 0.595154 -0.172546 0.726868 1441833661 0.296021 0.595154 -0.172546 0.726868 1441833661 0.296021 0.595154 -0.172546 0.726868 1441833661 0.296021 0.595154 -0.172546 0.726868 1441833661 0.203491 0.624146 -0.099731 0.747681 1441833661 0.203491 0.624146 -0.099731 0.747681 1441833661 0.203491 0.624146 -0.099731 0.747681 1441833661 0.203491 0.624146 -0.099731 0.747681 1441833661 0.203491 0.624146 -0.099731 0.747681 1441833661 0.109436 0.641602 -0.016724 0.758972 1441833661 0.109436 0.641602 -0.016724 0.758972 1441833661 0.109436 0.641602 -0.016724 0.758972 1441833661 0.022400 0.643188 0.063110 0.762695 1441833661 0.022400 0.643188 0.063110 0.762695 1441833661 0.022400 0.643188 0.063110 0.762695 1441833661 0.022400 0.643188 0.063110 0.762695 1441833661 0.022400 0.643188 0.063110 0.762695 1441833661 0.022400 0.643188 0.063110 0.762695 1441833661 -0.052979 0.635620 0.131104 0.758911 1441833661 -0.052979 0.635620 0.131104 0.758911 1441833661 -0.052979 0.635620 0.131104 0.758911 1441833661 -0.052979 0.635620 0.131104 0.758911 1441833661 -0.052979 0.635620 0.131104 0.758911 1441833661 -0.052979 0.635620 0.131104 0.758911 1441833661 -0.052979 0.635620 0.131104 0.758911 1441833661 -0.118896 0.628601 0.195129 0.743347 1441833661 -0.118896 0.628601 0.195129 0.743347 1441833661 -0.118896 0.628601 0.195129 0.743347 1441833661 -0.118896 0.628601 0.195129 0.743347 1441833661 -0.118896 0.628601 0.195129 0.743347 1441833661 -0.118896 0.628601 0.195129 0.743347 1441833661 -0.157349 0.616211 0.254456 0.728516 1441833661 -0.157349 0.616211 0.254456 0.728516 1441833661 -0.157349 0.616211 0.254456 0.728516 1441833661 -0.157349 0.616211 0.254456 0.728516 1441833661 -0.157349 0.616211 0.254456 0.728516 1441833661 -0.157349 0.616211 0.254456 0.728516 1441833661 -0.147705 0.621338 0.266663 0.721741 1441833661 -0.147705 0.621338 0.266663 0.721741 1441833662 -0.147705 0.621338 0.266663 0.721741 1441833662 -0.147705 0.621338 0.266663 0.721741 1441833662 -0.147705 0.621338 0.266663 0.721741 1441833662 -0.147705 0.621338 0.266663 0.721741 1441833662 -0.112061 0.635742 0.256714 0.719238 1441833662 -0.112061 0.635742 0.256714 0.719238 1441833662 -0.112061 0.635742 0.256714 0.719238 1441833662 -0.112061 0.635742 0.256714 0.719238 1441833662 -0.112061 0.635742 0.256714 0.719238 1441833662 -0.112061 0.635742 0.256714 0.719238 1441833662 -0.060059 0.653503 0.227295 0.719421 1441833662 -0.060059 0.653503 0.227295 0.719421 1441833662 -0.060059 0.653503 0.227295 0.719421 1441833662 -0.060059 0.653503 0.227295 0.719421 1441833662 -0.060059 0.653503 0.227295 0.719421 1441833662 -0.060059 0.653503 0.227295 0.719421 1441833662 -0.060059 0.653503 0.227295 0.719421 1441833662 0.012024 0.675232 0.168579 0.717957 1441833662 0.012024 0.675232 0.168579 0.717957 1441833662 0.012024 0.675232 0.168579 0.717957 1441833662 0.012024 0.675232 0.168579 0.717957 1441833662 0.012024 0.675232 0.168579 0.717957 1441833662 0.012024 0.675232 0.168579 0.717957 1441833662 0.089539 0.688293 0.086975 0.714539 1441833662 0.089539 0.688293 0.086975 0.714539 1441833662 0.089539 0.688293 0.086975 0.714539 1441833662 0.089539 0.688293 0.086975 0.714539 1441833662 0.089539 0.688293 0.086975 0.714539 1441833662 0.089539 0.688293 0.086975 0.714539 1441833662 0.168457 0.688721 0.001160 0.705078 1441833662 0.168457 0.688721 0.001160 0.705078 1441833662 0.168457 0.688721 0.001160 0.705078 1441833662 0.168457 0.688721 0.001160 0.705078 1441833662 0.168457 0.688721 0.001160 0.705078 1441833662 0.168457 0.688721 0.001160 0.705078 1441833662 0.168457 0.688721 0.001160 0.705078 1441833662 0.244324 0.679932 -0.081848 0.686401 1441833662 0.244324 0.679932 -0.081848 0.686401 1441833662 0.244324 0.679932 -0.081848 0.686401 1441833662 0.244324 0.679932 -0.081848 0.686401 1441833662 0.244324 0.679932 -0.081848 0.686401 1441833662 0.304260 0.654968 -0.148132 0.675537 1441833662 0.304260 0.654968 -0.148132 0.675537 1441833662 0.304260 0.654968 -0.148132 0.675537 1441833662 0.304260 0.654968 -0.148132 0.675537 1441833662 0.304260 0.654968 -0.148132 0.675537 1441833662 0.304260 0.654968 -0.148132 0.675537 1441833662 0.304260 0.654968 -0.148132 0.675537 1441833662 0.362366 0.625244 -0.207458 0.659241 1441833662 0.362366 0.625244 -0.207458 0.659241 1441833662 0.362366 0.625244 -0.207458 0.659241 1441833662 0.362366 0.625244 -0.207458 0.659241 1441833662 0.362366 0.625244 -0.207458 0.659241 1441833662 0.389465 0.604553 -0.242126 0.651245 1441833662 0.389465 0.604553 -0.242126 0.651245 1441833662 0.389465 0.604553 -0.242126 0.651245 1441833662 0.389465 0.604553 -0.242126 0.651245 1441833662 0.389465 0.604553 -0.242126 0.651245 1441833662 0.389465 0.604553 -0.242126 0.651245 1441833662 0.385132 0.592651 -0.246155 0.663147 1441833662 0.385132 0.592651 -0.246155 0.663147 1441833662 0.385132 0.592651 -0.246155 0.663147 1441833662 0.385132 0.592651 -0.246155 0.663147 1441833662 0.385132 0.592651 -0.246155 0.663147 1441833662 0.385132 0.592651 -0.246155 0.663147 1441833662 0.352356 0.594971 -0.224609 0.686523 1441833662 0.352356 0.594971 -0.224609 0.686523 1441833662 0.352356 0.594971 -0.224609 0.686523 1441833662 0.352356 0.594971 -0.224609 0.686523 1441833662 0.352356 0.594971 -0.224609 0.686523 1441833662 0.352356 0.594971 -0.224609 0.686523 1441833662 0.300171 0.611450 -0.185547 0.708191 1441833662 0.300171 0.611450 -0.185547 0.708191 1441833662 0.300171 0.611450 -0.185547 0.708191 1441833662 0.300171 0.611450 -0.185547 0.708191 1441833662 0.300171 0.611450 -0.185547 0.708191 1441833662 0.300171 0.611450 -0.185547 0.708191 1441833662 0.219543 0.632996 -0.119995 0.732544 1441833662 0.219543 0.632996 -0.119995 0.732544 1441833662 0.219543 0.632996 -0.119995 0.732544 1441833662 0.219543 0.632996 -0.119995 0.732544 1441833662 0.219543 0.632996 -0.119995 0.732544 1441833662 0.135620 0.648560 -0.050110 0.747253 1441833662 0.135620 0.648560 -0.050110 0.747253 1441833662 0.135620 0.648560 -0.050110 0.747253 1441833662 0.135620 0.648560 -0.050110 0.747253 1441833662 0.135620 0.648560 -0.050110 0.747253 1441833662 0.048767 0.648254 0.021851 0.759521 1441833662 0.048767 0.648254 0.021851 0.759521 1441833662 0.048767 0.648254 0.021851 0.759521 1441833662 0.048767 0.648254 0.021851 0.759521 1441833662 0.048767 0.648254 0.021851 0.759521 1441833662 0.048767 0.648254 0.021851 0.759521 1441833662 0.048767 0.648254 0.021851 0.759521 1441833662 -0.041809 0.641663 0.090698 0.760376 1441833662 -0.041809 0.641663 0.090698 0.760376 1441833662 -0.041809 0.641663 0.090698 0.760376 1441833662 -0.041809 0.641663 0.090698 0.760376 1441833662 -0.041809 0.641663 0.090698 0.760376 1441833662 -0.041809 0.641663 0.090698 0.760376 1441833662 -0.135803 0.628723 0.180054 0.744141 1441833662 -0.135803 0.628723 0.180054 0.744141 1441833662 -0.135803 0.628723 0.180054 0.744141 1441833662 -0.135803 0.628723 0.180054 0.744141 1441833662 -0.135803 0.628723 0.180054 0.744141 1441833662 -0.193787 0.612244 0.262878 0.720032 1441833662 -0.193787 0.612244 0.262878 0.720032 1441833663 -0.193787 0.612244 0.262878 0.720032 1441833663 -0.206238 0.611511 0.290894 0.706238 1441833663 -0.206238 0.611511 0.290894 0.706238 1441833663 -0.206238 0.611511 0.290894 0.706238 1441833663 -0.182190 0.623047 0.293823 0.701599 1441833663 -0.182190 0.623047 0.293823 0.701599 1441833663 -0.182190 0.623047 0.293823 0.701599 1441833663 -0.182190 0.623047 0.293823 0.701599 1441833663 -0.182190 0.623047 0.293823 0.701599 1441833663 -0.182190 0.623047 0.293823 0.701599 1441833663 -0.127808 0.639893 0.272095 0.707214 1441833663 -0.127808 0.639893 0.272095 0.707214 1441833663 -0.127808 0.639893 0.272095 0.707214 1441833663 -0.127808 0.639893 0.272095 0.707214 1441833663 -0.127808 0.639893 0.272095 0.707214 1441833663 -0.050781 0.660889 0.215515 0.717041 1441833663 -0.050781 0.660889 0.215515 0.717041 1441833663 -0.050781 0.660889 0.215515 0.717041 1441833663 -0.050781 0.660889 0.215515 0.717041 1441833663 -0.050781 0.660889 0.215515 0.717041 1441833663 -0.050781 0.660889 0.215515 0.717041 1441833663 -0.050781 0.660889 0.215515 0.717041 1441833663 0.021973 0.675354 0.133789 0.724854 1441833663 0.021973 0.675354 0.133789 0.724854 1441833663 0.021973 0.675354 0.133789 0.724854 1441833663 0.021973 0.675354 0.133789 0.724854 1441833663 0.021973 0.675354 0.133789 0.724854 1441833663 0.098755 0.683716 0.048523 0.721313 1441833663 0.098755 0.683716 0.048523 0.721313 1441833663 0.098755 0.683716 0.048523 0.721313 1441833663 0.098755 0.683716 0.048523 0.721313 1441833663 0.098755 0.683716 0.048523 0.721313 1441833663 0.098755 0.683716 0.048523 0.721313 1441833663 0.098755 0.683716 0.048523 0.721313 1441833663 0.182556 0.681458 -0.041992 0.707397 1441833663 0.182556 0.681458 -0.041992 0.707397 1441833663 0.182556 0.681458 -0.041992 0.707397 1441833663 0.182556 0.681458 -0.041992 0.707397 1441833663 0.182556 0.681458 -0.041992 0.707397 1441833663 0.182556 0.681458 -0.041992 0.707397 1441833663 0.262756 0.665588 -0.127747 0.686707 1441833663 0.262756 0.665588 -0.127747 0.686707 1441833663 0.262756 0.665588 -0.127747 0.686707 1441833663 0.262756 0.665588 -0.127747 0.686707 1441833663 0.262756 0.665588 -0.127747 0.686707 1441833663 0.262756 0.665588 -0.127747 0.686707 1441833663 0.329468 0.626160 -0.189026 0.680847 1441833663 0.329468 0.626160 -0.189026 0.680847 1441833663 0.329468 0.626160 -0.189026 0.680847 1441833663 0.329468 0.626160 -0.189026 0.680847 1441833663 0.329468 0.626160 -0.189026 0.680847 1441833663 0.363831 0.604431 -0.230896 0.669983 1441833663 0.363831 0.604431 -0.230896 0.669983 1441833663 0.363831 0.604431 -0.230896 0.669983 1441833663 0.363831 0.604431 -0.230896 0.669983 1441833663 0.363831 0.604431 -0.230896 0.669983 1441833663 0.363831 0.604431 -0.230896 0.669983 1441833663 0.380127 0.591858 -0.243591 0.667664 1441833663 0.380127 0.591858 -0.243591 0.667664 1441833663 0.380127 0.591858 -0.243591 0.667664 1441833663 0.380127 0.591858 -0.243591 0.667664 1441833663 0.380127 0.591858 -0.243591 0.667664 1441833663 0.380859 0.583618 -0.244263 0.674255 1441833663 0.380859 0.583618 -0.244263 0.674255 1441833663 0.380859 0.583618 -0.244263 0.674255 1441833663 0.380859 0.583618 -0.244263 0.674255 1441833663 0.380859 0.583618 -0.244263 0.674255 1441833663 0.380859 0.583618 -0.244263 0.674255 1441833663 0.349243 0.590027 -0.216675 0.694885 1441833663 0.349243 0.590027 -0.216675 0.694885 1441833663 0.349243 0.590027 -0.216675 0.694885 1441833663 0.349243 0.590027 -0.216675 0.694885 1441833663 0.349243 0.590027 -0.216675 0.694885 1441833663 0.349243 0.590027 -0.216675 0.694885 1441833663 0.290527 0.609070 -0.163574 0.719543 1441833663 0.290527 0.609070 -0.163574 0.719543 1441833663 0.290527 0.609070 -0.163574 0.719543 1441833663 0.290527 0.609070 -0.163574 0.719543 1441833663 0.290527 0.609070 -0.163574 0.719543 1441833663 0.290527 0.609070 -0.163574 0.719543 1441833663 0.212341 0.632019 -0.095154 0.739136 1441833663 0.212341 0.632019 -0.095154 0.739136 1441833663 0.212341 0.632019 -0.095154 0.739136 1441833663 0.212341 0.632019 -0.095154 0.739136 1441833663 0.212341 0.632019 -0.095154 0.739136 1441833663 0.212341 0.632019 -0.095154 0.739136 1441833663 0.134399 0.646240 -0.027954 0.750610 1441833663 0.134399 0.646240 -0.027954 0.750610 1441833663 0.134399 0.646240 -0.027954 0.750610 1441833663 0.134399 0.646240 -0.027954 0.750610 1441833663 0.134399 0.646240 -0.027954 0.750610 1441833663 0.052551 0.648438 0.044983 0.758057 1441833663 0.052551 0.648438 0.044983 0.758057 1441833663 0.052551 0.648438 0.044983 0.758057 1441833663 0.052551 0.648438 0.044983 0.758057 1441833663 0.052551 0.648438 0.044983 0.758057 1441833663 0.052551 0.648438 0.044983 0.758057 1441833663 -0.024109 0.642578 0.113281 0.757324 1441833663 -0.024109 0.642578 0.113281 0.757324 1441833663 -0.024109 0.642578 0.113281 0.757324 1441833663 -0.024109 0.642578 0.113281 0.757324 1441833664 -0.024109 0.642578 0.113281 0.757324 1441833664 -0.024109 0.642578 0.113281 0.757324 1441833664 -0.089783 0.635193 0.173279 0.747192 1441833664 -0.089783 0.635193 0.173279 0.747192 1441833664 -0.089783 0.635193 0.173279 0.747192 1441833664 -0.089783 0.635193 0.173279 0.747192 1441833664 -0.089783 0.635193 0.173279 0.747192 1441833664 -0.089783 0.635193 0.173279 0.747192 1441833664 -0.130432 0.629089 0.227600 0.731689 1441833664 -0.130432 0.629089 0.227600 0.731689 1441833664 -0.130432 0.629089 0.227600 0.731689 1441833664 -0.130432 0.629089 0.227600 0.731689 1441833664 -0.130432 0.629089 0.227600 0.731689 1441833664 -0.130432 0.629089 0.227600 0.731689 1441833664 -0.147217 0.629395 0.256592 0.718506 1441833664 -0.147217 0.629395 0.256592 0.718506 1441833664 -0.147217 0.629395 0.256592 0.718506 1441833664 -0.147217 0.629395 0.256592 0.718506 1441833664 -0.147217 0.629395 0.256592 0.718506 1441833664 -0.121643 0.641296 0.254150 0.713623 1441833664 -0.121643 0.641296 0.254150 0.713623 1441833664 -0.121643 0.641296 0.254150 0.713623 1441833664 -0.121643 0.641296 0.254150 0.713623 1441833664 -0.121643 0.641296 0.254150 0.713623 1441833664 -0.121643 0.641296 0.254150 0.713623 1441833664 -0.070801 0.657166 0.221863 0.716797 1441833664 -0.070801 0.657166 0.221863 0.716797 1441833664 -0.070801 0.657166 0.221863 0.716797 1441833664 -0.070801 0.657166 0.221863 0.716797 1441833664 -0.070801 0.657166 0.221863 0.716797 1441833664 -0.070801 0.657166 0.221863 0.716797 1441833664 -0.006104 0.673523 0.168030 0.719727 1441833664 -0.006104 0.673523 0.168030 0.719727 1441833664 -0.006104 0.673523 0.168030 0.719727 1441833664 -0.006104 0.673523 0.168030 0.719727 1441833664 -0.006104 0.673523 0.168030 0.719727 1441833664 -0.006104 0.673523 0.168030 0.719727 1441833664 0.065186 0.687622 0.100342 0.716125 1441833664 0.065186 0.687622 0.100342 0.716125 1441833664 0.065186 0.687622 0.100342 0.716125 1441833664 0.065186 0.687622 0.100342 0.716125 1441833664 0.065186 0.687622 0.100342 0.716125 1441833664 0.139771 0.693481 0.020020 0.706421 1441833664 0.139771 0.693481 0.020020 0.706421 1441833664 0.139771 0.693481 0.020020 0.706421 1441833664 0.139771 0.693481 0.020020 0.706421 1441833664 0.139771 0.693481 0.020020 0.706421 1441833664 0.139771 0.693481 0.020020 0.706421 1441833664 0.139771 0.693481 0.020020 0.706421 1441833664 0.216248 0.688416 -0.063232 0.689331 1441833664 0.216248 0.688416 -0.063232 0.689331 1441833664 0.216248 0.688416 -0.063232 0.689331 1441833664 0.216248 0.688416 -0.063232 0.689331 1441833664 0.216248 0.688416 -0.063232 0.689331 1441833664 0.216248 0.688416 -0.063232 0.689331 1441833664 0.283813 0.673340 -0.138611 0.668396 1441833664 0.283813 0.673340 -0.138611 0.668396 1441833664 0.283813 0.673340 -0.138611 0.668396 1441833664 0.283813 0.673340 -0.138611 0.668396 1441833664 0.283813 0.673340 -0.138611 0.668396 1441833664 0.283813 0.673340 -0.138611 0.668396 1441833664 0.343079 0.644409 -0.205872 0.651550 1441833664 0.343079 0.644409 -0.205872 0.651550 1441833664 0.343079 0.644409 -0.205872 0.651550 1441833664 0.343079 0.644409 -0.205872 0.651550 1441833664 0.343079 0.644409 -0.205872 0.651550 1441833664 0.343079 0.644409 -0.205872 0.651550 1441833664 0.397217 0.608337 -0.250000 0.639954 1441833664 0.397217 0.608337 -0.250000 0.639954 1441833664 0.397217 0.608337 -0.250000 0.639954 1441833664 0.397217 0.608337 -0.250000 0.639954 1441833664 0.397217 0.608337 -0.250000 0.639954 1441833664 0.397217 0.608337 -0.250000 0.639954 1441833664 0.429993 0.583679 -0.281006 0.628784 1441833664 0.429993 0.583679 -0.281006 0.628784 1441833664 0.429993 0.583679 -0.281006 0.628784 1441833664 0.429993 0.583679 -0.281006 0.628784 1441833664 0.429993 0.583679 -0.281006 0.628784 1441833664 0.429993 0.583679 -0.281006 0.628784 1441833664 0.437012 0.569885 -0.287964 0.633423 1441833664 0.437012 0.569885 -0.287964 0.633423 1441833664 0.437012 0.569885 -0.287964 0.633423 1441833664 0.437012 0.569885 -0.287964 0.633423 1441833664 0.437012 0.569885 -0.287964 0.633423 1441833664 0.437012 0.569885 -0.287964 0.633423 1441833664 0.420532 0.567383 -0.276978 0.651489 1441833664 0.420532 0.567383 -0.276978 0.651489 1441833664 0.420532 0.567383 -0.276978 0.651489 1441833664 0.420532 0.567383 -0.276978 0.651489 1441833664 0.420532 0.567383 -0.276978 0.651489 1441833664 0.420532 0.567383 -0.276978 0.651489 1441833664 0.420532 0.567383 -0.276978 0.651489 1441833664 0.380127 0.580200 -0.245911 0.677002 1441833664 0.380127 0.580200 -0.245911 0.677002 1441833664 0.380127 0.580200 -0.245911 0.677002 1441833664 0.380127 0.580200 -0.245911 0.677002 1441833664 0.380127 0.580200 -0.245911 0.677002 1441833664 0.380127 0.580200 -0.245911 0.677002 1441833664 0.319824 0.603210 -0.198730 0.703064 1441833664 0.319824 0.603210 -0.198730 0.703064 1441833664 0.319824 0.603210 -0.198730 0.703064 1441833664 0.319824 0.603210 -0.198730 0.703064 1441833664 0.319824 0.603210 -0.198730 0.703064 1441833664 0.319824 0.603210 -0.198730 0.703064 1441833664 0.243713 0.629272 -0.136353 0.725220 1441833664 0.243713 0.629272 -0.136353 0.725220 1441833664 0.243713 0.629272 -0.136353 0.725220 1441833664 0.243713 0.629272 -0.136353 0.725220 1441833665 0.243713 0.629272 -0.136353 0.725220 1441833665 0.171631 0.644958 -0.075745 0.740784 1441833665 0.171631 0.644958 -0.075745 0.740784 1441833665 0.171631 0.644958 -0.075745 0.740784 1441833665 0.171631 0.644958 -0.075745 0.740784 1441833665 0.094360 0.650879 -0.008301 0.753174 1441833665 
0.123169 0.650574 0.008850 0.749268 1441833667 0.160400 0.655884 -0.017090 0.737366 1441833667 0.160400 0.655884 -0.017090 0.737366 1441833667 0.160400 0.655884 -0.017090 0.737366 1441833667 0.160400 0.655884 -0.017090 0.737366 1441833667 0.160400 0.655884 -0.017090 0.737366 1441833667 0.160400 0.655884 -0.017090 0.737366 1441833667 0.206116 0.658508 -0.051819 0.721863 1441833667 0.206116 0.658508 -0.051819 0.721863 1441833667 0.206116 0.658508 -0.051819 0.721863 1441833667 0.206116 0.658508 -0.051819 0.721863 1441833667 0.206116 0.658508 -0.051819 0.721863 1441833667 0.206116 0.658508 -0.051819 0.721863 1441833667 0.206116 0.658508 -0.051819 0.721863 1441833667 0.257813 0.658752 -0.101135 0.699463 1441833667 0.257813 0.658752 -0.101135 0.699463 1441833667 0.257813 0.658752 -0.101135 0.699463 1441833667 0.257813 0.658752 -0.101135 0.699463 1441833667 0.257813 0.658752 -0.101135 0.699463 1441833667 0.257813 0.658752 -0.101135 0.699463 1441833667 0.315491 0.649231 -0.165283 0.671997 1441833667 0.315491 0.649231 -0.165283 0.671997 1441833667 0.315491 0.649231 -0.165283 0.671997 1441833667 0.315491 0.649231 -0.165283 0.671997 1441833667 0.315491 0.649231 -0.165283 0.671997 1441833667 0.315491 0.649231 -0.165283 0.671997 1441833667 0.315491 0.649231 -0.165283 0.671997 1441833667 0.377625 0.618530 -0.230408 0.649353 1441833667 0.377625 0.618530 -0.230408 0.649353 1441833667 0.377625 0.618530 -0.230408 0.649353 1441833667 0.377625 0.618530 -0.230408 0.649353 1441833667 0.377625 0.618530 -0.230408 0.649353 1441833667 0.377625 0.618530 -0.230408 0.649353 1441833667 0.423462 0.588745 -0.275024 0.631104 1441833668 0.423462 0.588745 -0.275024 0.631104 1441833668 0.423462 0.588745 -0.275024 0.631104 1441833668 0.423462 0.588745 -0.275024 0.631104 1441833668 0.428650 0.578369 -0.282776 0.633789 1441833668 0.428650 0.578369 -0.282776 0.633789 1441833668 0.428650 0.578369 -0.282776 0.633789 1441833668 0.428650 0.578369 -0.282776 0.633789 1441833668 0.428650 0.578369 -0.282776 0.633789 1441833668 0.416748 0.573547 -0.276550 0.648743 1441833668 0.416748 0.573547 -0.276550 0.648743 1441833668 0.416748 0.573547 -0.276550 0.648743 1441833668 0.416748 0.573547 -0.276550 0.648743 1441833668 0.375488 0.585083 -0.246460 0.675232 1441833668 0.375488 0.585083 -0.246460 0.675232 1441833668 0.375488 0.585083 -0.246460 0.675232 1441833668 0.375488 0.585083 -0.246460 0.675232 1441833668 0.375488 0.585083 -0.246460 0.675232 1441833668 0.375488 0.585083 -0.246460 0.675232 1441833668 0.304260 0.613159 -0.191528 0.703369 1441833668 0.304260 0.613159 -0.191528 0.703369 1441833668 0.304260 0.613159 -0.191528 0.703369 1441833668 0.304260 0.613159 -0.191528 0.703369 1441833668 0.304260 0.613159 -0.191528 0.703369 1441833668 0.304260 0.613159 -0.191528 0.703369 1441833668 0.304260 0.613159 -0.191528 0.703369 1441833668 0.220276 0.646729 -0.123840 0.719543 1441833668 0.220276 0.646729 -0.123840 0.719543 1441833668 0.220276 0.646729 -0.123840 0.719543 1441833668 0.146790 0.664490 -0.061523 0.730103 1441833668 0.146790 0.664490 -0.061523 0.730103 1441833668 0.146790 0.664490 -0.061523 0.730103 1441833668 0.146790 0.664490 -0.061523 0.730103 1441833668 0.146790 0.664490 -0.061523 0.730103 1441833668 0.146790 0.664490 -0.061523 0.730103 1441833668 0.070313 0.665344 -0.000244 0.743164 1441833668 0.070313 0.665344 -0.000244 0.743164 1441833668 0.070313 0.665344 -0.000244 0.743164 1441833668 0.070313 0.665344 -0.000244 0.743164 1441833668 0.070313 0.665344 -0.000244 0.743164 1441833668 0.070313 0.665344 -0.000244 0.743164 1441833668 -0.015503 0.660400 0.078735 0.746582 1441833668 -0.015503 0.660400 0.078735 0.746582 1441833668 -0.015503 0.660400 0.078735 0.746582 1441833668 -0.015503 0.660400 0.078735 0.746582 1441833668 -0.015503 0.660400 0.078735 0.746582 1441833668 -0.015503 0.660400 0.078735 0.746582 1441833668 -0.091797 0.649109 0.154846 0.739014 1441833668 -0.091797 0.649109 0.154846 0.739014 1441833668 -0.091797 0.649109 0.154846 0.739014 1441833668 -0.091797 0.649109 0.154846 0.739014 1441833668 -0.091797 0.649109 0.154846 0.739014 1441833668 -0.091797 0.649109 0.154846 0.739014 1441833668 -0.141907 0.638855 0.223022 0.722412 1441833668 -0.159058 0.636169 0.260925 0.708435 1441833668 -0.159058 0.636169 0.260925 0.708435 1441833668 -0.159058 0.636169 0.260925 0.708435 1441833668 -0.129211 0.645569 0.261353 0.705811 1441833668 -0.129211 0.645569 0.261353 0.705811 1441833668 -0.129211 0.645569 0.261353 0.705811 1441833668 -0.129211 0.645569 0.261353 0.705811 1441833668 -0.129211 0.645569 0.261353 0.705811 1441833668 -0.129211 0.645569 0.261353 0.705811 1441833668 -0.066833 0.665039 0.228882 0.707703 1441833668 -0.066833 0.665039 0.228882 0.707703 1441833668 -0.066833 0.665039 0.228882 0.707703 1441833668 -0.066833 0.665039 0.228882 0.707703 1441833668 -0.066833 0.665039 0.228882 0.707703 1441833668 -0.066833 0.665039 0.228882 0.707703 1441833668 0.014893 0.685852 0.167053 0.708130 1441833668 0.014893 0.685852 0.167053 0.708130 1441833668 0.014893 0.685852 0.167053 0.708130 1441833668 0.014893 0.685852 0.167053 0.708130 1441833668 0.014893 0.685852 0.167053 0.708130 1441833668 0.014893 0.685852 0.167053 0.708130 1441833668 0.092957 0.697266 0.080688 0.706116 1441833668 0.092957 0.697266 0.080688 0.706116 1441833668 0.092957 0.697266 0.080688 0.706116 1441833668 0.092957 0.697266 0.080688 0.706116 1441833668 0.169250 0.694824 -0.001282 0.698914 1441833668 0.169250 0.694824 -0.001282 0.698914 1441833668 0.169250 0.694824 -0.001282 0.698914 1441833668 0.169250 0.694824 -0.001282 0.698914 1441833668 0.169250 0.694824 -0.001282 0.698914 1441833668 0.169250 0.694824 -0.001282 0.698914 1441833668 0.242371 0.684631 -0.079651 0.682739 1441833668 0.242371 0.684631 -0.079651 0.682739 1441833668 0.242371 0.684631 -0.079651 0.682739 1441833668 0.242371 0.684631 -0.079651 0.682739 1441833668 0.242371 0.684631 -0.079651 0.682739 1441833668 0.242371 0.684631 -0.079651 0.682739 1441833668 0.309326 0.663940 -0.153748 0.663147 1441833668 0.309326 0.663940 -0.153748 0.663147 1441833669 0.309326 0.663940 -0.153748 0.663147 1441833669 0.309326 0.663940 -0.153748 0.663147 1441833669 0.309326 0.663940 -0.153748 0.663147 1441833669 0.309326 0.663940 -0.153748 0.663147 1441833669 0.369385 0.625122 -0.206116 0.655945 1441833669 0.369385 0.625122 -0.206116 0.655945 1441833669 0.369385 0.625122 -0.206116 0.655945 1441833669 0.369385 0.625122 -0.206116 0.655945 1441833669 0.369385 0.625122 -0.206116 0.655945 1441833669 0.369385 0.625122 -0.206116 0.655945 1441833669 0.399902 0.598694 -0.244019 0.649658 1441833669 0.399902 0.598694 -0.244019 0.649658 1441833669 0.399902 0.598694 -0.244019 0.649658 1441833669 0.399902 0.598694 -0.244019 0.649658 1441833669 0.399902 0.598694 -0.244019 0.649658 1441833669 0.399902 0.598694 -0.244019 0.649658 1441833669 0.404846 0.580322 -0.256104 0.658508 1441833669 0.404846 0.580322 -0.256104 0.658508 1441833669 0.404846 0.580322 -0.256104 0.658508 1441833669 0.404846 0.580322 -0.256104 0.658508 1441833669 0.404846 0.580322 -0.256104 0.658508 1441833669 0.404846 0.580322 -0.256104 0.658508 1441833669 0.383911 0.576843 -0.244263 0.678345 1441833669 0.383911 0.576843 -0.244263 0.678345 1441833669 0.383911 0.576843 -0.244263 0.678345 1441833669 0.383911 0.576843 -0.244263 0.678345 1441833669 0.383911 0.576843 -0.244263 0.678345 1441833669 0.383911 0.576843 -0.244263 0.678345 1441833669 0.383911 0.576843 -0.244263 0.678345 1441833669 0.337463 0.596924 -0.212585 0.696045 1441833669 0.337463 0.596924 -0.212585 0.696045 1441833669 0.337463 0.596924 -0.212585 0.696045 1441833669 0.337463 0.596924 -0.212585 0.696045 1441833669 0.337463 0.596924 -0.212585 0.696045 1441833669 0.337463 0.596924 -0.212585 0.696045 1441833669 0.254028 0.633179 -0.146912 0.716125 1441833669 0.254028 0.633179 -0.146912 0.716125 1441833669 0.254028 0.633179 -0.146912 0.716125 1441833669 0.254028 0.633179 -0.146912 0.716125 1441833669 0.254028 0.633179 -0.146912 0.716125 1441833669 0.167603 0.655212 -0.068115 0.733459 1441833669 0.167603 0.655212 -0.068115 0.733459 1441833669 0.167603 0.655212 -0.068115 0.733459 1441833669 0.167603 0.655212 -0.068115 0.733459 1441833669 0.167603 0.655212 -0.068115 0.733459 1441833669 0.167603 0.655212 -0.068115 0.733459 1441833669 0.087769 0.659302 0.002869 0.746643 1441833669 0.087769 0.659302 0.002869 0.746643 1441833669 0.087769 0.659302 0.002869 0.746643 1441833669 0.087769 0.659302 0.002869 0.746643 1441833669 0.087769 0.659302 0.002869 0.746643 1441833669 0.087769 0.659302 0.002869 0.746643 1441833669 0.006592 0.651123 0.073547 0.755310 1441833669 0.006592 0.651123 0.073547 0.755310 1441833669 0.006592 0.651123 0.073547 0.755310 1441833669 0.006592 0.651123 0.073547 0.755310 1441833669 0.006592 0.651123 0.073547 0.755310 1441833669 0.006592 0.651123 0.073547 0.755310 1441833669 0.006592 0.651123 0.073547 0.755310 1441833669 -0.074646 0.637573 0.147766 0.752319 1441833669 -0.074646 0.637573 0.147766 0.752319 1441833669 -0.074646 0.637573 0.147766 0.752319 1441833669 -0.074646 0.637573 0.147766 0.752319 1441833669 -0.074646 0.637573 0.147766 0.752319 1441833669 -0.074646 0.637573 0.147766 0.752319 1441833669 -0.128601 0.627319 0.218079 0.736389 1441833669 -0.128601 0.627319 0.218079 0.736389 1441833669 -0.128601 0.627319 0.218079 0.736389 1441833669 -0.128601 0.627319 0.218079 0.736389 1441833669 -0.128601 0.627319 0.218079 0.736389 1441833669 -0.128601 0.627319 0.218079 0.736389 1441833669 -0.152039 0.625183 0.257751 0.720764 1441833669 -0.152039 0.625183 0.257751 0.720764 1441833669 -0.152039 0.625183 0.257751 0.720764 1441833669 -0.152039 0.625183 0.257751 0.720764 1441833669 -0.152039 0.625183 0.257751 0.720764 1441833669 -0.152039 0.625183 0.257751 0.720764 1441833669 -0.131104 0.634033 0.264282 0.714783 1441833669 -0.131104 0.634033 0.264282 0.714783 1441833669 -0.131104 0.634033 0.264282 0.714783 1441833669 -0.131104 0.634033 0.264282 0.714783 1441833669 -0.131104 0.634033 0.264282 0.714783 1441833669 -0.131104 0.634033 0.264282 0.714783 1441833669 -0.131104 0.634033 0.264282 0.714783 1441833669 -0.080261 0.649292 0.244080 0.715820 1441833669 -0.080261 0.649292 0.244080 0.715820 1441833669 -0.080261 0.649292 0.244080 0.715820 1441833669 -0.080261 0.649292 0.244080 0.715820 1441833669 -0.080261 0.649292 0.244080 0.715820 1441833669 -0.008606 0.668945 0.191711 0.718018 1441833669 -0.008606 0.668945 0.191711 0.718018 1441833669 -0.008606 0.668945 0.191711 0.718018 1441833669 -0.008606 0.668945 0.191711 0.718018 1441833669 -0.008606 0.668945 0.191711 0.718018 1441833669 -0.008606 0.668945 0.191711 0.718018 1441833669 0.074341 0.684143 0.115173 0.716248 1441833669 0.074341 0.684143 0.115173 0.716248 1441833669 0.074341 0.684143 0.115173 0.716248 1441833669 0.074341 0.684143 0.115173 0.716248 1441833669 0.074341 0.684143 0.115173 0.716248 1441833669 0.157898 0.687439 0.017944 0.708618 1441833669 0.157898 0.687439 0.017944 0.708618 1441833669 0.157898 0.687439 0.017944 0.708618 1441833669 0.157898 0.687439 0.017944 0.708618 1441833669 0.157898 0.687439 0.017944 0.708618 1441833669 0.157898 0.687439 0.017944 0.708618 1441833669 0.243042 0.675354 -0.078918 0.691772 1441833669 0.243042 0.675354 -0.078918 0.691772 1441833669 0.243042 0.675354 -0.078918 0.691772 1441833669 0.243042 0.675354 -0.078918 0.691772 1441833669 0.243042 0.675354 -0.078918 0.691772 1441833670 0.243042 0.675354 -0.078918 0.691772 1441833670 0.243042 0.675354 -0.078918 0.691772 1441833670 0.318542 0.648254 -0.156311 0.673584 1441833670 0.318542 0.648254 -0.156311 0.673584 1441833670 0.318542 0.648254 -0.156311 0.673584 1441833670 0.318542 0.648254 -0.156311 0.673584 1441833670 0.318542 0.648254 -0.156311 0.673584 1441833670 0.382446 0.612793 -0.216492 0.656677 1441833670 0.382446 0.612793 -0.216492 0.656677 1441833670 0.382446 0.612793 -0.216492 0.656677 1441833670 0.382446 0.612793 -0.216492 0.656677 1441833670 0.382446 0.612793 -0.216492 0.656677 1441833670 0.382446 0.612793 -0.216492 0.656677 1441833670 0.415833 0.587341 -0.253357 0.646423 1441833670 0.415833 0.587341 -0.253357 0.646423 1441833670 0.415833 0.587341 -0.253357 0.646423 1441833670 0.415833 0.587341 -0.253357 0.646423 1441833670 0.415833 0.587341 -0.253357 0.646423 1441833670 0.415833 0.587341 -0.253357 0.646423 1441833670 0.415894 0.577087 -0.255798 0.654602 1441833670 0.415894 0.577087 -0.255798 0.654602 1441833670 0.415894 0.577087 -0.255798 0.654602 1441833670 0.415894 0.577087 -0.255798 0.654602 1441833670 0.415894 0.577087 -0.255798 0.654602 1441833670 0.415894 0.577087 -0.255798 0.654602 1441833670 0.391235 0.580200 -0.235779 0.674255 1441833670 0.391235 0.580200 -0.235779 0.674255 1441833670 0.391235 0.580200 -0.235779 0.674255 1441833670 0.391235 0.580200 -0.235779 0.674255 1441833670 0.391235 0.580200 -0.235779 0.674255 1441833670 0.391235 0.580200 -0.235779 0.674255 1441833670 0.342651 0.594482 -0.198730 0.699707 1441833670 0.342651 0.594482 -0.198730 0.699707 1441833670 0.342651 0.594482 -0.198730 0.699707 1441833670 0.342651 0.594482 -0.198730 0.699707 1441833670 0.342651 0.594482 -0.198730 0.699707 1441833670 0.342651 0.594482 -0.198730 0.699707 1441833670 0.265686 0.618652 -0.136902 0.726501 1441833670 0.265686 0.618652 -0.136902 0.726501 1441833670 0.265686 0.618652 -0.136902 0.726501 1441833670 0.265686 0.618652 -0.136902 0.726501 1441833670 0.265686 0.618652 -0.136902 0.726501 1441833670 0.265686 0.618652 -0.136902 0.726501 1441833670 0.179016 0.640015 -0.061218 0.744690 1441833670 0.179016 0.640015 -0.061218 0.744690 1441833670 0.179016 0.640015 -0.061218 0.744690 1441833670 0.179016 0.640015 -0.061218 0.744690 1441833670 0.179016 0.640015 -0.061218 0.744690 1441833670 0.179016 0.640015 -0.061218 0.744690 1441833670 0.085449 0.647339 0.022949 0.757019 1441833670 0.085449 0.647339 0.022949 0.757019 1441833670 0.085449 0.647339 0.022949 0.757019 1441833670 0.085449 0.647339 0.022949 0.757019 1441833670 0.085449 0.647339 0.022949 0.757019 1441833670 0.085449 0.647339 0.022949 0.757019 1441833670 0.003906 0.645386 0.093872 0.757996 1441833670 0.003906 0.645386 0.093872 0.757996 1441833670 0.003906 0.645386 0.093872 0.757996 1441833670 0.003906 0.645386 0.093872 0.757996 1441833670 0.003906 0.645386 0.093872 0.757996 1441833670 0.003906 0.645386 0.093872 0.757996 1441833670 -0.071594 0.640015 0.162903 0.747437 1441833670 -0.071594 0.640015 0.162903 0.747437 1441833670 -0.071594 0.640015 0.162903 0.747437 1441833670 -0.071594 0.640015 0.162903 0.747437 1441833670 -0.071594 0.640015 0.162903 0.747437 1441833670 -0.071594 0.640015 0.162903 0.747437 1441833670 -0.123657 0.634766 0.227661 0.727905 1441833670 -0.123657 0.634766 0.227661 0.727905 1441833670 -0.123657 0.634766 0.227661 0.727905 1441833670 -0.123657 0.634766 0.227661 0.727905 1441833670 -0.123657 0.634766 0.227661 0.727905 1441833670 -0.123657 0.634766 0.227661 0.727905 1441833670 -0.151489 0.632751 0.271118 0.709290 1441833670 -0.151489 0.632751 0.271118 0.709290 1441833670 -0.151489 0.632751 0.271118 0.709290 1441833670 -0.151489 0.632751 0.271118 0.709290 1441833670 -0.151489 0.632751 0.271118 0.709290 1441833670 -0.151489 0.632751 0.271118 0.709290 1441833670 -0.133484 0.640320 0.281494 0.702026 1441833670 -0.133484 0.640320 0.281494 0.702026 1441833670 -0.133484 0.640320 0.281494 0.702026 1441833670 -0.133484 0.640320 0.281494 0.702026 1441833670 -0.133484 0.640320 0.281494 0.702026 1441833670 -0.133484 0.640320 0.281494 0.702026 1441833670 -0.133484 0.640320 0.281494 0.702026 1441833670 -0.078003 0.658508 0.250916 0.705139 1441833670 -0.078003 0.658508 0.250916 0.705139 1441833670 -0.078003 0.658508 0.250916 0.705139 1441833670 -0.078003 0.658508 0.250916 0.705139 1441833670 -0.078003 0.658508 0.250916 0.705139 1441833670 -0.006836 0.677673 0.192749 0.709534 1441833670 -0.006836 0.677673 0.192749 0.709534 1441833670 -0.006836 0.677673 0.192749 0.709534 1441833670 -0.006836 0.677673 0.192749 0.709534 1441833670 -0.006836 0.677673 0.192749 0.709534 1441833670 -0.006836 0.677673 0.192749 0.709534 1441833670 0.067017 0.691162 0.118652 0.709656 1441833670 0.067017 0.691162 0.118652 0.709656 1441833670 0.067017 0.691162 0.118652 0.709656 1441833670 0.067017 0.691162 0.118652 0.709656 1441833670 0.067017 0.691162 0.118652 0.709656 1441833670 0.067017 0.691162 0.118652 0.709656 1441833670 0.067017 0.691162 0.118652 0.709656 1441833670 0.143433 0.694397 0.032227 0.704346 1441833670 0.143433 0.694397 0.032227 0.704346 1441833670 0.143433 0.694397 0.032227 0.704346 1441833670 0.143433 0.694397 0.032227 0.704346 1441833671 0.143433 0.694397 0.032227 0.704346 1441833671 0.224854 0.681519 -0.057129 0.693970 1441833671 0.224854 0.681519 -0.057129 0.693970 1441833671 0.224854 0.681519 -0.057129 0.693970 1441833671 0.224854 0.681519 -0.057129 0.693970 1441833671 0.224854 0.681519 -0.057129 0.693970 1441833671 0.290833 0.654663 -0.131042 0.685242 1441833671 0.290833 0.654663 -0.131042 0.685242 1441833671 0.290833 0.654663 -0.131042 0.685242 1441833671 0.290833 0.654663 -0.131042 0.685242 1441833671 0.290833 0.654663 -0.131042 0.685242 1441833671 0.356323 0.619507 -0.189270 0.673279 1441833671 0.356323 0.619507 -0.189270 0.673279 1441833671 0.356323 0.619507 -0.189270 0.673279 1441833671 0.356323 0.619507 -0.189270 0.673279 1441833671 0.356323 0.619507 -0.189270 0.673279 1441833671 0.356323 0.619507 -0.189270 0.673279 1441833671 0.393555 0.600891 -0.221741 0.659363 1441833671 0.393555 0.600891 -0.221741 0.659363 1441833671 0.393555 0.600891 -0.221741 0.659363 1441833671 0.393555 0.600891 -0.221741 0.659363 1441833671 0.393555 0.600891 -0.221741 0.659363 1441833671 0.393555 0.600891 -0.221741 0.659363 1441833671 0.393555 0.600891 -0.221741 0.659363 1441833671 0.404297 0.591919 -0.234375 0.656616 1441833671 0.404297 0.591919 -0.234375 0.656616 1441833671 0.404297 0.591919 -0.234375 0.656616 1441833671 0.404297 0.591919 -0.234375 0.656616 1441833671 0.404297 0.591919 -0.234375 0.656616 1441833671 0.381165 0.590698 -0.220276 0.676086 1441833671 0.381165 0.590698 -0.220276 0.676086 1441833671 0.381165 0.590698 -0.220276 0.676086 1441833671 0.381165 0.590698 -0.220276 0.676086 1441833671 0.381165 0.590698 -0.220276 0.676086 1441833671 0.381165 0.590698 -0.220276 0.676086 1441833671 0.381165 0.590698 -0.220276 0.676086 1441833671 0.324951 0.598328 -0.179504 0.709961 1441833671 0.324951 0.598328 -0.179504 0.709961 1441833671 0.324951 0.598328 -0.179504 0.709961 1441833671 0.324951 0.598328 -0.179504 0.709961 1441833671 0.324951 0.598328 -0.179504 0.709961 1441833671 0.324951 0.598328 -0.179504 0.709961 1441833671 0.235718 0.620972 -0.108826 0.739563 1441833671 0.235718 0.620972 -0.108826 0.739563 1441833671 0.235718 0.620972 -0.108826 0.739563 1441833671 0.235718 0.620972 -0.108826 0.739563 1441833671 0.235718 0.620972 -0.108826 0.739563 1441833671 0.235718 0.620972 -0.108826 0.739563 1441833671 0.235718 0.620972 -0.108826 0.739563 1441833671 0.143127 0.639099 -0.030396 0.755005 1441833671 0.143127 0.639099 -0.030396 0.755005 1441833671 0.143127 0.639099 -0.030396 0.755005 1441833671 0.143127 0.639099 -0.030396 0.755005 1441833671 0.143127 0.639099 -0.030396 0.755005 1441833671 0.143127 0.639099 -0.030396 0.755005 1441833671 0.048462 0.644348 0.053101 0.761292 1441833671 0.048462 0.644348 0.053101 0.761292 1441833671 0.048462 0.644348 0.053101 0.761292 1441833671 0.048462 0.644348 0.053101 0.761292 1441833671 0.048462 0.644348 0.053101 0.761292 1441833671 0.048462 0.644348 0.053101 0.761292 1441833671 -0.026855 0.646851 0.115234 0.753296 1441833671 -0.026855 0.646851 0.115234 0.753296 1441833671 -0.026855 0.646851 0.115234 0.753296 1441833671 -0.026855 0.646851 0.115234 0.753296 1441833671 -0.026855 0.646851 0.115234 0.753296 1441833671 -0.026855 0.646851 0.115234 0.753296 1441833671 -0.082397 0.641418 0.177490 0.741760 1441833671 -0.082397 0.641418 0.177490 0.741760 1441833671 -0.082397 0.641418 0.177490 0.741760 1441833671 -0.082397 0.641418 0.177490 0.741760 1441833671 -0.082397 0.641418 0.177490 0.741760 1441833671 -0.082397 0.641418 0.177490 0.741760 1441833671 -0.082397 0.641418 0.177490 0.741760 1441833671 -0.123169 0.636230 0.229431 0.726135 1441833671 -0.123169 0.636230 0.229431 0.726135 1441833671 -0.123169 0.636230 0.229431 0.726135 1441833671 -0.123169 0.636230 0.229431 0.726135 1441833671 -0.123169 0.636230 0.229431 0.726135 1441833671 -0.128052 0.636963 0.253967 0.716431 1441833671 -0.128052 0.636963 0.253967 0.716431 1441833671 -0.128052 0.636963 0.253967 0.716431 1441833671 -0.128052 0.636963 0.253967 0.716431 1441833671 -0.128052 0.636963 0.253967 0.716431 1441833671 -0.128052 0.636963 0.253967 0.716431 1441833671 -0.093994 0.650818 0.239502 0.714233 1441833671 -0.093994 0.650818 0.239502 0.714233 1441833671 -0.093994 0.650818 0.239502 0.714233 1441833671 -0.093994 0.650818 0.239502 0.714233 1441833671 -0.093994 0.650818 0.239502 0.714233 1441833671 -0.093994 0.650818 0.239502 0.714233 1441833671 -0.036377 0.666931 0.193298 0.718628 1441833671 -0.036377 0.666931 0.193298 0.718628 1441833671 -0.036377 0.666931 0.193298 0.718628 1441833671 -0.036377 0.666931 0.193298 0.718628 1441833671 -0.036377 0.666931 0.193298 0.718628 1441833671 -0.036377 0.666931 0.193298 0.718628 1441833671 0.030579 0.679932 0.129089 0.721069 1441833671 0.030579 0.679932 0.129089 0.721069 1441833671 0.030579 0.679932 0.129089 0.721069 1441833671 0.030579 0.679932 0.129089 0.721069 1441833671 0.030579 0.679932 0.129089 0.721069 1441833671 0.098083 0.686707 0.053589 0.718201 1441833671 0.098083 0.686707 0.053589 0.718201 1441833671 0.098083 0.686707 0.053589 0.718201 1441833671 0.098083 0.686707 0.053589 0.718201 1441833671 0.098083 0.686707 0.053589 0.718201 1441833672 0.168579 0.684570 -0.024597 0.708679 1441833672 0.168579 0.684570 -0.024597 0.708679 1441833672 0.168579 0.684570 -0.024597 0.708679 1441833672 0.168579 0.684570 -0.024597 0.708679 1441833672 0.168579 0.684570 -0.024597 0.708679 1441833672 0.168579 0.684570 -0.024597 0.708679 1441833672 0.235901 0.669128 -0.104187 0.696899 1441833672 0.235901 0.669128 -0.104187 0.696899 1441833672 0.235901 0.669128 -0.104187 0.696899 1441833672 0.235901 0.669128 -0.104187 0.696899 1441833672 0.235901 0.669128 -0.104187 0.696899 1441833672 0.235901 0.669128 -0.104187 0.696899 1441833672 0.291992 0.636475 -0.178101 0.691284 1441833672 0.291992 0.636475 -0.178101 0.691284 1441833672 0.291992 0.636475 -0.178101 0.691284 1441833672 0.291992 0.636475 -0.178101 0.691284 1441833672 0.291992 0.636475 -0.178101 0.691284 1441833672 0.291992 0.636475 -0.178101 0.691284 1441833672 0.339111 0.598511 -0.216553 0.692688 1441833672 0.339111 0.598511 -0.216553 0.692688 1441833672 0.339111 0.598511 -0.216553 0.692688 1441833672 0.339111 0.598511 -0.216553 0.692688 1441833672 0.339111 0.598511 -0.216553 0.692688 1441833672 0.339111 0.598511 -0.216553 0.692688 1441833672 0.377625 0.581421 -0.249939 0.675903 1441833672 0.377625 0.581421 -0.249939 0.675903 1441833672 0.377625 0.581421 -0.249939 0.675903 1441833672 0.377625 0.581421 -0.249939 0.675903 1441833672 0.377625 0.581421 -0.249939 0.675903 1441833672 0.377625 0.581421 -0.249939 0.675903 1441833672 0.394897 0.570190 -0.265564 0.669617 1441833672 0.394897 0.570190 -0.265564 0.669617 1441833672 0.394897 0.570190 -0.265564 0.669617 1441833672 0.394897 0.570190 -0.265564 0.669617 1441833672 0.394897 0.570190 -0.265564 0.669617 1441833672 0.394897 0.570190 -0.265564 0.669617 1441833672 0.378052 0.567444 -0.255798 0.685242 1441833672 0.378052 0.567444 -0.255798 0.685242 1441833672 0.378052 0.567444 -0.255798 0.685242 1441833672 0.378052 0.567444 -0.255798 0.685242 1441833672 0.378052 0.567444 -0.255798 0.685242 1441833672 0.378052 0.567444 -0.255798 0.685242 1441833672 0.333374 0.575562 -0.225708 0.711792 1441833672 0.333374 0.575562 -0.225708 0.711792 1441833672 0.333374 0.575562 -0.225708 0.711792 1441833672 0.333374 0.575562 -0.225708 0.711792 1441833672 0.333374 0.575562 -0.225708 0.711792 1441833672 0.333374 0.575562 -0.225708 0.711792 1441833672 0.265930 0.593933 -0.174377 0.738953 1441833672 0.265930 0.593933 -0.174377 0.738953 1441833672 0.265930 0.593933 -0.174377 0.738953 1441833672 0.265930 0.593933 -0.174377 0.738953 1441833672 0.265930 0.593933 -0.174377 0.738953 1441833672 0.265930 0.593933 -0.174377 0.738953 1441833672 0.176758 0.618469 -0.099670 0.759094 1441833672 0.176758 0.618469 -0.099670 0.759094 1441833672 0.176758 0.618469 -0.099670 0.759094 1441833672 0.176758 0.618469 -0.099670 0.759094 1441833672 0.176758 0.618469 -0.099670 0.759094 1441833672 0.176758 0.618469 -0.099670 0.759094 1441833672 0.176758 0.618469 -0.099670 0.759094 1441833672 0.085632 0.632446 -0.019531 0.769592 1441833672 0.085632 0.632446 -0.019531 0.769592 1441833672 0.085632 0.632446 -0.019531 0.769592 1441833672 0.085632 0.632446 -0.019531 0.769592 1441833672 0.085632 0.632446 -0.019531 0.769592 1441833672 0.085632 0.632446 -0.019531 0.769592 1441833672 0.001587 0.632874 0.054199 0.772278 1441833672 0.001587 0.632874 0.054199 0.772278 1441833672 0.001587 0.632874 0.054199 0.772278 1441833672 0.001587 0.632874 0.054199 0.772278 1441833672 0.001587 0.632874 0.054199 0.772278 1441833672 0.001587 0.632874 0.054199 0.772278 1441833672 -0.075867 0.630249 0.125122 0.762451 1441833672 -0.075867 0.630249 0.125122 0.762451 1441833672 
0.153198 0.632996 -0.007996 0.758728 1441833675 0.153198 0.632996 -0.007996 0.758728 1441833675 0.153198 0.632996 -0.007996 0.758728 1441833675 0.198792 0.638855 -0.041626 0.742004 1441833675 0.198792 0.638855 -0.041626 0.742004 1441833675 0.198792 0.638855 -0.041626 0.742004 1441833675 0.198792 0.638855 -0.041626 0.742004 1441833675 0.198792 0.638855 -0.041626 0.742004 1441833675 0.198792 0.638855 -0.041626 0.742004 1441833675 0.198792 0.638855 -0.041626 0.742004 1441833675 0.251831 0.638245 -0.088562 0.721985 1441833675 0.251831 0.638245 -0.088562 0.721985 1441833675 0.251831 0.638245 -0.088562 0.721985 1441833675 0.251831 0.638245 -0.088562 0.721985 1441833675 0.251831 0.638245 -0.088562 0.721985 1441833675 0.251831 0.638245 -0.088562 0.721985 1441833675 0.308350 0.630615 -0.148376 0.696533 1441833675 0.308350 0.630615 -0.148376 0.696533 1441833675 0.308350 0.630615 -0.148376 0.696533 1441833675 0.308350 0.630615 -0.148376 0.696533 1441833675 0.308350 0.630615 -0.148376 0.696533 1441833675 0.308350 0.630615 -0.148376 0.696533 1441833675 0.363892 0.603271 -0.203369 0.679871 1441833675 0.363892 0.603271 -0.203369 0.679871 1441833675 0.363892 0.603271 -0.203369 0.679871 1441833675 0.363892 0.603271 -0.203369 0.679871 1441833675 0.363892 0.603271 -0.203369 0.679871 1441833675 0.363892 0.603271 -0.203369 0.679871 1441833675 0.405090 0.578796 -0.248596 0.662598 1441833675 0.405090 0.578796 -0.248596 0.662598 1441833675 0.405090 0.578796 -0.248596 0.662598 1441833675 0.405090 0.578796 -0.248596 0.662598 1441833675 0.405090 0.578796 -0.248596 0.662598 1441833675 0.405090 0.578796 -0.248596 0.662598 1441833675 0.414490 0.565430 -0.262756 0.662781 1441833675 0.414490 0.565430 -0.262756 0.662781 1441833675 0.414490 0.565430 -0.262756 0.662781 1441833675 0.414490 0.565430 -0.262756 0.662781 1441833675 0.414490 0.565430 -0.262756 0.662781 1441833675 0.387634 0.569702 -0.244202 0.682251 1441833675 0.387634 0.569702 -0.244202 0.682251 1441833675 0.387634 0.569702 -0.244202 0.682251 1441833675 0.387634 0.569702 -0.244202 0.682251 1441833675 0.387634 0.569702 -0.244202 0.682251 1441833675 0.387634 0.569702 -0.244202 0.682251 1441833675 0.334167 0.583069 -0.208069 0.710632 1441833675 0.334167 0.583069 -0.208069 0.710632 1441833675 0.334167 0.583069 -0.208069 0.710632 1441833675 0.334167 0.583069 -0.208069 0.710632 1441833675 0.334167 0.583069 -0.208069 0.710632 1441833675 0.334167 0.583069 -0.208069 0.710632 1441833675 0.334167 0.583069 -0.208069 0.710632 1441833675 0.253540 0.606506 -0.148987 0.738647 1441833675 0.253540 0.606506 -0.148987 0.738647 1441833675 0.253540 0.606506 -0.148987 0.738647 1441833675 0.253540 0.606506 -0.148987 0.738647 1441833676 0.253540 0.606506 -0.148987 0.738647 1441833676 0.253540 0.606506 -0.148987 0.738647 1441833676 0.152588 0.629639 -0.068726 0.758606 1441833676 0.152588 0.629639 -0.068726 0.758606 1441833676 0.152588 0.629639 -0.068726 0.758606 1441833676 0.152588 0.629639 -0.068726 0.758606 1441833676 0.152588 0.629639 -0.068726 0.758606 1441833676 0.152588 0.629639 -0.068726 0.758606 1441833676 0.052979 0.636536 0.019226 0.769165 1441833676 0.052979 0.636536 0.019226 0.769165 1441833676 0.052979 0.636536 0.019226 0.769165 1441833676 0.052979 0.636536 0.019226 0.769165 1441833676 0.052979 0.636536 0.019226 0.769165 1441833676 0.052979 0.636536 0.019226 0.769165 1441833676 -0.036194 0.630432 0.103394 0.768433 1441833676 -0.036194 0.630432 0.103394 0.768433 1441833676 -0.036194 0.630432 0.103394 0.768433 1441833676 -0.036194 0.630432 0.103394 0.768433 1441833676 -0.036194 0.630432 0.103394 0.768433 1441833676 -0.036194 0.630432 0.103394 0.768433 1441833676 -0.110962 0.619263 0.176636 0.756897 1441833676 -0.110962 0.619263 0.176636 0.756897 1441833676 -0.110962 0.619263 0.176636 0.756897 1441833676 -0.110962 0.619263 0.176636 0.756897 1441833676 -0.110962 0.619263 0.176636 0.756897 1441833676 -0.164185 0.603271 0.247925 0.739929 1441833676 -0.164185 0.603271 0.247925 0.739929 1441833676 -0.164185 0.603271 0.247925 0.739929 1441833676 -0.164185 0.603271 0.247925 0.739929 1441833676 -0.164185 0.603271 0.247925 0.739929 1441833676 -0.178345 0.598755 0.286255 0.726379 1441833676 -0.178345 0.598755 0.286255 0.726379 1441833676 -0.178345 0.598755 0.286255 0.726379 1441833676 -0.178345 0.598755 0.286255 0.726379 1441833676 -0.178345 0.598755 0.286255 0.726379 1441833676 -0.178345 0.598755 0.286255 0.726379 1441833676 -0.143066 0.612000 0.278625 0.726135 1441833676 -0.143066 0.612000 0.278625 0.726135 1441833676 -0.143066 0.612000 0.278625 0.726135 1441833676 -0.143066 0.612000 0.278625 0.726135 1441833676 -0.143066 0.612000 0.278625 0.726135 1441833676 -0.143066 0.612000 0.278625 0.726135 1441833676 -0.080627 0.633728 0.241455 0.730408 1441833676 -0.080627 0.633728 0.241455 0.730408 1441833676 -0.080627 0.633728 0.241455 0.730408 1441833676 -0.080627 0.633728 0.241455 0.730408 1441833676 -0.080627 0.633728 0.241455 0.730408 1441833676 -0.080627 0.633728 0.241455 0.730408 1441833676 0.001099 0.657898 0.176514 0.732056 1441833676 0.001099 0.657898 0.176514 0.732056 1441833676 0.001099 0.657898 0.176514 0.732056 1441833676 0.001099 0.657898 0.176514 0.732056 1441833676 0.001099 0.657898 0.176514 0.732056 1441833676 0.001099 0.657898 0.176514 0.732056 1441833676 0.001099 0.657898 0.176514 0.732056 1441833676 0.087830 0.675049 0.087402 0.727234 1441833676 0.087830 0.675049 0.087402 0.727234 1441833676 0.087830 0.675049 0.087402 0.727234 1441833676 0.087830 0.675049 0.087402 0.727234 1441833676 0.087830 0.675049 0.087402 0.727234 1441833676 0.173035 0.677612 -0.009094 0.714661 1441833676 0.173035 0.677612 -0.009094 0.714661 1441833676 0.173035 0.677612 -0.009094 0.714661 1441833676 0.173035 0.677612 -0.009094 0.714661 1441833676 0.173035 0.677612 -0.009094 0.714661 1441833676 0.173035 0.677612 -0.009094 0.714661 1441833676 0.253113 0.664734 -0.097839 0.695984 1441833676 0.253113 0.664734 -0.097839 0.695984 1441833676 0.253113 0.664734 -0.097839 0.695984 1441833676 0.253113 0.664734 -0.097839 0.695984 1441833676 0.253113 0.664734 -0.097839 0.695984 1441833676 0.253113 0.664734 -0.097839 0.695984 1441833676 0.253113 0.664734 -0.097839 0.695984 1441833676 0.323120 0.630615 -0.158508 0.687561 1441833676 0.323120 0.630615 -0.158508 0.687561 1441833676 0.323120 0.630615 -0.158508 0.687561 1441833676 0.323120 0.630615 -0.158508 0.687561 1441833676 0.323120 0.630615 -0.158508 0.687561 1441833676 0.323120 0.630615 -0.158508 0.687561 1441833676 0.378113 0.604553 -0.213806 0.667603 1441833676 0.378113 0.604553 -0.213806 0.667603 1441833676 0.378113 0.604553 -0.213806 0.667603 1441833676 0.378113 0.604553 -0.213806 0.667603 1441833676 0.397278 0.592590 -0.233459 0.660645 1441833676 0.397278 0.592590 -0.233459 0.660645 1441833676 0.397278 0.592590 -0.233459 0.660645 1441833676 0.397278 0.592590 -0.233459 0.660645 1441833676 0.397278 0.592590 -0.233459 0.660645 1441833676 0.397278 0.592590 -0.233459 0.660645 1441833676 0.389343 0.590393 -0.224121 0.670471 1441833676 0.389343 0.590393 -0.224121 0.670471 1441833676 0.389343 0.590393 -0.224121 0.670471 1441833676 0.389343 0.590393 -0.224121 0.670471 1441833676 0.389343 0.590393 -0.224121 0.670471 1441833676 0.360229 0.596680 -0.203064 0.687683 1441833676 0.360229 0.596680 -0.203064 0.687683 1441833676 0.360229 0.596680 -0.203064 0.687683 1441833676 0.360229 0.596680 -0.203064 0.687683 1441833676 0.360229 0.596680 -0.203064 0.687683 1441833676 0.360229 0.596680 -0.203064 0.687683 1441833676 0.303589 0.613281 -0.162354 0.710815 1441833676 0.303589 0.613281 -0.162354 0.710815 1441833676 0.303589 0.613281 -0.162354 0.710815 1441833676 0.303589 0.613281 -0.162354 0.710815 1441833676 0.303589 0.613281 -0.162354 0.710815 1441833677 0.303589 0.613281 -0.162354 0.710815 1441833677 0.224365 0.630432 -0.097656 0.736572 1441833677 0.224365 0.630432 -0.097656 0.736572 1441833677 0.224365 0.630432 -0.097656 0.736572 1441833677 0.224365 0.630432 -0.097656 0.736572 1441833677 0.224365 0.630432 -0.097656 0.736572 1441833677 0.224365 0.630432 -0.097656 0.736572 1441833677 0.140686 0.643005 -0.029602 0.752197 1441833677 0.140686 0.643005 -0.029602 0.752197 1441833677 0.140686 0.643005 -0.029602 0.752197 1441833677 0.140686 0.643005 -0.029602 0.752197 1441833677 0.140686 0.643005 -0.029602 0.752197 1441833677 0.140686 0.643005 -0.029602 0.752197 1441833677 0.140686 0.643005 -0.029602 0.752197 1441833677 0.070251 0.658203 0.027649 0.749023 1441833677 0.070251 0.658203 0.027649 0.749023 1441833677 0.070251 0.658203 0.027649 0.749023 1441833677 0.070251 0.658203 0.027649 0.749023 1441833677 0.070251 0.658203 0.027649 0.749023 1441833677 0.070251 0.658203 0.027649 0.749023 1441833677 -0.001892 0.660889 0.097656 0.744019 1441833677 -0.001892 0.660889 0.097656 0.744019 1441833677 -0.001892 0.660889 0.097656 0.744019 1441833677 -0.001892 0.660889 0.097656 0.744019 1441833677 -0.001892 0.660889 0.097656 0.744019 1441833677 -0.066895 0.655396 0.166382 0.733643 1441833677 -0.066895 0.655396 0.166382 0.733643 1441833677 -0.066895 0.655396 0.166382 0.733643 1441833677 -0.066895 0.655396 0.166382 0.733643 1441833677 -0.066895 0.655396 0.166382 0.733643 1441833677 -0.066895 0.655396 0.166382 0.733643 1441833677 -0.109985 0.643860 0.229980 0.721375 1441833677 -0.109985 0.643860 0.229980 0.721375 1441833677 -0.109985 0.643860 0.229980 0.721375 1441833677 -0.109985 0.643860 0.229980 0.721375 1441833677 -0.109985 0.643860 0.229980 0.721375 1441833677 -0.109985 0.643860 0.229980 0.721375 1441833677 -0.121643 0.643372 0.257935 0.710388 1441833677 -0.121643 0.643372 0.257935 0.710388 1441833677 -0.121643 0.643372 0.257935 0.710388 1441833677 -0.121643 0.643372 0.257935 0.710388 1441833677 -0.121643 0.643372 0.257935 0.710388 1441833677 -0.121643 0.643372 0.257935 0.710388 1441833677 -0.094666 0.655396 0.251770 0.705688 1441833677 -0.094666 0.655396 0.251770 0.705688 1441833677 -0.094666 0.655396 0.251770 0.705688 1441833677 -0.094666 0.655396 0.251770 0.705688 1441833677 -0.094666 0.655396 0.251770 0.705688 1441833677 -0.040222 0.674011 0.216553 0.705017 1441833677 -0.040222 0.674011 0.216553 0.705017 1441833677 -0.040222 0.674011 0.216553 0.705017 1441833677 -0.040222 0.674011 0.216553 0.705017 1441833677 -0.040222 0.674011 0.216553 0.705017 1441833677 -0.040222 0.674011 0.216553 0.705017 1441833677 -0.040222 0.674011 0.216553 0.705017 1441833677 0.030029 0.691467 0.159729 0.703796 1441833677 0.030029 0.691467 0.159729 0.703796 1441833677 0.030029 0.691467 0.159729 0.703796 1441833677 0.030029 0.691467 0.159729 0.703796 1441833677 0.030029 0.691467 0.159729 0.703796 1441833677 0.106628 0.702271 0.085205 0.698669 1441833677 0.106628 0.702271 0.085205 0.698669 1441833677 0.106628 0.702271 0.085205 0.698669 1441833677 0.106628 0.702271 0.085205 0.698669 1441833677 0.106628 0.702271 0.085205 0.698669 1441833677 0.178711 0.701843 -0.004089 0.689453 1441833677 0.178711 0.701843 -0.004089 0.689453 1441833677 0.178711 0.701843 -0.004089 0.689453 1441833677 0.178711 0.701843 -0.004089 0.689453 1441833677 0.178711 0.701843 -0.004089 0.689453 1441833677 0.178711 0.701843 -0.004089 0.689453 1441833677 0.178711 0.701843 -0.004089 0.689453 1441833677 0.250671 0.690857 -0.086243 0.672546 1441833677 0.250671 0.690857 -0.086243 0.672546 1441833677 0.250671 0.690857 -0.086243 0.672546 1441833677 0.250671 0.690857 -0.086243 0.672546 1441833677 0.309143 0.668335 -0.155701 0.658386 1441833677 0.309143 0.668335 -0.155701 0.658386 1441833677 0.309143 0.668335 -0.155701 0.658386 1441833677 0.309143 0.668335 -0.155701 0.658386 1441833677 0.309143 0.668335 -0.155701 0.658386 1441833677 0.365112 0.629272 -0.204956 0.654663 1441833677 0.365112 0.629272 -0.204956 0.654663 1441833677 0.365112 0.629272 -0.204956 0.654663 1441833677 0.365112 0.629272 -0.204956 0.654663 1441833677 0.365112 0.629272 -0.204956 0.654663 1441833677 0.365112 0.629272 -0.204956 0.654663 1441833677 0.399719 0.598633 -0.240723 0.651001 1441833677 0.399719 0.598633 -0.240723 0.651001 1441833677 0.399719 0.598633 -0.240723 0.651001 1441833677 0.399719 0.598633 -0.240723 0.651001 1441833677 0.399719 0.598633 -0.240723 0.651001 1441833677 0.399719 0.598633 -0.240723 0.651001 1441833677 0.406555 0.582214 -0.249207 0.658447 1441833677 0.406555 0.582214 -0.249207 0.658447 1441833677 0.406555 0.582214 -0.249207 0.658447 1441833677 0.406555 0.582214 -0.249207 0.658447 1441833677 0.379456 0.584534 -0.230103 0.679199 1441833677 0.379456 0.584534 -0.230103 0.679199 1441833677 0.379456 0.584534 -0.230103 0.679199 1441833677 0.379456 0.584534 -0.230103 0.679199 1441833677 0.379456 0.584534 -0.230103 0.679199 1441833677 0.379456 0.584534 -0.230103 0.679199 1441833678 0.327087 0.601868 -0.191406 0.702881 1441833678 0.327087 0.601868 -0.191406 0.702881 1441833678 0.327087 0.601868 -0.191406 0.702881 1441833678 0.327087 0.601868 -0.191406 0.702881 1441833678 0.327087 0.601868 -0.191406 0.702881 1441833678 0.243713 0.627380 -0.126221 0.728638 1441833678 0.243713 0.627380 -0.126221 0.728638 1441833678 0.243713 0.627380 -0.126221 0.728638 1441833678 0.243713 0.627380 -0.126221 0.728638 1441833678 0.243713 0.627380 -0.126221 0.728638 1441833678 0.243713 0.627380 -0.126221 0.728638 1441833678 0.153687 0.648132 -0.051636 0.744019 1441833678 0.153687 0.648132 -0.051636 0.744019 1441833678 0.153687 0.648132 -0.051636 0.744019 1441833678 0.153687 0.648132 -0.051636 0.744019 1441833678 0.153687 0.648132 -0.051636 0.744019 1441833678 0.153687 0.648132 -0.051636 0.744019 1441833678 0.063965 0.653198 0.025269 0.754028 1441833678 0.063965 0.653198 0.025269 0.754028 1441833678 0.063965 0.653198 0.025269 0.754028 1441833678 0.063965 0.653198 0.025269 0.754028 1441833678 0.063965 0.653198 0.025269 0.754028 1441833678 0.063965 0.653198 0.025269 0.754028 1441833678 -0.018066 0.649231 0.093994 0.754517 1441833678 -0.018066 0.649231 0.093994 0.754517 1441833678 -0.018066 0.649231 0.093994 0.754517 1441833678 -0.018066 0.649231 0.093994 0.754517 1441833678 -0.089539 0.642334 0.158386 0.744446 1441833678 -0.089539 0.642334 0.158386 0.744446 1441833678 -0.089539 0.642334 0.158386 0.744446 1441833678 -0.089539 0.642334 0.158386 0.744446 1441833678 -0.089539 0.642334 0.158386 0.744446 1441833678 -0.089539 0.642334 0.158386 0.744446 1441833678 -0.137207 0.631958 0.219116 0.730530 1441833678 -0.137207 0.631958 0.219116 0.730530 1441833678 -0.137207 0.631958 0.219116 0.730530 1441833678 -0.137207 0.631958 0.219116 0.730530 1441833678 -0.137207 0.631958 0.219116 0.730530 1441833678 -0.137207 0.631958 0.219116 0.730530 1441833678 -0.137207 0.631958 0.219116 0.730530 1441833678 -0.154907 0.628662 0.256287 0.717651 1441833678 -0.154907 0.628662 0.256287 0.717651 1441833678 -0.154907 0.628662 0.256287 0.717651 1441833678 -0.154907 0.628662 0.256287 0.717651 1441833678 -0.154907 0.628662 0.256287 0.717651 1441833678 -0.154907 0.628662 0.256287 0.717651 1441833678 -0.124756 0.639526 0.252747 0.715210 1441833678 -0.124756 0.639526 0.252747 0.715210 1441833678 -0.124756 0.639526 0.252747 0.715210 1441833678 -0.124756 0.639526 0.252747 0.715210 1441833678 -0.124756 0.639526 0.252747 0.715210 1441833678 -0.067200 0.658447 0.217285 0.717407 1441833678 -0.067200 0.658447 0.217285 0.717407 1441833678 -0.067200 0.658447 0.217285 0.717407 1441833678 -0.067200 0.658447 0.217285 0.717407 1441833678 -0.067200 0.658447 0.217285 0.717407 1441833678 -0.067200 0.658447 0.217285 0.717407 1441833678 0.004578 0.675537 0.158813 0.719971 1441833678 0.004578 0.675537 0.158813 0.719971 1441833678 0.004578 0.675537 0.158813 0.719971 1441833678 0.004578 0.675537 0.158813 0.719971 1441833678 0.004578 0.675537 0.158813 0.719971 1441833678 0.004578 0.675537 0.158813 0.719971 1441833678 0.079529 0.686218 0.078552 0.718689 1441833678 0.079529 0.686218 0.078552 0.718689 1441833678 0.079529 0.686218 0.078552 0.718689 1441833678 0.079529 0.686218 0.078552 0.718689 1441833678 0.079529 0.686218 0.078552 0.718689 1441833678 0.079529 0.686218 0.078552 0.718689 1441833678 0.159912 0.684204 -0.008545 0.711426 1441833678 0.159912 0.684204 -0.008545 0.711426 1441833678 0.159912 0.684204 -0.008545 0.711426 1441833678 0.159912 0.684204 -0.008545 0.711426 1441833678 0.159912 0.684204 -0.008545 0.711426 1441833678 0.159912 0.684204 -0.008545 0.711426 1441833678 0.234070 0.666199 -0.085693 0.702881 1441833678 0.234070 0.666199 -0.085693 0.702881 1441833678 0.234070 0.666199 -0.085693 0.702881 1441833678 0.234070 0.666199 -0.085693 0.702881 1441833678 0.294861 0.632385 -0.135437 0.703369 1441833678 0.294861 0.632385 -0.135437 0.703369 1441833678 0.294861 0.632385 -0.135437 0.703369 1441833678 0.294861 0.632385 -0.135437 0.703369 1441833678 0.294861 0.632385 -0.135437 0.703369 1441833678 0.294861 0.632385 -0.135437 0.703369 1441833678 0.342773 0.609863 -0.184204 0.690308 1441833678 0.342773 0.609863 -0.184204 0.690308 1441833678 0.342773 0.609863 -0.184204 0.690308 1441833678 0.342773 0.609863 -0.184204 0.690308 1441833678 0.360229 0.594299 -0.211304 0.687195 1441833678 0.360229 0.594299 -0.211304 0.687195 1441833678 0.360229 0.594299 -0.211304 0.687195 1441833678 0.360229 0.594299 -0.211304 0.687195 1441833678 0.355103 0.585754 -0.216003 0.695740 1441833678 0.355103 0.585754 -0.216003 0.695740 1441833678 0.355103 0.585754 -0.216003 0.695740 1441833678 0.355103 0.585754 -0.216003 0.695740 1441833678 0.355103 0.585754 -0.216003 0.695740 1441833678 0.318115 0.590210 -0.191467 0.716736 1441833679 0.318115 0.590210 -0.191467 0.716736 1441833679 0.318115 0.590210 -0.191467 0.716736 1441833679 0.318115 0.590210 -0.191467 0.716736 1441833679 0.318115 0.590210 -0.191467 0.716736 1441833679 0.318115 0.590210 -0.191467 0.716736 1441833679 0.318115 0.590210 -0.191467 0.716736 1441833679 0.257385 0.612061 -0.147705 0.732971 1441833679 0.257385 0.612061 -0.147705 0.732971 1441833679 0.257385 0.612061 -0.147705 0.732971 1441833679 0.257385 0.612061 -0.147705 0.732971 1441833679 0.257385 0.612061 -0.147705 0.732971 1441833679 0.173218 0.638306 -0.079956 0.745728 1441833679 0.173218 0.638306 -0.079956 0.745728 1441833679 0.173218 0.638306 -0.079956 0.745728 1441833679 0.173218 0.638306 -0.079956 0.745728 1441833679 0.173218 0.638306 -0.079956 0.745728 1441833679 0.085876 0.647888 -0.001892 0.756836 1441833679 0.085876 0.647888 -0.001892 0.756836 1441833679 0.085876 0.647888 -0.001892 0.756836 1441833679 0.085876 0.647888 -0.001892 0.756836 1441833679 0.085876 0.647888 -0.001892 0.756836 1441833679 0.085876 0.647888 -0.001892 0.756836 1441833679 -0.000427 0.646301 0.073730 0.759460 1441833679 -0.000427 0.646301 0.073730 0.759460 1441833679 -0.000427 0.646301 0.073730 0.759460 1441833679 -0.000427 0.646301 0.073730 0.759460 1441833679 -0.000427 0.646301 0.073730 0.759460 1441833679 -0.000427 0.646301 0.073730 0.759460 1441833679 -0.000427 0.646301 0.073730 0.759460 1441833679 -0.079712 0.638855 0.143188 0.751587 1441833679 -0.079712 0.638855 0.143188 0.751587 1441833679 -0.079712 0.638855 0.143188 0.751587 1441833679 -0.079712 0.638855 0.143188 0.751587 1441833679 -0.079712 0.638855 0.143188 0.751587 1441833679 -0.137573 0.629395 0.208923 0.735657 1441833679 -0.137573 0.629395 0.208923 0.735657 1441833679 -0.137573 0.629395 0.208923 0.735657 1441833679 -0.137573 0.629395 0.208923 0.735657 1441833679 -0.137573 0.629395 0.208923 0.735657 1441833679 -0.137573 0.629395 0.208923 0.735657 1441833679 -0.166992 0.623901 0.250671 0.721069 1441833679 -0.166992 0.623901 0.250671 0.721069 1441833679 -0.166992 0.623901 0.250671 0.721069 1441833679 -0.166992 0.623901 0.250671 0.721069 1441833679 -0.166992 0.623901 0.250671 0.721069 1441833679 -0.166992 0.623901 0.250671 0.721069 1441833679 -0.166992 0.623901 0.250671 0.721069 1441833679 -0.152100 0.632690 0.256531 0.714661 1441833679 -0.152100 0.632690 0.256531 0.714661 1441833679 -0.152100 0.632690 0.256531 0.714661 1441833679 -0.152100 0.632690 0.256531 0.714661 1441833679 -0.152100 0.632690 0.256531 0.714661 1441833679 -0.152100 0.632690 0.256531 0.714661 1441833679 -0.152100 0.632690 0.256531 0.714661 1441833679 -0.109436 0.646484 0.238159 0.716431 1441833679 -0.109436 0.646484 0.238159 0.716431 1441833679 -0.109436 0.646484 0.238159 0.716431 1441833679 -0.109436 0.646484 0.238159 0.716431 1441833679 -0.109436 0.646484 0.238159 0.716431 1441833679 -0.109436 0.646484 0.238159 0.716431 1441833679 -0.040588 0.667908 0.192078 0.717834 1441833679 -0.040588 0.667908 0.192078 0.717834 1441833679 -0.040588 0.667908 0.192078 0.717834 1441833679 -0.040588 0.667908 0.192078 0.717834 1441833679 -0.040588 0.667908 0.192078 0.717834 1441833679 0.039429 0.686279 0.123657 0.715576 1441833679 0.039429 0.686279 0.123657 0.715576 1441833679 0.039429 0.686279 0.123657 0.715576 1441833679 0.039429 0.686279 0.123657 0.715576 1441833679 0.039429 0.686279 0.123657 0.715576 1441833679 0.039429 0.686279 0.123657 0.715576 1441833679 0.117249 0.692993 0.040833 0.710144 1441833679 0.117249 0.692993 0.040833 0.710144 1441833679 0.117249 0.692993 0.040833 0.710144 1441833679 0.117249 0.692993 0.040833 0.710144 1441833679 0.117249 0.692993 0.040833 0.710144 1441833679 0.117249 0.692993 0.040833 0.710144 1441833679 0.199036 0.687317 -0.039978 0.697327 1441833679 0.199036 0.687317 -0.039978 0.697327 1441833679 0.199036 0.687317 -0.039978 0.697327 1441833679 0.199036 0.687317 -0.039978 0.697327 1441833679 0.199036 0.687317 -0.039978 0.697327 1441833679 0.199036 0.687317 -0.039978 0.697327 1441833679 0.199036 0.687317 -0.039978 0.697327 1441833679 0.264526 0.665283 -0.105286 0.690125 1441833679 0.264526 0.665283 -0.105286 0.690125 1441833679 0.264526 0.665283 -0.105286 0.690125 1441833679 0.264526 0.665283 -0.105286 0.690125 1441833679 0.264526 0.665283 -0.105286 0.690125 1441833679 0.264526 0.665283 -0.105286 0.690125 1441833679 0.315735 0.634460 -0.150635 0.689209 1441833679 0.315735 0.634460 -0.150635 0.689209 1441833679 0.315735 0.634460 -0.150635 0.689209 1441833679 0.315735 0.634460 -0.150635 0.689209 1441833679 0.315735 0.634460 -0.150635 0.689209 1441833679 0.315735 0.634460 -0.150635 0.689209 1441833679 0.351929 0.620422 -0.181641 0.676819 1441833679 0.351929 0.620422 -0.181641 0.676819 1441833679 0.351929 0.620422 -0.181641 0.676819 1441833679 0.351929 0.620422 -0.181641 0.676819 1441833679 0.351929 0.620422 -0.181641 0.676819 1441833679 0.351929 0.620422 -0.181641 0.676819 1441833679 0.372253 0.599976 -0.205444 0.677612 1441833679 0.372253 0.599976 -0.205444 0.677612 1441833679 0.372253 0.599976 -0.205444 0.677612 1441833679 0.372253 0.599976 -0.205444 0.677612 1441833679 0.372253 0.599976 -0.205444 0.677612 1441833679 0.372253 0.599976 -0.205444 0.677612 1441833679 0.351196 0.595154 -0.193359 0.696411 1441833679 0.351196 0.595154 -0.193359 0.696411 1441833680 0.351196 0.595154 -0.193359 0.696411 1441833680 0.351196 0.595154 -0.193359 0.696411 1441833680 0.351196 0.595154 -0.193359 0.696411 1441833680 0.351196 0.595154 -0.193359 0.696411 1441833680 0.351196 0.595154 -0.193359 0.696411 1441833680 0.296021 0.607727 -0.154602 0.720459 1441833680 0.296021 0.607727 -0.154602 0.720459 1441833680 0.296021 0.607727 -0.154602 0.720459 1441833680 0.296021 0.607727 -0.154602 0.720459 1441833680 0.296021 0.607727 -0.154602 0.720459 1441833680 0.296021 0.607727 -0.154602 0.720459 1441833680 0.211182 0.625549 -0.086243 0.746033 1441833680 0.211182 0.625549 -0.086243 0.746033 1441833680 0.211182 0.625549 -0.086243 0.746033 1441833680 0.211182 0.625549 -0.086243 0.746033 1441833680 0.211182 0.625549 -0.086243 0.746033 1441833680 0.211182 0.625549 -0.086243 0.746033 1441833680 0.118896 0.636658 -0.010010 0.761780 1441833680 0.118896 0.636658 -0.010010 0.761780 1441833680 0.118896 0.636658 -0.010010 0.761780 1441833680 0.118896 0.636658 -0.010010 0.761780 1441833680 0.118896 0.636658 -0.010010 0.761780 1441833680 0.026733 0.633484 0.066345 0.770386 1441833680 0.026733 0.633484 0.066345 0.770386 1441833680 0.026733 0.633484 0.066345 0.770386 1441833680 0.026733 0.633484 0.066345 0.770386 1441833680 0.026733 0.633484 0.066345 0.770386 1441833680 0.026733 0.633484 0.066345 0.770386 1441833680 0.026733 0.633484 0.066345 0.770386 1441833680 -0.060486 0.624939 0.141174 0.765381 1441833680 -0.060486 0.624939 0.141174 0.765381 1441833680 -0.060486 0.624939 0.141174 0.765381 1441833680 
0.080811 0.614868 0.029663 0.783875 1441833683 0.080811 0.614868 0.029663 0.783875 1441833683 0.080811 0.614868 0.029663 0.783875 1441833683 0.080811 0.614868 0.029663 0.783875 1441833683 0.080811 0.614868 0.029663 0.783875 1441833683 0.080811 0.614868 0.029663 0.783875 1441833683 0.080811 0.614868 0.029663 0.783875 1441833683 0.097900 0.622681 0.023560 0.775879 1441833683 0.097900 0.622681 0.023560 0.775879 1441833683 0.097900 0.622681 0.023560 0.775879 1441833683 0.097900 0.622681 0.023560 0.775879 1441833683 0.097900 0.622681 0.023560 0.775879 1441833683 0.097900 0.622681 0.023560 0.775879 1441833683 0.126953 0.632080 0.003967 0.764343 1441833683 0.126953 0.632080 0.003967 0.764343 1441833683 0.126953 0.632080 0.003967 0.764343 1441833683 0.126953 0.632080 0.003967 0.764343 1441833683 0.126953 0.632080 0.003967 0.764343 1441833683 0.169373 0.639771 -0.028687 0.749084 1441833683 0.169373 0.639771 -0.028687 0.749084 1441833683 0.169373 0.639771 -0.028687 0.749084 1441833683 0.169373 0.639771 -0.028687 0.749084 1441833683 0.169373 0.639771 -0.028687 0.749084 1441833683 0.169373 0.639771 -0.028687 0.749084 1441833683 0.226501 0.643433 -0.078430 0.726929 1441833683 0.226501 0.643433 -0.078430 0.726929 1441833683 0.226501 0.643433 -0.078430 0.726929 1441833683 0.226501 0.643433 -0.078430 0.726929 1441833683 0.226501 0.643433 -0.078430 0.726929 1441833683 0.226501 0.643433 -0.078430 0.726929 1441833683 0.284485 0.637756 -0.141113 0.701660 1441833683 0.284485 0.637756 -0.141113 0.701660 1441833683 0.284485 0.637756 -0.141113 0.701660 1441833683 0.284485 0.637756 -0.141113 0.701660 1441833683 0.284485 0.637756 -0.141113 0.701660 1441833683 0.344360 0.611267 -0.196106 0.684998 1441833683 0.344360 0.611267 -0.196106 0.684998 1441833683 0.344360 0.611267 -0.196106 0.684998 1441833683 0.344360 0.611267 -0.196106 0.684998 1441833683 0.344360 0.611267 -0.196106 0.684998 1441833683 0.344360 0.611267 -0.196106 0.684998 1441833683 0.382141 0.593689 -0.238586 0.666687 1441833683 0.382141 0.593689 -0.238586 0.666687 1441833683 0.382141 0.593689 -0.238586 0.666687 1441833683 0.382141 0.593689 -0.238586 0.666687 1441833683 0.382141 0.593689 -0.238586 0.666687 1441833683 0.382141 0.593689 -0.238586 0.666687 1441833683 0.382141 0.593689 -0.238586 0.666687 1441833683 0.378113 0.586365 -0.241821 0.674255 1441833683 0.378113 0.586365 -0.241821 0.674255 1441833683 0.378113 0.586365 -0.241821 0.674255 1441833683 0.378113 0.586365 -0.241821 0.674255 1441833683 0.378113 0.586365 -0.241821 0.674255 1441833683 0.378113 0.586365 -0.241821 0.674255 1441833683 0.353455 0.586121 -0.227112 0.692749 1441833683 0.353455 0.586121 -0.227112 0.692749 1441833683 0.353455 0.586121 -0.227112 0.692749 1441833683 0.353455 0.586121 -0.227112 0.692749 1441833683 0.353455 0.586121 -0.227112 0.692749 1441833683 0.353455 0.586121 -0.227112 0.692749 1441833683 0.307129 0.594849 -0.192871 0.717346 1441833683 0.307129 0.594849 -0.192871 0.717346 1441833683 0.307129 0.594849 -0.192871 0.717346 1441833683 0.307129 0.594849 -0.192871 0.717346 1441833683 0.307129 0.594849 -0.192871 0.717346 1441833683 0.238831 0.609436 -0.142517 0.742371 1441833683 0.238831 0.609436 -0.142517 0.742371 1441833683 0.238831 0.609436 -0.142517 0.742371 1441833683 0.238831 0.609436 -0.142517 0.742371 1441833683 0.238831 0.609436 -0.142517 0.742371 1441833683 0.238831 0.609436 -0.142517 0.742371 1441833683 0.238831 0.609436 -0.142517 0.742371 1441833683 0.152954 0.628296 -0.072937 0.759216 1441833683 0.152954 0.628296 -0.072937 0.759216 1441833683 0.152954 0.628296 -0.072937 0.759216 1441833683 0.152954 0.628296 -0.072937 0.759216 1441833683 0.152954 0.628296 -0.072937 0.759216 1441833683 0.152954 0.628296 -0.072937 0.759216 1441833683 0.080750 0.639221 -0.004822 0.764709 1441833683 0.080750 0.639221 -0.004822 0.764709 1441833683 0.080750 0.639221 -0.004822 0.764709 1441833683 0.080750 0.639221 -0.004822 0.764709 1441833683 0.080750 0.639221 -0.004822 0.764709 1441833683 0.080750 0.639221 -0.004822 0.764709 1441833683 0.011353 0.636963 0.053528 0.768921 1441833683 0.011353 0.636963 0.053528 0.768921 1441833683 0.011353 0.636963 0.053528 0.768921 1441833683 0.011353 0.636963 0.053528 0.768921 1441833683 0.011353 0.636963 0.053528 0.768921 1441833683 0.011353 0.636963 0.053528 0.768921 1441833683 -0.057739 0.630554 0.114502 0.765442 1441833683 -0.057739 0.630554 0.114502 0.765442 1441833683 -0.057739 0.630554 0.114502 0.765442 1441833683 -0.057739 0.630554 0.114502 0.765442 1441833683 -0.057739 0.630554 0.114502 0.765442 1441833683 -0.057739 0.630554 0.114502 0.765442 1441833683 -0.057739 0.630554 0.114502 0.765442 1441833683 -0.105530 0.621643 0.184387 0.753906 1441833683 -0.105530 0.621643 0.184387 0.753906 1441833683 -0.105530 0.621643 0.184387 0.753906 1441833683 -0.105530 0.621643 0.184387 0.753906 1441833683 -0.105530 0.621643 0.184387 0.753906 1441833683 -0.105530 0.621643 0.184387 0.753906 1441833683 -0.121155 0.619995 0.228577 0.740662 1441833683 -0.121155 0.619995 0.228577 0.740662 1441833683 -0.121155 0.619995 0.228577 0.740662 1441833683 -0.121155 0.619995 0.228577 0.740662 1441833683 -0.121155 0.619995 0.228577 0.740662 1441833683 -0.121155 0.619995 0.228577 0.740662 1441833684 -0.085022 0.633301 0.224060 0.735779 1441833684 -0.085022 0.633301 0.224060 0.735779 1441833684 -0.085022 0.633301 0.224060 0.735779 1441833684 -0.085022 0.633301 0.224060 0.735779 1441833684 -0.085022 0.633301 0.224060 0.735779 1441833684 -0.085022 0.633301 0.224060 0.735779 1441833684 -0.025452 0.648743 0.189331 0.736572 1441833684 -0.025452 0.648743 0.189331 0.736572 1441833684 -0.025452 0.648743 0.189331 0.736572 1441833684 -0.025452 0.648743 0.189331 0.736572 1441833684 -0.025452 0.648743 0.189331 0.736572 1441833684 -0.025452 0.648743 0.189331 0.736572 1441833684 -0.025452 0.648743 0.189331 0.736572 1441833684 0.042480 0.662659 0.138000 0.734802 1441833684 0.042480 0.662659 0.138000 0.734802 1441833684 0.042480 0.662659 0.138000 0.734802 1441833684 0.042480 0.662659 0.138000 0.734802 1441833684 0.042480 0.662659 0.138000 0.734802 1441833684 0.111084 0.671448 0.069641 0.729309 1441833684 0.111084 0.671448 0.069641 0.729309 1441833684 0.111084 0.671448 0.069641 0.729309 1441833684 0.111084 0.671448 0.069641 0.729309 1441833684 0.111084 0.671448 0.069641 0.729309 1441833684 0.111084 0.671448 0.069641 0.729309 1441833684 0.185913 0.671997 -0.002136 0.716797 1441833684 0.185913 0.671997 -0.002136 0.716797 1441833684 0.185913 0.671997 -0.002136 0.716797 1441833684 0.185913 0.671997 -0.002136 0.716797 1441833684 0.185913 0.671997 -0.002136 0.716797 1441833684 0.185913 0.671997 -0.002136 0.716797 1441833684 0.259949 0.662964 -0.073425 0.698120 1441833684 0.259949 0.662964 -0.073425 0.698120 1441833684 0.259949 0.662964 -0.073425 0.698120 1441833684 0.259949 0.662964 -0.073425 0.698120 1441833684 0.259949 0.662964 -0.073425 0.698120 1441833684 0.324585 0.631714 -0.135376 0.690735 1441833684 0.324585 0.631714 -0.135376 0.690735 1441833684 0.324585 0.631714 -0.135376 0.690735 1441833684 0.324585 0.631714 -0.135376 0.690735 1441833684 0.324585 0.631714 -0.135376 0.690735 1441833684 0.324585 0.631714 -0.135376 0.690735 1441833684 0.365295 0.608887 -0.185120 0.679321 1441833684 0.365295 0.608887 -0.185120 0.679321 1441833684 0.365295 0.608887 -0.185120 0.679321 1441833684 0.365295 0.608887 -0.185120 0.679321 1441833684 0.365295 0.608887 -0.185120 0.679321 1441833684 0.365295 0.608887 -0.185120 0.679321 1441833684 0.380249 0.590698 -0.203064 0.682007 1441833684 0.380249 0.590698 -0.203064 0.682007 1441833684 0.380249 0.590698 -0.203064 0.682007 1441833684 0.380249 0.590698 -0.203064 0.682007 1441833684 0.380249 0.590698 -0.203064 0.682007 1441833684 0.380249 0.590698 -0.203064 0.682007 1441833684 0.380249 0.590698 -0.203064 0.682007 1441833684 0.369446 0.585022 -0.200073 0.693665 1441833684 0.369446 0.585022 -0.200073 0.693665 1441833684 0.369446 0.585022 -0.200073 0.693665 1441833684 0.369446 0.585022 -0.200073 0.693665 1441833684 0.369446 0.585022 -0.200073 0.693665 1441833684 0.369446 0.585022 -0.200073 0.693665 1441833684 0.331665 0.589417 -0.175232 0.715393 1441833684 0.331665 0.589417 -0.175232 0.715393 1441833684 0.331665 0.589417 -0.175232 0.715393 1441833684 0.331665 0.589417 -0.175232 0.715393 1441833684 0.331665 0.589417 -0.175232 0.715393 1441833684 0.331665 0.589417 -0.175232 0.715393 1441833684 0.331665 0.589417 -0.175232 0.715393 1441833684 0.272278 0.602600 -0.136963 0.737488 1441833684 0.272278 0.602600 -0.136963 0.737488 1441833684 0.272278 0.602600 -0.136963 0.737488 1441833684 0.272278 0.602600 -0.136963 0.737488 1441833684 0.272278 0.602600 -0.136963 0.737488 1441833684 0.272278 0.602600 -0.136963 0.737488 1441833684 0.191406 0.615479 -0.072937 0.761047 1441833684 0.191406 0.615479 -0.072937 0.761047 1441833684 0.191406 0.615479 -0.072937 0.761047 1441833684 0.191406 0.615479 -0.072937 0.761047 1441833684 0.191406 0.615479 -0.072937 0.761047 1441833684 0.191406 0.615479 -0.072937 0.761047 1441833684 0.108582 0.626648 -0.007629 0.771606 1441833684 0.108582 0.626648 -0.007629 0.771606 1441833684 0.108582 0.626648 -0.007629 0.771606 1441833684 0.108582 0.626648 -0.007629 0.771606 1441833684 0.108582 0.626648 -0.007629 0.771606 1441833684 0.108582 0.626648 -0.007629 0.771606 1441833684 0.025208 0.625183 0.061157 0.777588 1441833684 0.025208 0.625183 0.061157 0.777588 1441833684 0.025208 0.625183 0.061157 0.777588 1441833684 0.025208 0.625183 0.061157 0.777588 1441833684 0.025208 0.625183 0.061157 0.777588 1441833684 0.025208 0.625183 0.061157 0.777588 1441833684 -0.048950 0.616760 0.121643 0.776062 1441833684 -0.048950 0.616760 0.121643 0.776062 1441833684 -0.048950 0.616760 0.121643 0.776062 1441833684 -0.048950 0.616760 0.121643 0.776062 1441833684 -0.048950 0.616760 0.121643 0.776062 1441833684 -0.048950 0.616760 0.121643 0.776062 1441833684 -0.048950 0.616760 0.121643 0.776062 1441833684 -0.109741 0.609497 0.179504 0.764282 1441833684 -0.109741 0.609497 0.179504 0.764282 1441833684 -0.109741 0.609497 0.179504 0.764282 1441833684 -0.109741 0.609497 0.179504 0.764282 1441833684 -0.109741 0.609497 0.179504 0.764282 1441833684 -0.109741 0.609497 0.179504 0.764282 1441833684 -0.143127 0.604187 0.230286 0.749268 1441833684 -0.143127 0.604187 0.230286 0.749268 1441833684 -0.143127 0.604187 0.230286 0.749268 1441833684 -0.143127 0.604187 0.230286 0.749268 1441833684 -0.143127 0.604187 0.230286 0.749268 1441833684 -0.133484 0.611267 0.246277 0.740112 1441833685 -0.133484 0.611267 0.246277 0.740112 1441833685 -0.133484 0.611267 0.246277 0.740112 1441833685 -0.133484 0.611267 0.246277 0.740112 1441833685 -0.133484 0.611267 0.246277 0.740112 1441833685 -0.133484 0.611267 0.246277 0.740112 1441833685 -0.082886 0.629150 0.224121 0.739563 1441833685 -0.082886 0.629150 0.224121 0.739563 1441833685 -0.082886 0.629150 0.224121 0.739563 1441833685 -0.082886 0.629150 0.224121 0.739563 1441833685 -0.082886 0.629150 0.224121 0.739563 1441833685 -0.082886 0.629150 0.224121 0.739563 1441833685 -0.016296 0.651001 0.174194 0.738586 1441833685 -0.016296 0.651001 0.174194 0.738586 1441833685 -0.016296 0.651001 0.174194 0.738586 1441833685 -0.016296 0.651001 0.174194 0.738586 1441833685 -0.016296 0.651001 0.174194 0.738586 1441833685 -0.016296 0.651001 0.174194 0.738586 1441833685 0.055725 0.667969 0.109131 0.733948 1441833685 0.055725 0.667969 0.109131 0.733948 1441833685 0.055725 0.667969 0.109131 0.733948 1441833685 0.055725 0.667969 0.109131 0.733948 1441833685 0.055725 0.667969 0.109131 0.733948 1441833685 0.130737 0.675720 0.032166 0.724670 1441833685 0.130737 0.675720 0.032166 0.724670 1441833685 0.130737 0.675720 0.032166 0.724670 1441833685 0.130737 0.675720 0.032166 0.724670 1441833685 0.130737 0.675720 0.032166 0.724670 1441833685 0.130737 0.675720 0.032166 0.724670 1441833685 0.208313 0.672729 -0.049072 0.708252 1441833685 0.208313 0.672729 -0.049072 0.708252 1441833685 0.208313 0.672729 -0.049072 0.708252 1441833685 0.208313 0.672729 -0.049072 0.708252 1441833685 0.208313 0.672729 -0.049072 0.708252 1441833685 0.208313 0.672729 -0.049072 0.708252 1441833685 0.270020 0.655212 -0.120850 0.695068 1441833685 0.270020 0.655212 -0.120850 0.695068 1441833685 0.270020 0.655212 -0.120850 0.695068 1441833685 0.270020 0.655212 -0.120850 0.695068 1441833685 0.270020 0.655212 -0.120850 0.695068 1441833685 0.270020 0.655212 -0.120850 0.695068 1441833685 0.323792 0.622192 -0.171204 0.691833 1441833685 0.323792 0.622192 -0.171204 0.691833 1441833685 0.323792 0.622192 -0.171204 0.691833 1441833685 0.323792 0.622192 -0.171204 0.691833 1441833685 0.323792 0.622192 -0.171204 0.691833 1441833685 0.323792 0.622192 -0.171204 0.691833 1441833685 0.341309 0.599548 -0.192139 0.697815 1441833685 0.341309 0.599548 -0.192139 0.697815 1441833685 0.341309 0.599548 -0.192139 0.697815 1441833685 0.341309 0.599548 -0.192139 0.697815 1441833685 0.341309 0.599548 -0.192139 0.697815 1441833685 0.341309 0.599548 -0.192139 0.697815 1441833685 0.341309 0.599548 -0.192139 0.697815 1441833685 0.340393 0.589111 -0.195007 0.706360 1441833685 0.340393 0.589111 -0.195007 0.706360 1441833685 0.340393 0.589111 -0.195007 0.706360 1441833685 0.340393 0.589111 -0.195007 0.706360 1441833685 0.340393 0.589111 -0.195007 0.706360 1441833685 0.340393 0.589111 -0.195007 0.706360 1441833685 0.311157 0.591125 -0.174622 0.723267 1441833685 0.311157 0.591125 -0.174622 0.723267 1441833685 0.311157 0.591125 -0.174622 0.723267 1441833685 0.311157 0.591125 -0.174622 0.723267 1441833685 0.311157 0.591125 -0.174622 0.723267 1441833685 0.311157 0.591125 -0.174622 0.723267 1441833685 0.257568 0.605103 -0.134338 0.741211 1441833685 0.257568 0.605103 -0.134338 0.741211 1441833685 0.257568 0.605103 -0.134338 0.741211 1441833685 0.257568 0.605103 -0.134338 0.741211 1441833685 0.257568 0.605103 -0.134338 0.741211 1441833685 0.175171 0.623169 -0.063965 0.759460 1441833685 0.175171 0.623169 -0.063965 0.759460 1441833685 0.175171 0.623169 -0.063965 0.759460 1441833685 0.175171 0.623169 -0.063965 0.759460 1441833685 0.175171 0.623169 -0.063965 0.759460 1441833685 0.095093 0.638123 0.005432 0.763977 1441833685 0.095093 0.638123 0.005432 0.763977 1441833685 0.095093 0.638123 0.005432 0.763977 1441833685 0.095093 0.638123 0.005432 0.763977 1441833685 0.095093 0.638123 0.005432 0.763977 1441833685 0.095093 0.638123 0.005432 0.763977 1441833685 0.015015 0.637268 0.075439 0.766724 1441833685 0.015015 0.637268 0.075439 0.766724 1441833685 0.015015 0.637268 0.075439 0.766724 1441833685 0.015015 0.637268 0.075439 0.766724 1441833685 0.015015 0.637268 0.075439 0.766724 1441833685 0.015015 0.637268 0.075439 0.766724 1441833685 -0.056824 0.631104 0.137817 0.761169 1441833685 -0.056824 0.631104 0.137817 0.761169 1441833685 -0.056824 0.631104 0.137817 0.761169 1441833685 -0.056824 0.631104 0.137817 0.761169 1441833685 -0.056824 0.631104 0.137817 0.761169 1441833685 -0.056824 0.631104 0.137817 0.761169 1441833685 -0.116211 0.625183 0.195801 0.746460 1441833685 -0.116211 0.625183 0.195801 0.746460 1441833685 -0.116211 0.625183 0.195801 0.746460 1441833685 -0.116211 0.625183 0.195801 0.746460 1441833685 -0.116211 0.625183 0.195801 0.746460 1441833685 -0.116211 0.625183 0.195801 0.746460 1441833685 -0.116211 0.625183 0.195801 0.746460 1441833685 -0.149109 0.615601 0.246887 0.733337 1441833685 -0.149109 0.615601 0.246887 0.733337 1441833685 -0.149109 0.615601 0.246887 0.733337 1441833685 -0.149109 0.615601 0.246887 0.733337 1441833685 -0.149109 0.615601 0.246887 0.733337 1441833685 -0.149109 0.615601 0.246887 0.733337 1441833685 -0.142822 0.620728 0.264099 0.724182 1441833685 -0.142822 0.620728 0.264099 0.724182 1441833686 -0.142822 0.620728 0.264099 0.724182 1441833686 -0.142822 0.620728 0.264099 0.724182 1441833686 -0.142822 0.620728 0.264099 0.724182 1441833686 -0.142822 0.620728 0.264099 0.724182 1441833686 -0.095886 0.637329 0.247070 0.723511 1441833686 -0.095886 0.637329 0.247070 0.723511 1441833686 -0.095886 0.637329 0.247070 0.723511 1441833686 -0.095886 0.637329 0.247070 0.723511 1441833686 -0.095886 0.637329 0.247070 0.723511 1441833686 -0.095886 0.637329 0.247070 0.723511 1441833686 -0.026062 0.658020 0.198975 0.725708 1441833686 -0.026062 0.658020 0.198975 0.725708 1441833686 -0.026062 0.658020 0.198975 0.725708 1441833686 -0.026062 0.658020 0.198975 0.725708 1441833686 -0.026062 0.658020 0.198975 0.725708 1441833686 -0.026062 0.658020 0.198975 0.725708 1441833686 -0.026062 0.658020 0.198975 0.725708 1441833686 0.052612 0.674438 0.126404 0.725464 1441833686 0.052612 0.674438 0.126404 0.725464 1441833686 0.052612 0.674438 0.126404 0.725464 1441833686 0.052612 0.674438 0.126404 0.725464 1441833686 0.052612 0.674438 0.126404 0.725464 1441833686 0.052612 0.674438 0.126404 0.725464 1441833686 0.127319 0.681091 0.042175 0.719727 1441833686 0.127319 0.681091 0.042175 0.719727 1441833686 0.127319 0.681091 0.042175 0.719727 1441833686 0.127319 0.681091 0.042175 0.719727 1441833686 0.127319 0.681091 0.042175 0.719727 1441833686 0.127319 0.681091 0.042175 0.719727 1441833686 0.204529 0.673706 -0.039001 0.708984 1441833686 0.204529 0.673706 -0.039001 0.708984 1441833686 0.204529 0.673706 -0.039001 0.708984 1441833686 0.204529 0.673706 -0.039001 0.708984 1441833686 0.204529 0.673706 -0.039001 0.708984 1441833686 0.204529 0.673706 -0.039001 0.708984 1441833686 0.263977 0.652344 -0.105652 0.702515 1441833686 0.263977 0.652344 -0.105652 0.702515 1441833686 0.263977 0.652344 -0.105652 0.702515 1441833686 0.263977 0.652344 -0.105652 0.702515 1441833686 0.263977 0.652344 -0.105652 0.702515 1441833686 0.263977 0.652344 -0.105652 0.702515 1441833686 0.320557 0.622925 -0.161865 0.694946 1441833686 0.320557 0.622925 -0.161865 0.694946 1441833686 0.320557 0.622925 -0.161865 0.694946 1441833686 0.320557 0.622925 -0.161865 0.694946 1441833686 0.320557 0.622925 -0.161865 0.694946 1441833686 0.320557 0.622925 -0.161865 0.694946 1441833686 0.342896 0.604431 -0.185730 0.694641 1441833686 0.342896 0.604431 -0.185730 0.694641 1441833686 0.342896 0.604431 -0.185730 0.694641 1441833686 0.342896 0.604431 -0.185730 0.694641 1441833686 0.342896 0.604431 -0.185730 0.694641 1441833686 0.342896 0.604431 -0.185730 0.694641 1441833686 0.340820 0.595276 -0.187805 0.702942 1441833686 0.340820 0.595276 -0.187805 0.702942 1441833686 0.340820 0.595276 -0.187805 0.702942 1441833686 0.340820 0.595276 -0.187805 0.702942 1441833686 0.340820 0.595276 -0.187805 0.702942 1441833686 0.310852 0.596191 -0.166992 0.721069 1441833686 0.310852 0.596191 -0.166992 0.721069 1441833686 0.310852 0.596191 -0.166992 0.721069 1441833686 0.310852 0.596191 -0.166992 0.721069 1441833686 0.310852 0.596191 -0.166992 0.721069 1441833686 0.256287 0.606995 -0.126038 0.741516 1441833686 0.256287 0.606995 -0.126038 0.741516 1441833686 0.256287 0.606995 -0.126038 0.741516 1441833686 0.256287 0.606995 -0.126038 0.741516 1441833686 0.256287 0.606995 -0.126038 0.741516 1441833686 0.256287 0.606995 -0.126038 0.741516 1441833686 0.177124 0.622864 -0.063721 0.759277 1441833686 0.177124 0.622864 -0.063721 0.759277 1441833686 0.177124 0.622864 -0.063721 0.759277 1441833686 0.177124 0.622864 -0.063721 0.759277 1441833686 0.177124 0.622864 -0.063721 0.759277 1441833686 0.177124 0.622864 -0.063721 0.759277 1441833686 0.097534 0.638367 0.002197 0.763489 1441833686 0.097534 0.638367 0.002197 0.763489 1441833686 0.097534 0.638367 0.002197 0.763489 1441833686 0.097534 0.638367 0.002197 0.763489 1441833686 0.012085 0.637024 0.077087 0.766846 1441833686 0.012085 0.637024 0.077087 0.766846 1441833686 0.012085 0.637024 0.077087 0.766846 1441833686 0.012085 0.637024 0.077087 0.766846 1441833686 0.012085 0.637024 0.077087 0.766846 1441833686 0.012085 0.637024 0.077087 0.766846 1441833686 -0.062683 0.631897 0.143250 0.759094 1441833686 -0.062683 0.631897 0.143250 0.759094 1441833686 -0.062683 0.631897 0.143250 0.759094 1441833686 -0.062683 0.631897 0.143250 0.759094 1441833686 -0.062683 0.631897 0.143250 0.759094 1441833686 -0.062683 0.631897 0.143250 0.759094 1441833686 -0.126038 0.624817 0.204163 0.742920 1441833686 -0.126038 0.624817 0.204163 0.742920 1441833686 -0.126038 0.624817 0.204163 0.742920 1441833686 -0.126038 0.624817 0.204163 0.742920 1441833686 -0.126038 0.624817 0.204163 0.742920 1441833686 -0.126038 0.624817 0.204163 0.742920 1441833686 -0.126038 0.624817 0.204163 0.742920 1441833686 -0.156189 0.615417 0.256714 0.728577 1441833686 -0.156189 0.615417 0.256714 0.728577 1441833686 -0.156189 0.615417 0.256714 0.728577 1441833686 -0.156189 0.615417 0.256714 0.728577 1441833686 -0.156189 0.615417 0.256714 0.728577 1441833686 -0.156189 0.615417 0.256714 0.728577 1441833686 -0.149719 0.621094 0.272766 0.719299 1441833686 -0.149719 0.621094 0.272766 0.719299 1441833687 -0.149719 0.621094 0.272766 0.719299 1441833687 -0.149719 0.621094 0.272766 0.719299 1441833687 -0.149719 0.621094 0.272766 0.719299 1441833687 -0.149719 0.621094 0.272766 0.719299 1441833687 -0.100342 0.637451 0.251953 0.721130 1441833687 -0.100342 0.637451 0.251953 0.721130 1441833687 -0.100342 0.637451 0.251953 0.721130 1441833687 -0.100342 0.637451 0.251953 0.721130 1441833687 -0.100342 0.637451 0.251953 0.721130 1441833687 -0.032654 0.657410 0.201294 0.725342 1441833687 -0.032654 0.657410 0.201294 0.725342 1441833687 -0.032654 0.657410 0.201294 0.725342 1441833687 -0.032654 0.657410 0.201294 0.725342 1441833687 -0.032654 0.657410 0.201294 0.725342 1441833687 0.039368 0.673462 0.131714 0.726257 1441833687 0.039368 0.673462 0.131714 0.726257 1441833687 0.039368 0.673462 0.131714 0.726257 1441833687 0.039368 0.673462 0.131714 0.726257 1441833687 0.039368 0.673462 0.131714 0.726257 1441833687 0.039368 0.673462 0.131714 0.726257 1441833687 0.039368 0.673462 0.131714 0.726257 1441833687 0.111572 0.679688 0.053772 0.722900 1441833687 0.111572 0.679688 0.053772 0.722900 1441833687 0.111572 0.679688 0.053772 0.722900 1441833687 0.111572 0.679688 0.053772 0.722900 1441833687 0.111572 0.679688 0.053772 0.722900 1441833687 0.111572 0.679688 0.053772 0.722900 1441833687 0.187256 0.673279 -0.029297 0.714600 1441833687 0.187256 0.673279 -0.029297 0.714600 1441833687 0.187256 0.673279 -0.029297 0.714600 1441833687 0.187256 0.673279 -0.029297 0.714600 1441833687 0.187256 0.673279 -0.029297 0.714600 1441833687 0.244507 0.652039 -0.094971 0.711304 1441833687 0.244507 0.652039 -0.094971 0.711304 1441833687 0.244507 0.652039 -0.094971 0.711304 1441833687 0.244507 0.652039 -0.094971 0.711304 1441833687 0.299438 0.628784 -0.151184 0.701477 1441833687 0.299438 0.628784 -0.151184 0.701477 1441833687 0.299438 0.628784 -0.151184 0.701477 1441833687 0.299438 0.628784 -0.151184 0.701477 1441833687 0.299438 0.628784 -0.151184 0.701477 1441833687 0.299438 0.628784 -0.151184 0.701477 1441833687 0.299438 0.628784 -0.151184 0.701477 1441833687 0.332275 0.609741 -0.187195 0.694763 1441833687 0.332275 0.609741 -0.187195 0.694763 1441833687 0.332275 0.609741 -0.187195 0.694763 1441833687 0.332153 0.601685 -0.193054 0.700195 1441833687 0.332153 0.601685 -0.193054 0.700195 1441833687 0.332153 0.601685 -0.193054 0.700195 1441833687 0.332153 0.601685 -0.193054 0.700195 1441833687 0.332153 0.601685 -0.193054 0.700195 1441833687 0.332153 0.601685 -0.193054 0.700195 1441833687 0.332153 0.601685 -0.193054 0.700195 1441833687 0.303284 0.599854 -0.173462 0.719727 1441833687 0.303284 0.599854 -0.173462 0.719727 1441833687 0.303284 0.599854 -0.173462 0.719727 1441833687 0.303284 0.599854 -0.173462 0.719727 1441833687 0.303284 0.599854 -0.173462 0.719727 1441833687 0.303284 0.599854 -0.173462 0.719727 1441833687 0.250732 0.605225 -0.132080 0.743835 1441833687 0.250732 0.605225 -0.132080 0.743835 1441833687 0.250732 0.605225 -0.132080 0.743835 1441833687 0.250732 0.605225 -0.132080 0.743835 1441833687 0.250732 0.605225 -0.132080 0.743835 1441833687 0.250732 0.605225 -0.132080 0.743835 1441833687 0.177124 0.617798 -0.073547 0.762512 1441833687 0.177124 0.617798 -0.073547 0.762512 1441833687 0.177124 0.617798 -0.073547 0.762512 1441833687 0.177124 0.617798 -0.073547 0.762512 1441833687 0.177124 0.617798 -0.073547 0.762512 1441833687 0.098206 0.632080 -0.004211 0.768555 1441833687 0.098206 0.632080 -0.004211 0.768555 1441833687 0.098206 0.632080 -0.004211 0.768555 1441833687 0.098206 0.632080 -0.004211 0.768555 1441833687 0.098206 0.632080 -0.004211 0.768555 1441833687 0.098206 0.632080 -0.004211 0.768555 1441833687 0.014954 0.632446 0.073059 0.770996 1441833687 0.014954 0.632446 0.073059 0.770996 1441833687 0.014954 0.632446 0.073059 0.770996 1441833687 0.014954 0.632446 0.073059 0.770996 1441833687 0.014954 0.632446 0.073059 0.770996 1441833687 -0.059570 0.627563 0.139771 0.763550 1441833687 
0.057495 0.628967 0.057373 0.773132 1441833690 0.057495 0.628967 0.057373 0.773132 1441833690 0.057495 0.628967 0.057373 0.773132 1441833690 0.057495 0.628967 0.057373 0.773132 1441833690 0.057495 0.628967 0.057373 0.773132 1441833690 0.068726 0.633484 0.053528 0.768799 1441833690 0.068726 0.633484 0.053528 0.768799 1441833690 0.068726 0.633484 0.053528 0.768799 1441833690 0.087769 0.639038 0.042175 0.762939 1441833690 0.087769 0.639038 0.042175 0.762939 1441833690 0.087769 0.639038 0.042175 0.762939 1441833690 0.087769 0.639038 0.042175 0.762939 1441833690 0.087769 0.639038 0.042175 0.762939 1441833690 0.087769 0.639038 0.042175 0.762939 1441833690 0.119141 0.646057 0.018860 0.753662 1441833690 0.119141 0.646057 0.018860 0.753662 1441833690 0.119141 0.646057 0.018860 0.753662 1441833690 0.119141 0.646057 0.018860 0.753662 1441833690 0.119141 0.646057 0.018860 0.753662 1441833690 0.119141 0.646057 0.018860 0.753662 1441833690 0.119141 0.646057 0.018860 0.753662 1441833690 0.164795 0.650879 -0.018921 0.740784 1441833690 0.164795 0.650879 -0.018921 0.740784 1441833690 0.164795 0.650879 -0.018921 0.740784 1441833690 0.164795 0.650879 -0.018921 0.740784 1441833690 0.164795 0.650879 -0.018921 0.740784 1441833690 0.164795 0.650879 -0.018921 0.740784 1441833690 0.217285 0.649048 -0.070190 0.725586 1441833690 0.217285 0.649048 -0.070190 0.725586 1441833690 0.217285 0.649048 -0.070190 0.725586 1441833690 0.217285 0.649048 -0.070190 0.725586 1441833690 0.217285 0.649048 -0.070190 0.725586 1441833690 0.217285 0.649048 -0.070190 0.725586 1441833690 0.274597 0.640442 -0.128052 0.705627 1441833690 0.274597 0.640442 -0.128052 0.705627 1441833690 0.274597 0.640442 -0.128052 0.705627 1441833690 0.274597 0.640442 -0.128052 0.705627 1441833690 0.274597 0.640442 -0.128052 0.705627 1441833690 0.274597 0.640442 -0.128052 0.705627 1441833690 0.326111 0.614685 -0.177185 0.695923 1441833690 0.326111 0.614685 -0.177185 0.695923 1441833690 0.326111 0.614685 -0.177185 0.695923 1441833690 0.326111 0.614685 -0.177185 0.695923 1441833690 0.326111 0.614685 -0.177185 0.695923 1441833690 0.361816 0.595825 -0.216980 0.683289 1441833690 0.361816 0.595825 -0.216980 0.683289 1441833690 0.361816 0.595825 -0.216980 0.683289 1441833690 0.361816 0.595825 -0.216980 0.683289 1441833690 0.364990 0.587891 -0.220825 0.687256 1441833691 0.364990 0.587891 -0.220825 0.687256 1441833691 0.364990 0.587891 -0.220825 0.687256 1441833691 0.364990 0.587891 -0.220825 0.687256 1441833691 0.364990 0.587891 -0.220825 0.687256 1441833691 0.364990 0.587891 -0.220825 0.687256 1441833691 0.341797 0.591309 -0.204285 0.701233 1441833691 0.341797 0.591309 -0.204285 0.701233 1441833691 0.341797 0.591309 -0.204285 0.701233 1441833691 0.341797 0.591309 -0.204285 0.701233 1441833691 0.341797 0.591309 -0.204285 0.701233 1441833691 0.341797 0.591309 -0.204285 0.701233 1441833691 0.295227 0.601990 -0.169189 0.722290 1441833691 0.295227 0.601990 -0.169189 0.722290 1441833691 0.295227 0.601990 -0.169189 0.722290 1441833691 0.295227 0.601990 -0.169189 0.722290 1441833691 0.227600 0.615112 -0.120361 0.745117 1441833691 0.227600 0.615112 -0.120361 0.745117 1441833691 0.227600 0.615112 -0.120361 0.745117 1441833691 0.227600 0.615112 -0.120361 0.745117 1441833691 0.227600 0.615112 -0.120361 0.745117 1441833691 0.141357 0.628235 -0.052551 0.763245 1441833691 0.141357 0.628235 -0.052551 0.763245 1441833691 0.141357 0.628235 -0.052551 0.763245 1441833691 0.141357 0.628235 -0.052551 0.763245 1441833691 0.141357 0.628235 -0.052551 0.763245 1441833691 0.058289 0.639832 0.016785 0.766052 1441833691 0.058289 0.639832 0.016785 0.766052 1441833691 0.058289 0.639832 0.016785 0.766052 1441833691 0.058289 0.639832 0.016785 0.766052 1441833691 0.058289 0.639832 0.016785 0.766052 1441833691 0.058289 0.639832 0.016785 0.766052 1441833691 -0.021240 0.642700 0.088196 0.760681 1441833691 -0.021240 0.642700 0.088196 0.760681 1441833691 -0.021240 0.642700 0.088196 0.760681 1441833691 -0.021240 0.642700 0.088196 0.760681 1441833691 -0.021240 0.642700 0.088196 0.760681 1441833691 -0.021240 0.642700 0.088196 0.760681 1441833691 -0.078308 0.638489 0.159180 0.748840 1441833691 -0.078308 0.638489 0.159180 0.748840 1441833691 -0.078308 0.638489 0.159180 0.748840 1441833691 -0.078308 0.638489 0.159180 0.748840 1441833691 -0.078308 0.638489 0.159180 0.748840 1441833691 -0.078308 0.638489 0.159180 0.748840 1441833691 -0.105896 0.638000 0.210266 0.733093 1441833691 -0.105896 0.638000 0.210266 0.733093 1441833691 -0.105896 0.638000 0.210266 0.733093 1441833691 -0.105896 0.638000 0.210266 0.733093 1441833691 -0.105896 0.638000 0.210266 0.733093 1441833691 -0.105896 0.638000 0.210266 0.733093 1441833691 -0.094299 0.645752 0.227234 0.722778 1441833691 -0.094299 0.645752 0.227234 0.722778 1441833691 -0.094299 0.645752 0.227234 0.722778 1441833691 -0.094299 0.645752 0.227234 0.722778 1441833691 -0.094299 0.645752 0.227234 0.722778 1441833691 -0.094299 0.645752 0.227234 0.722778 1441833691 -0.052063 0.660583 0.208679 0.719177 1441833691 -0.052063 0.660583 0.208679 0.719177 1441833691 -0.052063 0.660583 0.208679 0.719177 1441833691 -0.052063 0.660583 0.208679 0.719177 1441833691 -0.052063 0.660583 0.208679 0.719177 1441833691 -0.052063 0.660583 0.208679 0.719177 1441833691 0.011475 0.676147 0.160645 0.718872 1441833691 0.011475 0.676147 0.160645 0.718872 1441833691 0.011475 0.676147 0.160645 0.718872 1441833691 0.011475 0.676147 0.160645 0.718872 1441833691 0.011475 0.676147 0.160645 0.718872 1441833691 0.011475 0.676147 0.160645 0.718872 1441833691 0.088806 0.687500 0.093689 0.714539 1441833691 0.088806 0.687500 0.093689 0.714539 1441833691 0.088806 0.687500 0.093689 0.714539 1441833691 0.088806 0.687500 0.093689 0.714539 1441833691 0.088806 0.687500 0.093689 0.714539 1441833691 0.088806 0.687500 0.093689 0.714539 1441833691 0.165222 0.687622 0.008240 0.706848 1441833691 0.165222 0.687622 0.008240 0.706848 1441833691 0.165222 0.687622 0.008240 0.706848 1441833691 0.165222 0.687622 0.008240 0.706848 1441833691 0.165222 0.687622 0.008240 0.706848 1441833691 0.165222 0.687622 0.008240 0.706848 1441833691 0.241943 0.674194 -0.072754 0.693970 1441833691 0.241943 0.674194 -0.072754 0.693970 1441833691 0.241943 0.674194 -0.072754 0.693970 1441833691 0.241943 0.674194 -0.072754 0.693970 1441833691 0.241943 0.674194 -0.072754 0.693970 1441833691 0.241943 0.674194 -0.072754 0.693970 1441833691 0.300049 0.648254 -0.125916 0.688293 1441833691 0.300049 0.648254 -0.125916 0.688293 1441833691 0.300049 0.648254 -0.125916 0.688293 1441833691 0.300049 0.648254 -0.125916 0.688293 1441833691 0.300049 0.648254 -0.125916 0.688293 1441833691 0.300049 0.648254 -0.125916 0.688293 1441833691 0.341553 0.625183 -0.174500 0.679688 1441833691 0.341553 0.625183 -0.174500 0.679688 1441833691 0.341553 0.625183 -0.174500 0.679688 1441833691 0.341553 0.625183 -0.174500 0.679688 1441833691 0.341553 0.625183 -0.174500 0.679688 1441833691 0.341553 0.625183 -0.174500 0.679688 1441833691 0.341553 0.625183 -0.174500 0.679688 1441833691 0.353638 0.609619 -0.190918 0.683228 1441833691 0.353638 0.609619 -0.190918 0.683228 1441833691 0.353638 0.609619 -0.190918 0.683228 1441833691 0.353638 0.609619 -0.190918 0.683228 1441833691 0.353638 0.609619 -0.190918 0.683228 1441833691 0.353638 0.609619 -0.190918 0.683228 1441833691 0.337646 0.605896 -0.182983 0.696655 1441833692 0.337646 0.605896 -0.182983 0.696655 1441833692 0.337646 0.605896 -0.182983 0.696655 1441833692 0.337646 0.605896 -0.182983 0.696655 1441833692 0.337646 0.605896 -0.182983 0.696655 1441833692 0.337646 0.605896 -0.182983 0.696655 1441833692 0.294800 0.611694 -0.154785 0.717529 1441833692 0.294800 0.611694 -0.154785 0.717529 1441833692 0.294800 0.611694 -0.154785 0.717529 1441833692 0.294800 0.611694 -0.154785 0.717529 1441833692 0.294800 0.611694 -0.154785 0.717529 1441833692 0.294800 0.611694 -0.154785 0.717529 1441833692 0.227295 0.624390 -0.105957 0.739685 1441833692 0.227295 0.624390 -0.105957 0.739685 1441833692 0.227295 0.624390 -0.105957 0.739685 1441833692 0.227295 0.624390 -0.105957 0.739685 1441833692 0.227295 0.624390 -0.105957 0.739685 1441833692 0.227295 0.624390 -0.105957 0.739685 1441833692 0.147949 0.639099 -0.042603 0.753479 1441833692 0.147949 0.639099 -0.042603 0.753479 1441833692 0.147949 0.639099 -0.042603 0.753479 1441833692 0.147949 0.639099 -0.042603 0.753479 1441833692 0.065002 0.644531 0.026917 0.761230 1441833692 0.065002 0.644531 0.026917 0.761230 1441833692 0.065002 0.644531 0.026917 0.761230 1441833692 0.065002 0.644531 0.026917 0.761230 1441833692 0.065002 0.644531 0.026917 0.761230 1441833692 0.065002 0.644531 0.026917 0.761230 1441833692 -0.016235 0.641113 0.096680 0.761108 1441833692 -0.016235 0.641113 0.096680 0.761108 1441833692 -0.016235 0.641113 0.096680 0.761108 1441833692 -0.016235 0.641113 0.096680 0.761108 1441833692 -0.016235 0.641113 0.096680 0.761108 1441833692 -0.016235 0.641113 0.096680 0.761108 1441833692 -0.016235 0.641113 0.096680 0.761108 1441833692 -0.088257 0.636353 0.160339 0.749329 1441833692 -0.088257 0.636353 0.160339 0.749329 1441833692 -0.088257 0.636353 0.160339 0.749329 1441833692 -0.088257 0.636353 0.160339 0.749329 1441833692 -0.088257 0.636353 0.160339 0.749329 1441833692 -0.088257 0.636353 0.160339 0.749329 1441833692 -0.141541 0.628113 0.231628 0.729187 1441833692 -0.141541 0.628113 0.231628 0.729187 1441833692 -0.141541 0.628113 0.231628 0.729187 1441833692 -0.141541 0.628113 0.231628 0.729187 1441833692 -0.141541 0.628113 0.231628 0.729187 1441833692 -0.141541 0.628113 0.231628 0.729187 1441833692 -0.170166 0.622375 0.278076 0.711548 1441833692 -0.170166 0.622375 0.278076 0.711548 1441833692 -0.170166 0.622375 0.278076 0.711548 1441833692 -0.170166 0.622375 0.278076 0.711548 1441833692 -0.170166 0.622375 0.278076 0.711548 1441833692 -0.170166 0.622375 0.278076 0.711548 1441833692 -0.142944 0.631958 0.277344 0.709351 1441833692 -0.142944 0.631958 0.277344 0.709351 1441833692 -0.142944 0.631958 0.277344 0.709351 1441833692 -0.142944 0.631958 0.277344 0.709351 1441833692 -0.142944 0.631958 0.277344 0.709351 1441833692 -0.142944 0.631958 0.277344 0.709351 1441833692 -0.087341 0.651428 0.241943 0.713745 1441833692 -0.087341 0.651428 0.241943 0.713745 1441833692 -0.087341 0.651428 0.241943 0.713745 1441833692 -0.087341 0.651428 0.241943 0.713745 1441833692 -0.087341 0.651428 0.241943 0.713745 1441833692 -0.022217 0.670288 0.188965 0.717224 1441833692 -0.022217 0.670288 0.188965 0.717224 1441833692 -0.022217 0.670288 0.188965 0.717224 1441833692 -0.022217 0.670288 0.188965 0.717224 1441833692 -0.022217 0.670288 0.188965 0.717224 1441833692 -0.022217 0.670288 0.188965 0.717224 1441833692 -0.022217 0.670288 0.188965 0.717224 1441833692 0.051819 0.684143 0.117004 0.717957 1441833692 0.051819 0.684143 0.117004 0.717957 1441833692 0.051819 0.684143 0.117004 0.717957 1441833692 0.051819 0.684143 0.117004 0.717957 1441833692 0.051819 0.684143 0.117004 0.717957 1441833692 0.127014 0.690735 0.030640 0.711121 1441833692 0.127014 0.690735 0.030640 0.711121 1441833692 0.127014 0.690735 0.030640 0.711121 1441833692 0.127014 0.690735 0.030640 0.711121 1441833692 0.127014 0.690735 0.030640 0.711121 1441833692 0.127014 0.690735 0.030640 0.711121 1441833692 0.205322 0.685547 -0.051331 0.696533 1441833692 0.205322 0.685547 -0.051331 0.696533 1441833692 0.205322 0.685547 -0.051331 0.696533 1441833692 0.205322 0.685547 -0.051331 0.696533 1441833692 0.205322 0.685547 -0.051331 0.696533 1441833692 0.205322 0.685547 -0.051331 0.696533 1441833692 0.267456 0.663208 -0.118469 0.688843 1441833692 0.267456 0.663208 -0.118469 0.688843 1441833692 0.267456 0.663208 -0.118469 0.688843 1441833692 0.267456 0.663208 -0.118469 0.688843 1441833692 0.267456 0.663208 -0.118469 0.688843 1441833692 0.267456 0.663208 -0.118469 0.688843 1441833692 0.324402 0.632629 -0.166565 0.683167 1441833692 0.324402 0.632629 -0.166565 0.683167 1441833692 0.324402 0.632629 -0.166565 0.683167 1441833692 0.324402 0.632629 -0.166565 0.683167 1441833692 0.356934 0.618469 -0.196777 0.671814 1441833692 0.356934 0.618469 -0.196777 0.671814 1441833692 0.363098 0.608765 -0.207520 0.674133 1441833692 0.363098 0.608765 -0.207520 0.674133 1441833692 0.363098 0.608765 -0.207520 0.674133 1441833693 0.363098 0.608765 -0.207520 0.674133 1441833693 0.363098 0.608765 -0.207520 0.674133 1441833693 0.363098 0.608765 -0.207520 0.674133 1441833693 0.337830 0.609314 -0.190674 0.691528 1441833693 0.337830 0.609314 -0.190674 0.691528 1441833693 0.337830 0.609314 -0.190674 0.691528 1441833693 0.337830 0.609314 -0.190674 0.691528 1441833693 0.337830 0.609314 -0.190674 0.691528 1441833693 0.337830 0.609314 -0.190674 0.691528 1441833693 0.287354 0.618347 -0.152283 0.715393 1441833693 0.287354 0.618347 -0.152283 0.715393 1441833693 0.287354 0.618347 -0.152283 0.715393 1441833693 0.287354 0.618347 -0.152283 0.715393 1441833693 0.287354 0.618347 -0.152283 0.715393 1441833693 0.287354 0.618347 -0.152283 0.715393 1441833693 0.287354 0.618347 -0.152283 0.715393 1441833693 0.213440 0.639954 -0.102722 0.730896 1441833693 0.213440 0.639954 -0.102722 0.730896 1441833693 0.213440 0.639954 -0.102722 0.730896 1441833693 0.213440 0.639954 -0.102722 0.730896 1441833693 0.213440 0.639954 -0.102722 0.730896 1441833693 0.131531 0.651245 -0.038757 0.746277 1441833693 0.131531 0.651245 -0.038757 0.746277 1441833693 0.131531 0.651245 -0.038757 0.746277 1441833693 0.131531 0.651245 -0.038757 0.746277 1441833693 0.131531 0.651245 -0.038757 0.746277 1441833693 0.131531 0.651245 -0.038757 0.746277 1441833693 0.131531 0.651245 -0.038757 0.746277 1441833693 0.037048 0.653931 0.046875 0.754150 1441833693 0.037048 0.653931 0.046875 0.754150 1441833693 0.037048 0.653931 0.046875 0.754150 1441833693 0.037048 0.653931 0.046875 0.754150 1441833693 0.037048 0.653931 0.046875 0.754150 1441833693 -0.044312 0.646729 0.123779 0.751282 1441833693 -0.044312 0.646729 0.123779 0.751282 1441833693 -0.044312 0.646729 0.123779 0.751282 1441833693 -0.044312 0.646729 0.123779 0.751282 1441833693 -0.044312 0.646729 0.123779 0.751282 1441833693 -0.044312 0.646729 0.123779 0.751282 1441833693 -0.106506 0.641174 0.183105 0.737549 1441833693 -0.106506 0.641174 0.183105 0.737549 1441833693 -0.106506 0.641174 0.183105 0.737549 1441833693 -0.106506 0.641174 0.183105 0.737549 1441833693 -0.106506 0.641174 0.183105 0.737549 1441833693 -0.106506 0.641174 0.183105 0.737549 1441833693 -0.106506 0.641174 0.183105 0.737549 1441833693 -0.139282 0.633057 0.239014 0.722961 1441833693 -0.139282 0.633057 0.239014 0.722961 1441833693 -0.139282 0.633057 0.239014 0.722961 1441833693 -0.139282 0.633057 0.239014 0.722961 1441833693 -0.139282 0.633057 0.239014 0.722961 1441833693 -0.139282 0.633057 0.239014 0.722961 1441833693 -0.135376 0.636902 0.257141 0.714050 1441833693 -0.135376 0.636902 0.257141 0.714050 1441833693 -0.135376 0.636902 0.257141 0.714050 1441833693 -0.135376 0.636902 0.257141 0.714050 1441833693 -0.135376 0.636902 0.257141 0.714050 1441833693 -0.135376 0.636902 0.257141 0.714050 1441833693 -0.092285 0.651062 0.239502 0.714233 1441833693 -0.092285 0.651062 0.239502 0.714233 1441833693 -0.092285 0.651062 0.239502 0.714233 1441833693 -0.092285 0.651062 0.239502 0.714233 1441833693 -0.092285 0.651062 0.239502 0.714233 1441833693 -0.092285 0.651062 0.239502 0.714233 1441833693 -0.028564 0.668884 0.193054 0.717224 1441833693 -0.028564 0.668884 0.193054 0.717224 1441833693 -0.028564 0.668884 0.193054 0.717224 1441833693 -0.028564 0.668884 0.193054 0.717224 1441833693 -0.028564 0.668884 0.193054 0.717224 1441833693 -0.028564 0.668884 0.193054 0.717224 1441833693 0.046387 0.683594 0.119568 0.718445 1441833693 0.046387 0.683594 0.119568 0.718445 1441833693 0.046387 0.683594 0.119568 0.718445 1441833693 0.046387 0.683594 0.119568 0.718445 1441833693 0.046387 0.683594 0.119568 0.718445 1441833693 0.046387 0.683594 0.119568 0.718445 1441833693 0.120361 0.688599 0.032166 0.714294 1441833693 0.120361 0.688599 0.032166 0.714294 1441833693 0.120361 0.688599 0.032166 0.714294 1441833693 0.120361 0.688599 0.032166 0.714294 1441833693 0.120361 0.688599 0.032166 0.714294 1441833693 0.191895 0.680603 -0.044617 0.705627 1441833693 0.191895 0.680603 -0.044617 0.705627 1441833693 0.191895 0.680603 -0.044617 0.705627 1441833693 0.191895 0.680603 -0.044617 0.705627 1441833693 0.191895 0.680603 -0.044617 0.705627 1441833693 0.191895 0.680603 -0.044617 0.705627 1441833693 0.191895 0.680603 -0.044617 0.705627 1441833693 0.248596 0.655151 -0.102844 0.705933 1441833693 0.248596 0.655151 -0.102844 0.705933 1441833693 0.248596 0.655151 -0.102844 0.705933 1441833693 0.248596 0.655151 -0.102844 0.705933 1441833693 0.248596 0.655151 -0.102844 0.705933 1441833693 0.310974 0.625305 -0.162048 0.697083 1441833693 0.310974 0.625305 -0.162048 0.697083 1441833693 0.310974 0.625305 -0.162048 0.697083 1441833693 0.310974 0.625305 -0.162048 0.697083 1441833693 0.310974 0.625305 -0.162048 0.697083 1441833693 0.310974 0.625305 -0.162048 0.697083 1441833693 0.310974 0.625305 -0.162048 0.697083 1441833693 0.339233 0.608826 -0.194031 0.690308 1441833693 0.339233 0.608826 -0.194031 0.690308 1441833693 0.339233 0.608826 -0.194031 0.690308 1441833693 0.339233 0.608826 -0.194031 0.690308 1441833693 0.339233 0.608826 -0.194031 0.690308 1441833693 0.339233 0.608826 -0.194031 0.690308 1441833693 0.338684 0.601990 -0.201233 0.694519 1441833693 0.338684 0.601990 -0.201233 0.694519 1441833693 0.338684 0.601990 -0.201233 0.694519 1441833693 0.338684 0.601990 -0.201233 0.694519 1441833694 0.305420 0.603088 -0.180664 0.714355 1441833694 0.305420 0.603088 -0.180664 0.714355 1441833694 0.305420 0.603088 -0.180664 0.714355 1441833694 0.305420 0.603088 -0.180664 0.714355 1441833694 0.305420 0.603088 -0.180664 0.714355 1441833694 0.305420 0.603088 -0.180664 0.714355 1441833694 0.244690 0.618347 -0.138000 0.733948 1441833694 0.244690 0.618347 -0.138000 0.733948 1441833694 0.244690 0.618347 -0.138000 0.733948 1441833694 0.244690 0.618347 -0.138000 0.733948 1441833694 0.244690 0.618347 -0.138000 0.733948 1441833694 0.244690 0.618347 -0.138000 0.733948 1441833694 0.161316 0.638550 -0.074402 0.748718 1441833694 0.161316 0.638550 -0.074402 0.748718 1441833694 0.161316 0.638550 -0.074402 0.748718 1441833694 0.161316 0.638550 -0.074402 0.748718 1441833694 0.161316 0.638550 -0.074402 0.748718 1441833694 0.161316 0.638550 -0.074402 0.748718 1441833694 0.072693 0.642578 0.000916 0.762695 1441833694 0.072693 0.642578 0.000916 0.762695 1441833694 0.072693 0.642578 0.000916 0.762695 1441833694 0.072693 0.642578 0.000916 0.762695 1441833694 0.072693 0.642578 0.000916 0.762695 1441833694 -0.015015 0.638367 0.079468 0.765381 1441833694 -0.015015 0.638367 0.079468 0.765381 1441833694 -0.015015 0.638367 0.079468 0.765381 1441833694 -0.015015 0.638367 0.079468 0.765381 1441833694 -0.015015 0.638367 0.079468 0.765381 1441833694 -0.015015 0.638367 0.079468 0.765381 1441833694 -0.015015 0.638367 0.079468 0.765381 1441833694 -0.091492 0.627136 0.147888 0.759216 1441833694 -0.091492 0.627136 0.147888 0.759216 1441833694 -0.091492 0.627136 0.147888 0.759216 1441833694 -0.091492 0.627136 0.147888 0.759216 1441833694 -0.091492 0.627136 0.147888 0.759216 1441833694 -0.146240 0.622620 0.206116 0.740540 1441833694 -0.146240 0.622620 0.206116 0.740540 1441833694 -0.146240 0.622620 0.206116 0.740540 1441833694 -0.146240 0.622620 0.206116 0.740540 1441833694 -0.146240 0.622620 0.206116 0.740540 1441833694 -0.146240 0.622620 0.206116 0.740540 1441833694 -0.175476 0.614380 0.260864 0.723633 1441833694 -0.175476 0.614380 0.260864 0.723633 1441833694 -0.175476 0.614380 0.260864 0.723633 1441833694 -0.175476 0.614380 0.260864 0.723633 1441833694 -0.175476 0.614380 0.260864 0.723633 1441833694 -0.175476 0.614380 0.260864 0.723633 1441833694 -0.152283 0.625000 0.269409 0.716614 1441833694 -0.152283 0.625000 0.269409 0.716614 1441833694 -0.152283 0.625000 0.269409 0.716614 1441833694 -0.152283 0.625000 0.269409 0.716614 1441833694 -0.152283 0.625000 0.269409 0.716614 1441833694 -0.152283 0.625000 0.269409 0.716614 1441833694 -0.088928 0.646851 0.237305 0.719238 1441833694 -0.088928 0.646851 0.237305 0.719238 1441833694 -0.088928 0.646851 0.237305 0.719238 1441833694 -0.088928 0.646851 0.237305 0.719238 1441833694 -0.088928 0.646851 0.237305 0.719238 1441833694 -0.088928 0.646851 0.237305 0.719238 1441833694 -0.014893 0.667908 0.180786 0.721741 1441833694 -0.014893 0.667908 0.180786 0.721741 1441833694 -0.014893 0.667908 0.180786 0.721741 1441833694 -0.014893 0.667908 0.180786 0.721741 1441833694 0.058105 0.682556 0.107239 0.720520 1441833694 0.058105 0.682556 0.107239 0.720520 1441833694 0.058105 0.682556 0.107239 0.720520 1441833694 0.058105 0.682556 0.107239 0.720520 1441833694 0.058105 0.682556 0.107239 0.720520 1441833694 0.058105 0.682556 0.107239 0.720520 1441833694 0.142151 0.686890 0.027527 0.712158 1441833694 0.142151 0.686890 0.027527 0.712158 1441833694 0.142151 0.686890 0.027527 0.712158 1441833694 0.142151 0.686890 0.027527 0.712158 1441833694 0.142151 0.686890 0.027527 0.712158 1441833694 0.142151 0.686890 0.027527 0.712158 1441833694 0.222473 0.677490 -0.054016 0.698914 1441833694 0.222473 0.677490 -0.054016 0.698914 1441833694 0.222473 0.677490 -0.054016 0.698914 1441833694 0.222473 0.677490 -0.054016 0.698914 1441833694 0.222473 0.677490 -0.054016 0.698914 1441833694 0.222473 0.677490 -0.054016 0.698914 1441833694 0.280090 0.655212 -0.109070 0.692993 1441833694 0.280090 0.655212 -0.109070 0.692993 1441833694 0.280090 0.655212 -0.109070 0.692993 1441833694 0.280090 0.655212 -0.109070 0.692993 1441833694 0.280090 0.655212 -0.109070 0.692993 1441833694 0.280090 0.655212 -0.109070 0.692993 1441833694 0.315369 0.630066 -0.149536 0.693665 1441833694 0.315369 0.630066 -0.149536 0.693665 1441833694 0.315369 0.630066 -0.149536 0.693665 1441833694 0.315369 0.630066 -0.149536 0.693665 1441833694 0.315369 0.630066 -0.149536 0.693665 1441833694 0.315369 0.630066 -0.149536 0.693665 1441833694 0.322998 0.616089 -0.156677 0.701050 1441833694 0.322998 0.616089 -0.156677 0.701050 1441833694 0.322998 0.616089 -0.156677 0.701050 1441833694 0.322998 0.616089 -0.156677 0.701050 1441833694 0.322998 0.616089 -0.156677 0.701050 1441833694 0.322998 0.616089 -0.156677 0.701050 1441833694 0.310120 0.606873 -0.155334 0.715088 1441833694 0.310120 0.606873 -0.155334 0.715088 1441833694 0.310120 0.606873 -0.155334 0.715088 1441833694 0.310120 0.606873 -0.155334 0.715088 1441833694 0.310120 0.606873 -0.155334 0.715088 1441833695 0.264038 0.610046 -0.128296 0.735962 1441833695 0.264038 0.610046 -0.128296 0.735962 1441833695 0.264038 0.610046 -0.128296 0.735962 1441833695 0.190918 0.619751 -0.076416 0.757324 1441833695 0.190918 0.619751 -0.076416 0.757324 1441833695 0.190918 0.619751 -0.076416 0.757324 1441833695 0.190918 0.619751 -0.076416 0.757324 1441833695 0.190918 0.619751 -0.076416 0.757324 1441833695 0.190918 0.619751 -0.076416 0.757324 1441833695 0.107178 0.628357 -0.009827 0.770386 1441833695 
0.038452 0.621399 0.077759 0.778625 1441833698 0.038452 0.621399 0.077759 0.778625 1441833698 0.038452 0.621399 0.077759 0.778625 1441833698 0.038452 0.621399 0.077759 0.778625 1441833698 0.038452 0.621399 0.077759 0.778625 1441833698 0.038940 0.620483 0.078918 0.779175 1441833698 0.038940 0.620483 0.078918 0.779175 1441833698 0.038940 0.620483 0.078918 0.779175 1441833698 0.038940 0.620483 0.078918 0.779175 1441833698 0.038940 0.620483 0.078918 0.779175 1441833698 0.038940 0.620483 0.078918 0.779175 1441833698 0.044006 0.623108 0.077454 0.776978 1441833698 0.044006 0.623108 0.077454 0.776978 1441833698 0.044006 0.623108 0.077454 0.776978 1441833698 0.044006 0.623108 0.077454 0.776978 1441833698 0.044006 0.623108 0.077454 0.776978 1441833698 0.044006 0.623108 0.077454 0.776978 1441833698 0.060425 0.629822 0.067749 0.771362 1441833698 0.060425 0.629822 0.067749 0.771362 1441833698 0.060425 0.629822 0.067749 0.771362 1441833698 0.060425 0.629822 0.067749 0.771362 1441833698 0.060425 0.629822 0.067749 0.771362 1441833698 0.060425 0.629822 0.067749 0.771362 1441833698 0.093750 0.638489 0.046326 0.762451 1441833698 0.093750 0.638489 0.046326 0.762451 1441833698 0.093750 0.638489 0.046326 0.762451 1441833698 0.093750 0.638489 0.046326 0.762451 1441833698 0.093750 0.638489 0.046326 0.762451 1441833698 0.093750 0.638489 0.046326 0.762451 1441833698 0.093750 0.638489 0.046326 0.762451 1441833698 0.146790 0.644287 0.005493 0.750488 1441833698 0.146790 0.644287 0.005493 0.750488 1441833698 0.146790 0.644287 0.005493 0.750488 1441833698 0.146790 0.644287 0.005493 0.750488 1441833698 0.146790 0.644287 0.005493 0.750488 1441833698 0.211426 0.647339 -0.051880 0.730347 1441833698 0.211426 0.647339 -0.051880 0.730347 1441833698 0.211426 0.647339 -0.051880 0.730347 1441833698 0.211426 0.647339 -0.051880 0.730347 1441833698 0.211426 0.647339 -0.051880 0.730347 1441833698 0.211426 0.647339 -0.051880 0.730347 1441833698 0.211426 0.647339 -0.051880 0.730347 1441833698 0.281494 0.641296 -0.119812 0.703552 1441833698 0.281494 0.641296 -0.119812 0.703552 1441833698 0.281494 0.641296 -0.119812 0.703552 1441833698 0.281494 0.641296 -0.119812 0.703552 1441833698 0.281494 0.641296 -0.119812 0.703552 1441833698 0.281494 0.641296 -0.119812 0.703552 1441833698 0.343445 0.614319 -0.178650 0.687439 1441833698 0.343445 0.614319 -0.178650 0.687439 1441833698 0.343445 0.614319 -0.178650 0.687439 1441833698 0.343445 0.614319 -0.178650 0.687439 1441833698 0.343445 0.614319 -0.178650 0.687439 1441833698 0.384094 0.594849 -0.220459 0.670776 1441833698 0.384094 0.594849 -0.220459 0.670776 1441833698 0.384094 0.594849 -0.220459 0.670776 1441833698 0.384094 0.594849 -0.220459 0.670776 1441833698 0.384094 0.594849 -0.220459 0.670776 1441833698 0.384094 0.594849 -0.220459 0.670776 1441833698 0.387451 0.586853 -0.229370 0.672913 1441833698 0.387451 0.586853 -0.229370 0.672913 1441833698 0.387451 0.586853 -0.229370 0.672913 1441833698 0.387451 0.586853 -0.229370 0.672913 1441833698 0.387451 0.586853 -0.229370 0.672913 1441833698 0.361023 0.588623 -0.211975 0.691467 1441833698 0.361023 0.588623 -0.211975 0.691467 1441833698 0.361023 0.588623 -0.211975 0.691467 1441833698 0.361023 0.588623 -0.211975 0.691467 1441833698 0.361023 0.588623 -0.211975 0.691467 1441833698 0.361023 0.588623 -0.211975 0.691467 1441833698 0.309692 0.598633 -0.176941 0.717163 1441833698 0.309692 0.598633 -0.176941 0.717163 1441833698 0.309692 0.598633 -0.176941 0.717163 1441833698 0.309692 0.598633 -0.176941 0.717163 1441833698 0.309692 0.598633 -0.176941 0.717163 1441833698 0.309692 0.598633 -0.176941 0.717163 1441833698 0.236694 0.616577 -0.126282 0.740112 1441833698 0.236694 0.616577 -0.126282 0.740112 1441833698 0.236694 0.616577 -0.126282 0.740112 1441833698 0.236694 0.616577 -0.126282 0.740112 1441833698 0.236694 0.616577 -0.126282 0.740112 1441833698 0.236694 0.616577 -0.126282 0.740112 1441833698 0.145142 0.634155 -0.055969 0.757324 1441833698 0.145142 0.634155 -0.055969 0.757324 1441833698 0.145142 0.634155 -0.055969 0.757324 1441833698 0.145142 0.634155 -0.055969 0.757324 1441833698 0.145142 0.634155 -0.055969 0.757324 1441833698 0.145142 0.634155 -0.055969 0.757324 1441833698 0.053894 0.642395 0.019287 0.764160 1441833698 0.053894 0.642395 0.019287 0.764160 1441833698 0.053894 0.642395 0.019287 0.764160 1441833698 0.053894 0.642395 0.019287 0.764160 1441833698 0.053894 0.642395 0.019287 0.764160 1441833698 0.053894 0.642395 0.019287 0.764160 1441833698 -0.036682 0.637512 0.101440 0.762756 1441833698 -0.036682 0.637512 0.101440 0.762756 1441833698 -0.036682 0.637512 0.101440 0.762756 1441833698 -0.036682 0.637512 0.101440 0.762756 1441833698 -0.036682 0.637512 0.101440 0.762756 1441833698 -0.112244 0.629028 0.176086 0.748779 1441833698 -0.112244 0.629028 0.176086 0.748779 1441833698 -0.112244 0.629028 0.176086 0.748779 1441833699 -0.112244 0.629028 0.176086 0.748779 1441833699 -0.112244 0.629028 0.176086 0.748779 1441833699 -0.112244 0.629028 0.176086 0.748779 1441833699 -0.154419 0.615784 0.242004 0.733704 1441833699 -0.154419 0.615784 0.242004 0.733704 1441833699 -0.154419 0.615784 0.242004 0.733704 1441833699 -0.154419 0.615784 0.242004 0.733704 1441833699 -0.154419 0.615784 0.242004 0.733704 1441833699 -0.154419 0.615784 0.242004 0.733704 1441833699 -0.153748 0.615845 0.267029 0.725037 1441833699 -0.153748 0.615845 0.267029 0.725037 1441833699 -0.153748 0.615845 0.267029 0.725037 1441833699 -0.153748 0.615845 0.267029 0.725037 1441833699 -0.153748 0.615845 0.267029 0.725037 1441833699 -0.153748 0.615845 0.267029 0.725037 1441833699 -0.153748 0.615845 0.267029 0.725037 1441833699 -0.117065 0.629700 0.257874 0.723328 1441833699 -0.117065 0.629700 0.257874 0.723328 1441833699 -0.117065 0.629700 0.257874 0.723328 1441833699 -0.117065 0.629700 0.257874 0.723328 1441833699 -0.117065 0.629700 0.257874 0.723328 1441833699 -0.058533 0.647644 0.223633 0.725952 1441833699 -0.058533 0.647644 0.223633 0.725952 1441833699 -0.058533 0.647644 0.223633 0.725952 1441833699 -0.058533 0.647644 0.223633 0.725952 1441833699 -0.058533 0.647644 0.223633 0.725952 1441833699 -0.058533 0.647644 0.223633 0.725952 1441833699 0.021118 0.666260 0.160034 0.727966 1441833699 0.021118 0.666260 0.160034 0.727966 1441833699 0.021118 0.666260 0.160034 0.727966 1441833699 0.021118 0.666260 0.160034 0.727966 1441833699 0.021118 0.666260 0.160034 0.727966 1441833699 0.102661 0.679626 0.076904 0.722168 1441833699 0.102661 0.679626 0.076904 0.722168 1441833699 0.102661 0.679626 0.076904 0.722168 1441833699 0.102661 0.679626 0.076904 0.722168 1441833699 0.187805 0.682068 -0.008240 0.706665 1441833699 0.187805 0.682068 -0.008240 0.706665 1441833699 0.187805 0.682068 -0.008240 0.706665 1441833699 0.187805 0.682068 -0.008240 0.706665 1441833699 0.187805 0.682068 -0.008240 0.706665 1441833699 0.187805 0.682068 -0.008240 0.706665 1441833699 0.187805 0.682068 -0.008240 0.706665 1441833699 0.266785 0.669983 -0.090881 0.686768 1441833699 0.266785 0.669983 -0.090881 0.686768 1441833699 0.266785 0.669983 -0.090881 0.686768 1441833699 0.266785 0.669983 -0.090881 0.686768 1441833699 0.266785 0.669983 -0.090881 0.686768 1441833699 0.266785 0.669983 -0.090881 0.686768 1441833699 0.319702 0.642456 -0.142639 0.681641 1441833699 0.319702 0.642456 -0.142639 0.681641 1441833699 0.319702 0.642456 -0.142639 0.681641 1441833699 0.319702 0.642456 -0.142639 0.681641 1441833699 0.319702 0.642456 -0.142639 0.681641 1441833699 0.348633 0.626038 -0.167847 0.676941 1441833699 0.348633 0.626038 -0.167847 0.676941 1441833699 0.348633 0.626038 -0.167847 0.676941 1441833699 0.348633 0.626038 -0.167847 0.676941 1441833699 0.348633 0.626038 -0.167847 0.676941 1441833699 0.348633 0.626038 -0.167847 0.676941 1441833699 0.351013 0.613831 -0.174805 0.685059 1441833699 0.351013 0.613831 -0.174805 0.685059 1441833699 0.351013 0.613831 -0.174805 0.685059 1441833699 0.351013 0.613831 -0.174805 0.685059 1441833699 0.319336 0.613220 -0.154114 0.705811 1441833699 0.319336 0.613220 -0.154114 0.705811 1441833699 0.319336 0.613220 -0.154114 0.705811 1441833699 0.319336 0.613220 -0.154114 0.705811 1441833699 0.319336 0.613220 -0.154114 0.705811 1441833699 0.267578 0.619141 -0.120239 0.728394 1441833699 0.267578 0.619141 -0.120239 0.728394 1441833699 0.267578 0.619141 -0.120239 0.728394 1441833699 0.267578 0.619141 -0.120239 0.728394 1441833699 0.267578 0.619141 -0.120239 0.728394 1441833699 0.267578 0.619141 -0.120239 0.728394 1441833699 0.190247 0.627747 -0.063904 0.752014 1441833699 0.190247 0.627747 -0.063904 0.752014 1441833699 0.190247 0.627747 -0.063904 0.752014 1441833699 0.190247 0.627747 -0.063904 0.752014 1441833699 0.190247 0.627747 -0.063904 0.752014 1441833699 0.190247 0.627747 -0.063904 0.752014 1441833699 0.102661 0.633911 0.005005 0.766479 1441833699 0.102661 0.633911 0.005005 0.766479 1441833699 0.102661 0.633911 0.005005 0.766479 1441833699 0.102661 0.633911 0.005005 0.766479 1441833699 0.102661 0.633911 0.005005 0.766479 1441833699 0.102661 0.633911 0.005005 0.766479 1441833699 0.010681 0.629883 0.080383 0.772400 1441833699 0.010681 0.629883 0.080383 0.772400 1441833699 0.010681 0.629883 0.080383 0.772400 1441833699 0.010681 0.629883 0.080383 0.772400 1441833699 0.010681 0.629883 0.080383 0.772400 1441833699 0.010681 0.629883 0.080383 0.772400 1441833699 0.010681 0.629883 0.080383 0.772400 1441833699 -0.067017 0.625183 0.143494 0.764160 1441833699 -0.067017 0.625183 0.143494 0.764160 1441833699 -0.067017 0.625183 0.143494 0.764160 1441833699 -0.067017 0.625183 0.143494 0.764160 1441833699 -0.067017 0.625183 0.143494 0.764160 1441833699 -0.135925 0.611877 0.216248 0.748535 1441833699 -0.135925 0.611877 0.216248 0.748535 1441833699 -0.135925 0.611877 0.216248 0.748535 1441833699 -0.135925 0.611877 0.216248 0.748535 1441833700 -0.135925 0.611877 0.216248 0.748535 1441833700 -0.135925 0.611877 0.216248 0.748535 1441833700 -0.135925 0.611877 0.216248 0.748535 1441833700 -0.175354 0.602600 0.269958 0.730164 1441833700 -0.175354 0.602600 0.269958 0.730164 1441833700 -0.175354 0.602600 0.269958 0.730164 1441833700 -0.175354 0.602600 0.269958 0.730164 1441833700 -0.175354 0.602600 0.269958 0.730164 1441833700 -0.175354 0.602600 0.269958 0.730164 1441833700 -0.184387 0.603333 0.294128 0.717896 1441833700 -0.184387 0.603333 0.294128 0.717896 1441833700 -0.184387 0.603333 0.294128 0.717896 1441833700 -0.184387 0.603333 0.294128 0.717896 1441833700 -0.184387 0.603333 0.294128 0.717896 1441833700 -0.184387 0.603333 0.294128 0.717896 1441833700 -0.153015 0.619385 0.288879 0.713745 1441833700 -0.153015 0.619385 0.288879 0.713745 1441833700 -0.153015 0.619385 0.288879 0.713745 1441833700 -0.153015 0.619385 0.288879 0.713745 1441833700 -0.153015 0.619385 0.288879 0.713745 1441833700 -0.153015 0.619385 0.288879 0.713745 1441833700 -0.093262 0.640869 0.252563 0.718811 1441833700 -0.093262 0.640869 0.252563 0.718811 1441833700 -0.093262 0.640869 0.252563 0.718811 1441833700 -0.093262 0.640869 0.252563 0.718811 1441833700 -0.093262 0.640869 0.252563 0.718811 1441833700 -0.018616 0.661560 0.192078 0.724548 1441833700 -0.018616 0.661560 0.192078 0.724548 1441833700 -0.018616 0.661560 0.192078 0.724548 1441833700 -0.018616 0.661560 0.192078 0.724548 1441833700 -0.018616 0.661560 0.192078 0.724548 1441833700 0.058289 0.678711 0.115967 0.722778 1441833700 0.058289 0.678711 0.115967 0.722778 1441833700 0.058289 0.678711 0.115967 0.722778 1441833700 0.058289 0.678711 0.115967 0.722778 1441833700 0.058289 0.678711 0.115967 0.722778 1441833700 0.058289 0.678711 0.115967 0.722778 1441833700 0.139404 0.686951 0.036377 0.712219 1441833700 0.139404 0.686951 0.036377 0.712219 1441833700 0.139404 0.686951 0.036377 0.712219 1441833700 0.139404 0.686951 0.036377 0.712219 1441833700 0.139404 0.686951 0.036377 0.712219 1441833700 0.217407 0.684509 -0.046021 0.694275 1441833700 0.217407 0.684509 -0.046021 0.694275 1441833700 0.217407 0.684509 -0.046021 0.694275 1441833700 0.217407 0.684509 -0.046021 0.694275 1441833700 0.217407 0.684509 -0.046021 0.694275 1441833700 0.217407 0.684509 -0.046021 0.694275 1441833700 0.217407 0.684509 -0.046021 0.694275 1441833700 0.282349 0.658325 -0.118774 0.687561 1441833700 0.282349 0.658325 -0.118774 0.687561 1441833700 0.282349 0.658325 -0.118774 0.687561 1441833700 0.282349 0.658325 -0.118774 0.687561 1441833700 0.282349 0.658325 -0.118774 0.687561 1441833700 0.282349 0.658325 -0.118774 0.687561 1441833700 0.321228 0.624817 -0.158081 0.693787 1441833700 0.321228 0.624817 -0.158081 0.693787 1441833700 0.321228 0.624817 -0.158081 0.693787 1441833700 0.321228 0.624817 -0.158081 0.693787 1441833700 0.321228 0.624817 -0.158081 0.693787 1441833700 0.321228 0.624817 -0.158081 0.693787 1441833700 0.321228 0.624817 -0.158081 0.693787 1441833700 0.332458 0.608032 -0.175720 0.699158 1441833700 0.332458 0.608032 -0.175720 0.699158 1441833700 0.332458 0.608032 -0.175720 0.699158 1441833700 0.332458 0.608032 -0.175720 0.699158 1441833700 0.332458 0.608032 -0.175720 0.699158 1441833700 0.332458 0.608032 -0.175720 0.699158 1441833700 0.324890 0.596008 -0.173889 0.713379 1441833700 0.324890 0.596008 -0.173889 0.713379 1441833700 0.324890 0.596008 -0.173889 0.713379 1441833700 0.324890 0.596008 -0.173889 0.713379 1441833700 0.324890 0.596008 -0.173889 0.713379 1441833700 0.324890 0.596008 -0.173889 0.713379 1441833700 0.291565 0.596741 -0.151001 0.732117 1441833700 0.291565 0.596741 -0.151001 0.732117 1441833700 0.291565 0.596741 -0.151001 0.732117 1441833700 0.291565 0.596741 -0.151001 0.732117 1441833700 0.291565 0.596741 -0.151001 0.732117 1441833700 0.232849 0.608032 -0.108643 0.751099 1441833700 0.232849 0.608032 -0.108643 0.751099 1441833700 0.232849 0.608032 -0.108643 0.751099 1441833700 0.232849 0.608032 -0.108643 0.751099 1441833700 0.232849 0.608032 -0.108643 0.751099 1441833700 0.232849 0.608032 -0.108643 0.751099 1441833700 0.232849 0.608032 -0.108643 0.751099 1441833700 0.151062 0.623535 -0.044800 0.765686 1441833700 0.151062 0.623535 -0.044800 0.765686 1441833700 0.151062 0.623535 -0.044800 0.765686 1441833700 0.151062 0.623535 -0.044800 0.765686 1441833700 0.151062 0.623535 -0.044800 0.765686 1441833700 0.068848 0.632690 0.023682 0.770935 1441833700 0.068848 0.632690 0.023682 0.770935 1441833700 0.068848 0.632690 0.023682 0.770935 1441833700 0.068848 0.632690 0.023682 0.770935 1441833700 0.068848 0.632690 0.023682 0.770935 1441833700 0.068848 0.632690 0.023682 0.770935 1441833700 -0.015808 0.630005 0.101929 0.769653 1441833700 -0.015808 0.630005 0.101929 0.769653 1441833700 -0.015808 0.630005 0.101929 0.769653 1441833700 -0.015808 0.630005 0.101929 0.769653 1441833700 -0.015808 0.630005 0.101929 0.769653 1441833700 -0.015808 0.630005 0.101929 0.769653 1441833700 -0.087891 0.620911 0.170715 0.759949 1441833700 -0.087891 0.620911 0.170715 0.759949 1441833700 -0.087891 0.620911 0.170715 0.759949 1441833700 -0.087891 0.620911 0.170715 0.759949 1441833700 -0.087891 0.620911 0.170715 0.759949 1441833701 -0.087891 0.620911 0.170715 0.759949 1441833701 -0.135315 0.610840 0.228455 0.745850 1441833701 -0.135315 0.610840 0.228455 0.745850 1441833701 -0.135315 0.610840 0.228455 0.745850 1441833701 -0.135315 0.610840 0.228455 0.745850 1441833701 -0.135315 0.610840 0.228455 0.745850 1441833701 -0.161194 0.608459 0.268921 0.728943 1441833701 -0.161194 0.608459 0.268921 0.728943 1441833701 -0.161194 0.608459 0.268921 0.728943 1441833701 -0.161194 0.608459 0.268921 0.728943 1441833701 -0.161194 0.608459 0.268921 0.728943 1441833701 -0.161194 0.608459 0.268921 0.728943 1441833701 -0.150391 0.616272 0.281250 0.720032 1441833701 -0.150391 0.616272 0.281250 0.720032 1441833701 -0.150391 0.616272 0.281250 0.720032 1441833701 -0.150391 0.616272 0.281250 0.720032 1441833701 -0.150391 0.616272 0.281250 0.720032 1441833701 -0.150391 0.616272 0.281250 0.720032 1441833701 -0.098511 0.637207 0.255188 0.720459 1441833701 -0.098511 0.637207 0.255188 0.720459 1441833701 -0.098511 0.637207 0.255188 0.720459 1441833701 -0.098511 0.637207 0.255188 0.720459 1441833701 -0.098511 0.637207 0.255188 0.720459 1441833701 -0.098511 0.637207 0.255188 0.720459 1441833701 -0.098511 0.637207 0.255188 0.720459 1441833701 -0.026733 0.660706 0.200623 0.722778 1441833701 -0.026733 0.660706 0.200623 0.722778 1441833701 -0.026733 0.660706 0.200623 0.722778 1441833701 -0.026733 0.660706 0.200623 0.722778 1441833701 -0.026733 0.660706 0.200623 0.722778 1441833701 0.051331 0.681458 0.127258 0.718811 1441833701 0.051331 0.681458 0.127258 0.718811 1441833701 0.051331 0.681458 0.127258 0.718811 1441833701 0.051331 0.681458 0.127258 0.718811 1441833701 0.051331 0.681458 0.127258 0.718811 1441833701 0.128479 0.690857 0.041382 0.710205 1441833701 0.128479 0.690857 0.041382 0.710205 1441833701 0.128479 0.690857 0.041382 0.710205 1441833701 0.128479 0.690857 0.041382 0.710205 1441833701 0.128479 0.690857 0.041382 0.710205 1441833701 0.128479 0.690857 0.041382 0.710205 1441833701 0.128479 0.690857 0.041382 0.710205 1441833701 0.206482 0.687378 -0.042175 0.695007 1441833701 0.206482 0.687378 -0.042175 0.695007 1441833701 0.206482 0.687378 -0.042175 0.695007 1441833701 0.206482 0.687378 -0.042175 0.695007 1441833701 0.206482 0.687378 -0.042175 0.695007 1441833701 0.206482 0.687378 -0.042175 0.695007 1441833701 0.271362 0.669861 -0.110535 0.682129 1441833701 0.271362 0.669861 -0.110535 0.682129 1441833701 0.271362 0.669861 -0.110535 0.682129 1441833701 0.271362 0.669861 -0.110535 0.682129 1441833701 0.271362 0.669861 -0.110535 0.682129 1441833701 0.317017 0.646057 -0.154907 0.676758 1441833701 0.317017 0.646057 -0.154907 0.676758 1441833701 0.317017 0.646057 -0.154907 0.676758 1441833701 0.317017 0.646057 -0.154907 0.676758 1441833701 0.317017 0.646057 -0.154907 0.676758 1441833701 0.317017 0.646057 -0.154907 0.676758 1441833701 0.348389 0.628662 -0.189819 0.668823 1441833701 0.348389 0.628662 -0.189819 0.668823 1441833701 0.348389 0.628662 -0.189819 0.668823 1441833701 0.348389 0.628662 -0.189819 0.668823 1441833701 0.348389 0.628662 -0.189819 0.668823 1441833701 0.348389 0.628662 -0.189819 0.668823 1441833701 0.348389 0.628662 -0.189819 0.668823 1441833701 0.351013 0.618042 -0.200195 0.674316 1441833701 0.351013 0.618042 -0.200195 0.674316 1441833701 0.351013 0.618042 -0.200195 0.674316 1441833701 0.351013 0.618042 -0.200195 0.674316 1441833701 0.351013 0.618042 -0.200195 0.674316 1441833701 0.351013 0.618042 -0.200195 0.674316 1441833701 0.320313 0.617188 -0.182312 0.695129 1441833701 0.320313 0.617188 -0.182312 0.695129 1441833701 0.320313 0.617188 -0.182312 0.695129 1441833701 0.320313 0.617188 -0.182312 0.695129 1441833701 0.320313 0.617188 -0.182312 0.695129 1441833701 0.262085 0.626526 -0.139893 0.720459 1441833701 0.262085 0.626526 -0.139893 0.720459 1441833701 0.262085 0.626526 -0.139893 0.720459 1441833701 0.262085 0.626526 -0.139893 0.720459 1441833701 0.262085 0.626526 -0.139893 0.720459 1441833701 0.262085 0.626526 -0.139893 0.720459 1441833701 0.262085 0.626526 -0.139893 0.720459 1441833701 0.186401 0.636353 -0.078979 0.744263 1441833701 0.186401 0.636353 -0.078979 0.744263 1441833701 0.186401 0.636353 -0.078979 0.744263 1441833701 0.186401 0.636353 -0.078979 0.744263 1441833701 0.186401 0.636353 -0.078979 0.744263 1441833701 0.186401 0.636353 -0.078979 0.744263 1441833701 0.111938 0.645325 -0.018372 0.755371 1441833701 0.111938 0.645325 -0.018372 0.755371 1441833701 0.111938 0.645325 -0.018372 0.755371 1441833701 0.111938 0.645325 -0.018372 0.755371 1441833701 0.111938 0.645325 -0.018372 0.755371 1441833701 0.111938 0.645325 -0.018372 0.755371 1441833701 0.029236 0.645386 0.056641 0.761169 1441833701 0.029236 0.645386 0.056641 0.761169 1441833701 0.029236 0.645386 0.056641 0.761169 1441833701 0.029236 0.645386 0.056641 0.761169 1441833701 0.029236 0.645386 0.056641 0.761169 1441833701 0.029236 0.645386 0.056641 0.761169 1441833701 -0.048645 0.644348 0.132568 0.751526 1441833701 -0.048645 0.644348 0.132568 0.751526 1441833701 -0.048645 0.644348 0.132568 0.751526 1441833701 -0.048645 0.644348 0.132568 0.751526 1441833701 -0.048645 0.644348 0.132568 0.751526 1441833701 -0.048645 0.644348 0.132568 0.751526 1441833701 -0.048645 0.644348 0.132568 0.751526 1441833702 -0.116272 0.638611 0.200195 0.733826 1441833702 -0.116272 0.638611 0.200195 0.733826 1441833702 -0.116272 0.638611 0.200195 0.733826 1441833702 -0.116272 0.638611 0.200195 0.733826 1441833702 -0.116272 0.638611 0.200195 0.733826 1441833702 -0.116272 0.638611 0.200195 0.733826 1441833702 -0.154541 0.629700 0.256409 0.716797 1441833702 -0.154541 0.629700 0.256409 0.716797 1441833702 -0.154541 0.629700 0.256409 0.716797 1441833702 -0.154541 0.629700 0.256409 0.716797 1441833702 -0.154541 0.629700 0.256409 0.716797 1441833702 -0.154541 0.629700 0.256409 0.716797 1441833702 -0.166138 0.629395 0.285339 0.703430 1441833702 -0.166138 0.629395 0.285339 0.703430 1441833702 -0.166138 0.629395 0.285339 0.703430 1441833702 -0.166138 0.629395 0.285339 0.703430 1441833702 -0.166138 0.629395 0.285339 0.703430 1441833702 -0.166138 0.629395 0.285339 0.703430 1441833702 -0.137512 0.643433 0.284180 0.697327 1441833702 -0.137512 0.643433 0.284180 0.697327 1441833702 -0.137512 0.643433 0.284180 0.697327 1441833702 -0.137512 0.643433 0.284180 0.697327 1441833702 -0.137512 0.643433 0.284180 0.697327 1441833702 -0.137512 0.643433 0.284180 0.697327 1441833702 -0.084778 0.664856 0.251587 0.698120 1441833702 -0.084778 0.664856 0.251587 0.698120 1441833702 -0.084778 0.664856 0.251587 0.698120 1441833702 -0.084778 0.664856 0.251587 0.698120 1441833702 -0.084778 0.664856 0.251587 0.698120 1441833702 -0.084778 0.664856 0.251587 0.698120 1441833702 -0.022095 0.683105 0.195923 0.703125 1441833702 -0.022095 0.683105 0.195923 0.703125 1441833702 -0.022095 0.683105 0.195923 0.703125 1441833702 -0.022095 0.683105 0.195923 0.703125 1441833702 -0.022095 0.683105 0.195923 0.703125 1441833702 -0.022095 0.683105 0.195923 0.703125 1441833702 0.043823 0.694519 0.127075 0.706726 1441833702 0.043823 0.694519 0.127075 0.706726 1441833702 0.043823 0.694519 0.127075 0.706726 1441833702 0.043823 0.694519 0.127075 0.706726 1441833702 0.043823 0.694519 0.127075 0.706726 1441833702 0.043823 0.694519 0.127075 0.706726 1441833702 0.114319 0.700500 0.050171 0.702576 1441833702 0.114319 0.700500 0.050171 0.702576 1441833702 0.114319 0.700500 0.050171 0.702576 1441833702 0.114319 0.700500 0.050171 0.702576 1441833702 0.114319 0.700500 0.050171 0.702576 1441833702 0.189209 0.696533 -0.028564 0.691467 1441833702 0.189209 0.696533 -0.028564 0.691467 1441833702 0.189209 0.696533 -0.028564 0.691467 1441833702 0.189209 0.696533 -0.028564 0.691467 1441833702 0.189209 0.696533 -0.028564 0.691467 1441833702 0.189209 0.696533 -0.028564 0.691467 1441833702 0.256348 0.678650 -0.100281 0.680847 1441833702 0.256348 0.678650 -0.100281 0.680847 1441833702 0.256348 0.678650 -0.100281 0.680847 1441833702 0.256348 0.678650 -0.100281 0.680847 1441833702 0.256348 0.678650 -0.100281 0.680847 1441833702 0.256348 0.678650 -0.100281 0.680847 1441833702 0.256348 0.678650 -0.100281 0.680847 1441833702 0.311279 0.647095 -0.154602 0.678528 1441833702 0.311279 0.647095 -0.154602 0.678528 1441833702 0.311279 0.647095 -0.154602 0.678528 1441833702 0.311279 0.647095 -0.154602 0.678528 1441833702 0.311279 0.647095 -0.154602 0.678528 1441833702 0.311279 0.647095 -0.154602 0.678528 1441833702 0.347839 0.626892 -0.192810 0.669922 1441833702 0.347839 0.626892 -0.192810 0.669922 1441833702 0.347839 0.626892 -0.192810 0.669922 1441833702 0.347839 0.626892 -0.192810 0.669922 1441833702 0.347839 0.626892 -0.192810 0.669922 1441833702 0.347839 0.626892 -0.192810 0.669922 1441833702 0.352478 0.612122 -0.201172 0.678650 1441833702 0.352478 0.612122 -0.201172 0.678650 1441833702 0.352478 0.612122 -0.201172 0.678650 1441833702 0.352478 0.612122 -0.201172 0.678650 1441833702 0.352478 0.612122 -0.201172 0.678650 1441833702 0.325562 0.609192 -0.185486 0.698853 1441833702 0.325562 0.609192 -0.185486 0.698853 1441833702 0.325562 0.609192 -0.185486 0.698853 1441833702 0.325562 0.609192 -0.185486 0.698853 1441833702 0.325562 0.609192 -0.185486 0.698853 1441833702 0.273193 0.617126 -0.148682 0.722717 1441833702 0.273193 0.617126 -0.148682 0.722717 1441833702 0.273193 0.617126 -0.148682 0.722717 1441833702 0.273193 0.617126 -0.148682 0.722717 1441833702 0.273193 0.617126 -0.148682 0.722717 1441833702 0.273193 0.617126 -0.148682 0.722717 1441833702 0.201599 0.630493 -0.094482 0.743530 1441833702 0.201599 0.630493 -0.094482 0.743530 1441833702 0.201599 0.630493 -0.094482 0.743530 1441833702 0.201599 0.630493 -0.094482 0.743530 1441833702 0.201599 0.630493 -0.094482 0.743530 1441833702 0.201599 0.630493 -0.094482 0.743530 1441833702 0.118530 0.646667 -0.029053 0.752869 1441833702 0.118530 0.646667 -0.029053 0.752869 1441833702 0.118530 0.646667 -0.029053 0.752869 1441833702 0.118530 0.646667 -0.029053 0.752869 1441833702 0.118530 0.646667 -0.029053 0.752869 1441833702 0.118530 0.646667 -0.029053 0.752869 1441833702 0.031555 0.648804 0.044800 0.758911 1441833702 0.031555 0.648804 0.044800 0.758911 1441833702 0.031555 0.648804 0.044800 0.758911 1441833702 0.031555 0.648804 0.044800 0.758911 1441833702 0.031555 0.648804 0.044800 0.758911 1441833702 0.031555 0.648804 0.044800 0.758911 1441833702 -0.049805 0.642761 0.118286 0.755188 1441833703 -0.049805 0.642761 0.118286 0.755188 1441833703 -0.049805 0.642761 0.118286 0.755188 1441833703 -0.049805 0.642761 0.118286 0.755188 1441833703 -0.049805 0.642761 0.118286 0.755188 1441833703 
0.043701 0.638428 0.070496 0.765137 1441833705 0.043701 0.638428 0.070496 0.765137 1441833705 0.043701 0.638428 0.070496 0.765137 1441833705 0.056763 0.645203 0.065308 0.759033 1441833705 0.056763 0.645203 0.065308 0.759033 1441833705 0.056763 0.645203 0.065308 0.759033 1441833705 0.056763 0.645203 0.065308 0.759033 1441833705 0.056763 0.645203 0.065308 0.759033 1441833705 0.056763 0.645203 0.065308 0.759033 1441833705 0.087708 0.649902 0.044861 0.753540 1441833705 0.087708 0.649902 0.044861 0.753540 1441833705 0.087708 0.649902 0.044861 0.753540 1441833705 0.087708 0.649902 0.044861 0.753540 1441833705 0.087708 0.649902 0.044861 0.753540 1441833705 0.087708 0.649902 0.044861 0.753540 1441833705 0.138062 0.652954 0.001465 0.744629 1441833705 0.138062 0.652954 0.001465 0.744629 1441833705 0.138062 0.652954 0.001465 0.744629 1441833705 0.138062 0.652954 0.001465 0.744629 1441833705 0.138062 0.652954 0.001465 0.744629 1441833705 0.138062 0.652954 0.001465 0.744629 1441833705 0.138062 0.652954 0.001465 0.744629 1441833705 0.190857 0.654053 -0.053040 0.729980 1441833705 0.190857 0.654053 -0.053040 0.729980 1441833705 0.190857 0.654053 -0.053040 0.729980 1441833705 0.252991 0.645996 -0.112671 0.711243 1441833705 0.252991 0.645996 -0.112671 0.711243 1441833705 0.252991 0.645996 -0.112671 0.711243 1441833705 0.252991 0.645996 -0.112671 0.711243 1441833705 0.252991 0.645996 -0.112671 0.711243 1441833705 0.252991 0.645996 -0.112671 0.711243 1441833705 0.252991 0.645996 -0.112671 0.711243 1441833705 0.309814 0.621033 -0.170898 0.699280 1441833705 0.309814 0.621033 -0.170898 0.699280 1441833705 0.309814 0.621033 -0.170898 0.699280 1441833705 0.309814 0.621033 -0.170898 0.699280 1441833705 0.309814 0.621033 -0.170898 0.699280 1441833705 0.356812 0.601501 -0.219299 0.680237 1441833705 0.356812 0.601501 -0.219299 0.680237 1441833705 0.356812 0.601501 -0.219299 0.680237 1441833705 0.356812 0.601501 -0.219299 0.680237 1441833705 0.367981 0.591675 -0.232117 0.678589 1441833705 0.367981 0.591675 -0.232117 0.678589 1441833705 0.367981 0.591675 -0.232117 0.678589 1441833705 0.367981 0.591675 -0.232117 0.678589 1441833706 0.367981 0.591675 -0.232117 0.678589 1441833706 0.367981 0.591675 -0.232117 0.678589 1441833706 0.350769 0.590759 -0.218933 0.692749 1441833706 0.350769 0.590759 -0.218933 0.692749 1441833706 0.350769 0.590759 -0.218933 0.692749 1441833706 0.350769 0.590759 -0.218933 0.692749 1441833706 0.350769 0.590759 -0.218933 0.692749 1441833706 0.350769 0.590759 -0.218933 0.692749 1441833706 0.308105 0.599854 -0.186890 0.714294 1441833706 0.308105 0.599854 -0.186890 0.714294 1441833706 0.308105 0.599854 -0.186890 0.714294 1441833706 0.308105 0.599854 -0.186890 0.714294 1441833706 0.308105 0.599854 -0.186890 0.714294 1441833706 0.308105 0.599854 -0.186890 0.714294 1441833706 0.244263 0.616760 -0.138123 0.735413 1441833706 0.244263 0.616760 -0.138123 0.735413 1441833706 0.244263 0.616760 -0.138123 0.735413 1441833706 0.244263 0.616760 -0.138123 0.735413 1441833706 0.244263 0.616760 -0.138123 0.735413 1441833706 0.244263 0.616760 -0.138123 0.735413 1441833706 0.161072 0.633850 -0.071045 0.753052 1441833706 0.161072 0.633850 -0.071045 0.753052 1441833706 0.161072 0.633850 -0.071045 0.753052 1441833706 0.161072 0.633850 -0.071045 0.753052 1441833706 0.161072 0.633850 -0.071045 0.753052 1441833706 0.080078 0.643860 -0.002502 0.760925 1441833706 0.080078 0.643860 -0.002502 0.760925 1441833706 0.080078 0.643860 -0.002502 0.760925 1441833706 0.080078 0.643860 -0.002502 0.760925 1441833706 0.080078 0.643860 -0.002502 0.760925 1441833706 0.080078 0.643860 -0.002502 0.760925 1441833706 -0.003235 0.641541 0.067322 0.764038 1441833706 -0.003235 0.641541 0.067322 0.764038 1441833706 -0.003235 0.641541 0.067322 0.764038 1441833706 -0.003235 0.641541 0.067322 0.764038 1441833706 -0.003235 0.641541 0.067322 0.764038 1441833706 -0.003235 0.641541 0.067322 0.764038 1441833706 -0.080811 0.634583 0.140442 0.755615 1441833706 -0.080811 0.634583 0.140442 0.755615 1441833706 -0.080811 0.634583 0.140442 0.755615 1441833706 -0.080811 0.634583 0.140442 0.755615 1441833706 -0.080811 0.634583 0.140442 0.755615 1441833706 -0.080811 0.634583 0.140442 0.755615 1441833706 -0.138123 0.623474 0.212891 0.739441 1441833706 -0.138123 0.623474 0.212891 0.739441 1441833706 -0.138123 0.623474 0.212891 0.739441 1441833706 -0.138123 0.623474 0.212891 0.739441 1441833706 -0.138123 0.623474 0.212891 0.739441 1441833706 -0.138123 0.623474 0.212891 0.739441 1441833706 -0.138123 0.623474 0.212891 0.739441 1441833706 -0.166016 0.615601 0.256897 0.726196 1441833706 -0.166016 0.615601 0.256897 0.726196 1441833706 -0.166016 0.615601 0.256897 0.726196 1441833706 -0.166016 0.615601 0.256897 0.726196 1441833706 -0.166016 0.615601 0.256897 0.726196 1441833706 -0.151062 0.624023 0.261780 0.720520 1441833706 -0.151062 0.624023 0.261780 0.720520 1441833706 -0.151062 0.624023 0.261780 0.720520 1441833706 -0.151062 0.624023 0.261780 0.720520 1441833706 -0.151062 0.624023 0.261780 0.720520 1441833706 -0.151062 0.624023 0.261780 0.720520 1441833706 -0.107117 0.640076 0.239685 0.721985 1441833706 -0.107117 0.640076 0.239685 0.721985 1441833706 -0.107117 0.640076 0.239685 0.721985 1441833706 -0.107117 0.640076 0.239685 0.721985 1441833706 -0.107117 0.640076 0.239685 0.721985 1441833706 -0.040161 0.659180 0.192200 0.725891 1441833706 -0.040161 0.659180 0.192200 0.725891 1441833706 -0.040161 0.659180 0.192200 0.725891 1441833706 -0.040161 0.659180 0.192200 0.725891 1441833706 -0.040161 0.659180 0.192200 0.725891 1441833706 -0.040161 0.659180 0.192200 0.725891 1441833706 0.040039 0.674500 0.120361 0.727234 1441833706 0.040039 0.674500 0.120361 0.727234 1441833706 0.040039 0.674500 0.120361 0.727234 1441833706 0.040039 0.674500 0.120361 0.727234 1441833706 0.040039 0.674500 0.120361 0.727234 1441833706 0.040039 0.674500 0.120361 0.727234 1441833706 0.040039 0.674500 0.120361 0.727234 1441833706 0.117310 0.679688 0.033264 0.723267 1441833706 0.117310 0.679688 0.033264 0.723267 1441833706 0.117310 0.679688 0.033264 0.723267 1441833706 0.117310 0.679688 0.033264 0.723267 1441833706 0.117310 0.679688 0.033264 0.723267 1441833706 0.117310 0.679688 0.033264 0.723267 1441833706 0.192749 0.670715 -0.046082 0.714661 1441833706 0.192749 0.670715 -0.046082 0.714661 1441833706 0.192749 0.670715 -0.046082 0.714661 1441833706 0.192749 0.670715 -0.046082 0.714661 1441833706 0.192749 0.670715 -0.046082 0.714661 1441833706 0.192749 0.670715 -0.046082 0.714661 1441833706 0.257996 0.637756 -0.100952 0.718628 1441833706 0.257996 0.637756 -0.100952 0.718628 1441833706 0.257996 0.637756 -0.100952 0.718628 1441833706 0.257996 0.637756 -0.100952 0.718628 1441833706 0.257996 0.637756 -0.100952 0.718628 1441833706 0.257996 0.637756 -0.100952 0.718628 1441833706 0.315369 0.610901 -0.147217 0.711060 1441833706 0.315369 0.610901 -0.147217 0.711060 1441833706 0.315369 0.610901 -0.147217 0.711060 1441833706 0.315369 0.610901 -0.147217 0.711060 1441833706 0.315369 0.610901 -0.147217 0.711060 1441833706 0.315369 0.610901 -0.147217 0.711060 1441833706 0.347961 0.595215 -0.170532 0.703857 1441833706 0.347961 0.595215 -0.170532 0.703857 1441833706 0.347961 0.595215 -0.170532 0.703857 1441833706 0.347961 0.595215 -0.170532 0.703857 1441833706 0.347961 0.595215 -0.170532 0.703857 1441833707 0.347961 0.595215 -0.170532 0.703857 1441833707 0.349182 0.587585 -0.169128 0.709961 1441833707 0.349182 0.587585 -0.169128 0.709961 1441833707 0.349182 0.587585 -0.169128 0.709961 1441833707 0.349182 0.587585 -0.169128 0.709961 1441833707 0.349182 0.587585 -0.169128 0.709961 1441833707 0.349182 0.587585 -0.169128 0.709961 1441833707 0.325073 0.587158 -0.150146 0.725891 1441833707 0.325073 0.587158 -0.150146 0.725891 1441833707 0.325073 0.587158 -0.150146 0.725891 1441833707 0.325073 0.587158 -0.150146 0.725891 1441833707 0.325073 0.587158 -0.150146 0.725891 1441833707 0.325073 0.587158 -0.150146 0.725891 1441833707 0.275269 0.597473 -0.112488 0.744629 1441833707 0.275269 0.597473 -0.112488 0.744629 1441833707 0.275269 0.597473 -0.112488 0.744629 1441833707 0.275269 0.597473 -0.112488 0.744629 1441833707 0.275269 0.597473 -0.112488 0.744629 1441833707 0.275269 0.597473 -0.112488 0.744629 1441833707 0.206665 0.609314 -0.060730 0.763062 1441833707 0.206665 0.609314 -0.060730 0.763062 1441833707 0.206665 0.609314 -0.060730 0.763062 1441833707 0.206665 0.609314 -0.060730 0.763062 1441833707 0.206665 0.609314 -0.060730 0.763062 1441833707 0.206665 0.609314 -0.060730 0.763062 1441833707 0.124023 0.625122 0.007446 0.770508 1441833707 0.124023 0.625122 0.007446 0.770508 1441833707 0.124023 0.625122 0.007446 0.770508 1441833707 0.124023 0.625122 0.007446 0.770508 1441833707 0.124023 0.625122 0.007446 0.770508 1441833707 0.124023 0.625122 0.007446 0.770508 1441833707 0.124023 0.625122 0.007446 0.770508 1441833707 0.042725 0.629944 0.076355 0.771667 1441833707 0.042725 0.629944 0.076355 0.771667 1441833707 0.042725 0.629944 0.076355 0.771667 1441833707 0.042725 0.629944 0.076355 0.771667 1441833707 0.042725 0.629944 0.076355 0.771667 1441833707 0.042725 0.629944 0.076355 0.771667 1441833707 -0.036194 0.623779 0.147949 0.766541 1441833707 -0.036194 0.623779 0.147949 0.766541 1441833707 -0.036194 0.623779 0.147949 0.766541 1441833707 -0.036194 0.623779 0.147949 0.766541 1441833707 -0.036194 0.623779 0.147949 0.766541 1441833707 -0.036194 0.623779 0.147949 0.766541 1441833707 -0.036194 0.623779 0.147949 0.766541 1441833707 -0.093445 0.615784 0.210449 0.753418 1441833707 -0.093445 0.615784 0.210449 0.753418 1441833707 -0.093445 0.615784 0.210449 0.753418 1441833707 -0.093445 0.615784 0.210449 0.753418 1441833707 -0.093445 0.615784 0.210449 0.753418 1441833707 -0.093445 0.615784 0.210449 0.753418 1441833707 -0.126770 0.614441 0.254272 0.735962 1441833707 -0.126770 0.614441 0.254272 0.735962 1441833707 -0.126770 0.614441 0.254272 0.735962 1441833707 -0.126770 0.614441 0.254272 0.735962 1441833707 -0.126770 0.614441 0.254272 0.735962 1441833707 -0.126770 0.614441 0.254272 0.735962 1441833707 -0.124878 0.622070 0.270874 0.723816 1441833707 -0.124878 0.622070 0.270874 0.723816 1441833707 -0.124878 0.622070 0.270874 0.723816 1441833707 -0.124878 0.622070 0.270874 0.723816 1441833707 -0.124878 0.622070 0.270874 0.723816 1441833707 -0.124878 0.622070 0.270874 0.723816 1441833707 -0.079163 0.640564 0.250732 0.721436 1441833707 -0.079163 0.640564 0.250732 0.721436 1441833707 -0.079163 0.640564 0.250732 0.721436 1441833707 -0.079163 0.640564 0.250732 0.721436 1441833707 -0.079163 0.640564 0.250732 0.721436 1441833707 -0.079163 0.640564 0.250732 0.721436 1441833707 -0.008423 0.660156 0.195007 0.725220 1441833707 -0.008423 0.660156 0.195007 0.725220 1441833707 -0.008423 0.660156 0.195007 0.725220 1441833707 -0.008423 0.660156 0.195007 0.725220 1441833707 -0.008423 0.660156 0.195007 0.725220 1441833707 0.066284 0.675720 0.122437 0.723816 1441833707 0.066284 0.675720 0.122437 0.723816 1441833707 0.066284 0.675720 0.122437 0.723816 1441833707 0.066284 0.675720 0.122437 0.723816 1441833707 0.066284 0.675720 0.122437 0.723816 1441833707 0.066284 0.675720 0.122437 0.723816 1441833707 0.141479 0.683044 0.042786 0.715149 1441833707 0.141479 0.683044 0.042786 0.715149 1441833707 0.141479 0.683044 0.042786 0.715149 1441833707 0.141479 0.683044 0.042786 0.715149 1441833707 0.141479 0.683044 0.042786 0.715149 1441833707 0.218872 0.678650 -0.040527 0.699829 1441833707 0.218872 0.678650 -0.040527 0.699829 1441833707 0.218872 0.678650 -0.040527 0.699829 1441833707 0.218872 0.678650 -0.040527 0.699829 1441833707 0.218872 0.678650 -0.040527 0.699829 1441833707 0.218872 0.678650 -0.040527 0.699829 1441833707 0.289246 0.661499 -0.117310 0.681885 1441833707 0.289246 0.661499 -0.117310 0.681885 1441833707 0.289246 0.661499 -0.117310 0.681885 1441833707 0.289246 0.661499 -0.117310 0.681885 1441833707 0.289246 0.661499 -0.117310 0.681885 1441833707 0.346680 0.627380 -0.176453 0.674561 1441833707 0.346680 0.627380 -0.176453 0.674561 1441833707 0.346680 0.627380 -0.176453 0.674561 1441833707 0.346680 0.627380 -0.176453 0.674561 1441833707 0.346680 0.627380 -0.176453 0.674561 1441833707 0.346680 0.627380 -0.176453 0.674561 1441833707 0.379944 0.607727 -0.215210 0.663269 1441833707 0.379944 0.607727 -0.215210 0.663269 1441833707 0.379944 0.607727 -0.215210 0.663269 1441833707 0.379944 0.607727 -0.215210 0.663269 1441833707 0.379944 0.607727 -0.215210 0.663269 1441833707 0.379944 0.607727 -0.215210 0.663269 1441833708 0.378845 0.599854 -0.221008 0.669128 1441833708 0.378845 0.599854 -0.221008 0.669128 1441833708 0.378845 0.599854 -0.221008 0.669128 1441833708 0.378845 0.599854 -0.221008 0.669128 1441833708 0.378845 0.599854 -0.221008 0.669128 1441833708 0.378845 0.599854 -0.221008 0.669128 1441833708 0.378845 0.599854 -0.221008 0.669128 1441833708 0.341003 0.602905 -0.194519 0.694458 1441833708 0.341003 0.602905 -0.194519 0.694458 1441833708 0.341003 0.602905 -0.194519 0.694458 1441833708 0.341003 0.602905 -0.194519 0.694458 1441833708 0.341003 0.602905 -0.194519 0.694458 1441833708 0.277100 0.619751 -0.146301 0.719421 1441833708 0.277100 0.619751 -0.146301 0.719421 1441833708 0.277100 0.619751 -0.146301 0.719421 1441833708 0.277100 0.619751 -0.146301 0.719421 1441833708 0.277100 0.619751 -0.146301 0.719421 1441833708 0.194153 0.640869 -0.081909 0.738098 1441833708 0.194153 0.640869 -0.081909 0.738098 1441833708 0.194153 0.640869 -0.081909 0.738098 1441833708 0.194153 0.640869 -0.081909 0.738098 1441833708 0.194153 0.640869 -0.081909 0.738098 1441833708 0.194153 0.640869 -0.081909 0.738098 1441833708 0.109009 0.646301 -0.009705 0.755127 1441833708 0.109009 0.646301 -0.009705 0.755127 1441833708 0.109009 0.646301 -0.009705 0.755127 1441833708 0.109009 0.646301 -0.009705 0.755127 1441833708 0.109009 0.646301 -0.009705 0.755127 1441833708 0.109009 0.646301 -0.009705 0.755127 1441833708 0.021362 0.641724 0.065613 0.763733 1441833708 0.021362 0.641724 0.065613 0.763733 1441833708 0.021362 0.641724 0.065613 0.763733 1441833708 0.021362 0.641724 0.065613 0.763733 1441833708 0.021362 0.641724 0.065613 0.763733 1441833708 -0.064148 0.631409 0.143738 0.759277 1441833708 -0.064148 0.631409 0.143738 0.759277 1441833708 -0.064148 0.631409 0.143738 0.759277 1441833708 -0.064148 0.631409 0.143738 0.759277 1441833708 -0.064148 0.631409 0.143738 0.759277 1441833708 -0.064148 0.631409 0.143738 0.759277 1441833708 -0.130127 0.619141 0.215210 0.743896 1441833708 -0.130127 0.619141 0.215210 0.743896 1441833708 -0.130127 0.619141 0.215210 0.743896 1441833708 -0.130127 0.619141 0.215210 0.743896 1441833708 -0.130127 0.619141 0.215210 0.743896 1441833708 -0.130127 0.619141 0.215210 0.743896 1441833708 -0.163757 0.609314 0.267151 0.728333 1441833708 -0.163757 0.609314 0.267151 0.728333 1441833708 -0.163757 0.609314 0.267151 0.728333 1441833708 -0.163757 0.609314 0.267151 0.728333 1441833708 -0.163757 0.609314 0.267151 0.728333 1441833708 -0.163757 0.609314 0.267151 0.728333 1441833708 -0.141113 0.619080 0.270630 0.723511 1441833708 -0.141113 0.619080 0.270630 0.723511 1441833708 -0.141113 0.619080 0.270630 0.723511 1441833708 -0.141113 0.619080 0.270630 0.723511 1441833708 -0.141113 0.619080 0.270630 0.723511 1441833708 -0.141113 0.619080 0.270630 0.723511 1441833708 -0.094910 0.636841 0.242798 0.725525 1441833708 -0.094910 0.636841 0.242798 0.725525 1441833708 -0.094910 0.636841 0.242798 0.725525 1441833708 -0.094910 0.636841 0.242798 0.725525 1441833708 -0.094910 0.636841 0.242798 0.725525 1441833708 -0.094910 0.636841 0.242798 0.725525 1441833708 -0.037903 0.653992 0.198181 0.729004 1441833708 -0.037903 0.653992 0.198181 0.729004 1441833708 -0.037903 0.653992 0.198181 0.729004 1441833708 -0.037903 0.653992 0.198181 0.729004 1441833708 -0.037903 0.653992 0.198181 0.729004 1441833708 -0.037903 0.653992 0.198181 0.729004 1441833708 0.037292 0.669189 0.130676 0.730530 1441833708 0.037292 0.669189 0.130676 0.730530 1441833708 0.037292 0.669189 0.130676 0.730530 1441833708 0.037292 0.669189 0.130676 0.730530 1441833708 0.037292 0.669189 0.130676 0.730530 1441833708 0.037292 0.669189 0.130676 0.730530 1441833708 0.037292 0.669189 0.130676 0.730530 1441833708 0.116638 0.676880 0.043579 0.725403 1441833708 0.116638 0.676880 0.043579 0.725403 1441833708 0.116638 0.676880 0.043579 0.725403 1441833708 0.116638 0.676880 0.043579 0.725403 1441833708 0.116638 0.676880 0.043579 0.725403 1441833708 0.196716 0.674316 -0.038086 0.710632 1441833708 0.196716 0.674316 -0.038086 0.710632 1441833708 0.196716 0.674316 -0.038086 0.710632 1441833708 0.196716 0.674316 -0.038086 0.710632 1441833708 0.259583 0.651611 -0.102722 0.705261 1441833708 0.259583 0.651611 -0.102722 0.705261 1441833708 0.259583 0.651611 -0.102722 0.705261 1441833708 0.259583 0.651611 -0.102722 0.705261 1441833708 0.259583 0.651611 -0.102722 0.705261 1441833708 0.259583 0.651611 -0.102722 0.705261 1441833708 0.314575 0.628174 -0.160461 0.693298 1441833708 0.314575 0.628174 -0.160461 0.693298 1441833708 0.314575 0.628174 -0.160461 0.693298 1441833708 0.314575 0.628174 -0.160461 0.693298 1441833708 0.314575 0.628174 -0.160461 0.693298 1441833708 0.328979 0.616882 -0.186035 0.690308 1441833708 0.328979 0.616882 -0.186035 0.690308 1441833708 0.328979 0.616882 -0.186035 0.690308 1441833708 0.328979 0.616882 -0.186035 0.690308 1441833708 0.311462 0.611572 -0.180237 0.704529 1441833709 0.311462 0.611572 -0.180237 0.704529 1441833709 0.311462 0.611572 -0.180237 0.704529 1441833709 0.311462 0.611572 -0.180237 0.704529 1441833709 0.311462 0.611572 -0.180237 0.704529 1441833709 0.311462 0.611572 -0.180237 0.704529 1441833709 0.270996 0.615295 -0.149902 0.724854 1441833709 0.270996 0.615295 -0.149902 0.724854 1441833709 0.270996 0.615295 -0.149902 0.724854 1441833709 0.270996 0.615295 -0.149902 0.724854 1441833709 0.270996 0.615295 -0.149902 0.724854 1441833709 0.270996 0.615295 -0.149902 0.724854 1441833709 0.270996 0.615295 -0.149902 0.724854 1441833709 0.211731 0.626587 -0.104065 0.742676 1441833709 0.211731 0.626587 -0.104065 0.742676 1441833709 0.211731 0.626587 -0.104065 0.742676 1441833709 0.211731 0.626587 -0.104065 0.742676 1441833709 0.211731 0.626587 -0.104065 0.742676 1441833709 0.211731 0.626587 -0.104065 0.742676 1441833709 0.130493 0.635254 -0.036438 0.760254 1441833709 0.130493 0.635254 -0.036438 0.760254 1441833709 0.130493 0.635254 -0.036438 0.760254 1441833709 0.130493 0.635254 -0.036438 0.760254 1441833709 0.130493 0.635254 -0.036438 0.760254 1441833709 0.130493 0.635254 -0.036438 0.760254 1441833709 0.049683 0.641541 0.034241 0.764648 1441833709 0.049683 0.641541 0.034241 0.764648 1441833709 0.049683 0.641541 0.034241 0.764648 1441833709 0.049683 0.641541 0.034241 0.764648 1441833709 0.049683 0.641541 0.034241 0.764648 1441833709 0.049683 0.641541 0.034241 0.764648 1441833709 -0.034851 0.635803 0.111694 0.762878 1441833709 -0.034851 0.635803 0.111694 0.762878 1441833709 -0.034851 0.635803 0.111694 0.762878 1441833709 -0.034851 0.635803 0.111694 0.762878 1441833709 -0.034851 0.635803 0.111694 0.762878 1441833709 -0.034851 0.635803 0.111694 0.762878 1441833709 -0.034851 0.635803 0.111694 0.762878 1441833709 -0.104614 0.627502 0.181702 0.749817 1441833709 -0.104614 0.627502 0.181702 0.749817 1441833709 -0.104614 0.627502 0.181702 0.749817 1441833709 -0.104614 0.627502 0.181702 0.749817 1441833709 -0.104614 0.627502 0.181702 0.749817 1441833709 -0.104614 0.627502 0.181702 0.749817 1441833709 -0.141846 0.620178 0.234680 0.734863 1441833709 -0.141846 0.620178 0.234680 0.734863 1441833709 -0.141846 0.620178 0.234680 0.734863 1441833709 -0.141846 0.620178 0.234680 0.734863 1441833709 -0.141846 0.620178 0.234680 0.734863 1441833709 -0.141846 0.620178 0.234680 0.734863 1441833709 -0.151428 0.622681 0.261047 0.721863 1441833709 -0.151428 0.622681 0.261047 0.721863 1441833709 -0.151428 0.622681 0.261047 0.721863 1441833709 -0.151428 0.622681 0.261047 0.721863 1441833709 -0.151428 0.622681 0.261047 0.721863 1441833709 -0.151428 0.622681 0.261047 0.721863 1441833709 -0.127258 0.632141 0.261841 0.718079 1441833709 -0.127258 0.632141 0.261841 0.718079 1441833709 -0.127258 0.632141 0.261841 0.718079 1441833709 -0.127258 0.632141 0.261841 0.718079 1441833709 -0.127258 0.632141 0.261841 0.718079 1441833709 -0.127258 0.632141 0.261841 0.718079 1441833709 -0.077209 0.648926 0.232056 0.720398 1441833709 -0.077209 0.648926 0.232056 0.720398 1441833709 -0.077209 0.648926 0.232056 0.720398 1441833709 -0.077209 0.648926 0.232056 0.720398 1441833709 -0.077209 0.648926 0.232056 0.720398 1441833709 -0.077209 0.648926 0.232056 0.720398 1441833709 -0.012268 0.667603 0.178467 0.722656 1441833709 -0.012268 0.667603 0.178467 0.722656 1441833709 -0.012268 0.667603 0.178467 0.722656 1441833709 -0.012268 0.667603 0.178467 0.722656 1441833709 -0.012268 0.667603 0.178467 0.722656 1441833709 -0.012268 0.667603 0.178467 0.722656 1441833709 0.061829 0.680664 0.109863 0.721619 1441833709 0.061829 0.680664 0.109863 0.721619 1441833709 0.061829 0.680664 0.109863 0.721619 1441833709 0.136597 0.685669 0.029480 0.714294 1441833709 0.136597 0.685669 0.029480 0.714294 1441833709 0.136597 0.685669 0.029480 0.714294 1441833709 0.136597 0.685669 0.029480 0.714294 1441833709 0.136597 0.685669 0.029480 0.714294 1441833709 0.136597 0.685669 0.029480 0.714294 1441833709 0.136597 0.685669 0.029480 0.714294 1441833709 0.206970 0.676147 -0.047974 0.705383 1441833709 0.206970 0.676147 -0.047974 0.705383 1441833709 0.206970 0.676147 -0.047974 0.705383 1441833709 0.206970 0.676147 -0.047974 0.705383 1441833709 0.206970 0.676147 -0.047974 0.705383 1441833709 0.206970 0.676147 -0.047974 0.705383 1441833709 0.263611 0.650818 -0.107422 0.703796 1441833709 0.263611 0.650818 -0.107422 0.703796 1441833709 0.263611 0.650818 -0.107422 0.703796 1441833709 0.263611 0.650818 -0.107422 0.703796 1441833709 0.263611 0.650818 -0.107422 0.703796 1441833709 0.299011 0.632080 -0.150635 0.698792 1441833709 0.299011 0.632080 -0.150635 0.698792 1441833709 0.299011 0.632080 -0.150635 0.698792 1441833709 0.299011 0.632080 -0.150635 0.698792 1441833709 0.299011 0.632080 -0.150635 0.698792 1441833709 0.299011 0.632080 -0.150635 0.698792 1441833709 0.305847 0.618164 -0.164368 0.705139 1441833709 0.305847 0.618164 -0.164368 0.705139 1441833709 0.305847 0.618164 -0.164368 0.705139 1441833709 0.305847 0.618164 -0.164368 0.705139 1441833709 0.286804 0.613831 -0.155701 0.718811 1441833709 0.286804 0.613831 -0.155701 0.718811 1441833710 0.286804 0.613831 -0.155701 0.718811 1441833710 0.286804 0.613831 -0.155701 0.718811 1441833710 0.286804 0.613831 -0.155701 0.718811 1441833710 0.286804 0.613831 -0.155701 0.718811 1441833710 0.286804 0.613831 -0.155701 0.718811 1441833710 0.239685 0.619690 -0.123169 0.737061 1441833710 0.239685 0.619690 -0.123169 0.737061 1441833710 0.239685 0.619690 -0.123169 0.737061 1441833710 0.239685 0.619690 -0.123169 0.737061 1441833710 0.239685 0.619690 -0.123169 0.737061 1441833710 0.239685 0.619690 -0.123169 0.737061 1441833710 0.167419 0.634644 -0.067322 0.751404 1441833710 0.167419 0.634644 -0.067322 0.751404 1441833710 0.167419 0.634644 -0.067322 0.751404 1441833710 0.167419 0.634644 -0.067322 0.751404 1441833710 0.167419 0.634644 -0.067322 0.751404 1441833710 0.082642 0.648926 0.003113 0.756287 1441833710 0.082642 0.648926 0.003113 0.756287 1441833710 0.082642 0.648926 0.003113 0.756287 1441833710 0.082642 0.648926 0.003113 0.756287 1441833710 0.082642 0.648926 0.003113 0.756287 1441833710 0.082642 0.648926 0.003113 0.756287 1441833710 -0.000916 0.648193 0.077148 0.757507 1441833710 -0.000916 0.648193 0.077148 0.757507 1441833710 -0.000916 0.648193 0.077148 0.757507 1441833710 -0.000916 0.648193 0.077148 0.757507 1441833710 -0.000916 0.648193 0.077148 0.757507 1441833710 -0.000916 0.648193 0.077148 0.757507 1441833710 -0.075500 0.641479 0.143066 0.749817 1441833710 -0.075500 0.641479 0.143066 0.749817 1441833710 -0.075500 0.641479 0.143066 0.749817 1441833710 -0.075500 0.641479 0.143066 0.749817 1441833710 -0.075500 0.641479 0.143066 0.749817 1441833710 -0.075500 0.641479 0.143066 0.749817 1441833710 -0.135437 0.633057 0.201111 0.735107 1441833710 -0.135437 0.633057 0.201111 0.735107 1441833710 -0.135437 0.633057 0.201111 0.735107 1441833710 -0.135437 0.633057 0.201111 0.735107 1441833710 -0.135437 0.633057 0.201111 0.735107 1441833710 -0.135437 0.633057 0.201111 0.735107 1441833710 -0.166138 0.624146 0.248535 0.721802 1441833710 -0.166138 0.624146 0.248535 0.721802 1441833710 
