# Supplementary material for: Quaternion-Based Gesture Recognition Using Wireless Wearable Motion Capture Sensors
Source: Sensors (Basel). 2016 Apr 28;16(5):605. doi: 10.3390/s16050605 (PMC4883296; doi:10.3390/s16050605)
Supplement: Supplementary file 1 [file sensors-16-00605-s001.zip › MultiSensorGestureData/P3/6. Sway/Training17.txt]

0.712402 0.137817 -0.659729 0.195557 1441833614 0.712402 0.137817 -0.659729 0.195557 1441833614 0.712402 0.137817 -0.659729 0.195557 1441833614 0.712402 0.137817 -0.659729 0.195557 1441833614 0.712402 0.137817 -0.659729 0.195557 1441833614 0.721558 0.077942 -0.674622 0.134705 1441833614 0.721558 0.077942 -0.674622 0.134705 1441833614 0.721558 0.077942 -0.674622 0.134705 1441833614 0.721558 0.077942 -0.674622 0.134705 1441833614 0.721558 0.077942 -0.674622 0.134705 1441833614 0.721558 0.077942 -0.674622 0.134705 1441833614 0.722412 0.021729 -0.686340 0.081116 1441833614 0.722412 0.021729 -0.686340 0.081116 1441833614 0.722412 0.021729 -0.686340 0.081116 1441833614 0.722412 0.021729 -0.686340 0.081116 1441833614 0.722412 0.021729 -0.686340 0.081116 1441833614 0.722412 0.021729 -0.686340 0.081116 1441833614 0.722412 0.021729 -0.686340 0.081116 1441833614 0.722412 0.021729 -0.686340 0.081116 1441833614 0.717041 -0.024536 -0.695313 0.041809 1441833614 0.717041 -0.024536 -0.695313 0.041809 1441833614 0.709961 -0.042847 -0.702454 0.025818 1441833614 0.709961 -0.042847 -0.702454 0.025818 1441833614 0.702759 -0.032471 -0.709473 0.041809 1441833614 0.702759 -0.032471 -0.709473 0.041809 1441833614 0.702759 -0.032471 -0.709473 0.041809 1441833614 0.702759 -0.032471 -0.709473 0.041809 1441833614 0.702759 -0.032471 -0.709473 0.041809 1441833615 0.702759 -0.032471 -0.709473 0.041809 1441833615 0.694946 -0.001709 -0.714722 0.078857 1441833615 0.694946 -0.001709 -0.714722 0.078857 1441833615 0.694946 -0.001709 -0.714722 0.078857 1441833615 0.694946 -0.001709 -0.714722 0.078857 1441833615 0.694946 -0.001709 -0.714722 0.078857 1441833615 0.694946 -0.001709 -0.714722 0.078857 1441833615 0.683411 0.045532 -0.716919 0.129822 1441833615 0.683411 0.045532 -0.716919 0.129822 1441833615 0.683411 0.045532 -0.716919 0.129822 1441833615 0.683411 0.045532 -0.716919 0.129822 1441833615 0.683411 0.045532 -0.716919 0.129822 1441833615 0.683411 0.045532 -0.716919 0.129822 1441833615 0.669861 0.101929 -0.710938 0.188354 1441833615 0.669861 0.101929 -0.710938 0.188354 1441833615 0.669861 0.101929 -0.710938 0.188354 1441833615 0.669861 0.101929 -0.710938 0.188354 1441833615 0.669861 0.101929 -0.710938 0.188354 1441833615 0.669861 0.101929 -0.710938 0.188354 1441833615 0.652283 0.160217 -0.698059 0.248108 1441833615 0.652283 0.160217 -0.698059 0.248108 1441833615 0.652283 0.160217 -0.698059 0.248108 1441833615 0.652283 0.160217 -0.698059 0.248108 1441833615 0.652283 0.160217 -0.698059 0.248108 1441833615 0.652283 0.160217 -0.698059 0.248108 1441833615 0.628296 0.221191 -0.679382 0.307739 1441833615 0.628296 0.221191 -0.679382 0.307739 1441833615 0.628296 0.221191 -0.679382 0.307739 1441833615 0.628296 0.221191 -0.679382 0.307739 1441833615 0.628296 0.221191 -0.679382 0.307739 1441833615 0.628296 0.221191 -0.679382 0.307739 1441833615 0.600342 0.284790 -0.651917 0.365356 1441833615 0.600342 0.284790 -0.651917 0.365356 1441833615 0.600342 0.284790 -0.651917 0.365356 1441833615 0.600342 0.284790 -0.651917 0.365356 1441833615 0.600342 0.284790 -0.651917 0.365356 1441833615 0.600342 0.284790 -0.651917 0.365356 1441833615 0.571167 0.345154 -0.616699 0.417419 1441833615 0.571167 0.345154 -0.616699 0.417419 1441833615 0.571167 0.345154 -0.616699 0.417419 1441833615 0.571167 0.345154 -0.616699 0.417419 1441833615 0.571167 0.345154 -0.616699 0.417419 1441833615 0.571167 0.345154 -0.616699 0.417419 1441833615 0.543579 0.399109 -0.574219 0.464172 1441833615 0.543579 0.399109 -0.574219 0.464172 1441833615 0.543579 0.399109 -0.574219 0.464172 1441833615 0.543579 0.399109 -0.574219 0.464172 1441833615 0.543579 0.399109 -0.574219 0.464172 1441833615 0.543579 0.399109 -0.574219 0.464172 1441833615 0.523682 0.438232 -0.533875 0.498596 1441833615 0.523682 0.438232 -0.533875 0.498596 1441833615 0.523682 0.438232 -0.533875 0.498596 1441833615 0.523682 0.438232 -0.533875 0.498596 1441833615 0.523682 0.438232 -0.533875 0.498596 1441833615 0.523682 0.438232 -0.533875 0.498596 1441833615 0.523682 0.438232 -0.533875 0.498596 1441833615 0.523682 0.438232 -0.533875 0.498596 1441833615 0.524597 0.445313 -0.514465 0.511658 1441833615 0.524597 0.445313 -0.514465 0.511658 1441833615 0.524597 0.445313 -0.514465 0.511658 1441833615 0.524597 0.445313 -0.514465 0.511658 1441833615 0.536682 0.436462 -0.508545 0.512634 1441833615 0.536682 0.436462 -0.508545 0.512634 1441833615 0.536682 0.436462 -0.508545 0.512634 1441833615 0.536682 0.436462 -0.508545 0.512634 1441833615 0.536682 0.436462 -0.508545 0.512634 1441833615 0.536682 0.436462 -0.508545 0.512634 1441833615 0.557190 0.417908 -0.516418 0.498169 1441833615 0.557190 0.417908 -0.516418 0.498169 1441833615 0.557190 0.417908 -0.516418 0.498169 1441833615 0.557190 0.417908 -0.516418 0.498169 1441833615 0.557190 0.417908 -0.516418 0.498169 1441833615 0.557190 0.417908 -0.516418 0.498169 1441833615 0.557190 0.417908 -0.516418 0.498169 1441833615 0.557190 0.417908 -0.516418 0.498169 1441833615 0.589050 0.383301 -0.537292 0.466187 1441833615 0.589050 0.383301 -0.537292 0.466187 1441833615 0.589050 0.383301 -0.537292 0.466187 1441833615 0.589050 0.383301 -0.537292 0.466187 1441833615 0.589050 0.383301 -0.537292 0.466187 1441833615 0.589050 0.383301 -0.537292 0.466187 1441833615 0.625061 0.335144 -0.566833 0.419067 1441833615 0.625061 0.335144 -0.566833 0.419067 1441833615 0.625061 0.335144 -0.566833 0.419067 1441833615 0.625061 0.335144 -0.566833 0.419067 1441833615 0.625061 0.335144 -0.566833 0.419067 1441833615 0.625061 0.335144 -0.566833 0.419067 1441833615 0.659851 0.279114 -0.596558 0.361633 1441833615 0.659851 0.279114 -0.596558 0.361633 1441833615 0.659851 0.279114 -0.596558 0.361633 1441833615 0.659851 0.279114 -0.596558 0.361633 1441833615 0.659851 0.279114 -0.596558 0.361633 1441833615 0.659851 0.279114 -0.596558 0.361633 1441833615 0.688599 0.220764 -0.622314 0.299622 1441833615 0.688599 0.220764 -0.622314 0.299622 1441833615 0.688599 0.220764 -0.622314 0.299622 1441833615 0.688599 0.220764 -0.622314 0.299622 1441833615 0.688599 0.220764 -0.622314 0.299622 1441833615 0.688599 0.220764 -0.622314 0.299622 1441833615 0.708008 0.155090 -0.648071 0.233765 1441833615 0.708008 0.155090 -0.648071 0.233765 1441833615 0.708008 0.155090 -0.648071 0.233765 1441833615 0.708008 0.155090 -0.648071 0.233765 1441833615 0.708008 0.155090 -0.648071 0.233765 1441833615 0.708008 0.155090 -0.648071 0.233765 1441833615 0.719971 0.082703 -0.669189 0.164429 1441833615 0.719971 0.082703 -0.669189 0.164429 1441833615 0.719971 0.082703 -0.669189 0.164429 1441833615 0.719971 0.082703 -0.669189 0.164429 1441833615 0.719971 0.082703 -0.669189 0.164429 1441833615 0.719971 0.082703 -0.669189 0.164429 1441833615 0.719971 0.082703 -0.669189 0.164429 1441833616 0.724670 0.022095 -0.681152 0.101929 1441833616 0.724670 0.022095 -0.681152 0.101929 1441833616 0.724670 0.022095 -0.681152 0.101929 1441833616 0.724670 0.022095 -0.681152 0.101929 1441833616 0.724670 0.022095 -0.681152 0.101929 1441833616 0.723694 -0.022461 -0.687500 0.055054 1441833616 0.723694 -0.022461 -0.687500 0.055054 1441833616 0.723694 -0.022461 -0.687500 0.055054 1441833616 0.723694 -0.022461 -0.687500 0.055054 1441833616 0.723694 -0.022461 -0.687500 0.055054 1441833616 0.723694 -0.022461 -0.687500 0.055054 1441833616 0.723694 -0.022461 -0.687500 0.055054 1441833616 0.715271 -0.043091 -0.696472 0.038818 1441833616 0.715271 -0.043091 -0.696472 0.038818 1441833616 0.715271 -0.043091 -0.696472 0.038818 1441833616 0.715271 -0.043091 -0.696472 0.038818 1441833616 0.715271 -0.043091 -0.696472 0.038818 1441833616 0.715271 -0.043091 -0.696472 0.038818 1441833616 0.706360 -0.041931 -0.704590 0.053467 1441833616 0.706360 -0.041931 -0.704590 0.053467 1441833616 0.706360 -0.041931 -0.704590 0.053467 1441833616 0.706360 -0.041931 -0.704590 0.053467 1441833616 0.706360 -0.041931 -0.704590 0.053467 1441833616 0.706360 -0.041931 -0.704590 0.053467 1441833616 0.697693 -0.010681 -0.709839 0.096008 1441833616 0.697693 -0.010681 -0.709839 0.096008 1441833616 0.697693 -0.010681 -0.709839 0.096008 1441833616 0.697693 -0.010681 -0.709839 0.096008 1441833616 0.697693 -0.010681 -0.709839 0.096008 1441833616 0.697693 -0.010681 -0.709839 0.096008 1441833616 0.685730 0.042358 -0.710693 0.151306 1441833616 0.685730 0.042358 -0.710693 0.151306 1441833616 0.685730 0.042358 -0.710693 0.151306 1441833616 0.685730 0.042358 -0.710693 0.151306 1441833616 0.685730 0.042358 -0.710693 0.151306 1441833616 0.685730 0.042358 -0.710693 0.151306 1441833616 0.668945 0.106995 -0.703735 0.213989 1441833616 0.668945 0.106995 -0.703735 0.213989 1441833616 0.668945 0.106995 -0.703735 0.213989 1441833616 0.668945 0.106995 -0.703735 0.213989 1441833616 0.668945 0.106995 -0.703735 0.213989 1441833616 0.668945 0.106995 -0.703735 0.213989 1441833616 0.647156 0.182739 -0.684509 0.281433 1441833616 0.647156 0.182739 -0.684509 0.281433 1441833616 0.647156 0.182739 -0.684509 0.281433 1441833616 0.647156 0.182739 -0.684509 0.281433 1441833616 0.647156 0.182739 -0.684509 0.281433 1441833616 0.647156 0.182739 -0.684509 0.281433 1441833616 0.647156 0.182739 -0.684509 0.281433 1441833616 0.619385 0.260559 -0.653809 0.347839 1441833616 0.619385 0.260559 -0.653809 0.347839 1441833616 0.619385 0.260559 -0.653809 0.347839 1441833616 0.619385 0.260559 -0.653809 0.347839 1441833616 0.619385 0.260559 -0.653809 0.347839 1441833616 0.619385 0.260559 -0.653809 0.347839 1441833616 0.586670 0.332764 -0.614319 0.409485 1441833616 0.586670 0.332764 -0.614319 0.409485 1441833616 0.586670 0.332764 -0.614319 0.409485 1441833616 0.586670 0.332764 -0.614319 0.409485 1441833616 0.586670 0.332764 -0.614319 0.409485 1441833616 0.586670 0.332764 -0.614319 0.409485 1441833616 0.586670 0.332764 -0.614319 0.409485 1441833616 0.552856 0.394348 -0.566528 0.466736 1441833616 0.552856 0.394348 -0.566528 0.466736 1441833616 0.552856 0.394348 -0.566528 0.466736 1441833616 0.552856 0.394348 -0.566528 0.466736 1441833616 0.552856 0.394348 -0.566528 0.466736 1441833616 0.552856 0.394348 -0.566528 0.466736 1441833616 0.521057 0.446838 -0.509705 0.518616 1441833616 0.521057 0.446838 -0.509705 0.518616 1441833616 0.521057 0.446838 -0.509705 0.518616 1441833616 0.521057 0.446838 -0.509705 0.518616 1441833616 0.521057 0.446838 -0.509705 0.518616 1441833616 0.521057 0.446838 -0.509705 0.518616 1441833616 0.497498 0.483032 -0.455688 0.558105 1441833616 0.497498 0.483032 -0.455688 0.558105 1441833616 0.497498 0.483032 -0.455688 0.558105 1441833616 0.497498 0.483032 -0.455688 0.558105 1441833616 0.497498 0.483032 -0.455688 0.558105 1441833616 0.497498 0.483032 -0.455688 0.558105 1441833616 0.493042 0.492981 -0.430725 0.572937 1441833616 0.493042 0.492981 -0.430725 0.572937 1441833616 0.493042 0.492981 -0.430725 0.572937 1441833616 0.493042 0.492981 -0.430725 0.572937 1441833616 0.493042 0.492981 -0.430725 0.572937 1441833616 0.493042 0.492981 -0.430725 0.572937 1441833616 0.493042 0.492981 -0.430725 0.572937 1441833616 0.515869 0.474854 -0.440613 0.560547 1441833616 0.515869 0.474854 -0.440613 0.560547 1441833616 0.515869 0.474854 -0.440613 0.560547 1441833616 0.515869 0.474854 -0.440613 0.560547 1441833616 0.515869 0.474854 -0.440613 0.560547 1441833616 0.515869 0.474854 -0.440613 0.560547 1441833616 0.555908 0.437988 -0.472290 0.525391 1441833616 0.555908 0.437988 -0.472290 0.525391 1441833616 0.555908 0.437988 -0.472290 0.525391 1441833616 0.555908 0.437988 -0.472290 0.525391 1441833616 0.555908 0.437988 -0.472290 0.525391 1441833616 0.555908 0.437988 -0.472290 0.525391 1441833616 0.555908 0.437988 -0.472290 0.525391 1441833616 0.601257 0.385742 -0.513611 0.475220 1441833616 0.601257 0.385742 -0.513611 0.475220 1441833616 0.601257 0.385742 -0.513611 0.475220 1441833616 0.601257 0.385742 -0.513611 0.475220 1441833616 0.601257 0.385742 -0.513611 0.475220 1441833616 0.601257 0.385742 -0.513611 0.475220 1441833616 0.639832 0.332153 -0.553101 0.417542 1441833616 0.639832 0.332153 -0.553101 0.417542 1441833616 0.639832 0.332153 -0.553101 0.417542 1441833616 0.639832 0.332153 -0.553101 0.417542 1441833616 0.639832 0.332153 -0.553101 0.417542 1441833616 0.639832 0.332153 -0.553101 0.417542 1441833616 0.674866 0.272766 -0.588318 0.352051 1441833617 0.674866 0.272766 -0.588318 0.352051 1441833617 0.674866 0.272766 -0.588318 0.352051 1441833617 0.674866 0.272766 -0.588318 0.352051 1441833617 0.674866 0.272766 -0.588318 0.352051 1441833617 0.674866 0.272766 -0.588318 0.352051 1441833617 0.703003 0.205994 -0.620850 0.279053 1441833617 0.703003 0.205994 -0.620850 0.279053 1441833617 0.703003 0.205994 -0.620850 0.279053 1441833617 0.703003 0.205994 -0.620850 0.279053 1441833617 0.703003 0.205994 -0.620850 0.279053 1441833617 0.703003 0.205994 -0.620850 0.279053 1441833617 0.719849 0.131714 -0.651367 0.200439 1441833617 0.719849 0.131714 -0.651367 0.200439 1441833617 0.719849 0.131714 -0.651367 0.200439 1441833617 0.719849 0.131714 -0.651367 0.200439 1441833617 0.719849 0.131714 -0.651367 0.200439 1441833617 0.719849 0.131714 -0.651367 0.200439 1441833617 0.719849 0.131714 -0.651367 0.200439 1441833617 0.723999 0.071228 -0.672913 0.133850 1441833617 0.723999 0.071228 -0.672913 0.133850 1441833617 0.723999 0.071228 -0.672913 0.133850 1441833617 0.723999 0.071228 -0.672913 0.133850 1441833617 0.723999 0.071228 -0.672913 0.133850 1441833617 0.723999 0.071228 -0.672913 0.133850 1441833617 0.722107 0.034424 -0.685059 0.089966 1441833617 0.722107 0.034424 -0.685059 0.089966 1441833617 0.722107 0.034424 -0.685059 0.089966 1441833617 0.722107 0.034424 -0.685059 0.089966 1441833617 0.722107 0.034424 -0.685059 0.089966 1441833617 0.722107 0.034424 -0.685059 0.089966 1441833617 0.714783 0.008423 -0.697083 0.055359 1441833617 0.714783 0.008423 -0.697083 0.055359 1441833617 0.714783 0.008423 -0.697083 0.055359 1441833617 0.714783 0.008423 -0.697083 0.055359 1441833617 0.714783 0.008423 -0.697083 0.055359 1441833617 0.714783 0.008423 -0.697083 0.055359 1441833617 0.704346 -0.002197 -0.708496 0.044495 1441833617 0.704346 -0.002197 -0.708496 0.044495 1441833617 0.704346 -0.002197 -0.708496 0.044495 1441833617 0.704346 -0.002197 -0.708496 0.044495 1441833617 0.704346 -0.002197 -0.708496 0.044495 1441833617 0.704346 -0.002197 -0.708496 0.044495 1441833617 0.704346 -0.002197 -0.708496 0.044495 1441833617 0.694031 0.017334 -0.715698 0.076355 1441833617 0.694031 0.017334 -0.715698 0.076355 1441833617 0.694031 0.017334 -0.715698 0.076355 1441833617 0.694031 0.017334 -0.715698 0.076355 1441833617 0.694031 0.017334 -0.715698 0.076355 1441833617 0.694031 0.017334 -0.715698 0.076355 1441833617 0.680725 0.066101 -0.716797 0.135803 1441833617 0.680725 0.066101 -0.716797 0.135803 1441833617 0.680725 0.066101 -0.716797 0.135803 1441833617 0.680725 0.066101 -0.716797 0.135803 1441833617 0.680725 0.066101 -0.716797 0.135803 1441833617 0.680725 0.066101 -0.716797 0.135803 1441833617 0.659790 0.134277 -0.710327 0.205200 1441833617 0.659790 0.134277 -0.710327 0.205200 1441833617 0.659790 0.134277 -0.710327 0.205200 1441833617 0.659790 0.134277 -0.710327 0.205200 1441833617 0.659790 0.134277 -0.710327 0.205200 1441833617 0.659790 0.134277 -0.710327 0.205200 1441833617 0.659790 0.134277 -0.710327 0.205200 1441833617 0.631470 0.211609 -0.692322 0.277710 1441833617 0.631470 0.211609 -0.692322 0.277710 1441833617 0.631470 0.211609 -0.692322 0.277710 1441833617 0.631470 0.211609 -0.692322 0.277710 1441833617 0.631470 0.211609 -0.692322 0.277710 1441833617 0.631470 0.211609 -0.692322 0.277710 1441833617 0.588867 0.298767 -0.663574 0.351563 1441833617 0.588867 0.298767 -0.663574 0.351563 1441833617 0.588867 0.298767 -0.663574 0.351563 1441833617 0.588867 0.298767 -0.663574 0.351563 1441833617 0.588867 0.298767 -0.663574 0.351563 1441833617 0.588867 0.298767 -0.663574 0.351563 1441833617 0.538208 0.388977 -0.618042 0.420654 1441833617 0.538208 0.388977 -0.618042 0.420654 1441833617 0.538208 0.388977 -0.618042 0.420654 1441833617 0.538208 0.388977 -0.618042 0.420654 1441833617 0.538208 0.388977 -0.618042 0.420654 1441833617 0.538208 0.388977 -0.618042 0.420654 1441833617 0.538208 0.388977 -0.618042 0.420654 1441833617 0.494812 0.458984 -0.559937 0.480591 1441833617 0.494812 0.458984 -0.559937 0.480591 1441833617 0.494812 0.458984 -0.559937 0.480591 1441833617 0.494812 0.458984 -0.559937 0.480591 1441833617 0.494812 0.458984 -0.559937 0.480591 1441833617 0.494812 0.458984 -0.559937 0.480591 1441833617 0.468201 0.499084 -0.507874 0.523132 1441833617 0.468201 0.499084 -0.507874 0.523132 1441833617 0.468201 0.499084 -0.507874 0.523132 1441833617 0.468201 0.499084 -0.507874 0.523132 1441833617 0.468201 0.499084 -0.507874 0.523132 1441833617 0.468201 0.499084 -0.507874 0.523132 1441833617 0.468201 0.499084 -0.507874 0.523132 1441833617 0.458618 0.515625 -0.476013 0.545105 1441833617 0.458618 0.515625 -0.476013 0.545105 1441833617 0.458618 0.515625 -0.476013 0.545105 1441833617 0.458618 0.515625 -0.476013 0.545105 1441833617 0.458618 0.515625 -0.476013 0.545105 1441833617 0.458618 0.515625 -0.476013 0.545105 1441833617 0.458618 0.515625 -0.476013 0.545105 1441833617 0.467590 0.513855 -0.467346 0.546692 1441833617 0.467590 0.513855 -0.467346 0.546692 1441833617 0.467590 0.513855 -0.467346 0.546692 1441833617 0.467590 0.513855 -0.467346 0.546692 1441833617 0.467590 0.513855 -0.467346 0.546692 1441833617 0.467590 0.513855 -0.467346 0.546692 1441833617 0.495483 0.492188 -0.482849 0.528259 1441833617 0.495483 0.492188 -0.482849 0.528259 1441833617 0.495483 0.492188 -0.482849 0.528259 1441833617 0.495483 0.492188 -0.482849 0.528259 1441833617 0.495483 0.492188 -0.482849 0.528259 1441833617 0.495483 0.492188 -0.482849 0.528259 1441833617 0.536377 0.453369 -0.514221 0.492126 1441833617 0.536377 0.453369 -0.514221 0.492126 1441833618 0.536377 0.453369 -0.514221 0.492126 1441833618 0.536377 0.453369 -0.514221 0.492126 1441833618 0.536377 0.453369 -0.514221 0.492126 1441833618 0.536377 0.453369 -0.514221 0.492126 1441833618 0.536377 0.453369 -0.514221 0.492126 1441833618 0.581299 0.405151 -0.548584 0.443787 1441833618 0.581299 0.405151 -0.548584 0.443787 1441833618 0.581299 0.405151 -0.548584 0.443787 1441833618 0.581299 0.405151 -0.548584 0.443787 1441833618 0.581299 0.405151 -0.548584 0.443787 1441833618 0.581299 0.405151 -0.548584 0.443787 1441833618 0.626343 0.347778 -0.580872 0.386414 1441833618 0.626343 0.347778 -0.580872 0.386414 1441833618 0.626343 0.347778 -0.580872 0.386414 1441833618 0.626343 0.347778 -0.580872 0.386414 1441833618 0.626343 0.347778 -0.580872 0.386414 1441833618 0.626343 0.347778 -0.580872 0.386414 1441833618 0.626343 0.347778 -0.580872 0.386414 1441833618 0.666260 0.281494 -0.612671 0.318542 1441833618 0.666260 0.281494 -0.612671 0.318542 1441833618 0.666260 0.281494 -0.612671 0.318542 1441833618 0.666260 0.281494 -0.612671 0.318542 1441833618 0.666260 0.281494 -0.612671 0.318542 1441833618 0.666260 0.281494 -0.612671 0.318542 1441833618 0.695862 0.208801 -0.641907 0.245178 1441833618 0.695862 0.208801 -0.641907 0.245178 1441833618 0.695862 0.208801 -0.641907 0.245178 1441833618 0.695862 0.208801 -0.641907 0.245178 1441833618 0.695862 0.208801 -0.641907 0.245178 1441833618 0.695862 0.208801 -0.641907 0.245178 1441833618 0.715515 0.135254 -0.661804 0.178040 1441833618 0.715515 0.135254 -0.661804 0.178040 1441833618 0.715515 0.135254 -0.661804 0.178040 1441833618 0.715515 0.135254 -0.661804 0.178040 1441833618 0.715515 0.135254 -0.661804 0.178040 1441833618 0.715515 0.135254 -0.661804 0.178040 1441833618 0.725281 0.072021 -0.674072 0.119995 1441833618 0.725281 0.072021 -0.674072 0.119995 1441833618 0.725281 0.072021 -0.674072 0.119995 1441833618 0.725281 0.072021 -0.674072 0.119995 1441833618 0.725281 0.072021 -0.674072 0.119995 1441833618 0.725281 0.072021 -0.674072 0.119995 1441833618 0.726013 0.014832 -0.684387 0.065491 1441833618 0.726013 0.014832 -0.684387 0.065491 1441833618 0.726013 0.014832 -0.684387 0.065491 1441833618 0.726013 0.014832 -0.684387 0.065491 1441833618 0.726013 0.014832 -0.684387 0.065491 1441833618 0.726013 0.014832 -0.684387 0.065491 1441833618 0.724487 -0.033508 -0.688110 0.021912 1441833618 0.724487 -0.033508 -0.688110 0.021912 1441833618 0.724487 -0.033508 -0.688110 0.021912 1441833618 0.724487 -0.033508 -0.688110 0.021912 1441833618 0.724487 -0.033508 -0.688110 0.021912 1441833618 0.724487 -0.033508 -0.688110 0.021912 1441833618 0.724487 -0.033508 -0.688110 0.021912 1441833618 0.716309 -0.056702 -0.695496 0.004211 1441833618 0.716309 -0.056702 -0.695496 0.004211 1441833618 0.716309 -0.056702 -0.695496 0.004211 1441833618 0.716309 -0.056702 -0.695496 0.004211 1441833618 0.716309 -0.056702 -0.695496 0.004211 1441833618 0.716309 -0.056702 -0.695496 0.004211 1441833618 0.707825 -0.066589 -0.703186 0.009216 1441833618 0.707825 -0.066589 -0.703186 0.009216 1441833618 0.707825 -0.066589 -0.703186 0.009216 1441833618 0.707825 -0.066589 -0.703186 0.009216 1441833618 0.707825 -0.066589 -0.703186 0.009216 1441833618 0.707825 -0.066589 -0.703186 0.009216 1441833618 0.696960 -0.041138 -0.714050 0.051270 1441833618 0.696960 -0.041138 -0.714050 0.051270 1441833618 0.696960 -0.041138 -0.714050 0.051270 1441833618 0.696960 -0.041138 -0.714050 0.051270 1441833618 0.696960 -0.041138 -0.714050 0.051270 1441833618 0.696960 -0.041138 -0.714050 0.051270 1441833618 0.696960 -0.041138 -0.714050 0.051270 1441833618 0.683289 0.025024 -0.719421 0.122192 1441833618 0.683289 0.025024 -0.719421 0.122192 1441833618 0.683289 0.025024 -0.719421 0.122192 1441833618 0.683289 0.025024 -0.719421 0.122192 1441833618 0.683289 0.025024 -0.719421 0.122192 1441833618 0.683289 0.025024 -0.719421 0.122192 1441833618 0.664307 0.105530 -0.713074 0.197815 1441833618 0.664307 0.105530 -0.713074 0.197815 1441833618 0.664307 0.105530 -0.713074 0.197815 1441833618 0.664307 0.105530 -0.713074 0.197815 1441833618 0.664307 0.105530 -0.713074 0.197815 1441833618 0.664307 0.105530 -0.713074 0.197815 1441833618 0.640442 0.188660 -0.692810 0.272400 1441833618 0.640442 0.188660 -0.692810 0.272400 1441833618 0.640442 0.188660 -0.692810 0.272400 1441833618 0.640442 0.188660 -0.692810 0.272400 1441833618 0.640442 0.188660 -0.692810 0.272400 1441833618 0.640442 0.188660 -0.692810 0.272400 1441833618 0.640442 0.188660 -0.692810 0.272400 1441833618 0.610535 0.271057 -0.660217 0.343262 1441833618 0.610535 0.271057 -0.660217 0.343262 1441833618 0.610535 0.271057 -0.660217 0.343262 1441833618 0.610535 0.271057 -0.660217 0.343262 1441833618 0.610535 0.271057 -0.660217 0.343262 1441833618 0.610535 0.271057 -0.660217 0.343262 1441833618 0.578613 0.342407 -0.619873 0.404541 1441833618 0.578613 0.342407 -0.619873 0.404541 1441833618 0.578613 0.342407 -0.619873 0.404541 1441833618 0.578613 0.342407 -0.619873 0.404541 1441833618 0.578613 0.342407 -0.619873 0.404541 1441833618 0.578613 0.342407 -0.619873 0.404541 1441833618 0.551575 0.396484 -0.572876 0.458618 1441833618 0.551575 0.396484 -0.572876 0.458618 1441833618 0.551575 0.396484 -0.572876 0.458618 1441833618 0.551575 0.396484 -0.572876 0.458618 1441833618 0.551575 0.396484 -0.572876 0.458618 1441833618 0.551575 0.396484 -0.572876 0.458618 1441833618 0.529236 0.438660 -0.521851 0.505066 1441833618 0.529236 0.438660 -0.521851 0.505066 1441833618 0.529236 0.438660 -0.521851 0.505066 1441833619 0.529236 0.438660 -0.521851 0.505066 1441833619 0.529236 0.438660 -0.521851 0.505066 1441833619 0.529236 0.438660 -0.521851 0.505066 1441833619 0.521790 0.450745 -0.497925 0.525940 1441833619 0.521790 0.450745 -0.497925 0.525940 1441833619 0.521790 0.450745 -0.497925 0.525940 1441833619 0.521790 0.450745 -0.497925 0.525940 1441833619 0.521790 0.450745 -0.497925 0.525940 1441833619 0.521790 0.450745 -0.497925 0.525940 1441833619 0.521790 0.450745 -0.497925 0.525940 1441833619 0.528015 0.444397 -0.493408 0.529358 1441833619 0.528015 0.444397 -0.493408 0.529358 1441833619 0.528015 0.444397 -0.493408 0.529358 1441833619 0.528015 0.444397 -0.493408 0.529358 1441833619 0.528015 0.444397 -0.493408 0.529358 1441833619 0.528015 0.444397 -0.493408 0.529358 1441833619 0.548340 0.426819 -0.503845 0.513062 1441833619 0.548340 0.426819 -0.503845 0.513062 1441833619 0.548340 0.426819 -0.503845 0.513062 1441833619 0.548340 0.426819 -0.503845 0.513062 1441833619 0.548340 0.426819 -0.503845 0.513062 1441833619 0.548340 0.426819 -0.503845 0.513062 1441833619 0.584290 0.391541 -0.529602 0.474060 1441833619 0.584290 0.391541 -0.529602 0.474060 1441833619 0.584290 0.391541 -0.529602 0.474060 1441833619 0.584290 0.391541 -0.529602 0.474060 1441833619 0.584290 0.391541 -0.529602 0.474060 1441833619 0.584290 0.391541 -0.529602 0.474060 1441833619 0.626343 0.338440 -0.564758 0.417358 1441833619 0.626343 0.338440 -0.564758 0.417358 1441833619 0.626343 0.338440 -0.564758 0.417358 1441833619 0.626343 0.338440 -0.564758 0.417358 1441833619 0.626343 0.338440 -0.564758 0.417358 1441833619 0.626343 0.338440 -0.564758 0.417358 1441833619 0.659973 0.281738 -0.598450 0.356262 1441833619 0.659973 0.281738 -0.598450 0.356262 1441833619 0.659973 0.281738 -0.598450 0.356262 1441833619 0.659973 0.281738 -0.598450 0.356262 1441833619 0.659973 0.281738 -0.598450 0.356262 1441833619 0.659973 0.281738 -0.598450 0.356262 1441833619 0.685730 0.225952 -0.626099 0.294495 1441833619 0.685730 0.225952 -0.626099 0.294495 1441833619 0.685730 0.225952 -0.626099 0.294495 1441833619 0.685730 0.225952 -0.626099 0.294495 1441833619 0.685730 0.225952 -0.626099 0.294495 1441833619 0.685730 0.225952 -0.626099 0.294495 1441833619 0.685730 0.225952 -0.626099 0.294495 1441833619 0.706360 0.162903 -0.650940 0.225342 1441833619 0.706360 0.162903 -0.650940 0.225342 1441833619 0.706360 0.162903 -0.650940 0.225342 1441833619 0.706360 0.162903 -0.650940 0.225342 1441833619 0.706360 0.162903 -0.650940 0.225342 1441833619 0.706360 0.162903 -0.650940 0.225342 1441833619 0.722351 0.090698 -0.669128 0.148987 1441833619 0.722351 0.090698 -0.669128 0.148987 1441833619 0.722351 0.090698 -0.669128 0.148987 1441833619 0.722351 0.090698 -0.669128 0.148987 1441833619 0.722351 0.090698 -0.669128 0.148987 1441833619 0.722351 0.090698 -0.669128 0.148987 1441833619 0.725037 0.019470 -0.684448 0.073853 1441833619 0.725037 0.019470 -0.684448 0.073853 1441833619 0.725037 0.019470 -0.684448 0.073853 1441833619 0.725037 0.019470 -0.684448 0.073853 1441833619 0.725037 0.019470 -0.684448 0.073853 1441833619 0.725037 0.019470 -0.684448 0.073853 1441833619 0.715149 -0.037048 -0.697754 0.018799 1441833619 0.715149 -0.037048 -0.697754 0.018799 1441833619 0.715149 -0.037048 -0.697754 0.018799 1441833619 0.715149 -0.037048 -0.697754 0.018799 1441833619 0.715149 -0.037048 -0.697754 0.018799 1441833619 0.715149 -0.037048 -0.697754 0.018799 1441833619 0.704285 -0.059082 -0.707397 0.008606 1441833619 0.704285 -0.059082 -0.707397 0.008606 1441833619 0.704285 -0.059082 -0.707397 0.008606 1441833619 0.704285 -0.059082 -0.707397 0.008606 1441833619 0.704285 -0.059082 -0.707397 0.008606 1441833619 0.704285 -0.059082 -0.707397 0.008606 1441833619 0.704285 -0.059082 -0.707397 0.008606 1441833619 0.694641 -0.052979 -0.716858 0.028442 1441833619 0.694641 -0.052979 -0.716858 0.028442 1441833619 0.694641 -0.052979 -0.716858 0.028442 1441833619 0.694641 -0.052979 -0.716858 0.028442 1441833619 0.694641 -0.052979 -0.716858 0.028442 1441833619 0.694641 -0.052979 -0.716858 0.028442 1441833619 0.685242 -0.024353 -0.725098 0.063843 1441833619 0.685242 -0.024353 -0.725098 0.063843 1441833619 0.685242 -0.024353 -0.725098 0.063843 1441833619 0.685242 -0.024353 -0.725098 0.063843 1441833619 0.685242 -0.024353 -0.725098 0.063843 1441833619 0.685242 -0.024353 -0.725098 0.063843 1441833619 0.674866 0.031677 -0.727661 0.118713 1441833619 0.674866 0.031677 -0.727661 0.118713 1441833619 0.674866 0.031677 -0.727661 0.118713 1441833619 0.674866 0.031677 -0.727661 0.118713 1441833619 0.674866 0.031677 -0.727661 0.118713 1441833619 0.674866 0.031677 -0.727661 0.118713 1441833619 0.674866 0.031677 -0.727661 0.118713 1441833619 0.661377 0.105042 -0.720032 0.182068 1441833619 0.661377 0.105042 -0.720032 0.182068 1441833619 0.661377 0.105042 -0.720032 0.182068 1441833619 0.661377 0.105042 -0.720032 0.182068 1441833619 0.661377 0.105042 -0.720032 0.182068 1441833619 0.661377 0.105042 -0.720032 0.182068 1441833619 0.640686 0.184265 -0.701111 0.252930 1441833619 0.640686 0.184265 -0.701111 0.252930 1441833619 0.640686 0.184265 -0.701111 0.252930 1441833619 0.640686 0.184265 -0.701111 0.252930 1441833619 0.640686 0.184265 -0.701111 0.252930 1441833619 0.640686 0.184265 -0.701111 0.252930 1441833619 0.640686 0.184265 -0.701111 0.252930 1441833619 0.608887 0.269043 -0.669922 0.328613 1441833619 0.608887 0.269043 -0.669922 0.328613 1441833619 0.608887 0.269043 -0.669922 0.328613 1441833619 
0.718079 0.083313 -0.673706 0.153198 1441833642 0.718079 0.083313 -0.673706 0.153198 1441833642 0.718079 0.083313 -0.673706 0.153198 1441833642 0.718079 0.083313 -0.673706 0.153198 1441833642 0.718079 0.083313 -0.673706 0.153198 1441833642 0.718079 0.083313 -0.673706 0.153198 1441833642 0.718079 0.083313 -0.673706 0.153198 1441833642 0.721436 0.031555 -0.684814 0.097473 1441833642 0.721436 0.031555 -0.684814 0.097473 1441833642 0.721436 0.031555 -0.684814 0.097473 1441833642 0.721436 0.031555 -0.684814 0.097473 1441833642 0.721436 0.031555 -0.684814 0.097473 1441833642 0.721436 0.031555 -0.684814 0.097473 1441833642 0.719116 -0.011292 -0.692749 0.053101 1441833642 0.719116 -0.011292 -0.692749 0.053101 1441833642 0.719116 -0.011292 -0.692749 0.053101 1441833642 0.719116 -0.011292 -0.692749 0.053101 1441833642 0.719116 -0.011292 -0.692749 0.053101 1441833642 0.719116 -0.011292 -0.692749 0.053101 1441833642 0.719116 -0.011292 -0.692749 0.053101 1441833642 0.711853 -0.041870 -0.700745 0.021729 1441833642 0.711853 -0.041870 -0.700745 0.021729 1441833642 0.711853 -0.041870 -0.700745 0.021729 1441833642 0.711853 -0.041870 -0.700745 0.021729 1441833642 0.711853 -0.041870 -0.700745 0.021729 1441833642 0.711853 -0.041870 -0.700745 0.021729 1441833642 0.702820 -0.044556 -0.709534 0.023743 1441833642 0.702820 -0.044556 -0.709534 0.023743 1441833642 0.702820 -0.044556 -0.709534 0.023743 1441833642 0.702820 -0.044556 -0.709534 0.023743 1441833642 0.702820 -0.044556 -0.709534 0.023743 1441833642 0.702820 -0.044556 -0.709534 0.023743 1441833642 0.696289 -0.021729 -0.715515 0.052612 1441833642 0.696289 -0.021729 -0.715515 0.052612 1441833642 0.696289 -0.021729 -0.715515 0.052612 1441833642 0.696289 -0.021729 -0.715515 0.052612 1441833642 0.696289 -0.021729 -0.715515 0.052612 1441833642 0.696289 -0.021729 -0.715515 0.052612 1441833642 0.687927 0.018127 -0.719421 0.094055 1441833642 0.687927 0.018127 -0.719421 0.094055 1441833642 0.687927 0.018127 -0.719421 0.094055 1441833642 0.687927 0.018127 -0.719421 0.094055 1441833642 0.675537 0.072876 -0.718384 0.148926 1441833642 0.675537 0.072876 -0.718384 0.148926 1441833642 0.675537 0.072876 -0.718384 0.148926 1441833642 0.675537 0.072876 -0.718384 0.148926 1441833642 0.675537 0.072876 -0.718384 0.148926 1441833642 0.675537 0.072876 -0.718384 0.148926 1441833642 0.675537 0.072876 -0.718384 0.148926 1441833642 0.656372 0.141479 -0.709167 0.214844 1441833642 0.656372 0.141479 -0.709167 0.214844 1441833642 0.656372 0.141479 -0.709167 0.214844 1441833642 0.656372 0.141479 -0.709167 0.214844 1441833642 0.656372 0.141479 -0.709167 0.214844 1441833642 0.656372 0.141479 -0.709167 0.214844 1441833642 0.656372 0.141479 -0.709167 0.214844 1441833642 0.632019 0.213318 -0.689697 0.281616 1441833642 0.632019 0.213318 -0.689697 0.281616 1441833642 0.632019 0.213318 -0.689697 0.281616 1441833642 0.632019 0.213318 -0.689697 0.281616 1441833642 0.632019 0.213318 -0.689697 0.281616 1441833642 0.632019 0.213318 -0.689697 0.281616 1441833642 0.603699 0.281128 -0.661865 0.344055 1441833642 0.603699 0.281128 -0.661865 0.344055 1441833642 0.603699 0.281128 -0.661865 0.344055 1441833642 0.603699 0.281128 -0.661865 0.344055 1441833642 0.603699 0.281128 -0.661865 0.344055 1441833642 0.603699 0.281128 -0.661865 0.344055 1441833642 0.575378 0.340393 -0.627747 0.398743 1441833642 0.575378 0.340393 -0.627747 0.398743 1441833642 0.575378 0.340393 -0.627747 0.398743 1441833642 0.575378 0.340393 -0.627747 0.398743 1441833642 0.575378 0.340393 -0.627747 0.398743 1441833642 0.575378 0.340393 -0.627747 0.398743 1441833642 0.550537 0.385193 -0.592163 0.444702 1441833642 0.550537 0.385193 -0.592163 0.444702 1441833643 0.550537 0.385193 -0.592163 0.444702 1441833643 0.550537 0.385193 -0.592163 0.444702 1441833643 0.550537 0.385193 -0.592163 0.444702 1441833643 0.550537 0.385193 -0.592163 0.444702 1441833643 0.550537 0.385193 -0.592163 0.444702 1441833643 0.540283 0.410767 -0.562927 0.471680 1441833643 0.540283 0.410767 -0.562927 0.471680 1441833643 0.540283 0.410767 -0.562927 0.471680 1441833643 0.540283 0.410767 -0.562927 0.471680 1441833643 0.540283 0.410767 -0.562927 0.471680 1441833643 0.540283 0.410767 -0.562927 0.471680 1441833643 0.546936 0.417236 -0.547668 0.476196 1441833643 0.546936 0.417236 -0.547668 0.476196 1441833643 0.546936 0.417236 -0.547668 0.476196 1441833643 0.546936 0.417236 -0.547668 0.476196 1441833643 0.546936 0.417236 -0.547668 0.476196 1441833643 0.546936 0.417236 -0.547668 0.476196 1441833643 0.571472 0.398499 -0.549255 0.461426 1441833643 0.571472 0.398499 -0.549255 0.461426 1441833643 0.571472 0.398499 -0.549255 0.461426 1441833643 0.571472 0.398499 -0.549255 0.461426 1441833643 0.571472 0.398499 -0.549255 0.461426 1441833643 0.571472 0.398499 -0.549255 0.461426 1441833643 0.571472 0.398499 -0.549255 0.461426 1441833643 0.609985 0.357544 -0.565063 0.425171 1441833643 0.609985 0.357544 -0.565063 0.425171 1441833643 0.609985 0.357544 -0.565063 0.425171 1441833643 0.609985 0.357544 -0.565063 0.425171 1441833643 0.609985 0.357544 -0.565063 0.425171 1441833643 0.609985 0.357544 -0.565063 0.425171 1441833643 0.652283 0.297546 -0.592285 0.367676 1441833643 0.652283 0.297546 -0.592285 0.367676 1441833643 0.652283 0.297546 -0.592285 0.367676 1441833643 0.652283 0.297546 -0.592285 0.367676 1441833643 0.652283 0.297546 -0.592285 0.367676 1441833643 0.652283 0.297546 -0.592285 0.367676 1441833643 0.652283 0.297546 -0.592285 0.367676 1441833643 0.688660 0.224304 -0.623108 0.295105 1441833643 0.688660 0.224304 -0.623108 0.295105 1441833643 0.688660 0.224304 -0.623108 0.295105 1441833643 0.688660 0.224304 -0.623108 0.295105 1441833643 0.688660 0.224304 -0.623108 0.295105 1441833643 0.688660 0.224304 -0.623108 0.295105 1441833643 0.714600 0.148132 -0.647888 0.218140 1441833643 0.714600 0.148132 -0.647888 0.218140 1441833643 0.714600 0.148132 -0.647888 0.218140 1441833643 0.714600 0.148132 -0.647888 0.218140 1441833643 0.714600 0.148132 -0.647888 0.218140 1441833643 0.714600 0.148132 -0.647888 0.218140 1441833643 0.729919 0.078003 -0.663147 0.146057 1441833643 0.729919 0.078003 -0.663147 0.146057 1441833643 0.729919 0.078003 -0.663147 0.146057 1441833643 0.729919 0.078003 -0.663147 0.146057 1441833643 0.729919 0.078003 -0.663147 0.146057 1441833643 0.729919 0.078003 -0.663147 0.146057 1441833643 0.729919 0.078003 -0.663147 0.146057 1441833643 0.728882 0.011536 -0.680176 0.076782 1441833643 0.728882 0.011536 -0.680176 0.076782 1441833643 0.728882 0.011536 -0.680176 0.076782 1441833643 0.728882 0.011536 -0.680176 0.076782 1441833643 0.728882 0.011536 -0.680176 0.076782 1441833643 0.718201 -0.044739 -0.693909 0.025757 1441833643 0.718201 -0.044739 -0.693909 0.025757 1441833643 0.718201 -0.044739 -0.693909 0.025757 1441833643 0.718201 -0.044739 -0.693909 0.025757 1441833643 0.718201 -0.044739 -0.693909 0.025757 1441833643 0.718201 -0.044739 -0.693909 0.025757 1441833643 0.709473 -0.075806 -0.700317 0.021606 1441833643 0.709473 -0.075806 -0.700317 0.021606 1441833643 0.709473 -0.075806 -0.700317 0.021606 1441833643 0.709473 -0.075806 -0.700317 0.021606 1441833643 0.709473 -0.075806 -0.700317 0.021606 1441833643 0.709473 -0.075806 -0.700317 0.021606 1441833643 0.709473 -0.075806 -0.700317 0.021606 1441833643 0.699463 -0.073120 -0.710205 0.031311 1441833643 0.699463 -0.073120 -0.710205 0.031311 1441833643 0.699463 -0.073120 -0.710205 0.031311 1441833643 0.699463 -0.073120 -0.710205 0.031311 1441833643 0.699463 -0.073120 -0.710205 0.031311 1441833643 0.688965 -0.046326 -0.720520 0.063477 1441833643 0.688965 -0.046326 -0.720520 0.063477 1441833643 0.688965 -0.046326 -0.720520 0.063477 1441833643 0.688965 -0.046326 -0.720520 0.063477 1441833643 0.688965 -0.046326 -0.720520 0.063477 1441833643 0.688965 -0.046326 -0.720520 0.063477 1441833643 0.688965 -0.046326 -0.720520 0.063477 1441833643 0.676880 0.009827 -0.725708 0.122620 1441833643 0.676880 0.009827 -0.725708 0.122620 1441833643 0.676880 0.009827 -0.725708 0.122620 1441833643 0.676880 0.009827 -0.725708 0.122620 1441833643 0.676880 0.009827 -0.725708 0.122620 1441833643 0.676880 0.009827 -0.725708 0.122620 1441833643 0.661682 0.091919 -0.719666 0.189209 1441833643 0.661682 0.091919 -0.719666 0.189209 1441833643 0.661682 0.091919 -0.719666 0.189209 1441833643 0.661682 0.091919 -0.719666 0.189209 1441833643 0.661682 0.091919 -0.719666 0.189209 1441833643 0.661682 0.091919 -0.719666 0.189209 1441833643 0.640076 0.176392 -0.698914 0.265869 1441833643 0.640076 0.176392 -0.698914 0.265869 1441833643 0.640076 0.176392 -0.698914 0.265869 1441833643 0.640076 0.176392 -0.698914 0.265869 1441833643 0.640076 0.176392 -0.698914 0.265869 1441833643 0.640076 0.176392 -0.698914 0.265869 1441833643 0.612915 0.259949 -0.665894 0.336609 1441833643 0.612915 0.259949 -0.665894 0.336609 1441833643 0.612915 0.259949 -0.665894 0.336609 1441833643 0.612915 0.259949 -0.665894 0.336609 1441833643 0.612915 0.259949 -0.665894 0.336609 1441833643 0.612915 0.259949 -0.665894 0.336609 1441833643 0.582397 0.336365 -0.623047 0.399292 1441833643 0.582397 0.336365 -0.623047 0.399292 1441833643 0.582397 0.336365 -0.623047 0.399292 1441833644 0.582397 0.336365 -0.623047 0.399292 1441833644 0.582397 0.336365 -0.623047 0.399292 1441833644 0.582397 0.336365 -0.623047 0.399292 1441833644 0.582397 0.336365 -0.623047 0.399292 1441833644 0.550781 0.398315 -0.573486 0.457214 1441833644 0.550781 0.398315 -0.573486 0.457214 1441833644 0.550781 0.398315 -0.573486 0.457214 1441833644 0.550781 0.398315 -0.573486 0.457214 1441833644 0.550781 0.398315 -0.573486 0.457214 1441833644 0.550781 0.398315 -0.573486 0.457214 1441833644 0.523621 0.441040 -0.516296 0.514526 1441833644 0.523621 0.441040 -0.516296 0.514526 1441833644 0.523621 0.441040 -0.516296 0.514526 1441833644 0.523621 0.441040 -0.516296 0.514526 1441833644 0.523621 0.441040 -0.516296 0.514526 1441833644 0.523621 0.441040 -0.516296 0.514526 1441833644 0.504395 0.465027 -0.471924 0.553711 1441833644 0.504395 0.465027 -0.471924 0.553711 1441833644 0.504395 0.465027 -0.471924 0.553711 1441833644 0.504395 0.465027 -0.471924 0.553711 1441833644 0.504395 0.465027 -0.471924 0.553711 1441833644 0.504395 0.465027 -0.471924 0.553711 1441833644 0.504395 0.465027 -0.471924 0.553711 1441833644 0.508911 0.463928 -0.462769 0.558167 1441833644 0.508911 0.463928 -0.462769 0.558167 1441833644 0.508911 0.463928 -0.462769 0.558167 1441833644 0.508911 0.463928 -0.462769 0.558167 1441833644 0.508911 0.463928 -0.462769 0.558167 1441833644 0.508911 0.463928 -0.462769 0.558167 1441833644 0.538086 0.436157 -0.483459 0.535217 1441833644 0.538086 0.436157 -0.483459 0.535217 1441833644 0.538086 0.436157 -0.483459 0.535217 1441833644 0.538086 0.436157 -0.483459 0.535217 1441833644 0.538086 0.436157 -0.483459 0.535217 1441833644 0.538086 0.436157 -0.483459 0.535217 1441833644 0.538086 0.436157 -0.483459 0.535217 1441833644 0.577271 0.397461 -0.514099 0.494385 1441833644 0.577271 0.397461 -0.514099 0.494385 1441833644 0.577271 0.397461 -0.514099 0.494385 1441833644 0.577271 0.397461 -0.514099 0.494385 1441833644 0.577271 0.397461 -0.514099 0.494385 1441833644 0.577271 0.397461 -0.514099 0.494385 1441833644 0.620972 0.347595 -0.551575 0.435059 1441833644 0.620972 0.347595 -0.551575 0.435059 1441833644 0.620972 0.347595 -0.551575 0.435059 1441833644 0.620972 0.347595 -0.551575 0.435059 1441833644 0.620972 0.347595 -0.551575 0.435059 1441833644 0.620972 0.347595 -0.551575 0.435059 1441833644 0.620972 0.347595 -0.551575 0.435059 1441833644 0.662231 0.282288 -0.593811 0.359314 1441833644 0.662231 0.282288 -0.593811 0.359314 1441833644 0.662231 0.282288 -0.593811 0.359314 1441833644 0.662231 0.282288 -0.593811 0.359314 1441833644 0.662231 0.282288 -0.593811 0.359314 1441833644 0.662231 0.282288 -0.593811 0.359314 1441833644 0.694702 0.209900 -0.628845 0.278992 1441833644 0.694702 0.209900 -0.628845 0.278992 1441833644 0.694702 0.209900 -0.628845 0.278992 1441833644 0.694702 0.209900 -0.628845 0.278992 1441833644 0.694702 0.209900 -0.628845 0.278992 1441833644 0.694702 0.209900 -0.628845 0.278992 1441833644 0.719421 0.129822 -0.653748 0.195496 1441833644 0.719421 0.129822 -0.653748 0.195496 1441833644 0.719421 0.129822 -0.653748 0.195496 1441833644 0.719421 0.129822 -0.653748 0.195496 1441833644 0.719421 0.129822 -0.653748 0.195496 1441833644 0.719421 0.129822 -0.653748 0.195496 1441833644 0.719421 0.129822 -0.653748 0.195496 1441833644 0.730530 0.047058 -0.671570 0.114136 1441833644 0.730530 0.047058 -0.671570 0.114136 1441833644 0.730530 0.047058 -0.671570 0.114136 1441833644 0.730530 0.047058 -0.671570 0.114136 1441833644 0.730530 0.047058 -0.671570 0.114136 1441833644 0.730530 0.047058 -0.671570 0.114136 1441833644 0.732849 -0.022034 -0.678650 0.043335 1441833644 0.732849 -0.022034 -0.678650 0.043335 1441833644 0.732849 -0.022034 -0.678650 0.043335 1441833644 0.732849 -0.022034 -0.678650 0.043335 1441833644 0.732849 -0.022034 -0.678650 0.043335 1441833644 0.732849 -0.022034 -0.678650 0.043335 1441833644 0.722168 -0.060242 -0.689026 0.008850 1441833644 0.722168 -0.060242 -0.689026 0.008850 1441833644 0.722168 -0.060242 -0.689026 0.008850 1441833644 0.722168 -0.060242 -0.689026 0.008850 1441833644 0.722168 -0.060242 -0.689026 0.008850 1441833644 0.722168 -0.060242 -0.689026 0.008850 1441833644 0.722168 -0.060242 -0.689026 0.008850 1441833644 0.709961 -0.056091 -0.701599 0.023743 1441833644 0.709961 -0.056091 -0.701599 0.023743 1441833644 0.709961 -0.056091 -0.701599 0.023743 1441833644 0.709961 -0.056091 -0.701599 0.023743 1441833644 0.709961 -0.056091 -0.701599 0.023743 1441833644 0.709961 -0.056091 -0.701599 0.023743 1441833644 0.699402 -0.016968 -0.710815 0.072937 1441833644 0.699402 -0.016968 -0.710815 0.072937 1441833644 0.699402 -0.016968 -0.710815 0.072937 1441833644 0.699402 -0.016968 -0.710815 0.072937 1441833644 0.699402 -0.016968 -0.710815 0.072937 1441833644 0.699402 -0.016968 -0.710815 0.072937 1441833644 0.685120 0.046997 -0.713684 0.137817 1441833644 0.685120 0.046997 -0.713684 0.137817 1441833644 0.685120 0.046997 -0.713684 0.137817 1441833644 0.685120 0.046997 -0.713684 0.137817 1441833644 0.685120 0.046997 -0.713684 0.137817 1441833644 0.685120 0.046997 -0.713684 0.137817 1441833644 0.685120 0.046997 -0.713684 0.137817 1441833644 0.665527 0.123474 -0.705261 0.210876 1441833644 0.665527 0.123474 -0.705261 0.210876 1441833644 0.665527 0.123474 -0.705261 0.210876 1441833644 0.665527 0.123474 -0.705261 0.210876 1441833644 0.665527 0.123474 -0.705261 0.210876 1441833644 0.665527 0.123474 -0.705261 0.210876 1441833644 0.637390 0.208862 -0.683167 0.288635 1441833644 0.637390 0.208862 -0.683167 0.288635 1441833644 0.637390 0.208862 -0.683167 0.288635 1441833644 0.637390 0.208862 -0.683167 0.288635 1441833645 0.637390 0.208862 -0.683167 0.288635 1441833645 0.637390 0.208862 -0.683167 0.288635 1441833645 0.637390 0.208862 -0.683167 0.288635 1441833645 0.602356 0.294739 -0.646973 0.362854 1441833645 0.602356 0.294739 -0.646973 0.362854 1441833645 0.602356 0.294739 -0.646973 0.362854 1441833645 0.602356 0.294739 -0.646973 0.362854 1441833645 0.602356 0.294739 -0.646973 0.362854 1441833645 0.602356 0.294739 -0.646973 0.362854 1441833645 0.564148 0.370789 -0.601135 0.427612 1441833645 0.564148 0.370789 -0.601135 0.427612 1441833645 0.564148 0.370789 -0.601135 0.427612 1441833645 0.564148 0.370789 -0.601135 0.427612 1441833645 0.564148 0.370789 -0.601135 0.427612 1441833645 0.564148 0.370789 -0.601135 0.427612 1441833645 0.533386 0.426514 -0.541748 0.489929 1441833645 0.533386 0.426514 -0.541748 0.489929 1441833645 0.533386 0.426514 -0.541748 0.489929 1441833645 0.533386 0.426514 -0.541748 0.489929 1441833645 0.533386 0.426514 -0.541748 0.489929 1441833645 0.533386 0.426514 -0.541748 0.489929 1441833645 0.513489 0.459412 -0.489929 0.534058 1441833645 0.513489 0.459412 -0.489929 0.534058 1441833645 0.513489 0.459412 -0.489929 0.534058 1441833645 0.513489 0.459412 -0.489929 0.534058 1441833645 0.513489 0.459412 -0.489929 0.534058 1441833645 0.513489 0.459412 -0.489929 0.534058 1441833645 0.522522 0.458496 -0.475830 0.538757 1441833645 0.522522 0.458496 -0.475830 0.538757 1441833645 0.522522 0.458496 -0.475830 0.538757 1441833645 0.522522 0.458496 -0.475830 0.538757 1441833645 0.522522 0.458496 -0.475830 0.538757 1441833645 0.522522 0.458496 -0.475830 0.538757 1441833645 0.522522 0.458496 -0.475830 0.538757 1441833645 0.551819 0.430847 -0.494568 0.515015 1441833645 0.551819 0.430847 -0.494568 0.515015 1441833645 0.551819 0.430847 -0.494568 0.515015 1441833645 0.551819 0.430847 -0.494568 0.515015 1441833645 0.551819 0.430847 -0.494568 0.515015 1441833645 0.551819 0.430847 -0.494568 0.515015 1441833645 0.587891 0.392578 -0.526001 0.472778 1441833645 0.587891 0.392578 -0.526001 0.472778 1441833645 0.587891 0.392578 -0.526001 0.472778 1441833645 0.587891 0.392578 -0.526001 0.472778 1441833645 0.587891 0.392578 -0.526001 0.472778 1441833645 0.587891 0.392578 -0.526001 0.472778 1441833645 0.632690 0.335510 -0.566101 0.408142 1441833645 0.632690 0.335510 -0.566101 0.408142 1441833645 0.632690 0.335510 -0.566101 0.408142 1441833645 0.632690 0.335510 -0.566101 0.408142 1441833645 0.632690 0.335510 -0.566101 0.408142 1441833645 0.632690 0.335510 -0.566101 0.408142 1441833645 0.674194 0.261963 -0.606628 0.329956 1441833645 0.674194 0.261963 -0.606628 0.329956 1441833645 0.674194 0.261963 -0.606628 0.329956 1441833645 0.674194 0.261963 -0.606628 0.329956 1441833645 0.703979 0.184509 -0.637878 0.251831 1441833645 0.703979 0.184509 -0.637878 0.251831 1441833645 0.703979 0.184509 -0.637878 0.251831 1441833645 0.703979 0.184509 -0.637878 0.251831 1441833645 0.703979 0.184509 -0.637878 0.251831 1441833645 0.703979 0.184509 -0.637878 0.251831 1441833645 0.703979 0.184509 -0.637878 0.251831 1441833645 0.721313 0.110291 -0.659973 0.178711 1441833645 0.721313 0.110291 -0.659973 0.178711 1441833645 0.721313 0.110291 -0.659973 0.178711 1441833645 0.721313 0.110291 -0.659973 0.178711 1441833645 0.728638 0.042053 -0.675293 0.106323 1441833645 0.728638 0.042053 -0.675293 0.106323 1441833645 0.728638 0.042053 -0.675293 0.106323 1441833645 0.728638 0.042053 -0.675293 0.106323 1441833645 0.728638 0.042053 -0.675293 0.106323 1441833645 0.728638 0.042053 -0.675293 0.106323 1441833645 0.728638 0.042053 -0.675293 0.106323 1441833645 0.723572 -0.018616 -0.688965 0.037598 1441833645 0.723572 -0.018616 -0.688965 0.037598 1441833645 0.723572 -0.018616 -0.688965 0.037598 1441833645 0.723572 -0.018616 -0.688965 0.037598 1441833645 0.723572 -0.018616 -0.688965 0.037598 1441833645 0.723572 -0.018616 -0.688965 0.037598 1441833645 0.710388 -0.071228 -0.700134 -0.011658 1441833645 0.710388 -0.071228 -0.700134 -0.011658 1441833645 0.710388 -0.071228 -0.700134 -0.011658 1441833645 0.710388 -0.071228 -0.700134 -0.011658 1441833645 0.710388 -0.071228 -0.700134 -0.011658 1441833645 0.710388 -0.071228 -0.700134 -0.011658 1441833645 0.697937 -0.098572 -0.708740 -0.029846 1441833645 0.697937 -0.098572 -0.708740 -0.029846 1441833645 0.697937 -0.098572 -0.708740 -0.029846 1441833645 0.697937 -0.098572 -0.708740 -0.029846 1441833645 0.697937 -0.098572 -0.708740 -0.029846 1441833645 0.697937 -0.098572 -0.708740 -0.029846 1441833645 0.688538 -0.081177 -0.720581 -0.007324 1441833645 0.688538 -0.081177 -0.720581 -0.007324 1441833645 0.688538 -0.081177 -0.720581 -0.007324 1441833645 0.688538 -0.081177 -0.720581 -0.007324 1441833645 0.688538 -0.081177 -0.720581 -0.007324 1441833645 0.688538 -0.081177 -0.720581 -0.007324 1441833645 0.683167 -0.039124 -0.728088 0.040283 1441833645 0.683167 -0.039124 -0.728088 0.040283 1441833645 0.683167 -0.039124 -0.728088 0.040283 1441833645 0.683167 -0.039124 -0.728088 0.040283 1441833645 0.683167 -0.039124 -0.728088 0.040283 1441833645 0.683167 -0.039124 -0.728088 0.040283 1441833645 0.674500 0.022949 -0.730225 0.106384 1441833645 0.674500 0.022949 -0.730225 0.106384 1441833645 0.674500 0.022949 -0.730225 0.106384 1441833645 0.674500 0.022949 -0.730225 0.106384 1441833645 0.674500 0.022949 -0.730225 0.106384 1441833646 0.674500 0.022949 -0.730225 0.106384 1441833646 0.674500 0.022949 -0.730225 0.106384 1441833646 0.656799 0.106628 -0.723633 0.183289 1441833646 0.656799 0.106628 -0.723633 0.183289 1441833646 0.656799 0.106628 -0.723633 0.183289 1441833646 0.656799 0.106628 -0.723633 0.183289 1441833646 0.656799 0.106628 -0.723633 0.183289 1441833646 0.656799 0.106628 -0.723633 0.183289 1441833646 0.633545 0.195129 -0.702271 0.259583 1441833646 0.633545 0.195129 -0.702271 0.259583 1441833646 0.633545 0.195129 -0.702271 0.259583 1441833646 0.633545 0.195129 -0.702271 0.259583 1441833646 0.633545 0.195129 -0.702271 0.259583 1441833646 0.633545 0.195129 -0.702271 0.259583 1441833646 0.633545 0.195129 -0.702271 0.259583 1441833646 0.605286 0.275330 -0.671265 0.327393 1441833646 0.605286 0.275330 -0.671265 0.327393 1441833646 0.605286 0.275330 -0.671265 0.327393 1441833646 0.605286 0.275330 -0.671265 0.327393 1441833646 0.605286 0.275330 -0.671265 0.327393 1441833646 0.605286 0.275330 -0.671265 0.327393 1441833646 0.574646 0.343933 -0.633911 0.386780 1441833646 0.574646 0.343933 -0.633911 0.386780 1441833646 0.574646 0.343933 -0.633911 0.386780 1441833646 0.574646 0.343933 -0.633911 0.386780 1441833646 0.574646 0.343933 -0.633911 0.386780 1441833646 0.574646 0.343933 -0.633911 0.386780 1441833646 0.542664 0.401245 -0.589905 0.443298 1441833646 0.542664 0.401245 -0.589905 0.443298 1441833646 0.542664 0.401245 -0.589905 0.443298 1441833646 0.542664 0.401245 -0.589905 0.443298 1441833646 0.542664 0.401245 -0.589905 0.443298 1441833646 0.542664 0.401245 -0.589905 0.443298 1441833646 0.542664 0.401245 -0.589905 0.443298 1441833646 0.509521 0.450867 -0.539429 0.496033 1441833646 0.509521 0.450867 -0.539429 0.496033 1441833646 0.509521 0.450867 -0.539429 0.496033 1441833646 0.509521 0.450867 -0.539429 0.496033 1441833646 0.509521 0.450867 -0.539429 0.496033 1441833646 0.509521 0.450867 -0.539429 0.496033 1441833646 0.492920 0.478210 -0.503479 0.524231 1441833646 0.492920 0.478210 -0.503479 0.524231 1441833646 0.492920 0.478210 -0.503479 0.524231 1441833646 0.492920 0.478210 -0.503479 0.524231 1441833646 0.492920 0.478210 -0.503479 0.524231 1441833646 0.492920 0.478210 -0.503479 0.524231 1441833646 0.492920 0.478210 -0.503479 0.524231 1441833646 0.504089 0.474365 -0.498657 0.521667 1441833646 0.504089 0.474365 -0.498657 0.521667 1441833646 0.504089 0.474365 -0.498657 0.521667 1441833646 0.504089 0.474365 -0.498657 0.521667 1441833646 0.504089 0.474365 -0.498657 0.521667 1441833646 0.504089 0.474365 -0.498657 0.521667 1441833646 0.533447 0.448547 -0.519287 0.494446 1441833646 0.533447 0.448547 -0.519287 0.494446 1441833646 0.533447 0.448547 -0.519287 0.494446 1441833646 0.533447 0.448547 -0.519287 0.494446 1441833646 0.533447 0.448547 -0.519287 0.494446 1441833646 0.533447 0.448547 -0.519287 0.494446 1441833646 0.574951 0.403748 -0.555237 0.445068 1441833646 0.574951 0.403748 -0.555237 0.445068 1441833646 0.574951 0.403748 -0.555237 0.445068 1441833646 0.574951 0.403748 -0.555237 0.445068 1441833646 0.574951 0.403748 -0.555237 0.445068 1441833646 0.574951 0.403748 -0.555237 0.445068 1441833646 0.616394 0.347046 -0.593628 0.383606 1441833646 0.616394 0.347046 -0.593628 0.383606 1441833646 0.616394 0.347046 -0.593628 0.383606 1441833646 0.616394 0.347046 -0.593628 0.383606 1441833646 0.616394 0.347046 -0.593628 0.383606 1441833646 0.616394 0.347046 -0.593628 0.383606 1441833646 0.616394 0.347046 -0.593628 0.383606 1441833646 0.651184 0.283691 -0.627075 0.319641 1441833646 0.651184 0.283691 -0.627075 0.319641 1441833646 0.651184 0.283691 -0.627075 0.319641 1441833646 0.651184 0.283691 -0.627075 0.319641 1441833646 0.651184 0.283691 -0.627075 0.319641 1441833646 0.651184 0.283691 -0.627075 0.319641 1441833646 0.678162 0.218689 -0.653137 0.256226 1441833646 0.678162 0.218689 -0.653137 0.256226 1441833646 0.678162 0.218689 -0.653137 0.256226 1441833646 0.698120 0.151184 -0.672119 0.195068 1441833646 0.698120 0.151184 -0.672119 0.195068 1441833646 0.698120 0.151184 -0.672119 0.195068 1441833646 0.698120 0.151184 -0.672119 0.195068 1441833646 0.698120 0.151184 -0.672119 0.195068 1441833646 0.711182 0.086243 -0.684692 0.133728 1441833646 0.711182 0.086243 -0.684692 0.133728 1441833646 0.711182 0.086243 -0.684692 0.133728 1441833646 0.711182 0.086243 -0.684692 0.133728 1441833646 0.711182 0.086243 -0.684692 0.133728 1441833646 0.711365 0.027405 -0.698059 0.077209 1441833646 0.711365 0.027405 -0.698059 0.077209 1441833646 0.711365 0.027405 -0.698059 0.077209 1441833646 0.711365 0.027405 -0.698059 0.077209 1441833646 0.711365 0.027405 -0.698059 0.077209 1441833646 0.711365 0.027405 -0.698059 0.077209 1441833646 0.701538 -0.005432 -0.710815 0.050476 1441833646 0.701538 -0.005432 -0.710815 0.050476 1441833646 0.701538 -0.005432 -0.710815 0.050476 1441833646 0.701538 -0.005432 -0.710815 0.050476 1441833646 0.701538 -0.005432 -0.710815 0.050476 1441833646 0.701538 -0.005432 -0.710815 0.050476 1441833646 0.687073 0.005127 -0.723450 0.067139 1441833646 0.687073 0.005127 -0.723450 0.067139 1441833646 0.687073 0.005127 -0.723450 0.067139 1441833646 0.687073 0.005127 -0.723450 0.067139 1441833646 0.687073 0.005127 -0.723450 0.067139 1441833646 0.687073 0.005127 -0.723450 0.067139 1441833647 0.687073 0.005127 -0.723450 0.067139 1441833647 0.669800 0.054565 -0.731018 0.118347 1441833647 0.669800 0.054565 -0.731018 0.118347 1441833647 0.669800 0.054565 -0.731018 0.118347 1441833647 0.669800 0.054565 -0.731018 0.118347 1441833647 0.669800 0.054565 -0.731018 0.118347 1441833647 0.653992 0.120361 -0.723938 0.183777 1441833647 0.653992 0.120361 -0.723938 0.183777 1441833647 0.653992 0.120361 -0.723938 0.183777 1441833647 0.653992 0.120361 -0.723938 0.183777 1441833647 0.653992 0.120361 -0.723938 0.183777 1441833647 0.653992 0.120361 -0.723938 0.183777 1441833647 0.630798 0.194031 -0.706848 0.254578 1441833647 0.630798 0.194031 -0.706848 0.254578 1441833647 0.630798 0.194031 -0.706848 0.254578 1441833647 0.630798 0.194031 -0.706848 0.254578 1441833647 0.630798 0.194031 -0.706848 0.254578 1441833647 0.630798 0.194031 -0.706848 0.254578 1441833647 0.599670 0.267761 -0.680725 0.324463 1441833647 0.599670 0.267761 -0.680725 0.324463 1441833647 0.599670 0.267761 -0.680725 0.324463 1441833647 0.599670 0.267761 -0.680725 0.324463 1441833647 0.599670 0.267761 -0.680725 0.324463 1441833647 0.599670 0.267761 -0.680725 0.324463 1441833647 0.565796 0.338745 -0.642456 0.390259 1441833647 0.565796 0.338745 -0.642456 0.390259 1441833647 0.565796 0.338745 -0.642456 0.390259 1441833647 0.565796 0.338745 -0.642456 0.390259 1441833647 0.565796 0.338745 -0.642456 0.390259 1441833647 0.565796 0.338745 -0.642456 0.390259 1441833647 0.537659 0.391724 -0.598389 0.446533 1441833647 0.537659 0.391724 -0.598389 0.446533 1441833647 0.537659 0.391724 -0.598389 0.446533 1441833647 0.537659 0.391724 -0.598389 0.446533 1441833647 0.537659 0.391724 -0.598389 0.446533 1441833647 
0.683960 0.177673 -0.662903 0.247314 1441833652 0.683960 0.177673 -0.662903 0.247314 1441833652 0.683960 0.177673 -0.662903 0.247314 1441833652 0.683960 0.177673 -0.662903 0.247314 1441833652 0.683960 0.177673 -0.662903 0.247314 1441833652 0.683960 0.177673 -0.662903 0.247314 1441833652 0.694580 0.133728 -0.676697 0.204285 1441833652 0.694580 0.133728 -0.676697 0.204285 1441833652 0.694580 0.133728 -0.676697 0.204285 1441833652 0.694580 0.133728 -0.676697 0.204285 1441833652 0.694580 0.133728 -0.676697 0.204285 1441833652 0.694580 0.133728 -0.676697 0.204285 1441833652 0.694580 0.133728 -0.676697 0.204285 1441833652 0.704224 0.077087 -0.689575 0.150269 1441833652 0.704224 0.077087 -0.689575 0.150269 1441833652 0.704224 0.077087 -0.689575 0.150269 1441833652 0.704224 0.077087 -0.689575 0.150269 1441833652 0.704224 0.077087 -0.689575 0.150269 1441833652 0.704224 0.077087 -0.689575 0.150269 1441833652 0.714294 0.006165 -0.694885 0.082886 1441833652 0.714294 0.006165 -0.694885 0.082886 1441833652 0.714294 0.006165 -0.694885 0.082886 1441833652 0.714294 0.006165 -0.694885 0.082886 1441833652 0.714294 0.006165 -0.694885 0.082886 1441833652 0.711731 -0.070435 -0.698792 0.013794 1441833652 0.711731 -0.070435 -0.698792 0.013794 1441833652 0.711731 -0.070435 -0.698792 0.013794 1441833652 0.711731 -0.070435 -0.698792 0.013794 1441833652 0.711731 -0.070435 -0.698792 0.013794 1441833652 0.711731 -0.070435 -0.698792 0.013794 1441833652 0.701477 -0.122131 -0.701477 -0.030212 1441833652 0.701477 -0.122131 -0.701477 -0.030212 1441833652 0.701477 -0.122131 -0.701477 -0.030212 1441833652 0.701477 -0.122131 -0.701477 -0.030212 1441833652 0.701477 -0.122131 -0.701477 -0.030212 1441833652 0.701477 -0.122131 -0.701477 -0.030212 1441833652 0.701477 -0.122131 -0.701477 -0.030212 1441833652 0.684631 -0.113464 -0.719849 -0.015076 1441833652 0.684631 -0.113464 -0.719849 -0.015076 1441833652 0.684631 -0.113464 -0.719849 -0.015076 1441833652 0.684631 -0.113464 -0.719849 -0.015076 1441833652 0.684631 -0.113464 -0.719849 -0.015076 1441833653 0.684631 -0.113464 -0.719849 -0.015076 1441833653 0.679077 -0.078857 -0.729248 0.028442 1441833653 0.679077 -0.078857 -0.729248 0.028442 1441833653 0.679077 -0.078857 -0.729248 0.028442 1441833653 0.679077 -0.078857 -0.729248 0.028442 1441833653 0.679077 -0.078857 -0.729248 0.028442 1441833653 0.679077 -0.078857 -0.729248 0.028442 1441833653 0.671082 -0.021912 -0.735535 0.090515 1441833653 0.671082 -0.021912 -0.735535 0.090515 1441833653 0.671082 -0.021912 -0.735535 0.090515 1441833653 0.671082 -0.021912 -0.735535 0.090515 1441833653 0.671082 -0.021912 -0.735535 0.090515 1441833653 0.671082 -0.021912 -0.735535 0.090515 1441833653 0.657532 0.055664 -0.732544 0.166992 1441833653 0.657532 0.055664 -0.732544 0.166992 1441833653 0.657532 0.055664 -0.732544 0.166992 1441833653 0.657532 0.055664 -0.732544 0.166992 1441833653 0.657532 0.055664 -0.732544 0.166992 1441833653 0.657532 0.055664 -0.732544 0.166992 1441833653 0.657532 0.055664 -0.732544 0.166992 1441833653 0.635925 0.141541 -0.716003 0.250671 1441833653 0.635925 0.141541 -0.716003 0.250671 1441833653 0.635925 0.141541 -0.716003 0.250671 1441833653 0.635925 0.141541 -0.716003 0.250671 1441833653 0.635925 0.141541 -0.716003 0.250671 1441833653 0.635925 0.141541 -0.716003 0.250671 1441833653 0.610474 0.223389 -0.685791 0.327209 1441833653 0.610474 0.223389 -0.685791 0.327209 1441833653 0.610474 0.223389 -0.685791 0.327209 1441833653 0.610474 0.223389 -0.685791 0.327209 1441833653 0.610474 0.223389 -0.685791 0.327209 1441833653 0.592102 0.285828 -0.647766 0.384827 1441833653 0.592102 0.285828 -0.647766 0.384827 1441833653 0.592102 0.285828 -0.647766 0.384827 1441833653 0.592102 0.285828 -0.647766 0.384827 1441833653 0.592102 0.285828 -0.647766 0.384827 1441833653 0.592102 0.285828 -0.647766 0.384827 1441833653 0.592102 0.285828 -0.647766 0.384827 1441833653 0.576172 0.326355 -0.613220 0.430603 1441833653 0.576172 0.326355 -0.613220 0.430603 1441833653 0.576172 0.326355 -0.613220 0.430603 1441833653 0.576172 0.326355 -0.613220 0.430603 1441833653 0.576172 0.326355 -0.613220 0.430603 1441833653 0.576172 0.326355 -0.613220 0.430603 1441833653 0.576172 0.326355 -0.613220 0.430603 1441833653 0.550842 0.372742 -0.567383 0.485474 1441833653 0.550842 0.372742 -0.567383 0.485474 1441833653 0.550842 0.372742 -0.567383 0.485474 1441833653 0.550842 0.372742 -0.567383 0.485474 1441833653 0.550842 0.372742 -0.567383 0.485474 1441833653 0.550842 0.372742 -0.567383 0.485474 1441833653 0.540100 0.401855 -0.533936 0.511536 1441833653 0.540100 0.401855 -0.533936 0.511536 1441833653 0.540100 0.401855 -0.533936 0.511536 1441833653 0.540100 0.401855 -0.533936 0.511536 1441833653 0.540100 0.401855 -0.533936 0.511536 1441833653 0.540100 0.401855 -0.533936 0.511536 1441833653 0.565308 0.388611 -0.534546 0.493652 1441833653 0.565308 0.388611 -0.534546 0.493652 1441833653 0.565308 0.388611 -0.534546 0.493652 1441833653 0.565308 0.388611 -0.534546 0.493652 1441833653 0.565308 0.388611 -0.534546 0.493652 1441833653 0.565308 0.388611 -0.534546 0.493652 1441833653 0.606567 0.346130 -0.561646 0.443604 1441833653 0.606567 0.346130 -0.561646 0.443604 1441833653 0.606567 0.346130 -0.561646 0.443604 1441833653 0.606567 0.346130 -0.561646 0.443604 1441833653 0.606567 0.346130 -0.561646 0.443604 1441833653 0.606567 0.346130 -0.561646 0.443604 1441833653 0.645874 0.286438 -0.601440 0.372803 1441833653 0.645874 0.286438 -0.601440 0.372803 1441833653 0.645874 0.286438 -0.601440 0.372803 1441833653 0.645874 0.286438 -0.601440 0.372803 1441833653 0.645874 0.286438 -0.601440 0.372803 1441833653 0.645874 0.286438 -0.601440 0.372803 1441833653 0.645874 0.286438 -0.601440 0.372803 1441833653 0.679077 0.218384 -0.634888 0.296753 1441833653 0.679077 0.218384 -0.634888 0.296753 1441833653 0.679077 0.218384 -0.634888 0.296753 1441833653 0.679077 0.218384 -0.634888 0.296753 1441833653 0.679077 0.218384 -0.634888 0.296753 1441833653 0.679077 0.218384 -0.634888 0.296753 1441833653 0.700256 0.158936 -0.657104 0.229370 1441833653 0.700256 0.158936 -0.657104 0.229370 1441833653 0.700256 0.158936 -0.657104 0.229370 1441833653 0.700256 0.158936 -0.657104 0.229370 1441833653 0.700256 0.158936 -0.657104 0.229370 1441833653 0.700256 0.158936 -0.657104 0.229370 1441833653 0.714966 0.101257 -0.671692 0.165405 1441833653 0.714966 0.101257 -0.671692 0.165405 1441833653 0.714966 0.101257 -0.671692 0.165405 1441833653 0.714966 0.101257 -0.671692 0.165405 1441833653 0.714966 0.101257 -0.671692 0.165405 1441833653 0.714966 0.101257 -0.671692 0.165405 1441833653 0.714966 0.101257 -0.671692 0.165405 1441833653 0.717285 0.037537 -0.687683 0.105957 1441833653 0.717285 0.037537 -0.687683 0.105957 1441833653 0.717285 0.037537 -0.687683 0.105957 1441833653 0.717285 0.037537 -0.687683 0.105957 1441833653 0.717285 0.037537 -0.687683 0.105957 1441833653 0.717285 0.037537 -0.687683 0.105957 1441833653 0.710815 0.006348 -0.699829 0.070435 1441833653 0.710815 0.006348 -0.699829 0.070435 1441833653 0.710815 0.006348 -0.699829 0.070435 1441833653 0.710815 0.006348 -0.699829 0.070435 1441833653 0.710815 0.006348 -0.699829 0.070435 1441833653 0.710815 0.006348 -0.699829 0.070435 1441833653 0.710815 0.006348 -0.699829 0.070435 1441833653 0.699890 0.000549 -0.711548 0.062561 1441833653 0.699890 0.000549 -0.711548 0.062561 1441833653 0.699890 0.000549 -0.711548 0.062561 1441833653 0.699890 0.000549 -0.711548 0.062561 1441833653 0.699890 0.000549 -0.711548 0.062561 1441833653 0.699890 0.000549 -0.711548 0.062561 1441833654 0.691833 0.000366 -0.718811 0.067993 1441833654 0.691833 0.000366 -0.718811 0.067993 1441833654 0.691833 0.000366 -0.718811 0.067993 1441833654 0.691833 0.000366 -0.718811 0.067993 1441833654 0.691833 0.000366 -0.718811 0.067993 1441833654 0.691833 0.000366 -0.718811 0.067993 1441833654 0.679321 0.040466 -0.723389 0.116272 1441833654 0.679321 0.040466 -0.723389 0.116272 1441833654 0.679321 0.040466 -0.723389 0.116272 1441833654 0.679321 0.040466 -0.723389 0.116272 1441833654 0.679321 0.040466 -0.723389 0.116272 1441833654 0.679321 0.040466 -0.723389 0.116272 1441833654 0.679321 0.040466 -0.723389 0.116272 1441833654 0.661804 0.105225 -0.719910 0.180603 1441833654 0.661804 0.105225 -0.719910 0.180603 1441833654 0.661804 0.105225 -0.719910 0.180603 1441833654 0.661804 0.105225 -0.719910 0.180603 1441833654 0.661804 0.105225 -0.719910 0.180603 1441833654 0.661804 0.105225 -0.719910 0.180603 1441833654 0.639893 0.175110 -0.705505 0.249207 1441833654 0.639893 0.175110 -0.705505 0.249207 1441833654 0.639893 0.175110 -0.705505 0.249207 1441833654 0.639893 0.175110 -0.705505 0.249207 1441833654 0.639893 0.175110 -0.705505 0.249207 1441833654 0.639893 0.175110 -0.705505 0.249207 1441833654 0.611755 0.250183 -0.679749 0.317932 1441833654 0.611755 0.250183 -0.679749 0.317932 1441833654 0.611755 0.250183 -0.679749 0.317932 1441833654 0.611755 0.250183 -0.679749 0.317932 1441833654 0.611755 0.250183 -0.679749 0.317932 1441833654 0.611755 0.250183 -0.679749 0.317932 1441833654 0.579956 0.322327 -0.644104 0.380676 1441833654 0.579956 0.322327 -0.644104 0.380676 1441833654 0.579956 0.322327 -0.644104 0.380676 1441833654 0.579956 0.322327 -0.644104 0.380676 1441833654 0.579956 0.322327 -0.644104 0.380676 1441833654 0.579956 0.322327 -0.644104 0.380676 1441833654 0.579956 0.322327 -0.644104 0.380676 1441833654 0.548828 0.381348 -0.603638 0.434692 1441833654 0.548828 0.381348 -0.603638 0.434692 1441833654 0.548828 0.381348 -0.603638 0.434692 1441833654 0.548828 0.381348 -0.603638 0.434692 1441833654 0.548828 0.381348 -0.603638 0.434692 1441833654 0.548828 0.381348 -0.603638 0.434692 1441833654 0.526550 0.424500 -0.556091 0.483032 1441833654 0.526550 0.424500 -0.556091 0.483032 1441833654 0.526550 0.424500 -0.556091 0.483032 1441833654 0.526550 0.424500 -0.556091 0.483032 1441833654 0.526550 0.424500 -0.556091 0.483032 1441833654 0.526550 0.424500 -0.556091 0.483032 1441833654 0.510803 0.455566 -0.512817 0.518188 1441833654 0.510803 0.455566 -0.512817 0.518188 1441833654 0.510803 0.455566 -0.512817 0.518188 1441833654 0.510803 0.455566 -0.512817 0.518188 1441833654 0.510803 0.455566 -0.512817 0.518188 1441833654 0.510803 0.455566 -0.512817 0.518188 1441833654 0.510803 0.455566 -0.512817 0.518188 1441833654 0.516357 0.456970 -0.500977 0.522949 1441833654 0.516357 0.456970 -0.500977 0.522949 1441833654 0.516357 0.456970 -0.500977 0.522949 1441833654 0.516357 0.456970 -0.500977 0.522949 1441833654 0.516357 0.456970 -0.500977 0.522949 1441833654 0.516357 0.456970 -0.500977 0.522949 1441833654 0.544739 0.431091 -0.515808 0.501282 1441833654 0.544739 0.431091 -0.515808 0.501282 1441833654 0.544739 0.431091 -0.515808 0.501282 1441833654 0.544739 0.431091 -0.515808 0.501282 1441833654 0.544739 0.431091 -0.515808 0.501282 1441833654 0.544739 0.431091 -0.515808 0.501282 1441833654 0.583069 0.389832 -0.543274 0.461365 1441833654 0.583069 0.389832 -0.543274 0.461365 1441833654 0.583069 0.389832 -0.543274 0.461365 1441833654 0.583069 0.389832 -0.543274 0.461365 1441833654 0.583069 0.389832 -0.543274 0.461365 1441833654 0.583069 0.389832 -0.543274 0.461365 1441833654 0.583069 0.389832 -0.543274 0.461365 1441833654 0.625305 0.332031 -0.581482 0.400757 1441833654 0.625305 0.332031 -0.581482 0.400757 1441833654 0.625305 0.332031 -0.581482 0.400757 1441833654 0.625305 0.332031 -0.581482 0.400757 1441833654 0.625305 0.332031 -0.581482 0.400757 1441833654 0.665222 0.257141 -0.622437 0.322388 1441833654 0.665222 0.257141 -0.622437 0.322388 1441833654 0.665222 0.257141 -0.622437 0.322388 1441833654 0.665222 0.257141 -0.622437 0.322388 1441833654 0.665222 0.257141 -0.622437 0.322388 1441833654 0.665222 0.257141 -0.622437 0.322388 1441833654 0.694702 0.175659 -0.654053 0.242310 1441833654 0.694702 0.175659 -0.654053 0.242310 1441833654 0.694702 0.175659 -0.654053 0.242310 1441833654 0.694702 0.175659 -0.654053 0.242310 1441833654 0.694702 0.175659 -0.654053 0.242310 1441833654 0.694702 0.175659 -0.654053 0.242310 1441833654 0.714050 0.100769 -0.670837 0.173035 1441833654 0.714050 0.100769 -0.670837 0.173035 1441833654 0.714050 0.100769 -0.670837 0.173035 1441833654 0.714050 0.100769 -0.670837 0.173035 1441833654 0.714050 0.100769 -0.670837 0.173035 1441833654 0.714050 0.100769 -0.670837 0.173035 1441833654 0.722107 0.043396 -0.681152 0.112366 1441833654 0.722107 0.043396 -0.681152 0.112366 1441833654 0.722107 0.043396 -0.681152 0.112366 1441833654 0.722107 0.043396 -0.681152 0.112366 1441833654 0.722107 0.043396 -0.681152 0.112366 1441833654 0.722107 0.043396 -0.681152 0.112366 1441833654 0.718994 -0.006714 -0.692627 0.057007 1441833654 0.718994 -0.006714 -0.692627 0.057007 1441833654 0.718994 -0.006714 -0.692627 0.057007 1441833654 0.718994 -0.006714 -0.692627 0.057007 1441833654 0.718994 -0.006714 -0.692627 0.057007 1441833654 0.718994 -0.006714 -0.692627 0.057007 1441833654 0.718994 -0.006714 -0.692627 0.057007 1441833654 0.706848 -0.043518 -0.704102 0.051941 1441833655 0.706848 -0.043518 -0.704102 0.051941 1441833655 0.706848 -0.043518 -0.704102 0.051941 1441833655 0.706848 -0.043518 -0.704102 0.051941 1441833655 0.706848 -0.043518 -0.704102 0.051941 1441833655 0.706848 -0.043518 -0.704102 0.051941 1441833655 0.706848 -0.043518 -0.704102 0.051941 1441833655 0.690979 -0.024841 -0.717346 0.085754 1441833655 0.690979 -0.024841 -0.717346 0.085754 1441833655 0.690979 -0.024841 -0.717346 0.085754 1441833655 0.690979 -0.024841 -0.717346 0.085754 1441833655 0.690979 -0.024841 -0.717346 0.085754 1441833655 0.690979 -0.024841 -0.717346 0.085754 1441833655 0.675659 0.017456 -0.725098 0.131897 1441833655 0.675659 0.017456 -0.725098 0.131897 1441833655 0.675659 0.017456 -0.725098 0.131897 1441833655 0.675659 0.017456 -0.725098 0.131897 1441833655 0.675659 0.017456 -0.725098 0.131897 1441833655 0.675659 0.017456 -0.725098 0.131897 1441833655 0.659241 0.085266 -0.726013 0.176086 1441833655 0.659241 0.085266 -0.726013 0.176086 1441833655 0.659241 0.085266 -0.726013 0.176086 1441833655 0.659241 0.085266 -0.726013 0.176086 1441833655 0.659241 0.085266 -0.726013 0.176086 1441833655 0.659241 0.085266 -0.726013 0.176086 1441833655 0.659241 0.085266 -0.726013 0.176086 1441833655 0.637085 0.162354 -0.715210 0.237183 1441833655 0.637085 0.162354 -0.715210 0.237183 1441833655 0.637085 0.162354 -0.715210 0.237183 1441833655 0.637085 0.162354 -0.715210 0.237183 1441833655 0.637085 0.162354 -0.715210 0.237183 1441833655 0.637085 0.162354 -0.715210 0.237183 1441833655 0.608215 0.244202 -0.690308 0.306335 1441833655 0.608215 0.244202 -0.690308 0.306335 1441833655 0.608215 0.244202 -0.690308 0.306335 1441833655 0.608215 0.244202 -0.690308 0.306335 1441833655 0.608215 0.244202 -0.690308 0.306335 1441833655 0.608215 0.244202 -0.690308 0.306335 1441833655 0.572388 0.323059 -0.654663 0.373291 1441833655 0.572388 0.323059 -0.654663 0.373291 1441833655 0.572388 0.323059 -0.654663 0.373291 1441833655 0.572388 0.323059 -0.654663 0.373291 1441833655 0.572388 0.323059 -0.654663 0.373291 1441833655 0.572388 0.323059 -0.654663 0.373291 1441833655 0.535400 0.390869 -0.613464 0.429138 1441833655 0.535400 0.390869 -0.613464 0.429138 1441833655 0.535400 0.390869 -0.613464 0.429138 1441833655 0.535400 0.390869 -0.613464 0.429138 1441833655 0.535400 0.390869 -0.613464 0.429138 1441833655 0.535400 0.390869 -0.613464 0.429138 1441833655 0.495056 0.448486 -0.569214 0.479309 1441833655 0.495056 0.448486 -0.569214 0.479309 1441833655 0.495056 0.448486 -0.569214 0.479309 1441833655 0.495056 0.448486 -0.569214 0.479309 1441833655 0.495056 0.448486 -0.569214 0.479309 1441833655 0.495056 0.448486 -0.569214 0.479309 1441833655 0.456787 0.492798 -0.525879 0.521423 1441833655 0.456787 0.492798 -0.525879 0.521423 1441833655 0.456787 0.492798 -0.525879 0.521423 1441833655 0.456787 0.492798 -0.525879 0.521423 1441833655 0.456787 0.492798 -0.525879 0.521423 1441833655 0.456787 0.492798 -0.525879 0.521423 1441833655 0.449036 0.507507 -0.501709 0.537598 1441833655 0.449036 0.507507 -0.501709 0.537598 1441833655 0.449036 0.507507 -0.501709 0.537598 1441833655 0.449036 0.507507 -0.501709 0.537598 1441833655 0.449036 0.507507 -0.501709 0.537598 1441833655 0.449036 0.507507 -0.501709 0.537598 1441833655 0.449036 0.507507 -0.501709 0.537598 1441833655 0.479553 0.486145 -0.510193 0.522766 1441833655 0.479553 0.486145 -0.510193 0.522766 1441833655 0.479553 0.486145 -0.510193 0.522766 1441833655 0.479553 0.486145 -0.510193 0.522766 1441833655 0.479553 0.486145 -0.510193 0.522766 1441833655 0.479553 0.486145 -0.510193 0.522766 1441833655 0.526428 0.439514 -0.540833 0.487000 1441833655 0.526428 0.439514 -0.540833 0.487000 1441833655 0.526428 0.439514 -0.540833 0.487000 1441833655 0.526428 0.439514 -0.540833 0.487000 1441833655 0.526428 0.439514 -0.540833 0.487000 1441833655 0.526428 0.439514 -0.540833 0.487000 1441833655 0.574463 0.381897 -0.577393 0.436707 1441833655 0.574463 0.381897 -0.577393 0.436707 1441833655 0.574463 0.381897 -0.577393 0.436707 1441833655 0.574463 0.381897 -0.577393 0.436707 1441833655 0.574463 0.381897 -0.577393 0.436707 1441833655 0.574463 0.381897 -0.577393 0.436707 1441833655 0.619934 0.312683 -0.615784 0.372437 1441833655 0.619934 0.312683 -0.615784 0.372437 1441833655 0.619934 0.312683 -0.615784 0.372437 1441833655 0.619934 0.312683 -0.615784 0.372437 1441833655 0.619934 0.312683 -0.615784 0.372437 1441833655 0.619934 0.312683 -0.615784 0.372437 1441833655 0.619934 0.312683 -0.615784 0.372437 1441833655 0.659790 0.229980 -0.651611 0.295227 1441833655 0.659790 0.229980 -0.651611 0.295227 1441833655 0.659790 0.229980 -0.651611 0.295227 1441833655 0.659790 0.229980 -0.651611 0.295227 1441833655 0.659790 0.229980 -0.651611 0.295227 1441833655 0.659790 0.229980 -0.651611 0.295227 1441833655 0.687927 0.140808 -0.679260 0.213379 1441833655 0.687927 0.140808 -0.679260 0.213379 1441833655 0.687927 0.140808 -0.679260 0.213379 1441833655 0.687927 0.140808 -0.679260 0.213379 1441833655 0.687927 0.140808 -0.679260 0.213379 1441833655 0.687927 0.140808 -0.679260 0.213379 1441833655 0.700134 0.057007 -0.698792 0.135010 1441833655 0.700134 0.057007 -0.698792 0.135010 1441833655 0.700134 0.057007 -0.698792 0.135010 1441833655 0.700134 0.057007 -0.698792 0.135010 1441833655 0.700134 0.057007 -0.698792 0.135010 1441833655 0.700134 0.057007 -0.698792 0.135010 1441833655 0.700134 0.057007 -0.698792 0.135010 1441833655 0.698120 -0.013184 -0.712708 0.067261 1441833655 0.698120 -0.013184 -0.712708 0.067261 1441833656 0.698120 -0.013184 -0.712708 0.067261 1441833656 0.698120 -0.013184 -0.712708 0.067261 1441833656 0.698120 -0.013184 -0.712708 0.067261 1441833656 0.698120 -0.013184 -0.712708 0.067261 1441833656 0.685974 -0.053345 -0.724976 0.031860 1441833656 0.685974 -0.053345 -0.724976 0.031860 1441833656 0.685974 -0.053345 -0.724976 0.031860 1441833656 0.685974 -0.053345 -0.724976 0.031860 1441833656 0.685974 -0.053345 -0.724976 0.031860 1441833656 0.685974 -0.053345 -0.724976 0.031860 1441833656 0.672119 -0.061707 -0.736938 0.036377 1441833656 0.672119 -0.061707 -0.736938 0.036377 1441833656 0.672119 -0.061707 -0.736938 0.036377 1441833656 0.672119 -0.061707 -0.736938 0.036377 1441833656 0.672119 -0.061707 -0.736938 0.036377 1441833656 0.672119 -0.061707 -0.736938 0.036377 1441833656 0.672119 -0.061707 -0.736938 0.036377 1441833656 0.660583 -0.032043 -0.745911 0.079102 1441833656 0.660583 -0.032043 -0.745911 0.079102 1441833656 0.660583 -0.032043 -0.745911 0.079102 1441833656 0.660583 -0.032043 -0.745911 0.079102 1441833656 0.660583 -0.032043 -0.745911 0.079102 1441833656 0.660583 -0.032043 -0.745911 0.079102 1441833656 0.647278 0.030273 -0.748657 0.139954 1441833656 0.647278 0.030273 -0.748657 0.139954 1441833656 0.647278 0.030273 -0.748657 0.139954 1441833656 0.647278 0.030273 -0.748657 0.139954 1441833656 0.647278 0.030273 -0.748657 0.139954 1441833656 0.647278 0.030273 -0.748657 0.139954 1441833656 0.628662 0.109924 -0.740479 0.210693 1441833656 0.628662 0.109924 -0.740479 0.210693 1441833656 0.628662 0.109924 -0.740479 0.210693 1441833656 0.628662 0.109924 -0.740479 0.210693 1441833656 0.628662 0.109924 -0.740479 0.210693 1441833656 0.628662 0.109924 -0.740479 0.210693 1441833656 0.628662 0.109924 -0.740479 0.210693 1441833656 0.602356 0.199219 -0.717468 0.287476 1441833656 0.602356 0.199219 -0.717468 0.287476 1441833656 0.602356 0.199219 -0.717468 0.287476 1441833656 0.602356 0.199219 -0.717468 0.287476 1441833656 0.602356 0.199219 -0.717468 0.287476 1441833656 0.602356 0.199219 -0.717468 0.287476 1441833656 0.566467 0.292297 -0.678894 0.364319 1441833656 0.566467 0.292297 -0.678894 0.364319 1441833656 0.566467 0.292297 -0.678894 0.364319 1441833656 0.566467 0.292297 -0.678894 0.364319 1441833656 0.566467 0.292297 -0.678894 0.364319 1441833656 0.566467 0.292297 -0.678894 0.364319 1441833656 0.526001 0.377625 -0.627625 0.432129 1441833656 0.526001 0.377625 -0.627625 0.432129 1441833656 0.526001 0.377625 -0.627625 0.432129 1441833656 0.526001 0.377625 -0.627625 0.432129 1441833656 0.526001 0.377625 -0.627625 0.432129 1441833656 0.526001 0.377625 -0.627625 0.432129 1441833656 0.486450 0.447266 -0.569885 0.488403 1441833656 0.486450 0.447266 -0.569885 0.488403 1441833656 0.486450 0.447266 -0.569885 0.488403 1441833656 0.486450 0.447266 -0.569885 0.488403 1441833656 0.486450 0.447266 -0.569885 0.488403 1441833656 0.486450 0.447266 -0.569885 0.488403 1441833656 0.486450 0.447266 -0.569885 0.488403 1441833656 0.454041 0.492310 -0.518799 0.531250 1441833656 0.454041 0.492310 -0.518799 0.531250 1441833656 0.454041 0.492310 -0.518799 0.531250 1441833656 0.454041 0.492310 -0.518799 0.531250 1441833656 0.454041 0.492310 -0.518799 0.531250 1441833656 0.454041 0.492310 -0.518799 0.531250 1441833656 0.453674 0.499207 -0.497253 0.545532 1441833656 0.453674 0.499207 -0.497253 0.545532 1441833656 0.453674 0.499207 -0.497253 0.545532 1441833656 0.453674 0.499207 -0.497253 0.545532 1441833656 0.453674 0.499207 -0.497253 0.545532 1441833656 0.453674 0.499207 -0.497253 0.545532 1441833656 0.485901 0.476440 -0.504150 0.531677 1441833656 0.485901 0.476440 -0.504150 0.531677 1441833656 0.485901 0.476440 -0.504150 0.531677 1441833656 0.485901 0.476440 -0.504150 0.531677 1441833656 0.485901 0.476440 -0.504150 0.531677 1441833656 0.485901 0.476440 -0.504150 0.531677 1441833656 0.485901 0.476440 -0.504150 0.531677 1441833656 0.533752 0.430969 -0.533508 0.494690 1441833656 0.533752 0.430969 -0.533508 0.494690 1441833656 0.533752 0.430969 -0.533508 0.494690 1441833656 0.533752 0.430969 -0.533508 0.494690 1441833656 0.533752 0.430969 -0.533508 0.494690 1441833656 0.533752 0.430969 -0.533508 0.494690 1441833656 0.584229 0.370422 -0.571960 0.440735 1441833656 0.584229 0.370422 -0.571960 0.440735 1441833656 0.584229 0.370422 -0.571960 0.440735 1441833656 0.584229 0.370422 -0.571960 0.440735 1441833656 0.584229 0.370422 -0.571960 0.440735 1441833656 0.584229 0.370422 -0.571960 0.440735 1441833656 0.631287 0.297302 -0.611755 0.372620 1441833656 0.631287 0.297302 -0.611755 0.372620 1441833656 0.631287 0.297302 -0.611755 0.372620 1441833656 0.631287 0.297302 -0.611755 0.372620 1441833656 0.631287 0.297302 -0.611755 0.372620 1441833656 0.631287 0.297302 -0.611755 0.372620 1441833656 0.631287 0.297302 -0.611755 0.372620 1441833656 0.669128 0.215637 -0.646667 0.295959 1441833656 0.669128 0.215637 -0.646667 0.295959 1441833656 0.669128 0.215637 -0.646667 0.295959 1441833656 0.669128 0.215637 -0.646667 0.295959 1441833656 0.669128 0.215637 -0.646667 0.295959 1441833656 0.669128 0.215637 -0.646667 0.295959 1441833656 0.692505 0.130676 -0.675903 0.215515 1441833656 0.692505 0.130676 -0.675903 0.215515 1441833656 0.692505 0.130676 -0.675903 0.215515 1441833656 0.692505 0.130676 -0.675903 0.215515 1441833656 0.692505 0.130676 -0.675903 0.215515 1441833656 0.692505 0.130676 -0.675903 0.215515 1441833656 0.700989 0.047546 -0.698242 0.137024 1441833656 0.700989 0.047546 -0.698242 0.137024 1441833656 0.700989 0.047546 -0.698242 0.137024 1441833657 0.700989 0.047546 -0.698242 0.137024 1441833657 0.700989 0.047546 -0.698242 0.137024 1441833657 0.700989 0.047546 -0.698242 0.137024 1441833657 0.698242 -0.017456 -0.711121 0.080505 1441833657 0.698242 -0.017456 -0.711121 0.080505 1441833657 0.698242 -0.017456 -0.711121 0.080505 1441833657 0.698242 -0.017456 -0.711121 0.080505 1441833657 0.698242 -0.017456 -0.711121 0.080505 1441833657 0.698242 -0.017456 -0.711121 0.080505 1441833657 0.687988 -0.049500 -0.721985 0.054626 1441833657 0.687988 -0.049500 -0.721985 0.054626 1441833657 0.687988 -0.049500 -0.721985 0.054626 1441833657 0.687988 -0.049500 -0.721985 0.054626 1441833657 0.687988 -0.049500 -0.721985 0.054626 1441833657 0.687988 -0.049500 -0.721985 0.054626 1441833657 0.676453 -0.050720 -0.732422 0.058044 1441833657 0.676453 -0.050720 -0.732422 0.058044 1441833657 0.676453 -0.050720 -0.732422 0.058044 1441833657 0.676453 -0.050720 -0.732422 0.058044 1441833657 0.676453 -0.050720 -0.732422 0.058044 1441833657 0.676453 -0.050720 -0.732422 0.058044 1441833657 0.676453 -0.050720 -0.732422 0.058044 1441833657 0.663513 -0.015503 -0.741699 0.096802 1441833657 0.663513 -0.015503 -0.741699 0.096802 1441833657 0.663513 -0.015503 -0.741699 0.096802 1441833657 0.663513 -0.015503 -0.741699 0.096802 1441833657 0.663513 -0.015503 -0.741699 0.096802 1441833657 0.663513 -0.015503 -0.741699 0.096802 1441833657 0.648193 0.050842 -0.742798 0.159546 1441833657 0.648193 0.050842 -0.742798 0.159546 1441833657 0.648193 0.050842 -0.742798 0.159546 1441833657 0.648193 0.050842 -0.742798 0.159546 1441833657 0.648193 0.050842 -0.742798 0.159546 1441833657 0.648193 0.050842 -0.742798 0.159546 1441833657 0.626526 0.135315 -0.731750 0.231628 1441833657 0.626526 0.135315 -0.731750 0.231628 1441833657 0.626526 0.135315 -0.731750 0.231628 1441833657 
0.673096 0.166382 -0.679138 0.240967 1441833660 0.673096 0.166382 -0.679138 0.240967 1441833660 0.689819 0.103333 -0.692627 0.183472 1441833660 0.689819 0.103333 -0.692627 0.183472 1441833660 0.689819 0.103333 -0.692627 0.183472 1441833660 0.689819 0.103333 -0.692627 0.183472 1441833660 0.689819 0.103333 -0.692627 0.183472 1441833660 0.689819 0.103333 -0.692627 0.183472 1441833660 0.698669 0.014465 -0.706360 0.112549 1441833660 0.698669 0.014465 -0.706360 0.112549 1441833660 0.698669 0.014465 -0.706360 0.112549 1441833660 0.698669 0.014465 -0.706360 0.112549 1441833660 0.698669 0.014465 -0.706360 0.112549 1441833660 0.698669 0.014465 -0.706360 0.112549 1441833660 0.698669 0.014465 -0.706360 0.112549 1441833660 0.695984 -0.078796 -0.712280 0.045166 1441833660 0.695984 -0.078796 -0.712280 0.045166 1441833660 0.695984 -0.078796 -0.712280 0.045166 1441833660 0.695984 -0.078796 -0.712280 0.045166 1441833660 0.695984 -0.078796 -0.712280 0.045166 1441833660 0.695984 -0.078796 -0.712280 0.045166 1441833660 0.687622 -0.127747 -0.714722 0.005005 1441833660 0.687622 -0.127747 -0.714722 0.005005 1441833660 0.687622 -0.127747 -0.714722 0.005005 1441833660 0.687622 -0.127747 -0.714722 0.005005 1441833660 0.687622 -0.127747 -0.714722 0.005005 1441833660 0.687622 -0.127747 -0.714722 0.005005 1441833660 0.673096 -0.144958 -0.725159 -0.006042 1441833660 0.673096 -0.144958 -0.725159 -0.006042 1441833660 0.673096 -0.144958 -0.725159 -0.006042 1441833660 0.673096 -0.144958 -0.725159 -0.006042 1441833660 0.673096 -0.144958 -0.725159 -0.006042 1441833660 0.673096 -0.144958 -0.725159 -0.006042 1441833660 0.661682 -0.136841 -0.737183 0.005554 1441833660 0.661682 -0.136841 -0.737183 0.005554 1441833660 0.661682 -0.136841 -0.737183 0.005554 1441833660 0.661682 -0.136841 -0.737183 0.005554 1441833660 0.661682 -0.136841 -0.737183 0.005554 1441833660 0.661682 -0.136841 -0.737183 0.005554 1441833660 0.653259 -0.101440 -0.748840 0.046631 1441833660 0.653259 -0.101440 -0.748840 0.046631 1441833660 0.653259 -0.101440 -0.748840 0.046631 1441833660 0.653259 -0.101440 -0.748840 0.046631 1441833660 0.653259 -0.101440 -0.748840 0.046631 1441833660 0.653259 -0.101440 -0.748840 0.046631 1441833660 0.653259 -0.101440 -0.748840 0.046631 1441833660 0.642212 -0.036316 -0.757690 0.110107 1441833660 0.642212 -0.036316 -0.757690 0.110107 1441833660 0.642212 -0.036316 -0.757690 0.110107 1441833660 0.642212 -0.036316 -0.757690 0.110107 1441833660 0.642212 -0.036316 -0.757690 0.110107 1441833660 0.642212 -0.036316 -0.757690 0.110107 1441833660 0.626282 0.047913 -0.756653 0.181458 1441833660 0.626282 0.047913 -0.756653 0.181458 1441833660 0.626282 0.047913 -0.756653 0.181458 1441833660 0.626282 0.047913 -0.756653 0.181458 1441833660 0.626282 0.047913 -0.756653 0.181458 1441833660 0.626282 0.047913 -0.756653 0.181458 1441833660 0.605469 0.138123 -0.742432 0.251160 1441833660 0.605469 0.138123 -0.742432 0.251160 1441833660 0.605469 0.138123 -0.742432 0.251160 1441833660 0.605469 0.138123 -0.742432 0.251160 1441833660 0.605469 0.138123 -0.742432 0.251160 1441833660 0.605469 0.138123 -0.742432 0.251160 1441833660 0.605469 0.138123 -0.742432 0.251160 1441833660 0.580200 0.227051 -0.715332 0.316345 1441833660 0.580200 0.227051 -0.715332 0.316345 1441833660 0.580200 0.227051 -0.715332 0.316345 1441833660 0.580200 0.227051 -0.715332 0.316345 1441833660 0.580200 0.227051 -0.715332 0.316345 1441833660 0.580200 0.227051 -0.715332 0.316345 1441833660 0.549622 0.304321 -0.683716 0.371216 1441833660 0.549622 0.304321 -0.683716 0.371216 1441833660 0.549622 0.304321 -0.683716 0.371216 1441833660 0.549622 0.304321 -0.683716 0.371216 1441833660 0.549622 0.304321 -0.683716 0.371216 1441833660 0.549622 0.304321 -0.683716 0.371216 1441833660 0.549622 0.304321 -0.683716 0.371216 1441833660 0.519409 0.368958 -0.645935 0.420471 1441833660 0.519409 0.368958 -0.645935 0.420471 1441833660 0.519409 0.368958 -0.645935 0.420471 1441833660 0.519409 0.368958 -0.645935 0.420471 1441833660 0.519409 0.368958 -0.645935 0.420471 1441833660 0.519409 0.368958 -0.645935 0.420471 1441833660 0.487061 0.426270 -0.601196 0.468628 1441833660 0.487061 0.426270 -0.601196 0.468628 1441833660 0.487061 0.426270 -0.601196 0.468628 1441833660 0.487061 0.426270 -0.601196 0.468628 1441833660 0.487061 0.426270 -0.601196 0.468628 1441833660 0.487061 0.426270 -0.601196 0.468628 1441833660 0.487061 0.426270 -0.601196 0.468628 1441833660 0.459656 0.472839 -0.559875 0.501587 1441833660 0.459656 0.472839 -0.559875 0.501587 1441833660 0.459656 0.472839 -0.559875 0.501587 1441833660 0.459656 0.472839 -0.559875 0.501587 1441833660 0.459656 0.472839 -0.559875 0.501587 1441833660 0.459656 0.472839 -0.559875 0.501587 1441833660 0.449768 0.501404 -0.535217 0.509766 1441833660 0.449768 0.501404 -0.535217 0.509766 1441833660 0.449768 0.501404 -0.535217 0.509766 1441833660 0.449768 0.501404 -0.535217 0.509766 1441833661 0.473267 0.489624 -0.534912 0.500061 1441833661 0.473267 0.489624 -0.534912 0.500061 1441833661 0.473267 0.489624 -0.534912 0.500061 1441833661 0.473267 0.489624 -0.534912 0.500061 1441833661 0.473267 0.489624 -0.534912 0.500061 1441833661 0.526672 0.431396 -0.567444 0.463135 1441833661 0.526672 0.431396 -0.567444 0.463135 1441833661 0.526672 0.431396 -0.567444 0.463135 1441833661 0.526672 0.431396 -0.567444 0.463135 1441833661 0.526672 0.431396 -0.567444 0.463135 1441833661 0.526672 0.431396 -0.567444 0.463135 1441833661 0.526672 0.431396 -0.567444 0.463135 1441833661 0.580322 0.359802 -0.609436 0.402832 1441833661 0.580322 0.359802 -0.609436 0.402832 1441833661 0.580322 0.359802 -0.609436 0.402832 1441833661 0.580322 0.359802 -0.609436 0.402832 1441833661 0.580322 0.359802 -0.609436 0.402832 1441833661 0.580322 0.359802 -0.609436 0.402832 1441833661 0.627197 0.282349 -0.643982 0.334900 1441833661 0.627197 0.282349 -0.643982 0.334900 1441833661 0.627197 0.282349 -0.643982 0.334900 1441833661 0.627197 0.282349 -0.643982 0.334900 1441833661 0.627197 0.282349 -0.643982 0.334900 1441833661 0.627197 0.282349 -0.643982 0.334900 1441833661 0.627197 0.282349 -0.643982 0.334900 1441833661 0.665100 0.201111 -0.670471 0.260132 1441833661 0.665100 0.201111 -0.670471 0.260132 1441833661 0.665100 0.201111 -0.670471 0.260132 1441833661 0.665100 0.201111 -0.670471 0.260132 1441833661 0.665100 0.201111 -0.670471 0.260132 1441833661 0.665100 0.201111 -0.670471 0.260132 1441833661 0.692993 0.111572 -0.689880 0.177124 1441833661 0.692993 0.111572 -0.689880 0.177124 1441833661 0.692993 0.111572 -0.689880 0.177124 1441833661 0.692993 0.111572 -0.689880 0.177124 1441833661 0.692993 0.111572 -0.689880 0.177124 1441833661 0.692993 0.111572 -0.689880 0.177124 1441833661 0.705872 0.025391 -0.700500 0.101990 1441833661 0.705872 0.025391 -0.700500 0.101990 1441833661 0.705872 0.025391 -0.700500 0.101990 1441833661 0.705872 0.025391 -0.700500 0.101990 1441833661 0.705872 0.025391 -0.700500 0.101990 1441833661 0.705872 0.025391 -0.700500 0.101990 1441833661 0.703369 -0.030212 -0.708069 0.054932 1441833661 0.703369 -0.030212 -0.708069 0.054932 1441833661 0.703369 -0.030212 -0.708069 0.054932 1441833661 0.703369 -0.030212 -0.708069 0.054932 1441833661 0.703369 -0.030212 -0.708069 0.054932 1441833661 0.703369 -0.030212 -0.708069 0.054932 1441833661 0.703369 -0.030212 -0.708069 0.054932 1441833661 0.692749 -0.047485 -0.718628 0.038330 1441833661 0.692749 -0.047485 -0.718628 0.038330 1441833661 0.692749 -0.047485 -0.718628 0.038330 1441833661 0.692749 -0.047485 -0.718628 0.038330 1441833661 0.692749 -0.047485 -0.718628 0.038330 1441833661 0.692749 -0.047485 -0.718628 0.038330 1441833661 0.678650 -0.035522 -0.731873 0.050293 1441833661 0.678650 -0.035522 -0.731873 0.050293 1441833661 0.678650 -0.035522 -0.731873 0.050293 1441833661 0.678650 -0.035522 -0.731873 0.050293 1441833661 0.678650 -0.035522 -0.731873 0.050293 1441833661 0.678650 -0.035522 -0.731873 0.050293 1441833661 0.666138 0.003174 -0.739685 0.095398 1441833661 0.666138 0.003174 -0.739685 0.095398 1441833661 0.666138 0.003174 -0.739685 0.095398 1441833661 0.666138 0.003174 -0.739685 0.095398 1441833661 0.666138 0.003174 -0.739685 0.095398 1441833661 0.666138 0.003174 -0.739685 0.095398 1441833661 0.666138 0.003174 -0.739685 0.095398 1441833661 0.649414 0.067505 -0.739563 0.163391 1441833661 0.649414 0.067505 -0.739563 0.163391 1441833661 0.649414 0.067505 -0.739563 0.163391 1441833661 0.649414 0.067505 -0.739563 0.163391 1441833661 0.649414 0.067505 -0.739563 0.163391 1441833661 0.649414 0.067505 -0.739563 0.163391 1441833661 0.649414 0.067505 -0.739563 0.163391 1441833661 0.624512 0.150208 -0.728210 0.238953 1441833661 0.624512 0.150208 -0.728210 0.238953 1441833661 0.624512 0.150208 -0.728210 0.238953 1441833661 0.624512 0.150208 -0.728210 0.238953 1441833661 0.624512 0.150208 -0.728210 0.238953 1441833661 0.624512 0.150208 -0.728210 0.238953 1441833661 0.590942 0.240479 -0.702698 0.314880 1441833661 0.590942 0.240479 -0.702698 0.314880 1441833661 0.590942 0.240479 -0.702698 0.314880 1441833661 0.590942 0.240479 -0.702698 0.314880 1441833661 0.590942 0.240479 -0.702698 0.314880 1441833661 0.590942 0.240479 -0.702698 0.314880 1441833661 0.590942 0.240479 -0.702698 0.314880 1441833661 0.551758 0.329956 -0.662781 0.383850 1441833661 0.551758 0.329956 -0.662781 0.383850 1441833661 0.551758 0.329956 -0.662781 0.383850 1441833661 0.551758 0.329956 -0.662781 0.383850 1441833661 0.551758 0.329956 -0.662781 0.383850 1441833661 0.551758 0.329956 -0.662781 0.383850 1441833661 0.512329 0.410034 -0.611938 0.441467 1441833661 0.512329 0.410034 -0.611938 0.441467 1441833661 0.512329 0.410034 -0.611938 0.441467 1441833661 0.512329 0.410034 -0.611938 0.441467 1441833661 0.512329 0.410034 -0.611938 0.441467 1441833661 0.512329 0.410034 -0.611938 0.441467 1441833661 0.474182 0.476379 -0.553772 0.491394 1441833661 0.474182 0.476379 -0.553772 0.491394 1441833661 0.474182 0.476379 -0.553772 0.491394 1441833661 0.474182 0.476379 -0.553772 0.491394 1441833661 0.474182 0.476379 -0.553772 0.491394 1441833661 0.474182 0.476379 -0.553772 0.491394 1441833661 0.441101 0.524231 -0.493286 0.535889 1441833661 0.441101 0.524231 -0.493286 0.535889 1441833661 0.441101 0.524231 -0.493286 0.535889 1441833661 0.441101 0.524231 -0.493286 0.535889 1441833661 0.441101 0.524231 -0.493286 0.535889 1441833661 0.441101 0.524231 -0.493286 0.535889 1441833661 0.441101 0.524231 -0.493286 0.535889 1441833661 0.439880 0.532043 -0.466431 0.553040 1441833662 0.439880 0.532043 -0.466431 0.553040 1441833662 0.439880 0.532043 -0.466431 0.553040 1441833662 0.439880 0.532043 -0.466431 0.553040 1441833662 0.439880 0.532043 -0.466431 0.553040 1441833662 0.439880 0.532043 -0.466431 0.553040 1441833662 0.475342 0.504333 -0.485229 0.533081 1441833662 0.475342 0.504333 -0.485229 0.533081 1441833662 0.475342 0.504333 -0.485229 0.533081 1441833662 0.475342 0.504333 -0.485229 0.533081 1441833662 0.475342 0.504333 -0.485229 0.533081 1441833662 0.475342 0.504333 -0.485229 0.533081 1441833662 0.522827 0.457275 -0.524048 0.492798 1441833662 0.522827 0.457275 -0.524048 0.492798 1441833662 0.522827 0.457275 -0.524048 0.492798 1441833662 0.522827 0.457275 -0.524048 0.492798 1441833662 0.522827 0.457275 -0.524048 0.492798 1441833662 0.522827 0.457275 -0.524048 0.492798 1441833662 0.570313 0.399536 -0.565491 0.441895 1441833662 0.570313 0.399536 -0.565491 0.441895 1441833662 0.570313 0.399536 -0.565491 0.441895 1441833662 0.570313 0.399536 -0.565491 0.441895 1441833662 0.570313 0.399536 -0.565491 0.441895 1441833662 0.570313 0.399536 -0.565491 0.441895 1441833662 0.617065 0.325134 -0.611633 0.373291 1441833662 0.617065 0.325134 -0.611633 0.373291 1441833662 0.617065 0.325134 -0.611633 0.373291 1441833662 0.617065 0.325134 -0.611633 0.373291 1441833662 0.617065 0.325134 -0.611633 0.373291 1441833662 0.617065 0.325134 -0.611633 0.373291 1441833662 0.655701 0.241150 -0.650452 0.297974 1441833662 0.655701 0.241150 -0.650452 0.297974 1441833662 0.655701 0.241150 -0.650452 0.297974 1441833662 0.655701 0.241150 -0.650452 0.297974 1441833662 0.655701 0.241150 -0.650452 0.297974 1441833662 0.655701 0.241150 -0.650452 0.297974 1441833662 0.655701 0.241150 -0.650452 0.297974 1441833662 0.682861 0.163147 -0.675232 0.226135 1441833662 0.682861 0.163147 -0.675232 0.226135 1441833662 0.682861 0.163147 -0.675232 0.226135 1441833662 0.682861 0.163147 -0.675232 0.226135 1441833662 0.682861 0.163147 -0.675232 0.226135 1441833662 0.682861 0.163147 -0.675232 0.226135 1441833662 0.697998 0.085388 -0.693909 0.154907 1441833662 0.697998 0.085388 -0.693909 0.154907 1441833662 0.697998 0.085388 -0.693909 0.154907 1441833662 0.697998 0.085388 -0.693909 0.154907 1441833662 0.697998 0.085388 -0.693909 0.154907 1441833662 0.697998 0.085388 -0.693909 0.154907 1441833662 0.700806 0.014771 -0.706848 0.094543 1441833662 0.700806 0.014771 -0.706848 0.094543 1441833662 0.700806 0.014771 -0.706848 0.094543 1441833662 0.700806 0.014771 -0.706848 0.094543 1441833662 0.700806 0.014771 -0.706848 0.094543 1441833662 0.700806 0.014771 -0.706848 0.094543 1441833662 0.700806 0.014771 -0.706848 0.094543 1441833662 0.691589 -0.025146 -0.718872 0.065247 1441833662 0.691589 -0.025146 -0.718872 0.065247 1441833662 0.691589 -0.025146 -0.718872 0.065247 1441833662 0.691589 -0.025146 -0.718872 0.065247 1441833662 0.691589 -0.025146 -0.718872 0.065247 1441833662 0.691589 -0.025146 -0.718872 0.065247 1441833662 0.677368 -0.027100 -0.731812 0.070435 1441833662 0.677368 -0.027100 -0.731812 0.070435 1441833662 0.677368 -0.027100 -0.731812 0.070435 1441833662 0.677368 -0.027100 -0.731812 0.070435 1441833662 0.677368 -0.027100 -0.731812 0.070435 1441833662 0.677368 -0.027100 -0.731812 0.070435 1441833662 0.662720 0.002258 -0.740662 0.110229 1441833662 0.662720 0.002258 -0.740662 0.110229 1441833662 0.662720 0.002258 -0.740662 0.110229 1441833662 0.662720 0.002258 -0.740662 0.110229 1441833662 0.662720 0.002258 -0.740662 0.110229 1441833662 0.662720 0.002258 -0.740662 0.110229 1441833662 0.647339 0.055542 -0.740784 0.170654 1441833662 0.647339 0.055542 -0.740784 0.170654 1441833662 0.647339 0.055542 -0.740784 0.170654 1441833662 0.647339 0.055542 -0.740784 0.170654 1441833662 0.647339 0.055542 -0.740784 0.170654 1441833662 0.647339 0.055542 -0.740784 0.170654 1441833662 0.624695 0.126343 -0.732910 0.237915 1441833662 0.624695 0.126343 -0.732910 0.237915 1441833662 0.624695 0.126343 -0.732910 0.237915 1441833662 0.624695 0.126343 -0.732910 0.237915 1441833662 0.624695 0.126343 -0.732910 0.237915 1441833662 0.624695 0.126343 -0.732910 0.237915 1441833662 0.595215 0.207214 -0.713318 0.306519 1441833662 0.595215 0.207214 -0.713318 0.306519 1441833662 0.595215 0.207214 -0.713318 0.306519 1441833662 0.595215 0.207214 -0.713318 0.306519 1441833662 0.595215 0.207214 -0.713318 0.306519 1441833662 0.595215 0.207214 -0.713318 0.306519 1441833662 0.558716 0.294495 -0.678528 0.375000 1441833662 0.558716 0.294495 -0.678528 0.375000 1441833662 0.558716 0.294495 -0.678528 0.375000 1441833662 0.558716 0.294495 -0.678528 0.375000 1441833662 0.558716 0.294495 -0.678528 0.375000 1441833662 0.558716 0.294495 -0.678528 0.375000 1441833662 0.517578 0.379333 -0.630676 0.436462 1441833662 0.517578 0.379333 -0.630676 0.436462 1441833662 0.517578 0.379333 -0.630676 0.436462 1441833662 0.517578 0.379333 -0.630676 0.436462 1441833662 0.517578 0.379333 -0.630676 0.436462 1441833662 0.517578 0.379333 -0.630676 0.436462 1441833662 0.468628 0.462402 -0.564331 0.498108 1441833662 0.468628 0.462402 -0.564331 0.498108 1441833662 0.468628 0.462402 -0.564331 0.498108 1441833662 0.468628 0.462402 -0.564331 0.498108 1441833662 0.468628 0.462402 -0.564331 0.498108 1441833662 0.468628 0.462402 -0.564331 0.498108 1441833662 0.468628 0.462402 -0.564331 0.498108 1441833662 0.415283 0.529419 -0.482056 0.561035 1441833662 0.415283 0.529419 -0.482056 0.561035 1441833663 0.415283 0.529419 -0.482056 0.561035 1441833663 0.415283 0.529419 -0.482056 0.561035 1441833663 0.415283 0.529419 -0.482056 0.561035 1441833663 0.415283 0.529419 -0.482056 0.561035 1441833663 0.389343 0.557617 -0.432800 0.591736 1441833663 0.389343 0.557617 -0.432800 0.591736 1441833663 0.389343 0.557617 -0.432800 0.591736 1441833663 0.389343 0.557617 -0.432800 0.591736 1441833663 0.389343 0.557617 -0.432800 0.591736 1441833663 0.389343 0.557617 -0.432800 0.591736 1441833663 0.420654 0.536011 -0.441101 0.584045 1441833663 0.420654 0.536011 -0.441101 0.584045 1441833663 0.420654 0.536011 -0.441101 0.584045 1441833663 0.420654 0.536011 -0.441101 0.584045 1441833663 0.420654 0.536011 -0.441101 0.584045 1441833663 0.420654 0.536011 -0.441101 0.584045 1441833663 0.420654 0.536011 -0.441101 0.584045 1441833663 0.480286 0.488892 -0.477722 0.549561 1441833663 0.480286 0.488892 -0.477722 0.549561 1441833663 0.480286 0.488892 -0.477722 0.549561 1441833663 0.480286 0.488892 -0.477722 0.549561 1441833663 0.480286 0.488892 -0.477722 0.549561 1441833663 0.480286 0.488892 -0.477722 0.549561 1441833663 0.480286 0.488892 -0.477722 0.549561 1441833663 0.542175 0.429138 -0.529602 0.491272 1441833663 0.542175 0.429138 -0.529602 0.491272 1441833663 0.542175 0.429138 -0.529602 0.491272 1441833663 0.542175 0.429138 -0.529602 0.491272 1441833663 0.542175 0.429138 -0.529602 0.491272 1441833663 0.542175 0.429138 -0.529602 0.491272 1441833663 0.593079 0.363708 -0.579590 0.424255 1441833663 0.593079 0.363708 -0.579590 0.424255 1441833663 0.593079 0.363708 -0.579590 0.424255 1441833663 0.593079 0.363708 -0.579590 0.424255 1441833663 0.593079 0.363708 -0.579590 0.424255 1441833663 0.593079 0.363708 -0.579590 0.424255 1441833663 0.629883 0.303650 -0.614197 0.365784 1441833663 0.629883 0.303650 -0.614197 0.365784 1441833663 0.629883 0.303650 -0.614197 0.365784 1441833663 0.629883 0.303650 -0.614197 0.365784 1441833663 0.629883 0.303650 -0.614197 0.365784 1441833663 0.629883 0.303650 -0.614197 0.365784 1441833663 0.629883 0.303650 -0.614197 0.365784 1441833663 0.666321 0.229797 -0.643677 0.298096 1441833663 0.666321 0.229797 -0.643677 0.298096 1441833663 0.666321 0.229797 -0.643677 0.298096 1441833663 0.666321 0.229797 -0.643677 0.298096 1441833663 0.666321 0.229797 -0.643677 0.298096 1441833663 0.666321 0.229797 -0.643677 0.298096 1441833663 0.696838 0.137695 -0.670349 0.214661 1441833663 0.696838 0.137695 -0.670349 0.214661 1441833663 0.696838 0.137695 -0.670349 0.214661 1441833663 0.696838 0.137695 -0.670349 0.214661 1441833663 0.696838 0.137695 -0.670349 0.214661 1441833663 0.696838 0.137695 -0.670349 0.214661 1441833663 0.709229 0.044434 -0.691528 0.129639 1441833663 0.709229 0.044434 -0.691528 0.129639 1441833663 0.709229 0.044434 -0.691528 0.129639 1441833663 0.709229 0.044434 -0.691528 0.129639 1441833663 0.709229 0.044434 -0.691528 0.129639 1441833663 0.709229 0.044434 -0.691528 0.129639 1441833663 0.709229 0.044434 -0.691528 0.129639 1441833663 0.704285 -0.026245 -0.705566 0.073669 1441833663 0.704285 -0.026245 -0.705566 0.073669 1441833663 0.704285 -0.026245 -0.705566 0.073669 1441833663 0.704285 -0.026245 -0.705566 0.073669 1441833663 0.704285 -0.026245 -0.705566 0.073669 1441833663 0.692200 -0.052002 -0.717773 0.054626 1441833663 0.692200 -0.052002 -0.717773 0.054626 1441833663 0.692200 -0.052002 -0.717773 0.054626 1441833663 0.692200 -0.052002 -0.717773 0.054626 1441833663 0.692200 -0.052002 -0.717773 0.054626 1441833663 0.692200 -0.052002 -0.717773 0.054626 1441833663 0.675720 -0.041931 -0.733093 0.064880 1441833663 0.675720 -0.041931 -0.733093 0.064880 1441833663 0.675720 -0.041931 -0.733093 0.064880 1441833663 0.675720 -0.041931 -0.733093 0.064880 1441833663 0.675720 -0.041931 -0.733093 0.064880 1441833663 0.675720 -0.041931 -0.733093 0.064880 1441833663 0.675720 -0.041931 -0.733093 0.064880 1441833663 0.664673 -0.002441 -0.739807 0.104187 1441833663 0.664673 -0.002441 -0.739807 0.104187 1441833663 0.664673 -0.002441 -0.739807 0.104187 1441833663 0.664673 -0.002441 -0.739807 0.104187 1441833663 0.664673 -0.002441 -0.739807 0.104187 1441833663 0.664673 -0.002441 -0.739807 0.104187 1441833663 0.650208 0.061951 -0.739868 0.161072 1441833663 0.650208 0.061951 -0.739868 0.161072 1441833663 0.650208 0.061951 -0.739868 0.161072 1441833663 0.650208 0.061951 -0.739868 0.161072 1441833663 0.650208 0.061951 -0.739868 0.161072 1441833663 0.650208 0.061951 -0.739868 0.161072 1441833663 0.650208 0.061951 -0.739868 0.161072 1441833663 0.628052 0.137512 -0.732361 0.224182 1441833663 0.628052 0.137512 -0.732361 0.224182 1441833663 0.628052 0.137512 -0.732361 0.224182 1441833663 0.628052 0.137512 -0.732361 0.224182 1441833663 0.628052 0.137512 -0.732361 0.224182 1441833663 0.628052 0.137512 -0.732361 0.224182 1441833663 0.599487 0.221497 -0.710815 0.293640 1441833663 0.599487 0.221497 -0.710815 0.293640 1441833663 0.599487 0.221497 -0.710815 0.293640 1441833663 0.599487 0.221497 -0.710815 0.293640 1441833663 0.599487 0.221497 -0.710815 0.293640 1441833663 0.599487 0.221497 -0.710815 0.293640 1441833663 0.599487 0.221497 -0.710815 0.293640 1441833663 0.566467 0.303894 -0.676208 0.359802 1441833663 0.566467 0.303894 -0.676208 0.359802 1441833663 0.566467 0.303894 -0.676208 0.359802 1441833663 0.566467 0.303894 -0.676208 0.359802 1441833663 0.566467 0.303894 -0.676208 0.359802 1441833663 0.566467 0.303894 -0.676208 0.359802 1441833663 0.530457 0.377563 -0.633850 0.417480 1441833663 0.530457 0.377563 -0.633850 0.417480 1441833663 0.530457 0.377563 -0.633850 0.417480 1441833664 0.530457 0.377563 -0.633850 0.417480 1441833664 0.530457 0.377563 -0.633850 0.417480 1441833664 0.530457 0.377563 -0.633850 0.417480 1441833664 0.499390 0.437439 -0.581543 0.470154 1441833664 0.499390 0.437439 -0.581543 0.470154 1441833664 0.499390 0.437439 -0.581543 0.470154 1441833664 0.499390 0.437439 -0.581543 0.470154 1441833664 0.499390 0.437439 -0.581543 0.470154 1441833664 0.499390 0.437439 -0.581543 0.470154 1441833664 0.477356 0.476196 -0.532227 0.511902 1441833664 0.477356 0.476196 -0.532227 0.511902 1441833664 0.477356 0.476196 -0.532227 0.511902 1441833664 0.477356 0.476196 -0.532227 0.511902 1441833664 0.477356 0.476196 -0.532227 0.511902 1441833664 0.477356 0.476196 -0.532227 0.511902 1441833664 0.472595 0.487061 -0.510742 0.527710 1441833664 0.472595 0.487061 -0.510742 0.527710 1441833664 0.472595 0.487061 -0.510742 0.527710 1441833664 0.472595 0.487061 -0.510742 0.527710 1441833664 0.472595 0.487061 -0.510742 0.527710 1441833664 0.472595 0.487061 -0.510742 0.527710 1441833664 0.492188 0.468323 -0.520386 0.517334 1441833664 0.492188 0.468323 -0.520386 0.517334 1441833664 0.492188 0.468323 -0.520386 0.517334 1441833664 0.492188 0.468323 -0.520386 0.517334 1441833664 0.492188 0.468323 -0.520386 0.517334 1441833664 0.492188 0.468323 -0.520386 0.517334 1441833664 0.492188 0.468323 -0.520386 0.517334 1441833664 0.526978 0.431396 -0.546753 0.487061 1441833664 0.526978 0.431396 -0.546753 0.487061 1441833664 0.526978 0.431396 -0.546753 0.487061 1441833664 0.526978 0.431396 -0.546753 0.487061 1441833664 0.526978 0.431396 -0.546753 0.487061 1441833664 0.526978 0.431396 -0.546753 0.487061 1441833664 0.526978 0.431396 -0.546753 0.487061 1441833664 0.570374 0.378357 -0.581238 0.440063 1441833664 0.570374 0.378357 -0.581238 0.440063 1441833664 0.570374 0.378357 -0.581238 0.440063 1441833664 0.570374 0.378357 -0.581238 0.440063 1441833664 0.570374 0.378357 -0.581238 0.440063 1441833664 0.570374 0.378357 -0.581238 0.440063 1441833664 0.613770 0.312744 -0.618530 0.378052 1441833664 0.613770 0.312744 -0.618530 0.378052 1441833664 0.613770 0.312744 -0.618530 0.378052 1441833664 0.613770 0.312744 -0.618530 0.378052 1441833664 0.613770 0.312744 -0.618530 0.378052 1441833664 0.613770 0.312744 -0.618530 0.378052 1441833664 0.613770 0.312744 -0.618530 0.378052 1441833664 0.649902 0.238464 -0.652222 0.308777 1441833664 0.649902 0.238464 -0.652222 0.308777 1441833664 0.649902 0.238464 -0.652222 0.308777 1441833664 0.649902 0.238464 -0.652222 0.308777 1441833664 0.649902 0.238464 -0.652222 0.308777 1441833664 0.649902 0.238464 -0.652222 0.308777 1441833664 0.678772 0.161621 -0.675537 0.238281 1441833664 0.678772 0.161621 -0.675537 0.238281 1441833664 0.678772 0.161621 -0.675537 0.238281 1441833664 0.678772 0.161621 -0.675537 0.238281 1441833664 0.678772 0.161621 -0.675537 0.238281 1441833664 0.678772 0.161621 -0.675537 0.238281 1441833664 0.698547 0.085022 -0.690430 0.167603 1441833664 0.698547 0.085022 -0.690430 0.167603 1441833664 0.698547 0.085022 -0.690430 0.167603 1441833664 0.698547 0.085022 -0.690430 0.167603 1441833664 0.698547 0.085022 -0.690430 0.167603 1441833664 0.698547 0.085022 -0.690430 0.167603 1441833664 0.705261 0.015015 -0.701538 0.101196 1441833664 0.705261 0.015015 -0.701538 0.101196 1441833664 0.705261 0.015015 -0.701538 0.101196 1441833664 0.705261 0.015015 -0.701538 0.101196 1441833664 0.705261 0.015015 -0.701538 0.101196 1441833664 0.705261 0.015015 -0.701538 0.101196 1441833664 0.705261 0.015015 -0.701538 0.101196 1441833664 0.702209 -0.044678 -0.709106 0.045898 1441833664 0.702209 -0.044678 -0.709106 0.045898 1441833664 0.702209 -0.044678 -0.709106 0.045898 1441833664 0.702209 -0.044678 -0.709106 0.045898 1441833664 0.702209 -0.044678 -0.709106 0.045898 1441833664 0.702209 -0.044678 -0.709106 0.045898 1441833664 0.692017 -0.079224 -0.717407 0.014038 1441833664 0.692017 -0.079224 -0.717407 0.014038 1441833664 0.692017 -0.079224 -0.717407 0.014038 1441833664 0.692017 -0.079224 -0.717407 0.014038 1441833664 0.692017 -0.079224 -0.717407 0.014038 1441833664 0.692017 -0.079224 -0.717407 0.014038 1441833664 0.679810 -0.092773 -0.727478 0.008423 1441833664 0.679810 -0.092773 -0.727478 0.008423 1441833664 0.679810 -0.092773 -0.727478 0.008423 1441833664 0.679810 -0.092773 -0.727478 0.008423 1441833664 0.679810 -0.092773 -0.727478 0.008423 1441833664 0.679810 -0.092773 -0.727478 0.008423 1441833664 0.679810 -0.092773 -0.727478 0.008423 1441833664 0.671448 -0.077332 -0.736267 0.033630 1441833664 0.671448 -0.077332 -0.736267 0.033630 1441833664 0.671448 -0.077332 -0.736267 0.033630 1441833664 0.671448 -0.077332 -0.736267 0.033630 1441833664 0.671448 -0.077332 -0.736267 0.033630 1441833664 0.671448 -0.077332 -0.736267 0.033630 1441833664 0.663330 -0.034180 -0.743408 0.078796 1441833664 0.663330 -0.034180 -0.743408 0.078796 1441833664 0.663330 -0.034180 -0.743408 0.078796 1441833664 0.663330 -0.034180 -0.743408 0.078796 1441833664 0.663330 -0.034180 -0.743408 0.078796 1441833664 0.663330 -0.034180 -0.743408 0.078796 1441833664 0.663330 -0.034180 -0.743408 0.078796 1441833664 0.651855 0.026917 -0.745728 0.135010 1441833664 0.651855 0.026917 -0.745728 0.135010 1441833664 0.651855 0.026917 -0.745728 0.135010 1441833664 0.651855 0.026917 -0.745728 0.135010 1441833664 0.651855 0.026917 -0.745728 0.135010 1441833664 0.651855 0.026917 -0.745728 0.135010 1441833664 0.636658 0.100525 -0.737671 0.201111 1441833664 0.636658 0.100525 -0.737671 0.201111 1441833664 0.636658 0.100525 -0.737671 0.201111 1441833664 0.636658 0.100525 -0.737671 0.201111 1441833665 0.636658 0.100525 -0.737671 0.201111 1441833665 0.636658 0.100525 -0.737671 0.201111 1441833665 0.615784 0.178772 -0.718628 0.269043 1441833665 0.615784 0.178772 -0.718628 0.269043 1441833665 0.615784 0.178772 -0.718628 0.269043 1441833665 0.615784 0.178772 -0.718628 0.269043 1441833665 0.615784 0.178772 -0.718628 0.269043 1441833665 0.615784 0.178772 -0.718628 0.269043 1441833665 
0.651550 0.229492 -0.653259 0.309875 1441833667 0.651550 0.229492 -0.653259 0.309875 1441833667 0.664429 0.197449 -0.665466 0.276794 1441833667 0.664429 0.197449 -0.665466 0.276794 1441833667 0.664429 0.197449 -0.665466 0.276794 1441833667 0.664429 0.197449 -0.665466 0.276794 1441833667 0.664429 0.197449 -0.665466 0.276794 1441833667 0.664429 0.197449 -0.665466 0.276794 1441833667 0.678101 0.153320 -0.679749 0.233704 1441833667 0.678101 0.153320 -0.679749 0.233704 1441833667 0.678101 0.153320 -0.679749 0.233704 1441833667 0.678101 0.153320 -0.679749 0.233704 1441833667 0.678101 0.153320 -0.679749 0.233704 1441833667 0.678101 0.153320 -0.679749 0.233704 1441833667 0.678101 0.153320 -0.679749 0.233704 1441833667 0.689331 0.099976 -0.693604 0.183838 1441833667 0.689331 0.099976 -0.693604 0.183838 1441833667 0.689331 0.099976 -0.693604 0.183838 1441833667 0.689331 0.099976 -0.693604 0.183838 1441833667 0.689331 0.099976 -0.693604 0.183838 1441833667 0.694214 0.038879 -0.706604 0.131470 1441833667 0.694214 0.038879 -0.706604 0.131470 1441833667 0.694214 0.038879 -0.706604 0.131470 1441833667 0.694214 0.038879 -0.706604 0.131470 1441833667 0.694214 0.038879 -0.706604 0.131470 1441833667 0.694214 0.038879 -0.706604 0.131470 1441833667 0.695007 -0.023743 -0.713928 0.081970 1441833667 0.695007 -0.023743 -0.713928 0.081970 1441833667 0.695007 -0.023743 -0.713928 0.081970 1441833667 0.695007 -0.023743 -0.713928 0.081970 1441833667 0.695007 -0.023743 -0.713928 0.081970 1441833667 0.695007 -0.023743 -0.713928 0.081970 1441833667 0.695007 -0.023743 -0.713928 0.081970 1441833667 0.692261 -0.073975 -0.716553 0.043457 1441833668 0.692261 -0.073975 -0.716553 0.043457 1441833668 0.692261 -0.073975 -0.716553 0.043457 1441833668 0.692261 -0.073975 -0.716553 0.043457 1441833668 0.692261 -0.073975 -0.716553 0.043457 1441833668 0.692261 -0.073975 -0.716553 0.043457 1441833668 0.681458 -0.096680 -0.724854 0.030457 1441833668 0.681458 -0.096680 -0.724854 0.030457 1441833668 0.681458 -0.096680 -0.724854 0.030457 1441833668 0.681458 -0.096680 -0.724854 0.030457 1441833668 0.681458 -0.096680 -0.724854 0.030457 1441833668 0.681458 -0.096680 -0.724854 0.030457 1441833668 0.665344 -0.083008 -0.740051 0.051758 1441833668 0.665344 -0.083008 -0.740051 0.051758 1441833668 0.665344 -0.083008 -0.740051 0.051758 1441833668 0.665344 -0.083008 -0.740051 0.051758 1441833668 0.665344 -0.083008 -0.740051 0.051758 1441833668 0.665344 -0.083008 -0.740051 0.051758 1441833668 0.665344 -0.083008 -0.740051 0.051758 1441833668 0.649658 -0.037659 -0.752380 0.102112 1441833668 0.649658 -0.037659 -0.752380 0.102112 1441833668 0.649658 -0.037659 -0.752380 0.102112 1441833668 0.649658 -0.037659 -0.752380 0.102112 1441833668 0.649658 -0.037659 -0.752380 0.102112 1441833668 0.649658 -0.037659 -0.752380 0.102112 1441833668 0.630798 0.038757 -0.755859 0.171265 1441833668 0.630798 0.038757 -0.755859 0.171265 1441833668 0.630798 0.038757 -0.755859 0.171265 1441833668 0.630798 0.038757 -0.755859 0.171265 1441833668 0.630798 0.038757 -0.755859 0.171265 1441833668 0.630798 0.038757 -0.755859 0.171265 1441833668 0.608643 0.131470 -0.742126 0.247986 1441833668 0.608643 0.131470 -0.742126 0.247986 1441833668 0.608643 0.131470 -0.742126 0.247986 1441833668 0.608643 0.131470 -0.742126 0.247986 1441833668 0.608643 0.131470 -0.742126 0.247986 1441833668 0.608643 0.131470 -0.742126 0.247986 1441833668 0.583679 0.225159 -0.710754 0.321533 1441833668 0.583679 0.225159 -0.710754 0.321533 1441833668 0.583679 0.225159 -0.710754 0.321533 1441833668 0.583679 0.225159 -0.710754 0.321533 1441833668 0.583679 0.225159 -0.710754 0.321533 1441833668 0.583679 0.225159 -0.710754 0.321533 1441833668 0.583679 0.225159 -0.710754 0.321533 1441833668 0.553528 0.308777 -0.670593 0.385498 1441833668 0.553528 0.308777 -0.670593 0.385498 1441833668 0.553528 0.308777 -0.670593 0.385498 1441833668 0.553528 0.308777 -0.670593 0.385498 1441833668 0.553528 0.308777 -0.670593 0.385498 1441833668 0.553528 0.308777 -0.670593 0.385498 1441833668 0.520813 0.377258 -0.625061 0.442322 1441833668 0.520813 0.377258 -0.625061 0.442322 1441833668 0.520813 0.377258 -0.625061 0.442322 1441833668 0.520813 0.377258 -0.625061 0.442322 1441833668 0.520813 0.377258 -0.625061 0.442322 1441833668 0.520813 0.377258 -0.625061 0.442322 1441833668 0.487732 0.436279 -0.571228 0.495361 1441833668 0.487732 0.436279 -0.571228 0.495361 1441833668 0.487732 0.436279 -0.571228 0.495361 1441833668 0.487732 0.436279 -0.571228 0.495361 1441833668 0.487732 0.436279 -0.571228 0.495361 1441833668 0.487732 0.436279 -0.571228 0.495361 1441833668 0.459595 0.478149 -0.522522 0.535767 1441833668 0.459595 0.478149 -0.522522 0.535767 1441833668 0.459595 0.478149 -0.522522 0.535767 1441833668 0.459595 0.478149 -0.522522 0.535767 1441833668 0.459595 0.478149 -0.522522 0.535767 1441833668 0.459595 0.478149 -0.522522 0.535767 1441833668 0.459595 0.478149 -0.522522 0.535767 1441833668 0.448547 0.499207 -0.490356 0.555969 1441833668 0.448547 0.499207 -0.490356 0.555969 1441833668 0.448547 0.499207 -0.490356 0.555969 1441833668 0.448547 0.499207 -0.490356 0.555969 1441833668 0.448547 0.499207 -0.490356 0.555969 1441833668 0.474792 0.480591 -0.496277 0.545166 1441833668 0.474792 0.480591 -0.496277 0.545166 1441833668 0.474792 0.480591 -0.496277 0.545166 1441833668 0.474792 0.480591 -0.496277 0.545166 1441833668 0.474792 0.480591 -0.496277 0.545166 1441833668 0.474792 0.480591 -0.496277 0.545166 1441833668 0.518921 0.437866 -0.532654 0.505188 1441833668 0.518921 0.437866 -0.532654 0.505188 1441833668 0.518921 0.437866 -0.532654 0.505188 1441833668 0.518921 0.437866 -0.532654 0.505188 1441833668 0.518921 0.437866 -0.532654 0.505188 1441833668 0.518921 0.437866 -0.532654 0.505188 1441833668 0.518921 0.437866 -0.532654 0.505188 1441833668 0.565857 0.380676 -0.582825 0.441772 1441833668 0.565857 0.380676 -0.582825 0.441772 1441833668 0.565857 0.380676 -0.582825 0.441772 1441833668 0.565857 0.380676 -0.582825 0.441772 1441833668 0.565857 0.380676 -0.582825 0.441772 1441833668 0.565857 0.380676 -0.582825 0.441772 1441833668 0.608459 0.311584 -0.628418 0.371216 1441833668 0.608459 0.311584 -0.628418 0.371216 1441833668 0.608459 0.311584 -0.628418 0.371216 1441833668 0.608459 0.311584 -0.628418 0.371216 1441833668 0.608459 0.311584 -0.628418 0.371216 1441833668 0.608459 0.311584 -0.628418 0.371216 1441833668 0.608459 0.311584 -0.628418 0.371216 1441833668 0.646545 0.240234 -0.657654 0.302795 1441833668 0.646545 0.240234 -0.657654 0.302795 1441833668 0.646545 0.240234 -0.657654 0.302795 1441833668 0.646545 0.240234 -0.657654 0.302795 1441833668 0.646545 0.240234 -0.657654 0.302795 1441833668 0.646545 0.240234 -0.657654 0.302795 1441833668 0.677734 0.166992 -0.677979 0.230469 1441833668 0.677734 0.166992 -0.677979 0.230469 1441833668 0.677734 0.166992 -0.677979 0.230469 1441833668 0.677734 0.166992 -0.677979 0.230469 1441833668 0.677734 0.166992 -0.677979 0.230469 1441833668 0.677734 0.166992 -0.677979 0.230469 1441833668 0.677734 0.166992 -0.677979 0.230469 1441833668 0.697327 0.088806 -0.693726 0.156677 1441833668 0.697327 0.088806 -0.693726 0.156677 1441833669 0.697327 0.088806 -0.693726 0.156677 1441833669 0.697327 0.088806 -0.693726 0.156677 1441833669 0.697327 0.088806 -0.693726 0.156677 1441833669 0.697327 0.088806 -0.693726 0.156677 1441833669 0.705200 0.004822 -0.702087 0.098572 1441833669 0.705200 0.004822 -0.702087 0.098572 1441833669 0.705200 0.004822 -0.702087 0.098572 1441833669 0.705200 0.004822 -0.702087 0.098572 1441833669 0.705200 0.004822 -0.702087 0.098572 1441833669 0.705200 0.004822 -0.702087 0.098572 1441833669 0.701660 -0.050171 -0.707397 0.068970 1441833669 0.701660 -0.050171 -0.707397 0.068970 1441833669 0.701660 -0.050171 -0.707397 0.068970 1441833669 0.701660 -0.050171 -0.707397 0.068970 1441833669 0.701660 -0.050171 -0.707397 0.068970 1441833669 0.701660 -0.050171 -0.707397 0.068970 1441833669 0.701660 -0.050171 -0.707397 0.068970 1441833669 0.689148 -0.046814 -0.718994 0.076721 1441833669 0.689148 -0.046814 -0.718994 0.076721 1441833669 0.689148 -0.046814 -0.718994 0.076721 1441833669 0.689148 -0.046814 -0.718994 0.076721 1441833669 0.689148 -0.046814 -0.718994 0.076721 1441833669 0.689148 -0.046814 -0.718994 0.076721 1441833669 0.673828 -0.012390 -0.731018 0.106750 1441833669 0.673828 -0.012390 -0.731018 0.106750 1441833669 0.673828 -0.012390 -0.731018 0.106750 1441833669 0.673828 -0.012390 -0.731018 0.106750 1441833669 0.673828 -0.012390 -0.731018 0.106750 1441833669 0.673828 -0.012390 -0.731018 0.106750 1441833669 0.657776 0.045837 -0.734192 0.161743 1441833669 0.657776 0.045837 -0.734192 0.161743 1441833669 0.657776 0.045837 -0.734192 0.161743 1441833669 0.657776 0.045837 -0.734192 0.161743 1441833669 0.657776 0.045837 -0.734192 0.161743 1441833669 0.657776 0.045837 -0.734192 0.161743 1441833669 0.635559 0.123291 -0.725952 0.231934 1441833669 0.635559 0.123291 -0.725952 0.231934 1441833669 0.635559 0.123291 -0.725952 0.231934 1441833669 0.635559 0.123291 -0.725952 0.231934 1441833669 0.635559 0.123291 -0.725952 0.231934 1441833669 0.635559 0.123291 -0.725952 0.231934 1441833669 0.607605 0.205933 -0.705200 0.301880 1441833669 0.607605 0.205933 -0.705200 0.301880 1441833669 0.607605 0.205933 -0.705200 0.301880 1441833669 0.607605 0.205933 -0.705200 0.301880 1441833669 0.607605 0.205933 -0.705200 0.301880 1441833669 0.607605 0.205933 -0.705200 0.301880 1441833669 0.577881 0.283386 -0.671509 0.367188 1441833669 0.577881 0.283386 -0.671509 0.367188 1441833669 0.577881 0.283386 -0.671509 0.367188 1441833669 0.577881 0.283386 -0.671509 0.367188 1441833669 0.577881 0.283386 -0.671509 0.367188 1441833669 0.577881 0.283386 -0.671509 0.367188 1441833669 0.548462 0.348328 -0.630554 0.424561 1441833669 0.548462 0.348328 -0.630554 0.424561 1441833669 0.548462 0.348328 -0.630554 0.424561 1441833669 0.548462 0.348328 -0.630554 0.424561 1441833669 0.548462 0.348328 -0.630554 0.424561 1441833669 0.548462 0.348328 -0.630554 0.424561 1441833669 0.517029 0.408508 -0.584717 0.473145 1441833669 0.517029 0.408508 -0.584717 0.473145 1441833669 0.517029 0.408508 -0.584717 0.473145 1441833669 0.517029 0.408508 -0.584717 0.473145 1441833669 0.517029 0.408508 -0.584717 0.473145 1441833669 0.517029 0.408508 -0.584717 0.473145 1441833669 0.517029 0.408508 -0.584717 0.473145 1441833669 0.480957 0.466370 -0.535217 0.514465 1441833669 0.480957 0.466370 -0.535217 0.514465 1441833669 0.480957 0.466370 -0.535217 0.514465 1441833669 0.480957 0.466370 -0.535217 0.514465 1441833669 0.480957 0.466370 -0.535217 0.514465 1441833669 0.480957 0.466370 -0.535217 0.514465 1441833669 0.454346 0.504761 -0.492737 0.544006 1441833669 0.454346 0.504761 -0.492737 0.544006 1441833669 0.454346 0.504761 -0.492737 0.544006 1441833669 0.454346 0.504761 -0.492737 0.544006 1441833669 0.454346 0.504761 -0.492737 0.544006 1441833669 0.481934 0.485046 -0.489441 0.541138 1441833669 0.481934 0.485046 -0.489441 0.541138 1441833669 0.481934 0.485046 -0.489441 0.541138 1441833669 0.481934 0.485046 -0.489441 0.541138 1441833669 0.481934 0.485046 -0.489441 0.541138 1441833669 0.481934 0.485046 -0.489441 0.541138 1441833669 0.481934 0.485046 -0.489441 0.541138 1441833669 0.536194 0.434814 -0.514709 0.508362 1441833669 0.536194 0.434814 -0.514709 0.508362 1441833669 0.536194 0.434814 -0.514709 0.508362 1441833669 0.536194 0.434814 -0.514709 0.508362 1441833669 0.536194 0.434814 -0.514709 0.508362 1441833669 0.536194 0.434814 -0.514709 0.508362 1441833669 0.536194 0.434814 -0.514709 0.508362 1441833669 0.584839 0.381531 -0.557495 0.448914 1441833669 0.584839 0.381531 -0.557495 0.448914 1441833669 0.584839 0.381531 -0.557495 0.448914 1441833669 0.584839 0.381531 -0.557495 0.448914 1441833669 0.584839 0.381531 -0.557495 0.448914 1441833669 0.584839 0.381531 -0.557495 0.448914 1441833669 0.633240 0.308777 -0.600891 0.377563 1441833669 0.633240 0.308777 -0.600891 0.377563 1441833669 0.633240 0.308777 -0.600891 0.377563 1441833669 0.633240 0.308777 -0.600891 0.377563 1441833669 0.633240 0.308777 -0.600891 0.377563 1441833669 0.633240 0.308777 -0.600891 0.377563 1441833669 0.633240 0.308777 -0.600891 0.377563 1441833669 0.674072 0.228882 -0.634644 0.300659 1441833669 0.674072 0.228882 -0.634644 0.300659 1441833669 0.674072 0.228882 -0.634644 0.300659 1441833669 0.674072 0.228882 -0.634644 0.300659 1441833669 0.674072 0.228882 -0.634644 0.300659 1441833669 0.674072 0.228882 -0.634644 0.300659 1441833669 0.702698 0.152100 -0.658875 0.221191 1441833669 0.702698 0.152100 -0.658875 0.221191 1441833669 0.702698 0.152100 -0.658875 0.221191 1441833669 0.702698 0.152100 -0.658875 0.221191 1441833670 0.702698 0.152100 -0.658875 0.221191 1441833670 0.702698 0.152100 -0.658875 0.221191 1441833670 0.702698 0.152100 -0.658875 0.221191 1441833670 0.719849 0.072144 -0.676270 0.138672 1441833670 0.719849 0.072144 -0.676270 0.138672 1441833670 0.719849 0.072144 -0.676270 0.138672 1441833670 0.719849 0.072144 -0.676270 0.138672 1441833670 0.723816 -0.004211 -0.686829 0.065918 1441833670 0.723816 -0.004211 -0.686829 0.065918 1441833670 0.723816 -0.004211 -0.686829 0.065918 1441833670 0.723816 -0.004211 -0.686829 0.065918 1441833670 0.723816 -0.004211 -0.686829 0.065918 1441833670 0.723816 -0.004211 -0.686829 0.065918 1441833670 0.723816 -0.004211 -0.686829 0.065918 1441833670 0.712158 -0.047363 -0.699707 0.031799 1441833670 0.712158 -0.047363 -0.699707 0.031799 1441833670 0.712158 -0.047363 -0.699707 0.031799 1441833670 0.712158 -0.047363 -0.699707 0.031799 1441833670 0.712158 -0.047363 -0.699707 0.031799 1441833670 0.712158 -0.047363 -0.699707 0.031799 1441833670 0.695740 -0.049744 -0.715515 0.038879 1441833670 0.695740 -0.049744 -0.715515 0.038879 1441833670 0.695740 -0.049744 -0.715515 0.038879 1441833670 0.695740 -0.049744 -0.715515 0.038879 1441833670 0.695740 -0.049744 -0.715515 0.038879 1441833670 0.695740 -0.049744 -0.715515 0.038879 1441833670 0.681030 -0.023743 -0.728149 0.073914 1441833670 0.681030 -0.023743 -0.728149 0.073914 1441833670 0.681030 -0.023743 -0.728149 0.073914 1441833670 0.681030 -0.023743 -0.728149 0.073914 1441833670 0.681030 -0.023743 -0.728149 0.073914 1441833670 0.681030 -0.023743 -0.728149 0.073914 1441833670 0.664368 0.028015 -0.735413 0.130310 1441833670 0.664368 0.028015 -0.735413 0.130310 1441833670 0.664368 0.028015 -0.735413 0.130310 1441833670 0.664368 0.028015 -0.735413 0.130310 1441833670 0.664368 0.028015 -0.735413 0.130310 1441833670 0.664368 0.028015 -0.735413 0.130310 1441833670 0.641785 0.102844 -0.732849 0.201111 1441833670 0.641785 0.102844 -0.732849 0.201111 1441833670 0.641785 0.102844 -0.732849 0.201111 1441833670 0.641785 0.102844 -0.732849 0.201111 1441833670 0.641785 0.102844 -0.732849 0.201111 1441833670 0.641785 0.102844 -0.732849 0.201111 1441833670 0.612488 0.190613 -0.715210 0.277466 1441833670 0.612488 0.190613 -0.715210 0.277466 1441833670 0.612488 0.190613 -0.715210 0.277466 1441833670 0.612488 0.190613 -0.715210 0.277466 1441833670 0.612488 0.190613 -0.715210 0.277466 1441833670 0.612488 0.190613 -0.715210 0.277466 1441833670 0.578552 0.278198 -0.682251 0.349915 1441833670 0.578552 0.278198 -0.682251 0.349915 1441833670 0.578552 0.278198 -0.682251 0.349915 1441833670 0.578552 0.278198 -0.682251 0.349915 1441833670 0.578552 0.278198 -0.682251 0.349915 1441833670 0.578552 0.278198 -0.682251 0.349915 1441833670 0.578552 0.278198 -0.682251 0.349915 1441833670 0.538696 0.360596 -0.639709 0.412964 1441833670 0.538696 0.360596 -0.639709 0.412964 1441833670 0.538696 0.360596 -0.639709 0.412964 1441833670 0.538696 0.360596 -0.639709 0.412964 1441833670 0.538696 0.360596 -0.639709 0.412964 1441833670 0.538696 0.360596 -0.639709 0.412964 1441833670 0.495544 0.432556 -0.589417 0.468872 1441833670 0.495544 0.432556 -0.589417 0.468872 1441833670 0.495544 0.432556 -0.589417 0.468872 1441833670 0.495544 0.432556 -0.589417 0.468872 1441833670 0.495544 0.432556 -0.589417 0.468872 1441833670 0.495544 0.432556 -0.589417 0.468872 1441833670 0.456177 0.485474 -0.536743 0.517761 1441833670 0.456177 0.485474 -0.536743 0.517761 1441833670 0.456177 0.485474 -0.536743 0.517761 1441833670 0.456177 0.485474 -0.536743 0.517761 1441833670 0.456177 0.485474 -0.536743 0.517761 1441833670 0.456177 0.485474 -0.536743 0.517761 1441833670 0.440857 0.506531 -0.505920 0.541321 1441833670 0.440857 0.506531 -0.505920 0.541321 1441833670 0.440857 0.506531 -0.505920 0.541321 1441833670 0.440857 0.506531 -0.505920 0.541321 1441833670 0.440857 0.506531 -0.505920 0.541321 1441833670 0.440857 0.506531 -0.505920 0.541321 1441833670 0.440857 0.506531 -0.505920 0.541321 1441833670 0.462402 0.492737 -0.507813 0.534302 1441833670 0.462402 0.492737 -0.507813 0.534302 1441833670 0.462402 0.492737 -0.507813 0.534302 1441833670 0.462402 0.492737 -0.507813 0.534302 1441833670 0.462402 0.492737 -0.507813 0.534302 1441833670 0.462402 0.492737 -0.507813 0.534302 1441833670 0.503357 0.456970 -0.530884 0.505859 1441833670 0.503357 0.456970 -0.530884 0.505859 1441833670 0.503357 0.456970 -0.530884 0.505859 1441833670 0.503357 0.456970 -0.530884 0.505859 1441833670 0.503357 0.456970 -0.530884 0.505859 1441833670 0.503357 0.456970 -0.530884 0.505859 1441833670 0.503357 0.456970 -0.530884 0.505859 1441833670 0.553406 0.401672 -0.569763 0.455811 1441833670 0.553406 0.401672 -0.569763 0.455811 1441833670 0.553406 0.401672 -0.569763 0.455811 1441833670 0.553406 0.401672 -0.569763 0.455811 1441833670 0.553406 0.401672 -0.569763 0.455811 1441833670 0.553406 0.401672 -0.569763 0.455811 1441833670 0.603882 0.327148 -0.614075 0.388733 1441833670 0.603882 0.327148 -0.614075 0.388733 1441833670 0.603882 0.327148 -0.614075 0.388733 1441833670 0.603882 0.327148 -0.614075 0.388733 1441833670 0.603882 0.327148 -0.614075 0.388733 1441833670 0.603882 0.327148 -0.614075 0.388733 1441833670 0.644653 0.244141 -0.651611 0.316528 1441833670 0.644653 0.244141 -0.651611 0.316528 1441833670 0.644653 0.244141 -0.651611 0.316528 1441833670 0.644653 0.244141 -0.651611 0.316528 1441833670 0.644653 0.244141 -0.651611 0.316528 1441833671 0.644653 0.244141 -0.651611 0.316528 1441833671 0.644653 0.244141 -0.651611 0.316528 1441833671 0.674072 0.165100 -0.677673 0.243103 1441833671 0.674072 0.165100 -0.677673 0.243103 1441833671 0.674072 0.165100 -0.677673 0.243103 1441833671 0.674072 0.165100 -0.677673 0.243103 1441833671 0.674072 0.165100 -0.677673 0.243103 1441833671 0.674072 0.165100 -0.677673 0.243103 1441833671 0.693970 0.087402 -0.694702 0.167908 1441833671 0.693970 0.087402 -0.694702 0.167908 1441833671 0.693970 0.087402 -0.694702 0.167908 1441833671 0.693970 0.087402 -0.694702 0.167908 1441833671 0.693970 0.087402 -0.694702 0.167908 1441833671 0.693970 0.087402 -0.694702 0.167908 1441833671 0.702026 0.015991 -0.705322 0.096985 1441833671 0.702026 0.015991 -0.705322 0.096985 1441833671 0.702026 0.015991 -0.705322 0.096985 1441833671 0.702026 0.015991 -0.705322 0.096985 1441833671 0.702026 0.015991 -0.705322 0.096985 1441833671 0.702026 0.015991 -0.705322 0.096985 1441833671 0.702026 0.015991 -0.705322 0.096985 1441833671 0.693237 -0.019043 -0.718323 0.055115 1441833671 0.693237 -0.019043 -0.718323 0.055115 1441833671 0.693237 -0.019043 -0.718323 0.055115 1441833671 0.693237 -0.019043 -0.718323 0.055115 1441833671 0.693237 -0.019043 -0.718323 0.055115 1441833671 0.693237 -0.019043 -0.718323 0.055115 1441833671 0.675781 -0.012573 -0.734558 0.059998 1441833671 0.675781 -0.012573 -0.734558 0.059998 1441833671 0.675781 -0.012573 -0.734558 0.059998 1441833671 0.675781 -0.012573 -0.734558 0.059998 1441833671 0.675781 -0.012573 -0.734558 0.059998 1441833671 0.675781 -0.012573 -0.734558 0.059998 1441833671 0.666016 0.020935 -0.738770 0.100830 1441833671 0.666016 0.020935 -0.738770 0.100830 1441833671 0.666016 0.020935 -0.738770 0.100830 1441833671 0.666016 0.020935 -0.738770 0.100830 1441833671 0.666016 0.020935 -0.738770 0.100830 1441833671 0.666016 0.020935 -0.738770 0.100830 1441833671 0.666016 0.020935 -0.738770 0.100830 1441833671 0.651428 0.080139 -0.736755 0.162537 1441833671 0.651428 0.080139 -0.736755 0.162537 1441833671 0.651428 0.080139 -0.736755 0.162537 1441833671 0.651428 0.080139 -0.736755 0.162537 1441833671 0.651428 0.080139 -0.736755 0.162537 1441833671 0.651428 0.080139 -0.736755 0.162537 1441833671 0.627747 0.159912 -0.724121 0.236694 1441833671 0.627747 0.159912 -0.724121 0.236694 1441833671 0.627747 0.159912 -0.724121 0.236694 1441833671 0.627747 0.159912 -0.724121 0.236694 1441833671 0.627747 0.159912 -0.724121 0.236694 1441833671 0.627747 0.159912 -0.724121 0.236694 1441833671 0.595947 0.246704 -0.697388 0.312439 1441833671 0.595947 0.246704 -0.697388 0.312439 1441833671 0.595947 0.246704 -0.697388 0.312439 1441833671 0.595947 0.246704 -0.697388 0.312439 1441833671 0.595947 0.246704 -0.697388 0.312439 1441833671 0.595947 0.246704 -0.697388 0.312439 1441833671 0.555664 0.334717 -0.657471 0.383240 1441833671 0.555664 0.334717 -0.657471 0.383240 1441833671 0.555664 0.334717 -0.657471 0.383240 1441833671 0.555664 0.334717 -0.657471 0.383240 1441833671 0.555664 0.334717 -0.657471 0.383240 1441833671 0.555664 0.334717 -0.657471 0.383240 1441833671 0.555664 0.334717 -0.657471 0.383240 1441833671 0.501221 0.428711 -0.602295 0.449646 1441833671 0.501221 0.428711 -0.602295 0.449646 1441833671 0.501221 0.428711 -0.602295 0.449646 1441833671 0.501221 0.428711 -0.602295 0.449646 1441833671 0.501221 0.428711 -0.602295 0.449646 1441833671 0.501221 0.428711 -0.602295 0.449646 1441833671 0.448730 0.505615 -0.536194 0.505493 1441833671 0.448730 0.505615 -0.536194 0.505493 1441833671 0.448730 0.505615 -0.536194 0.505493 1441833671 0.448730 0.505615 -0.536194 0.505493 1441833671 0.448730 0.505615 -0.536194 0.505493 1441833671 0.448730 0.505615 -0.536194 0.505493 1441833671 0.427124 0.534180 -0.488586 0.541687 1441833671 0.427124 0.534180 -0.488586 0.541687 1441833671 0.427124 0.534180 -0.488586 0.541687 1441833671 0.427124 0.534180 -0.488586 0.541687 1441833671 0.427124 0.534180 -0.488586 0.541687 1441833671 0.427124 0.534180 -0.488586 0.541687 1441833671 0.446045 0.521790 -0.483215 0.543335 1441833671 0.446045 0.521790 -0.483215 0.543335 1441833671 0.446045 0.521790 -0.483215 0.543335 1441833671 0.446045 0.521790 -0.483215 0.543335 1441833671 0.446045 0.521790 -0.483215 0.543335 1441833671 0.446045 0.521790 -0.483215 0.543335 1441833671 0.481079 0.489746 -0.505066 0.523010 1441833671 0.481079 0.489746 -0.505066 0.523010 1441833671 0.481079 0.489746 -0.505066 0.523010 1441833671 0.481079 0.489746 -0.505066 0.523010 1441833671 0.481079 0.489746 -0.505066 0.523010 1441833671 0.481079 0.489746 -0.505066 0.523010 1441833671 0.525635 0.442810 -0.539490 0.486328 1441833671 0.525635 0.442810 -0.539490 0.486328 1441833671 0.525635 0.442810 -0.539490 0.486328 1441833671 0.525635 0.442810 -0.539490 0.486328 1441833671 0.525635 0.442810 -0.539490 0.486328 1441833671 0.525635 0.442810 -0.539490 0.486328 1441833671 0.525635 0.442810 -0.539490 0.486328 1441833671 0.576050 0.379456 -0.581238 0.431580 1441833671 0.576050 0.379456 -0.581238 0.431580 1441833671 0.576050 0.379456 -0.581238 0.431580 1441833671 0.576050 0.379456 -0.581238 0.431580 1441833671 0.576050 0.379456 -0.581238 0.431580 1441833671 0.576050 0.379456 -0.581238 0.431580 1441833671 0.620117 0.306396 -0.620483 0.369446 1441833671 0.620117 0.306396 -0.620483 0.369446 1441833671 0.620117 0.306396 -0.620483 0.369446 1441833671 0.620117 0.306396 -0.620483 0.369446 1441833671 0.620117 0.306396 -0.620483 0.369446 1441833672 0.620117 0.306396 -0.620483 0.369446 1441833672 0.655334 0.228882 -0.651611 0.305847 1441833672 0.655334 0.228882 -0.651611 0.305847 1441833672 0.655334 0.228882 -0.651611 0.305847 1441833672 0.655334 0.228882 -0.651611 0.305847 1441833672 0.655334 0.228882 -0.651611 0.305847 1441833672 0.655334 0.228882 -0.651611 0.305847 1441833672 0.655334 0.228882 -0.651611 0.305847 1441833672 0.680664 0.148010 -0.676147 0.239929 1441833672 0.680664 0.148010 -0.676147 0.239929 1441833672 0.680664 0.148010 -0.676147 0.239929 1441833672 0.680664 0.148010 -0.676147 0.239929 1441833672 0.680664 0.148010 -0.676147 0.239929 1441833672 0.680664 0.148010 -0.676147 0.239929 1441833672 0.695313 0.062744 -0.694031 0.175964 1441833672 0.695313 0.062744 -0.694031 0.175964 1441833672 0.695313 0.062744 -0.694031 0.175964 1441833672 0.695313 0.062744 -0.694031 0.175964 1441833672 0.695313 0.062744 -0.694031 0.175964 1441833672 0.695313 0.062744 -0.694031 0.175964 1441833672 0.698303 -0.014404 -0.705383 0.120911 1441833672 0.698303 -0.014404 -0.705383 0.120911 1441833672 0.698303 -0.014404 -0.705383 0.120911 1441833672 0.698303 -0.014404 -0.705383 0.120911 1441833672 0.698303 -0.014404 -0.705383 0.120911 1441833672 0.698303 -0.014404 -0.705383 0.120911 1441833672 0.698303 -0.014404 -0.705383 0.120911 1441833672 0.692139 -0.063721 -0.714111 0.082886 1441833672 0.692139 -0.063721 -0.714111 0.082886 1441833672 0.692139 -0.063721 -0.714111 0.082886 1441833672 0.692139 -0.063721 -0.714111 0.082886 1441833672 0.692139 -0.063721 -0.714111 0.082886 1441833672 0.692139 -0.063721 -0.714111 0.082886 1441833672 0.673706 -0.076599 -0.731323 0.073303 1441833672 0.673706 -0.076599 -0.731323 0.073303 1441833672 0.673706 -0.076599 -0.731323 0.073303 1441833672 0.673706 -0.076599 -0.731323 0.073303 1441833672 0.673706 -0.076599 -0.731323 0.073303 1441833672 0.673706 -0.076599 -0.731323 0.073303 1441833672 0.673706 -0.076599 -0.731323 0.073303 1441833672 0.655518 -0.052002 -0.746338 0.102905 1441833672 0.655518 -0.052002 -0.746338 0.102905 1441833672 0.655518 -0.052002 -0.746338 0.102905 1441833672 0.655518 -0.052002 -0.746338 0.102905 1441833672 0.655518 -0.052002 -0.746338 0.102905 1441833672 0.655518 -0.052002 -0.746338 0.102905 1441833672 0.642761 0.002991 -0.750061 0.155762 1441833672 0.642761 0.002991 -0.750061 0.155762 1441833672 0.642761 0.002991 -0.750061 0.155762 1441833672 0.642761 0.002991 -0.750061 0.155762 1441833672 0.642761 0.002991 -0.750061 0.155762 1441833672 0.642761 0.002991 -0.750061 0.155762 1441833672 0.625793 0.075317 -0.745911 0.215149 1441833672 0.625793 0.075317 -0.745911 0.215149 1441833672 0.625793 0.075317 -0.745911 0.215149 1441833672 0.625793 0.075317 -0.745911 0.215149 1441833672 0.625793 0.075317 -0.745911 0.215149 1441833672 0.625793 0.075317 -0.745911 0.215149 1441833672 0.625793 0.075317 -0.745911 0.215149 1441833672 0.603149 0.160217 -0.729248 0.280640 1441833672 0.603149 0.160217 -0.729248 0.280640 1441833672 0.603149 0.160217 -0.729248 0.280640 1441833672 0.603149 0.160217 -0.729248 0.280640 1441833672 0.603149 0.160217 -0.729248 0.280640 1441833672 0.603149 0.160217 -0.729248 0.280640 1441833672 0.570740 0.259033 -0.694885 0.352539 1441833672 0.570740 0.259033 -0.694885 0.352539 1441833672 0.570740 0.259033 -0.694885 0.352539 1441833672 0.570740 0.259033 -0.694885 0.352539 1441833672 0.570740 0.259033 -0.694885 0.352539 1441833672 0.570740 0.259033 -0.694885 0.352539 1441833672 0.570740 0.259033 -0.694885 0.352539 1441833672 0.528809 0.356323 -0.646179 0.419312 1441833672 0.528809 0.356323 -0.646179 0.419312 1441833672 0.528809 0.356323 -0.646179 0.419312 1441833672 0.528809 0.356323 -0.646179 0.419312 1441833672 0.528809 0.356323 -0.646179 0.419312 1441833672 0.528809 0.356323 -0.646179 0.419312 1441833672 0.485413 0.439026 -0.588623 0.474487 1441833672 
0.655579 0.230957 -0.653809 0.298950 1441833675 0.663391 0.214050 -0.660095 0.279968 1441833675 0.663391 0.214050 -0.660095 0.279968 1441833675 0.663391 0.214050 -0.660095 0.279968 1441833675 0.663391 0.214050 -0.660095 0.279968 1441833675 0.663391 0.214050 -0.660095 0.279968 1441833675 0.663391 0.214050 -0.660095 0.279968 1441833675 0.663391 0.214050 -0.660095 0.279968 1441833675 0.673645 0.177124 -0.674561 0.244568 1441833675 0.673645 0.177124 -0.674561 0.244568 1441833675 0.673645 0.177124 -0.674561 0.244568 1441833675 0.673645 0.177124 -0.674561 0.244568 1441833675 0.673645 0.177124 -0.674561 0.244568 1441833675 0.673645 0.177124 -0.674561 0.244568 1441833675 0.684082 0.118469 -0.693237 0.193359 1441833675 0.684082 0.118469 -0.693237 0.193359 1441833675 0.684082 0.118469 -0.693237 0.193359 1441833675 0.684082 0.118469 -0.693237 0.193359 1441833675 0.684082 0.118469 -0.693237 0.193359 1441833675 0.684082 0.118469 -0.693237 0.193359 1441833675 0.690918 0.047241 -0.708801 0.134033 1441833675 0.690918 0.047241 -0.708801 0.134033 1441833675 0.690918 0.047241 -0.708801 0.134033 1441833675 0.690918 0.047241 -0.708801 0.134033 1441833675 0.690918 0.047241 -0.708801 0.134033 1441833675 0.690918 0.047241 -0.708801 0.134033 1441833675 0.691162 -0.025940 -0.717773 0.079895 1441833675 0.691162 -0.025940 -0.717773 0.079895 1441833675 0.691162 -0.025940 -0.717773 0.079895 1441833675 0.691162 -0.025940 -0.717773 0.079895 1441833675 0.691162 -0.025940 -0.717773 0.079895 1441833675 0.691162 -0.025940 -0.717773 0.079895 1441833675 0.691162 -0.025940 -0.717773 0.079895 1441833675 0.682739 -0.072693 -0.725403 0.048767 1441833675 0.682739 -0.072693 -0.725403 0.048767 1441833675 0.682739 -0.072693 -0.725403 0.048767 1441833675 0.682739 -0.072693 -0.725403 0.048767 1441833675 0.682739 -0.072693 -0.725403 0.048767 1441833675 0.682739 -0.072693 -0.725403 0.048767 1441833675 0.666687 -0.087891 -0.738647 0.046570 1441833675 0.666687 -0.087891 -0.738647 0.046570 1441833675 0.666687 -0.087891 -0.738647 0.046570 1441833675 0.666687 -0.087891 -0.738647 0.046570 1441833675 0.666687 -0.087891 -0.738647 0.046570 1441833675 0.666687 -0.087891 -0.738647 0.046570 1441833675 0.666687 -0.087891 -0.738647 0.046570 1441833675 0.647888 -0.060730 -0.755127 0.079590 1441833675 0.647888 -0.060730 -0.755127 0.079590 1441833675 0.647888 -0.060730 -0.755127 0.079590 1441833675 0.647888 -0.060730 -0.755127 0.079590 1441833675 0.647888 -0.060730 -0.755127 0.079590 1441833675 0.647888 -0.060730 -0.755127 0.079590 1441833675 0.630371 0.003906 -0.763123 0.142334 1441833675 0.630371 0.003906 -0.763123 0.142334 1441833675 0.630371 0.003906 -0.763123 0.142334 1441833675 0.630371 0.003906 -0.763123 0.142334 1441833675 0.630371 0.003906 -0.763123 0.142334 1441833675 0.610229 0.092041 -0.756653 0.215942 1441833675 0.610229 0.092041 -0.756653 0.215942 1441833675 0.610229 0.092041 -0.756653 0.215942 1441833675 0.610229 0.092041 -0.756653 0.215942 1441833676 0.610229 0.092041 -0.756653 0.215942 1441833676 0.610229 0.092041 -0.756653 0.215942 1441833676 0.610229 0.092041 -0.756653 0.215942 1441833676 0.585815 0.187683 -0.732727 0.290955 1441833676 0.585815 0.187683 -0.732727 0.290955 1441833676 0.585815 0.187683 -0.732727 0.290955 1441833676 0.585815 0.187683 -0.732727 0.290955 1441833676 0.585815 0.187683 -0.732727 0.290955 1441833676 0.585815 0.187683 -0.732727 0.290955 1441833676 0.554749 0.288574 -0.690796 0.362915 1441833676 0.554749 0.288574 -0.690796 0.362915 1441833676 0.554749 0.288574 -0.690796 0.362915 1441833676 0.554749 0.288574 -0.690796 0.362915 1441833676 0.554749 0.288574 -0.690796 0.362915 1441833676 0.554749 0.288574 -0.690796 0.362915 1441833676 0.554749 0.288574 -0.690796 0.362915 1441833676 0.518188 0.386108 -0.633362 0.425720 1441833676 0.518188 0.386108 -0.633362 0.425720 1441833676 0.518188 0.386108 -0.633362 0.425720 1441833676 0.518188 0.386108 -0.633362 0.425720 1441833676 0.518188 0.386108 -0.633362 0.425720 1441833676 0.518188 0.386108 -0.633362 0.425720 1441833676 0.488892 0.457031 -0.565186 0.482300 1441833676 0.488892 0.457031 -0.565186 0.482300 1441833676 0.488892 0.457031 -0.565186 0.482300 1441833676 0.488892 0.457031 -0.565186 0.482300 1441833676 0.488892 0.457031 -0.565186 0.482300 1441833676 0.488892 0.457031 -0.565186 0.482300 1441833676 0.468628 0.492737 -0.509277 0.527466 1441833676 0.468628 0.492737 -0.509277 0.527466 1441833676 0.468628 0.492737 -0.509277 0.527466 1441833676 0.468628 0.492737 -0.509277 0.527466 1441833676 0.468628 0.492737 -0.509277 0.527466 1441833676 0.468628 0.492737 -0.509277 0.527466 1441833676 0.468628 0.492737 -0.509277 0.527466 1441833676 0.462402 0.505432 -0.484680 0.543823 1441833676 0.462402 0.505432 -0.484680 0.543823 1441833676 0.462402 0.505432 -0.484680 0.543823 1441833676 0.462402 0.505432 -0.484680 0.543823 1441833676 0.462402 0.505432 -0.484680 0.543823 1441833676 0.462402 0.505432 -0.484680 0.543823 1441833676 0.491333 0.485474 -0.494690 0.527283 1441833676 0.491333 0.485474 -0.494690 0.527283 1441833676 0.491333 0.485474 -0.494690 0.527283 1441833676 0.491333 0.485474 -0.494690 0.527283 1441833676 0.491333 0.485474 -0.494690 0.527283 1441833676 0.491333 0.485474 -0.494690 0.527283 1441833676 0.537354 0.441040 -0.530029 0.485596 1441833676 0.537354 0.441040 -0.530029 0.485596 1441833676 0.537354 0.441040 -0.530029 0.485596 1441833676 0.537354 0.441040 -0.530029 0.485596 1441833676 0.537354 0.441040 -0.530029 0.485596 1441833676 0.537354 0.441040 -0.530029 0.485596 1441833676 0.588745 0.374512 -0.575806 0.426025 1441833676 0.588745 0.374512 -0.575806 0.426025 1441833676 0.588745 0.374512 -0.575806 0.426025 1441833676 0.588745 0.374512 -0.575806 0.426025 1441833676 0.588745 0.374512 -0.575806 0.426025 1441833676 0.588745 0.374512 -0.575806 0.426025 1441833676 0.636414 0.291565 -0.622192 0.350403 1441833676 0.636414 0.291565 -0.622192 0.350403 1441833676 0.636414 0.291565 -0.622192 0.350403 1441833676 0.636414 0.291565 -0.622192 0.350403 1441833676 0.636414 0.291565 -0.622192 0.350403 1441833676 0.636414 0.291565 -0.622192 0.350403 1441833676 0.636414 0.291565 -0.622192 0.350403 1441833676 0.669678 0.199280 -0.664246 0.265686 1441833676 0.669678 0.199280 -0.664246 0.265686 1441833676 0.669678 0.199280 -0.664246 0.265686 1441833676 0.669678 0.199280 -0.664246 0.265686 1441833676 0.669678 0.199280 -0.664246 0.265686 1441833676 0.669678 0.199280 -0.664246 0.265686 1441833676 0.690796 0.105530 -0.690491 0.186829 1441833676 0.690796 0.105530 -0.690491 0.186829 1441833676 0.690796 0.105530 -0.690491 0.186829 1441833676 0.690796 0.105530 -0.690491 0.186829 1441833676 0.690796 0.105530 -0.690491 0.186829 1441833676 0.690796 0.105530 -0.690491 0.186829 1441833676 0.703674 0.009155 -0.701416 0.112732 1441833676 0.703674 0.009155 -0.701416 0.112732 1441833676 0.703674 0.009155 -0.701416 0.112732 1441833676 0.703674 0.009155 -0.701416 0.112732 1441833676 0.703674 0.009155 -0.701416 0.112732 1441833676 0.703674 0.009155 -0.701416 0.112732 1441833676 0.705627 -0.069763 -0.703064 0.054016 1441833676 0.705627 -0.069763 -0.703064 0.054016 1441833676 0.705627 -0.069763 -0.703064 0.054016 1441833676 0.705627 -0.069763 -0.703064 0.054016 1441833676 0.705627 -0.069763 -0.703064 0.054016 1441833676 0.705627 -0.069763 -0.703064 0.054016 1441833676 0.705627 -0.069763 -0.703064 0.054016 1441833676 0.691162 -0.098389 -0.715332 0.030762 1441833676 0.691162 -0.098389 -0.715332 0.030762 1441833676 0.691162 -0.098389 -0.715332 0.030762 1441833676 0.691162 -0.098389 -0.715332 0.030762 1441833676 0.691162 -0.098389 -0.715332 0.030762 1441833676 0.691162 -0.098389 -0.715332 0.030762 1441833676 0.674377 -0.083984 -0.732300 0.044128 1441833676 0.674377 -0.083984 -0.732300 0.044128 1441833676 0.674377 -0.083984 -0.732300 0.044128 1441833676 0.674377 -0.083984 -0.732300 0.044128 1441833676 0.674377 -0.083984 -0.732300 0.044128 1441833676 0.674377 -0.083984 -0.732300 0.044128 1441833676 0.659119 -0.035095 -0.745605 0.091980 1441833676 0.659119 -0.035095 -0.745605 0.091980 1441833676 0.659119 -0.035095 -0.745605 0.091980 1441833676 0.659119 -0.035095 -0.745605 0.091980 1441833676 0.659119 -0.035095 -0.745605 0.091980 1441833676 0.659119 -0.035095 -0.745605 0.091980 1441833676 0.659119 -0.035095 -0.745605 0.091980 1441833676 0.644531 0.031006 -0.748474 0.152771 1441833676 0.644531 0.031006 -0.748474 0.152771 1441833676 0.644531 0.031006 -0.748474 0.152771 1441833676 0.644531 0.031006 -0.748474 0.152771 1441833677 0.644531 0.031006 -0.748474 0.152771 1441833677 0.644531 0.031006 -0.748474 0.152771 1441833677 0.622314 0.110291 -0.742737 0.221130 1441833677 0.622314 0.110291 -0.742737 0.221130 1441833677 0.622314 0.110291 -0.742737 0.221130 1441833677 0.622314 0.110291 -0.742737 0.221130 1441833677 0.622314 0.110291 -0.742737 0.221130 1441833677 0.622314 0.110291 -0.742737 0.221130 1441833677 0.594666 0.199036 -0.722351 0.291565 1441833677 0.594666 0.199036 -0.722351 0.291565 1441833677 0.594666 0.199036 -0.722351 0.291565 1441833677 0.594666 0.199036 -0.722351 0.291565 1441833677 0.594666 0.199036 -0.722351 0.291565 1441833677 0.594666 0.199036 -0.722351 0.291565 1441833677 0.561096 0.288452 -0.688538 0.357605 1441833677 0.561096 0.288452 -0.688538 0.357605 1441833677 0.561096 0.288452 -0.688538 0.357605 1441833677 0.561096 0.288452 -0.688538 0.357605 1441833677 0.561096 0.288452 -0.688538 0.357605 1441833677 0.561096 0.288452 -0.688538 0.357605 1441833677 0.561096 0.288452 -0.688538 0.357605 1441833677 0.527588 0.367554 -0.644409 0.413879 1441833677 0.527588 0.367554 -0.644409 0.413879 1441833677 0.527588 0.367554 -0.644409 0.413879 1441833677 0.527588 0.367554 -0.644409 0.413879 1441833677 0.527588 0.367554 -0.644409 0.413879 1441833677 0.527588 0.367554 -0.644409 0.413879 1441833677 0.495789 0.425110 -0.597961 0.464661 1441833677 0.495789 0.425110 -0.597961 0.464661 1441833677 0.495789 0.425110 -0.597961 0.464661 1441833677 0.495789 0.425110 -0.597961 0.464661 1441833677 0.495789 0.425110 -0.597961 0.464661 1441833677 0.471069 0.463562 -0.556641 0.503235 1441833677 0.471069 0.463562 -0.556641 0.503235 1441833677 0.471069 0.463562 -0.556641 0.503235 1441833677 0.471069 0.463562 -0.556641 0.503235 1441833677 0.471069 0.463562 -0.556641 0.503235 1441833677 0.471069 0.463562 -0.556641 0.503235 1441833677 0.468079 0.478027 -0.533752 0.517151 1441833677 0.468079 0.478027 -0.533752 0.517151 1441833677 0.468079 0.478027 -0.533752 0.517151 1441833677 0.468079 0.478027 -0.533752 0.517151 1441833677 0.468079 0.478027 -0.533752 0.517151 1441833677 0.468079 0.478027 -0.533752 0.517151 1441833677 0.468079 0.478027 -0.533752 0.517151 1441833677 0.489075 0.461365 -0.535828 0.510681 1441833677 0.489075 0.461365 -0.535828 0.510681 1441833677 0.489075 0.461365 -0.535828 0.510681 1441833677 0.489075 0.461365 -0.535828 0.510681 1441833677 0.489075 0.461365 -0.535828 0.510681 1441833677 0.525879 0.422668 -0.558899 0.482117 1441833677 0.525879 0.422668 -0.558899 0.482117 1441833677 0.525879 0.422668 -0.558899 0.482117 1441833677 0.525879 0.422668 -0.558899 0.482117 1441833677 0.525879 0.422668 -0.558899 0.482117 1441833677 0.525879 0.422668 -0.558899 0.482117 1441833677 0.573792 0.359070 -0.599609 0.426819 1441833677 0.573792 0.359070 -0.599609 0.426819 1441833677 0.573792 0.359070 -0.599609 0.426819 1441833677 0.573792 0.359070 -0.599609 0.426819 1441833677 0.573792 0.359070 -0.599609 0.426819 1441833677 0.573792 0.359070 -0.599609 0.426819 1441833677 0.622314 0.276611 -0.640625 0.354614 1441833677 0.622314 0.276611 -0.640625 0.354614 1441833677 0.622314 0.276611 -0.640625 0.354614 1441833677 0.622314 0.276611 -0.640625 0.354614 1441833677 0.622314 0.276611 -0.640625 0.354614 1441833677 0.622314 0.276611 -0.640625 0.354614 1441833677 0.622314 0.276611 -0.640625 0.354614 1441833677 0.658569 0.194641 -0.671204 0.279175 1441833677 0.658569 0.194641 -0.671204 0.279175 1441833677 0.658569 0.194641 -0.671204 0.279175 1441833677 0.658569 0.194641 -0.671204 0.279175 1441833677 0.658569 0.194641 -0.671204 0.279175 1441833677 0.683960 0.114502 -0.690491 0.205872 1441833677 0.683960 0.114502 -0.690491 0.205872 1441833677 0.683960 0.114502 -0.690491 0.205872 1441833677 0.683960 0.114502 -0.690491 0.205872 1441833677 0.683960 0.114502 -0.690491 0.205872 1441833677 0.683960 0.114502 -0.690491 0.205872 1441833677 0.697388 0.035706 -0.702820 0.135681 1441833677 0.697388 0.035706 -0.702820 0.135681 1441833677 0.697388 0.035706 -0.702820 0.135681 1441833677 0.697388 0.035706 -0.702820 0.135681 1441833677 0.697388 0.035706 -0.702820 0.135681 1441833677 0.697388 0.035706 -0.702820 0.135681 1441833677 0.699219 -0.026062 -0.709900 0.080017 1441833677 0.699219 -0.026062 -0.709900 0.080017 1441833677 0.699219 -0.026062 -0.709900 0.080017 1441833677 0.699219 -0.026062 -0.709900 0.080017 1441833677 0.699219 -0.026062 -0.709900 0.080017 1441833677 0.699219 -0.026062 -0.709900 0.080017 1441833677 0.699219 -0.026062 -0.709900 0.080017 1441833677 0.694458 -0.062622 -0.715332 0.046082 1441833677 0.694458 -0.062622 -0.715332 0.046082 1441833677 0.694458 -0.062622 -0.715332 0.046082 1441833677 0.694458 -0.062622 -0.715332 0.046082 1441833677 0.694458 -0.062622 -0.715332 0.046082 1441833677 0.694458 -0.062622 -0.715332 0.046082 1441833677 0.680237 -0.064026 -0.728455 0.050354 1441833677 0.680237 -0.064026 -0.728455 0.050354 1441833677 0.680237 -0.064026 -0.728455 0.050354 1441833677 0.680237 -0.064026 -0.728455 0.050354 1441833677 0.680237 -0.064026 -0.728455 0.050354 1441833677 0.680237 -0.064026 -0.728455 0.050354 1441833677 0.664978 -0.032227 -0.740906 0.088623 1441833677 0.664978 -0.032227 -0.740906 0.088623 1441833677 0.664978 -0.032227 -0.740906 0.088623 1441833677 0.664978 -0.032227 -0.740906 0.088623 1441833677 0.664978 -0.032227 -0.740906 0.088623 1441833678 0.664978 -0.032227 -0.740906 0.088623 1441833678 0.664978 -0.032227 -0.740906 0.088623 1441833678 0.648621 0.026672 -0.746521 0.145935 1441833678 0.648621 0.026672 -0.746521 0.145935 1441833678 0.648621 0.026672 -0.746521 0.145935 1441833678 0.648621 0.026672 -0.746521 0.145935 1441833678 0.648621 0.026672 -0.746521 0.145935 1441833678 0.648621 0.026672 -0.746521 0.145935 1441833678 0.628784 0.099060 -0.741333 0.212646 1441833678 0.628784 0.099060 -0.741333 0.212646 1441833678 0.628784 0.099060 -0.741333 0.212646 1441833678 0.628784 0.099060 -0.741333 0.212646 1441833678 0.628784 0.099060 -0.741333 0.212646 1441833678 0.628784 0.099060 -0.741333 0.212646 1441833678 0.600037 0.181152 -0.724976 0.285461 1441833678 0.600037 0.181152 -0.724976 0.285461 1441833678 0.600037 0.181152 -0.724976 0.285461 1441833678 0.600037 0.181152 -0.724976 0.285461 1441833678 0.600037 0.181152 -0.724976 0.285461 1441833678 0.600037 0.181152 -0.724976 0.285461 1441833678 0.565308 0.268005 -0.693237 0.357666 1441833678 0.565308 0.268005 -0.693237 0.357666 1441833678 0.565308 0.268005 -0.693237 0.357666 1441833678 0.565308 0.268005 -0.693237 0.357666 1441833678 0.565308 0.268005 -0.693237 0.357666 1441833678 0.565308 0.268005 -0.693237 0.357666 1441833678 0.565308 0.268005 -0.693237 0.357666 1441833678 0.529602 0.346069 -0.650635 0.419983 1441833678 0.529602 0.346069 -0.650635 0.419983 1441833678 0.529602 0.346069 -0.650635 0.419983 1441833678 0.529602 0.346069 -0.650635 0.419983 1441833678 0.529602 0.346069 -0.650635 0.419983 1441833678 0.497009 0.410034 -0.602051 0.471558 1441833678 0.497009 0.410034 -0.602051 0.471558 1441833678 0.497009 0.410034 -0.602051 0.471558 1441833678 0.497009 0.410034 -0.602051 0.471558 1441833678 0.497009 0.410034 -0.602051 0.471558 1441833678 0.497009 0.410034 -0.602051 0.471558 1441833678 0.470825 0.454102 -0.554993 0.513855 1441833678 0.470825 0.454102 -0.554993 0.513855 1441833678 0.470825 0.454102 -0.554993 0.513855 1441833678 0.470825 0.454102 -0.554993 0.513855 1441833678 0.470825 0.454102 -0.554993 0.513855 1441833678 0.470825 0.454102 -0.554993 0.513855 1441833678 0.470825 0.454102 -0.554993 0.513855 1441833678 0.465820 0.468079 -0.529907 0.532043 1441833678 0.465820 0.468079 -0.529907 0.532043 1441833678 0.465820 0.468079 -0.529907 0.532043 1441833678 0.465820 0.468079 -0.529907 0.532043 1441833678 0.465820 0.468079 -0.529907 0.532043 1441833678 0.465820 0.468079 -0.529907 0.532043 1441833678 0.491272 0.448486 -0.535645 0.520142 1441833678 0.491272 0.448486 -0.535645 0.520142 1441833678 0.491272 0.448486 -0.535645 0.520142 1441833678 0.491272 0.448486 -0.535645 0.520142 1441833678 0.491272 0.448486 -0.535645 0.520142 1441833678 0.491272 0.448486 -0.535645 0.520142 1441833678 0.491272 0.448486 -0.535645 0.520142 1441833678 0.533020 0.405212 -0.564209 0.483032 1441833678 0.533020 0.405212 -0.564209 0.483032 1441833678 0.533020 0.405212 -0.564209 0.483032 1441833678 0.533020 0.405212 -0.564209 0.483032 1441833678 0.533020 0.405212 -0.564209 0.483032 1441833678 0.533020 0.405212 -0.564209 0.483032 1441833678 0.580811 0.342529 -0.602844 0.426453 1441833678 0.580811 0.342529 -0.602844 0.426453 1441833678 0.580811 0.342529 -0.602844 0.426453 1441833678 0.580811 0.342529 -0.602844 0.426453 1441833678 0.580811 0.342529 -0.602844 0.426453 1441833678 0.580811 0.342529 -0.602844 0.426453 1441833678 0.628235 0.263184 -0.640503 0.354675 1441833678 0.628235 0.263184 -0.640503 0.354675 1441833678 0.628235 0.263184 -0.640503 0.354675 1441833678 0.628235 0.263184 -0.640503 0.354675 1441833678 0.628235 0.263184 -0.640503 0.354675 1441833678 0.628235 0.263184 -0.640503 0.354675 1441833678 0.666077 0.177979 -0.668396 0.279175 1441833678 0.666077 0.177979 -0.668396 0.279175 1441833678 0.666077 0.177979 -0.668396 0.279175 1441833678 0.666077 0.177979 -0.668396 0.279175 1441833678 0.666077 0.177979 -0.668396 0.279175 1441833678 0.666077 0.177979 -0.668396 0.279175 1441833678 0.689880 0.095642 -0.686462 0.208862 1441833678 0.689880 0.095642 -0.686462 0.208862 1441833678 0.689880 0.095642 -0.686462 0.208862 1441833678 0.689880 0.095642 -0.686462 0.208862 1441833678 0.689880 0.095642 -0.686462 0.208862 1441833678 0.689880 0.095642 -0.686462 0.208862 1441833678 0.700928 0.018311 -0.697571 0.147217 1441833678 0.700928 0.018311 -0.697571 0.147217 1441833678 0.700928 0.018311 -0.697571 0.147217 1441833678 0.700928 0.018311 -0.697571 0.147217 1441833678 0.700928 0.018311 -0.697571 0.147217 1441833678 0.700928 0.018311 -0.697571 0.147217 1441833678 0.700684 -0.035461 -0.704956 0.104126 1441833678 0.700684 -0.035461 -0.704956 0.104126 1441833678 0.700684 -0.035461 -0.704956 0.104126 1441833678 0.700684 -0.035461 -0.704956 0.104126 1441833678 0.700684 -0.035461 -0.704956 0.104126 1441833678 0.700684 -0.035461 -0.704956 0.104126 1441833678 0.690674 -0.059082 -0.715149 0.089478 1441833678 0.690674 -0.059082 -0.715149 0.089478 1441833678 0.690674 -0.059082 -0.715149 0.089478 1441833678 0.690674 -0.059082 -0.715149 0.089478 1441833678 0.690674 -0.059082 -0.715149 0.089478 1441833678 0.690674 -0.059082 -0.715149 0.089478 1441833678 0.674377 -0.041992 -0.729309 0.107300 1441833678 0.674377 -0.041992 -0.729309 0.107300 1441833678 0.674377 -0.041992 -0.729309 0.107300 1441833678 0.674377 -0.041992 -0.729309 0.107300 1441833678 0.674377 -0.041992 -0.729309 0.107300 1441833678 0.655396 0.007690 -0.739380 0.153809 1441833679 0.655396 0.007690 -0.739380 0.153809 1441833679 0.655396 0.007690 -0.739380 0.153809 1441833679 0.655396 0.007690 -0.739380 0.153809 1441833679 0.655396 0.007690 -0.739380 0.153809 1441833679 0.655396 0.007690 -0.739380 0.153809 1441833679 0.633911 0.080078 -0.738159 0.216492 1441833679 0.633911 0.080078 -0.738159 0.216492 1441833679 0.633911 0.080078 -0.738159 0.216492 1441833679 0.633911 0.080078 -0.738159 0.216492 1441833679 0.633911 0.080078 -0.738159 0.216492 1441833679 0.633911 0.080078 -0.738159 0.216492 1441833679 0.606445 0.165588 -0.723938 0.284119 1441833679 0.606445 0.165588 -0.723938 0.284119 1441833679 0.606445 0.165588 -0.723938 0.284119 1441833679 0.606445 0.165588 -0.723938 0.284119 1441833679 0.606445 0.165588 -0.723938 0.284119 1441833679 0.606445 0.165588 -0.723938 0.284119 1441833679 0.606445 0.165588 -0.723938 0.284119 1441833679 0.571533 0.255249 -0.696289 0.351196 1441833679 0.571533 0.255249 -0.696289 0.351196 1441833679 0.571533 0.255249 -0.696289 0.351196 1441833679 0.571533 0.255249 -0.696289 0.351196 1441833679 0.571533 0.255249 -0.696289 0.351196 1441833679 0.533936 0.341980 -0.652832 0.414429 1441833679 0.533936 0.341980 -0.652832 0.414429 1441833679 0.533936 0.341980 -0.652832 0.414429 1441833679 0.533936 0.341980 -0.652832 0.414429 1441833679 0.533936 0.341980 -0.652832 0.414429 1441833679 0.533936 0.341980 -0.652832 0.414429 1441833679 0.496460 0.419067 -0.598633 0.468506 1441833679 0.496460 0.419067 -0.598633 0.468506 1441833679 0.496460 0.419067 -0.598633 0.468506 1441833679 0.496460 0.419067 -0.598633 0.468506 1441833679 0.496460 0.419067 -0.598633 0.468506 1441833679 0.496460 0.419067 -0.598633 0.468506 1441833679 0.496460 0.419067 -0.598633 0.468506 1441833679 0.464417 0.474854 -0.546387 0.510132 1441833679 0.464417 0.474854 -0.546387 0.510132 1441833679 0.464417 0.474854 -0.546387 0.510132 1441833679 0.464417 0.474854 -0.546387 0.510132 1441833679 0.464417 0.474854 -0.546387 0.510132 1441833679 0.464417 0.474854 -0.546387 0.510132 1441833679 0.452942 0.495911 -0.507507 0.539734 1441833679 0.452942 0.495911 -0.507507 0.539734 1441833679 0.452942 0.495911 -0.507507 0.539734 1441833679 0.452942 0.495911 -0.507507 0.539734 1441833679 0.452942 0.495911 -0.507507 0.539734 1441833679 0.452942 0.495911 -0.507507 0.539734 1441833679 0.467651 0.488708 -0.496582 0.543884 1441833679 0.467651 0.488708 -0.496582 0.543884 1441833679 0.467651 0.488708 -0.496582 0.543884 1441833679 0.467651 0.488708 -0.496582 0.543884 1441833679 0.467651 0.488708 -0.496582 0.543884 1441833679 0.467651 0.488708 -0.496582 0.543884 1441833679 0.502869 0.457397 -0.522156 0.514954 1441833679 0.502869 0.457397 -0.522156 0.514954 1441833679 0.502869 0.457397 -0.522156 0.514954 1441833679 0.502869 0.457397 -0.522156 0.514954 1441833679 0.502869 0.457397 -0.522156 0.514954 1441833679 0.502869 0.457397 -0.522156 0.514954 1441833679 0.551453 0.398193 -0.566711 0.464844 1441833679 0.551453 0.398193 -0.566711 0.464844 1441833679 0.551453 0.398193 -0.566711 0.464844 1441833679 0.551453 0.398193 -0.566711 0.464844 1441833679 0.551453 0.398193 -0.566711 0.464844 1441833679 0.551453 0.398193 -0.566711 0.464844 1441833679 0.596375 0.330872 -0.612061 0.400269 1441833679 0.596375 0.330872 -0.612061 0.400269 1441833679 0.596375 0.330872 -0.612061 0.400269 1441833679 0.596375 0.330872 -0.612061 0.400269 1441833679 0.596375 0.330872 -0.612061 0.400269 1441833679 0.596375 0.330872 -0.612061 0.400269 1441833679 0.636230 0.255676 -0.650513 0.326660 1441833679 0.636230 0.255676 -0.650513 0.326660 1441833679 0.636230 0.255676 -0.650513 0.326660 1441833679 0.636230 0.255676 -0.650513 0.326660 1441833679 0.636230 0.255676 -0.650513 0.326660 1441833679 0.636230 0.255676 -0.650513 0.326660 1441833679 0.665039 0.178101 -0.680969 0.249512 1441833679 0.665039 0.178101 -0.680969 0.249512 1441833679 0.665039 0.178101 -0.680969 0.249512 1441833679 0.665039 0.178101 -0.680969 0.249512 1441833679 0.665039 0.178101 -0.680969 0.249512 1441833679 0.665039 0.178101 -0.680969 0.249512 1441833679 0.682251 0.104614 -0.702332 0.174194 1441833679 0.682251 0.104614 -0.702332 0.174194 1441833679 0.682251 0.104614 -0.702332 0.174194 1441833679 0.682251 0.104614 -0.702332 0.174194 1441833679 0.682251 0.104614 -0.702332 0.174194 1441833679 0.682251 0.104614 -0.702332 0.174194 1441833679 0.682251 0.104614 -0.702332 0.174194 1441833679 0.687744 0.029907 -0.717834 0.103699 1441833679 0.687744 0.029907 -0.717834 0.103699 1441833679 0.687744 0.029907 -0.717834 0.103699 1441833679 0.687744 0.029907 -0.717834 0.103699 1441833679 0.687744 0.029907 -0.717834 0.103699 1441833679 0.687744 0.029907 -0.717834 0.103699 1441833679 0.678528 -0.016602 -0.731506 0.064880 1441833679 0.678528 -0.016602 -0.731506 0.064880 1441833679 0.678528 -0.016602 -0.731506 0.064880 1441833679 0.678528 -0.016602 -0.731506 0.064880 1441833679 0.678528 -0.016602 -0.731506 0.064880 1441833679 0.678528 -0.016602 -0.731506 0.064880 1441833679 0.665039 -0.017700 -0.743347 0.070129 1441833679 0.665039 -0.017700 -0.743347 0.070129 1441833679 0.665039 -0.017700 -0.743347 0.070129 1441833679 0.665039 -0.017700 -0.743347 0.070129 1441833679 0.665039 -0.017700 -0.743347 0.070129 1441833679 0.665039 -0.017700 -0.743347 0.070129 1441833679 0.653931 0.013062 -0.749512 0.102051 1441833680 0.653931 0.013062 -0.749512 0.102051 1441833680 0.653931 0.013062 -0.749512 0.102051 1441833680 0.653931 0.013062 -0.749512 0.102051 1441833680 0.653931 0.013062 -0.749512 0.102051 1441833680 0.653931 0.013062 -0.749512 0.102051 1441833680 0.653931 0.013062 -0.749512 0.102051 1441833680 0.641479 0.066650 -0.748230 0.155518 1441833680 0.641479 0.066650 -0.748230 0.155518 1441833680 0.641479 0.066650 -0.748230 0.155518 1441833680 0.641479 0.066650 -0.748230 0.155518 1441833680 0.641479 0.066650 -0.748230 0.155518 1441833680 0.641479 0.066650 -0.748230 0.155518 1441833680 0.621399 0.140625 -0.736938 0.225708 1441833680 0.621399 0.140625 -0.736938 0.225708 1441833680 0.621399 0.140625 -0.736938 0.225708 1441833680 0.621399 0.140625 -0.736938 0.225708 1441833680 0.621399 0.140625 -0.736938 0.225708 1441833680 0.621399 0.140625 -0.736938 0.225708 1441833680 0.593201 0.227112 -0.710876 0.301880 1441833680 0.593201 0.227112 -0.710876 0.301880 1441833680 0.593201 0.227112 -0.710876 0.301880 1441833680 0.593201 0.227112 -0.710876 0.301880 1441833680 0.593201 0.227112 -0.710876 0.301880 1441833680 0.593201 0.227112 -0.710876 0.301880 1441833680 0.554932 0.313232 -0.675049 0.371765 1441833680 0.554932 0.313232 -0.675049 0.371765 1441833680 0.554932 0.313232 -0.675049 0.371765 1441833680 0.554932 0.313232 -0.675049 0.371765 1441833680 0.554932 0.313232 -0.675049 0.371765 1441833680 0.554932 0.313232 -0.675049 0.371765 1441833680 0.512329 0.396240 -0.625549 0.434875 1441833680 0.512329 0.396240 -0.625549 0.434875 1441833680 
0.638123 0.248413 -0.648315 0.332703 1441833683 0.643677 0.243713 -0.646362 0.329407 1441833683 0.643677 0.243713 -0.646362 0.329407 1441833683 0.643677 0.243713 -0.646362 0.329407 1441833683 0.643677 0.243713 -0.646362 0.329407 1441833683 0.643677 0.243713 -0.646362 0.329407 1441833683 0.643677 0.243713 -0.646362 0.329407 1441833683 0.652466 0.231140 -0.648010 0.317810 1441833683 0.652466 0.231140 -0.648010 0.317810 1441833683 0.652466 0.231140 -0.648010 0.317810 1441833683 0.652466 0.231140 -0.648010 0.317810 1441833683 0.652466 0.231140 -0.648010 0.317810 1441833683 0.652466 0.231140 -0.648010 0.317810 1441833683 0.652466 0.231140 -0.648010 0.317810 1441833683 0.665649 0.203125 -0.656616 0.290588 1441833683 0.665649 0.203125 -0.656616 0.290588 1441833683 0.665649 0.203125 -0.656616 0.290588 1441833683 0.665649 0.203125 -0.656616 0.290588 1441833683 0.665649 0.203125 -0.656616 0.290588 1441833683 0.665649 0.203125 -0.656616 0.290588 1441833683 0.679688 0.157715 -0.671570 0.249146 1441833683 0.679688 0.157715 -0.671570 0.249146 1441833683 0.679688 0.157715 -0.671570 0.249146 1441833683 0.679688 0.157715 -0.671570 0.249146 1441833683 0.679688 0.157715 -0.671570 0.249146 1441833683 0.679688 0.157715 -0.671570 0.249146 1441833683 0.690369 0.095581 -0.689575 0.196655 1441833683 0.690369 0.095581 -0.689575 0.196655 1441833683 0.690369 0.095581 -0.689575 0.196655 1441833683 0.690369 0.095581 -0.689575 0.196655 1441833683 0.690369 0.095581 -0.689575 0.196655 1441833683 0.690369 0.095581 -0.689575 0.196655 1441833683 0.690369 0.095581 -0.689575 0.196655 1441833683 0.694824 0.026001 -0.704895 0.140198 1441833683 0.694824 0.026001 -0.704895 0.140198 1441833683 0.694824 0.026001 -0.704895 0.140198 1441833683 0.694824 0.026001 -0.704895 0.140198 1441833683 0.694824 0.026001 -0.704895 0.140198 1441833683 0.694824 0.026001 -0.704895 0.140198 1441833683 0.694824 0.026001 -0.704895 0.140198 1441833683 0.688599 -0.021973 -0.717957 0.099670 1441833683 0.688599 -0.021973 -0.717957 0.099670 1441833683 0.688599 -0.021973 -0.717957 0.099670 1441833683 0.688599 -0.021973 -0.717957 0.099670 1441833683 0.688599 -0.021973 -0.717957 0.099670 1441833683 0.688599 -0.021973 -0.717957 0.099670 1441833683 0.676697 -0.044067 -0.730225 0.083252 1441833683 0.676697 -0.044067 -0.730225 0.083252 1441833683 0.676697 -0.044067 -0.730225 0.083252 1441833683 0.676697 -0.044067 -0.730225 0.083252 1441833683 0.676697 -0.044067 -0.730225 0.083252 1441833683 0.676697 -0.044067 -0.730225 0.083252 1441833683 0.668274 -0.047913 -0.737122 0.088013 1441833683 0.668274 -0.047913 -0.737122 0.088013 1441833683 0.668274 -0.047913 -0.737122 0.088013 1441833683 0.668274 -0.047913 -0.737122 0.088013 1441833683 0.668274 -0.047913 -0.737122 0.088013 1441833683 0.668274 -0.047913 -0.737122 0.088013 1441833683 0.660095 -0.029541 -0.741943 0.113647 1441833683 0.660095 -0.029541 -0.741943 0.113647 1441833683 0.660095 -0.029541 -0.741943 0.113647 1441833683 0.660095 -0.029541 -0.741943 0.113647 1441833683 0.660095 -0.029541 -0.741943 0.113647 1441833683 0.660095 -0.029541 -0.741943 0.113647 1441833683 0.645691 0.017212 -0.746582 0.159485 1441833683 0.645691 0.017212 -0.746582 0.159485 1441833683 0.645691 0.017212 -0.746582 0.159485 1441833683 0.645691 0.017212 -0.746582 0.159485 1441833683 0.645691 0.017212 -0.746582 0.159485 1441833683 0.645691 0.017212 -0.746582 0.159485 1441833683 0.627808 0.087463 -0.741516 0.219788 1441833683 0.627808 0.087463 -0.741516 0.219788 1441833683 0.627808 0.087463 -0.741516 0.219788 1441833683 0.627808 0.087463 -0.741516 0.219788 1441833683 0.627808 0.087463 -0.741516 0.219788 1441833683 0.627808 0.087463 -0.741516 0.219788 1441833683 0.627808 0.087463 -0.741516 0.219788 1441833683 0.605957 0.171021 -0.722412 0.285828 1441833683 0.605957 0.171021 -0.722412 0.285828 1441833683 0.605957 0.171021 -0.722412 0.285828 1441833683 0.605957 0.171021 -0.722412 0.285828 1441833683 0.605957 0.171021 -0.722412 0.285828 1441833683 0.605957 0.171021 -0.722412 0.285828 1441833683 0.579590 0.253113 -0.692505 0.346985 1441833683 0.579590 0.253113 -0.692505 0.346985 1441833683 0.579590 0.253113 -0.692505 0.346985 1441833683 0.579590 0.253113 -0.692505 0.346985 1441833683 0.579590 0.253113 -0.692505 0.346985 1441833683 0.579590 0.253113 -0.692505 0.346985 1441833683 0.546509 0.331543 -0.653625 0.405151 1441833683 0.546509 0.331543 -0.653625 0.405151 1441833683 0.546509 0.331543 -0.653625 0.405151 1441833683 0.546509 0.331543 -0.653625 0.405151 1441833683 0.546509 0.331543 -0.653625 0.405151 1441833683 0.546509 0.331543 -0.653625 0.405151 1441833683 0.516296 0.396362 -0.608154 0.454346 1441833683 0.516296 0.396362 -0.608154 0.454346 1441833683 0.516296 0.396362 -0.608154 0.454346 1441833683 0.516296 0.396362 -0.608154 0.454346 1441833683 0.516296 0.396362 -0.608154 0.454346 1441833683 0.516296 0.396362 -0.608154 0.454346 1441833683 0.516296 0.396362 -0.608154 0.454346 1441833683 0.496948 0.436462 -0.573486 0.483337 1441833683 0.496948 0.436462 -0.573486 0.483337 1441833683 0.496948 0.436462 -0.573486 0.483337 1441833683 0.496948 0.436462 -0.573486 0.483337 1441833683 0.496948 0.436462 -0.573486 0.483337 1441833683 0.496948 0.436462 -0.573486 0.483337 1441833683 0.497498 0.449036 -0.556763 0.490723 1441833683 0.497498 0.449036 -0.556763 0.490723 1441833683 0.497498 0.449036 -0.556763 0.490723 1441833683 0.497498 0.449036 -0.556763 0.490723 1441833683 0.497498 0.449036 -0.556763 0.490723 1441833684 0.497498 0.449036 -0.556763 0.490723 1441833684 0.497498 0.449036 -0.556763 0.490723 1441833684 0.519592 0.434143 -0.560547 0.476746 1441833684 0.519592 0.434143 -0.560547 0.476746 1441833684 0.519592 0.434143 -0.560547 0.476746 1441833684 0.519592 0.434143 -0.560547 0.476746 1441833684 0.519592 0.434143 -0.560547 0.476746 1441833684 0.519592 0.434143 -0.560547 0.476746 1441833684 0.519592 0.434143 -0.560547 0.476746 1441833684 0.558044 0.391357 -0.585693 0.438599 1441833684 0.558044 0.391357 -0.585693 0.438599 1441833684 0.558044 0.391357 -0.585693 0.438599 1441833684 0.558044 0.391357 -0.585693 0.438599 1441833684 0.599243 0.331726 -0.621155 0.380737 1441833684 0.599243 0.331726 -0.621155 0.380737 1441833684 0.599243 0.331726 -0.621155 0.380737 1441833684 0.599243 0.331726 -0.621155 0.380737 1441833684 0.599243 0.331726 -0.621155 0.380737 1441833684 0.636230 0.260681 -0.653870 0.315674 1441833684 0.636230 0.260681 -0.653870 0.315674 1441833684 0.636230 0.260681 -0.653870 0.315674 1441833684 0.636230 0.260681 -0.653870 0.315674 1441833684 0.636230 0.260681 -0.653870 0.315674 1441833684 0.636230 0.260681 -0.653870 0.315674 1441833684 0.662354 0.190308 -0.679626 0.251221 1441833684 0.662354 0.190308 -0.679626 0.251221 1441833684 0.662354 0.190308 -0.679626 0.251221 1441833684 0.662354 0.190308 -0.679626 0.251221 1441833684 0.662354 0.190308 -0.679626 0.251221 1441833684 0.662354 0.190308 -0.679626 0.251221 1441833684 0.681946 0.115540 -0.698914 0.182068 1441833684 0.681946 0.115540 -0.698914 0.182068 1441833684 0.681946 0.115540 -0.698914 0.182068 1441833684 0.681946 0.115540 -0.698914 0.182068 1441833684 0.681946 0.115540 -0.698914 0.182068 1441833684 0.681946 0.115540 -0.698914 0.182068 1441833684 0.681946 0.115540 -0.698914 0.182068 1441833684 0.690247 0.039246 -0.713318 0.114746 1441833684 0.690247 0.039246 -0.713318 0.114746 1441833684 0.690247 0.039246 -0.713318 0.114746 1441833684 0.690247 0.039246 -0.713318 0.114746 1441833684 0.690247 0.039246 -0.713318 0.114746 1441833684 0.690247 0.039246 -0.713318 0.114746 1441833684 0.685242 -0.021179 -0.724548 0.071106 1441833684 0.685242 -0.021179 -0.724548 0.071106 1441833684 0.685242 -0.021179 -0.724548 0.071106 1441833684 0.685242 -0.021179 -0.724548 0.071106 1441833684 0.685242 -0.021179 -0.724548 0.071106 1441833684 0.685242 -0.021179 -0.724548 0.071106 1441833684 0.674194 -0.041382 -0.734802 0.061890 1441833684 0.674194 -0.041382 -0.734802 0.061890 1441833684 0.674194 -0.041382 -0.734802 0.061890 1441833684 0.674194 -0.041382 -0.734802 0.061890 1441833684 0.674194 -0.041382 -0.734802 0.061890 1441833684 0.674194 -0.041382 -0.734802 0.061890 1441833684 0.674194 -0.041382 -0.734802 0.061890 1441833684 0.660828 -0.023132 -0.745544 0.083252 1441833684 0.660828 -0.023132 -0.745544 0.083252 1441833684 0.660828 -0.023132 -0.745544 0.083252 1441833684 0.660828 -0.023132 -0.745544 0.083252 1441833684 0.660828 -0.023132 -0.745544 0.083252 1441833684 0.648865 0.020935 -0.749695 0.128601 1441833684 0.648865 0.020935 -0.749695 0.128601 1441833684 0.648865 0.020935 -0.749695 0.128601 1441833684 0.648865 0.020935 -0.749695 0.128601 1441833684 0.648865 0.020935 -0.749695 0.128601 1441833684 0.648865 0.020935 -0.749695 0.128601 1441833684 0.634216 0.085693 -0.744995 0.188171 1441833684 0.634216 0.085693 -0.744995 0.188171 1441833684 0.634216 0.085693 -0.744995 0.188171 1441833684 0.634216 0.085693 -0.744995 0.188171 1441833684 0.634216 0.085693 -0.744995 0.188171 1441833684 0.634216 0.085693 -0.744995 0.188171 1441833684 0.615234 0.159058 -0.730042 0.251465 1441833684 0.615234 0.159058 -0.730042 0.251465 1441833684 0.615234 0.159058 -0.730042 0.251465 1441833684 0.615234 0.159058 -0.730042 0.251465 1441833684 0.615234 0.159058 -0.730042 0.251465 1441833684 0.589355 0.236328 -0.705322 0.315186 1441833684 0.589355 0.236328 -0.705322 0.315186 1441833684 0.589355 0.236328 -0.705322 0.315186 1441833684 0.589355 0.236328 -0.705322 0.315186 1441833684 0.589355 0.236328 -0.705322 0.315186 1441833684 0.589355 0.236328 -0.705322 0.315186 1441833684 0.561157 0.310608 -0.668823 0.375854 1441833684 0.561157 0.310608 -0.668823 0.375854 1441833684 0.561157 0.310608 -0.668823 0.375854 1441833684 0.561157 0.310608 -0.668823 0.375854 1441833684 0.532715 0.374573 -0.627441 0.426880 1441833684 0.532715 0.374573 -0.627441 0.426880 1441833684 0.532715 0.374573 -0.627441 0.426880 1441833684 0.532715 0.374573 -0.627441 0.426880 1441833684 0.532715 0.374573 -0.627441 0.426880 1441833684 0.532715 0.374573 -0.627441 0.426880 1441833684 0.506653 0.421875 -0.586609 0.470276 1441833684 0.506653 0.421875 -0.586609 0.470276 1441833684 0.506653 0.421875 -0.586609 0.470276 1441833684 0.506653 0.421875 -0.586609 0.470276 1441833684 0.506653 0.421875 -0.586609 0.470276 1441833684 0.506653 0.421875 -0.586609 0.470276 1441833684 0.491211 0.448181 -0.557495 0.496948 1441833684 0.491211 0.448181 -0.557495 0.496948 1441833684 0.491211 0.448181 -0.557495 0.496948 1441833684 0.491211 0.448181 -0.557495 0.496948 1441833684 0.491211 0.448181 -0.557495 0.496948 1441833684 0.491211 0.448181 -0.557495 0.496948 1441833685 0.500793 0.447815 -0.550537 0.495483 1441833685 0.500793 0.447815 -0.550537 0.495483 1441833685 0.500793 0.447815 -0.550537 0.495483 1441833685 0.500793 0.447815 -0.550537 0.495483 1441833685 0.500793 0.447815 -0.550537 0.495483 1441833685 0.500793 0.447815 -0.550537 0.495483 1441833685 0.500793 0.447815 -0.550537 0.495483 1441833685 0.533569 0.415649 -0.569641 0.466919 1441833685 0.533569 0.415649 -0.569641 0.466919 1441833685 0.533569 0.415649 -0.569641 0.466919 1441833685 0.533569 0.415649 -0.569641 0.466919 1441833685 0.574341 0.361816 -0.601013 0.421814 1441833685 0.574341 0.361816 -0.601013 0.421814 1441833685 0.574341 0.361816 -0.601013 0.421814 1441833685 0.574341 0.361816 -0.601013 0.421814 1441833685 0.574341 0.361816 -0.601013 0.421814 1441833685 0.574341 0.361816 -0.601013 0.421814 1441833685 0.614563 0.293457 -0.636475 0.362061 1441833685 0.614563 0.293457 -0.636475 0.362061 1441833685 0.614563 0.293457 -0.636475 0.362061 1441833685 0.614563 0.293457 -0.636475 0.362061 1441833685 0.614563 0.293457 -0.636475 0.362061 1441833685 0.614563 0.293457 -0.636475 0.362061 1441833685 0.648804 0.217407 -0.666504 0.295898 1441833685 0.648804 0.217407 -0.666504 0.295898 1441833685 0.648804 0.217407 -0.666504 0.295898 1441833685 0.648804 0.217407 -0.666504 0.295898 1441833685 0.648804 0.217407 -0.666504 0.295898 1441833685 0.648804 0.217407 -0.666504 0.295898 1441833685 0.673584 0.142700 -0.687988 0.229370 1441833685 0.673584 0.142700 -0.687988 0.229370 1441833685 0.673584 0.142700 -0.687988 0.229370 1441833685 0.673584 0.142700 -0.687988 0.229370 1441833685 0.673584 0.142700 -0.687988 0.229370 1441833685 0.673584 0.142700 -0.687988 0.229370 1441833685 0.673584 0.142700 -0.687988 0.229370 1441833685 0.687439 0.067444 -0.704346 0.163696 1441833685 0.687439 0.067444 -0.704346 0.163696 1441833685 0.687439 0.067444 -0.704346 0.163696 1441833685 0.687439 0.067444 -0.704346 0.163696 1441833685 0.687439 0.067444 -0.704346 0.163696 1441833685 0.687439 0.067444 -0.704346 0.163696 1441833685 0.686523 0.007080 -0.717896 0.115112 1441833685 0.686523 0.007080 -0.717896 0.115112 1441833685 0.686523 0.007080 -0.717896 0.115112 1441833685 0.686523 0.007080 -0.717896 0.115112 1441833685 0.686523 0.007080 -0.717896 0.115112 1441833685 0.686523 0.007080 -0.717896 0.115112 1441833685 0.677185 -0.020020 -0.729309 0.095703 1441833685 0.677185 -0.020020 -0.729309 0.095703 1441833685 0.677185 -0.020020 -0.729309 0.095703 1441833685 0.677185 -0.020020 -0.729309 0.095703 1441833685 0.677185 -0.020020 -0.729309 0.095703 1441833685 0.677185 -0.020020 -0.729309 0.095703 1441833685 0.677185 -0.020020 -0.729309 0.095703 1441833685 0.661682 -0.007874 -0.741577 0.110168 1441833685 0.661682 -0.007874 -0.741577 0.110168 1441833685 0.661682 -0.007874 -0.741577 0.110168 1441833685 0.661682 -0.007874 -0.741577 0.110168 1441833685 0.661682 -0.007874 -0.741577 0.110168 1441833685 0.661682 -0.007874 -0.741577 0.110168 1441833685 0.645935 0.032043 -0.748108 0.148621 1441833685 0.645935 0.032043 -0.748108 0.148621 1441833685 0.645935 0.032043 -0.748108 0.148621 1441833685 0.645935 0.032043 -0.748108 0.148621 1441833685 0.645935 0.032043 -0.748108 0.148621 1441833685 0.645935 0.032043 -0.748108 0.148621 1441833685 0.645935 0.032043 -0.748108 0.148621 1441833685 0.626770 0.091675 -0.746887 0.202087 1441833685 0.626770 0.091675 -0.746887 0.202087 1441833685 0.626770 0.091675 -0.746887 0.202087 1441833685 0.626770 0.091675 -0.746887 0.202087 1441833685 0.626770 0.091675 -0.746887 0.202087 1441833685 0.626770 0.091675 -0.746887 0.202087 1441833685 0.603760 0.162048 -0.735474 0.261414 1441833685 0.603760 0.162048 -0.735474 0.261414 1441833685 0.603760 0.162048 -0.735474 0.261414 1441833685 0.603760 0.162048 -0.735474 0.261414 1441833685 0.603760 0.162048 -0.735474 0.261414 1441833685 0.603760 0.162048 -0.735474 0.261414 1441833685 0.575684 0.240784 -0.711182 0.323792 1441833685 0.575684 0.240784 -0.711182 0.323792 1441833685 0.575684 0.240784 -0.711182 0.323792 1441833685 0.575684 0.240784 -0.711182 0.323792 1441833685 0.575684 0.240784 -0.711182 0.323792 1441833685 0.543030 0.318787 -0.674988 0.384521 1441833685 0.543030 0.318787 -0.674988 0.384521 1441833685 0.543030 0.318787 -0.674988 0.384521 1441833685 0.543030 0.318787 -0.674988 0.384521 1441833685 0.543030 0.318787 -0.674988 0.384521 1441833685 0.543030 0.318787 -0.674988 0.384521 1441833685 0.543030 0.318787 -0.674988 0.384521 1441833685 0.510376 0.386719 -0.631042 0.437805 1441833685 0.510376 0.386719 -0.631042 0.437805 1441833685 0.510376 0.386719 -0.631042 0.437805 1441833685 0.510376 0.386719 -0.631042 0.437805 1441833685 0.510376 0.386719 -0.631042 0.437805 1441833685 0.481018 0.440857 -0.585632 0.480896 1441833685 0.481018 0.440857 -0.585632 0.480896 1441833685 0.481018 0.440857 -0.585632 0.480896 1441833685 0.481018 0.440857 -0.585632 0.480896 1441833685 0.481018 0.440857 -0.585632 0.480896 1441833685 0.481018 0.440857 -0.585632 0.480896 1441833685 0.465637 0.470093 -0.551575 0.507874 1441833685 0.465637 0.470093 -0.551575 0.507874 1441833685 0.465637 0.470093 -0.551575 0.507874 1441833685 0.465637 0.470093 -0.551575 0.507874 1441833685 0.465637 0.470093 -0.551575 0.507874 1441833685 0.465637 0.470093 -0.551575 0.507874 1441833685 0.465637 0.470093 -0.551575 0.507874 1441833686 0.478943 0.464844 -0.544983 0.507385 1441833686 0.478943 0.464844 -0.544983 0.507385 1441833686 0.478943 0.464844 -0.544983 0.507385 1441833686 0.514771 0.431152 -0.563660 0.481018 1441833686 0.514771 0.431152 -0.563660 0.481018 1441833686 0.514771 0.431152 -0.563660 0.481018 1441833686 0.514771 0.431152 -0.563660 0.481018 1441833686 0.514771 0.431152 -0.563660 0.481018 1441833686 0.514771 0.431152 -0.563660 0.481018 1441833686 0.559875 0.377808 -0.598511 0.430725 1441833686 0.559875 0.377808 -0.598511 0.430725 1441833686 0.559875 0.377808 -0.598511 0.430725 1441833686 0.559875 0.377808 -0.598511 0.430725 1441833686 0.559875 0.377808 -0.598511 0.430725 1441833686 0.606140 0.305481 -0.636597 0.366028 1441833686 0.606140 0.305481 -0.636597 0.366028 1441833686 0.606140 0.305481 -0.636597 0.366028 1441833686 0.606140 0.305481 -0.636597 0.366028 1441833686 0.606140 0.305481 -0.636597 0.366028 1441833686 0.606140 0.305481 -0.636597 0.366028 1441833686 0.606140 0.305481 -0.636597 0.366028 1441833686 0.643005 0.227600 -0.667786 0.297913 1441833686 0.643005 0.227600 -0.667786 0.297913 1441833686 0.643005 0.227600 -0.667786 0.297913 1441833686 0.643005 0.227600 -0.667786 0.297913 1441833686 0.643005 0.227600 -0.667786 0.297913 1441833686 0.643005 0.227600 -0.667786 0.297913 1441833686 0.667114 0.147400 -0.693542 0.228516 1441833686 0.667114 0.147400 -0.693542 0.228516 1441833686 0.667114 0.147400 -0.693542 0.228516 1441833686 0.667114 0.147400 -0.693542 0.228516 1441833686 0.667114 0.147400 -0.693542 0.228516 1441833686 0.667114 0.147400 -0.693542 0.228516 1441833686 0.680847 0.071289 -0.710144 0.164490 1441833686 0.680847 0.071289 -0.710144 0.164490 1441833686 0.680847 0.071289 -0.710144 0.164490 1441833686 0.680847 0.071289 -0.710144 0.164490 1441833686 0.680847 0.071289 -0.710144 0.164490 1441833686 0.683655 0.010681 -0.720581 0.115112 1441833686 0.683655 0.010681 -0.720581 0.115112 1441833686 0.683655 0.010681 -0.720581 0.115112 1441833686 0.683655 0.010681 -0.720581 0.115112 1441833686 0.683655 0.010681 -0.720581 0.115112 1441833686 0.683655 0.010681 -0.720581 0.115112 1441833686 0.683655 0.010681 -0.720581 0.115112 1441833686 0.675903 -0.017395 -0.730957 0.092407 1441833686 0.675903 -0.017395 -0.730957 0.092407 1441833686 0.675903 -0.017395 -0.730957 0.092407 1441833686 0.675903 -0.017395 -0.730957 0.092407 1441833686 0.675903 -0.017395 -0.730957 0.092407 1441833686 0.675903 -0.017395 -0.730957 0.092407 1441833686 0.661682 -0.007629 -0.742676 0.102783 1441833686 0.661682 -0.007629 -0.742676 0.102783 1441833686 0.661682 -0.007629 -0.742676 0.102783 1441833686 0.661682 -0.007629 -0.742676 0.102783 1441833686 0.661682 -0.007629 -0.742676 0.102783 1441833686 0.661682 -0.007629 -0.742676 0.102783 1441833686 0.646301 0.033569 -0.748718 0.143250 1441833686 0.646301 0.033569 -0.748718 0.143250 1441833686 0.646301 0.033569 -0.748718 0.143250 1441833686 0.646301 0.033569 -0.748718 0.143250 1441833686 0.646301 0.033569 -0.748718 0.143250 1441833686 0.646301 0.033569 -0.748718 0.143250 1441833686 0.627258 0.098145 -0.746399 0.199585 1441833686 0.627258 0.098145 -0.746399 0.199585 1441833686 0.627258 0.098145 -0.746399 0.199585 1441833686 0.627258 0.098145 -0.746399 0.199585 1441833686 0.627258 0.098145 -0.746399 0.199585 1441833686 0.627258 0.098145 -0.746399 0.199585 1441833686 0.603516 0.174927 -0.732239 0.262634 1441833686 0.603516 0.174927 -0.732239 0.262634 1441833686 0.603516 0.174927 -0.732239 0.262634 1441833686 0.603516 0.174927 -0.732239 0.262634 1441833686 0.603516 0.174927 -0.732239 0.262634 1441833686 0.572754 0.259827 -0.704346 0.329102 1441833686 0.572754 0.259827 -0.704346 0.329102 1441833686 0.572754 0.259827 -0.704346 0.329102 1441833686 0.572754 0.259827 -0.704346 0.329102 1441833686 0.572754 0.259827 -0.704346 0.329102 1441833686 0.572754 0.259827 -0.704346 0.329102 1441833686 0.537964 0.342285 -0.662720 0.392700 1441833686 0.537964 0.342285 -0.662720 0.392700 1441833686 0.537964 0.342285 -0.662720 0.392700 1441833686 0.537964 0.342285 -0.662720 0.392700 1441833686 0.537964 0.342285 -0.662720 0.392700 1441833686 0.537964 0.342285 -0.662720 0.392700 1441833686 0.504761 0.408752 -0.615417 0.446472 1441833686 0.504761 0.408752 -0.615417 0.446472 1441833686 0.504761 0.408752 -0.615417 0.446472 1441833686 0.504761 0.408752 -0.615417 0.446472 1441833686 0.504761 0.408752 -0.615417 0.446472 1441833686 0.504761 0.408752 -0.615417 0.446472 1441833686 0.478149 0.453979 -0.570984 0.489075 1441833686 0.478149 0.453979 -0.570984 0.489075 1441833686 0.478149 0.453979 -0.570984 0.489075 1441833686 0.478149 0.453979 -0.570984 0.489075 1441833686 0.478149 0.453979 -0.570984 0.489075 1441833686 0.478149 0.453979 -0.570984 0.489075 1441833686 0.465576 0.475525 -0.541321 0.513855 1441833686 0.465576 0.475525 -0.541321 0.513855 1441833686 0.465576 0.475525 -0.541321 0.513855 1441833686 0.465576 0.475525 -0.541321 0.513855 1441833686 0.465576 0.475525 -0.541321 0.513855 1441833686 0.465576 0.475525 -0.541321 0.513855 1441833686 0.481201 0.465698 -0.538879 0.510986 1441833686 0.481201 0.465698 -0.538879 0.510986 1441833687 0.481201 0.465698 -0.538879 0.510986 1441833687 0.481201 0.465698 -0.538879 0.510986 1441833687 0.481201 0.465698 -0.538879 0.510986 1441833687 0.481201 0.465698 -0.538879 0.510986 1441833687 0.481201 0.465698 -0.538879 0.510986 1441833687 0.516724 0.431274 -0.560425 0.482544 1441833687 0.516724 0.431274 -0.560425 0.482544 1441833687 0.516724 0.431274 -0.560425 0.482544 1441833687 0.516724 0.431274 -0.560425 0.482544 1441833687 0.559326 0.380859 -0.593933 0.435059 1441833687 0.559326 0.380859 -0.593933 0.435059 1441833687 0.559326 0.380859 -0.593933 0.435059 1441833687 0.559326 0.380859 -0.593933 0.435059 1441833687 0.559326 0.380859 -0.593933 0.435059 1441833687 0.559326 0.380859 -0.593933 0.435059 1441833687 0.559326 0.380859 -0.593933 0.435059 1441833687 0.602051 0.313721 -0.631775 0.374084 1441833687 0.602051 0.313721 -0.631775 0.374084 1441833687 0.602051 0.313721 -0.631775 0.374084 1441833687 0.602051 0.313721 -0.631775 0.374084 1441833687 0.602051 0.313721 -0.631775 0.374084 1441833687 0.638672 0.239014 -0.662659 0.309509 1441833687 0.638672 0.239014 -0.662659 0.309509 1441833687 0.638672 0.239014 -0.662659 0.309509 1441833687 0.638672 0.239014 -0.662659 0.309509 1441833687 0.638672 0.239014 -0.662659 0.309509 1441833687 0.638672 0.239014 -0.662659 0.309509 1441833687 0.666809 0.166748 -0.684143 0.243835 1441833687 0.666809 0.166748 -0.684143 0.243835 1441833687 0.666809 0.166748 -0.684143 0.243835 1441833687 0.666809 0.166748 -0.684143 0.243835 1441833687 0.666809 0.166748 -0.684143 0.243835 1441833687 0.666809 0.166748 -0.684143 0.243835 1441833687 0.685364 0.098450 -0.697754 0.183655 1441833687 0.685364 0.098450 -0.697754 0.183655 1441833687 0.685364 0.098450 -0.697754 0.183655 1441833687 0.685364 0.098450 -0.697754 0.183655 1441833687 0.685364 0.098450 -0.697754 0.183655 1441833687 0.685364 0.098450 -0.697754 0.183655 1441833687 0.685364 0.098450 -0.697754 0.183655 1441833687 0.694397 0.039551 -0.706604 0.130310 1441833687 0.694397 0.039551 -0.706604 0.130310 1441833687 0.694397 0.039551 -0.706604 0.130310 1441833687 0.694397 0.039551 -0.706604 0.130310 1441833687 0.694397 0.039551 -0.706604 0.130310 1441833687 0.694397 0.039551 -0.706604 0.130310 1441833687 0.690552 0.001221 -0.716492 0.099060 1441833687 0.690552 0.001221 -0.716492 0.099060 1441833687 0.690552 0.001221 -0.716492 0.099060 1441833687 0.690552 0.001221 -0.716492 0.099060 1441833687 0.690552 0.001221 -0.716492 0.099060 1441833687 0.690552 0.001221 -0.716492 0.099060 1441833687 0.677246 -0.002991 -0.728455 0.103271 1441833687 0.677246 -0.002991 -0.728455 0.103271 1441833687 0.677246 -0.002991 -0.728455 0.103271 1441833687 0.677246 -0.002991 -0.728455 0.103271 1441833687 0.677246 -0.002991 -0.728455 0.103271 1441833687 0.677246 -0.002991 -0.728455 0.103271 1441833687 0.677246 -0.002991 -0.728455 0.103271 1441833687 0.662720 0.032104 -0.733948 0.145142 1441833687 0.662720 0.032104 -0.733948 0.145142 1441833687 0.662720 0.032104 -0.733948 0.145142 1441833687 0.662720 0.032104 -0.733948 0.145142 1441833687 0.662720 0.032104 -0.733948 0.145142 1441833687 0.662720 0.032104 -0.733948 0.145142 1441833687 0.644470 0.098999 -0.730469 0.203125 1441833687 0.644470 0.098999 -0.730469 0.203125 1441833687 0.644470 0.098999 -0.730469 0.203125 1441833687 0.644470 0.098999 -0.730469 0.203125 1441833687 0.644470 0.098999 -0.730469 0.203125 1441833687 0.644470 0.098999 -0.730469 0.203125 1441833687 0.621948 0.174377 -0.716675 0.262939 1441833687 0.621948 0.174377 -0.716675 0.262939 1441833687 0.621948 0.174377 -0.716675 0.262939 1441833687 0.621948 0.174377 -0.716675 0.262939 1441833687 0.621948 0.174377 -0.716675 0.262939 1441833687 0.621948 0.174377 -0.716675 0.262939 1441833687 0.621948 0.174377 -0.716675 0.262939 1441833687 0.590698 0.254150 -0.692627 0.326599 1441833687 0.590698 0.254150 -0.692627 0.326599 1441833687 0.590698 0.254150 -0.692627 0.326599 1441833687 0.590698 0.254150 -0.692627 0.326599 1441833687 0.590698 0.254150 -0.692627 0.326599 1441833687 0.590698 0.254150 -0.692627 0.326599 1441833687 0.552856 0.335144 -0.655945 0.389465 1441833687 0.552856 0.335144 -0.655945 0.389465 1441833687 0.552856 0.335144 -0.655945 0.389465 1441833687 0.552856 0.335144 -0.655945 0.389465 1441833687 0.552856 0.335144 -0.655945 0.389465 1441833687 0.552856 0.335144 -0.655945 0.389465 1441833687 
0.622925 0.273376 -0.643555 0.350769 1441833690 0.622925 0.273376 -0.643555 0.350769 1441833690 0.625244 0.271545 -0.643799 0.347595 1441833690 0.625244 0.271545 -0.643799 0.347595 1441833690 0.625244 0.271545 -0.643799 0.347595 1441833690 0.625244 0.271545 -0.643799 0.347595 1441833690 0.625244 0.271545 -0.643799 0.347595 1441833690 0.625244 0.271545 -0.643799 0.347595 1441833690 0.629822 0.262939 -0.647095 0.339783 1441833690 0.629822 0.262939 -0.647095 0.339783 1441833690 0.629822 0.262939 -0.647095 0.339783 1441833690 0.629822 0.262939 -0.647095 0.339783 1441833690 0.629822 0.262939 -0.647095 0.339783 1441833690 0.629822 0.262939 -0.647095 0.339783 1441833690 0.637390 0.244934 -0.654602 0.324280 1441833690 0.637390 0.244934 -0.654602 0.324280 1441833690 0.637390 0.244934 -0.654602 0.324280 1441833690 0.637390 0.244934 -0.654602 0.324280 1441833690 0.637390 0.244934 -0.654602 0.324280 1441833690 0.637390 0.244934 -0.654602 0.324280 1441833690 0.637390 0.244934 -0.654602 0.324280 1441833690 0.648926 0.212280 -0.667480 0.297119 1441833690 0.648926 0.212280 -0.667480 0.297119 1441833690 0.648926 0.212280 -0.667480 0.297119 1441833690 0.648926 0.212280 -0.667480 0.297119 1441833690 0.648926 0.212280 -0.667480 0.297119 1441833690 0.648926 0.212280 -0.667480 0.297119 1441833690 0.663025 0.162659 -0.684082 0.256775 1441833690 0.663025 0.162659 -0.684082 0.256775 1441833690 0.663025 0.162659 -0.684082 0.256775 1441833690 0.663025 0.162659 -0.684082 0.256775 1441833690 0.663025 0.162659 -0.684082 0.256775 1441833690 0.663025 0.162659 -0.684082 0.256775 1441833690 0.678162 0.086609 -0.700684 0.204102 1441833690 0.678162 0.086609 -0.700684 0.204102 1441833690 0.678162 0.086609 -0.700684 0.204102 1441833690 0.678162 0.086609 -0.700684 0.204102 1441833690 0.678162 0.086609 -0.700684 0.204102 1441833690 0.678162 0.086609 -0.700684 0.204102 1441833690 0.678162 0.086609 -0.700684 0.204102 1441833690 0.676453 0.007935 -0.720581 0.151917 1441833690 0.676453 0.007935 -0.720581 0.151917 1441833690 0.676453 0.007935 -0.720581 0.151917 1441833690 0.676453 0.007935 -0.720581 0.151917 1441833690 0.676453 0.007935 -0.720581 0.151917 1441833690 0.676453 0.007935 -0.720581 0.151917 1441833690 0.673340 -0.050110 -0.730103 0.105042 1441833690 0.673340 -0.050110 -0.730103 0.105042 1441833690 0.673340 -0.050110 -0.730103 0.105042 1441833690 0.673340 -0.050110 -0.730103 0.105042 1441833690 0.673340 -0.050110 -0.730103 0.105042 1441833690 0.673340 -0.050110 -0.730103 0.105042 1441833690 0.673340 -0.050110 -0.730103 0.105042 1441833690 0.663330 -0.081238 -0.739136 0.084351 1441833690 0.663330 -0.081238 -0.739136 0.084351 1441833690 0.663330 -0.081238 -0.739136 0.084351 1441833690 0.663330 -0.081238 -0.739136 0.084351 1441833690 0.663330 -0.081238 -0.739136 0.084351 1441833691 0.663330 -0.081238 -0.739136 0.084351 1441833691 0.651917 -0.077698 -0.749023 0.088867 1441833691 0.651917 -0.077698 -0.749023 0.088867 1441833691 0.651917 -0.077698 -0.749023 0.088867 1441833691 0.651917 -0.077698 -0.749023 0.088867 1441833691 0.651917 -0.077698 -0.749023 0.088867 1441833691 0.651917 -0.077698 -0.749023 0.088867 1441833691 0.637878 -0.046631 -0.759827 0.116394 1441833691 0.637878 -0.046631 -0.759827 0.116394 1441833691 0.637878 -0.046631 -0.759827 0.116394 1441833691 0.637878 -0.046631 -0.759827 0.116394 1441833691 0.637878 -0.046631 -0.759827 0.116394 1441833691 0.637878 -0.046631 -0.759827 0.116394 1441833691 0.619934 0.011719 -0.766907 0.165527 1441833691 0.619934 0.011719 -0.766907 0.165527 1441833691 0.619934 0.011719 -0.766907 0.165527 1441833691 0.619934 0.011719 -0.766907 0.165527 1441833691 0.619934 0.011719 -0.766907 0.165527 1441833691 0.619934 0.011719 -0.766907 0.165527 1441833691 0.619934 0.011719 -0.766907 0.165527 1441833691 0.600098 0.091187 -0.760498 0.230713 1441833691 0.600098 0.091187 -0.760498 0.230713 1441833691 0.600098 0.091187 -0.760498 0.230713 1441833691 0.600098 0.091187 -0.760498 0.230713 1441833691 0.600098 0.091187 -0.760498 0.230713 1441833691 0.575012 0.180725 -0.739868 0.298767 1441833691 0.575012 0.180725 -0.739868 0.298767 1441833691 0.575012 0.180725 -0.739868 0.298767 1441833691 0.575012 0.180725 -0.739868 0.298767 1441833691 0.575012 0.180725 -0.739868 0.298767 1441833691 0.575012 0.180725 -0.739868 0.298767 1441833691 0.542908 0.265686 -0.710083 0.361145 1441833691 0.542908 0.265686 -0.710083 0.361145 1441833691 0.542908 0.265686 -0.710083 0.361145 1441833691 0.542908 0.265686 -0.710083 0.361145 1441833691 0.542908 0.265686 -0.710083 0.361145 1441833691 0.542908 0.265686 -0.710083 0.361145 1441833691 0.506958 0.345764 -0.671814 0.414856 1441833691 0.506958 0.345764 -0.671814 0.414856 1441833691 0.506958 0.345764 -0.671814 0.414856 1441833691 0.506958 0.345764 -0.671814 0.414856 1441833691 0.506958 0.345764 -0.671814 0.414856 1441833691 0.478577 0.406738 -0.632019 0.453979 1441833691 0.478577 0.406738 -0.632019 0.453979 1441833691 0.478577 0.406738 -0.632019 0.453979 1441833691 0.478577 0.406738 -0.632019 0.453979 1441833691 0.478577 0.406738 -0.632019 0.453979 1441833691 0.478577 0.406738 -0.632019 0.453979 1441833691 0.478577 0.406738 -0.632019 0.453979 1441833691 0.468506 0.436951 -0.607727 0.469299 1441833691 0.468506 0.436951 -0.607727 0.469299 1441833691 0.468506 0.436951 -0.607727 0.469299 1441833691 0.468506 0.436951 -0.607727 0.469299 1441833691 0.468506 0.436951 -0.607727 0.469299 1441833691 0.468506 0.436951 -0.607727 0.469299 1441833691 0.482910 0.431152 -0.602295 0.466980 1441833691 0.482910 0.431152 -0.602295 0.466980 1441833691 0.482910 0.431152 -0.602295 0.466980 1441833691 0.482910 0.431152 -0.602295 0.466980 1441833691 0.482910 0.431152 -0.602295 0.466980 1441833691 0.515381 0.392517 -0.619263 0.443542 1441833691 0.515381 0.392517 -0.619263 0.443542 1441833691 0.515381 0.392517 -0.619263 0.443542 1441833691 0.515381 0.392517 -0.619263 0.443542 1441833691 0.515381 0.392517 -0.619263 0.443542 1441833691 0.515381 0.392517 -0.619263 0.443542 1441833691 0.552917 0.336304 -0.649109 0.399780 1441833691 0.552917 0.336304 -0.649109 0.399780 1441833691 0.552917 0.336304 -0.649109 0.399780 1441833691 0.552917 0.336304 -0.649109 0.399780 1441833691 0.552917 0.336304 -0.649109 0.399780 1441833691 0.552917 0.336304 -0.649109 0.399780 1441833691 0.594666 0.260315 -0.682129 0.336609 1441833691 0.594666 0.260315 -0.682129 0.336609 1441833691 0.594666 0.260315 -0.682129 0.336609 1441833691 0.594666 0.260315 -0.682129 0.336609 1441833691 0.594666 0.260315 -0.682129 0.336609 1441833691 0.594666 0.260315 -0.682129 0.336609 1441833691 0.629333 0.181030 -0.707825 0.264954 1441833691 0.629333 0.181030 -0.707825 0.264954 1441833691 0.629333 0.181030 -0.707825 0.264954 1441833691 0.629333 0.181030 -0.707825 0.264954 1441833691 0.629333 0.181030 -0.707825 0.264954 1441833691 0.629333 0.181030 -0.707825 0.264954 1441833691 0.629333 0.181030 -0.707825 0.264954 1441833691 0.652649 0.104248 -0.724060 0.197205 1441833691 0.652649 0.104248 -0.724060 0.197205 1441833691 0.652649 0.104248 -0.724060 0.197205 1441833691 0.652649 0.104248 -0.724060 0.197205 1441833691 0.652649 0.104248 -0.724060 0.197205 1441833691 0.652649 0.104248 -0.724060 0.197205 1441833691 0.665466 0.036621 -0.732849 0.136719 1441833691 0.665466 0.036621 -0.732849 0.136719 1441833691 0.665466 0.036621 -0.732849 0.136719 1441833691 0.665466 0.036621 -0.732849 0.136719 1441833691 0.665466 0.036621 -0.732849 0.136719 1441833691 0.665466 0.036621 -0.732849 0.136719 1441833691 0.665466 0.036621 -0.732849 0.136719 1441833691 0.663635 -0.012024 -0.741821 0.095642 1441833691 0.663635 -0.012024 -0.741821 0.095642 1441833691 0.663635 -0.012024 -0.741821 0.095642 1441833691 0.663635 -0.012024 -0.741821 0.095642 1441833691 0.663635 -0.012024 -0.741821 0.095642 1441833691 0.663635 -0.012024 -0.741821 0.095642 1441833691 0.651917 -0.029724 -0.752319 0.089905 1441833691 0.651917 -0.029724 -0.752319 0.089905 1441833691 0.651917 -0.029724 -0.752319 0.089905 1441833691 0.651917 -0.029724 -0.752319 0.089905 1441833691 0.651917 -0.029724 -0.752319 0.089905 1441833691 0.651917 -0.029724 -0.752319 0.089905 1441833691 0.636108 -0.010803 -0.762451 0.117920 1441833692 0.636108 -0.010803 -0.762451 0.117920 1441833692 0.636108 -0.010803 -0.762451 0.117920 1441833692 0.636108 -0.010803 -0.762451 0.117920 1441833692 0.636108 -0.010803 -0.762451 0.117920 1441833692 0.636108 -0.010803 -0.762451 0.117920 1441833692 0.636108 -0.010803 -0.762451 0.117920 1441833692 0.618835 0.041382 -0.766235 0.167908 1441833692 0.618835 0.041382 -0.766235 0.167908 1441833692 0.618835 0.041382 -0.766235 0.167908 1441833692 0.618835 0.041382 -0.766235 0.167908 1441833692 0.618835 0.041382 -0.766235 0.167908 1441833692 0.618835 0.041382 -0.766235 0.167908 1441833692 0.599243 0.114685 -0.758606 0.228455 1441833692 0.599243 0.114685 -0.758606 0.228455 1441833692 0.599243 0.114685 -0.758606 0.228455 1441833692 0.599243 0.114685 -0.758606 0.228455 1441833692 0.599243 0.114685 -0.758606 0.228455 1441833692 0.599243 0.114685 -0.758606 0.228455 1441833692 0.576233 0.196655 -0.737122 0.293152 1441833692 0.576233 0.196655 -0.737122 0.293152 1441833692 0.576233 0.196655 -0.737122 0.293152 1441833692 0.576233 0.196655 -0.737122 0.293152 1441833692 0.576233 0.196655 -0.737122 0.293152 1441833692 0.576233 0.196655 -0.737122 0.293152 1441833692 0.548279 0.279114 -0.703857 0.354980 1441833692 0.548279 0.279114 -0.703857 0.354980 1441833692 0.548279 0.279114 -0.703857 0.354980 1441833692 0.548279 0.279114 -0.703857 0.354980 1441833692 0.548279 0.279114 -0.703857 0.354980 1441833692 0.548279 0.279114 -0.703857 0.354980 1441833692 0.514221 0.359985 -0.660950 0.411133 1441833692 0.514221 0.359985 -0.660950 0.411133 1441833692 0.514221 0.359985 -0.660950 0.411133 1441833692 0.514221 0.359985 -0.660950 0.411133 1441833692 0.514221 0.359985 -0.660950 0.411133 1441833692 0.514221 0.359985 -0.660950 0.411133 1441833692 0.514221 0.359985 -0.660950 0.411133 1441833692 0.474976 0.435242 -0.612000 0.458679 1441833692 0.474976 0.435242 -0.612000 0.458679 1441833692 0.474976 0.435242 -0.612000 0.458679 1441833692 0.474976 0.435242 -0.612000 0.458679 1441833692 0.474976 0.435242 -0.612000 0.458679 1441833692 0.474976 0.435242 -0.612000 0.458679 1441833692 0.442261 0.487671 -0.560547 0.502258 1441833692 0.442261 0.487671 -0.560547 0.502258 1441833692 0.442261 0.487671 -0.560547 0.502258 1441833692 0.442261 0.487671 -0.560547 0.502258 1441833692 0.442261 0.487671 -0.560547 0.502258 1441833692 0.442261 0.487671 -0.560547 0.502258 1441833692 0.442261 0.487671 -0.560547 0.502258 1441833692 0.443909 0.494568 -0.536804 0.519714 1441833692 0.443909 0.494568 -0.536804 0.519714 1441833692 0.443909 0.494568 -0.536804 0.519714 1441833692 0.443909 0.494568 -0.536804 0.519714 1441833692 0.443909 0.494568 -0.536804 0.519714 1441833692 0.443909 0.494568 -0.536804 0.519714 1441833692 0.473938 0.468506 -0.546509 0.507080 1441833692 0.473938 0.468506 -0.546509 0.507080 1441833692 0.473938 0.468506 -0.546509 0.507080 1441833692 0.473938 0.468506 -0.546509 0.507080 1441833692 0.473938 0.468506 -0.546509 0.507080 1441833692 0.473938 0.468506 -0.546509 0.507080 1441833692 0.516602 0.421509 -0.575867 0.473022 1441833692 0.516602 0.421509 -0.575867 0.473022 1441833692 0.516602 0.421509 -0.575867 0.473022 1441833692 0.516602 0.421509 -0.575867 0.473022 1441833692 0.516602 0.421509 -0.575867 0.473022 1441833692 0.516602 0.421509 -0.575867 0.473022 1441833692 0.559753 0.364380 -0.611328 0.424438 1441833692 0.559753 0.364380 -0.611328 0.424438 1441833692 0.559753 0.364380 -0.611328 0.424438 1441833692 0.559753 0.364380 -0.611328 0.424438 1441833692 0.559753 0.364380 -0.611328 0.424438 1441833692 0.559753 0.364380 -0.611328 0.424438 1441833692 0.559753 0.364380 -0.611328 0.424438 1441833692 0.600891 0.293152 -0.649109 0.362793 1441833692 0.600891 0.293152 -0.649109 0.362793 1441833692 0.600891 0.293152 -0.649109 0.362793 1441833692 0.600891 0.293152 -0.649109 0.362793 1441833692 0.600891 0.293152 -0.649109 0.362793 1441833692 0.600891 0.293152 -0.649109 0.362793 1441833692 0.633789 0.217834 -0.679810 0.297729 1441833692 0.633789 0.217834 -0.679810 0.297729 1441833692 0.633789 0.217834 -0.679810 0.297729 1441833692 0.633789 0.217834 -0.679810 0.297729 1441833692 0.633789 0.217834 -0.679810 0.297729 1441833692 0.633789 0.217834 -0.679810 0.297729 1441833692 0.660339 0.136292 -0.702332 0.228149 1441833692 0.660339 0.136292 -0.702332 0.228149 1441833692 0.660339 0.136292 -0.702332 0.228149 1441833692 0.660339 0.136292 -0.702332 0.228149 1441833692 0.660339 0.136292 -0.702332 0.228149 1441833692 0.660339 0.136292 -0.702332 0.228149 1441833692 0.674622 0.055298 -0.718933 0.157898 1441833692 0.674622 0.055298 -0.718933 0.157898 1441833692 0.674622 0.055298 -0.718933 0.157898 1441833692 0.674622 0.055298 -0.718933 0.157898 1441833692 0.674622 0.055298 -0.718933 0.157898 1441833692 0.674622 0.055298 -0.718933 0.157898 1441833692 0.674561 -0.019836 -0.731140 0.100159 1441833692 0.674561 -0.019836 -0.731140 0.100159 1441833692 0.674561 -0.019836 -0.731140 0.100159 1441833692 0.674561 -0.019836 -0.731140 0.100159 1441833692 0.674561 -0.019836 -0.731140 0.100159 1441833692 0.674561 -0.019836 -0.731140 0.100159 1441833692 0.674561 -0.019836 -0.731140 0.100159 1441833692 0.662170 -0.057678 -0.743469 0.074097 1441833692 0.662170 -0.057678 -0.743469 0.074097 1441833692 0.662170 -0.057678 -0.743469 0.074097 1441833692 0.662170 -0.057678 -0.743469 0.074097 1441833692 0.662170 -0.057678 -0.743469 0.074097 1441833692 0.662170 -0.057678 -0.743469 0.074097 1441833692 0.645264 -0.053284 -0.757629 0.082764 1441833693 0.645264 -0.053284 -0.757629 0.082764 1441833693 0.645264 -0.053284 -0.757629 0.082764 1441833693 0.645264 -0.053284 -0.757629 0.082764 1441833693 0.645264 -0.053284 -0.757629 0.082764 1441833693 0.645264 -0.053284 -0.757629 0.082764 1441833693 0.629089 -0.015320 -0.767883 0.119873 1441833693 0.629089 -0.015320 -0.767883 0.119873 1441833693 0.629089 -0.015320 -0.767883 0.119873 1441833693 0.629089 -0.015320 -0.767883 0.119873 1441833693 0.629089 -0.015320 -0.767883 0.119873 1441833693 0.629089 -0.015320 -0.767883 0.119873 1441833693 0.612915 0.051880 -0.768250 0.177246 1441833693 0.612915 0.051880 -0.768250 0.177246 1441833693 0.612915 0.051880 -0.768250 0.177246 1441833693 0.612915 0.051880 -0.768250 0.177246 1441833693 0.612915 0.051880 -0.768250 0.177246 1441833693 0.612915 0.051880 -0.768250 0.177246 1441833693 0.593445 0.136902 -0.755066 0.242920 1441833693 0.593445 0.136902 -0.755066 0.242920 1441833693 0.593445 0.136902 -0.755066 0.242920 1441833693 0.593445 0.136902 -0.755066 0.242920 1441833693 0.593445 0.136902 -0.755066 0.242920 1441833693 0.593445 0.136902 -0.755066 0.242920 1441833693 0.593445 0.136902 -0.755066 0.242920 1441833693 0.565613 0.221802 -0.730957 0.310730 1441833693 0.565613 0.221802 -0.730957 0.310730 1441833693 0.565613 0.221802 -0.730957 0.310730 1441833693 0.565613 0.221802 -0.730957 0.310730 1441833693 0.565613 0.221802 -0.730957 0.310730 1441833693 0.565613 0.221802 -0.730957 0.310730 1441833693 0.528625 0.309387 -0.695007 0.376587 1441833693 0.528625 0.309387 -0.695007 0.376587 1441833693 0.528625 0.309387 -0.695007 0.376587 1441833693 0.528625 0.309387 -0.695007 0.376587 1441833693 0.528625 0.309387 -0.695007 0.376587 1441833693 0.528625 0.309387 -0.695007 0.376587 1441833693 0.490356 0.390503 -0.648682 0.431458 1441833693 0.490356 0.390503 -0.648682 0.431458 1441833693 0.490356 0.390503 -0.648682 0.431458 1441833693 0.490356 0.390503 -0.648682 0.431458 1441833693 0.490356 0.390503 -0.648682 0.431458 1441833693 0.490356 0.390503 -0.648682 0.431458 1441833693 0.461853 0.450867 -0.595947 0.477722 1441833693 0.461853 0.450867 -0.595947 0.477722 1441833693 0.461853 0.450867 -0.595947 0.477722 1441833693 0.461853 0.450867 -0.595947 0.477722 1441833693 0.461853 0.450867 -0.595947 0.477722 1441833693 0.461853 0.450867 -0.595947 0.477722 1441833693 0.451843 0.477356 -0.556458 0.508179 1441833693 0.451843 0.477356 -0.556458 0.508179 1441833693 0.451843 0.477356 -0.556458 0.508179 1441833693 0.451843 0.477356 -0.556458 0.508179 1441833693 0.451843 0.477356 -0.556458 0.508179 1441833693 0.451843 0.477356 -0.556458 0.508179 1441833693 0.451843 0.477356 -0.556458 0.508179 1441833693 0.468262 0.465027 -0.552124 0.509521 1441833693 0.468262 0.465027 -0.552124 0.509521 1441833693 0.468262 0.465027 -0.552124 0.509521 1441833693 0.468262 0.465027 -0.552124 0.509521 1441833693 0.468262 0.465027 -0.552124 0.509521 1441833693 0.468262 0.465027 -0.552124 0.509521 1441833693 0.468262 0.465027 -0.552124 0.509521 1441833693 0.504822 0.426147 -0.576355 0.480896 1441833693 0.504822 0.426147 -0.576355 0.480896 1441833693 0.504822 0.426147 -0.576355 0.480896 1441833693 0.504822 0.426147 -0.576355 0.480896 1441833693 0.504822 0.426147 -0.576355 0.480896 1441833693 0.504822 0.426147 -0.576355 0.480896 1441833693 0.551331 0.366699 -0.612854 0.431213 1441833693 0.551331 0.366699 -0.612854 0.431213 1441833693 0.551331 0.366699 -0.612854 0.431213 1441833693 0.551331 0.366699 -0.612854 0.431213 1441833693 0.551331 0.366699 -0.612854 0.431213 1441833693 0.551331 0.366699 -0.612854 0.431213 1441833693 0.596924 0.294312 -0.647949 0.370422 1441833693 0.596924 0.294312 -0.647949 0.370422 1441833693 0.596924 0.294312 -0.647949 0.370422 1441833693 0.596924 0.294312 -0.647949 0.370422 1441833693 0.596924 0.294312 -0.647949 0.370422 1441833693 0.596924 0.294312 -0.647949 0.370422 1441833693 0.596924 0.294312 -0.647949 0.370422 1441833693 0.634949 0.212402 -0.678528 0.302063 1441833693 0.634949 0.212402 -0.678528 0.302063 1441833693 0.634949 0.212402 -0.678528 0.302063 1441833693 0.634949 0.212402 -0.678528 0.302063 1441833693 0.634949 0.212402 -0.678528 0.302063 1441833693 0.634949 0.212402 -0.678528 0.302063 1441833693 0.659485 0.127991 -0.704102 0.229980 1441833693 0.659485 0.127991 -0.704102 0.229980 1441833693 0.659485 0.127991 -0.704102 0.229980 1441833693 0.659485 0.127991 -0.704102 0.229980 1441833693 0.659485 0.127991 -0.704102 0.229980 1441833693 0.659485 0.127991 -0.704102 0.229980 1441833693 0.668152 0.045532 -0.724670 0.162415 1441833693 0.668152 0.045532 -0.724670 0.162415 1441833693 0.668152 0.045532 -0.724670 0.162415 1441833693 0.668152 0.045532 -0.724670 0.162415 1441833693 0.668152 0.045532 -0.724670 0.162415 1441833693 0.668152 0.045532 -0.724670 0.162415 1441833693 0.665222 -0.024048 -0.737488 0.114136 1441833693 0.665222 -0.024048 -0.737488 0.114136 1441833693 0.665222 -0.024048 -0.737488 0.114136 1441833693 0.665222 -0.024048 -0.737488 0.114136 1441833693 0.665222 -0.024048 -0.737488 0.114136 1441833693 0.665222 -0.024048 -0.737488 0.114136 1441833693 0.654114 -0.052551 -0.748291 0.096863 1441833693 0.654114 -0.052551 -0.748291 0.096863 1441833693 0.654114 -0.052551 -0.748291 0.096863 1441833693 0.654114 -0.052551 -0.748291 0.096863 1441833693 0.654114 -0.052551 -0.748291 0.096863 1441833693 0.654114 -0.052551 -0.748291 0.096863 1441833693 0.654114 -0.052551 -0.748291 0.096863 1441833693 0.636902 -0.037231 -0.761902 0.111633 1441833693 0.636902 -0.037231 -0.761902 0.111633 1441833694 0.636902 -0.037231 -0.761902 0.111633 1441833694 0.636902 -0.037231 -0.761902 0.111633 1441833694 0.636902 -0.037231 -0.761902 0.111633 1441833694 0.619690 0.011597 -0.768982 0.156555 1441833694 0.619690 0.011597 -0.768982 0.156555 1441833694 0.619690 0.011597 -0.768982 0.156555 1441833694 0.619690 0.011597 -0.768982 0.156555 1441833694 0.619690 0.011597 -0.768982 0.156555 1441833694 0.619690 0.011597 -0.768982 0.156555 1441833694 0.602417 0.085022 -0.763062 0.218018 1441833694 0.602417 0.085022 -0.763062 0.218018 1441833694 0.602417 0.085022 -0.763062 0.218018 1441833694 0.602417 0.085022 -0.763062 0.218018 1441833694 0.602417 0.085022 -0.763062 0.218018 1441833694 0.602417 0.085022 -0.763062 0.218018 1441833694 0.581238 0.171082 -0.743835 0.282104 1441833694 0.581238 0.171082 -0.743835 0.282104 1441833694 0.581238 0.171082 -0.743835 0.282104 1441833694 0.581238 0.171082 -0.743835 0.282104 1441833694 0.581238 0.171082 -0.743835 0.282104 1441833694 0.581238 0.171082 -0.743835 0.282104 1441833694 0.581238 0.171082 -0.743835 0.282104 1441833694 0.553467 0.261780 -0.711243 0.345276 1441833694 0.553467 0.261780 -0.711243 0.345276 1441833694 0.553467 0.261780 -0.711243 0.345276 1441833694 0.553467 0.261780 -0.711243 0.345276 1441833694 0.553467 0.261780 -0.711243 0.345276 1441833694 0.553467 0.261780 -0.711243 0.345276 1441833694 0.520996 0.346436 -0.665710 0.406616 1441833694 0.520996 0.346436 -0.665710 0.406616 1441833694 0.520996 0.346436 -0.665710 0.406616 1441833694 0.520996 0.346436 -0.665710 0.406616 1441833694 0.520996 0.346436 -0.665710 0.406616 1441833694 0.520996 0.346436 -0.665710 0.406616 1441833694 0.520996 0.346436 -0.665710 0.406616 1441833694 0.493164 0.415405 -0.612061 0.457764 1441833694 0.493164 0.415405 -0.612061 0.457764 1441833694 0.493164 0.415405 -0.612061 0.457764 1441833694 0.493164 0.415405 -0.612061 0.457764 1441833694 0.493164 0.415405 -0.612061 0.457764 1441833694 0.493164 0.415405 -0.612061 0.457764 1441833694 0.465759 0.466736 -0.560181 0.501404 1441833694 0.465759 0.466736 -0.560181 0.501404 1441833694 0.465759 0.466736 -0.560181 0.501404 1441833694 0.458252 0.481873 -0.532349 0.523743 1441833694 0.458252 0.481873 -0.532349 0.523743 1441833694 0.482910 0.458557 -0.541260 0.513306 1441833694 0.482910 0.458557 -0.541260 0.513306 1441833694 0.482910 0.458557 -0.541260 0.513306 1441833694 0.482910 0.458557 -0.541260 0.513306 1441833694 0.482910 0.458557 -0.541260 0.513306 1441833694 0.482910 0.458557 -0.541260 0.513306 1441833694 0.523254 0.414612 -0.575012 0.472900 1441833694 0.523254 0.414612 -0.575012 0.472900 1441833694 0.523254 0.414612 -0.575012 0.472900 1441833694 0.523254 0.414612 -0.575012 0.472900 1441833694 0.523254 0.414612 -0.575012 0.472900 1441833694 0.523254 0.414612 -0.575012 0.472900 1441833694 0.569092 0.355042 -0.614136 0.415771 1441833694 0.569092 0.355042 -0.614136 0.415771 1441833694 0.569092 0.355042 -0.614136 0.415771 1441833694 0.569092 0.355042 -0.614136 0.415771 1441833694 0.569092 0.355042 -0.614136 0.415771 1441833694 0.569092 0.355042 -0.614136 0.415771 1441833694 0.611389 0.285400 -0.649841 0.349915 1441833694 0.611389 0.285400 -0.649841 0.349915 1441833694 0.611389 0.285400 -0.649841 0.349915 1441833694 0.611389 0.285400 -0.649841 0.349915 1441833694 0.611389 0.285400 -0.649841 0.349915 1441833694 0.611389 0.285400 -0.649841 0.349915 1441833694 0.611389 0.285400 -0.649841 0.349915 1441833694 0.645325 0.208191 -0.681030 0.276367 1441833694 0.645325 0.208191 -0.681030 0.276367 1441833694 0.645325 0.208191 -0.681030 0.276367 1441833694 0.645325 0.208191 -0.681030 0.276367 1441833694 0.645325 0.208191 -0.681030 0.276367 1441833694 0.645325 0.208191 -0.681030 0.276367 1441833694 0.667297 0.128601 -0.705688 0.200439 1441833694 0.667297 0.128601 -0.705688 0.200439 1441833694 0.667297 0.128601 -0.705688 0.200439 1441833694 0.667297 0.128601 -0.705688 0.200439 1441833694 0.667297 0.128601 -0.705688 0.200439 1441833694 0.667297 0.128601 -0.705688 0.200439 1441833694 0.674072 0.055237 -0.724487 0.132996 1441833694 0.674072 0.055237 -0.724487 0.132996 1441833694 0.674072 0.055237 -0.724487 0.132996 1441833694 0.674072 0.055237 -0.724487 0.132996 1441833694 0.674072 0.055237 -0.724487 0.132996 1441833694 0.674072 0.055237 -0.724487 0.132996 1441833694 0.674072 0.055237 -0.724487 0.132996 1441833694 0.668823 0.003723 -0.737549 0.093018 1441833694 0.668823 0.003723 -0.737549 0.093018 1441833694 0.668823 0.003723 -0.737549 0.093018 1441833694 0.668823 0.003723 -0.737549 0.093018 1441833694 0.668823 0.003723 -0.737549 0.093018 1441833694 0.668823 0.003723 -0.737549 0.093018 1441833694 0.657837 -0.012512 -0.747742 0.089661 1441833694 0.657837 -0.012512 -0.747742 0.089661 1441833694 0.657837 -0.012512 -0.747742 0.089661 1441833694 0.657837 -0.012512 -0.747742 0.089661 1441833694 0.657837 -0.012512 -0.747742 0.089661 1441833694 0.657837 -0.012512 -0.747742 0.089661 1441833694 0.657837 -0.012512 -0.747742 0.089661 1441833694 0.644958 0.010132 -0.754639 0.120361 1441833694 0.644958 0.010132 -0.754639 0.120361 1441833694 0.644958 0.010132 -0.754639 0.120361 1441833695 0.644958 0.010132 -0.754639 0.120361 1441833695 0.644958 0.010132 -0.754639 0.120361 1441833695 0.644958 0.010132 -0.754639 0.120361 1441833695 0.630920 0.061951 -0.753845 0.172668 1441833695 0.630920 0.061951 -0.753845 0.172668 1441833695 0.630920 0.061951 -0.753845 0.172668 1441833695 0.630920 0.061951 -0.753845 0.172668 1441833695 0.630920 0.061951 -0.753845 0.172668 1441833695 0.630920 0.061951 -0.753845 0.172668 1441833695 0.630920 0.061951 -0.753845 0.172668 1441833695 0.610962 0.135193 -0.743286 0.236572 1441833695 0.610962 0.135193 -0.743286 0.236572 1441833695 0.610962 0.135193 -0.743286 0.236572 1441833695 0.610962 0.135193 -0.743286 0.236572 1441833695 0.610962 0.135193 -0.743286 0.236572 1441833695 0.610962 0.135193 -0.743286 0.236572 1441833695 
0.621338 0.255310 -0.662537 0.331299 1441833698 0.622498 0.254456 -0.662415 0.329956 1441833698 0.622498 0.254456 -0.662415 0.329956 1441833698 0.622498 0.254456 -0.662415 0.329956 1441833698 0.622498 0.254456 -0.662415 0.329956 1441833698 0.622498 0.254456 -0.662415 0.329956 1441833698 0.622498 0.254456 -0.662415 0.329956 1441833698 0.622498 0.254456 -0.662415 0.329956 1441833698 0.624146 0.252197 -0.662659 0.328125 1441833698 0.624146 0.252197 -0.662659 0.328125 1441833698 0.624146 0.252197 -0.662659 0.328125 1441833698 0.624146 0.252197 -0.662659 0.328125 1441833698 0.624146 0.252197 -0.662659 0.328125 1441833698 0.624146 0.252197 -0.662659 0.328125 1441833698 0.627930 0.247742 -0.662598 0.324463 1441833698 0.627930 0.247742 -0.662598 0.324463 1441833698 0.627930 0.247742 -0.662598 0.324463 1441833698 0.627930 0.247742 -0.662598 0.324463 1441833698 0.627930 0.247742 -0.662598 0.324463 1441833698 0.627930 0.247742 -0.662598 0.324463 1441833698 0.635498 0.237183 -0.664246 0.314087 1441833698 0.635498 0.237183 -0.664246 0.314087 1441833698 0.635498 0.237183 -0.664246 0.314087 1441833698 0.635498 0.237183 -0.664246 0.314087 1441833698 0.635498 0.237183 -0.664246 0.314087 1441833698 0.635498 0.237183 -0.664246 0.314087 1441833698 0.635498 0.237183 -0.664246 0.314087 1441833698 0.648254 0.209106 -0.673096 0.287964 1441833698 0.648254 0.209106 -0.673096 0.287964 1441833698 0.648254 0.209106 -0.673096 0.287964 1441833698 0.648254 0.209106 -0.673096 0.287964 1441833698 0.648254 0.209106 -0.673096 0.287964 1441833698 0.648254 0.209106 -0.673096 0.287964 1441833698 0.666809 0.157227 -0.687927 0.239441 1441833698 0.666809 0.157227 -0.687927 0.239441 1441833698 0.666809 0.157227 -0.687927 0.239441 1441833698 0.666809 0.157227 -0.687927 0.239441 1441833698 0.666809 0.157227 -0.687927 0.239441 1441833698 0.666809 0.157227 -0.687927 0.239441 1441833698 0.684204 0.089844 -0.701721 0.177185 1441833698 0.684204 0.089844 -0.701721 0.177185 1441833698 0.684204 0.089844 -0.701721 0.177185 1441833698 0.684204 0.089844 -0.701721 0.177185 1441833698 0.684204 0.089844 -0.701721 0.177185 1441833698 0.684204 0.089844 -0.701721 0.177185 1441833698 0.691528 0.016785 -0.713806 0.109375 1441833698 0.691528 0.016785 -0.713806 0.109375 1441833698 0.691528 0.016785 -0.713806 0.109375 1441833698 0.691528 0.016785 -0.713806 0.109375 1441833698 0.691528 0.016785 -0.713806 0.109375 1441833698 0.691528 0.016785 -0.713806 0.109375 1441833698 0.691528 0.016785 -0.713806 0.109375 1441833698 0.684753 -0.054138 -0.725159 0.048706 1441833698 0.684753 -0.054138 -0.725159 0.048706 1441833698 0.684753 -0.054138 -0.725159 0.048706 1441833698 0.684753 -0.054138 -0.725159 0.048706 1441833698 0.684753 -0.054138 -0.725159 0.048706 1441833698 0.684753 -0.054138 -0.725159 0.048706 1441833698 0.671814 -0.092712 -0.734497 0.024719 1441833698 0.671814 -0.092712 -0.734497 0.024719 1441833698 0.671814 -0.092712 -0.734497 0.024719 1441833698 0.671814 -0.092712 -0.734497 0.024719 1441833698 0.671814 -0.092712 -0.734497 0.024719 1441833698 0.671814 -0.092712 -0.734497 0.024719 1441833698 0.671814 -0.092712 -0.734497 0.024719 1441833698 0.658508 -0.093323 -0.745972 0.035095 1441833698 0.658508 -0.093323 -0.745972 0.035095 1441833698 0.658508 -0.093323 -0.745972 0.035095 1441833698 0.658508 -0.093323 -0.745972 0.035095 1441833698 0.658508 -0.093323 -0.745972 0.035095 1441833698 0.658508 -0.093323 -0.745972 0.035095 1441833698 0.646057 -0.064880 -0.757385 0.069153 1441833698 0.646057 -0.064880 -0.757385 0.069153 1441833698 0.646057 -0.064880 -0.757385 0.069153 1441833698 0.646057 -0.064880 -0.757385 0.069153 1441833698 0.646057 -0.064880 -0.757385 0.069153 1441833698 0.646057 -0.064880 -0.757385 0.069153 1441833698 0.646057 -0.064880 -0.757385 0.069153 1441833698 0.634094 -0.006470 -0.763000 0.125366 1441833698 0.634094 -0.006470 -0.763000 0.125366 1441833698 0.634094 -0.006470 -0.763000 0.125366 1441833698 0.634094 -0.006470 -0.763000 0.125366 1441833698 0.634094 -0.006470 -0.763000 0.125366 1441833698 0.634094 -0.006470 -0.763000 0.125366 1441833698 0.617798 0.072937 -0.757751 0.197021 1441833698 0.617798 0.072937 -0.757751 0.197021 1441833698 0.617798 0.072937 -0.757751 0.197021 1441833698 0.617798 0.072937 -0.757751 0.197021 1441833698 0.617798 0.072937 -0.757751 0.197021 1441833698 0.617798 0.072937 -0.757751 0.197021 1441833698 0.617798 0.072937 -0.757751 0.197021 1441833698 0.593567 0.163086 -0.739807 0.271484 1441833698 0.593567 0.163086 -0.739807 0.271484 1441833698 0.593567 0.163086 -0.739807 0.271484 1441833698 0.593567 0.163086 -0.739807 0.271484 1441833698 0.593567 0.163086 -0.739807 0.271484 1441833698 0.593567 0.163086 -0.739807 0.271484 1441833698 0.559631 0.258484 -0.708679 0.343201 1441833698 0.559631 0.258484 -0.708679 0.343201 1441833698 0.559631 0.258484 -0.708679 0.343201 1441833698 0.559631 0.258484 -0.708679 0.343201 1441833698 0.559631 0.258484 -0.708679 0.343201 1441833698 0.559631 0.258484 -0.708679 0.343201 1441833698 0.559631 0.258484 -0.708679 0.343201 1441833698 0.523621 0.346008 -0.664246 0.405945 1441833698 0.523621 0.346008 -0.664246 0.405945 1441833698 0.523621 0.346008 -0.664246 0.405945 1441833698 0.523621 0.346008 -0.664246 0.405945 1441833698 0.523621 0.346008 -0.664246 0.405945 1441833698 0.523621 0.346008 -0.664246 0.405945 1441833698 0.488220 0.417419 -0.614136 0.458374 1441833699 0.486755 0.447815 -0.568542 0.489136 1441833699 0.486755 0.447815 -0.568542 0.489136 1441833699 0.486755 0.447815 -0.568542 0.489136 1441833699 0.486755 0.447815 -0.568542 0.489136 1441833699 0.486755 0.447815 -0.568542 0.489136 1441833699 0.486755 0.447815 -0.568542 0.489136 1441833699 0.486755 0.447815 -0.568542 0.489136 1441833699 0.519348 0.416992 -0.584900 0.462891 1441833699 0.519348 0.416992 -0.584900 0.462891 1441833699 0.519348 0.416992 -0.584900 0.462891 1441833699 0.519348 0.416992 -0.584900 0.462891 1441833699 0.519348 0.416992 -0.584900 0.462891 1441833699 0.519348 0.416992 -0.584900 0.462891 1441833699 0.560181 0.370850 -0.611328 0.418213 1441833699 0.560181 0.370850 -0.611328 0.418213 1441833699 0.560181 0.370850 -0.611328 0.418213 1441833699 0.560181 0.370850 -0.611328 0.418213 1441833699 0.560181 0.370850 -0.611328 0.418213 1441833699 0.560181 0.370850 -0.611328 0.418213 1441833699 0.560181 0.370850 -0.611328 0.418213 1441833699 0.603088 0.308655 -0.641296 0.360107 1441833699 0.603088 0.308655 -0.641296 0.360107 1441833699 0.603088 0.308655 -0.641296 0.360107 1441833699 0.603088 0.308655 -0.641296 0.360107 1441833699 0.603088 0.308655 -0.641296 0.360107 1441833699 0.603088 0.308655 -0.641296 0.360107 1441833699 0.641357 0.230713 -0.672302 0.288757 1441833699 0.641357 0.230713 -0.672302 0.288757 1441833699 0.641357 0.230713 -0.672302 0.288757 1441833699 0.641357 0.230713 -0.672302 0.288757 1441833699 0.641357 0.230713 -0.672302 0.288757 1441833699 0.641357 0.230713 -0.672302 0.288757 1441833699 0.641357 0.230713 -0.672302 0.288757 1441833699 0.668274 0.139954 -0.700928 0.206116 1441833699 0.668274 0.139954 -0.700928 0.206116 1441833699 0.668274 0.139954 -0.700928 0.206116 1441833699 0.668274 0.139954 -0.700928 0.206116 1441833699 0.668274 0.139954 -0.700928 0.206116 1441833699 0.668274 0.139954 -0.700928 0.206116 1441833699 0.676758 0.053650 -0.722900 0.128784 1441833699 0.676758 0.053650 -0.722900 0.128784 1441833699 0.676758 0.053650 -0.722900 0.128784 1441833699 0.676758 0.053650 -0.722900 0.128784 1441833699 0.676758 0.053650 -0.722900 0.128784 1441833699 0.676758 0.053650 -0.722900 0.128784 1441833699 0.669434 -0.007568 -0.739136 0.074219 1441833699 0.669434 -0.007568 -0.739136 0.074219 1441833699 0.669434 -0.007568 -0.739136 0.074219 1441833699 0.669434 -0.007568 -0.739136 0.074219 1441833699 0.669434 -0.007568 -0.739136 0.074219 1441833699 0.669434 -0.007568 -0.739136 0.074219 1441833699 0.657593 -0.037598 -0.750427 0.054443 1441833699 0.657593 -0.037598 -0.750427 0.054443 1441833699 0.657593 -0.037598 -0.750427 0.054443 1441833699 0.657593 -0.037598 -0.750427 0.054443 1441833699 0.657593 -0.037598 -0.750427 0.054443 1441833699 0.657593 -0.037598 -0.750427 0.054443 1441833699 0.657593 -0.037598 -0.750427 0.054443 1441833699 0.647095 -0.030518 -0.758606 0.069763 1441833699 0.647095 -0.030518 -0.758606 0.069763 1441833699 0.647095 -0.030518 -0.758606 0.069763 1441833699 0.647095 -0.030518 -0.758606 0.069763 1441833699 0.647095 -0.030518 -0.758606 0.069763 1441833699 0.647095 -0.030518 -0.758606 0.069763 1441833699 0.637024 0.007385 -0.763184 0.108521 1441833699 0.637024 0.007385 -0.763184 0.108521 1441833699 0.637024 0.007385 -0.763184 0.108521 1441833699 0.637024 0.007385 -0.763184 0.108521 1441833699 0.637024 0.007385 -0.763184 0.108521 1441833699 0.637024 0.007385 -0.763184 0.108521 1441833699 0.624023 0.066772 -0.760925 0.164734 1441833699 0.624023 0.066772 -0.760925 0.164734 1441833699 0.624023 0.066772 -0.760925 0.164734 1441833699 0.624023 0.066772 -0.760925 0.164734 1441833699 0.624023 0.066772 -0.760925 0.164734 1441833699 0.624023 0.066772 -0.760925 0.164734 1441833699 0.624023 0.066772 -0.760925 0.164734 1441833699 0.602478 0.141785 -0.749573 0.234680 1441833699 0.602478 0.141785 -0.749573 0.234680 1441833699 0.602478 0.141785 -0.749573 0.234680 1441833699 0.602478 0.141785 -0.749573 0.234680 1441833699 0.602478 0.141785 -0.749573 0.234680 1441833699 0.571167 0.226135 -0.726746 0.307373 1441833699 0.571167 0.226135 -0.726746 0.307373 1441833699 0.571167 0.226135 -0.726746 0.307373 1441833699 0.571167 0.226135 -0.726746 0.307373 1441833699 0.571167 0.226135 -0.726746 0.307373 1441833699 0.571167 0.226135 -0.726746 0.307373 1441833699 0.531128 0.319336 -0.690857 0.372314 1441833699 0.531128 0.319336 -0.690857 0.372314 1441833699 0.531128 0.319336 -0.690857 0.372314 1441833699 0.531128 0.319336 -0.690857 0.372314 1441833699 0.531128 0.319336 -0.690857 0.372314 1441833699 0.531128 0.319336 -0.690857 0.372314 1441833699 0.487061 0.410767 -0.638611 0.431519 1441833699 0.487061 0.410767 -0.638611 0.431519 1441833699 0.487061 0.410767 -0.638611 0.431519 1441833699 0.487061 0.410767 -0.638611 0.431519 1441833699 0.487061 0.410767 -0.638611 0.431519 1441833699 0.487061 0.410767 -0.638611 0.431519 1441833699 0.487061 0.410767 -0.638611 0.431519 1441833699 0.460022 0.470520 -0.579102 0.481201 1441833699 0.460022 0.470520 -0.579102 0.481201 1441833700 0.460022 0.470520 -0.579102 0.481201 1441833700 0.460022 0.470520 -0.579102 0.481201 1441833700 0.460022 0.470520 -0.579102 0.481201 1441833700 0.460022 0.470520 -0.579102 0.481201 1441833700 0.453796 0.488953 -0.543823 0.509033 1441833700 0.453796 0.488953 -0.543823 0.509033 1441833700 0.453796 0.488953 -0.543823 0.509033 1441833700 0.453796 0.488953 -0.543823 0.509033 1441833700 0.453796 0.488953 -0.543823 0.509033 1441833700 0.453796 0.488953 -0.543823 0.509033 1441833700 0.460938 0.483521 -0.538269 0.513794 1441833700 0.460938 0.483521 -0.538269 0.513794 1441833700 0.460938 0.483521 -0.538269 0.513794 1441833700 0.460938 0.483521 -0.538269 0.513794 1441833700 0.460938 0.483521 -0.538269 0.513794 1441833700 0.460938 0.483521 -0.538269 0.513794 1441833700 0.460938 0.483521 -0.538269 0.513794 1441833700 0.487793 0.458801 -0.551941 0.496826 1441833700 0.487793 0.458801 -0.551941 0.496826 1441833700 0.487793 0.458801 -0.551941 0.496826 1441833700 0.487793 0.458801 -0.551941 0.496826 1441833700 0.487793 0.458801 -0.551941 0.496826 1441833700 0.531677 0.411926 -0.582947 0.455750 1441833700 0.531677 0.411926 -0.582947 0.455750 1441833700 0.531677 0.411926 -0.582947 0.455750 1441833700 0.531677 0.411926 -0.582947 0.455750 1441833700 0.531677 0.411926 -0.582947 0.455750 1441833700 0.531677 0.411926 -0.582947 0.455750 1441833700 0.579468 0.344604 -0.623230 0.396301 1441833700 0.579468 0.344604 -0.623230 0.396301 1441833700 0.579468 0.344604 -0.623230 0.396301 1441833700 0.579468 0.344604 -0.623230 0.396301 1441833700 0.579468 0.344604 -0.623230 0.396301 1441833700 0.579468 0.344604 -0.623230 0.396301 1441833700 0.579468 0.344604 -0.623230 0.396301 1441833700 0.618896 0.268494 -0.659668 0.331238 1441833700 0.618896 0.268494 -0.659668 0.331238 1441833700 0.618896 0.268494 -0.659668 0.331238 1441833700 0.618896 0.268494 -0.659668 0.331238 1441833700 0.618896 0.268494 -0.659668 0.331238 1441833700 0.618896 0.268494 -0.659668 0.331238 1441833700 0.647644 0.189636 -0.690063 0.261475 1441833700 0.647644 0.189636 -0.690063 0.261475 1441833700 0.647644 0.189636 -0.690063 0.261475 1441833700 0.647644 0.189636 -0.690063 0.261475 1441833700 0.647644 0.189636 -0.690063 0.261475 1441833700 0.647644 0.189636 -0.690063 0.261475 1441833700 0.647644 0.189636 -0.690063 0.261475 1441833700 0.665771 0.101807 -0.714600 0.188965 1441833700 0.665771 0.101807 -0.714600 0.188965 1441833700 0.665771 0.101807 -0.714600 0.188965 1441833700 0.665771 0.101807 -0.714600 0.188965 1441833700 0.665771 0.101807 -0.714600 0.188965 1441833700 0.665771 0.101807 -0.714600 0.188965 1441833700 0.677185 0.004089 -0.724976 0.125671 1441833700 0.677185 0.004089 -0.724976 0.125671 1441833700 0.677185 0.004089 -0.724976 0.125671 1441833700 0.677185 0.004089 -0.724976 0.125671 1441833700 0.677185 0.004089 -0.724976 0.125671 1441833700 0.677185 0.004089 -0.724976 0.125671 1441833700 0.677185 0.004089 -0.724976 0.125671 1441833700 0.677063 -0.060364 -0.728271 0.086975 1441833700 0.677063 -0.060364 -0.728271 0.086975 1441833700 0.677063 -0.060364 -0.728271 0.086975 1441833700 0.677063 -0.060364 -0.728271 0.086975 1441833700 0.677063 -0.060364 -0.728271 0.086975 1441833700 0.677063 -0.060364 -0.728271 0.086975 1441833700 0.669250 -0.079041 -0.734802 0.077454 1441833700 0.669250 -0.079041 -0.734802 0.077454 1441833700 0.669250 -0.079041 -0.734802 0.077454 1441833700 0.669250 -0.079041 -0.734802 0.077454 1441833700 0.669250 -0.079041 -0.734802 0.077454 1441833700 0.669250 -0.079041 -0.734802 0.077454 1441833700 0.654236 -0.056152 -0.748413 0.093323 1441833700 0.654236 -0.056152 -0.748413 0.093323 1441833700 0.654236 -0.056152 -0.748413 0.093323 1441833700 0.654236 -0.056152 -0.748413 0.093323 1441833700 0.654236 -0.056152 -0.748413 0.093323 1441833700 0.654236 -0.056152 -0.748413 0.093323 1441833700 0.636597 0.004028 -0.758362 0.140137 1441833700 0.636597 0.004028 -0.758362 0.140137 1441833700 0.636597 0.004028 -0.758362 0.140137 1441833700 0.636597 0.004028 -0.758362 0.140137 1441833700 0.636597 0.004028 -0.758362 0.140137 1441833700 0.636597 0.004028 -0.758362 0.140137 1441833700 0.617798 0.087280 -0.754272 0.204285 1441833700 0.617798 0.087280 -0.754272 0.204285 1441833700 0.617798 0.087280 -0.754272 0.204285 1441833700 0.617798 0.087280 -0.754272 0.204285 1441833700 0.617798 0.087280 -0.754272 0.204285 1441833700 0.617798 0.087280 -0.754272 0.204285 1441833700 0.617798 0.087280 -0.754272 0.204285 1441833700 0.595032 0.175232 -0.736206 0.270630 1441833700 0.595032 0.175232 -0.736206 0.270630 1441833700 0.595032 0.175232 -0.736206 0.270630 1441833700 0.595032 0.175232 -0.736206 0.270630 1441833700 0.595032 0.175232 -0.736206 0.270630 1441833700 0.595032 0.175232 -0.736206 0.270630 1441833700 0.566895 0.261597 -0.705994 0.334290 1441833700 0.566895 0.261597 -0.705994 0.334290 1441833700 0.566895 0.261597 -0.705994 0.334290 1441833700 0.566895 0.261597 -0.705994 0.334290 1441833700 0.566895 0.261597 -0.705994 0.334290 1441833700 0.566895 0.261597 -0.705994 0.334290 1441833700 0.533203 0.341980 -0.666931 0.392273 1441833700 0.533203 0.341980 -0.666931 0.392273 1441833700 0.533203 0.341980 -0.666931 0.392273 1441833700 0.533203 0.341980 -0.666931 0.392273 1441833700 0.533203 0.341980 -0.666931 0.392273 1441833700 0.533203 0.341980 -0.666931 0.392273 1441833700 0.502075 0.407349 -0.622070 0.441589 1441833700 0.502075 0.407349 -0.622070 0.441589 1441833701 0.502075 0.407349 -0.622070 0.441589 1441833701 0.502075 0.407349 -0.622070 0.441589 1441833701 0.502075 0.407349 -0.622070 0.441589 1441833701 0.502075 0.407349 -0.622070 0.441589 1441833701 0.479980 0.450562 -0.580750 0.478821 1441833701 0.479980 0.450562 -0.580750 0.478821 1441833701 0.479980 0.450562 -0.580750 0.478821 1441833701 0.479980 0.450562 -0.580750 0.478821 1441833701 0.479980 0.450562 -0.580750 0.478821 1441833701 0.479980 0.450562 -0.580750 0.478821 1441833701 0.474365 0.463867 -0.558289 0.498047 1441833701 0.474365 0.463867 -0.558289 0.498047 1441833701 0.474365 0.463867 -0.558289 0.498047 1441833701 0.474365 0.463867 -0.558289 0.498047 1441833701 0.474365 0.463867 -0.558289 0.498047 1441833701 0.474365 0.463867 -0.558289 0.498047 1441833701 0.474365 0.463867 -0.558289 0.498047 1441833701 0.492188 0.447449 -0.560913 0.492798 1441833701 0.492188 0.447449 -0.560913 0.492798 1441833701 0.492188 0.447449 -0.560913 0.492798 1441833701 0.492188 0.447449 -0.560913 0.492798 1441833701 0.492188 0.447449 -0.560913 0.492798 1441833701 0.492188 0.447449 -0.560913 0.492798 1441833701 0.492188 0.447449 -0.560913 0.492798 1441833701 0.529114 0.403687 -0.588501 0.459045 1441833701 0.529114 0.403687 -0.588501 0.459045 1441833701 0.529114 0.403687 -0.588501 0.459045 1441833701 0.529114 0.403687 -0.588501 0.459045 1441833701 0.529114 0.403687 -0.588501 0.459045 1441833701 0.529114 0.403687 -0.588501 0.459045 1441833701 0.572876 0.337463 -0.627991 0.404358 1441833701 0.572876 0.337463 -0.627991 0.404358 1441833701 0.572876 0.337463 -0.627991 0.404358 1441833701 0.572876 0.337463 -0.627991 0.404358 1441833701 0.572876 0.337463 -0.627991 0.404358 1441833701 0.572876 0.337463 -0.627991 0.404358 1441833701 0.611206 0.259338 -0.666260 0.339417 1441833701 0.611206 0.259338 -0.666260 0.339417 1441833701 0.611206 0.259338 -0.666260 0.339417 1441833701 0.611206 0.259338 -0.666260 0.339417 1441833701 0.611206 0.259338 -0.666260 0.339417 1441833701 0.611206 0.259338 -0.666260 0.339417 1441833701 0.640137 0.178162 -0.696411 0.271057 1441833701 0.640137 0.178162 -0.696411 0.271057 1441833701 0.640137 0.178162 -0.696411 0.271057 1441833701 0.640137 0.178162 -0.696411 0.271057 1441833701 0.640137 0.178162 -0.696411 0.271057 1441833701 0.640137 0.178162 -0.696411 0.271057 1441833701 0.658325 0.099487 -0.718018 0.202820 1441833701 0.658325 0.099487 -0.718018 0.202820 1441833701 0.658325 0.099487 -0.718018 0.202820 1441833701 0.658325 0.099487 -0.718018 0.202820 1441833701 0.658325 0.099487 -0.718018 0.202820 1441833701 0.658325 0.099487 -0.718018 0.202820 1441833701 0.658325 0.099487 -0.718018 0.202820 1441833701 0.668762 0.028503 -0.729736 0.139404 1441833701 0.668762 0.028503 -0.729736 0.139404 1441833701 0.668762 0.028503 -0.729736 0.139404 1441833701 0.668762 0.028503 -0.729736 0.139404 1441833701 0.668762 0.028503 -0.729736 0.139404 1441833701 0.668762 0.028503 -0.729736 0.139404 1441833701 0.667175 -0.022461 -0.738708 0.092834 1441833701 0.667175 -0.022461 -0.738708 0.092834 1441833701 0.667175 -0.022461 -0.738708 0.092834 1441833701 0.667175 -0.022461 -0.738708 0.092834 1441833701 0.667175 -0.022461 -0.738708 0.092834 1441833701 0.667175 -0.022461 -0.738708 0.092834 1441833701 0.667175 -0.022461 -0.738708 0.092834 1441833701 0.659180 -0.041260 -0.747131 0.074524 1441833701 0.659180 -0.041260 -0.747131 0.074524 1441833701 0.659180 -0.041260 -0.747131 0.074524 1441833701 0.659180 -0.041260 -0.747131 0.074524 1441833701 0.659180 -0.041260 -0.747131 0.074524 1441833701 0.659180 -0.041260 -0.747131 0.074524 1441833701 0.649048 -0.029846 -0.754578 0.091980 1441833701 0.649048 -0.029846 -0.754578 0.091980 1441833701 0.649048 -0.029846 -0.754578 0.091980 1441833701 0.649048 -0.029846 -0.754578 0.091980 1441833701 0.649048 -0.029846 -0.754578 0.091980 1441833701 0.638489 0.006042 -0.757629 0.135254 1441833701 0.638489 0.006042 -0.757629 0.135254 1441833701 0.638489 0.006042 -0.757629 0.135254 1441833701 0.638489 0.006042 -0.757629 0.135254 1441833701 0.638489 0.006042 -0.757629 0.135254 1441833701 0.638489 0.006042 -0.757629 0.135254 1441833701 0.638489 0.006042 -0.757629 0.135254 1441833701 0.622986 0.063721 -0.756042 0.190308 1441833701 0.622986 0.063721 -0.756042 0.190308 1441833701 0.622986 0.063721 -0.756042 0.190308 1441833701 0.622986 0.063721 -0.756042 0.190308 1441833701 0.622986 0.063721 -0.756042 0.190308 1441833701 0.603149 0.138489 -0.744019 0.251953 1441833701 0.603149 0.138489 -0.744019 0.251953 1441833701 0.603149 0.138489 -0.744019 0.251953 1441833701 0.603149 0.138489 -0.744019 0.251953 1441833701 0.603149 0.138489 -0.744019 0.251953 1441833701 0.603149 0.138489 -0.744019 0.251953 1441833701 0.603149 0.138489 -0.744019 0.251953 1441833701 0.575745 0.222229 -0.721008 0.315063 1441833701 0.575745 0.222229 -0.721008 0.315063 1441833701 0.575745 0.222229 -0.721008 0.315063 1441833701 0.575745 0.222229 -0.721008 0.315063 1441833701 0.575745 0.222229 -0.721008 0.315063 1441833701 0.575745 0.222229 -0.721008 0.315063 1441833701 0.540894 0.301636 -0.690552 0.373535 1441833701 0.540894 0.301636 -0.690552 0.373535 1441833701 0.540894 0.301636 -0.690552 0.373535 1441833701 0.540894 0.301636 -0.690552 0.373535 1441833701 0.540894 0.301636 -0.690552 0.373535 1441833701 0.540894 0.301636 -0.690552 0.373535 1441833701 0.506165 0.374939 -0.649231 0.426208 1441833701 0.506165 0.374939 -0.649231 0.426208 1441833701 0.506165 0.374939 -0.649231 0.426208 1441833701 0.506165 0.374939 -0.649231 0.426208 1441833702 0.506165 0.374939 -0.649231 0.426208 1441833702 0.506165 0.374939 -0.649231 0.426208 1441833702 0.472778 0.438171 -0.597595 0.476685 1441833702 0.472778 0.438171 -0.597595 0.476685 1441833702 0.472778 0.438171 -0.597595 0.476685 1441833702 0.472778 0.438171 -0.597595 0.476685 1441833702 0.453552 0.475769 -0.552490 0.512512 1441833702 0.453552 0.475769 -0.552490 0.512512 1441833702 0.453552 0.475769 -0.552490 0.512512 1441833702 0.460022 0.477539 -0.534851 0.523621 1441833702 0.460022 0.477539 -0.534851 0.523621 1441833702 0.460022 0.477539 -0.534851 0.523621 1441833702 0.460022 0.477539 -0.534851 0.523621 1441833702 0.460022 0.477539 -0.534851 0.523621 1441833702 0.460022 0.477539 -0.534851 0.523621 1441833702 0.487183 0.446594 -0.552551 0.507751 1441833702 0.487183 0.446594 -0.552551 0.507751 1441833702 0.487183 0.446594 -0.552551 0.507751 1441833702 0.487183 0.446594 -0.552551 0.507751 1441833702 0.487183 0.446594 -0.552551 0.507751 1441833702 0.487183 0.446594 -0.552551 0.507751 1441833702 0.487183 0.446594 -0.552551 0.507751 1441833702 0.524170 0.401672 -0.587097 0.468140 1441833702 0.524170 0.401672 -0.587097 0.468140 1441833702 0.524170 0.401672 -0.587097 0.468140 1441833702 0.524170 0.401672 -0.587097 0.468140 1441833702 0.524170 0.401672 -0.587097 0.468140 1441833702 0.524170 0.401672 -0.587097 0.468140 1441833702 0.566833 0.343872 -0.623047 0.414978 1441833702 0.566833 0.343872 -0.623047 0.414978 1441833702 0.566833 0.343872 -0.623047 0.414978 1441833702 0.566833 0.343872 -0.623047 0.414978 1441833702 0.566833 0.343872 -0.623047 0.414978 1441833702 0.566833 0.343872 -0.623047 0.414978 1441833702 0.606140 0.277832 -0.654785 0.355774 1441833702 0.606140 0.277832 -0.654785 0.355774 1441833702 0.606140 0.277832 -0.654785 0.355774 1441833702 0.606140 0.277832 -0.654785 0.355774 1441833702 0.606140 0.277832 -0.654785 0.355774 1441833702 0.606140 0.277832 -0.654785 0.355774 1441833702 0.606140 0.277832 -0.654785 0.355774 1441833702 0.637573 0.206116 -0.682739 0.291382 1441833702 0.637573 0.206116 -0.682739 0.291382 1441833702 0.637573 0.206116 -0.682739 0.291382 1441833702 0.637573 0.206116 -0.682739 0.291382 1441833702 0.637573 0.206116 -0.682739 0.291382 1441833702 0.637573 0.206116 -0.682739 0.291382 1441833702 0.660217 0.133423 -0.704102 0.224731 1441833702 0.660217 0.133423 -0.704102 0.224731 1441833702 0.660217 0.133423 -0.704102 0.224731 1441833702 0.660217 0.133423 -0.704102 0.224731 1441833702 0.660217 0.133423 -0.704102 0.224731 1441833702 0.660217 0.133423 -0.704102 0.224731 1441833702 0.672913 0.063599 -0.719727 0.158569 1441833702 0.672913 0.063599 -0.719727 0.158569 1441833702 0.672913 0.063599 -0.719727 0.158569 1441833702 0.672913 0.063599 -0.719727 0.158569 1441833702 0.672913 0.063599 -0.719727 0.158569 1441833702 0.672913 0.063599 -0.719727 0.158569 1441833702 0.675049 0.003845 -0.730286 0.104614 1441833702 0.675049 0.003845 -0.730286 0.104614 1441833702 0.675049 0.003845 -0.730286 0.104614 1441833702 0.675049 0.003845 -0.730286 0.104614 1441833702 0.675049 0.003845 -0.730286 0.104614 1441833702 0.675049 0.003845 -0.730286 0.104614 1441833702 0.665894 -0.021301 -0.741211 0.082397 1441833702 0.665894 -0.021301 -0.741211 0.082397 1441833702 0.665894 -0.021301 -0.741211 0.082397 1441833702 0.665894 -0.021301 -0.741211 0.082397 1441833702 0.665894 -0.021301 -0.741211 0.082397 1441833702 0.665894 -0.021301 -0.741211 0.082397 1441833702 0.665894 -0.021301 -0.741211 0.082397 1441833702 0.654114 -0.017395 -0.750549 0.092224 1441833702 0.654114 -0.017395 -0.750549 0.092224 1441833702 0.654114 -0.017395 -0.750549 0.092224 1441833702 0.654114 -0.017395 -0.750549 0.092224 1441833702 0.654114 -0.017395 -0.750549 0.092224 1441833702 0.654114 -0.017395 -0.750549 0.092224 1441833702 0.642456 0.014832 -0.754944 0.130493 1441833702 0.642456 0.014832 -0.754944 0.130493 1441833702 0.642456 0.014832 -0.754944 0.130493 1441833702 0.642456 0.014832 -0.754944 0.130493 1441833702 0.642456 0.014832 -0.754944 0.130493 1441833702 0.642456 0.014832 -0.754944 0.130493 1441833702 0.642456 0.014832 -0.754944 0.130493 1441833702 0.626038 0.072754 -0.754028 0.184875 1441833702 0.626038 0.072754 -0.754028 0.184875 1441833702 0.626038 0.072754 -0.754028 0.184875 1441833702 0.626038 0.072754 -0.754028 0.184875 1441833702 0.626038 0.072754 -0.754028 0.184875 1441833702 0.626038 0.072754 -0.754028 0.184875 1441833702 0.603882 0.143494 -0.744080 0.247192 1441833702 0.603882 0.143494 -0.744080 0.247192 1441833702 0.603882 0.143494 -0.744080 0.247192 1441833702 0.603882 0.143494 -0.744080 0.247192 1441833702 0.603882 0.143494 -0.744080 0.247192 1441833702 0.603882 0.143494 -0.744080 0.247192 1441833702 0.575745 0.222107 -0.721985 0.312805 1441833702 0.575745 0.222107 -0.721985 0.312805 1441833702 0.575745 0.222107 -0.721985 0.312805 1441833702 0.575745 0.222107 -0.721985 0.312805 1441833702 0.575745 0.222107 -0.721985 0.312805 1441833702 0.575745 0.222107 -0.721985 0.312805 1441833702 0.541321 0.303040 -0.688843 0.375000 1441833702 0.541321 0.303040 -0.688843 0.375000 1441833702 0.541321 0.303040 -0.688843 0.375000 1441833702 0.541321 0.303040 -0.688843 0.375000 1441833702 0.541321 0.303040 -0.688843 0.375000 1441833703 0.541321 0.303040 -0.688843 0.375000 1441833703 0.506042 0.377258 -0.645264 0.430359 1441833703 0.506042 0.377258 -0.645264 0.430359 1441833703 
0.610596 0.267090 -0.660706 0.345337 1441833705 0.610596 0.267090 -0.660706 0.345337 1441833705 0.610596 0.267090 -0.660706 0.345337 1441833705 0.611816 0.265564 -0.661499 0.342834 1441833705 0.611816 0.265564 -0.661499 0.342834 1441833705 0.611816 0.265564 -0.661499 0.342834 1441833705 0.611816 0.265564 -0.661499 0.342834 1441833705 0.611816 0.265564 -0.661499 0.342834 1441833705 0.611816 0.265564 -0.661499 0.342834 1441833705 0.619568 0.251709 -0.665100 0.332275 1441833705 0.619568 0.251709 -0.665100 0.332275 1441833705 0.619568 0.251709 -0.665100 0.332275 1441833705 0.619568 0.251709 -0.665100 0.332275 1441833705 0.619568 0.251709 -0.665100 0.332275 1441833705 0.619568 0.251709 -0.665100 0.332275 1441833705 0.636475 0.219788 -0.673706 0.304504 1441833705 0.636475 0.219788 -0.673706 0.304504 1441833705 0.636475 0.219788 -0.673706 0.304504 1441833705 0.636475 0.219788 -0.673706 0.304504 1441833705 0.636475 0.219788 -0.673706 0.304504 1441833705 0.636475 0.219788 -0.673706 0.304504 1441833705 0.636475 0.219788 -0.673706 0.304504 1441833705 0.658936 0.167236 -0.686523 0.257813 1441833705 0.658936 0.167236 -0.686523 0.257813 1441833705 0.658936 0.167236 -0.686523 0.257813 1441833705 0.658936 0.167236 -0.686523 0.257813 1441833705 0.658936 0.167236 -0.686523 0.257813 1441833705 0.658936 0.167236 -0.686523 0.257813 1441833705 0.677063 0.101624 -0.700562 0.200989 1441833705 0.677063 0.101624 -0.700562 0.200989 1441833705 0.677063 0.101624 -0.700562 0.200989 1441833705 0.677063 0.101624 -0.700562 0.200989 1441833705 0.677063 0.101624 -0.700562 0.200989 1441833705 0.677063 0.101624 -0.700562 0.200989 1441833705 0.687805 0.032349 -0.711304 0.141174 1441833705 0.687805 0.032349 -0.711304 0.141174 1441833705 0.687805 0.032349 -0.711304 0.141174 1441833705 0.687805 0.032349 -0.711304 0.141174 1441833705 0.687805 0.032349 -0.711304 0.141174 1441833705 0.687805 0.032349 -0.711304 0.141174 1441833705 0.687805 0.032349 -0.711304 0.141174 1441833705 0.687317 -0.025513 -0.720154 0.091309 1441833705 0.687317 -0.025513 -0.720154 0.091309 1441833705 0.687317 -0.025513 -0.720154 0.091309 1441833705 0.687317 -0.025513 -0.720154 0.091309 1441833705 0.687317 -0.025513 -0.720154 0.091309 1441833705 0.687317 -0.025513 -0.720154 0.091309 1441833705 0.679138 -0.063232 -0.728821 0.060059 1441833705 0.679138 -0.063232 -0.728821 0.060059 1441833705 0.679138 -0.063232 -0.728821 0.060059 1441833705 0.679138 -0.063232 -0.728821 0.060059 1441833705 0.679138 -0.063232 -0.728821 0.060059 1441833705 0.679138 -0.063232 -0.728821 0.060059 1441833705 0.679138 -0.063232 -0.728821 0.060059 1441833705 0.664429 -0.072021 -0.741455 0.060425 1441833706 0.664429 -0.072021 -0.741455 0.060425 1441833706 0.664429 -0.072021 -0.741455 0.060425 1441833706 0.664429 -0.072021 -0.741455 0.060425 1441833706 0.664429 -0.072021 -0.741455 0.060425 1441833706 0.664429 -0.072021 -0.741455 0.060425 1441833706 0.649231 -0.047363 -0.753235 0.093994 1441833706 0.649231 -0.047363 -0.753235 0.093994 1441833706 0.649231 -0.047363 -0.753235 0.093994 1441833706 0.649231 -0.047363 -0.753235 0.093994 1441833706 0.649231 -0.047363 -0.753235 0.093994 1441833706 0.649231 -0.047363 -0.753235 0.093994 1441833706 0.649231 -0.047363 -0.753235 0.093994 1441833706 0.633606 0.001526 -0.760376 0.142700 1441833706 0.633606 0.001526 -0.760376 0.142700 1441833706 0.633606 0.001526 -0.760376 0.142700 1441833706 0.633606 0.001526 -0.760376 0.142700 1441833706 0.633606 0.001526 -0.760376 0.142700 1441833706 0.633606 0.001526 -0.760376 0.142700 1441833706 0.633606 0.001526 -0.760376 0.142700 1441833706 0.614624 0.068665 -0.759583 0.201294 1441833706 0.614624 0.068665 -0.759583 0.201294 1441833706 0.614624 0.068665 -0.759583 0.201294 1441833706 0.614624 0.068665 -0.759583 0.201294 1441833706 0.614624 0.068665 -0.759583 0.201294 1441833706 0.614624 0.068665 -0.759583 0.201294 1441833706 0.591064 0.148438 -0.746765 0.266418 1441833706 0.591064 0.148438 -0.746765 0.266418 1441833706 0.591064 0.148438 -0.746765 0.266418 1441833706 0.591064 0.148438 -0.746765 0.266418 1441833706 0.591064 0.148438 -0.746765 0.266418 1441833706 0.591064 0.148438 -0.746765 0.266418 1441833706 0.563232 0.230652 -0.721680 0.329773 1441833706 0.563232 0.230652 -0.721680 0.329773 1441833706 0.563232 0.230652 -0.721680 0.329773 1441833706 0.563232 0.230652 -0.721680 0.329773 1441833706 0.563232 0.230652 -0.721680 0.329773 1441833706 0.532898 0.308411 -0.685791 0.387939 1441833706 0.532898 0.308411 -0.685791 0.387939 1441833706 0.532898 0.308411 -0.685791 0.387939 1441833706 0.532898 0.308411 -0.685791 0.387939 1441833706 0.532898 0.308411 -0.685791 0.387939 1441833706 0.532898 0.308411 -0.685791 0.387939 1441833706 0.476807 0.426941 -0.603516 0.475464 1441833706 0.476807 0.426941 -0.603516 0.475464 1441833706 0.473938 0.441589 -0.579407 0.494568 1441833706 0.473938 0.441589 -0.579407 0.494568 1441833706 0.473938 0.441589 -0.579407 0.494568 1441833706 0.473938 0.441589 -0.579407 0.494568 1441833706 0.473938 0.441589 -0.579407 0.494568 1441833706 0.473938 0.441589 -0.579407 0.494568 1441833706 0.493530 0.425171 -0.581909 0.486877 1441833706 0.493530 0.425171 -0.581909 0.486877 1441833706 0.493530 0.425171 -0.581909 0.486877 1441833706 0.493530 0.425171 -0.581909 0.486877 1441833706 0.528320 0.386780 -0.602478 0.456299 1441833706 0.528320 0.386780 -0.602478 0.456299 1441833706 0.528320 0.386780 -0.602478 0.456299 1441833706 0.528320 0.386780 -0.602478 0.456299 1441833706 0.528320 0.386780 -0.602478 0.456299 1441833706 0.528320 0.386780 -0.602478 0.456299 1441833706 0.528320 0.386780 -0.602478 0.456299 1441833706 0.571777 0.330811 -0.631897 0.405334 1441833706 0.571777 0.330811 -0.631897 0.405334 1441833706 0.571777 0.330811 -0.631897 0.405334 1441833706 0.571777 0.330811 -0.631897 0.405334 1441833706 0.571777 0.330811 -0.631897 0.405334 1441833706 0.571777 0.330811 -0.631897 0.405334 1441833706 0.614258 0.257751 -0.664246 0.339111 1441833706 0.614258 0.257751 -0.664246 0.339111 1441833706 0.614258 0.257751 -0.664246 0.339111 1441833706 0.614258 0.257751 -0.664246 0.339111 1441833706 0.614258 0.257751 -0.664246 0.339111 1441833706 0.614258 0.257751 -0.664246 0.339111 1441833706 0.648376 0.177856 -0.689148 0.270142 1441833706 0.648376 0.177856 -0.689148 0.270142 1441833706 0.648376 0.177856 -0.689148 0.270142 1441833706 0.648376 0.177856 -0.689148 0.270142 1441833706 0.648376 0.177856 -0.689148 0.270142 1441833706 0.648376 0.177856 -0.689148 0.270142 1441833706 0.648376 0.177856 -0.689148 0.270142 1441833706 0.671753 0.104492 -0.704834 0.202637 1441833706 0.671753 0.104492 -0.704834 0.202637 1441833706 0.671753 0.104492 -0.704834 0.202637 1441833706 0.671753 0.104492 -0.704834 0.202637 1441833706 0.671753 0.104492 -0.704834 0.202637 1441833706 0.684448 0.039917 -0.715393 0.134766 1441833706 0.684448 0.039917 -0.715393 0.134766 1441833706 0.684448 0.039917 -0.715393 0.134766 1441833706 0.684448 0.039917 -0.715393 0.134766 1441833706 0.684448 0.039917 -0.715393 0.134766 1441833706 0.684448 0.039917 -0.715393 0.134766 1441833706 0.681030 -0.010315 -0.727295 0.084473 1441833706 0.681030 -0.010315 -0.727295 0.084473 1441833706 0.681030 -0.010315 -0.727295 0.084473 1441833706 0.681030 -0.010315 -0.727295 0.084473 1441833706 0.681030 -0.010315 -0.727295 0.084473 1441833706 0.681030 -0.010315 -0.727295 0.084473 1441833706 0.669312 -0.029297 -0.739563 0.065002 1441833706 0.669312 -0.029297 -0.739563 0.065002 1441833706 0.669312 -0.029297 -0.739563 0.065002 1441833707 0.669312 -0.029297 -0.739563 0.065002 1441833707 0.669312 -0.029297 -0.739563 0.065002 1441833707 0.669312 -0.029297 -0.739563 0.065002 1441833707 0.669312 -0.029297 -0.739563 0.065002 1441833707 0.655823 -0.014160 -0.750854 0.077087 1441833707 0.655823 -0.014160 -0.750854 0.077087 1441833707 0.655823 -0.014160 -0.750854 0.077087 1441833707 0.655823 -0.014160 -0.750854 0.077087 1441833707 0.655823 -0.014160 -0.750854 0.077087 1441833707 0.641968 0.027161 -0.757568 0.115112 1441833707 0.641968 0.027161 -0.757568 0.115112 1441833707 0.641968 0.027161 -0.757568 0.115112 1441833707 0.641968 0.027161 -0.757568 0.115112 1441833707 0.641968 0.027161 -0.757568 0.115112 1441833707 0.641968 0.027161 -0.757568 0.115112 1441833707 0.625793 0.092346 -0.755615 0.169983 1441833707 0.625793 0.092346 -0.755615 0.169983 1441833707 0.625793 0.092346 -0.755615 0.169983 1441833707 0.625793 0.092346 -0.755615 0.169983 1441833707 0.625793 0.092346 -0.755615 0.169983 1441833707 0.625793 0.092346 -0.755615 0.169983 1441833707 0.604248 0.168152 -0.743408 0.232239 1441833707 0.604248 0.168152 -0.743408 0.232239 1441833707 0.604248 0.168152 -0.743408 0.232239 1441833707 0.604248 0.168152 -0.743408 0.232239 1441833707 0.604248 0.168152 -0.743408 0.232239 1441833707 0.604248 0.168152 -0.743408 0.232239 1441833707 0.604248 0.168152 -0.743408 0.232239 1441833707 0.576721 0.244629 -0.721802 0.294128 1441833707 0.576721 0.244629 -0.721802 0.294128 1441833707 0.576721 0.244629 -0.721802 0.294128 1441833707 0.576721 0.244629 -0.721802 0.294128 1441833707 0.576721 0.244629 -0.721802 0.294128 1441833707 0.576721 0.244629 -0.721802 0.294128 1441833707 0.543640 0.320374 -0.690491 0.353516 1441833707 0.543640 0.320374 -0.690491 0.353516 1441833707 0.543640 0.320374 -0.690491 0.353516 1441833707 0.543640 0.320374 -0.690491 0.353516 1441833707 0.543640 0.320374 -0.690491 0.353516 1441833707 0.543640 0.320374 -0.690491 0.353516 1441833707 0.513489 0.383911 -0.652649 0.403687 1441833707 0.513489 0.383911 -0.652649 0.403687 1441833707 0.513489 0.383911 -0.652649 0.403687 1441833707 0.513489 0.383911 -0.652649 0.403687 1441833707 0.491638 0.426392 -0.617126 0.442261 1441833707 0.491638 0.426392 -0.617126 0.442261 1441833707 0.491638 0.426392 -0.617126 0.442261 1441833707 0.491638 0.426392 -0.617126 0.442261 1441833707 0.491638 0.426392 -0.617126 0.442261 1441833707 0.491638 0.426392 -0.617126 0.442261 1441833707 0.491638 0.426392 -0.617126 0.442261 1441833707 0.486389 0.442871 -0.592712 0.464661 1441833707 0.486389 0.442871 -0.592712 0.464661 1441833707 0.486389 0.442871 -0.592712 0.464661 1441833707 0.486389 0.442871 -0.592712 0.464661 1441833707 0.486389 0.442871 -0.592712 0.464661 1441833707 0.486389 0.442871 -0.592712 0.464661 1441833707 0.486389 0.442871 -0.592712 0.464661 1441833707 0.501038 0.429016 -0.592896 0.461914 1441833707 0.501038 0.429016 -0.592896 0.461914 1441833707 0.501038 0.429016 -0.592896 0.461914 1441833707 0.501038 0.429016 -0.592896 0.461914 1441833707 0.501038 0.429016 -0.592896 0.461914 1441833707 0.501038 0.429016 -0.592896 0.461914 1441833707 0.534241 0.390381 -0.613708 0.430725 1441833707 0.534241 0.390381 -0.613708 0.430725 1441833707 0.534241 0.390381 -0.613708 0.430725 1441833707 0.534241 0.390381 -0.613708 0.430725 1441833707 0.534241 0.390381 -0.613708 0.430725 1441833707 0.534241 0.390381 -0.613708 0.430725 1441833707 0.577209 0.332703 -0.641907 0.379456 1441833707 0.577209 0.332703 -0.641907 0.379456 1441833707 0.577209 0.332703 -0.641907 0.379456 1441833707 0.577209 0.332703 -0.641907 0.379456 1441833707 0.577209 0.332703 -0.641907 0.379456 1441833707 0.577209 0.332703 -0.641907 0.379456 1441833707 0.577209 0.332703 -0.641907 0.379456 1441833707 0.618652 0.260986 -0.668823 0.319092 1441833707 0.618652 0.260986 -0.668823 0.319092 1441833707 0.618652 0.260986 -0.668823 0.319092 1441833707 0.618652 0.260986 -0.668823 0.319092 1441833707 0.618652 0.260986 -0.668823 0.319092 1441833707 0.618652 0.260986 -0.668823 0.319092 1441833707 0.650696 0.181702 -0.692993 0.251587 1441833707 0.650696 0.181702 -0.692993 0.251587 1441833707 0.650696 0.181702 -0.692993 0.251587 1441833707 0.650696 0.181702 -0.692993 0.251587 1441833707 0.650696 0.181702 -0.692993 0.251587 1441833707 0.650696 0.181702 -0.692993 0.251587 1441833707 0.669128 0.100708 -0.713196 0.182983 1441833707 0.669128 0.100708 -0.713196 0.182983 1441833707 0.669128 0.100708 -0.713196 0.182983 1441833707 0.669128 0.100708 -0.713196 0.182983 1441833707 0.669128 0.100708 -0.713196 0.182983 1441833707 0.669128 0.100708 -0.713196 0.182983 1441833707 0.675476 0.023254 -0.727417 0.118408 1441833707 0.675476 0.023254 -0.727417 0.118408 1441833707 0.675476 0.023254 -0.727417 0.118408 1441833707 0.675476 0.023254 -0.727417 0.118408 1441833707 0.675476 0.023254 -0.727417 0.118408 1441833707 0.675476 0.023254 -0.727417 0.118408 1441833707 0.675476 0.023254 -0.727417 0.118408 1441833707 0.672302 -0.038879 -0.736206 0.066956 1441833707 0.672302 -0.038879 -0.736206 0.066956 1441833707 0.672302 -0.038879 -0.736206 0.066956 1441833707 0.672302 -0.038879 -0.736206 0.066956 1441833707 0.672302 -0.038879 -0.736206 0.066956 1441833707 0.672302 -0.038879 -0.736206 0.066956 1441833707 0.657959 -0.064270 -0.748718 0.048645 1441833707 0.657959 -0.064270 -0.748718 0.048645 1441833707 0.657959 -0.064270 -0.748718 0.048645 1441833708 0.657959 -0.064270 -0.748718 0.048645 1441833708 0.657959 -0.064270 -0.748718 0.048645 1441833708 0.657959 -0.064270 -0.748718 0.048645 1441833708 0.644531 -0.049316 -0.759705 0.070557 1441833708 0.644531 -0.049316 -0.759705 0.070557 1441833708 0.644531 -0.049316 -0.759705 0.070557 1441833708 0.644531 -0.049316 -0.759705 0.070557 1441833708 0.644531 -0.049316 -0.759705 0.070557 1441833708 0.644531 -0.049316 -0.759705 0.070557 1441833708 0.631470 0.000732 -0.765686 0.122375 1441833708 0.631470 0.000732 -0.765686 0.122375 1441833708 0.631470 0.000732 -0.765686 0.122375 1441833708 0.631470 0.000732 -0.765686 0.122375 1441833708 0.631470 0.000732 -0.765686 0.122375 1441833708 0.631470 0.000732 -0.765686 0.122375 1441833708 0.615967 0.073059 -0.762024 0.185974 1441833708 0.615967 0.073059 -0.762024 0.185974 1441833708 0.615967 0.073059 -0.762024 0.185974 1441833708 0.615967 0.073059 -0.762024 0.185974 1441833708 0.615967 0.073059 -0.762024 0.185974 1441833708 0.615967 0.073059 -0.762024 0.185974 1441833708 0.615967 0.073059 -0.762024 0.185974 1441833708 0.596069 0.154297 -0.746582 0.252014 1441833708 0.596069 0.154297 -0.746582 0.252014 1441833708 0.596069 0.154297 -0.746582 0.252014 1441833708 0.596069 0.154297 -0.746582 0.252014 1441833708 0.596069 0.154297 -0.746582 0.252014 1441833708 0.596069 0.154297 -0.746582 0.252014 1441833708 0.569641 0.236633 -0.720398 0.317139 1441833708 0.569641 0.236633 -0.720398 0.317139 1441833708 0.569641 0.236633 -0.720398 0.317139 1441833708 0.569641 0.236633 -0.720398 0.317139 1441833708 0.569641 0.236633 -0.720398 0.317139 1441833708 0.569641 0.236633 -0.720398 0.317139 1441833708 0.569641 0.236633 -0.720398 0.317139 1441833708 0.537842 0.314819 -0.685547 0.376343 1441833708 0.537842 0.314819 -0.685547 0.376343 1441833708 0.537842 0.314819 -0.685547 0.376343 1441833708 0.537842 0.314819 -0.685547 0.376343 1441833708 0.537842 0.314819 -0.685547 0.376343 1441833708 0.502319 0.386475 -0.645447 0.426208 1441833708 0.502319 0.386475 -0.645447 0.426208 1441833708 0.502319 0.386475 -0.645447 0.426208 1441833708 0.502319 0.386475 -0.645447 0.426208 1441833708 0.502319 0.386475 -0.645447 0.426208 1441833708 0.468506 0.447388 -0.601501 0.467407 1441833708 0.468506 0.447388 -0.601501 0.467407 1441833708 0.468506 0.447388 -0.601501 0.467407 1441833708 0.468506 0.447388 -0.601501 0.467407 1441833708 0.468506 0.447388 -0.601501 0.467407 1441833708 0.468506 0.447388 -0.601501 0.467407 1441833708 0.462463 0.469543 -0.568298 0.492615 1441833708 0.462463 0.469543 -0.568298 0.492615 1441833708 0.462463 0.469543 -0.568298 0.492615 1441833708 0.462463 0.469543 -0.568298 0.492615 1441833708 0.488525 0.450195 -0.569519 0.484009 1441833708 0.488525 0.450195 -0.569519 0.484009 1441833708 0.488525 0.450195 -0.569519 0.484009 1441833708 0.488525 0.450195 -0.569519 0.484009 1441833708 0.488525 0.450195 -0.569519 0.484009 1441833708 0.488525 0.450195 -0.569519 0.484009 1441833708 0.488525 0.450195 -0.569519 0.484009 1441833708 0.527161 0.409424 -0.590393 0.453674 1441833708 0.527161 0.409424 -0.590393 0.453674 1441833708 0.527161 0.409424 -0.590393 0.453674 1441833708 0.527161 0.409424 -0.590393 0.453674 1441833708 0.527161 0.409424 -0.590393 0.453674 1441833708 0.568970 0.353943 -0.621033 0.406494 1441833708 0.568970 0.353943 -0.621033 0.406494 1441833708 0.568970 0.353943 -0.621033 0.406494 1441833708 0.568970 0.353943 -0.621033 0.406494 1441833708 0.568970 0.353943 -0.621033 0.406494 1441833708 0.568970 0.353943 -0.621033 0.406494 1441833708 0.612000 0.282898 -0.652405 0.346008 1441833708 0.612000 0.282898 -0.652405 0.346008 1441833708 0.612000 0.282898 -0.652405 0.346008 1441833708 0.612000 0.282898 -0.652405 0.346008 1441833708 0.612000 0.282898 -0.652405 0.346008 1441833708 0.612000 0.282898 -0.652405 0.346008 1441833708 0.612000 0.282898 -0.652405 0.346008 1441833708 0.647278 0.203735 -0.680969 0.275269 1441833708 0.647278 0.203735 -0.680969 0.275269 1441833708 0.647278 0.203735 -0.680969 0.275269 1441833708 0.647278 0.203735 -0.680969 0.275269 1441833708 0.647278 0.203735 -0.680969 0.275269 1441833708 0.647278 0.203735 -0.680969 0.275269 1441833708 0.669556 0.122620 -0.703125 0.205505 1441833708 0.669556 0.122620 -0.703125 0.205505 1441833708 0.669556 0.122620 -0.703125 0.205505 1441833708 0.669556 0.122620 -0.703125 0.205505 1441833708 0.669556 0.122620 -0.703125 0.205505 1441833708 0.669556 0.122620 -0.703125 0.205505 1441833708 0.669556 0.122620 -0.703125 0.205505 1441833708 0.677063 0.049927 -0.719666 0.145386 1441833708 0.677063 0.049927 -0.719666 0.145386 1441833708 0.677063 0.049927 -0.719666 0.145386 1441833708 0.677063 0.049927 -0.719666 0.145386 1441833708 0.677063 0.049927 -0.719666 0.145386 1441833708 0.677063 0.049927 -0.719666 0.145386 1441833708 0.670471 0.005310 -0.733459 0.111938 1441833708 0.670471 0.005310 -0.733459 0.111938 1441833708 0.670471 0.005310 -0.733459 0.111938 1441833708 0.670471 0.005310 -0.733459 0.111938 1441833708 0.670471 0.005310 -0.733459 0.111938 1441833708 0.670471 0.005310 -0.733459 0.111938 1441833708 0.657349 -0.007385 -0.744934 0.113708 1441833708 0.657349 -0.007385 -0.744934 0.113708 1441833708 0.657349 -0.007385 -0.744934 0.113708 1441833708 0.657349 -0.007385 -0.744934 0.113708 1441833709 0.657349 -0.007385 -0.744934 0.113708 1441833709 0.657349 -0.007385 -0.744934 0.113708 1441833709 0.641357 0.013855 -0.753967 0.141479 1441833709 0.641357 0.013855 -0.753967 0.141479 1441833709 0.641357 0.013855 -0.753967 0.141479 1441833709 0.641357 0.013855 -0.753967 0.141479 1441833709 0.641357 0.013855 -0.753967 0.141479 1441833709 0.641357 0.013855 -0.753967 0.141479 1441833709 0.641357 0.013855 -0.753967 0.141479 1441833709 0.624878 0.063416 -0.755615 0.185791 1441833709 0.624878 0.063416 -0.755615 0.185791 1441833709 0.624878 0.063416 -0.755615 0.185791 1441833709 0.624878 0.063416 -0.755615 0.185791 1441833709 0.624878 0.063416 -0.755615 0.185791 1441833709 0.624878 0.063416 -0.755615 0.185791 1441833709 0.604858 0.135193 -0.746338 0.242676 1441833709 0.604858 0.135193 -0.746338 0.242676 1441833709 0.604858 0.135193 -0.746338 0.242676 1441833709 0.604858 0.135193 -0.746338 0.242676 1441833709 0.604858 0.135193 -0.746338 0.242676 1441833709 0.604858 0.135193 -0.746338 0.242676 1441833709 0.579712 0.215149 -0.724426 0.304749 1441833709 0.579712 0.215149 -0.724426 0.304749 1441833709 0.579712 0.215149 -0.724426 0.304749 1441833709 0.579712 0.215149 -0.724426 0.304749 1441833709 0.579712 0.215149 -0.724426 0.304749 1441833709 0.579712 0.215149 -0.724426 0.304749 1441833709 0.549438 0.293518 -0.692871 0.363159 1441833709 0.549438 0.293518 -0.692871 0.363159 1441833709 0.549438 0.293518 -0.692871 0.363159 1441833709 0.549438 0.293518 -0.692871 0.363159 1441833709 0.549438 0.293518 -0.692871 0.363159 1441833709 0.549438 0.293518 -0.692871 0.363159 1441833709 0.516663 0.365173 -0.653137 0.416077 1441833709 0.516663 0.365173 -0.653137 0.416077 1441833709 0.516663 0.365173 -0.653137 0.416077 1441833709 0.516663 0.365173 -0.653137 0.416077 1441833709 0.516663 0.365173 -0.653137 0.416077 1441833709 0.516663 0.365173 -0.653137 0.416077 1441833709 0.489624 0.420837 -0.608215 0.461670 1441833709 0.489624 0.420837 -0.608215 0.461670 1441833709 0.489624 0.420837 -0.608215 0.461670 1441833709 0.489624 0.420837 -0.608215 0.461670 1441833709 0.489624 0.420837 -0.608215 0.461670 1441833709 0.489624 0.420837 -0.608215 0.461670 1441833709 0.473633 0.454407 -0.571655 0.492310 1441833709 0.473633 0.454407 -0.571655 0.492310 1441833709 0.473633 0.454407 -0.571655 0.492310 1441833709 0.473633 0.454407 -0.571655 0.492310 1441833709 0.473633 0.454407 -0.571655 0.492310 1441833709 0.473633 0.454407 -0.571655 0.492310 1441833709 0.477783 0.459656 -0.556702 0.500427 1441833709 0.477783 0.459656 -0.556702 0.500427 1441833709 0.477783 0.459656 -0.556702 0.500427 1441833709 0.477783 0.459656 -0.556702 0.500427 1441833709 0.477783 0.459656 -0.556702 0.500427 1441833709 0.477783 0.459656 -0.556702 0.500427 1441833709 0.477783 0.459656 -0.556702 0.500427 1441833709 0.505066 0.435852 -0.565613 0.484741 1441833709 0.505066 0.435852 -0.565613 0.484741 1441833709 0.505066 0.435852 -0.565613 0.484741 1441833709 0.505066 0.435852 -0.565613 0.484741 1441833709 0.505066 0.435852 -0.565613 0.484741 1441833709 0.505066 0.435852 -0.565613 0.484741 1441833709 0.544800 0.390137 -0.591309 0.448608 1441833709 0.544800 0.390137 -0.591309 0.448608 1441833709 0.544800 0.390137 -0.591309 0.448608 1441833709 0.544800 0.390137 -0.591309 0.448608 1441833709 0.544800 0.390137 -0.591309 0.448608 1441833709 0.544800 0.390137 -0.591309 0.448608 1441833709 0.588013 0.330688 -0.624329 0.393799 1441833709 0.588013 0.330688 -0.624329 0.393799 1441833709 0.588013 0.330688 -0.624329 0.393799 1441833709 0.588013 0.330688 -0.624329 0.393799 1441833709 0.588013 0.330688 -0.624329 0.393799 1441833709 0.588013 0.330688 -0.624329 0.393799 1441833709 0.627014 0.260925 -0.656067 0.329041 1441833709 0.627014 0.260925 -0.656067 0.329041 1441833709 0.627014 0.260925 -0.656067 0.329041 1441833709 0.627014 0.260925 -0.656067 0.329041 1441833709 0.627014 0.260925 -0.656067 0.329041 1441833709 0.627014 0.260925 -0.656067 0.329041 1441833709 0.627014 0.260925 -0.656067 0.329041 1441833709 0.656494 0.187378 -0.683167 0.259155 1441833709 0.656494 0.187378 -0.683167 0.259155 1441833709 0.656494 0.187378 -0.683167 0.259155 1441833709 0.656494 0.187378 -0.683167 0.259155 1441833709 0.656494 0.187378 -0.683167 0.259155 1441833709 0.656494 0.187378 -0.683167 0.259155 1441833709 0.672913 0.116089 -0.704590 0.192993 1441833709 0.672913 0.116089 -0.704590 0.192993 1441833709 0.672913 0.116089 -0.704590 0.192993 1441833709 0.672913 0.116089 -0.704590 0.192993 1441833709 0.672913 0.116089 -0.704590 0.192993 1441833709 0.672913 0.116089 -0.704590 0.192993 1441833709 0.677917 0.058411 -0.718567 0.143677 1441833709 0.677917 0.058411 -0.718567 0.143677 1441833709 0.677917 0.058411 -0.718567 0.143677 1441833709 0.677917 0.058411 -0.718567 0.143677 1441833709 0.677917 0.058411 -0.718567 0.143677 1441833709 0.677917 0.058411 -0.718567 0.143677 1441833709 0.672852 0.026306 -0.729797 0.118042 1441833709 0.672852 0.026306 -0.729797 0.118042 1441833709 0.672852 0.026306 -0.729797 0.118042 1441833709 0.672852 0.026306 -0.729797 0.118042 1441833709 0.672852 0.026306 -0.729797 0.118042 1441833709 0.672852 0.026306 -0.729797 0.118042 1441833709 0.661987 0.019592 -0.739807 0.118958 1441833709 0.661987 0.019592 -0.739807 0.118958 1441833709 0.661987 0.019592 -0.739807 0.118958 1441833709 0.661987 0.019592 -0.739807 0.118958 1441833710 0.661987 0.019592 -0.739807 0.118958 1441833710 0.645630 0.049866 -0.746277 0.154114 1441833710 0.645630 0.049866 -0.746277 0.154114 1441833710 0.645630 0.049866 -0.746277 0.154114 1441833710 0.645630 0.049866 -0.746277 0.154114 1441833710 0.645630 0.049866 -0.746277 0.154114 1441833710 0.645630 0.049866 -0.746277 0.154114 1441833710 0.624634 0.109070 -0.744202 0.210083 1441833710 0.624634 0.109070 -0.744202 0.210083 1441833710 0.624634 0.109070 -0.744202 0.210083 1441833710 0.624634 0.109070 -0.744202 0.210083 1441833710 0.624634 0.109070 -0.744202 0.210083 1441833710 0.624634 0.109070 -0.744202 0.210083 1441833710 0.600220 0.181885 -0.729370 0.273254 1441833710 0.600220 0.181885 -0.729370 0.273254 1441833710 0.600220 0.181885 -0.729370 0.273254 1441833710 0.600220 0.181885 -0.729370 0.273254 1441833710 0.600220 0.181885 -0.729370 0.273254 1441833710 0.600220 0.181885 -0.729370 0.273254 1441833710 0.571655 0.257874 -0.702454 0.336487 1441833710 0.571655 0.257874 -0.702454 0.336487 1441833710 0.571655 0.257874 -0.702454 0.336487 1441833710 0.571655 0.257874 -0.702454 0.336487 1441833710 0.571655 0.257874 -0.702454 0.336487 1441833710 0.571655 0.257874 -0.702454 0.336487 1441833710 0.571655 0.257874 -0.702454 0.336487 1441833710 0.538696 0.333191 -0.663330 0.398376 1441833710 0.538696 0.333191 -0.663330 0.398376 1441833710 0.538696 0.333191 -0.663330 0.398376 1441833710 0.538696 0.333191 -0.663330 0.398376 1441833710 0.538696 0.333191 -0.663330 0.398376 1441833710 0.538696 0.333191 -0.663330 0.398376 1441833710 0.506592 0.397705 -0.615356 0.454407 1441833710 0.506592 0.397705 -0.615356 0.454407 1441833710 0.506592 0.397705 -0.615356 0.454407 1441833710 0.506592 0.397705 -0.615356 0.454407 1441833710 0.506592 0.397705 -0.615356 0.454407 1441833710 0.506592 0.397705 -0.615356 0.454407 1441833710 0.480469 0.442993 -0.569275 0.498779 1441833710 0.480469 0.442993 -0.569275 0.498779 1441833710 0.480469 0.442993 -0.569275 0.498779 1441833710 0.480469 0.442993 -0.569275 0.498779 1441833710 0.480469 0.442993 -0.569275 0.498779 1441833710 0.480469 0.442993 -0.569275 0.498779 1441833710 0.480469 0.442993 -0.569275 0.498779 1441833710 
