# Supplementary material for: Quaternion-Based Gesture Recognition Using Wireless Wearable Motion Capture Sensors
Source: Sensors (Basel). 2016 Apr 28;16(5):605. doi: 10.3390/s16050605 (PMC4883296; doi:10.3390/s16050605)
Supplement: Supplementary file 1 [file sensors-16-00605-s001.zip › MultiSensorGestureData/P3/6. Sway/Training18.txt]

-0.611267 0.210632 -0.589661 0.484009 1441833614 -0.611267 0.210632 -0.589661 0.484009 1441833614 -0.611267 0.210632 -0.589661 0.484009 1441833614 -0.611267 0.210632 -0.589661 0.484009 1441833614 -0.611267 0.210632 -0.589661 0.484009 1441833614 -0.611267 0.210632 -0.589661 0.484009 1441833614 -0.575073 0.159790 -0.608032 0.523499 1441833614 -0.575073 0.159790 -0.608032 0.523499 1441833614 -0.575073 0.159790 -0.608032 0.523499 1441833614 -0.575073 0.159790 -0.608032 0.523499 1441833614 -0.575073 0.159790 -0.608032 0.523499 1441833614 -0.575073 0.159790 -0.608032 0.523499 1441833614 -0.540405 0.112427 -0.620422 0.557190 1441833614 -0.540405 0.112427 -0.620422 0.557190 1441833614 -0.540405 0.112427 -0.620422 0.557190 1441833614 -0.540405 0.112427 -0.620422 0.557190 1441833614 -0.540405 0.112427 -0.620422 0.557190 1441833614 -0.540405 0.112427 -0.620422 0.557190 1441833614 -0.514832 0.077515 -0.627197 0.579346 1441833614 -0.514832 0.077515 -0.627197 0.579346 1441833614 -0.514832 0.077515 -0.627197 0.579346 1441833614 -0.514832 0.077515 -0.627197 0.579346 1441833614 -0.514832 0.077515 -0.627197 0.579346 1441833614 -0.514832 0.077515 -0.627197 0.579346 1441833614 -0.506226 0.055054 -0.621399 0.595459 1441833614 -0.506226 0.055054 -0.621399 0.595459 1441833614 -0.506226 0.055054 -0.621399 0.595459 1441833614 -0.506226 0.055054 -0.621399 0.595459 1441833614 -0.506226 0.055054 -0.621399 0.595459 1441833614 -0.506226 0.055054 -0.621399 0.595459 1441833614 -0.520325 0.052612 -0.612732 0.592590 1441833614 -0.520325 0.052612 -0.612732 0.592590 1441833614 -0.520325 0.052612 -0.612732 0.592590 1441833614 -0.520325 0.052612 -0.612732 0.592590 1441833614 -0.520325 0.052612 -0.612732 0.592590 1441833614 -0.520325 0.052612 -0.612732 0.592590 1441833615 -0.520325 0.052612 -0.612732 0.592590 1441833615 -0.549377 0.074097 -0.611328 0.564819 1441833615 -0.549377 0.074097 -0.611328 0.564819 1441833615 -0.549377 0.074097 -0.611328 0.564819 1441833615 -0.549377 0.074097 -0.611328 0.564819 1441833615 -0.549377 0.074097 -0.611328 0.564819 1441833615 -0.549377 0.074097 -0.611328 0.564819 1441833615 -0.587219 0.112366 -0.606018 0.524780 1441833615 -0.587219 0.112366 -0.606018 0.524780 1441833615 -0.587219 0.112366 -0.606018 0.524780 1441833615 -0.587219 0.112366 -0.606018 0.524780 1441833615 -0.587219 0.112366 -0.606018 0.524780 1441833615 -0.587219 0.112366 -0.606018 0.524780 1441833615 -0.628052 0.159851 -0.593445 0.477356 1441833615 -0.628052 0.159851 -0.593445 0.477356 1441833615 -0.628052 0.159851 -0.593445 0.477356 1441833615 -0.628052 0.159851 -0.593445 0.477356 1441833615 -0.628052 0.159851 -0.593445 0.477356 1441833615 -0.628052 0.159851 -0.593445 0.477356 1441833615 -0.628052 0.159851 -0.593445 0.477356 1441833615 -0.668091 0.210205 -0.574219 0.423950 1441833615 -0.668091 0.210205 -0.574219 0.423950 1441833615 -0.668091 0.210205 -0.574219 0.423950 1441833615 -0.668091 0.210205 -0.574219 0.423950 1441833615 -0.668091 0.210205 -0.574219 0.423950 1441833615 -0.668091 0.210205 -0.574219 0.423950 1441833615 -0.703369 0.265442 -0.550659 0.362793 1441833615 -0.703369 0.265442 -0.550659 0.362793 1441833615 -0.703369 0.265442 -0.550659 0.362793 1441833615 -0.703369 0.265442 -0.550659 0.362793 1441833615 -0.703369 0.265442 -0.550659 0.362793 1441833615 -0.703369 0.265442 -0.550659 0.362793 1441833615 -0.703369 0.265442 -0.550659 0.362793 1441833615 -0.731445 0.323975 -0.520813 0.298096 1441833615 -0.731445 0.323975 -0.520813 0.298096 1441833615 -0.731445 0.323975 -0.520813 0.298096 1441833615 -0.731445 0.323975 -0.520813 0.298096 1441833615 -0.731445 0.323975 -0.520813 0.298096 1441833615 -0.731445 0.323975 -0.520813 0.298096 1441833615 -0.752197 0.380554 -0.483521 0.235901 1441833615 -0.752197 0.380554 -0.483521 0.235901 1441833615 -0.752197 0.380554 -0.483521 0.235901 1441833615 -0.752197 0.380554 -0.483521 0.235901 1441833615 -0.752197 0.380554 -0.483521 0.235901 1441833615 -0.752197 0.380554 -0.483521 0.235901 1441833615 -0.764404 0.432312 -0.443237 0.179810 1441833615 -0.764404 0.432312 -0.443237 0.179810 1441833615 -0.764404 0.432312 -0.443237 0.179810 1441833615 -0.764404 0.432312 -0.443237 0.179810 1441833615 -0.764404 0.432312 -0.443237 0.179810 1441833615 -0.768494 0.472229 -0.408752 0.139099 1441833615 -0.768494 0.472229 -0.408752 0.139099 1441833615 -0.768494 0.472229 -0.408752 0.139099 1441833615 -0.768494 0.472229 -0.408752 0.139099 1441833615 -0.768494 0.472229 -0.408752 0.139099 1441833615 -0.768494 0.472229 -0.408752 0.139099 1441833615 -0.770569 0.489441 -0.389099 0.123596 1441833615 -0.770569 0.489441 -0.389099 0.123596 1441833615 -0.770569 0.489441 -0.389099 0.123596 1441833615 -0.770569 0.489441 -0.389099 0.123596 1441833615 -0.770569 0.489441 -0.389099 0.123596 1441833615 -0.770569 0.489441 -0.389099 0.123596 1441833615 -0.769226 0.490967 -0.386414 0.133850 1441833615 -0.769226 0.490967 -0.386414 0.133850 1441833615 -0.769226 0.490967 -0.386414 0.133850 1441833615 -0.769226 0.490967 -0.386414 0.133850 1441833615 -0.769226 0.490967 -0.386414 0.133850 1441833615 -0.769226 0.490967 -0.386414 0.133850 1441833615 -0.769226 0.490967 -0.386414 0.133850 1441833615 -0.765076 0.478210 -0.397522 0.167175 1441833615 -0.765076 0.478210 -0.397522 0.167175 1441833615 -0.765076 0.478210 -0.397522 0.167175 1441833615 -0.765076 0.478210 -0.397522 0.167175 1441833615 -0.765076 0.478210 -0.397522 0.167175 1441833615 -0.754883 0.452698 -0.423096 0.214844 1441833615 -0.754883 0.452698 -0.423096 0.214844 1441833615 -0.754883 0.452698 -0.423096 0.214844 1441833615 -0.754883 0.452698 -0.423096 0.214844 1441833615 -0.754883 0.452698 -0.423096 0.214844 1441833615 -0.754883 0.452698 -0.423096 0.214844 1441833615 -0.736938 0.416077 -0.458069 0.272095 1441833615 -0.736938 0.416077 -0.458069 0.272095 1441833615 -0.736938 0.416077 -0.458069 0.272095 1441833615 -0.736938 0.416077 -0.458069 0.272095 1441833615 -0.736938 0.416077 -0.458069 0.272095 1441833615 -0.736938 0.416077 -0.458069 0.272095 1441833615 -0.736938 0.416077 -0.458069 0.272095 1441833615 -0.710571 0.369202 -0.496826 0.334534 1441833615 -0.710571 0.369202 -0.496826 0.334534 1441833615 -0.710571 0.369202 -0.496826 0.334534 1441833615 -0.710571 0.369202 -0.496826 0.334534 1441833615 -0.710571 0.369202 -0.496826 0.334534 1441833615 -0.710571 0.369202 -0.496826 0.334534 1441833615 -0.674866 0.314758 -0.537354 0.395935 1441833615 -0.674866 0.314758 -0.537354 0.395935 1441833615 -0.674866 0.314758 -0.537354 0.395935 1441833615 -0.674866 0.314758 -0.537354 0.395935 1441833615 -0.674866 0.314758 -0.537354 0.395935 1441833615 -0.674866 0.314758 -0.537354 0.395935 1441833615 -0.631775 0.253662 -0.570618 0.459229 1441833615 -0.631775 0.253662 -0.570618 0.459229 1441833615 -0.631775 0.253662 -0.570618 0.459229 1441833615 -0.631775 0.253662 -0.570618 0.459229 1441833615 -0.631775 0.253662 -0.570618 0.459229 1441833615 -0.631775 0.253662 -0.570618 0.459229 1441833615 -0.583801 0.192749 -0.598389 0.513794 1441833615 -0.583801 0.192749 -0.598389 0.513794 1441833615 -0.583801 0.192749 -0.598389 0.513794 1441833615 -0.583801 0.192749 -0.598389 0.513794 1441833615 -0.583801 0.192749 -0.598389 0.513794 1441833615 -0.583801 0.192749 -0.598389 0.513794 1441833615 -0.583801 0.192749 -0.598389 0.513794 1441833616 -0.540100 0.135559 -0.614807 0.558533 1441833616 -0.540100 0.135559 -0.614807 0.558533 1441833616 -0.540100 0.135559 -0.614807 0.558533 1441833616 -0.540100 0.135559 -0.614807 0.558533 1441833616 -0.540100 0.135559 -0.614807 0.558533 1441833616 -0.540100 0.135559 -0.614807 0.558533 1441833616 -0.513611 0.082092 -0.614868 0.592834 1441833616 -0.513611 0.082092 -0.614868 0.592834 1441833616 -0.513611 0.082092 -0.614868 0.592834 1441833616 -0.513611 0.082092 -0.614868 0.592834 1441833616 -0.513611 0.082092 -0.614868 0.592834 1441833616 -0.513611 0.082092 -0.614868 0.592834 1441833616 -0.509705 0.054321 -0.611755 0.602539 1441833616 -0.509705 0.054321 -0.611755 0.602539 1441833616 -0.509705 0.054321 -0.611755 0.602539 1441833616 -0.509705 0.054321 -0.611755 0.602539 1441833616 -0.509705 0.054321 -0.611755 0.602539 1441833616 -0.509705 0.054321 -0.611755 0.602539 1441833616 -0.526184 0.055603 -0.609436 0.590454 1441833616 -0.526184 0.055603 -0.609436 0.590454 1441833616 -0.526184 0.055603 -0.609436 0.590454 1441833616 -0.526184 0.055603 -0.609436 0.590454 1441833616 -0.526184 0.055603 -0.609436 0.590454 1441833616 -0.526184 0.055603 -0.609436 0.590454 1441833616 -0.558350 0.079956 -0.603577 0.563538 1441833616 -0.558350 0.079956 -0.603577 0.563538 1441833616 -0.558350 0.079956 -0.603577 0.563538 1441833616 -0.558350 0.079956 -0.603577 0.563538 1441833616 -0.558350 0.079956 -0.603577 0.563538 1441833616 -0.558350 0.079956 -0.603577 0.563538 1441833616 -0.600281 0.121826 -0.593750 0.521790 1441833616 -0.600281 0.121826 -0.593750 0.521790 1441833616 -0.600281 0.121826 -0.593750 0.521790 1441833616 -0.600281 0.121826 -0.593750 0.521790 1441833616 -0.600281 0.121826 -0.593750 0.521790 1441833616 -0.600281 0.121826 -0.593750 0.521790 1441833616 -0.600281 0.121826 -0.593750 0.521790 1441833616 -0.644531 0.176819 -0.577698 0.468628 1441833616 -0.644531 0.176819 -0.577698 0.468628 1441833616 -0.644531 0.176819 -0.577698 0.468628 1441833616 -0.644531 0.176819 -0.577698 0.468628 1441833616 -0.644531 0.176819 -0.577698 0.468628 1441833616 -0.644531 0.176819 -0.577698 0.468628 1441833616 -0.686707 0.238281 -0.551819 0.408875 1441833616 -0.686707 0.238281 -0.551819 0.408875 1441833616 -0.686707 0.238281 -0.551819 0.408875 1441833616 -0.686707 0.238281 -0.551819 0.408875 1441833616 -0.686707 0.238281 -0.551819 0.408875 1441833616 -0.686707 0.238281 -0.551819 0.408875 1441833616 -0.722778 0.301025 -0.519775 0.341919 1441833616 -0.722778 0.301025 -0.519775 0.341919 1441833616 -0.722778 0.301025 -0.519775 0.341919 1441833616 -0.722778 0.301025 -0.519775 0.341919 1441833616 -0.722778 0.301025 -0.519775 0.341919 1441833616 -0.722778 0.301025 -0.519775 0.341919 1441833616 -0.749573 0.364136 -0.482849 0.269165 1441833616 -0.749573 0.364136 -0.482849 0.269165 1441833616 -0.749573 0.364136 -0.482849 0.269165 1441833616 -0.749573 0.364136 -0.482849 0.269165 1441833616 -0.749573 0.364136 -0.482849 0.269165 1441833616 -0.749573 0.364136 -0.482849 0.269165 1441833616 -0.749573 0.364136 -0.482849 0.269165 1441833616 -0.769592 0.419312 -0.436340 0.203613 1441833616 -0.769592 0.419312 -0.436340 0.203613 1441833616 -0.769592 0.419312 -0.436340 0.203613 1441833616 -0.769592 0.419312 -0.436340 0.203613 1441833616 -0.769592 0.419312 -0.436340 0.203613 1441833616 -0.769592 0.419312 -0.436340 0.203613 1441833616 -0.781738 0.464294 -0.388245 0.150146 1441833616 -0.781738 0.464294 -0.388245 0.150146 1441833616 -0.781738 0.464294 -0.388245 0.150146 1441833616 -0.781738 0.464294 -0.388245 0.150146 1441833616 -0.781738 0.464294 -0.388245 0.150146 1441833616 -0.781738 0.464294 -0.388245 0.150146 1441833616 -0.785156 0.496155 -0.353760 0.110535 1441833616 -0.785156 0.496155 -0.353760 0.110535 1441833616 -0.785156 0.496155 -0.353760 0.110535 1441833616 -0.785156 0.496155 -0.353760 0.110535 1441833616 -0.785156 0.496155 -0.353760 0.110535 1441833616 -0.783325 0.511841 -0.339355 0.096191 1441833616 -0.783325 0.511841 -0.339355 0.096191 1441833616 -0.783325 0.511841 -0.339355 0.096191 1441833616 -0.783325 0.511841 -0.339355 0.096191 1441833616 -0.783325 0.511841 -0.339355 0.096191 1441833616 -0.783325 0.511841 -0.339355 0.096191 1441833616 -0.783325 0.511841 -0.339355 0.096191 1441833616 -0.778564 0.510132 -0.346680 0.116089 1441833616 -0.778564 0.510132 -0.346680 0.116089 1441833616 -0.778564 0.510132 -0.346680 0.116089 1441833616 -0.778564 0.510132 -0.346680 0.116089 1441833616 -0.778564 0.510132 -0.346680 0.116089 1441833616 -0.778564 0.510132 -0.346680 0.116089 1441833616 -0.770630 0.489380 -0.372742 0.166504 1441833616 -0.770630 0.489380 -0.372742 0.166504 1441833616 -0.770630 0.489380 -0.372742 0.166504 1441833616 -0.770630 0.489380 -0.372742 0.166504 1441833616 -0.770630 0.489380 -0.372742 0.166504 1441833616 -0.770630 0.489380 -0.372742 0.166504 1441833616 -0.770630 0.489380 -0.372742 0.166504 1441833616 -0.757874 0.450684 -0.411133 0.231323 1441833616 -0.757874 0.450684 -0.411133 0.231323 1441833616 -0.757874 0.450684 -0.411133 0.231323 1441833616 -0.757874 0.450684 -0.411133 0.231323 1441833616 -0.757874 0.450684 -0.411133 0.231323 1441833616 -0.757874 0.450684 -0.411133 0.231323 1441833616 -0.735657 0.404846 -0.454041 0.297913 1441833616 -0.735657 0.404846 -0.454041 0.297913 1441833616 -0.735657 0.404846 -0.454041 0.297913 1441833616 -0.735657 0.404846 -0.454041 0.297913 1441833616 -0.735657 0.404846 -0.454041 0.297913 1441833616 -0.735657 0.404846 -0.454041 0.297913 1441833616 -0.703125 0.354492 -0.497070 0.364563 1441833616 -0.703125 0.354492 -0.497070 0.364563 1441833617 -0.703125 0.354492 -0.497070 0.364563 1441833617 -0.703125 0.354492 -0.497070 0.364563 1441833617 -0.703125 0.354492 -0.497070 0.364563 1441833617 -0.703125 0.354492 -0.497070 0.364563 1441833617 -0.703125 0.354492 -0.497070 0.364563 1441833617 -0.660461 0.295654 -0.539124 0.430969 1441833617 -0.660461 0.295654 -0.539124 0.430969 1441833617 -0.660461 0.295654 -0.539124 0.430969 1441833617 -0.660461 0.295654 -0.539124 0.430969 1441833617 -0.660461 0.295654 -0.539124 0.430969 1441833617 -0.660461 0.295654 -0.539124 0.430969 1441833617 -0.613037 0.223511 -0.575745 0.492676 1441833617 -0.613037 0.223511 -0.575745 0.492676 1441833617 -0.613037 0.223511 -0.575745 0.492676 1441833617 -0.613037 0.223511 -0.575745 0.492676 1441833617 -0.613037 0.223511 -0.575745 0.492676 1441833617 -0.613037 0.223511 -0.575745 0.492676 1441833617 -0.613037 0.223511 -0.575745 0.492676 1441833617 -0.567627 0.160706 -0.594055 0.546936 1441833617 -0.567627 0.160706 -0.594055 0.546936 1441833617 -0.567627 0.160706 -0.594055 0.546936 1441833617 -0.567627 0.160706 -0.594055 0.546936 1441833617 -0.567627 0.160706 -0.594055 0.546936 1441833617 -0.567627 0.160706 -0.594055 0.546936 1441833617 -0.526367 0.109558 -0.596802 0.595642 1441833617 -0.526367 0.109558 -0.596802 0.595642 1441833617 -0.526367 0.109558 -0.596802 0.595642 1441833617 -0.526367 0.109558 -0.596802 0.595642 1441833617 -0.526367 0.109558 -0.596802 0.595642 1441833617 -0.526367 0.109558 -0.596802 0.595642 1441833617 -0.503845 0.074280 -0.599243 0.617737 1441833617 -0.503845 0.074280 -0.599243 0.617737 1441833617 -0.503845 0.074280 -0.599243 0.617737 1441833617 -0.503845 0.074280 -0.599243 0.617737 1441833617 -0.503845 0.074280 -0.599243 0.617737 1441833617 -0.503845 0.074280 -0.599243 0.617737 1441833617 -0.509277 0.062988 -0.603271 0.610535 1441833617 -0.509277 0.062988 -0.603271 0.610535 1441833617 -0.509277 0.062988 -0.603271 0.610535 1441833617 -0.509277 0.062988 -0.603271 0.610535 1441833617 -0.509277 0.062988 -0.603271 0.610535 1441833617 -0.509277 0.062988 -0.603271 0.610535 1441833617 -0.538513 0.077759 -0.600586 0.585876 1441833617 -0.538513 0.077759 -0.600586 0.585876 1441833617 -0.538513 0.077759 -0.600586 0.585876 1441833617 -0.538513 0.077759 -0.600586 0.585876 1441833617 -0.538513 0.077759 -0.600586 0.585876 1441833617 -0.538513 0.077759 -0.600586 0.585876 1441833617 -0.582581 0.114563 -0.592896 0.544006 1441833617 -0.582581 0.114563 -0.592896 0.544006 1441833617 -0.582581 0.114563 -0.592896 0.544006 1441833617 -0.582581 0.114563 -0.592896 0.544006 1441833617 -0.582581 0.114563 -0.592896 0.544006 1441833617 -0.630859 0.173401 -0.581543 0.483459 1441833617 -0.630859 0.173401 -0.581543 0.483459 1441833617 -0.630859 0.173401 -0.581543 0.483459 1441833617 -0.630859 0.173401 -0.581543 0.483459 1441833617 -0.630859 0.173401 -0.581543 0.483459 1441833617 -0.630859 0.173401 -0.581543 0.483459 1441833617 -0.630859 0.173401 -0.581543 0.483459 1441833617 -0.677185 0.238770 -0.558899 0.414856 1441833617 -0.677185 0.238770 -0.558899 0.414856 1441833617 -0.677185 0.238770 -0.558899 0.414856 1441833617 -0.677185 0.238770 -0.558899 0.414856 1441833617 -0.677185 0.238770 -0.558899 0.414856 1441833617 -0.717651 0.307800 -0.525391 0.337952 1441833617 -0.717651 0.307800 -0.525391 0.337952 1441833617 -0.717651 0.307800 -0.525391 0.337952 1441833617 -0.717651 0.307800 -0.525391 0.337952 1441833617 -0.717651 0.307800 -0.525391 0.337952 1441833617 -0.717651 0.307800 -0.525391 0.337952 1441833617 -0.717651 0.307800 -0.525391 0.337952 1441833617 -0.745972 0.384155 -0.479614 0.256897 1441833617 -0.745972 0.384155 -0.479614 0.256897 1441833617 -0.745972 0.384155 -0.479614 0.256897 1441833617 -0.745972 0.384155 -0.479614 0.256897 1441833617 -0.745972 0.384155 -0.479614 0.256897 1441833617 -0.745972 0.384155 -0.479614 0.256897 1441833617 -0.766724 0.444275 -0.423035 0.189392 1441833617 -0.766724 0.444275 -0.423035 0.189392 1441833617 -0.766724 0.444275 -0.423035 0.189392 1441833617 -0.766724 0.444275 -0.423035 0.189392 1441833617 -0.766724 0.444275 -0.423035 0.189392 1441833617 -0.777649 0.484192 -0.377502 0.135498 1441833617 -0.777649 0.484192 -0.377502 0.135498 1441833617 -0.777649 0.484192 -0.377502 0.135498 1441833617 -0.777649 0.484192 -0.377502 0.135498 1441833617 -0.777649 0.484192 -0.377502 0.135498 1441833617 -0.777649 0.484192 -0.377502 0.135498 1441833617 -0.776733 0.511780 -0.353516 0.099365 1441833617 -0.776733 0.511780 -0.353516 0.099365 1441833617 -0.776733 0.511780 -0.353516 0.099365 1441833617 -0.776733 0.511780 -0.353516 0.099365 1441833617 -0.776733 0.511780 -0.353516 0.099365 1441833617 -0.776733 0.511780 -0.353516 0.099365 1441833617 -0.776733 0.511780 -0.353516 0.099365 1441833617 -0.767578 0.527954 -0.352661 0.087891 1441833617 -0.767578 0.527954 -0.352661 0.087891 1441833617 -0.767578 0.527954 -0.352661 0.087891 1441833617 -0.767578 0.527954 -0.352661 0.087891 1441833617 -0.767578 0.527954 -0.352661 0.087891 1441833617 -0.767578 0.527954 -0.352661 0.087891 1441833617 -0.757141 0.526367 -0.370544 0.111023 1441833617 -0.757141 0.526367 -0.370544 0.111023 1441833617 -0.757141 0.526367 -0.370544 0.111023 1441833617 -0.757141 0.526367 -0.370544 0.111023 1441833617 -0.757141 0.526367 -0.370544 0.111023 1441833617 -0.757141 0.526367 -0.370544 0.111023 1441833617 -0.748352 0.502075 -0.399963 0.167053 1441833617 -0.748352 0.502075 -0.399963 0.167053 1441833618 -0.748352 0.502075 -0.399963 0.167053 1441833618 -0.748352 0.502075 -0.399963 0.167053 1441833618 -0.748352 0.502075 -0.399963 0.167053 1441833618 -0.748352 0.502075 -0.399963 0.167053 1441833618 -0.732483 0.465637 -0.437256 0.235474 1441833618 -0.732483 0.465637 -0.437256 0.235474 1441833618 -0.732483 0.465637 -0.437256 0.235474 1441833618 -0.732483 0.465637 -0.437256 0.235474 1441833618 -0.732483 0.465637 -0.437256 0.235474 1441833618 -0.732483 0.465637 -0.437256 0.235474 1441833618 -0.708801 0.416443 -0.479736 0.306824 1441833618 -0.708801 0.416443 -0.479736 0.306824 1441833618 -0.708801 0.416443 -0.479736 0.306824 1441833618 -0.708801 0.416443 -0.479736 0.306824 1441833618 -0.708801 0.416443 -0.479736 0.306824 1441833618 -0.708801 0.416443 -0.479736 0.306824 1441833618 -0.676880 0.358948 -0.522461 0.374268 1441833618 -0.676880 0.358948 -0.522461 0.374268 1441833618 -0.676880 0.358948 -0.522461 0.374268 1441833618 -0.676880 0.358948 -0.522461 0.374268 1441833618 -0.676880 0.358948 -0.522461 0.374268 1441833618 -0.676880 0.358948 -0.522461 0.374268 1441833618 -0.676880 0.358948 -0.522461 0.374268 1441833618 -0.639160 0.296326 -0.558167 0.438293 1441833618 -0.639160 0.296326 -0.558167 0.438293 1441833618 -0.639160 0.296326 -0.558167 0.438293 1441833618 -0.639160 0.296326 -0.558167 0.438293 1441833618 -0.639160 0.296326 -0.558167 0.438293 1441833618 -0.639160 0.296326 -0.558167 0.438293 1441833618 -0.597107 0.230774 -0.583252 0.500000 1441833618 -0.597107 0.230774 -0.583252 0.500000 1441833618 -0.597107 0.230774 -0.583252 0.500000 1441833618 -0.597107 0.230774 -0.583252 0.500000 1441833618 -0.597107 0.230774 -0.583252 0.500000 1441833618 -0.597107 0.230774 -0.583252 0.500000 1441833618 -0.551331 0.167236 -0.602539 0.552307 1441833618 -0.551331 0.167236 -0.602539 0.552307 1441833618 -0.551331 0.167236 -0.602539 0.552307 1441833618 -0.551331 0.167236 -0.602539 0.552307 1441833618 -0.551331 0.167236 -0.602539 0.552307 1441833618 -0.551331 0.167236 -0.602539 0.552307 1441833618 -0.551331 0.167236 -0.602539 0.552307 1441833618 -0.510742 0.111572 -0.612488 0.592957 1441833618 -0.510742 0.111572 -0.612488 0.592957 1441833618 -0.510742 0.111572 -0.612488 0.592957 1441833618 -0.510742 0.111572 -0.612488 0.592957 1441833618 -0.510742 0.111572 -0.612488 0.592957 1441833618 -0.510742 0.111572 -0.612488 0.592957 1441833618 -0.486877 0.064575 -0.614197 0.617737 1441833618 -0.486877 0.064575 -0.614197 0.617737 1441833618 -0.486877 0.064575 -0.614197 0.617737 1441833618 -0.486877 0.064575 -0.614197 0.617737 1441833618 -0.486877 0.064575 -0.614197 0.617737 1441833618 -0.486877 0.064575 -0.614197 0.617737 1441833618 -0.485535 0.035095 -0.612976 0.622314 1441833618 -0.485535 0.035095 -0.612976 0.622314 1441833618 -0.485535 0.035095 -0.612976 0.622314 1441833618 -0.485535 0.035095 -0.612976 0.622314 1441833618 -0.485535 0.035095 -0.612976 0.622314 1441833618 -0.485535 0.035095 -0.612976 0.622314 1441833618 -0.505310 0.028992 -0.608093 0.611572 1441833618 -0.505310 0.028992 -0.608093 0.611572 1441833618 -0.505310 0.028992 -0.608093 0.611572 1441833618 -0.505310 0.028992 -0.608093 0.611572 1441833618 -0.505310 0.028992 -0.608093 0.611572 1441833618 -0.505310 0.028992 -0.608093 0.611572 1441833618 -0.505310 0.028992 -0.608093 0.611572 1441833618 -0.542969 0.049744 -0.597961 0.587524 1441833618 -0.542969 0.049744 -0.597961 0.587524 1441833618 -0.542969 0.049744 -0.597961 0.587524 1441833618 -0.542969 0.049744 -0.597961 0.587524 1441833618 -0.542969 0.049744 -0.597961 0.587524 1441833618 -0.542969 0.049744 -0.597961 0.587524 1441833618 -0.591553 0.096558 -0.589111 0.541931 1441833618 -0.591553 0.096558 -0.589111 0.541931 1441833618 -0.591553 0.096558 -0.589111 0.541931 1441833618 -0.591553 0.096558 -0.589111 0.541931 1441833618 -0.591553 0.096558 -0.589111 0.541931 1441833618 -0.591553 0.096558 -0.589111 0.541931 1441833618 -0.641724 0.161011 -0.576050 0.480042 1441833618 -0.641724 0.161011 -0.576050 0.480042 1441833618 -0.641724 0.161011 -0.576050 0.480042 1441833618 -0.641724 0.161011 -0.576050 0.480042 1441833618 -0.641724 0.161011 -0.576050 0.480042 1441833618 -0.641724 0.161011 -0.576050 0.480042 1441833618 -0.641724 0.161011 -0.576050 0.480042 1441833618 -0.687561 0.230469 -0.551208 0.412659 1441833618 -0.687561 0.230469 -0.551208 0.412659 1441833618 -0.687561 0.230469 -0.551208 0.412659 1441833618 -0.687561 0.230469 -0.551208 0.412659 1441833618 -0.687561 0.230469 -0.551208 0.412659 1441833618 -0.687561 0.230469 -0.551208 0.412659 1441833618 -0.725281 0.299805 -0.516785 0.342102 1441833618 -0.725281 0.299805 -0.516785 0.342102 1441833618 -0.725281 0.299805 -0.516785 0.342102 1441833618 -0.725281 0.299805 -0.516785 0.342102 1441833618 -0.725281 0.299805 -0.516785 0.342102 1441833618 -0.725281 0.299805 -0.516785 0.342102 1441833618 -0.753906 0.362427 -0.474487 0.274109 1441833618 -0.753906 0.362427 -0.474487 0.274109 1441833618 -0.753906 0.362427 -0.474487 0.274109 1441833618 -0.753906 0.362427 -0.474487 0.274109 1441833618 -0.753906 0.362427 -0.474487 0.274109 1441833618 -0.753906 0.362427 -0.474487 0.274109 1441833618 -0.774536 0.416687 -0.426453 0.211365 1441833618 -0.774536 0.416687 -0.426453 0.211365 1441833618 -0.774536 0.416687 -0.426453 0.211365 1441833618 -0.774536 0.416687 -0.426453 0.211365 1441833618 -0.774536 0.416687 -0.426453 0.211365 1441833618 -0.774536 0.416687 -0.426453 0.211365 1441833618 -0.783325 0.458374 -0.388611 0.159180 1441833618 -0.783325 0.458374 -0.388611 0.159180 1441833618 -0.783325 0.458374 -0.388611 0.159180 1441833618 -0.783325 0.458374 -0.388611 0.159180 1441833619 -0.783325 0.458374 -0.388611 0.159180 1441833619 -0.783325 0.458374 -0.388611 0.159180 1441833619 -0.783325 0.458374 -0.388611 0.159180 1441833619 -0.784912 0.480591 -0.370911 0.123962 1441833619 -0.784912 0.480591 -0.370911 0.123962 1441833619 -0.784912 0.480591 -0.370911 0.123962 1441833619 -0.784912 0.480591 -0.370911 0.123962 1441833619 -0.784912 0.480591 -0.370911 0.123962 1441833619 -0.784912 0.480591 -0.370911 0.123962 1441833619 -0.781189 0.489258 -0.368591 0.120422 1441833619 -0.781189 0.489258 -0.368591 0.120422 1441833619 -0.781189 0.489258 -0.368591 0.120422 1441833619 -0.781189 0.489258 -0.368591 0.120422 1441833619 -0.781189 0.489258 -0.368591 0.120422 1441833619 -0.781189 0.489258 -0.368591 0.120422 1441833619 -0.773132 0.485413 -0.378845 0.152100 1441833619 -0.773132 0.485413 -0.378845 0.152100 1441833619 -0.773132 0.485413 -0.378845 0.152100 1441833619 -0.773132 0.485413 -0.378845 0.152100 1441833619 -0.773132 0.485413 -0.378845 0.152100 1441833619 -0.773132 0.485413 -0.378845 0.152100 1441833619 -0.763000 0.458557 -0.404053 0.210449 1441833619 -0.763000 0.458557 -0.404053 0.210449 1441833619 -0.763000 0.458557 -0.404053 0.210449 1441833619 -0.763000 0.458557 -0.404053 0.210449 1441833619 -0.763000 0.458557 -0.404053 0.210449 1441833619 -0.763000 0.458557 -0.404053 0.210449 1441833619 -0.744446 0.418274 -0.440979 0.276306 1441833619 -0.744446 0.418274 -0.440979 0.276306 1441833619 -0.744446 0.418274 -0.440979 0.276306 1441833619 -0.744446 0.418274 -0.440979 0.276306 1441833619 -0.744446 0.418274 -0.440979 0.276306 1441833619 -0.744446 0.418274 -0.440979 0.276306 1441833619 -0.716125 0.371155 -0.481018 0.343628 1441833619 -0.716125 0.371155 -0.481018 0.343628 1441833619 -0.716125 0.371155 -0.481018 0.343628 1441833619 -0.716125 0.371155 -0.481018 0.343628 1441833619 -0.716125 0.371155 -0.481018 0.343628 1441833619 -0.716125 0.371155 -0.481018 0.343628 1441833619 -0.716125 0.371155 -0.481018 0.343628 1441833619 -0.678589 0.318604 -0.519165 0.410522 1441833619 -0.678589 0.318604 -0.519165 0.410522 1441833619 -0.678589 0.318604 -0.519165 0.410522 1441833619 -0.678589 0.318604 -0.519165 0.410522 1441833619 -0.678589 0.318604 -0.519165 0.410522 1441833619 -0.678589 0.318604 -0.519165 0.410522 1441833619 -0.633362 0.259583 -0.554993 0.472778 1441833619 -0.633362 0.259583 -0.554993 0.472778 1441833619 -0.633362 0.259583 -0.554993 0.472778 1441833619 -0.633362 0.259583 -0.554993 0.472778 1441833619 -0.633362 0.259583 -0.554993 0.472778 1441833619 -0.582336 0.198425 -0.587830 0.525330 1441833619 -0.582336 0.198425 -0.587830 0.525330 1441833619 -0.582336 0.198425 -0.587830 0.525330 1441833619 -0.582336 0.198425 -0.587830 0.525330 1441833619 -0.582336 0.198425 -0.587830 0.525330 1441833619 -0.582336 0.198425 -0.587830 0.525330 1441833619 -0.532654 0.137085 -0.608032 0.572571 1441833619 -0.532654 0.137085 -0.608032 0.572571 1441833619 -0.532654 0.137085 -0.608032 0.572571 1441833619 -0.532654 0.137085 -0.608032 0.572571 1441833619 -0.532654 0.137085 -0.608032 0.572571 1441833619 -0.532654 0.137085 -0.608032 0.572571 1441833619 -0.501709 0.080933 -0.608215 0.609741 1441833619 -0.501709 0.080933 -0.608215 0.609741 1441833619 -0.501709 0.080933 -0.608215 0.609741 1441833619 -0.501709 0.080933 -0.608215 0.609741 1441833619 -0.501709 0.080933 -0.608215 0.609741 1441833619 -0.501709 0.080933 -0.608215 0.609741 1441833619 -0.496338 0.047363 -0.605957 0.619873 1441833619 -0.496338 0.047363 -0.605957 0.619873 1441833619 -0.496338 0.047363 -0.605957 0.619873 1441833619 -0.496338 0.047363 -0.605957 0.619873 1441833619 -0.496338 0.047363 -0.605957 0.619873 1441833619 -0.496338 0.047363 -0.605957 0.619873 1441833619 -0.496338 0.047363 -0.605957 0.619873 1441833619 -0.509949 0.045532 -0.612305 0.602478 1441833619 -0.509949 0.045532 -0.612305 0.602478 1441833619 -0.509949 0.045532 -0.612305 0.602478 1441833619 -0.509949 0.045532 -0.612305 0.602478 1441833619 -0.509949 0.045532 -0.612305 0.602478 1441833619 -0.509949 0.045532 -0.612305 0.602478 1441833619 -0.539185 0.067200 -0.610352 0.576416 1441833619 -0.539185 0.067200 -0.610352 0.576416 1441833619 -0.539185 0.067200 -0.610352 0.576416 1441833619 -0.539185 0.067200 -0.610352 0.576416 1441833619 -0.539185 0.067200 -0.610352 0.576416 1441833619 -0.539185 0.067200 -0.610352 0.576416 1441833619 -0.581726 0.105286 -0.597778 0.541443 1441833619 -0.581726 0.105286 -0.597778 0.541443 1441833619 -0.581726 0.105286 -0.597778 0.541443 1441833619 -0.581726 0.105286 -0.597778 0.541443 1441833619 -0.581726 0.105286 -0.597778 0.541443 1441833619 -0.581726 0.105286 -0.597778 0.541443 1441833619 -0.581726 0.105286 -0.597778 0.541443 1441833619 -0.631042 0.156067 -0.579346 0.491821 1441833619 -0.631042 0.156067 -0.579346 0.491821 1441833619 -0.631042 0.156067 -0.579346 0.491821 1441833619 -0.631042 0.156067 -0.579346 0.491821 1441833619 -0.631042 0.156067 -0.579346 0.491821 1441833619 -0.631042 0.156067 -0.579346 0.491821 1441833619 -0.680664 0.216980 -0.555603 0.425476 1441833619 -0.680664 0.216980 -0.555603 0.425476 1441833619 -0.680664 0.216980 -0.555603 0.425476 1441833619 -0.680664 0.216980 -0.555603 0.425476 1441833619 -0.680664 0.216980 -0.555603 0.425476 1441833619 -0.680664 0.216980 -0.555603 0.425476 1441833619 -0.680664 0.216980 -0.555603 0.425476 1441833619 -0.721802 0.289612 -0.525513 0.344971 1441833619 -0.721802 0.289612 -0.525513 0.344971 1441833619 -0.721802 0.289612 -0.525513 0.344971 1441833619 -0.721802 0.289612 -0.525513 0.344971 1441833620 
-0.614990 0.219910 -0.592896 0.471069 1441833642 -0.614990 0.219910 -0.592896 0.471069 1441833642 -0.614990 0.219910 -0.592896 0.471069 1441833642 -0.614990 0.219910 -0.592896 0.471069 1441833642 -0.614990 0.219910 -0.592896 0.471069 1441833642 -0.614990 0.219910 -0.592896 0.471069 1441833642 -0.576843 0.171997 -0.611145 0.513977 1441833642 -0.576843 0.171997 -0.611145 0.513977 1441833642 -0.576843 0.171997 -0.611145 0.513977 1441833642 -0.576843 0.171997 -0.611145 0.513977 1441833642 -0.576843 0.171997 -0.611145 0.513977 1441833642 -0.576843 0.171997 -0.611145 0.513977 1441833642 -0.542664 0.124939 -0.619080 0.553772 1441833642 -0.542664 0.124939 -0.619080 0.553772 1441833642 -0.542664 0.124939 -0.619080 0.553772 1441833642 -0.542664 0.124939 -0.619080 0.553772 1441833642 -0.542664 0.124939 -0.619080 0.553772 1441833642 -0.542664 0.124939 -0.619080 0.553772 1441833642 -0.524780 0.089111 -0.619263 0.577209 1441833642 -0.524780 0.089111 -0.619263 0.577209 1441833642 -0.524780 0.089111 -0.619263 0.577209 1441833642 -0.524780 0.089111 -0.619263 0.577209 1441833642 -0.524780 0.089111 -0.619263 0.577209 1441833642 -0.524780 0.089111 -0.619263 0.577209 1441833642 -0.529175 0.079529 -0.617920 0.576111 1441833642 -0.529175 0.079529 -0.617920 0.576111 1441833642 -0.529175 0.079529 -0.617920 0.576111 1441833642 -0.529175 0.079529 -0.617920 0.576111 1441833642 -0.529175 0.079529 -0.617920 0.576111 1441833642 -0.550659 0.091553 -0.616028 0.555786 1441833642 -0.550659 0.091553 -0.616028 0.555786 1441833642 -0.550659 0.091553 -0.616028 0.555786 1441833642 -0.550659 0.091553 -0.616028 0.555786 1441833642 -0.550659 0.091553 -0.616028 0.555786 1441833642 -0.550659 0.091553 -0.616028 0.555786 1441833642 -0.583374 0.122314 -0.610535 0.521545 1441833642 -0.583374 0.122314 -0.610535 0.521545 1441833642 -0.583374 0.122314 -0.610535 0.521545 1441833642 -0.583374 0.122314 -0.610535 0.521545 1441833642 -0.583374 0.122314 -0.610535 0.521545 1441833642 -0.583374 0.122314 -0.610535 0.521545 1441833642 -0.622864 0.165283 -0.598145 0.476440 1441833642 -0.622864 0.165283 -0.598145 0.476440 1441833642 -0.622864 0.165283 -0.598145 0.476440 1441833642 -0.622864 0.165283 -0.598145 0.476440 1441833642 -0.622864 0.165283 -0.598145 0.476440 1441833642 -0.622864 0.165283 -0.598145 0.476440 1441833642 -0.663391 0.219849 -0.581177 0.416931 1441833642 -0.663391 0.219849 -0.581177 0.416931 1441833642 -0.663391 0.219849 -0.581177 0.416931 1441833642 -0.663391 0.219849 -0.581177 0.416931 1441833642 -0.700134 0.280579 -0.555847 0.349487 1441833642 -0.700134 0.280579 -0.555847 0.349487 1441833642 -0.700134 0.280579 -0.555847 0.349487 1441833642 -0.700134 0.280579 -0.555847 0.349487 1441833642 -0.700134 0.280579 -0.555847 0.349487 1441833642 -0.700134 0.280579 -0.555847 0.349487 1441833642 -0.730591 0.340271 -0.522156 0.278931 1441833642 -0.730591 0.340271 -0.522156 0.278931 1441833642 -0.730591 0.340271 -0.522156 0.278931 1441833642 -0.730591 0.340271 -0.522156 0.278931 1441833642 -0.730591 0.340271 -0.522156 0.278931 1441833642 -0.730591 0.340271 -0.522156 0.278931 1441833642 -0.750916 0.400208 -0.480835 0.211609 1441833642 -0.750916 0.400208 -0.480835 0.211609 1441833642 -0.750916 0.400208 -0.480835 0.211609 1441833642 -0.750916 0.400208 -0.480835 0.211609 1441833642 -0.750916 0.400208 -0.480835 0.211609 1441833642 -0.750916 0.400208 -0.480835 0.211609 1441833642 -0.759644 0.452759 -0.437378 0.163391 1441833642 -0.759644 0.452759 -0.437378 0.163391 1441833642 -0.759644 0.452759 -0.437378 0.163391 1441833643 -0.759644 0.452759 -0.437378 0.163391 1441833643 -0.759644 0.452759 -0.437378 0.163391 1441833643 -0.759644 0.452759 -0.437378 0.163391 1441833643 -0.761169 0.484802 -0.408447 0.136902 1441833643 -0.761169 0.484802 -0.408447 0.136902 1441833643 -0.761169 0.484802 -0.408447 0.136902 1441833643 -0.761169 0.484802 -0.408447 0.136902 1441833643 -0.761169 0.484802 -0.408447 0.136902 1441833643 -0.761169 0.484802 -0.408447 0.136902 1441833643 -0.759521 0.497375 -0.395264 0.139587 1441833643 -0.759521 0.497375 -0.395264 0.139587 1441833643 -0.759521 0.497375 -0.395264 0.139587 1441833643 -0.759521 0.497375 -0.395264 0.139587 1441833643 -0.759521 0.497375 -0.395264 0.139587 1441833643 -0.759521 0.497375 -0.395264 0.139587 1441833643 -0.755188 0.488159 -0.401550 0.173767 1441833643 -0.755188 0.488159 -0.401550 0.173767 1441833643 -0.755188 0.488159 -0.401550 0.173767 1441833643 -0.755188 0.488159 -0.401550 0.173767 1441833643 -0.755188 0.488159 -0.401550 0.173767 1441833643 -0.755188 0.488159 -0.401550 0.173767 1441833643 -0.755188 0.488159 -0.401550 0.173767 1441833643 -0.742554 0.459351 -0.430725 0.228333 1441833643 -0.742554 0.459351 -0.430725 0.228333 1441833643 -0.742554 0.459351 -0.430725 0.228333 1441833643 -0.742554 0.459351 -0.430725 0.228333 1441833643 -0.742554 0.459351 -0.430725 0.228333 1441833643 -0.742554 0.459351 -0.430725 0.228333 1441833643 -0.718811 0.416138 -0.474304 0.291992 1441833643 -0.718811 0.416138 -0.474304 0.291992 1441833643 -0.718811 0.416138 -0.474304 0.291992 1441833643 -0.718811 0.416138 -0.474304 0.291992 1441833643 -0.718811 0.416138 -0.474304 0.291992 1441833643 -0.718811 0.416138 -0.474304 0.291992 1441833643 -0.686829 0.357239 -0.518860 0.362610 1441833643 -0.686829 0.357239 -0.518860 0.362610 1441833643 -0.686829 0.357239 -0.518860 0.362610 1441833643 -0.686829 0.357239 -0.518860 0.362610 1441833643 -0.686829 0.357239 -0.518860 0.362610 1441833643 -0.686829 0.357239 -0.518860 0.362610 1441833643 -0.647095 0.291138 -0.556580 0.432190 1441833643 -0.647095 0.291138 -0.556580 0.432190 1441833643 -0.647095 0.291138 -0.556580 0.432190 1441833643 -0.647095 0.291138 -0.556580 0.432190 1441833643 -0.647095 0.291138 -0.556580 0.432190 1441833643 -0.647095 0.291138 -0.556580 0.432190 1441833643 -0.647095 0.291138 -0.556580 0.432190 1441833643 -0.602234 0.221985 -0.583069 0.498108 1441833643 -0.602234 0.221985 -0.583069 0.498108 1441833643 -0.602234 0.221985 -0.583069 0.498108 1441833643 -0.602234 0.221985 -0.583069 0.498108 1441833643 -0.602234 0.221985 -0.583069 0.498108 1441833643 -0.602234 0.221985 -0.583069 0.498108 1441833643 -0.559265 0.155029 -0.600159 0.550476 1441833643 -0.559265 0.155029 -0.600159 0.550476 1441833643 -0.559265 0.155029 -0.600159 0.550476 1441833643 -0.559265 0.155029 -0.600159 0.550476 1441833643 -0.559265 0.155029 -0.600159 0.550476 1441833643 -0.559265 0.155029 -0.600159 0.550476 1441833643 -0.531616 0.103210 -0.609192 0.579285 1441833643 -0.531616 0.103210 -0.609192 0.579285 1441833643 -0.531616 0.103210 -0.609192 0.579285 1441833643 -0.531616 0.103210 -0.609192 0.579285 1441833643 -0.531616 0.103210 -0.609192 0.579285 1441833643 -0.531616 0.103210 -0.609192 0.579285 1441833643 -0.521362 0.071655 -0.614441 0.587830 1441833643 -0.521362 0.071655 -0.614441 0.587830 1441833643 -0.521362 0.071655 -0.614441 0.587830 1441833643 -0.521362 0.071655 -0.614441 0.587830 1441833643 -0.521362 0.071655 -0.614441 0.587830 1441833643 -0.521362 0.071655 -0.614441 0.587830 1441833643 -0.521362 0.071655 -0.614441 0.587830 1441833643 -0.529785 0.065186 -0.616516 0.578857 1441833643 -0.529785 0.065186 -0.616516 0.578857 1441833643 -0.529785 0.065186 -0.616516 0.578857 1441833643 -0.529785 0.065186 -0.616516 0.578857 1441833643 -0.529785 0.065186 -0.616516 0.578857 1441833643 -0.529785 0.065186 -0.616516 0.578857 1441833643 -0.559387 0.082397 -0.612427 0.552490 1441833643 -0.559387 0.082397 -0.612427 0.552490 1441833643 -0.559387 0.082397 -0.612427 0.552490 1441833643 -0.559387 0.082397 -0.612427 0.552490 1441833643 -0.559387 0.082397 -0.612427 0.552490 1441833643 -0.559387 0.082397 -0.612427 0.552490 1441833643 -0.602234 0.123901 -0.603943 0.507202 1441833643 -0.602234 0.123901 -0.603943 0.507202 1441833643 -0.602234 0.123901 -0.603943 0.507202 1441833643 -0.602234 0.123901 -0.603943 0.507202 1441833643 -0.602234 0.123901 -0.603943 0.507202 1441833643 -0.602234 0.123901 -0.603943 0.507202 1441833643 -0.648193 0.181519 -0.586670 0.450256 1441833643 -0.648193 0.181519 -0.586670 0.450256 1441833643 -0.648193 0.181519 -0.586670 0.450256 1441833643 -0.648193 0.181519 -0.586670 0.450256 1441833643 -0.648193 0.181519 -0.586670 0.450256 1441833643 -0.648193 0.181519 -0.586670 0.450256 1441833643 -0.690857 0.247314 -0.559204 0.385864 1441833643 -0.690857 0.247314 -0.559204 0.385864 1441833643 -0.690857 0.247314 -0.559204 0.385864 1441833643 -0.690857 0.247314 -0.559204 0.385864 1441833643 -0.690857 0.247314 -0.559204 0.385864 1441833643 -0.690857 0.247314 -0.559204 0.385864 1441833643 -0.690857 0.247314 -0.559204 0.385864 1441833643 -0.726196 0.314087 -0.523193 0.316650 1441833643 -0.726196 0.314087 -0.523193 0.316650 1441833643 -0.726196 0.314087 -0.523193 0.316650 1441833643 -0.726196 0.314087 -0.523193 0.316650 1441833643 -0.726196 0.314087 -0.523193 0.316650 1441833643 -0.726196 0.314087 -0.523193 0.316650 1441833643 -0.752563 0.377991 -0.481506 0.242737 1441833643 -0.752563 0.377991 -0.481506 0.242737 1441833643 -0.752563 0.377991 -0.481506 0.242737 1441833644 -0.752563 0.377991 -0.481506 0.242737 1441833644 -0.752563 0.377991 -0.481506 0.242737 1441833644 -0.752563 0.377991 -0.481506 0.242737 1441833644 -0.772095 0.432983 -0.431335 0.174438 1441833644 -0.772095 0.432983 -0.431335 0.174438 1441833644 -0.772095 0.432983 -0.431335 0.174438 1441833644 -0.772095 0.432983 -0.431335 0.174438 1441833644 -0.772095 0.432983 -0.431335 0.174438 1441833644 -0.772095 0.432983 -0.431335 0.174438 1441833644 -0.785217 0.471252 -0.382751 0.122131 1441833644 -0.785217 0.471252 -0.382751 0.122131 1441833644 -0.785217 0.471252 -0.382751 0.122131 1441833644 -0.785217 0.471252 -0.382751 0.122131 1441833644 -0.785217 0.471252 -0.382751 0.122131 1441833644 -0.785217 0.471252 -0.382751 0.122131 1441833644 -0.785217 0.471252 -0.382751 0.122131 1441833644 -0.790649 0.493347 -0.351563 0.089111 1441833644 -0.790649 0.493347 -0.351563 0.089111 1441833644 -0.790649 0.493347 -0.351563 0.089111 1441833644 -0.790649 0.493347 -0.351563 0.089111 1441833644 -0.790649 0.493347 -0.351563 0.089111 1441833644 -0.790649 0.493347 -0.351563 0.089111 1441833644 -0.789978 0.500854 -0.344177 0.081665 1441833644 -0.789978 0.500854 -0.344177 0.081665 1441833644 -0.789978 0.500854 -0.344177 0.081665 1441833644 -0.789978 0.500854 -0.344177 0.081665 1441833644 -0.789978 0.500854 -0.344177 0.081665 1441833644 -0.789978 0.500854 -0.344177 0.081665 1441833644 -0.783264 0.497864 -0.356079 0.108887 1441833644 -0.783264 0.497864 -0.356079 0.108887 1441833644 -0.783264 0.497864 -0.356079 0.108887 1441833644 -0.783264 0.497864 -0.356079 0.108887 1441833644 -0.783264 0.497864 -0.356079 0.108887 1441833644 -0.783264 0.497864 -0.356079 0.108887 1441833644 -0.783264 0.497864 -0.356079 0.108887 1441833644 -0.773315 0.474976 -0.385193 0.167297 1441833644 -0.773315 0.474976 -0.385193 0.167297 1441833644 -0.773315 0.474976 -0.385193 0.167297 1441833644 -0.773315 0.474976 -0.385193 0.167297 1441833644 -0.773315 0.474976 -0.385193 0.167297 1441833644 -0.773315 0.474976 -0.385193 0.167297 1441833644 -0.753235 0.438232 -0.428101 0.239563 1441833644 -0.753235 0.438232 -0.428101 0.239563 1441833644 -0.753235 0.438232 -0.428101 0.239563 1441833644 -0.753235 0.438232 -0.428101 0.239563 1441833644 -0.753235 0.438232 -0.428101 0.239563 1441833644 -0.722656 0.387085 -0.476929 0.317078 1441833644 -0.722656 0.387085 -0.476929 0.317078 1441833644 -0.722656 0.387085 -0.476929 0.317078 1441833644 -0.722656 0.387085 -0.476929 0.317078 1441833644 -0.722656 0.387085 -0.476929 0.317078 1441833644 -0.722656 0.387085 -0.476929 0.317078 1441833644 -0.682129 0.325745 -0.523438 0.393250 1441833644 -0.682129 0.325745 -0.523438 0.393250 1441833644 -0.682129 0.325745 -0.523438 0.393250 1441833644 -0.682129 0.325745 -0.523438 0.393250 1441833644 -0.682129 0.325745 -0.523438 0.393250 1441833644 -0.682129 0.325745 -0.523438 0.393250 1441833644 -0.634399 0.254211 -0.563721 0.463928 1441833644 -0.634399 0.254211 -0.563721 0.463928 1441833644 -0.634399 0.254211 -0.563721 0.463928 1441833644 -0.634399 0.254211 -0.563721 0.463928 1441833644 -0.634399 0.254211 -0.563721 0.463928 1441833644 -0.634399 0.254211 -0.563721 0.463928 1441833644 -0.584351 0.184387 -0.594910 0.520264 1441833644 -0.584351 0.184387 -0.594910 0.520264 1441833644 -0.584351 0.184387 -0.594910 0.520264 1441833644 -0.584351 0.184387 -0.594910 0.520264 1441833644 -0.584351 0.184387 -0.594910 0.520264 1441833644 -0.584351 0.184387 -0.594910 0.520264 1441833644 -0.546753 0.115723 -0.609558 0.562256 1441833644 -0.546753 0.115723 -0.609558 0.562256 1441833644 -0.546753 0.115723 -0.609558 0.562256 1441833644 -0.546753 0.115723 -0.609558 0.562256 1441833644 -0.546753 0.115723 -0.609558 0.562256 1441833644 -0.546753 0.115723 -0.609558 0.562256 1441833644 -0.546753 0.115723 -0.609558 0.562256 1441833644 -0.533752 0.066040 -0.611450 0.580444 1441833644 -0.533752 0.066040 -0.611450 0.580444 1441833644 -0.533752 0.066040 -0.611450 0.580444 1441833644 -0.533752 0.066040 -0.611450 0.580444 1441833644 -0.533752 0.066040 -0.611450 0.580444 1441833644 -0.533752 0.066040 -0.611450 0.580444 1441833644 -0.546265 0.058044 -0.610413 0.570679 1441833644 -0.546265 0.058044 -0.610413 0.570679 1441833644 -0.546265 0.058044 -0.610413 0.570679 1441833644 -0.546265 0.058044 -0.610413 0.570679 1441833644 -0.546265 0.058044 -0.610413 0.570679 1441833644 -0.575623 0.086731 -0.607422 0.540527 1441833644 -0.575623 0.086731 -0.607422 0.540527 1441833644 -0.575623 0.086731 -0.607422 0.540527 1441833644 -0.575623 0.086731 -0.607422 0.540527 1441833644 -0.575623 0.086731 -0.607422 0.540527 1441833644 -0.575623 0.086731 -0.607422 0.540527 1441833644 -0.618958 0.133484 -0.595032 0.494995 1441833644 -0.618958 0.133484 -0.595032 0.494995 1441833644 -0.618958 0.133484 -0.595032 0.494995 1441833644 -0.618958 0.133484 -0.595032 0.494995 1441833644 -0.618958 0.133484 -0.595032 0.494995 1441833644 -0.618958 0.133484 -0.595032 0.494995 1441833644 -0.666138 0.196167 -0.576416 0.430786 1441833644 -0.666138 0.196167 -0.576416 0.430786 1441833644 -0.666138 0.196167 -0.576416 0.430786 1441833644 -0.666138 0.196167 -0.576416 0.430786 1441833644 -0.666138 0.196167 -0.576416 0.430786 1441833644 -0.666138 0.196167 -0.576416 0.430786 1441833644 -0.666138 0.196167 -0.576416 0.430786 1441833644 -0.708130 0.267578 -0.547546 0.356628 1441833644 -0.708130 0.267578 -0.547546 0.356628 1441833644 -0.708130 0.267578 -0.547546 0.356628 1441833644 -0.708130 0.267578 -0.547546 0.356628 1441833645 -0.708130 0.267578 -0.547546 0.356628 1441833645 -0.708130 0.267578 -0.547546 0.356628 1441833645 -0.741089 0.339844 -0.507690 0.278564 1441833645 -0.741089 0.339844 -0.507690 0.278564 1441833645 -0.741089 0.339844 -0.507690 0.278564 1441833645 -0.741089 0.339844 -0.507690 0.278564 1441833645 -0.741089 0.339844 -0.507690 0.278564 1441833645 -0.741089 0.339844 -0.507690 0.278564 1441833645 -0.766296 0.404785 -0.456055 0.202454 1441833645 -0.766296 0.404785 -0.456055 0.202454 1441833645 -0.766296 0.404785 -0.456055 0.202454 1441833645 -0.766296 0.404785 -0.456055 0.202454 1441833645 -0.766296 0.404785 -0.456055 0.202454 1441833645 -0.766296 0.404785 -0.456055 0.202454 1441833645 -0.766296 0.404785 -0.456055 0.202454 1441833645 -0.780640 0.459167 -0.401428 0.136353 1441833645 -0.780640 0.459167 -0.401428 0.136353 1441833645 -0.780640 0.459167 -0.401428 0.136353 1441833645 -0.780640 0.459167 -0.401428 0.136353 1441833645 -0.780640 0.459167 -0.401428 0.136353 1441833645 -0.780640 0.459167 -0.401428 0.136353 1441833645 -0.781189 0.496643 -0.367737 0.088867 1441833645 -0.781189 0.496643 -0.367737 0.088867 1441833645 -0.781189 0.496643 -0.367737 0.088867 1441833645 -0.781189 0.496643 -0.367737 0.088867 1441833645 -0.781189 0.496643 -0.367737 0.088867 1441833645 -0.781189 0.496643 -0.367737 0.088867 1441833645 -0.777954 0.507813 -0.362427 0.074402 1441833645 -0.777954 0.507813 -0.362427 0.074402 1441833645 -0.777954 0.507813 -0.362427 0.074402 1441833645 -0.777954 0.507813 -0.362427 0.074402 1441833645 -0.777954 0.507813 -0.362427 0.074402 1441833645 -0.777954 0.507813 -0.362427 0.074402 1441833645 -0.777954 0.507813 -0.362427 0.074402 1441833645 -0.772034 0.501160 -0.377686 0.100891 1441833645 -0.772034 0.501160 -0.377686 0.100891 1441833645 -0.772034 0.501160 -0.377686 0.100891 1441833645 -0.772034 0.501160 -0.377686 0.100891 1441833645 -0.772034 0.501160 -0.377686 0.100891 1441833645 -0.761108 0.477905 -0.407349 0.162659 1441833645 -0.761108 0.477905 -0.407349 0.162659 1441833645 -0.761108 0.477905 -0.407349 0.162659 1441833645 -0.761108 0.477905 -0.407349 0.162659 1441833645 -0.761108 0.477905 -0.407349 0.162659 1441833645 -0.741882 0.435303 -0.449097 0.241760 1441833645 -0.741882 0.435303 -0.449097 0.241760 1441833645 -0.741882 0.435303 -0.449097 0.241760 1441833645 -0.741882 0.435303 -0.449097 0.241760 1441833645 -0.741882 0.435303 -0.449097 0.241760 1441833645 -0.741882 0.435303 -0.449097 0.241760 1441833645 -0.712891 0.378784 -0.493469 0.323730 1441833645 -0.712891 0.378784 -0.493469 0.323730 1441833645 -0.712891 0.378784 -0.493469 0.323730 1441833645 -0.712891 0.378784 -0.493469 0.323730 1441833645 -0.675537 0.311951 -0.532715 0.403259 1441833645 -0.675537 0.311951 -0.532715 0.403259 1441833645 -0.675537 0.311951 -0.532715 0.403259 1441833645 -0.675537 0.311951 -0.532715 0.403259 1441833645 -0.675537 0.311951 -0.532715 0.403259 1441833645 -0.628784 0.242188 -0.567871 0.472778 1441833645 -0.628784 0.242188 -0.567871 0.472778 1441833645 -0.628784 0.242188 -0.567871 0.472778 1441833645 -0.628784 0.242188 -0.567871 0.472778 1441833645 -0.628784 0.242188 -0.567871 0.472778 1441833645 -0.628784 0.242188 -0.567871 0.472778 1441833645 -0.575378 0.177185 -0.600952 0.525696 1441833645 -0.575378 0.177185 -0.600952 0.525696 1441833645 -0.575378 0.177185 -0.600952 0.525696 1441833645 -0.575378 0.177185 -0.600952 0.525696 1441833645 -0.575378 0.177185 -0.600952 0.525696 1441833645 -0.575378 0.177185 -0.600952 0.525696 1441833645 -0.523560 0.119568 -0.621033 0.570923 1441833645 -0.523560 0.119568 -0.621033 0.570923 1441833645 -0.523560 0.119568 -0.621033 0.570923 1441833645 -0.523560 0.119568 -0.621033 0.570923 1441833645 -0.523560 0.119568 -0.621033 0.570923 1441833645 -0.523560 0.119568 -0.621033 0.570923 1441833645 -0.487793 0.069824 -0.628174 0.602173 1441833645 -0.487793 0.069824 -0.628174 0.602173 1441833645 -0.487793 0.069824 -0.628174 0.602173 1441833645 -0.487793 0.069824 -0.628174 0.602173 1441833645 -0.487793 0.069824 -0.628174 0.602173 1441833645 -0.487793 0.069824 -0.628174 0.602173 1441833645 -0.479065 0.042114 -0.630371 0.609436 1441833645 -0.479065 0.042114 -0.630371 0.609436 1441833645 -0.479065 0.042114 -0.630371 0.609436 1441833645 -0.479065 0.042114 -0.630371 0.609436 1441833645 -0.479065 0.042114 -0.630371 0.609436 1441833645 -0.479065 0.042114 -0.630371 0.609436 1441833645 -0.498840 0.044739 -0.628418 0.595215 1441833645 -0.498840 0.044739 -0.628418 0.595215 1441833645 -0.498840 0.044739 -0.628418 0.595215 1441833645 -0.498840 0.044739 -0.628418 0.595215 1441833645 -0.498840 0.044739 -0.628418 0.595215 1441833645 -0.498840 0.044739 -0.628418 0.595215 1441833645 -0.539185 0.067444 -0.618408 0.567749 1441833645 -0.539185 0.067444 -0.618408 0.567749 1441833645 -0.539185 0.067444 -0.618408 0.567749 1441833645 -0.539185 0.067444 -0.618408 0.567749 1441833645 -0.539185 0.067444 -0.618408 0.567749 1441833645 -0.539185 0.067444 -0.618408 0.567749 1441833645 -0.587524 0.112427 -0.608215 0.521851 1441833645 -0.587524 0.112427 -0.608215 0.521851 1441833645 -0.587524 0.112427 -0.608215 0.521851 1441833645 -0.587524 0.112427 -0.608215 0.521851 1441833645 -0.587524 0.112427 -0.608215 0.521851 1441833645 -0.587524 0.112427 -0.608215 0.521851 1441833646 -0.636902 0.175964 -0.592102 0.461365 1441833646 -0.636902 0.175964 -0.592102 0.461365 1441833646 -0.636902 0.175964 -0.592102 0.461365 1441833646 -0.636902 0.175964 -0.592102 0.461365 1441833646 -0.636902 0.175964 -0.592102 0.461365 1441833646 -0.636902 0.175964 -0.592102 0.461365 1441833646 -0.636902 0.175964 -0.592102 0.461365 1441833646 -0.681702 0.247253 -0.564392 0.394470 1441833646 -0.681702 0.247253 -0.564392 0.394470 1441833646 -0.681702 0.247253 -0.564392 0.394470 1441833646 -0.681702 0.247253 -0.564392 0.394470 1441833646 -0.681702 0.247253 -0.564392 0.394470 1441833646 -0.720032 0.314697 -0.525391 0.326294 1441833646 -0.720032 0.314697 -0.525391 0.326294 1441833646 -0.720032 0.314697 -0.525391 0.326294 1441833646 -0.720032 0.314697 -0.525391 0.326294 1441833646 -0.720032 0.314697 -0.525391 0.326294 1441833646 -0.720032 0.314697 -0.525391 0.326294 1441833646 -0.750549 0.376892 -0.479431 0.254700 1441833646 -0.750549 0.376892 -0.479431 0.254700 1441833646 -0.750549 0.376892 -0.479431 0.254700 1441833646 -0.750549 0.376892 -0.479431 0.254700 1441833646 -0.750549 0.376892 -0.479431 0.254700 1441833646 -0.750549 0.376892 -0.479431 0.254700 1441833646 -0.770508 0.432861 -0.429871 0.184753 1441833646 -0.770508 0.432861 -0.429871 0.184753 1441833646 -0.770508 0.432861 -0.429871 0.184753 1441833646 -0.770508 0.432861 -0.429871 0.184753 1441833646 -0.770508 0.432861 -0.429871 0.184753 1441833646 -0.770508 0.432861 -0.429871 0.184753 1441833646 -0.776672 0.481506 -0.385193 0.128479 1441833646 -0.776672 0.481506 -0.385193 0.128479 1441833646 -0.776672 0.481506 -0.385193 0.128479 1441833646 -0.776672 0.481506 -0.385193 0.128479 1441833646 -0.776672 0.481506 -0.385193 0.128479 1441833646 -0.776672 0.481506 -0.385193 0.128479 1441833646 -0.775391 0.511841 -0.357056 0.096497 1441833646 -0.775391 0.511841 -0.357056 0.096497 1441833646 -0.775391 0.511841 -0.357056 0.096497 1441833646 -0.775391 0.511841 -0.357056 0.096497 1441833646 -0.775391 0.511841 -0.357056 0.096497 1441833646 -0.775391 0.511841 -0.357056 0.096497 1441833646 -0.769165 0.522705 -0.354431 0.097961 1441833646 -0.769165 0.522705 -0.354431 0.097961 1441833646 -0.769165 0.522705 -0.354431 0.097961 1441833646 -0.769165 0.522705 -0.354431 0.097961 1441833646 -0.769165 0.522705 -0.354431 0.097961 1441833646 -0.769165 0.522705 -0.354431 0.097961 1441833646 -0.760193 0.512695 -0.374146 0.138855 1441833646 -0.760193 0.512695 -0.374146 0.138855 1441833646 -0.760193 0.512695 -0.374146 0.138855 1441833646 -0.760193 0.512695 -0.374146 0.138855 1441833646 -0.760193 0.512695 -0.374146 0.138855 1441833646 -0.760193 0.512695 -0.374146 0.138855 1441833646 -0.746765 0.482483 -0.410034 0.203674 1441833646 -0.746765 0.482483 -0.410034 0.203674 1441833646 -0.746765 0.482483 -0.410034 0.203674 1441833646 -0.746765 0.482483 -0.410034 0.203674 1441833646 -0.746765 0.482483 -0.410034 0.203674 1441833646 -0.746765 0.482483 -0.410034 0.203674 1441833646 -0.724426 0.441345 -0.453247 0.274048 1441833646 -0.724426 0.441345 -0.453247 0.274048 1441833646 -0.724426 0.441345 -0.453247 0.274048 1441833646 -0.724426 0.441345 -0.453247 0.274048 1441833646 -0.724426 0.441345 -0.453247 0.274048 1441833646 -0.724426 0.441345 -0.453247 0.274048 1441833646 -0.724426 0.441345 -0.453247 0.274048 1441833646 -0.695251 0.390869 -0.495544 0.343994 1441833646 -0.695251 0.390869 -0.495544 0.343994 1441833646 -0.695251 0.390869 -0.495544 0.343994 1441833646 -0.695251 0.390869 -0.495544 0.343994 1441833646 -0.695251 0.390869 -0.495544 0.343994 1441833646 -0.695251 0.390869 -0.495544 0.343994 1441833646 -0.661438 0.334229 -0.531860 0.409790 1441833646 -0.661438 0.334229 -0.531860 0.409790 1441833646 -0.661438 0.334229 -0.531860 0.409790 1441833646 -0.661438 0.334229 -0.531860 0.409790 1441833646 -0.621948 0.276978 -0.565674 0.465332 1441833646 -0.621948 0.276978 -0.565674 0.465332 1441833646 -0.621948 0.276978 -0.565674 0.465332 1441833646 -0.621948 0.276978 -0.565674 0.465332 1441833646 -0.621948 0.276978 -0.565674 0.465332 1441833646 -0.578674 0.217834 -0.596436 0.511841 1441833646 -0.578674 0.217834 -0.596436 0.511841 1441833646 -0.578674 0.217834 -0.596436 0.511841 1441833646 -0.546387 0.158752 -0.609863 0.551697 1441833646 -0.546387 0.158752 -0.609863 0.551697 1441833646 -0.546387 0.158752 -0.609863 0.551697 1441833646 -0.546387 0.158752 -0.609863 0.551697 1441833646 -0.546387 0.158752 -0.609863 0.551697 1441833646 -0.546387 0.158752 -0.609863 0.551697 1441833646 -0.546387 0.158752 -0.609863 0.551697 1441833646 -0.536377 0.121582 -0.607544 0.573120 1441833646 -0.536377 0.121582 -0.607544 0.573120 1441833646 -0.536377 0.121582 -0.607544 0.573120 1441833646 -0.536377 0.121582 -0.607544 0.573120 1441833646 -0.536377 0.121582 -0.607544 0.573120 1441833646 -0.536377 0.121582 -0.607544 0.573120 1441833646 -0.553589 0.117493 -0.601624 0.563782 1441833646 -0.553589 0.117493 -0.601624 0.563782 1441833646 -0.553589 0.117493 -0.601624 0.563782 1441833646 -0.553589 0.117493 -0.601624 0.563782 1441833646 -0.553589 0.117493 -0.601624 0.563782 1441833646 -0.553589 0.117493 -0.601624 0.563782 1441833647 -0.593140 0.143250 -0.592102 0.526489 1441833647 -0.593140 0.143250 -0.592102 0.526489 1441833647 -0.593140 0.143250 -0.592102 0.526489 1441833647 -0.593140 0.143250 -0.592102 0.526489 1441833647 -0.593140 0.143250 -0.592102 0.526489 1441833647 -0.593140 0.143250 -0.592102 0.526489 1441833647 -0.639893 0.187500 -0.577087 0.471558 1441833647 -0.639893 0.187500 -0.577087 0.471558 1441833647 -0.639893 0.187500 -0.577087 0.471558 1441833647 -0.639893 0.187500 -0.577087 0.471558 1441833647 -0.639893 0.187500 -0.577087 0.471558 1441833647 -0.639893 0.187500 -0.577087 0.471558 1441833647 -0.683594 0.243896 -0.557251 0.403381 1441833647 -0.683594 0.243896 -0.557251 0.403381 1441833647 -0.683594 0.243896 -0.557251 0.403381 1441833647 -0.683594 0.243896 -0.557251 0.403381 1441833647 -0.683594 0.243896 -0.557251 0.403381 1441833647 -0.683594 0.243896 -0.557251 0.403381 1441833647 -0.721619 0.305237 -0.526184 0.330627 1441833647 -0.721619 0.305237 -0.526184 0.330627 1441833647 -0.721619 0.305237 -0.526184 0.330627 1441833647 -0.721619 0.305237 -0.526184 0.330627 1441833647 -0.721619 0.305237 -0.526184 0.330627 1441833647 -0.721619 0.305237 -0.526184 0.330627 1441833647 -0.721619 0.305237 -0.526184 0.330627 1441833647 -0.752319 0.365051 -0.484924 0.256226 1441833647 -0.752319 0.365051 -0.484924 0.256226 1441833647 -0.752319 0.365051 -0.484924 0.256226 1441833647 -0.752319 0.365051 -0.484924 0.256226 1441833647 -0.752319 0.365051 -0.484924 0.256226 1441833647 -0.752319 0.365051 -0.484924 0.256226 1441833647 -0.774963 0.416016 -0.437439 0.187256 1441833647 -0.774963 0.416016 -0.437439 0.187256 1441833647 -0.774963 0.416016 -0.437439 0.187256 1441833647 -0.774963 0.416016 -0.437439 0.187256 1441833647 -0.774963 0.416016 -0.437439 0.187256 1441833647 -0.774963 0.416016 -0.437439 0.187256 1441833647 
-0.689209 0.296997 -0.545166 0.373657 1441833652 -0.689209 0.296997 -0.545166 0.373657 1441833652 -0.689209 0.296997 -0.545166 0.373657 1441833652 -0.689209 0.296997 -0.545166 0.373657 1441833652 -0.689209 0.296997 -0.545166 0.373657 1441833652 -0.661133 0.261963 -0.568359 0.413879 1441833652 -0.661133 0.261963 -0.568359 0.413879 1441833652 -0.661133 0.261963 -0.568359 0.413879 1441833652 -0.661133 0.261963 -0.568359 0.413879 1441833652 -0.661133 0.261963 -0.568359 0.413879 1441833652 -0.661133 0.261963 -0.568359 0.413879 1441833652 -0.622681 0.215942 -0.592102 0.463745 1441833652 -0.622681 0.215942 -0.592102 0.463745 1441833652 -0.622681 0.215942 -0.592102 0.463745 1441833652 -0.622681 0.215942 -0.592102 0.463745 1441833652 -0.622681 0.215942 -0.592102 0.463745 1441833652 -0.622681 0.215942 -0.592102 0.463745 1441833652 -0.622681 0.215942 -0.592102 0.463745 1441833652 -0.573425 0.158875 -0.612976 0.519836 1441833652 -0.573425 0.158875 -0.612976 0.519836 1441833652 -0.573425 0.158875 -0.612976 0.519836 1441833652 -0.573425 0.158875 -0.612976 0.519836 1441833652 -0.573425 0.158875 -0.612976 0.519836 1441833652 -0.573425 0.158875 -0.612976 0.519836 1441833652 -0.573425 0.158875 -0.612976 0.519836 1441833652 -0.525085 0.091431 -0.625854 0.569458 1441833652 -0.525085 0.091431 -0.625854 0.569458 1441833652 -0.525085 0.091431 -0.625854 0.569458 1441833652 -0.525085 0.091431 -0.625854 0.569458 1441833652 -0.525085 0.091431 -0.625854 0.569458 1441833652 -0.525085 0.091431 -0.625854 0.569458 1441833652 -0.501282 0.035095 -0.625610 0.596802 1441833652 -0.501282 0.035095 -0.625610 0.596802 1441833652 -0.501282 0.035095 -0.625610 0.596802 1441833652 -0.501282 0.035095 -0.625610 0.596802 1441833652 -0.501282 0.035095 -0.625610 0.596802 1441833652 -0.512451 0.021606 -0.618896 0.594910 1441833652 -0.512451 0.021606 -0.618896 0.594910 1441833652 -0.512451 0.021606 -0.618896 0.594910 1441833652 -0.512451 0.021606 -0.618896 0.594910 1441833652 -0.512451 0.021606 -0.618896 0.594910 1441833652 -0.512451 0.021606 -0.618896 0.594910 1441833653 -0.547729 0.044006 -0.608826 0.572144 1441833653 -0.547729 0.044006 -0.608826 0.572144 1441833653 -0.547729 0.044006 -0.608826 0.572144 1441833653 -0.547729 0.044006 -0.608826 0.572144 1441833653 -0.547729 0.044006 -0.608826 0.572144 1441833653 -0.547729 0.044006 -0.608826 0.572144 1441833653 -0.547729 0.044006 -0.608826 0.572144 1441833653 -0.599182 0.085144 -0.597900 0.525574 1441833653 -0.599182 0.085144 -0.597900 0.525574 1441833653 -0.599182 0.085144 -0.597900 0.525574 1441833653 -0.599182 0.085144 -0.597900 0.525574 1441833653 -0.599182 0.085144 -0.597900 0.525574 1441833653 -0.599182 0.085144 -0.597900 0.525574 1441833653 -0.655396 0.143372 -0.584778 0.456055 1441833653 -0.655396 0.143372 -0.584778 0.456055 1441833653 -0.655396 0.143372 -0.584778 0.456055 1441833653 -0.655396 0.143372 -0.584778 0.456055 1441833653 -0.655396 0.143372 -0.584778 0.456055 1441833653 -0.655396 0.143372 -0.584778 0.456055 1441833653 -0.703186 0.214844 -0.563171 0.377136 1441833653 -0.703186 0.214844 -0.563171 0.377136 1441833653 -0.703186 0.214844 -0.563171 0.377136 1441833653 -0.703186 0.214844 -0.563171 0.377136 1441833653 -0.703186 0.214844 -0.563171 0.377136 1441833653 -0.703186 0.214844 -0.563171 0.377136 1441833653 -0.739380 0.284851 -0.531433 0.299744 1441833653 -0.739380 0.284851 -0.531433 0.299744 1441833653 -0.739380 0.284851 -0.531433 0.299744 1441833653 -0.739380 0.284851 -0.531433 0.299744 1441833653 -0.739380 0.284851 -0.531433 0.299744 1441833653 -0.739380 0.284851 -0.531433 0.299744 1441833653 -0.766663 0.342651 -0.493286 0.226868 1441833653 -0.766663 0.342651 -0.493286 0.226868 1441833653 -0.766663 0.342651 -0.493286 0.226868 1441833653 -0.766663 0.342651 -0.493286 0.226868 1441833653 -0.766663 0.342651 -0.493286 0.226868 1441833653 -0.766663 0.342651 -0.493286 0.226868 1441833653 -0.788147 0.384583 -0.452759 0.161194 1441833653 -0.788147 0.384583 -0.452759 0.161194 1441833653 -0.788147 0.384583 -0.452759 0.161194 1441833653 -0.788147 0.384583 -0.452759 0.161194 1441833653 -0.788147 0.384583 -0.452759 0.161194 1441833653 -0.788147 0.384583 -0.452759 0.161194 1441833653 -0.796204 0.422119 -0.419312 0.110229 1441833653 -0.796204 0.422119 -0.419312 0.110229 1441833653 -0.796204 0.422119 -0.419312 0.110229 1441833653 -0.796204 0.422119 -0.419312 0.110229 1441833653 -0.796204 0.422119 -0.419312 0.110229 1441833653 -0.796204 0.422119 -0.419312 0.110229 1441833653 -0.796204 0.422119 -0.419312 0.110229 1441833653 -0.792542 0.452087 -0.399780 0.087769 1441833653 -0.792542 0.452087 -0.399780 0.087769 1441833653 -0.792542 0.452087 -0.399780 0.087769 1441833653 -0.792542 0.452087 -0.399780 0.087769 1441833653 -0.792542 0.452087 -0.399780 0.087769 1441833653 -0.792542 0.452087 -0.399780 0.087769 1441833653 -0.780334 0.465149 -0.404541 0.105225 1441833653 -0.780334 0.465149 -0.404541 0.105225 1441833653 -0.780334 0.465149 -0.404541 0.105225 1441833653 -0.780334 0.465149 -0.404541 0.105225 1441833653 -0.780334 0.465149 -0.404541 0.105225 1441833653 -0.780334 0.465149 -0.404541 0.105225 1441833653 -0.764648 0.447266 -0.433960 0.164124 1441833653 -0.764648 0.447266 -0.433960 0.164124 1441833653 -0.764648 0.447266 -0.433960 0.164124 1441833653 -0.764648 0.447266 -0.433960 0.164124 1441833653 -0.764648 0.447266 -0.433960 0.164124 1441833653 -0.764648 0.447266 -0.433960 0.164124 1441833653 -0.742737 0.407104 -0.473389 0.241943 1441833653 -0.742737 0.407104 -0.473389 0.241943 1441833653 -0.742737 0.407104 -0.473389 0.241943 1441833653 -0.742737 0.407104 -0.473389 0.241943 1441833653 -0.742737 0.407104 -0.473389 0.241943 1441833653 -0.742737 0.407104 -0.473389 0.241943 1441833653 -0.742737 0.407104 -0.473389 0.241943 1441833653 -0.710876 0.359558 -0.509949 0.324585 1441833653 -0.710876 0.359558 -0.509949 0.324585 1441833653 -0.710876 0.359558 -0.509949 0.324585 1441833653 -0.710876 0.359558 -0.509949 0.324585 1441833653 -0.710876 0.359558 -0.509949 0.324585 1441833653 -0.710876 0.359558 -0.509949 0.324585 1441833653 -0.710876 0.359558 -0.509949 0.324585 1441833653 -0.671204 0.307983 -0.539429 0.404541 1441833653 -0.671204 0.307983 -0.539429 0.404541 1441833653 -0.671204 0.307983 -0.539429 0.404541 1441833653 -0.671204 0.307983 -0.539429 0.404541 1441833653 -0.671204 0.307983 -0.539429 0.404541 1441833653 -0.671204 0.307983 -0.539429 0.404541 1441833653 -0.626038 0.252991 -0.565674 0.473389 1441833653 -0.626038 0.252991 -0.565674 0.473389 1441833653 -0.626038 0.252991 -0.565674 0.473389 1441833653 -0.626038 0.252991 -0.565674 0.473389 1441833653 -0.626038 0.252991 -0.565674 0.473389 1441833653 -0.579529 0.196899 -0.592163 0.524109 1441833653 -0.579529 0.196899 -0.592163 0.524109 1441833653 -0.579529 0.196899 -0.592163 0.524109 1441833653 -0.579529 0.196899 -0.592163 0.524109 1441833653 -0.579529 0.196899 -0.592163 0.524109 1441833653 -0.579529 0.196899 -0.592163 0.524109 1441833653 -0.579529 0.196899 -0.592163 0.524109 1441833653 -0.544678 0.161133 -0.605408 0.557556 1441833653 -0.544678 0.161133 -0.605408 0.557556 1441833653 -0.544678 0.161133 -0.605408 0.557556 1441833653 -0.544678 0.161133 -0.605408 0.557556 1441833653 -0.544678 0.161133 -0.605408 0.557556 1441833653 -0.544678 0.161133 -0.605408 0.557556 1441833653 -0.530640 0.137024 -0.599609 0.583252 1441833653 -0.530640 0.137024 -0.599609 0.583252 1441833653 -0.530640 0.137024 -0.599609 0.583252 1441833653 -0.530640 0.137024 -0.599609 0.583252 1441833653 -0.530640 0.137024 -0.599609 0.583252 1441833653 -0.530640 0.137024 -0.599609 0.583252 1441833654 -0.543945 0.127441 -0.583923 0.588989 1441833654 -0.543945 0.127441 -0.583923 0.588989 1441833654 -0.543945 0.127441 -0.583923 0.588989 1441833654 -0.543945 0.127441 -0.583923 0.588989 1441833654 -0.543945 0.127441 -0.583923 0.588989 1441833654 -0.543945 0.127441 -0.583923 0.588989 1441833654 -0.583008 0.142334 -0.572815 0.558350 1441833654 -0.583008 0.142334 -0.572815 0.558350 1441833654 -0.583008 0.142334 -0.572815 0.558350 1441833654 -0.583008 0.142334 -0.572815 0.558350 1441833654 -0.583008 0.142334 -0.572815 0.558350 1441833654 -0.583008 0.142334 -0.572815 0.558350 1441833654 -0.632324 0.183777 -0.561829 0.500854 1441833654 -0.632324 0.183777 -0.561829 0.500854 1441833654 -0.632324 0.183777 -0.561829 0.500854 1441833654 -0.632324 0.183777 -0.561829 0.500854 1441833654 -0.632324 0.183777 -0.561829 0.500854 1441833654 -0.632324 0.183777 -0.561829 0.500854 1441833654 -0.679565 0.243896 -0.542725 0.429138 1441833654 -0.679565 0.243896 -0.542725 0.429138 1441833654 -0.679565 0.243896 -0.542725 0.429138 1441833654 -0.679565 0.243896 -0.542725 0.429138 1441833654 -0.679565 0.243896 -0.542725 0.429138 1441833654 -0.679565 0.243896 -0.542725 0.429138 1441833654 -0.720154 0.306580 -0.511719 0.354370 1441833654 -0.720154 0.306580 -0.511719 0.354370 1441833654 -0.720154 0.306580 -0.511719 0.354370 1441833654 -0.720154 0.306580 -0.511719 0.354370 1441833654 -0.720154 0.306580 -0.511719 0.354370 1441833654 -0.720154 0.306580 -0.511719 0.354370 1441833654 -0.720154 0.306580 -0.511719 0.354370 1441833654 -0.752014 0.365356 -0.472961 0.278137 1441833654 -0.752014 0.365356 -0.472961 0.278137 1441833654 -0.752014 0.365356 -0.472961 0.278137 1441833654 -0.752014 0.365356 -0.472961 0.278137 1441833654 -0.752014 0.365356 -0.472961 0.278137 1441833654 -0.773132 0.421082 -0.429626 0.201050 1441833654 -0.773132 0.421082 -0.429626 0.201050 1441833654 -0.773132 0.421082 -0.429626 0.201050 1441833654 -0.773132 0.421082 -0.429626 0.201050 1441833654 -0.773132 0.421082 -0.429626 0.201050 1441833654 -0.773132 0.421082 -0.429626 0.201050 1441833654 -0.773132 0.421082 -0.429626 0.201050 1441833654 -0.784058 0.469666 -0.380615 0.140747 1441833654 -0.784058 0.469666 -0.380615 0.140747 1441833654 -0.784058 0.469666 -0.380615 0.140747 1441833654 -0.784058 0.469666 -0.380615 0.140747 1441833654 -0.785950 0.501587 -0.346008 0.104675 1441833654 -0.785950 0.501587 -0.346008 0.104675 1441833654 -0.785950 0.501587 -0.346008 0.104675 1441833654 -0.781067 0.517212 -0.335205 0.100220 1441833654 -0.781067 0.517212 -0.335205 0.100220 1441833654 -0.781067 0.517212 -0.335205 0.100220 1441833654 -0.781067 0.517212 -0.335205 0.100220 1441833654 -0.781067 0.517212 -0.335205 0.100220 1441833654 -0.775757 0.509583 -0.346619 0.135498 1441833654 -0.775757 0.509583 -0.346619 0.135498 1441833654 -0.775757 0.509583 -0.346619 0.135498 1441833654 -0.775757 0.509583 -0.346619 0.135498 1441833654 -0.775757 0.509583 -0.346619 0.135498 1441833654 -0.775757 0.509583 -0.346619 0.135498 1441833654 -0.765381 0.481018 -0.378723 0.198608 1441833654 -0.765381 0.481018 -0.378723 0.198608 1441833654 -0.765381 0.481018 -0.378723 0.198608 1441833654 -0.765381 0.481018 -0.378723 0.198608 1441833654 -0.765381 0.481018 -0.378723 0.198608 1441833654 -0.765381 0.481018 -0.378723 0.198608 1441833654 -0.741882 0.438477 -0.426086 0.275391 1441833654 -0.741882 0.438477 -0.426086 0.275391 1441833654 -0.741882 0.438477 -0.426086 0.275391 1441833654 -0.741882 0.438477 -0.426086 0.275391 1441833654 -0.741882 0.438477 -0.426086 0.275391 1441833654 -0.741882 0.438477 -0.426086 0.275391 1441833654 -0.708191 0.378906 -0.475891 0.358398 1441833654 -0.708191 0.378906 -0.475891 0.358398 1441833654 -0.708191 0.378906 -0.475891 0.358398 1441833654 -0.708191 0.378906 -0.475891 0.358398 1441833654 -0.708191 0.378906 -0.475891 0.358398 1441833654 -0.708191 0.378906 -0.475891 0.358398 1441833654 -0.666748 0.309082 -0.515930 0.440186 1441833654 -0.666748 0.309082 -0.515930 0.440186 1441833654 -0.666748 0.309082 -0.515930 0.440186 1441833654 -0.666748 0.309082 -0.515930 0.440186 1441833654 -0.666748 0.309082 -0.515930 0.440186 1441833654 -0.666748 0.309082 -0.515930 0.440186 1441833654 -0.620483 0.235535 -0.536987 0.520691 1441833654 -0.620483 0.235535 -0.536987 0.520691 1441833654 -0.620483 0.235535 -0.536987 0.520691 1441833654 -0.620483 0.235535 -0.536987 0.520691 1441833654 -0.620483 0.235535 -0.536987 0.520691 1441833654 -0.620483 0.235535 -0.536987 0.520691 1441833654 -0.570190 0.170593 -0.553711 0.582397 1441833654 -0.570190 0.170593 -0.553711 0.582397 1441833654 -0.570190 0.170593 -0.553711 0.582397 1441833654 -0.570190 0.170593 -0.553711 0.582397 1441833654 -0.570190 0.170593 -0.553711 0.582397 1441833654 -0.570190 0.170593 -0.553711 0.582397 1441833654 -0.533752 0.110596 -0.566162 0.618347 1441833654 -0.533752 0.110596 -0.566162 0.618347 1441833654 -0.533752 0.110596 -0.566162 0.618347 1441833654 -0.533752 0.110596 -0.566162 0.618347 1441833654 -0.533752 0.110596 -0.566162 0.618347 1441833654 -0.533752 0.110596 -0.566162 0.618347 1441833654 -0.522522 0.066162 -0.566895 0.633423 1441833654 -0.522522 0.066162 -0.566895 0.633423 1441833655 -0.522522 0.066162 -0.566895 0.633423 1441833655 -0.522522 0.066162 -0.566895 0.633423 1441833655 -0.522522 0.066162 -0.566895 0.633423 1441833655 -0.522522 0.066162 -0.566895 0.633423 1441833655 -0.535645 0.068665 -0.563965 0.624756 1441833655 -0.535645 0.068665 -0.563965 0.624756 1441833655 -0.535645 0.068665 -0.563965 0.624756 1441833655 -0.535645 0.068665 -0.563965 0.624756 1441833655 -0.535645 0.068665 -0.563965 0.624756 1441833655 -0.535645 0.068665 -0.563965 0.624756 1441833655 -0.567322 0.100586 -0.559448 0.595886 1441833655 -0.567322 0.100586 -0.559448 0.595886 1441833655 -0.567322 0.100586 -0.559448 0.595886 1441833655 -0.567322 0.100586 -0.559448 0.595886 1441833655 -0.567322 0.100586 -0.559448 0.595886 1441833655 -0.567322 0.100586 -0.559448 0.595886 1441833655 -0.613281 0.146545 -0.553467 0.544128 1441833655 -0.613281 0.146545 -0.553467 0.544128 1441833655 -0.613281 0.146545 -0.553467 0.544128 1441833655 -0.613281 0.146545 -0.553467 0.544128 1441833655 -0.613281 0.146545 -0.553467 0.544128 1441833655 -0.613281 0.146545 -0.553467 0.544128 1441833655 -0.664551 0.204651 -0.539368 0.474915 1441833655 -0.664551 0.204651 -0.539368 0.474915 1441833655 -0.664551 0.204651 -0.539368 0.474915 1441833655 -0.664551 0.204651 -0.539368 0.474915 1441833655 -0.664551 0.204651 -0.539368 0.474915 1441833655 -0.664551 0.204651 -0.539368 0.474915 1441833655 -0.711304 0.268555 -0.513428 0.397949 1441833655 -0.711304 0.268555 -0.513428 0.397949 1441833655 -0.711304 0.268555 -0.513428 0.397949 1441833655 -0.711304 0.268555 -0.513428 0.397949 1441833655 -0.711304 0.268555 -0.513428 0.397949 1441833655 -0.711304 0.268555 -0.513428 0.397949 1441833655 -0.711304 0.268555 -0.513428 0.397949 1441833655 -0.747864 0.332214 -0.479431 0.317078 1441833655 -0.747864 0.332214 -0.479431 0.317078 1441833655 -0.747864 0.332214 -0.479431 0.317078 1441833655 -0.747864 0.332214 -0.479431 0.317078 1441833655 -0.747864 0.332214 -0.479431 0.317078 1441833655 -0.747864 0.332214 -0.479431 0.317078 1441833655 -0.773132 0.392639 -0.439209 0.235046 1441833655 -0.773132 0.392639 -0.439209 0.235046 1441833655 -0.773132 0.392639 -0.439209 0.235046 1441833655 -0.773132 0.392639 -0.439209 0.235046 1441833655 -0.773132 0.392639 -0.439209 0.235046 1441833655 -0.773132 0.392639 -0.439209 0.235046 1441833655 -0.787598 0.448059 -0.390991 0.161438 1441833655 -0.787598 0.448059 -0.390991 0.161438 1441833655 -0.787598 0.448059 -0.390991 0.161438 1441833655 -0.787598 0.448059 -0.390991 0.161438 1441833655 -0.787598 0.448059 -0.390991 0.161438 1441833655 -0.787598 0.448059 -0.390991 0.161438 1441833655 -0.788513 0.495544 -0.348633 0.105713 1441833655 -0.788513 0.495544 -0.348633 0.105713 1441833655 -0.788513 0.495544 -0.348633 0.105713 1441833655 -0.788513 0.495544 -0.348633 0.105713 1441833655 -0.788513 0.495544 -0.348633 0.105713 1441833655 -0.788513 0.495544 -0.348633 0.105713 1441833655 -0.788513 0.495544 -0.348633 0.105713 1441833655 -0.787048 0.517639 -0.322449 0.092896 1441833655 -0.787048 0.517639 -0.322449 0.092896 1441833655 -0.787048 0.517639 -0.322449 0.092896 1441833655 -0.787048 0.517639 -0.322449 0.092896 1441833655 -0.787048 0.517639 -0.322449 0.092896 1441833655 -0.787048 0.517639 -0.322449 0.092896 1441833655 -0.787048 0.517639 -0.322449 0.092896 1441833655 -0.785706 0.511169 -0.325928 0.123047 1441833655 -0.785706 0.511169 -0.325928 0.123047 1441833655 -0.785706 0.511169 -0.325928 0.123047 1441833655 -0.785706 0.511169 -0.325928 0.123047 1441833655 -0.785706 0.511169 -0.325928 0.123047 1441833655 -0.785706 0.511169 -0.325928 0.123047 1441833655 -0.776306 0.488342 -0.355957 0.179443 1441833655 -0.776306 0.488342 -0.355957 0.179443 1441833655 -0.776306 0.488342 -0.355957 0.179443 1441833655 -0.776306 0.488342 -0.355957 0.179443 1441833655 -0.776306 0.488342 -0.355957 0.179443 1441833655 -0.776306 0.488342 -0.355957 0.179443 1441833655 -0.756592 0.450623 -0.402466 0.250122 1441833655 -0.756592 0.450623 -0.402466 0.250122 1441833655 -0.756592 0.450623 -0.402466 0.250122 1441833655 -0.756592 0.450623 -0.402466 0.250122 1441833655 -0.756592 0.450623 -0.402466 0.250122 1441833655 -0.756592 0.450623 -0.402466 0.250122 1441833655 -0.756592 0.450623 -0.402466 0.250122 1441833655 -0.724792 0.400391 -0.455994 0.326233 1441833655 -0.724792 0.400391 -0.455994 0.326233 1441833655 -0.724792 0.400391 -0.455994 0.326233 1441833655 -0.724792 0.400391 -0.455994 0.326233 1441833655 -0.724792 0.400391 -0.455994 0.326233 1441833655 -0.724792 0.400391 -0.455994 0.326233 1441833655 -0.683167 0.334167 -0.505737 0.407288 1441833655 -0.683167 0.334167 -0.505737 0.407288 1441833655 -0.683167 0.334167 -0.505737 0.407288 1441833655 -0.683167 0.334167 -0.505737 0.407288 1441833655 -0.683167 0.334167 -0.505737 0.407288 1441833655 -0.683167 0.334167 -0.505737 0.407288 1441833655 -0.632507 0.256958 -0.546204 0.485413 1441833655 -0.632507 0.256958 -0.546204 0.485413 1441833655 -0.632507 0.256958 -0.546204 0.485413 1441833655 -0.632507 0.256958 -0.546204 0.485413 1441833655 -0.632507 0.256958 -0.546204 0.485413 1441833655 -0.576538 0.181885 -0.575745 0.550537 1441833655 -0.576538 0.181885 -0.575745 0.550537 1441833655 -0.576538 0.181885 -0.575745 0.550537 1441833655 -0.576538 0.181885 -0.575745 0.550537 1441833655 -0.576538 0.181885 -0.575745 0.550537 1441833655 -0.576538 0.181885 -0.575745 0.550537 1441833655 -0.530212 0.115540 -0.591675 0.596191 1441833655 -0.530212 0.115540 -0.591675 0.596191 1441833656 -0.530212 0.115540 -0.591675 0.596191 1441833656 -0.530212 0.115540 -0.591675 0.596191 1441833656 -0.530212 0.115540 -0.591675 0.596191 1441833656 -0.530212 0.115540 -0.591675 0.596191 1441833656 -0.508850 0.068054 -0.597229 0.616211 1441833656 -0.508850 0.068054 -0.597229 0.616211 1441833656 -0.508850 0.068054 -0.597229 0.616211 1441833656 -0.508850 0.068054 -0.597229 0.616211 1441833656 -0.508850 0.068054 -0.597229 0.616211 1441833656 -0.508850 0.068054 -0.597229 0.616211 1441833656 -0.517273 0.052063 -0.601501 0.606628 1441833656 -0.517273 0.052063 -0.601501 0.606628 1441833656 -0.517273 0.052063 -0.601501 0.606628 1441833656 -0.517273 0.052063 -0.601501 0.606628 1441833656 -0.517273 0.052063 -0.601501 0.606628 1441833656 -0.517273 0.052063 -0.601501 0.606628 1441833656 -0.548523 0.070557 -0.604675 0.573181 1441833656 -0.548523 0.070557 -0.604675 0.573181 1441833656 -0.548523 0.070557 -0.604675 0.573181 1441833656 -0.548523 0.070557 -0.604675 0.573181 1441833656 -0.548523 0.070557 -0.604675 0.573181 1441833656 -0.548523 0.070557 -0.604675 0.573181 1441833656 -0.593445 0.113281 -0.597473 0.527283 1441833656 -0.593445 0.113281 -0.597473 0.527283 1441833656 -0.593445 0.113281 -0.597473 0.527283 1441833656 -0.593445 0.113281 -0.597473 0.527283 1441833656 -0.593445 0.113281 -0.597473 0.527283 1441833656 -0.593445 0.113281 -0.597473 0.527283 1441833656 -0.646423 0.169922 -0.577454 0.468872 1441833656 -0.646423 0.169922 -0.577454 0.468872 1441833656 -0.646423 0.169922 -0.577454 0.468872 1441833656 -0.646423 0.169922 -0.577454 0.468872 1441833656 -0.646423 0.169922 -0.577454 0.468872 1441833656 -0.646423 0.169922 -0.577454 0.468872 1441833656 -0.697449 0.238586 -0.547241 0.396545 1441833656 -0.697449 0.238586 -0.547241 0.396545 1441833656 -0.697449 0.238586 -0.547241 0.396545 1441833656 -0.697449 0.238586 -0.547241 0.396545 1441833656 -0.697449 0.238586 -0.547241 0.396545 1441833656 -0.697449 0.238586 -0.547241 0.396545 1441833656 -0.697449 0.238586 -0.547241 0.396545 1441833656 -0.740417 0.311218 -0.504761 0.316467 1441833656 -0.740417 0.311218 -0.504761 0.316467 1441833656 -0.740417 0.311218 -0.504761 0.316467 1441833656 -0.740417 0.311218 -0.504761 0.316467 1441833656 -0.740417 0.311218 -0.504761 0.316467 1441833656 -0.740417 0.311218 -0.504761 0.316467 1441833656 -0.771057 0.380676 -0.454102 0.233215 1441833656 -0.771057 0.380676 -0.454102 0.233215 1441833656 -0.771057 0.380676 -0.454102 0.233215 1441833656 -0.771057 0.380676 -0.454102 0.233215 1441833656 -0.771057 0.380676 -0.454102 0.233215 1441833656 -0.771057 0.380676 -0.454102 0.233215 1441833656 -0.787415 0.445679 -0.396057 0.156494 1441833656 -0.787415 0.445679 -0.396057 0.156494 1441833656 -0.787415 0.445679 -0.396057 0.156494 1441833656 -0.787415 0.445679 -0.396057 0.156494 1441833656 -0.787415 0.445679 -0.396057 0.156494 1441833656 -0.787415 0.445679 -0.396057 0.156494 1441833656 -0.787903 0.498413 -0.347717 0.099365 1441833656 -0.787903 0.498413 -0.347717 0.099365 1441833656 -0.787903 0.498413 -0.347717 0.099365 1441833656 -0.787903 0.498413 -0.347717 0.099365 1441833656 -0.787903 0.498413 -0.347717 0.099365 1441833656 -0.787903 0.498413 -0.347717 0.099365 1441833656 -0.781738 0.527283 -0.322510 0.082642 1441833656 -0.781738 0.527283 -0.322510 0.082642 1441833656 -0.781738 0.527283 -0.322510 0.082642 1441833656 -0.781738 0.527283 -0.322510 0.082642 1441833656 -0.781738 0.527283 -0.322510 0.082642 1441833656 -0.781738 0.527283 -0.322510 0.082642 1441833656 -0.781189 0.519470 -0.327332 0.113281 1441833656 -0.781189 0.519470 -0.327332 0.113281 1441833656 -0.781189 0.519470 -0.327332 0.113281 1441833656 -0.781189 0.519470 -0.327332 0.113281 1441833656 -0.781189 0.519470 -0.327332 0.113281 1441833656 -0.781189 0.519470 -0.327332 0.113281 1441833656 -0.774353 0.493347 -0.357422 0.171021 1441833656 -0.774353 0.493347 -0.357422 0.171021 1441833656 -0.774353 0.493347 -0.357422 0.171021 1441833656 -0.774353 0.493347 -0.357422 0.171021 1441833656 -0.774353 0.493347 -0.357422 0.171021 1441833656 -0.774353 0.493347 -0.357422 0.171021 1441833656 -0.774353 0.493347 -0.357422 0.171021 1441833656 -0.755676 0.455261 -0.403992 0.241760 1441833656 -0.755676 0.455261 -0.403992 0.241760 1441833656 -0.755676 0.455261 -0.403992 0.241760 1441833656 -0.755676 0.455261 -0.403992 0.241760 1441833656 -0.755676 0.455261 -0.403992 0.241760 1441833656 -0.755676 0.455261 -0.403992 0.241760 1441833656 -0.725952 0.403564 -0.456665 0.318787 1441833656 -0.725952 0.403564 -0.456665 0.318787 1441833656 -0.725952 0.403564 -0.456665 0.318787 1441833656 -0.725952 0.403564 -0.456665 0.318787 1441833656 -0.725952 0.403564 -0.456665 0.318787 1441833656 -0.725952 0.403564 -0.456665 0.318787 1441833656 -0.686768 0.337341 -0.506470 0.397583 1441833656 -0.686768 0.337341 -0.506470 0.397583 1441833656 -0.686768 0.337341 -0.506470 0.397583 1441833656 -0.686768 0.337341 -0.506470 0.397583 1441833656 -0.686768 0.337341 -0.506470 0.397583 1441833656 -0.686768 0.337341 -0.506470 0.397583 1441833656 -0.638306 0.265259 -0.549072 0.469849 1441833656 -0.638306 0.265259 -0.549072 0.469849 1441833656 -0.638306 0.265259 -0.549072 0.469849 1441833656 -0.638306 0.265259 -0.549072 0.469849 1441833656 -0.638306 0.265259 -0.549072 0.469849 1441833656 -0.638306 0.265259 -0.549072 0.469849 1441833656 -0.587708 0.194092 -0.579041 0.530701 1441833656 -0.587708 0.194092 -0.579041 0.530701 1441833656 -0.587708 0.194092 -0.579041 0.530701 1441833656 -0.587708 0.194092 -0.579041 0.530701 1441833657 -0.587708 0.194092 -0.579041 0.530701 1441833657 -0.587708 0.194092 -0.579041 0.530701 1441833657 -0.587708 0.194092 -0.579041 0.530701 1441833657 -0.548279 0.130798 -0.594360 0.573608 1441833657 -0.548279 0.130798 -0.594360 0.573608 1441833657 -0.548279 0.130798 -0.594360 0.573608 1441833657 -0.548279 0.130798 -0.594360 0.573608 1441833657 -0.548279 0.130798 -0.594360 0.573608 1441833657 -0.548279 0.130798 -0.594360 0.573608 1441833657 -0.529358 0.094849 -0.606812 0.585327 1441833657 -0.529358 0.094849 -0.606812 0.585327 1441833657 -0.529358 0.094849 -0.606812 0.585327 1441833657 -0.529358 0.094849 -0.606812 0.585327 1441833657 -0.529358 0.094849 -0.606812 0.585327 1441833657 -0.529358 0.094849 -0.606812 0.585327 1441833657 -0.537598 0.085083 -0.609863 0.576111 1441833657 -0.537598 0.085083 -0.609863 0.576111 1441833657 -0.537598 0.085083 -0.609863 0.576111 1441833657 -0.537598 0.085083 -0.609863 0.576111 1441833657 -0.537598 0.085083 -0.609863 0.576111 1441833657 -0.537598 0.085083 -0.609863 0.576111 1441833657 -0.537598 0.085083 -0.609863 0.576111 1441833657 -0.568909 0.102356 -0.603821 0.548889 1441833657 -0.568909 0.102356 -0.603821 0.548889 1441833657 -0.568909 0.102356 -0.603821 0.548889 1441833657 -0.568909 0.102356 -0.603821 0.548889 1441833657 -0.568909 0.102356 -0.603821 0.548889 1441833657 -0.568909 0.102356 -0.603821 0.548889 1441833657 -0.613037 0.143860 -0.590515 0.504761 1441833657 -0.613037 0.143860 -0.590515 0.504761 1441833657 -0.613037 0.143860 -0.590515 0.504761 1441833657 -0.613037 0.143860 -0.590515 0.504761 1441833657 -0.613037 0.143860 -0.590515 0.504761 1441833657 -0.613037 0.143860 -0.590515 0.504761 1441833657 -0.662292 0.202209 -0.567200 0.445923 1441833657 -0.662292 0.202209 -0.567200 0.445923 1441833657 -0.662292 0.202209 -0.567200 0.445923 1441833657 -0.662292 0.202209 -0.567200 0.445923 1441833657 
-0.662903 0.279724 -0.554016 0.418884 1441833660 -0.662903 0.279724 -0.554016 0.418884 1441833660 -0.623901 0.232544 -0.581482 0.467529 1441833660 -0.623901 0.232544 -0.581482 0.467529 1441833660 -0.623901 0.232544 -0.581482 0.467529 1441833660 -0.623901 0.232544 -0.581482 0.467529 1441833660 -0.623901 0.232544 -0.581482 0.467529 1441833660 -0.623901 0.232544 -0.581482 0.467529 1441833660 -0.571899 0.167236 -0.606079 0.526917 1441833660 -0.571899 0.167236 -0.606079 0.526917 1441833660 -0.571899 0.167236 -0.606079 0.526917 1441833660 -0.571899 0.167236 -0.606079 0.526917 1441833660 -0.571899 0.167236 -0.606079 0.526917 1441833660 -0.571899 0.167236 -0.606079 0.526917 1441833660 -0.517212 0.095703 -0.622620 0.579407 1441833660 -0.517212 0.095703 -0.622620 0.579407 1441833660 -0.517212 0.095703 -0.622620 0.579407 1441833660 -0.517212 0.095703 -0.622620 0.579407 1441833660 -0.517212 0.095703 -0.622620 0.579407 1441833660 -0.517212 0.095703 -0.622620 0.579407 1441833660 -0.478149 0.040527 -0.629578 0.611084 1441833660 -0.478149 0.040527 -0.629578 0.611084 1441833660 -0.478149 0.040527 -0.629578 0.611084 1441833660 -0.478149 0.040527 -0.629578 0.611084 1441833660 -0.478149 0.040527 -0.629578 0.611084 1441833660 -0.478149 0.040527 -0.629578 0.611084 1441833660 -0.478149 0.040527 -0.629578 0.611084 1441833660 -0.467468 0.012207 -0.630127 0.619873 1441833660 -0.467468 0.012207 -0.630127 0.619873 1441833660 -0.467468 0.012207 -0.630127 0.619873 1441833660 -0.467468 0.012207 -0.630127 0.619873 1441833660 -0.467468 0.012207 -0.630127 0.619873 1441833660 -0.467468 0.012207 -0.630127 0.619873 1441833660 -0.483887 0.012207 -0.627441 0.609985 1441833660 -0.483887 0.012207 -0.627441 0.609985 1441833660 -0.483887 0.012207 -0.627441 0.609985 1441833660 -0.483887 0.012207 -0.627441 0.609985 1441833660 -0.483887 0.012207 -0.627441 0.609985 1441833660 -0.483887 0.012207 -0.627441 0.609985 1441833660 -0.522400 0.036072 -0.624146 0.579895 1441833660 -0.522400 0.036072 -0.624146 0.579895 1441833660 -0.522400 0.036072 -0.624146 0.579895 1441833660 -0.522400 0.036072 -0.624146 0.579895 1441833660 -0.522400 0.036072 -0.624146 0.579895 1441833660 -0.522400 0.036072 -0.624146 0.579895 1441833660 -0.572449 0.084900 -0.616821 0.533569 1441833660 -0.572449 0.084900 -0.616821 0.533569 1441833660 -0.572449 0.084900 -0.616821 0.533569 1441833660 -0.572449 0.084900 -0.616821 0.533569 1441833660 -0.572449 0.084900 -0.616821 0.533569 1441833660 -0.572449 0.084900 -0.616821 0.533569 1441833660 -0.572449 0.084900 -0.616821 0.533569 1441833660 -0.624939 0.152100 -0.602234 0.472900 1441833660 -0.624939 0.152100 -0.602234 0.472900 1441833660 -0.624939 0.152100 -0.602234 0.472900 1441833660 -0.624939 0.152100 -0.602234 0.472900 1441833660 -0.624939 0.152100 -0.602234 0.472900 1441833660 -0.624939 0.152100 -0.602234 0.472900 1441833660 -0.672668 0.225952 -0.574768 0.407593 1441833660 -0.672668 0.225952 -0.574768 0.407593 1441833660 -0.672668 0.225952 -0.574768 0.407593 1441833660 -0.672668 0.225952 -0.574768 0.407593 1441833660 -0.672668 0.225952 -0.574768 0.407593 1441833660 -0.672668 0.225952 -0.574768 0.407593 1441833660 -0.711792 0.293762 -0.540466 0.339111 1441833660 -0.711792 0.293762 -0.540466 0.339111 1441833660 -0.711792 0.293762 -0.540466 0.339111 1441833660 -0.711792 0.293762 -0.540466 0.339111 1441833660 -0.711792 0.293762 -0.540466 0.339111 1441833660 -0.711792 0.293762 -0.540466 0.339111 1441833660 -0.741211 0.355774 -0.502686 0.267151 1441833660 -0.741211 0.355774 -0.502686 0.267151 1441833660 -0.741211 0.355774 -0.502686 0.267151 1441833660 -0.741211 0.355774 -0.502686 0.267151 1441833660 -0.741211 0.355774 -0.502686 0.267151 1441833660 -0.741211 0.355774 -0.502686 0.267151 1441833660 -0.741211 0.355774 -0.502686 0.267151 1441833660 -0.761414 0.413574 -0.459351 0.195435 1441833660 -0.761414 0.413574 -0.459351 0.195435 1441833660 -0.761414 0.413574 -0.459351 0.195435 1441833660 -0.771362 0.467041 -0.411865 0.131165 1441833660 -0.771362 0.467041 -0.411865 0.131165 1441833660 -0.771362 0.467041 -0.411865 0.131165 1441833660 -0.771362 0.467041 -0.411865 0.131165 1441833660 -0.771362 0.467041 -0.411865 0.131165 1441833660 -0.770630 0.512756 -0.368835 0.084961 1441833660 -0.770630 0.512756 -0.368835 0.084961 1441833660 -0.770630 0.512756 -0.368835 0.084961 1441833660 -0.770630 0.512756 -0.368835 0.084961 1441833660 -0.770630 0.512756 -0.368835 0.084961 1441833660 -0.770630 0.512756 -0.368835 0.084961 1441833660 -0.764832 0.543701 -0.338745 0.069153 1441833660 -0.764832 0.543701 -0.338745 0.069153 1441833660 -0.764832 0.543701 -0.338745 0.069153 1441833660 -0.761597 0.542603 -0.339966 0.099915 1441833661 -0.761597 0.542603 -0.339966 0.099915 1441833661 -0.761597 0.542603 -0.339966 0.099915 1441833661 -0.761597 0.542603 -0.339966 0.099915 1441833661 -0.761597 0.542603 -0.339966 0.099915 1441833661 -0.753601 0.511902 -0.376465 0.168335 1441833661 -0.753601 0.511902 -0.376465 0.168335 1441833661 -0.753601 0.511902 -0.376465 0.168335 1441833661 -0.753601 0.511902 -0.376465 0.168335 1441833661 -0.753601 0.511902 -0.376465 0.168335 1441833661 -0.753601 0.511902 -0.376465 0.168335 1441833661 -0.734924 0.463379 -0.426086 0.252380 1441833661 -0.734924 0.463379 -0.426086 0.252380 1441833661 -0.734924 0.463379 -0.426086 0.252380 1441833661 -0.734924 0.463379 -0.426086 0.252380 1441833661 -0.734924 0.463379 -0.426086 0.252380 1441833661 -0.734924 0.463379 -0.426086 0.252380 1441833661 -0.704041 0.404114 -0.477234 0.336548 1441833661 -0.704041 0.404114 -0.477234 0.336548 1441833661 -0.704041 0.404114 -0.477234 0.336548 1441833661 -0.704041 0.404114 -0.477234 0.336548 1441833661 -0.704041 0.404114 -0.477234 0.336548 1441833661 -0.661865 0.336914 -0.525146 0.415527 1441833661 -0.661865 0.336914 -0.525146 0.415527 1441833661 -0.661865 0.336914 -0.525146 0.415527 1441833661 -0.661865 0.336914 -0.525146 0.415527 1441833661 -0.661865 0.336914 -0.525146 0.415527 1441833661 -0.612549 0.259399 -0.563416 0.489929 1441833661 -0.612549 0.259399 -0.563416 0.489929 1441833661 -0.612549 0.259399 -0.563416 0.489929 1441833661 -0.612549 0.259399 -0.563416 0.489929 1441833661 -0.612549 0.259399 -0.563416 0.489929 1441833661 -0.564392 0.182373 -0.587646 0.550415 1441833661 -0.564392 0.182373 -0.587646 0.550415 1441833661 -0.564392 0.182373 -0.587646 0.550415 1441833661 -0.564392 0.182373 -0.587646 0.550415 1441833661 -0.564392 0.182373 -0.587646 0.550415 1441833661 -0.564392 0.182373 -0.587646 0.550415 1441833661 -0.564392 0.182373 -0.587646 0.550415 1441833661 -0.528748 0.125061 -0.597839 0.589417 1441833661 -0.528748 0.125061 -0.597839 0.589417 1441833661 -0.528748 0.125061 -0.597839 0.589417 1441833661 -0.528748 0.125061 -0.597839 0.589417 1441833661 -0.528748 0.125061 -0.597839 0.589417 1441833661 -0.528748 0.125061 -0.597839 0.589417 1441833661 -0.518860 0.097290 -0.600159 0.600952 1441833661 -0.518860 0.097290 -0.600159 0.600952 1441833661 -0.518860 0.097290 -0.600159 0.600952 1441833661 -0.518860 0.097290 -0.600159 0.600952 1441833661 -0.518860 0.097290 -0.600159 0.600952 1441833661 -0.518860 0.097290 -0.600159 0.600952 1441833661 -0.539185 0.094360 -0.597595 0.585876 1441833661 -0.539185 0.094360 -0.597595 0.585876 1441833661 -0.539185 0.094360 -0.597595 0.585876 1441833661 -0.539185 0.094360 -0.597595 0.585876 1441833661 -0.539185 0.094360 -0.597595 0.585876 1441833661 -0.539185 0.094360 -0.597595 0.585876 1441833661 -0.579651 0.115784 -0.592651 0.547180 1441833661 -0.579651 0.115784 -0.592651 0.547180 1441833661 -0.579651 0.115784 -0.592651 0.547180 1441833661 -0.579651 0.115784 -0.592651 0.547180 1441833661 -0.579651 0.115784 -0.592651 0.547180 1441833661 -0.579651 0.115784 -0.592651 0.547180 1441833661 -0.627808 0.159729 -0.584290 0.488892 1441833661 -0.627808 0.159729 -0.584290 0.488892 1441833661 -0.627808 0.159729 -0.584290 0.488892 1441833661 -0.627808 0.159729 -0.584290 0.488892 1441833661 -0.627808 0.159729 -0.584290 0.488892 1441833661 -0.675781 0.224243 -0.565247 0.416626 1441833661 -0.675781 0.224243 -0.565247 0.416626 1441833661 -0.675781 0.224243 -0.565247 0.416626 1441833661 -0.675781 0.224243 -0.565247 0.416626 1441833661 -0.675781 0.224243 -0.565247 0.416626 1441833661 -0.675781 0.224243 -0.565247 0.416626 1441833661 -0.675781 0.224243 -0.565247 0.416626 1441833661 -0.717407 0.297729 -0.531494 0.337952 1441833661 -0.717407 0.297729 -0.531494 0.337952 1441833661 -0.717407 0.297729 -0.531494 0.337952 1441833661 -0.717407 0.297729 -0.531494 0.337952 1441833661 -0.717407 0.297729 -0.531494 0.337952 1441833661 -0.717407 0.297729 -0.531494 0.337952 1441833661 -0.749817 0.368835 -0.484863 0.258240 1441833661 -0.749817 0.368835 -0.484863 0.258240 1441833661 -0.749817 0.368835 -0.484863 0.258240 1441833661 -0.749817 0.368835 -0.484863 0.258240 1441833661 -0.749817 0.368835 -0.484863 0.258240 1441833661 -0.749817 0.368835 -0.484863 0.258240 1441833661 -0.772583 0.432312 -0.428101 0.181641 1441833661 -0.772583 0.432312 -0.428101 0.181641 1441833661 -0.772583 0.432312 -0.428101 0.181641 1441833661 -0.772583 0.432312 -0.428101 0.181641 1441833661 -0.772583 0.432312 -0.428101 0.181641 1441833661 -0.772583 0.432312 -0.428101 0.181641 1441833661 -0.783691 0.487732 -0.367676 0.113220 1441833661 -0.783691 0.487732 -0.367676 0.113220 1441833661 -0.783691 0.487732 -0.367676 0.113220 1441833661 -0.783691 0.487732 -0.367676 0.113220 1441833661 -0.783691 0.487732 -0.367676 0.113220 1441833661 -0.783691 0.487732 -0.367676 0.113220 1441833661 -0.779541 0.535706 -0.318176 0.064026 1441833661 -0.779541 0.535706 -0.318176 0.064026 1441833661 -0.779541 0.535706 -0.318176 0.064026 1441833661 -0.779541 0.535706 -0.318176 0.064026 1441833661 -0.779541 0.535706 -0.318176 0.064026 1441833661 -0.779541 0.535706 -0.318176 0.064026 1441833661 -0.777283 0.552612 -0.295105 0.057983 1441833661 -0.777283 0.552612 -0.295105 0.057983 1441833662 -0.777283 0.552612 -0.295105 0.057983 1441833662 -0.777283 0.552612 -0.295105 0.057983 1441833662 -0.777283 0.552612 -0.295105 0.057983 1441833662 -0.777283 0.552612 -0.295105 0.057983 1441833662 -0.776184 0.545410 -0.303345 0.089417 1441833662 -0.776184 0.545410 -0.303345 0.089417 1441833662 -0.776184 0.545410 -0.303345 0.089417 1441833662 -0.776184 0.545410 -0.303345 0.089417 1441833662 -0.776184 0.545410 -0.303345 0.089417 1441833662 -0.776184 0.545410 -0.303345 0.089417 1441833662 -0.769958 0.522522 -0.335632 0.146729 1441833662 -0.769958 0.522522 -0.335632 0.146729 1441833662 -0.769958 0.522522 -0.335632 0.146729 1441833662 -0.769958 0.522522 -0.335632 0.146729 1441833662 -0.769958 0.522522 -0.335632 0.146729 1441833662 -0.769958 0.522522 -0.335632 0.146729 1441833662 -0.753723 0.485229 -0.385254 0.219238 1441833662 -0.753723 0.485229 -0.385254 0.219238 1441833662 -0.753723 0.485229 -0.385254 0.219238 1441833662 -0.753723 0.485229 -0.385254 0.219238 1441833662 -0.753723 0.485229 -0.385254 0.219238 1441833662 -0.753723 0.485229 -0.385254 0.219238 1441833662 -0.725220 0.436096 -0.441101 0.298950 1441833662 -0.725220 0.436096 -0.441101 0.298950 1441833662 -0.725220 0.436096 -0.441101 0.298950 1441833662 -0.725220 0.436096 -0.441101 0.298950 1441833662 -0.725220 0.436096 -0.441101 0.298950 1441833662 -0.725220 0.436096 -0.441101 0.298950 1441833662 -0.686218 0.376526 -0.493408 0.379333 1441833662 -0.686218 0.376526 -0.493408 0.379333 1441833662 -0.686218 0.376526 -0.493408 0.379333 1441833662 -0.686218 0.376526 -0.493408 0.379333 1441833662 -0.686218 0.376526 -0.493408 0.379333 1441833662 -0.686218 0.376526 -0.493408 0.379333 1441833662 -0.640564 0.311951 -0.538940 0.449341 1441833662 -0.640564 0.311951 -0.538940 0.449341 1441833662 -0.640564 0.311951 -0.538940 0.449341 1441833662 -0.640564 0.311951 -0.538940 0.449341 1441833662 -0.640564 0.311951 -0.538940 0.449341 1441833662 -0.640564 0.311951 -0.538940 0.449341 1441833662 -0.595886 0.242432 -0.572083 0.508850 1441833662 -0.595886 0.242432 -0.572083 0.508850 1441833662 -0.595886 0.242432 -0.572083 0.508850 1441833662 -0.595886 0.242432 -0.572083 0.508850 1441833662 -0.595886 0.242432 -0.572083 0.508850 1441833662 -0.595886 0.242432 -0.572083 0.508850 1441833662 -0.560303 0.177429 -0.588379 0.555298 1441833662 -0.560303 0.177429 -0.588379 0.555298 1441833662 -0.560303 0.177429 -0.588379 0.555298 1441833662 -0.560303 0.177429 -0.588379 0.555298 1441833662 -0.560303 0.177429 -0.588379 0.555298 1441833662 -0.560303 0.177429 -0.588379 0.555298 1441833662 -0.560303 0.177429 -0.588379 0.555298 1441833662 -0.543640 0.131958 -0.592896 0.579285 1441833662 -0.543640 0.131958 -0.592896 0.579285 1441833662 -0.543640 0.131958 -0.592896 0.579285 1441833662 -0.543640 0.131958 -0.592896 0.579285 1441833662 -0.543640 0.131958 -0.592896 0.579285 1441833662 -0.543640 0.131958 -0.592896 0.579285 1441833662 -0.553955 0.115295 -0.591431 0.574524 1441833662 -0.553955 0.115295 -0.591431 0.574524 1441833662 -0.553955 0.115295 -0.591431 0.574524 1441833662 -0.553955 0.115295 -0.591431 0.574524 1441833662 -0.553955 0.115295 -0.591431 0.574524 1441833662 -0.553955 0.115295 -0.591431 0.574524 1441833662 -0.586670 0.126587 -0.586853 0.543579 1441833662 -0.586670 0.126587 -0.586853 0.543579 1441833662 -0.586670 0.126587 -0.586853 0.543579 1441833662 -0.586670 0.126587 -0.586853 0.543579 1441833662 -0.586670 0.126587 -0.586853 0.543579 1441833662 -0.586670 0.126587 -0.586853 0.543579 1441833662 -0.628296 0.160095 -0.577393 0.496277 1441833662 -0.628296 0.160095 -0.577393 0.496277 1441833662 -0.628296 0.160095 -0.577393 0.496277 1441833662 -0.628296 0.160095 -0.577393 0.496277 1441833662 -0.628296 0.160095 -0.577393 0.496277 1441833662 -0.628296 0.160095 -0.577393 0.496277 1441833662 -0.673462 0.209717 -0.559143 0.435669 1441833662 -0.673462 0.209717 -0.559143 0.435669 1441833662 -0.673462 0.209717 -0.559143 0.435669 1441833662 -0.673462 0.209717 -0.559143 0.435669 1441833662 -0.673462 0.209717 -0.559143 0.435669 1441833662 -0.673462 0.209717 -0.559143 0.435669 1441833662 -0.673462 0.209717 -0.559143 0.435669 1441833662 -0.716675 0.269775 -0.530029 0.364319 1441833662 -0.716675 0.269775 -0.530029 0.364319 1441833662 -0.716675 0.269775 -0.530029 0.364319 1441833662 -0.754517 0.331665 -0.488464 0.286621 1441833662 -0.754517 0.331665 -0.488464 0.286621 1441833662 -0.754517 0.331665 -0.488464 0.286621 1441833662 -0.754517 0.331665 -0.488464 0.286621 1441833662 -0.754517 0.331665 -0.488464 0.286621 1441833662 -0.754517 0.331665 -0.488464 0.286621 1441833662 -0.786682 0.386292 -0.436462 0.203613 1441833662 -0.786682 0.386292 -0.436462 0.203613 1441833662 -0.786682 0.386292 -0.436462 0.203613 1441833662 -0.786682 0.386292 -0.436462 0.203613 1441833662 -0.786682 0.386292 -0.436462 0.203613 1441833662 -0.786682 0.386292 -0.436462 0.203613 1441833662 -0.803650 0.448669 -0.374268 0.113281 1441833662 -0.803650 0.448669 -0.374268 0.113281 1441833662 -0.803650 0.448669 -0.374268 0.113281 1441833662 -0.803650 0.448669 -0.374268 0.113281 1441833662 -0.803650 0.448669 -0.374268 0.113281 1441833662 -0.803650 0.448669 -0.374268 0.113281 1441833662 -0.805786 0.506287 -0.303589 0.047546 1441833662 -0.805786 0.506287 -0.303589 0.047546 1441833662 -0.805786 0.506287 -0.303589 0.047546 1441833662 -0.805786 0.506287 -0.303589 0.047546 1441833663 -0.805786 0.506287 -0.303589 0.047546 1441833663 -0.805786 0.506287 -0.303589 0.047546 1441833663 -0.805786 0.506287 -0.303589 0.047546 1441833663 -0.802551 0.536987 -0.259399 0.018066 1441833663 -0.802551 0.536987 -0.259399 0.018066 1441833663 -0.802551 0.536987 -0.259399 0.018066 1441833663 -0.802551 0.536987 -0.259399 0.018066 1441833663 -0.802551 0.536987 -0.259399 0.018066 1441833663 -0.798767 0.542908 -0.256836 0.035400 1441833663 -0.798767 0.542908 -0.256836 0.035400 1441833663 -0.798767 0.542908 -0.256836 0.035400 1441833663 -0.798767 0.542908 -0.256836 0.035400 1441833663 -0.798767 0.542908 -0.256836 0.035400 1441833663 -0.795349 0.523071 -0.291565 0.094116 1441833663 -0.795349 0.523071 -0.291565 0.094116 1441833663 -0.795349 0.523071 -0.291565 0.094116 1441833663 -0.795349 0.523071 -0.291565 0.094116 1441833663 -0.795349 0.523071 -0.291565 0.094116 1441833663 -0.795349 0.523071 -0.291565 0.094116 1441833663 -0.782959 0.490662 -0.341187 0.172607 1441833663 -0.782959 0.490662 -0.341187 0.172607 1441833663 -0.782959 0.490662 -0.341187 0.172607 1441833663 -0.782959 0.490662 -0.341187 0.172607 1441833663 -0.782959 0.490662 -0.341187 0.172607 1441833663 -0.782959 0.490662 -0.341187 0.172607 1441833663 -0.782959 0.490662 -0.341187 0.172607 1441833663 -0.762268 0.448364 -0.390259 0.256226 1441833663 -0.762268 0.448364 -0.390259 0.256226 1441833663 -0.762268 0.448364 -0.390259 0.256226 1441833663 -0.762268 0.448364 -0.390259 0.256226 1441833663 -0.762268 0.448364 -0.390259 0.256226 1441833663 -0.762268 0.448364 -0.390259 0.256226 1441833663 -0.732666 0.400635 -0.436951 0.334290 1441833663 -0.732666 0.400635 -0.436951 0.334290 1441833663 -0.732666 0.400635 -0.436951 0.334290 1441833663 -0.732666 0.400635 -0.436951 0.334290 1441833663 -0.732666 0.400635 -0.436951 0.334290 1441833663 -0.732666 0.400635 -0.436951 0.334290 1441833663 -0.694092 0.340332 -0.484314 0.409790 1441833663 -0.694092 0.340332 -0.484314 0.409790 1441833663 -0.694092 0.340332 -0.484314 0.409790 1441833663 -0.694092 0.340332 -0.484314 0.409790 1441833663 -0.694092 0.340332 -0.484314 0.409790 1441833663 -0.694092 0.340332 -0.484314 0.409790 1441833663 -0.646362 0.266907 -0.531677 0.477783 1441833663 -0.646362 0.266907 -0.531677 0.477783 1441833663 -0.646362 0.266907 -0.531677 0.477783 1441833663 -0.646362 0.266907 -0.531677 0.477783 1441833663 -0.646362 0.266907 -0.531677 0.477783 1441833663 -0.646362 0.266907 -0.531677 0.477783 1441833663 -0.596313 0.193420 -0.568909 0.532349 1441833663 -0.596313 0.193420 -0.568909 0.532349 1441833663 -0.596313 0.193420 -0.568909 0.532349 1441833663 -0.596313 0.193420 -0.568909 0.532349 1441833663 -0.596313 0.193420 -0.568909 0.532349 1441833663 -0.596313 0.193420 -0.568909 0.532349 1441833663 -0.560486 0.127808 -0.581604 0.575562 1441833663 -0.560486 0.127808 -0.581604 0.575562 1441833663 -0.560486 0.127808 -0.581604 0.575562 1441833663 -0.560486 0.127808 -0.581604 0.575562 1441833663 -0.560486 0.127808 -0.581604 0.575562 1441833663 -0.560486 0.127808 -0.581604 0.575562 1441833663 -0.546326 0.092529 -0.589355 0.587952 1441833663 -0.546326 0.092529 -0.589355 0.587952 1441833663 -0.546326 0.092529 -0.589355 0.587952 1441833663 -0.546326 0.092529 -0.589355 0.587952 1441833663 -0.546326 0.092529 -0.589355 0.587952 1441833663 -0.546326 0.092529 -0.589355 0.587952 1441833663 -0.557739 0.089172 -0.591980 0.574951 1441833663 -0.557739 0.089172 -0.591980 0.574951 1441833663 -0.557739 0.089172 -0.591980 0.574951 1441833663 -0.557739 0.089172 -0.591980 0.574951 1441833663 -0.557739 0.089172 -0.591980 0.574951 1441833663 -0.557739 0.089172 -0.591980 0.574951 1441833663 -0.588135 0.113525 -0.587463 0.544128 1441833663 -0.588135 0.113525 -0.587463 0.544128 1441833663 -0.588135 0.113525 -0.587463 0.544128 1441833663 -0.588135 0.113525 -0.587463 0.544128 1441833663 -0.588135 0.113525 -0.587463 0.544128 1441833663 -0.588135 0.113525 -0.587463 0.544128 1441833663 -0.588135 0.113525 -0.587463 0.544128 1441833663 -0.628235 0.154297 -0.576477 0.499207 1441833663 -0.628235 0.154297 -0.576477 0.499207 1441833663 -0.628235 0.154297 -0.576477 0.499207 1441833663 -0.628235 0.154297 -0.576477 0.499207 1441833663 -0.628235 0.154297 -0.576477 0.499207 1441833663 -0.628235 0.154297 -0.576477 0.499207 1441833663 -0.672913 0.211548 -0.557861 0.437317 1441833663 -0.672913 0.211548 -0.557861 0.437317 1441833663 -0.672913 0.211548 -0.557861 0.437317 1441833663 -0.672913 0.211548 -0.557861 0.437317 1441833663 -0.672913 0.211548 -0.557861 0.437317 1441833663 -0.672913 0.211548 -0.557861 0.437317 1441833663 -0.714111 0.279663 -0.528137 0.364563 1441833663 -0.714111 0.279663 -0.528137 0.364563 1441833663 -0.714111 0.279663 -0.528137 0.364563 1441833663 -0.714111 0.279663 -0.528137 0.364563 1441833663 -0.714111 0.279663 -0.528137 0.364563 1441833663 -0.714111 0.279663 -0.528137 0.364563 1441833663 -0.746826 0.345886 -0.488586 0.289612 1441833663 -0.746826 0.345886 -0.488586 0.289612 1441833663 -0.746826 0.345886 -0.488586 0.289612 1441833663 -0.746826 0.345886 -0.488586 0.289612 1441833663 -0.746826 0.345886 -0.488586 0.289612 1441833663 -0.746826 0.345886 -0.488586 0.289612 1441833663 -0.746826 0.345886 -0.488586 0.289612 1441833663 -0.768616 0.408630 -0.443298 0.213806 1441833663 -0.768616 0.408630 -0.443298 0.213806 1441833663 -0.768616 0.408630 -0.443298 0.213806 1441833664 -0.768616 0.408630 -0.443298 0.213806 1441833664 -0.768616 0.408630 -0.443298 0.213806 1441833664 -0.781799 0.461243 -0.391602 0.150757 1441833664 -0.781799 0.461243 -0.391602 0.150757 1441833664 -0.781799 0.461243 -0.391602 0.150757 1441833664 -0.781799 0.461243 -0.391602 0.150757 1441833664 -0.781799 0.461243 -0.391602 0.150757 1441833664 -0.781799 0.461243 -0.391602 0.150757 1441833664 -0.781799 0.461243 -0.391602 0.150757 1441833664 -0.786133 0.496643 -0.352966 0.104126 1441833664 -0.786133 0.496643 -0.352966 0.104126 1441833664 -0.786133 0.496643 -0.352966 0.104126 1441833664 -0.786133 0.496643 -0.352966 0.104126 1441833664 -0.786133 0.496643 -0.352966 0.104126 1441833664 -0.786133 0.496643 -0.352966 0.104126 1441833664 -0.783020 0.516479 -0.337097 0.080566 1441833664 -0.783020 0.516479 -0.337097 0.080566 1441833664 -0.783020 0.516479 -0.337097 0.080566 1441833664 -0.783020 0.516479 -0.337097 0.080566 1441833664 -0.783020 0.516479 -0.337097 0.080566 1441833664 -0.783020 0.516479 -0.337097 0.080566 1441833664 -0.779663 0.515869 -0.341797 0.096191 1441833664 -0.779663 0.515869 -0.341797 0.096191 1441833664 -0.779663 0.515869 -0.341797 0.096191 1441833664 -0.779663 0.515869 -0.341797 0.096191 1441833664 -0.779663 0.515869 -0.341797 0.096191 1441833664 -0.779663 0.515869 -0.341797 0.096191 1441833664 -0.771790 0.499878 -0.365845 0.143616 1441833664 -0.771790 0.499878 -0.365845 0.143616 1441833664 -0.771790 0.499878 -0.365845 0.143616 1441833664 -0.771790 0.499878 -0.365845 0.143616 1441833664 -0.771790 0.499878 -0.365845 0.143616 1441833664 -0.771790 0.499878 -0.365845 0.143616 1441833664 -0.757690 0.465576 -0.405640 0.211365 1441833664 -0.757690 0.465576 -0.405640 0.211365 1441833664 -0.757690 0.465576 -0.405640 0.211365 1441833664 -0.757690 0.465576 -0.405640 0.211365 1441833664 -0.757690 0.465576 -0.405640 0.211365 1441833664 -0.757690 0.465576 -0.405640 0.211365 1441833664 -0.734314 0.418152 -0.453857 0.282837 1441833664 -0.734314 0.418152 -0.453857 0.282837 1441833664 -0.734314 0.418152 -0.453857 0.282837 1441833664 -0.734314 0.418152 -0.453857 0.282837 1441833664 -0.734314 0.418152 -0.453857 0.282837 1441833664 -0.734314 0.418152 -0.453857 0.282837 1441833664 -0.702881 0.361633 -0.498108 0.356506 1441833664 -0.702881 0.361633 -0.498108 0.356506 1441833664 -0.702881 0.361633 -0.498108 0.356506 1441833664 -0.702881 0.361633 -0.498108 0.356506 1441833664 -0.702881 0.361633 -0.498108 0.356506 1441833664 -0.702881 0.361633 -0.498108 0.356506 1441833664 -0.663940 0.297485 -0.535400 0.429016 1441833664 -0.663940 0.297485 -0.535400 0.429016 1441833664 -0.663940 0.297485 -0.535400 0.429016 1441833664 -0.663940 0.297485 -0.535400 0.429016 1441833664 -0.663940 0.297485 -0.535400 0.429016 1441833664 -0.663940 0.297485 -0.535400 0.429016 1441833664 -0.663940 0.297485 -0.535400 0.429016 1441833664 -0.618042 0.230469 -0.565491 0.495117 1441833664 -0.618042 0.230469 -0.565491 0.495117 1441833664 -0.618042 0.230469 -0.565491 0.495117 1441833664 -0.618042 0.230469 -0.565491 0.495117 1441833664 -0.618042 0.230469 -0.565491 0.495117 1441833664 -0.618042 0.230469 -0.565491 0.495117 1441833664 -0.569458 0.166016 -0.587402 0.550537 1441833664 -0.569458 0.166016 -0.587402 0.550537 1441833664 -0.569458 0.166016 -0.587402 0.550537 1441833664 -0.569458 0.166016 -0.587402 0.550537 1441833664 -0.569458 0.166016 -0.587402 0.550537 1441833664 -0.569458 0.166016 -0.587402 0.550537 1441833664 -0.527710 0.110107 -0.598450 0.592651 1441833664 -0.527710 0.110107 -0.598450 0.592651 1441833664 -0.527710 0.110107 -0.598450 0.592651 1441833664 -0.527710 0.110107 -0.598450 0.592651 1441833664 -0.527710 0.110107 -0.598450 0.592651 1441833664 -0.527710 0.110107 -0.598450 0.592651 1441833664 -0.527710 0.110107 -0.598450 0.592651 1441833664 -0.502136 0.071655 -0.604187 0.614563 1441833664 -0.502136 0.071655 -0.604187 0.614563 1441833664 -0.502136 0.071655 -0.604187 0.614563 1441833664 -0.502136 0.071655 -0.604187 0.614563 1441833664 -0.502136 0.071655 -0.604187 0.614563 1441833664 -0.502136 0.071655 -0.604187 0.614563 1441833664 -0.501404 0.055176 -0.608276 0.612854 1441833664 -0.501404 0.055176 -0.608276 0.612854 1441833664 -0.501404 0.055176 -0.608276 0.612854 1441833664 -0.501404 0.055176 -0.608276 0.612854 1441833664 -0.501404 0.055176 -0.608276 0.612854 1441833664 -0.522461 0.061707 -0.609436 0.593140 1441833664 -0.522461 0.061707 -0.609436 0.593140 1441833664 -0.522461 0.061707 -0.609436 0.593140 1441833664 -0.522461 0.061707 -0.609436 0.593140 1441833664 -0.522461 0.061707 -0.609436 0.593140 1441833664 -0.522461 0.061707 -0.609436 0.593140 1441833664 -0.558105 0.088989 -0.604553 0.561401 1441833664 -0.558105 0.088989 -0.604553 0.561401 1441833664 -0.558105 0.088989 -0.604553 0.561401 1441833664 -0.558105 0.088989 -0.604553 0.561401 1441833664 -0.558105 0.088989 -0.604553 0.561401 1441833664 -0.558105 0.088989 -0.604553 0.561401 1441833664 -0.558105 0.088989 -0.604553 0.561401 1441833664 -0.603699 0.132874 -0.591248 0.518005 1441833664 -0.603699 0.132874 -0.591248 0.518005 1441833664 -0.603699 0.132874 -0.591248 0.518005 1441833664 -0.603699 0.132874 -0.591248 0.518005 1441833664 -0.603699 0.132874 -0.591248 0.518005 1441833664 -0.603699 0.132874 -0.591248 0.518005 1441833664 -0.652039 0.189209 -0.569458 0.463379 1441833664 -0.652039 0.189209 -0.569458 0.463379 1441833664 -0.652039 0.189209 -0.569458 0.463379 1441833664 -0.652039 0.189209 -0.569458 0.463379 1441833664 -0.652039 0.189209 -0.569458 0.463379 1441833665 -0.696716 0.249329 -0.540588 0.400269 1441833665 -0.696716 0.249329 -0.540588 0.400269 1441833665 -0.696716 0.249329 -0.540588 0.400269 1441833665 -0.696716 0.249329 -0.540588 0.400269 1441833665 -0.696716 0.249329 -0.540588 0.400269 1441833665 -0.696716 0.249329 -0.540588 0.400269 1441833665 -0.696716 0.249329 -0.540588 0.400269 1441833665 -0.734314 0.310974 -0.503906 0.331848 1441833665 
-0.710022 0.351868 -0.500427 0.348877 1441833667 -0.710022 0.351868 -0.500427 0.348877 1441833667 -0.690552 0.331238 -0.520630 0.377441 1441833667 -0.690552 0.331238 -0.520630 0.377441 1441833667 -0.690552 0.331238 -0.520630 0.377441 1441833667 -0.690552 0.331238 -0.520630 0.377441 1441833667 -0.690552 0.331238 -0.520630 0.377441 1441833667 -0.690552 0.331238 -0.520630 0.377441 1441833667 -0.663879 0.301025 -0.543823 0.415771 1441833667 -0.663879 0.301025 -0.543823 0.415771 1441833667 -0.663879 0.301025 -0.543823 0.415771 1441833667 -0.663879 0.301025 -0.543823 0.415771 1441833667 -0.663879 0.301025 -0.543823 0.415771 1441833667 -0.630554 0.259888 -0.566162 0.463013 1441833667 -0.630554 0.259888 -0.566162 0.463013 1441833667 -0.630554 0.259888 -0.566162 0.463013 1441833667 -0.630554 0.259888 -0.566162 0.463013 1441833667 -0.630554 0.259888 -0.566162 0.463013 1441833667 -0.630554 0.259888 -0.566162 0.463013 1441833667 -0.589844 0.208984 -0.582886 0.518311 1441833667 -0.589844 0.208984 -0.582886 0.518311 1441833667 -0.589844 0.208984 -0.582886 0.518311 1441833667 -0.589844 0.208984 -0.582886 0.518311 1441833667 -0.589844 0.208984 -0.582886 0.518311 1441833667 -0.589844 0.208984 -0.582886 0.518311 1441833667 -0.546875 0.150085 -0.589417 0.575317 1441833667 -0.546875 0.150085 -0.589417 0.575317 1441833667 -0.546875 0.150085 -0.589417 0.575317 1441833667 -0.546875 0.150085 -0.589417 0.575317 1441833667 -0.546875 0.150085 -0.589417 0.575317 1441833667 -0.546875 0.150085 -0.589417 0.575317 1441833667 -0.546875 0.150085 -0.589417 0.575317 1441833667 -0.514343 0.090820 -0.585815 0.619690 1441833667 -0.514343 0.090820 -0.585815 0.619690 1441833668 -0.514343 0.090820 -0.585815 0.619690 1441833668 -0.514343 0.090820 -0.585815 0.619690 1441833668 -0.514343 0.090820 -0.585815 0.619690 1441833668 -0.514343 0.090820 -0.585815 0.619690 1441833668 -0.505188 0.055664 -0.589111 0.628235 1441833668 -0.505188 0.055664 -0.589111 0.628235 1441833668 -0.505188 0.055664 -0.589111 0.628235 1441833668 -0.505188 0.055664 -0.589111 0.628235 1441833668 -0.505188 0.055664 -0.589111 0.628235 1441833668 -0.505188 0.055664 -0.589111 0.628235 1441833668 -0.505188 0.055664 -0.589111 0.628235 1441833668 -0.525635 0.053345 -0.594971 0.605713 1441833668 -0.525635 0.053345 -0.594971 0.605713 1441833668 -0.525635 0.053345 -0.594971 0.605713 1441833668 -0.525635 0.053345 -0.594971 0.605713 1441833668 -0.525635 0.053345 -0.594971 0.605713 1441833668 -0.525635 0.053345 -0.594971 0.605713 1441833668 -0.568176 0.081726 -0.594177 0.563477 1441833668 -0.568176 0.081726 -0.594177 0.563477 1441833668 -0.568176 0.081726 -0.594177 0.563477 1441833668 -0.568176 0.081726 -0.594177 0.563477 1441833668 -0.568176 0.081726 -0.594177 0.563477 1441833668 -0.568176 0.081726 -0.594177 0.563477 1441833668 -0.621948 0.134827 -0.582031 0.506226 1441833668 -0.621948 0.134827 -0.582031 0.506226 1441833668 -0.621948 0.134827 -0.582031 0.506226 1441833668 -0.621948 0.134827 -0.582031 0.506226 1441833668 -0.621948 0.134827 -0.582031 0.506226 1441833668 -0.621948 0.134827 -0.582031 0.506226 1441833668 -0.621948 0.134827 -0.582031 0.506226 1441833668 -0.676514 0.203857 -0.554810 0.439331 1441833668 -0.676514 0.203857 -0.554810 0.439331 1441833668 -0.676514 0.203857 -0.554810 0.439331 1441833668 -0.676514 0.203857 -0.554810 0.439331 1441833668 -0.676514 0.203857 -0.554810 0.439331 1441833668 -0.676514 0.203857 -0.554810 0.439331 1441833668 -0.726624 0.268738 -0.511047 0.372375 1441833668 -0.726624 0.268738 -0.511047 0.372375 1441833668 -0.726624 0.268738 -0.511047 0.372375 1441833668 -0.726624 0.268738 -0.511047 0.372375 1441833668 -0.726624 0.268738 -0.511047 0.372375 1441833668 -0.726624 0.268738 -0.511047 0.372375 1441833668 -0.766418 0.332153 -0.465393 0.292847 1441833668 -0.766418 0.332153 -0.465393 0.292847 1441833668 -0.766418 0.332153 -0.465393 0.292847 1441833668 -0.766418 0.332153 -0.465393 0.292847 1441833668 -0.766418 0.332153 -0.465393 0.292847 1441833668 -0.766418 0.332153 -0.465393 0.292847 1441833668 -0.766418 0.332153 -0.465393 0.292847 1441833668 -0.792297 0.394775 -0.414612 0.211243 1441833668 -0.792297 0.394775 -0.414612 0.211243 1441833668 -0.792297 0.394775 -0.414612 0.211243 1441833668 -0.792297 0.394775 -0.414612 0.211243 1441833668 -0.792297 0.394775 -0.414612 0.211243 1441833668 -0.792297 0.394775 -0.414612 0.211243 1441833668 -0.807312 0.445496 -0.360352 0.141113 1441833668 -0.807312 0.445496 -0.360352 0.141113 1441833668 -0.807312 0.445496 -0.360352 0.141113 1441833668 -0.807312 0.445496 -0.360352 0.141113 1441833668 -0.807312 0.445496 -0.360352 0.141113 1441833668 -0.807312 0.445496 -0.360352 0.141113 1441833668 -0.810852 0.487183 -0.312927 0.085754 1441833668 -0.810852 0.487183 -0.312927 0.085754 1441833668 -0.810852 0.487183 -0.312927 0.085754 1441833668 -0.810852 0.487183 -0.312927 0.085754 1441833668 -0.810852 0.487183 -0.312927 0.085754 1441833668 -0.810852 0.487183 -0.312927 0.085754 1441833668 -0.806213 0.516663 -0.281494 0.062317 1441833668 -0.806213 0.516663 -0.281494 0.062317 1441833668 -0.806213 0.516663 -0.281494 0.062317 1441833668 -0.806213 0.516663 -0.281494 0.062317 1441833668 -0.806213 0.516663 -0.281494 0.062317 1441833668 -0.806213 0.516663 -0.281494 0.062317 1441833668 -0.801453 0.518250 -0.285706 0.086243 1441833668 -0.801453 0.518250 -0.285706 0.086243 1441833668 -0.801453 0.518250 -0.285706 0.086243 1441833668 -0.801453 0.518250 -0.285706 0.086243 1441833668 -0.801453 0.518250 -0.285706 0.086243 1441833668 -0.801453 0.518250 -0.285706 0.086243 1441833668 -0.789490 0.500610 -0.323975 0.145447 1441833668 -0.789490 0.500610 -0.323975 0.145447 1441833668 -0.789490 0.500610 -0.323975 0.145447 1441833668 -0.789490 0.500610 -0.323975 0.145447 1441833668 -0.789490 0.500610 -0.323975 0.145447 1441833668 -0.789490 0.500610 -0.323975 0.145447 1441833668 -0.767944 0.466858 -0.377075 0.223877 1441833668 -0.767944 0.466858 -0.377075 0.223877 1441833668 -0.767944 0.466858 -0.377075 0.223877 1441833668 -0.767944 0.466858 -0.377075 0.223877 1441833668 -0.767944 0.466858 -0.377075 0.223877 1441833668 -0.767944 0.466858 -0.377075 0.223877 1441833668 -0.737061 0.420837 -0.429077 0.309082 1441833668 -0.737061 0.420837 -0.429077 0.309082 1441833668 -0.737061 0.420837 -0.429077 0.309082 1441833668 -0.737061 0.420837 -0.429077 0.309082 1441833668 -0.737061 0.420837 -0.429077 0.309082 1441833668 -0.737061 0.420837 -0.429077 0.309082 1441833668 -0.697083 0.366638 -0.475952 0.391357 1441833668 -0.697083 0.366638 -0.475952 0.391357 1441833668 -0.697083 0.366638 -0.475952 0.391357 1441833668 -0.697083 0.366638 -0.475952 0.391357 1441833668 -0.697083 0.366638 -0.475952 0.391357 1441833668 -0.697083 0.366638 -0.475952 0.391357 1441833668 -0.697083 0.366638 -0.475952 0.391357 1441833668 -0.650696 0.304565 -0.516174 0.466248 1441833668 -0.650696 0.304565 -0.516174 0.466248 1441833668 -0.650696 0.304565 -0.516174 0.466248 1441833668 -0.650696 0.304565 -0.516174 0.466248 1441833668 -0.650696 0.304565 -0.516174 0.466248 1441833668 -0.650696 0.304565 -0.516174 0.466248 1441833668 -0.600952 0.237976 -0.550476 0.528442 1441833668 -0.600952 0.237976 -0.550476 0.528442 1441833668 -0.600952 0.237976 -0.550476 0.528442 1441833669 -0.600952 0.237976 -0.550476 0.528442 1441833669 -0.600952 0.237976 -0.550476 0.528442 1441833669 -0.600952 0.237976 -0.550476 0.528442 1441833669 -0.555237 0.167786 -0.573059 0.578979 1441833669 -0.555237 0.167786 -0.573059 0.578979 1441833669 -0.555237 0.167786 -0.573059 0.578979 1441833669 -0.555237 0.167786 -0.573059 0.578979 1441833669 -0.555237 0.167786 -0.573059 0.578979 1441833669 -0.555237 0.167786 -0.573059 0.578979 1441833669 -0.526733 0.118164 -0.580322 0.609741 1441833669 -0.526733 0.118164 -0.580322 0.609741 1441833669 -0.526733 0.118164 -0.580322 0.609741 1441833669 -0.526733 0.118164 -0.580322 0.609741 1441833669 -0.526733 0.118164 -0.580322 0.609741 1441833669 -0.526733 0.118164 -0.580322 0.609741 1441833669 -0.526733 0.118164 -0.580322 0.609741 1441833669 -0.528625 0.104492 -0.580627 0.610413 1441833669 -0.528625 0.104492 -0.580627 0.610413 1441833669 -0.528625 0.104492 -0.580627 0.610413 1441833669 -0.528625 0.104492 -0.580627 0.610413 1441833669 -0.528625 0.104492 -0.580627 0.610413 1441833669 -0.562378 0.113953 -0.572327 0.585815 1441833669 -0.562378 0.113953 -0.572327 0.585815 1441833669 -0.562378 0.113953 -0.572327 0.585815 1441833669 -0.562378 0.113953 -0.572327 0.585815 1441833669 -0.562378 0.113953 -0.572327 0.585815 1441833669 -0.611816 0.148743 -0.561829 0.536621 1441833669 -0.611816 0.148743 -0.561829 0.536621 1441833669 -0.611816 0.148743 -0.561829 0.536621 1441833669 -0.611816 0.148743 -0.561829 0.536621 1441833669 -0.611816 0.148743 -0.561829 0.536621 1441833669 -0.663208 0.203125 -0.540283 0.476501 1441833669 -0.663208 0.203125 -0.540283 0.476501 1441833669 -0.663208 0.203125 -0.540283 0.476501 1441833669 -0.663208 0.203125 -0.540283 0.476501 1441833669 -0.663208 0.203125 -0.540283 0.476501 1441833669 -0.663208 0.203125 -0.540283 0.476501 1441833669 -0.663208 0.203125 -0.540283 0.476501 1441833669 -0.712524 0.263550 -0.502258 0.413025 1441833669 -0.712524 0.263550 -0.502258 0.413025 1441833669 -0.712524 0.263550 -0.502258 0.413025 1441833669 -0.712524 0.263550 -0.502258 0.413025 1441833669 -0.712524 0.263550 -0.502258 0.413025 1441833669 -0.712524 0.263550 -0.502258 0.413025 1441833669 -0.758057 0.315796 -0.452698 0.347473 1441833669 -0.758057 0.315796 -0.452698 0.347473 1441833669 -0.758057 0.315796 -0.452698 0.347473 1441833669 -0.758057 0.315796 -0.452698 0.347473 1441833669 -0.758057 0.315796 -0.452698 0.347473 1441833669 -0.758057 0.315796 -0.452698 0.347473 1441833669 -0.792725 0.362305 -0.406555 0.273926 1441833669 -0.792725 0.362305 -0.406555 0.273926 1441833669 -0.792725 0.362305 -0.406555 0.273926 1441833669 -0.792725 0.362305 -0.406555 0.273926 1441833669 -0.792725 0.362305 -0.406555 0.273926 1441833669 -0.792725 0.362305 -0.406555 0.273926 1441833669 -0.792725 0.362305 -0.406555 0.273926 1441833669 -0.810913 0.414795 -0.363037 0.196594 1441833669 -0.810913 0.414795 -0.363037 0.196594 1441833669 -0.810913 0.414795 -0.363037 0.196594 1441833669 -0.810913 0.414795 -0.363037 0.196594 1441833669 -0.810913 0.414795 -0.363037 0.196594 1441833669 -0.810913 0.414795 -0.363037 0.196594 1441833669 -0.818176 0.460999 -0.317566 0.131287 1441833669 -0.818176 0.460999 -0.317566 0.131287 1441833669 -0.818176 0.460999 -0.317566 0.131287 1441833669 -0.818176 0.460999 -0.317566 0.131287 1441833669 -0.818176 0.460999 -0.317566 0.131287 1441833669 -0.818176 0.460999 -0.317566 0.131287 1441833669 -0.816284 0.497009 -0.278931 0.094421 1441833669 -0.816284 0.497009 -0.278931 0.094421 1441833669 -0.816284 0.497009 -0.278931 0.094421 1441833669 -0.816284 0.497009 -0.278931 0.094421 1441833669 -0.816284 0.497009 -0.278931 0.094421 1441833669 -0.816284 0.497009 -0.278931 0.094421 1441833669 -0.816284 0.498474 -0.269226 0.112915 1441833669 -0.816284 0.498474 -0.269226 0.112915 1441833669 -0.816284 0.498474 -0.269226 0.112915 1441833669 -0.816284 0.498474 -0.269226 0.112915 1441833669 -0.816284 0.498474 -0.269226 0.112915 1441833669 -0.816284 0.498474 -0.269226 0.112915 1441833669 -0.808472 0.478455 -0.296082 0.172791 1441833669 -0.808472 0.478455 -0.296082 0.172791 1441833669 -0.808472 0.478455 -0.296082 0.172791 1441833669 -0.808472 0.478455 -0.296082 0.172791 1441833669 -0.808472 0.478455 -0.296082 0.172791 1441833669 -0.788696 0.445435 -0.343140 0.248718 1441833669 -0.788696 0.445435 -0.343140 0.248718 1441833669 -0.788696 0.445435 -0.343140 0.248718 1441833669 -0.788696 0.445435 -0.343140 0.248718 1441833669 -0.788696 0.445435 -0.343140 0.248718 1441833669 -0.788696 0.445435 -0.343140 0.248718 1441833669 -0.757507 0.398804 -0.392456 0.336365 1441833669 -0.757507 0.398804 -0.392456 0.336365 1441833669 -0.757507 0.398804 -0.392456 0.336365 1441833669 -0.757507 0.398804 -0.392456 0.336365 1441833669 -0.757507 0.398804 -0.392456 0.336365 1441833669 -0.757507 0.398804 -0.392456 0.336365 1441833669 -0.711670 0.345886 -0.440674 0.423889 1441833669 -0.711670 0.345886 -0.440674 0.423889 1441833669 -0.711670 0.345886 -0.440674 0.423889 1441833669 -0.711670 0.345886 -0.440674 0.423889 1441833669 -0.711670 0.345886 -0.440674 0.423889 1441833669 -0.711670 0.345886 -0.440674 0.423889 1441833669 -0.657654 0.283264 -0.481934 0.505005 1441833669 -0.657654 0.283264 -0.481934 0.505005 1441833669 -0.657654 0.283264 -0.481934 0.505005 1441833669 -0.657654 0.283264 -0.481934 0.505005 1441833670 -0.657654 0.283264 -0.481934 0.505005 1441833670 -0.657654 0.283264 -0.481934 0.505005 1441833670 -0.601990 0.213013 -0.513855 0.572876 1441833670 -0.601990 0.213013 -0.513855 0.572876 1441833670 -0.601990 0.213013 -0.513855 0.572876 1441833670 -0.601990 0.213013 -0.513855 0.572876 1441833670 -0.601990 0.213013 -0.513855 0.572876 1441833670 -0.601990 0.213013 -0.513855 0.572876 1441833670 -0.601990 0.213013 -0.513855 0.572876 1441833670 -0.554688 0.143799 -0.532166 0.623291 1441833670 -0.554688 0.143799 -0.532166 0.623291 1441833670 -0.554688 0.143799 -0.532166 0.623291 1441833670 -0.554688 0.143799 -0.532166 0.623291 1441833670 -0.554688 0.143799 -0.532166 0.623291 1441833670 -0.554688 0.143799 -0.532166 0.623291 1441833670 -0.527649 0.097839 -0.541016 0.647583 1441833670 -0.527649 0.097839 -0.541016 0.647583 1441833670 -0.527649 0.097839 -0.541016 0.647583 1441833670 -0.527649 0.097839 -0.541016 0.647583 1441833670 -0.527649 0.097839 -0.541016 0.647583 1441833670 -0.527649 0.097839 -0.541016 0.647583 1441833670 -0.528564 0.082947 -0.545593 0.645020 1441833670 -0.528564 0.082947 -0.545593 0.645020 1441833670 -0.528564 0.082947 -0.545593 0.645020 1441833670 -0.528564 0.082947 -0.545593 0.645020 1441833670 -0.528564 0.082947 -0.545593 0.645020 1441833670 -0.528564 0.082947 -0.545593 0.645020 1441833670 -0.556580 0.092590 -0.548157 0.617371 1441833670 -0.556580 0.092590 -0.548157 0.617371 1441833670 -0.556580 0.092590 -0.548157 0.617371 1441833670 -0.556580 0.092590 -0.548157 0.617371 1441833670 -0.556580 0.092590 -0.548157 0.617371 1441833670 -0.556580 0.092590 -0.548157 0.617371 1441833670 -0.602234 0.124390 -0.544739 0.570190 1441833670 -0.602234 0.124390 -0.544739 0.570190 1441833670 -0.602234 0.124390 -0.544739 0.570190 1441833670 -0.602234 0.124390 -0.544739 0.570190 1441833670 -0.602234 0.124390 -0.544739 0.570190 1441833670 -0.602234 0.124390 -0.544739 0.570190 1441833670 -0.655762 0.176208 -0.533264 0.504578 1441833670 -0.655762 0.176208 -0.533264 0.504578 1441833670 -0.655762 0.176208 -0.533264 0.504578 1441833670 -0.655762 0.176208 -0.533264 0.504578 1441833670 -0.655762 0.176208 -0.533264 0.504578 1441833670 -0.655762 0.176208 -0.533264 0.504578 1441833670 -0.706787 0.241760 -0.510864 0.425476 1441833670 -0.706787 0.241760 -0.510864 0.425476 1441833670 -0.706787 0.241760 -0.510864 0.425476 1441833670 -0.706787 0.241760 -0.510864 0.425476 1441833670 -0.706787 0.241760 -0.510864 0.425476 1441833670 -0.706787 0.241760 -0.510864 0.425476 1441833670 -0.750244 0.307983 -0.473572 0.343506 1441833670 -0.750244 0.307983 -0.473572 0.343506 1441833670 -0.750244 0.307983 -0.473572 0.343506 1441833670 -0.750244 0.307983 -0.473572 0.343506 1441833670 -0.750244 0.307983 -0.473572 0.343506 1441833670 -0.750244 0.307983 -0.473572 0.343506 1441833670 -0.782166 0.372681 -0.427673 0.257813 1441833670 -0.782166 0.372681 -0.427673 0.257813 1441833670 -0.782166 0.372681 -0.427673 0.257813 1441833670 -0.782166 0.372681 -0.427673 0.257813 1441833670 -0.782166 0.372681 -0.427673 0.257813 1441833670 -0.782166 0.372681 -0.427673 0.257813 1441833670 -0.802246 0.429016 -0.375488 0.176941 1441833670 -0.802246 0.429016 -0.375488 0.176941 1441833670 -0.802246 0.429016 -0.375488 0.176941 1441833670 -0.802246 0.429016 -0.375488 0.176941 1441833670 -0.802246 0.429016 -0.375488 0.176941 1441833670 -0.802246 0.429016 -0.375488 0.176941 1441833670 -0.802246 0.429016 -0.375488 0.176941 1441833670 -0.807556 0.476685 -0.329224 0.110657 1441833670 -0.807556 0.476685 -0.329224 0.110657 1441833670 -0.807556 0.476685 -0.329224 0.110657 1441833670 -0.807556 0.476685 -0.329224 0.110657 1441833670 -0.807556 0.476685 -0.329224 0.110657 1441833670 -0.807556 0.476685 -0.329224 0.110657 1441833670 -0.806885 0.503418 -0.298340 0.080933 1441833670 -0.806885 0.503418 -0.298340 0.080933 1441833670 -0.806885 0.503418 -0.298340 0.080933 1441833670 -0.806885 0.503418 -0.298340 0.080933 1441833670 -0.806885 0.503418 -0.298340 0.080933 1441833670 -0.806885 0.503418 -0.298340 0.080933 1441833670 -0.805542 0.505798 -0.293274 0.096313 1441833670 -0.805542 0.505798 -0.293274 0.096313 1441833670 -0.805542 0.505798 -0.293274 0.096313 1441833670 -0.805542 0.505798 -0.293274 0.096313 1441833670 -0.805542 0.505798 -0.293274 0.096313 1441833670 -0.805542 0.505798 -0.293274 0.096313 1441833670 -0.798462 0.490417 -0.316589 0.147522 1441833670 -0.798462 0.490417 -0.316589 0.147522 1441833670 -0.798462 0.490417 -0.316589 0.147522 1441833670 -0.798462 0.490417 -0.316589 0.147522 1441833670 -0.798462 0.490417 -0.316589 0.147522 1441833670 -0.798462 0.490417 -0.316589 0.147522 1441833670 -0.782532 0.457642 -0.359924 0.220764 1441833670 -0.782532 0.457642 -0.359924 0.220764 1441833670 -0.782532 0.457642 -0.359924 0.220764 1441833670 -0.782532 0.457642 -0.359924 0.220764 1441833670 -0.782532 0.457642 -0.359924 0.220764 1441833670 -0.782532 0.457642 -0.359924 0.220764 1441833670 -0.754944 0.411987 -0.409790 0.304016 1441833670 -0.754944 0.411987 -0.409790 0.304016 1441833670 -0.754944 0.411987 -0.409790 0.304016 1441833670 -0.754944 0.411987 -0.409790 0.304016 1441833670 -0.754944 0.411987 -0.409790 0.304016 1441833670 -0.754944 0.411987 -0.409790 0.304016 1441833670 -0.754944 0.411987 -0.409790 0.304016 1441833670 -0.715210 0.357727 -0.457764 0.388550 1441833670 -0.715210 0.357727 -0.457764 0.388550 1441833670 -0.715210 0.357727 -0.457764 0.388550 1441833670 -0.715210 0.357727 -0.457764 0.388550 1441833670 -0.715210 0.357727 -0.457764 0.388550 1441833671 -0.715210 0.357727 -0.457764 0.388550 1441833671 -0.665955 0.297974 -0.500366 0.466125 1441833671 -0.665955 0.297974 -0.500366 0.466125 1441833671 -0.665955 0.297974 -0.500366 0.466125 1441833671 -0.665955 0.297974 -0.500366 0.466125 1441833671 -0.665955 0.297974 -0.500366 0.466125 1441833671 -0.665955 0.297974 -0.500366 0.466125 1441833671 -0.614319 0.232666 -0.536011 0.530273 1441833671 -0.614319 0.232666 -0.536011 0.530273 1441833671 -0.614319 0.232666 -0.536011 0.530273 1441833671 -0.614319 0.232666 -0.536011 0.530273 1441833671 -0.614319 0.232666 -0.536011 0.530273 1441833671 -0.614319 0.232666 -0.536011 0.530273 1441833671 -0.571228 0.164124 -0.554016 0.583008 1441833671 -0.571228 0.164124 -0.554016 0.583008 1441833671 -0.571228 0.164124 -0.554016 0.583008 1441833671 -0.571228 0.164124 -0.554016 0.583008 1441833671 -0.571228 0.164124 -0.554016 0.583008 1441833671 -0.571228 0.164124 -0.554016 0.583008 1441833671 -0.571228 0.164124 -0.554016 0.583008 1441833671 -0.547729 0.106689 -0.548157 0.622986 1441833671 -0.547729 0.106689 -0.548157 0.622986 1441833671 -0.547729 0.106689 -0.548157 0.622986 1441833671 -0.547729 0.106689 -0.548157 0.622986 1441833671 -0.552124 0.086731 -0.533936 0.634460 1441833671 -0.552124 0.086731 -0.533936 0.634460 1441833671 -0.552124 0.086731 -0.533936 0.634460 1441833671 -0.552124 0.086731 -0.533936 0.634460 1441833671 -0.583130 0.096619 -0.521912 0.615051 1441833671 -0.583130 0.096619 -0.521912 0.615051 1441833671 -0.583130 0.096619 -0.521912 0.615051 1441833671 -0.583130 0.096619 -0.521912 0.615051 1441833671 -0.583130 0.096619 -0.521912 0.615051 1441833671 -0.583130 0.096619 -0.521912 0.615051 1441833671 -0.631775 0.132141 -0.515991 0.563171 1441833671 -0.631775 0.132141 -0.515991 0.563171 1441833671 -0.631775 0.132141 -0.515991 0.563171 1441833671 -0.631775 0.132141 -0.515991 0.563171 1441833671 -0.631775 0.132141 -0.515991 0.563171 1441833671 -0.631775 0.132141 -0.515991 0.563171 1441833671 -0.686340 0.186951 -0.503113 0.490784 1441833671 -0.686340 0.186951 -0.503113 0.490784 1441833671 -0.686340 0.186951 -0.503113 0.490784 1441833671 -0.686340 0.186951 -0.503113 0.490784 1441833671 -0.686340 0.186951 -0.503113 0.490784 1441833671 -0.686340 0.186951 -0.503113 0.490784 1441833671 -0.686340 0.186951 -0.503113 0.490784 1441833671 -0.735779 0.251526 -0.478455 0.408081 1441833671 -0.735779 0.251526 -0.478455 0.408081 1441833671 -0.735779 0.251526 -0.478455 0.408081 1441833671 -0.735779 0.251526 -0.478455 0.408081 1441833671 -0.735779 0.251526 -0.478455 0.408081 1441833671 -0.735779 0.251526 -0.478455 0.408081 1441833671 -0.774780 0.321472 -0.441650 0.318298 1441833671 -0.774780 0.321472 -0.441650 0.318298 1441833671 -0.774780 0.321472 -0.441650 0.318298 1441833671 -0.774780 0.321472 -0.441650 0.318298 1441833671 -0.774780 0.321472 -0.441650 0.318298 1441833671 -0.774780 0.321472 -0.441650 0.318298 1441833671 -0.800537 0.392517 -0.391663 0.227295 1441833671 -0.800537 0.392517 -0.391663 0.227295 1441833671 -0.800537 0.392517 -0.391663 0.227295 1441833671 -0.800537 0.392517 -0.391663 0.227295 1441833671 -0.800537 0.392517 -0.391663 0.227295 1441833671 -0.800537 0.392517 -0.391663 0.227295 1441833671 -0.812561 0.455750 -0.329956 0.152283 1441833671 -0.812561 0.455750 -0.329956 0.152283 1441833671 -0.812561 0.455750 -0.329956 0.152283 1441833671 -0.812561 0.455750 -0.329956 0.152283 1441833671 -0.812561 0.455750 -0.329956 0.152283 1441833671 -0.812561 0.455750 -0.329956 0.152283 1441833671 -0.812561 0.455750 -0.329956 0.152283 1441833671 -0.814758 0.492065 -0.286377 0.109802 1441833671 -0.814758 0.492065 -0.286377 0.109802 1441833671 -0.814758 0.492065 -0.286377 0.109802 1441833671 -0.814758 0.492065 -0.286377 0.109802 1441833671 -0.814758 0.492065 -0.286377 0.109802 1441833671 -0.814758 0.492065 -0.286377 0.109802 1441833671 -0.813416 0.500183 -0.277466 0.106018 1441833671 -0.813416 0.500183 -0.277466 0.106018 1441833671 -0.813416 0.500183 -0.277466 0.106018 1441833671 -0.813416 0.500183 -0.277466 0.106018 1441833671 -0.813416 0.500183 -0.277466 0.106018 1441833671 -0.813416 0.500183 -0.277466 0.106018 1441833671 -0.813416 0.500183 -0.277466 0.106018 1441833671 -0.809448 0.489868 -0.293152 0.137634 1441833671 -0.809448 0.489868 -0.293152 0.137634 1441833671 -0.809448 0.489868 -0.293152 0.137634 1441833671 -0.809448 0.489868 -0.293152 0.137634 1441833671 -0.809448 0.489868 -0.293152 0.137634 1441833671 -0.809448 0.489868 -0.293152 0.137634 1441833671 -0.799500 0.466064 -0.323303 0.197510 1441833671 -0.799500 0.466064 -0.323303 0.197510 1441833671 -0.799500 0.466064 -0.323303 0.197510 1441833671 -0.799500 0.466064 -0.323303 0.197510 1441833671 -0.799500 0.466064 -0.323303 0.197510 1441833671 -0.799500 0.466064 -0.323303 0.197510 1441833671 -0.781189 0.428467 -0.362732 0.273193 1441833671 -0.781189 0.428467 -0.362732 0.273193 1441833671 -0.781189 0.428467 -0.362732 0.273193 1441833671 -0.781189 0.428467 -0.362732 0.273193 1441833671 -0.781189 0.428467 -0.362732 0.273193 1441833671 -0.781189 0.428467 -0.362732 0.273193 1441833671 -0.753540 0.379211 -0.406006 0.351563 1441833671 -0.753540 0.379211 -0.406006 0.351563 1441833671 -0.753540 0.379211 -0.406006 0.351563 1441833671 -0.753540 0.379211 -0.406006 0.351563 1441833671 -0.753540 0.379211 -0.406006 0.351563 1441833671 -0.753540 0.379211 -0.406006 0.351563 1441833672 -0.716125 0.321899 -0.448669 0.426880 1441833672 -0.716125 0.321899 -0.448669 0.426880 1441833672 -0.716125 0.321899 -0.448669 0.426880 1441833672 -0.716125 0.321899 -0.448669 0.426880 1441833672 -0.716125 0.321899 -0.448669 0.426880 1441833672 -0.671326 0.257141 -0.486816 0.496216 1441833672 -0.671326 0.257141 -0.486816 0.496216 1441833672 -0.671326 0.257141 -0.486816 0.496216 1441833672 -0.671326 0.257141 -0.486816 0.496216 1441833672 -0.671326 0.257141 -0.486816 0.496216 1441833672 -0.671326 0.257141 -0.486816 0.496216 1441833672 -0.623047 0.189026 -0.520020 0.552856 1441833672 -0.623047 0.189026 -0.520020 0.552856 1441833672 -0.623047 0.189026 -0.520020 0.552856 1441833672 -0.623047 0.189026 -0.520020 0.552856 1441833672 -0.623047 0.189026 -0.520020 0.552856 1441833672 -0.623047 0.189026 -0.520020 0.552856 1441833672 -0.576355 0.127625 -0.545471 0.595032 1441833672 -0.576355 0.127625 -0.545471 0.595032 1441833672 -0.576355 0.127625 -0.545471 0.595032 1441833672 -0.576355 0.127625 -0.545471 0.595032 1441833672 -0.576355 0.127625 -0.545471 0.595032 1441833672 -0.576355 0.127625 -0.545471 0.595032 1441833672 -0.576355 0.127625 -0.545471 0.595032 1441833672 -0.542847 0.077393 -0.557068 0.623718 1441833672 -0.542847 0.077393 -0.557068 0.623718 1441833672 -0.542847 0.077393 -0.557068 0.623718 1441833672 -0.542847 0.077393 -0.557068 0.623718 1441833672 -0.542847 0.077393 -0.557068 0.623718 1441833672 -0.536194 0.051697 -0.559448 0.629944 1441833672 -0.536194 0.051697 -0.559448 0.629944 1441833672 -0.536194 0.051697 -0.559448 0.629944 1441833672 -0.536194 0.051697 -0.559448 0.629944 1441833672 -0.536194 0.051697 -0.559448 0.629944 1441833672 -0.536194 0.051697 -0.559448 0.629944 1441833672 -0.536194 0.051697 -0.559448 0.629944 1441833672 -0.560242 0.059998 -0.554993 0.612000 1441833672 -0.560242 0.059998 -0.554993 0.612000 1441833672 -0.560242 0.059998 -0.554993 0.612000 1441833672 -0.560242 0.059998 -0.554993 0.612000 1441833672 -0.560242 0.059998 -0.554993 0.612000 1441833672 -0.560242 0.059998 -0.554993 0.612000 1441833672 -0.602905 0.090393 -0.547241 0.573486 1441833672 -0.602905 0.090393 -0.547241 0.573486 1441833672 -0.602905 0.090393 -0.547241 0.573486 1441833672 -0.602905 0.090393 -0.547241 0.573486 1441833672 -0.602905 0.090393 -0.547241 0.573486 1441833672 -0.602905 0.090393 -0.547241 0.573486 1441833672 -0.654053 0.137268 -0.536682 0.515137 1441833672 -0.654053 0.137268 -0.536682 0.515137 1441833672 -0.654053 0.137268 -0.536682 0.515137 1441833672 -0.654053 0.137268 -0.536682 0.515137 1441833672 -0.654053 0.137268 -0.536682 0.515137 1441833672 -0.654053 0.137268 -0.536682 0.515137 1441833672 -0.705383 0.201050 -0.516296 0.442078 1441833672 -0.705383 0.201050 -0.516296 0.442078 1441833672 -0.705383 0.201050 -0.516296 0.442078 1441833672 -0.705383 0.201050 -0.516296 0.442078 1441833672 -0.705383 0.201050 -0.516296 0.442078 1441833672 -0.705383 0.201050 -0.516296 0.442078 1441833672 -0.705383 0.201050 -0.516296 0.442078 1441833672 -0.749573 0.273438 -0.481689 0.362427 1441833672 -0.749573 0.273438 -0.481689 0.362427 1441833672 -0.749573 0.273438 -0.481689 0.362427 1441833672 -0.749573 0.273438 -0.481689 0.362427 1441833672 -0.749573 0.273438 -0.481689 0.362427 1441833672 -0.749573 0.273438 -0.481689 0.362427 1441833672 -0.782104 0.349731 -0.435730 0.275940 1441833672 -0.782104 0.349731 -0.435730 0.275940 1441833672 -0.782104 0.349731 -0.435730 0.275940 1441833672 -0.782104 0.349731 -0.435730 0.275940 1441833672 -0.782104 0.349731 -0.435730 0.275940 1441833672 -0.782104 0.349731 -0.435730 0.275940 1441833672 -0.799683 0.423706 -0.379578 0.192078 1441833672 -0.799683 0.423706 -0.379578 0.192078 1441833672 
-0.702271 0.320679 -0.485229 0.410583 1441833675 -0.702271 0.320679 -0.485229 0.410583 1441833675 -0.702271 0.320679 -0.485229 0.410583 1441833675 -0.702271 0.320679 -0.485229 0.410583 1441833675 -0.702271 0.320679 -0.485229 0.410583 1441833675 -0.702271 0.320679 -0.485229 0.410583 1441833675 -0.702271 0.320679 -0.485229 0.410583 1441833675 -0.674683 0.297668 -0.506592 0.446777 1441833675 -0.674683 0.297668 -0.506592 0.446777 1441833675 -0.674683 0.297668 -0.506592 0.446777 1441833675 -0.674683 0.297668 -0.506592 0.446777 1441833675 -0.674683 0.297668 -0.506592 0.446777 1441833675 -0.633179 0.260681 -0.536743 0.492981 1441833675 -0.633179 0.260681 -0.536743 0.492981 1441833675 -0.633179 0.260681 -0.536743 0.492981 1441833675 -0.633179 0.260681 -0.536743 0.492981 1441833675 -0.633179 0.260681 -0.536743 0.492981 1441833675 -0.633179 0.260681 -0.536743 0.492981 1441833675 -0.586182 0.204468 -0.564270 0.544189 1441833675 -0.586182 0.204468 -0.564270 0.544189 1441833675 -0.586182 0.204468 -0.564270 0.544189 1441833675 -0.586182 0.204468 -0.564270 0.544189 1441833675 -0.586182 0.204468 -0.564270 0.544189 1441833675 -0.586182 0.204468 -0.564270 0.544189 1441833675 -0.586182 0.204468 -0.564270 0.544189 1441833675 -0.544006 0.141235 -0.581421 0.588318 1441833675 -0.544006 0.141235 -0.581421 0.588318 1441833675 -0.544006 0.141235 -0.581421 0.588318 1441833675 -0.544006 0.141235 -0.581421 0.588318 1441833675 -0.544006 0.141235 -0.581421 0.588318 1441833675 -0.544006 0.141235 -0.581421 0.588318 1441833675 -0.517639 0.091858 -0.591736 0.611145 1441833675 -0.517639 0.091858 -0.591736 0.611145 1441833675 -0.517639 0.091858 -0.591736 0.611145 1441833675 -0.517639 0.091858 -0.591736 0.611145 1441833675 -0.517639 0.091858 -0.591736 0.611145 1441833675 -0.517639 0.091858 -0.591736 0.611145 1441833675 -0.516174 0.068115 -0.591370 0.615784 1441833675 -0.516174 0.068115 -0.591370 0.615784 1441833675 -0.516174 0.068115 -0.591370 0.615784 1441833675 -0.516174 0.068115 -0.591370 0.615784 1441833675 -0.516174 0.068115 -0.591370 0.615784 1441833675 -0.516174 0.068115 -0.591370 0.615784 1441833675 -0.545593 0.075867 -0.582153 0.598083 1441833675 -0.545593 0.075867 -0.582153 0.598083 1441833675 -0.545593 0.075867 -0.582153 0.598083 1441833675 -0.545593 0.075867 -0.582153 0.598083 1441833675 -0.545593 0.075867 -0.582153 0.598083 1441833675 -0.596558 0.116455 -0.571350 0.551453 1441833675 -0.596558 0.116455 -0.571350 0.551453 1441833675 -0.596558 0.116455 -0.571350 0.551453 1441833675 -0.596558 0.116455 -0.571350 0.551453 1441833675 -0.596558 0.116455 -0.571350 0.551453 1441833675 -0.596558 0.116455 -0.571350 0.551453 1441833675 -0.596558 0.116455 -0.571350 0.551453 1441833675 -0.654541 0.177368 -0.552734 0.484375 1441833675 -0.654541 0.177368 -0.552734 0.484375 1441833675 -0.654541 0.177368 -0.552734 0.484375 1441833675 -0.654541 0.177368 -0.552734 0.484375 1441833676 -0.654541 0.177368 -0.552734 0.484375 1441833676 -0.654541 0.177368 -0.552734 0.484375 1441833676 -0.708252 0.249084 -0.523315 0.403259 1441833676 -0.708252 0.249084 -0.523315 0.403259 1441833676 -0.708252 0.249084 -0.523315 0.403259 1441833676 -0.708252 0.249084 -0.523315 0.403259 1441833676 -0.708252 0.249084 -0.523315 0.403259 1441833676 -0.749329 0.329956 -0.480713 0.313965 1441833676 -0.749329 0.329956 -0.480713 0.313965 1441833676 -0.749329 0.329956 -0.480713 0.313965 1441833676 -0.749329 0.329956 -0.480713 0.313965 1441833676 -0.749329 0.329956 -0.480713 0.313965 1441833676 -0.749329 0.329956 -0.480713 0.313965 1441833676 -0.774536 0.410950 -0.424988 0.225098 1441833676 -0.774536 0.410950 -0.424988 0.225098 1441833676 -0.774536 0.410950 -0.424988 0.225098 1441833676 -0.774536 0.410950 -0.424988 0.225098 1441833676 -0.774536 0.410950 -0.424988 0.225098 1441833676 -0.774536 0.410950 -0.424988 0.225098 1441833676 -0.774536 0.410950 -0.424988 0.225098 1441833676 -0.787048 0.479309 -0.360901 0.143494 1441833676 -0.787048 0.479309 -0.360901 0.143494 1441833676 -0.787048 0.479309 -0.360901 0.143494 1441833676 -0.787048 0.479309 -0.360901 0.143494 1441833676 -0.787048 0.479309 -0.360901 0.143494 1441833676 -0.787048 0.479309 -0.360901 0.143494 1441833676 -0.791016 0.519531 -0.310852 0.088440 1441833676 -0.791016 0.519531 -0.310852 0.088440 1441833676 -0.791016 0.519531 -0.310852 0.088440 1441833676 -0.791016 0.519531 -0.310852 0.088440 1441833676 -0.791016 0.519531 -0.310852 0.088440 1441833676 -0.791016 0.519531 -0.310852 0.088440 1441833676 -0.788269 0.539734 -0.286255 0.073364 1441833676 -0.788269 0.539734 -0.286255 0.073364 1441833676 -0.788269 0.539734 -0.286255 0.073364 1441833676 -0.788269 0.539734 -0.286255 0.073364 1441833676 -0.788269 0.539734 -0.286255 0.073364 1441833676 -0.788269 0.539734 -0.286255 0.073364 1441833676 -0.784180 0.539551 -0.288147 0.104614 1441833676 -0.784180 0.539551 -0.288147 0.104614 1441833676 -0.784180 0.539551 -0.288147 0.104614 1441833676 -0.784180 0.539551 -0.288147 0.104614 1441833676 -0.784180 0.539551 -0.288147 0.104614 1441833676 -0.784180 0.539551 -0.288147 0.104614 1441833676 -0.778442 0.513428 -0.317444 0.172180 1441833676 -0.778442 0.513428 -0.317444 0.172180 1441833676 -0.778442 0.513428 -0.317444 0.172180 1441833676 -0.778442 0.513428 -0.317444 0.172180 1441833676 -0.778442 0.513428 -0.317444 0.172180 1441833676 -0.778442 0.513428 -0.317444 0.172180 1441833676 -0.763977 0.464355 -0.365540 0.258972 1441833676 -0.763977 0.464355 -0.365540 0.258972 1441833676 -0.763977 0.464355 -0.365540 0.258972 1441833676 -0.763977 0.464355 -0.365540 0.258972 1441833676 -0.763977 0.464355 -0.365540 0.258972 1441833676 -0.763977 0.464355 -0.365540 0.258972 1441833676 -0.763977 0.464355 -0.365540 0.258972 1441833676 -0.734802 0.398560 -0.420105 0.353210 1441833676 -0.734802 0.398560 -0.420105 0.353210 1441833676 -0.734802 0.398560 -0.420105 0.353210 1441833676 -0.734802 0.398560 -0.420105 0.353210 1441833676 -0.734802 0.398560 -0.420105 0.353210 1441833676 -0.734802 0.398560 -0.420105 0.353210 1441833676 -0.691223 0.325623 -0.469971 0.441956 1441833676 -0.691223 0.325623 -0.469971 0.441956 1441833676 -0.691223 0.325623 -0.469971 0.441956 1441833676 -0.691223 0.325623 -0.469971 0.441956 1441833676 -0.691223 0.325623 -0.469971 0.441956 1441833676 -0.691223 0.325623 -0.469971 0.441956 1441833676 -0.635925 0.250610 -0.513245 0.518982 1441833676 -0.635925 0.250610 -0.513245 0.518982 1441833676 -0.635925 0.250610 -0.513245 0.518982 1441833676 -0.635925 0.250610 -0.513245 0.518982 1441833676 -0.635925 0.250610 -0.513245 0.518982 1441833676 -0.635925 0.250610 -0.513245 0.518982 1441833676 -0.635925 0.250610 -0.513245 0.518982 1441833676 -0.574280 0.174744 -0.549866 0.580811 1441833676 -0.574280 0.174744 -0.549866 0.580811 1441833676 -0.574280 0.174744 -0.549866 0.580811 1441833676 -0.574280 0.174744 -0.549866 0.580811 1441833676 -0.574280 0.174744 -0.549866 0.580811 1441833676 -0.574280 0.174744 -0.549866 0.580811 1441833676 -0.525513 0.106201 -0.570923 0.621765 1441833676 -0.525513 0.106201 -0.570923 0.621765 1441833676 -0.525513 0.106201 -0.570923 0.621765 1441833676 -0.525513 0.106201 -0.570923 0.621765 1441833676 -0.525513 0.106201 -0.570923 0.621765 1441833676 -0.505310 0.070374 -0.581482 0.633728 1441833676 -0.505310 0.070374 -0.581482 0.633728 1441833676 -0.505310 0.070374 -0.581482 0.633728 1441833676 -0.505310 0.070374 -0.581482 0.633728 1441833676 -0.505310 0.070374 -0.581482 0.633728 1441833676 -0.505310 0.070374 -0.581482 0.633728 1441833676 -0.505310 0.070374 -0.581482 0.633728 1441833676 -0.521118 0.067993 -0.581482 0.621033 1441833676 -0.521118 0.067993 -0.581482 0.621033 1441833676 -0.521118 0.067993 -0.581482 0.621033 1441833676 -0.521118 0.067993 -0.581482 0.621033 1441833676 -0.521118 0.067993 -0.581482 0.621033 1441833676 -0.521118 0.067993 -0.581482 0.621033 1441833676 -0.560364 0.098145 -0.576904 0.586182 1441833676 -0.560364 0.098145 -0.576904 0.586182 1441833676 -0.560364 0.098145 -0.576904 0.586182 1441833676 -0.560364 0.098145 -0.576904 0.586182 1441833676 -0.560364 0.098145 -0.576904 0.586182 1441833676 -0.560364 0.098145 -0.576904 0.586182 1441833676 -0.610046 0.141724 -0.563049 0.539185 1441833676 -0.610046 0.141724 -0.563049 0.539185 1441833676 -0.610046 0.141724 -0.563049 0.539185 1441833676 -0.610046 0.141724 -0.563049 0.539185 1441833676 -0.610046 0.141724 -0.563049 0.539185 1441833677 -0.610046 0.141724 -0.563049 0.539185 1441833677 -0.662354 0.199646 -0.545959 0.472656 1441833677 -0.662354 0.199646 -0.545959 0.472656 1441833677 -0.662354 0.199646 -0.545959 0.472656 1441833677 -0.662354 0.199646 -0.545959 0.472656 1441833677 -0.662354 0.199646 -0.545959 0.472656 1441833677 -0.662354 0.199646 -0.545959 0.472656 1441833677 -0.662354 0.199646 -0.545959 0.472656 1441833677 -0.710205 0.266968 -0.519592 0.392883 1441833677 -0.710205 0.266968 -0.519592 0.392883 1441833677 -0.710205 0.266968 -0.519592 0.392883 1441833677 -0.710205 0.266968 -0.519592 0.392883 1441833677 -0.710205 0.266968 -0.519592 0.392883 1441833677 -0.710205 0.266968 -0.519592 0.392883 1441833677 -0.747559 0.337219 -0.484070 0.305237 1441833677 -0.747559 0.337219 -0.484070 0.305237 1441833677 -0.747559 0.337219 -0.484070 0.305237 1441833677 -0.747559 0.337219 -0.484070 0.305237 1441833677 -0.747559 0.337219 -0.484070 0.305237 1441833677 -0.747559 0.337219 -0.484070 0.305237 1441833677 -0.774841 0.399475 -0.437012 0.221802 1441833677 -0.774841 0.399475 -0.437012 0.221802 1441833677 -0.774841 0.399475 -0.437012 0.221802 1441833677 -0.774841 0.399475 -0.437012 0.221802 1441833677 -0.774841 0.399475 -0.437012 0.221802 1441833677 -0.774841 0.399475 -0.437012 0.221802 1441833677 -0.788086 0.454529 -0.386597 0.151367 1441833677 -0.788086 0.454529 -0.386597 0.151367 1441833677 -0.788086 0.454529 -0.386597 0.151367 1441833677 -0.788086 0.454529 -0.386597 0.151367 1441833677 -0.788086 0.454529 -0.386597 0.151367 1441833677 -0.788086 0.454529 -0.386597 0.151367 1441833677 -0.792297 0.493164 -0.343201 0.106018 1441833677 -0.792297 0.493164 -0.343201 0.106018 1441833677 -0.792297 0.493164 -0.343201 0.106018 1441833677 -0.792297 0.493164 -0.343201 0.106018 1441833677 -0.792297 0.493164 -0.343201 0.106018 1441833677 -0.792297 0.493164 -0.343201 0.106018 1441833677 -0.790710 0.514832 -0.319031 0.089294 1441833677 -0.790710 0.514832 -0.319031 0.089294 1441833677 -0.790710 0.514832 -0.319031 0.089294 1441833677 -0.790710 0.514832 -0.319031 0.089294 1441833677 -0.790710 0.514832 -0.319031 0.089294 1441833677 -0.790710 0.514832 -0.319031 0.089294 1441833677 -0.786926 0.515991 -0.320313 0.109009 1441833677 -0.786926 0.515991 -0.320313 0.109009 1441833677 -0.786926 0.515991 -0.320313 0.109009 1441833677 -0.786926 0.515991 -0.320313 0.109009 1441833677 -0.786926 0.515991 -0.320313 0.109009 1441833677 -0.786926 0.515991 -0.320313 0.109009 1441833677 -0.779175 0.495239 -0.348145 0.162598 1441833677 -0.779175 0.495239 -0.348145 0.162598 1441833677 -0.779175 0.495239 -0.348145 0.162598 1441833677 -0.779175 0.495239 -0.348145 0.162598 1441833677 -0.779175 0.495239 -0.348145 0.162598 1441833677 -0.762268 0.455566 -0.393799 0.237427 1441833677 -0.762268 0.455566 -0.393799 0.237427 1441833677 -0.762268 0.455566 -0.393799 0.237427 1441833677 -0.762268 0.455566 -0.393799 0.237427 1441833677 -0.762268 0.455566 -0.393799 0.237427 1441833677 -0.762268 0.455566 -0.393799 0.237427 1441833677 -0.733154 0.400940 -0.443115 0.324646 1441833677 -0.733154 0.400940 -0.443115 0.324646 1441833677 -0.733154 0.400940 -0.443115 0.324646 1441833677 -0.733154 0.400940 -0.443115 0.324646 1441833677 -0.733154 0.400940 -0.443115 0.324646 1441833677 -0.733154 0.400940 -0.443115 0.324646 1441833677 -0.693542 0.339050 -0.487000 0.408508 1441833677 -0.693542 0.339050 -0.487000 0.408508 1441833677 -0.693542 0.339050 -0.487000 0.408508 1441833677 -0.693542 0.339050 -0.487000 0.408508 1441833677 -0.693542 0.339050 -0.487000 0.408508 1441833677 -0.693542 0.339050 -0.487000 0.408508 1441833677 -0.646423 0.274231 -0.521667 0.484558 1441833677 -0.646423 0.274231 -0.521667 0.484558 1441833677 -0.646423 0.274231 -0.521667 0.484558 1441833677 -0.646423 0.274231 -0.521667 0.484558 1441833677 -0.646423 0.274231 -0.521667 0.484558 1441833677 -0.646423 0.274231 -0.521667 0.484558 1441833677 -0.646423 0.274231 -0.521667 0.484558 1441833677 -0.596008 0.208923 -0.547180 0.549316 1441833677 -0.596008 0.208923 -0.547180 0.549316 1441833677 -0.596008 0.208923 -0.547180 0.549316 1441833677 -0.596008 0.208923 -0.547180 0.549316 1441833677 -0.596008 0.208923 -0.547180 0.549316 1441833677 -0.596008 0.208923 -0.547180 0.549316 1441833677 -0.551208 0.149963 -0.564270 0.596069 1441833677 -0.551208 0.149963 -0.564270 0.596069 1441833677 -0.551208 0.149963 -0.564270 0.596069 1441833677 -0.551208 0.149963 -0.564270 0.596069 1441833677 -0.551208 0.149963 -0.564270 0.596069 1441833677 -0.551208 0.149963 -0.564270 0.596069 1441833677 -0.526611 0.104492 -0.569214 0.622681 1441833677 -0.526611 0.104492 -0.569214 0.622681 1441833677 -0.526611 0.104492 -0.569214 0.622681 1441833677 -0.526611 0.104492 -0.569214 0.622681 1441833677 -0.526611 0.104492 -0.569214 0.622681 1441833677 -0.531067 0.089050 -0.571167 0.619507 1441833677 -0.531067 0.089050 -0.571167 0.619507 1441833677 -0.531067 0.089050 -0.571167 0.619507 1441833677 -0.531067 0.089050 -0.571167 0.619507 1441833677 -0.531067 0.089050 -0.571167 0.619507 1441833677 -0.531067 0.089050 -0.571167 0.619507 1441833677 -0.562012 0.101807 -0.570190 0.590454 1441833677 -0.562012 0.101807 -0.570190 0.590454 1441833677 -0.562012 0.101807 -0.570190 0.590454 1441833677 -0.562012 0.101807 -0.570190 0.590454 1441833677 -0.562012 0.101807 -0.570190 0.590454 1441833677 -0.562012 0.101807 -0.570190 0.590454 1441833677 -0.562012 0.101807 -0.570190 0.590454 1441833678 -0.609314 0.137695 -0.562927 0.541199 1441833678 -0.609314 0.137695 -0.562927 0.541199 1441833678 -0.609314 0.137695 -0.562927 0.541199 1441833678 -0.609314 0.137695 -0.562927 0.541199 1441833678 -0.609314 0.137695 -0.562927 0.541199 1441833678 -0.609314 0.137695 -0.562927 0.541199 1441833678 -0.662048 0.187134 -0.544617 0.479675 1441833678 -0.662048 0.187134 -0.544617 0.479675 1441833678 -0.662048 0.187134 -0.544617 0.479675 1441833678 -0.662048 0.187134 -0.544617 0.479675 1441833678 -0.662048 0.187134 -0.544617 0.479675 1441833678 -0.662048 0.187134 -0.544617 0.479675 1441833678 -0.662048 0.187134 -0.544617 0.479675 1441833678 -0.712463 0.246704 -0.517639 0.404541 1441833678 -0.712463 0.246704 -0.517639 0.404541 1441833678 -0.712463 0.246704 -0.517639 0.404541 1441833678 -0.712463 0.246704 -0.517639 0.404541 1441833678 -0.712463 0.246704 -0.517639 0.404541 1441833678 -0.712463 0.246704 -0.517639 0.404541 1441833678 -0.754028 0.313721 -0.478577 0.322510 1441833678 -0.754028 0.313721 -0.478577 0.322510 1441833678 -0.754028 0.313721 -0.478577 0.322510 1441833678 -0.754028 0.313721 -0.478577 0.322510 1441833678 -0.754028 0.313721 -0.478577 0.322510 1441833678 -0.754028 0.313721 -0.478577 0.322510 1441833678 -0.785889 0.373657 -0.427917 0.244202 1441833678 -0.785889 0.373657 -0.427917 0.244202 1441833678 -0.785889 0.373657 -0.427917 0.244202 1441833678 -0.785889 0.373657 -0.427917 0.244202 1441833678 -0.785889 0.373657 -0.427917 0.244202 1441833678 -0.785889 0.373657 -0.427917 0.244202 1441833678 -0.805847 0.425232 -0.374207 0.172424 1441833678 -0.805847 0.425232 -0.374207 0.172424 1441833678 -0.805847 0.425232 -0.374207 0.172424 1441833678 -0.805847 0.425232 -0.374207 0.172424 1441833678 -0.805847 0.425232 -0.374207 0.172424 1441833678 -0.805847 0.425232 -0.374207 0.172424 1441833678 -0.805847 0.425232 -0.374207 0.172424 1441833678 -0.811584 0.468933 -0.327881 0.118042 1441833678 -0.811584 0.468933 -0.327881 0.118042 1441833678 -0.811584 0.468933 -0.327881 0.118042 1441833678 -0.811584 0.468933 -0.327881 0.118042 1441833678 -0.811584 0.468933 -0.327881 0.118042 1441833678 -0.811584 0.468933 -0.327881 0.118042 1441833678 -0.810120 0.492065 -0.302490 0.100525 1441833678 -0.810120 0.492065 -0.302490 0.100525 1441833678 -0.810120 0.492065 -0.302490 0.100525 1441833678 -0.810120 0.492065 -0.302490 0.100525 1441833678 -0.810120 0.492065 -0.302490 0.100525 1441833678 -0.810120 0.492065 -0.302490 0.100525 1441833678 -0.805908 0.492065 -0.304749 0.124695 1441833678 -0.805908 0.492065 -0.304749 0.124695 1441833678 -0.805908 0.492065 -0.304749 0.124695 1441833678 -0.805908 0.492065 -0.304749 0.124695 1441833678 -0.805908 0.492065 -0.304749 0.124695 1441833678 -0.805908 0.492065 -0.304749 0.124695 1441833678 -0.793579 0.476013 -0.332336 0.182129 1441833678 -0.793579 0.476013 -0.332336 0.182129 1441833678 -0.793579 0.476013 -0.332336 0.182129 1441833678 -0.793579 0.476013 -0.332336 0.182129 1441833678 -0.793579 0.476013 -0.332336 0.182129 1441833678 -0.793579 0.476013 -0.332336 0.182129 1441833678 -0.793579 0.476013 -0.332336 0.182129 1441833678 -0.771606 0.440430 -0.377380 0.261230 1441833678 -0.771606 0.440430 -0.377380 0.261230 1441833678 -0.771606 0.440430 -0.377380 0.261230 1441833678 -0.771606 0.440430 -0.377380 0.261230 1441833678 -0.771606 0.440430 -0.377380 0.261230 1441833678 -0.738586 0.388733 -0.427551 0.347229 1441833678 -0.738586 0.388733 -0.427551 0.347229 1441833678 -0.738586 0.388733 -0.427551 0.347229 1441833678 -0.738586 0.388733 -0.427551 0.347229 1441833678 -0.738586 0.388733 -0.427551 0.347229 1441833678 -0.738586 0.388733 -0.427551 0.347229 1441833678 -0.694824 0.329102 -0.473206 0.430176 1441833678 -0.694824 0.329102 -0.473206 0.430176 1441833678 -0.694824 0.329102 -0.473206 0.430176 1441833678 -0.694824 0.329102 -0.473206 0.430176 1441833678 -0.694824 0.329102 -0.473206 0.430176 1441833678 -0.694824 0.329102 -0.473206 0.430176 1441833678 -0.694824 0.329102 -0.473206 0.430176 1441833678 -0.645508 0.261047 -0.508240 0.506775 1441833678 -0.645508 0.261047 -0.508240 0.506775 1441833678 -0.645508 0.261047 -0.508240 0.506775 1441833678 -0.645508 0.261047 -0.508240 0.506775 1441833678 -0.645508 0.261047 -0.508240 0.506775 1441833678 -0.645508 0.261047 -0.508240 0.506775 1441833678 -0.597717 0.187378 -0.532104 0.569702 1441833678 -0.597717 0.187378 -0.532104 0.569702 1441833678 -0.597717 0.187378 -0.532104 0.569702 1441833678 -0.597717 0.187378 -0.532104 0.569702 1441833678 -0.597717 0.187378 -0.532104 0.569702 1441833678 -0.597717 0.187378 -0.532104 0.569702 1441833678 -0.560913 0.131287 -0.540527 0.613159 1441833678 -0.560913 0.131287 -0.540527 0.613159 1441833678 -0.560913 0.131287 -0.540527 0.613159 1441833678 -0.560913 0.131287 -0.540527 0.613159 1441833678 -0.560913 0.131287 -0.540527 0.613159 1441833678 -0.560913 0.131287 -0.540527 0.613159 1441833678 -0.547180 0.101379 -0.543884 0.628113 1441833678 -0.547180 0.101379 -0.543884 0.628113 1441833678 -0.547180 0.101379 -0.543884 0.628113 1441833678 -0.547180 0.101379 -0.543884 0.628113 1441833678 -0.547180 0.101379 -0.543884 0.628113 1441833678 -0.547180 0.101379 -0.543884 0.628113 1441833678 -0.547180 0.101379 -0.543884 0.628113 1441833678 -0.564697 0.102539 -0.548279 0.608276 1441833678 -0.564697 0.102539 -0.548279 0.608276 1441833678 -0.564697 0.102539 -0.548279 0.608276 1441833678 -0.564697 0.102539 -0.548279 0.608276 1441833678 -0.564697 0.102539 -0.548279 0.608276 1441833678 -0.564697 0.102539 -0.548279 0.608276 1441833678 -0.606506 0.130005 -0.546753 0.562439 1441833679 -0.606506 0.130005 -0.546753 0.562439 1441833679 -0.606506 0.130005 -0.546753 0.562439 1441833679 -0.606506 0.130005 -0.546753 0.562439 1441833679 -0.606506 0.130005 -0.546753 0.562439 1441833679 -0.606506 0.130005 -0.546753 0.562439 1441833679 -0.606506 0.130005 -0.546753 0.562439 1441833679 -0.656616 0.178894 -0.534302 0.501404 1441833679 -0.656616 0.178894 -0.534302 0.501404 1441833679 -0.656616 0.178894 -0.534302 0.501404 1441833679 -0.656616 0.178894 -0.534302 0.501404 1441833679 -0.656616 0.178894 -0.534302 0.501404 1441833679 -0.656616 0.178894 -0.534302 0.501404 1441833679 -0.706116 0.239624 -0.510681 0.428101 1441833679 -0.706116 0.239624 -0.510681 0.428101 1441833679 -0.706116 0.239624 -0.510681 0.428101 1441833679 -0.706116 0.239624 -0.510681 0.428101 1441833679 -0.706116 0.239624 -0.510681 0.428101 1441833679 -0.706116 0.239624 -0.510681 0.428101 1441833679 -0.750488 0.304993 -0.473633 0.345642 1441833679 -0.750488 0.304993 -0.473633 0.345642 1441833679 -0.750488 0.304993 -0.473633 0.345642 1441833679 -0.750488 0.304993 -0.473633 0.345642 1441833679 -0.750488 0.304993 -0.473633 0.345642 1441833679 -0.750488 0.304993 -0.473633 0.345642 1441833679 -0.783875 0.369751 -0.425842 0.259949 1441833679 -0.783875 0.369751 -0.425842 0.259949 1441833679 -0.783875 0.369751 -0.425842 0.259949 1441833679 -0.783875 0.369751 -0.425842 0.259949 1441833679 -0.783875 0.369751 -0.425842 0.259949 1441833679 -0.783875 0.369751 -0.425842 0.259949 1441833679 -0.783875 0.369751 -0.425842 0.259949 1441833679 -0.803162 0.430237 -0.372498 0.176453 1441833679 -0.803162 0.430237 -0.372498 0.176453 1441833679 -0.803162 0.430237 -0.372498 0.176453 1441833679 -0.803162 0.430237 -0.372498 0.176453 1441833679 -0.803162 0.430237 -0.372498 0.176453 1441833679 -0.803162 0.430237 -0.372498 0.176453 1441833679 -0.813965 0.473145 -0.318420 0.110657 1441833679 -0.813965 0.473145 -0.318420 0.110657 1441833679 -0.813965 0.473145 -0.318420 0.110657 1441833679 -0.813965 0.473145 -0.318420 0.110657 1441833679 -0.813965 0.473145 -0.318420 0.110657 1441833679 -0.813965 0.473145 -0.318420 0.110657 1441833679 -0.813965 0.473145 -0.318420 0.110657 1441833679 -0.816589 0.500244 -0.277649 0.076477 1441833679 -0.816589 0.500244 -0.277649 0.076477 1441833679 -0.816589 0.500244 -0.277649 0.076477 1441833679 -0.816589 0.500244 -0.277649 0.076477 1441833679 -0.816589 0.500244 -0.277649 0.076477 1441833679 -0.816589 0.500244 -0.277649 0.076477 1441833679 -0.815247 0.505798 -0.268982 0.084778 1441833679 -0.815247 0.505798 -0.268982 0.084778 1441833679 -0.815247 0.505798 -0.268982 0.084778 1441833679 -0.815247 0.505798 -0.268982 0.084778 1441833679 -0.815247 0.505798 -0.268982 0.084778 1441833679 -0.815247 0.505798 -0.268982 0.084778 1441833679 -0.810730 0.492859 -0.287842 0.130127 1441833679 -0.810730 0.492859 -0.287842 0.130127 1441833679 -0.810730 0.492859 -0.287842 0.130127 1441833679 -0.810730 0.492859 -0.287842 0.130127 1441833679 -0.810730 0.492859 -0.287842 0.130127 1441833679 -0.810730 0.492859 -0.287842 0.130127 1441833679 -0.810730 0.492859 -0.287842 0.130127 1441833679 -0.797791 0.463135 -0.329529 0.201172 1441833679 -0.797791 0.463135 -0.329529 0.201172 1441833679 -0.797791 0.463135 -0.329529 0.201172 1441833679 -0.797791 0.463135 -0.329529 0.201172 1441833679 -0.797791 0.463135 -0.329529 0.201172 1441833679 -0.772461 0.419983 -0.381775 0.284973 1441833679 -0.772461 0.419983 -0.381775 0.284973 1441833679 -0.772461 0.419983 -0.381775 0.284973 1441833679 -0.772461 0.419983 -0.381775 0.284973 1441833679 -0.772461 0.419983 -0.381775 0.284973 1441833679 -0.772461 0.419983 -0.381775 0.284973 1441833679 -0.772461 0.419983 -0.381775 0.284973 1441833679 -0.735168 0.367798 -0.431702 0.371399 1441833679 -0.735168 0.367798 -0.431702 0.371399 1441833679 -0.735168 0.367798 -0.431702 0.371399 1441833679 -0.735168 0.367798 -0.431702 0.371399 1441833679 -0.735168 0.367798 -0.431702 0.371399 1441833679 -0.735168 0.367798 -0.431702 0.371399 1441833679 -0.688354 0.310669 -0.474670 0.452087 1441833679 -0.688354 0.310669 -0.474670 0.452087 1441833679 -0.688354 0.310669 -0.474670 0.452087 1441833679 -0.688354 0.310669 -0.474670 0.452087 1441833679 -0.688354 0.310669 -0.474670 0.452087 1441833679 -0.638489 0.247742 -0.508118 0.522278 1441833679 -0.638489 0.247742 -0.508118 0.522278 1441833679 -0.638489 0.247742 -0.508118 0.522278 1441833679 -0.638489 0.247742 -0.508118 0.522278 1441833679 -0.638489 0.247742 -0.508118 0.522278 1441833679 -0.638489 0.247742 -0.508118 0.522278 1441833679 -0.594604 0.176270 -0.530518 0.577881 1441833679 -0.594604 0.176270 -0.530518 0.577881 1441833679 -0.594604 0.176270 -0.530518 0.577881 1441833679 -0.594604 0.176270 -0.530518 0.577881 1441833679 -0.594604 0.176270 -0.530518 0.577881 1441833679 -0.594604 0.176270 -0.530518 0.577881 1441833679 -0.566711 0.126099 -0.543579 0.606262 1441833679 -0.566711 0.126099 -0.543579 0.606262 1441833679 -0.566711 0.126099 -0.543579 0.606262 1441833679 -0.566711 0.126099 -0.543579 0.606262 1441833679 -0.566711 0.126099 -0.543579 0.606262 1441833679 -0.566711 0.126099 -0.543579 0.606262 1441833679 -0.565430 0.108459 -0.542297 0.611938 1441833679 -0.565430 0.108459 -0.542297 0.611938 1441833679 -0.565430 0.108459 -0.542297 0.611938 1441833679 -0.565430 0.108459 -0.542297 0.611938 1441833679 -0.565430 0.108459 -0.542297 0.611938 1441833679 -0.565430 0.108459 -0.542297 0.611938 1441833679 -0.591614 0.117371 -0.535217 0.591431 1441833679 -0.591614 0.117371 -0.535217 0.591431 1441833680 -0.591614 0.117371 -0.535217 0.591431 1441833680 -0.591614 0.117371 -0.535217 0.591431 1441833680 -0.591614 0.117371 -0.535217 0.591431 1441833680 -0.591614 0.117371 -0.535217 0.591431 1441833680 -0.637939 0.146606 -0.526672 0.542419 1441833680 -0.637939 0.146606 -0.526672 0.542419 1441833680 -0.637939 0.146606 -0.526672 0.542419 1441833680 -0.637939 0.146606 -0.526672 0.542419 1441833680 -0.637939 0.146606 -0.526672 0.542419 1441833680 -0.637939 0.146606 -0.526672 0.542419 1441833680 -0.690369 0.196289 -0.509583 0.474548 1441833680 -0.690369 0.196289 -0.509583 0.474548 1441833680 -0.690369 0.196289 -0.509583 0.474548 1441833680 -0.690369 0.196289 -0.509583 0.474548 1441833680 -0.690369 0.196289 -0.509583 0.474548 1441833680 -0.690369 0.196289 -0.509583 0.474548 1441833680 -0.740112 0.256531 -0.477661 0.397827 1441833680 -0.740112 0.256531 -0.477661 0.397827 1441833680 -0.740112 0.256531 -0.477661 0.397827 1441833680 -0.740112 0.256531 -0.477661 0.397827 1441833680 -0.740112 0.256531 -0.477661 0.397827 1441833680 -0.740112 0.256531 -0.477661 0.397827 1441833680 -0.740112 0.256531 -0.477661 0.397827 1441833680 -0.783325 0.312866 -0.432861 0.318115 1441833680 -0.783325 0.312866 -0.432861 0.318115 1441833680 -0.783325 0.312866 -0.432861 0.318115 1441833680 -0.783325 0.312866 -0.432861 0.318115 1441833680 -0.783325 0.312866 -0.432861 0.318115 1441833680 -0.783325 0.312866 -0.432861 0.318115 1441833680 -0.814453 0.370850 -0.382935 0.229248 1441833680 -0.814453 0.370850 -0.382935 0.229248 1441833680 -0.814453 0.370850 -0.382935 0.229248 1441833680 
-0.754822 0.327576 -0.425659 0.376587 1441833683 -0.754822 0.327576 -0.425659 0.376587 1441833683 -0.754822 0.327576 -0.425659 0.376587 1441833683 -0.754822 0.327576 -0.425659 0.376587 1441833683 -0.754822 0.327576 -0.425659 0.376587 1441833683 -0.754822 0.327576 -0.425659 0.376587 1441833683 -0.754822 0.327576 -0.425659 0.376587 1441833683 -0.743652 0.322083 -0.434937 0.392517 1441833683 -0.743652 0.322083 -0.434937 0.392517 1441833683 -0.743652 0.322083 -0.434937 0.392517 1441833683 -0.743652 0.322083 -0.434937 0.392517 1441833683 -0.743652 0.322083 -0.434937 0.392517 1441833683 -0.743652 0.322083 -0.434937 0.392517 1441833683 -0.725708 0.304749 -0.451782 0.419983 1441833683 -0.725708 0.304749 -0.451782 0.419983 1441833683 -0.725708 0.304749 -0.451782 0.419983 1441833683 -0.725708 0.304749 -0.451782 0.419983 1441833683 -0.725708 0.304749 -0.451782 0.419983 1441833683 -0.725708 0.304749 -0.451782 0.419983 1441833683 -0.699341 0.273499 -0.475891 0.457886 1441833683 -0.699341 0.273499 -0.475891 0.457886 1441833683 -0.699341 0.273499 -0.475891 0.457886 1441833683 -0.699341 0.273499 -0.475891 0.457886 1441833683 -0.699341 0.273499 -0.475891 0.457886 1441833683 -0.699341 0.273499 -0.475891 0.457886 1441833683 -0.663452 0.230652 -0.503296 0.503357 1441833683 -0.663452 0.230652 -0.503296 0.503357 1441833683 -0.663452 0.230652 -0.503296 0.503357 1441833683 -0.663452 0.230652 -0.503296 0.503357 1441833683 -0.663452 0.230652 -0.503296 0.503357 1441833683 -0.663452 0.230652 -0.503296 0.503357 1441833683 -0.619629 0.181580 -0.524231 0.555237 1441833683 -0.619629 0.181580 -0.524231 0.555237 1441833683 -0.619629 0.181580 -0.524231 0.555237 1441833683 -0.619629 0.181580 -0.524231 0.555237 1441833683 -0.619629 0.181580 -0.524231 0.555237 1441833683 -0.619629 0.181580 -0.524231 0.555237 1441833683 -0.578735 0.136658 -0.534119 0.600891 1441833683 -0.578735 0.136658 -0.534119 0.600891 1441833683 -0.578735 0.136658 -0.534119 0.600891 1441833683 -0.578735 0.136658 -0.534119 0.600891 1441833683 -0.578735 0.136658 -0.534119 0.600891 1441833683 -0.578735 0.136658 -0.534119 0.600891 1441833683 -0.557617 0.106995 -0.539368 0.621887 1441833683 -0.557617 0.106995 -0.539368 0.621887 1441833683 -0.557617 0.106995 -0.539368 0.621887 1441833683 -0.557617 0.106995 -0.539368 0.621887 1441833683 -0.557617 0.106995 -0.539368 0.621887 1441833683 -0.557617 0.106995 -0.539368 0.621887 1441833683 -0.557617 0.106995 -0.539368 0.621887 1441833683 -0.561646 0.096985 -0.544128 0.615723 1441833683 -0.561646 0.096985 -0.544128 0.615723 1441833683 -0.561646 0.096985 -0.544128 0.615723 1441833683 -0.561646 0.096985 -0.544128 0.615723 1441833683 -0.561646 0.096985 -0.544128 0.615723 1441833683 -0.585632 0.104797 -0.546570 0.589355 1441833683 -0.585632 0.104797 -0.546570 0.589355 1441833683 -0.585632 0.104797 -0.546570 0.589355 1441833683 -0.585632 0.104797 -0.546570 0.589355 1441833683 -0.585632 0.104797 -0.546570 0.589355 1441833683 -0.585632 0.104797 -0.546570 0.589355 1441833683 -0.625671 0.133911 -0.542114 0.544739 1441833683 -0.625671 0.133911 -0.542114 0.544739 1441833683 -0.625671 0.133911 -0.542114 0.544739 1441833683 -0.625671 0.133911 -0.542114 0.544739 1441833683 -0.625671 0.133911 -0.542114 0.544739 1441833683 -0.625671 0.133911 -0.542114 0.544739 1441833683 -0.673035 0.184631 -0.528564 0.483337 1441833683 -0.673035 0.184631 -0.528564 0.483337 1441833683 -0.673035 0.184631 -0.528564 0.483337 1441833683 -0.673035 0.184631 -0.528564 0.483337 1441833683 -0.673035 0.184631 -0.528564 0.483337 1441833683 -0.673035 0.184631 -0.528564 0.483337 1441833683 -0.718323 0.247070 -0.503052 0.412292 1441833683 -0.718323 0.247070 -0.503052 0.412292 1441833683 -0.718323 0.247070 -0.503052 0.412292 1441833683 -0.718323 0.247070 -0.503052 0.412292 1441833683 -0.718323 0.247070 -0.503052 0.412292 1441833683 -0.718323 0.247070 -0.503052 0.412292 1441833683 -0.718323 0.247070 -0.503052 0.412292 1441833683 -0.757813 0.306458 -0.463623 0.341858 1441833683 -0.757813 0.306458 -0.463623 0.341858 1441833683 -0.757813 0.306458 -0.463623 0.341858 1441833683 -0.757813 0.306458 -0.463623 0.341858 1441833683 -0.757813 0.306458 -0.463623 0.341858 1441833683 -0.757813 0.306458 -0.463623 0.341858 1441833683 -0.787354 0.366028 -0.416931 0.268982 1441833683 -0.787354 0.366028 -0.416931 0.268982 1441833683 -0.787354 0.366028 -0.416931 0.268982 1441833683 -0.787354 0.366028 -0.416931 0.268982 1441833683 -0.787354 0.366028 -0.416931 0.268982 1441833683 -0.787354 0.366028 -0.416931 0.268982 1441833683 -0.800232 0.427002 -0.370483 0.200195 1441833683 -0.800232 0.427002 -0.370483 0.200195 1441833683 -0.800232 0.427002 -0.370483 0.200195 1441833683 -0.800232 0.427002 -0.370483 0.200195 1441833683 -0.800232 0.427002 -0.370483 0.200195 1441833683 -0.800232 0.427002 -0.370483 0.200195 1441833683 -0.800232 0.427002 -0.370483 0.200195 1441833683 -0.802795 0.471680 -0.330505 0.154419 1441833683 -0.802795 0.471680 -0.330505 0.154419 1441833683 -0.802795 0.471680 -0.330505 0.154419 1441833683 -0.802795 0.471680 -0.330505 0.154419 1441833683 -0.802795 0.471680 -0.330505 0.154419 1441833683 -0.802795 0.471680 -0.330505 0.154419 1441833683 -0.799988 0.495117 -0.308105 0.141418 1441833683 -0.799988 0.495117 -0.308105 0.141418 1441833683 -0.799988 0.495117 -0.308105 0.141418 1441833683 -0.799988 0.495117 -0.308105 0.141418 1441833683 -0.799988 0.495117 -0.308105 0.141418 1441833684 -0.799988 0.495117 -0.308105 0.141418 1441833684 -0.792847 0.496399 -0.311646 0.167053 1441833684 -0.792847 0.496399 -0.311646 0.167053 1441833684 -0.792847 0.496399 -0.311646 0.167053 1441833684 -0.792847 0.496399 -0.311646 0.167053 1441833684 -0.792847 0.496399 -0.311646 0.167053 1441833684 -0.792847 0.496399 -0.311646 0.167053 1441833684 -0.780823 0.472595 -0.341064 0.225098 1441833684 -0.780823 0.472595 -0.341064 0.225098 1441833684 -0.780823 0.472595 -0.341064 0.225098 1441833684 -0.780823 0.472595 -0.341064 0.225098 1441833684 -0.780823 0.472595 -0.341064 0.225098 1441833684 -0.780823 0.472595 -0.341064 0.225098 1441833684 -0.757507 0.435852 -0.386108 0.295227 1441833684 -0.757507 0.435852 -0.386108 0.295227 1441833684 -0.757507 0.435852 -0.386108 0.295227 1441833684 -0.757507 0.435852 -0.386108 0.295227 1441833684 -0.757507 0.435852 -0.386108 0.295227 1441833684 -0.757507 0.435852 -0.386108 0.295227 1441833684 -0.725464 0.387573 -0.432495 0.369385 1441833684 -0.725464 0.387573 -0.432495 0.369385 1441833684 -0.725464 0.387573 -0.432495 0.369385 1441833684 -0.725464 0.387573 -0.432495 0.369385 1441833684 -0.725464 0.387573 -0.432495 0.369385 1441833684 -0.725464 0.387573 -0.432495 0.369385 1441833684 -0.725464 0.387573 -0.432495 0.369385 1441833684 -0.684021 0.334167 -0.475281 0.441101 1441833684 -0.684021 0.334167 -0.475281 0.441101 1441833684 -0.684021 0.334167 -0.475281 0.441101 1441833684 -0.684021 0.334167 -0.475281 0.441101 1441833684 -0.684021 0.334167 -0.475281 0.441101 1441833684 -0.684021 0.334167 -0.475281 0.441101 1441833684 -0.635193 0.275208 -0.509827 0.510742 1441833684 -0.635193 0.275208 -0.509827 0.510742 1441833684 -0.635193 0.275208 -0.509827 0.510742 1441833684 -0.635193 0.275208 -0.509827 0.510742 1441833684 -0.635193 0.275208 -0.509827 0.510742 1441833684 -0.635193 0.275208 -0.509827 0.510742 1441833684 -0.586731 0.210693 -0.533142 0.571960 1441833684 -0.586731 0.210693 -0.533142 0.571960 1441833684 -0.586731 0.210693 -0.533142 0.571960 1441833684 -0.586731 0.210693 -0.533142 0.571960 1441833684 -0.586731 0.210693 -0.533142 0.571960 1441833684 -0.586731 0.210693 -0.533142 0.571960 1441833684 -0.552551 0.157898 -0.547424 0.608398 1441833684 -0.552551 0.157898 -0.547424 0.608398 1441833684 -0.552551 0.157898 -0.547424 0.608398 1441833684 -0.552551 0.157898 -0.547424 0.608398 1441833684 -0.552551 0.157898 -0.547424 0.608398 1441833684 -0.552551 0.157898 -0.547424 0.608398 1441833684 -0.543152 0.131958 -0.552795 0.618042 1441833684 -0.543152 0.131958 -0.552795 0.618042 1441833684 -0.543152 0.131958 -0.552795 0.618042 1441833684 -0.543152 0.131958 -0.552795 0.618042 1441833684 -0.543152 0.131958 -0.552795 0.618042 1441833684 -0.543152 0.131958 -0.552795 0.618042 1441833684 -0.562683 0.128052 -0.541260 0.611633 1441833684 -0.562683 0.128052 -0.541260 0.611633 1441833684 -0.562683 0.128052 -0.541260 0.611633 1441833684 -0.562683 0.128052 -0.541260 0.611633 1441833684 -0.562683 0.128052 -0.541260 0.611633 1441833684 -0.562683 0.128052 -0.541260 0.611633 1441833684 -0.601807 0.147583 -0.529602 0.579285 1441833684 -0.601807 0.147583 -0.529602 0.579285 1441833684 -0.601807 0.147583 -0.529602 0.579285 1441833684 -0.601807 0.147583 -0.529602 0.579285 1441833684 -0.601807 0.147583 -0.529602 0.579285 1441833684 -0.601807 0.147583 -0.529602 0.579285 1441833684 -0.601807 0.147583 -0.529602 0.579285 1441833684 -0.649841 0.188110 -0.517151 0.524292 1441833684 -0.649841 0.188110 -0.517151 0.524292 1441833684 -0.649841 0.188110 -0.517151 0.524292 1441833684 -0.649841 0.188110 -0.517151 0.524292 1441833684 -0.649841 0.188110 -0.517151 0.524292 1441833684 -0.649841 0.188110 -0.517151 0.524292 1441833684 -0.697021 0.240906 -0.497681 0.456543 1441833684 -0.697021 0.240906 -0.497681 0.456543 1441833684 -0.697021 0.240906 -0.497681 0.456543 1441833684 -0.697021 0.240906 -0.497681 0.456543 1441833684 -0.697021 0.240906 -0.497681 0.456543 1441833684 -0.697021 0.240906 -0.497681 0.456543 1441833684 -0.739746 0.297302 -0.466858 0.382751 1441833684 -0.739746 0.297302 -0.466858 0.382751 1441833684 -0.739746 0.297302 -0.466858 0.382751 1441833684 -0.739746 0.297302 -0.466858 0.382751 1441833684 -0.739746 0.297302 -0.466858 0.382751 1441833684 -0.773865 0.353149 -0.426208 0.307861 1441833684 -0.773865 0.353149 -0.426208 0.307861 1441833684 -0.773865 0.353149 -0.426208 0.307861 1441833684 -0.773865 0.353149 -0.426208 0.307861 1441833684 -0.773865 0.353149 -0.426208 0.307861 1441833684 -0.773865 0.353149 -0.426208 0.307861 1441833684 -0.797363 0.402161 -0.382629 0.237061 1441833684 -0.797363 0.402161 -0.382629 0.237061 1441833684 -0.797363 0.402161 -0.382629 0.237061 1441833684 -0.797363 0.402161 -0.382629 0.237061 1441833684 -0.797363 0.402161 -0.382629 0.237061 1441833684 -0.807007 0.446716 -0.343872 0.175964 1441833684 -0.807007 0.446716 -0.343872 0.175964 1441833684 -0.807007 0.446716 -0.343872 0.175964 1441833684 -0.807007 0.446716 -0.343872 0.175964 1441833684 -0.807007 0.446716 -0.343872 0.175964 1441833684 -0.807007 0.446716 -0.343872 0.175964 1441833684 -0.806702 0.478455 -0.316101 0.143005 1441833684 -0.806702 0.478455 -0.316101 0.143005 1441833684 -0.806702 0.478455 -0.316101 0.143005 1441833684 -0.806702 0.478455 -0.316101 0.143005 1441833684 -0.806702 0.478455 -0.316101 0.143005 1441833684 -0.806702 0.478455 -0.316101 0.143005 1441833685 -0.803589 0.488281 -0.305725 0.149475 1441833685 -0.803589 0.488281 -0.305725 0.149475 1441833685 -0.803589 0.488281 -0.305725 0.149475 1441833685 -0.803589 0.488281 -0.305725 0.149475 1441833685 -0.803589 0.488281 -0.305725 0.149475 1441833685 -0.803589 0.488281 -0.305725 0.149475 1441833685 -0.795959 0.476135 -0.319702 0.193787 1441833685 -0.795959 0.476135 -0.319702 0.193787 1441833685 -0.795959 0.476135 -0.319702 0.193787 1441833685 -0.795959 0.476135 -0.319702 0.193787 1441833685 -0.795959 0.476135 -0.319702 0.193787 1441833685 -0.780212 0.443970 -0.354248 0.262085 1441833685 -0.780212 0.443970 -0.354248 0.262085 1441833685 -0.780212 0.443970 -0.354248 0.262085 1441833685 -0.780212 0.443970 -0.354248 0.262085 1441833685 -0.780212 0.443970 -0.354248 0.262085 1441833685 -0.780212 0.443970 -0.354248 0.262085 1441833685 -0.780212 0.443970 -0.354248 0.262085 1441833685 -0.754517 0.398010 -0.396423 0.339355 1441833685 -0.754517 0.398010 -0.396423 0.339355 1441833685 -0.754517 0.398010 -0.396423 0.339355 1441833685 -0.754517 0.398010 -0.396423 0.339355 1441833685 -0.754517 0.398010 -0.396423 0.339355 1441833685 -0.754517 0.398010 -0.396423 0.339355 1441833685 -0.718445 0.345764 -0.437744 0.415527 1441833685 -0.718445 0.345764 -0.437744 0.415527 1441833685 -0.718445 0.345764 -0.437744 0.415527 1441833685 -0.718445 0.345764 -0.437744 0.415527 1441833685 -0.718445 0.345764 -0.437744 0.415527 1441833685 -0.718445 0.345764 -0.437744 0.415527 1441833685 -0.675354 0.286316 -0.473206 0.487854 1441833685 -0.675354 0.286316 -0.473206 0.487854 1441833685 -0.675354 0.286316 -0.473206 0.487854 1441833685 -0.675354 0.286316 -0.473206 0.487854 1441833685 -0.675354 0.286316 -0.473206 0.487854 1441833685 -0.675354 0.286316 -0.473206 0.487854 1441833685 -0.630615 0.223022 -0.502563 0.547729 1441833685 -0.630615 0.223022 -0.502563 0.547729 1441833685 -0.630615 0.223022 -0.502563 0.547729 1441833685 -0.630615 0.223022 -0.502563 0.547729 1441833685 -0.630615 0.223022 -0.502563 0.547729 1441833685 -0.593628 0.168335 -0.519470 0.591187 1441833685 -0.593628 0.168335 -0.519470 0.591187 1441833685 -0.593628 0.168335 -0.519470 0.591187 1441833685 -0.593628 0.168335 -0.519470 0.591187 1441833685 -0.593628 0.168335 -0.519470 0.591187 1441833685 -0.593628 0.168335 -0.519470 0.591187 1441833685 -0.577637 0.129761 -0.522888 0.613342 1441833685 -0.577637 0.129761 -0.522888 0.613342 1441833685 -0.577637 0.129761 -0.522888 0.613342 1441833685 -0.577637 0.129761 -0.522888 0.613342 1441833685 -0.577637 0.129761 -0.522888 0.613342 1441833685 -0.577637 0.129761 -0.522888 0.613342 1441833685 -0.577637 0.129761 -0.522888 0.613342 1441833685 -0.588440 0.123535 -0.524719 0.602661 1441833685 -0.588440 0.123535 -0.524719 0.602661 1441833685 -0.588440 0.123535 -0.524719 0.602661 1441833685 -0.588440 0.123535 -0.524719 0.602661 1441833685 -0.588440 0.123535 -0.524719 0.602661 1441833685 -0.619324 0.142700 -0.524658 0.566406 1441833685 -0.619324 0.142700 -0.524658 0.566406 1441833685 -0.619324 0.142700 -0.524658 0.566406 1441833685 -0.619324 0.142700 -0.524658 0.566406 1441833685 -0.619324 0.142700 -0.524658 0.566406 1441833685 -0.619324 0.142700 -0.524658 0.566406 1441833685 -0.661072 0.178772 -0.519531 0.510986 1441833685 -0.661072 0.178772 -0.519531 0.510986 1441833685 -0.661072 0.178772 -0.519531 0.510986 1441833685 -0.661072 0.178772 -0.519531 0.510986 1441833685 -0.661072 0.178772 -0.519531 0.510986 1441833685 -0.661072 0.178772 -0.519531 0.510986 1441833685 -0.704956 0.228699 -0.504578 0.442871 1441833685 -0.704956 0.228699 -0.504578 0.442871 1441833685 -0.704956 0.228699 -0.504578 0.442871 1441833685 -0.704956 0.228699 -0.504578 0.442871 1441833685 -0.704956 0.228699 -0.504578 0.442871 1441833685 -0.704956 0.228699 -0.504578 0.442871 1441833685 -0.704956 0.228699 -0.504578 0.442871 1441833685 -0.745544 0.285889 -0.476929 0.367493 1441833685 -0.745544 0.285889 -0.476929 0.367493 1441833685 -0.745544 0.285889 -0.476929 0.367493 1441833685 -0.745544 0.285889 -0.476929 0.367493 1441833685 -0.745544 0.285889 -0.476929 0.367493 1441833685 -0.778870 0.342712 -0.438110 0.289795 1441833685 -0.778870 0.342712 -0.438110 0.289795 1441833685 -0.778870 0.342712 -0.438110 0.289795 1441833685 -0.778870 0.342712 -0.438110 0.289795 1441833685 -0.778870 0.342712 -0.438110 0.289795 1441833685 -0.800781 0.398743 -0.392456 0.214050 1441833685 -0.800781 0.398743 -0.392456 0.214050 1441833685 -0.800781 0.398743 -0.392456 0.214050 1441833685 -0.800781 0.398743 -0.392456 0.214050 1441833685 -0.800781 0.398743 -0.392456 0.214050 1441833685 -0.800781 0.398743 -0.392456 0.214050 1441833685 -0.810608 0.447083 -0.346802 0.151245 1441833685 -0.810608 0.447083 -0.346802 0.151245 1441833685 -0.810608 0.447083 -0.346802 0.151245 1441833685 -0.810608 0.447083 -0.346802 0.151245 1441833685 -0.810608 0.447083 -0.346802 0.151245 1441833685 -0.810608 0.447083 -0.346802 0.151245 1441833685 -0.811768 0.479736 -0.312500 0.115417 1441833685 -0.811768 0.479736 -0.312500 0.115417 1441833685 -0.811768 0.479736 -0.312500 0.115417 1441833685 -0.811768 0.479736 -0.312500 0.115417 1441833685 -0.811768 0.479736 -0.312500 0.115417 1441833685 -0.811768 0.479736 -0.312500 0.115417 1441833685 -0.809143 0.489380 -0.302246 0.120056 1441833686 -0.809143 0.489380 -0.302246 0.120056 1441833686 -0.809143 0.489380 -0.302246 0.120056 1441833686 -0.809143 0.489380 -0.302246 0.120056 1441833686 -0.809143 0.489380 -0.302246 0.120056 1441833686 -0.809143 0.489380 -0.302246 0.120056 1441833686 -0.800659 0.479004 -0.319214 0.166138 1441833686 -0.800659 0.479004 -0.319214 0.166138 1441833686 -0.800659 0.479004 -0.319214 0.166138 1441833686 -0.800659 0.479004 -0.319214 0.166138 1441833686 -0.800659 0.479004 -0.319214 0.166138 1441833686 -0.800659 0.479004 -0.319214 0.166138 1441833686 -0.783691 0.449707 -0.356018 0.238525 1441833686 -0.783691 0.449707 -0.356018 0.238525 1441833686 -0.783691 0.449707 -0.356018 0.238525 1441833686 -0.783691 0.449707 -0.356018 0.238525 1441833686 -0.783691 0.449707 -0.356018 0.238525 1441833686 -0.783691 0.449707 -0.356018 0.238525 1441833686 -0.755920 0.406006 -0.400757 0.321228 1441833686 -0.755920 0.406006 -0.400757 0.321228 1441833686 -0.755920 0.406006 -0.400757 0.321228 1441833686 -0.755920 0.406006 -0.400757 0.321228 1441833686 -0.755920 0.406006 -0.400757 0.321228 1441833686 -0.755920 0.406006 -0.400757 0.321228 1441833686 -0.755920 0.406006 -0.400757 0.321228 1441833686 -0.717285 0.352966 -0.444885 0.403748 1441833686 -0.717285 0.352966 -0.444885 0.403748 1441833686 -0.717285 0.352966 -0.444885 0.403748 1441833686 -0.717285 0.352966 -0.444885 0.403748 1441833686 -0.717285 0.352966 -0.444885 0.403748 1441833686 -0.717285 0.352966 -0.444885 0.403748 1441833686 -0.671997 0.292297 -0.482483 0.479858 1441833686 -0.671997 0.292297 -0.482483 0.479858 1441833686 -0.671997 0.292297 -0.482483 0.479858 1441833686 -0.671997 0.292297 -0.482483 0.479858 1441833686 -0.671997 0.292297 -0.482483 0.479858 1441833686 -0.671997 0.292297 -0.482483 0.479858 1441833686 -0.625549 0.230896 -0.513184 0.540344 1441833686 -0.625549 0.230896 -0.513184 0.540344 1441833686 -0.625549 0.230896 -0.513184 0.540344 1441833686 -0.625549 0.230896 -0.513184 0.540344 1441833686 -0.625549 0.230896 -0.513184 0.540344 1441833686 -0.625549 0.230896 -0.513184 0.540344 1441833686 -0.588440 0.175598 -0.534790 0.580505 1441833686 -0.588440 0.175598 -0.534790 0.580505 1441833686 -0.588440 0.175598 -0.534790 0.580505 1441833686 -0.588440 0.175598 -0.534790 0.580505 1441833686 -0.588440 0.175598 -0.534790 0.580505 1441833686 -0.588440 0.175598 -0.534790 0.580505 1441833686 -0.588440 0.175598 -0.534790 0.580505 1441833686 -0.571716 0.141296 -0.544983 0.596863 1441833686 -0.571716 0.141296 -0.544983 0.596863 1441833686 -0.571716 0.141296 -0.544983 0.596863 1441833686 -0.571716 0.141296 -0.544983 0.596863 1441833686 -0.571716 0.141296 -0.544983 0.596863 1441833686 -0.571716 0.141296 -0.544983 0.596863 1441833686 -0.581848 0.134399 -0.547302 0.586426 1441833686 -0.581848 0.134399 -0.547302 0.586426 1441833686 -0.581848 0.134399 -0.547302 0.586426 1441833686 -0.581848 0.134399 -0.547302 0.586426 1441833686 -0.581848 0.134399 -0.547302 0.586426 1441833686 -0.581848 0.134399 -0.547302 0.586426 1441833686 -0.613953 0.153625 -0.542297 0.552612 1441833686 -0.613953 0.153625 -0.542297 0.552612 1441833686 -0.613953 0.153625 -0.542297 0.552612 1441833686 -0.613953 0.153625 -0.542297 0.552612 1441833686 -0.613953 0.153625 -0.542297 0.552612 1441833686 -0.613953 0.153625 -0.542297 0.552612 1441833686 -0.613953 0.153625 -0.542297 0.552612 1441833686 -0.656738 0.192749 -0.530396 0.500244 1441833686 -0.656738 0.192749 -0.530396 0.500244 1441833686 -0.656738 0.192749 -0.530396 0.500244 1441833686 -0.656738 0.192749 -0.530396 0.500244 1441833686 -0.656738 0.192749 -0.530396 0.500244 1441833686 -0.656738 0.192749 -0.530396 0.500244 1441833686 -0.702576 0.245605 -0.508911 0.432556 1441833686 -0.702576 0.245605 -0.508911 0.432556 1441833686 -0.702576 0.245605 -0.508911 0.432556 1441833686 -0.702576 0.245605 -0.508911 0.432556 1441833686 -0.702576 0.245605 -0.508911 0.432556 1441833686 -0.702576 0.245605 -0.508911 0.432556 1441833686 -0.745117 0.305176 -0.475159 0.354858 1441833686 -0.745117 0.305176 -0.475159 0.354858 1441833686 -0.745117 0.305176 -0.475159 0.354858 1441833686 -0.745117 0.305176 -0.475159 0.354858 1441833686 -0.745117 0.305176 -0.475159 0.354858 1441833686 -0.745117 0.305176 -0.475159 0.354858 1441833686 -0.778625 0.364258 -0.431885 0.273010 1441833686 -0.778625 0.364258 -0.431885 0.273010 1441833686 -0.778625 0.364258 -0.431885 0.273010 1441833686 -0.778625 0.364258 -0.431885 0.273010 1441833686 -0.778625 0.364258 -0.431885 0.273010 1441833686 -0.778625 0.364258 -0.431885 0.273010 1441833686 -0.799866 0.418884 -0.382874 0.195435 1441833686 -0.799866 0.418884 -0.382874 0.195435 1441833686 -0.799866 0.418884 -0.382874 0.195435 1441833686 -0.799866 0.418884 -0.382874 0.195435 1441833686 -0.799866 0.418884 -0.382874 0.195435 1441833686 -0.799866 0.418884 -0.382874 0.195435 1441833686 -0.809631 0.461365 -0.336975 0.134583 1441833686 -0.809631 0.461365 -0.336975 0.134583 1441833686 -0.809631 0.461365 -0.336975 0.134583 1441833686 -0.809631 0.461365 -0.336975 0.134583 1441833686 -0.809631 0.461365 -0.336975 0.134583 1441833686 -0.809631 0.461365 -0.336975 0.134583 1441833686 -0.810181 0.489441 -0.306396 0.101013 1441833686 -0.810181 0.489441 -0.306396 0.101013 1441833686 -0.810181 0.489441 -0.306396 0.101013 1441833686 -0.810181 0.489441 -0.306396 0.101013 1441833686 -0.810181 0.489441 -0.306396 0.101013 1441833686 -0.810181 0.489441 -0.306396 0.101013 1441833686 -0.810181 0.489441 -0.306396 0.101013 1441833686 -0.806274 0.498718 -0.299866 0.106262 1441833686 -0.806274 0.498718 -0.299866 0.106262 1441833686 -0.806274 0.498718 -0.299866 0.106262 1441833687 -0.806274 0.498718 -0.299866 0.106262 1441833687 -0.806274 0.498718 -0.299866 0.106262 1441833687 -0.806274 0.498718 -0.299866 0.106262 1441833687 -0.806274 0.498718 -0.299866 0.106262 1441833687 -0.800049 0.486450 -0.315735 0.153748 1441833687 -0.800049 0.486450 -0.315735 0.153748 1441833687 -0.800049 0.486450 -0.315735 0.153748 1441833687 -0.800049 0.486450 -0.315735 0.153748 1441833687 -0.800049 0.486450 -0.315735 0.153748 1441833687 -0.786133 0.456665 -0.349854 0.226013 1441833687 -0.786133 0.456665 -0.349854 0.226013 1441833687 -0.786133 0.456665 -0.349854 0.226013 1441833687 -0.786133 0.456665 -0.349854 0.226013 1441833687 -0.786133 0.456665 -0.349854 0.226013 1441833687 -0.786133 0.456665 -0.349854 0.226013 1441833687 -0.762085 0.413208 -0.393311 0.306335 1441833687 -0.762085 0.413208 -0.393311 0.306335 1441833687 -0.762085 0.413208 -0.393311 0.306335 1441833687 -0.762085 0.413208 -0.393311 0.306335 1441833687 -0.762085 0.413208 -0.393311 0.306335 1441833687 -0.727051 0.362854 -0.436035 0.386780 1441833687 -0.727051 0.362854 -0.436035 0.386780 1441833687 -0.727051 0.362854 -0.436035 0.386780 1441833687 -0.727051 0.362854 -0.436035 0.386780 1441833687 -0.727051 0.362854 -0.436035 0.386780 1441833687 -0.685974 0.307434 -0.470886 0.461731 1441833687 -0.685974 0.307434 -0.470886 0.461731 1441833687 -0.685974 0.307434 -0.470886 0.461731 1441833687 -0.685974 0.307434 -0.470886 0.461731 1441833687 -0.685974 0.307434 -0.470886 0.461731 1441833687 -0.685974 0.307434 -0.470886 0.461731 1441833687 -0.685974 0.307434 -0.470886 0.461731 1441833687 -0.644043 0.248657 -0.502441 0.520508 1441833687 -0.644043 0.248657 -0.502441 0.520508 1441833687 -0.644043 0.248657 -0.502441 0.520508 1441833687 -0.644043 0.248657 -0.502441 0.520508 1441833687 -0.644043 0.248657 -0.502441 0.520508 1441833687 -0.644043 0.248657 -0.502441 0.520508 1441833687 -0.608521 0.194641 -0.527466 0.559998 1441833687 -0.608521 0.194641 -0.527466 0.559998 1441833687 -0.608521 0.194641 -0.527466 0.559998 1441833687 -0.608521 0.194641 -0.527466 0.559998 1441833687 -0.608521 0.194641 -0.527466 0.559998 1441833687 -0.608521 0.194641 -0.527466 0.559998 1441833687 -0.589905 0.155212 -0.541138 0.578857 1441833687 -0.589905 0.155212 -0.541138 0.578857 1441833687 -0.589905 0.155212 -0.541138 0.578857 1441833687 -0.589905 0.155212 -0.541138 0.578857 1441833687 -0.589905 0.155212 -0.541138 0.578857 1441833687 -0.589905 0.155212 -0.541138 0.578857 1441833687 -0.589905 0.155212 -0.541138 0.578857 1441833687 -0.597168 0.142822 -0.545959 0.570007 1441833687 -0.597168 0.142822 -0.545959 0.570007 1441833687 -0.597168 0.142822 -0.545959 0.570007 1441833687 -0.597168 0.142822 -0.545959 0.570007 1441833687 -0.597168 0.142822 -0.545959 0.570007 1441833687 -0.597168 0.142822 -0.545959 0.570007 1441833687 -0.625427 0.161011 -0.540039 0.539673 1441833687 -0.625427 0.161011 -0.540039 0.539673 1441833687 -0.625427 0.161011 -0.540039 0.539673 1441833687 -0.625427 0.161011 -0.540039 0.539673 1441833687 -0.625427 0.161011 -0.540039 0.539673 1441833687 -0.625427 0.161011 -0.540039 0.539673 1441833687 -0.664795 0.200745 -0.526184 0.490845 1441833687 -0.664795 0.200745 -0.526184 0.490845 1441833687 -0.664795 0.200745 -0.526184 0.490845 1441833687 -0.664795 0.200745 -0.526184 0.490845 1441833687 -0.664795 0.200745 -0.526184 0.490845 1441833687 -0.664795 0.200745 -0.526184 0.490845 1441833687 -0.706787 0.253967 -0.504211 0.426331 1441833687 -0.706787 0.253967 -0.504211 0.426331 1441833687 -0.706787 0.253967 -0.504211 0.426331 1441833687 -0.706787 0.253967 -0.504211 0.426331 1441833687 -0.706787 0.253967 -0.504211 0.426331 1441833687 -0.706787 0.253967 -0.504211 0.426331 1441833687 -0.745239 0.311096 -0.471313 0.354614 1441833687 -0.745239 0.311096 -0.471313 0.354614 1441833687 -0.745239 0.311096 -0.471313 0.354614 1441833687 -0.745239 0.311096 -0.471313 0.354614 1441833687 -0.745239 0.311096 -0.471313 0.354614 1441833687 -0.745239 0.311096 -0.471313 0.354614 1441833687 -0.775330 0.370239 -0.430481 0.276550 1441833687 -0.775330 0.370239 -0.430481 0.276550 1441833687 -0.775330 0.370239 -0.430481 0.276550 1441833687 -0.775330 0.370239 -0.430481 0.276550 1441833687 -0.775330 0.370239 -0.430481 0.276550 1441833687 -0.775330 0.370239 -0.430481 0.276550 1441833687 -0.797058 0.422241 -0.381226 0.202820 1441833687 
-0.762756 0.358154 -0.416626 0.341187 1441833690 -0.762756 0.358154 -0.416626 0.341187 1441833690 -0.762756 0.358154 -0.416626 0.341187 1441833690 -0.762756 0.358154 -0.416626 0.341187 1441833690 -0.762756 0.358154 -0.416626 0.341187 1441833690 -0.762756 0.358154 -0.416626 0.341187 1441833690 -0.755737 0.358032 -0.424133 0.347534 1441833690 -0.755737 0.358032 -0.424133 0.347534 1441833690 -0.755737 0.358032 -0.424133 0.347534 1441833690 -0.755737 0.358032 -0.424133 0.347534 1441833690 -0.755737 0.358032 -0.424133 0.347534 1441833690 -0.755737 0.358032 -0.424133 0.347534 1441833690 -0.743896 0.350403 -0.438354 0.362915 1441833690 -0.743896 0.350403 -0.438354 0.362915 1441833690 -0.743896 0.350403 -0.438354 0.362915 1441833690 -0.743896 0.350403 -0.438354 0.362915 1441833690 -0.743896 0.350403 -0.438354 0.362915 1441833690 -0.743896 0.350403 -0.438354 0.362915 1441833690 -0.725830 0.331055 -0.459045 0.390991 1441833690 -0.725830 0.331055 -0.459045 0.390991 1441833690 -0.725830 0.331055 -0.459045 0.390991 1441833690 -0.725830 0.331055 -0.459045 0.390991 1441833690 -0.725830 0.331055 -0.459045 0.390991 1441833690 -0.725830 0.331055 -0.459045 0.390991 1441833690 -0.698425 0.301697 -0.486023 0.430054 1441833690 -0.698425 0.301697 -0.486023 0.430054 1441833690 -0.698425 0.301697 -0.486023 0.430054 1441833690 -0.698425 0.301697 -0.486023 0.430054 1441833690 -0.698425 0.301697 -0.486023 0.430054 1441833690 -0.698425 0.301697 -0.486023 0.430054 1441833690 -0.656921 0.258911 -0.517639 0.483154 1441833690 -0.656921 0.258911 -0.517639 0.483154 1441833690 -0.656921 0.258911 -0.517639 0.483154 1441833690 -0.656921 0.258911 -0.517639 0.483154 1441833690 -0.656921 0.258911 -0.517639 0.483154 1441833690 -0.656921 0.258911 -0.517639 0.483154 1441833690 -0.607666 0.207092 -0.547546 0.536743 1441833690 -0.607666 0.207092 -0.547546 0.536743 1441833690 -0.607666 0.207092 -0.547546 0.536743 1441833690 -0.607666 0.207092 -0.547546 0.536743 1441833690 -0.607666 0.207092 -0.547546 0.536743 1441833690 -0.607666 0.207092 -0.547546 0.536743 1441833690 -0.567261 0.159058 -0.566711 0.576050 1441833690 -0.567261 0.159058 -0.566711 0.576050 1441833690 -0.567261 0.159058 -0.566711 0.576050 1441833690 -0.567261 0.159058 -0.566711 0.576050 1441833690 -0.567261 0.159058 -0.566711 0.576050 1441833690 -0.567261 0.159058 -0.566711 0.576050 1441833690 -0.548157 0.118896 -0.573975 0.596680 1441833690 -0.548157 0.118896 -0.573975 0.596680 1441833690 -0.548157 0.118896 -0.573975 0.596680 1441833690 -0.548157 0.118896 -0.573975 0.596680 1441833690 -0.548157 0.118896 -0.573975 0.596680 1441833690 -0.548157 0.118896 -0.573975 0.596680 1441833690 -0.550720 0.109192 -0.580872 0.589417 1441833691 -0.550720 0.109192 -0.580872 0.589417 1441833691 -0.550720 0.109192 -0.580872 0.589417 1441833691 -0.550720 0.109192 -0.580872 0.589417 1441833691 -0.550720 0.109192 -0.580872 0.589417 1441833691 -0.550720 0.109192 -0.580872 0.589417 1441833691 -0.574829 0.122498 -0.577942 0.566223 1441833691 -0.574829 0.122498 -0.577942 0.566223 1441833691 -0.574829 0.122498 -0.577942 0.566223 1441833691 -0.574829 0.122498 -0.577942 0.566223 1441833691 -0.574829 0.122498 -0.577942 0.566223 1441833691 -0.574829 0.122498 -0.577942 0.566223 1441833691 -0.574829 0.122498 -0.577942 0.566223 1441833691 -0.617798 0.158203 -0.566101 0.522339 1441833691 -0.617798 0.158203 -0.566101 0.522339 1441833691 -0.617798 0.158203 -0.566101 0.522339 1441833691 -0.617798 0.158203 -0.566101 0.522339 1441833691 -0.617798 0.158203 -0.566101 0.522339 1441833691 -0.617798 0.158203 -0.566101 0.522339 1441833691 -0.669189 0.208557 -0.542358 0.463196 1441833691 -0.669189 0.208557 -0.542358 0.463196 1441833691 -0.669189 0.208557 -0.542358 0.463196 1441833691 -0.669189 0.208557 -0.542358 0.463196 1441833691 -0.669189 0.208557 -0.542358 0.463196 1441833691 -0.669189 0.208557 -0.542358 0.463196 1441833691 -0.716736 0.269592 -0.510681 0.390869 1441833691 -0.716736 0.269592 -0.510681 0.390869 1441833691 -0.716736 0.269592 -0.510681 0.390869 1441833691 -0.716736 0.269592 -0.510681 0.390869 1441833691 -0.716736 0.269592 -0.510681 0.390869 1441833691 -0.716736 0.269592 -0.510681 0.390869 1441833691 -0.755798 0.332947 -0.468567 0.313599 1441833691 -0.755798 0.332947 -0.468567 0.313599 1441833691 -0.755798 0.332947 -0.468567 0.313599 1441833691 -0.755798 0.332947 -0.468567 0.313599 1441833691 -0.755798 0.332947 -0.468567 0.313599 1441833691 -0.755798 0.332947 -0.468567 0.313599 1441833691 -0.755798 0.332947 -0.468567 0.313599 1441833691 -0.781677 0.394714 -0.420410 0.237732 1441833691 -0.781677 0.394714 -0.420410 0.237732 1441833691 -0.781677 0.394714 -0.420410 0.237732 1441833691 -0.781677 0.394714 -0.420410 0.237732 1441833691 -0.781677 0.394714 -0.420410 0.237732 1441833691 -0.781677 0.394714 -0.420410 0.237732 1441833691 -0.788086 0.456909 -0.375610 0.170532 1441833691 -0.788086 0.456909 -0.375610 0.170532 1441833691 -0.788086 0.456909 -0.375610 0.170532 1441833691 -0.788086 0.456909 -0.375610 0.170532 1441833691 -0.788086 0.456909 -0.375610 0.170532 1441833691 -0.790649 0.489197 -0.339783 0.141785 1441833691 -0.790649 0.489197 -0.339783 0.141785 1441833691 -0.790649 0.489197 -0.339783 0.141785 1441833691 -0.790649 0.489197 -0.339783 0.141785 1441833691 -0.790649 0.489197 -0.339783 0.141785 1441833691 -0.790649 0.489197 -0.339783 0.141785 1441833691 -0.790649 0.489197 -0.339783 0.141785 1441833691 -0.790344 0.493530 -0.330505 0.150330 1441833691 -0.790344 0.493530 -0.330505 0.150330 1441833691 -0.790344 0.493530 -0.330505 0.150330 1441833691 -0.790344 0.493530 -0.330505 0.150330 1441833691 -0.790344 0.493530 -0.330505 0.150330 1441833691 -0.790344 0.493530 -0.330505 0.150330 1441833691 -0.780945 0.479492 -0.350098 0.194031 1441833691 -0.780945 0.479492 -0.350098 0.194031 1441833691 -0.780945 0.479492 -0.350098 0.194031 1441833691 -0.780945 0.479492 -0.350098 0.194031 1441833691 -0.780945 0.479492 -0.350098 0.194031 1441833691 -0.760498 0.448669 -0.388367 0.263672 1441833691 -0.760498 0.448669 -0.388367 0.263672 1441833691 -0.760498 0.448669 -0.388367 0.263672 1441833691 -0.760498 0.448669 -0.388367 0.263672 1441833691 -0.760498 0.448669 -0.388367 0.263672 1441833691 -0.760498 0.448669 -0.388367 0.263672 1441833691 -0.731873 0.394409 -0.428284 0.354187 1441833691 -0.731873 0.394409 -0.428284 0.354187 1441833691 -0.731873 0.394409 -0.428284 0.354187 1441833691 -0.731873 0.394409 -0.428284 0.354187 1441833691 -0.731873 0.394409 -0.428284 0.354187 1441833691 -0.693665 0.325806 -0.459717 0.448730 1441833691 -0.693665 0.325806 -0.459717 0.448730 1441833691 -0.693665 0.325806 -0.459717 0.448730 1441833691 -0.693665 0.325806 -0.459717 0.448730 1441833691 -0.693665 0.325806 -0.459717 0.448730 1441833691 -0.693665 0.325806 -0.459717 0.448730 1441833691 -0.693665 0.325806 -0.459717 0.448730 1441833691 -0.645325 0.262573 -0.485718 0.527893 1441833691 -0.645325 0.262573 -0.485718 0.527893 1441833691 -0.645325 0.262573 -0.485718 0.527893 1441833691 -0.645325 0.262573 -0.485718 0.527893 1441833691 -0.645325 0.262573 -0.485718 0.527893 1441833691 -0.645325 0.262573 -0.485718 0.527893 1441833691 -0.599976 0.201172 -0.508484 0.584045 1441833691 -0.599976 0.201172 -0.508484 0.584045 1441833691 -0.599976 0.201172 -0.508484 0.584045 1441833691 -0.599976 0.201172 -0.508484 0.584045 1441833691 -0.599976 0.201172 -0.508484 0.584045 1441833691 -0.599976 0.201172 -0.508484 0.584045 1441833691 -0.571960 0.151855 -0.527771 0.609314 1441833691 -0.571960 0.151855 -0.527771 0.609314 1441833691 -0.571960 0.151855 -0.527771 0.609314 1441833691 -0.571960 0.151855 -0.527771 0.609314 1441833691 -0.571960 0.151855 -0.527771 0.609314 1441833691 -0.568054 0.125671 -0.540894 0.607483 1441833691 -0.568054 0.125671 -0.540894 0.607483 1441833691 -0.568054 0.125671 -0.540894 0.607483 1441833691 -0.568054 0.125671 -0.540894 0.607483 1441833691 -0.568054 0.125671 -0.540894 0.607483 1441833691 -0.568054 0.125671 -0.540894 0.607483 1441833691 -0.588623 0.129089 -0.544006 0.583862 1441833692 -0.588623 0.129089 -0.544006 0.583862 1441833692 -0.588623 0.129089 -0.544006 0.583862 1441833692 -0.588623 0.129089 -0.544006 0.583862 1441833692 -0.588623 0.129089 -0.544006 0.583862 1441833692 -0.588623 0.129089 -0.544006 0.583862 1441833692 -0.588623 0.129089 -0.544006 0.583862 1441833692 -0.628235 0.158691 -0.537415 0.539795 1441833692 -0.628235 0.158691 -0.537415 0.539795 1441833692 -0.628235 0.158691 -0.537415 0.539795 1441833692 -0.628235 0.158691 -0.537415 0.539795 1441833692 -0.628235 0.158691 -0.537415 0.539795 1441833692 -0.628235 0.158691 -0.537415 0.539795 1441833692 -0.676758 0.204468 -0.519714 0.479675 1441833692 -0.676758 0.204468 -0.519714 0.479675 1441833692 -0.676758 0.204468 -0.519714 0.479675 1441833692 -0.676758 0.204468 -0.519714 0.479675 1441833692 -0.676758 0.204468 -0.519714 0.479675 1441833692 -0.676758 0.204468 -0.519714 0.479675 1441833692 -0.723694 0.259949 -0.491211 0.409241 1441833692 -0.723694 0.259949 -0.491211 0.409241 1441833692 -0.723694 0.259949 -0.491211 0.409241 1441833692 -0.723694 0.259949 -0.491211 0.409241 1441833692 -0.723694 0.259949 -0.491211 0.409241 1441833692 -0.723694 0.259949 -0.491211 0.409241 1441833692 -0.764771 0.313293 -0.452576 0.334961 1441833692 -0.764771 0.313293 -0.452576 0.334961 1441833692 -0.764771 0.313293 -0.452576 0.334961 1441833692 -0.764771 0.313293 -0.452576 0.334961 1441833692 -0.764771 0.313293 -0.452576 0.334961 1441833692 -0.764771 0.313293 -0.452576 0.334961 1441833692 -0.794067 0.372437 -0.409851 0.250610 1441833692 -0.794067 0.372437 -0.409851 0.250610 1441833692 -0.794067 0.372437 -0.409851 0.250610 1441833692 -0.794067 0.372437 -0.409851 0.250610 1441833692 -0.794067 0.372437 -0.409851 0.250610 1441833692 -0.794067 0.372437 -0.409851 0.250610 1441833692 -0.807373 0.437012 -0.358276 0.169861 1441833692 -0.807373 0.437012 -0.358276 0.169861 1441833692 -0.807373 0.437012 -0.358276 0.169861 1441833692 -0.807373 0.437012 -0.358276 0.169861 1441833692 -0.807373 0.437012 -0.358276 0.169861 1441833692 -0.807373 0.437012 -0.358276 0.169861 1441833692 -0.807922 0.489990 -0.309509 0.106812 1441833692 -0.807922 0.489990 -0.309509 0.106812 1441833692 -0.807922 0.489990 -0.309509 0.106812 1441833692 -0.807922 0.489990 -0.309509 0.106812 1441833692 -0.807922 0.489990 -0.309509 0.106812 1441833692 -0.807922 0.489990 -0.309509 0.106812 1441833692 -0.807434 0.510742 -0.281555 0.089233 1441833692 -0.807434 0.510742 -0.281555 0.089233 1441833692 -0.807434 0.510742 -0.281555 0.089233 1441833692 -0.807434 0.510742 -0.281555 0.089233 1441833692 -0.807434 0.510742 -0.281555 0.089233 1441833692 -0.807434 0.510742 -0.281555 0.089233 1441833692 -0.805359 0.507324 -0.285095 0.113098 1441833692 -0.805359 0.507324 -0.285095 0.113098 1441833692 -0.805359 0.507324 -0.285095 0.113098 1441833692 -0.805359 0.507324 -0.285095 0.113098 1441833692 -0.805359 0.507324 -0.285095 0.113098 1441833692 -0.805359 0.507324 -0.285095 0.113098 1441833692 -0.799194 0.484497 -0.312012 0.171082 1441833692 -0.799194 0.484497 -0.312012 0.171082 1441833692 -0.799194 0.484497 -0.312012 0.171082 1441833692 -0.799194 0.484497 -0.312012 0.171082 1441833692 -0.799194 0.484497 -0.312012 0.171082 1441833692 -0.799194 0.484497 -0.312012 0.171082 1441833692 -0.799194 0.484497 -0.312012 0.171082 1441833692 -0.782654 0.450256 -0.352783 0.245667 1441833692 -0.782654 0.450256 -0.352783 0.245667 1441833692 -0.782654 0.450256 -0.352783 0.245667 1441833692 -0.782654 0.450256 -0.352783 0.245667 1441833692 -0.782654 0.450256 -0.352783 0.245667 1441833692 -0.782654 0.450256 -0.352783 0.245667 1441833692 -0.756042 0.402649 -0.397888 0.328552 1441833692 -0.756042 0.402649 -0.397888 0.328552 1441833692 -0.756042 0.402649 -0.397888 0.328552 1441833692 -0.756042 0.402649 -0.397888 0.328552 1441833692 -0.756042 0.402649 -0.397888 0.328552 1441833692 -0.756042 0.402649 -0.397888 0.328552 1441833692 -0.718628 0.347900 -0.439880 0.411194 1441833692 -0.718628 0.347900 -0.439880 0.411194 1441833692 -0.718628 0.347900 -0.439880 0.411194 1441833692 -0.718628 0.347900 -0.439880 0.411194 1441833692 -0.718628 0.347900 -0.439880 0.411194 1441833692 -0.672363 0.286743 -0.477295 0.487793 1441833692 -0.672363 0.286743 -0.477295 0.487793 1441833692 -0.672363 0.286743 -0.477295 0.487793 1441833692 -0.672363 0.286743 -0.477295 0.487793 1441833692 -0.672363 0.286743 -0.477295 0.487793 1441833692 -0.672363 0.286743 -0.477295 0.487793 1441833692 -0.672363 0.286743 -0.477295 0.487793 1441833692 -0.622009 0.223083 -0.509583 0.551147 1441833692 -0.622009 0.223083 -0.509583 0.551147 1441833692 -0.622009 0.223083 -0.509583 0.551147 1441833692 -0.622009 0.223083 -0.509583 0.551147 1441833692 -0.622009 0.223083 -0.509583 0.551147 1441833692 -0.622009 0.223083 -0.509583 0.551147 1441833692 -0.577759 0.159668 -0.531799 0.598267 1441833692 -0.577759 0.159668 -0.531799 0.598267 1441833692 -0.577759 0.159668 -0.531799 0.598267 1441833692 -0.577759 0.159668 -0.531799 0.598267 1441833692 -0.577759 0.159668 -0.531799 0.598267 1441833692 -0.577759 0.159668 -0.531799 0.598267 1441833692 -0.553223 0.114075 -0.542542 0.621765 1441833692 -0.553223 0.114075 -0.542542 0.621765 1441833692 -0.553223 0.114075 -0.542542 0.621765 1441833692 -0.553223 0.114075 -0.542542 0.621765 1441833692 -0.553223 0.114075 -0.542542 0.621765 1441833692 -0.553223 0.114075 -0.542542 0.621765 1441833692 -0.553223 0.114075 -0.542542 0.621765 1441833692 -0.557861 0.101868 -0.546875 0.615906 1441833692 -0.557861 0.101868 -0.546875 0.615906 1441833693 -0.557861 0.101868 -0.546875 0.615906 1441833693 -0.557861 0.101868 -0.546875 0.615906 1441833693 -0.557861 0.101868 -0.546875 0.615906 1441833693 -0.557861 0.101868 -0.546875 0.615906 1441833693 -0.589966 0.118408 -0.543091 0.585693 1441833693 -0.589966 0.118408 -0.543091 0.585693 1441833693 -0.589966 0.118408 -0.543091 0.585693 1441833693 -0.589966 0.118408 -0.543091 0.585693 1441833693 -0.589966 0.118408 -0.543091 0.585693 1441833693 -0.589966 0.118408 -0.543091 0.585693 1441833693 -0.640503 0.155518 -0.527893 0.535645 1441833693 -0.640503 0.155518 -0.527893 0.535645 1441833693 -0.640503 0.155518 -0.527893 0.535645 1441833693 -0.640503 0.155518 -0.527893 0.535645 1441833693 -0.640503 0.155518 -0.527893 0.535645 1441833693 -0.640503 0.155518 -0.527893 0.535645 1441833693 -0.696350 0.206482 -0.503479 0.467957 1441833693 -0.696350 0.206482 -0.503479 0.467957 1441833693 -0.696350 0.206482 -0.503479 0.467957 1441833693 -0.696350 0.206482 -0.503479 0.467957 1441833693 -0.696350 0.206482 -0.503479 0.467957 1441833693 -0.696350 0.206482 -0.503479 0.467957 1441833693 -0.746094 0.263733 -0.474304 0.385803 1441833693 -0.746094 0.263733 -0.474304 0.385803 1441833693 -0.746094 0.263733 -0.474304 0.385803 1441833693 -0.746094 0.263733 -0.474304 0.385803 1441833693 -0.746094 0.263733 -0.474304 0.385803 1441833693 -0.746094 0.263733 -0.474304 0.385803 1441833693 -0.782715 0.330505 -0.435913 0.296997 1441833693 -0.782715 0.330505 -0.435913 0.296997 1441833693 -0.782715 0.330505 -0.435913 0.296997 1441833693 -0.782715 0.330505 -0.435913 0.296997 1441833693 -0.782715 0.330505 -0.435913 0.296997 1441833693 -0.782715 0.330505 -0.435913 0.296997 1441833693 -0.804688 0.396973 -0.385681 0.214966 1441833693 -0.804688 0.396973 -0.385681 0.214966 1441833693 -0.804688 0.396973 -0.385681 0.214966 1441833693 -0.804688 0.396973 -0.385681 0.214966 1441833693 -0.804688 0.396973 -0.385681 0.214966 1441833693 -0.804688 0.396973 -0.385681 0.214966 1441833693 -0.818787 0.443970 -0.330994 0.151550 1441833693 -0.818787 0.443970 -0.330994 0.151550 1441833693 -0.818787 0.443970 -0.330994 0.151550 1441833693 -0.818787 0.443970 -0.330994 0.151550 1441833693 -0.818787 0.443970 -0.330994 0.151550 1441833693 -0.820862 0.476318 -0.294067 0.113281 1441833693 -0.820862 0.476318 -0.294067 0.113281 1441833693 -0.820862 0.476318 -0.294067 0.113281 1441833693 -0.820862 0.476318 -0.294067 0.113281 1441833693 -0.820862 0.476318 -0.294067 0.113281 1441833693 -0.820862 0.476318 -0.294067 0.113281 1441833693 -0.820862 0.476318 -0.294067 0.113281 1441833693 -0.817566 0.485107 -0.286499 0.119141 1441833693 -0.817566 0.485107 -0.286499 0.119141 1441833693 -0.817566 0.485107 -0.286499 0.119141 1441833693 -0.817566 0.485107 -0.286499 0.119141 1441833693 -0.817566 0.485107 -0.286499 0.119141 1441833693 -0.817566 0.485107 -0.286499 0.119141 1441833693 -0.810242 0.472168 -0.304321 0.167236 1441833693 -0.810242 0.472168 -0.304321 0.167236 1441833693 -0.810242 0.472168 -0.304321 0.167236 1441833693 -0.810242 0.472168 -0.304321 0.167236 1441833693 -0.810242 0.472168 -0.304321 0.167236 1441833693 -0.810242 0.472168 -0.304321 0.167236 1441833693 -0.794739 0.441101 -0.339355 0.242188 1441833693 -0.794739 0.441101 -0.339355 0.242188 1441833693 -0.794739 0.441101 -0.339355 0.242188 1441833693 -0.794739 0.441101 -0.339355 0.242188 1441833693 -0.794739 0.441101 -0.339355 0.242188 1441833693 -0.794739 0.441101 -0.339355 0.242188 1441833693 -0.794739 0.441101 -0.339355 0.242188 1441833693 -0.767151 0.396790 -0.383362 0.327332 1441833693 -0.767151 0.396790 -0.383362 0.327332 1441833693 -0.767151 0.396790 -0.383362 0.327332 1441833693 -0.767151 0.396790 -0.383362 0.327332 1441833693 -0.767151 0.396790 -0.383362 0.327332 1441833693 -0.767151 0.396790 -0.383362 0.327332 1441833693 -0.727356 0.342529 -0.429810 0.411072 1441833693 -0.727356 0.342529 -0.429810 0.411072 1441833693 -0.727356 0.342529 -0.429810 0.411072 1441833693 -0.727356 0.342529 -0.429810 0.411072 1441833693 -0.727356 0.342529 -0.429810 0.411072 1441833693 -0.679321 0.279541 -0.472900 0.486633 1441833693 -0.679321 0.279541 -0.472900 0.486633 1441833693 -0.679321 0.279541 -0.472900 0.486633 1441833693 -0.679321 0.279541 -0.472900 0.486633 1441833693 -0.679321 0.279541 -0.472900 0.486633 1441833693 -0.679321 0.279541 -0.472900 0.486633 1441833693 -0.629028 0.213928 -0.510803 0.545593 1441833693 -0.629028 0.213928 -0.510803 0.545593 1441833693 -0.629028 0.213928 -0.510803 0.545593 1441833693 -0.629028 0.213928 -0.510803 0.545593 1441833693 -0.629028 0.213928 -0.510803 0.545593 1441833693 -0.629028 0.213928 -0.510803 0.545593 1441833693 -0.590332 0.153076 -0.534485 0.585144 1441833693 -0.590332 0.153076 -0.534485 0.585144 1441833693 -0.590332 0.153076 -0.534485 0.585144 1441833693 -0.590332 0.153076 -0.534485 0.585144 1441833693 -0.590332 0.153076 -0.534485 0.585144 1441833693 -0.590332 0.153076 -0.534485 0.585144 1441833693 -0.573242 0.118103 -0.545227 0.600098 1441833693 -0.573242 0.118103 -0.545227 0.600098 1441833693 -0.573242 0.118103 -0.545227 0.600098 1441833693 -0.573242 0.118103 -0.545227 0.600098 1441833693 -0.573242 0.118103 -0.545227 0.600098 1441833693 -0.573242 0.118103 -0.545227 0.600098 1441833693 -0.586060 0.112915 -0.546814 0.587219 1441833693 -0.586060 0.112915 -0.546814 0.587219 1441833693 -0.586060 0.112915 -0.546814 0.587219 1441833694 -0.586060 0.112915 -0.546814 0.587219 1441833694 -0.586060 0.112915 -0.546814 0.587219 1441833694 -0.586060 0.112915 -0.546814 0.587219 1441833694 -0.624268 0.135864 -0.539429 0.548523 1441833694 -0.624268 0.135864 -0.539429 0.548523 1441833694 -0.624268 0.135864 -0.539429 0.548523 1441833694 -0.624268 0.135864 -0.539429 0.548523 1441833694 -0.624268 0.135864 -0.539429 0.548523 1441833694 -0.624268 0.135864 -0.539429 0.548523 1441833694 -0.672546 0.180237 -0.524170 0.490417 1441833694 -0.672546 0.180237 -0.524170 0.490417 1441833694 -0.672546 0.180237 -0.524170 0.490417 1441833694 -0.672546 0.180237 -0.524170 0.490417 1441833694 -0.672546 0.180237 -0.524170 0.490417 1441833694 -0.672546 0.180237 -0.524170 0.490417 1441833694 -0.672546 0.180237 -0.524170 0.490417 1441833694 -0.721069 0.237061 -0.500122 0.416931 1441833694 -0.721069 0.237061 -0.500122 0.416931 1441833694 -0.721069 0.237061 -0.500122 0.416931 1441833694 -0.721069 0.237061 -0.500122 0.416931 1441833694 -0.721069 0.237061 -0.500122 0.416931 1441833694 -0.721069 0.237061 -0.500122 0.416931 1441833694 -0.763000 0.299866 -0.464111 0.335449 1441833694 -0.763000 0.299866 -0.464111 0.335449 1441833694 -0.763000 0.299866 -0.464111 0.335449 1441833694 -0.763000 0.299866 -0.464111 0.335449 1441833694 -0.763000 0.299866 -0.464111 0.335449 1441833694 -0.763000 0.299866 -0.464111 0.335449 1441833694 -0.793518 0.362610 -0.419861 0.250183 1441833694 -0.793518 0.362610 -0.419861 0.250183 1441833694 -0.793518 0.362610 -0.419861 0.250183 1441833694 -0.793518 0.362610 -0.419861 0.250183 1441833694 -0.793518 0.362610 -0.419861 0.250183 1441833694 -0.793518 0.362610 -0.419861 0.250183 1441833694 -0.793518 0.362610 -0.419861 0.250183 1441833694 -0.815002 0.415405 -0.363220 0.177002 1441833694 -0.815002 0.415405 -0.363220 0.177002 1441833694 -0.815002 0.415405 -0.363220 0.177002 1441833694 -0.815002 0.415405 -0.363220 0.177002 1441833694 -0.815002 0.415405 -0.363220 0.177002 1441833694 -0.815002 0.415405 -0.363220 0.177002 1441833694 -0.815002 0.415405 -0.363220 0.177002 1441833694 -0.824402 0.456726 -0.312012 0.120056 1441833694 -0.824402 0.456726 -0.312012 0.120056 1441833694 -0.824402 0.456726 -0.312012 0.120056 1441833694 -0.824402 0.456726 -0.312012 0.120056 1441833694 -0.824402 0.456726 -0.312012 0.120056 1441833694 -0.824402 0.456726 -0.312012 0.120056 1441833694 -0.821289 0.485168 -0.286438 0.090027 1441833694 -0.821289 0.485168 -0.286438 0.090027 1441833694 -0.821289 0.485168 -0.286438 0.090027 1441833694 -0.821289 0.485168 -0.286438 0.090027 1441833694 -0.821289 0.485168 -0.286438 0.090027 1441833694 -0.821289 0.485168 -0.286438 0.090027 1441833694 -0.818726 0.482788 -0.290039 0.111755 1441833694 -0.818726 0.482788 -0.290039 0.111755 1441833694 -0.818726 0.482788 -0.290039 0.111755 1441833694 -0.818726 0.482788 -0.290039 0.111755 1441833694 -0.818726 0.482788 -0.290039 0.111755 1441833694 -0.818726 0.482788 -0.290039 0.111755 1441833694 -0.810730 0.462402 -0.314514 0.173279 1441833694 -0.810730 0.462402 -0.314514 0.173279 1441833694 -0.810730 0.462402 -0.314514 0.173279 1441833694 -0.810730 0.462402 -0.314514 0.173279 1441833694 -0.810730 0.462402 -0.314514 0.173279 1441833694 -0.810730 0.462402 -0.314514 0.173279 1441833694 -0.791382 0.429016 -0.352905 0.255310 1441833694 -0.791382 0.429016 -0.352905 0.255310 1441833694 -0.791382 0.429016 -0.352905 0.255310 1441833694 -0.791382 0.429016 -0.352905 0.255310 1441833694 -0.791382 0.429016 -0.352905 0.255310 1441833694 -0.791382 0.429016 -0.352905 0.255310 1441833694 -0.758606 0.384644 -0.400879 0.340393 1441833694 -0.758606 0.384644 -0.400879 0.340393 1441833694 -0.758606 0.384644 -0.400879 0.340393 1441833694 -0.758606 0.384644 -0.400879 0.340393 1441833694 -0.758606 0.384644 -0.400879 0.340393 1441833694 -0.758606 0.384644 -0.400879 0.340393 1441833694 -0.714417 0.331909 -0.448853 0.421875 1441833694 -0.714417 0.331909 -0.448853 0.421875 1441833694 -0.714417 0.331909 -0.448853 0.421875 1441833694 -0.714417 0.331909 -0.448853 0.421875 1441833694 -0.714417 0.331909 -0.448853 0.421875 1441833694 -0.714417 0.331909 -0.448853 0.421875 1441833694 -0.663208 0.271667 -0.489502 0.496704 1441833694 -0.663208 0.271667 -0.489502 0.496704 1441833694 -0.663208 0.271667 -0.489502 0.496704 1441833694 -0.663208 0.271667 -0.489502 0.496704 1441833694 -0.663208 0.271667 -0.489502 0.496704 1441833694 -0.663208 0.271667 -0.489502 0.496704 1441833694 -0.663208 0.271667 -0.489502 0.496704 1441833694 -0.615906 0.208374 -0.516357 0.557312 1441833694 -0.615906 0.208374 -0.516357 0.557312 1441833694 -0.615906 0.208374 -0.516357 0.557312 1441833694 -0.615906 0.208374 -0.516357 0.557312 1441833694 -0.615906 0.208374 -0.516357 0.557312 1441833694 -0.615906 0.208374 -0.516357 0.557312 1441833694 -0.586731 0.156799 -0.532593 0.589478 1441833694 -0.586731 0.156799 -0.532593 0.589478 1441833694 -0.586731 0.156799 -0.532593 0.589478 1441833694 -0.586731 0.156799 -0.532593 0.589478 1441833694 -0.586731 0.156799 -0.532593 0.589478 1441833694 -0.586731 0.156799 -0.532593 0.589478 1441833694 -0.586731 0.156799 -0.532593 0.589478 1441833694 -0.584656 0.131104 -0.540161 0.590942 1441833694 -0.584656 0.131104 -0.540161 0.590942 1441833694 -0.584656 0.131104 -0.540161 0.590942 1441833694 -0.584656 0.131104 -0.540161 0.590942 1441833694 -0.584656 0.131104 -0.540161 0.590942 1441833694 -0.584656 0.131104 -0.540161 0.590942 1441833694 -0.607727 0.134338 -0.536499 0.569885 1441833694 -0.607727 0.134338 -0.536499 0.569885 1441833694 -0.607727 0.134338 -0.536499 0.569885 1441833694 -0.607727 0.134338 -0.536499 0.569885 1441833695 -0.607727 0.134338 -0.536499 0.569885 1441833695 -0.607727 0.134338 -0.536499 0.569885 1441833695 -0.648865 0.160950 -0.524231 0.527527 1441833695 -0.648865 0.160950 -0.524231 0.527527 1441833695 -0.648865 0.160950 -0.524231 0.527527 1441833695 -0.648865 0.160950 -0.524231 0.527527 1441833695 -0.648865 0.160950 -0.524231 0.527527 1441833695 -0.648865 0.160950 -0.524231 0.527527 1441833695 -0.696960 0.207031 -0.505432 0.464722 1441833695 -0.696960 0.207031 -0.505432 0.464722 1441833695 -0.696960 0.207031 -0.505432 0.464722 1441833695 -0.696960 0.207031 -0.505432 0.464722 1441833695 -0.696960 0.207031 -0.505432 0.464722 1441833695 -0.696960 0.207031 -0.505432 0.464722 1441833695 -0.742493 0.267334 -0.475342 0.389038 1441833695 -0.742493 0.267334 -0.475342 0.389038 1441833695 
-0.773560 0.324585 -0.409180 0.359009 1441833698 -0.773560 0.324585 -0.409180 0.359009 1441833698 -0.773560 0.324585 -0.409180 0.359009 1441833698 -0.773560 0.324585 -0.409180 0.359009 1441833698 -0.773560 0.324585 -0.409180 0.359009 1441833698 -0.773560 0.324585 -0.409180 0.359009 1441833698 -0.772034 0.326599 -0.409851 0.359741 1441833698 -0.772034 0.326599 -0.409851 0.359741 1441833698 -0.772034 0.326599 -0.409851 0.359741 1441833698 -0.772034 0.326599 -0.409851 0.359741 1441833698 -0.772034 0.326599 -0.409851 0.359741 1441833698 -0.772034 0.326599 -0.409851 0.359741 1441833698 -0.767151 0.328735 -0.413574 0.363831 1441833698 -0.767151 0.328735 -0.413574 0.363831 1441833698 -0.767151 0.328735 -0.413574 0.363831 1441833698 -0.767151 0.328735 -0.413574 0.363831 1441833698 -0.767151 0.328735 -0.413574 0.363831 1441833698 -0.767151 0.328735 -0.413574 0.363831 1441833698 -0.756836 0.324829 -0.422668 0.378296 1441833698 -0.756836 0.324829 -0.422668 0.378296 1441833698 -0.756836 0.324829 -0.422668 0.378296 1441833698 -0.756836 0.324829 -0.422668 0.378296 1441833698 -0.756836 0.324829 -0.422668 0.378296 1441833698 -0.756836 0.324829 -0.422668 0.378296 1441833698 -0.756836 0.324829 -0.422668 0.378296 1441833698 -0.736267 0.312012 -0.439270 0.409424 1441833698 -0.736267 0.312012 -0.439270 0.409424 1441833698 -0.736267 0.312012 -0.439270 0.409424 1441833698 -0.736267 0.312012 -0.439270 0.409424 1441833698 -0.736267 0.312012 -0.439270 0.409424 1441833698 -0.736267 0.312012 -0.439270 0.409424 1441833698 -0.704224 0.283142 -0.462524 0.458191 1441833698 -0.704224 0.283142 -0.462524 0.458191 1441833698 -0.704224 0.283142 -0.462524 0.458191 1441833698 -0.704224 0.283142 -0.462524 0.458191 1441833698 -0.704224 0.283142 -0.462524 0.458191 1441833698 -0.704224 0.283142 -0.462524 0.458191 1441833698 -0.660217 0.238342 -0.489685 0.517273 1441833698 -0.660217 0.238342 -0.489685 0.517273 1441833698 -0.660217 0.238342 -0.489685 0.517273 1441833698 -0.660217 0.238342 -0.489685 0.517273 1441833698 -0.660217 0.238342 -0.489685 0.517273 1441833698 -0.660217 0.238342 -0.489685 0.517273 1441833698 -0.607666 0.180725 -0.514771 0.577148 1441833698 -0.607666 0.180725 -0.514771 0.577148 1441833698 -0.607666 0.180725 -0.514771 0.577148 1441833698 -0.607666 0.180725 -0.514771 0.577148 1441833698 -0.607666 0.180725 -0.514771 0.577148 1441833698 -0.607666 0.180725 -0.514771 0.577148 1441833698 -0.607666 0.180725 -0.514771 0.577148 1441833698 -0.561646 0.119019 -0.528870 0.625061 1441833698 -0.561646 0.119019 -0.528870 0.625061 1441833698 -0.561646 0.119019 -0.528870 0.625061 1441833698 -0.561646 0.119019 -0.528870 0.625061 1441833698 -0.561646 0.119019 -0.528870 0.625061 1441833698 -0.538269 0.072754 -0.536255 0.646057 1441833698 -0.538269 0.072754 -0.536255 0.646057 1441833698 -0.538269 0.072754 -0.536255 0.646057 1441833698 -0.538269 0.072754 -0.536255 0.646057 1441833698 -0.538269 0.072754 -0.536255 0.646057 1441833698 -0.538269 0.072754 -0.536255 0.646057 1441833698 -0.543396 0.055908 -0.542480 0.638245 1441833698 -0.543396 0.055908 -0.542480 0.638245 1441833698 -0.543396 0.055908 -0.542480 0.638245 1441833698 -0.543396 0.055908 -0.542480 0.638245 1441833698 -0.543396 0.055908 -0.542480 0.638245 1441833698 -0.543396 0.055908 -0.542480 0.638245 1441833698 -0.573547 0.067810 -0.541382 0.611023 1441833698 -0.573547 0.067810 -0.541382 0.611023 1441833698 -0.573547 0.067810 -0.541382 0.611023 1441833698 -0.573547 0.067810 -0.541382 0.611023 1441833698 -0.573547 0.067810 -0.541382 0.611023 1441833698 -0.573547 0.067810 -0.541382 0.611023 1441833698 -0.623169 0.101074 -0.531616 0.564697 1441833698 -0.623169 0.101074 -0.531616 0.564697 1441833698 -0.623169 0.101074 -0.531616 0.564697 1441833698 -0.623169 0.101074 -0.531616 0.564697 1441833698 -0.623169 0.101074 -0.531616 0.564697 1441833698 -0.623169 0.101074 -0.531616 0.564697 1441833698 -0.679810 0.152039 -0.515991 0.498535 1441833698 -0.679810 0.152039 -0.515991 0.498535 1441833698 -0.679810 0.152039 -0.515991 0.498535 1441833698 -0.679810 0.152039 -0.515991 0.498535 1441833698 -0.679810 0.152039 -0.515991 0.498535 1441833698 -0.679810 0.152039 -0.515991 0.498535 1441833698 -0.679810 0.152039 -0.515991 0.498535 1441833698 -0.731995 0.216248 -0.492188 0.418518 1441833698 -0.731995 0.216248 -0.492188 0.418518 1441833698 -0.731995 0.216248 -0.492188 0.418518 1441833698 -0.731995 0.216248 -0.492188 0.418518 1441833698 -0.731995 0.216248 -0.492188 0.418518 1441833698 -0.731995 0.216248 -0.492188 0.418518 1441833698 -0.775330 0.285156 -0.455688 0.331543 1441833698 -0.775330 0.285156 -0.455688 0.331543 1441833698 -0.775330 0.285156 -0.455688 0.331543 1441833698 -0.775330 0.285156 -0.455688 0.331543 1441833698 -0.775330 0.285156 -0.455688 0.331543 1441833698 -0.775330 0.285156 -0.455688 0.331543 1441833698 -0.775330 0.285156 -0.455688 0.331543 1441833698 -0.804199 0.356445 -0.409851 0.241516 1441833698 -0.804199 0.356445 -0.409851 0.241516 1441833698 -0.804199 0.356445 -0.409851 0.241516 1441833698 -0.804199 0.356445 -0.409851 0.241516 1441833698 -0.804199 0.356445 -0.409851 0.241516 1441833698 -0.816040 0.420288 -0.361206 0.164307 1441833698 -0.816040 0.420288 -0.361206 0.164307 1441833699 -0.816040 0.420288 -0.361206 0.164307 1441833699 -0.816040 0.420288 -0.361206 0.164307 1441833699 -0.816040 0.420288 -0.361206 0.164307 1441833699 -0.817505 0.461182 -0.322754 0.121704 1441833699 -0.817505 0.461182 -0.322754 0.121704 1441833699 -0.817505 0.461182 -0.322754 0.121704 1441833699 -0.817505 0.461182 -0.322754 0.121704 1441833699 -0.817505 0.461182 -0.322754 0.121704 1441833699 -0.814575 0.474304 -0.310303 0.123413 1441833699 -0.814575 0.474304 -0.310303 0.123413 1441833699 -0.814575 0.474304 -0.310303 0.123413 1441833699 -0.814575 0.474304 -0.310303 0.123413 1441833699 -0.814575 0.474304 -0.310303 0.123413 1441833699 -0.814575 0.474304 -0.310303 0.123413 1441833699 -0.814575 0.474304 -0.310303 0.123413 1441833699 -0.806702 0.468140 -0.322144 0.162292 1441833699 -0.806702 0.468140 -0.322144 0.162292 1441833699 -0.806702 0.468140 -0.322144 0.162292 1441833699 -0.806702 0.468140 -0.322144 0.162292 1441833699 -0.806702 0.468140 -0.322144 0.162292 1441833699 -0.806702 0.468140 -0.322144 0.162292 1441833699 -0.790833 0.447937 -0.349609 0.227356 1441833699 -0.790833 0.447937 -0.349609 0.227356 1441833699 -0.790833 0.447937 -0.349609 0.227356 1441833699 -0.790833 0.447937 -0.349609 0.227356 1441833699 -0.790833 0.447937 -0.349609 0.227356 1441833699 -0.790833 0.447937 -0.349609 0.227356 1441833699 -0.764465 0.411621 -0.389343 0.307678 1441833699 -0.764465 0.411621 -0.389343 0.307678 1441833699 -0.764465 0.411621 -0.389343 0.307678 1441833699 -0.764465 0.411621 -0.389343 0.307678 1441833699 -0.764465 0.411621 -0.389343 0.307678 1441833699 -0.764465 0.411621 -0.389343 0.307678 1441833699 -0.724976 0.358276 -0.436584 0.394287 1441833699 -0.724976 0.358276 -0.436584 0.394287 1441833699 -0.724976 0.358276 -0.436584 0.394287 1441833699 -0.724976 0.358276 -0.436584 0.394287 1441833699 -0.724976 0.358276 -0.436584 0.394287 1441833699 -0.724976 0.358276 -0.436584 0.394287 1441833699 -0.673950 0.293030 -0.479248 0.479797 1441833699 -0.673950 0.293030 -0.479248 0.479797 1441833699 -0.673950 0.293030 -0.479248 0.479797 1441833699 -0.673950 0.293030 -0.479248 0.479797 1441833699 -0.673950 0.293030 -0.479248 0.479797 1441833699 -0.673950 0.293030 -0.479248 0.479797 1441833699 -0.618347 0.226990 -0.512268 0.551147 1441833699 -0.618347 0.226990 -0.512268 0.551147 1441833699 -0.618347 0.226990 -0.512268 0.551147 1441833699 -0.618347 0.226990 -0.512268 0.551147 1441833699 -0.618347 0.226990 -0.512268 0.551147 1441833699 -0.618347 0.226990 -0.512268 0.551147 1441833699 -0.575256 0.171875 -0.534546 0.594849 1441833699 -0.575256 0.171875 -0.534546 0.594849 1441833699 -0.575256 0.171875 -0.534546 0.594849 1441833699 -0.575256 0.171875 -0.534546 0.594849 1441833699 -0.575256 0.171875 -0.534546 0.594849 1441833699 -0.575256 0.171875 -0.534546 0.594849 1441833699 -0.575256 0.171875 -0.534546 0.594849 1441833699 -0.557678 0.136658 -0.544861 0.611145 1441833699 -0.557678 0.136658 -0.544861 0.611145 1441833699 -0.557678 0.136658 -0.544861 0.611145 1441833699 -0.557678 0.136658 -0.544861 0.611145 1441833699 -0.557678 0.136658 -0.544861 0.611145 1441833699 -0.557678 0.136658 -0.544861 0.611145 1441833699 -0.566589 0.126831 -0.542969 0.606750 1441833699 -0.566589 0.126831 -0.542969 0.606750 1441833699 -0.566589 0.126831 -0.542969 0.606750 1441833699 -0.566589 0.126831 -0.542969 0.606750 1441833699 -0.566589 0.126831 -0.542969 0.606750 1441833699 -0.566589 0.126831 -0.542969 0.606750 1441833699 -0.598755 0.138916 -0.533752 0.580811 1441833699 -0.598755 0.138916 -0.533752 0.580811 1441833699 -0.598755 0.138916 -0.533752 0.580811 1441833699 -0.598755 0.138916 -0.533752 0.580811 1441833699 -0.598755 0.138916 -0.533752 0.580811 1441833699 -0.598755 0.138916 -0.533752 0.580811 1441833699 -0.598755 0.138916 -0.533752 0.580811 1441833699 -0.646423 0.168030 -0.519714 0.532715 1441833699 -0.646423 0.168030 -0.519714 0.532715 1441833699 -0.646423 0.168030 -0.519714 0.532715 1441833699 -0.646423 0.168030 -0.519714 0.532715 1441833699 -0.646423 0.168030 -0.519714 0.532715 1441833699 -0.646423 0.168030 -0.519714 0.532715 1441833699 -0.697388 0.213013 -0.501343 0.465820 1441833699 -0.697388 0.213013 -0.501343 0.465820 1441833699 -0.697388 0.213013 -0.501343 0.465820 1441833699 -0.697388 0.213013 -0.501343 0.465820 1441833699 -0.697388 0.213013 -0.501343 0.465820 1441833699 -0.697388 0.213013 -0.501343 0.465820 1441833699 -0.742310 0.272522 -0.474609 0.386658 1441833699 -0.742310 0.272522 -0.474609 0.386658 1441833699 -0.742310 0.272522 -0.474609 0.386658 1441833699 -0.742310 0.272522 -0.474609 0.386658 1441833699 -0.742310 0.272522 -0.474609 0.386658 1441833699 -0.742310 0.272522 -0.474609 0.386658 1441833699 -0.776550 0.342529 -0.434265 0.301819 1441833699 -0.776550 0.342529 -0.434265 0.301819 1441833699 -0.776550 0.342529 -0.434265 0.301819 1441833699 -0.776550 0.342529 -0.434265 0.301819 1441833699 -0.776550 0.342529 -0.434265 0.301819 1441833699 -0.776550 0.342529 -0.434265 0.301819 1441833699 -0.797668 0.414307 -0.381775 0.215454 1441833699 -0.797668 0.414307 -0.381775 0.215454 1441833699 -0.797668 0.414307 -0.381775 0.215454 1441833699 -0.797668 0.414307 -0.381775 0.215454 1441833699 -0.797668 0.414307 -0.381775 0.215454 1441833699 -0.797668 0.414307 -0.381775 0.215454 1441833699 -0.809448 0.466309 -0.324951 0.147522 1441833699 -0.809448 0.466309 -0.324951 0.147522 1441833699 -0.809448 0.466309 -0.324951 0.147522 1441833700 -0.809448 0.466309 -0.324951 0.147522 1441833700 -0.809448 0.466309 -0.324951 0.147522 1441833700 -0.809448 0.466309 -0.324951 0.147522 1441833700 -0.812988 0.494751 -0.287415 0.108215 1441833700 -0.812988 0.494751 -0.287415 0.108215 1441833700 -0.812988 0.494751 -0.287415 0.108215 1441833700 -0.812988 0.494751 -0.287415 0.108215 1441833700 -0.812988 0.494751 -0.287415 0.108215 1441833700 -0.812988 0.494751 -0.287415 0.108215 1441833700 -0.810913 0.506470 -0.275146 0.101379 1441833700 -0.810913 0.506470 -0.275146 0.101379 1441833700 -0.810913 0.506470 -0.275146 0.101379 1441833700 -0.810913 0.506470 -0.275146 0.101379 1441833700 -0.804810 0.503296 -0.285400 0.132568 1441833700 -0.804810 0.503296 -0.285400 0.132568 1441833700 -0.804810 0.503296 -0.285400 0.132568 1441833700 -0.804810 0.503296 -0.285400 0.132568 1441833700 -0.804810 0.503296 -0.285400 0.132568 1441833700 -0.793518 0.482178 -0.316101 0.194763 1441833700 -0.793518 0.482178 -0.316101 0.194763 1441833700 -0.793518 0.482178 -0.316101 0.194763 1441833700 -0.793518 0.482178 -0.316101 0.194763 1441833700 -0.793518 0.482178 -0.316101 0.194763 1441833700 -0.793518 0.482178 -0.316101 0.194763 1441833700 -0.774231 0.441956 -0.359741 0.275391 1441833700 -0.774231 0.441956 -0.359741 0.275391 1441833700 -0.774231 0.441956 -0.359741 0.275391 1441833700 -0.774231 0.441956 -0.359741 0.275391 1441833700 -0.774231 0.441956 -0.359741 0.275391 1441833700 -0.774231 0.441956 -0.359741 0.275391 1441833700 -0.742920 0.390198 -0.408264 0.359375 1441833700 -0.742920 0.390198 -0.408264 0.359375 1441833700 -0.742920 0.390198 -0.408264 0.359375 1441833700 -0.742920 0.390198 -0.408264 0.359375 1441833700 -0.742920 0.390198 -0.408264 0.359375 1441833700 -0.701172 0.329346 -0.456360 0.437805 1441833700 -0.701172 0.329346 -0.456360 0.437805 1441833700 -0.701172 0.329346 -0.456360 0.437805 1441833700 -0.701172 0.329346 -0.456360 0.437805 1441833700 -0.701172 0.329346 -0.456360 0.437805 1441833700 -0.701172 0.329346 -0.456360 0.437805 1441833700 -0.701172 0.329346 -0.456360 0.437805 1441833700 -0.651733 0.264038 -0.499512 0.505981 1441833700 -0.651733 0.264038 -0.499512 0.505981 1441833700 -0.651733 0.264038 -0.499512 0.505981 1441833700 -0.651733 0.264038 -0.499512 0.505981 1441833700 -0.651733 0.264038 -0.499512 0.505981 1441833700 -0.651733 0.264038 -0.499512 0.505981 1441833700 -0.601379 0.191589 -0.528503 0.567810 1441833700 -0.601379 0.191589 -0.528503 0.567810 1441833700 -0.601379 0.191589 -0.528503 0.567810 1441833700 -0.601379 0.191589 -0.528503 0.567810 1441833700 -0.601379 0.191589 -0.528503 0.567810 1441833700 -0.601379 0.191589 -0.528503 0.567810 1441833700 -0.565308 0.133606 -0.539978 0.609131 1441833700 -0.565308 0.133606 -0.539978 0.609131 1441833700 -0.565308 0.133606 -0.539978 0.609131 1441833700 -0.565308 0.133606 -0.539978 0.609131 1441833700 -0.565308 0.133606 -0.539978 0.609131 1441833700 -0.565308 0.133606 -0.539978 0.609131 1441833700 -0.554382 0.104614 -0.545959 0.619446 1441833700 -0.554382 0.104614 -0.545959 0.619446 1441833700 -0.554382 0.104614 -0.545959 0.619446 1441833700 -0.554382 0.104614 -0.545959 0.619446 1441833700 -0.554382 0.104614 -0.545959 0.619446 1441833700 -0.554382 0.104614 -0.545959 0.619446 1441833700 -0.573669 0.107117 -0.548584 0.598755 1441833700 -0.573669 0.107117 -0.548584 0.598755 1441833700 -0.573669 0.107117 -0.548584 0.598755 1441833700 -0.573669 0.107117 -0.548584 0.598755 1441833700 -0.573669 0.107117 -0.548584 0.598755 1441833700 -0.573669 0.107117 -0.548584 0.598755 1441833700 -0.615540 0.138062 -0.540283 0.557007 1441833700 -0.615540 0.138062 -0.540283 0.557007 1441833700 -0.615540 0.138062 -0.540283 0.557007 1441833700 -0.615540 0.138062 -0.540283 0.557007 1441833700 -0.615540 0.138062 -0.540283 0.557007 1441833700 -0.615540 0.138062 -0.540283 0.557007 1441833700 -0.666382 0.187134 -0.520752 0.499756 1441833700 -0.666382 0.187134 -0.520752 0.499756 1441833700 -0.666382 0.187134 -0.520752 0.499756 1441833700 -0.666382 0.187134 -0.520752 0.499756 1441833700 -0.666382 0.187134 -0.520752 0.499756 1441833700 -0.666382 0.187134 -0.520752 0.499756 1441833700 -0.715637 0.245728 -0.493713 0.428650 1441833700 -0.715637 0.245728 -0.493713 0.428650 1441833700 -0.715637 0.245728 -0.493713 0.428650 1441833700 -0.715637 0.245728 -0.493713 0.428650 1441833700 -0.715637 0.245728 -0.493713 0.428650 1441833700 -0.715637 0.245728 -0.493713 0.428650 1441833700 -0.757446 0.308411 -0.456543 0.350403 1441833700 -0.757446 0.308411 -0.456543 0.350403 1441833700 -0.757446 0.308411 -0.456543 0.350403 1441833700 -0.757446 0.308411 -0.456543 0.350403 1441833700 -0.757446 0.308411 -0.456543 0.350403 1441833700 -0.757446 0.308411 -0.456543 0.350403 1441833700 -0.787537 0.369873 -0.412476 0.269897 1441833700 -0.787537 0.369873 -0.412476 0.269897 1441833700 -0.787537 0.369873 -0.412476 0.269897 1441833700 -0.787537 0.369873 -0.412476 0.269897 1441833700 -0.787537 0.369873 -0.412476 0.269897 1441833700 -0.787537 0.369873 -0.412476 0.269897 1441833700 -0.805908 0.424683 -0.362366 0.197144 1441833700 -0.805908 0.424683 -0.362366 0.197144 1441833700 -0.805908 0.424683 -0.362366 0.197144 1441833700 -0.805908 0.424683 -0.362366 0.197144 1441833701 -0.805908 0.424683 -0.362366 0.197144 1441833701 -0.805908 0.424683 -0.362366 0.197144 1441833701 -0.814331 0.463867 -0.317627 0.144409 1441833701 -0.814331 0.463867 -0.317627 0.144409 1441833701 -0.814331 0.463867 -0.317627 0.144409 1441833701 -0.814331 0.463867 -0.317627 0.144409 1441833701 -0.814331 0.463867 -0.317627 0.144409 1441833701 -0.814331 0.463867 -0.317627 0.144409 1441833701 -0.815979 0.484009 -0.291992 0.121094 1441833701 -0.815979 0.484009 -0.291992 0.121094 1441833701 -0.815979 0.484009 -0.291992 0.121094 1441833701 -0.815979 0.484009 -0.291992 0.121094 1441833701 -0.815979 0.484009 -0.291992 0.121094 1441833701 -0.815979 0.484009 -0.291992 0.121094 1441833701 -0.815979 0.484009 -0.291992 0.121094 1441833701 -0.812378 0.485657 -0.292664 0.135986 1441833701 -0.812378 0.485657 -0.292664 0.135986 1441833701 -0.812378 0.485657 -0.292664 0.135986 1441833701 -0.812378 0.485657 -0.292664 0.135986 1441833701 -0.812378 0.485657 -0.292664 0.135986 1441833701 -0.812378 0.485657 -0.292664 0.135986 1441833701 -0.803467 0.466736 -0.317566 0.189148 1441833701 -0.803467 0.466736 -0.317566 0.189148 1441833701 -0.803467 0.466736 -0.317566 0.189148 1441833701 -0.803467 0.466736 -0.317566 0.189148 1441833701 -0.803467 0.466736 -0.317566 0.189148 1441833701 -0.803467 0.466736 -0.317566 0.189148 1441833701 -0.785034 0.428650 -0.360046 0.265137 1441833701 -0.785034 0.428650 -0.360046 0.265137 1441833701 -0.785034 0.428650 -0.360046 0.265137 1441833701 -0.785034 0.428650 -0.360046 0.265137 1441833701 -0.785034 0.428650 -0.360046 0.265137 1441833701 -0.785034 0.428650 -0.360046 0.265137 1441833701 -0.754089 0.378235 -0.409546 0.347229 1441833701 -0.754089 0.378235 -0.409546 0.347229 1441833701 -0.754089 0.378235 -0.409546 0.347229 1441833701 -0.754089 0.378235 -0.409546 0.347229 1441833701 -0.754089 0.378235 -0.409546 0.347229 1441833701 -0.754089 0.378235 -0.409546 0.347229 1441833701 -0.712036 0.323181 -0.454834 0.426270 1441833701 -0.712036 0.323181 -0.454834 0.426270 1441833701 -0.712036 0.323181 -0.454834 0.426270 1441833701 -0.712036 0.323181 -0.454834 0.426270 1441833701 -0.712036 0.323181 -0.454834 0.426270 1441833701 -0.712036 0.323181 -0.454834 0.426270 1441833701 -0.663513 0.265076 -0.490295 0.499084 1441833701 -0.663513 0.265076 -0.490295 0.499084 1441833701 -0.663513 0.265076 -0.490295 0.499084 1441833701 -0.663513 0.265076 -0.490295 0.499084 1441833701 -0.663513 0.265076 -0.490295 0.499084 1441833701 -0.663513 0.265076 -0.490295 0.499084 1441833701 -0.614685 0.205811 -0.518555 0.557617 1441833701 -0.614685 0.205811 -0.518555 0.557617 1441833701 -0.614685 0.205811 -0.518555 0.557617 1441833701 -0.614685 0.205811 -0.518555 0.557617 1441833701 -0.614685 0.205811 -0.518555 0.557617 1441833701 -0.614685 0.205811 -0.518555 0.557617 1441833701 -0.577332 0.155640 -0.535767 0.596191 1441833701 -0.577332 0.155640 -0.535767 0.596191 1441833701 -0.577332 0.155640 -0.535767 0.596191 1441833701 -0.577332 0.155640 -0.535767 0.596191 1441833701 -0.577332 0.155640 -0.535767 0.596191 1441833701 -0.577332 0.155640 -0.535767 0.596191 1441833701 -0.577332 0.155640 -0.535767 0.596191 1441833701 -0.565063 0.123535 -0.538452 0.612793 1441833701 -0.565063 0.123535 -0.538452 0.612793 1441833701 -0.565063 0.123535 -0.538452 0.612793 1441833701 -0.565063 0.123535 -0.538452 0.612793 1441833701 -0.565063 0.123535 -0.538452 0.612793 1441833701 -0.565063 0.123535 -0.538452 0.612793 1441833701 -0.580322 0.114746 -0.533081 0.604919 1441833701 -0.580322 0.114746 -0.533081 0.604919 1441833701 -0.580322 0.114746 -0.533081 0.604919 1441833701 -0.580322 0.114746 -0.533081 0.604919 1441833701 -0.580322 0.114746 -0.533081 0.604919 1441833701 -0.580322 0.114746 -0.533081 0.604919 1441833701 -0.613892 0.131165 -0.525513 0.574280 1441833701 -0.613892 0.131165 -0.525513 0.574280 1441833701 -0.613892 0.131165 -0.525513 0.574280 1441833701 -0.613892 0.131165 -0.525513 0.574280 1441833701 -0.613892 0.131165 -0.525513 0.574280 1441833701 -0.613892 0.131165 -0.525513 0.574280 1441833701 -0.657837 0.166748 -0.514099 0.524658 1441833701 -0.657837 0.166748 -0.514099 0.524658 1441833701 -0.657837 0.166748 -0.514099 0.524658 1441833701 -0.657837 0.166748 -0.514099 0.524658 1441833701 -0.657837 0.166748 -0.514099 0.524658 1441833701 -0.657837 0.166748 -0.514099 0.524658 1441833701 -0.657837 0.166748 -0.514099 0.524658 1441833701 -0.705322 0.215332 -0.494080 0.460510 1441833701 -0.705322 0.215332 -0.494080 0.460510 1441833701 -0.705322 0.215332 -0.494080 0.460510 1441833701 -0.705322 0.215332 -0.494080 0.460510 1441833701 -0.705322 0.215332 -0.494080 0.460510 1441833701 -0.705322 0.215332 -0.494080 0.460510 1441833701 -0.749023 0.269836 -0.465698 0.386414 1441833701 -0.749023 0.269836 -0.465698 0.386414 1441833701 -0.749023 0.269836 -0.465698 0.386414 1441833701 -0.749023 0.269836 -0.465698 0.386414 1441833701 -0.749023 0.269836 -0.465698 0.386414 1441833701 -0.784302 0.326721 -0.430603 0.304504 1441833701 -0.784302 0.326721 -0.430603 0.304504 1441833701 -0.784302 0.326721 -0.430603 0.304504 1441833701 -0.784302 0.326721 -0.430603 0.304504 1441833701 -0.784302 0.326721 -0.430603 0.304504 1441833701 -0.784302 0.326721 -0.430603 0.304504 1441833701 -0.784302 0.326721 -0.430603 0.304504 1441833701 -0.811401 0.378906 -0.384399 0.224243 1441833701 -0.811401 0.378906 -0.384399 0.224243 1441833701 -0.811401 0.378906 -0.384399 0.224243 1441833701 -0.811401 0.378906 -0.384399 0.224243 1441833702 -0.811401 0.378906 -0.384399 0.224243 1441833702 -0.825378 0.428528 -0.333984 0.153564 1441833702 -0.825378 0.428528 -0.333984 0.153564 1441833702 -0.825378 0.428528 -0.333984 0.153564 1441833702 -0.825378 0.428528 -0.333984 0.153564 1441833702 -0.825378 0.428528 -0.333984 0.153564 1441833702 -0.825378 0.428528 -0.333984 0.153564 1441833702 -0.826660 0.467957 -0.294922 0.103577 1441833702 -0.826660 0.467957 -0.294922 0.103577 1441833702 -0.826660 0.467957 -0.294922 0.103577 1441833702 -0.826660 0.467957 -0.294922 0.103577 1441833702 -0.826660 0.467957 -0.294922 0.103577 1441833702 -0.826660 0.467957 -0.294922 0.103577 1441833702 -0.824951 0.481445 -0.282471 0.089111 1441833702 -0.824951 0.481445 -0.282471 0.089111 1441833702 -0.824951 0.481445 -0.282471 0.089111 1441833702 -0.824951 0.481445 -0.282471 0.089111 1441833702 -0.824951 0.481445 -0.282471 0.089111 1441833702 -0.824951 0.481445 -0.282471 0.089111 1441833702 -0.824951 0.481445 -0.282471 0.089111 1441833702 -0.823303 0.470337 -0.295532 0.116638 1441833702 -0.823303 0.470337 -0.295532 0.116638 1441833702 -0.823303 0.470337 -0.295532 0.116638 1441833702 -0.823303 0.470337 -0.295532 0.116638 1441833702 -0.823303 0.470337 -0.295532 0.116638 1441833702 -0.823303 0.470337 -0.295532 0.116638 1441833702 -0.814758 0.449768 -0.321228 0.175293 1441833702 -0.814758 0.449768 -0.321228 0.175293 1441833702 -0.814758 0.449768 -0.321228 0.175293 1441833702 -0.814758 0.449768 -0.321228 0.175293 1441833702 -0.814758 0.449768 -0.321228 0.175293 1441833702 -0.814758 0.449768 -0.321228 0.175293 1441833702 -0.796692 0.418640 -0.356995 0.250305 1441833702 -0.796692 0.418640 -0.356995 0.250305 1441833702 -0.796692 0.418640 -0.356995 0.250305 1441833702 -0.796692 0.418640 -0.356995 0.250305 1441833702 -0.796692 0.418640 -0.356995 0.250305 1441833702 -0.796692 0.418640 -0.356995 0.250305 1441833702 -0.767822 0.377625 -0.399963 0.328430 1441833702 -0.767822 0.377625 -0.399963 0.328430 1441833702 -0.767822 0.377625 -0.399963 0.328430 1441833702 -0.767822 0.377625 -0.399963 0.328430 1441833702 -0.767822 0.377625 -0.399963 0.328430 1441833702 -0.767822 0.377625 -0.399963 0.328430 1441833702 -0.767822 0.377625 -0.399963 0.328430 1441833702 -0.728821 0.330017 -0.443420 0.404114 1441833702 -0.728821 0.330017 -0.443420 0.404114 1441833702 -0.728821 0.330017 -0.443420 0.404114 1441833702 -0.728821 0.330017 -0.443420 0.404114 1441833702 -0.728821 0.330017 -0.443420 0.404114 1441833702 -0.728821 0.330017 -0.443420 0.404114 1441833702 -0.681580 0.277588 -0.482117 0.475342 1441833702 -0.681580 0.277588 -0.482117 0.475342 1441833702 -0.681580 0.277588 -0.482117 0.475342 1441833702 -0.681580 0.277588 -0.482117 0.475342 1441833702 -0.681580 0.277588 -0.482117 0.475342 1441833702 -0.681580 0.277588 -0.482117 0.475342 1441833702 -0.632080 0.219788 -0.513550 0.537109 1441833702 -0.632080 0.219788 -0.513550 0.537109 1441833702 -0.632080 0.219788 -0.513550 0.537109 1441833702 -0.632080 0.219788 -0.513550 0.537109 1441833702 -0.632080 0.219788 -0.513550 0.537109 1441833702 -0.632080 0.219788 -0.513550 0.537109 1441833702 -0.591492 0.164490 -0.531860 0.583313 1441833702 -0.591492 0.164490 -0.531860 0.583313 1441833702 -0.591492 0.164490 -0.531860 0.583313 1441833702 -0.591492 0.164490 -0.531860 0.583313 1441833702 -0.591492 0.164490 -0.531860 0.583313 1441833702 -0.591492 0.164490 -0.531860 0.583313 1441833702 -0.573181 0.128967 -0.537781 0.604675 1441833702 -0.573181 0.128967 -0.537781 0.604675 1441833702 -0.573181 0.128967 -0.537781 0.604675 1441833702 -0.573181 0.128967 -0.537781 0.604675 1441833702 -0.573181 0.128967 -0.537781 0.604675 1441833702 -0.573181 0.128967 -0.537781 0.604675 1441833702 -0.581604 0.120728 -0.537048 0.598938 1441833702 -0.581604 0.120728 -0.537048 0.598938 1441833702 -0.581604 0.120728 -0.537048 0.598938 1441833702 -0.581604 0.120728 -0.537048 0.598938 1441833702 -0.581604 0.120728 -0.537048 0.598938 1441833702 -0.581604 0.120728 -0.537048 0.598938 1441833702 -0.611694 0.135010 -0.530518 0.571167 1441833702 -0.611694 0.135010 -0.530518 0.571167 1441833702 -0.611694 0.135010 -0.530518 0.571167 1441833702 -0.611694 0.135010 -0.530518 0.571167 1441833702 -0.611694 0.135010 -0.530518 0.571167 1441833702 -0.611694 0.135010 -0.530518 0.571167 1441833702 -0.611694 0.135010 -0.530518 0.571167 1441833702 -0.654419 0.169983 -0.520508 0.521484 1441833702 -0.654419 0.169983 -0.520508 0.521484 1441833702 -0.654419 0.169983 -0.520508 0.521484 1441833702 -0.654419 0.169983 -0.520508 0.521484 1441833702 -0.654419 0.169983 -0.520508 0.521484 1441833702 -0.654419 0.169983 -0.520508 0.521484 1441833702 -0.702209 0.216003 -0.501465 0.457031 1441833702 -0.702209 0.216003 -0.501465 0.457031 1441833702 -0.702209 0.216003 -0.501465 0.457031 1441833702 -0.702209 0.216003 -0.501465 0.457031 1441833702 -0.702209 0.216003 -0.501465 0.457031 1441833702 -0.702209 0.216003 -0.501465 0.457031 1441833702 -0.746826 0.269104 -0.472656 0.382629 1441833702 -0.746826 0.269104 -0.472656 0.382629 1441833702 -0.746826 0.269104 -0.472656 0.382629 1441833702 -0.746826 0.269104 -0.472656 0.382629 1441833702 -0.746826 0.269104 -0.472656 0.382629 1441833702 -0.746826 0.269104 -0.472656 0.382629 1441833702 -0.783081 0.327087 -0.434875 0.301208 1441833702 -0.783081 0.327087 -0.434875 0.301208 1441833702 -0.783081 0.327087 -0.434875 0.301208 1441833702 -0.783081 0.327087 -0.434875 0.301208 1441833702 -0.783081 0.327087 -0.434875 0.301208 1441833702 -0.783081 0.327087 -0.434875 0.301208 1441833703 -0.806580 0.387268 -0.387756 0.221619 1441833703 -0.806580 0.387268 -0.387756 0.221619 1441833703 -0.806580 0.387268 -0.387756 0.221619 1441833703 -0.806580 0.387268 -0.387756 0.221619 1441833703 
-0.762756 0.366638 -0.421570 0.325684 1441833705 -0.758423 0.369385 -0.425964 0.326965 1441833705 -0.758423 0.369385 -0.425964 0.326965 1441833705 -0.758423 0.369385 -0.425964 0.326965 1441833705 -0.758423 0.369385 -0.425964 0.326965 1441833705 -0.758423 0.369385 -0.425964 0.326965 1441833705 -0.748352 0.364929 -0.435486 0.342346 1441833705 -0.748352 0.364929 -0.435486 0.342346 1441833705 -0.748352 0.364929 -0.435486 0.342346 1441833705 -0.748352 0.364929 -0.435486 0.342346 1441833705 -0.748352 0.364929 -0.435486 0.342346 1441833705 -0.748352 0.364929 -0.435486 0.342346 1441833705 -0.729309 0.349976 -0.452820 0.374939 1441833705 -0.729309 0.349976 -0.452820 0.374939 1441833705 -0.729309 0.349976 -0.452820 0.374939 1441833705 -0.729309 0.349976 -0.452820 0.374939 1441833705 -0.729309 0.349976 -0.452820 0.374939 1441833705 -0.729309 0.349976 -0.452820 0.374939 1441833705 -0.729309 0.349976 -0.452820 0.374939 1441833705 -0.700317 0.320129 -0.478333 0.422241 1441833705 -0.700317 0.320129 -0.478333 0.422241 1441833705 -0.700317 0.320129 -0.478333 0.422241 1441833705 -0.700317 0.320129 -0.478333 0.422241 1441833705 -0.700317 0.320129 -0.478333 0.422241 1441833705 -0.700317 0.320129 -0.478333 0.422241 1441833705 -0.662476 0.274109 -0.510559 0.474670 1441833705 -0.662476 0.274109 -0.510559 0.474670 1441833705 -0.662476 0.274109 -0.510559 0.474670 1441833705 -0.662476 0.274109 -0.510559 0.474670 1441833705 -0.662476 0.274109 -0.510559 0.474670 1441833705 -0.662476 0.274109 -0.510559 0.474670 1441833705 -0.662476 0.274109 -0.510559 0.474670 1441833705 -0.621460 0.216736 -0.534241 0.530518 1441833705 -0.621460 0.216736 -0.534241 0.530518 1441833705 -0.621460 0.216736 -0.534241 0.530518 1441833705 -0.621460 0.216736 -0.534241 0.530518 1441833705 -0.621460 0.216736 -0.534241 0.530518 1441833705 -0.621460 0.216736 -0.534241 0.530518 1441833705 -0.583069 0.161865 -0.547791 0.577759 1441833705 -0.583069 0.161865 -0.547791 0.577759 1441833705 -0.583069 0.161865 -0.547791 0.577759 1441833705 -0.583069 0.161865 -0.547791 0.577759 1441833705 -0.583069 0.161865 -0.547791 0.577759 1441833705 -0.559875 0.114319 -0.553345 0.606079 1441833705 -0.559875 0.114319 -0.553345 0.606079 1441833705 -0.559875 0.114319 -0.553345 0.606079 1441833705 -0.559875 0.114319 -0.553345 0.606079 1441833705 -0.559875 0.114319 -0.553345 0.606079 1441833705 -0.559875 0.114319 -0.553345 0.606079 1441833705 -0.559875 0.114319 -0.553345 0.606079 1441833705 -0.560547 0.092163 -0.555298 0.607422 1441833705 -0.560547 0.092163 -0.555298 0.607422 1441833705 -0.560547 0.092163 -0.555298 0.607422 1441833706 -0.560547 0.092163 -0.555298 0.607422 1441833706 -0.560547 0.092163 -0.555298 0.607422 1441833706 -0.560547 0.092163 -0.555298 0.607422 1441833706 -0.583069 0.100830 -0.553711 0.585938 1441833706 -0.583069 0.100830 -0.553711 0.585938 1441833706 -0.583069 0.100830 -0.553711 0.585938 1441833706 -0.583069 0.100830 -0.553711 0.585938 1441833706 -0.583069 0.100830 -0.553711 0.585938 1441833706 -0.583069 0.100830 -0.553711 0.585938 1441833706 -0.621216 0.130920 -0.547668 0.545044 1441833706 -0.621216 0.130920 -0.547668 0.545044 1441833706 -0.621216 0.130920 -0.547668 0.545044 1441833706 -0.621216 0.130920 -0.547668 0.545044 1441833706 -0.621216 0.130920 -0.547668 0.545044 1441833706 -0.621216 0.130920 -0.547668 0.545044 1441833706 -0.667419 0.176758 -0.535583 0.486328 1441833706 -0.667419 0.176758 -0.535583 0.486328 1441833706 -0.667419 0.176758 -0.535583 0.486328 1441833706 -0.667419 0.176758 -0.535583 0.486328 1441833706 -0.667419 0.176758 -0.535583 0.486328 1441833706 -0.667419 0.176758 -0.535583 0.486328 1441833706 -0.667419 0.176758 -0.535583 0.486328 1441833706 -0.713806 0.232056 -0.512573 0.417053 1441833706 -0.713806 0.232056 -0.512573 0.417053 1441833706 -0.713806 0.232056 -0.512573 0.417053 1441833706 -0.713806 0.232056 -0.512573 0.417053 1441833706 -0.713806 0.232056 -0.512573 0.417053 1441833706 -0.713806 0.232056 -0.512573 0.417053 1441833706 -0.755066 0.290955 -0.477661 0.342224 1441833706 -0.755066 0.290955 -0.477661 0.342224 1441833706 -0.755066 0.290955 -0.477661 0.342224 1441833706 -0.755066 0.290955 -0.477661 0.342224 1441833706 -0.755066 0.290955 -0.477661 0.342224 1441833706 -0.755066 0.290955 -0.477661 0.342224 1441833706 -0.786743 0.350769 -0.434265 0.263611 1441833706 -0.786743 0.350769 -0.434265 0.263611 1441833706 -0.786743 0.350769 -0.434265 0.263611 1441833706 -0.786743 0.350769 -0.434265 0.263611 1441833706 -0.786743 0.350769 -0.434265 0.263611 1441833706 -0.786743 0.350769 -0.434265 0.263611 1441833706 -0.786743 0.350769 -0.434265 0.263611 1441833706 -0.804688 0.411560 -0.383545 0.189697 1441833706 -0.804688 0.411560 -0.383545 0.189697 1441833706 -0.804688 0.411560 -0.383545 0.189697 1441833706 -0.804688 0.411560 -0.383545 0.189697 1441833706 -0.804688 0.411560 -0.383545 0.189697 1441833706 -0.804688 0.411560 -0.383545 0.189697 1441833706 -0.812317 0.456787 -0.335999 0.136658 1441833706 -0.812317 0.456787 -0.335999 0.136658 1441833706 -0.812317 0.456787 -0.335999 0.136658 1441833706 -0.812317 0.456787 -0.335999 0.136658 1441833706 -0.812317 0.456787 -0.335999 0.136658 1441833706 -0.812317 0.456787 -0.335999 0.136658 1441833706 -0.814819 0.477417 -0.308289 0.114807 1441833706 -0.814819 0.477417 -0.308289 0.114807 1441833706 -0.814819 0.477417 -0.308289 0.114807 1441833706 -0.814819 0.477417 -0.308289 0.114807 1441833706 -0.814819 0.477417 -0.308289 0.114807 1441833706 -0.814819 0.477417 -0.308289 0.114807 1441833706 -0.814819 0.477417 -0.308289 0.114807 1441833706 -0.813049 0.478455 -0.304321 0.132141 1441833706 -0.813049 0.478455 -0.304321 0.132141 1441833706 -0.813049 0.478455 -0.304321 0.132141 1441833706 -0.813049 0.478455 -0.304321 0.132141 1441833706 -0.813049 0.478455 -0.304321 0.132141 1441833706 -0.803650 0.465271 -0.322998 0.182617 1441833706 -0.803650 0.465271 -0.322998 0.182617 1441833706 -0.803650 0.465271 -0.322998 0.182617 1441833706 -0.803650 0.465271 -0.322998 0.182617 1441833706 -0.803650 0.465271 -0.322998 0.182617 1441833706 -0.803650 0.465271 -0.322998 0.182617 1441833706 -0.785156 0.434814 -0.358765 0.256409 1441833706 -0.785156 0.434814 -0.358765 0.256409 1441833706 -0.785156 0.434814 -0.358765 0.256409 1441833706 -0.785156 0.434814 -0.358765 0.256409 1441833706 -0.785156 0.434814 -0.358765 0.256409 1441833706 -0.785156 0.434814 -0.358765 0.256409 1441833706 -0.755798 0.390015 -0.401489 0.339783 1441833706 -0.755798 0.390015 -0.401489 0.339783 1441833706 -0.755798 0.390015 -0.401489 0.339783 1441833706 -0.755798 0.390015 -0.401489 0.339783 1441833706 -0.755798 0.390015 -0.401489 0.339783 1441833706 -0.755798 0.390015 -0.401489 0.339783 1441833706 -0.755798 0.390015 -0.401489 0.339783 1441833706 -0.715759 0.335327 -0.442993 0.423157 1441833706 -0.715759 0.335327 -0.442993 0.423157 1441833706 -0.715759 0.335327 -0.442993 0.423157 1441833706 -0.715759 0.335327 -0.442993 0.423157 1441833706 -0.715759 0.335327 -0.442993 0.423157 1441833706 -0.668396 0.276672 -0.479492 0.496826 1441833706 -0.668396 0.276672 -0.479492 0.496826 1441833706 -0.668396 0.276672 -0.479492 0.496826 1441833706 -0.668396 0.276672 -0.479492 0.496826 1441833706 -0.668396 0.276672 -0.479492 0.496826 1441833706 -0.668396 0.276672 -0.479492 0.496826 1441833706 -0.668396 0.276672 -0.479492 0.496826 1441833706 -0.619873 0.222656 -0.509644 0.553589 1441833706 -0.619873 0.222656 -0.509644 0.553589 1441833706 -0.619873 0.222656 -0.509644 0.553589 1441833706 -0.619873 0.222656 -0.509644 0.553589 1441833706 -0.619873 0.222656 -0.509644 0.553589 1441833706 -0.619873 0.222656 -0.509644 0.553589 1441833706 -0.582764 0.177246 -0.527527 0.592224 1441833706 -0.582764 0.177246 -0.527527 0.592224 1441833706 -0.582764 0.177246 -0.527527 0.592224 1441833706 -0.582764 0.177246 -0.527527 0.592224 1441833706 -0.582764 0.177246 -0.527527 0.592224 1441833706 -0.582764 0.177246 -0.527527 0.592224 1441833706 -0.565430 0.151978 -0.535461 0.608704 1441833706 -0.565430 0.151978 -0.535461 0.608704 1441833706 -0.565430 0.151978 -0.535461 0.608704 1441833706 -0.565430 0.151978 -0.535461 0.608704 1441833706 -0.565430 0.151978 -0.535461 0.608704 1441833707 -0.565430 0.151978 -0.535461 0.608704 1441833707 -0.565430 0.151978 -0.535461 0.608704 1441833707 -0.572998 0.152222 -0.537842 0.599365 1441833707 -0.572998 0.152222 -0.537842 0.599365 1441833707 -0.572998 0.152222 -0.537842 0.599365 1441833707 -0.572998 0.152222 -0.537842 0.599365 1441833707 -0.572998 0.152222 -0.537842 0.599365 1441833707 -0.572998 0.152222 -0.537842 0.599365 1441833707 -0.601990 0.174194 -0.532410 0.569092 1441833707 -0.601990 0.174194 -0.532410 0.569092 1441833707 -0.601990 0.174194 -0.532410 0.569092 1441833707 -0.601990 0.174194 -0.532410 0.569092 1441833707 -0.601990 0.174194 -0.532410 0.569092 1441833707 -0.601990 0.174194 -0.532410 0.569092 1441833707 -0.644470 0.211121 -0.518188 0.521057 1441833707 -0.644470 0.211121 -0.518188 0.521057 1441833707 -0.644470 0.211121 -0.518188 0.521057 1441833707 -0.644470 0.211121 -0.518188 0.521057 1441833707 -0.644470 0.211121 -0.518188 0.521057 1441833707 -0.644470 0.211121 -0.518188 0.521057 1441833707 -0.690857 0.259949 -0.497131 0.456055 1441833707 -0.690857 0.259949 -0.497131 0.456055 1441833707 -0.690857 0.259949 -0.497131 0.456055 1441833707 -0.690857 0.259949 -0.497131 0.456055 1441833707 -0.690857 0.259949 -0.497131 0.456055 1441833707 -0.690857 0.259949 -0.497131 0.456055 1441833707 -0.690857 0.259949 -0.497131 0.456055 1441833707 -0.733215 0.314880 -0.468323 0.379456 1441833707 -0.733215 0.314880 -0.468323 0.379456 1441833707 -0.733215 0.314880 -0.468323 0.379456 1441833707 -0.733215 0.314880 -0.468323 0.379456 1441833707 -0.733215 0.314880 -0.468323 0.379456 1441833707 -0.733215 0.314880 -0.468323 0.379456 1441833707 -0.765076 0.373596 -0.432312 0.297058 1441833707 -0.765076 0.373596 -0.432312 0.297058 1441833707 -0.765076 0.373596 -0.432312 0.297058 1441833707 -0.765076 0.373596 -0.432312 0.297058 1441833707 -0.765076 0.373596 -0.432312 0.297058 1441833707 -0.765076 0.373596 -0.432312 0.297058 1441833707 -0.786499 0.425476 -0.387024 0.225037 1441833707 -0.786499 0.425476 -0.387024 0.225037 1441833707 -0.786499 0.425476 -0.387024 0.225037 1441833707 -0.786499 0.425476 -0.387024 0.225037 1441833707 -0.786499 0.425476 -0.387024 0.225037 1441833707 -0.786499 0.425476 -0.387024 0.225037 1441833707 -0.799805 0.460022 -0.343872 0.174377 1441833707 -0.799805 0.460022 -0.343872 0.174377 1441833707 -0.799805 0.460022 -0.343872 0.174377 1441833707 -0.799805 0.460022 -0.343872 0.174377 1441833707 -0.799805 0.460022 -0.343872 0.174377 1441833707 -0.799805 0.460022 -0.343872 0.174377 1441833707 -0.804321 0.478577 -0.320618 0.145813 1441833707 -0.804321 0.478577 -0.320618 0.145813 1441833707 -0.804321 0.478577 -0.320618 0.145813 1441833707 -0.804321 0.478577 -0.320618 0.145813 1441833707 -0.804321 0.478577 -0.320618 0.145813 1441833707 -0.804321 0.478577 -0.320618 0.145813 1441833707 -0.801575 0.480713 -0.320496 0.154175 1441833707 -0.801575 0.480713 -0.320496 0.154175 1441833707 -0.801575 0.480713 -0.320496 0.154175 1441833707 -0.801575 0.480713 -0.320496 0.154175 1441833707 -0.801575 0.480713 -0.320496 0.154175 1441833707 -0.801575 0.480713 -0.320496 0.154175 1441833707 -0.791870 0.466553 -0.337952 0.202698 1441833707 -0.791870 0.466553 -0.337952 0.202698 1441833707 -0.791870 0.466553 -0.337952 0.202698 1441833707 -0.791870 0.466553 -0.337952 0.202698 1441833707 -0.791870 0.466553 -0.337952 0.202698 1441833707 -0.791870 0.466553 -0.337952 0.202698 1441833707 -0.772705 0.436340 -0.368958 0.276367 1441833707 -0.772705 0.436340 -0.368958 0.276367 1441833707 -0.772705 0.436340 -0.368958 0.276367 1441833707 -0.772705 0.436340 -0.368958 0.276367 1441833707 -0.772705 0.436340 -0.368958 0.276367 1441833707 -0.772705 0.436340 -0.368958 0.276367 1441833707 -0.772705 0.436340 -0.368958 0.276367 1441833707 -0.742615 0.389954 -0.408875 0.359619 1441833707 -0.742615 0.389954 -0.408875 0.359619 1441833707 -0.742615 0.389954 -0.408875 0.359619 1441833707 -0.742615 0.389954 -0.408875 0.359619 1441833707 -0.742615 0.389954 -0.408875 0.359619 1441833707 -0.742615 0.389954 -0.408875 0.359619 1441833707 -0.701599 0.333740 -0.451782 0.438538 1441833707 -0.701599 0.333740 -0.451782 0.438538 1441833707 -0.701599 0.333740 -0.451782 0.438538 1441833707 -0.701599 0.333740 -0.451782 0.438538 1441833707 -0.701599 0.333740 -0.451782 0.438538 1441833707 -0.701599 0.333740 -0.451782 0.438538 1441833707 -0.653442 0.270813 -0.493530 0.506104 1441833707 -0.653442 0.270813 -0.493530 0.506104 1441833707 -0.653442 0.270813 -0.493530 0.506104 1441833707 -0.653442 0.270813 -0.493530 0.506104 1441833707 -0.653442 0.270813 -0.493530 0.506104 1441833707 -0.653442 0.270813 -0.493530 0.506104 1441833707 -0.603638 0.206116 -0.525269 0.563232 1441833707 -0.603638 0.206116 -0.525269 0.563232 1441833707 -0.603638 0.206116 -0.525269 0.563232 1441833707 -0.603638 0.206116 -0.525269 0.563232 1441833707 -0.603638 0.206116 -0.525269 0.563232 1441833707 -0.603638 0.206116 -0.525269 0.563232 1441833707 -0.603638 0.206116 -0.525269 0.563232 1441833707 -0.564148 0.148621 -0.539490 0.607117 1441833707 -0.564148 0.148621 -0.539490 0.607117 1441833707 -0.564148 0.148621 -0.539490 0.607117 1441833707 -0.564148 0.148621 -0.539490 0.607117 1441833707 -0.564148 0.148621 -0.539490 0.607117 1441833707 -0.564148 0.148621 -0.539490 0.607117 1441833707 -0.549072 0.116516 -0.544800 0.623047 1441833707 -0.549072 0.116516 -0.544800 0.623047 1441833707 -0.549072 0.116516 -0.544800 0.623047 1441833707 -0.549072 0.116516 -0.544800 0.623047 1441833707 -0.549072 0.116516 -0.544800 0.623047 1441833708 -0.549072 0.116516 -0.544800 0.623047 1441833708 -0.565796 0.112122 -0.542847 0.610474 1441833708 -0.565796 0.112122 -0.542847 0.610474 1441833708 -0.565796 0.112122 -0.542847 0.610474 1441833708 -0.565796 0.112122 -0.542847 0.610474 1441833708 -0.565796 0.112122 -0.542847 0.610474 1441833708 -0.565796 0.112122 -0.542847 0.610474 1441833708 -0.605225 0.137146 -0.537903 0.570618 1441833708 -0.605225 0.137146 -0.537903 0.570618 1441833708 -0.605225 0.137146 -0.537903 0.570618 1441833708 -0.605225 0.137146 -0.537903 0.570618 1441833708 -0.605225 0.137146 -0.537903 0.570618 1441833708 -0.605225 0.137146 -0.537903 0.570618 1441833708 -0.655457 0.180176 -0.522278 0.514954 1441833708 -0.655457 0.180176 -0.522278 0.514954 1441833708 -0.655457 0.180176 -0.522278 0.514954 1441833708 -0.655457 0.180176 -0.522278 0.514954 1441833708 -0.655457 0.180176 -0.522278 0.514954 1441833708 -0.655457 0.180176 -0.522278 0.514954 1441833708 -0.705444 0.234802 -0.498108 0.446289 1441833708 -0.705444 0.234802 -0.498108 0.446289 1441833708 -0.705444 0.234802 -0.498108 0.446289 1441833708 -0.705444 0.234802 -0.498108 0.446289 1441833708 -0.705444 0.234802 -0.498108 0.446289 1441833708 -0.705444 0.234802 -0.498108 0.446289 1441833708 -0.749634 0.292053 -0.466492 0.367676 1441833708 -0.749634 0.292053 -0.466492 0.367676 1441833708 -0.749634 0.292053 -0.466492 0.367676 1441833708 -0.749634 0.292053 -0.466492 0.367676 1441833708 -0.749634 0.292053 -0.466492 0.367676 1441833708 -0.749634 0.292053 -0.466492 0.367676 1441833708 -0.749634 0.292053 -0.466492 0.367676 1441833708 -0.780579 0.355164 -0.429993 0.282349 1441833708 -0.780579 0.355164 -0.429993 0.282349 1441833708 -0.780579 0.355164 -0.429993 0.282349 1441833708 -0.780579 0.355164 -0.429993 0.282349 1441833708 -0.780579 0.355164 -0.429993 0.282349 1441833708 -0.780579 0.355164 -0.429993 0.282349 1441833708 -0.796509 0.419067 -0.385559 0.203186 1441833708 -0.796509 0.419067 -0.385559 0.203186 1441833708 -0.796509 0.419067 -0.385559 0.203186 1441833708 -0.796509 0.419067 -0.385559 0.203186 1441833708 -0.796509 0.419067 -0.385559 0.203186 1441833708 -0.796509 0.419067 -0.385559 0.203186 1441833708 -0.805969 0.467102 -0.334656 0.142334 1441833708 -0.805969 0.467102 -0.334656 0.142334 1441833708 -0.805969 0.467102 -0.334656 0.142334 1441833708 -0.805969 0.467102 -0.334656 0.142334 1441833708 -0.805969 0.467102 -0.334656 0.142334 1441833708 -0.805969 0.467102 -0.334656 0.142334 1441833708 -0.805969 0.467102 -0.334656 0.142334 1441833708 -0.813538 0.485962 -0.294250 0.124390 1441833708 -0.813538 0.485962 -0.294250 0.124390 1441833708 -0.813538 0.485962 -0.294250 0.124390 1441833708 -0.813538 0.485962 -0.294250 0.124390 1441833708 -0.813538 0.485962 -0.294250 0.124390 1441833708 -0.813538 0.485962 -0.294250 0.124390 1441833708 -0.810730 0.488220 -0.289246 0.144104 1441833708 -0.810730 0.488220 -0.289246 0.144104 1441833708 -0.810730 0.488220 -0.289246 0.144104 1441833708 -0.810730 0.488220 -0.289246 0.144104 1441833708 -0.810730 0.488220 -0.289246 0.144104 1441833708 -0.810730 0.488220 -0.289246 0.144104 1441833708 -0.802979 0.469116 -0.310120 0.197449 1441833708 -0.802979 0.469116 -0.310120 0.197449 1441833708 -0.802979 0.469116 -0.310120 0.197449 1441833708 -0.802979 0.469116 -0.310120 0.197449 1441833708 -0.802979 0.469116 -0.310120 0.197449 1441833708 -0.802979 0.469116 -0.310120 0.197449 1441833708 -0.785156 0.436584 -0.346252 0.270325 1441833708 -0.785156 0.436584 -0.346252 0.270325 1441833708 -0.785156 0.436584 -0.346252 0.270325 1441833708 -0.785156 0.436584 -0.346252 0.270325 1441833708 -0.785156 0.436584 -0.346252 0.270325 1441833708 -0.785156 0.436584 -0.346252 0.270325 1441833708 -0.755310 0.392883 -0.389771 0.351135 1441833708 -0.755310 0.392883 -0.389771 0.351135 1441833708 -0.755310 0.392883 -0.389771 0.351135 1441833708 -0.755310 0.392883 -0.389771 0.351135 1441833708 -0.755310 0.392883 -0.389771 0.351135 1441833708 -0.755310 0.392883 -0.389771 0.351135 1441833708 -0.755310 0.392883 -0.389771 0.351135 1441833708 -0.714844 0.338745 -0.433533 0.431641 1441833708 -0.714844 0.338745 -0.433533 0.431641 1441833708 -0.714844 0.338745 -0.433533 0.431641 1441833708 -0.714844 0.338745 -0.433533 0.431641 1441833708 -0.714844 0.338745 -0.433533 0.431641 1441833708 -0.668274 0.276367 -0.470642 0.505554 1441833708 -0.668274 0.276367 -0.470642 0.505554 1441833708 -0.668274 0.276367 -0.470642 0.505554 1441833708 -0.668274 0.276367 -0.470642 0.505554 1441833708 -0.668274 0.276367 -0.470642 0.505554 1441833708 -0.668274 0.276367 -0.470642 0.505554 1441833708 -0.625061 0.212280 -0.495178 0.564819 1441833708 -0.625061 0.212280 -0.495178 0.564819 1441833708 -0.625061 0.212280 -0.495178 0.564819 1441833708 -0.625061 0.212280 -0.495178 0.564819 1441833708 -0.625061 0.212280 -0.495178 0.564819 1441833708 -0.625061 0.212280 -0.495178 0.564819 1441833708 -0.625061 0.212280 -0.495178 0.564819 1441833708 -0.598694 0.159729 -0.506592 0.599487 1441833708 -0.598694 0.159729 -0.506592 0.599487 1441833708 -0.598694 0.159729 -0.506592 0.599487 1441833708 -0.598694 0.159729 -0.506592 0.599487 1441833708 -0.598694 0.159729 -0.506592 0.599487 1441833708 -0.598694 0.159729 -0.506592 0.599487 1441833708 -0.596802 0.136719 -0.513672 0.601135 1441833708 -0.596802 0.136719 -0.513672 0.601135 1441833708 -0.596802 0.136719 -0.513672 0.601135 1441833708 -0.596802 0.136719 -0.513672 0.601135 1441833708 -0.596802 0.136719 -0.513672 0.601135 1441833709 -0.596802 0.136719 -0.513672 0.601135 1441833709 -0.617310 0.144836 -0.516907 0.575134 1441833709 -0.617310 0.144836 -0.516907 0.575134 1441833709 -0.617310 0.144836 -0.516907 0.575134 1441833709 -0.617310 0.144836 -0.516907 0.575134 1441833709 -0.617310 0.144836 -0.516907 0.575134 1441833709 -0.617310 0.144836 -0.516907 0.575134 1441833709 -0.652893 0.173035 -0.510864 0.531738 1441833709 -0.652893 0.173035 -0.510864 0.531738 1441833709 -0.652893 0.173035 -0.510864 0.531738 1441833709 -0.652893 0.173035 -0.510864 0.531738 1441833709 -0.652893 0.173035 -0.510864 0.531738 1441833709 -0.652893 0.173035 -0.510864 0.531738 1441833709 -0.697327 0.215210 -0.494873 0.471802 1441833709 -0.697327 0.215210 -0.494873 0.471802 1441833709 -0.697327 0.215210 -0.494873 0.471802 1441833709 -0.697327 0.215210 -0.494873 0.471802 1441833709 -0.697327 0.215210 -0.494873 0.471802 1441833709 -0.697327 0.215210 -0.494873 0.471802 1441833709 -0.740784 0.269409 -0.469055 0.398438 1441833709 -0.740784 0.269409 -0.469055 0.398438 1441833709 -0.740784 0.269409 -0.469055 0.398438 1441833709 -0.740784 0.269409 -0.469055 0.398438 1441833709 -0.740784 0.269409 -0.469055 0.398438 1441833709 -0.740784 0.269409 -0.469055 0.398438 1441833709 -0.775146 0.329468 -0.436401 0.316528 1441833709 -0.775146 0.329468 -0.436401 0.316528 1441833709 -0.775146 0.329468 -0.436401 0.316528 1441833709 -0.775146 0.329468 -0.436401 0.316528 1441833709 -0.775146 0.329468 -0.436401 0.316528 1441833709 -0.798279 0.389526 -0.393860 0.236450 1441833709 -0.798279 0.389526 -0.393860 0.236450 1441833709 -0.798279 0.389526 -0.393860 0.236450 1441833709 -0.798279 0.389526 -0.393860 0.236450 1441833709 -0.798279 0.389526 -0.393860 0.236450 1441833709 -0.798279 0.389526 -0.393860 0.236450 1441833709 -0.810608 0.439880 -0.347046 0.170410 1441833709 -0.810608 0.439880 -0.347046 0.170410 1441833709 -0.810608 0.439880 -0.347046 0.170410 1441833709 -0.810608 0.439880 -0.347046 0.170410 1441833709 -0.810608 0.439880 -0.347046 0.170410 1441833709 -0.810608 0.439880 -0.347046 0.170410 1441833709 -0.810608 0.439880 -0.347046 0.170410 1441833709 -0.812561 0.476868 -0.311279 0.124329 1441833709 -0.812561 0.476868 -0.311279 0.124329 1441833709 -0.812561 0.476868 -0.311279 0.124329 1441833709 -0.812561 0.476868 -0.311279 0.124329 1441833709 -0.812561 0.476868 -0.311279 0.124329 1441833709 -0.809509 0.495605 -0.294373 0.111633 1441833709 -0.809509 0.495605 -0.294373 0.111633 1441833709 -0.809509 0.495605 -0.294373 0.111633 1441833709 -0.809509 0.495605 -0.294373 0.111633 1441833709 -0.809509 0.495605 -0.294373 0.111633 1441833709 -0.809509 0.495605 -0.294373 0.111633 1441833709 -0.809509 0.495605 -0.294373 0.111633 1441833709 -0.807312 0.488159 -0.299744 0.141907 1441833709 -0.807312 0.488159 -0.299744 0.141907 1441833709 -0.807312 0.488159 -0.299744 0.141907 1441833709 -0.807312 0.488159 -0.299744 0.141907 1441833709 -0.807312 0.488159 -0.299744 0.141907 1441833709 -0.807312 0.488159 -0.299744 0.141907 1441833709 -0.797546 0.465698 -0.326904 0.200500 1441833709 -0.797546 0.465698 -0.326904 0.200500 1441833709 -0.797546 0.465698 -0.326904 0.200500 1441833709 -0.797546 0.465698 -0.326904 0.200500 1441833709 -0.797546 0.465698 -0.326904 0.200500 1441833709 -0.797546 0.465698 -0.326904 0.200500 1441833709 -0.777222 0.430420 -0.367004 0.275635 1441833709 -0.777222 0.430420 -0.367004 0.275635 1441833709 -0.777222 0.430420 -0.367004 0.275635 1441833709 -0.777222 0.430420 -0.367004 0.275635 1441833709 -0.777222 0.430420 -0.367004 0.275635 1441833709 -0.777222 0.430420 -0.367004 0.275635 1441833709 -0.777222 0.430420 -0.367004 0.275635 1441833709 -0.745605 0.383911 -0.412476 0.355774 1441833709 -0.745605 0.383911 -0.412476 0.355774 1441833709 -0.745605 0.383911 -0.412476 0.355774 1441833709 -0.745605 0.383911 -0.412476 0.355774 1441833709 -0.745605 0.383911 -0.412476 0.355774 1441833709 -0.745605 0.383911 -0.412476 0.355774 1441833709 -0.706604 0.329285 -0.454712 0.430725 1441833709 -0.706604 0.329285 -0.454712 0.430725 1441833709 -0.706604 0.329285 -0.454712 0.430725 1441833709 -0.706604 0.329285 -0.454712 0.430725 1441833709 -0.706604 0.329285 -0.454712 0.430725 1441833709 -0.666321 0.269592 -0.487549 0.495605 1441833709 -0.666321 0.269592 -0.487549 0.495605 1441833709 -0.666321 0.269592 -0.487549 0.495605 1441833709 -0.666321 0.269592 -0.487549 0.495605 1441833709 -0.666321 0.269592 -0.487549 0.495605 1441833709 -0.666321 0.269592 -0.487549 0.495605 1441833709 -0.666321 0.269592 -0.487549 0.495605 1441833709 -0.632263 0.216248 -0.508789 0.542786 1441833709 -0.632263 0.216248 -0.508789 0.542786 1441833709 -0.632263 0.216248 -0.508789 0.542786 1441833709 -0.632263 0.216248 -0.508789 0.542786 1441833709 -0.632263 0.216248 -0.508789 0.542786 1441833709 -0.632263 0.216248 -0.508789 0.542786 1441833709 -0.613831 0.178284 -0.522827 0.563965 1441833709 -0.613831 0.178284 -0.522827 0.563965 1441833709 -0.613831 0.178284 -0.522827 0.563965 1441833709 -0.613831 0.178284 -0.522827 0.563965 1441833709 -0.613831 0.178284 -0.522827 0.563965 1441833709 -0.613831 0.178284 -0.522827 0.563965 1441833709 -0.616882 0.162170 -0.529114 0.559631 1441833709 -0.616882 0.162170 -0.529114 0.559631 1441833709 -0.616882 0.162170 -0.529114 0.559631 1441833709 -0.616882 0.162170 -0.529114 0.559631 1441833709 -0.616882 0.162170 -0.529114 0.559631 1441833709 -0.616882 0.162170 -0.529114 0.559631 1441833709 -0.641296 0.172058 -0.526062 0.531433 1441833710 -0.641296 0.172058 -0.526062 0.531433 1441833710 -0.641296 0.172058 -0.526062 0.531433 1441833710 -0.641296 0.172058 -0.526062 0.531433 1441833710 -0.641296 0.172058 -0.526062 0.531433 1441833710 -0.641296 0.172058 -0.526062 0.531433 1441833710 -0.679810 0.203918 -0.513672 0.482117 1441833710 -0.679810 0.203918 -0.513672 0.482117 1441833710 -0.679810 0.203918 -0.513672 0.482117 1441833710 -0.679810 0.203918 -0.513672 0.482117 1441833710 -0.679810 0.203918 -0.513672 0.482117 1441833710 -0.679810 0.203918 -0.513672 0.482117 1441833710 -0.722717 0.251709 -0.492798 0.414124 1441833710 -0.722717 0.251709 -0.492798 0.414124 1441833710 -0.722717 0.251709 -0.492798 0.414124 1441833710 -0.722717 0.251709 -0.492798 0.414124 1441833710 -0.722717 0.251709 -0.492798 0.414124 1441833710 -0.722717 0.251709 -0.492798 0.414124 1441833710 -0.762024 0.305420 -0.460205 0.338135 1441833710 -0.762024 0.305420 -0.460205 0.338135 1441833710 -0.762024 0.305420 -0.460205 0.338135 1441833710 -0.762024 0.305420 -0.460205 0.338135 1441833710 -0.762024 0.305420 -0.460205 0.338135 1441833710 -0.762024 0.305420 -0.460205 0.338135 1441833710 -0.792908 0.359863 -0.417725 0.259399 1441833710 -0.792908 0.359863 -0.417725 0.259399 1441833710 -0.792908 0.359863 -0.417725 0.259399 1441833710 -0.792908 0.359863 -0.417725 0.259399 1441833710 -0.792908 0.359863 -0.417725 0.259399 1441833710 -0.792908 0.359863 -0.417725 0.259399 1441833710 -0.813110 0.410278 -0.368713 0.185913 1441833710 -0.813110 0.410278 -0.368713 0.185913 1441833710 -0.813110 0.410278 -0.368713 0.185913 1441833710 -0.813110 0.410278 -0.368713 0.185913 1441833710 -0.813110 0.410278 -0.368713 0.185913 1441833710 -0.813110 0.410278 -0.368713 0.185913 1441833710 -0.822449 0.450195 -0.323303 0.127930 1441833710 -0.822449 0.450195 -0.323303 0.127930 1441833710 -0.822449 0.450195 -0.323303 0.127930 1441833710 -0.822449 0.450195 -0.323303 0.127930 1441833710 -0.822449 0.450195 -0.323303 0.127930 1441833710 -0.822449 0.450195 -0.323303 0.127930 1441833710 -0.822449 0.450195 -0.323303 0.127930 1441833710 -0.823303 0.477234 -0.291870 0.096252 1441833710 
