# Supplementary material for: Quaternion-Based Gesture Recognition Using Wireless Wearable Motion Capture Sensors
Source: Sensors (Basel). 2016 Apr 28;16(5):605. doi: 10.3390/s16050605 (PMC4883296; doi:10.3390/s16050605)
Supplement: Supplementary file 1 [file sensors-16-00605-s001.zip › MultiSensorGestureData/P3/6. Sway/Training19.txt]

0.082642 0.588196 0.088135 -0.799622 1441833614 0.082642 0.588196 0.088135 -0.799622 1441833614 0.082642 0.588196 0.088135 -0.799622 1441833614 0.028320 0.596008 0.047974 -0.801086 1441833614 0.028320 0.596008 0.047974 -0.801086 1441833614 0.028320 0.596008 0.047974 -0.801086 1441833614 0.028320 0.596008 0.047974 -0.801086 1441833614 0.028320 0.596008 0.047974 -0.801086 1441833614 0.028320 0.596008 0.047974 -0.801086 1441833614 -0.022949 0.599854 0.007935 -0.799744 1441833614 -0.022949 0.599854 0.007935 -0.799744 1441833614 -0.022949 0.599854 0.007935 -0.799744 1441833614 -0.022949 0.599854 0.007935 -0.799744 1441833614 -0.022949 0.599854 0.007935 -0.799744 1441833614 -0.022949 0.599854 0.007935 -0.799744 1441833614 -0.053345 0.598206 -0.014771 -0.799438 1441833614 -0.053345 0.598206 -0.014771 -0.799438 1441833614 -0.053345 0.598206 -0.014771 -0.799438 1441833614 -0.053345 0.598206 -0.014771 -0.799438 1441833614 -0.053345 0.598206 -0.014771 -0.799438 1441833614 -0.053345 0.598206 -0.014771 -0.799438 1441833614 -0.065002 0.598816 -0.028687 -0.797729 1441833614 -0.065002 0.598816 -0.028687 -0.797729 1441833614 -0.065002 0.598816 -0.028687 -0.797729 1441833614 -0.065002 0.598816 -0.028687 -0.797729 1441833614 -0.065002 0.598816 -0.028687 -0.797729 1441833614 -0.065002 0.598816 -0.028687 -0.797729 1441833614 -0.055542 0.599365 -0.026428 -0.798096 1441833614 -0.055542 0.599365 -0.026428 -0.798096 1441833614 -0.055542 0.599365 -0.026428 -0.798096 1441833614 -0.055542 0.599365 -0.026428 -0.798096 1441833614 -0.055542 0.599365 -0.026428 -0.798096 1441833614 -0.055542 0.599365 -0.026428 -0.798096 1441833614 -0.028442 0.599976 -0.011292 -0.799438 1441833615 -0.028442 0.599976 -0.011292 -0.799438 1441833615 -0.028442 0.599976 -0.011292 -0.799438 1441833615 -0.028442 0.599976 -0.011292 -0.799438 1441833615 -0.028442 0.599976 -0.011292 -0.799438 1441833615 -0.028442 0.599976 -0.011292 -0.799438 1441833615 0.016296 0.598572 0.017212 -0.800720 1441833615 0.016296 0.598572 0.017212 -0.800720 1441833615 0.016296 0.598572 0.017212 -0.800720 1441833615 0.016296 0.598572 0.017212 -0.800720 1441833615 0.016296 0.598572 0.017212 -0.800720 1441833615 0.016296 0.598572 0.017212 -0.800720 1441833615 0.074524 0.595093 0.055969 -0.798218 1441833615 0.074524 0.595093 0.055969 -0.798218 1441833615 0.074524 0.595093 0.055969 -0.798218 1441833615 0.074524 0.595093 0.055969 -0.798218 1441833615 0.074524 0.595093 0.055969 -0.798218 1441833615 0.074524 0.595093 0.055969 -0.798218 1441833615 0.074524 0.595093 0.055969 -0.798218 1441833615 0.074524 0.595093 0.055969 -0.798218 1441833615 0.142578 0.588379 0.103455 -0.789185 1441833615 0.142578 0.588379 0.103455 -0.789185 1441833615 0.142578 0.588379 0.103455 -0.789185 1441833615 0.142578 0.588379 0.103455 -0.789185 1441833615 0.142578 0.588379 0.103455 -0.789185 1441833615 0.142578 0.588379 0.103455 -0.789185 1441833615 0.213196 0.575012 0.155273 -0.774475 1441833615 0.213196 0.575012 0.155273 -0.774475 1441833615 0.213196 0.575012 0.155273 -0.774475 1441833615 0.213196 0.575012 0.155273 -0.774475 1441833615 0.213196 0.575012 0.155273 -0.774475 1441833615 0.213196 0.575012 0.155273 -0.774475 1441833615 0.281738 0.556946 0.209595 -0.752625 1441833615 0.281738 0.556946 0.209595 -0.752625 1441833615 0.281738 0.556946 0.209595 -0.752625 1441833615 0.281738 0.556946 0.209595 -0.752625 1441833615 0.281738 0.556946 0.209595 -0.752625 1441833615 0.281738 0.556946 0.209595 -0.752625 1441833615 0.346313 0.531677 0.259094 -0.728149 1441833615 0.346313 0.531677 0.259094 -0.728149 1441833615 0.346313 0.531677 0.259094 -0.728149 1441833615 0.346313 0.531677 0.259094 -0.728149 1441833615 0.346313 0.531677 0.259094 -0.728149 1441833615 0.346313 0.531677 0.259094 -0.728149 1441833615 0.400146 0.505798 0.303284 -0.701477 1441833615 0.400146 0.505798 0.303284 -0.701477 1441833615 0.400146 0.505798 0.303284 -0.701477 1441833615 0.400146 0.505798 0.303284 -0.701477 1441833615 0.400146 0.505798 0.303284 -0.701477 1441833615 0.400146 0.505798 0.303284 -0.701477 1441833615 0.436157 0.487732 0.338318 -0.676270 1441833615 0.436157 0.487732 0.338318 -0.676270 1441833615 0.436157 0.487732 0.338318 -0.676270 1441833615 0.436157 0.487732 0.338318 -0.676270 1441833615 0.436157 0.487732 0.338318 -0.676270 1441833615 0.436157 0.487732 0.338318 -0.676270 1441833615 0.457153 0.473022 0.358643 -0.662231 1441833615 0.457153 0.473022 0.358643 -0.662231 1441833615 0.457153 0.473022 0.358643 -0.662231 1441833615 0.457153 0.473022 0.358643 -0.662231 1441833615 0.457153 0.473022 0.358643 -0.662231 1441833615 0.457153 0.473022 0.358643 -0.662231 1441833615 0.459778 0.468201 0.366577 -0.659546 1441833615 0.459778 0.468201 0.366577 -0.659546 1441833615 0.459778 0.468201 0.366577 -0.659546 1441833615 0.459778 0.468201 0.366577 -0.659546 1441833615 0.459778 0.468201 0.366577 -0.659546 1441833615 0.459778 0.468201 0.366577 -0.659546 1441833615 0.443665 0.474731 0.357971 -0.670532 1441833615 0.443665 0.474731 0.357971 -0.670532 1441833615 0.443665 0.474731 0.357971 -0.670532 1441833615 0.443665 0.474731 0.357971 -0.670532 1441833615 0.443665 0.474731 0.357971 -0.670532 1441833615 0.443665 0.474731 0.357971 -0.670532 1441833615 0.410400 0.490601 0.336060 -0.691284 1441833615 0.410400 0.490601 0.336060 -0.691284 1441833615 0.410400 0.490601 0.336060 -0.691284 1441833615 0.410400 0.490601 0.336060 -0.691284 1441833615 0.410400 0.490601 0.336060 -0.691284 1441833615 0.410400 0.490601 0.336060 -0.691284 1441833615 0.363098 0.511475 0.301392 -0.718079 1441833615 0.363098 0.511475 0.301392 -0.718079 1441833615 0.363098 0.511475 0.301392 -0.718079 1441833615 0.363098 0.511475 0.301392 -0.718079 1441833615 0.363098 0.511475 0.301392 -0.718079 1441833615 0.363098 0.511475 0.301392 -0.718079 1441833615 0.304382 0.534485 0.257935 -0.745056 1441833615 0.304382 0.534485 0.257935 -0.745056 1441833615 0.304382 0.534485 0.257935 -0.745056 1441833615 0.304382 0.534485 0.257935 -0.745056 1441833615 0.304382 0.534485 0.257935 -0.745056 1441833615 0.304382 0.534485 0.257935 -0.745056 1441833615 0.233704 0.561157 0.208801 -0.766113 1441833615 0.233704 0.561157 0.208801 -0.766113 1441833615 0.233704 0.561157 0.208801 -0.766113 1441833615 0.233704 0.561157 0.208801 -0.766113 1441833615 0.233704 0.561157 0.208801 -0.766113 1441833615 0.233704 0.561157 0.208801 -0.766113 1441833615 0.233704 0.561157 0.208801 -0.766113 1441833615 0.233704 0.561157 0.208801 -0.766113 1441833615 0.154724 0.585938 0.150391 -0.781067 1441833615 0.154724 0.585938 0.150391 -0.781067 1441833615 0.154724 0.585938 0.150391 -0.781067 1441833615 0.154724 0.585938 0.150391 -0.781067 1441833615 0.154724 0.585938 0.150391 -0.781067 1441833615 0.154724 0.585938 0.150391 -0.781067 1441833615 0.076294 0.600342 0.091858 -0.790771 1441833615 0.076294 0.600342 0.091858 -0.790771 1441833615 0.076294 0.600342 0.091858 -0.790771 1441833615 0.076294 0.600342 0.091858 -0.790771 1441833615 0.076294 0.600342 0.091858 -0.790771 1441833615 0.076294 0.600342 0.091858 -0.790771 1441833615 0.008240 0.601990 0.038330 -0.797546 1441833615 0.008240 0.601990 0.038330 -0.797546 1441833615 0.008240 0.601990 0.038330 -0.797546 1441833616 0.008240 0.601990 0.038330 -0.797546 1441833616 0.008240 0.601990 0.038330 -0.797546 1441833616 0.008240 0.601990 0.038330 -0.797546 1441833616 -0.034729 0.605957 -0.000061 -0.794739 1441833616 -0.034729 0.605957 -0.000061 -0.794739 1441833616 -0.034729 0.605957 -0.000061 -0.794739 1441833616 -0.034729 0.605957 -0.000061 -0.794739 1441833616 -0.034729 0.605957 -0.000061 -0.794739 1441833616 -0.034729 0.605957 -0.000061 -0.794739 1441833616 -0.058411 0.603760 -0.026001 -0.794617 1441833616 -0.058411 0.603760 -0.026001 -0.794617 1441833616 -0.058411 0.603760 -0.026001 -0.794617 1441833616 -0.058411 0.603760 -0.026001 -0.794617 1441833616 -0.058411 0.603760 -0.026001 -0.794617 1441833616 -0.058411 0.603760 -0.026001 -0.794617 1441833616 -0.054871 0.599548 -0.031921 -0.797791 1441833616 -0.054871 0.599548 -0.031921 -0.797791 1441833616 -0.054871 0.599548 -0.031921 -0.797791 1441833616 -0.054871 0.599548 -0.031921 -0.797791 1441833616 -0.054871 0.599548 -0.031921 -0.797791 1441833616 -0.054871 0.599548 -0.031921 -0.797791 1441833616 -0.054871 0.599548 -0.031921 -0.797791 1441833616 -0.054871 0.599548 -0.031921 -0.797791 1441833616 -0.025146 0.596436 -0.017639 -0.802124 1441833616 -0.025146 0.596436 -0.017639 -0.802124 1441833616 -0.025146 0.596436 -0.017639 -0.802124 1441833616 -0.025146 0.596436 -0.017639 -0.802124 1441833616 -0.025146 0.596436 -0.017639 -0.802124 1441833616 -0.025146 0.596436 -0.017639 -0.802124 1441833616 0.024841 0.596741 0.012146 -0.802002 1441833616 0.024841 0.596741 0.012146 -0.802002 1441833616 0.024841 0.596741 0.012146 -0.802002 1441833616 0.024841 0.596741 0.012146 -0.802002 1441833616 0.088928 0.591370 0.056213 -0.799500 1441833616 0.088928 0.591370 0.056213 -0.799500 1441833616 0.088928 0.591370 0.056213 -0.799500 1441833616 0.088928 0.591370 0.056213 -0.799500 1441833616 0.088928 0.591370 0.056213 -0.799500 1441833616 0.088928 0.591370 0.056213 -0.799500 1441833616 0.088928 0.591370 0.056213 -0.799500 1441833616 0.088928 0.591370 0.056213 -0.799500 1441833616 0.162720 0.581604 0.109314 -0.789490 1441833616 0.162720 0.581604 0.109314 -0.789490 1441833616 0.162720 0.581604 0.109314 -0.789490 1441833616 0.162720 0.581604 0.109314 -0.789490 1441833616 0.162720 0.581604 0.109314 -0.789490 1441833616 0.162720 0.581604 0.109314 -0.789490 1441833616 0.240173 0.567932 0.170410 -0.768555 1441833616 0.240173 0.567932 0.170410 -0.768555 1441833616 0.240173 0.567932 0.170410 -0.768555 1441833616 0.240173 0.567932 0.170410 -0.768555 1441833616 0.240173 0.567932 0.170410 -0.768555 1441833616 0.240173 0.567932 0.170410 -0.768555 1441833616 0.315125 0.548706 0.231384 -0.738953 1441833616 0.315125 0.548706 0.231384 -0.738953 1441833616 0.315125 0.548706 0.231384 -0.738953 1441833616 0.315125 0.548706 0.231384 -0.738953 1441833616 0.315125 0.548706 0.231384 -0.738953 1441833616 0.315125 0.548706 0.231384 -0.738953 1441833616 0.384277 0.524963 0.289246 -0.702148 1441833616 0.384277 0.524963 0.289246 -0.702148 1441833616 0.384277 0.524963 0.289246 -0.702148 1441833616 0.384277 0.524963 0.289246 -0.702148 1441833616 0.384277 0.524963 0.289246 -0.702148 1441833616 0.384277 0.524963 0.289246 -0.702148 1441833616 0.438660 0.498169 0.339355 -0.666504 1441833616 0.438660 0.498169 0.339355 -0.666504 1441833616 0.438660 0.498169 0.339355 -0.666504 1441833616 0.438660 0.498169 0.339355 -0.666504 1441833616 0.438660 0.498169 0.339355 -0.666504 1441833616 0.438660 0.498169 0.339355 -0.666504 1441833616 0.470032 0.479248 0.372742 -0.640686 1441833616 0.470032 0.479248 0.372742 -0.640686 1441833616 0.470032 0.479248 0.372742 -0.640686 1441833616 0.470032 0.479248 0.372742 -0.640686 1441833616 0.470032 0.479248 0.372742 -0.640686 1441833616 0.470032 0.479248 0.372742 -0.640686 1441833616 0.478333 0.473022 0.387634 -0.630188 1441833616 0.478333 0.473022 0.387634 -0.630188 1441833616 0.478333 0.473022 0.387634 -0.630188 1441833616 0.478333 0.473022 0.387634 -0.630188 1441833616 0.478333 0.473022 0.387634 -0.630188 1441833616 0.478333 0.473022 0.387634 -0.630188 1441833616 0.478333 0.473022 0.387634 -0.630188 1441833616 0.478333 0.473022 0.387634 -0.630188 1441833616 0.471008 0.472778 0.388367 -0.635376 1441833616 0.471008 0.472778 0.388367 -0.635376 1441833616 0.471008 0.472778 0.388367 -0.635376 1441833616 0.471008 0.472778 0.388367 -0.635376 1441833616 0.471008 0.472778 0.388367 -0.635376 1441833616 0.471008 0.472778 0.388367 -0.635376 1441833616 0.443420 0.484802 0.369324 -0.657227 1441833616 0.443420 0.484802 0.369324 -0.657227 1441833616 0.443420 0.484802 0.369324 -0.657227 1441833616 0.443420 0.484802 0.369324 -0.657227 1441833616 0.443420 0.484802 0.369324 -0.657227 1441833616 0.443420 0.484802 0.369324 -0.657227 1441833616 0.399170 0.504822 0.337341 -0.687012 1441833616 0.399170 0.504822 0.337341 -0.687012 1441833616 0.399170 0.504822 0.337341 -0.687012 1441833616 0.399170 0.504822 0.337341 -0.687012 1441833616 0.399170 0.504822 0.337341 -0.687012 1441833616 0.399170 0.504822 0.337341 -0.687012 1441833616 0.336731 0.533752 0.290222 -0.719360 1441833616 0.336731 0.533752 0.290222 -0.719360 1441833616 0.336731 0.533752 0.290222 -0.719360 1441833616 0.336731 0.533752 0.290222 -0.719360 1441833616 0.336731 0.533752 0.290222 -0.719360 1441833616 0.336731 0.533752 0.290222 -0.719360 1441833616 0.269470 0.556702 0.237000 -0.749146 1441833616 0.269470 0.556702 0.237000 -0.749146 1441833616 0.269470 0.556702 0.237000 -0.749146 1441833617 0.269470 0.556702 0.237000 -0.749146 1441833617 0.269470 0.556702 0.237000 -0.749146 1441833617 0.269470 0.556702 0.237000 -0.749146 1441833617 0.194275 0.578125 0.179626 -0.771851 1441833617 0.194275 0.578125 0.179626 -0.771851 1441833617 0.194275 0.578125 0.179626 -0.771851 1441833617 0.194275 0.578125 0.179626 -0.771851 1441833617 0.194275 0.578125 0.179626 -0.771851 1441833617 0.194275 0.578125 0.179626 -0.771851 1441833617 0.112305 0.597778 0.118835 -0.784790 1441833617 0.112305 0.597778 0.118835 -0.784790 1441833617 0.112305 0.597778 0.118835 -0.784790 1441833617 0.112305 0.597778 0.118835 -0.784790 1441833617 0.112305 0.597778 0.118835 -0.784790 1441833617 0.112305 0.597778 0.118835 -0.784790 1441833617 0.112305 0.597778 0.118835 -0.784790 1441833617 0.112305 0.597778 0.118835 -0.784790 1441833617 0.028687 0.613037 0.060242 -0.787231 1441833617 0.028687 0.613037 0.060242 -0.787231 1441833617 0.028687 0.613037 0.060242 -0.787231 1441833617 0.028687 0.613037 0.060242 -0.787231 1441833617 0.028687 0.613037 0.060242 -0.787231 1441833617 0.028687 0.613037 0.060242 -0.787231 1441833617 -0.036560 0.623291 0.006470 -0.781128 1441833617 -0.036560 0.623291 0.006470 -0.781128 1441833617 -0.036560 0.623291 0.006470 -0.781128 1441833617 -0.036560 0.623291 0.006470 -0.781128 1441833617 -0.036560 0.623291 0.006470 -0.781128 1441833617 -0.036560 0.623291 0.006470 -0.781128 1441833617 -0.074097 0.625061 -0.027527 -0.776550 1441833617 -0.074097 0.625061 -0.027527 -0.776550 1441833617 -0.074097 0.625061 -0.027527 -0.776550 1441833617 -0.074097 0.625061 -0.027527 -0.776550 1441833617 -0.074097 0.625061 -0.027527 -0.776550 1441833617 -0.074097 0.625061 -0.027527 -0.776550 1441833617 -0.082214 0.624634 -0.040344 -0.775513 1441833617 -0.082214 0.624634 -0.040344 -0.775513 1441833617 -0.082214 0.624634 -0.040344 -0.775513 1441833617 -0.082214 0.624634 -0.040344 -0.775513 1441833617 -0.082214 0.624634 -0.040344 -0.775513 1441833617 -0.082214 0.624634 -0.040344 -0.775513 1441833617 -0.058594 0.621399 -0.028625 -0.780762 1441833617 -0.058594 0.621399 -0.028625 -0.780762 1441833617 -0.058594 0.621399 -0.028625 -0.780762 1441833617 -0.058594 0.621399 -0.028625 -0.780762 1441833617 -0.058594 0.621399 -0.028625 -0.780762 1441833617 -0.058594 0.621399 -0.028625 -0.780762 1441833617 -0.058594 0.621399 -0.028625 -0.780762 1441833617 -0.058594 0.621399 -0.028625 -0.780762 1441833617 -0.009216 0.618469 0.001526 -0.785767 1441833617 -0.009216 0.618469 0.001526 -0.785767 1441833617 -0.009216 0.618469 0.001526 -0.785767 1441833617 -0.009216 0.618469 0.001526 -0.785767 1441833617 -0.009216 0.618469 0.001526 -0.785767 1441833617 -0.009216 0.618469 0.001526 -0.785767 1441833617 0.055359 0.612488 0.047485 -0.787109 1441833617 0.055359 0.612488 0.047485 -0.787109 1441833617 0.055359 0.612488 0.047485 -0.787109 1441833617 0.055359 0.612488 0.047485 -0.787109 1441833617 0.055359 0.612488 0.047485 -0.787109 1441833617 0.055359 0.612488 0.047485 -0.787109 1441833617 0.130737 0.601501 0.103821 -0.781250 1441833617 0.130737 0.601501 0.103821 -0.781250 1441833617 0.130737 0.601501 0.103821 -0.781250 1441833617 0.130737 0.601501 0.103821 -0.781250 1441833617 0.130737 0.601501 0.103821 -0.781250 1441833617 0.130737 0.601501 0.103821 -0.781250 1441833617 0.215881 0.585205 0.167175 -0.763550 1441833617 0.215881 0.585205 0.167175 -0.763550 1441833617 0.215881 0.585205 0.167175 -0.763550 1441833617 0.215881 0.585205 0.167175 -0.763550 1441833617 0.215881 0.585205 0.167175 -0.763550 1441833617 0.215881 0.585205 0.167175 -0.763550 1441833617 0.299927 0.561157 0.235107 -0.734741 1441833617 0.299927 0.561157 0.235107 -0.734741 1441833617 0.299927 0.561157 0.235107 -0.734741 1441833617 0.299927 0.561157 0.235107 -0.734741 1441833617 0.299927 0.561157 0.235107 -0.734741 1441833617 0.299927 0.561157 0.235107 -0.734741 1441833617 0.370239 0.533813 0.290649 -0.702454 1441833617 0.370239 0.533813 0.290649 -0.702454 1441833617 0.370239 0.533813 0.290649 -0.702454 1441833617 0.370239 0.533813 0.290649 -0.702454 1441833617 0.370239 0.533813 0.290649 -0.702454 1441833617 0.370239 0.533813 0.290649 -0.702454 1441833617 0.423828 0.508850 0.339905 -0.667725 1441833617 0.423828 0.508850 0.339905 -0.667725 1441833617 0.423828 0.508850 0.339905 -0.667725 1441833617 0.423828 0.508850 0.339905 -0.667725 1441833617 0.423828 0.508850 0.339905 -0.667725 1441833617 0.423828 0.508850 0.339905 -0.667725 1441833617 0.458557 0.486450 0.375183 -0.642029 1441833617 0.458557 0.486450 0.375183 -0.642029 1441833617 0.458557 0.486450 0.375183 -0.642029 1441833617 0.458557 0.486450 0.375183 -0.642029 1441833617 0.458557 0.486450 0.375183 -0.642029 1441833617 0.458557 0.486450 0.375183 -0.642029 1441833617 0.468567 0.476624 0.392700 -0.631653 1441833617 0.468567 0.476624 0.392700 -0.631653 1441833617 0.468567 0.476624 0.392700 -0.631653 1441833617 0.468567 0.476624 0.392700 -0.631653 1441833617 0.468567 0.476624 0.392700 -0.631653 1441833617 0.468567 0.476624 0.392700 -0.631653 1441833617 0.454102 0.478271 0.390686 -0.642212 1441833617 0.454102 0.478271 0.390686 -0.642212 1441833617 0.454102 0.478271 0.390686 -0.642212 1441833617 0.454102 0.478271 0.390686 -0.642212 1441833617 0.454102 0.478271 0.390686 -0.642212 1441833617 0.454102 0.478271 0.390686 -0.642212 1441833617 0.421509 0.490295 0.372803 -0.665527 1441833617 0.421509 0.490295 0.372803 -0.665527 1441833617 0.421509 0.490295 0.372803 -0.665527 1441833617 0.421509 0.490295 0.372803 -0.665527 1441833617 0.421509 0.490295 0.372803 -0.665527 1441833618 0.421509 0.490295 0.372803 -0.665527 1441833618 0.371887 0.510437 0.337952 -0.697815 1441833618 0.371887 0.510437 0.337952 -0.697815 1441833618 0.371887 0.510437 0.337952 -0.697815 1441833618 0.371887 0.510437 0.337952 -0.697815 1441833618 0.371887 0.510437 0.337952 -0.697815 1441833618 0.371887 0.510437 0.337952 -0.697815 1441833618 0.309021 0.534973 0.290344 -0.730774 1441833618 0.309021 0.534973 0.290344 -0.730774 1441833618 0.309021 0.534973 0.290344 -0.730774 1441833618 0.309021 0.534973 0.290344 -0.730774 1441833618 0.309021 0.534973 0.290344 -0.730774 1441833618 0.309021 0.534973 0.290344 -0.730774 1441833618 0.238159 0.559814 0.235168 -0.757996 1441833618 0.238159 0.559814 0.235168 -0.757996 1441833618 0.238159 0.559814 0.235168 -0.757996 1441833618 0.238159 0.559814 0.235168 -0.757996 1441833618 0.238159 0.559814 0.235168 -0.757996 1441833618 0.238159 0.559814 0.235168 -0.757996 1441833618 0.165161 0.579224 0.175598 -0.778687 1441833618 0.165161 0.579224 0.175598 -0.778687 1441833618 0.165161 0.579224 0.175598 -0.778687 1441833618 0.165161 0.579224 0.175598 -0.778687 1441833618 0.165161 0.579224 0.175598 -0.778687 1441833618 0.165161 0.579224 0.175598 -0.778687 1441833618 0.165161 0.579224 0.175598 -0.778687 1441833618 0.165161 0.579224 0.175598 -0.778687 1441833618 0.088989 0.596619 0.113159 -0.789490 1441833618 0.088989 0.596619 0.113159 -0.789490 1441833618 0.088989 0.596619 0.113159 -0.789490 1441833618 0.088989 0.596619 0.113159 -0.789490 1441833618 0.088989 0.596619 0.113159 -0.789490 1441833618 0.088989 0.596619 0.113159 -0.789490 1441833618 0.011658 0.610535 0.045471 -0.790649 1441833618 0.011658 0.610535 0.045471 -0.790649 1441833618 0.011658 0.610535 0.045471 -0.790649 1441833618 0.011658 0.610535 0.045471 -0.790649 1441833618 0.011658 0.610535 0.045471 -0.790649 1441833618 0.011658 0.610535 0.045471 -0.790649 1441833618 -0.051880 0.617310 -0.010681 -0.784973 1441833618 -0.051880 0.617310 -0.010681 -0.784973 1441833618 -0.051880 0.617310 -0.010681 -0.784973 1441833618 -0.051880 0.617310 -0.010681 -0.784973 1441833618 -0.051880 0.617310 -0.010681 -0.784973 1441833618 -0.051880 0.617310 -0.010681 -0.784973 1441833618 -0.088806 0.619751 -0.046082 -0.778381 1441833618 -0.088806 0.619751 -0.046082 -0.778381 1441833618 -0.088806 0.619751 -0.046082 -0.778381 1441833618 -0.088806 0.619751 -0.046082 -0.778381 1441833618 -0.088806 0.619751 -0.046082 -0.778381 1441833618 -0.088806 0.619751 -0.046082 -0.778381 1441833618 -0.106506 0.616760 -0.067139 -0.777039 1441833618 -0.106506 0.616760 -0.067139 -0.777039 1441833618 -0.106506 0.616760 -0.067139 -0.777039 1441833618 -0.106506 0.616760 -0.067139 -0.777039 1441833618 -0.106506 0.616760 -0.067139 -0.777039 1441833618 -0.106506 0.616760 -0.067139 -0.777039 1441833618 -0.106506 0.616760 -0.067139 -0.777039 1441833618 -0.106506 0.616760 -0.067139 -0.777039 1441833618 -0.097412 0.614868 -0.070496 -0.779419 1441833618 -0.097412 0.614868 -0.070496 -0.779419 1441833618 -0.097412 0.614868 -0.070496 -0.779419 1441833618 -0.097412 0.614868 -0.070496 -0.779419 1441833618 -0.097412 0.614868 -0.070496 -0.779419 1441833618 -0.097412 0.614868 -0.070496 -0.779419 1441833618 -0.061035 0.617676 -0.050537 -0.782471 1441833618 -0.061035 0.617676 -0.050537 -0.782471 1441833618 -0.061035 0.617676 -0.050537 -0.782471 1441833618 -0.061035 0.617676 -0.050537 -0.782471 1441833618 -0.061035 0.617676 -0.050537 -0.782471 1441833618 -0.061035 0.617676 -0.050537 -0.782471 1441833618 -0.006470 0.615234 -0.011719 -0.788269 1441833618 -0.006470 0.615234 -0.011719 -0.788269 1441833618 -0.006470 0.615234 -0.011719 -0.788269 1441833618 -0.006470 0.615234 -0.011719 -0.788269 1441833618 -0.006470 0.615234 -0.011719 -0.788269 1441833618 -0.006470 0.615234 -0.011719 -0.788269 1441833618 0.063782 0.611023 0.038452 -0.788147 1441833618 0.063782 0.611023 0.038452 -0.788147 1441833618 0.063782 0.611023 0.038452 -0.788147 1441833618 0.063782 0.611023 0.038452 -0.788147 1441833618 0.063782 0.611023 0.038452 -0.788147 1441833618 0.063782 0.611023 0.038452 -0.788147 1441833618 0.063782 0.611023 0.038452 -0.788147 1441833618 0.063782 0.611023 0.038452 -0.788147 1441833618 0.142578 0.601501 0.098267 -0.779846 1441833618 0.142578 0.601501 0.098267 -0.779846 1441833618 0.142578 0.601501 0.098267 -0.779846 1441833618 0.142578 0.601501 0.098267 -0.779846 1441833618 0.142578 0.601501 0.098267 -0.779846 1441833618 0.142578 0.601501 0.098267 -0.779846 1441833618 0.223083 0.586975 0.162354 -0.761108 1441833618 0.223083 0.586975 0.162354 -0.761108 1441833618 0.223083 0.586975 0.162354 -0.761108 1441833618 0.223083 0.586975 0.162354 -0.761108 1441833618 0.223083 0.586975 0.162354 -0.761108 1441833618 0.223083 0.586975 0.162354 -0.761108 1441833618 0.301208 0.564453 0.225952 -0.734558 1441833618 0.301208 0.564453 0.225952 -0.734558 1441833618 0.301208 0.564453 0.225952 -0.734558 1441833618 0.301208 0.564453 0.225952 -0.734558 1441833618 0.301208 0.564453 0.225952 -0.734558 1441833618 0.301208 0.564453 0.225952 -0.734558 1441833618 0.372803 0.538147 0.284668 -0.700256 1441833618 0.372803 0.538147 0.284668 -0.700256 1441833618 0.372803 0.538147 0.284668 -0.700256 1441833618 0.372803 0.538147 0.284668 -0.700256 1441833618 0.372803 0.538147 0.284668 -0.700256 1441833618 0.372803 0.538147 0.284668 -0.700256 1441833618 0.427856 0.510193 0.335999 -0.666138 1441833618 0.427856 0.510193 0.335999 -0.666138 1441833618 0.427856 0.510193 0.335999 -0.666138 1441833618 0.427856 0.510193 0.335999 -0.666138 1441833618 0.427856 0.510193 0.335999 -0.666138 1441833619 0.427856 0.510193 0.335999 -0.666138 1441833619 0.462036 0.488281 0.366943 -0.643005 1441833619 0.462036 0.488281 0.366943 -0.643005 1441833619 0.462036 0.488281 0.366943 -0.643005 1441833619 0.462036 0.488281 0.366943 -0.643005 1441833619 0.462036 0.488281 0.366943 -0.643005 1441833619 0.462036 0.488281 0.366943 -0.643005 1441833619 0.473694 0.477539 0.382874 -0.633179 1441833619 0.473694 0.477539 0.382874 -0.633179 1441833619 0.473694 0.477539 0.382874 -0.633179 1441833619 0.473694 0.477539 0.382874 -0.633179 1441833619 0.473694 0.477539 0.382874 -0.633179 1441833619 0.473694 0.477539 0.382874 -0.633179 1441833619 0.458740 0.481873 0.378906 -0.643188 1441833619 0.458740 0.481873 0.378906 -0.643188 1441833619 0.458740 0.481873 0.378906 -0.643188 1441833619 0.458740 0.481873 0.378906 -0.643188 1441833619 0.458740 0.481873 0.378906 -0.643188 1441833619 0.458740 0.481873 0.378906 -0.643188 1441833619 0.424194 0.495850 0.356384 -0.668640 1441833619 0.424194 0.495850 0.356384 -0.668640 1441833619 0.424194 0.495850 0.356384 -0.668640 1441833619 0.424194 0.495850 0.356384 -0.668640 1441833619 0.424194 0.495850 0.356384 -0.668640 1441833619 0.424194 0.495850 0.356384 -0.668640 1441833619 0.370544 0.518921 0.318726 -0.701294 1441833619 0.370544 0.518921 0.318726 -0.701294 1441833619 0.370544 0.518921 0.318726 -0.701294 1441833619 0.370544 0.518921 0.318726 -0.701294 1441833619 0.370544 0.518921 0.318726 -0.701294 1441833619 0.370544 0.518921 0.318726 -0.701294 1441833619 0.303101 0.547546 0.270569 -0.731506 1441833619 0.303101 0.547546 0.270569 -0.731506 1441833619 0.303101 0.547546 0.270569 -0.731506 1441833619 0.303101 0.547546 0.270569 -0.731506 1441833619 0.303101 0.547546 0.270569 -0.731506 1441833619 0.303101 0.547546 0.270569 -0.731506 1441833619 0.228027 0.575378 0.213013 -0.756042 1441833619 0.228027 0.575378 0.213013 -0.756042 1441833619 0.228027 0.575378 0.213013 -0.756042 1441833619 0.228027 0.575378 0.213013 -0.756042 1441833619 0.228027 0.575378 0.213013 -0.756042 1441833619 0.228027 0.575378 0.213013 -0.756042 1441833619 0.149414 0.596802 0.150696 -0.773804 1441833619 0.149414 0.596802 0.150696 -0.773804 1441833619 0.149414 0.596802 0.150696 -0.773804 1441833619 0.149414 0.596802 0.150696 -0.773804 1441833619 0.149414 0.596802 0.150696 -0.773804 1441833619 0.149414 0.596802 0.150696 -0.773804 1441833619 0.071411 0.612122 0.089111 -0.782471 1441833619 0.071411 0.612122 0.089111 -0.782471 1441833619 0.071411 0.612122 0.089111 -0.782471 1441833619 0.071411 0.612122 0.089111 -0.782471 1441833619 0.071411 0.612122 0.089111 -0.782471 1441833619 0.071411 0.612122 0.089111 -0.782471 1441833619 0.000916 0.617065 0.028870 -0.786377 1441833619 0.000916 0.617065 0.028870 -0.786377 1441833619 0.000916 0.617065 0.028870 -0.786377 1441833619 0.000916 0.617065 0.028870 -0.786377 1441833619 0.000916 0.617065 0.028870 -0.786377 1441833619 0.000916 0.617065 0.028870 -0.786377 1441833619 -0.045227 0.621643 -0.015442 -0.781860 1441833619 -0.045227 0.621643 -0.015442 -0.781860 1441833619 -0.045227 0.621643 -0.015442 -0.781860 1441833619 -0.045227 0.621643 -0.015442 -0.781860 1441833619 -0.045227 0.621643 -0.015442 -0.781860 1441833619 -0.045227 0.621643 -0.015442 -0.781860 1441833619 -0.071228 0.625427 -0.042358 -0.775879 1441833619 -0.071228 0.625427 -0.042358 -0.775879 1441833619 -0.071228 0.625427 -0.042358 -0.775879 1441833619 -0.071228 0.625427 -0.042358 -0.775879 1441833619 -0.071228 0.625427 -0.042358 -0.775879 1441833619 -0.071228 0.625427 -0.042358 -0.775879 1441833619 -0.073669 0.624207 -0.053589 -0.775940 1441833619 -0.073669 0.624207 -0.053589 -0.775940 1441833619 -0.073669 0.624207 -0.053589 -0.775940 1441833619 -0.073669 0.624207 -0.053589 -0.775940 1441833619 -0.073669 0.624207 -0.053589 -0.775940 1441833619 -0.073669 0.624207 -0.053589 -0.775940 1441833619 -0.073669 0.624207 -0.053589 -0.775940 1441833619 -0.073669 0.624207 -0.053589 -0.775940 1441833619 -0.049744 0.624146 -0.041016 -0.778687 1441833619 -0.049744 0.624146 -0.041016 -0.778687 1441833619 -0.049744 0.624146 -0.041016 -0.778687 1441833619 -0.049744 0.624146 -0.041016 -0.778687 1441833619 -0.049744 0.624146 -0.041016 -0.778687 1441833619 -0.049744 0.624146 -0.041016 -0.778687 1441833619 -0.003113 0.623840 -0.009644 -0.781494 1441833619 -0.003113 0.623840 -0.009644 -0.781494 1441833619 -0.003113 0.623840 -0.009644 -0.781494 1441833619 -0.003113 0.623840 -0.009644 -0.781494 1441833619 -0.003113 0.623840 -0.009644 -0.781494 1441833619 -0.003113 0.623840 -0.009644 -0.781494 1441833619 0.063171 0.619690 0.038452 -0.781372 1441833619 0.063171 0.619690 0.038452 -0.781372 1441833619 0.063171 0.619690 0.038452 -0.781372 1441833619 0.063171 0.619690 0.038452 -0.781372 1441833619 0.063171 0.619690 0.038452 -0.781372 1441833619 0.063171 0.619690 0.038452 -0.781372 1441833619 0.142212 0.610413 0.099304 -0.772827 1441833619 0.142212 0.610413 0.099304 -0.772827 1441833619 0.142212 0.610413 0.099304 -0.772827 1441833619 0.142212 0.610413 0.099304 -0.772827 1441833619 0.142212 0.610413 0.099304 -0.772827 1441833619 0.142212 0.610413 0.099304 -0.772827 1441833619 0.226440 0.595764 0.169250 -0.751770 1441833619 0.226440 0.595764 0.169250 -0.751770 1441833619 0.226440 0.595764 0.169250 -0.751770 1441833619 0.226440 0.595764 0.169250 -0.751770 1441833619 0.226440 0.595764 0.169250 -0.751770 1441833619 0.226440 0.595764 0.169250 -0.751770 1441833619 0.304565 0.573364 0.234375 -0.723572 1441833620 
0.036316 0.605042 0.054321 -0.793518 1441833642 0.036316 0.605042 0.054321 -0.793518 1441833642 0.036316 0.605042 0.054321 -0.793518 1441833642 0.036316 0.605042 0.054321 -0.793518 1441833642 0.036316 0.605042 0.054321 -0.793518 1441833642 -0.023376 0.608337 0.010925 -0.793274 1441833642 -0.023376 0.608337 0.010925 -0.793274 1441833642 -0.023376 0.608337 0.010925 -0.793274 1441833642 -0.023376 0.608337 0.010925 -0.793274 1441833642 -0.023376 0.608337 0.010925 -0.793274 1441833642 -0.023376 0.608337 0.010925 -0.793274 1441833642 -0.066406 0.608276 -0.024658 -0.790588 1441833642 -0.066406 0.608276 -0.024658 -0.790588 1441833642 -0.066406 0.608276 -0.024658 -0.790588 1441833642 -0.066406 0.608276 -0.024658 -0.790588 1441833642 -0.066406 0.608276 -0.024658 -0.790588 1441833642 -0.066406 0.608276 -0.024658 -0.790588 1441833642 -0.084778 0.608215 -0.039063 -0.788269 1441833642 -0.084778 0.608215 -0.039063 -0.788269 1441833642 -0.084778 0.608215 -0.039063 -0.788269 1441833642 -0.084778 0.608215 -0.039063 -0.788269 1441833642 -0.084778 0.608215 -0.039063 -0.788269 1441833642 -0.084778 0.608215 -0.039063 -0.788269 1441833642 -0.082642 0.604248 -0.043274 -0.791321 1441833642 -0.082642 0.604248 -0.043274 -0.791321 1441833642 -0.082642 0.604248 -0.043274 -0.791321 1441833642 -0.082642 0.604248 -0.043274 -0.791321 1441833642 -0.082642 0.604248 -0.043274 -0.791321 1441833642 -0.082642 0.604248 -0.043274 -0.791321 1441833642 -0.082642 0.604248 -0.043274 -0.791321 1441833642 -0.082642 0.604248 -0.043274 -0.791321 1441833642 -0.053711 0.603699 -0.026367 -0.794983 1441833642 -0.053711 0.603699 -0.026367 -0.794983 1441833642 -0.053711 0.603699 -0.026367 -0.794983 1441833642 -0.053711 0.603699 -0.026367 -0.794983 1441833642 -0.053711 0.603699 -0.026367 -0.794983 1441833642 -0.053711 0.603699 -0.026367 -0.794983 1441833642 -0.005920 0.603210 0.005493 -0.797546 1441833642 -0.005920 0.603210 0.005493 -0.797546 1441833642 -0.005920 0.603210 0.005493 -0.797546 1441833642 -0.005920 0.603210 0.005493 -0.797546 1441833642 -0.005920 0.603210 0.005493 -0.797546 1441833642 -0.005920 0.603210 0.005493 -0.797546 1441833642 0.056091 0.601868 0.048767 -0.795105 1441833642 0.056091 0.601868 0.048767 -0.795105 1441833642 0.056091 0.601868 0.048767 -0.795105 1441833642 0.056091 0.601868 0.048767 -0.795105 1441833642 0.056091 0.601868 0.048767 -0.795105 1441833642 0.056091 0.601868 0.048767 -0.795105 1441833642 0.127258 0.595093 0.101624 -0.786987 1441833642 0.127258 0.595093 0.101624 -0.786987 1441833642 0.127258 0.595093 0.101624 -0.786987 1441833642 0.127258 0.595093 0.101624 -0.786987 1441833642 0.127258 0.595093 0.101624 -0.786987 1441833642 0.127258 0.595093 0.101624 -0.786987 1441833642 0.201538 0.583496 0.157837 -0.770691 1441833642 0.201538 0.583496 0.157837 -0.770691 1441833642 0.201538 0.583496 0.157837 -0.770691 1441833642 0.201538 0.583496 0.157837 -0.770691 1441833642 0.201538 0.583496 0.157837 -0.770691 1441833642 0.201538 0.583496 0.157837 -0.770691 1441833642 0.201538 0.583496 0.157837 -0.770691 1441833642 0.201538 0.583496 0.157837 -0.770691 1441833642 0.277466 0.564148 0.215210 -0.747314 1441833642 0.277466 0.564148 0.215210 -0.747314 1441833642 0.277466 0.564148 0.215210 -0.747314 1441833642 0.277466 0.564148 0.215210 -0.747314 1441833642 0.277466 0.564148 0.215210 -0.747314 1441833642 0.277466 0.564148 0.215210 -0.747314 1441833642 0.343567 0.537476 0.265747 -0.722778 1441833642 0.343567 0.537476 0.265747 -0.722778 1441833642 0.343567 0.537476 0.265747 -0.722778 1441833642 0.343567 0.537476 0.265747 -0.722778 1441833642 0.343567 0.537476 0.265747 -0.722778 1441833642 0.343567 0.537476 0.265747 -0.722778 1441833642 0.393433 0.504944 0.300232 -0.707153 1441833643 0.393433 0.504944 0.300232 -0.707153 1441833643 0.393433 0.504944 0.300232 -0.707153 1441833643 0.393433 0.504944 0.300232 -0.707153 1441833643 0.393433 0.504944 0.300232 -0.707153 1441833643 0.393433 0.504944 0.300232 -0.707153 1441833643 0.418030 0.489258 0.324341 -0.693298 1441833643 0.418030 0.489258 0.324341 -0.693298 1441833643 0.418030 0.489258 0.324341 -0.693298 1441833643 0.418030 0.489258 0.324341 -0.693298 1441833643 0.418030 0.489258 0.324341 -0.693298 1441833643 0.418030 0.489258 0.324341 -0.693298 1441833643 0.414063 0.488098 0.333984 -0.691895 1441833643 0.414063 0.488098 0.333984 -0.691895 1441833643 0.414063 0.488098 0.333984 -0.691895 1441833643 0.414063 0.488098 0.333984 -0.691895 1441833643 0.414063 0.488098 0.333984 -0.691895 1441833643 0.414063 0.488098 0.333984 -0.691895 1441833643 0.414063 0.488098 0.333984 -0.691895 1441833643 0.414063 0.488098 0.333984 -0.691895 1441833643 0.385315 0.497742 0.318237 -0.708862 1441833643 0.385315 0.497742 0.318237 -0.708862 1441833643 0.385315 0.497742 0.318237 -0.708862 1441833643 0.385315 0.497742 0.318237 -0.708862 1441833643 0.335876 0.517883 0.286804 -0.732605 1441833643 0.335876 0.517883 0.286804 -0.732605 1441833643 0.335876 0.517883 0.286804 -0.732605 1441833643 0.335876 0.517883 0.286804 -0.732605 1441833643 0.335876 0.517883 0.286804 -0.732605 1441833643 0.335876 0.517883 0.286804 -0.732605 1441833643 0.269958 0.541931 0.241577 -0.758301 1441833643 0.269958 0.541931 0.241577 -0.758301 1441833643 0.269958 0.541931 0.241577 -0.758301 1441833643 0.269958 0.541931 0.241577 -0.758301 1441833643 0.269958 0.541931 0.241577 -0.758301 1441833643 0.269958 0.541931 0.241577 -0.758301 1441833643 0.192993 0.563721 0.182800 -0.782043 1441833643 0.192993 0.563721 0.182800 -0.782043 1441833643 0.192993 0.563721 0.182800 -0.782043 1441833643 0.192993 0.563721 0.182800 -0.782043 1441833643 0.192993 0.563721 0.182800 -0.782043 1441833643 0.192993 0.563721 0.182800 -0.782043 1441833643 0.192993 0.563721 0.182800 -0.782043 1441833643 0.192993 0.563721 0.182800 -0.782043 1441833643 0.106750 0.584839 0.118164 -0.795349 1441833643 0.106750 0.584839 0.118164 -0.795349 1441833643 0.106750 0.584839 0.118164 -0.795349 1441833643 0.106750 0.584839 0.118164 -0.795349 1441833643 0.007690 0.610352 0.036438 -0.791260 1441833643 0.007690 0.610352 0.036438 -0.791260 1441833643 0.007690 0.610352 0.036438 -0.791260 1441833643 0.007690 0.610352 0.036438 -0.791260 1441833643 0.007690 0.610352 0.036438 -0.791260 1441833643 0.007690 0.610352 0.036438 -0.791260 1441833643 -0.056763 0.609436 -0.020325 -0.790527 1441833643 -0.056763 0.609436 -0.020325 -0.790527 1441833643 -0.056763 0.609436 -0.020325 -0.790527 1441833643 -0.056763 0.609436 -0.020325 -0.790527 1441833643 -0.056763 0.609436 -0.020325 -0.790527 1441833643 -0.056763 0.609436 -0.020325 -0.790527 1441833643 -0.093262 0.612366 -0.049438 -0.783508 1441833643 -0.093262 0.612366 -0.049438 -0.783508 1441833643 -0.093262 0.612366 -0.049438 -0.783508 1441833643 -0.093262 0.612366 -0.049438 -0.783508 1441833643 -0.093262 0.612366 -0.049438 -0.783508 1441833643 -0.093262 0.612366 -0.049438 -0.783508 1441833643 -0.105835 0.614929 -0.069458 -0.778381 1441833643 -0.105835 0.614929 -0.069458 -0.778381 1441833643 -0.105835 0.614929 -0.069458 -0.778381 1441833643 -0.105835 0.614929 -0.069458 -0.778381 1441833643 -0.105835 0.614929 -0.069458 -0.778381 1441833643 -0.105835 0.614929 -0.069458 -0.778381 1441833643 -0.088806 0.616211 -0.065308 -0.779846 1441833643 -0.088806 0.616211 -0.065308 -0.779846 1441833643 -0.088806 0.616211 -0.065308 -0.779846 1441833643 -0.088806 0.616211 -0.065308 -0.779846 1441833643 -0.088806 0.616211 -0.065308 -0.779846 1441833643 -0.088806 0.616211 -0.065308 -0.779846 1441833643 -0.049988 0.616394 -0.043579 -0.784668 1441833643 -0.049988 0.616394 -0.043579 -0.784668 1441833643 -0.049988 0.616394 -0.043579 -0.784668 1441833643 -0.049988 0.616394 -0.043579 -0.784668 1441833643 -0.049988 0.616394 -0.043579 -0.784668 1441833643 -0.049988 0.616394 -0.043579 -0.784668 1441833643 -0.049988 0.616394 -0.043579 -0.784668 1441833643 -0.049988 0.616394 -0.043579 -0.784668 1441833643 0.009766 0.612183 -0.002441 -0.790649 1441833643 0.009766 0.612183 -0.002441 -0.790649 1441833643 0.009766 0.612183 -0.002441 -0.790649 1441833643 0.009766 0.612183 -0.002441 -0.790649 1441833643 0.084229 0.603333 0.053772 -0.791199 1441833643 0.084229 0.603333 0.053772 -0.791199 1441833643 0.084229 0.603333 0.053772 -0.791199 1441833643 0.084229 0.603333 0.053772 -0.791199 1441833643 0.084229 0.603333 0.053772 -0.791199 1441833643 0.084229 0.603333 0.053772 -0.791199 1441833643 0.084229 0.603333 0.053772 -0.791199 1441833643 0.084229 0.603333 0.053772 -0.791199 1441833643 0.165588 0.590088 0.117432 -0.781433 1441833643 0.165588 0.590088 0.117432 -0.781433 1441833643 0.165588 0.590088 0.117432 -0.781433 1441833643 0.165588 0.590088 0.117432 -0.781433 1441833643 0.165588 0.590088 0.117432 -0.781433 1441833643 0.165588 0.590088 0.117432 -0.781433 1441833643 0.245850 0.573608 0.182068 -0.759827 1441833643 0.245850 0.573608 0.182068 -0.759827 1441833643 0.245850 0.573608 0.182068 -0.759827 1441833643 0.245850 0.573608 0.182068 -0.759827 1441833643 0.245850 0.573608 0.182068 -0.759827 1441833643 0.245850 0.573608 0.182068 -0.759827 1441833643 0.319458 0.554260 0.241821 -0.729553 1441833643 0.319458 0.554260 0.241821 -0.729553 1441833643 0.319458 0.554260 0.241821 -0.729553 1441833644 0.319458 0.554260 0.241821 -0.729553 1441833644 0.319458 0.554260 0.241821 -0.729553 1441833644 0.319458 0.554260 0.241821 -0.729553 1441833644 0.385925 0.526917 0.293457 -0.698059 1441833644 0.385925 0.526917 0.293457 -0.698059 1441833644 0.385925 0.526917 0.293457 -0.698059 1441833644 0.385925 0.526917 0.293457 -0.698059 1441833644 0.385925 0.526917 0.293457 -0.698059 1441833644 0.385925 0.526917 0.293457 -0.698059 1441833644 0.437805 0.497192 0.335205 -0.669861 1441833644 0.437805 0.497192 0.335205 -0.669861 1441833644 0.437805 0.497192 0.335205 -0.669861 1441833644 0.437805 0.497192 0.335205 -0.669861 1441833644 0.437805 0.497192 0.335205 -0.669861 1441833644 0.437805 0.497192 0.335205 -0.669861 1441833644 0.463440 0.483398 0.357910 -0.650696 1441833644 0.463440 0.483398 0.357910 -0.650696 1441833644 0.463440 0.483398 0.357910 -0.650696 1441833644 0.463440 0.483398 0.357910 -0.650696 1441833644 0.463440 0.483398 0.357910 -0.650696 1441833644 0.463440 0.483398 0.357910 -0.650696 1441833644 0.466309 0.478638 0.368530 -0.646240 1441833644 0.466309 0.478638 0.368530 -0.646240 1441833644 0.466309 0.478638 0.368530 -0.646240 1441833644 0.466309 0.478638 0.368530 -0.646240 1441833644 0.466309 0.478638 0.368530 -0.646240 1441833644 0.466309 0.478638 0.368530 -0.646240 1441833644 0.442017 0.487854 0.356323 -0.663086 1441833644 0.442017 0.487854 0.356323 -0.663086 1441833644 0.442017 0.487854 0.356323 -0.663086 1441833644 0.442017 0.487854 0.356323 -0.663086 1441833644 0.442017 0.487854 0.356323 -0.663086 1441833644 0.442017 0.487854 0.356323 -0.663086 1441833644 0.394165 0.508118 0.325195 -0.693298 1441833644 0.394165 0.508118 0.325195 -0.693298 1441833644 0.394165 0.508118 0.325195 -0.693298 1441833644 0.394165 0.508118 0.325195 -0.693298 1441833644 0.394165 0.508118 0.325195 -0.693298 1441833644 0.394165 0.508118 0.325195 -0.693298 1441833644 0.325073 0.536560 0.279541 -0.726807 1441833644 0.325073 0.536560 0.279541 -0.726807 1441833644 0.325073 0.536560 0.279541 -0.726807 1441833644 0.325073 0.536560 0.279541 -0.726807 1441833644 0.325073 0.536560 0.279541 -0.726807 1441833644 0.325073 0.536560 0.279541 -0.726807 1441833644 0.243469 0.566345 0.222168 -0.755371 1441833644 0.243469 0.566345 0.222168 -0.755371 1441833644 0.243469 0.566345 0.222168 -0.755371 1441833644 0.243469 0.566345 0.222168 -0.755371 1441833644 0.243469 0.566345 0.222168 -0.755371 1441833644 0.243469 0.566345 0.222168 -0.755371 1441833644 0.243469 0.566345 0.222168 -0.755371 1441833644 0.243469 0.566345 0.222168 -0.755371 1441833644 0.156494 0.590820 0.156616 -0.775818 1441833644 0.156494 0.590820 0.156616 -0.775818 1441833644 0.156494 0.590820 0.156616 -0.775818 1441833644 0.156494 0.590820 0.156616 -0.775818 1441833644 0.156494 0.590820 0.156616 -0.775818 1441833644 0.156494 0.590820 0.156616 -0.775818 1441833644 0.070068 0.605957 0.089905 -0.787292 1441833644 0.070068 0.605957 0.089905 -0.787292 1441833644 0.070068 0.605957 0.089905 -0.787292 1441833644 0.070068 0.605957 0.089905 -0.787292 1441833644 0.070068 0.605957 0.089905 -0.787292 1441833644 0.070068 0.605957 0.089905 -0.787292 1441833644 -0.006470 0.608582 0.030518 -0.792908 1441833644 -0.006470 0.608582 0.030518 -0.792908 1441833644 -0.006470 0.608582 0.030518 -0.792908 1441833644 -0.006470 0.608582 0.030518 -0.792908 1441833644 -0.006470 0.608582 0.030518 -0.792908 1441833644 -0.006470 0.608582 0.030518 -0.792908 1441833644 -0.058594 0.607178 -0.010437 -0.792358 1441833644 -0.058594 0.607178 -0.010437 -0.792358 1441833644 -0.058594 0.607178 -0.010437 -0.792358 1441833644 -0.058594 0.607178 -0.010437 -0.792358 1441833644 -0.058594 0.607178 -0.010437 -0.792358 1441833644 -0.058594 0.607178 -0.010437 -0.792358 1441833644 -0.082947 0.604187 -0.034973 -0.791748 1441833644 -0.082947 0.604187 -0.034973 -0.791748 1441833644 -0.082947 0.604187 -0.034973 -0.791748 1441833644 -0.082947 0.604187 -0.034973 -0.791748 1441833644 -0.082947 0.604187 -0.034973 -0.791748 1441833644 -0.082947 0.604187 -0.034973 -0.791748 1441833644 -0.069885 0.603821 -0.033936 -0.793335 1441833644 -0.069885 0.603821 -0.033936 -0.793335 1441833644 -0.069885 0.603821 -0.033936 -0.793335 1441833644 -0.069885 0.603821 -0.033936 -0.793335 1441833644 -0.069885 0.603821 -0.033936 -0.793335 1441833644 -0.069885 0.603821 -0.033936 -0.793335 1441833644 -0.025391 0.601379 -0.006775 -0.798584 1441833644 -0.025391 0.601379 -0.006775 -0.798584 1441833644 -0.025391 0.601379 -0.006775 -0.798584 1441833644 -0.025391 0.601379 -0.006775 -0.798584 1441833644 -0.025391 0.601379 -0.006775 -0.798584 1441833644 -0.025391 0.601379 -0.006775 -0.798584 1441833644 -0.025391 0.601379 -0.006775 -0.798584 1441833644 -0.025391 0.601379 -0.006775 -0.798584 1441833644 0.038757 0.598267 0.035034 -0.799622 1441833644 0.038757 0.598267 0.035034 -0.799622 1441833644 0.038757 0.598267 0.035034 -0.799622 1441833644 0.038757 0.598267 0.035034 -0.799622 1441833644 0.038757 0.598267 0.035034 -0.799622 1441833644 0.038757 0.598267 0.035034 -0.799622 1441833644 0.115540 0.591309 0.089233 -0.793152 1441833644 0.115540 0.591309 0.089233 -0.793152 1441833644 0.115540 0.591309 0.089233 -0.793152 1441833644 0.115540 0.591309 0.089233 -0.793152 1441833644 0.115540 0.591309 0.089233 -0.793152 1441833644 0.115540 0.591309 0.089233 -0.793152 1441833644 0.197876 0.579224 0.151123 -0.776245 1441833644 0.197876 0.579224 0.151123 -0.776245 1441833644 0.197876 0.579224 0.151123 -0.776245 1441833645 0.197876 0.579224 0.151123 -0.776245 1441833645 0.197876 0.579224 0.151123 -0.776245 1441833645 0.197876 0.579224 0.151123 -0.776245 1441833645 0.282959 0.560303 0.216553 -0.747742 1441833645 0.282959 0.560303 0.216553 -0.747742 1441833645 0.282959 0.560303 0.216553 -0.747742 1441833645 0.282959 0.560303 0.216553 -0.747742 1441833645 0.282959 0.560303 0.216553 -0.747742 1441833645 0.282959 0.560303 0.216553 -0.747742 1441833645 0.282959 0.560303 0.216553 -0.747742 1441833645 0.282959 0.560303 0.216553 -0.747742 1441833645 0.361328 0.532837 0.274353 -0.714294 1441833645 0.361328 0.532837 0.274353 -0.714294 1441833645 0.361328 0.532837 0.274353 -0.714294 1441833645 0.361328 0.532837 0.274353 -0.714294 1441833645 0.361328 0.532837 0.274353 -0.714294 1441833645 0.361328 0.532837 0.274353 -0.714294 1441833645 0.421570 0.505554 0.323120 -0.679871 1441833645 0.421570 0.505554 0.323120 -0.679871 1441833645 0.421570 0.505554 0.323120 -0.679871 1441833645 0.421570 0.505554 0.323120 -0.679871 1441833645 0.421570 0.505554 0.323120 -0.679871 1441833645 0.421570 0.505554 0.323120 -0.679871 1441833645 0.454956 0.487122 0.356140 -0.654846 1441833645 0.454956 0.487122 0.356140 -0.654846 1441833645 0.454956 0.487122 0.356140 -0.654846 1441833645 0.454956 0.487122 0.356140 -0.654846 1441833645 0.454956 0.487122 0.356140 -0.654846 1441833645 0.454956 0.487122 0.356140 -0.654846 1441833645 0.457214 0.483215 0.367615 -0.649780 1441833645 0.457214 0.483215 0.367615 -0.649780 1441833645 0.457214 0.483215 0.367615 -0.649780 1441833645 0.457214 0.483215 0.367615 -0.649780 1441833645 0.457214 0.483215 0.367615 -0.649780 1441833645 0.457214 0.483215 0.367615 -0.649780 1441833645 0.430420 0.493042 0.354736 -0.667664 1441833645 0.430420 0.493042 0.354736 -0.667664 1441833645 0.430420 0.493042 0.354736 -0.667664 1441833645 0.430420 0.493042 0.354736 -0.667664 1441833645 0.430420 0.493042 0.354736 -0.667664 1441833645 0.430420 0.493042 0.354736 -0.667664 1441833645 0.382935 0.512573 0.322144 -0.697754 1441833645 0.382935 0.512573 0.322144 -0.697754 1441833645 0.382935 0.512573 0.322144 -0.697754 1441833645 0.382935 0.512573 0.322144 -0.697754 1441833645 0.382935 0.512573 0.322144 -0.697754 1441833645 0.382935 0.512573 0.322144 -0.697754 1441833645 0.317749 0.537048 0.277039 -0.730652 1441833645 0.317749 0.537048 0.277039 -0.730652 1441833645 0.317749 0.537048 0.277039 -0.730652 1441833645 0.317749 0.537048 0.277039 -0.730652 1441833645 0.317749 0.537048 0.277039 -0.730652 1441833645 0.317749 0.537048 0.277039 -0.730652 1441833645 0.239258 0.562195 0.220398 -0.760376 1441833645 0.239258 0.562195 0.220398 -0.760376 1441833645 0.239258 0.562195 0.220398 -0.760376 1441833645 0.239258 0.562195 0.220398 -0.760376 1441833645 0.239258 0.562195 0.220398 -0.760376 1441833645 0.239258 0.562195 0.220398 -0.760376 1441833645 0.153870 0.582458 0.154968 -0.782959 1441833645 0.153870 0.582458 0.154968 -0.782959 1441833645 0.153870 0.582458 0.154968 -0.782959 1441833645 0.153870 0.582458 0.154968 -0.782959 1441833645 0.153870 0.582458 0.154968 -0.782959 1441833645 0.153870 0.582458 0.154968 -0.782959 1441833645 0.061646 0.599426 0.086182 -0.793396 1441833645 0.061646 0.599426 0.086182 -0.793396 1441833645 0.061646 0.599426 0.086182 -0.793396 1441833645 0.061646 0.599426 0.086182 -0.793396 1441833645 0.061646 0.599426 0.086182 -0.793396 1441833645 0.061646 0.599426 0.086182 -0.793396 1441833645 0.061646 0.599426 0.086182 -0.793396 1441833645 -0.027954 0.614441 0.024353 -0.788086 1441833645 -0.027954 0.614441 0.024353 -0.788086 1441833645 -0.027954 0.614441 0.024353 -0.788086 1441833645 -0.027954 0.614441 0.024353 -0.788086 1441833645 -0.027954 0.614441 0.024353 -0.788086 1441833645 -0.027954 0.614441 0.024353 -0.788086 1441833645 -0.096436 0.621033 -0.026550 -0.777405 1441833645 -0.096436 0.621033 -0.026550 -0.777405 1441833645 -0.096436 0.621033 -0.026550 -0.777405 1441833645 -0.096436 0.621033 -0.026550 -0.777405 1441833645 -0.096436 0.621033 -0.026550 -0.777405 1441833645 -0.096436 0.621033 -0.026550 -0.777405 1441833645 -0.139587 0.619141 -0.064209 -0.770142 1441833645 -0.139587 0.619141 -0.064209 -0.770142 1441833645 -0.139587 0.619141 -0.064209 -0.770142 1441833645 -0.139587 0.619141 -0.064209 -0.770142 1441833645 -0.139587 0.619141 -0.064209 -0.770142 1441833645 -0.139587 0.619141 -0.064209 -0.770142 1441833645 -0.139587 0.619141 -0.064209 -0.770142 1441833645 -0.152100 0.614136 -0.081787 -0.770081 1441833645 -0.152100 0.614136 -0.081787 -0.770081 1441833645 -0.152100 0.614136 -0.081787 -0.770081 1441833645 -0.152100 0.614136 -0.081787 -0.770081 1441833645 -0.152100 0.614136 -0.081787 -0.770081 1441833645 -0.131042 0.615295 -0.078064 -0.773376 1441833645 -0.131042 0.615295 -0.078064 -0.773376 1441833645 -0.131042 0.615295 -0.078064 -0.773376 1441833645 -0.131042 0.615295 -0.078064 -0.773376 1441833645 -0.131042 0.615295 -0.078064 -0.773376 1441833645 -0.131042 0.615295 -0.078064 -0.773376 1441833645 -0.131042 0.615295 -0.078064 -0.773376 1441833645 -0.083862 0.618591 -0.054993 -0.779297 1441833645 -0.083862 0.618591 -0.054993 -0.779297 1441833645 -0.083862 0.618591 -0.054993 -0.779297 1441833645 -0.083862 0.618591 -0.054993 -0.779297 1441833645 -0.083862 0.618591 -0.054993 -0.779297 1441833645 -0.083862 0.618591 -0.054993 -0.779297 1441833645 -0.020081 0.622009 -0.012268 -0.782715 1441833645 -0.020081 0.622009 -0.012268 -0.782715 1441833645 -0.020081 0.622009 -0.012268 -0.782715 1441833645 -0.020081 0.622009 -0.012268 -0.782715 1441833645 -0.020081 0.622009 -0.012268 -0.782715 1441833646 -0.020081 0.622009 -0.012268 -0.782715 1441833646 -0.020081 0.622009 -0.012268 -0.782715 1441833646 0.056458 0.619263 0.046265 -0.781799 1441833646 0.056458 0.619263 0.046265 -0.781799 1441833646 0.056458 0.619263 0.046265 -0.781799 1441833646 0.056458 0.619263 0.046265 -0.781799 1441833646 0.056458 0.619263 0.046265 -0.781799 1441833646 0.056458 0.619263 0.046265 -0.781799 1441833646 0.143982 0.610535 0.115295 -0.770203 1441833646 0.143982 0.610535 0.115295 -0.770203 1441833646 0.143982 0.610535 0.115295 -0.770203 1441833646 0.143982 0.610535 0.115295 -0.770203 1441833646 0.143982 0.610535 0.115295 -0.770203 1441833646 0.143982 0.610535 0.115295 -0.770203 1441833646 0.143982 0.610535 0.115295 -0.770203 1441833646 0.230530 0.592651 0.182739 -0.749817 1441833646 0.230530 0.592651 0.182739 -0.749817 1441833646 0.230530 0.592651 0.182739 -0.749817 1441833646 0.230530 0.592651 0.182739 -0.749817 1441833646 0.230530 0.592651 0.182739 -0.749817 1441833646 0.230530 0.592651 0.182739 -0.749817 1441833646 0.312378 0.561340 0.244812 -0.726196 1441833646 0.312378 0.561340 0.244812 -0.726196 1441833646 0.312378 0.561340 0.244812 -0.726196 1441833646 0.312378 0.561340 0.244812 -0.726196 1441833646 0.312378 0.561340 0.244812 -0.726196 1441833646 0.312378 0.561340 0.244812 -0.726196 1441833646 0.383972 0.527222 0.300781 -0.695801 1441833646 0.383972 0.527222 0.300781 -0.695801 1441833646 0.383972 0.527222 0.300781 -0.695801 1441833646 0.383972 0.527222 0.300781 -0.695801 1441833646 0.383972 0.527222 0.300781 -0.695801 1441833646 0.383972 0.527222 0.300781 -0.695801 1441833646 0.383972 0.527222 0.300781 -0.695801 1441833646 0.430054 0.502930 0.339722 -0.668335 1441833646 0.430054 0.502930 0.339722 -0.668335 1441833646 0.430054 0.502930 0.339722 -0.668335 1441833646 0.430054 0.502930 0.339722 -0.668335 1441833646 0.430054 0.502930 0.339722 -0.668335 1441833646 0.430054 0.502930 0.339722 -0.668335 1441833646 0.450012 0.489319 0.360840 -0.654053 1441833646 0.450012 0.489319 0.360840 -0.654053 1441833646 0.450012 0.489319 0.360840 -0.654053 1441833646 0.450012 0.489319 0.360840 -0.654053 1441833646 0.450012 0.489319 0.360840 -0.654053 1441833646 0.450012 0.489319 0.360840 -0.654053 1441833646 0.439941 0.489990 0.363037 -0.659180 1441833646 0.439941 0.489990 0.363037 -0.659180 1441833646 0.439941 0.489990 0.363037 -0.659180 1441833646 0.439941 0.489990 0.363037 -0.659180 1441833646 0.439941 0.489990 0.363037 -0.659180 1441833646 0.439941 0.489990 0.363037 -0.659180 1441833646 0.439941 0.489990 0.363037 -0.659180 1441833646 0.406250 0.504028 0.347046 -0.678528 1441833646 0.406250 0.504028 0.347046 -0.678528 1441833646 0.406250 0.504028 0.347046 -0.678528 1441833646 0.406250 0.504028 0.347046 -0.678528 1441833646 0.406250 0.504028 0.347046 -0.678528 1441833646 0.406250 0.504028 0.347046 -0.678528 1441833646 0.351807 0.527771 0.314453 -0.706238 1441833646 0.351807 0.527771 0.314453 -0.706238 1441833646 0.351807 0.527771 0.314453 -0.706238 1441833646 0.351807 0.527771 0.314453 -0.706238 1441833646 0.351807 0.527771 0.314453 -0.706238 1441833646 0.351807 0.527771 0.314453 -0.706238 1441833646 0.284119 0.553162 0.267273 -0.736084 1441833646 0.284119 0.553162 0.267273 -0.736084 1441833646 0.284119 0.553162 0.267273 -0.736084 1441833646 0.284119 0.553162 0.267273 -0.736084 1441833646 0.284119 0.553162 0.267273 -0.736084 1441833646 0.284119 0.553162 0.267273 -0.736084 1441833646 0.209534 0.574768 0.210266 -0.762573 1441833646 0.209534 0.574768 0.210266 -0.762573 1441833646 0.209534 0.574768 0.210266 -0.762573 1441833646 0.209534 0.574768 0.210266 -0.762573 1441833646 0.209534 0.574768 0.210266 -0.762573 1441833646 0.209534 0.574768 0.210266 -0.762573 1441833646 0.132751 0.590454 0.148621 -0.782043 1441833646 0.132751 0.590454 0.148621 -0.782043 1441833646 0.132751 0.590454 0.148621 -0.782043 1441833646 0.132751 0.590454 0.148621 -0.782043 1441833646 0.132751 0.590454 0.148621 -0.782043 1441833646 0.132751 0.590454 0.148621 -0.782043 1441833646 0.132751 0.590454 0.148621 -0.782043 1441833646 0.052979 0.599121 0.084412 -0.794434 1441833646 0.052979 0.599121 0.084412 -0.794434 1441833646 0.052979 0.599121 0.084412 -0.794434 1441833646 0.052979 0.599121 0.084412 -0.794434 1441833646 0.052979 0.599121 0.084412 -0.794434 1441833646 0.052979 0.599121 0.084412 -0.794434 1441833646 -0.017456 0.611938 0.030579 -0.790100 1441833646 -0.017456 0.611938 0.030579 -0.790100 1441833646 -0.017456 0.611938 0.030579 -0.790100 1441833646 -0.017456 0.611938 0.030579 -0.790100 1441833646 -0.017456 0.611938 0.030579 -0.790100 1441833646 -0.017456 0.611938 0.030579 -0.790100 1441833646 -0.058167 0.619507 -0.005005 -0.782837 1441833646 -0.058167 0.619507 -0.005005 -0.782837 1441833646 -0.058167 0.619507 -0.005005 -0.782837 1441833646 -0.058167 0.619507 -0.005005 -0.782837 1441833646 -0.058167 0.619507 -0.005005 -0.782837 1441833646 -0.058167 0.619507 -0.005005 -0.782837 1441833646 -0.058167 0.619507 -0.005005 -0.782837 1441833646 -0.072388 0.619263 -0.025269 -0.781433 1441833646 -0.072388 0.619263 -0.025269 -0.781433 1441833646 -0.072388 0.619263 -0.025269 -0.781433 1441833646 -0.054871 0.617493 -0.021484 -0.784363 1441833646 -0.054871 0.617493 -0.021484 -0.784363 1441833646 -0.054871 0.617493 -0.021484 -0.784363 1441833646 -0.054871 0.617493 -0.021484 -0.784363 1441833646 -0.054871 0.617493 -0.021484 -0.784363 1441833646 -0.054871 0.617493 -0.021484 -0.784363 1441833647 -0.008545 0.618652 0.004822 -0.785583 1441833647 -0.008545 0.618652 0.004822 -0.785583 1441833647 -0.008545 0.618652 0.004822 -0.785583 1441833647 -0.008545 0.618652 0.004822 -0.785583 1441833647 -0.008545 0.618652 0.004822 -0.785583 1441833647 -0.008545 0.618652 0.004822 -0.785583 1441833647 -0.008545 0.618652 0.004822 -0.785583 1441833647 0.056030 0.618958 0.047729 -0.781982 1441833647 0.056030 0.618958 0.047729 -0.781982 1441833647 0.056030 0.618958 0.047729 -0.781982 1441833647 0.056030 0.618958 0.047729 -0.781982 1441833647 0.056030 0.618958 0.047729 -0.781982 1441833647 0.056030 0.618958 0.047729 -0.781982 1441833647 0.131958 0.615234 0.103638 -0.770264 1441833647 0.131958 0.615234 0.103638 -0.770264 1441833647 0.131958 0.615234 0.103638 -0.770264 1441833647 0.131958 0.615234 0.103638 -0.770264 1441833647 0.131958 0.615234 0.103638 -0.770264 1441833647 0.131958 0.615234 0.103638 -0.770264 1441833647 0.213562 0.600891 0.166870 -0.751953 1441833647 0.213562 0.600891 0.166870 -0.751953 1441833647 0.213562 0.600891 0.166870 -0.751953 1441833647 0.213562 0.600891 0.166870 -0.751953 1441833647 0.213562 0.600891 0.166870 -0.751953 1441833647 0.213562 0.600891 0.166870 -0.751953 1441833647 0.296997 0.577026 0.228760 -0.725586 1441833647 0.296997 0.577026 0.228760 -0.725586 1441833647 0.296997 0.577026 0.228760 -0.725586 1441833647 0.296997 0.577026 0.228760 -0.725586 1441833647 0.296997 0.577026 0.228760 -0.725586 1441833647 0.296997 0.577026 0.228760 -0.725586 1441833647 0.370667 0.549072 0.280884 -0.694397 1441833647 0.370667 0.549072 0.280884 -0.694397 1441833647 0.370667 0.549072 0.280884 -0.694397 1441833647 0.370667 0.549072 0.280884 -0.694397 1441833647 0.370667 0.549072 0.280884 -0.694397 1441833647 0.370667 0.549072 0.280884 -0.694397 1441833647 
0.147705 0.600464 0.140625 -0.773193 1441833652 0.147705 0.600464 0.140625 -0.773193 1441833652 0.147705 0.600464 0.140625 -0.773193 1441833652 0.147705 0.600464 0.140625 -0.773193 1441833652 0.147705 0.600464 0.140625 -0.773193 1441833652 0.095154 0.613586 0.101501 -0.777283 1441833652 0.095154 0.613586 0.101501 -0.777283 1441833652 0.095154 0.613586 0.101501 -0.777283 1441833652 0.095154 0.613586 0.101501 -0.777283 1441833652 0.095154 0.613586 0.101501 -0.777283 1441833652 0.095154 0.613586 0.101501 -0.777283 1441833652 0.095154 0.613586 0.101501 -0.777283 1441833652 0.028931 0.624023 0.048523 -0.779358 1441833652 0.028931 0.624023 0.048523 -0.779358 1441833652 0.028931 0.624023 0.048523 -0.779358 1441833652 0.028931 0.624023 0.048523 -0.779358 1441833652 0.028931 0.624023 0.048523 -0.779358 1441833652 0.028931 0.624023 0.048523 -0.779358 1441833652 -0.042358 0.627502 -0.007263 -0.777405 1441833652 -0.042358 0.627502 -0.007263 -0.777405 1441833652 -0.042358 0.627502 -0.007263 -0.777405 1441833652 -0.042358 0.627502 -0.007263 -0.777405 1441833652 -0.042358 0.627502 -0.007263 -0.777405 1441833652 -0.042358 0.627502 -0.007263 -0.777405 1441833652 -0.101501 0.618530 -0.052673 -0.777405 1441833652 -0.101501 0.618530 -0.052673 -0.777405 1441833652 -0.101501 0.618530 -0.052673 -0.777405 1441833652 -0.101501 0.618530 -0.052673 -0.777405 1441833652 -0.101501 0.618530 -0.052673 -0.777405 1441833652 -0.101501 0.618530 -0.052673 -0.777405 1441833652 -0.130066 0.612000 -0.079773 -0.776001 1441833652 -0.130066 0.612000 -0.079773 -0.776001 1441833652 -0.130066 0.612000 -0.079773 -0.776001 1441833652 -0.130066 0.612000 -0.079773 -0.776001 1441833652 -0.130066 0.612000 -0.079773 -0.776001 1441833652 -0.130066 0.612000 -0.079773 -0.776001 1441833652 -0.130066 0.612000 -0.079773 -0.776001 1441833652 -0.127319 0.608826 -0.089294 -0.777954 1441833652 -0.127319 0.608826 -0.089294 -0.777954 1441833652 -0.127319 0.608826 -0.089294 -0.777954 1441833652 -0.127319 0.608826 -0.089294 -0.777954 1441833652 -0.127319 0.608826 -0.089294 -0.777954 1441833652 -0.127319 0.608826 -0.089294 -0.777954 1441833653 -0.087830 0.607178 -0.069275 -0.786682 1441833653 -0.087830 0.607178 -0.069275 -0.786682 1441833653 -0.087830 0.607178 -0.069275 -0.786682 1441833653 -0.087830 0.607178 -0.069275 -0.786682 1441833653 -0.087830 0.607178 -0.069275 -0.786682 1441833653 -0.087830 0.607178 -0.069275 -0.786682 1441833653 -0.087830 0.607178 -0.069275 -0.786682 1441833653 -0.023682 0.605957 -0.028564 -0.794678 1441833653 -0.023682 0.605957 -0.028564 -0.794678 1441833653 -0.023682 0.605957 -0.028564 -0.794678 1441833653 -0.023682 0.605957 -0.028564 -0.794678 1441833653 -0.023682 0.605957 -0.028564 -0.794678 1441833653 -0.023682 0.605957 -0.028564 -0.794678 1441833653 0.056702 0.604004 0.026672 -0.794556 1441833653 0.056702 0.604004 0.026672 -0.794556 1441833653 0.056702 0.604004 0.026672 -0.794556 1441833653 0.056702 0.604004 0.026672 -0.794556 1441833653 0.056702 0.604004 0.026672 -0.794556 1441833653 0.056702 0.604004 0.026672 -0.794556 1441833653 0.056702 0.604004 0.026672 -0.794556 1441833653 0.146118 0.598877 0.093872 -0.781799 1441833653 0.146118 0.598877 0.093872 -0.781799 1441833653 0.146118 0.598877 0.093872 -0.781799 1441833653 0.146118 0.598877 0.093872 -0.781799 1441833653 0.146118 0.598877 0.093872 -0.781799 1441833653 0.146118 0.598877 0.093872 -0.781799 1441833653 0.236023 0.585510 0.164185 -0.757996 1441833653 0.236023 0.585510 0.164185 -0.757996 1441833653 0.236023 0.585510 0.164185 -0.757996 1441833653 0.236023 0.585510 0.164185 -0.757996 1441833653 0.236023 0.585510 0.164185 -0.757996 1441833653 0.236023 0.585510 0.164185 -0.757996 1441833653 0.325928 0.555603 0.231628 -0.728943 1441833653 0.325928 0.555603 0.231628 -0.728943 1441833653 0.325928 0.555603 0.231628 -0.728943 1441833653 0.325928 0.555603 0.231628 -0.728943 1441833653 0.325928 0.555603 0.231628 -0.728943 1441833653 0.325928 0.555603 0.231628 -0.728943 1441833653 0.400024 0.522644 0.290405 -0.694580 1441833653 0.400024 0.522644 0.290405 -0.694580 1441833653 0.400024 0.522644 0.290405 -0.694580 1441833653 0.400024 0.522644 0.290405 -0.694580 1441833653 0.400024 0.522644 0.290405 -0.694580 1441833653 0.400024 0.522644 0.290405 -0.694580 1441833653 0.440613 0.502258 0.330200 -0.666748 1441833653 0.440613 0.502258 0.330200 -0.666748 1441833653 0.440613 0.502258 0.330200 -0.666748 1441833653 0.440613 0.502258 0.330200 -0.666748 1441833653 0.440613 0.502258 0.330200 -0.666748 1441833653 0.440613 0.502258 0.330200 -0.666748 1441833653 0.440613 0.502258 0.330200 -0.666748 1441833653 0.453064 0.492798 0.349243 -0.655640 1441833653 0.453064 0.492798 0.349243 -0.655640 1441833653 0.453064 0.492798 0.349243 -0.655640 1441833653 0.453064 0.492798 0.349243 -0.655640 1441833653 0.453064 0.492798 0.349243 -0.655640 1441833653 0.453064 0.492798 0.349243 -0.655640 1441833653 0.433594 0.498413 0.348999 -0.664612 1441833653 0.433594 0.498413 0.348999 -0.664612 1441833653 0.433594 0.498413 0.348999 -0.664612 1441833653 0.433594 0.498413 0.348999 -0.664612 1441833653 0.433594 0.498413 0.348999 -0.664612 1441833653 0.433594 0.498413 0.348999 -0.664612 1441833653 0.433594 0.498413 0.348999 -0.664612 1441833653 0.387329 0.517761 0.325195 -0.690002 1441833653 0.387329 0.517761 0.325195 -0.690002 1441833653 0.387329 0.517761 0.325195 -0.690002 1441833653 0.387329 0.517761 0.325195 -0.690002 1441833653 0.387329 0.517761 0.325195 -0.690002 1441833653 0.387329 0.517761 0.325195 -0.690002 1441833653 0.320679 0.541504 0.283264 -0.723694 1441833653 0.320679 0.541504 0.283264 -0.723694 1441833653 0.320679 0.541504 0.283264 -0.723694 1441833653 0.320679 0.541504 0.283264 -0.723694 1441833653 0.320679 0.541504 0.283264 -0.723694 1441833653 0.320679 0.541504 0.283264 -0.723694 1441833653 0.320679 0.541504 0.283264 -0.723694 1441833653 0.239746 0.564758 0.228760 -0.755798 1441833653 0.239746 0.564758 0.228760 -0.755798 1441833653 0.239746 0.564758 0.228760 -0.755798 1441833653 0.239746 0.564758 0.228760 -0.755798 1441833653 0.239746 0.564758 0.228760 -0.755798 1441833653 0.239746 0.564758 0.228760 -0.755798 1441833653 0.152710 0.582947 0.166504 -0.780457 1441833653 0.152710 0.582947 0.166504 -0.780457 1441833653 0.152710 0.582947 0.166504 -0.780457 1441833653 0.152710 0.582947 0.166504 -0.780457 1441833653 0.152710 0.582947 0.166504 -0.780457 1441833653 0.152710 0.582947 0.166504 -0.780457 1441833653 0.062317 0.595642 0.101074 -0.794434 1441833653 0.062317 0.595642 0.101074 -0.794434 1441833653 0.062317 0.595642 0.101074 -0.794434 1441833653 0.062317 0.595642 0.101074 -0.794434 1441833653 0.062317 0.595642 0.101074 -0.794434 1441833653 0.062317 0.595642 0.101074 -0.794434 1441833653 -0.022827 0.610596 0.039429 -0.790649 1441833653 -0.022827 0.610596 0.039429 -0.790649 1441833653 -0.022827 0.610596 0.039429 -0.790649 1441833653 -0.022827 0.610596 0.039429 -0.790649 1441833653 -0.022827 0.610596 0.039429 -0.790649 1441833653 -0.022827 0.610596 0.039429 -0.790649 1441833653 -0.022827 0.610596 0.039429 -0.790649 1441833653 -0.077820 0.618530 -0.007385 -0.781860 1441833653 -0.077820 0.618530 -0.007385 -0.781860 1441833653 -0.077820 0.618530 -0.007385 -0.781860 1441833653 -0.077820 0.618530 -0.007385 -0.781860 1441833653 -0.077820 0.618530 -0.007385 -0.781860 1441833653 -0.077820 0.618530 -0.007385 -0.781860 1441833653 -0.099121 0.620178 -0.037354 -0.777283 1441833653 -0.099121 0.620178 -0.037354 -0.777283 1441833653 -0.099121 0.620178 -0.037354 -0.777283 1441833653 -0.099121 0.620178 -0.037354 -0.777283 1441833653 -0.099121 0.620178 -0.037354 -0.777283 1441833653 -0.099121 0.620178 -0.037354 -0.777283 1441833653 -0.083191 0.620911 -0.038086 -0.778503 1441833654 -0.083191 0.620911 -0.038086 -0.778503 1441833654 -0.083191 0.620911 -0.038086 -0.778503 1441833654 -0.083191 0.620911 -0.038086 -0.778503 1441833654 -0.083191 0.620911 -0.038086 -0.778503 1441833654 -0.083191 0.620911 -0.038086 -0.778503 1441833654 -0.083191 0.620911 -0.038086 -0.778503 1441833654 -0.040344 0.622742 -0.014282 -0.781250 1441833654 -0.040344 0.622742 -0.014282 -0.781250 1441833654 -0.040344 0.622742 -0.014282 -0.781250 1441833654 -0.040344 0.622742 -0.014282 -0.781250 1441833654 -0.040344 0.622742 -0.014282 -0.781250 1441833654 -0.040344 0.622742 -0.014282 -0.781250 1441833654 0.025330 0.620361 0.030823 -0.783325 1441833654 0.025330 0.620361 0.030823 -0.783325 1441833654 0.025330 0.620361 0.030823 -0.783325 1441833654 0.025330 0.620361 0.030823 -0.783325 1441833654 0.025330 0.620361 0.030823 -0.783325 1441833654 0.025330 0.620361 0.030823 -0.783325 1441833654 0.104919 0.613281 0.090698 -0.777588 1441833654 0.104919 0.613281 0.090698 -0.777588 1441833654 0.104919 0.613281 0.090698 -0.777588 1441833654 0.104919 0.613281 0.090698 -0.777588 1441833654 0.104919 0.613281 0.090698 -0.777588 1441833654 0.104919 0.613281 0.090698 -0.777588 1441833654 0.186646 0.599792 0.153870 -0.762695 1441833654 0.186646 0.599792 0.153870 -0.762695 1441833654 0.186646 0.599792 0.153870 -0.762695 1441833654 0.186646 0.599792 0.153870 -0.762695 1441833654 0.186646 0.599792 0.153870 -0.762695 1441833654 0.186646 0.599792 0.153870 -0.762695 1441833654 0.267212 0.577820 0.219482 -0.739319 1441833654 0.267212 0.577820 0.219482 -0.739319 1441833654 0.267212 0.577820 0.219482 -0.739319 1441833654 0.267212 0.577820 0.219482 -0.739319 1441833654 0.267212 0.577820 0.219482 -0.739319 1441833654 0.267212 0.577820 0.219482 -0.739319 1441833654 0.267212 0.577820 0.219482 -0.739319 1441833654 0.343750 0.548584 0.281799 -0.708130 1441833654 0.343750 0.548584 0.281799 -0.708130 1441833654 0.343750 0.548584 0.281799 -0.708130 1441833654 0.343750 0.548584 0.281799 -0.708130 1441833654 0.343750 0.548584 0.281799 -0.708130 1441833654 0.343750 0.548584 0.281799 -0.708130 1441833654 0.403320 0.517151 0.337158 -0.675476 1441833654 0.403320 0.517151 0.337158 -0.675476 1441833654 0.403320 0.517151 0.337158 -0.675476 1441833654 0.403320 0.517151 0.337158 -0.675476 1441833654 0.403320 0.517151 0.337158 -0.675476 1441833654 0.403320 0.517151 0.337158 -0.675476 1441833654 0.431519 0.496643 0.363098 -0.659729 1441833654 0.431519 0.496643 0.363098 -0.659729 1441833654 0.431519 0.496643 0.363098 -0.659729 1441833654 0.431519 0.496643 0.363098 -0.659729 1441833654 0.431519 0.496643 0.363098 -0.659729 1441833654 0.431519 0.496643 0.363098 -0.659729 1441833654 0.438721 0.486938 0.372803 -0.656799 1441833654 0.438721 0.486938 0.372803 -0.656799 1441833654 0.438721 0.486938 0.372803 -0.656799 1441833654 0.438721 0.486938 0.372803 -0.656799 1441833654 0.438721 0.486938 0.372803 -0.656799 1441833654 0.438721 0.486938 0.372803 -0.656799 1441833654 0.438721 0.486938 0.372803 -0.656799 1441833654 0.413391 0.497559 0.363953 -0.670105 1441833654 0.413391 0.497559 0.363953 -0.670105 1441833654 0.413391 0.497559 0.363953 -0.670105 1441833654 0.413391 0.497559 0.363953 -0.670105 1441833654 0.413391 0.497559 0.363953 -0.670105 1441833654 0.413391 0.497559 0.363953 -0.670105 1441833654 0.362122 0.522583 0.332520 -0.696533 1441833654 0.362122 0.522583 0.332520 -0.696533 1441833654 0.362122 0.522583 0.332520 -0.696533 1441833654 0.362122 0.522583 0.332520 -0.696533 1441833654 0.362122 0.522583 0.332520 -0.696533 1441833654 0.362122 0.522583 0.332520 -0.696533 1441833654 0.293640 0.553650 0.285095 -0.725220 1441833654 0.293640 0.553650 0.285095 -0.725220 1441833654 0.293640 0.553650 0.285095 -0.725220 1441833654 0.293640 0.553650 0.285095 -0.725220 1441833654 0.293640 0.553650 0.285095 -0.725220 1441833654 0.293640 0.553650 0.285095 -0.725220 1441833654 0.213562 0.581299 0.222168 -0.753052 1441833654 0.213562 0.581299 0.222168 -0.753052 1441833654 0.213562 0.581299 0.222168 -0.753052 1441833654 0.213562 0.581299 0.222168 -0.753052 1441833654 0.213562 0.581299 0.222168 -0.753052 1441833654 0.213562 0.581299 0.222168 -0.753052 1441833654 0.213562 0.581299 0.222168 -0.753052 1441833654 0.127991 0.601563 0.149780 -0.774170 1441833654 0.127991 0.601563 0.149780 -0.774170 1441833654 0.127991 0.601563 0.149780 -0.774170 1441833654 0.127991 0.601563 0.149780 -0.774170 1441833654 0.127991 0.601563 0.149780 -0.774170 1441833654 0.127991 0.601563 0.149780 -0.774170 1441833654 0.041016 0.615173 0.075012 -0.783752 1441833654 0.041016 0.615173 0.075012 -0.783752 1441833654 0.041016 0.615173 0.075012 -0.783752 1441833654 0.041016 0.615173 0.075012 -0.783752 1441833654 0.041016 0.615173 0.075012 -0.783752 1441833654 -0.031494 0.622803 0.011536 -0.781677 1441833654 -0.031494 0.622803 0.011536 -0.781677 1441833654 -0.031494 0.622803 0.011536 -0.781677 1441833654 -0.031494 0.622803 0.011536 -0.781677 1441833654 -0.031494 0.622803 0.011536 -0.781677 1441833654 -0.031494 0.622803 0.011536 -0.781677 1441833654 -0.031494 0.622803 0.011536 -0.781677 1441833654 -0.076904 0.631226 -0.029602 -0.771240 1441833654 -0.076904 0.631226 -0.029602 -0.771240 1441833654 -0.076904 0.631226 -0.029602 -0.771240 1441833654 -0.076904 0.631226 -0.029602 -0.771240 1441833654 -0.076904 0.631226 -0.029602 -0.771240 1441833654 -0.076904 0.631226 -0.029602 -0.771240 1441833654 -0.098389 0.632141 -0.054443 -0.766663 1441833654 -0.098389 0.632141 -0.054443 -0.766663 1441833655 -0.098389 0.632141 -0.054443 -0.766663 1441833655 -0.098389 0.632141 -0.054443 -0.766663 1441833655 -0.098389 0.632141 -0.054443 -0.766663 1441833655 -0.098389 0.632141 -0.054443 -0.766663 1441833655 -0.086731 0.636353 -0.056030 -0.764465 1441833655 -0.086731 0.636353 -0.056030 -0.764465 1441833655 -0.086731 0.636353 -0.056030 -0.764465 1441833655 -0.086731 0.636353 -0.056030 -0.764465 1441833655 -0.086731 0.636353 -0.056030 -0.764465 1441833655 -0.086731 0.636353 -0.056030 -0.764465 1441833655 -0.086731 0.636353 -0.056030 -0.764465 1441833655 -0.052429 0.634827 -0.032288 -0.770203 1441833655 -0.052429 0.634827 -0.032288 -0.770203 1441833655 -0.052429 0.634827 -0.032288 -0.770203 1441833655 -0.052429 0.634827 -0.032288 -0.770203 1441833655 -0.052429 0.634827 -0.032288 -0.770203 1441833655 -0.052429 0.634827 -0.032288 -0.770203 1441833655 0.000732 0.630676 0.006042 -0.776001 1441833655 0.000732 0.630676 0.006042 -0.776001 1441833655 0.000732 0.630676 0.006042 -0.776001 1441833655 0.000732 0.630676 0.006042 -0.776001 1441833655 0.000732 0.630676 0.006042 -0.776001 1441833655 0.000732 0.630676 0.006042 -0.776001 1441833655 0.072021 0.622925 0.060425 -0.776611 1441833655 0.072021 0.622925 0.060425 -0.776611 1441833655 0.072021 0.622925 0.060425 -0.776611 1441833655 0.072021 0.622925 0.060425 -0.776611 1441833655 0.072021 0.622925 0.060425 -0.776611 1441833655 0.072021 0.622925 0.060425 -0.776611 1441833655 0.154541 0.611206 0.128479 -0.765503 1441833655 0.154541 0.611206 0.128479 -0.765503 1441833655 0.154541 0.611206 0.128479 -0.765503 1441833655 0.154541 0.611206 0.128479 -0.765503 1441833655 0.154541 0.611206 0.128479 -0.765503 1441833655 0.154541 0.611206 0.128479 -0.765503 1441833655 0.154541 0.611206 0.128479 -0.765503 1441833655 0.236938 0.595642 0.198242 -0.741455 1441833655 0.236938 0.595642 0.198242 -0.741455 1441833655 0.236938 0.595642 0.198242 -0.741455 1441833655 0.236938 0.595642 0.198242 -0.741455 1441833655 0.236938 0.595642 0.198242 -0.741455 1441833655 0.236938 0.595642 0.198242 -0.741455 1441833655 0.312317 0.572937 0.259644 -0.711853 1441833655 0.312317 0.572937 0.259644 -0.711853 1441833655 0.312317 0.572937 0.259644 -0.711853 1441833655 0.312317 0.572937 0.259644 -0.711853 1441833655 0.312317 0.572937 0.259644 -0.711853 1441833655 0.312317 0.572937 0.259644 -0.711853 1441833655 0.372559 0.547913 0.311890 -0.680969 1441833655 0.372559 0.547913 0.311890 -0.680969 1441833655 0.372559 0.547913 0.311890 -0.680969 1441833655 0.372559 0.547913 0.311890 -0.680969 1441833655 0.372559 0.547913 0.311890 -0.680969 1441833655 0.372559 0.547913 0.311890 -0.680969 1441833655 0.408875 0.525391 0.345764 -0.661194 1441833655 0.408875 0.525391 0.345764 -0.661194 1441833655 0.408875 0.525391 0.345764 -0.661194 1441833655 0.408875 0.525391 0.345764 -0.661194 1441833655 0.408875 0.525391 0.345764 -0.661194 1441833655 0.408875 0.525391 0.345764 -0.661194 1441833655 0.408875 0.525391 0.345764 -0.661194 1441833655 0.418030 0.518982 0.361084 -0.652344 1441833655 0.418030 0.518982 0.361084 -0.652344 1441833655 0.418030 0.518982 0.361084 -0.652344 1441833655 0.418030 0.518982 0.361084 -0.652344 1441833655 0.418030 0.518982 0.361084 -0.652344 1441833655 0.418030 0.518982 0.361084 -0.652344 1441833655 0.401184 0.523132 0.355408 -0.662598 1441833655 0.401184 0.523132 0.355408 -0.662598 1441833655 0.401184 0.523132 0.355408 -0.662598 1441833655 0.401184 0.523132 0.355408 -0.662598 1441833655 0.401184 0.523132 0.355408 -0.662598 1441833655 0.401184 0.523132 0.355408 -0.662598 1441833655 0.361755 0.538147 0.327026 -0.687439 1441833655 0.361755 0.538147 0.327026 -0.687439 1441833655 0.361755 0.538147 0.327026 -0.687439 1441833655 0.301392 0.562866 0.281067 -0.716492 1441833655 0.301392 0.562866 0.281067 -0.716492 1441833655 0.301392 0.562866 0.281067 -0.716492 1441833655 0.301392 0.562866 0.281067 -0.716492 1441833655 0.301392 0.562866 0.281067 -0.716492 1441833655 0.301392 0.562866 0.281067 -0.716492 1441833655 0.301392 0.562866 0.281067 -0.716492 1441833655 0.224854 0.591309 0.220642 -0.742371 1441833655 0.224854 0.591309 0.220642 -0.742371 1441833655 0.224854 0.591309 0.220642 -0.742371 1441833655 0.224854 0.591309 0.220642 -0.742371 1441833655 0.224854 0.591309 0.220642 -0.742371 1441833655 0.224854 0.591309 0.220642 -0.742371 1441833655 0.143188 0.618530 0.152222 -0.757446 1441833655 0.143188 0.618530 0.152222 -0.757446 1441833655 0.143188 0.618530 0.152222 -0.757446 1441833655 0.143188 0.618530 0.152222 -0.757446 1441833655 0.143188 0.618530 0.152222 -0.757446 1441833655 0.143188 0.618530 0.152222 -0.757446 1441833655 0.062073 0.636292 0.081787 -0.764587 1441833655 0.062073 0.636292 0.081787 -0.764587 1441833655 0.062073 0.636292 0.081787 -0.764587 1441833655 0.062073 0.636292 0.081787 -0.764587 1441833655 0.062073 0.636292 0.081787 -0.764587 1441833655 0.062073 0.636292 0.081787 -0.764587 1441833655 -0.013184 0.642517 0.015747 -0.765991 1441833655 -0.013184 0.642517 0.015747 -0.765991 1441833655 -0.013184 0.642517 0.015747 -0.765991 1441833655 -0.013184 0.642517 0.015747 -0.765991 1441833655 -0.013184 0.642517 0.015747 -0.765991 1441833655 -0.013184 0.642517 0.015747 -0.765991 1441833655 -0.013184 0.642517 0.015747 -0.765991 1441833655 -0.067749 0.645142 -0.033875 -0.760315 1441833655 -0.067749 0.645142 -0.033875 -0.760315 1441833655 -0.067749 0.645142 -0.033875 -0.760315 1441833656 -0.067749 0.645142 -0.033875 -0.760315 1441833656 -0.067749 0.645142 -0.033875 -0.760315 1441833656 -0.067749 0.645142 -0.033875 -0.760315 1441833656 -0.097656 0.647156 -0.067017 -0.753113 1441833656 -0.097656 0.647156 -0.067017 -0.753113 1441833656 -0.097656 0.647156 -0.067017 -0.753113 1441833656 -0.097656 0.647156 -0.067017 -0.753113 1441833656 -0.097656 0.647156 -0.067017 -0.753113 1441833656 -0.097656 0.647156 -0.067017 -0.753113 1441833656 -0.097656 0.647156 -0.067017 -0.753113 1441833656 -0.098267 0.646240 -0.075623 -0.752991 1441833656 -0.098267 0.646240 -0.075623 -0.752991 1441833656 -0.098267 0.646240 -0.075623 -0.752991 1441833656 -0.098267 0.646240 -0.075623 -0.752991 1441833656 -0.098267 0.646240 -0.075623 -0.752991 1441833656 -0.098267 0.646240 -0.075623 -0.752991 1441833656 -0.067017 0.646545 -0.057800 -0.757751 1441833656 -0.067017 0.646545 -0.057800 -0.757751 1441833656 -0.067017 0.646545 -0.057800 -0.757751 1441833656 -0.067017 0.646545 -0.057800 -0.757751 1441833656 -0.067017 0.646545 -0.057800 -0.757751 1441833656 -0.067017 0.646545 -0.057800 -0.757751 1441833656 -0.012268 0.647766 -0.018921 -0.761536 1441833656 -0.012268 0.647766 -0.018921 -0.761536 1441833656 -0.012268 0.647766 -0.018921 -0.761536 1441833656 -0.012268 0.647766 -0.018921 -0.761536 1441833656 -0.012268 0.647766 -0.018921 -0.761536 1441833656 -0.012268 0.647766 -0.018921 -0.761536 1441833656 0.059692 0.646362 0.036072 -0.759827 1441833656 0.059692 0.646362 0.036072 -0.759827 1441833656 0.059692 0.646362 0.036072 -0.759827 1441833656 0.059692 0.646362 0.036072 -0.759827 1441833656 0.059692 0.646362 0.036072 -0.759827 1441833656 0.059692 0.646362 0.036072 -0.759827 1441833656 0.059692 0.646362 0.036072 -0.759827 1441833656 0.141235 0.637390 0.104248 -0.750244 1441833656 0.141235 0.637390 0.104248 -0.750244 1441833656 0.141235 0.637390 0.104248 -0.750244 1441833656 0.141235 0.637390 0.104248 -0.750244 1441833656 0.141235 0.637390 0.104248 -0.750244 1441833656 0.141235 0.637390 0.104248 -0.750244 1441833656 0.224243 0.619934 0.178589 -0.730408 1441833656 0.224243 0.619934 0.178589 -0.730408 1441833656 0.224243 0.619934 0.178589 -0.730408 1441833656 0.224243 0.619934 0.178589 -0.730408 1441833656 0.224243 0.619934 0.178589 -0.730408 1441833656 0.224243 0.619934 0.178589 -0.730408 1441833656 0.224243 0.619934 0.178589 -0.730408 1441833656 0.301025 0.594543 0.245911 -0.703796 1441833656 0.301025 0.594543 0.245911 -0.703796 1441833656 0.301025 0.594543 0.245911 -0.703796 1441833656 0.301025 0.594543 0.245911 -0.703796 1441833656 0.301025 0.594543 0.245911 -0.703796 1441833656 0.301025 0.594543 0.245911 -0.703796 1441833656 0.364075 0.564575 0.301636 -0.676514 1441833656 0.364075 0.564575 0.301636 -0.676514 1441833656 0.364075 0.564575 0.301636 -0.676514 1441833656 0.364075 0.564575 0.301636 -0.676514 1441833656 0.364075 0.564575 0.301636 -0.676514 1441833656 0.364075 0.564575 0.301636 -0.676514 1441833656 0.402222 0.540222 0.338928 -0.656860 1441833656 0.402222 0.540222 0.338928 -0.656860 1441833656 0.402222 0.540222 0.338928 -0.656860 1441833656 0.402222 0.540222 0.338928 -0.656860 1441833656 0.402222 0.540222 0.338928 -0.656860 1441833656 0.417847 0.527649 0.359375 -0.646362 1441833656 0.417847 0.527649 0.359375 -0.646362 1441833656 0.417847 0.527649 0.359375 -0.646362 1441833656 0.417847 0.527649 0.359375 -0.646362 1441833656 0.417847 0.527649 0.359375 -0.646362 1441833656 0.417847 0.527649 0.359375 -0.646362 1441833656 0.417847 0.527649 0.359375 -0.646362 1441833656 0.401733 0.531494 0.355835 -0.655334 1441833656 0.401733 0.531494 0.355835 -0.655334 1441833656 0.401733 0.531494 0.355835 -0.655334 1441833656 0.401733 0.531494 0.355835 -0.655334 1441833656 0.401733 0.531494 0.355835 -0.655334 1441833656 0.401733 0.531494 0.355835 -0.655334 1441833656 0.401733 0.531494 0.355835 -0.655334 1441833656 0.364502 0.544495 0.329163 -0.679932 1441833656 0.364502 0.544495 0.329163 -0.679932 1441833656 0.364502 0.544495 0.329163 -0.679932 1441833656 0.364502 0.544495 0.329163 -0.679932 1441833656 0.364502 0.544495 0.329163 -0.679932 1441833656 0.364502 0.544495 0.329163 -0.679932 1441833656 0.305603 0.566162 0.285400 -0.710327 1441833656 0.305603 0.566162 0.285400 -0.710327 1441833656 0.305603 0.566162 0.285400 -0.710327 1441833656 0.305603 0.566162 0.285400 -0.710327 1441833656 0.305603 0.566162 0.285400 -0.710327 1441833656 0.305603 0.566162 0.285400 -0.710327 1441833656 0.231750 0.592651 0.228333 -0.736816 1441833656 0.231750 0.592651 0.228333 -0.736816 1441833656 0.231750 0.592651 0.228333 -0.736816 1441833656 0.231750 0.592651 0.228333 -0.736816 1441833656 0.231750 0.592651 0.228333 -0.736816 1441833656 0.231750 0.592651 0.228333 -0.736816 1441833656 0.150208 0.616882 0.161804 -0.755432 1441833656 0.150208 0.616882 0.161804 -0.755432 1441833656 0.150208 0.616882 0.161804 -0.755432 1441833656 0.150208 0.616882 0.161804 -0.755432 1441833656 0.150208 0.616882 0.161804 -0.755432 1441833656 0.150208 0.616882 0.161804 -0.755432 1441833656 0.150208 0.616882 0.161804 -0.755432 1441833656 0.066467 0.633667 0.092834 -0.765137 1441833656 0.066467 0.633667 0.092834 -0.765137 1441833656 0.066467 0.633667 0.092834 -0.765137 1441833656 0.066467 0.633667 0.092834 -0.765137 1441833656 0.066467 0.633667 0.092834 -0.765137 1441833656 0.066467 0.633667 0.092834 -0.765137 1441833656 0.066467 0.633667 0.092834 -0.765137 1441833656 -0.009827 0.638794 0.030457 -0.768738 1441833656 -0.009827 0.638794 0.030457 -0.768738 1441833656 -0.009827 0.638794 0.030457 -0.768738 1441833656 -0.009827 0.638794 0.030457 -0.768738 1441833657 -0.009827 0.638794 0.030457 -0.768738 1441833657 -0.009827 0.638794 0.030457 -0.768738 1441833657 -0.070068 0.638672 -0.021240 -0.765991 1441833657 -0.070068 0.638672 -0.021240 -0.765991 1441833657 -0.070068 0.638672 -0.021240 -0.765991 1441833657 -0.070068 0.638672 -0.021240 -0.765991 1441833657 -0.070068 0.638672 -0.021240 -0.765991 1441833657 -0.070068 0.638672 -0.021240 -0.765991 1441833657 -0.070068 0.638672 -0.021240 -0.765991 1441833657 -0.098694 0.637146 -0.052368 -0.762634 1441833657 -0.098694 0.637146 -0.052368 -0.762634 1441833657 -0.098694 0.637146 -0.052368 -0.762634 1441833657 -0.098694 0.637146 -0.052368 -0.762634 1441833657 -0.098694 0.637146 -0.052368 -0.762634 1441833657 -0.098694 0.637146 -0.052368 -0.762634 1441833657 -0.091858 0.637207 -0.055908 -0.763184 1441833657 -0.091858 0.637207 -0.055908 -0.763184 1441833657 -0.091858 0.637207 -0.055908 -0.763184 1441833657 -0.091858 0.637207 -0.055908 -0.763184 1441833657 -0.091858 0.637207 -0.055908 -0.763184 1441833657 -0.091858 0.637207 -0.055908 -0.763184 1441833657 -0.060547 0.636169 -0.037292 -0.768250 1441833657 -0.060547 0.636169 -0.037292 -0.768250 1441833657 -0.060547 0.636169 -0.037292 -0.768250 1441833657 -0.060547 0.636169 -0.037292 -0.768250 1441833657 -0.060547 0.636169 -0.037292 -0.768250 1441833657 -0.060547 0.636169 -0.037292 -0.768250 1441833657 -0.060547 0.636169 -0.037292 -0.768250 1441833657 -0.004761 0.636292 0.000671 -0.771423 1441833657 -0.004761 0.636292 0.000671 -0.771423 1441833657 -0.004761 0.636292 0.000671 -0.771423 1441833657 -0.004761 0.636292 0.000671 -0.771423 1441833657 -0.004761 0.636292 0.000671 -0.771423 1441833657 0.068054 0.631470 0.055664 -0.770386 1441833657 0.068054 0.631470 0.055664 -0.770386 1441833657 0.068054 0.631470 0.055664 -0.770386 1441833657 0.068054 0.631470 0.055664 -0.770386 1441833657 0.068054 0.631470 0.055664 -0.770386 1441833657 
0.023743 0.645081 0.049072 -0.762146 1441833660 0.023743 0.645081 0.049072 -0.762146 1441833660 0.023743 0.645081 0.049072 -0.762146 1441833660 0.023743 0.645081 0.049072 -0.762146 1441833660 0.023743 0.645081 0.049072 -0.762146 1441833660 0.023743 0.645081 0.049072 -0.762146 1441833660 -0.045776 0.651855 -0.008911 -0.756958 1441833660 -0.045776 0.651855 -0.008911 -0.756958 1441833660 -0.045776 0.651855 -0.008911 -0.756958 1441833660 -0.045776 0.651855 -0.008911 -0.756958 1441833660 -0.045776 0.651855 -0.008911 -0.756958 1441833660 -0.045776 0.651855 -0.008911 -0.756958 1441833660 -0.112183 0.644897 -0.060852 -0.753601 1441833660 -0.112183 0.644897 -0.060852 -0.753601 1441833660 -0.112183 0.644897 -0.060852 -0.753601 1441833660 -0.112183 0.644897 -0.060852 -0.753601 1441833660 -0.112183 0.644897 -0.060852 -0.753601 1441833660 -0.112183 0.644897 -0.060852 -0.753601 1441833660 -0.161804 0.635925 -0.102905 -0.747559 1441833660 -0.161804 0.635925 -0.102905 -0.747559 1441833660 -0.161804 0.635925 -0.102905 -0.747559 1441833660 -0.161804 0.635925 -0.102905 -0.747559 1441833660 -0.161804 0.635925 -0.102905 -0.747559 1441833660 -0.161804 0.635925 -0.102905 -0.747559 1441833660 -0.186951 0.625549 -0.129517 -0.746338 1441833660 -0.186951 0.625549 -0.129517 -0.746338 1441833660 -0.186951 0.625549 -0.129517 -0.746338 1441833660 -0.186951 0.625549 -0.129517 -0.746338 1441833660 -0.186951 0.625549 -0.129517 -0.746338 1441833660 -0.186951 0.625549 -0.129517 -0.746338 1441833660 -0.178833 0.619080 -0.131531 -0.753357 1441833660 -0.178833 0.619080 -0.131531 -0.753357 1441833660 -0.178833 0.619080 -0.131531 -0.753357 1441833660 -0.178833 0.619080 -0.131531 -0.753357 1441833660 -0.178833 0.619080 -0.131531 -0.753357 1441833660 -0.178833 0.619080 -0.131531 -0.753357 1441833660 -0.141541 0.622314 -0.109863 -0.761963 1441833660 -0.141541 0.622314 -0.109863 -0.761963 1441833660 -0.141541 0.622314 -0.109863 -0.761963 1441833660 -0.141541 0.622314 -0.109863 -0.761963 1441833660 -0.141541 0.622314 -0.109863 -0.761963 1441833660 -0.141541 0.622314 -0.109863 -0.761963 1441833660 -0.081787 0.629395 -0.069885 -0.769653 1441833660 -0.081787 0.629395 -0.069885 -0.769653 1441833660 -0.081787 0.629395 -0.069885 -0.769653 1441833660 -0.081787 0.629395 -0.069885 -0.769653 1441833660 -0.081787 0.629395 -0.069885 -0.769653 1441833660 -0.081787 0.629395 -0.069885 -0.769653 1441833660 -0.081787 0.629395 -0.069885 -0.769653 1441833660 -0.008362 0.633423 -0.015381 -0.773621 1441833660 -0.008362 0.633423 -0.015381 -0.773621 1441833660 -0.008362 0.633423 -0.015381 -0.773621 1441833660 -0.008362 0.633423 -0.015381 -0.773621 1441833660 -0.008362 0.633423 -0.015381 -0.773621 1441833660 -0.008362 0.633423 -0.015381 -0.773621 1441833660 0.075989 0.632263 0.052063 -0.769287 1441833660 0.075989 0.632263 0.052063 -0.769287 1441833660 0.075989 0.632263 0.052063 -0.769287 1441833660 0.075989 0.632263 0.052063 -0.769287 1441833660 0.075989 0.632263 0.052063 -0.769287 1441833660 0.075989 0.632263 0.052063 -0.769287 1441833660 0.161377 0.630737 0.127441 -0.748230 1441833660 0.161377 0.630737 0.127441 -0.748230 1441833660 0.161377 0.630737 0.127441 -0.748230 1441833660 0.161377 0.630737 0.127441 -0.748230 1441833660 0.161377 0.630737 0.127441 -0.748230 1441833660 0.161377 0.630737 0.127441 -0.748230 1441833660 0.239563 0.615173 0.204285 -0.722778 1441833660 0.239563 0.615173 0.204285 -0.722778 1441833660 0.239563 0.615173 0.204285 -0.722778 1441833660 0.239563 0.615173 0.204285 -0.722778 1441833660 0.239563 0.615173 0.204285 -0.722778 1441833660 0.239563 0.615173 0.204285 -0.722778 1441833660 0.239563 0.615173 0.204285 -0.722778 1441833660 0.308594 0.590515 0.271606 -0.694458 1441833660 0.308594 0.590515 0.271606 -0.694458 1441833660 0.308594 0.590515 0.271606 -0.694458 1441833660 0.308594 0.590515 0.271606 -0.694458 1441833660 0.308594 0.590515 0.271606 -0.694458 1441833660 0.362427 0.566345 0.325500 -0.664734 1441833660 0.362427 0.566345 0.325500 -0.664734 1441833660 0.362427 0.566345 0.325500 -0.664734 1441833660 0.362427 0.566345 0.325500 -0.664734 1441833660 0.362427 0.566345 0.325500 -0.664734 1441833660 0.362427 0.566345 0.325500 -0.664734 1441833660 0.399414 0.541199 0.360962 -0.645935 1441833660 0.399414 0.541199 0.360962 -0.645935 1441833660 0.399414 0.541199 0.360962 -0.645935 1441833660 0.399414 0.541199 0.360962 -0.645935 1441833660 0.399414 0.541199 0.360962 -0.645935 1441833660 0.399414 0.541199 0.360962 -0.645935 1441833660 0.399414 0.541199 0.360962 -0.645935 1441833660 0.411865 0.527466 0.375793 -0.641052 1441833660 0.411865 0.527466 0.375793 -0.641052 1441833660 0.411865 0.527466 0.375793 -0.641052 1441833660 0.411865 0.527466 0.375793 -0.641052 1441833660 0.411865 0.527466 0.375793 -0.641052 1441833660 0.411865 0.527466 0.375793 -0.641052 1441833660 0.391479 0.531433 0.368652 -0.654541 1441833660 0.391479 0.531433 0.368652 -0.654541 1441833660 0.391479 0.531433 0.368652 -0.654541 1441833661 0.391479 0.531433 0.368652 -0.654541 1441833661 0.391479 0.531433 0.368652 -0.654541 1441833661 0.391479 0.531433 0.368652 -0.654541 1441833661 0.346069 0.549561 0.338135 -0.681030 1441833661 0.346069 0.549561 0.338135 -0.681030 1441833661 0.346069 0.549561 0.338135 -0.681030 1441833661 0.346069 0.549561 0.338135 -0.681030 1441833661 0.346069 0.549561 0.338135 -0.681030 1441833661 0.346069 0.549561 0.338135 -0.681030 1441833661 0.346069 0.549561 0.338135 -0.681030 1441833661 0.279968 0.576294 0.288391 -0.711548 1441833661 0.279968 0.576294 0.288391 -0.711548 1441833661 0.279968 0.576294 0.288391 -0.711548 1441833661 0.279968 0.576294 0.288391 -0.711548 1441833661 0.279968 0.576294 0.288391 -0.711548 1441833661 0.201416 0.604553 0.226074 -0.736816 1441833661 0.201416 0.604553 0.226074 -0.736816 1441833661 0.201416 0.604553 0.226074 -0.736816 1441833661 0.201416 0.604553 0.226074 -0.736816 1441833661 0.201416 0.604553 0.226074 -0.736816 1441833661 0.201416 0.604553 0.226074 -0.736816 1441833661 0.115723 0.625427 0.154724 -0.755981 1441833661 0.115723 0.625427 0.154724 -0.755981 1441833661 0.115723 0.625427 0.154724 -0.755981 1441833661 0.115723 0.625427 0.154724 -0.755981 1441833661 0.115723 0.625427 0.154724 -0.755981 1441833661 0.115723 0.625427 0.154724 -0.755981 1441833661 0.115723 0.625427 0.154724 -0.755981 1441833661 0.031616 0.637878 0.083557 -0.764954 1441833661 0.031616 0.637878 0.083557 -0.764954 1441833661 0.031616 0.637878 0.083557 -0.764954 1441833661 0.031616 0.637878 0.083557 -0.764954 1441833661 0.031616 0.637878 0.083557 -0.764954 1441833661 0.031616 0.637878 0.083557 -0.764954 1441833661 -0.043579 0.637695 0.021118 -0.768738 1441833661 -0.043579 0.637695 0.021118 -0.768738 1441833661 -0.043579 0.637695 0.021118 -0.768738 1441833661 -0.043579 0.637695 0.021118 -0.768738 1441833661 -0.043579 0.637695 0.021118 -0.768738 1441833661 -0.043579 0.637695 0.021118 -0.768738 1441833661 -0.098816 0.635254 -0.030151 -0.765381 1441833661 -0.098816 0.635254 -0.030151 -0.765381 1441833661 -0.098816 0.635254 -0.030151 -0.765381 1441833661 -0.098816 0.635254 -0.030151 -0.765381 1441833661 -0.098816 0.635254 -0.030151 -0.765381 1441833661 -0.098816 0.635254 -0.030151 -0.765381 1441833661 -0.119751 0.629761 -0.058350 -0.765320 1441833661 -0.119751 0.629761 -0.058350 -0.765320 1441833661 -0.119751 0.629761 -0.058350 -0.765320 1441833661 -0.119751 0.629761 -0.058350 -0.765320 1441833661 -0.119751 0.629761 -0.058350 -0.765320 1441833661 -0.119751 0.629761 -0.058350 -0.765320 1441833661 -0.119751 0.629761 -0.058350 -0.765320 1441833661 -0.110046 0.624817 -0.062317 -0.770447 1441833661 -0.110046 0.624817 -0.062317 -0.770447 1441833661 -0.110046 0.624817 -0.062317 -0.770447 1441833661 -0.110046 0.624817 -0.062317 -0.770447 1441833661 -0.110046 0.624817 -0.062317 -0.770447 1441833661 -0.110046 0.624817 -0.062317 -0.770447 1441833661 -0.070496 0.626892 -0.038940 -0.774963 1441833661 -0.070496 0.626892 -0.038940 -0.774963 1441833661 -0.070496 0.626892 -0.038940 -0.774963 1441833661 -0.070496 0.626892 -0.038940 -0.774963 1441833661 -0.070496 0.626892 -0.038940 -0.774963 1441833661 -0.070496 0.626892 -0.038940 -0.774963 1441833661 -0.070496 0.626892 -0.038940 -0.774963 1441833661 -0.007629 0.628113 0.004822 -0.778076 1441833661 -0.007629 0.628113 0.004822 -0.778076 1441833661 -0.007629 0.628113 0.004822 -0.778076 1441833661 -0.007629 0.628113 0.004822 -0.778076 1441833661 -0.007629 0.628113 0.004822 -0.778076 1441833661 -0.007629 0.628113 0.004822 -0.778076 1441833661 0.069824 0.625793 0.063232 -0.774292 1441833661 0.069824 0.625793 0.063232 -0.774292 1441833661 0.069824 0.625793 0.063232 -0.774292 1441833661 0.069824 0.625793 0.063232 -0.774292 1441833661 0.069824 0.625793 0.063232 -0.774292 1441833661 0.069824 0.625793 0.063232 -0.774292 1441833661 0.156921 0.617310 0.132446 -0.759460 1441833661 0.156921 0.617310 0.132446 -0.759460 1441833661 0.156921 0.617310 0.132446 -0.759460 1441833661 0.156921 0.617310 0.132446 -0.759460 1441833661 0.156921 0.617310 0.132446 -0.759460 1441833661 0.156921 0.617310 0.132446 -0.759460 1441833661 0.242920 0.599915 0.205872 -0.733948 1441833661 0.242920 0.599915 0.205872 -0.733948 1441833661 0.242920 0.599915 0.205872 -0.733948 1441833661 0.242920 0.599915 0.205872 -0.733948 1441833661 0.322327 0.571899 0.275635 -0.702148 1441833661 0.322327 0.571899 0.275635 -0.702148 1441833661 0.322327 0.571899 0.275635 -0.702148 1441833661 0.322327 0.571899 0.275635 -0.702148 1441833661 0.322327 0.571899 0.275635 -0.702148 1441833661 0.322327 0.571899 0.275635 -0.702148 1441833661 0.322327 0.571899 0.275635 -0.702148 1441833661 0.382324 0.541443 0.330994 -0.671631 1441833661 0.382324 0.541443 0.330994 -0.671631 1441833661 0.382324 0.541443 0.330994 -0.671631 1441833661 0.382324 0.541443 0.330994 -0.671631 1441833661 0.382324 0.541443 0.330994 -0.671631 1441833661 0.382324 0.541443 0.330994 -0.671631 1441833661 0.421753 0.512390 0.366455 -0.652161 1441833661 0.421753 0.512390 0.366455 -0.652161 1441833661 0.421753 0.512390 0.366455 -0.652161 1441833661 0.421753 0.512390 0.366455 -0.652161 1441833661 0.421753 0.512390 0.366455 -0.652161 1441833661 0.421753 0.512390 0.366455 -0.652161 1441833661 0.429016 0.506104 0.385376 -0.641296 1441833661 0.429016 0.506104 0.385376 -0.641296 1441833661 0.429016 0.506104 0.385376 -0.641296 1441833661 0.429016 0.506104 0.385376 -0.641296 1441833662 0.429016 0.506104 0.385376 -0.641296 1441833662 0.429016 0.506104 0.385376 -0.641296 1441833662 0.417297 0.507019 0.382690 -0.649841 1441833662 0.417297 0.507019 0.382690 -0.649841 1441833662 0.417297 0.507019 0.382690 -0.649841 1441833662 0.417297 0.507019 0.382690 -0.649841 1441833662 0.417297 0.507019 0.382690 -0.649841 1441833662 0.417297 0.507019 0.382690 -0.649841 1441833662 0.380798 0.523621 0.358398 -0.672546 1441833662 0.380798 0.523621 0.358398 -0.672546 1441833662 0.380798 0.523621 0.358398 -0.672546 1441833662 0.380798 0.523621 0.358398 -0.672546 1441833662 0.380798 0.523621 0.358398 -0.672546 1441833662 0.380798 0.523621 0.358398 -0.672546 1441833662 0.380798 0.523621 0.358398 -0.672546 1441833662 0.320923 0.549866 0.314270 -0.704163 1441833662 0.320923 0.549866 0.314270 -0.704163 1441833662 0.320923 0.549866 0.314270 -0.704163 1441833662 0.320923 0.549866 0.314270 -0.704163 1441833662 0.320923 0.549866 0.314270 -0.704163 1441833662 0.320923 0.549866 0.314270 -0.704163 1441833662 0.245972 0.578186 0.255249 -0.734863 1441833662 0.245972 0.578186 0.255249 -0.734863 1441833662 0.245972 0.578186 0.255249 -0.734863 1441833662 0.245972 0.578186 0.255249 -0.734863 1441833662 0.245972 0.578186 0.255249 -0.734863 1441833662 0.245972 0.578186 0.255249 -0.734863 1441833662 0.164551 0.601318 0.187256 -0.759094 1441833662 0.164551 0.601318 0.187256 -0.759094 1441833662 0.164551 0.601318 0.187256 -0.759094 1441833662 0.164551 0.601318 0.187256 -0.759094 1441833662 0.164551 0.601318 0.187256 -0.759094 1441833662 0.164551 0.601318 0.187256 -0.759094 1441833662 0.164551 0.601318 0.187256 -0.759094 1441833662 0.079102 0.619934 0.115784 -0.772034 1441833662 0.079102 0.619934 0.115784 -0.772034 1441833662 0.079102 0.619934 0.115784 -0.772034 1441833662 0.079102 0.619934 0.115784 -0.772034 1441833662 0.079102 0.619934 0.115784 -0.772034 1441833662 0.079102 0.619934 0.115784 -0.772034 1441833662 0.004578 0.632568 0.051514 -0.772766 1441833662 0.004578 0.632568 0.051514 -0.772766 1441833662 0.004578 0.632568 0.051514 -0.772766 1441833662 0.004578 0.632568 0.051514 -0.772766 1441833662 0.004578 0.632568 0.051514 -0.772766 1441833662 0.004578 0.632568 0.051514 -0.772766 1441833662 0.004578 0.632568 0.051514 -0.772766 1441833662 -0.050232 0.635986 -0.000549 -0.770081 1441833662 -0.050232 0.635986 -0.000549 -0.770081 1441833662 -0.050232 0.635986 -0.000549 -0.770081 1441833662 -0.050232 0.635986 -0.000549 -0.770081 1441833662 -0.050232 0.635986 -0.000549 -0.770081 1441833662 -0.050232 0.635986 -0.000549 -0.770081 1441833662 -0.080444 0.634827 -0.037964 -0.767578 1441833662 -0.080444 0.634827 -0.037964 -0.767578 1441833662 -0.080444 0.634827 -0.037964 -0.767578 1441833662 -0.080444 0.634827 -0.037964 -0.767578 1441833662 -0.080444 0.634827 -0.037964 -0.767578 1441833662 -0.080444 0.634827 -0.037964 -0.767578 1441833662 -0.078857 0.634155 -0.049561 -0.767578 1441833662 -0.078857 0.634155 -0.049561 -0.767578 1441833662 -0.078857 0.634155 -0.049561 -0.767578 1441833662 -0.078857 0.634155 -0.049561 -0.767578 1441833662 -0.078857 0.634155 -0.049561 -0.767578 1441833662 -0.078857 0.634155 -0.049561 -0.767578 1441833662 -0.048950 0.633362 -0.036194 -0.771484 1441833662 -0.048950 0.633362 -0.036194 -0.771484 1441833662 -0.048950 0.633362 -0.036194 -0.771484 1441833662 -0.048950 0.633362 -0.036194 -0.771484 1441833662 -0.048950 0.633362 -0.036194 -0.771484 1441833662 -0.048950 0.633362 -0.036194 -0.771484 1441833662 0.003784 0.632690 -0.001221 -0.774414 1441833662 0.003784 0.632690 -0.001221 -0.774414 1441833662 0.003784 0.632690 -0.001221 -0.774414 1441833662 0.003784 0.632690 -0.001221 -0.774414 1441833662 0.003784 0.632690 -0.001221 -0.774414 1441833662 0.003784 0.632690 -0.001221 -0.774414 1441833662 0.072815 0.631287 0.050293 -0.770508 1441833662 0.072815 0.631287 0.050293 -0.770508 1441833662 0.072815 0.631287 0.050293 -0.770508 1441833662 0.072815 0.631287 0.050293 -0.770508 1441833662 0.072815 0.631287 0.050293 -0.770508 1441833662 0.072815 0.631287 0.050293 -0.770508 1441833662 0.152405 0.625671 0.113342 -0.756592 1441833662 0.152405 0.625671 0.113342 -0.756592 1441833662 0.152405 0.625671 0.113342 -0.756592 1441833662 0.152405 0.625671 0.113342 -0.756592 1441833662 0.152405 0.625671 0.113342 -0.756592 1441833662 0.152405 0.625671 0.113342 -0.756592 1441833662 0.236206 0.609680 0.185913 -0.733459 1441833662 0.236206 0.609680 0.185913 -0.733459 1441833662 0.236206 0.609680 0.185913 -0.733459 1441833662 0.236206 0.609680 0.185913 -0.733459 1441833662 0.236206 0.609680 0.185913 -0.733459 1441833662 0.236206 0.609680 0.185913 -0.733459 1441833662 0.236206 0.609680 0.185913 -0.733459 1441833662 0.318420 0.578491 0.260437 -0.704346 1441833662 0.318420 0.578491 0.260437 -0.704346 1441833662 0.318420 0.578491 0.260437 -0.704346 1441833662 0.318420 0.578491 0.260437 -0.704346 1441833662 0.318420 0.578491 0.260437 -0.704346 1441833662 0.318420 0.578491 0.260437 -0.704346 1441833662 0.383484 0.550354 0.318970 -0.669495 1441833662 0.383484 0.550354 0.318970 -0.669495 1441833662 0.383484 0.550354 0.318970 -0.669495 1441833662 0.383484 0.550354 0.318970 -0.669495 1441833662 0.383484 0.550354 0.318970 -0.669495 1441833662 0.383484 0.550354 0.318970 -0.669495 1441833662 0.383484 0.550354 0.318970 -0.669495 1441833662 0.430420 0.527222 0.365784 -0.634766 1441833662 0.430420 0.527222 0.365784 -0.634766 1441833662 0.430420 0.527222 0.365784 -0.634766 1441833662 0.430420 0.527222 0.365784 -0.634766 1441833663 0.430420 0.527222 0.365784 -0.634766 1441833663 0.430420 0.527222 0.365784 -0.634766 1441833663 0.455017 0.508301 0.397705 -0.613525 1441833663 0.455017 0.508301 0.397705 -0.613525 1441833663 0.455017 0.508301 0.397705 -0.613525 1441833663 0.455017 0.508301 0.397705 -0.613525 1441833663 0.455017 0.508301 0.397705 -0.613525 1441833663 0.449646 0.506775 0.405762 -0.613464 1441833663 0.449646 0.506775 0.405762 -0.613464 1441833663 0.449646 0.506775 0.405762 -0.613464 1441833663 0.449646 0.506775 0.405762 -0.613464 1441833663 0.449646 0.506775 0.405762 -0.613464 1441833663 0.449646 0.506775 0.405762 -0.613464 1441833663 0.417114 0.518799 0.386963 -0.638062 1441833663 0.417114 0.518799 0.386963 -0.638062 1441833663 0.417114 0.518799 0.386963 -0.638062 1441833663 0.417114 0.518799 0.386963 -0.638062 1441833663 0.417114 0.518799 0.386963 -0.638062 1441833663 0.417114 0.518799 0.386963 -0.638062 1441833663 0.417114 0.518799 0.386963 -0.638062 1441833663 0.363525 0.538513 0.346985 -0.676331 1441833663 0.363525 0.538513 0.346985 -0.676331 1441833663 0.363525 0.538513 0.346985 -0.676331 1441833663 0.363525 0.538513 0.346985 -0.676331 1441833663 0.363525 0.538513 0.346985 -0.676331 1441833663 0.363525 0.538513 0.346985 -0.676331 1441833663 0.295410 0.562744 0.291260 -0.714966 1441833663 0.295410 0.562744 0.291260 -0.714966 1441833663 0.295410 0.562744 0.291260 -0.714966 1441833663 0.295410 0.562744 0.291260 -0.714966 1441833663 0.295410 0.562744 0.291260 -0.714966 1441833663 0.217224 0.589966 0.225281 -0.744324 1441833663 0.217224 0.589966 0.225281 -0.744324 1441833663 0.217224 0.589966 0.225281 -0.744324 1441833663 0.217224 0.589966 0.225281 -0.744324 1441833663 0.217224 0.589966 0.225281 -0.744324 1441833663 0.217224 0.589966 0.225281 -0.744324 1441833663 0.217224 0.589966 0.225281 -0.744324 1441833663 0.134277 0.612671 0.153992 -0.763489 1441833663 0.134277 0.612671 0.153992 -0.763489 1441833663 0.134277 0.612671 0.153992 -0.763489 1441833663 0.134277 0.612671 0.153992 -0.763489 1441833663 0.134277 0.612671 0.153992 -0.763489 1441833663 0.134277 0.612671 0.153992 -0.763489 1441833663 0.050659 0.627258 0.083496 -0.772644 1441833663 0.050659 0.627258 0.083496 -0.772644 1441833663 0.050659 0.627258 0.083496 -0.772644 1441833663 0.050659 0.627258 0.083496 -0.772644 1441833663 0.050659 0.627258 0.083496 -0.772644 1441833663 0.050659 0.627258 0.083496 -0.772644 1441833663 -0.024231 0.631409 0.021423 -0.774780 1441833663 -0.024231 0.631409 0.021423 -0.774780 1441833663 -0.024231 0.631409 0.021423 -0.774780 1441833663 -0.024231 0.631409 0.021423 -0.774780 1441833663 -0.024231 0.631409 0.021423 -0.774780 1441833663 -0.024231 0.631409 0.021423 -0.774780 1441833663 -0.075500 0.628113 -0.025085 -0.774048 1441833663 -0.075500 0.628113 -0.025085 -0.774048 1441833663 -0.075500 0.628113 -0.025085 -0.774048 1441833663 -0.075500 0.628113 -0.025085 -0.774048 1441833663 -0.075500 0.628113 -0.025085 -0.774048 1441833663 -0.075500 0.628113 -0.025085 -0.774048 1441833663 -0.100037 0.622681 -0.049622 -0.774475 1441833663 -0.100037 0.622681 -0.049622 -0.774475 1441833663 -0.100037 0.622681 -0.049622 -0.774475 1441833663 -0.100037 0.622681 -0.049622 -0.774475 1441833663 -0.100037 0.622681 -0.049622 -0.774475 1441833663 -0.100037 0.622681 -0.049622 -0.774475 1441833663 -0.096313 0.620361 -0.052124 -0.776672 1441833663 -0.096313 0.620361 -0.052124 -0.776672 1441833663 -0.096313 0.620361 -0.052124 -0.776672 1441833663 -0.096313 0.620361 -0.052124 -0.776672 1441833663 -0.096313 0.620361 -0.052124 -0.776672 1441833663 -0.096313 0.620361 -0.052124 -0.776672 1441833663 -0.066711 0.622437 -0.033020 -0.779114 1441833663 -0.066711 0.622437 -0.033020 -0.779114 1441833663 -0.066711 0.622437 -0.033020 -0.779114 1441833663 -0.066711 0.622437 -0.033020 -0.779114 1441833663 -0.066711 0.622437 -0.033020 -0.779114 1441833663 -0.066711 0.622437 -0.033020 -0.779114 1441833663 -0.012695 0.626282 0.003906 -0.779480 1441833663 -0.012695 0.626282 0.003906 -0.779480 1441833663 -0.012695 0.626282 0.003906 -0.779480 1441833663 -0.012695 0.626282 0.003906 -0.779480 1441833663 -0.012695 0.626282 0.003906 -0.779480 1441833663 -0.012695 0.626282 0.003906 -0.779480 1441833663 -0.012695 0.626282 0.003906 -0.779480 1441833663 0.054993 0.626038 0.055237 -0.775879 1441833663 0.054993 0.626038 0.055237 -0.775879 1441833663 0.054993 0.626038 0.055237 -0.775879 1441833663 0.054993 0.626038 0.055237 -0.775879 1441833663 0.054993 0.626038 0.055237 -0.775879 1441833663 0.054993 0.626038 0.055237 -0.775879 1441833663 0.130920 0.620117 0.115356 -0.764832 1441833663 0.130920 0.620117 0.115356 -0.764832 1441833663 0.130920 0.620117 0.115356 -0.764832 1441833663 0.130920 0.620117 0.115356 -0.764832 1441833663 0.130920 0.620117 0.115356 -0.764832 1441833663 0.130920 0.620117 0.115356 -0.764832 1441833663 0.208618 0.607910 0.180664 -0.744446 1441833663 0.208618 0.607910 0.180664 -0.744446 1441833663 0.208618 0.607910 0.180664 -0.744446 1441833663 0.208618 0.607910 0.180664 -0.744446 1441833663 0.208618 0.607910 0.180664 -0.744446 1441833663 0.208618 0.607910 0.180664 -0.744446 1441833663 0.208618 0.607910 0.180664 -0.744446 1441833663 0.285583 0.586060 0.244995 -0.717590 1441833663 0.285583 0.586060 0.244995 -0.717590 1441833663 0.285583 0.586060 0.244995 -0.717590 1441833663 0.285583 0.586060 0.244995 -0.717590 1441833663 0.285583 0.586060 0.244995 -0.717590 1441833663 0.285583 0.586060 0.244995 -0.717590 1441833664 0.351379 0.559998 0.300598 -0.687378 1441833664 0.351379 0.559998 0.300598 -0.687378 1441833664 0.351379 0.559998 0.300598 -0.687378 1441833664 0.351379 0.559998 0.300598 -0.687378 1441833664 0.351379 0.559998 0.300598 -0.687378 1441833664 0.351379 0.559998 0.300598 -0.687378 1441833664 0.394592 0.539856 0.342773 -0.659790 1441833664 0.394592 0.539856 0.342773 -0.659790 1441833664 0.394592 0.539856 0.342773 -0.659790 1441833664 0.394592 0.539856 0.342773 -0.659790 1441833664 0.394592 0.539856 0.342773 -0.659790 1441833664 0.394592 0.539856 0.342773 -0.659790 1441833664 0.394592 0.539856 0.342773 -0.659790 1441833664 0.413330 0.527832 0.363831 -0.646667 1441833664 0.413330 0.527832 0.363831 -0.646667 1441833664 0.413330 0.527832 0.363831 -0.646667 1441833664 0.413330 0.527832 0.363831 -0.646667 1441833664 0.413330 0.527832 0.363831 -0.646667 1441833664 0.413330 0.527832 0.363831 -0.646667 1441833664 0.406738 0.528809 0.367615 -0.647888 1441833664 0.406738 0.528809 0.367615 -0.647888 1441833664 0.406738 0.528809 0.367615 -0.647888 1441833664 0.406738 0.528809 0.367615 -0.647888 1441833664 0.406738 0.528809 0.367615 -0.647888 1441833664 0.406738 0.528809 0.367615 -0.647888 1441833664 0.373962 0.542908 0.349854 -0.665527 1441833664 0.373962 0.542908 0.349854 -0.665527 1441833664 0.373962 0.542908 0.349854 -0.665527 1441833664 0.373962 0.542908 0.349854 -0.665527 1441833664 0.373962 0.542908 0.349854 -0.665527 1441833664 0.373962 0.542908 0.349854 -0.665527 1441833664 0.322876 0.564453 0.312744 -0.692322 1441833664 0.322876 0.564453 0.312744 -0.692322 1441833664 0.322876 0.564453 0.312744 -0.692322 1441833664 0.322876 0.564453 0.312744 -0.692322 1441833664 0.322876 0.564453 0.312744 -0.692322 1441833664 0.257813 0.590637 0.261108 -0.718689 1441833664 0.257813 0.590637 0.261108 -0.718689 1441833664 0.257813 0.590637 0.261108 -0.718689 1441833664 0.257813 0.590637 0.261108 -0.718689 1441833664 0.257813 0.590637 0.261108 -0.718689 1441833664 0.257813 0.590637 0.261108 -0.718689 1441833664 0.183411 0.613708 0.195313 -0.742676 1441833664 0.183411 0.613708 0.195313 -0.742676 1441833664 0.183411 0.613708 0.195313 -0.742676 1441833664 0.183411 0.613708 0.195313 -0.742676 1441833664 0.183411 0.613708 0.195313 -0.742676 1441833664 0.183411 0.613708 0.195313 -0.742676 1441833664 0.103638 0.629822 0.124268 -0.759705 1441833664 0.103638 0.629822 0.124268 -0.759705 1441833664 0.103638 0.629822 0.124268 -0.759705 1441833664 0.103638 0.629822 0.124268 -0.759705 1441833664 0.103638 0.629822 0.124268 -0.759705 1441833664 0.103638 0.629822 0.124268 -0.759705 1441833664 0.103638 0.629822 0.124268 -0.759705 1441833664 0.019470 0.636719 0.050842 -0.769165 1441833664 0.019470 0.636719 0.050842 -0.769165 1441833664 0.019470 0.636719 0.050842 -0.769165 1441833664 0.019470 0.636719 0.050842 -0.769165 1441833664 0.019470 0.636719 0.050842 -0.769165 1441833664 0.019470 0.636719 0.050842 -0.769165 1441833664 -0.054565 0.638367 -0.013306 -0.767700 1441833664 -0.054565 0.638367 -0.013306 -0.767700 1441833664 -0.054565 0.638367 -0.013306 -0.767700 1441833664 -0.054565 0.638367 -0.013306 -0.767700 1441833664 -0.054565 0.638367 -0.013306 -0.767700 1441833664 -0.054565 0.638367 -0.013306 -0.767700 1441833664 -0.114197 0.635071 -0.064819 -0.761230 1441833664 -0.114197 0.635071 -0.064819 -0.761230 1441833664 -0.114197 0.635071 -0.064819 -0.761230 1441833664 -0.114197 0.635071 -0.064819 -0.761230 1441833664 -0.114197 0.635071 -0.064819 -0.761230 1441833664 -0.114197 0.635071 -0.064819 -0.761230 1441833664 -0.151245 0.631653 -0.098572 -0.753906 1441833664 -0.151245 0.631653 -0.098572 -0.753906 1441833664 -0.151245 0.631653 -0.098572 -0.753906 1441833664 -0.151245 0.631653 -0.098572 -0.753906 1441833664 -0.151245 0.631653 -0.098572 -0.753906 1441833664 -0.151245 0.631653 -0.098572 -0.753906 1441833664 -0.151245 0.631653 -0.098572 -0.753906 1441833664 -0.163391 0.627625 -0.112122 -0.752869 1441833664 -0.163391 0.627625 -0.112122 -0.752869 1441833664 -0.163391 0.627625 -0.112122 -0.752869 1441833664 -0.163391 0.627625 -0.112122 -0.752869 1441833664 -0.163391 0.627625 -0.112122 -0.752869 1441833664 -0.163391 0.627625 -0.112122 -0.752869 1441833664 -0.150085 0.628235 -0.106995 -0.755859 1441833664 -0.150085 0.628235 -0.106995 -0.755859 1441833664 -0.150085 0.628235 -0.106995 -0.755859 1441833664 -0.150085 0.628235 -0.106995 -0.755859 1441833664 -0.150085 0.628235 -0.106995 -0.755859 1441833664 -0.150085 0.628235 -0.106995 -0.755859 1441833664 -0.150085 0.628235 -0.106995 -0.755859 1441833664 -0.111816 0.631897 -0.083984 -0.762329 1441833664 -0.111816 0.631897 -0.083984 -0.762329 1441833664 -0.111816 0.631897 -0.083984 -0.762329 1441833664 -0.111816 0.631897 -0.083984 -0.762329 1441833664 -0.111816 0.631897 -0.083984 -0.762329 1441833664 -0.111816 0.631897 -0.083984 -0.762329 1441833664 -0.055664 0.633850 -0.046814 -0.770020 1441833664 -0.055664 0.633850 -0.046814 -0.770020 1441833664 -0.055664 0.633850 -0.046814 -0.770020 1441833664 -0.055664 0.633850 -0.046814 -0.770020 1441833664 -0.055664 0.633850 -0.046814 -0.770020 1441833664 -0.055664 0.633850 -0.046814 -0.770020 1441833664 0.014221 0.630615 0.004639 -0.775940 1441833664 0.014221 0.630615 0.004639 -0.775940 1441833664 0.014221 0.630615 0.004639 -0.775940 1441833664 0.014221 0.630615 0.004639 -0.775940 1441833664 0.014221 0.630615 0.004639 -0.775940 1441833664 0.014221 0.630615 0.004639 -0.775940 1441833664 0.014221 0.630615 0.004639 -0.775940 1441833664 0.092590 0.622986 0.066162 -0.773926 1441833665 0.092590 0.622986 0.066162 -0.773926 1441833665 0.092590 0.622986 0.066162 -0.773926 1441833665 0.092590 0.622986 0.066162 -0.773926 1441833665 0.092590 0.622986 0.066162 -0.773926 1441833665 0.092590 0.622986 0.066162 -0.773926 1441833665 0.092590 0.622986 0.066162 -0.773926 1441833665 0.173157 0.607300 0.131348 -0.764160 1441833665 0.173157 0.607300 0.131348 -0.764160 1441833665 
0.136414 0.609558 0.142517 -0.767822 1441833667 0.136414 0.609558 0.142517 -0.767822 1441833667 0.136414 0.609558 0.142517 -0.767822 1441833667 0.136414 0.609558 0.142517 -0.767822 1441833667 0.136414 0.609558 0.142517 -0.767822 1441833667 0.090759 0.619934 0.111389 -0.771362 1441833667 0.090759 0.619934 0.111389 -0.771362 1441833667 0.090759 0.619934 0.111389 -0.771362 1441833667 0.090759 0.619934 0.111389 -0.771362 1441833667 0.090759 0.619934 0.111389 -0.771362 1441833667 0.090759 0.619934 0.111389 -0.771362 1441833667 0.033264 0.630005 0.067261 -0.772949 1441833667 0.033264 0.630005 0.067261 -0.772949 1441833667 0.033264 0.630005 0.067261 -0.772949 1441833667 0.033264 0.630005 0.067261 -0.772949 1441833667 0.033264 0.630005 0.067261 -0.772949 1441833667 -0.030029 0.634949 0.015747 -0.771851 1441833667 -0.030029 0.634949 0.015747 -0.771851 1441833667 -0.030029 0.634949 0.015747 -0.771851 1441833667 -0.030029 0.634949 0.015747 -0.771851 1441833667 -0.030029 0.634949 0.015747 -0.771851 1441833667 -0.030029 0.634949 0.015747 -0.771851 1441833667 -0.090210 0.632813 -0.036377 -0.768188 1441833667 -0.090210 0.632813 -0.036377 -0.768188 1441833667 -0.090210 0.632813 -0.036377 -0.768188 1441833667 -0.090210 0.632813 -0.036377 -0.768188 1441833667 -0.090210 0.632813 -0.036377 -0.768188 1441833667 -0.090210 0.632813 -0.036377 -0.768188 1441833667 -0.090210 0.632813 -0.036377 -0.768188 1441833667 -0.136108 0.622070 -0.078125 -0.767090 1441833667 -0.136108 0.622070 -0.078125 -0.767090 1441833667 -0.136108 0.622070 -0.078125 -0.767090 1441833668 -0.136108 0.622070 -0.078125 -0.767090 1441833668 -0.136108 0.622070 -0.078125 -0.767090 1441833668 -0.162354 0.613525 -0.103882 -0.765808 1441833668 -0.162354 0.613525 -0.103882 -0.765808 1441833668 -0.162354 0.613525 -0.103882 -0.765808 1441833668 -0.150757 0.614319 -0.105835 -0.767273 1441833668 -0.150757 0.614319 -0.105835 -0.767273 1441833668 -0.150757 0.614319 -0.105835 -0.767273 1441833668 -0.150757 0.614319 -0.105835 -0.767273 1441833668 -0.150757 0.614319 -0.105835 -0.767273 1441833668 -0.150757 0.614319 -0.105835 -0.767273 1441833668 -0.150757 0.614319 -0.105835 -0.767273 1441833668 -0.106689 0.618408 -0.079590 -0.774475 1441833668 -0.106689 0.618408 -0.079590 -0.774475 1441833668 -0.106689 0.618408 -0.079590 -0.774475 1441833668 -0.106689 0.618408 -0.079590 -0.774475 1441833668 -0.106689 0.618408 -0.079590 -0.774475 1441833668 -0.039978 0.620361 -0.036194 -0.782471 1441833668 -0.039978 0.620361 -0.036194 -0.782471 1441833668 -0.039978 0.620361 -0.036194 -0.782471 1441833668 -0.039978 0.620361 -0.036194 -0.782471 1441833668 -0.039978 0.620361 -0.036194 -0.782471 1441833668 -0.039978 0.620361 -0.036194 -0.782471 1441833668 0.040833 0.616577 0.018250 -0.786011 1441833668 0.040833 0.616577 0.018250 -0.786011 1441833668 0.040833 0.616577 0.018250 -0.786011 1441833668 0.040833 0.616577 0.018250 -0.786011 1441833668 0.040833 0.616577 0.018250 -0.786011 1441833668 0.040833 0.616577 0.018250 -0.786011 1441833668 0.132324 0.607971 0.085327 -0.778198 1441833668 0.132324 0.607971 0.085327 -0.778198 1441833668 0.132324 0.607971 0.085327 -0.778198 1441833668 0.132324 0.607971 0.085327 -0.778198 1441833668 0.132324 0.607971 0.085327 -0.778198 1441833668 0.132324 0.607971 0.085327 -0.778198 1441833668 0.132324 0.607971 0.085327 -0.778198 1441833668 0.132324 0.607971 0.085327 -0.778198 1441833668 0.224731 0.592407 0.159851 -0.756958 1441833668 0.224731 0.592407 0.159851 -0.756958 1441833668 0.224731 0.592407 0.159851 -0.756958 1441833668 0.224731 0.592407 0.159851 -0.756958 1441833668 0.224731 0.592407 0.159851 -0.756958 1441833668 0.224731 0.592407 0.159851 -0.756958 1441833668 0.308350 0.566528 0.229126 -0.729004 1441833668 0.308350 0.566528 0.229126 -0.729004 1441833668 0.308350 0.566528 0.229126 -0.729004 1441833668 0.308350 0.566528 0.229126 -0.729004 1441833668 0.308350 0.566528 0.229126 -0.729004 1441833668 0.308350 0.566528 0.229126 -0.729004 1441833668 0.377991 0.541687 0.290955 -0.692139 1441833668 0.377991 0.541687 0.290955 -0.692139 1441833668 0.377991 0.541687 0.290955 -0.692139 1441833668 0.377991 0.541687 0.290955 -0.692139 1441833668 0.377991 0.541687 0.290955 -0.692139 1441833668 0.377991 0.541687 0.290955 -0.692139 1441833668 0.427612 0.517822 0.339233 -0.658691 1441833668 0.427612 0.517822 0.339233 -0.658691 1441833668 0.427612 0.517822 0.339233 -0.658691 1441833668 0.427612 0.517822 0.339233 -0.658691 1441833668 0.427612 0.517822 0.339233 -0.658691 1441833668 0.427612 0.517822 0.339233 -0.658691 1441833668 0.448242 0.504333 0.368530 -0.639465 1441833668 0.448242 0.504333 0.368530 -0.639465 1441833668 0.448242 0.504333 0.368530 -0.639465 1441833668 0.448242 0.504333 0.368530 -0.639465 1441833668 0.448242 0.504333 0.368530 -0.639465 1441833668 0.448242 0.504333 0.368530 -0.639465 1441833668 0.438110 0.504333 0.372498 -0.644165 1441833668 0.438110 0.504333 0.372498 -0.644165 1441833668 0.438110 0.504333 0.372498 -0.644165 1441833668 0.438110 0.504333 0.372498 -0.644165 1441833668 0.438110 0.504333 0.372498 -0.644165 1441833668 0.438110 0.504333 0.372498 -0.644165 1441833668 0.438110 0.504333 0.372498 -0.644165 1441833668 0.399170 0.520447 0.352112 -0.667664 1441833668 0.399170 0.520447 0.352112 -0.667664 1441833668 0.399170 0.520447 0.352112 -0.667664 1441833668 0.399170 0.520447 0.352112 -0.667664 1441833668 0.399170 0.520447 0.352112 -0.667664 1441833668 0.399170 0.520447 0.352112 -0.667664 1441833668 0.337158 0.545837 0.311890 -0.700745 1441833668 0.337158 0.545837 0.311890 -0.700745 1441833668 0.337158 0.545837 0.311890 -0.700745 1441833668 0.337158 0.545837 0.311890 -0.700745 1441833668 0.337158 0.545837 0.311890 -0.700745 1441833668 0.337158 0.545837 0.311890 -0.700745 1441833668 0.259888 0.571594 0.255005 -0.735291 1441833668 0.259888 0.571594 0.255005 -0.735291 1441833668 0.259888 0.571594 0.255005 -0.735291 1441833668 0.259888 0.571594 0.255005 -0.735291 1441833668 0.259888 0.571594 0.255005 -0.735291 1441833668 0.259888 0.571594 0.255005 -0.735291 1441833668 0.176270 0.590515 0.187927 -0.764771 1441833668 0.176270 0.590515 0.187927 -0.764771 1441833668 0.176270 0.590515 0.187927 -0.764771 1441833668 0.176270 0.590515 0.187927 -0.764771 1441833668 0.176270 0.590515 0.187927 -0.764771 1441833668 0.176270 0.590515 0.187927 -0.764771 1441833668 0.088623 0.608459 0.117615 -0.779846 1441833668 0.088623 0.608459 0.117615 -0.779846 1441833668 0.088623 0.608459 0.117615 -0.779846 1441833668 0.088623 0.608459 0.117615 -0.779846 1441833668 0.088623 0.608459 0.117615 -0.779846 1441833668 0.088623 0.608459 0.117615 -0.779846 1441833668 0.088623 0.608459 0.117615 -0.779846 1441833668 0.004578 0.620178 0.050354 -0.782837 1441833668 0.004578 0.620178 0.050354 -0.782837 1441833668 0.004578 0.620178 0.050354 -0.782837 1441833668 0.004578 0.620178 0.050354 -0.782837 1441833668 0.004578 0.620178 0.050354 -0.782837 1441833669 0.004578 0.620178 0.050354 -0.782837 1441833669 -0.068848 0.623657 -0.006775 -0.778625 1441833669 -0.068848 0.623657 -0.006775 -0.778625 1441833669 -0.068848 0.623657 -0.006775 -0.778625 1441833669 -0.068848 0.623657 -0.006775 -0.778625 1441833669 -0.068848 0.623657 -0.006775 -0.778625 1441833669 -0.068848 0.623657 -0.006775 -0.778625 1441833669 -0.107666 0.622253 -0.044983 -0.774109 1441833669 -0.107666 0.622253 -0.044983 -0.774109 1441833669 -0.107666 0.622253 -0.044983 -0.774109 1441833669 -0.107666 0.622253 -0.044983 -0.774109 1441833669 -0.107666 0.622253 -0.044983 -0.774109 1441833669 -0.107666 0.622253 -0.044983 -0.774109 1441833669 -0.112854 0.620422 -0.058350 -0.773926 1441833669 -0.112854 0.620422 -0.058350 -0.773926 1441833669 -0.112854 0.620422 -0.058350 -0.773926 1441833669 -0.112854 0.620422 -0.058350 -0.773926 1441833669 -0.112854 0.620422 -0.058350 -0.773926 1441833669 -0.112854 0.620422 -0.058350 -0.773926 1441833669 -0.089905 0.621094 -0.051880 -0.776855 1441833669 -0.089905 0.621094 -0.051880 -0.776855 1441833669 -0.089905 0.621094 -0.051880 -0.776855 1441833669 -0.089905 0.621094 -0.051880 -0.776855 1441833669 -0.089905 0.621094 -0.051880 -0.776855 1441833669 -0.089905 0.621094 -0.051880 -0.776855 1441833669 -0.042603 0.624695 -0.023987 -0.779358 1441833669 -0.042603 0.624695 -0.023987 -0.779358 1441833669 -0.042603 0.624695 -0.023987 -0.779358 1441833669 -0.042603 0.624695 -0.023987 -0.779358 1441833669 -0.042603 0.624695 -0.023987 -0.779358 1441833669 -0.042603 0.624695 -0.023987 -0.779358 1441833669 0.023010 0.626404 0.019653 -0.778931 1441833669 0.023010 0.626404 0.019653 -0.778931 1441833669 0.023010 0.626404 0.019653 -0.778931 1441833669 0.023010 0.626404 0.019653 -0.778931 1441833669 0.023010 0.626404 0.019653 -0.778931 1441833669 0.023010 0.626404 0.019653 -0.778931 1441833669 0.101563 0.620422 0.078003 -0.773743 1441833669 0.101563 0.620422 0.078003 -0.773743 1441833669 0.101563 0.620422 0.078003 -0.773743 1441833669 0.101563 0.620422 0.078003 -0.773743 1441833669 0.101563 0.620422 0.078003 -0.773743 1441833669 0.101563 0.620422 0.078003 -0.773743 1441833669 0.101563 0.620422 0.078003 -0.773743 1441833669 0.185791 0.603271 0.144653 -0.761963 1441833669 0.185791 0.603271 0.144653 -0.761963 1441833669 0.185791 0.603271 0.144653 -0.761963 1441833669 0.185791 0.603271 0.144653 -0.761963 1441833669 0.185791 0.603271 0.144653 -0.761963 1441833669 0.185791 0.603271 0.144653 -0.761963 1441833669 0.266235 0.580994 0.210449 -0.739807 1441833669 0.266235 0.580994 0.210449 -0.739807 1441833669 0.266235 0.580994 0.210449 -0.739807 1441833669 0.266235 0.580994 0.210449 -0.739807 1441833669 0.266235 0.580994 0.210449 -0.739807 1441833669 0.266235 0.580994 0.210449 -0.739807 1441833669 0.266235 0.580994 0.210449 -0.739807 1441833669 0.337646 0.558105 0.271729 -0.707581 1441833669 0.337646 0.558105 0.271729 -0.707581 1441833669 0.337646 0.558105 0.271729 -0.707581 1441833669 0.337646 0.558105 0.271729 -0.707581 1441833669 0.337646 0.558105 0.271729 -0.707581 1441833669 0.337646 0.558105 0.271729 -0.707581 1441833669 0.337646 0.558105 0.271729 -0.707581 1441833669 0.389465 0.534912 0.321655 -0.677307 1441833669 0.389465 0.534912 0.321655 -0.677307 1441833669 0.389465 0.534912 0.321655 -0.677307 1441833669 0.389465 0.534912 0.321655 -0.677307 1441833669 0.389465 0.534912 0.321655 -0.677307 1441833669 0.389465 0.534912 0.321655 -0.677307 1441833669 0.414551 0.521973 0.351685 -0.657288 1441833669 0.414551 0.521973 0.351685 -0.657288 1441833669 0.414551 0.521973 0.351685 -0.657288 1441833669 0.414551 0.521973 0.351685 -0.657288 1441833669 0.414551 0.521973 0.351685 -0.657288 1441833669 0.414551 0.521973 0.351685 -0.657288 1441833669 0.414551 0.517456 0.361938 -0.655212 1441833669 0.414551 0.517456 0.361938 -0.655212 1441833669 0.414551 0.517456 0.361938 -0.655212 1441833669 0.414551 0.517456 0.361938 -0.655212 1441833669 0.414551 0.517456 0.361938 -0.655212 1441833669 0.414551 0.517456 0.361938 -0.655212 1441833669 0.384766 0.524963 0.348206 -0.674622 1441833669 0.384766 0.524963 0.348206 -0.674622 1441833669 0.384766 0.524963 0.348206 -0.674622 1441833669 0.384766 0.524963 0.348206 -0.674622 1441833669 0.384766 0.524963 0.348206 -0.674622 1441833669 0.384766 0.524963 0.348206 -0.674622 1441833669 0.328979 0.547119 0.311035 -0.704041 1441833669 0.328979 0.547119 0.311035 -0.704041 1441833669 0.328979 0.547119 0.311035 -0.704041 1441833669 0.328979 0.547119 0.311035 -0.704041 1441833669 0.328979 0.547119 0.311035 -0.704041 1441833669 0.328979 0.547119 0.311035 -0.704041 1441833669 0.254395 0.573975 0.257813 -0.734375 1441833669 0.254395 0.573975 0.257813 -0.734375 1441833669 0.254395 0.573975 0.257813 -0.734375 1441833669 0.254395 0.573975 0.257813 -0.734375 1441833669 0.254395 0.573975 0.257813 -0.734375 1441833669 0.254395 0.573975 0.257813 -0.734375 1441833669 0.254395 0.573975 0.257813 -0.734375 1441833669 0.167114 0.597595 0.188843 -0.761108 1441833669 0.167114 0.597595 0.188843 -0.761108 1441833669 0.167114 0.597595 0.188843 -0.761108 1441833669 0.167114 0.597595 0.188843 -0.761108 1441833669 0.167114 0.597595 0.188843 -0.761108 1441833669 0.167114 0.597595 0.188843 -0.761108 1441833669 0.076233 0.616211 0.113892 -0.775574 1441833669 0.076233 0.616211 0.113892 -0.775574 1441833669 0.076233 0.616211 0.113892 -0.775574 1441833669 0.076233 0.616211 0.113892 -0.775574 1441833669 0.076233 0.616211 0.113892 -0.775574 1441833669 0.076233 0.616211 0.113892 -0.775574 1441833670 -0.007263 0.626648 0.046875 -0.777832 1441833670 -0.007263 0.626648 0.046875 -0.777832 1441833670 -0.007263 0.626648 0.046875 -0.777832 1441833670 -0.007263 0.626648 0.046875 -0.777832 1441833670 -0.007263 0.626648 0.046875 -0.777832 1441833670 -0.007263 0.626648 0.046875 -0.777832 1441833670 -0.073242 0.628357 -0.006958 -0.774414 1441833670 -0.073242 0.628357 -0.006958 -0.774414 1441833670 -0.073242 0.628357 -0.006958 -0.774414 1441833670 -0.073242 0.628357 -0.006958 -0.774414 1441833670 -0.073242 0.628357 -0.006958 -0.774414 1441833670 -0.073242 0.628357 -0.006958 -0.774414 1441833670 -0.073242 0.628357 -0.006958 -0.774414 1441833670 -0.113953 0.629272 -0.043945 -0.767517 1441833670 -0.113953 0.629272 -0.043945 -0.767517 1441833670 -0.113953 0.629272 -0.043945 -0.767517 1441833670 -0.113953 0.629272 -0.043945 -0.767517 1441833670 -0.113953 0.629272 -0.043945 -0.767517 1441833670 -0.113953 0.629272 -0.043945 -0.767517 1441833670 -0.125671 0.627075 -0.059998 -0.766418 1441833670 -0.125671 0.627075 -0.059998 -0.766418 1441833670 -0.125671 0.627075 -0.059998 -0.766418 1441833670 -0.125671 0.627075 -0.059998 -0.766418 1441833670 -0.125671 0.627075 -0.059998 -0.766418 1441833670 -0.125671 0.627075 -0.059998 -0.766418 1441833670 -0.125671 0.627075 -0.059998 -0.766418 1441833670 -0.104858 0.625671 -0.053528 -0.771179 1441833670 -0.104858 0.625671 -0.053528 -0.771179 1441833670 -0.104858 0.625671 -0.053528 -0.771179 1441833670 -0.104858 0.625671 -0.053528 -0.771179 1441833670 -0.104858 0.625671 -0.053528 -0.771179 1441833670 -0.104858 0.625671 -0.053528 -0.771179 1441833670 -0.056580 0.626892 -0.023865 -0.776672 1441833670 -0.056580 0.626892 -0.023865 -0.776672 1441833670 -0.056580 0.626892 -0.023865 -0.776672 1441833670 -0.056580 0.626892 -0.023865 -0.776672 1441833670 -0.056580 0.626892 -0.023865 -0.776672 1441833670 0.011230 0.625854 0.022400 -0.779541 1441833670 0.011230 0.625854 0.022400 -0.779541 1441833670 0.011230 0.625854 0.022400 -0.779541 1441833670 0.011230 0.625854 0.022400 -0.779541 1441833670 0.011230 0.625854 0.022400 -0.779541 1441833670 0.011230 0.625854 0.022400 -0.779541 1441833670 0.090088 0.620789 0.081055 -0.774536 1441833670 0.090088 0.620789 0.081055 -0.774536 1441833670 0.090088 0.620789 0.081055 -0.774536 1441833670 0.090088 0.620789 0.081055 -0.774536 1441833670 0.090088 0.620789 0.081055 -0.774536 1441833670 0.090088 0.620789 0.081055 -0.774536 1441833670 0.176514 0.609680 0.149963 -0.758057 1441833670 0.176514 0.609680 0.149963 -0.758057 1441833670 0.176514 0.609680 0.149963 -0.758057 1441833670 0.176514 0.609680 0.149963 -0.758057 1441833670 0.176514 0.609680 0.149963 -0.758057 1441833670 0.176514 0.609680 0.149963 -0.758057 1441833670 0.264038 0.584290 0.222046 -0.734558 1441833670 0.264038 0.584290 0.222046 -0.734558 1441833670 0.264038 0.584290 0.222046 -0.734558 1441833670 0.264038 0.584290 0.222046 -0.734558 1441833670 0.264038 0.584290 0.222046 -0.734558 1441833670 0.264038 0.584290 0.222046 -0.734558 1441833670 0.264038 0.584290 0.222046 -0.734558 1441833670 0.339966 0.554443 0.284180 -0.704468 1441833670 0.339966 0.554443 0.284180 -0.704468 1441833670 0.339966 0.554443 0.284180 -0.704468 1441833670 0.339966 0.554443 0.284180 -0.704468 1441833670 0.339966 0.554443 0.284180 -0.704468 1441833670 0.339966 0.554443 0.284180 -0.704468 1441833670 0.339966 0.554443 0.284180 -0.704468 1441833670 0.391663 0.536682 0.333679 -0.668762 1441833670 0.391663 0.536682 0.333679 -0.668762 1441833670 0.391663 0.536682 0.333679 -0.668762 1441833670 0.391663 0.536682 0.333679 -0.668762 1441833670 0.391663 0.536682 0.333679 -0.668762 1441833670 0.391663 0.536682 0.333679 -0.668762 1441833670 0.415283 0.525024 0.363708 -0.647766 1441833670 0.415283 0.525024 0.363708 -0.647766 1441833670 0.415283 0.525024 0.363708 -0.647766 1441833670 0.415283 0.525024 0.363708 -0.647766 1441833670 0.415283 0.525024 0.363708 -0.647766 1441833670 0.414307 0.521973 0.371155 -0.646606 1441833670 0.414307 0.521973 0.371155 -0.646606 1441833670 0.414307 0.521973 0.371155 -0.646606 1441833670 0.414307 0.521973 0.371155 -0.646606 1441833670 0.414307 0.521973 0.371155 -0.646606 1441833670 0.414307 0.521973 0.371155 -0.646606 1441833670 0.386108 0.530579 0.356506 -0.665039 1441833670 0.386108 0.530579 0.356506 -0.665039 1441833670 0.386108 0.530579 0.356506 -0.665039 1441833670 0.386108 0.530579 0.356506 -0.665039 1441833670 0.386108 0.530579 0.356506 -0.665039 1441833670 0.335754 0.549988 0.321533 -0.693787 1441833670 0.335754 0.549988 0.321533 -0.693787 1441833670 0.335754 0.549988 0.321533 -0.693787 1441833670 0.335754 0.549988 0.321533 -0.693787 1441833670 0.335754 0.549988 0.321533 -0.693787 1441833670 0.335754 0.549988 0.321533 -0.693787 1441833670 0.265808 0.576782 0.270691 -0.723450 1441833670 0.265808 0.576782 0.270691 -0.723450 1441833670 0.265808 0.576782 0.270691 -0.723450 1441833670 0.265808 0.576782 0.270691 -0.723450 1441833670 0.265808 0.576782 0.270691 -0.723450 1441833670 0.265808 0.576782 0.270691 -0.723450 1441833670 0.265808 0.576782 0.270691 -0.723450 1441833670 0.184082 0.601746 0.205322 -0.749573 1441833670 0.184082 0.601746 0.205322 -0.749573 1441833670 0.184082 0.601746 0.205322 -0.749573 1441833670 0.184082 0.601746 0.205322 -0.749573 1441833670 0.184082 0.601746 0.205322 -0.749573 1441833670 0.098511 0.616882 0.133789 -0.769348 1441833670 0.098511 0.616882 0.133789 -0.769348 1441833671 0.098511 0.616882 0.133789 -0.769348 1441833671 0.098511 0.616882 0.133789 -0.769348 1441833671 0.098511 0.616882 0.133789 -0.769348 1441833671 0.098511 0.616882 0.133789 -0.769348 1441833671 0.098511 0.616882 0.133789 -0.769348 1441833671 0.017822 0.627563 0.069153 -0.775330 1441833671 0.017822 0.627563 0.069153 -0.775330 1441833671 0.017822 0.627563 0.069153 -0.775330 1441833671 0.017822 0.627563 0.069153 -0.775330 1441833671 0.017822 0.627563 0.069153 -0.775330 1441833671 0.017822 0.627563 0.069153 -0.775330 1441833671 -0.041626 0.631287 0.021423 -0.774109 1441833671 -0.041626 0.631287 0.021423 -0.774109 1441833671 -0.041626 0.631287 0.021423 -0.774109 1441833671 -0.041626 0.631287 0.021423 -0.774109 1441833671 -0.041626 0.631287 0.021423 -0.774109 1441833671 -0.041626 0.631287 0.021423 -0.774109 1441833671 -0.041626 0.631287 0.021423 -0.774109 1441833671 -0.080383 0.630188 -0.011292 -0.772217 1441833671 -0.080383 0.630188 -0.011292 -0.772217 1441833671 -0.080383 0.630188 -0.011292 -0.772217 1441833671 -0.080383 0.630188 -0.011292 -0.772217 1441833671 -0.080383 0.630188 -0.011292 -0.772217 1441833671 -0.080383 0.630188 -0.011292 -0.772217 1441833671 -0.092102 0.629822 -0.025879 -0.770813 1441833671 -0.092102 0.629822 -0.025879 -0.770813 1441833671 -0.092102 0.629822 -0.025879 -0.770813 1441833671 -0.092102 0.629822 -0.025879 -0.770813 1441833671 -0.092102 0.629822 -0.025879 -0.770813 1441833671 -0.092102 0.629822 -0.025879 -0.770813 1441833671 -0.068237 0.630859 -0.015076 -0.772705 1441833671 -0.068237 0.630859 -0.015076 -0.772705 1441833671 -0.068237 0.630859 -0.015076 -0.772705 1441833671 -0.068237 0.630859 -0.015076 -0.772705 1441833671 -0.068237 0.630859 -0.015076 -0.772705 1441833671 -0.068237 0.630859 -0.015076 -0.772705 1441833671 -0.015137 0.629639 0.018005 -0.776550 1441833671 -0.015137 0.629639 0.018005 -0.776550 1441833671 -0.015137 0.629639 0.018005 -0.776550 1441833671 -0.015137 0.629639 0.018005 -0.776550 1441833671 -0.015137 0.629639 0.018005 -0.776550 1441833671 -0.015137 0.629639 0.018005 -0.776550 1441833671 -0.015137 0.629639 0.018005 -0.776550 1441833671 0.055359 0.624756 0.066711 -0.776001 1441833671 0.055359 0.624756 0.066711 -0.776001 1441833671 0.055359 0.624756 0.066711 -0.776001 1441833671 0.055359 0.624756 0.066711 -0.776001 1441833671 0.055359 0.624756 0.066711 -0.776001 1441833671 0.055359 0.624756 0.066711 -0.776001 1441833671 0.132751 0.617554 0.125000 -0.765076 1441833671 0.132751 0.617554 0.125000 -0.765076 1441833671 0.132751 0.617554 0.125000 -0.765076 1441833671 0.132751 0.617554 0.125000 -0.765076 1441833671 0.132751 0.617554 0.125000 -0.765076 1441833671 0.214478 0.601685 0.191223 -0.745239 1441833671 0.214478 0.601685 0.191223 -0.745239 1441833671 0.214478 0.601685 0.191223 -0.745239 1441833671 0.214478 0.601685 0.191223 -0.745239 1441833671 0.214478 0.601685 0.191223 -0.745239 1441833671 0.214478 0.601685 0.191223 -0.745239 1441833671 0.214478 0.601685 0.191223 -0.745239 1441833671 0.295349 0.578674 0.256409 -0.715637 1441833671 0.295349 0.578674 0.256409 -0.715637 1441833671 0.295349 0.578674 0.256409 -0.715637 1441833671 0.295349 0.578674 0.256409 -0.715637 1441833671 0.295349 0.578674 0.256409 -0.715637 1441833671 0.295349 0.578674 0.256409 -0.715637 1441833671 0.358826 0.553589 0.309937 -0.684570 1441833671 0.358826 0.553589 0.309937 -0.684570 1441833671 0.358826 0.553589 0.309937 -0.684570 1441833671 0.358826 0.553589 0.309937 -0.684570 1441833671 0.358826 0.553589 0.309937 -0.684570 1441833671 0.358826 0.553589 0.309937 -0.684570 1441833671 0.401672 0.532104 0.349243 -0.658386 1441833671 0.401672 0.532104 0.349243 -0.658386 1441833671 0.401672 0.532104 0.349243 -0.658386 1441833671 0.401672 0.532104 0.349243 -0.658386 1441833671 0.401672 0.532104 0.349243 -0.658386 1441833671 0.401672 0.532104 0.349243 -0.658386 1441833671 0.417358 0.518555 0.366760 -0.649902 1441833671 0.417358 0.518555 0.366760 -0.649902 1441833671 0.417358 0.518555 0.366760 -0.649902 1441833671 0.417358 0.518555 0.366760 -0.649902 1441833671 0.417358 0.518555 0.366760 -0.649902 1441833671 0.417358 0.518555 0.366760 -0.649902 1441833671 0.404602 0.520935 0.360718 -0.659363 1441833671 0.404602 0.520935 0.360718 -0.659363 1441833671 0.404602 0.520935 0.360718 -0.659363 1441833671 0.404602 0.520935 0.360718 -0.659363 1441833671 0.404602 0.520935 0.360718 -0.659363 1441833671 0.404602 0.520935 0.360718 -0.659363 1441833671 0.368652 0.533020 0.334656 -0.684082 1441833671 0.368652 0.533020 0.334656 -0.684082 1441833671 0.368652 0.533020 0.334656 -0.684082 1441833671 0.368652 0.533020 0.334656 -0.684082 1441833671 0.368652 0.533020 0.334656 -0.684082 1441833671 0.368652 0.533020 0.334656 -0.684082 1441833671 0.316345 0.550049 0.293274 -0.715088 1441833671 0.316345 0.550049 0.293274 -0.715088 1441833671 0.316345 0.550049 0.293274 -0.715088 1441833671 0.316345 0.550049 0.293274 -0.715088 1441833671 0.316345 0.550049 0.293274 -0.715088 1441833671 0.316345 0.550049 0.293274 -0.715088 1441833671 0.316345 0.550049 0.293274 -0.715088 1441833671 0.251404 0.569946 0.237732 -0.745239 1441833671 0.251404 0.569946 0.237732 -0.745239 1441833671 0.251404 0.569946 0.237732 -0.745239 1441833671 0.251404 0.569946 0.237732 -0.745239 1441833671 0.251404 0.569946 0.237732 -0.745239 1441833671 0.251404 0.569946 0.237732 -0.745239 1441833671 0.177429 0.591736 0.174988 -0.766602 1441833671 0.177429 0.591736 0.174988 -0.766602 1441833672 0.177429 0.591736 0.174988 -0.766602 1441833672 0.177429 0.591736 0.174988 -0.766602 1441833672 0.177429 0.591736 0.174988 -0.766602 1441833672 0.177429 0.591736 0.174988 -0.766602 1441833672 0.099304 0.610413 0.105591 -0.778687 1441833672 0.099304 0.610413 0.105591 -0.778687 1441833672 0.099304 0.610413 0.105591 -0.778687 1441833672 0.099304 0.610413 0.105591 -0.778687 1441833672 0.099304 0.610413 0.105591 -0.778687 1441833672 0.099304 0.610413 0.105591 -0.778687 1441833672 0.099304 0.610413 0.105591 -0.778687 1441833672 0.023438 0.620728 0.036255 -0.782837 1441833672 0.023438 0.620728 0.036255 -0.782837 1441833672 0.023438 0.620728 0.036255 -0.782837 1441833672 0.023438 0.620728 0.036255 -0.782837 1441833672 0.023438 0.620728 0.036255 -0.782837 1441833672 0.023438 0.620728 0.036255 -0.782837 1441833672 0.023438 0.620728 0.036255 -0.782837 1441833672 -0.038086 0.631775 -0.021729 -0.773926 1441833672 -0.038086 0.631775 -0.021729 -0.773926 1441833672 -0.038086 0.631775 -0.021729 -0.773926 1441833672 -0.038086 0.631775 -0.021729 -0.773926 1441833672 -0.038086 0.631775 -0.021729 -0.773926 1441833672 -0.074646 0.631042 -0.060242 -0.769775 1441833672 -0.074646 0.631042 -0.060242 -0.769775 1441833672 -0.074646 0.631042 -0.060242 -0.769775 1441833672 -0.074646 0.631042 -0.060242 -0.769775 1441833672 -0.074646 0.631042 -0.060242 -0.769775 1441833672 -0.074646 0.631042 -0.060242 -0.769775 1441833672 -0.093750 0.629089 -0.084290 -0.767090 1441833672 -0.093750 0.629089 -0.084290 -0.767090 1441833672 -0.093750 0.629089 -0.084290 -0.767090 1441833672 -0.093750 0.629089 -0.084290 -0.767090 1441833672 -0.093750 0.629089 -0.084290 -0.767090 1441833672 -0.093750 0.629089 -0.084290 -0.767090 1441833672 -0.093750 0.629089 -0.084290 -0.767090 1441833672 -0.081726 0.632263 -0.082275 -0.766052 1441833672 -0.081726 0.632263 -0.082275 -0.766052 1441833672 -0.081726 0.632263 -0.082275 -0.766052 1441833672 -0.081726 0.632263 -0.082275 -0.766052 1441833672 -0.081726 0.632263 -0.082275 -0.766052 1441833672 -0.081726 0.632263 -0.082275 -0.766052 1441833672 -0.043762 0.634094 -0.058289 -0.769836 1441833672 -0.043762 0.634094 -0.058289 -0.769836 1441833672 -0.043762 0.634094 -0.058289 -0.769836 1441833672 -0.043762 0.634094 -0.058289 -0.769836 1441833672 -0.043762 0.634094 -0.058289 -0.769836 1441833672 -0.043762 0.634094 -0.058289 -0.769836 1441833672 0.016174 0.639282 -0.016418 -0.768616 1441833672 0.016174 0.639282 -0.016418 -0.768616 1441833672 0.016174 0.639282 -0.016418 -0.768616 1441833672 0.016174 0.639282 -0.016418 -0.768616 1441833672 0.016174 0.639282 -0.016418 -0.768616 1441833672 0.016174 0.639282 -0.016418 -0.768616 1441833672 0.016174 0.639282 -0.016418 -0.768616 1441833672 0.091187 0.642517 0.043274 -0.759583 1441833672 0.091187 0.642517 0.043274 -0.759583 1441833672 0.091187 0.642517 0.043274 -0.759583 1441833672 0.091187 0.642517 0.043274 -0.759583 1441833672 0.091187 0.642517 0.043274 -0.759583 1441833672 0.091187 0.642517 0.043274 -0.759583 1441833672 0.168762 0.640564 0.114258 -0.740356 1441833672 0.168762 0.640564 0.114258 -0.740356 1441833672 0.168762 0.640564 0.114258 -0.740356 1441833672 0.168762 0.640564 0.114258 -0.740356 1441833672 0.168762 0.640564 0.114258 -0.740356 1441833672 0.168762 0.640564 0.114258 -0.740356 1441833672 0.244324 0.628601 0.188599 -0.713867 1441833672 0.244324 0.628601 0.188599 -0.713867 1441833672 0.244324 0.628601 0.188599 -0.713867 1441833672 0.244324 0.628601 0.188599 -0.713867 1441833672 0.244324 0.628601 0.188599 -0.713867 1441833672 0.244324 0.628601 0.188599 -0.713867 1441833672 0.244324 0.628601 0.188599 -0.713867 1441833672 0.314087 0.602905 0.257385 -0.686707 1441833672 0.314087 0.602905 0.257385 -0.686707 1441833672 0.314087 0.602905 0.257385 -0.686707 1441833672 0.314087 0.602905 0.257385 -0.686707 1441833672 
0.132813 0.613586 0.141479 -0.765381 1441833675 0.132813 0.613586 0.141479 -0.765381 1441833675 0.132813 0.613586 0.141479 -0.765381 1441833675 0.132813 0.613586 0.141479 -0.765381 1441833675 0.093262 0.625244 0.111755 -0.766724 1441833675 0.093262 0.625244 0.111755 -0.766724 1441833675 0.093262 0.625244 0.111755 -0.766724 1441833675 0.093262 0.625244 0.111755 -0.766724 1441833675 0.093262 0.625244 0.111755 -0.766724 1441833675 0.093262 0.625244 0.111755 -0.766724 1441833675 0.093262 0.625244 0.111755 -0.766724 1441833675 0.039124 0.638916 0.065002 -0.765503 1441833675 0.039124 0.638916 0.065002 -0.765503 1441833675 0.039124 0.638916 0.065002 -0.765503 1441833675 0.039124 0.638916 0.065002 -0.765503 1441833675 0.039124 0.638916 0.065002 -0.765503 1441833675 -0.026733 0.648987 0.005615 -0.760315 1441833675 -0.026733 0.648987 0.005615 -0.760315 1441833675 -0.026733 0.648987 0.005615 -0.760315 1441833675 -0.026733 0.648987 0.005615 -0.760315 1441833675 -0.026733 0.648987 0.005615 -0.760315 1441833675 -0.026733 0.648987 0.005615 -0.760315 1441833675 -0.026733 0.648987 0.005615 -0.760315 1441833675 -0.085815 0.648926 -0.049500 -0.754395 1441833675 -0.085815 0.648926 -0.049500 -0.754395 1441833675 -0.085815 0.648926 -0.049500 -0.754395 1441833675 -0.085815 0.648926 -0.049500 -0.754395 1441833675 -0.085815 0.648926 -0.049500 -0.754395 1441833675 -0.085815 0.648926 -0.049500 -0.754395 1441833675 -0.126160 0.647461 -0.089966 -0.746216 1441833675 -0.126160 0.647461 -0.089966 -0.746216 1441833675 -0.126160 0.647461 -0.089966 -0.746216 1441833675 -0.126160 0.647461 -0.089966 -0.746216 1441833675 -0.126160 0.647461 -0.089966 -0.746216 1441833675 -0.126160 0.647461 -0.089966 -0.746216 1441833675 -0.141479 0.641602 -0.110168 -0.745789 1441833675 -0.141479 0.641602 -0.110168 -0.745789 1441833675 -0.141479 0.641602 -0.110168 -0.745789 1441833675 -0.141479 0.641602 -0.110168 -0.745789 1441833675 -0.141479 0.641602 -0.110168 -0.745789 1441833675 -0.141479 0.641602 -0.110168 -0.745789 1441833675 -0.122986 0.639893 -0.106567 -0.751099 1441833675 -0.122986 0.639893 -0.106567 -0.751099 1441833675 -0.122986 0.639893 -0.106567 -0.751099 1441833675 -0.122986 0.639893 -0.106567 -0.751099 1441833675 -0.122986 0.639893 -0.106567 -0.751099 1441833675 -0.122986 0.639893 -0.106567 -0.751099 1441833675 -0.122986 0.639893 -0.106567 -0.751099 1441833675 -0.073792 0.640320 -0.075195 -0.760864 1441833675 -0.073792 0.640320 -0.075195 -0.760864 1441833675 -0.073792 0.640320 -0.075195 -0.760864 1441833675 -0.073792 0.640320 -0.075195 -0.760864 1441833675 -0.073792 0.640320 -0.075195 -0.760864 1441833675 -0.073792 0.640320 -0.075195 -0.760864 1441833675 -0.001099 0.641174 -0.021606 -0.767090 1441833675 -0.001099 0.641174 -0.021606 -0.767090 1441833675 -0.001099 0.641174 -0.021606 -0.767090 1441833675 -0.001099 0.641174 -0.021606 -0.767090 1441833675 -0.001099 0.641174 -0.021606 -0.767090 1441833675 -0.001099 0.641174 -0.021606 -0.767090 1441833675 0.086121 0.637634 0.047363 -0.764038 1441833676 0.086121 0.637634 0.047363 -0.764038 1441833676 0.086121 0.637634 0.047363 -0.764038 1441833676 0.086121 0.637634 0.047363 -0.764038 1441833676 0.086121 0.637634 0.047363 -0.764038 1441833676 0.086121 0.637634 0.047363 -0.764038 1441833676 0.178589 0.626160 0.127563 -0.748169 1441833676 0.178589 0.626160 0.127563 -0.748169 1441833676 0.178589 0.626160 0.127563 -0.748169 1441833676 0.178589 0.626160 0.127563 -0.748169 1441833676 0.178589 0.626160 0.127563 -0.748169 1441833676 0.178589 0.626160 0.127563 -0.748169 1441833676 0.270630 0.601501 0.214294 -0.720459 1441833676 0.270630 0.601501 0.214294 -0.720459 1441833676 0.270630 0.601501 0.214294 -0.720459 1441833676 0.270630 0.601501 0.214294 -0.720459 1441833676 0.270630 0.601501 0.214294 -0.720459 1441833676 0.349243 0.568787 0.292908 -0.684570 1441833676 0.349243 0.568787 0.292908 -0.684570 1441833676 0.349243 0.568787 0.292908 -0.684570 1441833676 0.349243 0.568787 0.292908 -0.684570 1441833676 0.349243 0.568787 0.292908 -0.684570 1441833676 0.349243 0.568787 0.292908 -0.684570 1441833676 0.349243 0.568787 0.292908 -0.684570 1441833676 0.401917 0.539490 0.350464 -0.651550 1441833676 0.401917 0.539490 0.350464 -0.651550 1441833676 0.401917 0.539490 0.350464 -0.651550 1441833676 0.401917 0.539490 0.350464 -0.651550 1441833676 0.401917 0.539490 0.350464 -0.651550 1441833676 0.424866 0.519165 0.380859 -0.636292 1441833676 0.424866 0.519165 0.380859 -0.636292 1441833676 0.424866 0.519165 0.380859 -0.636292 1441833676 0.424866 0.519165 0.380859 -0.636292 1441833676 0.424866 0.519165 0.380859 -0.636292 1441833676 0.424866 0.519165 0.380859 -0.636292 1441833676 0.424866 0.519165 0.380859 -0.636292 1441833676 0.415344 0.516174 0.387878 -0.640747 1441833676 0.415344 0.516174 0.387878 -0.640747 1441833676 0.415344 0.516174 0.387878 -0.640747 1441833676 0.415344 0.516174 0.387878 -0.640747 1441833676 0.415344 0.516174 0.387878 -0.640747 1441833676 0.415344 0.516174 0.387878 -0.640747 1441833676 0.376831 0.531616 0.364563 -0.665222 1441833676 0.376831 0.531616 0.364563 -0.665222 1441833676 0.376831 0.531616 0.364563 -0.665222 1441833676 0.376831 0.531616 0.364563 -0.665222 1441833676 0.376831 0.531616 0.364563 -0.665222 1441833676 0.376831 0.531616 0.364563 -0.665222 1441833676 0.316772 0.558167 0.318726 -0.697510 1441833676 0.316772 0.558167 0.318726 -0.697510 1441833676 0.316772 0.558167 0.318726 -0.697510 1441833676 0.316772 0.558167 0.318726 -0.697510 1441833676 0.316772 0.558167 0.318726 -0.697510 1441833676 0.316772 0.558167 0.318726 -0.697510 1441833676 0.238403 0.590454 0.253906 -0.728088 1441833676 0.238403 0.590454 0.253906 -0.728088 1441833676 0.238403 0.590454 0.253906 -0.728088 1441833676 0.238403 0.590454 0.253906 -0.728088 1441833676 0.238403 0.590454 0.253906 -0.728088 1441833676 0.238403 0.590454 0.253906 -0.728088 1441833676 0.149353 0.618591 0.176941 -0.750793 1441833676 0.149353 0.618591 0.176941 -0.750793 1441833676 0.149353 0.618591 0.176941 -0.750793 1441833676 0.149353 0.618591 0.176941 -0.750793 1441833676 0.149353 0.618591 0.176941 -0.750793 1441833676 0.149353 0.618591 0.176941 -0.750793 1441833676 0.057678 0.637024 0.094910 -0.762817 1441833676 0.057678 0.637024 0.094910 -0.762817 1441833676 0.057678 0.637024 0.094910 -0.762817 1441833676 0.057678 0.637024 0.094910 -0.762817 1441833676 0.057678 0.637024 0.094910 -0.762817 1441833676 0.057678 0.637024 0.094910 -0.762817 1441833676 -0.026978 0.646545 0.020691 -0.762146 1441833676 -0.026978 0.646545 0.020691 -0.762146 1441833676 -0.026978 0.646545 0.020691 -0.762146 1441833676 -0.026978 0.646545 0.020691 -0.762146 1441833676 -0.026978 0.646545 0.020691 -0.762146 1441833676 -0.026978 0.646545 0.020691 -0.762146 1441833676 -0.085510 0.647461 -0.031311 -0.756653 1441833676 -0.085510 0.647461 -0.031311 -0.756653 1441833676 -0.085510 0.647461 -0.031311 -0.756653 1441833676 -0.085510 0.647461 -0.031311 -0.756653 1441833676 -0.085510 0.647461 -0.031311 -0.756653 1441833676 -0.085510 0.647461 -0.031311 -0.756653 1441833676 -0.119934 0.641113 -0.066345 -0.755127 1441833676 -0.119934 0.641113 -0.066345 -0.755127 1441833676 -0.119934 0.641113 -0.066345 -0.755127 1441833676 -0.119934 0.641113 -0.066345 -0.755127 1441833676 -0.119934 0.641113 -0.066345 -0.755127 1441833676 -0.119934 0.641113 -0.066345 -0.755127 1441833676 -0.119934 0.641113 -0.066345 -0.755127 1441833676 -0.124512 0.637268 -0.077576 -0.756592 1441833676 -0.124512 0.637268 -0.077576 -0.756592 1441833676 -0.124512 0.637268 -0.077576 -0.756592 1441833676 -0.124512 0.637268 -0.077576 -0.756592 1441833676 -0.124512 0.637268 -0.077576 -0.756592 1441833676 -0.124512 0.637268 -0.077576 -0.756592 1441833676 -0.100281 0.637512 -0.064514 -0.761169 1441833676 -0.100281 0.637512 -0.064514 -0.761169 1441833676 -0.100281 0.637512 -0.064514 -0.761169 1441833676 -0.100281 0.637512 -0.064514 -0.761169 1441833676 -0.100281 0.637512 -0.064514 -0.761169 1441833676 -0.100281 0.637512 -0.064514 -0.761169 1441833676 -0.048767 0.639404 -0.030762 -0.766724 1441833676 -0.048767 0.639404 -0.030762 -0.766724 1441833676 -0.048767 0.639404 -0.030762 -0.766724 1441833676 -0.048767 0.639404 -0.030762 -0.766724 1441833676 -0.048767 0.639404 -0.030762 -0.766724 1441833676 -0.048767 0.639404 -0.030762 -0.766724 1441833676 0.020142 0.637939 0.020142 -0.769531 1441833676 0.020142 0.637939 0.020142 -0.769531 1441833677 0.020142 0.637939 0.020142 -0.769531 1441833677 0.020142 0.637939 0.020142 -0.769531 1441833677 0.020142 0.637939 0.020142 -0.769531 1441833677 0.020142 0.637939 0.020142 -0.769531 1441833677 0.100769 0.632263 0.082153 -0.763733 1441833677 0.100769 0.632263 0.082153 -0.763733 1441833677 0.100769 0.632263 0.082153 -0.763733 1441833677 0.100769 0.632263 0.082153 -0.763733 1441833677 0.100769 0.632263 0.082153 -0.763733 1441833677 0.100769 0.632263 0.082153 -0.763733 1441833677 0.186096 0.617371 0.153259 -0.748779 1441833677 0.186096 0.617371 0.153259 -0.748779 1441833677 0.186096 0.617371 0.153259 -0.748779 1441833677 0.186096 0.617371 0.153259 -0.748779 1441833677 0.186096 0.617371 0.153259 -0.748779 1441833677 0.186096 0.617371 0.153259 -0.748779 1441833677 0.186096 0.617371 0.153259 -0.748779 1441833677 0.266785 0.596680 0.225525 -0.722473 1441833677 0.266785 0.596680 0.225525 -0.722473 1441833677 0.266785 0.596680 0.225525 -0.722473 1441833677 0.266785 0.596680 0.225525 -0.722473 1441833677 0.266785 0.596680 0.225525 -0.722473 1441833677 0.266785 0.596680 0.225525 -0.722473 1441833677 0.266785 0.596680 0.225525 -0.722473 1441833677 0.331421 0.576965 0.286072 -0.689453 1441833677 0.331421 0.576965 0.286072 -0.689453 1441833677 0.331421 0.576965 0.286072 -0.689453 1441833677 0.331421 0.576965 0.286072 -0.689453 1441833677 0.331421 0.576965 0.286072 -0.689453 1441833677 0.331421 0.576965 0.286072 -0.689453 1441833677 0.378784 0.552307 0.331909 -0.664246 1441833677 0.378784 0.552307 0.331909 -0.664246 1441833677 0.378784 0.552307 0.331909 -0.664246 1441833677 0.378784 0.552307 0.331909 -0.664246 1441833677 0.378784 0.552307 0.331909 -0.664246 1441833677 0.378784 0.552307 0.331909 -0.664246 1441833677 0.404358 0.534302 0.358582 -0.649902 1441833677 0.404358 0.534302 0.358582 -0.649902 1441833677 0.404358 0.534302 0.358582 -0.649902 1441833677 0.404358 0.534302 0.358582 -0.649902 1441833677 0.404358 0.534302 0.358582 -0.649902 1441833677 0.404358 0.534302 0.358582 -0.649902 1441833677 0.404358 0.534302 0.358582 -0.649902 1441833677 0.401733 0.530579 0.362976 -0.652161 1441833677 0.401733 0.530579 0.362976 -0.652161 1441833677 0.401733 0.530579 0.362976 -0.652161 1441833677 0.401733 0.530579 0.362976 -0.652161 1441833677 0.401733 0.530579 0.362976 -0.652161 1441833677 0.401733 0.530579 0.362976 -0.652161 1441833677 0.371826 0.542236 0.346191 -0.669189 1441833677 0.371826 0.542236 0.346191 -0.669189 1441833677 0.371826 0.542236 0.346191 -0.669189 1441833677 0.371826 0.542236 0.346191 -0.669189 1441833677 0.371826 0.542236 0.346191 -0.669189 1441833677 0.371826 0.542236 0.346191 -0.669189 1441833677 0.320984 0.565369 0.311035 -0.693237 1441833677 0.320984 0.565369 0.311035 -0.693237 1441833677 0.320984 0.565369 0.311035 -0.693237 1441833677 0.320984 0.565369 0.311035 -0.693237 1441833677 0.320984 0.565369 0.311035 -0.693237 1441833677 0.320984 0.565369 0.311035 -0.693237 1441833677 0.250854 0.591370 0.257813 -0.721680 1441833677 0.250854 0.591370 0.257813 -0.721680 1441833677 0.250854 0.591370 0.257813 -0.721680 1441833677 0.250854 0.591370 0.257813 -0.721680 1441833677 0.250854 0.591370 0.257813 -0.721680 1441833677 0.250854 0.591370 0.257813 -0.721680 1441833677 0.250854 0.591370 0.257813 -0.721680 1441833677 0.172119 0.613159 0.194397 -0.746033 1441833677 0.172119 0.613159 0.194397 -0.746033 1441833677 0.172119 0.613159 0.194397 -0.746033 1441833677 0.172119 0.613159 0.194397 -0.746033 1441833677 0.172119 0.613159 0.194397 -0.746033 1441833677 0.172119 0.613159 0.194397 -0.746033 1441833677 0.090210 0.628052 0.125732 -0.762634 1441833677 0.090210 0.628052 0.125732 -0.762634 1441833677 0.090210 0.628052 0.125732 -0.762634 1441833677 0.090210 0.628052 0.125732 -0.762634 1441833677 0.090210 0.628052 0.125732 -0.762634 1441833677 0.006653 0.634644 0.054871 -0.770813 1441833677 0.006653 0.634644 0.054871 -0.770813 1441833677 0.006653 0.634644 0.054871 -0.770813 1441833677 0.006653 0.634644 0.054871 -0.770813 1441833677 0.006653 0.634644 0.054871 -0.770813 1441833677 -0.066589 0.634888 -0.006348 -0.769714 1441833677 -0.066589 0.634888 -0.006348 -0.769714 1441833677 -0.066589 0.634888 -0.006348 -0.769714 1441833677 -0.066589 0.634888 -0.006348 -0.769714 1441833677 -0.066589 0.634888 -0.006348 -0.769714 1441833677 -0.066589 0.634888 -0.006348 -0.769714 1441833677 -0.066589 0.634888 -0.006348 -0.769714 1441833677 -0.109619 0.635132 -0.047058 -0.763123 1441833677 -0.109619 0.635132 -0.047058 -0.763123 1441833677 -0.109619 0.635132 -0.047058 -0.763123 1441833677 -0.109619 0.635132 -0.047058 -0.763123 1441833677 -0.109619 0.635132 -0.047058 -0.763123 1441833677 -0.109619 0.635132 -0.047058 -0.763123 1441833677 -0.117249 0.638245 -0.062012 -0.758362 1441833677 -0.117249 0.638245 -0.062012 -0.758362 1441833677 -0.117249 0.638245 -0.062012 -0.758362 1441833677 -0.117249 0.638245 -0.062012 -0.758362 1441833677 -0.117249 0.638245 -0.062012 -0.758362 1441833677 -0.117249 0.638245 -0.062012 -0.758362 1441833677 -0.117249 0.638245 -0.062012 -0.758362 1441833677 -0.098755 0.639526 -0.053284 -0.760559 1441833677 -0.098755 0.639526 -0.053284 -0.760559 1441833677 -0.098755 0.639526 -0.053284 -0.760559 1441833677 -0.098755 0.639526 -0.053284 -0.760559 1441833677 -0.098755 0.639526 -0.053284 -0.760559 1441833677 -0.098755 0.639526 -0.053284 -0.760559 1441833677 -0.053162 0.643250 -0.027405 -0.763306 1441833677 -0.053162 0.643250 -0.027405 -0.763306 1441833678 -0.053162 0.643250 -0.027405 -0.763306 1441833678 -0.053162 0.643250 -0.027405 -0.763306 1441833678 -0.053162 0.643250 -0.027405 -0.763306 1441833678 -0.053162 0.643250 -0.027405 -0.763306 1441833678 0.013000 0.643921 0.017090 -0.764832 1441833678 0.013000 0.643921 0.017090 -0.764832 1441833678 0.013000 0.643921 0.017090 -0.764832 1441833678 0.013000 0.643921 0.017090 -0.764832 1441833678 0.013000 0.643921 0.017090 -0.764832 1441833678 0.013000 0.643921 0.017090 -0.764832 1441833678 0.092529 0.637817 0.076111 -0.760803 1441833678 0.092529 0.637817 0.076111 -0.760803 1441833678 0.092529 0.637817 0.076111 -0.760803 1441833678 0.092529 0.637817 0.076111 -0.760803 1441833678 0.092529 0.637817 0.076111 -0.760803 1441833678 0.092529 0.637817 0.076111 -0.760803 1441833678 0.177246 0.623962 0.142395 -0.747620 1441833678 0.177246 0.623962 0.142395 -0.747620 1441833678 0.177246 0.623962 0.142395 -0.747620 1441833678 0.177246 0.623962 0.142395 -0.747620 1441833678 0.177246 0.623962 0.142395 -0.747620 1441833678 0.177246 0.623962 0.142395 -0.747620 1441833678 0.177246 0.623962 0.142395 -0.747620 1441833678 0.258850 0.603638 0.208496 -0.724670 1441833678 0.258850 0.603638 0.208496 -0.724670 1441833678 0.258850 0.603638 0.208496 -0.724670 1441833678 0.258850 0.603638 0.208496 -0.724670 1441833678 0.258850 0.603638 0.208496 -0.724670 1441833678 0.258850 0.603638 0.208496 -0.724670 1441833678 0.328674 0.577881 0.266724 -0.697693 1441833678 0.328674 0.577881 0.266724 -0.697693 1441833678 0.328674 0.577881 0.266724 -0.697693 1441833678 0.328674 0.577881 0.266724 -0.697693 1441833678 0.328674 0.577881 0.266724 -0.697693 1441833678 0.328674 0.577881 0.266724 -0.697693 1441833678 0.378601 0.555176 0.311768 -0.671692 1441833678 0.378601 0.555176 0.311768 -0.671692 1441833678 0.378601 0.555176 0.311768 -0.671692 1441833678 0.378601 0.555176 0.311768 -0.671692 1441833678 0.378601 0.555176 0.311768 -0.671692 1441833678 0.378601 0.555176 0.311768 -0.671692 1441833678 0.378601 0.555176 0.311768 -0.671692 1441833678 0.406494 0.538757 0.338196 -0.655823 1441833678 0.406494 0.538757 0.338196 -0.655823 1441833678 0.406494 0.538757 0.338196 -0.655823 1441833678 0.406494 0.538757 0.338196 -0.655823 1441833678 0.406494 0.538757 0.338196 -0.655823 1441833678 0.406494 0.538757 0.338196 -0.655823 1441833678 0.402283 0.536865 0.343933 -0.656982 1441833678 0.402283 0.536865 0.343933 -0.656982 1441833678 0.402283 0.536865 0.343933 -0.656982 1441833678 0.402283 0.536865 0.343933 -0.656982 1441833678 0.402283 0.536865 0.343933 -0.656982 1441833678 0.402283 0.536865 0.343933 -0.656982 1441833678 0.369690 0.546692 0.327393 -0.676208 1441833678 0.369690 0.546692 0.327393 -0.676208 1441833678 0.369690 0.546692 0.327393 -0.676208 1441833678 0.369690 0.546692 0.327393 -0.676208 1441833678 0.369690 0.546692 0.327393 -0.676208 1441833678 0.369690 0.546692 0.327393 -0.676208 1441833678 0.369690 0.546692 0.327393 -0.676208 1441833678 0.312866 0.567322 0.289246 -0.704651 1441833678 0.312866 0.567322 0.289246 -0.704651 1441833678 0.312866 0.567322 0.289246 -0.704651 1441833678 0.312866 0.567322 0.289246 -0.704651 1441833678 0.312866 0.567322 0.289246 -0.704651 1441833678 0.312866 0.567322 0.289246 -0.704651 1441833678 0.239380 0.591248 0.235474 -0.733276 1441833678 0.239380 0.591248 0.235474 -0.733276 1441833678 0.239380 0.591248 0.235474 -0.733276 1441833678 0.239380 0.591248 0.235474 -0.733276 1441833678 0.239380 0.591248 0.235474 -0.733276 1441833678 0.239380 0.591248 0.235474 -0.733276 1441833678 0.239380 0.591248 0.235474 -0.733276 1441833678 0.157471 0.612183 0.170410 -0.755920 1441833678 0.157471 0.612183 0.170410 -0.755920 1441833678 0.157471 0.612183 0.170410 -0.755920 1441833678 0.157471 0.612183 0.170410 -0.755920 1441833678 0.157471 0.612183 0.170410 -0.755920 1441833678 0.157471 0.612183 0.170410 -0.755920 1441833678 0.072693 0.627808 0.101807 -0.768250 1441833678 0.072693 0.627808 0.101807 -0.768250 1441833678 0.072693 0.627808 0.101807 -0.768250 1441833678 0.072693 0.627808 0.101807 -0.768250 1441833678 0.072693 0.627808 0.101807 -0.768250 1441833678 0.072693 0.627808 0.101807 -0.768250 1441833678 0.072693 0.627808 0.101807 -0.768250 1441833678 -0.007080 0.633789 0.035645 -0.772644 1441833678 -0.007080 0.633789 0.035645 -0.772644 1441833678 -0.007080 0.633789 0.035645 -0.772644 1441833678 -0.007080 0.633789 0.035645 -0.772644 1441833678 -0.007080 0.633789 0.035645 -0.772644 1441833678 -0.007080 0.633789 0.035645 -0.772644 1441833678 -0.067627 0.635986 -0.017822 -0.768555 1441833678 -0.067627 0.635986 -0.017822 -0.768555 1441833678 -0.067627 0.635986 -0.017822 -0.768555 1441833678 -0.067627 0.635986 -0.017822 -0.768555 1441833678 -0.067627 0.635986 -0.017822 -0.768555 1441833678 -0.067627 0.635986 -0.017822 -0.768555 1441833678 -0.093872 0.634277 -0.051208 -0.765686 1441833678 -0.093872 0.634277 -0.051208 -0.765686 1441833678 -0.093872 0.634277 -0.051208 -0.765686 1441833678 -0.093872 0.634277 -0.051208 -0.765686 1441833678 -0.093872 0.634277 -0.051208 -0.765686 1441833678 -0.093872 0.634277 -0.051208 -0.765686 1441833678 -0.093872 0.634277 -0.051208 -0.765686 1441833678 -0.087708 0.629456 -0.053955 -0.770203 1441833678 -0.087708 0.629456 -0.053955 -0.770203 1441833678 -0.087708 0.629456 -0.053955 -0.770203 1441833678 -0.087708 0.629456 -0.053955 -0.770203 1441833678 -0.087708 0.629456 -0.053955 -0.770203 1441833678 -0.087708 0.629456 -0.053955 -0.770203 1441833678 -0.052979 0.628235 -0.033386 -0.775513 1441833678 -0.052979 0.628235 -0.033386 -0.775513 1441833678 -0.052979 0.628235 -0.033386 -0.775513 1441833678 -0.052979 0.628235 -0.033386 -0.775513 1441833679 -0.052979 0.628235 -0.033386 -0.775513 1441833679 -0.052979 0.628235 -0.033386 -0.775513 1441833679 0.004211 0.629089 0.003967 -0.777344 1441833679 0.004211 0.629089 0.003967 -0.777344 1441833679 0.004211 0.629089 0.003967 -0.777344 1441833679 0.004211 0.629089 0.003967 -0.777344 1441833679 0.004211 0.629089 0.003967 -0.777344 1441833679 0.004211 0.629089 0.003967 -0.777344 1441833679 0.004211 0.629089 0.003967 -0.777344 1441833679 0.078674 0.627014 0.058472 -0.772827 1441833679 0.078674 0.627014 0.058472 -0.772827 1441833679 0.078674 0.627014 0.058472 -0.772827 1441833679 0.078674 0.627014 0.058472 -0.772827 1441833679 0.078674 0.627014 0.058472 -0.772827 1441833679 0.078674 0.627014 0.058472 -0.772827 1441833679 0.078674 0.627014 0.058472 -0.772827 1441833679 0.162170 0.617798 0.125671 -0.759094 1441833679 0.162170 0.617798 0.125671 -0.759094 1441833679 0.162170 0.617798 0.125671 -0.759094 1441833679 0.162170 0.617798 0.125671 -0.759094 1441833679 0.162170 0.617798 0.125671 -0.759094 1441833679 0.162170 0.617798 0.125671 -0.759094 1441833679 0.244263 0.599792 0.195557 -0.736450 1441833679 0.244263 0.599792 0.195557 -0.736450 1441833679 0.244263 0.599792 0.195557 -0.736450 1441833679 0.244263 0.599792 0.195557 -0.736450 1441833679 0.244263 0.599792 0.195557 -0.736450 1441833679 0.244263 0.599792 0.195557 -0.736450 1441833679 0.244263 0.599792 0.195557 -0.736450 1441833679 0.315674 0.578735 0.260986 -0.705200 1441833679 0.315674 0.578735 0.260986 -0.705200 1441833679 0.315674 0.578735 0.260986 -0.705200 1441833679 0.315674 0.578735 0.260986 -0.705200 1441833679 0.315674 0.578735 0.260986 -0.705200 1441833679 0.315674 0.578735 0.260986 -0.705200 1441833679 0.315674 0.578735 0.260986 -0.705200 1441833679 0.373596 0.554199 0.315674 -0.673523 1441833679 0.373596 0.554199 0.315674 -0.673523 1441833679 0.373596 0.554199 0.315674 -0.673523 1441833679 0.373596 0.554199 0.315674 -0.673523 1441833679 0.373596 0.554199 0.315674 -0.673523 1441833679 0.373596 0.554199 0.315674 -0.673523 1441833679 0.409973 0.532654 0.353149 -0.650696 1441833679 0.409973 0.532654 0.353149 -0.650696 1441833679 0.409973 0.532654 0.353149 -0.650696 1441833679 0.409973 0.532654 0.353149 -0.650696 1441833679 0.409973 0.532654 0.353149 -0.650696 1441833679 0.409973 0.532654 0.353149 -0.650696 1441833679 0.416931 0.522461 0.364868 -0.648071 1441833679 0.416931 0.522461 0.364868 -0.648071 1441833679 0.416931 0.522461 0.364868 -0.648071 1441833679 0.416931 0.522461 0.364868 -0.648071 1441833679 0.416931 0.522461 0.364868 -0.648071 1441833679 0.416931 0.522461 0.364868 -0.648071 1441833679 0.396423 0.527466 0.356689 -0.661316 1441833679 0.396423 0.527466 0.356689 -0.661316 1441833679 0.396423 0.527466 0.356689 -0.661316 1441833679 0.396423 0.527466 0.356689 -0.661316 1441833679 0.396423 0.527466 0.356689 -0.661316 1441833679 0.396423 0.527466 0.356689 -0.661316 1441833679 0.396423 0.527466 0.356689 -0.661316 1441833679 0.350403 0.547791 0.328247 -0.685059 1441833679 0.350403 0.547791 0.328247 -0.685059 1441833679 0.350403 0.547791 0.328247 -0.685059 1441833679 0.350403 0.547791 0.328247 -0.685059 1441833679 0.350403 0.547791 0.328247 -0.685059 1441833679 0.350403 0.547791 0.328247 -0.685059 1441833679 0.282959 0.575867 0.280334 -0.713928 1441833679 0.282959 0.575867 0.280334 -0.713928 1441833679 0.282959 0.575867 0.280334 -0.713928 1441833679 0.282959 0.575867 0.280334 -0.713928 1441833679 0.282959 0.575867 0.280334 -0.713928 1441833679 0.282959 0.575867 0.280334 -0.713928 1441833679 0.282959 0.575867 0.280334 -0.713928 1441833679 0.202759 0.602905 0.217529 -0.740295 1441833679 0.202759 0.602905 0.217529 -0.740295 1441833679 0.202759 0.602905 0.217529 -0.740295 1441833679 0.202759 0.602905 0.217529 -0.740295 1441833679 0.202759 0.602905 0.217529 -0.740295 1441833679 0.202759 0.602905 0.217529 -0.740295 1441833679 0.116516 0.623169 0.147217 -0.759216 1441833679 0.116516 0.623169 0.147217 -0.759216 1441833679 0.116516 0.623169 0.147217 -0.759216 1441833679 0.116516 0.623169 0.147217 -0.759216 1441833679 0.116516 0.623169 0.147217 -0.759216 1441833679 0.116516 0.623169 0.147217 -0.759216 1441833679 0.116516 0.623169 0.147217 -0.759216 1441833679 0.030334 0.636292 0.076233 -0.767090 1441833679 0.030334 0.636292 0.076233 -0.767090 1441833679 0.030334 0.636292 0.076233 -0.767090 1441833679 0.030334 0.636292 0.076233 -0.767090 1441833679 0.030334 0.636292 0.076233 -0.767090 1441833679 0.030334 0.636292 0.076233 -0.767090 1441833679 -0.041199 0.640869 0.015137 -0.766418 1441833679 -0.041199 0.640869 0.015137 -0.766418 1441833679 -0.041199 0.640869 0.015137 -0.766418 1441833679 -0.041199 0.640869 0.015137 -0.766418 1441833679 -0.041199 0.640869 0.015137 -0.766418 1441833679 -0.041199 0.640869 0.015137 -0.766418 1441833679 -0.088806 0.642639 -0.028687 -0.760498 1441833679 -0.088806 0.642639 -0.028687 -0.760498 1441833679 -0.088806 0.642639 -0.028687 -0.760498 1441833679 -0.088806 0.642639 -0.028687 -0.760498 1441833679 -0.088806 0.642639 -0.028687 -0.760498 1441833679 -0.088806 0.642639 -0.028687 -0.760498 1441833679 -0.108093 0.643188 -0.050537 -0.756348 1441833679 -0.108093 0.643188 -0.050537 -0.756348 1441833679 -0.108093 0.643188 -0.050537 -0.756348 1441833679 -0.108093 0.643188 -0.050537 -0.756348 1441833679 -0.108093 0.643188 -0.050537 -0.756348 1441833679 -0.108093 0.643188 -0.050537 -0.756348 1441833679 -0.093384 0.644226 -0.048157 -0.757568 1441833679 -0.093384 0.644226 -0.048157 -0.757568 1441833679 -0.093384 0.644226 -0.048157 -0.757568 1441833679 -0.093384 0.644226 -0.048157 -0.757568 1441833679 -0.093384 0.644226 -0.048157 -0.757568 1441833680 -0.093384 0.644226 -0.048157 -0.757568 1441833680 -0.048889 0.645447 -0.020325 -0.761963 1441833680 -0.048889 0.645447 -0.020325 -0.761963 1441833680 -0.048889 0.645447 -0.020325 -0.761963 1441833680 -0.048889 0.645447 -0.020325 -0.761963 1441833680 -0.048889 0.645447 -0.020325 -0.761963 1441833680 -0.048889 0.645447 -0.020325 -0.761963 1441833680 0.016724 0.643860 0.025940 -0.764526 1441833680 0.016724 0.643860 0.025940 -0.764526 1441833680 0.016724 0.643860 0.025940 -0.764526 1441833680 0.016724 0.643860 0.025940 -0.764526 1441833680 0.016724 0.643860 0.025940 -0.764526 1441833680 0.016724 0.643860 0.025940 -0.764526 1441833680 0.097290 0.636780 0.087341 -0.759888 1441833680 0.097290 0.636780 0.087341 -0.759888 1441833680 0.097290 0.636780 0.087341 -0.759888 1441833680 0.097290 0.636780 0.087341 -0.759888 1441833680 0.097290 0.636780 0.087341 -0.759888 1441833680 0.097290 0.636780 0.087341 -0.759888 1441833680 0.097290 0.636780 0.087341 -0.759888 1441833680 0.182678 0.621094 0.157776 -0.745667 1441833680 0.182678 0.621094 0.157776 -0.745667 1441833680 0.182678 0.621094 0.157776 -0.745667 1441833680 0.182678 0.621094 0.157776 -0.745667 1441833680 0.182678 0.621094 0.157776 -0.745667 1441833680 0.182678 0.621094 0.157776 -0.745667 1441833680 0.268616 0.594421 0.233337 -0.721130 1441833680 0.268616 0.594421 0.233337 -0.721130 1441833680 0.268616 0.594421 0.233337 -0.721130 1441833680 0.268616 0.594421 0.233337 -0.721130 1441833680 0.268616 0.594421 0.233337 -0.721130 1441833680 0.268616 0.594421 0.233337 -0.721130 1441833680 
0.180969 0.576599 0.165955 -0.779236 1441833683 0.180969 0.576599 0.165955 -0.779236 1441833683 0.180969 0.576599 0.165955 -0.779236 1441833683 0.167358 0.585815 0.160583 -0.776550 1441833683 0.167358 0.585815 0.160583 -0.776550 1441833683 0.167358 0.585815 0.160583 -0.776550 1441833683 0.167358 0.585815 0.160583 -0.776550 1441833683 0.167358 0.585815 0.160583 -0.776550 1441833683 0.167358 0.585815 0.160583 -0.776550 1441833683 0.142273 0.597412 0.145020 -0.775757 1441833683 0.142273 0.597412 0.145020 -0.775757 1441833683 0.142273 0.597412 0.145020 -0.775757 1441833683 0.142273 0.597412 0.145020 -0.775757 1441833683 0.142273 0.597412 0.145020 -0.775757 1441833683 0.142273 0.597412 0.145020 -0.775757 1441833683 0.104431 0.612183 0.118042 -0.774902 1441833683 0.104431 0.612183 0.118042 -0.774902 1441833683 0.104431 0.612183 0.118042 -0.774902 1441833683 0.104431 0.612183 0.118042 -0.774902 1441833683 0.104431 0.612183 0.118042 -0.774902 1441833683 0.104431 0.612183 0.118042 -0.774902 1441833683 0.053589 0.624695 0.075012 -0.775391 1441833683 0.053589 0.624695 0.075012 -0.775391 1441833683 0.053589 0.624695 0.075012 -0.775391 1441833683 0.053589 0.624695 0.075012 -0.775391 1441833683 0.053589 0.624695 0.075012 -0.775391 1441833683 0.053589 0.624695 0.075012 -0.775391 1441833683 -0.005493 0.634216 0.024536 -0.772766 1441833683 -0.005493 0.634216 0.024536 -0.772766 1441833683 -0.005493 0.634216 0.024536 -0.772766 1441833683 -0.005493 0.634216 0.024536 -0.772766 1441833683 -0.005493 0.634216 0.024536 -0.772766 1441833683 -0.005493 0.634216 0.024536 -0.772766 1441833683 -0.062195 0.636108 -0.023254 -0.768738 1441833683 -0.062195 0.636108 -0.023254 -0.768738 1441833683 -0.062195 0.636108 -0.023254 -0.768738 1441833683 -0.062195 0.636108 -0.023254 -0.768738 1441833683 -0.062195 0.636108 -0.023254 -0.768738 1441833683 -0.062195 0.636108 -0.023254 -0.768738 1441833683 -0.104431 0.630310 -0.063721 -0.766663 1441833683 -0.104431 0.630310 -0.063721 -0.766663 1441833683 -0.104431 0.630310 -0.063721 -0.766663 1441833683 -0.104431 0.630310 -0.063721 -0.766663 1441833683 -0.104431 0.630310 -0.063721 -0.766663 1441833683 -0.104431 0.630310 -0.063721 -0.766663 1441833683 -0.120300 0.625427 -0.086182 -0.766113 1441833683 -0.120300 0.625427 -0.086182 -0.766113 1441833683 -0.120300 0.625427 -0.086182 -0.766113 1441833683 -0.120300 0.625427 -0.086182 -0.766113 1441833683 -0.120300 0.625427 -0.086182 -0.766113 1441833683 -0.120300 0.625427 -0.086182 -0.766113 1441833683 -0.120300 0.625427 -0.086182 -0.766113 1441833683 -0.105591 0.624878 -0.085693 -0.768799 1441833683 -0.105591 0.624878 -0.085693 -0.768799 1441833683 -0.105591 0.624878 -0.085693 -0.768799 1441833683 -0.105591 0.624878 -0.085693 -0.768799 1441833683 -0.105591 0.624878 -0.085693 -0.768799 1441833683 -0.105591 0.624878 -0.085693 -0.768799 1441833683 -0.065063 0.626587 -0.060242 -0.774292 1441833683 -0.065063 0.626587 -0.060242 -0.774292 1441833683 -0.065063 0.626587 -0.060242 -0.774292 1441833683 -0.065063 0.626587 -0.060242 -0.774292 1441833683 -0.065063 0.626587 -0.060242 -0.774292 1441833683 -0.065063 0.626587 -0.060242 -0.774292 1441833683 -0.004333 0.626282 -0.016907 -0.779419 1441833683 -0.004333 0.626282 -0.016907 -0.779419 1441833683 -0.004333 0.626282 -0.016907 -0.779419 1441833683 -0.004333 0.626282 -0.016907 -0.779419 1441833683 -0.004333 0.626282 -0.016907 -0.779419 1441833683 -0.004333 0.626282 -0.016907 -0.779419 1441833683 0.070129 0.621643 0.040222 -0.779114 1441833683 0.070129 0.621643 0.040222 -0.779114 1441833683 0.070129 0.621643 0.040222 -0.779114 1441833683 0.070129 0.621643 0.040222 -0.779114 1441833683 0.070129 0.621643 0.040222 -0.779114 1441833683 0.070129 0.621643 0.040222 -0.779114 1441833683 0.152893 0.609619 0.107544 -0.770325 1441833683 0.152893 0.609619 0.107544 -0.770325 1441833683 0.152893 0.609619 0.107544 -0.770325 1441833683 0.152893 0.609619 0.107544 -0.770325 1441833683 0.152893 0.609619 0.107544 -0.770325 1441833683 0.152893 0.609619 0.107544 -0.770325 1441833683 0.152893 0.609619 0.107544 -0.770325 1441833683 0.231201 0.589539 0.175415 -0.753784 1441833683 0.231201 0.589539 0.175415 -0.753784 1441833683 0.231201 0.589539 0.175415 -0.753784 1441833683 0.231201 0.589539 0.175415 -0.753784 1441833683 0.231201 0.589539 0.175415 -0.753784 1441833683 0.231201 0.589539 0.175415 -0.753784 1441833683 0.296936 0.571289 0.236450 -0.727661 1441833683 0.296936 0.571289 0.236450 -0.727661 1441833683 0.296936 0.571289 0.236450 -0.727661 1441833683 0.296936 0.571289 0.236450 -0.727661 1441833683 0.296936 0.571289 0.236450 -0.727661 1441833683 0.296936 0.571289 0.236450 -0.727661 1441833683 0.296936 0.571289 0.236450 -0.727661 1441833683 0.344055 0.553345 0.286743 -0.702332 1441833683 0.344055 0.553345 0.286743 -0.702332 1441833683 0.344055 0.553345 0.286743 -0.702332 1441833683 0.344055 0.553345 0.286743 -0.702332 1441833683 0.344055 0.553345 0.286743 -0.702332 1441833683 0.344055 0.553345 0.286743 -0.702332 1441833683 0.366089 0.540833 0.315491 -0.688416 1441833683 0.366089 0.540833 0.315491 -0.688416 1441833683 0.366089 0.540833 0.315491 -0.688416 1441833683 0.366089 0.540833 0.315491 -0.688416 1441833683 0.366089 0.540833 0.315491 -0.688416 1441833683 0.366089 0.540833 0.315491 -0.688416 1441833683 0.358948 0.538818 0.321411 -0.690979 1441833683 0.358948 0.538818 0.321411 -0.690979 1441833683 0.358948 0.538818 0.321411 -0.690979 1441833684 0.358948 0.538818 0.321411 -0.690979 1441833684 0.358948 0.538818 0.321411 -0.690979 1441833684 0.358948 0.538818 0.321411 -0.690979 1441833684 0.324646 0.548889 0.304993 -0.707336 1441833684 0.324646 0.548889 0.304993 -0.707336 1441833684 0.324646 0.548889 0.304993 -0.707336 1441833684 0.324646 0.548889 0.304993 -0.707336 1441833684 0.324646 0.548889 0.304993 -0.707336 1441833684 0.324646 0.548889 0.304993 -0.707336 1441833684 0.270325 0.567444 0.271240 -0.728943 1441833684 0.270325 0.567444 0.271240 -0.728943 1441833684 0.270325 0.567444 0.271240 -0.728943 1441833684 0.270325 0.567444 0.271240 -0.728943 1441833684 0.270325 0.567444 0.271240 -0.728943 1441833684 0.200928 0.590576 0.223816 -0.748840 1441833684 0.200928 0.590576 0.223816 -0.748840 1441833684 0.200928 0.590576 0.223816 -0.748840 1441833684 0.200928 0.590576 0.223816 -0.748840 1441833684 0.200928 0.590576 0.223816 -0.748840 1441833684 0.200928 0.590576 0.223816 -0.748840 1441833684 0.121460 0.612549 0.163025 -0.763855 1441833684 0.121460 0.612549 0.163025 -0.763855 1441833684 0.121460 0.612549 0.163025 -0.763855 1441833684 0.121460 0.612549 0.163025 -0.763855 1441833684 0.121460 0.612549 0.163025 -0.763855 1441833684 0.121460 0.612549 0.163025 -0.763855 1441833684 0.038635 0.626221 0.095337 -0.772827 1441833684 0.038635 0.626221 0.095337 -0.772827 1441833684 0.038635 0.626221 0.095337 -0.772827 1441833684 0.038635 0.626221 0.095337 -0.772827 1441833684 0.038635 0.626221 0.095337 -0.772827 1441833684 0.038635 0.626221 0.095337 -0.772827 1441833684 0.038635 0.626221 0.095337 -0.772827 1441833684 -0.038879 0.632019 0.032471 -0.773315 1441833684 -0.038879 0.632019 0.032471 -0.773315 1441833684 -0.038879 0.632019 0.032471 -0.773315 1441833684 -0.038879 0.632019 0.032471 -0.773315 1441833684 -0.038879 0.632019 0.032471 -0.773315 1441833684 -0.038879 0.632019 0.032471 -0.773315 1441833684 -0.096741 0.627686 -0.017822 -0.772217 1441833684 -0.096741 0.627686 -0.017822 -0.772217 1441833684 -0.096741 0.627686 -0.017822 -0.772217 1441833684 -0.096741 0.627686 -0.017822 -0.772217 1441833684 -0.096741 0.627686 -0.017822 -0.772217 1441833684 -0.096741 0.627686 -0.017822 -0.772217 1441833684 -0.122498 0.624146 -0.051086 -0.769958 1441833684 -0.122498 0.624146 -0.051086 -0.769958 1441833684 -0.122498 0.624146 -0.051086 -0.769958 1441833684 -0.122498 0.624146 -0.051086 -0.769958 1441833684 -0.122498 0.624146 -0.051086 -0.769958 1441833684 -0.122498 0.624146 -0.051086 -0.769958 1441833684 -0.120728 0.618286 -0.059265 -0.774353 1441833684 -0.120728 0.618286 -0.059265 -0.774353 1441833684 -0.120728 0.618286 -0.059265 -0.774353 1441833684 -0.120728 0.618286 -0.059265 -0.774353 1441833684 -0.120728 0.618286 -0.059265 -0.774353 1441833684 -0.120728 0.618286 -0.059265 -0.774353 1441833684 -0.120728 0.618286 -0.059265 -0.774353 1441833684 -0.093750 0.615845 -0.046936 -0.780884 1441833684 -0.093750 0.615845 -0.046936 -0.780884 1441833684 -0.093750 0.615845 -0.046936 -0.780884 1441833684 -0.093750 0.615845 -0.046936 -0.780884 1441833684 -0.093750 0.615845 -0.046936 -0.780884 1441833684 -0.093750 0.615845 -0.046936 -0.780884 1441833684 -0.041992 0.615845 -0.015198 -0.786621 1441833684 -0.041992 0.615845 -0.015198 -0.786621 1441833684 -0.041992 0.615845 -0.015198 -0.786621 1441833684 -0.041992 0.615845 -0.015198 -0.786621 1441833684 -0.041992 0.615845 -0.015198 -0.786621 1441833684 -0.041992 0.615845 -0.015198 -0.786621 1441833684 -0.041992 0.615845 -0.015198 -0.786621 1441833684 0.028259 0.613831 0.033508 -0.788208 1441833684 0.028259 0.613831 0.033508 -0.788208 1441833684 0.028259 0.613831 0.033508 -0.788208 1441833684 0.028259 0.613831 0.033508 -0.788208 1441833684 0.028259 0.613831 0.033508 -0.788208 1441833684 0.028259 0.613831 0.033508 -0.788208 1441833684 0.107849 0.606445 0.091980 -0.782349 1441833684 0.107849 0.606445 0.091980 -0.782349 1441833684 0.107849 0.606445 0.091980 -0.782349 1441833684 0.107849 0.606445 0.091980 -0.782349 1441833684 0.107849 0.606445 0.091980 -0.782349 1441833684 0.107849 0.606445 0.091980 -0.782349 1441833684 0.187256 0.592712 0.153564 -0.768127 1441833684 0.187256 0.592712 0.153564 -0.768127 1441833684 0.187256 0.592712 0.153564 -0.768127 1441833684 0.187256 0.592712 0.153564 -0.768127 1441833684 0.187256 0.592712 0.153564 -0.768127 1441833684 0.259705 0.575439 0.212708 -0.745789 1441833684 0.259705 0.575439 0.212708 -0.745789 1441833684 0.259705 0.575439 0.212708 -0.745789 1441833684 0.259705 0.575439 0.212708 -0.745789 1441833684 0.259705 0.575439 0.212708 -0.745789 1441833684 0.259705 0.575439 0.212708 -0.745789 1441833684 0.259705 0.575439 0.212708 -0.745789 1441833684 0.323242 0.556091 0.265625 -0.718140 1441833684 0.323242 0.556091 0.265625 -0.718140 1441833684 0.323242 0.556091 0.265625 -0.718140 1441833684 0.323242 0.556091 0.265625 -0.718140 1441833684 0.323242 0.556091 0.265625 -0.718140 1441833684 0.323242 0.556091 0.265625 -0.718140 1441833684 0.361450 0.543884 0.301514 -0.694702 1441833684 0.361450 0.543884 0.301514 -0.694702 1441833684 0.361450 0.543884 0.301514 -0.694702 1441833684 0.361450 0.543884 0.301514 -0.694702 1441833684 0.361450 0.543884 0.301514 -0.694702 1441833684 0.361450 0.543884 0.301514 -0.694702 1441833684 0.368652 0.540894 0.317871 -0.685913 1441833684 0.368652 0.540894 0.317871 -0.685913 1441833684 0.368652 0.540894 0.317871 -0.685913 1441833684 0.368652 0.540894 0.317871 -0.685913 1441833685 0.368652 0.540894 0.317871 -0.685913 1441833685 0.368652 0.540894 0.317871 -0.685913 1441833685 0.348328 0.544861 0.311157 -0.696350 1441833685 0.348328 0.544861 0.311157 -0.696350 1441833685 0.348328 0.544861 0.311157 -0.696350 1441833685 0.348328 0.544861 0.311157 -0.696350 1441833685 0.348328 0.544861 0.311157 -0.696350 1441833685 0.348328 0.544861 0.311157 -0.696350 1441833685 0.304077 0.559204 0.283813 -0.717041 1441833685 0.304077 0.559204 0.283813 -0.717041 1441833685 0.304077 0.559204 0.283813 -0.717041 1441833685 0.304077 0.559204 0.283813 -0.717041 1441833685 0.304077 0.559204 0.283813 -0.717041 1441833685 0.304077 0.559204 0.283813 -0.717041 1441833685 0.243042 0.578125 0.238892 -0.741333 1441833685 0.243042 0.578125 0.238892 -0.741333 1441833685 0.243042 0.578125 0.238892 -0.741333 1441833685 0.243042 0.578125 0.238892 -0.741333 1441833685 0.243042 0.578125 0.238892 -0.741333 1441833685 0.243042 0.578125 0.238892 -0.741333 1441833685 0.243042 0.578125 0.238892 -0.741333 1441833685 0.172363 0.597107 0.180237 -0.762390 1441833685 0.172363 0.597107 0.180237 -0.762390 1441833685 0.172363 0.597107 0.180237 -0.762390 1441833685 0.172363 0.597107 0.180237 -0.762390 1441833685 0.172363 0.597107 0.180237 -0.762390 1441833685 0.172363 0.597107 0.180237 -0.762390 1441833685 0.097107 0.608643 0.115540 -0.778931 1441833685 0.097107 0.608643 0.115540 -0.778931 1441833685 0.097107 0.608643 0.115540 -0.778931 1441833685 0.097107 0.608643 0.115540 -0.778931 1441833685 0.097107 0.608643 0.115540 -0.778931 1441833685 0.097107 0.608643 0.115540 -0.778931 1441833685 0.024292 0.614990 0.052917 -0.786377 1441833685 0.024292 0.614990 0.052917 -0.786377 1441833685 0.024292 0.614990 0.052917 -0.786377 1441833685 0.024292 0.614990 0.052917 -0.786377 1441833685 0.024292 0.614990 0.052917 -0.786377 1441833685 0.024292 0.614990 0.052917 -0.786377 1441833685 -0.039063 0.619934 0.003174 -0.783691 1441833685 -0.039063 0.619934 0.003174 -0.783691 1441833685 -0.039063 0.619934 0.003174 -0.783691 1441833685 -0.039063 0.619934 0.003174 -0.783691 1441833685 -0.039063 0.619934 0.003174 -0.783691 1441833685 -0.039063 0.619934 0.003174 -0.783691 1441833685 -0.079102 0.628601 -0.034363 -0.772949 1441833685 -0.079102 0.628601 -0.034363 -0.772949 1441833685 -0.079102 0.628601 -0.034363 -0.772949 1441833685 -0.079102 0.628601 -0.034363 -0.772949 1441833685 -0.079102 0.628601 -0.034363 -0.772949 1441833685 -0.079102 0.628601 -0.034363 -0.772949 1441833685 -0.079102 0.628601 -0.034363 -0.772949 1441833685 -0.085205 0.628235 -0.045471 -0.771973 1441833685 -0.085205 0.628235 -0.045471 -0.771973 1441833685 -0.085205 0.628235 -0.045471 -0.771973 1441833685 -0.085205 0.628235 -0.045471 -0.771973 1441833685 -0.085205 0.628235 -0.045471 -0.771973 1441833685 -0.085205 0.628235 -0.045471 -0.771973 1441833685 -0.065918 0.630371 -0.034668 -0.772766 1441833685 -0.065918 0.630371 -0.034668 -0.772766 1441833685 -0.065918 0.630371 -0.034668 -0.772766 1441833685 -0.065918 0.630371 -0.034668 -0.772766 1441833685 -0.065918 0.630371 -0.034668 -0.772766 1441833685 -0.065918 0.630371 -0.034668 -0.772766 1441833685 -0.020935 0.635559 -0.005310 -0.771729 1441833685 -0.020935 0.635559 -0.005310 -0.771729 1441833685 -0.020935 0.635559 -0.005310 -0.771729 1441833685 -0.020935 0.635559 -0.005310 -0.771729 1441833685 -0.020935 0.635559 -0.005310 -0.771729 1441833685 -0.020935 0.635559 -0.005310 -0.771729 1441833685 0.041138 0.635986 0.039368 -0.769592 1441833685 0.041138 0.635986 0.039368 -0.769592 1441833685 0.041138 0.635986 0.039368 -0.769592 1441833685 0.041138 0.635986 0.039368 -0.769592 1441833685 0.041138 0.635986 0.039368 -0.769592 1441833685 0.041138 0.635986 0.039368 -0.769592 1441833685 0.041138 0.635986 0.039368 -0.769592 1441833685 0.114258 0.630371 0.096313 -0.761780 1441833685 0.114258 0.630371 0.096313 -0.761780 1441833685 0.114258 0.630371 0.096313 -0.761780 1441833685 0.114258 0.630371 0.096313 -0.761780 1441833685 0.114258 0.630371 0.096313 -0.761780 1441833685 0.114258 0.630371 0.096313 -0.761780 1441833685 0.192444 0.618713 0.161133 -0.744446 1441833685 0.192444 0.618713 0.161133 -0.744446 1441833685 0.192444 0.618713 0.161133 -0.744446 1441833685 0.192444 0.618713 0.161133 -0.744446 1441833685 0.192444 0.618713 0.161133 -0.744446 1441833685 0.192444 0.618713 0.161133 -0.744446 1441833685 0.266174 0.599915 0.225952 -0.719849 1441833685 0.266174 0.599915 0.225952 -0.719849 1441833685 0.266174 0.599915 0.225952 -0.719849 1441833685 0.266174 0.599915 0.225952 -0.719849 1441833685 0.266174 0.599915 0.225952 -0.719849 1441833685 0.266174 0.599915 0.225952 -0.719849 1441833685 0.266174 0.599915 0.225952 -0.719849 1441833685 0.327454 0.578125 0.282532 -0.691895 1441833685 0.327454 0.578125 0.282532 -0.691895 1441833685 0.327454 0.578125 0.282532 -0.691895 1441833685 0.327454 0.578125 0.282532 -0.691895 1441833685 0.327454 0.578125 0.282532 -0.691895 1441833685 0.327454 0.578125 0.282532 -0.691895 1441833685 0.366211 0.557434 0.322327 -0.671753 1441833685 0.366211 0.557434 0.322327 -0.671753 1441833685 0.366211 0.557434 0.322327 -0.671753 1441833685 0.366211 0.557434 0.322327 -0.671753 1441833685 0.366211 0.557434 0.322327 -0.671753 1441833685 0.366211 0.557434 0.322327 -0.671753 1441833685 0.366211 0.557434 0.322327 -0.671753 1441833685 0.379272 0.546021 0.341248 -0.664490 1441833685 0.379272 0.546021 0.341248 -0.664490 1441833685 0.379272 0.546021 0.341248 -0.664490 1441833685 0.379272 0.546021 0.341248 -0.664490 1441833685 0.379272 0.546021 0.341248 -0.664490 1441833686 0.379272 0.546021 0.341248 -0.664490 1441833686 0.360291 0.549744 0.336487 -0.674316 1441833686 0.360291 0.549744 0.336487 -0.674316 1441833686 0.360291 0.549744 0.336487 -0.674316 1441833686 0.360291 0.549744 0.336487 -0.674316 1441833686 0.360291 0.549744 0.336487 -0.674316 1441833686 0.360291 0.549744 0.336487 -0.674316 1441833686 0.360291 0.549744 0.336487 -0.674316 1441833686 0.314758 0.565430 0.308472 -0.697144 1441833686 0.314758 0.565430 0.308472 -0.697144 1441833686 0.314758 0.565430 0.308472 -0.697144 1441833686 0.314758 0.565430 0.308472 -0.697144 1441833686 0.314758 0.565430 0.308472 -0.697144 1441833686 0.314758 0.565430 0.308472 -0.697144 1441833686 0.250000 0.586609 0.261841 -0.724426 1441833686 0.250000 0.586609 0.261841 -0.724426 1441833686 0.250000 0.586609 0.261841 -0.724426 1441833686 0.250000 0.586609 0.261841 -0.724426 1441833686 0.250000 0.586609 0.261841 -0.724426 1441833686 0.250000 0.586609 0.261841 -0.724426 1441833686 0.250000 0.586609 0.261841 -0.724426 1441833686 0.173279 0.607422 0.199585 -0.749146 1441833686 0.173279 0.607422 0.199585 -0.749146 1441833686 0.173279 0.607422 0.199585 -0.749146 1441833686 0.173279 0.607422 0.199585 -0.749146 1441833686 0.173279 0.607422 0.199585 -0.749146 1441833686 0.173279 0.607422 0.199585 -0.749146 1441833686 0.091492 0.623108 0.128357 -0.766113 1441833686 0.091492 0.623108 0.128357 -0.766113 1441833686 0.091492 0.623108 0.128357 -0.766113 1441833686 0.091492 0.623108 0.128357 -0.766113 1441833686 0.091492 0.623108 0.128357 -0.766113 1441833686 0.091492 0.623108 0.128357 -0.766113 1441833686 0.016785 0.635803 0.063782 -0.769043 1441833686 0.016785 0.635803 0.063782 -0.769043 1441833686 0.016785 0.635803 0.063782 -0.769043 1441833686 0.016785 0.635803 0.063782 -0.769043 1441833686 0.016785 0.635803 0.063782 -0.769043 1441833686 0.016785 0.635803 0.063782 -0.769043 1441833686 0.016785 0.635803 0.063782 -0.769043 1441833686 -0.045410 0.638489 0.008301 -0.768250 1441833686 -0.045410 0.638489 0.008301 -0.768250 1441833686 -0.045410 0.638489 0.008301 -0.768250 1441833686 -0.045410 0.638489 0.008301 -0.768250 1441833686 -0.045410 0.638489 0.008301 -0.768250 1441833686 -0.084717 0.637268 -0.031982 -0.765320 1441833686 -0.084717 0.637268 -0.031982 -0.765320 1441833686 -0.084717 0.637268 -0.031982 -0.765320 1441833686 -0.084717 0.637268 -0.031982 -0.765320 1441833686 -0.084717 0.637268 -0.031982 -0.765320 1441833686 -0.084717 0.637268 -0.031982 -0.765320 1441833686 -0.093872 0.636353 -0.048767 -0.764160 1441833686 -0.093872 0.636353 -0.048767 -0.764160 1441833686 -0.093872 0.636353 -0.048767 -0.764160 1441833686 -0.093872 0.636353 -0.048767 -0.764160 1441833686 -0.093872 0.636353 -0.048767 -0.764160 1441833686 -0.093872 0.636353 -0.048767 -0.764160 1441833686 -0.075378 0.635315 -0.041382 -0.767456 1441833686 -0.075378 0.635315 -0.041382 -0.767456 1441833686 -0.075378 0.635315 -0.041382 -0.767456 1441833686 -0.075378 0.635315 -0.041382 -0.767456 1441833686 -0.075378 0.635315 -0.041382 -0.767456 1441833686 -0.075378 0.635315 -0.041382 -0.767456 1441833686 -0.029907 0.638000 -0.011047 -0.769348 1441833686 -0.029907 0.638000 -0.011047 -0.769348 1441833686 -0.029907 0.638000 -0.011047 -0.769348 1441833686 -0.029907 0.638000 -0.011047 -0.769348 1441833686 -0.029907 0.638000 -0.011047 -0.769348 1441833686 -0.029907 0.638000 -0.011047 -0.769348 1441833686 0.035889 0.639099 0.038208 -0.767334 1441833686 0.035889 0.639099 0.038208 -0.767334 1441833686 0.035889 0.639099 0.038208 -0.767334 1441833686 0.035889 0.639099 0.038208 -0.767334 1441833686 0.035889 0.639099 0.038208 -0.767334 1441833686 0.035889 0.639099 0.038208 -0.767334 1441833686 0.112366 0.634460 0.098938 -0.758301 1441833686 0.112366 0.634460 0.098938 -0.758301 1441833686 0.112366 0.634460 0.098938 -0.758301 1441833686 0.112366 0.634460 0.098938 -0.758301 1441833686 0.112366 0.634460 0.098938 -0.758301 1441833686 0.112366 0.634460 0.098938 -0.758301 1441833686 0.193604 0.622437 0.167358 -0.739624 1441833686 0.193604 0.622437 0.167358 -0.739624 1441833686 0.193604 0.622437 0.167358 -0.739624 1441833686 0.193604 0.622437 0.167358 -0.739624 1441833686 0.193604 0.622437 0.167358 -0.739624 1441833686 0.193604 0.622437 0.167358 -0.739624 1441833686 0.193604 0.622437 0.167358 -0.739624 1441833686 0.270203 0.604004 0.235779 -0.711731 1441833686 0.270203 0.604004 0.235779 -0.711731 1441833686 0.270203 0.604004 0.235779 -0.711731 1441833686 0.270203 0.604004 0.235779 -0.711731 1441833686 0.270203 0.604004 0.235779 -0.711731 1441833686 0.270203 0.604004 0.235779 -0.711731 1441833686 0.333008 0.580139 0.292542 -0.683350 1441833686 0.333008 0.580139 0.292542 -0.683350 1441833686 0.333008 0.580139 0.292542 -0.683350 1441833686 0.333008 0.580139 0.292542 -0.683350 1441833686 0.333008 0.580139 0.292542 -0.683350 1441833686 0.333008 0.580139 0.292542 -0.683350 1441833686 0.373962 0.559753 0.334167 -0.659607 1441833686 0.373962 0.559753 0.334167 -0.659607 1441833686 0.373962 0.559753 0.334167 -0.659607 1441833686 0.373962 0.559753 0.334167 -0.659607 1441833686 0.373962 0.559753 0.334167 -0.659607 1441833686 0.373962 0.559753 0.334167 -0.659607 1441833686 0.386841 0.547729 0.351013 -0.653564 1441833686 0.386841 0.547729 0.351013 -0.653564 1441833686 0.386841 0.547729 0.351013 -0.653564 1441833686 0.386841 0.547729 0.351013 -0.653564 1441833686 0.386841 0.547729 0.351013 -0.653564 1441833686 0.386841 0.547729 0.351013 -0.653564 1441833686 0.369202 0.550171 0.344116 -0.665283 1441833687 0.369202 0.550171 0.344116 -0.665283 1441833687 0.369202 0.550171 0.344116 -0.665283 1441833687 0.369202 0.550171 0.344116 -0.665283 1441833687 0.369202 0.550171 0.344116 -0.665283 1441833687 0.369202 0.550171 0.344116 -0.665283 1441833687 0.326721 0.562683 0.315063 -0.690918 1441833687 0.326721 0.562683 0.315063 -0.690918 1441833687 0.326721 0.562683 0.315063 -0.690918 1441833687 0.326721 0.562683 0.315063 -0.690918 1441833687 0.326721 0.562683 0.315063 -0.690918 1441833687 0.326721 0.562683 0.315063 -0.690918 1441833687 0.264648 0.582764 0.269836 -0.719360 1441833687 0.264648 0.582764 0.269836 -0.719360 1441833687 0.264648 0.582764 0.269836 -0.719360 1441833687 0.264648 0.582764 0.269836 -0.719360 1441833687 0.264648 0.582764 0.269836 -0.719360 1441833687 0.264648 0.582764 0.269836 -0.719360 1441833687 0.189514 0.606995 0.211182 -0.742310 1441833687 0.189514 0.606995 0.211182 -0.742310 1441833687 0.189514 0.606995 0.211182 -0.742310 1441833687 0.189514 0.606995 0.211182 -0.742310 1441833687 0.189514 0.606995 0.211182 -0.742310 1441833687 0.189514 0.606995 0.211182 -0.742310 1441833687 0.113281 0.625061 0.147644 -0.758057 1441833687 0.113281 0.625061 0.147644 -0.758057 1441833687 0.113281 0.625061 0.147644 -0.758057 1441833687 0.113281 0.625061 0.147644 -0.758057 1441833687 0.113281 0.625061 0.147644 -0.758057 1441833687 0.113281 0.625061 0.147644 -0.758057 1441833687 0.035217 0.634827 0.079956 -0.767700 1441833687 0.035217 0.634827 0.079956 -0.767700 1441833687 0.035217 0.634827 0.079956 -0.767700 1441833687 0.035217 0.634827 0.079956 -0.767700 1441833687 0.035217 0.634827 0.079956 -0.767700 1441833687 0.035217 0.634827 0.079956 -0.767700 1441833687 0.035217 0.634827 0.079956 -0.767700 1441833687 -0.029602 0.637634 0.020447 -0.769531 1441833687 -0.029602 0.637634 0.020447 -0.769531 1441833687 -0.029602 0.637634 0.020447 -0.769531 1441833687 -0.029602 0.637634 0.020447 -0.769531 1441833687 -0.029602 0.637634 0.020447 -0.769531 1441833687 -0.029602 0.637634 0.020447 -0.769531 1441833687 -0.070801 0.638245 -0.023071 -0.766235 1441833687 -0.070801 0.638245 -0.023071 -0.766235 1441833687 -0.070801 0.638245 -0.023071 -0.766235 1441833687 -0.070801 0.638245 -0.023071 -0.766235 1441833687 -0.070801 0.638245 -0.023071 -0.766235 1441833687 -0.070801 0.638245 -0.023071 -0.766235 1441833687 -0.081665 0.636719 -0.043762 -0.765503 1441833687 -0.081665 0.636719 -0.043762 -0.765503 1441833687 -0.081665 0.636719 -0.043762 -0.765503 1441833687 -0.081665 0.636719 -0.043762 -0.765503 1441833687 -0.081665 0.636719 -0.043762 -0.765503 1441833687 -0.081665 0.636719 -0.043762 -0.765503 1441833687 -0.064270 0.633179 -0.036499 -0.770508 1441833687 -0.064270 0.633179 -0.036499 -0.770508 1441833687 -0.064270 0.633179 -0.036499 -0.770508 1441833687 -0.064270 0.633179 -0.036499 -0.770508 1441833687 -0.064270 0.633179 -0.036499 -0.770508 1441833687 -0.064270 0.633179 -0.036499 -0.770508 1441833687 -0.022095 0.632935 -0.007996 -0.773865 1441833687 -0.022095 0.632935 -0.007996 -0.773865 1441833687 -0.022095 0.632935 -0.007996 -0.773865 1441833687 -0.022095 0.632935 -0.007996 -0.773865 1441833687 -0.022095 0.632935 -0.007996 -0.773865 1441833687 -0.022095 0.632935 -0.007996 -0.773865 1441833687 0.038757 0.632202 0.038330 -0.772888 1441833687 0.038757 0.632202 0.038330 -0.772888 1441833687 0.038757 0.632202 0.038330 -0.772888 1441833687 0.038757 0.632202 0.038330 -0.772888 1441833687 0.038757 0.632202 0.038330 -0.772888 1441833687 0.038757 0.632202 0.038330 -0.772888 1441833687 0.110474 0.629883 0.097473 -0.762634 1441833687 0.110474 0.629883 0.097473 -0.762634 1441833687 0.110474 0.629883 0.097473 -0.762634 1441833687 0.110474 0.629883 0.097473 -0.762634 1441833687 0.110474 0.629883 0.097473 -0.762634 1441833687 0.110474 0.629883 0.097473 -0.762634 1441833687 0.110474 0.629883 0.097473 -0.762634 1441833687 0.187439 0.618835 0.164307 -0.744934 1441833687 0.187439 0.618835 0.164307 -0.744934 1441833687 0.187439 0.618835 0.164307 -0.744934 1441833687 0.187439 0.618835 0.164307 -0.744934 1441833687 0.187439 0.618835 0.164307 -0.744934 1441833687 0.262634 0.600037 0.229736 -0.719849 1441833687 0.262634 0.600037 0.229736 -0.719849 1441833687 0.262634 0.600037 0.229736 -0.719849 1441833687 0.262634 0.600037 0.229736 -0.719849 1441833687 0.262634 0.600037 0.229736 -0.719849 1441833687 
0.191711 0.589111 0.179749 -0.764160 1441833690 0.191711 0.589111 0.179749 -0.764160 1441833690 0.191711 0.589111 0.179749 -0.764160 1441833690 0.184021 0.591919 0.176880 -0.764526 1441833690 0.184021 0.591919 0.176880 -0.764526 1441833690 0.184021 0.591919 0.176880 -0.764526 1441833690 0.184021 0.591919 0.176880 -0.764526 1441833690 0.184021 0.591919 0.176880 -0.764526 1441833690 0.184021 0.591919 0.176880 -0.764526 1441833690 0.169617 0.598572 0.170715 -0.764038 1441833690 0.169617 0.598572 0.170715 -0.764038 1441833690 0.169617 0.598572 0.170715 -0.764038 1441833690 0.169617 0.598572 0.170715 -0.764038 1441833690 0.169617 0.598572 0.170715 -0.764038 1441833690 0.169617 0.598572 0.170715 -0.764038 1441833690 0.143311 0.610107 0.154175 -0.763855 1441833690 0.143311 0.610107 0.154175 -0.763855 1441833690 0.143311 0.610107 0.154175 -0.763855 1441833690 0.143311 0.610107 0.154175 -0.763855 1441833690 0.143311 0.610107 0.154175 -0.763855 1441833690 0.143311 0.610107 0.154175 -0.763855 1441833690 0.143311 0.610107 0.154175 -0.763855 1441833690 0.104614 0.623840 0.123535 -0.764648 1441833690 0.104614 0.623840 0.123535 -0.764648 1441833690 0.104614 0.623840 0.123535 -0.764648 1441833690 0.104614 0.623840 0.123535 -0.764648 1441833690 0.104614 0.623840 0.123535 -0.764648 1441833690 0.104614 0.623840 0.123535 -0.764648 1441833690 0.051147 0.638123 0.080994 -0.763977 1441833690 0.051147 0.638123 0.080994 -0.763977 1441833690 0.051147 0.638123 0.080994 -0.763977 1441833690 0.051147 0.638123 0.080994 -0.763977 1441833690 0.051147 0.638123 0.080994 -0.763977 1441833690 0.051147 0.638123 0.080994 -0.763977 1441833690 -0.008301 0.648315 0.027161 -0.760864 1441833690 -0.008301 0.648315 0.027161 -0.760864 1441833690 -0.008301 0.648315 0.027161 -0.760864 1441833690 -0.008301 0.648315 0.027161 -0.760864 1441833690 -0.062012 0.651550 -0.022522 -0.755737 1441833690 -0.062012 0.651550 -0.022522 -0.755737 1441833690 -0.062012 0.651550 -0.022522 -0.755737 1441833690 -0.062012 0.651550 -0.022522 -0.755737 1441833690 -0.062012 0.651550 -0.022522 -0.755737 1441833690 -0.062012 0.651550 -0.022522 -0.755737 1441833690 -0.062012 0.651550 -0.022522 -0.755737 1441833690 -0.105164 0.644043 -0.062195 -0.755188 1441833690 -0.105164 0.644043 -0.062195 -0.755188 1441833690 -0.105164 0.644043 -0.062195 -0.755188 1441833690 -0.105164 0.644043 -0.062195 -0.755188 1441833690 -0.105164 0.644043 -0.062195 -0.755188 1441833690 -0.105164 0.644043 -0.062195 -0.755188 1441833690 -0.126343 0.642029 -0.087219 -0.751160 1441833690 -0.126343 0.642029 -0.087219 -0.751160 1441833690 -0.126343 0.642029 -0.087219 -0.751160 1441833690 -0.126343 0.642029 -0.087219 -0.751160 1441833690 -0.126343 0.642029 -0.087219 -0.751160 1441833691 -0.126343 0.642029 -0.087219 -0.751160 1441833691 -0.116150 0.642761 -0.086914 -0.752258 1441833691 -0.116150 0.642761 -0.086914 -0.752258 1441833691 -0.116150 0.642761 -0.086914 -0.752258 1441833691 -0.116150 0.642761 -0.086914 -0.752258 1441833691 -0.116150 0.642761 -0.086914 -0.752258 1441833691 -0.116150 0.642761 -0.086914 -0.752258 1441833691 -0.116150 0.642761 -0.086914 -0.752258 1441833691 -0.079468 0.643372 -0.064514 -0.758728 1441833691 -0.079468 0.643372 -0.064514 -0.758728 1441833691 -0.079468 0.643372 -0.064514 -0.758728 1441833691 -0.079468 0.643372 -0.064514 -0.758728 1441833691 -0.079468 0.643372 -0.064514 -0.758728 1441833691 -0.079468 0.643372 -0.064514 -0.758728 1441833691 -0.020691 0.642395 -0.021851 -0.765808 1441833691 -0.020691 0.642395 -0.021851 -0.765808 1441833691 -0.020691 0.642395 -0.021851 -0.765808 1441833691 -0.020691 0.642395 -0.021851 -0.765808 1441833691 -0.020691 0.642395 -0.021851 -0.765808 1441833691 -0.020691 0.642395 -0.021851 -0.765808 1441833691 -0.020691 0.642395 -0.021851 -0.765808 1441833691 0.055176 0.640808 0.036621 -0.764832 1441833691 0.055176 0.640808 0.036621 -0.764832 1441833691 0.055176 0.640808 0.036621 -0.764832 1441833691 0.055176 0.640808 0.036621 -0.764832 1441833691 0.055176 0.640808 0.036621 -0.764832 1441833691 0.055176 0.640808 0.036621 -0.764832 1441833691 0.139526 0.637695 0.105652 -0.750122 1441833691 0.139526 0.637695 0.105652 -0.750122 1441833691 0.139526 0.637695 0.105652 -0.750122 1441833691 0.139526 0.637695 0.105652 -0.750122 1441833691 0.139526 0.637695 0.105652 -0.750122 1441833691 0.139526 0.637695 0.105652 -0.750122 1441833691 0.219910 0.628601 0.180481 -0.723816 1441833691 0.219910 0.628601 0.180481 -0.723816 1441833691 0.219910 0.628601 0.180481 -0.723816 1441833691 0.219910 0.628601 0.180481 -0.723816 1441833691 0.219910 0.628601 0.180481 -0.723816 1441833691 0.219910 0.628601 0.180481 -0.723816 1441833691 0.286804 0.609070 0.244995 -0.697632 1441833691 0.286804 0.609070 0.244995 -0.697632 1441833691 0.286804 0.609070 0.244995 -0.697632 1441833691 0.286804 0.609070 0.244995 -0.697632 1441833691 0.286804 0.609070 0.244995 -0.697632 1441833691 0.286804 0.609070 0.244995 -0.697632 1441833691 0.331848 0.591675 0.296692 -0.672119 1441833691 0.331848 0.591675 0.296692 -0.672119 1441833691 0.331848 0.591675 0.296692 -0.672119 1441833691 0.331848 0.591675 0.296692 -0.672119 1441833691 0.331848 0.591675 0.296692 -0.672119 1441833691 0.331848 0.591675 0.296692 -0.672119 1441833691 0.344727 0.582092 0.319336 -0.663574 1441833691 0.344727 0.582092 0.319336 -0.663574 1441833691 0.344727 0.582092 0.319336 -0.663574 1441833691 0.344727 0.582092 0.319336 -0.663574 1441833691 0.344727 0.582092 0.319336 -0.663574 1441833691 0.344727 0.582092 0.319336 -0.663574 1441833691 0.326965 0.586182 0.313721 -0.671631 1441833691 0.326965 0.586182 0.313721 -0.671631 1441833691 0.326965 0.586182 0.313721 -0.671631 1441833691 0.326965 0.586182 0.313721 -0.671631 1441833691 0.326965 0.586182 0.313721 -0.671631 1441833691 0.326965 0.586182 0.313721 -0.671631 1441833691 0.284302 0.599792 0.284485 -0.691711 1441833691 0.284302 0.599792 0.284485 -0.691711 1441833691 0.284302 0.599792 0.284485 -0.691711 1441833691 0.284302 0.599792 0.284485 -0.691711 1441833691 0.284302 0.599792 0.284485 -0.691711 1441833691 0.284302 0.599792 0.284485 -0.691711 1441833691 0.217957 0.620300 0.234009 -0.716187 1441833691 0.217957 0.620300 0.234009 -0.716187 1441833691 0.217957 0.620300 0.234009 -0.716187 1441833691 0.217957 0.620300 0.234009 -0.716187 1441833691 0.217957 0.620300 0.234009 -0.716187 1441833691 0.217957 0.620300 0.234009 -0.716187 1441833691 0.138306 0.635864 0.165222 -0.741089 1441833691 0.138306 0.635864 0.165222 -0.741089 1441833691 0.138306 0.635864 0.165222 -0.741089 1441833691 0.138306 0.635864 0.165222 -0.741089 1441833691 0.138306 0.635864 0.165222 -0.741089 1441833691 0.138306 0.635864 0.165222 -0.741089 1441833691 0.054077 0.648865 0.090820 -0.753540 1441833691 0.054077 0.648865 0.090820 -0.753540 1441833691 0.054077 0.648865 0.090820 -0.753540 1441833691 0.054077 0.648865 0.090820 -0.753540 1441833691 0.054077 0.648865 0.090820 -0.753540 1441833691 0.054077 0.648865 0.090820 -0.753540 1441833691 -0.020386 0.651489 0.026489 -0.757935 1441833691 -0.020386 0.651489 0.026489 -0.757935 1441833691 -0.020386 0.651489 0.026489 -0.757935 1441833691 -0.020386 0.651489 0.026489 -0.757935 1441833691 -0.020386 0.651489 0.026489 -0.757935 1441833691 -0.020386 0.651489 0.026489 -0.757935 1441833691 -0.020386 0.651489 0.026489 -0.757935 1441833691 -0.076355 0.650757 -0.023926 -0.755066 1441833691 -0.076355 0.650757 -0.023926 -0.755066 1441833691 -0.076355 0.650757 -0.023926 -0.755066 1441833691 -0.076355 0.650757 -0.023926 -0.755066 1441833691 -0.076355 0.650757 -0.023926 -0.755066 1441833691 -0.076355 0.650757 -0.023926 -0.755066 1441833691 -0.104492 0.648987 -0.054565 -0.751648 1441833691 -0.104492 0.648987 -0.054565 -0.751648 1441833691 -0.104492 0.648987 -0.054565 -0.751648 1441833691 -0.104492 0.648987 -0.054565 -0.751648 1441833691 -0.104492 0.648987 -0.054565 -0.751648 1441833691 -0.104492 0.648987 -0.054565 -0.751648 1441833691 -0.103027 0.649780 -0.064087 -0.750366 1441833691 -0.103027 0.649780 -0.064087 -0.750366 1441833691 -0.103027 0.649780 -0.064087 -0.750366 1441833691 -0.103027 0.649780 -0.064087 -0.750366 1441833691 -0.103027 0.649780 -0.064087 -0.750366 1441833691 -0.103027 0.649780 -0.064087 -0.750366 1441833692 -0.072815 0.650574 -0.048462 -0.754395 1441833692 -0.072815 0.650574 -0.048462 -0.754395 1441833692 -0.072815 0.650574 -0.048462 -0.754395 1441833692 -0.072815 0.650574 -0.048462 -0.754395 1441833692 -0.072815 0.650574 -0.048462 -0.754395 1441833692 -0.020874 0.650024 -0.014038 -0.759521 1441833692 -0.020874 0.650024 -0.014038 -0.759521 1441833692 -0.020874 0.650024 -0.014038 -0.759521 1441833692 -0.020874 0.650024 -0.014038 -0.759521 1441833692 -0.020874 0.650024 -0.014038 -0.759521 1441833692 -0.020874 0.650024 -0.014038 -0.759521 1441833692 0.048706 0.646179 0.037903 -0.760681 1441833692 0.048706 0.646179 0.037903 -0.760681 1441833692 0.048706 0.646179 0.037903 -0.760681 1441833692 0.048706 0.646179 0.037903 -0.760681 1441833692 0.048706 0.646179 0.037903 -0.760681 1441833692 0.048706 0.646179 0.037903 -0.760681 1441833692 0.128662 0.636963 0.103210 -0.752991 1441833692 0.128662 0.636963 0.103210 -0.752991 1441833692 0.128662 0.636963 0.103210 -0.752991 1441833692 0.128662 0.636963 0.103210 -0.752991 1441833692 0.128662 0.636963 0.103210 -0.752991 1441833692 0.128662 0.636963 0.103210 -0.752991 1441833692 0.210449 0.620728 0.174011 -0.734924 1441833692 0.210449 0.620728 0.174011 -0.734924 1441833692 0.210449 0.620728 0.174011 -0.734924 1441833692 0.210449 0.620728 0.174011 -0.734924 1441833692 0.210449 0.620728 0.174011 -0.734924 1441833692 0.210449 0.620728 0.174011 -0.734924 1441833692 0.210449 0.620728 0.174011 -0.734924 1441833692 0.284607 0.602173 0.242981 -0.705200 1441833692 0.284607 0.602173 0.242981 -0.705200 1441833692 0.284607 0.602173 0.242981 -0.705200 1441833692 0.284607 0.602173 0.242981 -0.705200 1441833692 0.284607 0.602173 0.242981 -0.705200 1441833692 0.284607 0.602173 0.242981 -0.705200 1441833692 0.343750 0.579102 0.298706 -0.676147 1441833692 0.343750 0.579102 0.298706 -0.676147 1441833692 0.343750 0.579102 0.298706 -0.676147 1441833692 0.343750 0.579102 0.298706 -0.676147 1441833692 0.343750 0.579102 0.298706 -0.676147 1441833692 0.343750 0.579102 0.298706 -0.676147 1441833692 0.375732 0.562988 0.332642 -0.656677 1441833692 0.375732 0.562988 0.332642 -0.656677 1441833692 0.375732 0.562988 0.332642 -0.656677 1441833692 0.375732 0.562988 0.332642 -0.656677 1441833692 0.375732 0.562988 0.332642 -0.656677 1441833692 0.375732 0.562988 0.332642 -0.656677 1441833692 0.380981 0.556152 0.344482 -0.653320 1441833692 0.380981 0.556152 0.344482 -0.653320 1441833692 0.380981 0.556152 0.344482 -0.653320 1441833692 0.380981 0.556152 0.344482 -0.653320 1441833692 0.380981 0.556152 0.344482 -0.653320 1441833692 0.357910 0.560913 0.334045 -0.667542 1441833692 0.357910 0.560913 0.334045 -0.667542 1441833692 0.357910 0.560913 0.334045 -0.667542 1441833692 0.357910 0.560913 0.334045 -0.667542 1441833692 0.357910 0.560913 0.334045 -0.667542 1441833692 0.357910 0.560913 0.334045 -0.667542 1441833692 0.312256 0.575745 0.301880 -0.692749 1441833692 0.312256 0.575745 0.301880 -0.692749 1441833692 0.312256 0.575745 0.301880 -0.692749 1441833692 0.312256 0.575745 0.301880 -0.692749 1441833692 0.312256 0.575745 0.301880 -0.692749 1441833692 0.312256 0.575745 0.301880 -0.692749 1441833692 0.248718 0.595032 0.251648 -0.721619 1441833692 0.248718 0.595032 0.251648 -0.721619 1441833692 0.248718 0.595032 0.251648 -0.721619 1441833692 0.248718 0.595032 0.251648 -0.721619 1441833692 0.248718 0.595032 0.251648 -0.721619 1441833692 0.248718 0.595032 0.251648 -0.721619 1441833692 0.248718 0.595032 0.251648 -0.721619 1441833692 0.173218 0.616211 0.188049 -0.744873 1441833692 0.173218 0.616211 0.188049 -0.744873 1441833692 0.173218 0.616211 0.188049 -0.744873 1441833692 0.173218 0.616211 0.188049 -0.744873 1441833692 0.173218 0.616211 0.188049 -0.744873 1441833692 0.173218 0.616211 0.188049 -0.744873 1441833692 0.091248 0.633789 0.117432 -0.759033 1441833692 0.091248 0.633789 0.117432 -0.759033 1441833692 0.091248 0.633789 0.117432 -0.759033 1441833692 0.091248 0.633789 0.117432 -0.759033 1441833692 0.091248 0.633789 0.117432 -0.759033 1441833692 0.091248 0.633789 0.117432 -0.759033 1441833692 0.007141 0.648010 0.045715 -0.760193 1441833692 0.007141 0.648010 0.045715 -0.760193 1441833692 0.007141 0.648010 0.045715 -0.760193 1441833692 0.007141 0.648010 0.045715 -0.760193 1441833692 0.007141 0.648010 0.045715 -0.760193 1441833692 0.007141 0.648010 0.045715 -0.760193 1441833692 -0.062805 0.652466 -0.014832 -0.755066 1441833692 -0.062805 0.652466 -0.014832 -0.755066 1441833692 -0.062805 0.652466 -0.014832 -0.755066 1441833692 -0.062805 0.652466 -0.014832 -0.755066 1441833692 -0.062805 0.652466 -0.014832 -0.755066 1441833692 -0.062805 0.652466 -0.014832 -0.755066 1441833692 -0.106506 0.653137 -0.053650 -0.747803 1441833692 -0.106506 0.653137 -0.053650 -0.747803 1441833692 -0.106506 0.653137 -0.053650 -0.747803 1441833692 -0.106506 0.653137 -0.053650 -0.747803 1441833692 -0.106506 0.653137 -0.053650 -0.747803 1441833692 -0.106506 0.653137 -0.053650 -0.747803 1441833692 -0.125610 0.653137 -0.075867 -0.742920 1441833692 -0.125610 0.653137 -0.075867 -0.742920 1441833692 -0.125610 0.653137 -0.075867 -0.742920 1441833692 -0.125610 0.653137 -0.075867 -0.742920 1441833692 -0.125610 0.653137 -0.075867 -0.742920 1441833692 -0.125610 0.653137 -0.075867 -0.742920 1441833692 -0.110657 0.651917 -0.071655 -0.746765 1441833693 -0.110657 0.651917 -0.071655 -0.746765 1441833693 -0.110657 0.651917 -0.071655 -0.746765 1441833693 -0.110657 0.651917 -0.071655 -0.746765 1441833693 -0.110657 0.651917 -0.071655 -0.746765 1441833693 -0.110657 0.651917 -0.071655 -0.746765 1441833693 -0.068176 0.652039 -0.044250 -0.753845 1441833693 -0.068176 0.652039 -0.044250 -0.753845 1441833693 -0.068176 0.652039 -0.044250 -0.753845 1441833693 -0.068176 0.652039 -0.044250 -0.753845 1441833693 -0.068176 0.652039 -0.044250 -0.753845 1441833693 -0.068176 0.652039 -0.044250 -0.753845 1441833693 -0.004517 0.650635 0.002014 -0.759399 1441833693 -0.004517 0.650635 0.002014 -0.759399 1441833693 -0.004517 0.650635 0.002014 -0.759399 1441833693 -0.004517 0.650635 0.002014 -0.759399 1441833693 -0.004517 0.650635 0.002014 -0.759399 1441833693 -0.004517 0.650635 0.002014 -0.759399 1441833693 -0.004517 0.650635 0.002014 -0.759399 1441833693 0.073059 0.648193 0.062927 -0.755371 1441833693 0.073059 0.648193 0.062927 -0.755371 1441833693 0.073059 0.648193 0.062927 -0.755371 1441833693 0.073059 0.648193 0.062927 -0.755371 1441833693 0.073059 0.648193 0.062927 -0.755371 1441833693 0.073059 0.648193 0.062927 -0.755371 1441833693 0.157532 0.640381 0.135864 -0.739319 1441833693 0.157532 0.640381 0.135864 -0.739319 1441833693 0.157532 0.640381 0.135864 -0.739319 1441833693 0.157532 0.640381 0.135864 -0.739319 1441833693 0.157532 0.640381 0.135864 -0.739319 1441833693 0.157532 0.640381 0.135864 -0.739319 1441833693 0.239197 0.619324 0.208313 -0.718201 1441833693 0.239197 0.619324 0.208313 -0.718201 1441833693 0.239197 0.619324 0.208313 -0.718201 1441833693 0.239197 0.619324 0.208313 -0.718201 1441833693 0.239197 0.619324 0.208313 -0.718201 1441833693 0.239197 0.619324 0.208313 -0.718201 1441833693 0.239197 0.619324 0.208313 -0.718201 1441833693 0.309814 0.592773 0.271240 -0.692139 1441833693 0.309814 0.592773 0.271240 -0.692139 1441833693 0.309814 0.592773 0.271240 -0.692139 1441833693 0.309814 0.592773 0.271240 -0.692139 1441833693 0.309814 0.592773 0.271240 -0.692139 1441833693 0.309814 0.592773 0.271240 -0.692139 1441833693 0.357483 0.569580 0.316345 -0.669067 1441833693 0.357483 0.569580 0.316345 -0.669067 1441833693 0.357483 0.569580 0.316345 -0.669067 1441833693 0.357483 0.569580 0.316345 -0.669067 1441833693 0.357483 0.569580 0.316345 -0.669067 1441833693 0.357483 0.569580 0.316345 -0.669067 1441833693 0.375183 0.558655 0.338196 -0.657837 1441833693 0.375183 0.558655 0.338196 -0.657837 1441833693 0.375183 0.558655 0.338196 -0.657837 1441833693 0.375183 0.558655 0.338196 -0.657837 1441833693 0.375183 0.558655 0.338196 -0.657837 1441833693 0.375183 0.558655 0.338196 -0.657837 1441833693 0.361389 0.560547 0.336365 -0.664856 1441833693 0.361389 0.560547 0.336365 -0.664856 1441833693 0.361389 0.560547 0.336365 -0.664856 1441833693 0.361389 0.560547 0.336365 -0.664856 1441833693 0.361389 0.560547 0.336365 -0.664856 1441833693 0.361389 0.560547 0.336365 -0.664856 1441833693 0.320251 0.573181 0.308350 -0.688293 1441833693 0.320251 0.573181 0.308350 -0.688293 1441833693 0.320251 0.573181 0.308350 -0.688293 1441833693 0.320251 0.573181 0.308350 -0.688293 1441833693 0.320251 0.573181 0.308350 -0.688293 1441833693 0.320251 0.573181 0.308350 -0.688293 1441833693 0.257202 0.593811 0.260742 -0.716370 1441833693 0.257202 0.593811 0.260742 -0.716370 1441833693 0.257202 0.593811 0.260742 -0.716370 1441833693 0.257202 0.593811 0.260742 -0.716370 1441833693 0.257202 0.593811 0.260742 -0.716370 1441833693 0.257202 0.593811 0.260742 -0.716370 1441833693 0.257202 0.593811 0.260742 -0.716370 1441833693 0.181458 0.614624 0.198120 -0.741638 1441833693 0.181458 0.614624 0.198120 -0.741638 1441833693 0.181458 0.614624 0.198120 -0.741638 1441833693 0.181458 0.614624 0.198120 -0.741638 1441833693 0.181458 0.614624 0.198120 -0.741638 1441833693 0.181458 0.614624 0.198120 -0.741638 1441833693 0.098572 0.633362 0.127625 -0.756836 1441833693 0.098572 0.633362 0.127625 -0.756836 1441833693 0.098572 0.633362 0.127625 -0.756836 1441833693 0.098572 0.633362 0.127625 -0.756836 1441833693 0.098572 0.633362 0.127625 -0.756836 1441833693 0.098572 0.633362 0.127625 -0.756836 1441833693 0.098572 0.633362 0.127625 -0.756836 1441833693 0.015991 0.643372 0.056519 -0.763306 1441833693 0.015991 0.643372 0.056519 -0.763306 1441833693 0.015991 0.643372 0.056519 -0.763306 1441833693 0.015991 0.643372 0.056519 -0.763306 1441833693 0.015991 0.643372 0.056519 -0.763306 1441833693 0.015991 0.643372 0.056519 -0.763306 1441833693 -0.048279 0.646057 -0.001709 -0.761719 1441833693 -0.048279 0.646057 -0.001709 -0.761719 1441833693 -0.048279 0.646057 -0.001709 -0.761719 1441833693 -0.048279 0.646057 -0.001709 -0.761719 1441833693 -0.048279 0.646057 -0.001709 -0.761719 1441833693 -0.048279 0.646057 -0.001709 -0.761719 1441833693 -0.087219 0.648132 -0.038208 -0.755554 1441833693 -0.087219 0.648132 -0.038208 -0.755554 1441833693 -0.087219 0.648132 -0.038208 -0.755554 1441833693 -0.087219 0.648132 -0.038208 -0.755554 1441833693 -0.087219 0.648132 -0.038208 -0.755554 1441833693 -0.098633 0.643616 -0.054993 -0.756958 1441833693 -0.098633 0.643616 -0.054993 -0.756958 1441833693 -0.098633 0.643616 -0.054993 -0.756958 1441833693 -0.098633 0.643616 -0.054993 -0.756958 1441833693 -0.098633 0.643616 -0.054993 -0.756958 1441833693 -0.098633 0.643616 -0.054993 -0.756958 1441833693 -0.075989 0.641235 -0.046143 -0.762207 1441833693 -0.075989 0.641235 -0.046143 -0.762207 1441833694 -0.075989 0.641235 -0.046143 -0.762207 1441833694 -0.075989 0.641235 -0.046143 -0.762207 1441833694 -0.075989 0.641235 -0.046143 -0.762207 1441833694 -0.075989 0.641235 -0.046143 -0.762207 1441833694 -0.028992 0.640198 -0.016235 -0.767456 1441833694 -0.028992 0.640198 -0.016235 -0.767456 1441833694 -0.028992 0.640198 -0.016235 -0.767456 1441833694 -0.028992 0.640198 -0.016235 -0.767456 1441833694 -0.028992 0.640198 -0.016235 -0.767456 1441833694 -0.028992 0.640198 -0.016235 -0.767456 1441833694 0.039124 0.641846 0.031677 -0.765198 1441833694 0.039124 0.641846 0.031677 -0.765198 1441833694 0.039124 0.641846 0.031677 -0.765198 1441833694 0.039124 0.641846 0.031677 -0.765198 1441833694 0.039124 0.641846 0.031677 -0.765198 1441833694 0.039124 0.641846 0.031677 -0.765198 1441833694 0.039124 0.641846 0.031677 -0.765198 1441833694 0.115356 0.639893 0.093689 -0.753967 1441833694 0.115356 0.639893 0.093689 -0.753967 1441833694 0.115356 0.639893 0.093689 -0.753967 1441833694 0.115356 0.639893 0.093689 -0.753967 1441833694 0.115356 0.639893 0.093689 -0.753967 1441833694 0.115356 0.639893 0.093689 -0.753967 1441833694 0.195923 0.628174 0.164978 -0.734680 1441833694 0.195923 0.628174 0.164978 -0.734680 1441833694 0.195923 0.628174 0.164978 -0.734680 1441833694 0.195923 0.628174 0.164978 -0.734680 1441833694 0.195923 0.628174 0.164978 -0.734680 1441833694 0.195923 0.628174 0.164978 -0.734680 1441833694 0.275452 0.598511 0.234802 -0.714661 1441833694 0.275452 0.598511 0.234802 -0.714661 1441833694 0.275452 0.598511 0.234802 -0.714661 1441833694 0.275452 0.598511 0.234802 -0.714661 1441833694 0.275452 0.598511 0.234802 -0.714661 1441833694 0.275452 0.598511 0.234802 -0.714661 1441833694 0.275452 0.598511 0.234802 -0.714661 1441833694 0.340027 0.576965 0.296448 -0.680908 1441833694 0.340027 0.576965 0.296448 -0.680908 1441833694 0.340027 0.576965 0.296448 -0.680908 1441833694 0.340027 0.576965 0.296448 -0.680908 1441833694 0.340027 0.576965 0.296448 -0.680908 1441833694 0.340027 0.576965 0.296448 -0.680908 1441833694 0.377808 0.551636 0.331970 -0.665344 1441833694 0.377808 0.551636 0.331970 -0.665344 1441833694 0.377808 0.551636 0.331970 -0.665344 1441833694 0.377808 0.551636 0.331970 -0.665344 1441833694 0.377808 0.551636 0.331970 -0.665344 1441833694 0.377808 0.551636 0.331970 -0.665344 1441833694 0.386292 0.544556 0.348145 -0.658020 1441833694 0.386292 0.544556 0.348145 -0.658020 1441833694 0.386292 0.544556 0.348145 -0.658020 1441833694 0.386292 0.544556 0.348145 -0.658020 1441833694 0.386292 0.544556 0.348145 -0.658020 1441833694 0.386292 0.544556 0.348145 -0.658020 1441833694 0.361267 0.554199 0.340393 -0.668152 1441833694 0.361267 0.554199 0.340393 -0.668152 1441833694 0.361267 0.554199 0.340393 -0.668152 1441833694 0.361267 0.554199 0.340393 -0.668152 1441833694 0.361267 0.554199 0.340393 -0.668152 1441833694 0.361267 0.554199 0.340393 -0.668152 1441833694 0.361267 0.554199 0.340393 -0.668152 1441833694 0.310608 0.572876 0.308228 -0.693054 1441833694 0.310608 0.572876 0.308228 -0.693054 1441833694 0.310608 0.572876 0.308228 -0.693054 1441833694 0.310608 0.572876 0.308228 -0.693054 1441833694 0.310608 0.572876 0.308228 -0.693054 1441833694 0.310608 0.572876 0.308228 -0.693054 1441833694 0.240234 0.596130 0.256470 -0.721863 1441833694 0.240234 0.596130 0.256470 -0.721863 1441833694 0.240234 0.596130 0.256470 -0.721863 1441833694 0.240234 0.596130 0.256470 -0.721863 1441833694 0.240234 0.596130 0.256470 -0.721863 1441833694 0.240234 0.596130 0.256470 -0.721863 1441833694 0.158447 0.617920 0.190674 -0.746155 1441833694 0.158447 0.617920 0.190674 -0.746155 1441833694 0.158447 0.617920 0.190674 -0.746155 1441833694 0.158447 0.617920 0.190674 -0.746155 1441833694 0.158447 0.617920 0.190674 -0.746155 1441833694 0.158447 0.617920 0.190674 -0.746155 1441833694 0.158447 0.617920 0.190674 -0.746155 1441833694 0.072266 0.636536 0.119141 -0.758606 1441833694 0.072266 0.636536 0.119141 -0.758606 1441833694 0.072266 0.636536 0.119141 -0.758606 1441833694 0.072266 0.636536 0.119141 -0.758606 1441833694 0.072266 0.636536 0.119141 -0.758606 1441833694 0.072266 0.636536 0.119141 -0.758606 1441833694 -0.002686 0.647949 0.056702 -0.759583 1441833694 -0.002686 0.647949 0.056702 -0.759583 1441833694 -0.002686 0.647949 0.056702 -0.759583 1441833694 -0.002686 0.647949 0.056702 -0.759583 1441833694 -0.002686 0.647949 0.056702 -0.759583 1441833694 -0.002686 0.647949 0.056702 -0.759583 1441833694 -0.059265 0.649719 0.006348 -0.757813 1441833694 -0.059265 0.649719 0.006348 -0.757813 1441833694 -0.059265 0.649719 0.006348 -0.757813 1441833694 -0.059265 0.649719 0.006348 -0.757813 1441833694 -0.059265 0.649719 0.006348 -0.757813 1441833694 -0.090088 0.644470 -0.025635 -0.758911 1441833694 -0.090088 0.644470 -0.025635 -0.758911 1441833694 -0.090088 0.644470 -0.025635 -0.758911 1441833694 -0.090088 0.644470 -0.025635 -0.758911 1441833694 -0.090088 0.644470 -0.025635 -0.758911 1441833694 -0.090088 0.644470 -0.025635 -0.758911 1441833694 -0.090088 0.644470 -0.025635 -0.758911 1441833694 -0.087952 0.640747 -0.034363 -0.761963 1441833694 -0.087952 0.640747 -0.034363 -0.761963 1441833694 -0.087952 0.640747 -0.034363 -0.761963 1441833694 -0.087952 0.640747 -0.034363 -0.761963 1441833694 -0.087952 0.640747 -0.034363 -0.761963 1441833694 -0.087952 0.640747 -0.034363 -0.761963 1441833694 -0.054810 0.640259 -0.018921 -0.765991 1441833694 -0.054810 0.640259 -0.018921 -0.765991 1441833695 -0.054810 0.640259 -0.018921 -0.765991 1441833695 -0.054810 0.640259 -0.018921 -0.765991 1441833695 0.001587 0.638367 0.016968 -0.769531 1441833695 0.001587 0.638367 0.016968 -0.769531 1441833695 0.001587 0.638367 0.016968 -0.769531 1441833695 0.001587 0.638367 0.016968 -0.769531 1441833695 0.001587 0.638367 0.016968 -0.769531 1441833695 0.001587 0.638367 0.016968 -0.769531 1441833695 0.072144 0.635132 0.069031 -0.765930 1441833695 0.072144 0.635132 0.069031 -0.765930 1441833695 0.072144 0.635132 0.069031 -0.765930 1441833695 0.072144 0.635132 0.069031 -0.765930 1441833695 0.072144 0.635132 0.069031 -0.765930 1441833695 0.072144 0.635132 0.069031 -0.765930 1441833695 
0.176880 0.600830 0.171021 -0.760559 1441833698 0.176819 0.600098 0.171997 -0.760925 1441833698 0.176819 0.600098 0.171997 -0.760925 1441833698 0.176819 0.600098 0.171997 -0.760925 1441833698 0.176819 0.600098 0.171997 -0.760925 1441833698 0.176819 0.600098 0.171997 -0.760925 1441833698 0.176819 0.600098 0.171997 -0.760925 1441833698 0.174133 0.601196 0.171143 -0.760864 1441833698 0.174133 0.601196 0.171143 -0.760864 1441833698 0.174133 0.601196 0.171143 -0.760864 1441833698 0.174133 0.601196 0.171143 -0.760864 1441833698 0.174133 0.601196 0.171143 -0.760864 1441833698 0.174133 0.601196 0.171143 -0.760864 1441833698 0.174133 0.601196 0.171143 -0.760864 1441833698 0.165649 0.604797 0.168091 -0.760620 1441833698 0.165649 0.604797 0.168091 -0.760620 1441833698 0.165649 0.604797 0.168091 -0.760620 1441833698 0.165649 0.604797 0.168091 -0.760620 1441833698 0.165649 0.604797 0.168091 -0.760620 1441833698 0.165649 0.604797 0.168091 -0.760620 1441833698 0.138794 0.616882 0.150452 -0.760010 1441833698 0.138794 0.616882 0.150452 -0.760010 1441833698 0.138794 0.616882 0.150452 -0.760010 1441833698 0.138794 0.616882 0.150452 -0.760010 1441833698 0.138794 0.616882 0.150452 -0.760010 1441833698 0.138794 0.616882 0.150452 -0.760010 1441833698 0.098450 0.625916 0.121277 -0.764099 1441833698 0.098450 0.625916 0.121277 -0.764099 1441833698 0.098450 0.625916 0.121277 -0.764099 1441833698 0.098450 0.625916 0.121277 -0.764099 1441833698 0.098450 0.625916 0.121277 -0.764099 1441833698 0.098450 0.625916 0.121277 -0.764099 1441833698 0.038940 0.637695 0.073303 -0.765808 1441833698 0.038940 0.637695 0.073303 -0.765808 1441833698 0.038940 0.637695 0.073303 -0.765808 1441833698 0.038940 0.637695 0.073303 -0.765808 1441833698 0.038940 0.637695 0.073303 -0.765808 1441833698 0.038940 0.637695 0.073303 -0.765808 1441833698 -0.032349 0.648438 0.012512 -0.760437 1441833698 -0.032349 0.648438 0.012512 -0.760437 1441833698 -0.032349 0.648438 0.012512 -0.760437 1441833698 -0.032349 0.648438 0.012512 -0.760437 1441833698 -0.032349 0.648438 0.012512 -0.760437 1441833698 -0.032349 0.648438 0.012512 -0.760437 1441833698 -0.032349 0.648438 0.012512 -0.760437 1441833698 -0.097961 0.648254 -0.044067 -0.753784 1441833698 -0.097961 0.648254 -0.044067 -0.753784 1441833698 -0.097961 0.648254 -0.044067 -0.753784 1441833698 -0.097961 0.648254 -0.044067 -0.753784 1441833698 -0.097961 0.648254 -0.044067 -0.753784 1441833698 -0.097961 0.648254 -0.044067 -0.753784 1441833698 -0.143066 0.644897 -0.086853 -0.745728 1441833698 -0.143066 0.644897 -0.086853 -0.745728 1441833698 -0.143066 0.644897 -0.086853 -0.745728 1441833698 -0.143066 0.644897 -0.086853 -0.745728 1441833698 -0.143066 0.644897 -0.086853 -0.745728 1441833698 -0.143066 0.644897 -0.086853 -0.745728 1441833698 -0.143066 0.644897 -0.086853 -0.745728 1441833698 -0.164734 0.642395 -0.114807 -0.739624 1441833698 -0.164734 0.642395 -0.114807 -0.739624 1441833698 -0.164734 0.642395 -0.114807 -0.739624 1441833698 -0.164734 0.642395 -0.114807 -0.739624 1441833698 -0.164734 0.642395 -0.114807 -0.739624 1441833698 -0.164734 0.642395 -0.114807 -0.739624 1441833698 -0.154785 0.641724 -0.117981 -0.741821 1441833698 -0.154785 0.641724 -0.117981 -0.741821 1441833698 -0.154785 0.641724 -0.117981 -0.741821 1441833698 -0.154785 0.641724 -0.117981 -0.741821 1441833698 -0.154785 0.641724 -0.117981 -0.741821 1441833698 -0.154785 0.641724 -0.117981 -0.741821 1441833698 -0.116455 0.641907 -0.094971 -0.751953 1441833698 -0.116455 0.641907 -0.094971 -0.751953 1441833698 -0.116455 0.641907 -0.094971 -0.751953 1441833698 -0.116455 0.641907 -0.094971 -0.751953 1441833698 -0.116455 0.641907 -0.094971 -0.751953 1441833698 -0.116455 0.641907 -0.094971 -0.751953 1441833698 -0.116455 0.641907 -0.094971 -0.751953 1441833698 -0.053284 0.642883 -0.050476 -0.762451 1441833698 -0.053284 0.642883 -0.050476 -0.762451 1441833698 -0.053284 0.642883 -0.050476 -0.762451 1441833698 -0.053284 0.642883 -0.050476 -0.762451 1441833698 -0.053284 0.642883 -0.050476 -0.762451 1441833698 -0.053284 0.642883 -0.050476 -0.762451 1441833698 0.027649 0.641663 0.011597 -0.766418 1441833698 0.027649 0.641663 0.011597 -0.766418 1441833698 0.027649 0.641663 0.011597 -0.766418 1441833698 0.027649 0.641663 0.011597 -0.766418 1441833698 0.027649 0.641663 0.011597 -0.766418 1441833698 0.027649 0.641663 0.011597 -0.766418 1441833698 0.027649 0.641663 0.011597 -0.766418 1441833698 0.116516 0.634338 0.085327 -0.759399 1441833698 0.116516 0.634338 0.085327 -0.759399 1441833698 0.116516 0.634338 0.085327 -0.759399 1441833698 0.116516 0.634338 0.085327 -0.759399 1441833698 0.116516 0.634338 0.085327 -0.759399 1441833698 0.116516 0.634338 0.085327 -0.759399 1441833698 0.203613 0.618530 0.161011 -0.741638 1441833698 0.203613 0.618530 0.161011 -0.741638 1441833698 0.203613 0.618530 0.161011 -0.741638 1441833698 0.203613 0.618530 0.161011 -0.741638 1441833698 0.203613 0.618530 0.161011 -0.741638 1441833698 0.203613 0.618530 0.161011 -0.741638 1441833698 0.280579 0.596252 0.231140 -0.715759 1441833698 0.280579 0.596252 0.231140 -0.715759 1441833698 0.280579 0.596252 0.231140 -0.715759 1441833698 0.280579 0.596252 0.231140 -0.715759 1441833698 0.280579 0.596252 0.231140 -0.715759 1441833698 0.280579 0.596252 0.231140 -0.715759 1441833698 0.280579 0.596252 0.231140 -0.715759 1441833698 0.337097 0.574219 0.288757 -0.687927 1441833699 0.337097 0.574219 0.288757 -0.687927 1441833699 0.337097 0.574219 0.288757 -0.687927 1441833699 0.337097 0.574219 0.288757 -0.687927 1441833699 0.337097 0.574219 0.288757 -0.687927 1441833699 0.337097 0.574219 0.288757 -0.687927 1441833699 0.337097 0.574219 0.288757 -0.687927 1441833699 0.364502 0.560242 0.325012 -0.669006 1441833699 0.364502 0.560242 0.325012 -0.669006 1441833699 0.364502 0.560242 0.325012 -0.669006 1441833699 0.364502 0.560242 0.325012 -0.669006 1441833699 0.364502 0.560242 0.325012 -0.669006 1441833699 0.364502 0.560242 0.325012 -0.669006 1441833699 0.361084 0.554443 0.335999 -0.670227 1441833699 0.361084 0.554443 0.335999 -0.670227 1441833699 0.361084 0.554443 0.335999 -0.670227 1441833699 0.361084 0.554443 0.335999 -0.670227 1441833699 0.361084 0.554443 0.335999 -0.670227 1441833699 0.361084 0.554443 0.335999 -0.670227 1441833699 0.327637 0.561523 0.319031 -0.689575 1441833699 0.327637 0.561523 0.319031 -0.689575 1441833699 0.327637 0.561523 0.319031 -0.689575 1441833699 0.327637 0.561523 0.319031 -0.689575 1441833699 0.327637 0.561523 0.319031 -0.689575 1441833699 0.327637 0.561523 0.319031 -0.689575 1441833699 0.270508 0.579407 0.279419 -0.716248 1441833699 0.270508 0.579407 0.279419 -0.716248 1441833699 0.270508 0.579407 0.279419 -0.716248 1441833699 0.270508 0.579407 0.279419 -0.716248 1441833699 0.270508 0.579407 0.279419 -0.716248 1441833699 0.270508 0.579407 0.279419 -0.716248 1441833699 0.270508 0.579407 0.279419 -0.716248 1441833699 0.193970 0.604004 0.221619 -0.740540 1441833699 0.193970 0.604004 0.221619 -0.740540 1441833699 0.193970 0.604004 0.221619 -0.740540 1441833699 0.193970 0.604004 0.221619 -0.740540 1441833699 0.193970 0.604004 0.221619 -0.740540 1441833699 0.193970 0.604004 0.221619 -0.740540 1441833699 0.107117 0.626587 0.149475 -0.757324 1441833699 0.107117 0.626587 0.149475 -0.757324 1441833699 0.107117 0.626587 0.149475 -0.757324 1441833699 0.107117 0.626587 0.149475 -0.757324 1441833699 0.107117 0.626587 0.149475 -0.757324 1441833699 0.107117 0.626587 0.149475 -0.757324 1441833699 0.107117 0.626587 0.149475 -0.757324 1441833699 0.017334 0.641296 0.070801 -0.763855 1441833699 0.017334 0.641296 0.070801 -0.763855 1441833699 0.017334 0.641296 0.070801 -0.763855 1441833699 0.017334 0.641296 0.070801 -0.763855 1441833699 0.017334 0.641296 0.070801 -0.763855 1441833699 0.017334 0.641296 0.070801 -0.763855 1441833699 -0.056824 0.645020 0.006714 -0.762024 1441833699 -0.056824 0.645020 0.006714 -0.762024 1441833699 -0.056824 0.645020 0.006714 -0.762024 1441833699 -0.056824 0.645020 0.006714 -0.762024 1441833699 -0.056824 0.645020 0.006714 -0.762024 1441833699 -0.056824 0.645020 0.006714 -0.762024 1441833699 -0.109375 0.644165 -0.041565 -0.755920 1441833699 -0.109375 0.644165 -0.041565 -0.755920 1441833699 -0.109375 0.644165 -0.041565 -0.755920 1441833699 -0.109375 0.644165 -0.041565 -0.755920 1441833699 -0.109375 0.644165 -0.041565 -0.755920 1441833699 -0.109375 0.644165 -0.041565 -0.755920 1441833699 -0.109375 0.644165 -0.041565 -0.755920 1441833699 -0.134277 0.641663 -0.068298 -0.752014 1441833699 -0.134277 0.641663 -0.068298 -0.752014 1441833699 -0.134277 0.641663 -0.068298 -0.752014 1441833699 -0.134277 0.641663 -0.068298 -0.752014 1441833699 -0.134277 0.641663 -0.068298 -0.752014 1441833699 -0.134277 0.641663 -0.068298 -0.752014 1441833699 -0.122253 0.642578 -0.069336 -0.753235 1441833699 -0.122253 0.642578 -0.069336 -0.753235 1441833699 -0.122253 0.642578 -0.069336 -0.753235 1441833699 -0.122253 0.642578 -0.069336 -0.753235 1441833699 -0.122253 0.642578 -0.069336 -0.753235 1441833699 -0.122253 0.642578 -0.069336 -0.753235 1441833699 -0.082092 0.642456 -0.046143 -0.760559 1441833699 -0.082092 0.642456 -0.046143 -0.760559 1441833699 -0.082092 0.642456 -0.046143 -0.760559 1441833699 -0.082092 0.642456 -0.046143 -0.760559 1441833699 -0.082092 0.642456 -0.046143 -0.760559 1441833699 -0.082092 0.642456 -0.046143 -0.760559 1441833699 -0.019958 0.642639 -0.003540 -0.765869 1441833699 -0.019958 0.642639 -0.003540 -0.765869 1441833699 -0.019958 0.642639 -0.003540 -0.765869 1441833699 -0.019958 0.642639 -0.003540 -0.765869 1441833699 -0.019958 0.642639 -0.003540 -0.765869 1441833699 -0.019958 0.642639 -0.003540 -0.765869 1441833699 -0.019958 0.642639 -0.003540 -0.765869 1441833699 0.056580 0.638245 0.054504 -0.765808 1441833699 0.056580 0.638245 0.054504 -0.765808 1441833699 0.056580 0.638245 0.054504 -0.765808 1441833699 0.056580 0.638245 0.054504 -0.765808 1441833699 0.056580 0.638245 0.054504 -0.765808 1441833699 0.056580 0.638245 0.054504 -0.765808 1441833699 0.140869 0.628540 0.125122 -0.754578 1441833699 0.140869 0.628540 0.125122 -0.754578 1441833699 0.140869 0.628540 0.125122 -0.754578 1441833699 0.140869 0.628540 0.125122 -0.754578 1441833699 0.223877 0.611633 0.195435 -0.733215 1441833699 0.223877 0.611633 0.195435 -0.733215 1441833699 0.223877 0.611633 0.195435 -0.733215 1441833699 0.223877 0.611633 0.195435 -0.733215 1441833699 0.223877 0.611633 0.195435 -0.733215 1441833699 0.223877 0.611633 0.195435 -0.733215 1441833699 0.223877 0.611633 0.195435 -0.733215 1441833699 0.297485 0.585754 0.257263 -0.708618 1441833699 0.297485 0.585754 0.257263 -0.708618 1441833699 0.297485 0.585754 0.257263 -0.708618 1441833699 0.297485 0.585754 0.257263 -0.708618 1441833699 0.297485 0.585754 0.257263 -0.708618 1441833699 0.352661 0.565857 0.310242 -0.677612 1441833699 0.352661 0.565857 0.310242 -0.677612 1441833700 0.352661 0.565857 0.310242 -0.677612 1441833700 0.352661 0.565857 0.310242 -0.677612 1441833700 0.352661 0.565857 0.310242 -0.677612 1441833700 0.352661 0.565857 0.310242 -0.677612 1441833700 0.382385 0.548889 0.339172 -0.661438 1441833700 0.382385 0.548889 0.339172 -0.661438 1441833700 0.382385 0.548889 0.339172 -0.661438 1441833700 0.382385 0.548889 0.339172 -0.661438 1441833700 0.382385 0.548889 0.339172 -0.661438 1441833700 0.382385 0.548889 0.339172 -0.661438 1441833700 0.382385 0.548889 0.339172 -0.661438 1441833700 0.382996 0.544556 0.349609 -0.659180 1441833700 0.382996 0.544556 0.349609 -0.659180 1441833700 0.382996 0.544556 0.349609 -0.659180 1441833700 0.382996 0.544556 0.349609 -0.659180 1441833700 0.382996 0.544556 0.349609 -0.659180 1441833700 0.382996 0.544556 0.349609 -0.659180 1441833700 0.353027 0.554321 0.335999 -0.674622 1441833700 0.353027 0.554321 0.335999 -0.674622 1441833700 0.353027 0.554321 0.335999 -0.674622 1441833700 0.353027 0.554321 0.335999 -0.674622 1441833700 0.353027 0.554321 0.335999 -0.674622 1441833700 0.353027 0.554321 0.335999 -0.674622 1441833700 0.299866 0.572754 0.299866 -0.701538 1441833700 0.299866 0.572754 0.299866 -0.701538 1441833700 0.299866 0.572754 0.299866 -0.701538 1441833700 0.299866 0.572754 0.299866 -0.701538 1441833700 0.299866 0.572754 0.299866 -0.701538 1441833700 0.299866 0.572754 0.299866 -0.701538 1441833700 0.299866 0.572754 0.299866 -0.701538 1441833700 0.229919 0.596375 0.245850 -0.728699 1441833700 0.229919 0.596375 0.245850 -0.728699 1441833700 0.229919 0.596375 0.245850 -0.728699 1441833700 0.229919 0.596375 0.245850 -0.728699 1441833700 0.229919 0.596375 0.245850 -0.728699 1441833700 0.229919 0.596375 0.245850 -0.728699 1441833700 0.149170 0.622131 0.178345 -0.747559 1441833700 0.149170 0.622131 0.178345 -0.747559 1441833700 0.149170 0.622131 0.178345 -0.747559 1441833700 0.149170 0.622131 0.178345 -0.747559 1441833700 0.149170 0.622131 0.178345 -0.747559 1441833700 0.149170 0.622131 0.178345 -0.747559 1441833700 0.065002 0.644043 0.104309 -0.755066 1441833700 0.065002 0.644043 0.104309 -0.755066 1441833700 0.065002 0.644043 0.104309 -0.755066 1441833700 0.065002 0.644043 0.104309 -0.755066 1441833700 0.065002 0.644043 0.104309 -0.755066 1441833700 0.065002 0.644043 0.104309 -0.755066 1441833700 0.065002 0.644043 0.104309 -0.755066 1441833700 -0.013367 0.655457 0.034485 -0.754333 1441833700 -0.013367 0.655457 0.034485 -0.754333 1441833700 -0.013367 0.655457 0.034485 -0.754333 1441833700 -0.013367 0.655457 0.034485 -0.754333 1441833700 -0.013367 0.655457 0.034485 -0.754333 1441833700 -0.013367 0.655457 0.034485 -0.754333 1441833700 -0.076477 0.656677 -0.022278 -0.750000 1441833700 -0.076477 0.656677 -0.022278 -0.750000 1441833700 -0.076477 0.656677 -0.022278 -0.750000 1441833700 -0.076477 0.656677 -0.022278 -0.750000 1441833700 -0.076477 0.656677 -0.022278 -0.750000 1441833700 -0.076477 0.656677 -0.022278 -0.750000 1441833700 -0.109619 0.654358 -0.056396 -0.746094 1441833700 -0.109619 0.654358 -0.056396 -0.746094 1441833700 -0.109619 0.654358 -0.056396 -0.746094 1441833700 -0.109619 0.654358 -0.056396 -0.746094 1441833700 -0.109619 0.654358 -0.056396 -0.746094 1441833700 -0.109619 0.654358 -0.056396 -0.746094 1441833700 -0.109619 0.654358 -0.056396 -0.746094 1441833700 -0.115540 0.645630 -0.070557 -0.751587 1441833700 -0.115540 0.645630 -0.070557 -0.751587 1441833700 -0.115540 0.645630 -0.070557 -0.751587 1441833700 -0.115540 0.645630 -0.070557 -0.751587 1441833700 -0.115540 0.645630 -0.070557 -0.751587 1441833700 -0.093994 0.641846 -0.058533 -0.758789 1441833700 -0.093994 0.641846 -0.058533 -0.758789 1441833700 -0.093994 0.641846 -0.058533 -0.758789 1441833700 -0.093994 0.641846 -0.058533 -0.758789 1441833700 -0.093994 0.641846 -0.058533 -0.758789 1441833700 -0.093994 0.641846 -0.058533 -0.758789 1441833700 -0.093994 0.641846 -0.058533 -0.758789 1441833700 -0.050049 0.640076 -0.027466 -0.766235 1441833700 -0.050049 0.640076 -0.027466 -0.766235 1441833700 -0.050049 0.640076 -0.027466 -0.766235 1441833700 -0.050049 0.640076 -0.027466 -0.766235 1441833700 -0.050049 0.640076 -0.027466 -0.766235 1441833700 -0.050049 0.640076 -0.027466 -0.766235 1441833700 0.014160 0.638672 0.019714 -0.769104 1441833700 0.014160 0.638672 0.019714 -0.769104 1441833700 0.014160 0.638672 0.019714 -0.769104 1441833700 0.014160 0.638672 0.019714 -0.769104 1441833700 0.014160 0.638672 0.019714 -0.769104 1441833700 0.014160 0.638672 0.019714 -0.769104 1441833700 0.014160 0.638672 0.019714 -0.769104 1441833700 0.091675 0.633850 0.082520 -0.763550 1441833700 0.091675 0.633850 0.082520 -0.763550 1441833700 0.091675 0.633850 0.082520 -0.763550 1441833700 0.091675 0.633850 0.082520 -0.763550 1441833700 0.091675 0.633850 0.082520 -0.763550 1441833700 0.091675 0.633850 0.082520 -0.763550 1441833700 0.171936 0.622314 0.152405 -0.748291 1441833700 0.171936 0.622314 0.152405 -0.748291 1441833700 0.171936 0.622314 0.152405 -0.748291 1441833700 0.171936 0.622314 0.152405 -0.748291 1441833700 0.171936 0.622314 0.152405 -0.748291 1441833700 0.171936 0.622314 0.152405 -0.748291 1441833700 0.171936 0.622314 0.152405 -0.748291 1441833700 0.248535 0.602417 0.219971 -0.725891 1441833700 0.248535 0.602417 0.219971 -0.725891 1441833700 0.248535 0.602417 0.219971 -0.725891 1441833700 0.248535 0.602417 0.219971 -0.725891 1441833700 0.248535 0.602417 0.219971 -0.725891 1441833700 0.312378 0.577759 0.277161 -0.701294 1441833700 0.312378 0.577759 0.277161 -0.701294 1441833700 0.312378 0.577759 0.277161 -0.701294 1441833700 0.312378 0.577759 0.277161 -0.701294 1441833701 0.312378 0.577759 0.277161 -0.701294 1441833701 0.312378 0.577759 0.277161 -0.701294 1441833701 0.312378 0.577759 0.277161 -0.701294 1441833701 0.350891 0.561035 0.319092 -0.678406 1441833701 0.350891 0.561035 0.319092 -0.678406 1441833701 0.350891 0.561035 0.319092 -0.678406 1441833701 0.350891 0.561035 0.319092 -0.678406 1441833701 0.350891 0.561035 0.319092 -0.678406 1441833701 0.350891 0.561035 0.319092 -0.678406 1441833701 0.362122 0.553650 0.334290 -0.671204 1441833701 0.362122 0.553650 0.334290 -0.671204 1441833701 0.362122 0.553650 0.334290 -0.671204 1441833701 0.362122 0.553650 0.334290 -0.671204 1441833701 0.362122 0.553650 0.334290 -0.671204 1441833701 0.362122 0.553650 0.334290 -0.671204 1441833701 0.343445 0.560486 0.327271 -0.678833 1441833701 0.343445 0.560486 0.327271 -0.678833 1441833701 0.343445 0.560486 0.327271 -0.678833 1441833701 0.343445 0.560486 0.327271 -0.678833 1441833701 0.343445 0.560486 0.327271 -0.678833 1441833701 0.343445 0.560486 0.327271 -0.678833 1441833701 0.299622 0.575073 0.297607 -0.700623 1441833701 0.299622 0.575073 0.297607 -0.700623 1441833701 0.299622 0.575073 0.297607 -0.700623 1441833701 0.299622 0.575073 0.297607 -0.700623 1441833701 0.299622 0.575073 0.297607 -0.700623 1441833701 0.299622 0.575073 0.297607 -0.700623 1441833701 0.299622 0.575073 0.297607 -0.700623 1441833701 0.234314 0.599121 0.248718 -0.724060 1441833701 0.234314 0.599121 0.248718 -0.724060 1441833701 0.234314 0.599121 0.248718 -0.724060 1441833701 0.234314 0.599121 0.248718 -0.724060 1441833701 0.234314 0.599121 0.248718 -0.724060 1441833701 0.158386 0.622681 0.185852 -0.743408 1441833701 0.158386 0.622681 0.185852 -0.743408 1441833701 0.158386 0.622681 0.185852 -0.743408 1441833701 0.158386 0.622681 0.185852 -0.743408 1441833701 0.158386 0.622681 0.185852 -0.743408 1441833701 0.158386 0.622681 0.185852 -0.743408 1441833701 0.158386 0.622681 0.185852 -0.743408 1441833701 0.078857 0.639404 0.116577 -0.755859 1441833701 0.078857 0.639404 0.116577 -0.755859 1441833701 0.078857 0.639404 0.116577 -0.755859 1441833701 0.078857 0.639404 0.116577 -0.755859 1441833701 0.078857 0.639404 0.116577 -0.755859 1441833701 0.078857 0.639404 0.116577 -0.755859 1441833701 0.001526 0.647461 0.050293 -0.760437 1441833701 0.001526 0.647461 0.050293 -0.760437 1441833701 0.001526 0.647461 0.050293 -0.760437 1441833701 0.001526 0.647461 0.050293 -0.760437 1441833701 0.001526 0.647461 0.050293 -0.760437 1441833701 0.001526 0.647461 0.050293 -0.760437 1441833701 0.001526 0.647461 0.050293 -0.760437 1441833701 -0.071228 0.650635 -0.010925 -0.755981 1441833701 -0.071228 0.650635 -0.010925 -0.755981 1441833701 -0.071228 0.650635 -0.010925 -0.755981 1441833701 -0.071228 0.650635 -0.010925 -0.755981 1441833701 -0.114807 0.650757 -0.055908 -0.748474 1441833701 -0.114807 0.650757 -0.055908 -0.748474 1441833701 -0.114807 0.650757 -0.055908 -0.748474 1441833701 -0.114807 0.650757 -0.055908 -0.748474 1441833701 -0.114807 0.650757 -0.055908 -0.748474 1441833701 -0.114807 0.650757 -0.055908 -0.748474 1441833701 -0.114807 0.650757 -0.055908 -0.748474 1441833701 -0.130432 0.648438 -0.080017 -0.745728 1441833701 -0.130432 0.648438 -0.080017 -0.745728 1441833701 -0.130432 0.648438 -0.080017 -0.745728 1441833701 -0.130432 0.648438 -0.080017 -0.745728 1441833701 -0.130432 0.648438 -0.080017 -0.745728 1441833701 -0.130432 0.648438 -0.080017 -0.745728 1441833701 -0.115601 0.646484 -0.079346 -0.749939 1441833701 -0.115601 0.646484 -0.079346 -0.749939 1441833701 -0.115601 0.646484 -0.079346 -0.749939 1441833701 -0.115601 0.646484 -0.079346 -0.749939 1441833701 -0.115601 0.646484 -0.079346 -0.749939 1441833701 -0.115601 0.646484 -0.079346 -0.749939 1441833701 -0.073853 0.645325 -0.055298 -0.758301 1441833701 -0.073853 0.645325 -0.055298 -0.758301 1441833701 -0.073853 0.645325 -0.055298 -0.758301 1441833701 -0.073853 0.645325 -0.055298 -0.758301 1441833701 -0.073853 0.645325 -0.055298 -0.758301 1441833701 -0.073853 0.645325 -0.055298 -0.758301 1441833701 -0.013184 0.642395 -0.011963 -0.766174 1441833701 -0.013184 0.642395 -0.011963 -0.766174 1441833701 -0.013184 0.642395 -0.011963 -0.766174 1441833701 -0.013184 0.642395 -0.011963 -0.766174 1441833701 -0.013184 0.642395 -0.011963 -0.766174 1441833701 -0.013184 0.642395 -0.011963 -0.766174 1441833701 -0.013184 0.642395 -0.011963 -0.766174 1441833701 0.060669 0.638062 0.045898 -0.766235 1441833701 0.060669 0.638062 0.045898 -0.766235 1441833701 0.060669 0.638062 0.045898 -0.766235 1441833701 0.060669 0.638062 0.045898 -0.766235 1441833701 0.060669 0.638062 0.045898 -0.766235 1441833701 0.060669 0.638062 0.045898 -0.766235 1441833701 0.142090 0.626526 0.115479 -0.757568 1441833701 0.142090 0.626526 0.115479 -0.757568 1441833701 0.142090 0.626526 0.115479 -0.757568 1441833701 0.142090 0.626526 0.115479 -0.757568 1441833701 0.142090 0.626526 0.115479 -0.757568 1441833701 0.142090 0.626526 0.115479 -0.757568 1441833701 0.142090 0.626526 0.115479 -0.757568 1441833701 0.221069 0.608459 0.186462 -0.739014 1441833701 0.221069 0.608459 0.186462 -0.739014 1441833701 0.221069 0.608459 0.186462 -0.739014 1441833701 0.221069 0.608459 0.186462 -0.739014 1441833701 0.221069 0.608459 0.186462 -0.739014 1441833701 0.221069 0.608459 0.186462 -0.739014 1441833701 0.290039 0.590332 0.246582 -0.711731 1441833701 0.290039 0.590332 0.246582 -0.711731 1441833701 0.290039 0.590332 0.246582 -0.711731 1441833701 0.290039 0.590332 0.246582 -0.711731 1441833702 0.290039 0.590332 0.246582 -0.711731 1441833702 0.290039 0.590332 0.246582 -0.711731 1441833702 0.344849 0.572144 0.296326 -0.682617 1441833702 0.344849 0.572144 0.296326 -0.682617 1441833702 0.344849 0.572144 0.296326 -0.682617 1441833702 0.344849 0.572144 0.296326 -0.682617 1441833702 0.344849 0.572144 0.296326 -0.682617 1441833702 0.344849 0.572144 0.296326 -0.682617 1441833702 0.373962 0.559143 0.330383 -0.662048 1441833702 0.373962 0.559143 0.330383 -0.662048 1441833702 0.373962 0.559143 0.330383 -0.662048 1441833702 0.373962 0.559143 0.330383 -0.662048 1441833702 0.373962 0.559143 0.330383 -0.662048 1441833702 0.373962 0.559143 0.330383 -0.662048 1441833702 0.375549 0.556824 0.338257 -0.659119 1441833702 0.375549 0.556824 0.338257 -0.659119 1441833702 0.375549 0.556824 0.338257 -0.659119 1441833702 0.375549 0.556824 0.338257 -0.659119 1441833702 0.375549 0.556824 0.338257 -0.659119 1441833702 0.375549 0.556824 0.338257 -0.659119 1441833702 0.375549 0.556824 0.338257 -0.659119 1441833702 0.351379 0.566589 0.325867 -0.670288 1441833702 0.351379 0.566589 0.325867 -0.670288 1441833702 0.351379 0.566589 0.325867 -0.670288 1441833702 0.351379 0.566589 0.325867 -0.670288 1441833702 0.351379 0.566589 0.325867 -0.670288 1441833702 0.308228 0.581055 0.295471 -0.692871 1441833702 0.308228 0.581055 0.295471 -0.692871 1441833702 0.308228 0.581055 0.295471 -0.692871 1441833702 0.308228 0.581055 0.295471 -0.692871 1441833702 0.308228 0.581055 0.295471 -0.692871 1441833702 0.308228 0.581055 0.295471 -0.692871 1441833702 0.247375 0.599121 0.248901 -0.719604 1441833702 0.247375 0.599121 0.248901 -0.719604 1441833702 0.247375 0.599121 0.248901 -0.719604 1441833702 0.247375 0.599121 0.248901 -0.719604 1441833702 0.247375 0.599121 0.248901 -0.719604 1441833702 0.247375 0.599121 0.248901 -0.719604 1441833702 0.247375 0.599121 0.248901 -0.719604 1441833702 0.173950 0.618347 0.187500 -0.743103 1441833702 0.173950 0.618347 0.187500 -0.743103 1441833702 0.173950 0.618347 0.187500 -0.743103 1441833702 0.173950 0.618347 0.187500 -0.743103 1441833702 0.173950 0.618347 0.187500 -0.743103 1441833702 0.173950 0.618347 0.187500 -0.743103 1441833702 0.094238 0.635193 0.119995 -0.757141 1441833702 0.094238 0.635193 0.119995 -0.757141 1441833702 0.094238 0.635193 0.119995 -0.757141 1441833702 0.094238 0.635193 0.119995 -0.757141 1441833702 0.094238 0.635193 0.119995 -0.757141 1441833702 0.094238 0.635193 0.119995 -0.757141 1441833702 0.012268 0.649414 0.050354 -0.758667 1441833702 0.012268 0.649414 0.050354 -0.758667 1441833702 0.012268 0.649414 0.050354 -0.758667 1441833702 0.012268 0.649414 0.050354 -0.758667 1441833702 0.012268 0.649414 0.050354 -0.758667 1441833702 0.012268 0.649414 0.050354 -0.758667 1441833702 0.012268 0.649414 0.050354 -0.758667 1441833702 -0.056641 0.655457 -0.008728 -0.753052 1441833702 -0.056641 0.655457 -0.008728 -0.753052 1441833702 -0.056641 0.655457 -0.008728 -0.753052 1441833702 -0.056641 0.655457 -0.008728 -0.753052 1441833702 -0.056641 0.655457 -0.008728 -0.753052 1441833702 -0.099426 0.657959 -0.048950 -0.744873 1441833702 -0.099426 0.657959 -0.048950 -0.744873 1441833702 -0.099426 0.657959 -0.048950 -0.744873 1441833702 -0.099426 0.657959 -0.048950 -0.744873 1441833702 -0.099426 0.657959 -0.048950 -0.744873 1441833702 -0.099426 0.657959 -0.048950 -0.744873 1441833702 -0.099426 0.657959 -0.048950 -0.744873 1441833702 -0.121277 0.656982 -0.074341 -0.740356 1441833702 -0.121277 0.656982 -0.074341 -0.740356 1441833702 -0.121277 0.656982 -0.074341 -0.740356 1441833702 -0.121277 0.656982 -0.074341 -0.740356 1441833702 -0.121277 0.656982 -0.074341 -0.740356 1441833702 -0.121277 0.656982 -0.074341 -0.740356 1441833702 -0.112488 0.659180 -0.077881 -0.739441 1441833702 -0.112488 0.659180 -0.077881 -0.739441 1441833702 -0.112488 0.659180 -0.077881 -0.739441 1441833702 -0.112488 0.659180 -0.077881 -0.739441 1441833702 -0.112488 0.659180 -0.077881 -0.739441 1441833702 -0.112488 0.659180 -0.077881 -0.739441 1441833702 -0.075806 0.657288 -0.053528 -0.747925 1441833702 -0.075806 0.657288 -0.053528 -0.747925 1441833702 -0.075806 0.657288 -0.053528 -0.747925 1441833702 -0.075806 0.657288 -0.053528 -0.747925 1441833702 -0.075806 0.657288 -0.053528 -0.747925 1441833702 -0.075806 0.657288 -0.053528 -0.747925 1441833702 -0.017944 0.655457 -0.011047 -0.754944 1441833702 -0.017944 0.655457 -0.011047 -0.754944 1441833702 -0.017944 0.655457 -0.011047 -0.754944 1441833702 -0.017944 0.655457 -0.011047 -0.754944 1441833702 -0.017944 0.655457 -0.011047 -0.754944 1441833702 -0.017944 0.655457 -0.011047 -0.754944 1441833702 0.053467 0.651489 0.045593 -0.755432 1441833702 0.053467 0.651489 0.045593 -0.755432 1441833702 0.053467 0.651489 0.045593 -0.755432 1441833702 0.053467 0.651489 0.045593 -0.755432 1441833702 0.053467 0.651489 0.045593 -0.755432 1441833702 0.053467 0.651489 0.045593 -0.755432 1441833702 0.053467 0.651489 0.045593 -0.755432 1441833702 0.131348 0.644348 0.109985 -0.745300 1441833702 0.131348 0.644348 0.109985 -0.745300 1441833702 0.131348 0.644348 0.109985 -0.745300 1441833702 0.131348 0.644348 0.109985 -0.745300 1441833702 0.131348 0.644348 0.109985 -0.745300 1441833702 0.131348 0.644348 0.109985 -0.745300 1441833702 0.208435 0.628418 0.174561 -0.728760 1441833702 0.208435 0.628418 0.174561 -0.728760 1441833702 0.208435 0.628418 0.174561 -0.728760 1441833702 0.208435 0.628418 0.174561 -0.728760 1441833702 0.208435 0.628418 0.174561 -0.728760 1441833702 0.208435 0.628418 0.174561 -0.728760 1441833703 0.278748 0.606689 0.231995 -0.707336 1441833703 0.278748 0.606689 0.231995 -0.707336 1441833703 0.278748 0.606689 0.231995 -0.707336 1441833703 
0.174255 0.608582 0.160339 -0.757324 1441833705 0.174255 0.608582 0.160339 -0.757324 1441833705 0.163574 0.615234 0.158203 -0.754761 1441833705 0.163574 0.615234 0.158203 -0.754761 1441833705 0.163574 0.615234 0.158203 -0.754761 1441833705 0.163574 0.615234 0.158203 -0.754761 1441833705 0.163574 0.615234 0.158203 -0.754761 1441833705 0.137878 0.623474 0.140747 -0.756592 1441833705 0.137878 0.623474 0.140747 -0.756592 1441833705 0.137878 0.623474 0.140747 -0.756592 1441833705 0.137878 0.623474 0.140747 -0.756592 1441833705 0.137878 0.623474 0.140747 -0.756592 1441833705 0.137878 0.623474 0.140747 -0.756592 1441833705 0.137878 0.623474 0.140747 -0.756592 1441833705 0.100586 0.631897 0.113403 -0.760071 1441833705 0.100586 0.631897 0.113403 -0.760071 1441833705 0.100586 0.631897 0.113403 -0.760071 1441833705 0.100586 0.631897 0.113403 -0.760071 1441833705 0.100586 0.631897 0.113403 -0.760071 1441833705 0.100586 0.631897 0.113403 -0.760071 1441833705 0.051086 0.639221 0.072998 -0.763855 1441833705 0.051086 0.639221 0.072998 -0.763855 1441833705 0.051086 0.639221 0.072998 -0.763855 1441833705 0.051086 0.639221 0.072998 -0.763855 1441833705 0.051086 0.639221 0.072998 -0.763855 1441833705 0.051086 0.639221 0.072998 -0.763855 1441833705 -0.007935 0.646057 0.021606 -0.762939 1441833705 -0.007935 0.646057 0.021606 -0.762939 1441833705 -0.007935 0.646057 0.021606 -0.762939 1441833705 -0.007935 0.646057 0.021606 -0.762939 1441833705 -0.007935 0.646057 0.021606 -0.762939 1441833705 -0.007935 0.646057 0.021606 -0.762939 1441833705 -0.007935 0.646057 0.021606 -0.762939 1441833705 -0.066833 0.648926 -0.030762 -0.757263 1441833705 -0.066833 0.648926 -0.030762 -0.757263 1441833705 -0.066833 0.648926 -0.030762 -0.757263 1441833705 -0.066833 0.648926 -0.030762 -0.757263 1441833705 -0.066833 0.648926 -0.030762 -0.757263 1441833705 -0.066833 0.648926 -0.030762 -0.757263 1441833705 -0.115845 0.644043 -0.077637 -0.752197 1441833705 -0.115845 0.644043 -0.077637 -0.752197 1441833705 -0.115845 0.644043 -0.077637 -0.752197 1441833705 -0.115845 0.644043 -0.077637 -0.752197 1441833705 -0.115845 0.644043 -0.077637 -0.752197 1441833705 -0.115845 0.644043 -0.077637 -0.752197 1441833705 -0.145691 0.638245 -0.108643 -0.748108 1441833705 -0.145691 0.638245 -0.108643 -0.748108 1441833705 -0.145691 0.638245 -0.108643 -0.748108 1441833705 -0.145691 0.638245 -0.108643 -0.748108 1441833705 -0.145691 0.638245 -0.108643 -0.748108 1441833705 -0.145691 0.638245 -0.108643 -0.748108 1441833705 -0.148682 0.638123 -0.118896 -0.746033 1441833705 -0.148682 0.638123 -0.118896 -0.746033 1441833706 -0.148682 0.638123 -0.118896 -0.746033 1441833706 -0.148682 0.638123 -0.118896 -0.746033 1441833706 -0.148682 0.638123 -0.118896 -0.746033 1441833706 -0.148682 0.638123 -0.118896 -0.746033 1441833706 -0.121460 0.641479 -0.103210 -0.750427 1441833706 -0.121460 0.641479 -0.103210 -0.750427 1441833706 -0.121460 0.641479 -0.103210 -0.750427 1441833706 -0.121460 0.641479 -0.103210 -0.750427 1441833706 -0.121460 0.641479 -0.103210 -0.750427 1441833706 -0.121460 0.641479 -0.103210 -0.750427 1441833706 -0.071106 0.645325 -0.067444 -0.757629 1441833706 -0.071106 0.645325 -0.067444 -0.757629 1441833706 -0.071106 0.645325 -0.067444 -0.757629 1441833706 -0.071106 0.645325 -0.067444 -0.757629 1441833706 -0.071106 0.645325 -0.067444 -0.757629 1441833706 -0.071106 0.645325 -0.067444 -0.757629 1441833706 -0.004700 0.647156 -0.016663 -0.762146 1441833706 -0.004700 0.647156 -0.016663 -0.762146 1441833706 -0.004700 0.647156 -0.016663 -0.762146 1441833706 -0.004700 0.647156 -0.016663 -0.762146 1441833706 -0.004700 0.647156 -0.016663 -0.762146 1441833706 -0.004700 0.647156 -0.016663 -0.762146 1441833706 0.072144 0.645630 0.045654 -0.758850 1441833706 0.072144 0.645630 0.045654 -0.758850 1441833706 0.072144 0.645630 0.045654 -0.758850 1441833706 0.072144 0.645630 0.045654 -0.758850 1441833706 0.072144 0.645630 0.045654 -0.758850 1441833706 0.153015 0.637268 0.113831 -0.746643 1441833706 0.153015 0.637268 0.113831 -0.746643 1441833706 0.153015 0.637268 0.113831 -0.746643 1441833706 0.153015 0.637268 0.113831 -0.746643 1441833706 0.153015 0.637268 0.113831 -0.746643 1441833706 0.153015 0.637268 0.113831 -0.746643 1441833706 0.231262 0.619141 0.180725 -0.728333 1441833706 0.231262 0.619141 0.180725 -0.728333 1441833706 0.231262 0.619141 0.180725 -0.728333 1441833706 0.231262 0.619141 0.180725 -0.728333 1441833706 0.231262 0.619141 0.180725 -0.728333 1441833706 0.231262 0.619141 0.180725 -0.728333 1441833706 0.231262 0.619141 0.180725 -0.728333 1441833706 0.296875 0.600281 0.240479 -0.702637 1441833706 0.296875 0.600281 0.240479 -0.702637 1441833706 0.296875 0.600281 0.240479 -0.702637 1441833706 0.296875 0.600281 0.240479 -0.702637 1441833706 0.296875 0.600281 0.240479 -0.702637 1441833706 0.337891 0.583374 0.284973 -0.681396 1441833706 0.337891 0.583374 0.284973 -0.681396 1441833706 0.337891 0.583374 0.284973 -0.681396 1441833706 0.337891 0.583374 0.284973 -0.681396 1441833706 0.337891 0.583374 0.284973 -0.681396 1441833706 0.337891 0.583374 0.284973 -0.681396 1441833706 0.337891 0.583374 0.284973 -0.681396 1441833706 0.354126 0.573669 0.310242 -0.670227 1441833706 0.354126 0.573669 0.310242 -0.670227 1441833706 0.354126 0.573669 0.310242 -0.670227 1441833706 0.354126 0.573669 0.310242 -0.670227 1441833706 0.354126 0.573669 0.310242 -0.670227 1441833706 0.354126 0.573669 0.310242 -0.670227 1441833706 0.340576 0.574829 0.309509 -0.676575 1441833706 0.340576 0.574829 0.309509 -0.676575 1441833706 0.340576 0.574829 0.309509 -0.676575 1441833706 0.340576 0.574829 0.309509 -0.676575 1441833706 0.340576 0.574829 0.309509 -0.676575 1441833706 0.340576 0.574829 0.309509 -0.676575 1441833706 0.340576 0.574829 0.309509 -0.676575 1441833706 0.299988 0.585571 0.284119 -0.697388 1441833706 0.299988 0.585571 0.284119 -0.697388 1441833706 0.299988 0.585571 0.284119 -0.697388 1441833706 0.299988 0.585571 0.284119 -0.697388 1441833706 0.299988 0.585571 0.284119 -0.697388 1441833706 0.299988 0.585571 0.284119 -0.697388 1441833706 0.240662 0.600525 0.240112 -0.723694 1441833706 0.240662 0.600525 0.240112 -0.723694 1441833706 0.240662 0.600525 0.240112 -0.723694 1441833706 0.240662 0.600525 0.240112 -0.723694 1441833706 0.240662 0.600525 0.240112 -0.723694 1441833706 0.240662 0.600525 0.240112 -0.723694 1441833706 0.240662 0.600525 0.240112 -0.723694 1441833706 0.167542 0.617065 0.181641 -0.747131 1441833706 0.167542 0.617065 0.181641 -0.747131 1441833706 0.167542 0.617065 0.181641 -0.747131 1441833706 0.167542 0.617065 0.181641 -0.747131 1441833706 0.167542 0.617065 0.181641 -0.747131 1441833706 0.167542 0.617065 0.181641 -0.747131 1441833706 0.093933 0.628845 0.119751 -0.762451 1441833706 0.093933 0.628845 0.119751 -0.762451 1441833706 0.093933 0.628845 0.119751 -0.762451 1441833706 0.093933 0.628845 0.119751 -0.762451 1441833706 0.093933 0.628845 0.119751 -0.762451 1441833706 0.093933 0.628845 0.119751 -0.762451 1441833706 0.093933 0.628845 0.119751 -0.762451 1441833706 0.012817 0.630005 0.054749 -0.774597 1441833706 0.012817 0.630005 0.054749 -0.774597 1441833706 0.012817 0.630005 0.054749 -0.774597 1441833706 0.012817 0.630005 0.054749 -0.774597 1441833706 0.012817 0.630005 0.054749 -0.774597 1441833706 0.012817 0.630005 0.054749 -0.774597 1441833706 -0.059082 0.631348 0.002197 -0.773254 1441833706 -0.059082 0.631348 0.002197 -0.773254 1441833706 -0.059082 0.631348 0.002197 -0.773254 1441833706 -0.059082 0.631348 0.002197 -0.773254 1441833706 -0.059082 0.631348 0.002197 -0.773254 1441833706 -0.059082 0.631348 0.002197 -0.773254 1441833706 -0.110046 0.629944 -0.034058 -0.768066 1441833706 -0.110046 0.629944 -0.034058 -0.768066 1441833706 -0.110046 0.629944 -0.034058 -0.768066 1441833706 -0.110046 0.629944 -0.034058 -0.768066 1441833706 -0.110046 0.629944 -0.034058 -0.768066 1441833706 -0.110046 0.629944 -0.034058 -0.768066 1441833706 -0.135254 0.629517 -0.052795 -0.763306 1441833706 -0.135254 0.629517 -0.052795 -0.763306 1441833706 -0.135254 0.629517 -0.052795 -0.763306 1441833706 -0.135254 0.629517 -0.052795 -0.763306 1441833707 -0.135254 0.629517 -0.052795 -0.763306 1441833707 -0.135254 0.629517 -0.052795 -0.763306 1441833707 -0.127441 0.630920 -0.050720 -0.763611 1441833707 -0.127441 0.630920 -0.050720 -0.763611 1441833707 -0.127441 0.630920 -0.050720 -0.763611 1441833707 -0.127441 0.630920 -0.050720 -0.763611 1441833707 -0.127441 0.630920 -0.050720 -0.763611 1441833707 -0.127441 0.630920 -0.050720 -0.763611 1441833707 -0.127441 0.630920 -0.050720 -0.763611 1441833707 -0.091431 0.634216 -0.028137 -0.767212 1441833707 -0.091431 0.634216 -0.028137 -0.767212 1441833707 -0.091431 0.634216 -0.028137 -0.767212 1441833707 -0.091431 0.634216 -0.028137 -0.767212 1441833707 -0.091431 0.634216 -0.028137 -0.767212 1441833707 -0.091431 0.634216 -0.028137 -0.767212 1441833707 -0.035278 0.638062 0.012512 -0.769043 1441833707 -0.035278 0.638062 0.012512 -0.769043 1441833707 -0.035278 0.638062 0.012512 -0.769043 1441833707 -0.035278 0.638062 0.012512 -0.769043 1441833707 -0.035278 0.638062 0.012512 -0.769043 1441833707 -0.035278 0.638062 0.012512 -0.769043 1441833707 0.035217 0.640137 0.065613 -0.764648 1441833707 0.035217 0.640137 0.065613 -0.764648 1441833707 0.035217 0.640137 0.065613 -0.764648 1441833707 0.035217 0.640137 0.065613 -0.764648 1441833707 0.035217 0.640137 0.065613 -0.764648 1441833707 0.035217 0.640137 0.065613 -0.764648 1441833707 0.111206 0.636475 0.129700 -0.752136 1441833707 0.111206 0.636475 0.129700 -0.752136 1441833707 0.111206 0.636475 0.129700 -0.752136 1441833707 0.111206 0.636475 0.129700 -0.752136 1441833707 0.111206 0.636475 0.129700 -0.752136 1441833707 0.111206 0.636475 0.129700 -0.752136 1441833707 0.187256 0.623413 0.196472 -0.733276 1441833707 0.187256 0.623413 0.196472 -0.733276 1441833707 0.187256 0.623413 0.196472 -0.733276 1441833707 0.187256 0.623413 0.196472 -0.733276 1441833707 0.187256 0.623413 0.196472 -0.733276 1441833707 0.187256 0.623413 0.196472 -0.733276 1441833707 0.187256 0.623413 0.196472 -0.733276 1441833707 0.256042 0.607422 0.258728 -0.706055 1441833707 0.256042 0.607422 0.258728 -0.706055 1441833707 0.256042 0.607422 0.258728 -0.706055 1441833707 0.256042 0.607422 0.258728 -0.706055 1441833707 0.256042 0.607422 0.258728 -0.706055 1441833707 0.256042 0.607422 0.258728 -0.706055 1441833707 0.305359 0.592590 0.308350 -0.678589 1441833707 0.305359 0.592590 0.308350 -0.678589 1441833707 0.305359 0.592590 0.308350 -0.678589 1441833707 0.305359 0.592590 0.308350 -0.678589 1441833707 0.305359 0.592590 0.308350 -0.678589 1441833707 0.305359 0.592590 0.308350 -0.678589 1441833707 0.325317 0.583191 0.332092 -0.666138 1441833707 0.325317 0.583191 0.332092 -0.666138 1441833707 0.325317 0.583191 0.332092 -0.666138 1441833707 0.325317 0.583191 0.332092 -0.666138 1441833707 0.325317 0.583191 0.332092 -0.666138 1441833707 0.325317 0.583191 0.332092 -0.666138 1441833707 0.325317 0.583191 0.332092 -0.666138 1441833707 0.313416 0.586060 0.328796 -0.670959 1441833707 0.313416 0.586060 0.328796 -0.670959 1441833707 0.313416 0.586060 0.328796 -0.670959 1441833707 0.313416 0.586060 0.328796 -0.670959 1441833707 0.313416 0.586060 0.328796 -0.670959 1441833707 0.313416 0.586060 0.328796 -0.670959 1441833707 0.273743 0.597961 0.300964 -0.690552 1441833707 0.273743 0.597961 0.300964 -0.690552 1441833707 0.273743 0.597961 0.300964 -0.690552 1441833707 0.273743 0.597961 0.300964 -0.690552 1441833707 0.273743 0.597961 0.300964 -0.690552 1441833707 0.273743 0.597961 0.300964 -0.690552 1441833707 0.213501 0.613403 0.251587 -0.717529 1441833707 0.213501 0.613403 0.251587 -0.717529 1441833707 0.213501 0.613403 0.251587 -0.717529 1441833707 0.213501 0.613403 0.251587 -0.717529 1441833707 0.213501 0.613403 0.251587 -0.717529 1441833707 0.213501 0.613403 0.251587 -0.717529 1441833707 0.213501 0.613403 0.251587 -0.717529 1441833707 0.139343 0.630310 0.186646 -0.740601 1441833707 0.139343 0.630310 0.186646 -0.740601 1441833707 0.139343 0.630310 0.186646 -0.740601 1441833707 0.139343 0.630310 0.186646 -0.740601 1441833707 0.139343 0.630310 0.186646 -0.740601 1441833707 0.139343 0.630310 0.186646 -0.740601 1441833707 0.059143 0.647522 0.112244 -0.751404 1441833707 0.059143 0.647522 0.112244 -0.751404 1441833707 0.059143 0.647522 0.112244 -0.751404 1441833707 0.059143 0.647522 0.112244 -0.751404 1441833707 0.059143 0.647522 0.112244 -0.751404 1441833707 0.059143 0.647522 0.112244 -0.751404 1441833707 0.059143 0.647522 0.112244 -0.751404 1441833707 -0.020447 0.658630 0.036987 -0.751282 1441833707 -0.020447 0.658630 0.036987 -0.751282 1441833707 -0.020447 0.658630 0.036987 -0.751282 1441833707 -0.020447 0.658630 0.036987 -0.751282 1441833707 -0.020447 0.658630 0.036987 -0.751282 1441833707 -0.020447 0.658630 0.036987 -0.751282 1441833707 -0.089111 0.661133 -0.028381 -0.744446 1441833707 -0.089111 0.661133 -0.028381 -0.744446 1441833707 -0.089111 0.661133 -0.028381 -0.744446 1441833707 -0.089111 0.661133 -0.028381 -0.744446 1441833707 -0.089111 0.661133 -0.028381 -0.744446 1441833707 -0.089111 0.661133 -0.028381 -0.744446 1441833707 -0.133728 0.658936 -0.073853 -0.736511 1441833707 -0.133728 0.658936 -0.073853 -0.736511 1441833707 -0.133728 0.658936 -0.073853 -0.736511 1441833707 -0.133728 0.658936 -0.073853 -0.736511 1441833707 -0.133728 0.658936 -0.073853 -0.736511 1441833707 -0.133728 0.658936 -0.073853 -0.736511 1441833707 -0.148865 0.655029 -0.096252 -0.734497 1441833707 -0.148865 0.655029 -0.096252 -0.734497 1441833707 -0.148865 0.655029 -0.096252 -0.734497 1441833707 -0.148865 0.655029 -0.096252 -0.734497 1441833707 -0.148865 0.655029 -0.096252 -0.734497 1441833708 -0.148865 0.655029 -0.096252 -0.734497 1441833708 -0.148865 0.655029 -0.096252 -0.734497 1441833708 -0.132629 0.655396 -0.093140 -0.737732 1441833708 -0.132629 0.655396 -0.093140 -0.737732 1441833708 -0.132629 0.655396 -0.093140 -0.737732 1441833708 -0.132629 0.655396 -0.093140 -0.737732 1441833708 -0.132629 0.655396 -0.093140 -0.737732 1441833708 -0.132629 0.655396 -0.093140 -0.737732 1441833708 -0.089294 0.657043 -0.067566 -0.745483 1441833708 -0.089294 0.657043 -0.067566 -0.745483 1441833708 -0.089294 0.657043 -0.067566 -0.745483 1441833708 -0.089294 0.657043 -0.067566 -0.745483 1441833708 -0.089294 0.657043 -0.067566 -0.745483 1441833708 -0.089294 0.657043 -0.067566 -0.745483 1441833708 -0.089294 0.657043 -0.067566 -0.745483 1441833708 -0.026794 0.657349 -0.022522 -0.752747 1441833708 -0.026794 0.657349 -0.022522 -0.752747 1441833708 -0.026794 0.657349 -0.022522 -0.752747 1441833708 -0.026794 0.657349 -0.022522 -0.752747 1441833708 -0.026794 0.657349 -0.022522 -0.752747 1441833708 -0.026794 0.657349 -0.022522 -0.752747 1441833708 0.048706 0.654968 0.039246 -0.753052 1441833708 0.048706 0.654968 0.039246 -0.753052 1441833708 0.048706 0.654968 0.039246 -0.753052 1441833708 0.048706 0.654968 0.039246 -0.753052 1441833708 0.048706 0.654968 0.039246 -0.753052 1441833708 0.048706 0.654968 0.039246 -0.753052 1441833708 0.130310 0.648926 0.112732 -0.741089 1441833708 0.130310 0.648926 0.112732 -0.741089 1441833708 0.130310 0.648926 0.112732 -0.741089 1441833708 0.130310 0.648926 0.112732 -0.741089 1441833708 0.130310 0.648926 0.112732 -0.741089 1441833708 0.130310 0.648926 0.112732 -0.741089 1441833708 0.209656 0.632629 0.185669 -0.722046 1441833708 0.209656 0.632629 0.185669 -0.722046 1441833708 0.209656 0.632629 0.185669 -0.722046 1441833708 0.209656 0.632629 0.185669 -0.722046 1441833708 0.209656 0.632629 0.185669 -0.722046 1441833708 0.209656 0.632629 0.185669 -0.722046 1441833708 0.279541 0.608337 0.251831 -0.698792 1441833708 0.279541 0.608337 0.251831 -0.698792 1441833708 0.279541 0.608337 0.251831 -0.698792 1441833708 0.279541 0.608337 0.251831 -0.698792 1441833708 0.279541 0.608337 0.251831 -0.698792 1441833708 0.279541 0.608337 0.251831 -0.698792 1441833708 0.322021 0.586914 0.295288 -0.681641 1441833708 0.322021 0.586914 0.295288 -0.681641 1441833708 0.322021 0.586914 0.295288 -0.681641 1441833708 0.322021 0.586914 0.295288 -0.681641 1441833708 0.322021 0.586914 0.295288 -0.681641 1441833708 0.322021 0.586914 0.295288 -0.681641 1441833708 0.338501 0.575134 0.312378 -0.676025 1441833708 0.338501 0.575134 0.312378 -0.676025 1441833708 0.338501 0.575134 0.312378 -0.676025 1441833708 0.338501 0.575134 0.312378 -0.676025 1441833708 0.338501 0.575134 0.312378 -0.676025 1441833708 0.338501 0.575134 0.312378 -0.676025 1441833708 0.338501 0.575134 0.312378 -0.676025 1441833708 0.325317 0.574585 0.312012 -0.683167 1441833708 0.325317 0.574585 0.312012 -0.683167 1441833708 0.325317 0.574585 0.312012 -0.683167 1441833708 0.325317 0.574585 0.312012 -0.683167 1441833708 0.325317 0.574585 0.312012 -0.683167 1441833708 0.325317 0.574585 0.312012 -0.683167 1441833708 0.286377 0.585815 0.286499 -0.701904 1441833708 0.286377 0.585815 0.286499 -0.701904 1441833708 0.286377 0.585815 0.286499 -0.701904 1441833708 0.286377 0.585815 0.286499 -0.701904 1441833708 0.286377 0.585815 0.286499 -0.701904 1441833708 0.286377 0.585815 0.286499 -0.701904 1441833708 0.226440 0.603760 0.239746 -0.725769 1441833708 0.226440 0.603760 0.239746 -0.725769 1441833708 0.226440 0.603760 0.239746 -0.725769 1441833708 0.226440 0.603760 0.239746 -0.725769 1441833708 0.226440 0.603760 0.239746 -0.725769 1441833708 0.226440 0.603760 0.239746 -0.725769 1441833708 0.226440 0.603760 0.239746 -0.725769 1441833708 0.151978 0.623962 0.178162 -0.745544 1441833708 0.151978 0.623962 0.178162 -0.745544 1441833708 0.151978 0.623962 0.178162 -0.745544 1441833708 0.151978 0.623962 0.178162 -0.745544 1441833708 0.151978 0.623962 0.178162 -0.745544 1441833708 0.151978 0.623962 0.178162 -0.745544 1441833708 0.069885 0.638977 0.105835 -0.758728 1441833708 0.069885 0.638977 0.105835 -0.758728 1441833708 0.069885 0.638977 0.105835 -0.758728 1441833708 0.069885 0.638977 0.105835 -0.758728 1441833708 0.069885 0.638977 0.105835 -0.758728 1441833708 0.069885 0.638977 0.105835 -0.758728 1441833708 -0.008728 0.648804 0.033325 -0.760193 1441833708 -0.008728 0.648804 0.033325 -0.760193 1441833708 -0.008728 0.648804 0.033325 -0.760193 1441833708 -0.008728 0.648804 0.033325 -0.760193 1441833708 -0.008728 0.648804 0.033325 -0.760193 1441833708 -0.008728 0.648804 0.033325 -0.760193 1441833708 -0.064392 0.651550 -0.022644 -0.755493 1441833708 -0.064392 0.651550 -0.022644 -0.755493 1441833708 -0.064392 0.651550 -0.022644 -0.755493 1441833708 -0.064392 0.651550 -0.022644 -0.755493 1441833708 -0.064392 0.651550 -0.022644 -0.755493 1441833708 -0.064392 0.651550 -0.022644 -0.755493 1441833708 -0.099121 0.648682 -0.063477 -0.751953 1441833708 -0.099121 0.648682 -0.063477 -0.751953 1441833708 -0.099121 0.648682 -0.063477 -0.751953 1441833708 -0.099121 0.648682 -0.063477 -0.751953 1441833708 -0.099121 0.648682 -0.063477 -0.751953 1441833708 -0.099121 0.648682 -0.063477 -0.751953 1441833708 -0.104919 0.645569 -0.078979 -0.752319 1441833708 -0.104919 0.645569 -0.078979 -0.752319 1441833708 -0.104919 0.645569 -0.078979 -0.752319 1441833708 -0.104919 0.645569 -0.078979 -0.752319 1441833708 -0.104919 0.645569 -0.078979 -0.752319 1441833708 -0.104919 0.645569 -0.078979 -0.752319 1441833708 -0.104919 0.645569 -0.078979 -0.752319 1441833709 -0.081177 0.644531 -0.067810 -0.757202 1441833709 -0.081177 0.644531 -0.067810 -0.757202 1441833709 -0.081177 0.644531 -0.067810 -0.757202 1441833709 -0.081177 0.644531 -0.067810 -0.757202 1441833709 -0.081177 0.644531 -0.067810 -0.757202 1441833709 -0.081177 0.644531 -0.067810 -0.757202 1441833709 -0.036377 0.644409 -0.037109 -0.762939 1441833709 -0.036377 0.644409 -0.037109 -0.762939 1441833709 -0.036377 0.644409 -0.037109 -0.762939 1441833709 -0.036377 0.644409 -0.037109 -0.762939 1441833709 -0.036377 0.644409 -0.037109 -0.762939 1441833709 -0.036377 0.644409 -0.037109 -0.762939 1441833709 0.026123 0.645020 0.010803 -0.763611 1441833709 0.026123 0.645020 0.010803 -0.763611 1441833709 0.026123 0.645020 0.010803 -0.763611 1441833709 0.026123 0.645020 0.010803 -0.763611 1441833709 0.026123 0.645020 0.010803 -0.763611 1441833709 0.026123 0.645020 0.010803 -0.763611 1441833709 0.101074 0.643066 0.073181 -0.755554 1441833709 0.101074 0.643066 0.073181 -0.755554 1441833709 0.101074 0.643066 0.073181 -0.755554 1441833709 0.101074 0.643066 0.073181 -0.755554 1441833709 0.101074 0.643066 0.073181 -0.755554 1441833709 0.101074 0.643066 0.073181 -0.755554 1441833709 0.101074 0.643066 0.073181 -0.755554 1441833709 0.179016 0.633728 0.144531 -0.738525 1441833709 0.179016 0.633728 0.144531 -0.738525 1441833709 0.179016 0.633728 0.144531 -0.738525 1441833709 0.179016 0.633728 0.144531 -0.738525 1441833709 0.179016 0.633728 0.144531 -0.738525 1441833709 0.179016 0.633728 0.144531 -0.738525 1441833709 0.251953 0.616455 0.213074 -0.714905 1441833709 0.251953 0.616455 0.213074 -0.714905 1441833709 0.251953 0.616455 0.213074 -0.714905 1441833709 0.251953 0.616455 0.213074 -0.714905 1441833709 0.251953 0.616455 0.213074 -0.714905 1441833709 0.251953 0.616455 0.213074 -0.714905 1441833709 0.308533 0.596313 0.270203 -0.690002 1441833709 0.308533 0.596313 0.270203 -0.690002 1441833709 0.308533 0.596313 0.270203 -0.690002 1441833709 0.308533 0.596313 0.270203 -0.690002 1441833709 0.308533 0.596313 0.270203 -0.690002 1441833709 0.308533 0.596313 0.270203 -0.690002 1441833709 0.308533 0.596313 0.270203 -0.690002 1441833709 0.342041 0.580627 0.307617 -0.671753 1441833709 0.342041 0.580627 0.307617 -0.671753 1441833709 0.342041 0.580627 0.307617 -0.671753 1441833709 0.342041 0.580627 0.307617 -0.671753 1441833709 0.342041 0.580627 0.307617 -0.671753 1441833709 0.342041 0.580627 0.307617 -0.671753 1441833709 0.347534 0.574097 0.321594 -0.667908 1441833709 0.347534 0.574097 0.321594 -0.667908 1441833709 0.347534 0.574097 0.321594 -0.667908 1441833709 0.347534 0.574097 0.321594 -0.667908 1441833709 0.347534 0.574097 0.321594 -0.667908 1441833709 0.347534 0.574097 0.321594 -0.667908 1441833709 0.325073 0.579529 0.311951 -0.679077 1441833709 0.325073 0.579529 0.311951 -0.679077 1441833709 0.325073 0.579529 0.311951 -0.679077 1441833709 0.325073 0.579529 0.311951 -0.679077 1441833709 0.325073 0.579529 0.311951 -0.679077 1441833709 0.325073 0.579529 0.311951 -0.679077 1441833709 0.280457 0.592773 0.280334 -0.700989 1441833709 0.280457 0.592773 0.280334 -0.700989 1441833709 0.280457 0.592773 0.280334 -0.700989 1441833709 0.280457 0.592773 0.280334 -0.700989 1441833709 0.280457 0.592773 0.280334 -0.700989 1441833709 0.280457 0.592773 0.280334 -0.700989 1441833709 0.280457 0.592773 0.280334 -0.700989 1441833709 0.215210 0.613403 0.230042 -0.724182 1441833709 0.215210 0.613403 0.230042 -0.724182 1441833709 0.215210 0.613403 0.230042 -0.724182 1441833709 0.215210 0.613403 0.230042 -0.724182 1441833709 0.215210 0.613403 0.230042 -0.724182 1441833709 0.215210 0.613403 0.230042 -0.724182 1441833709 0.138672 0.635132 0.166565 -0.741394 1441833709 0.138672 0.635132 0.166565 -0.741394 1441833709 0.138672 0.635132 0.166565 -0.741394 1441833709 0.138672 0.635132 0.166565 -0.741394 1441833709 0.138672 0.635132 0.166565 -0.741394 1441833709 0.138672 0.635132 0.166565 -0.741394 1441833709 0.062378 0.650024 0.101379 -0.750549 1441833709 0.062378 0.650024 0.101379 -0.750549 1441833709 0.062378 0.650024 0.101379 -0.750549 1441833709 0.062378 0.650024 0.101379 -0.750549 1441833709 0.062378 0.650024 0.101379 -0.750549 1441833709 0.062378 0.650024 0.101379 -0.750549 1441833709 0.062378 0.650024 0.101379 -0.750549 1441833709 -0.006042 0.654907 0.039001 -0.754639 1441833709 -0.006042 0.654907 0.039001 -0.754639 1441833709 -0.006042 0.654907 0.039001 -0.754639 1441833709 -0.006042 0.654907 0.039001 -0.754639 1441833709 -0.006042 0.654907 0.039001 -0.754639 1441833709 -0.006042 0.654907 0.039001 -0.754639 1441833709 -0.058167 0.655579 -0.012268 -0.752808 1441833709 -0.058167 0.655579 -0.012268 -0.752808 1441833709 -0.058167 0.655579 -0.012268 -0.752808 1441833709 -0.058167 0.655579 -0.012268 -0.752808 1441833709 -0.058167 0.655579 -0.012268 -0.752808 1441833709 -0.058167 0.655579 -0.012268 -0.752808 1441833709 -0.085938 0.651672 -0.042908 -0.752380 1441833709 -0.085938 0.651672 -0.042908 -0.752380 1441833709 -0.085938 0.651672 -0.042908 -0.752380 1441833709 -0.085938 0.651672 -0.042908 -0.752380 1441833709 -0.085938 0.651672 -0.042908 -0.752380 1441833709 -0.085938 0.651672 -0.042908 -0.752380 1441833709 -0.083252 0.650024 -0.049316 -0.753723 1441833709 -0.083252 0.650024 -0.049316 -0.753723 1441833709 -0.083252 0.650024 -0.049316 -0.753723 1441833709 -0.083252 0.650024 -0.049316 -0.753723 1441833709 -0.083252 0.650024 -0.049316 -0.753723 1441833709 -0.083252 0.650024 -0.049316 -0.753723 1441833709 -0.083252 0.650024 -0.049316 -0.753723 1441833709 -0.052124 0.651306 -0.032227 -0.756348 1441833710 -0.052124 0.651306 -0.032227 -0.756348 1441833710 -0.052124 0.651306 -0.032227 -0.756348 1441833710 -0.052124 0.651306 -0.032227 -0.756348 1441833710 -0.052124 0.651306 -0.032227 -0.756348 1441833710 -0.052124 0.651306 -0.032227 -0.756348 1441833710 0.001404 0.652588 0.004028 -0.757751 1441833710 0.001404 0.652588 0.004028 -0.757751 1441833710 0.001404 0.652588 0.004028 -0.757751 1441833710 0.001404 0.652588 0.004028 -0.757751 1441833710 0.001404 0.652588 0.004028 -0.757751 1441833710 0.001404 0.652588 0.004028 -0.757751 1441833710 0.071106 0.649536 0.056763 -0.754883 1441833710 0.071106 0.649536 0.056763 -0.754883 1441833710 0.071106 0.649536 0.056763 -0.754883 1441833710 0.071106 0.649536 0.056763 -0.754883 1441833710 0.071106 0.649536 0.056763 -0.754883 1441833710 0.071106 0.649536 0.056763 -0.754883 1441833710 0.071106 0.649536 0.056763 -0.754883 1441833710 0.150208 0.639771 0.121338 -0.743896 1441833710 0.150208 0.639771 0.121338 -0.743896 1441833710 0.150208 0.639771 0.121338 -0.743896 1441833710 0.150208 0.639771 0.121338 -0.743896 1441833710 0.150208 0.639771 0.121338 -0.743896 1441833710 0.150208 0.639771 0.121338 -0.743896 1441833710 0.150208 0.639771 0.121338 -0.743896 1441833710 0.228333 0.622864 0.187927 -0.724304 1441833710 0.228333 0.622864 0.187927 -0.724304 1441833710 0.228333 0.622864 0.187927 -0.724304 1441833710 0.228333 0.622864 0.187927 -0.724304 1441833710 0.228333 0.622864 0.187927 -0.724304 1441833710 0.228333 0.622864 0.187927 -0.724304 1441833710 0.228333 0.622864 0.187927 -0.724304 1441833710 0.296021 0.600464 0.247437 -0.700378 1441833710 0.296021 0.600464 0.247437 -0.700378 1441833710 0.296021 0.600464 0.247437 -0.700378 1441833710 0.296021 0.600464 0.247437 -0.700378 1441833710 0.296021 0.600464 0.247437 -0.700378 1441833710 0.296021 0.600464 0.247437 -0.700378 1441833710 0.344971 0.581970 0.297546 -0.673584 1441833710 0.344971 0.581970 0.297546 -0.673584 1441833710 0.344971 0.581970 0.297546 -0.673584 1441833710 0.344971 0.581970 0.297546 -0.673584 1441833710 0.344971 0.581970 0.297546 -0.673584 1441833710 0.344971 0.581970 0.297546 -0.673584 1441833710 0.368408 0.567749 0.324646 -0.660706 1441833710 
